# Supplementary material for: Acidified drinking water attenuates motor deficits and brain pathology in a mouse model of a childhood neurodegenerative disorder
Source: Sci Rep. 2022 May 30;12:9025. doi: 10.1038/s41598-022-12981-0 (PMC9151921; doi:10.1038/s41598-022-12981-0)
Supplement: Supplementary file 2 — Supplementary Tables. [file 41598_2022_12981_MOESM2_ESM.xlsx]

## Sheet: Phylum
Supplementary Table. The gut microbiota compositions of Cln1R151X and wild-type mice are different and acidified drinking water alters them differently.
The gut bacterial composition of Cln1R151X and WT mice was analyzed by 16S rRNA gene sequencing in fecal pellets. Fold differences in the Table were calculated using
the raw abundances. Statistical comparisons of bacterial abundance at different taxonomical levels between group pairs were carried out using a Wald test;
p-values were corrected by False Discovery Rate (FDR).
Phylum	Cln1R151X on Acidified water at 3 months vs. Cln1R151X on Non-acidified water at 3 months		Cln1R151X on Acidified water at 3 months vs. WT on Acidified water at 3 months		Cln1R151X on Acidified water at 6 months vs. Cln1R151X on Acidified water at 3 months		Cln1R151X on Acidified water at 6 months vs. WT on Acidified water at 6 months		Cln1R151X on Non-acidified water at 3 months vs. WT on Non-acidified water at 3 months		Cln1R151X on Acidified water at 6 months vs. Cln1R151X on Non-acidified water at 6 months		Cln1R151X on Non-acidified water at 6 months vs. Cln1R151X on Non-acidified water at 3 months		Cln1R151X on Non-acidified water at 6 months vs. WT on Non-acidified water at 6 months		WT on Acidified water at 3 months vs. WT on Non-acidified water at 3 months		WT on Acidified water at 6 months vs. WT Acidified water at 3 months		WT on Acidified water at 6 months vs. WT on Non-acidified water at 6 months		WT on Non-acidified water at 6 months vs. WT on Non-acidified water at 3 months
	Fold change	FDR-adjusted p-value	Fold change	FDR-adjusted p-value	Fold change	FDR-adjusted p-value	Fold change	FDR-adjusted p-value	Fold change	FDR-adjusted p-value	Fold change	FDR-adjusted p-value	Fold change	FDR-adjusted p-value	Fold change	FDR-adjusted p-value	Fold change	FDR-adjusted p-value	Fold change	FDR-adjusted p-value	Fold change	FDR-adjusted p-value	Fold change	FDR-adjusted p-value
Actinobacteria	1.41	0.38	1.27	0.74	1.5	0.47	1.29	0.55	-1.87	0.13	2.33	0.12	-1.1	0.88	1.36	0.5	-1.68	0.46	1.48	0.74	2.47	0.08	-2.81	0.03
Ambiguous_taxa	-8.31	0.11	1.19	0.91	1.83	0.81	-1.97	0.55	1.79	0.48	-1.6	0.89	-2.84	0.38	-1.86	0.5	-5.54	0.46	4.31	0.74	-1.52	0.81	1.18	0.91
Bacteroidetes	1.33	0.01	-1.04	0.77	-1.14	0.36	-1.11	0.47	-1.34	0.00779	-1.02	0.91	1.2	0.33	-1.2	0.12	1.03	0.89	-1.07	0.84	-1.11	0.5	1.07	0.71
Cyanobacteria	-3.02	0.11	-7.59	0.00112	3.7	0.11	-1.78	0.47	-3.31	0.05	1.72	0.68	-1.4	0.83	-1.46	0.5	-1.31	0.89	-1.16	0.96	2.09	0.34	-3.18	0.08
Deferribacteres	-37.13	1.22e-05	-1.79	0.74	4.1	0.17	2.18	0.47	15.85	0.00152	1.72	0.8	-15.59	0.00329	-3.78	0.14	-1.31	0.89	1.05	0.96	-4.8	0.1	3.85	0.16
Firmicutes	1.24	0.11	1.8	1.21e-05	-1.41	0.05	1.13	0.47	1.39	0.02	-1.12	0.68	-1.01	0.93	1.64	0.00019	-1.04	0.89	1.13	0.74	1.3	0.1	-1.2	0.23
Patescibacteria	-3.38	0.02	-7.87	3.47e-05	2.62	0.12	-3.06	0.07	1.39	0.52	-1.06	0.91	-1.21	0.84	-2.43	0.12	3.24	0.05	1.02	0.96	1.19	0.81	2.79	0.08
Proteobacteria	-1.44	0.38	1.46	0.68	1.21	0.81	2.35	0.11	2.15	0.09	1.56	0.68	-1.86	0.38	1.31	0.5	1.02	0.95	-1.33	0.84	-1.15	0.81	-1.13	0.91
Tenericutes	1.6	0.38	-5.93	0.00206	-1.12	0.87	-16.22	1.63e-06	1.1	0.86	1.07	0.91	1.34	0.83	-3.31	0.08	10.42	0.000111	2.45	0.74	5.21	0.02	4.89	0.03
Verrucomicrobia	-821.36	1.86e-14	-1.4	0.77	1.15	0.87	-1.06	0.95	725.19	5.34e-14	-345.75	2.89e-11	-2.07	0.75	369.33	2.17e-11	1.24	0.89	-1.15	0.96	1.13	0.89	-1.05	0.95
FDR: False discovery rate
Fold differences were
calculated using the raw
abundances.

## Sheet: Class
Class	Cln1R151X on Acidified water at 3 months vs. Cln1R151X on Non-acidified water at 3 months		Cln1R151X on Acidified water at 3 months vs. WT on Acidified water at 3 months		Cln1R151X on Acidified water at 6 months vs. Cln1R151X on Acidified water at 3 months		Cln1R151X on Acidified water at 6 months vs. WT on Acidified water at 6 months		Cln1R151X on Non-acidified water at 3 months vs. WT on Non-acidified water at 3 months		Cln1R151X on Acidified water at 6 months vs. Cln1R151X on Non-acidified water at 6 months		Cln1R151X on Non-acidified water at 6 months vs. Cln1R151X on Non-acidified water at 3 months		Cln1R151X on Non-acidified water at 6 months vs. WT on Non-acidified water at 6 months		WT on Acidified water at 3 months vs. WT on Non-acidified water at 3 months		WT on Acidified water at 6 months vs. WT Acidified water at 3 months		WT on Acidified water at 6 months vs. WT on Non-acidified water at 6 months		WT on Non-acidified water at 6 months vs. WT on Non-acidified water at 3 months
	Fold change	FDR-adjusted p-value	Fold change	FDR-adjusted p-value	Fold change	FDR-adjusted p-value	Fold change	FDR-adjusted p-value	Fold change	FDR-adjusted p-value	Fold change	FDR-adjusted p-value	Fold change	FDR-adjusted p-value	Fold change	FDR-adjusted p-value	Fold change	FDR-adjusted p-value	Fold change	FDR-adjusted p-value	Fold change	FDR-adjusted p-value	Fold change	FDR-adjusted p-value
Actinobacteria	1.5	0.57	1.35	0.87	1.78	0.49	1.6	0.51	-1.87	0.31	2.98	0.1	-1.11	0.94	1.61	0.41	-1.67	0.48	1.5	0.71	2.99	0.1	-3.33	0.05
Coriobacteriia	-1	0.99	1.16	0.87	-1.36	0.54	-1.82	0.2	-1.59	0.31	-1.32	0.85	-1.04	0.94	-1.41	0.41	-1.85	0.22	1.55	0.62	-1.02	0.96	-1.17	0.85
Ambiguous_taxa	-8.48	0.15	1.26	0.9	1.45	0.83	-2.38	0.51	1.89	0.5	-1.85	0.85	-3.16	0.4	-1.93	0.52	-5.66	0.4	4.35	0.62	-1.5	0.96	1.16	0.89
Bacteroidia	1.26	0.2	1.02	0.9	-1.2	0.49	-1.15	0.51	-1.21	0.34	-1.04	0.97	1.09	0.84	-1.18	0.41	1.02	0.93	-1.03	0.91	-1.06	0.96	1.06	0.85
Melainabacteria	-1.92	0.57	-12.66	0.00376	5.2	0.41	-1.86	0.51	-7.83	0.02	2.88	0.62	-1.06	0.94	-1.73	0.57	-1.19	0.93	-1.3	0.91	3.11	0.39	-4.82	0.16
Oxyphotobacteria	-4.02	0.1	-1.12	0.9	1.36	0.75	-1.72	0.51	1.28	0.79	-1.59	0.85	-1.86	0.75	-1.23	0.8	-2.8	0.32	2.1	0.62	-1.13	0.96	-1.18	0.89
Deferribacteres	-38.25	8.36e-06	-1.65	0.87	2.06	0.54	1.04	0.96	15.61	0.00119	-1.09	0.97	-16.99	0.00226	-3.84	0.14	-1.48	0.87	1.2	0.91	-4.35	0.26	3.53	0.29
Bacilli	1.18	0.75	1.21	0.87	-1.2	0.75	-1.5	0.5	-1.36	0.5	-1.75	0.46	1.73	0.4	2.05	0.1	-1.4	0.54	1.52	0.62	1.76	0.34	-1.62	0.31
Clostridia	-2.72	0.02	-2.03	0.13	1.81	0.45	-1.38	0.51	1.67	0.31	-1.01	0.97	-1.48	0.73	-1.13	0.8	1.25	0.87	1.23	0.91	1.2	0.96	1.27	0.8
Erysipelotrichia	2.03	0.2	6.12	0.000206	-2.01	0.45	5.77	0.000366	2.79	0.06	1.48	0.85	-1.46	0.77	3.81	0.01	-1.08	0.93	-1.89	0.62	-1.02	0.96	-2.01	0.3
Saccharimonadia	-3.33	0.03	-7.41	0.000128	2.48	0.41	-3.18	0.05	1.31	0.7	-1.03	0.97	-1.31	0.84	-2.54	0.1	2.91	0.11	1.06	0.91	1.22	0.96	2.54	0.18
Alphaproteobacteria	-5.71	0.00504	1.33	0.87	1.93	0.49	-1.1	0.96	1.14	0.86	-1.33	0.85	-2.23	0.4	-1.11	0.84	-6.65	0.00265	2.82	0.51	-1.34	0.96	-1.77	0.55
Deltaproteobacteria	-1.54	0.57	-1.51	0.87	-1.83	0.53	-1.98	0.5	1.07	0.9	1.45	0.85	-4.09	0.08	-3.06	0.1	1.05	0.93	-1.39	0.91	-1.06	0.96	-1.25	0.85
Gammaproteobacteria	-1.04	0.99	20.74	1.34e-12	1.29	0.75	30.27	1.15e-15	11.25	1.77e-08	1.27	0.85	-1.03	0.94	14.55	3.07e-10	-1.92	0.32	-1.13	0.91	-1.63	0.62	-1.33	0.8
Mollicutes	1.28	0.75	-5.61	0.00564	-1.29	0.75	-20.02	4.29e-07	1.37	0.7	-1.08	0.97	1.07	0.94	-3.19	0.1	9.87	0.000537	2.77	0.51	5.81	0.02	4.7	0.05
Verrucomicrobiae	-601.9	3.16e-13	-1.34	0.9	1.11	0.9	-1.09	0.96	552.93	6.11e-13	-343.1	3.07e-11	-1.57	0.84	374.79	1.89e-11	1.23	0.93	-1.1	0.91	1.19	0.96	-1.07	0.94
FDR: False discovery rate
Fold differences were
calculated using the raw
abundances.

## Sheet: Order
Order	Cln1R151X on Acidified water at 3 months vs. Cln1R151X on Non-acidified water at 3 months		Cln1R151X on Acidified water at 3 months vs. WT on Acidified water at 3 months		Cln1R151X on Acidified water at 6 months vs. Cln1R151X on Acidified water at 3 months		Cln1R151X on Acidified water at 6 months vs. WT on Acidified water at 6 months		Cln1R151X on Non-acidified water at 3 months vs. WT on Non-acidified water at 3 months		Cln1R151X on Acidified water at 6 months vs. Cln1R151X on Non-acidified water at 6 months		Cln1R151X on Non-acidified water at 6 months vs. Cln1R151X on Non-acidified water at 3 months		Cln1R151X on Non-acidified water at 6 months vs. WT on Non-acidified water at 6 months		WT on Acidified water at 3 months vs. WT on Non-acidified water at 3 months		WT on Acidified water at 6 months vs. WT Acidified water at 3 months		WT on Acidified water at 6 months vs. WT on Non-acidified water at 6 months		WT on Non-acidified water at 6 months vs. WT on Non-acidified water at 3 months
	Fold change	FDR-adjusted p-value	Fold change	FDR-adjusted p-value	Fold change	FDR-adjusted p-value	Fold change	FDR-adjusted p-value	Fold change	FDR-adjusted p-value	Fold change	FDR-adjusted p-value	Fold change	FDR-adjusted p-value	Fold change	FDR-adjusted p-value	Fold change	FDR-adjusted p-value	Fold change	FDR-adjusted p-value	Fold change	FDR-adjusted p-value	Fold change	FDR-adjusted p-value
Bifidobacteriales	1.63	0.5	1.84	0.32	1.32	0.99	1.66	0.7	-1.47	0.69	2.99	0.1	-1.39	0.96	1.57	0.58	-1.66	0.62	1.47	0.8	2.83	0.15	-3.2	0.06
Corynebacteriales	1.21	0.94	-1.58	0.84	-1.19	0.99	1.22	0.97	1.18	0.92	-2.07	0.98	2.11	0.96	2.54	0.71	2.26	0.98	-2.29	0.96	1.01	1	-1.02	0.99
Micrococcales	1.21	0.94	1.49	0.84	-1.19	0.99	-3.4	0.73	1.18	0.92	1.05	0.98	-1.03	0.98	1.17	0.96	-1.04	0.98	4.23	0.8	4.16	0.69	-1.02	0.99
Coriobacteriales	1.08	0.94	1.5	0.41	-1.01	0.99	-1.01	0.97	-1.32	0.69	1.18	0.98	-1.1	0.98	-1.42	0.59	-1.84	0.46	1.5	0.8	-1.2	0.97	-1.02	0.99
Ambiguous_taxa	-8.01	0.19	1.49	0.84	1.8	0.99	-1.59	0.97	2.07	0.69	-1.49	0.98	-2.99	0.73	-1.75	0.71	-5.75	0.54	4.23	0.8	-1.65	0.95	1.21	0.99
Bacteroidales	1.63	0.01	1.39	0.1	-1.27	0.49	1.18	0.73	-1.15	0.69	1.15	0.98	1.11	0.96	-1.26	0.31	1.02	0.98	-1.08	0.98	-1.3	0.48	1.22	0.69
Flavobacteriales	4.03	0.53	4.95	0.41	-3.97	0.72	1.22	0.97	1.18	0.92	1.05	0.98	-1.03	0.98	1.17	0.96	-1.04	0.98	1.02	0.99	1.01	1	-1.02	0.99
Gastranaerophilales	-1.73	0.69	-10.05	0.01	5.44	0.24	-1.48	0.97	-7.1	0.03	2.98	0.84	1.05	0.98	-1.87	0.66	-1.22	0.98	-1.25	0.99	2.36	0.69	-3.61	0.45
Chloroplast	-3.95	0.15	1.29	0.84	1.05	0.99	-1.5	0.97	1.78	0.69	-1.68	0.98	-2.23	0.73	-1.28	0.89	-2.86	0.46	2.03	0.8	-1.44	0.97	1.02	0.99
Deferribacterales	-36.54	2.73e-05	-1.78	0.64	4.96	0.24	2.83	0.61	17.15	0.00145	2.1	0.98	-15.49	0.00735	-3.07	0.31	-1.19	0.98	-1.02	0.99	-4.14	0.38	3.4	0.53
Bacillales	1.21	0.94	-6.11	0.29	-1.19	0.99	1.22	0.97	1.18	0.92	1.05	0.98	-1.03	0.98	-3.36	0.59	8.74	0.46	-8.87	0.65	-3.91	0.69	3.85	0.91
Lactobacillales	1.29	0.69	1.46	0.41	-1.21	0.99	-1.15	0.97	-1.2	0.83	-1.44	0.98	1.54	0.73	1.73	0.3	-1.35	0.85	1.39	0.8	1.39	0.69	-1.35	0.94
Clostridiales	-2.61	0.03	-1.8	0.22	2.38	0.24	1.1	0.97	1.78	0.26	1.16	0.98	-1.28	0.96	-1.02	0.96	1.23	0.98	1.2	0.96	1.04	1	1.42	0.91
Erysipelotrichales	2.29	0.15	8.59	5.12e-06	-2.41	0.24	6.78	8.19e-05	3.53	0.02	1.56	0.98	-1.64	0.73	4.09	0.00758	-1.07	0.98	-1.9	0.65	-1.06	1	-1.91	0.54
Saccharimonadales	-3	0.06	-5.93	0.000564	2.43	0.24	-2.51	0.2	1.47	0.69	-1.01	0.98	-1.22	0.96	-2.05	0.3	2.9	0.14	1.03	0.99	1.21	0.98	2.46	0.36
Rhizobiales	-3.22	0.58	1.49	0.84	-1.19	0.99	1.22	0.97	4.61	0.69	1.05	0.98	-4.03	0.73	1.17	0.96	-1.04	0.98	1.02	0.99	1.01	1	-1.02	0.99
Rhodobacterales	4.03	0.53	4.95	0.41	-3.97	0.72	-2.11	0.97	1.18	0.92	-2.07	0.98	2.11	0.96	2.54	0.71	-1.04	0.98	2.63	0.96	2.58	0.95	-1.02	0.99
Rhodospirillales	-3.41	0.15	17.11	0.1	2.36	0.64	39.43	0.05	56.23	0.02	-1.12	0.98	-1.29	0.96	44.33	0.03	-1.04	0.98	1.02	0.99	1	1	-1.02	0.99
Rickettsiales	-4.97	0.05	2.14	0.41	1.31	0.99	1.05	0.97	1.65	0.69	-1.21	0.98	-3.14	0.56	-1.47	0.71	-6.45	0.04	2.66	0.65	-1.87	0.69	-1.3	0.99
Desulfovibrionales	-1.47	0.69	-1.23	0.84	1.23	0.99	1.38	0.97	1.25	0.91	3.58	0.19	-4.28	0.12	-2.79	0.24	1.05	0.98	-1.39	0.96	-1.08	1	-1.23	0.99
Betaproteobacteriales	1.02	0.96	34.37	2.09e-15	-1.1	0.99	34.76	2.4e-15	17.44	1.78e-10	1.31	0.98	-1.42	0.96	14.19	4.84e-09	-1.93	0.46	-1.11	0.99	-1.87	0.61	-1.15	0.99
Pseudomonadales	1.21	0.94	-2.48	0.64	-1.19	0.99	-3.4	0.73	1.18	0.92	1.05	0.98	-1.03	0.98	1.17	0.96	3.56	0.85	1.15	0.99	4.16	0.69	-1.02	0.99
Anaeroplasmatales	1.28	0.89	-5.82	0.01	1.39	0.99	-10.66	0.000468	1.39	0.83	1.63	0.98	1.09	0.98	-3.82	0.09	10.29	0.00187	2.54	0.65	4.54	0.15	5.75	0.06
Mollicutes RF39	2.15	0.5	71.2	0.00635	1.03	0.99	3.38	0.24	32.01	0.04	2.17	0.98	1.02	0.98	33.18	0.05	-1.04	0.98	21.79	0.48	21.33	0.21	-1.02	0.99
Verrucomicrobiales	-733.23	1.48e-13	1.05	0.96	1.08	0.99	1.28	0.97	934.02	1.28e-14	-244.61	1.3e-09	-2.77	0.73	318.59	2.07e-10	1.22	0.98	-1.13	0.99	1.02	1	1.06	0.99
FDR: False discovery rate
Fold differences were
calculated using the raw
abundances.

## Sheet: Family
Family	Cln1R151X on Acidified water at 3 months vs. Cln1R151X on Non-acidified water at 3 months		Cln1R151X on Acidified water at 3 months vs. WT on Acidified water at 3 months		Cln1R151X on Acidified water at 6 months vs. Cln1R151X on Acidified water at 3 months		Cln1R151X on Acidified water at 6 months vs. WT on Acidified water at 6 months		Cln1R151X on Non-acidified water at 3 months vs. WT on Non-acidified water at 3 months		Cln1R151X on Acidified water at 6 months vs. Cln1R151X on Non-acidified water at 6 months		Cln1R151X on Non-acidified water at 6 months vs. Cln1R151X on Non-acidified water at 3 months		Cln1R151X on Non-acidified water at 6 months vs. WT on Non-acidified water at 6 months		WT on Acidified water at 3 months vs. WT on Non-acidified water at 3 months		WT on Acidified water at 6 months vs. WT Acidified water at 3 months		WT on Acidified water at 6 months vs. WT on Non-acidified water at 6 months		WT on Non-acidified water at 6 months vs. WT on Non-acidified water at 3 months
	Fold change	FDR-adjusted p-value	Fold change	FDR-adjusted p-value	Fold change	FDR-adjusted p-value	Fold change	FDR-adjusted p-value	Fold change	FDR-adjusted p-value	Fold change	FDR-adjusted p-value	Fold change	FDR-adjusted p-value	Fold change	FDR-adjusted p-value	Fold change	FDR-adjusted p-value	Fold change	FDR-adjusted p-value	Fold change	FDR-adjusted p-value	Fold change	FDR-adjusted p-value
Akkermansiaceae	-419.14	1.37e-10	1.09	0.92	-1.09	0.94	1.53	0.9	602.5	5.78e-12	-238.51	7.88e-09	-1.91	0.99	286.83	1.23e-09	1.32	0.98	-1.53	0.88	-1.28	0.95	1.1	0.98
Muribaculaceae	2.88	6.99e-07	1.7	0.03	-1.74	0.18	1.41	0.21	-1.65	0.03	1.37	0.56	1.2	0.99	-1.63	0.04	1.03	0.98	-1.44	0.5	-1.67	0.21	1.19	0.86
Prevotellaceae	3.38	0.00108	1.83	0.15	-2.22	0.24	1.12	0.93	-1.39	0.56	1.19	0.9	1.27	0.99	-1.96	0.08	1.33	0.98	-1.36	0.75	-1.84	0.39	1.8	0.42
Deferribacteraceae	-19.28	0.00108	-1.09	0.92	3.07	0.85	2.62	0.44	11.03	0.00722	2.41	0.69	-15.13	0.01	-5.55	0.07	-1.6	0.98	1.07	0.99	-6.02	0.21	4.04	0.42
Rikenellaceae	2.48	0.00149	1.13	0.84	-1.23	0.85	-1.67	0.12	-2.6	0.000452	1.4	0.56	1.44	0.7	-2.34	0.0029	-1.19	0.98	1.53	0.5	-1	0.99	1.3	0.84
Enterococcaceae	-5.46	0.00462	4.04	0.04	1.23	0.85	3.14	0.1	26.63	1.23e-08	-1.93	0.57	-2.29	0.7	3.95	0.03	1.21	0.98	1.58	0.81	-1.54	0.77	2.94	0.42
Marinifilaceae	2.34	0.00899	-2.57	0.00328	-1.17	0.85	-5.3	3.81e-09	-6.3	1e-10	1.26	0.9	1.6	0.7	-6.09	4.49e-10	-1.05	0.98	1.77	0.5	1.09	0.95	1.55	0.48
Erysipelotrichaceae	4.42	0.00899	9.17	2.53e-05	-2.08	0.85	10.96	2.88e-06	1.99	0.31	2.9	0.22	-1.37	0.99	2.5	0.13	-1.04	0.98	-2.49	0.5	-1.51	0.77	-1.72	0.81
Bifidobacteriaceae	3.14	0.07	1.9	0.39	1.35	0.85	2.33	0.21	-2.56	0.12	4.26	0.04	-1	0.99	1.15	0.89	-1.54	0.98	1.1	0.99	2.11	0.66	-2.96	0.24
Streptococcaceae	-4.38	0.08	-2.13	0.5	1.69	0.85	2.39	0.4	1.15	0.92	-1.42	0.9	-1.83	0.95	-1.27	0.89	-1.79	0.98	-3.03	0.5	-4.31	0.21	-1.26	0.98
Lactobacillaceae	2.28	0.1	1.71	0.36	-1.45	0.85	1.02	0.97	-1.77	0.29	-1.11	0.9	1.75	0.7	1.36	0.64	-1.33	0.98	1.15	0.92	1.2	0.95	-1.38	0.87
Atopobiaceae	2.98	0.11	81.74	1.4e-14	-1.3	0.85	117.93	3.14e-15	27.5	1.6e-08	1.73	0.74	1.32	0.99	34.16	1.35e-09	1	1	-1.88	0.75	-2	0.77	1.07	0.98
Ambiguous_taxa-3	3.36	0.13	83.46	0.00328	-1.26	0.85	72.8	0.01	21.89	0.07	2.22	0.56	1.2	0.99	25.31	0.05	-1.13	0.98	-1.1	0.99	-1.29	0.95	1.04	0.98
Defluviitaleaceae	2.18	0.14	137.79	9.09e-08	1.87	0.85	162.42	2.8e-11	31.68	9.58e-06	1.44	0.78	2.82	0.13	355.15	3.32e-05	-1.99	0.98	1.58	0.9	3.16	0.77	-3.97	0.84
Family XIII	-2.18	0.17	1.19	0.84	1.3	0.85	1.41	0.66	2.45	0.07	-1.78	0.56	1.07	0.99	1.85	0.26	-1.06	0.98	1.1	0.99	-1.35	0.79	1.41	0.87
Anaeroplasmataceae	2.9	0.17	-4.86	0.02	-1.52	0.85	-14.89	8.09e-06	-1.34	0.92	1.21	0.9	1.58	0.99	-4.57	0.03	10.53	0.00101	2.02	0.75	3.94	0.21	5.4	0.11
Mitochondria	-2.67	0.27	1.85	0.59	1.03	0.96	1.02	0.97	-1.17	0.92	-1.02	0.98	-2.54	0.7	-1.92	0.48	-5.78	0.07	1.86	0.75	-2	0.77	-1.56	0.92
Flavobacteriaceae	7.93	0.32	6.6	0.36	-5.54	0.85	1.3	0.93	-1.38	0.92	1.32	0.9	1.08	0.99	-1.32	0.89	-1.14	0.98	-1.09	0.99	-1.29	0.95	1.04	0.98
Rhodobacteraceae	7.93	0.32	6.6	0.36	-5.54	0.85	-1.98	0.9	-1.38	0.92	-1.65	0.9	2.35	0.99	1.65	0.89	-1.14	0.98	2.35	0.86	1.99	0.95	1.04	0.98
Ruminococcaceae	-1.55	0.39	-1.57	0.36	1.52	0.85	-1.5	0.44	1.52	0.38	-1.01	0.98	-1.01	0.99	-1.53	0.36	1.54	0.79	1.45	0.75	-1.03	0.96	2.29	0.18
Burkholderiaceae	1.78	0.44	36.28	1.42e-14	-1.11	0.89	43.64	1.16e-15	9.69	2.69e-06	1.85	0.56	-1.16	0.99	10.04	2.25e-06	-2.1	0.75	-1.34	0.86	-2.35	0.4	-1.2	0.98
Eggerthellaceae	1.54	0.47	-1.09	0.92	-1.57	0.85	-1.94	0.21	-2.93	0.00994	1.2	0.9	-1.22	0.99	-3.4	0.00344	-1.75	0.75	1.13	0.93	-1.47	0.77	-1.05	0.98
Ambiguous_taxa-1	-4.08	0.47	1.98	0.84	1.29	0.9	-1.49	0.93	1.27	0.92	-1.18	0.9	-2.68	0.88	-2.7	0.38	-6.34	0.79	3.79	0.75	-2.14	0.77	1.28	0.98
Bacteroidaceae	1.54	0.47	-2.11	0.14	1.4	0.85	1.11	0.93	-3.11	0.00994	1.71	0.56	1.26	0.99	-1.89	0.21	1.05	0.98	-1.68	0.72	-1.23	0.95	-1.3	0.93
Eubacteriaceae	-4.15	0.47	-1.18	0.92	-1.67	0.85	-5.68	0.4	-1.97	0.56	-7.31	0.56	1.06	0.99	1.85	0.7	-6.9	0.43	2.88	0.75	1.43	0.95	-3.43	0.53
Tannerellaceae	1.54	0.48	-1.05	0.92	1.38	0.85	2.33	0.1	-1.13	0.92	1.17	0.9	1.81	0.7	1.86	0.23	1.43	0.98	-1.77	0.68	-1.07	0.95	-1.16	0.98
Clostridiales vadinBB60 group	-1.62	0.48	-4.39	0.00328	2.03	0.85	-2.83	0.08	-2.05	0.24	1.53	0.78	-1.22	0.99	-4.47	0.0029	1.32	0.98	1.31	0.86	-1.03	0.96	1.78	0.65
Saccharimonadaceae	-1.65	0.52	-5.31	0.00328	1.82	0.85	-2.19	0.27	1.05	0.94	1.34	0.9	-1.21	0.99	-3.59	0.03	3.38	0.17	-1.33	0.86	-1.23	0.95	3.11	0.24
Uncultured bacterium-2	-1.98	0.53	1.49	0.84	-1.11	0.92	-1.07	0.95	1.04	0.95	-1.2	0.9	-1.82	0.99	-1.83	0.59	-2.84	0.75	1.44	0.88	-2.05	0.77	1.04	0.98
Uncultured	-1.76	0.65	21.98	0.07	1.91	0.85	46.32	0.03	34.15	0.03	1.11	0.9	-1.02	0.99	32.15	0.04	-1.13	0.98	-1.1	0.99	-1.29	0.95	1.04	0.98
Corynebacteriaceae	2.38	0.66	-1.18	0.92	-1.66	0.85	1.3	0.93	-1.38	0.92	-1.65	0.9	2.35	0.99	1.65	0.89	2.05	0.98	-2.56	0.86	-1.29	0.95	1.04	0.98
Microbacteriaceae	2.38	0.66	1.98	0.84	-1.66	0.85	-3.19	0.65	-1.38	0.92	1.32	0.9	1.08	0.99	-1.32	0.89	-1.14	0.98	3.79	0.75	3.2	0.77	1.04	0.98
F082	2.38	0.66	-1.18	0.92	-1.66	0.85	1.3	0.93	-3.46	0.68	1.32	0.9	1.08	0.99	-1.32	0.89	-1.23	0.98	-2.56	0.86	-1.29	0.95	-2.43	0.94
Ambiguous_taxa-2	2.32	0.66	-18.88	0.03	-3.78	0.85	-21.01	0.1	-46.7	0.00347	-2.43	0.9	1.49	0.99	-7.56	0.13	-1.07	0.98	-3.4	0.68	1.14	0.95	-4.14	0.48
Carya cathayensis	2.38	0.66	-1.18	0.92	-1.66	0.85	-3.19	0.65	-1.38	0.92	1.32	0.9	1.08	0.99	-1.32	0.89	2.05	0.98	1.62	0.88	3.2	0.77	1.04	0.98
Pinus sylvestris (Scots pine)	2.38	0.66	-1.86	0.84	-1.66	0.85	-3.19	0.65	-7.62	0.29	-1.65	0.9	2.35	0.99	1.65	0.89	-1.72	0.98	1.03	0.99	3.2	0.77	-5.35	0.71
Triticum aestivum (bread wheat)	2.38	0.66	1.98	0.84	-1.66	0.85	-1.98	0.9	-3.46	0.68	1.32	0.9	1.08	0.99	-1.32	0.89	-2.88	0.98	2.35	0.86	1.99	0.95	-2.43	0.94
Bacillaceae	2.38	0.66	-4.58	0.42	-1.66	0.85	1.3	0.93	-1.38	0.92	1.32	0.9	1.08	0.99	-1.32	0.89	7.93	0.75	-9.9	0.5	-1.29	0.95	1.04	0.98
Staphylococcaceae	2.38	0.66	1.98	0.84	-1.66	0.85	1.3	0.93	-1.38	0.92	1.32	0.9	1.08	0.99	-5.17	0.37	-1.14	0.98	-1.09	0.99	-5.08	0.77	4.07	0.84
Clostridiaceae 1	-1.53	0.66	-2.28	0.59	-1.2	0.89	-1.32	0.93	-3.31	0.29	-3.33	0.56	1.81	0.99	1.02	0.98	-2.22	0.98	-2.08	0.77	-2.49	0.77	-1.86	0.91
Peptococcaceae	-1.32	0.66	1.21	0.84	-1.53	0.85	-1.42	0.65	1.58	0.5	-2.52	0.22	1.25	0.99	1.16	0.89	-1.02	0.98	1.13	0.95	-1.53	0.77	1.7	0.65
Desulfovibrionaceae	1.35	0.66	1.13	0.92	-1.31	0.85	1.44	0.83	-1.15	0.92	4.1	0.21	-3.97	0.25	-4.65	0.03	1.04	0.98	-1.66	0.79	-1.63	0.77	1.02	0.98
Moraxellaceae	2.38	0.66	1.98	0.84	-1.66	0.85	-3.19	0.65	-1.38	0.92	1.32	0.9	1.08	0.99	-1.32	0.89	-1.14	0.98	3.79	0.75	3.2	0.77	1.04	0.98
Pseudomonadaceae	2.38	0.66	-1.86	0.84	-1.66	0.85	1.3	0.93	-1.38	0.92	1.32	0.9	1.08	0.99	-1.32	0.89	3.22	0.98	-4.03	0.75	-1.29	0.95	1.04	0.98
Uncultured bacterium-3	2.4	0.66	1.98	0.84	-1.67	0.85	-16.57	0.1	-1.37	0.92	1.33	0.9	1.08	0.99	-1.31	0.89	-1.13	0.98	19.67	0.5	16.74	0.35	1.04	0.98
Beijerinckiaceae	-1.64	0.74	1.98	0.84	-1.66	0.85	1.3	0.93	2.84	0.73	1.32	0.9	-3.6	0.99	-1.32	0.89	-1.14	0.98	-1.09	0.99	-1.29	0.95	1.04	0.98
Lachnospiraceae	-1.13	0.78	-1.39	0.7	1.52	0.85	1.33	0.72	-1.06	0.92	1.63	0.59	-1.21	0.99	-1.64	0.37	1.17	0.98	-1.23	0.88	-1.35	0.77	1.28	0.94
Christensenellaceae	1.09	0.85	1.3	0.84	1.18	0.85	-1.45	0.65	1.41	0.71	-1.13	0.9	1.46	0.99	1.31	0.8	1.19	0.98	2.24	0.5	1.69	0.77	1.57	0.84
Uncultured bacterium-1	1.09	0.91	-5.98	0.07	4.45	0.85	-1.35	0.93	-9.35	0.00994	3.91	0.5	1.25	0.99	-2.04	0.59	-1.43	0.98	1	0.99	2.59	0.77	-3.68	0.42
FDR: False discovery rate
Fold differences were calculated
using the raw abundances.

## Sheet: Genus
Genus	Cln1R151X on Acidified water at 3 months vs. Cln1R151X on Non-acidified water at 3 months		Cln1R151X on Acidified water at 3 months vs. WT on Acidified water at 3 months		Cln1R151X on Acidified water at 6 months vs. Cln1R151X on Acidified water at 3 months		Cln1R151X on Acidified water at 6 months vs. WT on Acidified water at 6 months		Cln1R151X on Non-acidified water at 3 months vs. WT on Non-acidified water at 3 months		Cln1R151X on Acidified water at 6 months vs. Cln1R151X on Non-acidified water at 6 months		Cln1R151X on Non-acidified water at 6 months vs. Cln1R151X on Non-acidified water at 3 months		Cln1R151X on Non-acidified water at 6 months vs. WT on Non-acidified water at 6 months		WT on Acidified water at 3 months vs. WT on Non-acidified water at 3 months		WT on Acidified water at 6 months vs. WT Acidified water at 3 months		WT on Acidified water at 6 months vs. WT on Non-acidified water at 6 months		WT on Non-acidified water at 6 months vs. WT on Non-acidified water at 3 months
	Fold change	FDR-adjusted p-value	Fold change	FDR-adjusted p-value	Fold change	FDR-adjusted p-value	Fold change	FDR-adjusted p-value	Fold change	FDR-adjusted p-value	Fold change	FDR-adjusted p-value	Fold change	FDR-adjusted p-value	Fold change	FDR-adjusted p-value	Fold change	FDR-adjusted p-value	Fold change	FDR-adjusted p-value	Fold change	FDR-adjusted p-value	Fold change	FDR-adjusted p-value
Bifidobacterium	3.10175	0.0898452	2.23183	0.225207	1.28094	0.945469	2.2081	0.207193	-2.30021	0.188736	4.97354	0.0119151	-1.25179	0.990431	1.11336	0.958531	-1.6551	0.931781	1.29471	0.909681	2.50775	0.49954	-3.20578	0.340515
Corynebacterium	2.36064	0.731251	-1.1487	0.9527	-1.54302	0.945469	1.2932	0.898068	-1.34403	0.920624	-1.48473	0.910957	2.27146	0.990431	1.90258	0.901916	2.01756	0.969125	-2.29214	0.909681	-1.00918	0.99583	-1.12576	0.989988
Parafrigoribacterium	2.36064	0.731251	2.0418	0.785701	-1.54302	0.945469	-3.1982	0.503112	-1.34403	0.920624	1.46406	0.910957	1.04496	0.990431	-1.14252	0.958531	-1.1625	0.969125	4.232	0.776739	4.09828	0.796928	-1.12576	0.989988
Coriobacteriaceae UCG-002	3.35116	0.103177	97.7839	2.63756e-14	-1.36049	0.945469	109.999	8.20891e-14	24.7409	2.715e-07	1.3347	0.910957	1.84552	0.948619	58.2276	2.81762e-11	-1.17938	0.969125	-1.53044	0.909681	-1.41539	0.900065	-1.27525	0.989988
DNF00809	2.18941	0.472527	2.55902	0.269841	-2.04437	0.945469	1.90303	0.497225	-1.60136	0.616033	-1.4508	0.910957	1.55373	0.963682	1.05101	0.958531	-1.8717	0.931781	-1.52031	0.909681	-2.62693	0.697275	-1.08323	0.989988
Enterorhabdus	1.63293	0.575776	-1.04348	0.9527	-1.54378	0.945469	-2.21998	0.163323	-3.57985	0.0164411	1.13712	0.910957	-1.07504	0.990431	-3.06142	0.0407007	-2.10093	0.724737	1.3781	0.909681	-1.21274	0.935062	-1.25709	0.989988
Parvibacter	1.4899	0.731251	2.93315	0.137801	-2.23413	0.945469	-1.70937	0.495524	2.87939	0.173695	1.21049	0.910957	-1.81516	0.963682	1.54733	0.680799	1.46259	0.969125	2.24419	0.644737	3.20171	0.381568	1.02518	0.99059
Uncultured-1	-1.55328	0.731251	3.60852	0.245428	1.83799	0.945469	2.93868	0.216594	1.89151	0.485982	1.71627	0.910957	-1.45041	0.990431	-1.22876	0.954595	-2.96326	0.767076	2.25694	0.831529	-2.10394	0.796928	1.60245	0.953991
Ambiguous_taxa-1	-4.18147	0.52503	2.04585	0.785701	1.37913	0.945469	-1.50746	0.806694	1.31276	0.908866	-1.06821	0.982142	-2.83836	0.948619	-2.37338	0.53091	-6.51656	0.762696	4.25329	0.79728	-1.68181	0.898993	1.0977	0.989988
Bacteroides	1.64104	0.45182	-1.82415	0.232717	1.33784	0.945469	1.26942	0.696857	-2.76386	0.0270103	1.68739	0.66795	1.3011	0.980887	-1.89449	0.205846	1.08309	0.969125	-1.73086	0.644737	-1.42523	0.799453	-1.12128	0.989988
Uncultured bacterium-1	2.36064	0.731251	-1.14877	0.9527	-1.54302	0.945469	1.2932	0.898068	-3.37912	0.581935	1.46406	0.910957	1.04496	0.990431	-1.14252	0.958531	-1.24606	0.969125	-2.29229	0.909681	-1.00918	0.99583	-2.83036	0.953991
Odoribacter	2.57728	0.0481682	-2.57493	0.0362892	-1.03765	0.969891	-5.28134	2.25057e-05	-6.78329	9.30378e-07	1.47599	0.87879	1.68277	0.948619	-5.98013	4.93424e-06	-1.02215	0.969125	1.97663	0.498573	1.30352	0.898993	1.48352	0.777609
Ambiguous_taxa-2	2.2664	0.211906	2.04134	0.226949	-1.76521	0.945469	1.24946	0.745693	-1.2566	0.783697	1.24143	0.910957	1.03423	0.990431	-1.76003	0.4052	-1.13182	0.969125	-1.08045	0.99435	-1.77141	0.796928	1.44857	0.892132
Mouse gut metagenome	3.58494	0.179756	3.3041	0.165021	-1.00668	0.997588	3.58885	0.134811	-1.09531	0.940235	3.37438	0.224149	1.05535	0.990431	-1.14176	0.958531	-1.00951	0.989938	-1.09344	0.99435	-1.21433	0.99583	1.1001	0.989988
Muribaculum	1.76723	0.284336	1.61367	0.281473	1.05599	0.957078	1.92278	0.125938	-1.48594	0.379104	-1.0104	0.98665	1.88559	0.738426	1.53958	0.403539	-1.35682	0.931781	-1.12838	0.990007	-1.26189	0.898993	-1.21326	0.989988
Uncultured bacterium-2	2.96447	9.0358e-05	2.0395	0.0151447	-1.70439	0.547248	1.51314	0.172837	-1.49117	0.201668	1.13912	0.910957	1.52689	0.842252	1.00439	0.985203	-1.0259	0.969125	-1.26451	0.831529	-1.32253	0.796928	1.01948	0.989988
Uncultured Bacteroidales bacterium	1.48588	0.451746	-1.79381	0.135228	-1.20982	0.945469	-1.46604	0.35392	-2.86855	0.00213556	-1.25538	0.910957	1.54184	0.948619	-1.84373	0.10135	-1.07622	0.969125	-1.48031	0.727363	-1.5788	0.670953	-1.00908	0.99059
Uncultured organism	44.2968	2.32274e-17	1.37886	0.667961	-2.15684	0.719389	-1.30286	0.696857	-33.5696	3.87887e-15	9.05089	4.8781e-06	2.26915	0.738426	-20.6966	2.81762e-11	-1.04495	0.969125	-1.20061	0.953254	-1.75514	0.796928	1.399	0.934073
Prevotellaceae UCG-001	3.68739	0.00136113	2.14957	0.0744841	-2.32091	0.399988	1.13134	0.827046	-1.31675	0.597482	1.17927	0.910957	1.34725	0.963682	-1.92092	0.135293	1.30276	0.931781	-1.22152	0.909681	-1.84286	0.589567	1.96542	0.453636
Alistipes	2.8865	0.00148535	1.56848	0.226949	-1.20326	0.945469	-1.31523	0.495524	-2.01759	0.0407401	1.63219	0.387934	1.46975	0.948619	-2.21616	0.0174897	-1.09632	0.969125	1.71444	0.498573	-1.03236	0.99583	1.61441	0.48344
Rikenella	2.78953	0.113816	-11.362	7.66661e-08	-1.70277	0.945469	-39.3647	1.80293e-17	-49.8905	1.06246e-18	1.38637	0.910957	1.18166	0.990431	-33.2007	9.31253e-16	-1.5741	0.848209	2.03468	0.498573	1.64377	0.796928	-1.27168	0.989434
Rikenellaceae RC9 gut group	1.60589	0.581574	-1.86179	0.290432	1.0733	0.957078	-1.57214	0.474217	-4.13734	0.00596006	1.36414	0.910957	1.2635	0.990431	-2.761	0.0621848	-1.38381	0.931781	-1.10336	0.99435	-1.28741	0.900065	-1.18598	0.989988
Parabacteroides	1.65853	0.451746	1.2779	0.745168	1.19917	0.945469	2.51985	0.0509455	1.02765	0.963921	1.30107	0.910957	1.52864	0.963682	1.65597	0.392006	1.33375	0.931781	-1.64435	0.735778	-1.16956	0.943562	-1.05415	0.989988
Uncultured-2	7.86443	0.384648	6.8022	0.281473	-5.14054	0.945469	1.2932	0.898068	-1.34403	0.920624	1.46406	0.910957	1.04496	0.990431	-1.14252	0.958531	-1.1625	0.969125	1.02324	0.99435	-1.00918	0.99583	-1.12576	0.989988
Ambiguous_taxa-3	2.50048	0.731251	-11.307	0.0637351	-3.80359	0.945469	-17.5245	0.0905508	-41.7746	0.0027375	-2.79849	0.910957	1.83973	0.990431	-4.84998	0.214304	-1.47755	0.969125	-2.45412	0.776739	1.29117	0.976934	-4.68187	0.453636
Uncultured bacterium-3	1.12857	0.912005	-4.91506	0.107649	4.32468	0.719389	-1.24892	0.848719	-7.89432	0.0164411	2.85837	0.595306	1.70751	0.963841	-1.23656	0.958531	-1.42317	0.969125	1.09891	0.99435	2.88696	0.69387	-3.73884	0.453636
Carya cathayensis	2.36064	0.731251	-1.1486	0.9527	-1.54302	0.945469	-3.19817	0.503112	-1.34403	0.920624	1.46406	0.910957	1.04496	0.990431	-1.14252	0.958531	2.01739	0.969125	1.80452	0.909681	4.09824	0.796928	-1.12576	0.989988
Pinus sylvestris (Scots pine)	2.36272	0.731251	-1.80074	0.785701	-1.54385	0.945469	-3.2034	0.510255	-7.47874	0.260837	-1.48905	0.910957	2.27885	0.990431	1.90846	0.901916	-1.75778	0.969125	1.15227	0.99435	4.10567	0.796928	-6.26319	0.719981
Triticum aestivum (bread wheat)-1	2.36064	0.731251	2.0418	0.785701	-1.54302	0.945469	-1.98568	0.745693	-3.3787	0.581935	1.46406	0.910957	1.04496	0.990431	-1.14252	0.958531	-2.92234	0.931781	2.62754	0.909681	2.54452	0.898993	-2.83	0.953991
Uncultured bacterium-4	-2.25212	0.581574	1.96731	0.604672	1.02568	0.988869	-1.01892	0.979668	1.26331	0.91795	1.14997	0.917778	-2.52503	0.948619	-2.1394	0.53091	-3.50715	0.724737	2.05599	0.843237	-1.82587	0.847828	1.07038	0.989988
Mucispirillum	-17.867	0.00129066	-1.57261	0.757576	3.47875	0.781903	3.21592	0.227109	8.28748	0.0164411	2.12387	0.904195	-10.9083	0.05899	-2.11731	0.53091	-1.37091	0.969125	-1.4538	0.909681	-3.20599	0.670953	1.60861	0.989434
Bacillus	2.36652	0.731251	-4.55672	0.345533	-1.54537	0.945469	1.29437	0.898068	-1.34407	0.920624	1.46312	0.910957	1.04664	0.990431	-1.14121	0.958531	8.02305	0.724737	-9.11474	0.631391	-1.00959	0.99583	-1.12528	0.989988
Staphylococcus	2.36064	0.731251	2.0418	0.785701	-1.54302	0.945469	1.2932	0.898068	-1.34403	0.920624	1.46406	0.910957	1.04496	0.990431	-4.49191	0.457539	-1.1625	0.969125	1.02324	0.99435	-3.96768	0.796928	3.49237	0.892132
Enterococcus	-4.75124	0.0380021	4.79007	0.0387931	1.17747	0.945469	2.82725	0.163323	23.6735	1.25066e-06	-2.14253	0.670495	-1.88335	0.948619	3.91493	0.0505103	1.04019	0.969125	1.99493	0.776739	-1.54727	0.898993	3.21076	0.453636
Tetragenococcus	-1.65245	0.770146	2.0418	0.785701	2.12709	0.945469	4.24445	0.474217	1.1544	0.927885	1.43569	0.910957	-1.11533	0.990431	2.9295	0.680799	-2.92271	0.931781	1.02324	0.99435	-1.00918	0.99583	-2.83036	0.953991
Lactobacillus	2.46876	0.113816	1.77433	0.290432	-1.51029	0.945469	-1.04828	0.921608	-1.9108	0.2335	-1.20949	0.910957	1.97707	0.84272	1.62721	0.457539	-1.37332	0.931781	1.23155	0.909681	1.41032	0.847828	-1.57267	0.777609
Streptococcus	-4.39418	0.113816	-2.28063	0.38463	1.81171	0.945469	2.38481	0.355333	1.20725	0.91125	-1.41471	0.910957	-1.71444	0.963682	-1.30821	0.886645	-1.59597	0.931781	-3.00207	0.631391	-4.41368	0.272155	-1.08554	0.989988
Christensenellaceae R-7 group	2.47211	0.731251	-15.4645	0.12183	-1.58455	0.945469	-155.565	0.000817814	-44.1428	0.034082	1.44598	0.912849	1.07894	0.990431	-61.4966	0.00999501	-1.15467	0.969125	6.34849	0.254499	3.65783	0.670953	1.5031	0.989988
Uncultured-3	1.17929	0.731251	1.99762	0.0900754	1.28912	0.945469	2.13792	0.0489834	1.79268	0.173695	1.07145	0.910957	1.41886	0.948619	2.37986	0.0181999	1.0583	0.969125	1.20452	0.909681	1.1927	0.900065	1.06879	0.989988
Ambiguous_taxa-4	-1.03786	0.987202	-1.14872	0.9527	-1.54302	0.945469	1.2932	0.898068	-3.87122	0.26204	-3.0884	0.910957	1.92852	0.980887	3.95758	0.53091	-3.49763	0.767076	-2.29218	0.909681	-1.00918	0.99583	-7.94428	0.548159
Candidatus Arthromitus	-3.40015	0.731251	-65.0667	0.0213587	-1.59866	0.945469	-246.875	0.000764457	-82.8868	0.000107712	1.43874	0.916371	-7.82054	0.948619	-552.115	7.64477e-05	-4.33137	0.724737	2.37334	0.843237	-1.55443	0.934248	-1.17407	0.989988
Clostridium sensu stricto 1	-1.20108	0.879542	-1.47134	0.785701	-1.39639	0.945469	-1.32168	0.848488	-4.09345	0.204599	-3.12724	0.670495	1.8646	0.963682	1.14688	0.958531	-3.34154	0.762696	-1.55451	0.909681	-2.06309	0.847828	-2.5178	0.777609
Sarcina	2.44522	0.731251	-1.14651	0.9527	-1.57519	0.945469	-6.04742	0.347243	-20.127	0.107977	-6.55601	0.66795	10.1771	0.84272	-1.27901	0.958531	-7.17932	0.724737	3.34856	0.776739	-1.38658	0.950387	-1.54625	0.989988
Ambiguous_taxa-5	1.32424	0.770146	-39.5566	2.58954e-07	1.1989	0.945469	-15.0578	0.000131876	-22.0053	1.18109e-05	1.65561	0.910957	-1.04282	0.990431	-32.0444	6.48642e-07	2.38044	0.762696	-2.19116	0.750225	-1.28539	0.943562	1.39643	0.989988
Uncultured bacterium-5	-1.85759	0.451746	-2.92116	0.065046	2.27163	0.719389	-2.50477	0.116179	-1.30747	0.736526	1.70946	0.796689	-1.39789	0.963682	-3.59848	0.0181999	1.20274	0.969125	1.94782	0.644737	1.1899	0.946282	1.96885	0.58124
Defluviitaleaceae UCG-011	2.18088	0.179756	143.368	9.38217e-08	1.94515	0.781903	160.22	6.40408e-11	32.8192	1.24068e-05	1.58919	0.785601	2.66937	0.428212	407.813	2.26301e-05	-2.00306	0.969125	1.74056	0.909681	4.04501	0.796928	-4.65504	0.777609
Anaerofustis	-4.20525	0.523826	-1.14694	0.9527	-1.54782	0.945469	-5.58415	0.31277	-1.88107	0.468563	-6.42219	0.558323	-1.01351	0.990431	2.1249	0.569199	-6.89693	0.543581	3.14555	0.776739	1.84762	0.898993	-4.05109	0.48154
[Eubacterium] brachy group	-1.55454	0.731251	1.31832	0.785701	1.21642	0.945469	-1.68554	0.474217	-1.09416	0.920624	-1.16266	0.910957	-1.09917	0.990431	-1.06505	0.958531	-2.24236	0.762034	2.703	0.498573	1.36119	0.898993	-1.12922	0.989988
[Eubacterium] nodatum group	-1.08551	0.912005	1.43255	0.716504	1.55444	0.945469	2.23489	0.227109	-1.01508	0.975583	-1.2675	0.910957	1.81505	0.948619	3.13452	0.0676304	-1.57851	0.931781	-1.00362	0.99435	1.10654	0.99583	-1.75301	0.777609
Anaerovorax	-3.48004	0.638405	-3.04766	0.592508	-1.55213	0.945469	-5.79386	0.31277	-1.1426	0.920624	-9.37638	0.366096	1.7359	0.963682	1.52031	0.828188	-1.3047	0.969125	1.22482	0.99435	-1.06448	0.99583	-1.00069	0.999414
Family XIII AD3011 group	-4.21209	0.00594819	1.00259	0.996969	1.59476	0.945469	3.15757	0.0457788	4.30947	0.00133732	-2.79111	0.0651454	1.05675	0.990431	6.76549	2.26301e-05	1.02048	0.969125	-1.97486	0.644737	-1.30266	0.900065	-1.4856	0.892132
Family XIII UCG-001	-2.13296	0.508161	2.35812	0.321739	1.19926	0.945469	1.62005	0.598606	8.48553	0.00596006	-1.18613	0.910957	-1.49947	0.982832	1.88949	0.53091	1.68706	0.931781	1.74562	0.847265	-1.01699	0.99583	2.995	0.548159
[Eubacterium] oxidoreducens group	1.23117	0.788487	4.25922	0.135228	2.19547	0.945469	1.64042	0.474217	2.70548	0.274645	1.82256	0.718136	1.48307	0.963682	6.14107	0.0505103	-1.2787	0.969125	5.70036	0.215927	6.82293	0.233289	-1.53052	0.989988
[Eubacterium] xylanophilum group	-1.20995	0.762874	2.26049	0.153627	1.20156	0.945469	1.61525	0.446765	2.16553	0.180362	1.38428	0.910957	-1.39395	0.963682	-1.00796	0.985203	-1.26301	0.969125	1.68153	0.776739	-1.17614	0.948805	1.56588	0.80082
[Ruminococcus] gauvreauii group	3.8564	0.384648	13.058	0.145984	-1.19367	0.945469	10.7153	0.199377	2.91963	0.631851	2.25584	0.892725	1.43215	0.990431	1.1893	0.958531	-1.15975	0.969125	1.02091	0.99435	-3.99398	0.803975	3.51581	0.892132
[Ruminococcus] torques group	-4.72336	0.451746	2.0418	0.785701	-1.54302	0.945469	1.2932	0.898068	8.29606	0.223107	1.46406	0.910957	-10.6704	0.710869	-4.49172	0.457539	-1.1625	0.969125	1.02324	0.99435	-3.96751	0.796928	3.49223	0.892132
A2	1.11348	0.920895	1.81192	0.690849	4.40278	0.719389	38.0409	0.000995025	1.55405	0.772993	6.96168	0.109706	-1.42006	0.990431	-7.36214	0.0338933	-1.04711	0.969125	-4.76854	0.644737	-40.2291	0.00656979	8.05683	0.236522
Acetatifactor	2.42607	0.731251	-8.13614	0.226949	-1.56825	0.945469	-12.2148	0.126321	-13.1121	0.175349	1.45352	0.910957	1.06431	0.990431	-10.44	0.182474	1.50539	0.969125	-1.0446	0.99435	1.70061	0.898993	-1.18006	0.989988
Acetitomaculum	2.36064	0.731251	-1.14863	0.9527	-1.54302	0.945469	-1.98557	0.745693	-3.3787	0.581935	1.46406	0.910957	1.04496	0.990431	-2.81722	0.680799	-1.24606	0.969125	1.1203	0.99435	1.03187	0.99583	-1.1477	0.989988
Ambiguous_taxa-6	-12.2552	0.068413	-13.2209	0.0411404	-1.23481	0.957078	-3.52505	0.355333	3.12256	0.249087	-8.75013	0.163734	-1.72944	0.963682	-2.57973	0.386415	3.36862	0.724737	-4.63124	0.498573	-6.40361	0.233289	4.65778	0.453636
Blautia	1.1757	0.828132	1.69495	0.523222	-1.7393	0.945469	1.28268	0.763601	1.1654	0.920624	1.61589	0.910957	-2.39053	0.84272	-4.91395	0.015714	-1.23705	0.969125	-1.31624	0.909681	-3.90062	0.233289	2.39558	0.548159
Eisenbergiella	1.45352	0.731251	43.6126	0.0248031	-2.32344	0.945469	18.4635	0.116179	25.9817	0.0637217	1.2631	0.910957	-2.01904	0.963682	14.4191	0.142352	-1.15484	0.969125	1.01664	0.99435	-1.01377	0.99583	-1.12052	0.989988
GCA-900066575	-1.51509	0.683642	-1.20404	0.78823	1.63686	0.945469	1.52284	0.503112	2.02129	0.231764	-1.16168	0.910957	1.25504	0.990431	1.27623	0.863536	1.60631	0.931781	-1.12017	0.99435	-1.38615	0.898993	1.98772	0.548159
Lachnoclostridium	-3.80982	0.0572969	-2.14001	0.281473	3.60054	0.399988	4.02212	0.0293416	1.29392	0.783697	1.26309	0.910957	-1.33651	0.990431	1.74966	0.509992	-1.37588	0.969125	-2.39058	0.631391	-1.81999	0.796928	-1.80725	0.777609
Lachnoclostridium 5	2.36064	0.731251	-1.1486	0.9527	-1.54302	0.945469	-1.98567	0.745693	-3.37895	0.581935	1.46406	0.910957	1.04496	0.990431	-1.14252	0.958531	-1.24619	0.969125	1.12038	0.99435	2.5445	0.898993	-2.83022	0.953991
Lachnospiraceae FCS020 group	-1.6244	0.731251	-11.5735	0.000379453	2.39244	0.945469	-4.50975	0.0293315	-4.99585	0.0164411	3.14209	0.293672	-2.13339	0.948619	-10.4305	0.000262887	1.42614	0.969125	-1.07268	0.99435	1.35852	0.900065	-1.02182	0.99059
Lachnospiraceae NK4A136 group	1.25309	0.731251	-1.76823	0.281473	2.34287	0.547248	1.46341	0.495524	-1.94042	0.201668	3.37475	0.0245853	-1.14951	0.990431	-2.09974	0.142352	1.1419	0.969125	-1.10448	0.99435	1.09827	0.99583	-1.06228	0.989988
Lachnospiraceae UCG-001	-1.4348	0.7414	-1.0692	0.9527	-1.54351	0.945469	-2.43059	0.403959	-1.875	0.468563	-1.86412	0.910957	-1.18803	0.990431	-22.3824	5.33337e-07	-2.51613	0.762696	1.4728	0.909681	-17.166	6.03505e-05	10.048	0.0017761
Lachnospiraceae UCG-004	5.39691	0.00369466	7.63031	0.000189806	-1.90311	0.945469	3.17265	0.0509455	2.0424	0.25975	1.04773	0.973015	2.70664	0.710869	5.10291	0.00324836	1.44459	0.931781	1.26374	0.909681	1.68518	0.796928	1.08331	0.989988
Lachnospiraceae UCG-006	-2.95446	0.0257675	-1.61606	0.332852	1.13287	0.945469	1.11306	0.869197	2.47061	0.0451455	-1.42129	0.910957	-1.83491	0.84272	1.13273	0.954595	1.3514	0.931781	-1.5878	0.750225	-1.39661	0.810558	1.18868	0.989988
Lachnospiraceae UCG-008	-1.37397	0.731251	-2.16199	0.290432	5.45051	0.100812	4.09269	0.0354172	-1.43088	0.676791	3.8996	0.108114	1.01728	0.990431	1.34257	0.863536	1.0997	0.969125	-1.6234	0.843237	1.27923	0.934248	-1.88842	0.777609
Lachnospiraceae UCG-010	-1.0358	0.987202	-5.02746	0.318958	-1.5472	0.945469	-4.48409	0.403538	-2.20007	0.62646	1.46239	0.910957	-2.34362	0.990431	-6.23395	0.330828	2.20614	0.931781	-1.73469	0.909681	1.0519	0.99583	1.20904	0.989988
Marvinbryantia	5.49766	0.00129066	2.03363	0.226949	-1.34519	0.945469	3.00283	0.0453888	-1.71585	0.365743	4.65786	0.00706976	-1.1397	0.990431	-2.93871	0.0479883	1.57553	0.931781	-1.98628	0.644737	-1.89453	0.697275	1.50275	0.869797
Roseburia	-4.15982	0.113816	-1.99804	0.443347	1.0551	0.969891	-2.32043	0.347243	2.6653	0.241832	-1.37911	0.910957	-2.8588	0.84272	-1.26615	0.94153	1.2802	0.969125	1.22534	0.99435	1.32888	0.934248	1.18045	0.989988
Tyzzerella	1.88988	0.508161	9.24184	0.000412976	1.05371	0.969891	6.11837	0.00378809	2.62936	0.175349	-1.01333	0.98665	2.01794	0.948619	3.38842	0.0587955	-1.85983	0.931507	1.59163	0.888181	-1.82974	0.796928	1.56589	0.897106
Uncultured-4	-2.13068	0.190455	-1.38258	0.613425	1.64242	0.945469	1.50869	0.474217	1.09431	0.920624	1.07088	0.917778	-1.38923	0.963682	-1.04155	0.958531	-1.40827	0.931781	-1.27	0.909681	-1.46738	0.796928	-1.21885	0.989988
Peptococcus	-1.63452	0.731251	1.84758	0.605796	-3.22703	0.945469	-3.90105	0.15569	2.80612	0.270849	-6.05485	0.122992	1.14791	0.990431	1.45696	0.863536	-1.07619	0.969125	2.23347	0.776739	-1.06531	0.99583	2.21089	0.777609
Uncultured-5	-1.3123	0.731251	1.22654	0.756096	-1.26773	0.945469	-1.21247	0.71571	1.526	0.321371	-1.77893	0.387934	1.0693	0.990431	1.35687	0.569199	-1.05478	0.969125	1.17308	0.909681	-1.08131	0.99583	1.20259	0.989988
[Eubacterium] coprostanoligenes group	-1.49844	0.731251	1.14474	0.916247	1.65253	0.945469	2.69096	0.163323	2.65527	0.180362	1.68526	0.910957	-1.52812	0.963682	1.66515	0.569561	1.54796	0.931781	-1.42249	0.909681	1.04283	0.99583	1.04351	0.989988
Anaerotruncus	-1.52099	0.731251	-7.46965	0.00161791	-1.32659	0.945469	-16.0388	7.53362e-07	-5.05134	0.00262742	-1.2958	0.910957	-1.55713	0.963682	-4.71161	0.00695989	-1.02857	0.969125	1.61858	0.776739	2.62703	0.272155	-1.66941	0.777609
Butyricicoccus	-1.7496	0.690327	-4.49874	0.0538159	-1.15264	0.948044	-3.0924	0.151307	1.10513	0.920624	-1.57216	0.910957	-1.28273	0.990431	-1.10304	0.958531	2.84162	0.724737	-1.67683	0.843237	1.78323	0.796928	-1.05227	0.989988
GCA-900066225	3.04694	0.144998	3.47959	0.083278	1.53935	0.945469	2.71966	0.097691	2.08782	0.468563	3.00799	0.122992	1.55928	0.963682	1.32067	0.863536	1.82822	0.931781	1.96947	0.776739	1.46069	0.898993	2.46503	0.774883
Harryflintia	-4.52356	0.523826	-29.9881	0.0262946	1.33791	0.956202	-21.081	0.00561955	-3.04297	0.223107	-2.33359	0.910957	-1.44886	0.990431	-3.41771	0.205846	2.17857	0.775754	-1.06324	0.99435	2.6432	0.670953	-1.29	0.989988
Intestinimonas	-16.4794	0.0221897	-4.78839	0.226949	1.00089	0.999344	-5.29374	0.125053	3.00015	0.17497	-9.18651	0.0696912	-1.79227	0.963682	-1.10251	0.958531	-1.14712	0.969125	1.10652	0.99435	-1.91324	0.796928	1.84553	0.807879
Oscillibacter	-1.88211	0.451746	-1.22315	0.785701	1.51871	0.945469	1.33391	0.696857	1.91611	0.275917	-1.19097	0.910957	-1.04057	0.990431	1.15796	0.958531	1.24524	0.969125	-1.07431	0.99435	-1.37193	0.898993	1.59022	0.807879
Ruminiclostridium	-1.55004	0.581574	-1.59484	0.415468	2.39986	0.547248	1.76825	0.31277	2.71901	0.0481062	1.65921	0.781837	-1.07166	0.990431	1.22553	0.881854	2.7976	0.275759	-1.1751	0.978913	1.14996	0.961293	2.07028	0.48154
Ruminiclostridium 5	-2.27821	0.0411022	-1.00473	0.996969	1.29591	0.945469	-1.42424	0.403959	2.23093	0.0288917	-1.20225	0.910957	-1.46226	0.948619	-1.16971	0.863536	-1.01638	0.969125	1.83699	0.498573	1.01277	0.99583	1.78459	0.453636
Ruminiclostridium 6	-6.00527	0.435377	-198.585	0.000174531	-1.56553	0.945469	-516.588	1.90579e-06	-29.2105	8.2077e-07	1.45471	0.910957	-13.6763	0.710869	-924.109	3.48568e-07	1.13207	0.969125	1.66164	0.843237	-1.22971	0.946282	2.3132	0.548159
Ruminiclostridium 9	-1.12923	0.788487	-1.59658	0.290432	1.22631	0.945469	1.27275	0.633242	1.84208	0.175349	1.13325	0.910957	-1.04353	0.990431	-1.06306	0.958531	2.60445	0.159898	-1.65703	0.644737	-1.19392	0.901076	1.87655	0.453636
Ruminococcaceae NK4A214 group	-1.4933	0.451746	-1.03326	0.9527	1.39846	0.945469	1.0497	0.898068	1.67012	0.180362	1.00398	0.988774	-1.07207	0.990431	1.04905	0.958531	1.1556	0.969125	1.28936	0.847265	1.00336	0.99583	1.485	0.711264
Ruminococcaceae UCG-003	-1.68266	0.611829	-1.0019	0.996969	1.39177	0.945469	1.76231	0.441341	3.47684	0.047101	-1.26763	0.910957	1.04849	0.990431	1.6406	0.551902	2.07019	0.762696	-1.26863	0.920544	-1.36167	0.898993	2.22201	0.548159
Ruminococcaceae UCG-005	-1.48343	0.731251	50.6769	0.0226412	-1.12032	0.957078	-2.72993	0.3046	65.1895	0.0158987	-1.13047	0.917778	-1.47011	0.990431	49.6382	0.0212213	-1.15319	0.969125	123.486	0.0200313	119.869	0.0225081	-1.11941	0.989988
Ruminococcaceae UCG-009	-18.1407	0.0380021	-20.4548	0.0213587	1.1456	0.969891	-8.79358	0.0598501	-1.03283	0.973079	-7.62884	0.19338	-2.0757	0.963682	1.38598	0.910921	1.09172	0.969125	-2.03048	0.843237	1.59758	0.898993	-2.97134	0.694963
Ruminococcaceae UCG-010	-1.14013	0.862981	6.23112	0.00603551	2.66812	0.719389	18.7401	1.15347e-06	2.20575	0.25975	3.11368	0.202849	-1.33052	0.990431	1.57165	0.637803	-3.22081	0.543581	-1.1272	0.99435	-3.8295	0.233289	1.05482	0.989988
Ruminococcaceae UCG-013	-35.5379	0.000115903	-61.9336	2.02589e-06	-1.61504	0.945469	-145.985	2.25819e-09	1.57958	0.555542	-36.4165	9.03081e-05	-1.57608	0.963682	-2.41379	0.191935	2.7528	0.595068	1.45948	0.909681	1.66078	0.796928	2.41914	0.48344
Ruminococcaceae UCG-014	-3.2731	0.0898452	-2.37333	0.206447	5.54498	0.063629	-2.67307	0.125938	-1.2029	0.908866	1.70042	0.891455	-1.00373	0.993945	-3.00785	0.0767023	-1.65894	0.931781	6.24529	0.0200313	1.51116	0.847828	2.49121	0.470093
Ruminococcus 1	1.21433	0.770146	1.74161	0.415468	1.51183	0.945469	1.54817	0.510255	2.48016	0.17497	1.25677	0.910957	1.46077	0.963682	2.82213	0.0921506	1.72928	0.931507	1.70073	0.776739	2.29095	0.670953	1.28377	0.989988
Subdoligranulum	1.49945	0.755869	-6.16032	0.0518995	-5.20549	0.945469	-21.8893	0.0354172	-2.90631	0.270849	-1.49384	0.910957	-2.32394	0.963682	-23.5535	0.00126022	3.1783	0.543581	-1.46498	0.888894	-1.60741	0.796928	3.4873	0.371664
UBA1819	-1.57729	0.731251	5.23608	0.0387931	1.09745	0.957078	6.67198	0.015212	22.8663	0.000117582	1.24763	0.910957	-1.79315	0.963682	2.78742	0.212852	2.76871	0.775581	-1.16109	0.99435	-1.91852	0.796928	4.57486	0.453636
Uncultured-6	-1.63698	0.382252	-1.38559	0.484777	1.3578	0.945469	-1.75779	0.16862	1.39345	0.468563	1.12511	0.910957	-1.35645	0.963682	-1.40552	0.527516	1.17946	0.969125	1.72254	0.631391	1.4071	0.796928	1.44387	0.777609
Catenibacterium	1.10523	0.904027	-1.32664	0.785701	1.02269	0.988869	3.24117	0.097691	-2.44722	0.223107	1.53007	0.910957	-1.35366	0.990431	1.09547	0.958531	-1.66903	0.931781	-4.20445	0.215927	-1.93371	0.796928	-3.62897	0.371664
Dubosiella	1.18378	0.818463	-1.19586	0.853515	1.02187	0.988869	3.71605	0.0509455	-2.09613	0.280504	1.52636	0.910957	-1.2618	0.990431	1.24552	0.910921	-1.4807	0.931781	-4.34877	0.178473	-1.95467	0.796928	-3.29428	0.371664
Erysipelatoclostridium	2.06346	0.689461	-3.89745	0.108598	1.06491	0.969891	-4.07236	0.0509455	-4.40549	0.0908843	1.58615	0.910957	1.38537	0.990431	-6.26722	0.00913056	1.8255	0.931507	1.1127	0.99435	1.03066	0.99583	1.97081	0.750258
Faecalibaculum	7.88359	0.0258465	70.6867	4.16206e-08	-2.71326	0.945469	180.096	4.08841e-12	15.0278	0.000856624	5.02355	0.163734	-1.72893	0.963682	11.9299	0.00251791	1.67603	0.931781	-6.91287	0.178473	-3.00508	0.670953	-1.37252	0.989988
Turicibacter	1.00617	0.990247	2.11099	0.281473	-1.18838	0.945469	1.46344	0.617804	3.72075	0.0370944	-2.14001	0.595306	1.81189	0.948619	7.1527	0.000730961	1.77343	0.931507	1.21383	0.984575	2.28391	0.670953	-1.06098	0.989988
Uncultured-7	4.1015	0.388892	-7.15091	0.0480402	-1.77648	0.945469	-42.9866	1.23949e-05	-67.6196	1.02394e-05	-1.04245	0.983526	2.40679	0.963682	-30.5124	3.90521e-05	-2.30552	0.848209	3.38386	0.579263	1.35146	0.934248	1.08603	0.989988
Uncultured bacterium-6	2.99157	0.284336	104.599	0.00342119	1.37336	0.945469	141.206	0.00251444	3.16238	0.240474	1.97135	0.869141	2.08411	0.948619	6.59463	0.0304977	-11.0564	0.724737	1.01732	0.99435	-10.8618	0.670953	-1.00059	0.999414
Candidatus Saccharimonas	-1.41863	0.731251	-4.42684	0.0262946	2.06838	0.945469	-2.01686	0.352106	-1.20342	0.91125	1.3177	0.910957	1.10648	0.990431	-2.06098	0.386415	2.59302	0.724737	-1.06118	0.99435	1.28949	0.934248	1.89496	0.777609
Methylobacterium	-1.65245	0.770146	2.0418	0.785701	-1.54302	0.945469	1.2932	0.898068	2.90235	0.62283	1.46406	0.910957	-3.73302	0.963682	-1.14252	0.958531	-1.1625	0.969125	1.02324	0.99435	-1.00918	0.99583	-1.12576	0.989988
Ambiguous_taxa-7	2.36064	0.731251	2.0418	0.785701	-1.54302	0.945469	-1.98567	0.745693	-1.34403	0.920624	-1.48474	0.910957	2.27148	0.990431	1.9026	0.901916	-1.1625	0.969125	2.62753	0.909681	2.5445	0.898993	-1.12576	0.989988
Oceanobacterium	7.86631	0.384648	6.80383	0.281473	-5.14177	0.945469	1.2932	0.898068	-1.34403	0.920624	1.46406	0.910957	1.04496	0.990431	-1.14252	0.958531	-1.1625	0.969125	1.02324	0.99435	-1.00918	0.99583	-1.12576	0.989988
Azospirillum sp. 47_25	-1.62336	0.731251	9.79984	0.226949	2.25158	0.945469	21.6704	0.0877952	13.7542	0.170543	1.03894	0.982142	1.33501	0.990431	20.5972	0.07555	-1.15664	0.969125	1.01821	0.99435	-1.01268	0.99583	-1.12173	0.989988
Uncultured bacterium-7	-1.52777	0.731251	17.0209	0.0998624	1.57821	0.945469	26.3308	0.0552821	22.438	0.0658731	2.01879	0.796689	-1.95427	0.948619	12.8971	0.142352	-1.15892	0.969125	1.0202	0.99435	-1.0113	0.99583	-1.12329	0.989988
Ambiguous_taxa-8	-1.68432	0.731251	5.92391	0.137801	-1.83954	0.945469	-1.16323	0.898068	1.05914	0.963921	1.29554	0.910957	-4.01407	0.842252	-2.41474	0.510819	-9.42062	0.275759	3.74598	0.644737	-1.60234	0.898993	-1.5695	0.989988
Avena sativa (oat)	-3.54852	0.144998	2.18255	0.345533	1.21181	0.945469	-1.02553	0.974066	1.03885	0.963921	1.23224	0.910957	-3.60835	0.710869	-2.08086	0.457539	-7.45518	0.0541334	2.71237	0.631391	-1.64663	0.847828	-1.66921	0.892132
Hordeum vulgare subsp. vulgare (domesticated barley)	2.36064	0.731251	2.0418	0.785701	1.38759	0.945469	-2.06006	0.598606	-1.34403	0.920624	-1.06799	0.982142	3.49831	0.963682	2.93019	0.680799	-1.1625	0.969125	5.83652	0.720591	5.65209	0.796928	-1.12576	0.989988
Triticum aestivum (bread wheat)-2	-1.03783	0.987202	2.0418	0.785701	-1.54302	0.945469	-1.98542	0.751052	-3.86988	0.280504	-2.2857	0.910957	1.42733	0.990431	-2.34296	0.537922	-8.2004	0.724737	2.62719	0.909681	-2.69733	0.796928	-1.1572	0.989988
Bilophila	-4.82593	0.0209298	3.39771	0.0744841	2.12301	0.945469	4.67551	0.015212	27.5839	2.07368e-08	-2.35844	0.439575	1.03752	0.990431	6.66418	0.00126022	1.68225	0.931781	1.5428	0.888894	-1.65465	0.799453	4.29443	0.236522
Desulfovibrio	1.73288	0.731251	1.14688	0.943239	-1.22298	0.945469	1.3628	0.757574	-1.98938	0.468563	33.3033	3.28989e-06	-23.5038	0.000166627	-23.3707	1.74318e-05	-1.31664	0.969125	-1.45323	0.909681	1.04564	0.99583	-2.00071	0.793236
Uncultured-8	-48.2537	1.85942e-06	-12.7425	0.00342119	-3.26901	0.945469	-57.7401	3.15622e-05	5.81832	0.00296183	-142.753	6.68292e-07	-1.105	0.990431	2.88575	0.0921506	1.53646	0.931781	1.38613	0.909681	1.16722	0.977918	1.82463	0.777609
Parasutterella	1.63561	0.690327	48.694	2.92393e-11	-1.15671	0.945469	46.2916	3.21157e-11	12.1526	3.23238e-05	1.45391	0.910957	-1.02821	0.990431	16.8524	2.12716e-06	-2.44978	0.724737	-1.09964	0.99435	-1.88931	0.796928	-1.42585	0.989434
Tepidimonas	2.36064	0.731251	-1.14863	0.9527	-1.54302	0.945469	-1.98568	0.745693	-1.34403	0.920624	1.46406	0.910957	1.04496	0.990431	-1.14252	0.958531	2.01744	0.969125	1.12036	0.99435	2.54452	0.898993	-1.12576	0.989988
Acinetobacter	2.36064	0.731251	2.0418	0.785701	-1.54302	0.945469	-3.19815	0.503112	-1.34403	0.920624	1.46406	0.910957	1.04496	0.990431	-1.14252	0.958531	-1.1625	0.969125	4.23194	0.776739	4.09822	0.796928	-1.12576	0.989988
Pseudomonas	2.36064	0.731251	-1.80791	0.785701	-1.54302	0.945469	1.2932	0.898068	-1.34403	0.920624	1.46406	0.910957	1.04496	0.990431	-1.14252	0.958531	3.1754	0.931781	-3.60756	0.843237	-1.00918	0.99583	-1.12576	0.989988
Anaeroplasma	2.43398	0.296346	-5.1656	0.011818	-1.47276	0.945469	-15.5983	1.71115e-06	-1.48229	0.62646	1.21084	0.910957	1.36489	0.990431	-4.98598	0.0104918	8.48213	0.00492148	2.05034	0.720591	3.78804	0.233289	4.59109	0.214478
Ambiguous_taxa-9	3.95746	0.113816	97.4244	0.00345604	-1.15327	0.945469	82.97	0.00806084	21.2852	0.0852642	3.04147	0.374655	1.12824	0.990431	26.9371	0.0511828	-1.15657	0.969125	1.01816	0.99435	-1.01271	0.99583	-1.12169	0.989988
Uncultured bacterium-8	2.4265	0.731251	2.08401	0.785701	-1.56841	0.945469	-19.8539	0.0552821	-1.34446	0.920624	1.45345	0.910957	1.06444	0.990431	-1.12732	0.959448	-1.15469	0.969125	26.3807	0.232077	25.5976	0.241594	-1.12042	0.989988
Akkermansia	-490.167	3.63527e-12	1.29257	0.876214	-1.0759	0.969891	1.51134	0.751052	751.16	3.54533e-14	-169.597	3.89055e-08	-3.10955	0.948619	229.409	1.03378e-09	1.18559	0.969125	-1.25801	0.99435	-1.11731	0.99583	1.05299	0.989988
FDR: False discovery rate
Fold differences were calculated using the raw
abundances.
