# Supplementary material for: Acidified drinking water attenuates motor deficits and brain pathology in a mouse model of a childhood neurodegenerative disorder
Source: Sci Rep. 2022 May 30;12:9025. doi: 10.1038/s41598-022-12981-0 (PMC9151921; doi:10.1038/s41598-022-12981-0)
Supplement: Supplementary file 3 — Supplementary Information 3. [file 41598_2022_12981_MOESM3_ESM.xlsx]

## Sheet: Sheet1
Samples 1-30	129xC57.3.m.Tap.4045.L	WT on Non-acidified water at 3 months of age (samples from 6 mice)
	129xC57.3.m.Tap.4045.R
	129xC57.3.m.Tap.4082.R
	129xC57.3.m.Tap.4089.R
	129xC57.3.m.Tap.4090.R
	129xC57.3.m.Tap.4146.R
	129xC57.6.m.Tap.4045.L	WT on Non-acidified water at 6 months of age (samples from 6 mice)
	129xC57.6.m.Tap.4045.R
	129xC57.6.m.Tap.4082.R
	129xC57.6.m.Tap.4089.R
	129xC57.6.m.Tap.4090.R
	129xC57.6.m.Tap.4146.R
	129xC57.WT.3.m.Acid3747.1	WT on Acidified water at 3 months of age (samples from 6 mice)
	129xC57.WT.3.m.Acid3747.2
	129xC57.WT.3.m.Acid3747.3
	129xC57.WT.3.m.Acid3892.1
	129xC57.WT.3.m.Acid3892.2
	129xC57.WT.3.m.Acid3892.3
	129xC57.WT.6.m.Acid3747.1	WT on Acidified water at 6 months of age (samples from 6 mice)
	129xC57.WT.6.m.Acid3747.2
	129xC57.WT.6.m.Acid3747.3
	129xC57.WT.6.m.Acid3892.1
	129xC57.WT.6.m.Acid3892.2
	129xC57.WT.6.m.Acid3892.3
	Cln1R151X.3.m.Tap.4254.B	Cln1R151X on Non-acidified water at 3 months of age (samples from 6 mice)
	Cln1R151X.3.m.Tap.4254.R
	Cln1R151X.3.m.Tap.4260.L
	Cln1R151X.3.m.Tap.4260.R
	Cln1R151X.3.m.Tap.4294.L
	Cln1R151X.3.m.Tap.4294.R
Samples 31-60	Cln1R151X.3.m.Acid3797.1	Cln1R151X on Acidified water at 3 months of age (samples from 6 mice)
	Cln1R151X.3.m.Acid3797.2
	Cln1R151X.3.m.Acid3801.4
	Cln1R151X.3.m.Acid3802.3
	Cln1R151X.3.m.Acid3869.3
	Cln1R151X.3.m.Acid3879.3
	Cln1R151X.6.m.Acid3797.1	Cln1R151X on Acidified water at 6 months of age (samples from 6 mice)
	Cln1R151X.6.m.Acid3797.2
	Cln1R151X.6.m.Acid3801.4
	Cln1R151X.6.m.Acid3802.3
	Cln1R151X.6.m.Acid3869.3
	Cln1R151X.6.m.Acid3879.3
	Cln1R151X.6.m.Tap.4254.B	Cln1R151X on Non-acidified water at 6 months of age (samples from 6 mice)
	Cln1R151X.6.m.Tap.4254.R
	Cln1R151X.6.m.Tap.4260.L
	Cln1R151X.6.m.Tap.4260.R
	Cln1R151X.6.m.Tap.4294.L
	Cln1R151X.6.m.Tap.4294.R
	Cln2R207X.3.m.Acid4378.1	Cln2R207X on Acidified water at 3 months of age (samples from 6 mice)
	Cln2R207X.3.m.Acid4381.1
	Cln2R207X.3.m.Acid4381.2
	Cln2R207X.3.m.Acid4381.3
	Cln2R207X.3.m.Acid4381.4
	Cln2R207X.3.m.Acid4383.1
	Cln2R207X.3.m.Tap.4592.1	Cln2R207X on Non-acidified water at 3 months of age (samples from 6 mice)
	Cln2R207X.3.m.Tap.4592.2
	Cln2R207X.3.m.Tap.4592.3
	Cln2R207X.3.m.Tap.4639.1
	Cln2R207X.3.m.Tap.4639.2
	Cln2R207X.3.m.Tap.4639.3
