# Supplementary material for: Acidified drinking water attenuates motor deficits and brain pathology in a mouse model of a childhood neurodegenerative disorder
Source: Sci Rep. 2022 May 30;12:9025. doi: 10.1038/s41598-022-12981-0 (PMC9151921; doi:10.1038/s41598-022-12981-0)
Supplement: Supplementary file 4 — Supplementary Information 4. [file 41598_2022_12981_MOESM4_ESM.zip]

Archive with 91 entries (90 files):
- 060519AK515F/
- 060519AK515F/129xC57.3.m.Tap.4045.L_Index.fastq
- 060519AK515F/129xC57.3.m.Tap.4045.L_R1.fastq
- 060519AK515F/129xC57.3.m.Tap.4045.L_R2.fastq
- 060519AK515F/129xC57.3.m.Tap.4045.R_Index.fastq
- 060519AK515F/129xC57.3.m.Tap.4045.R_R1.fastq
- 060519AK515F/129xC57.3.m.Tap.4045.R_R2.fastq
- 060519AK515F/129xC57.3.m.Tap.4082.R_Index.fastq
- 060519AK515F/129xC57.3.m.Tap.4082.R_R1.fastq
- 060519AK515F/129xC57.3.m.Tap.4082.R_R2.fastq
- 060519AK515F/129xC57.3.m.Tap.4089.R_Index.fastq
- 060519AK515F/129xC57.3.m.Tap.4089.R_R1.fastq
- 060519AK515F/129xC57.3.m.Tap.4089.R_R2.fastq
- 060519AK515F/129xC57.3.m.Tap.4090.R_Index.fastq
- 060519AK515F/129xC57.3.m.Tap.4090.R_R1.fastq
- 060519AK515F/129xC57.3.m.Tap.4090.R_R2.fastq
- 060519AK515F/129xC57.3.m.Tap.4146.R_Index.fastq
- 060519AK515F/129xC57.3.m.Tap.4146.R_R1.fastq
- 060519AK515F/129xC57.3.m.Tap.4146.R_R2.fastq
- 060519AK515F/129xC57.6.m.Tap.4045.L_Index.fastq
- 060519AK515F/129xC57.6.m.Tap.4045.L_R1.fastq
- 060519AK515F/129xC57.6.m.Tap.4045.L_R2.fastq
- 060519AK515F/129xC57.6.m.Tap.4045.R_Index.fastq
- 060519AK515F/129xC57.6.m.Tap.4045.R_R1.fastq
- 060519AK515F/129xC57.6.m.Tap.4045.R_R2.fastq
- 060519AK515F/129xC57.6.m.Tap.4082.R_Index.fastq
- 060519AK515F/129xC57.6.m.Tap.4082.R_R1.fastq
- 060519AK515F/129xC57.6.m.Tap.4082.R_R2.fastq
- 060519AK515F/129xC57.6.m.Tap.4089.R_Index.fastq
- 060519AK515F/129xC57.6.m.Tap.4089.R_R1.fastq
- 060519AK515F/129xC57.6.m.Tap.4089.R_R2.fastq
- 060519AK515F/129xC57.6.m.Tap.4090.R_Index.fastq
- 060519AK515F/129xC57.6.m.Tap.4090.R_R1.fastq
- 060519AK515F/129xC57.6.m.Tap.4090.R_R2.fastq
- 060519AK515F/129xC57.6.m.Tap.4146.R_Index.fastq
- 060519AK515F/129xC57.6.m.Tap.4146.R_R1.fastq
- 060519AK515F/129xC57.6.m.Tap.4146.R_R2.fastq
- 060519AK515F/129xC57.WT.3.m.Acid3747.1_Index.fastq
- 060519AK515F/129xC57.WT.3.m.Acid3747.1_R1.fastq
- 060519AK515F/129xC57.WT.3.m.Acid3747.1_R2.fastq
- 060519AK515F/129xC57.WT.3.m.Acid3747.2_Index.fastq
- 060519AK515F/129xC57.WT.3.m.Acid3747.2_R1.fastq
- 060519AK515F/129xC57.WT.3.m.Acid3747.2_R2.fastq
- 060519AK515F/129xC57.WT.3.m.Acid3747.3_Index.fastq
- 060519AK515F/129xC57.WT.3.m.Acid3747.3_R1.fastq
- 060519AK515F/129xC57.WT.3.m.Acid3747.3_R2.fastq
- 060519AK515F/129xC57.WT.3.m.Acid3892.1_Index.fastq
- 060519AK515F/129xC57.WT.3.m.Acid3892.1_R1.fastq
- 060519AK515F/129xC57.WT.3.m.Acid3892.1_R2.fastq
- 060519AK515F/129xC57.WT.3.m.Acid3892.2_Index.fastq
- 060519AK515F/129xC57.WT.3.m.Acid3892.2_R1.fastq
- 060519AK515F/129xC57.WT.3.m.Acid3892.2_R2.fastq
- 060519AK515F/129xC57.WT.3.m.Acid3892.3_Index.fastq
- 060519AK515F/129xC57.WT.3.m.Acid3892.3_R1.fastq
- 060519AK515F/129xC57.WT.3.m.Acid3892.3_R2.fastq
- 060519AK515F/129xC57.WT.6.m.Acid3747.1_Index.fastq
- 060519AK515F/129xC57.WT.6.m.Acid3747.1_R1.fastq
- 060519AK515F/129xC57.WT.6.m.Acid3747.1_R2.fastq
- 060519AK515F/129xC57.WT.6.m.Acid3747.2_Index.fastq
- 060519AK515F/129xC57.WT.6.m.Acid3747.2_R1.fastq
- 060519AK515F/129xC57.WT.6.m.Acid3747.2_R2.fastq
- 060519AK515F/129xC57.WT.6.m.Acid3747.3_Index.fastq
- 060519AK515F/129xC57.WT.6.m.Acid3747.3_R1.fastq
- 060519AK515F/129xC57.WT.6.m.Acid3747.3_R2.fastq
- 060519AK515F/129xC57.WT.6.m.Acid3892.1_Index.fastq
- 060519AK515F/129xC57.WT.6.m.Acid3892.1_R1.fastq
- 060519AK515F/129xC57.WT.6.m.Acid3892.1_R2.fastq
- 060519AK515F/129xC57.WT.6.m.Acid3892.2_Index.fastq
- 060519AK515F/129xC57.WT.6.m.Acid3892.2_R1.fastq
- 060519AK515F/129xC57.WT.6.m.Acid3892.2_R2.fastq
- 060519AK515F/129xC57.WT.6.m.Acid3892.3_Index.fastq
- 060519AK515F/129xC57.WT.6.m.Acid3892.3_R1.fastq
- 060519AK515F/129xC57.WT.6.m.Acid3892.3_R2.fastq
- 060519AK515F/Cln1R151X.3.m.Tap.4254.B_Index.fastq
- 060519AK515F/Cln1R151X.3.m.Tap.4254.B_R1.fastq
- 060519AK515F/Cln1R151X.3.m.Tap.4254.B_R2.fastq
- 060519AK515F/Cln1R151X.3.m.Tap.4254.R_Index.fastq
- 060519AK515F/Cln1R151X.3.m.Tap.4254.R_R1.fastq
- 060519AK515F/Cln1R151X.3.m.Tap.4254.R_R2.fastq
- 060519AK515F/Cln1R151X.3.m.Tap.4260.L_Index.fastq
- 060519AK515F/Cln1R151X.3.m.Tap.4260.L_R1.fastq
- 060519AK515F/Cln1R151X.3.m.Tap.4260.L_R2.fastq
- 060519AK515F/Cln1R151X.3.m.Tap.4260.R_Index.fastq
- 060519AK515F/Cln1R151X.3.m.Tap.4260.R_R1.fastq
- 060519AK515F/Cln1R151X.3.m.Tap.4260.R_R2.fastq
- 060519AK515F/Cln1R151X.3.m.Tap.4294.L_Index.fastq
- 060519AK515F/Cln1R151X.3.m.Tap.4294.L_R1.fastq
- 060519AK515F/Cln1R151X.3.m.Tap.4294.L_R2.fastq
- 060519AK515F/Cln1R151X.3.m.Tap.4294.R_Index.fastq
- 060519AK515F/Cln1R151X.3.m.Tap.4294.R_R1.fastq
- 060519AK515F/Cln1R151X.3.m.Tap.4294.R_R2.fastq
