# Supplementary material for: Acidified drinking water attenuates motor deficits and brain pathology in a mouse model of a childhood neurodegenerative disorder
Source: Sci Rep. 2022 May 30;12:9025. doi: 10.1038/s41598-022-12981-0 (PMC9151921; doi:10.1038/s41598-022-12981-0)
Supplement: Supplementary file 4 — Supplementary Information 4. [file 41598_2022_12981_MOESM4_ESM.zip › 060519AK515F/129xC57.3.m.Tap.4045.L_Index.fastq]

@A00769:11:HC3HCDRXX:1:2101:14886:1000
CATTAGGG
+
FFFFFFFF
@A00769:11:HC3HCDRXX:1:2101:31521:1031
CATTAGGG
+
FFFFFFFF
@A00769:11:HC3HCDRXX:1:2101:8205:1172
CATTAGGG
+
FF:FFFFF
@A00769:11:HC3HCDRXX:1:2101:30861:1172
CATTAGGG
+
FFFFFFFF
@A00769:11:HC3HCDRXX:1:2101:14064:1204
CATTAGGG
+
FFFFFFFF
@A00769:11:HC3HCDRXX:1:2101:14977:1219
CATTAGGG
+
FFFFFFFF
@A00769:11:HC3HCDRXX:1:2101:8612:1407
CATTAGGG
+
FFFFFFFF
@A00769:11:HC3HCDRXX:1:2101:9326:1454
CATTAGGG
+
FFFFFFFF
@A00769:11:HC3HCDRXX:1:2101:9263:1470
CATTAGGG
+
F:FFFFFF
@A00769:11:HC3HCDRXX:1:2101:20600:1470
CATTAGGG
+
FFFFFFFF
@A00769:11:HC3HCDRXX:1:2101:12762:1548
CATTAGGG
+
FFFFFFFF
@A00769:11:HC3HCDRXX:1:2101:7844:1579
CATTAGGG
+
FFFFFFFF
@A00769:11:HC3HCDRXX:1:2101:15646:1595
CATTAGGG
+
FFFFFFFF
@A00769:11:HC3HCDRXX:1:2101:16242:1595
CATTAGGG
+
FF:F:FFF
@A00769:11:HC3HCDRXX:1:2101:9616:1673
CATTAGGG
+
FFFFFFFF
@A00769:11:HC3HCDRXX:1:2101:22381:1673
CATTAGGG
+
FFFFFFFF
@A00769:11:HC3HCDRXX:1:2101:23041:1783
CATTAGGG
+
FFFFFFFF
@A00769:11:HC3HCDRXX:1:2101:28393:1814
CATTAGGG
+
FFFFFFFF
@A00769:11:HC3HCDRXX:1:2101:21549:1830
CATTAGGG
+
FFFFFFFF
@A00769:11:HC3HCDRXX:1:2101:18891:1924
CATTAGGG
+
FFFFFFFF
@A00769:11:HC3HCDRXX:1:2101:5764:1955
CATTAGGG
+
FFFF:FFF
@A00769:11:HC3HCDRXX:1:2101:18322:2002
CATTAGGG
+
FFFFFFFF
@A00769:11:HC3HCDRXX:1:2101:2654:2018
CATTAGGG
+
FFFFF:FF
@A00769:11:HC3HCDRXX:1:2101:19416:2049
CATTAGGG
+
FFFFFFFF
@A00769:11:HC3HCDRXX:1:2101:27480:2112
CATTAGGG
+
FFFFFFFF
@A00769:11:HC3HCDRXX:1:2101:6542:2174
CATTAGGG
+
FFFFFFFF
@A00769:11:HC3HCDRXX:1:2101:1334:2394
CATTAGGG
+
FFFFFFFF
@A00769:11:HC3HCDRXX:1:2101:8015:2440
CATTAGGG
+
FFFFFFFF
@A00769:11:HC3HCDRXX:1:2101:9317:2503
CATTAGGG
+
FFFFFFFF
@A00769:11:HC3HCDRXX:1:2101:24758:2534
CATTAGGG
+
FF:FFFFF
@A00769:11:HC3HCDRXX:1:2101:6949:2597
CATTAGGG
+
FFFFFFFF
@A00769:11:HC3HCDRXX:1:2101:25274:2644
CATTAGGG
+
FFFFFFFF
@A00769:11:HC3HCDRXX:1:2101:29197:2769
CATTAGGG
+
FFFFFFFF
@A00769:11:HC3HCDRXX:1:2101:27462:2863
CATTAGGG
+
FFFFFFFF
@A00769:11:HC3HCDRXX:1:2101:2609:2879
CATTAGGG
+
FFFF:FFF
@A00769:11:HC3HCDRXX:1:2101:3369:2942
CATTAGGG
+
FFFFFFFF
@A00769:11:HC3HCDRXX:1:2101:21441:3020
CATTAGGG
+
FFFFFFFF
@A00769:11:HC3HCDRXX:1:2101:5611:3098
CATTAGGG
+
FFF:FFFF
@A00769:11:HC3HCDRXX:1:2101:26006:3411
CATTAGGG
+
FFFFFFFF
@A00769:11:HC3HCDRXX:1:2101:1425:3458
CATTAGGG
+
FFFFFFFF
@A00769:11:HC3HCDRXX:1:2101:29803:3474
CATTAGGG
+
FFFFFFFF
@A00769:11:HC3HCDRXX:1:2101:7102:3583
CATTAGGG
+
FFFFFFFF
@A00769:11:HC3HCDRXX:1:2101:15736:3599
CATTAGGG
+
FF:FFFFF
@A00769:11:HC3HCDRXX:1:2101:28890:3677
CATTAGGG
+
FFFFFFFF
@A00769:11:HC3HCDRXX:1:2101:30553:3771
CATTAGGG
+
FFFFFFFF
@A00769:11:HC3HCDRXX:1:2101:3595:4022
CATTAGGG
+
FFFFFFFF
@A00769:11:HC3HCDRXX:1:2101:26982:4038
CATTAGGG
+
FFFFFFFF
@A00769:11:HC3HCDRXX:1:2101:16161:4210
CATTAGGG
+
FFFFFFFF
@A00769:11:HC3HCDRXX:1:2101:32796:4210
CATTAGGG
+
FFFFFFFF
@A00769:11:HC3HCDRXX:1:2101:3007:4225
CATTAGGG
+
FFFFFFFF
@A00769:11:HC3HCDRXX:1:2101:3721:4241
CATTAGGG
+
FFFFFFFF
@A00769:11:HC3HCDRXX:1:2101:21784:4304
CATTAGGG
+
FFFFFFFF
@A00769:11:HC3HCDRXX:1:2101:31250:4319
CATTAGGG
+
FFFFFFFF
@A00769:11:HC3HCDRXX:1:2101:25898:4413
CATTAGGG
+
FFFFFFFF
@A00769:11:HC3HCDRXX:1:2101:11632:4476
CATTAGGG
+
FFFFFFFF
@A00769:11:HC3HCDRXX:1:2101:31557:4476
CATTAGGG
+
FFFFFFFF
@A00769:11:HC3HCDRXX:1:2101:2672:4492
CATTAGGG
+
FFFFFFFF
@A00769:11:HC3HCDRXX:1:2101:4933:4492
CATTAGGG
+
FFFFFFFF
@A00769:11:HC3HCDRXX:1:2101:5810:4507
CATTAGGG
+
FFFFFFFF
@A00769:11:HC3HCDRXX:1:2101:24994:4633
CATTAGGG
+
FFFFFFFF
@A00769:11:HC3HCDRXX:1:2101:17743:4852
CATTAGGG
+
FFFFFFFF
@A00769:11:HC3HCDRXX:1:2101:22046:4883
CATTAGGG
+
FFFFFFFF
@A00769:11:HC3HCDRXX:1:2101:25536:4914
CATTAGGG
+
FFFFFFFF
@A00769:11:HC3HCDRXX:1:2101:8947:4993
CATTAGGG
+
FFFFFFFF
@A00769:11:HC3HCDRXX:1:2101:31403:4993
CATTAGGG
+
FF:FFFFF
@A00769:11:HC3HCDRXX:1:2101:7148:5071
CATTAGGG
+
FFFFFFFF
@A00769:11:HC3HCDRXX:1:2101:30445:5118
CATTAGGG
+
FF:FFFFF
@A00769:11:HC3HCDRXX:1:2101:18954:5228
CATTAGGG
+
FFFFFFFF
@A00769:11:HC3HCDRXX:1:2101:4571:5243
CATTAGGG
+
FFFFFFFF
@A00769:11:HC3HCDRXX:1:2101:9815:5274
CATTAGGG
+
F,FFFFFF
@A00769:11:HC3HCDRXX:1:2101:24162:5353
CATTAGGG
+
FFFFFFFF
@A00769:11:HC3HCDRXX:1:2101:6415:5368
CATTAGGG
+
FF:FFFFF
@A00769:11:HC3HCDRXX:1:2101:16821:5384
CATTAGGG
+
FFFFFFFF
@A00769:11:HC3HCDRXX:1:2101:16821:5447
CATTAGGG
+
F:FFFFFF
@A00769:11:HC3HCDRXX:1:2101:13919:5462
CATTAGGG
+
FFFFFFFF
@A00769:11:HC3HCDRXX:1:2101:8974:5541
CATTAGGG
+
:F::F,:,
@A00769:11:HC3HCDRXX:1:2101:14724:5541
CATTAGGG
+
FFFFFFFF
@A00769:11:HC3HCDRXX:1:2101:3034:5556
CATTAGGG
+
FFFFFFFF
@A00769:11:HC3HCDRXX:1:2101:30174:5588
CATTAGGG
+
FFFFFFFF
@A00769:11:HC3HCDRXX:1:2101:24189:5619
CATTAGGG
+
FFFFFFFF
@A00769:11:HC3HCDRXX:1:2101:26648:5650
CATTAGGG
+
FFFFFFFF
@A00769:11:HC3HCDRXX:1:2101:30138:5650
CATTAGGG
+
FFFFFFFF
@A00769:11:HC3HCDRXX:1:2101:3631:5682
CATTAGGG
+
FFFF:FFF
@A00769:11:HC3HCDRXX:1:2101:20853:5729
CATTAGGG
+
FFFFFFFF
@A00769:11:HC3HCDRXX:1:2101:6885:5901
CATTAGGG
+
FFFFFFFF
@A00769:11:HC3HCDRXX:1:2101:20790:5901
CATTAGGG
+
FFFFFFFF
@A00769:11:HC3HCDRXX:1:2101:28818:6057
CATTAGGG
+
FFFFFFFF
@A00769:11:HC3HCDRXX:1:2101:29225:6104
CATTAGGG
+
FFF:FFFF
@A00769:11:HC3HCDRXX:1:2101:31991:6136
CATTAGGG
+
FFFFFFFF
@A00769:11:HC3HCDRXX:1:2101:21350:6214
CATTAGGG
+
FFFFFFFF
@A00769:11:HC3HCDRXX:1:2101:9598:6277
CATTAGGG
+
FFFFFFFF
@A00769:11:HC3HCDRXX:1:2101:24062:6433
CATTAGGG
+
FFFFFFFF
@A00769:11:HC3HCDRXX:1:2101:16703:6527
CATTAGGG
+
,F,,,,FF
@A00769:11:HC3HCDRXX:1:2101:20699:6527
CATTAGGG
+
FFFFFFFF
@A00769:11:HC3HCDRXX:1:2101:22544:6590
CATTAGGG
+
FFFFFFFF
@A00769:11:HC3HCDRXX:1:2101:27787:6590
CATTAGGG
+
FFFFFFFF
@A00769:11:HC3HCDRXX:1:2101:26232:6715
CATTAGGG
+
FFFF:FFF
@A00769:11:HC3HCDRXX:1:2101:7961:6793
CATTAGGG
+
FFFF:FFF
@A00769:11:HC3HCDRXX:1:2101:23927:6918
CATTAGGG
+
FFFFFFFF
@A00769:11:HC3HCDRXX:1:2101:11858:6934
CATTAGGG
+
FF:FFFFF
@A00769:11:HC3HCDRXX:1:2101:3803:6950
CATTAGGG
+
FFFFFFFF
@A00769:11:HC3HCDRXX:1:2101:23818:6950
CATTAGGG
+
FF:FFFFF
@A00769:11:HC3HCDRXX:1:2101:31819:6997
CATTAGGG
+
F:FFFFFF
@A00769:11:HC3HCDRXX:1:2101:22516:7012
CATTAGGG
+
,FFFF:FF
@A00769:11:HC3HCDRXX:1:2101:27263:7028
CATTAGGG
+
FFFFFFFF
@A00769:11:HC3HCDRXX:1:2101:31494:7028
CATTAGGG
+
FF:FFFFF
@A00769:11:HC3HCDRXX:1:2101:13141:7153
CATTAGGG
+
FFFFFFFF
@A00769:11:HC3HCDRXX:1:2101:16071:7185
CATTAGGG
+
FFFFFFFF
@A00769:11:HC3HCDRXX:1:2101:28167:7185
CATTAGGG
+
FFFFFFFF
@A00769:11:HC3HCDRXX:1:2101:17291:7326
CATTAGGG
+
FFFFFFFF
@A00769:11:HC3HCDRXX:1:2101:32172:7326
CATTAGGG
+
FFF:FFF:
@A00769:11:HC3HCDRXX:1:2101:6433:7373
CATTAGGG
+
FFFFFFFF
@A00769:11:HC3HCDRXX:1:2101:31304:7482
CATTAGGG
+
FFFFFFFF
@A00769:11:HC3HCDRXX:1:2101:22797:7529
CATTAGGG
+
:FFFFFFF
@A00769:11:HC3HCDRXX:1:2101:18403:7592
CATTAGGG
+
FFFFFFFF
@A00769:11:HC3HCDRXX:1:2101:15691:7686
CATTAGGG
+
FFFFFFFF
@A00769:11:HC3HCDRXX:1:2101:15031:7701
CATTAGGG
+
FFFFFFFF
@A00769:11:HC3HCDRXX:1:2101:24623:7874
CATTAGGG
+
FFFFFFFF
@A00769:11:HC3HCDRXX:1:2101:21178:7889
CATTAGGG
+
F:FFF:FF
@A00769:11:HC3HCDRXX:1:2101:19777:7905
CATTAGGG
+
FFFFFFFF
@A00769:11:HC3HCDRXX:1:2101:5565:7999
CATTAGGG
+
FFFF:FFF
@A00769:11:HC3HCDRXX:1:2101:2899:8046
CATTAGGG
+
FFFFFFFF
@A00769:11:HC3HCDRXX:1:2101:25427:8108
CATTAGGG
+
FFFFFFFF
@A00769:11:HC3HCDRXX:1:2101:22037:8155
CATTAGGG
+
FFFFFFFF
@A00769:11:HC3HCDRXX:1:2101:27941:8202
CATTAGGG
+
FFFFFFFF
@A00769:11:HC3HCDRXX:1:2101:8006:8218
CATTAGGG
+
FFFFFFFF
@A00769:11:HC3HCDRXX:1:2101:28537:8265
CATTAGGG
+
FFF:FF,F
@A00769:11:HC3HCDRXX:1:2101:28022:8312
CATTAGGG
+
FFFFFFFF
@A00769:11:HC3HCDRXX:1:2101:27968:8375
CATTAGGG
+
,FFFFF:F
@A00769:11:HC3HCDRXX:1:2101:17571:8406
CATTAGGG
+
FFFFFFFF
@A00769:11:HC3HCDRXX:1:2101:7392:8625
CATTAGGG
+
FFFFFFFF
@A00769:11:HC3HCDRXX:1:2101:8947:8656
CATTAGGG
+
F:FFFFFF
@A00769:11:HC3HCDRXX:1:2101:12165:9001
CATTAGGG
+
FFFFFF,:
@A00769:11:HC3HCDRXX:1:2101:2040:9032
CATTAGGG
+
FFFFF:FF
@A00769:11:HC3HCDRXX:1:2101:1389:9095
CATTAGGG
+
:FF,FFFF
@A00769:11:HC3HCDRXX:1:2101:31078:9095
CATTAGGG
+
FFFFFFFF
@A00769:11:HC3HCDRXX:1:2101:21477:9126
CATTAGGG
+
FFFFF::,
@A00769:11:HC3HCDRXX:1:2101:21820:9126
CATTAGGG
+
FFFFFFFF
@A00769:11:HC3HCDRXX:1:2101:25626:9142
CATTAGGG
+
FFFFFFFF
@A00769:11:HC3HCDRXX:1:2101:16929:9204
CATTAGGG
+
F:FFFFFF
@A00769:11:HC3HCDRXX:1:2101:8368:9283
CATTAGGG
+
FFFFFFFF
@A00769:11:HC3HCDRXX:1:2101:2374:9392
CATTAGGG
+
FFFFFFFF
@A00769:11:HC3HCDRXX:1:2101:8983:9408
CATTAGGG
+
FFFFFFFF
@A00769:11:HC3HCDRXX:1:2101:16550:9455
CATTAGGG
+
FFFFFFFF
@A00769:11:HC3HCDRXX:1:2101:13575:9471
CATTAGGG
+
FFFFFFFF
@A00769:11:HC3HCDRXX:1:2101:22281:9549
CATTAGGG
+
FFFF,FFF
@A00769:11:HC3HCDRXX:1:2101:10646:9565
CATTAGGG
+
FFFFFFFF
@A00769:11:HC3HCDRXX:1:2101:14868:9643
CATTAGGG
+
FFFFFFFF
@A00769:11:HC3HCDRXX:1:2101:11080:9659
CATTAGGG
+
FFFFFFFF
@A00769:11:HC3HCDRXX:1:2101:30553:9659
CATTAGGG
+
FFFFFFFF
@A00769:11:HC3HCDRXX:1:2101:11614:9737
CATTAGGG
+
FFFFFFFF
@A00769:11:HC3HCDRXX:1:2101:19334:9862
CATTAGGG
+
FFFFFFFF
@A00769:11:HC3HCDRXX:1:2101:21468:9893
CATTAGGG
+
FFFFFFFF
@A00769:11:HC3HCDRXX:1:2101:29188:9956
CATTAGGG
+
FF:FFFFF
@A00769:11:HC3HCDRXX:1:2101:24379:9987
CATTAGGG
+
FFFFFFFF
@A00769:11:HC3HCDRXX:1:2101:19813:10003
CATTAGGG
+
,FFFFFFF
@A00769:11:HC3HCDRXX:1:2101:4417:10019
CATTAGGG
+
FFFFFFFF
@A00769:11:HC3HCDRXX:1:2101:28185:10066
CATTAGGG
+
FFFFFFFF
@A00769:11:HC3HCDRXX:1:2101:29948:10081
CATTAGGG
+
FFFFFFFF
@A00769:11:HC3HCDRXX:1:2101:9254:10097
CATTAGGG
+
FFFFFFFF
@A00769:11:HC3HCDRXX:1:2101:32199:10128
CATTAGGG
+
FF,FFFFF
@A00769:11:HC3HCDRXX:1:2101:6976:10160
CATTAGGG
+
FFFFFFFF
@A00769:11:HC3HCDRXX:1:2101:10140:10222
CATTAGGG
+
FFFFFFFF
@A00769:11:HC3HCDRXX:1:2101:16495:10269
CATTAGGG
+
FFFFFFFF
@A00769:11:HC3HCDRXX:1:2101:22110:10285
CATTAGGG
+
FFFFFFFF
@A00769:11:HC3HCDRXX:1:2101:6804:10300
CATTAGGG
+
FFFFFFFF
@A00769:11:HC3HCDRXX:1:2101:27163:10300
CATTAGGG
+
FF:FFFFF
@A00769:11:HC3HCDRXX:1:2101:11984:10379
CATTAGGG
+
FFFFFFFF
@A00769:11:HC3HCDRXX:1:2101:3387:10394
CATTAGGG
+
FFFFFFFF
@A00769:11:HC3HCDRXX:1:2101:1181:10426
CATTAGGG
+
FFFFFFFF
@A00769:11:HC3HCDRXX:1:2101:15139:10457
CATTAGGG
+
FFFFFFFF
@A00769:11:HC3HCDRXX:1:2101:15492:10504
CATTAGGG
+
FFFFFFFF
@A00769:11:HC3HCDRXX:1:2101:26268:10504
CATTAGGG
+
FFF::F,:
@A00769:11:HC3HCDRXX:1:2101:16993:10598
CATTAGGG
+
FFF,FFFF
@A00769:11:HC3HCDRXX:1:2101:10746:10645
CATTAGGG
+
FFFFFFFF
@A00769:11:HC3HCDRXX:1:2101:26756:10692
CATTAGGG
+
FFFFFFFF
@A00769:11:HC3HCDRXX:1:2101:2826:10739
CATTAGGG
+
FFFFFFFF
@A00769:11:HC3HCDRXX:1:2101:16839:10833
CATTAGGG
+
FFFFFFFF
@A00769:11:HC3HCDRXX:1:2101:31087:10833
CATTAGGG
+
F:FFF,::
@A00769:11:HC3HCDRXX:1:2101:6180:10911
CATTAGGG
+
FF:FFFFF
@A00769:11:HC3HCDRXX:1:2101:17409:10911
CATTAGGG
+
FFFFFFFF
@A00769:11:HC3HCDRXX:1:2101:21052:11052
CATTAGGG
+
FF:FF::F
@A00769:11:HC3HCDRXX:1:2101:32045:11146
CATTAGGG
+
FF:FFFFF
@A00769:11:HC3HCDRXX:1:2101:12626:11240
CATTAGGG
+
FFFFFFFF
@A00769:11:HC3HCDRXX:1:2101:30617:11584
CATTAGGG
+
FFFFFFFF
@A00769:11:HC3HCDRXX:1:2101:1072:11616
CATTAGGG
+
FFFFFFFF
@A00769:11:HC3HCDRXX:1:2101:14814:11710
CATTAGGG
+
FFFFFFFF
@A00769:11:HC3HCDRXX:1:2101:30662:11757
CATTAGGG
+
FFFFFFFF
@A00769:11:HC3HCDRXX:1:2101:21106:11804
CATTAGGG
+
FFFF:FFF
@A00769:11:HC3HCDRXX:1:2101:15691:11851
CATTAGGG
+
FFFFFFFF
@A00769:11:HC3HCDRXX:1:2101:27986:11976
CATTAGGG
+
FFFFFFFF
@A00769:11:HC3HCDRXX:1:2101:4182:11992
CATTAGGG
+
,FFFFF:F
@A00769:11:HC3HCDRXX:1:2101:22553:11992
CATTAGGG
+
FFFFFFFF
@A00769:11:HC3HCDRXX:1:2101:18620:12007
CATTAGGG
+
FFFFFFFF
@A00769:11:HC3HCDRXX:1:2101:22742:12007
CATTAGGG
+
FFFFFFFF
@A00769:11:HC3HCDRXX:1:2101:17598:12242
CATTAGGG
+
FFFFFFFF
@A00769:11:HC3HCDRXX:1:2101:5050:12273
CATTAGGG
+
FFFFFFFF
@A00769:11:HC3HCDRXX:1:2101:13675:12305
CATTAGGG
+
FFFFFFFF
@A00769:11:HC3HCDRXX:1:2101:2772:12336
CATTAGGG
+
FFFFFFFF
@A00769:11:HC3HCDRXX:1:2101:16315:12524
CATTAGGG
+
FFF:FFFF
@A00769:11:HC3HCDRXX:1:2101:6714:12555
CATTAGGG
+
FFFFFFFF
@A00769:11:HC3HCDRXX:1:2101:28944:12571
CATTAGGG
+
FFFFFFFF
@A00769:11:HC3HCDRXX:1:2101:12029:12587
CATTAGGG
+
:FFFFFFF
@A00769:11:HC3HCDRXX:1:2101:23294:12587
CATTAGGG
+
FFFFFFFF
@A00769:11:HC3HCDRXX:1:2101:2257:12665
CATTAGGG
+
FFFFFFFF
@A00769:11:HC3HCDRXX:1:2101:4508:12680
CATTAGGG
+
FFFFFFFF
@A00769:11:HC3HCDRXX:1:2101:7862:12696
CATTAGGG
+
FFFFFFFF
@A00769:11:HC3HCDRXX:1:2101:6641:12743
CATTAGGG
+
F:FFFFFF
@A00769:11:HC3HCDRXX:1:2101:19144:12759
CATTAGGG
+
FFFFFFFF
@A00769:11:HC3HCDRXX:1:2101:19804:12774
CATTAGGG
+
FFFFFFFF
@A00769:11:HC3HCDRXX:1:2101:5936:12837
CATTAGGG
+
FFFFFFFF
@A00769:11:HC3HCDRXX:1:2101:8648:12837
CATTAGGG
+
FFFFF:FF
@A00769:11:HC3HCDRXX:1:2101:25672:12884
CATTAGGG
+
FFFFFFFF
@A00769:11:HC3HCDRXX:1:2101:30644:12947
CATTAGGG
+
FFFFFFFF
@A00769:11:HC3HCDRXX:1:2101:25635:13072
CATTAGGG
+
:FFF::FF
@A00769:11:HC3HCDRXX:1:2101:10321:13103
CATTAGGG
+
FF,FFFFF
@A00769:11:HC3HCDRXX:1:2101:26802:13182
CATTAGGG
+
FFFFFFFF
@A00769:11:HC3HCDRXX:1:2101:12762:13322
CATTAGGG
+
FFFFFFFF
@A00769:11:HC3HCDRXX:1:2101:19651:13448
CATTAGGG
+
FFFFFFFF
@A00769:11:HC3HCDRXX:1:2101:4101:13479
CATTAGGG
+
FFFFFFFF
@A00769:11:HC3HCDRXX:1:2101:28348:13542
CATTAGGG
+
FF,FFFFF
@A00769:11:HC3HCDRXX:1:2101:14733:13667
CATTAGGG
+
FFFFFFFF
@A00769:11:HC3HCDRXX:1:2101:31675:13730
CATTAGGG
+
FFFFFFFF
@A00769:11:HC3HCDRXX:1:2101:22742:13792
CATTAGGG
+
FFFF:FFF
@A00769:11:HC3HCDRXX:1:2101:18575:13870
CATTAGGG
+
FFFFFFFF
@A00769:11:HC3HCDRXX:1:2101:14696:13886
CATTAGGG
+
FFFFFFFF
@A00769:11:HC3HCDRXX:1:2101:3586:13902
CATTAGGG
+
FFFFFFFF
@A00769:11:HC3HCDRXX:1:2101:27941:14058
CATTAGGG
+
FFFFFFFF
@A00769:11:HC3HCDRXX:1:2101:24171:14074
CATTAGGG
+
F:F:FF:F
@A00769:11:HC3HCDRXX:1:2101:25816:14074
CATTAGGG
+
FF:FFFFF
@A00769:11:HC3HCDRXX:1:2101:17562:14090
CATTAGGG
+
FFFFFF:F
@A00769:11:HC3HCDRXX:1:2101:30110:14184
CATTAGGG
+
FFFFFFFF
@A00769:11:HC3HCDRXX:1:2101:18566:14199
CATTAGGG
+
FFFFFFFF
@A00769:11:HC3HCDRXX:1:2101:23954:14231
CATTAGGG
+
FFFFFFFF
@A00769:11:HC3HCDRXX:1:2101:5466:14497
CATTAGGG
+
FFFFFFFF
@A00769:11:HC3HCDRXX:1:2101:16966:14497
CATTAGGG
+
FFFFFFFF
@A00769:11:HC3HCDRXX:1:2101:32479:14497
CATTAGGG
+
FFF,FFFF
@A00769:11:HC3HCDRXX:1:2101:1542:14685
CATTAGGG
+
FF:FFF,,
@A00769:11:HC3HCDRXX:1:2101:26946:14685
CATTAGGG
+
FFFFFFFF
@A00769:11:HC3HCDRXX:1:2101:22489:14857
CATTAGGG
+
:F,F,:FF
@A00769:11:HC3HCDRXX:1:2101:30291:14873
CATTAGGG
+
FFFFFFFF
@A00769:11:HC3HCDRXX:1:2101:16034:14951
CATTAGGG
+
F:FFFFFF
@A00769:11:HC3HCDRXX:1:2101:5918:14967
CATTAGGG
+
FFFFFFFF
@A00769:11:HC3HCDRXX:1:2101:19723:15013
CATTAGGG
+
F:FFFFFF
@A00769:11:HC3HCDRXX:1:2101:29378:15045
CATTAGGG
+
FFFFFFFF
@A00769:11:HC3HCDRXX:1:2101:1832:15060
CATTAGGG
+
FFFFFFFF
@A00769:11:HC3HCDRXX:1:2101:30246:15139
CATTAGGG
+
FFFFFFFF
@A00769:11:HC3HCDRXX:1:2101:11885:15154
CATTAGGG
+
FFFFFFFF
@A00769:11:HC3HCDRXX:1:2101:24234:15154
CATTAGGG
+
FFFFFFFF
@A00769:11:HC3HCDRXX:1:2101:25889:15170
CATTAGGG
+
FFFFFFFF
@A00769:11:HC3HCDRXX:1:2101:29451:15201
CATTAGGG
+
FFFFFFFF
@A00769:11:HC3HCDRXX:1:2101:19262:15248
CATTAGGG
+
FFFFFFFF
@A00769:11:HC3HCDRXX:1:2101:12029:15530
CATTAGGG
+
FFFFFFFF
@A00769:11:HC3HCDRXX:1:2101:25473:15546
CATTAGGG
+
FFFFFFFF
@A00769:11:HC3HCDRXX:1:2101:8377:15562
CATTAGGG
+
FFFFFFFF
@A00769:11:HC3HCDRXX:1:2101:25898:15749
CATTAGGG
+
FFFFFFFF
@A00769:11:HC3HCDRXX:1:2101:8232:15812
CATTAGGG
+
FFFFFFFF
@A00769:11:HC3HCDRXX:1:2101:30237:15937
CATTAGGG
+
FFFFFFFF
@A00769:11:HC3HCDRXX:1:2101:29441:16063
CATTAGGG
+
FFFFFFFF
@A00769:11:HC3HCDRXX:1:2101:25861:16188
CATTAGGG
+
F,FFFF:F
@A00769:11:HC3HCDRXX:1:2101:5457:16297
CATTAGGG
+
FFFFFFFF
@A00769:11:HC3HCDRXX:1:2101:13467:16297
CATTAGGG
+
FFFFFFFF
@A00769:11:HC3HCDRXX:1:2101:19054:16297
CATTAGGG
+
FFFFFFFF
@A00769:11:HC3HCDRXX:1:2101:26847:16297
CATTAGGG
+
FFFFFFFF
@A00769:11:HC3HCDRXX:1:2101:28908:16297
CATTAGGG
+
FFFFFFFF
@A00769:11:HC3HCDRXX:1:2101:13657:16313
CATTAGGG
+
FFFFFFFF
@A00769:11:HC3HCDRXX:1:2101:16315:16407
CATTAGGG
+
FFFFFFFF
@A00769:11:HC3HCDRXX:1:2101:5339:16438
CATTAGGG
+
FFFFFFFF
@A00769:11:HC3HCDRXX:1:2101:5584:16454
CATTAGGG
+
FFFFFFFF
@A00769:11:HC3HCDRXX:1:2101:17336:16485
CATTAGGG
+
FFFFFFFF
@A00769:11:HC3HCDRXX:1:2101:17526:16564
CATTAGGG
+
FFFFFFFF
@A00769:11:HC3HCDRXX:1:2101:29948:16720
CATTAGGG
+
FFFFFF:F
@A00769:11:HC3HCDRXX:1:2101:3197:16767
CATTAGGG
+
FFFFFFFF
@A00769:11:HC3HCDRXX:1:2101:7600:16814
CATTAGGG
+
FFFFFFFF
@A00769:11:HC3HCDRXX:1:2101:19587:16814
CATTAGGG
+
FFFFFFFF
@A00769:11:HC3HCDRXX:1:2101:6885:16830
CATTAGGG
+
,FFFF:FF
@A00769:11:HC3HCDRXX:1:2101:7410:16830
CATTAGGG
+
FFFFFFFF
@A00769:11:HC3HCDRXX:1:2101:11559:16877
CATTAGGG
+
FFF:F,,F
@A00769:11:HC3HCDRXX:1:2101:15754:16877
CATTAGGG
+
FFFFFFFF
@A00769:11:HC3HCDRXX:1:2101:26747:16971
CATTAGGG
+
FFFFFFFF
@A00769:11:HC3HCDRXX:1:2101:3549:17096
CATTAGGG
+
FFFFFFFF
@A00769:11:HC3HCDRXX:1:2101:16947:17127
CATTAGGG
+
FFFFFFFF
@A00769:11:HC3HCDRXX:1:2101:23665:17143
CATTAGGG
+
FFFFFFFF
@A00769:11:HC3HCDRXX:1:2101:5204:17174
CATTAGGG
+
FFFFFFFF
@A00769:11:HC3HCDRXX:1:2101:32497:17221
CATTAGGG
+
FFFFFFFF
@A00769:11:HC3HCDRXX:1:2101:26124:17237
CATTAGGG
+
FFFFFFFF
@A00769:11:HC3HCDRXX:1:2101:4354:17300
CATTAGGG
+
FFFFFFFF
@A00769:11:HC3HCDRXX:1:2101:29098:17409
CATTAGGG
+
FFFFFFFF
@A00769:11:HC3HCDRXX:1:2101:3215:17456
CATTAGGG
+
FFFFFFFF
@A00769:11:HC3HCDRXX:1:2101:23231:17487
CATTAGGG
+
FFFFFFFF
@A00769:11:HC3HCDRXX:1:2101:28113:17644
CATTAGGG
+
FFFFFFFF
@A00769:11:HC3HCDRXX:1:2101:8088:17660
CATTAGGG
+
:F,FFFFF
@A00769:11:HC3HCDRXX:1:2101:13006:17691
CATTAGGG
+
:FFFFFF:
@A00769:11:HC3HCDRXX:1:2101:13178:17707
CATTAGGG
+
FFFFFFFF
@A00769:11:HC3HCDRXX:1:2101:19840:17722
CATTAGGG
+
F:FFFFFF
@A00769:11:HC3HCDRXX:1:2101:30951:17738
CATTAGGG
+
FFFFFFFF
@A00769:11:HC3HCDRXX:1:2101:13060:17785
CATTAGGG
+
FFFFFFFF
@A00769:11:HC3HCDRXX:1:2101:10773:17801
CATTAGGG
+
FFFFFFFF
@A00769:11:HC3HCDRXX:1:2101:28944:17863
CATTAGGG
+
FFFFFFFF
@A00769:11:HC3HCDRXX:1:2101:31819:17863
CATTAGGG
+
FFFF:FFF
@A00769:11:HC3HCDRXX:1:2101:15040:17926
CATTAGGG
+
FFFFFFFF
@A00769:11:HC3HCDRXX:1:2101:31421:17926
CATTAGGG
+
FFFFFFFF
@A00769:11:HC3HCDRXX:1:2101:16758:17989
CATTAGGG
+
FFF::FFF
@A00769:11:HC3HCDRXX:1:2101:25129:18020
CATTAGGG
+
FFFFFFFF
@A00769:11:HC3HCDRXX:1:2101:11767:18176
CATTAGGG
+
:FFFFFFF
@A00769:11:HC3HCDRXX:1:2101:1325:18255
CATTAGGG
+
FFFFFFFF
@A00769:11:HC3HCDRXX:1:2101:1768:18270
CATTAGGG
+
FFFFFFFF
@A00769:11:HC3HCDRXX:1:2101:1506:18286
CATTAGGG
+
FFFFFFFF
@A00769:11:HC3HCDRXX:1:2101:31015:18349
CATTAGGG
+
FF:FFFFF
@A00769:11:HC3HCDRXX:1:2101:22426:18443
CATTAGGG
+
FFFFFFFF
@A00769:11:HC3HCDRXX:1:2101:30870:18443
CATTAGGG
+
FFFFFFFF
@A00769:11:HC3HCDRXX:1:2101:24442:18458
CATTAGGG
+
FFFFFFFF
@A00769:11:HC3HCDRXX:1:2101:3170:18505
CATTAGGG
+
FFFFFFFF
@A00769:11:HC3HCDRXX:1:2101:9588:18505
CATTAGGG
+
FFFFFFFF
@A00769:11:HC3HCDRXX:1:2101:18747:18521
CATTAGGG
+
FFFFFFFF
@A00769:11:HC3HCDRXX:1:2101:8305:18568
CATTAGGG
+
FFFFFFFF
@A00769:11:HC3HCDRXX:1:2101:10655:18568
CATTAGGG
+
,FF,,F,F
@A00769:11:HC3HCDRXX:1:2101:28393:18599
CATTAGGG
+
FFFFFFFF
@A00769:11:HC3HCDRXX:1:2101:13946:18787
CATTAGGG
+
FFFFFFFF
@A00769:11:HC3HCDRXX:1:2101:12084:18818
CATTAGGG
+
F,F:FFFF
@A00769:11:HC3HCDRXX:1:2101:25283:18818
CATTAGGG
+
FF,FFFF,
@A00769:11:HC3HCDRXX:1:2101:21893:18865
CATTAGGG
+
,FFFFF:F
@A00769:11:HC3HCDRXX:1:2101:12183:18928
CATTAGGG
+
FFFFFFFF
@A00769:11:HC3HCDRXX:1:2101:22498:19006
CATTAGGG
+
FFFFFFFF
@A00769:11:HC3HCDRXX:1:2101:28158:19069
CATTAGGG
+
FFFFFFFF
@A00769:11:HC3HCDRXX:1:2101:28375:19069
CATTAGGG
+
,FFFFF,:
@A00769:11:HC3HCDRXX:1:2101:30382:19132
CATTAGGG
+
FFFFFFFF
@A00769:11:HC3HCDRXX:1:2101:19859:19225
CATTAGGG
+
FFFFFFFF
@A00769:11:HC3HCDRXX:1:2101:24758:19225
CATTAGGG
+
FF,,F:FF
@A00769:11:HC3HCDRXX:1:2101:3432:19241
CATTAGGG
+
FFFFFFFF
@A00769:11:HC3HCDRXX:1:2101:9182:19241
CATTAGGG
+
FFFFFF::
@A00769:11:HC3HCDRXX:1:2101:13937:19272
CATTAGGG
+
FFF,FFFF
@A00769:11:HC3HCDRXX:1:2101:16333:19382
CATTAGGG
+
FFFFFFFF
@A00769:11:HC3HCDRXX:1:2101:32054:19398
CATTAGGG
+
FFFFFFFF
@A00769:11:HC3HCDRXX:1:2101:2121:19413
CATTAGGG
+
FFFFFFFF
@A00769:11:HC3HCDRXX:1:2101:30002:19445
CATTAGGG
+
FFF::F:F
@A00769:11:HC3HCDRXX:1:2101:7175:19460
CATTAGGG
+
FFFFF:FF
@A00769:11:HC3HCDRXX:1:2101:9290:19492
CATTAGGG
+
FFFFFFFF
@A00769:11:HC3HCDRXX:1:2101:21251:19789
CATTAGGG
+
FFFFFFFF
@A00769:11:HC3HCDRXX:1:2101:18964:19930
CATTAGGG
+
FF:FFFFF
@A00769:11:HC3HCDRXX:1:2101:10890:19946
CATTAGGG
+
FFFFFFFF
@A00769:11:HC3HCDRXX:1:2101:3694:19977
CATTAGGG
+
FFFFFFFF
@A00769:11:HC3HCDRXX:1:2101:19533:20040
CATTAGGG
+
FFFFFFFF
@A00769:11:HC3HCDRXX:1:2101:30553:20055
CATTAGGG
+
FFFFFFFF
@A00769:11:HC3HCDRXX:1:2101:4589:20149
CATTAGGG
+
FFFFFFFF
@A00769:11:HC3HCDRXX:1:2101:15040:20181
CATTAGGG
+
FFFFFFFF
@A00769:11:HC3HCDRXX:1:2101:13819:20259
CATTAGGG
+
FFFFFFFF
@A00769:11:HC3HCDRXX:1:2101:32823:20415
CATTAGGG
+
FF:FFF:F
@A00769:11:HC3HCDRXX:1:2101:29640:20447
CATTAGGG
+
FFFFFFFF
@A00769:11:HC3HCDRXX:1:2101:7509:20509
CATTAGGG
+
FFFFFFFF
@A00769:11:HC3HCDRXX:1:2101:21766:20525
CATTAGGG
+
FFFFFFFF
@A00769:11:HC3HCDRXX:1:2101:7572:20556
CATTAGGG
+
FFFFFFFF
@A00769:11:HC3HCDRXX:1:2101:15519:20572
CATTAGGG
+
FFFFFFFF
@A00769:11:HC3HCDRXX:1:2101:32579:20682
CATTAGGG
+
FFFFFFFF
@A00769:11:HC3HCDRXX:1:2101:19352:20760
CATTAGGG
+
FFFFFFFF
@A00769:11:HC3HCDRXX:1:2101:18900:20791
CATTAGGG
+
FFFFFFFF
@A00769:11:HC3HCDRXX:1:2101:31268:20791
CATTAGGG
+
FFFFFFFF
@A00769:11:HC3HCDRXX:1:2101:15899:20979
CATTAGGG
+
FFFFFFFF
@A00769:11:HC3HCDRXX:1:2101:26992:21026
CATTAGGG
+
FFFFFFFF
@A00769:11:HC3HCDRXX:1:2101:23637:21042
CATTAGGG
+
FFFFFFFF
@A00769:11:HC3HCDRXX:1:2101:2446:21198
CATTAGGG
+
FFFFFFFF
@A00769:11:HC3HCDRXX:1:2101:16911:21261
CATTAGGG
+
,FF::FFF
@A00769:11:HC3HCDRXX:1:2101:12671:21308
CATTAGGG
+
F:FFFFFF
@A00769:11:HC3HCDRXX:1:2101:18222:21371
CATTAGGG
+
FFFFFFFF
@A00769:11:HC3HCDRXX:1:2101:12355:21480
CATTAGGG
+
FFFFFFFF
@A00769:11:HC3HCDRXX:1:2101:27127:21574
CATTAGGG
+
FFFFFFFF
@A00769:11:HC3HCDRXX:1:2101:9019:21621
CATTAGGG
+
FFFFFFF:
@A00769:11:HC3HCDRXX:1:2101:21106:21637
CATTAGGG
+
FFFFFFFF
@A00769:11:HC3HCDRXX:1:2101:17228:21778
CATTAGGG
+
FFF:FFFF
@A00769:11:HC3HCDRXX:1:2101:1579:21793
CATTAGGG
+
FFFFFFFF
@A00769:11:HC3HCDRXX:1:2101:24813:21919
CATTAGGG
+
F:FFFFFF
@A00769:11:HC3HCDRXX:1:2101:5321:21950
CATTAGGG
+
FFFFFFFF
@A00769:11:HC3HCDRXX:1:2101:29577:21966
CATTAGGG
+
FFFFFFFF
@A00769:11:HC3HCDRXX:1:2101:3522:21997
CATTAGGG
+
FFFFFFFF
@A00769:11:HC3HCDRXX:1:2101:31349:22028
CATTAGGG
+
FFFFFFFF
@A00769:11:HC3HCDRXX:1:2101:22507:22122
CATTAGGG
+
FFFFFFFF
@A00769:11:HC3HCDRXX:1:2101:31964:22122
CATTAGGG
+
FFFFFFFF
@A00769:11:HC3HCDRXX:1:2101:5448:22200
CATTAGGG
+
FFFFFFFF
@A00769:11:HC3HCDRXX:1:2101:21721:22200
CATTAGGG
+
FFFFFFFF
@A00769:11:HC3HCDRXX:1:2101:20980:22263
CATTAGGG
+
FF:FFFFF
@A00769:11:HC3HCDRXX:1:2101:26738:22310
CATTAGGG
+
FFFFFFFF
@A00769:11:HC3HCDRXX:1:2101:15591:22482
CATTAGGG
+
FFFFFFFF
@A00769:11:HC3HCDRXX:1:2101:25473:22498
CATTAGGG
+
FFFFFFFF
@A00769:11:HC3HCDRXX:1:2101:5791:22639
CATTAGGG
+
FF:FFFFF
@A00769:11:HC3HCDRXX:1:2101:13874:22701
CATTAGGG
+
FFFFFF,,
@A00769:11:HC3HCDRXX:1:2101:9968:22764
CATTAGGG
+
FFFFFFFF
@A00769:11:HC3HCDRXX:1:2101:30346:22764
CATTAGGG
+
FFFFFFFF
@A00769:11:HC3HCDRXX:1:2101:6036:22811
CATTAGGG
+
FFFFFFFF
@A00769:11:HC3HCDRXX:1:2101:7157:22842
CATTAGGG
+
FFFFFFFF
@A00769:11:HC3HCDRXX:1:2101:29342:22936
CATTAGGG
+
FF:FFFFF
@A00769:11:HC3HCDRXX:1:2101:27010:22968
CATTAGGG
+
FFFFFFFF
@A00769:11:HC3HCDRXX:1:2101:4381:22983
CATTAGGG
+
FFFFFFF,
@A00769:11:HC3HCDRXX:1:2101:9588:22983
CATTAGGG
+
FFFFFFFF
@A00769:11:HC3HCDRXX:1:2101:9932:23015
CATTAGGG
+
FFFFFFFF
@A00769:11:HC3HCDRXX:1:2101:2257:23062
CATTAGGG
+
FFFFFFFF
@A00769:11:HC3HCDRXX:1:2101:3504:23062
CATTAGGG
+
FFFFFFFF
@A00769:11:HC3HCDRXX:1:2101:21224:23124
CATTAGGG
+
FFFFFFFF
@A00769:11:HC3HCDRXX:1:2101:14290:23202
CATTAGGG
+
FFFFFFFF
@A00769:11:HC3HCDRXX:1:2101:7618:23234
CATTAGGG
+
FFFFFFFF
@A00769:11:HC3HCDRXX:1:2101:9390:23359
CATTAGGG
+
FFFFFFFF
@A00769:11:HC3HCDRXX:1:2101:32262:23359
CATTAGGG
+
FFFFFFFF
@A00769:11:HC3HCDRXX:1:2101:5276:23406
CATTAGGG
+
FFFFFFFF
@A00769:11:HC3HCDRXX:1:2101:23909:23422
CATTAGGG
+
FFFFFFFF
@A00769:11:HC3HCDRXX:1:2101:13358:23469
CATTAGGG
+
FF:FFFFF
@A00769:11:HC3HCDRXX:1:2101:23665:23469
CATTAGGG
+
FFFFFFFF
@A00769:11:HC3HCDRXX:1:2101:9444:23547
CATTAGGG
+
FFFFFFFF
@A00769:11:HC3HCDRXX:1:2101:26946:23610
CATTAGGG
+
FF:FFFFF
@A00769:11:HC3HCDRXX:1:2101:16378:23625
CATTAGGG
+
FFFFFFFF
@A00769:11:HC3HCDRXX:1:2101:18964:23657
CATTAGGG
+
FFFFFFFF
@A00769:11:HC3HCDRXX:1:2101:26756:23688
CATTAGGG
+
FF,FFFF:
@A00769:11:HC3HCDRXX:1:2101:25003:23750
CATTAGGG
+
FFFFFFFF
@A00769:11:HC3HCDRXX:1:2101:4698:23782
CATTAGGG
+
FFFFFFFF
@A00769:11:HC3HCDRXX:1:2101:1163:23891
CATTAGGG
+
FFFFFFFF
@A00769:11:HC3HCDRXX:1:2101:20627:23938
CATTAGGG
+
FFFFFFFF
@A00769:11:HC3HCDRXX:1:2101:9444:24173
CATTAGGG
+
FFFFFFFF
@A00769:11:HC3HCDRXX:1:2101:17743:24236
CATTAGGG
+
FFFF:FFF
@A00769:11:HC3HCDRXX:1:2101:25545:24251
CATTAGGG
+
FFFFFFFF
@A00769:11:HC3HCDRXX:1:2101:12355:24330
CATTAGGG
+
FFFFFFFF
@A00769:11:HC3HCDRXX:1:2101:7437:24518
CATTAGGG
+
FFFFFFFF
@A00769:11:HC3HCDRXX:1:2101:15890:24627
CATTAGGG
+
FFFFFFFF
@A00769:11:HC3HCDRXX:1:2101:4797:24643
CATTAGGG
+
FFFFFF:F
@A00769:11:HC3HCDRXX:1:2101:24876:24690
CATTAGGG
+
FFFFFFFF
@A00769:11:HC3HCDRXX:1:2101:5810:24706
CATTAGGG
+
FFFFFFFF
@A00769:11:HC3HCDRXX:1:2101:2374:24737
CATTAGGG
+
FFFFFFFF
@A00769:11:HC3HCDRXX:1:2101:29297:24956
CATTAGGG
+
FFFFFFFF
@A00769:11:HC3HCDRXX:1:2101:15248:24987
CATTAGGG
+
FFFFFFFF
@A00769:11:HC3HCDRXX:1:2101:3658:25081
CATTAGGG
+
FFFFFFFF
@A00769:11:HC3HCDRXX:1:2101:1759:25207
CATTAGGG
+
FFFFFFFF
@A00769:11:HC3HCDRXX:1:2101:6008:25207
CATTAGGG
+
FFFFFFFF
@A00769:11:HC3HCDRXX:1:2101:18195:25207
CATTAGGG
+
FFFFFFFF
@A00769:11:HC3HCDRXX:1:2101:31439:25222
CATTAGGG
+
FFFFFFFF
@A00769:11:HC3HCDRXX:1:2101:15393:25269
CATTAGGG
+
FFFFFFFF
@A00769:11:HC3HCDRXX:1:2101:6777:25347
CATTAGGG
+
FFFFFFFF
@A00769:11:HC3HCDRXX:1:2101:1334:25410
CATTAGGG
+
FFFFFFFF
@A00769:11:HC3HCDRXX:1:2101:7898:25441
CATTAGGG
+
:FFFFFFF
@A00769:11:HC3HCDRXX:1:2101:22525:25504
CATTAGGG
+
FFFFFFFF
@A00769:11:HC3HCDRXX:1:2101:11134:25535
CATTAGGG
+
FFFFFFFF
@A00769:11:HC3HCDRXX:1:2101:13051:25598
CATTAGGG
+
FFFFFFFF
@A00769:11:HC3HCDRXX:1:2101:28782:25629
CATTAGGG
+
FFFFFFFF
@A00769:11:HC3HCDRXX:1:2101:25572:25645
CATTAGGG
+
FFFFFFFF
@A00769:11:HC3HCDRXX:1:2101:19081:25708
CATTAGGG
+
FFFFFFFF
@A00769:11:HC3HCDRXX:1:2101:18566:25723
CATTAGGG
+
FF:FFFFF
@A00769:11:HC3HCDRXX:1:2101:29577:25755
CATTAGGG
+
FFFFFFFF
@A00769:11:HC3HCDRXX:1:2101:18168:25880
CATTAGGG
+
FFFFFFFF
@A00769:11:HC3HCDRXX:1:2101:1470:25958
CATTAGGG
+
FFFFFFFF
@A00769:11:HC3HCDRXX:1:2101:15347:25974
CATTAGGG
+
FF:F:FFF
@A00769:11:HC3HCDRXX:1:2101:4327:25989
CATTAGGG
+
FFF,F,:F
@A00769:11:HC3HCDRXX:1:2101:30427:26005
CATTAGGG
+
FF:FFFFF
@A00769:11:HC3HCDRXX:1:2101:19470:26068
CATTAGGG
+
FFFFFFFF
@A00769:11:HC3HCDRXX:1:2101:30635:26083
CATTAGGG
+
FFFFFFFF
@A00769:11:HC3HCDRXX:1:2101:30906:26271
CATTAGGG
+
FFF:FFFF
@A00769:11:HC3HCDRXX:1:2101:9091:26349
CATTAGGG
+
FFFF:FFF
@A00769:11:HC3HCDRXX:1:2101:16938:26381
CATTAGGG
+
FFFFFFFF
@A00769:11:HC3HCDRXX:1:2101:9191:26490
CATTAGGG
+
FFFFFFFF
@A00769:11:HC3HCDRXX:1:2101:3052:26537
CATTAGGG
+
FFF:FFFF
@A00769:11:HC3HCDRXX:1:2101:28619:26537
CATTAGGG
+
FFFFFFFF
@A00769:11:HC3HCDRXX:1:2101:10691:26835
CATTAGGG
+
FFFFFFFF
@A00769:11:HC3HCDRXX:1:2101:17372:26850
CATTAGGG
+
FFFF:FF:
@A00769:11:HC3HCDRXX:1:2101:9670:26976
CATTAGGG
+
FFFFFFFF
@A00769:11:HC3HCDRXX:1:2101:5520:26991
CATTAGGG
+
FFFFFFFF
@A00769:11:HC3HCDRXX:1:2101:13322:27007
CATTAGGG
+
FFFFFFFF
@A00769:11:HC3HCDRXX:1:2101:4399:27054
CATTAGGG
+
FF,,F:,F
@A00769:11:HC3HCDRXX:1:2101:22643:27054
CATTAGGG
+
FFFFFFFF
@A00769:11:HC3HCDRXX:1:2101:23755:27070
CATTAGGG
+
FFFFFFFF
@A00769:11:HC3HCDRXX:1:2101:30960:27148
CATTAGGG
+
FFFFFFFF
@A00769:11:HC3HCDRXX:1:2101:22598:27195
CATTAGGG
+
FF:FF:FF
@A00769:11:HC3HCDRXX:1:2101:23981:27273
CATTAGGG
+
FFFFFF,:
@A00769:11:HC3HCDRXX:1:2101:2410:27398
CATTAGGG
+
FFFFFFFF
@A00769:11:HC3HCDRXX:1:2101:6180:27414
CATTAGGG
+
FFFFFFFF
@A00769:11:HC3HCDRXX:1:2101:2663:27492
CATTAGGG
+
FFFFFFFF
@A00769:11:HC3HCDRXX:1:2101:9471:27508
CATTAGGG
+
FFFFFFFF
@A00769:11:HC3HCDRXX:1:2101:18964:27602
CATTAGGG
+
FFFFFFFF
@A00769:11:HC3HCDRXX:1:2101:10276:27712
CATTAGGG
+
FFFFFFFF
@A00769:11:HC3HCDRXX:1:2101:16830:27821
CATTAGGG
+
FFFFFFFF
@A00769:11:HC3HCDRXX:1:2101:10972:27853
CATTAGGG
+
,FF:FFFF
@A00769:11:HC3HCDRXX:1:2101:2302:27868
CATTAGGG
+
FFFFFFFF
@A00769:11:HC3HCDRXX:1:2101:5728:28040
CATTAGGG
+
FFFFFFFF
@A00769:11:HC3HCDRXX:1:2101:28311:28103
CATTAGGG
+
F::FFFFF
@A00769:11:HC3HCDRXX:1:2101:17436:28150
CATTAGGG
+
FFFF:FFF
@A00769:11:HC3HCDRXX:1:2101:30969:28166
CATTAGGG
+
FF:FFFFF
@A00769:11:HC3HCDRXX:1:2101:3287:28260
CATTAGGG
+
FFFFFFFF
@A00769:11:HC3HCDRXX:1:2101:5403:28260
CATTAGGG
+
FFFFFFFF
@A00769:11:HC3HCDRXX:1:2101:3215:28291
CATTAGGG
+
FFFFFFFF
@A00769:11:HC3HCDRXX:1:2101:5891:28322
CATTAGGG
+
FFFFFFFF
@A00769:11:HC3HCDRXX:1:2101:30662:28322
CATTAGGG
+
FFFFFFFF
@A00769:11:HC3HCDRXX:1:2101:22046:28369
CATTAGGG
+
FFFFFFF:
@A00769:11:HC3HCDRXX:1:2101:16459:28401
CATTAGGG
+
FFFFFFFF
@A00769:11:HC3HCDRXX:1:2101:22272:28416
CATTAGGG
+
FFFFFFFF
@A00769:11:HC3HCDRXX:1:2101:6569:28463
CATTAGGG
+
FFFF:FFF
@A00769:11:HC3HCDRXX:1:2101:22426:28463
CATTAGGG
+
FFFFFFFF
@A00769:11:HC3HCDRXX:1:2101:7572:28573
CATTAGGG
+
FFFFFFFF
@A00769:11:HC3HCDRXX:1:2101:9534:28620
CATTAGGG
+
FFFFFFFF
@A00769:11:HC3HCDRXX:1:2101:25599:28667
CATTAGGG
+
FF:FFFFF
@A00769:11:HC3HCDRXX:1:2101:11749:28729
CATTAGGG
+
FFFFFFFF
@A00769:11:HC3HCDRXX:1:2101:1642:28761
CATTAGGG
+
F:FFFFFF
@A00769:11:HC3HCDRXX:1:2101:7907:28839
CATTAGGG
+
FFFFFFFF
@A00769:11:HC3HCDRXX:1:2101:28194:28902
CATTAGGG
+
FFFFFFFF
@A00769:11:HC3HCDRXX:1:2101:12554:28964
CATTAGGG
+
F:FFFFFF
@A00769:11:HC3HCDRXX:1:2101:25256:29042
CATTAGGG
+
FFFFFFFF
@A00769:11:HC3HCDRXX:1:2101:22173:29089
CATTAGGG
+
FFFFFFFF
@A00769:11:HC3HCDRXX:1:2101:23330:29152
CATTAGGG
+
FFFFFFFF
@A00769:11:HC3HCDRXX:1:2101:18692:29387
CATTAGGG
+
FFFFF:FF
@A00769:11:HC3HCDRXX:1:2101:16920:29418
CATTAGGG
+
FFFFFFFF
@A00769:11:HC3HCDRXX:1:2101:1235:29590
CATTAGGG
+
FFFFFFFF
@A00769:11:HC3HCDRXX:1:2101:22987:29622
CATTAGGG
+
FF:FFFFF
@A00769:11:HC3HCDRXX:1:2101:14525:30029
CATTAGGG
+
,FFF:FFF
@A00769:11:HC3HCDRXX:1:2101:7835:30123
CATTAGGG
+
FFFFFF:F
@A00769:11:HC3HCDRXX:1:2101:5746:30138
CATTAGGG
+
FFFFFFFF
@A00769:11:HC3HCDRXX:1:2101:10963:30217
CATTAGGG
+
FFFFFFFF
@A00769:11:HC3HCDRXX:1:2101:31620:30264
CATTAGGG
+
FFFFFF:F
@A00769:11:HC3HCDRXX:1:2101:32380:30358
CATTAGGG
+
FF:,FFFF
@A00769:11:HC3HCDRXX:1:2101:4209:30420
CATTAGGG
+
FFFFFFFF
@A00769:11:HC3HCDRXX:1:2101:17879:30420
CATTAGGG
+
FFFFFFFF
@A00769:11:HC3HCDRXX:1:2101:17164:30499
CATTAGGG
+
:FFFFFFF
@A00769:11:HC3HCDRXX:1:2101:5873:30514
CATTAGGG
+
FFFFFFFF
@A00769:11:HC3HCDRXX:1:2101:26178:30577
CATTAGGG
+
FFFFFFFF
@A00769:11:HC3HCDRXX:1:2101:26847:30577
CATTAGGG
+
FFF:FF:F
@A00769:11:HC3HCDRXX:1:2101:11053:30655
CATTAGGG
+
FFFFFFFF
@A00769:11:HC3HCDRXX:1:2101:23448:30671
CATTAGGG
+
FFFFFFFF
@A00769:11:HC3HCDRXX:1:2101:19533:30749
CATTAGGG
+
FF::FFF,
@A00769:11:HC3HCDRXX:1:2101:1271:30874
CATTAGGG
+
FFFFFFFF
@A00769:11:HC3HCDRXX:1:2101:6171:30906
CATTAGGG
+
FFFFFFFF
@A00769:11:HC3HCDRXX:1:2101:30978:30937
CATTAGGG
+
FFFFFFFF
@A00769:11:HC3HCDRXX:1:2101:30581:30968
CATTAGGG
+
FFFFFFFF
@A00769:11:HC3HCDRXX:1:2101:4173:30984
CATTAGGG
+
FFFFFFFF
@A00769:11:HC3HCDRXX:1:2101:27760:31031
CATTAGGG
+
FFFFFFFF
@A00769:11:HC3HCDRXX:1:2101:20428:31234
CATTAGGG
+
FFFFFFFF
@A00769:11:HC3HCDRXX:1:2101:13648:31266
CATTAGGG
+
FFFFFFFF
@A00769:11:HC3HCDRXX:1:2101:23421:31344
CATTAGGG
+
FFFFFFFF
@A00769:11:HC3HCDRXX:1:2101:5584:31422
CATTAGGG
+
FFFFFFFF
@A00769:11:HC3HCDRXX:1:2101:4571:31704
CATTAGGG
+
FFFFFFFF
@A00769:11:HC3HCDRXX:1:2101:17752:31704
CATTAGGG
+
FFFFFFFF
@A00769:11:HC3HCDRXX:1:2101:27877:31704
CATTAGGG
+
FFFFFFFF
@A00769:11:HC3HCDRXX:1:2101:16812:31767
CATTAGGG
+
FFFFFFFF
@A00769:11:HC3HCDRXX:1:2101:9191:31782
CATTAGGG
+
FFFFFFF:
@A00769:11:HC3HCDRXX:1:2101:3631:31798
CATTAGGG
+
FFFFFFF:
@A00769:11:HC3HCDRXX:1:2101:2410:31876
CATTAGGG
+
FFFFFFFF
@A00769:11:HC3HCDRXX:1:2101:17228:31892
CATTAGGG
+
FFFFFFFF
@A00769:11:HC3HCDRXX:1:2101:12237:31955
CATTAGGG
+
FFFF:FFF
@A00769:11:HC3HCDRXX:1:2101:27805:31955
CATTAGGG
+
FFFFFFFF
@A00769:11:HC3HCDRXX:1:2101:4020:32002
CATTAGGG
+
:FFFFFFF
@A00769:11:HC3HCDRXX:1:2101:2555:32127
CATTAGGG
+
FFFF:,,F
@A00769:11:HC3HCDRXX:1:2101:19434:32142
CATTAGGG
+
FFF,FFFF
@A00769:11:HC3HCDRXX:1:2101:2844:32158
CATTAGGG
+
FFFFFFFF
@A00769:11:HC3HCDRXX:1:2101:9227:32221
CATTAGGG
+
FFFFFFFF
@A00769:11:HC3HCDRXX:1:2101:32208:32283
CATTAGGG
+
FFFFFFFF
@A00769:11:HC3HCDRXX:1:2101:2374:32315
CATTAGGG
+
FFFFFFFF
@A00769:11:HC3HCDRXX:1:2101:30599:32377
CATTAGGG
+
FFFFFFFF
@A00769:11:HC3HCDRXX:1:2101:24505:32440
CATTAGGG
+
FFFFFFFF
@A00769:11:HC3HCDRXX:1:2101:3025:32471
CATTAGGG
+
FFFFFFFF
@A00769:11:HC3HCDRXX:1:2101:26169:32471
CATTAGGG
+
:::FFFFF
@A00769:11:HC3HCDRXX:1:2101:20220:32503
CATTAGGG
+
::,FFF,F
@A00769:11:HC3HCDRXX:1:2101:26621:32534
CATTAGGG
+
FFFFFFF,
@A00769:11:HC3HCDRXX:1:2101:15854:32550
CATTAGGG
+
FFFFFFFF
@A00769:11:HC3HCDRXX:1:2101:24948:32581
CATTAGGG
+
FFFFFFF:
@A00769:11:HC3HCDRXX:1:2101:10267:32675
CATTAGGG
+
FFFFFFFF
@A00769:11:HC3HCDRXX:1:2101:26467:32706
CATTAGGG
+
FFFFFFFF
@A00769:11:HC3HCDRXX:1:2101:6207:32847
CATTAGGG
+
FFFFFFFF
@A00769:11:HC3HCDRXX:1:2101:6696:32878
CATTAGGG
+
FFFFFFFF
@A00769:11:HC3HCDRXX:1:2101:25898:32878
CATTAGGG
+
FFFFFFFF
@A00769:11:HC3HCDRXX:1:2101:2691:32894
CATTAGGG
+
FFFFFFFF
@A00769:11:HC3HCDRXX:1:2101:9299:32910
CATTAGGG
+
FFFFFFFF
@A00769:11:HC3HCDRXX:1:2101:26286:33144
CATTAGGG
+
FF:FFFFF
@A00769:11:HC3HCDRXX:1:2101:20473:33191
CATTAGGG
+
FFFFFFFF
@A00769:11:HC3HCDRXX:1:2101:1118:33332
CATTAGGG
+
FFFFFFFF
@A00769:11:HC3HCDRXX:1:2101:12780:33426
CATTAGGG
+
FFFFFFFF
@A00769:11:HC3HCDRXX:1:2101:3495:33442
CATTAGGG
+
FF:FFFFF
@A00769:11:HC3HCDRXX:1:2101:26205:33473
CATTAGGG
+
FFFFFFFF
@A00769:11:HC3HCDRXX:1:2101:20898:33489
CATTAGGG
+
FFFFFFFF
@A00769:11:HC3HCDRXX:1:2101:18367:33646
CATTAGGG
+
FFFFFFFF
@A00769:11:HC3HCDRXX:1:2101:20283:33646
CATTAGGG
+
FFFFFFFF
@A00769:11:HC3HCDRXX:1:2101:4508:33661
CATTAGGG
+
F:F:F,FF
@A00769:11:HC3HCDRXX:1:2101:9046:33661
CATTAGGG
+
FFFFFFFF
@A00769:11:HC3HCDRXX:1:2101:11379:33661
CATTAGGG
+
FFFFFFFF
@A00769:11:HC3HCDRXX:1:2101:26729:33692
CATTAGGG
+
FFFFFFFF
@A00769:11:HC3HCDRXX:1:2101:19470:33771
CATTAGGG
+
FFFFFFFF
@A00769:11:HC3HCDRXX:1:2101:31575:33849
CATTAGGG
+
FFFFFFFF
@A00769:11:HC3HCDRXX:1:2101:10276:33880
CATTAGGG
+
FFFFFFFF
@A00769:11:HC3HCDRXX:1:2101:32479:33943
CATTAGGG
+
FFFFFFFF
@A00769:11:HC3HCDRXX:1:2101:9362:33959
CATTAGGG
+
,FFFFFFF
@A00769:11:HC3HCDRXX:1:2101:14895:33959
CATTAGGG
+
FFFF:FFF
@A00769:11:HC3HCDRXX:1:2101:15962:33959
CATTAGGG
+
FFFFFFFF
@A00769:11:HC3HCDRXX:1:2101:15682:34131
CATTAGGG
+
FFFFFFF:
@A00769:11:HC3HCDRXX:1:2101:12111:34147
CATTAGGG
+
FFFFFFFF
@A00769:11:HC3HCDRXX:1:2101:6551:34194
CATTAGGG
+
FFFFFFFF
@A00769:11:HC3HCDRXX:1:2101:11632:34194
CATTAGGG
+
FFFFFFFF
@A00769:11:HC3HCDRXX:1:2101:17779:34194
CATTAGGG
+
FF:F:FFF
@A00769:11:HC3HCDRXX:1:2101:6180:34240
CATTAGGG
+
FFFFFFFF
@A00769:11:HC3HCDRXX:1:2101:2600:34272
CATTAGGG
+
FFFFFFFF
@A00769:11:HC3HCDRXX:1:2101:14181:34287
CATTAGGG
+
FFFF:FFF
@A00769:11:HC3HCDRXX:1:2101:15555:34507
CATTAGGG
+
FF:F,F:,
@A00769:11:HC3HCDRXX:1:2101:16224:34507
CATTAGGG
+
FFFFFFFF
@A00769:11:HC3HCDRXX:1:2101:32488:34929
CATTAGGG
+
FFFFFFFF
@A00769:11:HC3HCDRXX:1:2101:10691:35039
CATTAGGG
+
FFFFFFFF
@A00769:11:HC3HCDRXX:1:2101:23755:35117
CATTAGGG
+
FFFFFFFF
@A00769:11:HC3HCDRXX:1:2101:32904:35117
CATTAGGG
+
FFFFFFFF
@A00769:11:HC3HCDRXX:1:2101:19895:35133
CATTAGGG
+
FFFFFFFF
@A00769:11:HC3HCDRXX:1:2101:12816:35180
CATTAGGG
+
FFFFFFFF
@A00769:11:HC3HCDRXX:1:2101:30065:35180
CATTAGGG
+
FFFFFFFF
@A00769:11:HC3HCDRXX:1:2101:10013:35211
CATTAGGG
+
FFFFFFFF
@A00769:11:HC3HCDRXX:1:2101:9959:35243
CATTAGGG
+
F,FFFFFF
@A00769:11:HC3HCDRXX:1:2101:25681:35258
CATTAGGG
+
FFFFFFFF
@A00769:11:HC3HCDRXX:1:2101:13856:35415
CATTAGGG
+
:FFFFFF,
@A00769:11:HC3HCDRXX:1:2101:3360:35775
CATTAGGG
+
FFFFFFFF
@A00769:11:HC3HCDRXX:1:2101:15519:35916
CATTAGGG
+
FFFFFFFF
@A00769:11:HC3HCDRXX:1:2101:27073:35916
CATTAGGG
+
FFFFFFFF
@A00769:11:HC3HCDRXX:1:2101:8133:36025
CATTAGGG
+
FFFFFFFF
@A00769:11:HC3HCDRXX:1:2101:3812:36151
CATTAGGG
+
FFFFFFFF
@A00769:11:HC3HCDRXX:1:2101:2338:36198
CATTAGGG
+
FFFFFFFF
@A00769:11:HC3HCDRXX:1:2101:25672:36213
CATTAGGG
+
F:,FFFFF
@A00769:11:HC3HCDRXX:1:2101:27263:36245
CATTAGGG
+
FFFFFFFF
@A00769:11:HC3HCDRXX:1:2101:11297:36276
CATTAGGG
+
F:FFFFFF
@A00769:11:HC3HCDRXX:1:2101:14389:36276
CATTAGGG
+
FFF:FFFF
@A00769:11:HC3HCDRXX:1:2101:6171:36292
CATTAGGG
+
FFFFFFFF
@A00769:11:HC3HCDRXX:1:2101:10547:36354
CATTAGGG
+
FFFFFFFF
@A00769:11:HC3HCDRXX:1:2101:9688:36495
CATTAGGG
+
FFFFFFFF
@A00769:11:HC3HCDRXX:1:2101:1190:36558
CATTAGGG
+
FFFFFFFF
@A00769:11:HC3HCDRXX:1:2101:31123:36605
CATTAGGG
+
FFFFFFFF
@A00769:11:HC3HCDRXX:1:2101:31864:36605
CATTAGGG
+
FFFFFFFF
@A00769:11:HC3HCDRXX:1:2101:21766:36620
CATTAGGG
+
FFFF:FFF
@A00769:11:HC3HCDRXX:1:2101:28348:36714
CATTAGGG
+
FFFFFFFF
@A00769:11:HC3HCDRXX:1:2101:29487:36808
CATTAGGG
+
FFFFFFFF
@A00769:11:HC3HCDRXX:1:2101:3369:36886
CATTAGGG
+
FFFFFFFF
@A00769:11:HC3HCDRXX:1:2101:3974:36933
CATTAGGG
+
FFFFFFFF
@A00769:11:HC3HCDRXX:1:2101:7536:36965
CATTAGGG
+
FFF:FF,F
@A00769:11:HC3HCDRXX:1:2101:21549:37027
CATTAGGG
+
FFFFFFFF
@A00769:11:HC3HCDRXX:1:2102:16052:1047
CATTAGGG
+
FFFFFFFF
@A00769:11:HC3HCDRXX:1:2102:9362:1141
CATTAGGG
+
FFFFFFFF
@A00769:11:HC3HCDRXX:1:2102:15311:1141
CATTAGGG
+
FFFFFFFF
@A00769:11:HC3HCDRXX:1:2102:11071:1188
CATTAGGG
+
:FFFFFFF
@A00769:11:HC3HCDRXX:1:2102:17291:1188
CATTAGGG
+
FFFFFFFF
@A00769:11:HC3HCDRXX:1:2102:1470:1251
CATTAGGG
+
FFFFFFFF
@A00769:11:HC3HCDRXX:1:2102:10637:1282
CATTAGGG
+
FFFFFFFF
@A00769:11:HC3HCDRXX:1:2102:20980:1282
CATTAGGG
+
FFFFFFFF
@A00769:11:HC3HCDRXX:1:2102:15619:1329
CATTAGGG
+
FFFFFFFF
@A00769:11:HC3HCDRXX:1:2102:7853:1344
CATTAGGG
+
FFFFFFFF
@A00769:11:HC3HCDRXX:1:2102:13946:1376
CATTAGGG
+
FFFFFFFF
@A00769:11:HC3HCDRXX:1:2102:7355:1423
CATTAGGG
+
FFFFFFFF
@A00769:11:HC3HCDRXX:1:2102:14353:1423
CATTAGGG
+
FFF:FFFF
@A00769:11:HC3HCDRXX:1:2102:15438:1423
CATTAGGG
+
FFFFFFFF
@A00769:11:HC3HCDRXX:1:2102:17553:1454
CATTAGGG
+
FFFFFFFF
@A00769:11:HC3HCDRXX:1:2102:18475:1454
CATTAGGG
+
FFF,FFFF
@A00769:11:HC3HCDRXX:1:2102:24930:1642
CATTAGGG
+
FFFFFFFF
@A00769:11:HC3HCDRXX:1:2102:30481:1642
CATTAGGG
+
F:FFFFFF
@A00769:11:HC3HCDRXX:1:2102:20573:1705
CATTAGGG
+
FF:FFFFF
@A00769:11:HC3HCDRXX:1:2102:4960:1846
CATTAGGG
+
FFFFFFFF
@A00769:11:HC3HCDRXX:1:2102:19027:1908
CATTAGGG
+
FF:FFFFF
@A00769:11:HC3HCDRXX:1:2102:23547:1939
CATTAGGG
+
FFFFFF,:
@A00769:11:HC3HCDRXX:1:2102:1732:1955
CATTAGGG
+
FFFFFFFF
@A00769:11:HC3HCDRXX:1:2102:23746:1971
CATTAGGG
+
FFFFFFFF
@A00769:11:HC3HCDRXX:1:2102:12653:2018
CATTAGGG
+
FFFFFFFF
@A00769:11:HC3HCDRXX:1:2102:25898:2033
CATTAGGG
+
FFFFFFFF
@A00769:11:HC3HCDRXX:1:2102:2166:2049
CATTAGGG
+
FFFFFFFF
@A00769:11:HC3HCDRXX:1:2102:9136:2159
CATTAGGG
+
FF,FFFFF
@A00769:11:HC3HCDRXX:1:2102:10511:2190
CATTAGGG
+
FFFFFFFF
@A00769:11:HC3HCDRXX:1:2102:30852:2253
CATTAGGG
+
FFFFF,,F
@A00769:11:HC3HCDRXX:1:2102:22498:2315
CATTAGGG
+
FF:,FFFF
@A00769:11:HC3HCDRXX:1:2102:5258:2331
CATTAGGG
+
FF,FFF:F
@A00769:11:HC3HCDRXX:1:2102:10031:2394
CATTAGGG
+
:FFFFFFF
@A00769:11:HC3HCDRXX:1:2102:8684:2503
CATTAGGG
+
FFFFFFFF
@A00769:11:HC3HCDRXX:1:2102:6795:2550
CATTAGGG
+
F,FFFFFF
@A00769:11:HC3HCDRXX:1:2102:6967:2566
CATTAGGG
+
FFFFFFFF
@A00769:11:HC3HCDRXX:1:2102:1362:2785
CATTAGGG
+
FFFFFFFF
@A00769:11:HC3HCDRXX:1:2102:32768:2785
CATTAGGG
+
FFFFFFFF
@A00769:11:HC3HCDRXX:1:2102:20509:2848
CATTAGGG
+
FFFFFFFF
@A00769:11:HC3HCDRXX:1:2102:5864:2879
CATTAGGG
+
FFFFFFFF
@A00769:11:HC3HCDRXX:1:2102:31250:2942
CATTAGGG
+
FFFFFFFF
@A00769:11:HC3HCDRXX:1:2102:28691:2988
CATTAGGG
+
FF::::FF
@A00769:11:HC3HCDRXX:1:2102:15655:3051
CATTAGGG
+
FFFFFFF:
@A00769:11:HC3HCDRXX:1:2102:20998:3067
CATTAGGG
+
FFFFFFFF
@A00769:11:HC3HCDRXX:1:2102:10348:3129
CATTAGGG
+
FFFFFFFF
@A00769:11:HC3HCDRXX:1:2102:32533:3192
CATTAGGG
+
FF:FFFFF
@A00769:11:HC3HCDRXX:1:2102:22968:3317
CATTAGGG
+
FFFFFFFF
@A00769:11:HC3HCDRXX:1:2102:14154:3333
CATTAGGG
+
FFFFFFFF
@A00769:11:HC3HCDRXX:1:2102:12481:3349
CATTAGGG
+
FFFFFFFF
@A00769:11:HC3HCDRXX:1:2102:26449:3521
CATTAGGG
+
FFFFFFFF
@A00769:11:HC3HCDRXX:1:2102:14073:3537
CATTAGGG
+
FF:FFFFF
@A00769:11:HC3HCDRXX:1:2102:6641:3568
CATTAGGG
+
FFFFFFFF
@A00769:11:HC3HCDRXX:1:2102:6714:3568
CATTAGGG
+
FFFFF:::
@A00769:11:HC3HCDRXX:1:2102:6470:3583
CATTAGGG
+
FFFFFFFF
@A00769:11:HC3HCDRXX:1:2102:27597:3599
CATTAGGG
+
FFFFFFFF
@A00769:11:HC3HCDRXX:1:2102:27028:3615
CATTAGGG
+
FFFFFFFF
@A00769:11:HC3HCDRXX:1:2102:6036:3709
CATTAGGG
+
FF:FFFFF
@A00769:11:HC3HCDRXX:1:2102:29767:3756
CATTAGGG
+
FFFFFFFF
@A00769:11:HC3HCDRXX:1:2102:2202:3771
CATTAGGG
+
FFFFFFFF
@A00769:11:HC3HCDRXX:1:2102:5575:3818
CATTAGGG
+
FF:FFFFF
@A00769:11:HC3HCDRXX:1:2102:26313:3818
CATTAGGG
+
FFFFFFFF
@A00769:11:HC3HCDRXX:1:2102:30653:3850
CATTAGGG
+
FFFFFFFF
@A00769:11:HC3HCDRXX:1:2102:18837:4116
CATTAGGG
+
FFFFFFFF
@A00769:11:HC3HCDRXX:1:2102:1931:4147
CATTAGGG
+
FFFFFFFF
@A00769:11:HC3HCDRXX:1:2102:14922:4163
CATTAGGG
+
FF:FFF::
@A00769:11:HC3HCDRXX:1:2102:3323:4178
CATTAGGG
+
FFFFFFFF
@A00769:11:HC3HCDRXX:1:2102:18864:4194
CATTAGGG
+
FFFFFFFF
@A00769:11:HC3HCDRXX:1:2102:8296:4210
CATTAGGG
+
FFFFFFFF
@A00769:11:HC3HCDRXX:1:2102:16288:4241
CATTAGGG
+
FFFFFFFF
@A00769:11:HC3HCDRXX:1:2102:10465:4272
CATTAGGG
+
FFFFFFFF
@A00769:11:HC3HCDRXX:1:2102:13467:4335
CATTAGGG
+
FFFF:FFF
@A00769:11:HC3HCDRXX:1:2102:28655:4335
CATTAGGG
+
FFFFFFFF
@A00769:11:HC3HCDRXX:1:2102:1398:4413
CATTAGGG
+
FFFFFFFF
@A00769:11:HC3HCDRXX:1:2102:2456:4429
CATTAGGG
+
FFFFFFF:
@A00769:11:HC3HCDRXX:1:2102:6867:4492
CATTAGGG
+
FFFFFFFF
@A00769:11:HC3HCDRXX:1:2102:20862:4554
CATTAGGG
+
FF:FFFFF
@A00769:11:HC3HCDRXX:1:2102:27480:4586
CATTAGGG
+
FFFFFFFF
@A00769:11:HC3HCDRXX:1:2102:1696:4617
CATTAGGG
+
FFFFFFFF
@A00769:11:HC3HCDRXX:1:2102:27037:4633
CATTAGGG
+
FFFFFFFF
@A00769:11:HC3HCDRXX:1:2102:6569:4695
CATTAGGG
+
FFFFFFFF
@A00769:11:HC3HCDRXX:1:2102:14696:4711
CATTAGGG
+
FFFFFFFF
@A00769:11:HC3HCDRXX:1:2102:30147:4726
CATTAGGG
+
FFFFF:FF
@A00769:11:HC3HCDRXX:1:2102:13711:4820
CATTAGGG
+
FFFFFFFF
@A00769:11:HC3HCDRXX:1:2102:24153:4867
CATTAGGG
+
FFFFFFFF
@A00769:11:HC3HCDRXX:1:2102:30020:4914
CATTAGGG
+
FFFFFFFF
@A00769:11:HC3HCDRXX:1:2102:14009:4930
CATTAGGG
+
FFFFFFFF
@A00769:11:HC3HCDRXX:1:2102:7256:4977
CATTAGGG
+
FFFFFFFF
@A00769:11:HC3HCDRXX:1:2102:7753:5055
CATTAGGG
+
FFFFFFFF
@A00769:11:HC3HCDRXX:1:2102:31006:5087
CATTAGGG
+
FFFFFFFF
@A00769:11:HC3HCDRXX:1:2102:5981:5118
CATTAGGG
+
:FF:FFFF
@A00769:11:HC3HCDRXX:1:2102:6813:5149
CATTAGGG
+
FFFFFFFF
@A00769:11:HC3HCDRXX:1:2102:10339:5212
CATTAGGG
+
FFFFFFFF
@A00769:11:HC3HCDRXX:1:2102:18964:5212
CATTAGGG
+
FFFFFFFF
@A00769:11:HC3HCDRXX:1:2102:31322:5415
CATTAGGG
+
::FFFF:F
@A00769:11:HC3HCDRXX:1:2102:17418:5478
CATTAGGG
+
FFFFFFFF
@A00769:11:HC3HCDRXX:1:2102:2636:5525
CATTAGGG
+
FFFFFFFF
@A00769:11:HC3HCDRXX:1:2102:8477:5556
CATTAGGG
+
FFFFFFFF
@A00769:11:HC3HCDRXX:1:2102:25970:5603
CATTAGGG
+
FFFFFFFF
@A00769:11:HC3HCDRXX:1:2102:16251:5776
CATTAGGG
+
FFFFFFFF
@A00769:11:HC3HCDRXX:1:2102:30065:5838
CATTAGGG
+
FFFFFFFF
@A00769:11:HC3HCDRXX:1:2102:2049:5885
CATTAGGG
+
FFFFFFFF
@A00769:11:HC3HCDRXX:1:2102:14018:5916
CATTAGGG
+
FFFFFFFF
@A00769:11:HC3HCDRXX:1:2102:16170:5916
CATTAGGG
+
FFF:F:,F
@A00769:11:HC3HCDRXX:1:2102:7907:5979
CATTAGGG
+
FFFFFFFF
@A00769:11:HC3HCDRXX:1:2102:14443:6151
CATTAGGG
+
FFFFFFFF
@A00769:11:HC3HCDRXX:1:2102:4336:6433
CATTAGGG
+
FFFFFFFF
@A00769:11:HC3HCDRXX:1:2102:17354:6433
CATTAGGG
+
FFFFFFFF
@A00769:11:HC3HCDRXX:1:2102:29396:6433
CATTAGGG
+
F:FFFFFF
@A00769:11:HC3HCDRXX:1:2102:22987:6480
CATTAGGG
+
FF:FFFFF
@A00769:11:HC3HCDRXX:1:2102:2962:6527
CATTAGGG
+
FFFFFFFF
@A00769:11:HC3HCDRXX:1:2102:18267:6543
CATTAGGG
+
FFFFFFFF
@A00769:11:HC3HCDRXX:1:2102:21667:6825
CATTAGGG
+
:FFFFFF:
@A00769:11:HC3HCDRXX:1:2102:10818:6856
CATTAGGG
+
FFFFFFFF
@A00769:11:HC3HCDRXX:1:2102:2889:6872
CATTAGGG
+
FFFFFFFF
@A00769:11:HC3HCDRXX:1:2102:5367:6872
CATTAGGG
+
:FFFFFFF
@A00769:11:HC3HCDRXX:1:2102:6126:6997
CATTAGGG
+
FFFFFFFF
@A00769:11:HC3HCDRXX:1:2102:21676:6997
CATTAGGG
+
FFFFFF,F
@A00769:11:HC3HCDRXX:1:2102:26241:7012
CATTAGGG
+
:,FFFFFF
@A00769:11:HC3HCDRXX:1:2102:5909:7153
CATTAGGG
+
FFFFFFFF
@A00769:11:HC3HCDRXX:1:2102:7374:7153
CATTAGGG
+
FFFFFFFF
@A00769:11:HC3HCDRXX:1:2102:4399:7200
CATTAGGG
+
FFFFFFFF
@A00769:11:HC3HCDRXX:1:2102:6126:7216
CATTAGGG
+
FFFFFFFF
@A00769:11:HC3HCDRXX:1:2102:16297:7232
CATTAGGG
+
FF,FFF::
@A00769:11:HC3HCDRXX:1:2102:2347:7404
CATTAGGG
+
FFFFFFFF
@A00769:11:HC3HCDRXX:1:2102:21784:7404
CATTAGGG
+
FFFFFFFF
@A00769:11:HC3HCDRXX:1:2102:31105:7482
CATTAGGG
+
FFFFFFFF
@A00769:11:HC3HCDRXX:1:2102:21468:7576
CATTAGGG
+
FFF,FFFF
@A00769:11:HC3HCDRXX:1:2102:14443:7623
CATTAGGG
+
FFFFFFFF
@A00769:11:HC3HCDRXX:1:2102:31331:7623
CATTAGGG
+
FFFFFFFF
@A00769:11:HC3HCDRXX:1:2102:6542:7654
CATTAGGG
+
FFFFFFFF
@A00769:11:HC3HCDRXX:1:2102:29875:7670
CATTAGGG
+
FFFFFFFF
@A00769:11:HC3HCDRXX:1:2102:10872:7701
CATTAGGG
+
FFFFFFFF
@A00769:11:HC3HCDRXX:1:2102:15429:7701
CATTAGGG
+
FFFFFFFF
@A00769:11:HC3HCDRXX:1:2102:1190:7717
CATTAGGG
+
FFFFFFFF
@A00769:11:HC3HCDRXX:1:2102:3775:7780
CATTAGGG
+
FFFFFFFF
@A00769:11:HC3HCDRXX:1:2102:30987:7811
CATTAGGG
+
FFFFFFFF
@A00769:11:HC3HCDRXX:1:2102:22932:7889
CATTAGGG
+
FFFFFFFF
@A00769:11:HC3HCDRXX:1:2102:23863:7905
CATTAGGG
+
FFFFFFFF
@A00769:11:HC3HCDRXX:1:2102:25843:7983
CATTAGGG
+
FFFFFFFF
@A00769:11:HC3HCDRXX:1:2102:11749:8093
CATTAGGG
+
FFFFFFFF
@A00769:11:HC3HCDRXX:1:2102:14281:8187
CATTAGGG
+
FFFFFFFF
@A00769:11:HC3HCDRXX:1:2102:30644:8187
CATTAGGG
+
F:FFFFFF
@A00769:11:HC3HCDRXX:1:2102:32750:8234
CATTAGGG
+
FFFFFFFF
@A00769:11:HC3HCDRXX:1:2102:30165:8265
CATTAGGG
+
FFFFFFFF
@A00769:11:HC3HCDRXX:1:2102:14642:8281
CATTAGGG
+
FFFFFFFF
@A00769:11:HC3HCDRXX:1:2102:16288:8281
CATTAGGG
+
FFFFFFFF
@A00769:11:HC3HCDRXX:1:2102:25301:8296
CATTAGGG
+
FF:FFFFF
@A00769:11:HC3HCDRXX:1:2102:17626:8343
CATTAGGG
+
FFFFFFF:
@A00769:11:HC3HCDRXX:1:2102:9136:8390
CATTAGGG
+
FFFFFFFF
@A00769:11:HC3HCDRXX:1:2102:20943:8453
CATTAGGG
+
:FFFFFF,
@A00769:11:HC3HCDRXX:1:2102:29035:8594
CATTAGGG
+
FFFFFFFF
@A00769:11:HC3HCDRXX:1:2102:11722:8609
CATTAGGG
+
FFFFFFFF
@A00769:11:HC3HCDRXX:1:2102:2266:8641
CATTAGGG
+
FFFFFFFF
@A00769:11:HC3HCDRXX:1:2102:16315:8641
CATTAGGG
+
FF,:FFFF
@A00769:11:HC3HCDRXX:1:2102:29821:8641
CATTAGGG
+
FFFFFFFF
@A00769:11:HC3HCDRXX:1:2102:4472:8672
CATTAGGG
+
FFFFFFFF
@A00769:11:HC3HCDRXX:1:2102:9878:8672
CATTAGGG
+
FFFFFFFF
@A00769:11:HC3HCDRXX:1:2102:23285:8688
CATTAGGG
+
FFFFFFFF
@A00769:11:HC3HCDRXX:1:2102:8974:8703
CATTAGGG
+
FFFFFFFF
@A00769:11:HC3HCDRXX:1:2102:23538:8782
CATTAGGG
+
FFFFFFFF
@A00769:11:HC3HCDRXX:1:2102:8061:8844
CATTAGGG
+
FFFFFFFF
@A00769:11:HC3HCDRXX:1:2102:29505:8938
CATTAGGG
+
FF,FFFFF
@A00769:11:HC3HCDRXX:1:2102:21206:8970
CATTAGGG
+
:FFFFFFF
@A00769:11:HC3HCDRXX:1:2102:18719:8985
CATTAGGG
+
FF:FFFFF
@A00769:11:HC3HCDRXX:1:2102:28827:8985
CATTAGGG
+
FFFFFFFF
@A00769:11:HC3HCDRXX:1:2102:9742:9032
CATTAGGG
+
FFFFFFFF
@A00769:11:HC3HCDRXX:1:2102:32018:9095
CATTAGGG
+
FFFFFFFF
@A00769:11:HC3HCDRXX:1:2102:21621:9220
CATTAGGG
+
FF:FFFFF
@A00769:11:HC3HCDRXX:1:2102:9091:9377
CATTAGGG
+
F:FFF:FF
@A00769:11:HC3HCDRXX:1:2102:10972:9377
CATTAGGG
+
FFFFFFFF
@A00769:11:HC3HCDRXX:1:2102:10710:9455
CATTAGGG
+
FFFFFFFF
@A00769:11:HC3HCDRXX:1:2102:12111:9471
CATTAGGG
+
FFFFFFFF
@A00769:11:HC3HCDRXX:1:2102:3143:9533
CATTAGGG
+
FFFFFFFF
@A00769:11:HC3HCDRXX:1:2102:6668:9659
CATTAGGG
+
FFFFFFFF
@A00769:11:HC3HCDRXX:1:2102:17770:9784
CATTAGGG
+
FF:FFFFF
@A00769:11:HC3HCDRXX:1:2102:8901:9799
CATTAGGG
+
FFFFFFFF
@A00769:11:HC3HCDRXX:1:2102:12029:9799
CATTAGGG
+
FFFFFFFF
@A00769:11:HC3HCDRXX:1:2102:25771:9799
CATTAGGG
+
FFFFFFFF
@A00769:11:HC3HCDRXX:1:2102:16080:9862
CATTAGGG
+
FFFFFFFF
@A00769:11:HC3HCDRXX:1:2102:22932:9893
CATTAGGG
+
FFFF:FFF
@A00769:11:HC3HCDRXX:1:2102:16251:9909
CATTAGGG
+
FF::FFFF
@A00769:11:HC3HCDRXX:1:2102:8938:9925
CATTAGGG
+
FFFFFFFF
@A00769:11:HC3HCDRXX:1:2102:13693:10457
CATTAGGG
+
FFFFFFFF
@A00769:11:HC3HCDRXX:1:2102:18078:10504
CATTAGGG
+
FF:FFFFF
@A00769:11:HC3HCDRXX:1:2102:24243:10661
CATTAGGG
+
FFFFFFFF
@A00769:11:HC3HCDRXX:1:2102:29622:10676
CATTAGGG
+
FFFFFFFF
@A00769:11:HC3HCDRXX:1:2102:1705:10770
CATTAGGG
+
FFFFFFFF
@A00769:11:HC3HCDRXX:1:2102:19298:10833
CATTAGGG
+
FFFFFFFF
@A00769:11:HC3HCDRXX:1:2102:8630:10864
CATTAGGG
+
FFFFFFFF
@A00769:11:HC3HCDRXX:1:2102:16929:10927
CATTAGGG
+
FFFFFFFF
@A00769:11:HC3HCDRXX:1:2102:28727:11036
CATTAGGG
+
FFFFFFFF
@A00769:11:HC3HCDRXX:1:2102:30825:11068
CATTAGGG
+
FFF:FFFF
@A00769:11:HC3HCDRXX:1:2102:15908:11099
CATTAGGG
+
FFFFFFFF
@A00769:11:HC3HCDRXX:1:2102:18602:11130
CATTAGGG
+
F,:F:F:,
@A00769:11:HC3HCDRXX:1:2102:17562:11146
CATTAGGG
+
FFFF:FFF
@A00769:11:HC3HCDRXX:1:2102:23656:11146
CATTAGGG
+
FFFFFFFF
@A00769:11:HC3HCDRXX:1:2102:23439:11303
CATTAGGG
+
FFFFFFFF
@A00769:11:HC3HCDRXX:1:2102:26395:11318
CATTAGGG
+
FFFFFFFF
@A00769:11:HC3HCDRXX:1:2102:7943:11334
CATTAGGG
+
FFFFFFFF
@A00769:11:HC3HCDRXX:1:2102:6903:11381
CATTAGGG
+
FFF:FFFF
@A00769:11:HC3HCDRXX:1:2102:15628:11553
CATTAGGG
+
FFFFFFFF
@A00769:11:HC3HCDRXX:1:2102:8341:11584
CATTAGGG
+
FF,FFFFF
@A00769:11:HC3HCDRXX:1:2102:9028:11616
CATTAGGG
+
FFFFFFFF
@A00769:11:HC3HCDRXX:1:2102:3360:11694
CATTAGGG
+
FFFFFFFF
@A00769:11:HC3HCDRXX:1:2102:22101:11835
CATTAGGG
+
F:FFFFFF
@A00769:11:HC3HCDRXX:1:2102:17996:11898
CATTAGGG
+
FFFFFFFF
@A00769:11:HC3HCDRXX:1:2102:11207:11913
CATTAGGG
+
FFFFFFFF
@A00769:11:HC3HCDRXX:1:2102:9245:11929
CATTAGGG
+
FFFF:FFF
@A00769:11:HC3HCDRXX:1:2102:18774:11929
CATTAGGG
+
FFFFFFFF
@A00769:11:HC3HCDRXX:1:2102:17924:11960
CATTAGGG
+
FFFFFFFF
@A00769:11:HC3HCDRXX:1:2102:14488:12085
CATTAGGG
+
FFFFFFFF
@A00769:11:HC3HCDRXX:1:2102:6813:12195
CATTAGGG
+
FFFF:FFF
@A00769:11:HC3HCDRXX:1:2102:7157:12352
CATTAGGG
+
FFFFFFFF
@A00769:11:HC3HCDRXX:1:2102:28619:12383
CATTAGGG
+
FFFFFFFF
@A00769:11:HC3HCDRXX:1:2102:19931:12399
CATTAGGG
+
FFFFFFFF
@A00769:11:HC3HCDRXX:1:2102:8775:12555
CATTAGGG
+
FFFFFFFF
@A00769:11:HC3HCDRXX:1:2102:10239:12618
CATTAGGG
+
FFFFFFFF
@A00769:11:HC3HCDRXX:1:2102:19180:12696
CATTAGGG
+
FFFFFFFF
@A00769:11:HC3HCDRXX:1:2102:26386:12837
CATTAGGG
+
FFFFFFFF
@A00769:11:HC3HCDRXX:1:2102:20039:12994
CATTAGGG
+
:FFFFFFF
@A00769:11:HC3HCDRXX:1:2102:30689:13182
CATTAGGG
+
FF:FFFFF
@A00769:11:HC3HCDRXX:1:2102:23999:13275
CATTAGGG
+
FFFFFFFF
@A00769:11:HC3HCDRXX:1:2102:18656:13291
CATTAGGG
+
FFF:FFFF
@A00769:11:HC3HCDRXX:1:2102:16595:13322
CATTAGGG
+
FF:FFFFF
@A00769:11:HC3HCDRXX:1:2102:16703:13448
CATTAGGG
+
F:FFFFFF
@A00769:11:HC3HCDRXX:1:2102:26006:13557
CATTAGGG
+
FFFFFFFF
@A00769:11:HC3HCDRXX:1:2102:16297:13620
CATTAGGG
+
FFFFFFFF
@A00769:11:HC3HCDRXX:1:2102:14877:13636
CATTAGGG
+
FFFFFFFF
@A00769:11:HC3HCDRXX:1:2102:22001:13636
CATTAGGG
+
FFFFFFFF
@A00769:11:HC3HCDRXX:1:2102:31195:13651
CATTAGGG
+
FFFFFFFF
@A00769:11:HC3HCDRXX:1:2102:7871:13683
CATTAGGG
+
FF:FFFFF
@A00769:11:HC3HCDRXX:1:2102:2374:13745
CATTAGGG
+
FFFFFFFF
@A00769:11:HC3HCDRXX:1:2102:15998:13792
CATTAGGG
+
FFFFFFFF
@A00769:11:HC3HCDRXX:1:2102:15356:13870
CATTAGGG
+
,FFFFFFF
@A00769:11:HC3HCDRXX:1:2102:17192:13886
CATTAGGG
+
FFFFFFFF
@A00769:11:HC3HCDRXX:1:2102:29423:13902
CATTAGGG
+
FF:FFFFF
@A00769:11:HC3HCDRXX:1:2102:8368:13917
CATTAGGG
+
FFFF:FFF
@A00769:11:HC3HCDRXX:1:2102:21856:13917
CATTAGGG
+
FFFFFFFF
@A00769:11:HC3HCDRXX:1:2102:31964:13980
CATTAGGG
+
FF,FFFFF
@A00769:11:HC3HCDRXX:1:2102:7726:14090
CATTAGGG
+
FFFF:FFF
@A00769:11:HC3HCDRXX:1:2102:1298:14199
CATTAGGG
+
FFFFFFFF
@A00769:11:HC3HCDRXX:1:2102:4698:14231
CATTAGGG
+
FFFFFFFF
@A00769:11:HC3HCDRXX:1:2102:23104:14262
CATTAGGG
+
FFFFFFFF
@A00769:11:HC3HCDRXX:1:2102:1832:14309
CATTAGGG
+
FFFFFFFF
@A00769:11:HC3HCDRXX:1:2102:8811:14309
CATTAGGG
+
FFFFFFFF
@A00769:11:HC3HCDRXX:1:2102:23882:14325
CATTAGGG
+
FFFFFFFF
@A00769:11:HC3HCDRXX:1:2102:23185:14340
CATTAGGG
+
FFFFFFFF
@A00769:11:HC3HCDRXX:1:2102:29035:14387
CATTAGGG
+
FFFFFFFF
@A00769:11:HC3HCDRXX:1:2102:31295:14387
CATTAGGG
+
F:FFFFFF
@A00769:11:HC3HCDRXX:1:2102:10782:14528
CATTAGGG
+
FFFFFFFF
@A00769:11:HC3HCDRXX:1:2102:23665:14544
CATTAGGG
+
FFFFFFFF
@A00769:11:HC3HCDRXX:1:2102:5484:14559
CATTAGGG
+
FF:FFFFF
@A00769:11:HC3HCDRXX:1:2102:2636:14575
CATTAGGG
+
FFFFFFFF
@A00769:11:HC3HCDRXX:1:2102:24343:14591
CATTAGGG
+
FFFFFFFF
@A00769:11:HC3HCDRXX:1:2102:16966:14622
CATTAGGG
+
FFFFFFFF
@A00769:11:HC3HCDRXX:1:2102:5701:14716
CATTAGGG
+
FFFFFFFF
@A00769:11:HC3HCDRXX:1:2102:6795:14732
CATTAGGG
+
FFFFFFFF
@A00769:11:HC3HCDRXX:1:2102:23601:14747
CATTAGGG
+
FF,FF,FF
@A00769:11:HC3HCDRXX:1:2102:5005:14857
CATTAGGG
+
FFFFF:FF
@A00769:11:HC3HCDRXX:1:2102:20383:14873
CATTAGGG
+
FFFFFFFF
@A00769:11:HC3HCDRXX:1:2102:4589:14888
CATTAGGG
+
FFFFFFFF
@A00769:11:HC3HCDRXX:1:2102:23782:14967
CATTAGGG
+
FFFFFFFF
@A00769:11:HC3HCDRXX:1:2102:8061:15139
CATTAGGG
+
FFFFFFFF
@A00769:11:HC3HCDRXX:1:2102:11360:15217
CATTAGGG
+
FFFFFFFF
@A00769:11:HC3HCDRXX:1:2102:15393:15311
CATTAGGG
+
FFFFFFFF
@A00769:11:HC3HCDRXX:1:2102:27344:15311
CATTAGGG
+
FFFFFFFF
@A00769:11:HC3HCDRXX:1:2102:5927:15327
CATTAGGG
+
FFFFFFFF
@A00769:11:HC3HCDRXX:1:2102:7229:15358
CATTAGGG
+
FFFFFFFF
@A00769:11:HC3HCDRXX:1:2102:2808:15374
CATTAGGG
+
FFFFFFFF
@A00769:11:HC3HCDRXX:1:2102:14922:15374
CATTAGGG
+
F,F,FFFF
@A00769:11:HC3HCDRXX:1:2102:13684:15389
CATTAGGG
+
FFFFFFFF
@A00769:11:HC3HCDRXX:1:2102:8901:15436
CATTAGGG
+
FFFFFFFF
@A00769:11:HC3HCDRXX:1:2102:29622:15468
CATTAGGG
+
FFFFFFFF
@A00769:11:HC3HCDRXX:1:2102:24180:15499
CATTAGGG
+
FFFFFFFF
@A00769:11:HC3HCDRXX:1:2102:3314:15593
CATTAGGG
+
FFFFFFFF
@A00769:11:HC3HCDRXX:1:2102:5240:15640
CATTAGGG
+
FF:FF:FF
@A00769:11:HC3HCDRXX:1:2102:25979:15734
CATTAGGG
+
FFF:,FF,
@A00769:11:HC3HCDRXX:1:2102:21567:15796
CATTAGGG
+
FFFFFFFF
@A00769:11:HC3HCDRXX:1:2102:25907:15796
CATTAGGG
+
FFFFFFFF
@A00769:11:HC3HCDRXX:1:2102:25843:15812
CATTAGGG
+
F:FFFFFF
@A00769:11:HC3HCDRXX:1:2102:25735:15843
CATTAGGG
+
:FFFFF:F
@A00769:11:HC3HCDRXX:1:2102:32099:15906
CATTAGGG
+
FFFFFFFF
@A00769:11:HC3HCDRXX:1:2102:13639:15969
CATTAGGG
+
FFFFFFFF
@A00769:11:HC3HCDRXX:1:2102:17210:16016
CATTAGGG
+
FFFFFFFF
@A00769:11:HC3HCDRXX:1:2102:2492:16078
CATTAGGG
+
FF:FFFFF
@A00769:11:HC3HCDRXX:1:2102:10827:16172
CATTAGGG
+
FF,FF,FF
@A00769:11:HC3HCDRXX:1:2102:7374:16203
CATTAGGG
+
FFFFFFFF
@A00769:11:HC3HCDRXX:1:2102:2130:16297
CATTAGGG
+
FFFFFFFF
@A00769:11:HC3HCDRXX:1:2102:10384:16313
CATTAGGG
+
FFFFFFFF
@A00769:11:HC3HCDRXX:1:2102:24758:16689
CATTAGGG
+
FFFFFFFF
@A00769:11:HC3HCDRXX:1:2102:11035:16783
CATTAGGG
+
FFFFFFFF
@A00769:11:HC3HCDRXX:1:2102:1732:16986
CATTAGGG
+
:F:FFFFF
@A00769:11:HC3HCDRXX:1:2102:23701:16986
CATTAGGG
+
FFFFFFFF
@A00769:11:HC3HCDRXX:1:2102:27335:16986
CATTAGGG
+
FFFFFFFF
@A00769:11:HC3HCDRXX:1:2102:6225:17002
CATTAGGG
+
FFFF:FFF
@A00769:11:HC3HCDRXX:1:2102:6677:17002
CATTAGGG
+
FFFFFFFF
@A00769:11:HC3HCDRXX:1:2102:29613:17018
CATTAGGG
+
FFFFFFFF
@A00769:11:HC3HCDRXX:1:2102:19262:17033
CATTAGGG
+
FFFFFFFF
@A00769:11:HC3HCDRXX:1:2102:28058:17049
CATTAGGG
+
FF,FFFFF
@A00769:11:HC3HCDRXX:1:2102:32786:17065
CATTAGGG
+
FF:FFFFF
@A00769:11:HC3HCDRXX:1:2102:23014:17112
CATTAGGG
+
FFFFFFFF
@A00769:11:HC3HCDRXX:1:2102:32117:17315
CATTAGGG
+
FFFFFFFF
@A00769:11:HC3HCDRXX:1:2102:25681:17347
CATTAGGG
+
FFFFFFFF
@A00769:11:HC3HCDRXX:1:2102:12726:17425
CATTAGGG
+
FFFFFFFF
@A00769:11:HC3HCDRXX:1:2102:18765:17425
CATTAGGG
+
FFF:FFFF
@A00769:11:HC3HCDRXX:1:2102:11442:17456
CATTAGGG
+
FFFFFFFF
@A00769:11:HC3HCDRXX:1:2102:5466:17472
CATTAGGG
+
FFFFFFFF
@A00769:11:HC3HCDRXX:1:2102:21730:17487
CATTAGGG
+
FFFFFFFF
@A00769:11:HC3HCDRXX:1:2102:30246:17644
CATTAGGG
+
FFFFFFFF
@A00769:11:HC3HCDRXX:1:2102:21468:17691
CATTAGGG
+
:FFF:FFF
@A00769:11:HC3HCDRXX:1:2102:24144:17754
CATTAGGG
+
FFFFFFFF
@A00769:11:HC3HCDRXX:1:2102:20681:17769
CATTAGGG
+
FFF:FFFF
@A00769:11:HC3HCDRXX:1:2102:28465:17785
CATTAGGG
+
FFFFFFFF
@A00769:11:HC3HCDRXX:1:2102:13621:17816
CATTAGGG
+
FFFFFFFF
@A00769:11:HC3HCDRXX:1:2102:13051:17832
CATTAGGG
+
FFFFFFFF
@A00769:11:HC3HCDRXX:1:2102:27344:17879
CATTAGGG
+
FFFFFFFF
@A00769:11:HC3HCDRXX:1:2102:31213:17910
CATTAGGG
+
FFFFFFFF
@A00769:11:HC3HCDRXX:1:2102:25355:17942
CATTAGGG
+
FFFFFF,F
@A00769:11:HC3HCDRXX:1:2102:30888:17942
CATTAGGG
+
FFFFFFFF
@A00769:11:HC3HCDRXX:1:2102:9525:17957
CATTAGGG
+
FFFFFFFF
@A00769:11:HC3HCDRXX:1:2102:32597:17989
CATTAGGG
+
FFFFFFFF
@A00769:11:HC3HCDRXX:1:2102:15411:18129
CATTAGGG
+
F:FFFFFF
@A00769:11:HC3HCDRXX:1:2102:21594:18161
CATTAGGG
+
FFFFFFFF
@A00769:11:HC3HCDRXX:1:2102:7789:18176
CATTAGGG
+
FFFFFFFF
@A00769:11:HC3HCDRXX:1:2102:21224:18208
CATTAGGG
+
FFFFFFFF
@A00769:11:HC3HCDRXX:1:2102:2193:18223
CATTAGGG
+
FF:FFFFF
@A00769:11:HC3HCDRXX:1:2102:14498:18239
CATTAGGG
+
FF:FFFFF
@A00769:11:HC3HCDRXX:1:2102:16468:18270
CATTAGGG
+
FFF,FFFF
@A00769:11:HC3HCDRXX:1:2102:24722:18286
CATTAGGG
+
FFFFFFFF
@A00769:11:HC3HCDRXX:1:2102:3775:18302
CATTAGGG
+
FFFFFFFF
@A00769:11:HC3HCDRXX:1:2102:5303:18317
CATTAGGG
+
FFFFFFFF
@A00769:11:HC3HCDRXX:1:2102:4246:18333
CATTAGGG
+
FFFF:FFF
@A00769:11:HC3HCDRXX:1:2102:14190:18364
CATTAGGG
+
FFFFFFFF
@A00769:11:HC3HCDRXX:1:2102:21513:18427
CATTAGGG
+
FFFFFFFF
@A00769:11:HC3HCDRXX:1:2102:17237:18443
CATTAGGG
+
FFFFFFFF
@A00769:11:HC3HCDRXX:1:2102:26530:18443
CATTAGGG
+
FFFFFFFF
@A00769:11:HC3HCDRXX:1:2102:9570:18474
CATTAGGG
+
FFFFFFFF
@A00769:11:HC3HCDRXX:1:2102:17137:18552
CATTAGGG
+
FFFFFFFF
@A00769:11:HC3HCDRXX:1:2102:27398:18630
CATTAGGG
+
FFFFFFFF
@A00769:11:HC3HCDRXX:1:2102:27850:18630
CATTAGGG
+
FFFFFFFF
@A00769:11:HC3HCDRXX:1:2102:18177:18662
CATTAGGG
+
FFFFFFFF
@A00769:11:HC3HCDRXX:1:2102:4345:19069
CATTAGGG
+
FFFFFFFF
@A00769:11:HC3HCDRXX:1:2102:27055:19225
CATTAGGG
+
FFFFFFFF
@A00769:11:HC3HCDRXX:1:2102:5005:19304
CATTAGGG
+
FFFFFFFF
@A00769:11:HC3HCDRXX:1:2102:11903:19319
CATTAGGG
+
FFFFFFFF
@A00769:11:HC3HCDRXX:1:2102:12264:19319
CATTAGGG
+
FF:FFFFF
@A00769:11:HC3HCDRXX:1:2102:14109:19539
CATTAGGG
+
FF,FFFFF
@A00769:11:HC3HCDRXX:1:2102:23963:19539
CATTAGGG
+
FFFFFFFF
@A00769:11:HC3HCDRXX:1:2102:13801:19570
CATTAGGG
+
FF,FFFFF
@A00769:11:HC3HCDRXX:1:2102:14742:19570
CATTAGGG
+
FFFFFFFF
@A00769:11:HC3HCDRXX:1:2102:2474:19617
CATTAGGG
+
FF:FFFFF
@A00769:11:HC3HCDRXX:1:2102:14760:19664
CATTAGGG
+
FFFFFFFF
@A00769:11:HC3HCDRXX:1:2102:22896:19758
CATTAGGG
+
FFFFFFFF
@A00769:11:HC3HCDRXX:1:2102:14705:19789
CATTAGGG
+
FFFFFFFF
@A00769:11:HC3HCDRXX:1:2102:11966:19836
CATTAGGG
+
FFFFFFFF
@A00769:11:HC3HCDRXX:1:2102:6876:19852
CATTAGGG
+
FFFFFFFF
@A00769:11:HC3HCDRXX:1:2102:12011:19883
CATTAGGG
+
FFF,FF,F
@A00769:11:HC3HCDRXX:1:2102:32163:19930
CATTAGGG
+
FFFFFFFF
@A00769:11:HC3HCDRXX:1:2102:22661:19946
CATTAGGG
+
FFFFFFFF
@A00769:11:HC3HCDRXX:1:2102:1145:20165
CATTAGGG
+
FFFFFFFF
@A00769:11:HC3HCDRXX:1:2102:13449:20181
CATTAGGG
+
FF:FFFFF
@A00769:11:HC3HCDRXX:1:2102:21097:20181
CATTAGGG
+
FFFFFFFF
@A00769:11:HC3HCDRXX:1:2102:23981:20384
CATTAGGG
+
F,:FF:FF
@A00769:11:HC3HCDRXX:1:2102:25690:20400
CATTAGGG
+
FFFFFFFF
@A00769:11:HC3HCDRXX:1:2102:13503:20431
CATTAGGG
+
::FFFFFF
@A00769:11:HC3HCDRXX:1:2102:25581:20462
CATTAGGG
+
FFFFFFFF
@A00769:11:HC3HCDRXX:1:2102:9869:20525
CATTAGGG
+
FFFFFFFF
@A00769:11:HC3HCDRXX:1:2102:22634:20556
CATTAGGG
+
,FFFF,,:
@A00769:11:HC3HCDRXX:1:2102:8522:20572
CATTAGGG
+
:F,F:FFF
@A00769:11:HC3HCDRXX:1:2102:24099:20588
CATTAGGG
+
FFFFFFFF
@A00769:11:HC3HCDRXX:1:2102:21016:20603
CATTAGGG
+
FFFFFFF:
@A00769:11:HC3HCDRXX:1:2102:22914:20603
CATTAGGG
+
FFFFFFFF
@A00769:11:HC3HCDRXX:1:2102:27272:20666
CATTAGGG
+
FF,::F,,
@A00769:11:HC3HCDRXX:1:2102:9028:20697
CATTAGGG
+
FFFFFFFF
@A00769:11:HC3HCDRXX:1:2102:29441:20697
CATTAGGG
+
FFFFFFFF
@A00769:11:HC3HCDRXX:1:2102:13892:20854
CATTAGGG
+
FF,FFF:F
@A00769:11:HC3HCDRXX:1:2102:7997:20979
CATTAGGG
+
FFFFFFFF
@A00769:11:HC3HCDRXX:1:2102:15212:20979
CATTAGGG
+
FFFFFFFF
@A00769:11:HC3HCDRXX:1:2102:15275:21026
CATTAGGG
+
FFFFFFFF
@A00769:11:HC3HCDRXX:1:2102:28537:21073
CATTAGGG
+
FF:FFFFF
@A00769:11:HC3HCDRXX:1:2102:22028:21104
CATTAGGG
+
FFFFFFFF
@A00769:11:HC3HCDRXX:1:2102:14552:21120
CATTAGGG
+
FFFFFFF:
@A00769:11:HC3HCDRXX:1:2102:21856:21214
CATTAGGG
+
F,FFFFFF
@A00769:11:HC3HCDRXX:1:2102:6433:21277
CATTAGGG
+
FFFFFFFF
@A00769:11:HC3HCDRXX:1:2102:19072:21277
CATTAGGG
+
FFFFFFFF
@A00769:11:HC3HCDRXX:1:2102:21603:21277
CATTAGGG
+
FFFFFFF:
@A00769:11:HC3HCDRXX:1:2102:10619:21292
CATTAGGG
+
FF:FFFFF
@A00769:11:HC3HCDRXX:1:2102:5141:21449
CATTAGGG
+
FFFFFFFF
@A00769:11:HC3HCDRXX:1:2102:8440:21496
CATTAGGG
+
FFFFFFFF
@A00769:11:HC3HCDRXX:1:2102:11089:21543
CATTAGGG
+
FFFFFFFF
@A00769:11:HC3HCDRXX:1:2102:5439:21621
CATTAGGG
+
FFFFFFFF
@A00769:11:HC3HCDRXX:1:2102:31702:21668
CATTAGGG
+
FFFFFFFF
@A00769:11:HC3HCDRXX:1:2102:32371:21699
CATTAGGG
+
FFFFFFFF
@A00769:11:HC3HCDRXX:1:2102:17743:21731
CATTAGGG
+
FFFFFFFF
@A00769:11:HC3HCDRXX:1:2102:28330:21778
CATTAGGG
+
F:::FFFF
@A00769:11:HC3HCDRXX:1:2102:6451:21809
CATTAGGG
+
FFFFFFFF
@A00769:11:HC3HCDRXX:1:2102:8712:21872
CATTAGGG
+
FFFFFFFF
@A00769:11:HC3HCDRXX:1:2102:19533:22013
CATTAGGG
+
FFFFFFFF
@A00769:11:HC3HCDRXX:1:2102:18828:22106
CATTAGGG
+
FFFFFFFF
@A00769:11:HC3HCDRXX:1:2102:3568:22169
CATTAGGG
+
FFFFFFFF
@A00769:11:HC3HCDRXX:1:2102:18050:22169
CATTAGGG
+
FFFFFFFF
@A00769:11:HC3HCDRXX:1:2102:6045:22263
CATTAGGG
+
FFFFFFFF
@A00769:11:HC3HCDRXX:1:2102:22390:22263
CATTAGGG
+
FFFFFFFF
@A00769:11:HC3HCDRXX:1:2102:25301:22263
CATTAGGG
+
:F,:FFFF
@A00769:11:HC3HCDRXX:1:2102:27579:22326
CATTAGGG
+
FFFFFFFF
@A00769:11:HC3HCDRXX:1:2102:12192:22357
CATTAGGG
+
FF::F:::
@A00769:11:HC3HCDRXX:1:2102:5484:22451
CATTAGGG
+
FFFFFFFF
@A00769:11:HC3HCDRXX:1:2102:6045:22451
CATTAGGG
+
FFFFFFFF
@A00769:11:HC3HCDRXX:1:2102:5005:22498
CATTAGGG
+
FFFFFFFF
@A00769:11:HC3HCDRXX:1:2102:27145:22514
CATTAGGG
+
FFFFFFFF
@A00769:11:HC3HCDRXX:1:2102:6831:22717
CATTAGGG
+
FFFFFFFF
@A00769:11:HC3HCDRXX:1:2102:10655:22733
CATTAGGG
+
FFFFFFFF
@A00769:11:HC3HCDRXX:1:2102:16785:22764
CATTAGGG
+
FFFFFFFF
@A00769:11:HC3HCDRXX:1:2102:31729:22780
CATTAGGG
+
FF:FFFFF
@A00769:11:HC3HCDRXX:1:2102:9688:22874
CATTAGGG
+
FFFFFFFF
@A00769:11:HC3HCDRXX:1:2102:17797:22921
CATTAGGG
+
FFFFFFFF
@A00769:11:HC3HCDRXX:1:2102:9100:23015
CATTAGGG
+
FFFFFFFF
@A00769:11:HC3HCDRXX:1:2102:22978:23062
CATTAGGG
+
FFFF:FFF
@A00769:11:HC3HCDRXX:1:2102:5565:23093
CATTAGGG
+
FFFFFFFF
@A00769:11:HC3HCDRXX:1:2102:24885:23202
CATTAGGG
+
FFFFFFFF
@A00769:11:HC3HCDRXX:1:2102:14615:23390
CATTAGGG
+
FFFFFFFF
@A00769:11:HC3HCDRXX:1:2102:15989:23390
CATTAGGG
+
FFFFFFFF
@A00769:11:HC3HCDRXX:1:2102:3604:23516
CATTAGGG
+
FFFFFFFF
@A00769:11:HC3HCDRXX:1:2102:25970:23547
CATTAGGG
+
FFFFFFFF
@A00769:11:HC3HCDRXX:1:2102:16206:23641
CATTAGGG
+
FFFFFFFF
@A00769:11:HC3HCDRXX:1:2102:14425:23657
CATTAGGG
+
FFFFFFFF
@A00769:11:HC3HCDRXX:1:2102:30608:23719
CATTAGGG
+
,FF:FF:F
@A00769:11:HC3HCDRXX:1:2102:9353:23766
CATTAGGG
+
FFFFF::F
@A00769:11:HC3HCDRXX:1:2102:24406:23782
CATTAGGG
+
FFFFFFFF
@A00769:11:HC3HCDRXX:1:2102:12590:23797
CATTAGGG
+
FFFFFFFF
@A00769:11:HC3HCDRXX:1:2102:21296:23813
CATTAGGG
+
:FFFFFFF
@A00769:11:HC3HCDRXX:1:2102:21341:23860
CATTAGGG
+
FFFFFFFF
@A00769:11:HC3HCDRXX:1:2102:14290:23891
CATTAGGG
+
FFFFFFFF
@A00769:11:HC3HCDRXX:1:2102:15103:23923
CATTAGGG
+
:FFFFFFF
@A00769:11:HC3HCDRXX:1:2102:30888:23923
CATTAGGG
+
FFFFFFFF
@A00769:11:HC3HCDRXX:1:2102:1226:23970
CATTAGGG
+
:F,F:FFF
@A00769:11:HC3HCDRXX:1:2102:9191:24017
CATTAGGG
+
FFFFFFFF
@A00769:11:HC3HCDRXX:1:2102:17210:24064
CATTAGGG
+
FFFFFFFF
@A00769:11:HC3HCDRXX:1:2102:22860:24173
CATTAGGG
+
FFFFFFFF
@A00769:11:HC3HCDRXX:1:2102:22498:24236
CATTAGGG
+
FFFFFFFF
@A00769:11:HC3HCDRXX:1:2102:19488:24251
CATTAGGG
+
FFFFFFFF
@A00769:11:HC3HCDRXX:1:2102:1886:24330
CATTAGGG
+
FFFFFFFF
@A00769:11:HC3HCDRXX:1:2102:27914:24439
CATTAGGG
+
FFFFFFFF
@A00769:11:HC3HCDRXX:1:2102:19244:24455
CATTAGGG
+
FFFFFFFF
@A00769:11:HC3HCDRXX:1:2102:18493:24471
CATTAGGG
+
FFFFF::F
@A00769:11:HC3HCDRXX:1:2102:15854:24502
CATTAGGG
+
:FFFFFFF
@A00769:11:HC3HCDRXX:1:2102:10854:24549
CATTAGGG
+
FFFFFFFF
@A00769:11:HC3HCDRXX:1:2102:2040:24565
CATTAGGG
+
FFFFFFFF
@A00769:11:HC3HCDRXX:1:2102:26883:24565
CATTAGGG
+
FFFFFFFF
@A00769:11:HC3HCDRXX:1:2102:3748:24580
CATTAGGG
+
FFFFFFFF
@A00769:11:HC3HCDRXX:1:2102:22607:24580
CATTAGGG
+
FF,FF:FF
@A00769:11:HC3HCDRXX:1:2102:6307:24690
CATTAGGG
+
FFFFFFFF
@A00769:11:HC3HCDRXX:1:2102:4815:24706
CATTAGGG
+
FFFFFFFF
@A00769:11:HC3HCDRXX:1:2102:31955:24706
CATTAGGG
+
F:FFFFFF
@A00769:11:HC3HCDRXX:1:2102:1118:24721
CATTAGGG
+
,FFFF:,,
@A00769:11:HC3HCDRXX:1:2102:7916:24752
CATTAGGG
+
FFFFFFFF
@A00769:11:HC3HCDRXX:1:2102:17065:24784
CATTAGGG
+
FFFFFFFF
@A00769:11:HC3HCDRXX:1:2102:31024:24815
CATTAGGG
+
FFFFFFFF
@A00769:11:HC3HCDRXX:1:2102:9959:24846
CATTAGGG
+
FF:FFFFF
@A00769:11:HC3HCDRXX:1:2102:10158:24878
CATTAGGG
+
FFFFFFFF
@A00769:11:HC3HCDRXX:1:2102:27208:24909
CATTAGGG
+
FFFFFFFF
@A00769:11:HC3HCDRXX:1:2102:5972:24925
CATTAGGG
+
FFFFFFFF
@A00769:11:HC3HCDRXX:1:2102:7166:25050
CATTAGGG
+
FFFFFFFF
@A00769:11:HC3HCDRXX:1:2102:7798:25175
CATTAGGG
+
F:FFFFFF
@A00769:11:HC3HCDRXX:1:2102:19072:25222
CATTAGGG
+
FFFFFFFF
@A00769:11:HC3HCDRXX:1:2102:21368:25222
CATTAGGG
+
FFFFFFFF
@A00769:11:HC3HCDRXX:1:2102:27796:25300
CATTAGGG
+
FFFFFFFF
@A00769:11:HC3HCDRXX:1:2102:22968:25332
CATTAGGG
+
FFFFFFFF
@A00769:11:HC3HCDRXX:1:2102:20473:25426
CATTAGGG
+
:FFFFFFF
@A00769:11:HC3HCDRXX:1:2102:13756:25535
CATTAGGG
+
FFFFFFFF
@A00769:11:HC3HCDRXX:1:2102:28311:25567
CATTAGGG
+
FFFFFFFF
@A00769:11:HC3HCDRXX:1:2102:4562:25582
CATTAGGG
+
FF:FFFFF
@A00769:11:HC3HCDRXX:1:2102:14895:25629
CATTAGGG
+
F,FFFFFF
@A00769:11:HC3HCDRXX:1:2102:3875:25708
CATTAGGG
+
FFFFFFFF
@A00769:11:HC3HCDRXX:1:2102:32190:25708
CATTAGGG
+
F,FFF:FF
@A00769:11:HC3HCDRXX:1:2102:19425:25770
CATTAGGG
+
F:FFFFFF
@A00769:11:HC3HCDRXX:1:2102:22553:25864
CATTAGGG
+
FFFFFFFF
@A00769:11:HC3HCDRXX:1:2102:30291:25864
CATTAGGG
+
FF,FF,,F
@A00769:11:HC3HCDRXX:1:2102:8585:25911
CATTAGGG
+
:FFFFFFF
@A00769:11:HC3HCDRXX:1:2102:27941:25927
CATTAGGG
+
FFFFFFFF
@A00769:11:HC3HCDRXX:1:2102:15257:25974
CATTAGGG
+
FFFFFFFF
@A00769:11:HC3HCDRXX:1:2102:13973:26036
CATTAGGG
+
FFFFFFFF
@A00769:11:HC3HCDRXX:1:2102:15374:26052
CATTAGGG
+
FFFFFFFF
@A00769:11:HC3HCDRXX:1:2102:31069:26052
CATTAGGG
+
FFFFFFFF
@A00769:11:HC3HCDRXX:1:2102:24614:26083
CATTAGGG
+
FFFFFFFF
@A00769:11:HC3HCDRXX:1:2102:1832:26177
CATTAGGG
+
FFFFFFFF
@A00769:11:HC3HCDRXX:1:2102:2076:26193
CATTAGGG
+
FFFFFFFF
@A00769:11:HC3HCDRXX:1:2102:32669:26193
CATTAGGG
+
FFF,FFFF
@A00769:11:HC3HCDRXX:1:2102:31322:26209
CATTAGGG
+
FF:FFFFF
@A00769:11:HC3HCDRXX:1:2102:11451:26240
CATTAGGG
+
FFFFFFFF
@A00769:11:HC3HCDRXX:1:2102:18991:26334
CATTAGGG
+
FFFFFFFF
@A00769:11:HC3HCDRXX:1:2102:23086:26443
CATTAGGG
+
FFFFFFFF
@A00769:11:HC3HCDRXX:1:2102:14669:26522
CATTAGGG
+
FFFFFFFF
@A00769:11:HC3HCDRXX:1:2102:18231:26584
CATTAGGG
+
FFF,FF:F
@A00769:11:HC3HCDRXX:1:2102:29640:26584
CATTAGGG
+
FFFFFFFF
@A00769:11:HC3HCDRXX:1:2102:11695:26788
CATTAGGG
+
FFFFFFFF
@A00769:11:HC3HCDRXX:1:2102:5837:26819
CATTAGGG
+
FFFFFFFF
@A00769:11:HC3HCDRXX:1:2102:6216:26819
CATTAGGG
+
FFFFFFFF
@A00769:11:HC3HCDRXX:1:2102:11116:26850
CATTAGGG
+
FFFFFFFF
@A00769:11:HC3HCDRXX:1:2102:13123:26850
CATTAGGG
+
FFFFF:FF
@A00769:11:HC3HCDRXX:1:2102:8974:26897
CATTAGGG
+
FFFFFFFF
@A00769:11:HC3HCDRXX:1:2102:27507:26929
CATTAGGG
+
FFFFFFFF
@A00769:11:HC3HCDRXX:1:2102:5385:26944
CATTAGGG
+
FFFFFFFF
@A00769:11:HC3HCDRXX:1:2102:14615:27023
CATTAGGG
+
FFFFFFFF
@A00769:11:HC3HCDRXX:1:2102:15139:27117
CATTAGGG
+
FFFFFFFF
@A00769:11:HC3HCDRXX:1:2102:23963:27211
CATTAGGG
+
FFFFFFFF
@A00769:11:HC3HCDRXX:1:2102:23954:27226
CATTAGGG
+
FFFFFFFF
@A00769:11:HC3HCDRXX:1:2102:26847:27226
CATTAGGG
+
FFFFFFFF
@A00769:11:HC3HCDRXX:1:2102:24686:27367
CATTAGGG
+
FFFFFF:,
@A00769:11:HC3HCDRXX:1:2102:28999:27383
CATTAGGG
+
,FFFF,FF
@A00769:11:HC3HCDRXX:1:2102:12852:27445
CATTAGGG
+
FFFFFFFF
@A00769:11:HC3HCDRXX:1:2102:18231:27461
CATTAGGG
+
FFFFFFFF
@A00769:11:HC3HCDRXX:1:2102:17770:27477
CATTAGGG
+
FFFFFFFF
@A00769:11:HC3HCDRXX:1:2102:32434:27539
CATTAGGG
+
FFFFFFFF
@A00769:11:HC3HCDRXX:1:2102:17616:27586
CATTAGGG
+
FFFFFFFF
@A00769:11:HC3HCDRXX:1:2102:2618:27602
CATTAGGG
+
FFFFFFFF
@A00769:11:HC3HCDRXX:1:2102:7419:27680
CATTAGGG
+
FFFFFFFF
@A00769:11:HC3HCDRXX:1:2102:14950:27759
CATTAGGG
+
FFFFF:FF
@A00769:11:HC3HCDRXX:1:2102:19759:27759
CATTAGGG
+
FFFFFFFF
@A00769:11:HC3HCDRXX:1:2102:10881:27821
CATTAGGG
+
FFFFFFFF
@A00769:11:HC3HCDRXX:1:2102:14805:27853
CATTAGGG
+
FFFFFFFF
@A00769:11:HC3HCDRXX:1:2102:17173:27853
CATTAGGG
+
FFFFFFFF
@A00769:11:HC3HCDRXX:1:2102:10393:27884
CATTAGGG
+
FFFFFFFF
@A00769:11:HC3HCDRXX:1:2102:18792:27962
CATTAGGG
+
,FF,FFFF
@A00769:11:HC3HCDRXX:1:2102:3604:28087
CATTAGGG
+
FFFFFFFF
@A00769:11:HC3HCDRXX:1:2102:21902:28087
CATTAGGG
+
FFFFFFFF
@A00769:11:HC3HCDRXX:1:2102:26042:28087
CATTAGGG
+
FFFFFFFF
@A00769:11:HC3HCDRXX:1:2102:6668:28197
CATTAGGG
+
FFFFFFFF
@A00769:11:HC3HCDRXX:1:2102:22083:28213
CATTAGGG
+
FFFFFFFF
@A00769:11:HC3HCDRXX:1:2102:3314:28275
CATTAGGG
+
FF:FFFFF
@A00769:11:HC3HCDRXX:1:2102:17183:28307
CATTAGGG
+
FFFFFFFF
@A00769:11:HC3HCDRXX:1:2102:25012:28432
CATTAGGG
+
FFFFFFFF
@A00769:11:HC3HCDRXX:1:2102:13485:28447
CATTAGGG
+
FF:FFFFF
@A00769:11:HC3HCDRXX:1:2102:18629:28463
CATTAGGG
+
FF,F:FFF
@A00769:11:HC3HCDRXX:1:2102:32334:28463
CATTAGGG
+
FFFFFFFF
@A00769:11:HC3HCDRXX:1:2102:28049:28557
CATTAGGG
+
FFFFFFFF
@A00769:11:HC3HCDRXX:1:2102:8883:28714
CATTAGGG
+
FF,:FFF:
@A00769:11:HC3HCDRXX:1:2102:11153:28792
CATTAGGG
+
FF:FFF:F
@A00769:11:HC3HCDRXX:1:2102:9543:28823
CATTAGGG
+
FFFFF,:F
@A00769:11:HC3HCDRXX:1:2102:3025:28839
CATTAGGG
+
FFFFFFFF
@A00769:11:HC3HCDRXX:1:2102:15817:29011
CATTAGGG
+
FFFFFFFF
@A00769:11:HC3HCDRXX:1:2102:23891:29027
CATTAGGG
+
FF:FFFFF
@A00769:11:HC3HCDRXX:1:2102:17011:29042
CATTAGGG
+
FFFFFFFF
@A00769:11:HC3HCDRXX:1:2102:9706:29074
CATTAGGG
+
FFFFFFFF
@A00769:11:HC3HCDRXX:1:2102:24876:29136
CATTAGGG
+
,FF:FF::
@A00769:11:HC3HCDRXX:1:2102:1832:29183
CATTAGGG
+
FFFFFFFF
@A00769:11:HC3HCDRXX:1:2102:6894:29340
CATTAGGG
+
FFF:FFFF
@A00769:11:HC3HCDRXX:1:2102:1334:29387
CATTAGGG
+
FFFFFFFF
@A00769:11:HC3HCDRXX:1:2102:5367:29387
CATTAGGG
+
FFFFFFFF
@A00769:11:HC3HCDRXX:1:2102:23863:29387
CATTAGGG
+
FFFFFFFF
@A00769:11:HC3HCDRXX:1:2102:14299:29450
CATTAGGG
+
FFFFFFFF
@A00769:11:HC3HCDRXX:1:2102:24261:29512
CATTAGGG
+
FFFFFFFF
@A00769:11:HC3HCDRXX:1:2102:8549:29575
CATTAGGG
+
FFFFFFFF
@A00769:11:HC3HCDRXX:1:2102:26350:29590
CATTAGGG
+
FFFFFFFF
@A00769:11:HC3HCDRXX:1:2102:8467:29684
CATTAGGG
+
FFFFF:FF
@A00769:11:HC3HCDRXX:1:2102:13747:29747
CATTAGGG
+
FFFFFFFF
@A00769:11:HC3HCDRXX:1:2102:24478:29825
CATTAGGG
+
FFFFFFFF
@A00769:11:HC3HCDRXX:1:2102:18069:29872
CATTAGGG
+
FF:FFFFF
@A00769:11:HC3HCDRXX:1:2102:6280:29904
CATTAGGG
+
FFFFFFFF
@A00769:11:HC3HCDRXX:1:2102:29487:29919
CATTAGGG
+
FFF:FFFF
@A00769:11:HC3HCDRXX:1:2102:6099:30091
CATTAGGG
+
FFF,::FF
@A00769:11:HC3HCDRXX:1:2102:27995:30123
CATTAGGG
+
,FFFF::F
@A00769:11:HC3HCDRXX:1:2102:13946:30154
CATTAGGG
+
FFFFFFFF
@A00769:11:HC3HCDRXX:1:2102:21070:30185
CATTAGGG
+
FFFFFFFF
@A00769:11:HC3HCDRXX:1:2102:24867:30248
CATTAGGG
+
FFFFFFFF
@A00769:11:HC3HCDRXX:1:2102:19633:30264
CATTAGGG
+
FF:FFFFF
@A00769:11:HC3HCDRXX:1:2102:20220:30311
CATTAGGG
+
FFFFFFFF
@A00769:11:HC3HCDRXX:1:2102:25762:30358
CATTAGGG
+
FFFFFFFF
@A00769:11:HC3HCDRXX:1:2102:24804:30389
CATTAGGG
+
FFFFFFFF
@A00769:11:HC3HCDRXX:1:2102:1307:30530
CATTAGGG
+
FFFFFFFF
@A00769:11:HC3HCDRXX:1:2102:12744:30671
CATTAGGG
+
FFFFFFFF
@A00769:11:HC3HCDRXX:1:2102:29044:30686
CATTAGGG
+
FFFFFFFF
@A00769:11:HC3HCDRXX:1:2102:8865:30718
CATTAGGG
+
FFFFFFFF
@A00769:11:HC3HCDRXX:1:2102:10908:30749
CATTAGGG
+
FFFFFFFF
@A00769:11:HC3HCDRXX:1:2102:5692:30765
CATTAGGG
+
F,FFFFFF
@A00769:11:HC3HCDRXX:1:2102:20139:30890
CATTAGGG
+
FF,FFF,,
@A00769:11:HC3HCDRXX:1:2102:27362:30906
CATTAGGG
+
FFFFFFFF
@A00769:11:HC3HCDRXX:1:2102:3640:31031
CATTAGGG
+
FFFFFFFF
@A00769:11:HC3HCDRXX:1:2102:1805:31078
CATTAGGG
+
FFFFFFFF
@A00769:11:HC3HCDRXX:1:2102:10447:31109
CATTAGGG
+
FFFFFFFF
@A00769:11:HC3HCDRXX:1:2102:16504:31297
CATTAGGG
+
FFFFFFFF
@A00769:11:HC3HCDRXX:1:2102:1714:31328
CATTAGGG
+
FFFFFFFF
@A00769:11:HC3HCDRXX:1:2102:4047:31391
CATTAGGG
+
FFFFFFFF
@A00769:11:HC3HCDRXX:1:2102:22309:31454
CATTAGGG
+
FFFFFFFF
@A00769:11:HC3HCDRXX:1:2102:2600:31485
CATTAGGG
+
FFFFFFFF
@A00769:11:HC3HCDRXX:1:2102:26250:31548
CATTAGGG
+
FFFFFFFF
@A00769:11:HC3HCDRXX:1:2102:23972:31579
CATTAGGG
+
FFFFFFFF
@A00769:11:HC3HCDRXX:1:2102:17047:31704
CATTAGGG
+
FFFFFFFF
@A00769:11:HC3HCDRXX:1:2102:8368:31735
CATTAGGG
+
FFFFFFFF
@A00769:11:HC3HCDRXX:1:2102:3486:31767
CATTAGGG
+
FFFFFFFF
@A00769:11:HC3HCDRXX:1:2102:28745:31798
CATTAGGG
+
FF,FFFFF
@A00769:11:HC3HCDRXX:1:2102:9263:31845
CATTAGGG
+
FFFFFFFF
@A00769:11:HC3HCDRXX:1:2102:14036:31876
CATTAGGG
+
FFFFFFFF
@A00769:11:HC3HCDRXX:1:2102:12509:31892
CATTAGGG
+
FFFFFF::
@A00769:11:HC3HCDRXX:1:2102:5999:31923
CATTAGGG
+
FFF:F:FF
@A00769:11:HC3HCDRXX:1:2102:26964:31939
CATTAGGG
+
FFFFFFFF
@A00769:11:HC3HCDRXX:1:2102:4255:32033
CATTAGGG
+
F:FFFFFF
@A00769:11:HC3HCDRXX:1:2102:10131:32095
CATTAGGG
+
FFFFFFFF
@A00769:11:HC3HCDRXX:1:2102:23014:32299
CATTAGGG
+
FFFFFFFF
@A00769:11:HC3HCDRXX:1:2102:22083:32346
CATTAGGG
+
FF:FFFFF
@A00769:11:HC3HCDRXX:1:2102:22842:32440
CATTAGGG
+
FF:FFFFF
@A00769:11:HC3HCDRXX:1:2102:3504:32518
CATTAGGG
+
FFFFFFFF
@A00769:11:HC3HCDRXX:1:2102:6198:32518
CATTAGGG
+
FFFFFFFF
@A00769:11:HC3HCDRXX:1:2102:16342:32612
CATTAGGG
+
FFFFFFFF
@A00769:11:HC3HCDRXX:1:2102:29830:32612
CATTAGGG
+
FFFFFFFF
@A00769:11:HC3HCDRXX:1:2102:31069:32690
CATTAGGG
+
FFFFFFFF
@A00769:11:HC3HCDRXX:1:2102:22978:32737
CATTAGGG
+
F:FFFFFF
@A00769:11:HC3HCDRXX:1:2102:12979:32769
CATTAGGG
+
FFFFFFFF
@A00769:11:HC3HCDRXX:1:2102:26539:32894
CATTAGGG
+
FFFFFFFF
@A00769:11:HC3HCDRXX:1:2102:16550:32941
CATTAGGG
+
FFFFFFFF
@A00769:11:HC3HCDRXX:1:2102:28745:32957
CATTAGGG
+
FFFFFFFF
@A00769:11:HC3HCDRXX:1:2102:27706:33004
CATTAGGG
+
FFFFFFFF
@A00769:11:HC3HCDRXX:1:2102:21016:33129
CATTAGGG
+
FFFFFFFF
@A00769:11:HC3HCDRXX:1:2102:26775:33332
CATTAGGG
+
FFFFFFFF
@A00769:11:HC3HCDRXX:1:2102:13702:33614
CATTAGGG
+
FFFFFFFF
@A00769:11:HC3HCDRXX:1:2102:13476:33630
CATTAGGG
+
FFFFFFFF
@A00769:11:HC3HCDRXX:1:2102:27109:33630
CATTAGGG
+
FFFFFFFF
@A00769:11:HC3HCDRXX:1:2102:26992:33646
CATTAGGG
+
FFFFFFFF
@A00769:11:HC3HCDRXX:1:2102:12997:33739
CATTAGGG
+
FFF:FFFF
@A00769:11:HC3HCDRXX:1:2102:29460:33880
CATTAGGG
+
FFFFFFFF
@A00769:11:HC3HCDRXX:1:2102:6081:33974
CATTAGGG
+
FFFFFFFF
@A00769:11:HC3HCDRXX:1:2102:5466:34131
CATTAGGG
+
FFFFFFFF
@A00769:11:HC3HCDRXX:1:2102:10682:34147
CATTAGGG
+
FFFFFFFF
@A00769:11:HC3HCDRXX:1:2102:18611:34162
CATTAGGG
+
FFFFFFFF
@A00769:11:HC3HCDRXX:1:2102:22833:34178
CATTAGGG
+
FF:FFFFF
@A00769:11:HC3HCDRXX:1:2102:27679:34178
CATTAGGG
+
FFFFFFFF
@A00769:11:HC3HCDRXX:1:2102:13349:34194
CATTAGGG
+
FFFF:FFF
@A00769:11:HC3HCDRXX:1:2102:30255:34225
CATTAGGG
+
FFFFFFFF
@A00769:11:HC3HCDRXX:1:2102:27046:34334
CATTAGGG
+
F:FFFFF:
@A00769:11:HC3HCDRXX:1:2102:8250:34381
CATTAGGG
+
FFFFFFFF
@A00769:11:HC3HCDRXX:1:2102:13458:34413
CATTAGGG
+
FFFFFFFF
@A00769:11:HC3HCDRXX:1:2102:29423:34444
CATTAGGG
+
FFFFFFFF
@A00769:11:HC3HCDRXX:1:2102:28736:34663
CATTAGGG
+
FFFFFFFF
@A00769:11:HC3HCDRXX:1:2102:27697:34679
CATTAGGG
+
FFFFFFFF
@A00769:11:HC3HCDRXX:1:2102:18828:34788
CATTAGGG
+
FFFFF,,F
@A00769:11:HC3HCDRXX:1:2102:13214:34929
CATTAGGG
+
FFFFFFFF
@A00769:11:HC3HCDRXX:1:2102:32325:35023
CATTAGGG
+
::FFFFFF
@A00769:11:HC3HCDRXX:1:2102:17173:35086
CATTAGGG
+
FFFFFFFF
@A00769:11:HC3HCDRXX:1:2102:14064:35211
CATTAGGG
+
:FFFFF:F
@A00769:11:HC3HCDRXX:1:2102:21314:35211
CATTAGGG
+
FFFFFFFF
@A00769:11:HC3HCDRXX:1:2102:27127:35227
CATTAGGG
+
F::F,FFF
@A00769:11:HC3HCDRXX:1:2102:30770:35274
CATTAGGG
+
,FF:F,,F
@A00769:11:HC3HCDRXX:1:2102:4553:35462
CATTAGGG
+
FFFFFFFF
@A00769:11:HC3HCDRXX:1:2102:20003:35540
CATTAGGG
+
FFFFFFFF
@A00769:11:HC3HCDRXX:1:2102:11351:35587
CATTAGGG
+
FFFFFFFF
@A00769:11:HC3HCDRXX:1:2102:19931:35603
CATTAGGG
+
FFFFFFFF
@A00769:11:HC3HCDRXX:1:2102:27760:35603
CATTAGGG
+
FFFFFFFF
@A00769:11:HC3HCDRXX:1:2102:16712:35634
CATTAGGG
+
FFFFFFFF
@A00769:11:HC3HCDRXX:1:2102:21685:35634
CATTAGGG
+
FFFFFFFF
@A00769:11:HC3HCDRXX:1:2102:25283:35634
CATTAGGG
+
FFFFFFFF
@A00769:11:HC3HCDRXX:1:2102:6786:35697
CATTAGGG
+
FFFFFFFF
@A00769:11:HC3HCDRXX:1:2102:17472:35790
CATTAGGG
+
FFFFFFFF
@A00769:11:HC3HCDRXX:1:2102:22959:35806
CATTAGGG
+
FFFFFFFF
@A00769:11:HC3HCDRXX:1:2102:27859:35837
CATTAGGG
+
FFFFFFFF
@A00769:11:HC3HCDRXX:1:2102:28013:35853
CATTAGGG
+
FFFFFFFF
@A00769:11:HC3HCDRXX:1:2102:1145:35978
CATTAGGG
+
FFFFFFFF
@A00769:11:HC3HCDRXX:1:2102:23448:36025
CATTAGGG
+
FFFFFFFF
@A00769:11:HC3HCDRXX:1:2102:1307:36072
CATTAGGG
+
FFFFFFFF
@A00769:11:HC3HCDRXX:1:2102:11071:36135
CATTAGGG
+
FFFFFFFF
@A00769:11:HC3HCDRXX:1:2102:9444:36166
CATTAGGG
+
FFFFFFFF
@A00769:11:HC3HCDRXX:1:2102:26838:36166
CATTAGGG
+
FFFFFFFF
@A00769:11:HC3HCDRXX:1:2102:1750:36182
CATTAGGG
+
FFFFF:FF
@A00769:11:HC3HCDRXX:1:2102:20410:36213
CATTAGGG
+
FF:FFFFF
@A00769:11:HC3HCDRXX:1:2102:7093:36229
CATTAGGG
+
FFFFFFFF
@A00769:11:HC3HCDRXX:1:2102:5692:36245
CATTAGGG
+
FFFFFFFF
@A00769:11:HC3HCDRXX:1:2102:13476:36385
CATTAGGG
+
:FFFFFFF
@A00769:11:HC3HCDRXX:1:2102:26332:36385
CATTAGGG
+
FFFF:FFF
@A00769:11:HC3HCDRXX:1:2102:7826:36432
CATTAGGG
+
FFFFFFFF
@A00769:11:HC3HCDRXX:1:2102:16631:36464
CATTAGGG
+
::FFFFFF
@A00769:11:HC3HCDRXX:1:2102:30246:36464
CATTAGGG
+
FFFFFFFF
@A00769:11:HC3HCDRXX:1:2102:29008:36479
CATTAGGG
+
FFFFFFFF
@A00769:11:HC3HCDRXX:1:2102:17400:36542
CATTAGGG
+
FFFFFFFF
@A00769:11:HC3HCDRXX:1:2102:24162:36573
CATTAGGG
+
FFFFFFFF
@A00769:11:HC3HCDRXX:1:2102:23999:36605
CATTAGGG
+
FFFFFFFF
@A00769:11:HC3HCDRXX:1:2102:14425:36652
CATTAGGG
+
FF,:FFFF
@A00769:11:HC3HCDRXX:1:2102:12382:36746
CATTAGGG
+
FFFFFFFF
@A00769:11:HC3HCDRXX:1:2102:2754:36793
CATTAGGG
+
FFFFFFFF
@A00769:11:HC3HCDRXX:1:2102:3161:36808
CATTAGGG
+
FFFFFFFF
@A00769:11:HC3HCDRXX:1:2102:4426:36871
CATTAGGG
+
FFFFFFFF
@A00769:11:HC3HCDRXX:1:2102:5104:36980
CATTAGGG
+
FFFFF:FF
@A00769:11:HC3HCDRXX:1:2103:26865:1172
CATTAGGG
+
FFF,FFF:
@A00769:11:HC3HCDRXX:1:2103:7247:1329
CATTAGGG
+
FFFFFFFF
@A00769:11:HC3HCDRXX:1:2103:32542:1329
CATTAGGG
+
FF:,F:,F
@A00769:11:HC3HCDRXX:1:2103:13792:1391
CATTAGGG
+
FFFFFFFF
@A00769:11:HC3HCDRXX:1:2103:15320:1438
CATTAGGG
+
FF:FFFFF
@A00769:11:HC3HCDRXX:1:2103:6379:1454
CATTAGGG
+
FFFFFFFF
@A00769:11:HC3HCDRXX:1:2103:16731:1501
CATTAGGG
+
FFFFFFFF
@A00769:11:HC3HCDRXX:1:2103:30101:1579
CATTAGGG
+
FFFFFFFF
@A00769:11:HC3HCDRXX:1:2103:17526:1626
CATTAGGG
+
FFFFFFFF
@A00769:11:HC3HCDRXX:1:2103:27308:1626
CATTAGGG
+
FFFFFFFF
@A00769:11:HC3HCDRXX:1:2103:17463:1642
CATTAGGG
+
FFFFFFFF
@A00769:11:HC3HCDRXX:1:2103:3378:1767
CATTAGGG
+
FFFFFFFF
@A00769:11:HC3HCDRXX:1:2103:17336:1767
CATTAGGG
+
FF:FFFFF
@A00769:11:HC3HCDRXX:1:2103:26901:1767
CATTAGGG
+
FFFFFFFF
@A00769:11:HC3HCDRXX:1:2103:17680:1799
CATTAGGG
+
F:FFFF,F
@A00769:11:HC3HCDRXX:1:2103:7491:1846
CATTAGGG
+
FFFFFFFF
@A00769:11:HC3HCDRXX:1:2103:16405:1971
CATTAGGG
+
FFFFFFFF
@A00769:11:HC3HCDRXX:1:2103:12816:1986
CATTAGGG
+
FFFFFFFF
@A00769:11:HC3HCDRXX:1:2103:19759:1986
CATTAGGG
+
FFFFFFFF
@A00769:11:HC3HCDRXX:1:2103:13259:2096
CATTAGGG
+
FFFFFFFF
@A00769:11:HC3HCDRXX:1:2103:15031:2127
CATTAGGG
+
FFFF:FFF
@A00769:11:HC3HCDRXX:1:2103:3513:2159
CATTAGGG
+
FFFFFFFF
@A00769:11:HC3HCDRXX:1:2103:3323:2362
CATTAGGG
+
FF:FFFFF
@A00769:11:HC3HCDRXX:1:2103:21386:2362
CATTAGGG
+
FFF,FF,,
@A00769:11:HC3HCDRXX:1:2103:31087:2472
CATTAGGG
+
FF:FF:,F
@A00769:11:HC3HCDRXX:1:2103:7437:2534
CATTAGGG
+
FF:FFFFF
@A00769:11:HC3HCDRXX:1:2103:11080:2707
CATTAGGG
+
FFFFFFFF
@A00769:11:HC3HCDRXX:1:2103:10710:2722
CATTAGGG
+
FFFFF:FF
@A00769:11:HC3HCDRXX:1:2103:32497:2754
CATTAGGG
+
FFFFFFFF
@A00769:11:HC3HCDRXX:1:2103:11062:2769
CATTAGGG
+
FFFFFFFF
@A00769:11:HC3HCDRXX:1:2103:22272:2769
CATTAGGG
+
FFFFFFFF
@A00769:11:HC3HCDRXX:1:2103:22345:2769
CATTAGGG
+
FFFFFFFF
@A00769:11:HC3HCDRXX:1:2103:2103:2785
CATTAGGG
+
FFFFFFFF
@A00769:11:HC3HCDRXX:1:2103:30779:2816
CATTAGGG
+
FFFFFFFF
@A00769:11:HC3HCDRXX:1:2103:28565:2832
CATTAGGG
+
FFFFFFFF
@A00769:11:HC3HCDRXX:1:2103:2492:2926
CATTAGGG
+
FFFFFFFF
@A00769:11:HC3HCDRXX:1:2103:28565:2926
CATTAGGG
+
FFFFFFFF
@A00769:11:HC3HCDRXX:1:2103:25889:2957
CATTAGGG
+
FFFFFFFF
@A00769:11:HC3HCDRXX:1:2103:11523:2973
CATTAGGG
+
FFFF:FFF
@A00769:11:HC3HCDRXX:1:2103:4264:3208
CATTAGGG
+
FFFFFFFF
@A00769:11:HC3HCDRXX:1:2103:5195:3223
CATTAGGG
+
FF:FFFFF
@A00769:11:HC3HCDRXX:1:2103:30879:3270
CATTAGGG
+
FFFFFFFF
@A00769:11:HC3HCDRXX:1:2103:28881:3286
CATTAGGG
+
FFFFFFFF
@A00769:11:HC3HCDRXX:1:2103:22824:3317
CATTAGGG
+
FFFFFFFF
@A00769:11:HC3HCDRXX:1:2103:5321:3349
CATTAGGG
+
FFFFFFFF
@A00769:11:HC3HCDRXX:1:2103:30870:3380
CATTAGGG
+
FF:FFFF:
@A00769:11:HC3HCDRXX:1:2103:23077:3474
CATTAGGG
+
,FF,:FF:
@A00769:11:HC3HCDRXX:1:2103:10465:3615
CATTAGGG
+
FFFFFFFF
@A00769:11:HC3HCDRXX:1:2103:27733:3615
CATTAGGG
+
FFFFFFFF
@A00769:11:HC3HCDRXX:1:2103:27787:3646
CATTAGGG
+
FFFFFFFF
@A00769:11:HC3HCDRXX:1:2103:22363:3740
CATTAGGG
+
FF:,FF,:
@A00769:11:HC3HCDRXX:1:2103:11342:3756
CATTAGGG
+
FFFFFFF:
@A00769:11:HC3HCDRXX:1:2103:22064:3818
CATTAGGG
+
FFFFFFFF
@A00769:11:HC3HCDRXX:1:2103:27453:3975
CATTAGGG
+
FFFFFFFF
@A00769:11:HC3HCDRXX:1:2103:19470:4147
CATTAGGG
+
FFFFFFFF
@A00769:11:HC3HCDRXX:1:2103:4318:4178
CATTAGGG
+
FFFFFFFF
@A00769:11:HC3HCDRXX:1:2103:32759:4210
CATTAGGG
+
FFFFFFFF
@A00769:11:HC3HCDRXX:1:2103:15356:4319
CATTAGGG
+
FFFFFFFF
@A00769:11:HC3HCDRXX:1:2103:17345:4319
CATTAGGG
+
FF:FFFFF
@A00769:11:HC3HCDRXX:1:2103:7120:4366
CATTAGGG
+
FFFFFFFF
@A00769:11:HC3HCDRXX:1:2103:24885:4476
CATTAGGG
+
FFFFFFFF
@A00769:11:HC3HCDRXX:1:2103:8332:4492
CATTAGGG
+
FFFFFFFF
@A00769:11:HC3HCDRXX:1:2103:9019:4523
CATTAGGG
+
FFFFFFFF
@A00769:11:HC3HCDRXX:1:2103:8639:4586
CATTAGGG
+
FFFFFFFF
@A00769:11:HC3HCDRXX:1:2103:9037:4586
CATTAGGG
+
FFFFFFF:
@A00769:11:HC3HCDRXX:1:2103:25491:4586
CATTAGGG
+
FFFFFFFF
@A00769:11:HC3HCDRXX:1:2103:30752:4679
CATTAGGG
+
FFFFFFFF
@A00769:11:HC3HCDRXX:1:2103:8811:4726
CATTAGGG
+
FFFFFFFF
@A00769:11:HC3HCDRXX:1:2103:4933:4773
CATTAGGG
+
FFFFFFFF
@A00769:11:HC3HCDRXX:1:2103:27498:4805
CATTAGGG
+
FFFFFFFF
@A00769:11:HC3HCDRXX:1:2103:12048:4883
CATTAGGG
+
FFFFFFFF
@A00769:11:HC3HCDRXX:1:2103:27850:4883
CATTAGGG
+
FFFFFFFF
@A00769:11:HC3HCDRXX:1:2103:32434:4899
CATTAGGG
+
FF:FFFFF
@A00769:11:HC3HCDRXX:1:2103:30779:4946
CATTAGGG
+
FFFFFFFF
@A00769:11:HC3HCDRXX:1:2103:3224:5008
CATTAGGG
+
FFFF:FFF
@A00769:11:HC3HCDRXX:1:2103:26729:5102
CATTAGGG
+
FFFFFFFF
@A00769:11:HC3HCDRXX:1:2103:23122:5243
CATTAGGG
+
FF:FFFFF
@A00769:11:HC3HCDRXX:1:2103:15754:5415
CATTAGGG
+
FFFFFFFF
@A00769:11:HC3HCDRXX:1:2103:32389:5447
CATTAGGG
+
FFFFFFFF
@A00769:11:HC3HCDRXX:1:2103:28782:5588
CATTAGGG
+
FFFFFFFF
@A00769:11:HC3HCDRXX:1:2103:26133:5603
CATTAGGG
+
FFFFFFFF
@A00769:11:HC3HCDRXX:1:2103:7410:5619
CATTAGGG
+
FFFFFFFF
@A00769:11:HC3HCDRXX:1:2103:16224:5822
CATTAGGG
+
FFF:FFFF
@A00769:11:HC3HCDRXX:1:2103:16007:5854
CATTAGGG
+
FFFFFFFF
@A00769:11:HC3HCDRXX:1:2103:24614:5854
CATTAGGG
+
FFFFFFFF
@A00769:11:HC3HCDRXX:1:2103:2917:5916
CATTAGGG
+
FFFFFFFF
@A00769:11:HC3HCDRXX:1:2103:30906:5916
CATTAGGG
+
FFFFFFFF
@A00769:11:HC3HCDRXX:1:2103:29234:6026
CATTAGGG
+
FFFF:FFF
@A00769:11:HC3HCDRXX:1:2103:4616:6104
CATTAGGG
+
FFFFFFFF
@A00769:11:HC3HCDRXX:1:2103:18792:6167
CATTAGGG
+
FFFFFFFF
@A00769:11:HC3HCDRXX:1:2103:26286:6214
CATTAGGG
+
FFFFFFFF
@A00769:11:HC3HCDRXX:1:2103:8540:6355
CATTAGGG
+
FFFFFFFF
@A00769:11:HC3HCDRXX:1:2103:32054:6402
CATTAGGG
+
FFFFFFFF
@A00769:11:HC3HCDRXX:1:2103:2067:6574
CATTAGGG
+
FFFFFFFF
@A00769:11:HC3HCDRXX:1:2103:28727:6590
CATTAGGG
+
FF,FFF,F
@A00769:11:HC3HCDRXX:1:2103:25663:6605
CATTAGGG
+
FFFFFFFF
@A00769:11:HC3HCDRXX:1:2103:4842:6715
CATTAGGG
+
FFFFFFFF
@A00769:11:HC3HCDRXX:1:2103:24966:6746
CATTAGGG
+
FFFFFFF:
@A00769:11:HC3HCDRXX:1:2103:14850:6762
CATTAGGG
+
FFFFFFFF
@A00769:11:HC3HCDRXX:1:2103:8793:6825
CATTAGGG
+
FFFFFFFF
@A00769:11:HC3HCDRXX:1:2103:2003:6840
CATTAGGG
+
FFFFFFFF
@A00769:11:HC3HCDRXX:1:2103:27263:6840
CATTAGGG
+
FFFFFFFF
@A00769:11:HC3HCDRXX:1:2103:19759:6872
CATTAGGG
+
FFFFFFFF
@A00769:11:HC3HCDRXX:1:2103:9100:6950
CATTAGGG
+
FFFFFFFF
@A00769:11:HC3HCDRXX:1:2103:16242:7044
CATTAGGG
+
FFFFFFFF
@A00769:11:HC3HCDRXX:1:2103:22553:7044
CATTAGGG
+
FFFFFFFF
@A00769:11:HC3HCDRXX:1:2103:6225:7075
CATTAGGG
+
FFFFFFFF
@A00769:11:HC3HCDRXX:1:2103:17427:7153
CATTAGGG
+
FFFFFF:F
@A00769:11:HC3HCDRXX:1:2103:16062:7326
CATTAGGG
+
FFFFFFFF
@A00769:11:HC3HCDRXX:1:2103:24596:7357
CATTAGGG
+
FF,FFFFF
@A00769:11:HC3HCDRXX:1:2103:32145:7498
CATTAGGG
+
FFFFFFFF
@A00769:11:HC3HCDRXX:1:2103:9652:7529
CATTAGGG
+
FFFFFFFF
@A00769:11:HC3HCDRXX:1:2103:2013:7545
CATTAGGG
+
FFFFFFFF
@A00769:11:HC3HCDRXX:1:2103:8196:7545
CATTAGGG
+
FFFFFFFF
@A00769:11:HC3HCDRXX:1:2103:1389:7560
CATTAGGG
+
FFFFFFFF
@A00769:11:HC3HCDRXX:1:2103:11532:7592
CATTAGGG
+
:FF:FFFF
@A00769:11:HC3HCDRXX:1:2103:15655:7623
CATTAGGG
+
FFFFFFFF
@A00769:11:HC3HCDRXX:1:2103:21187:7686
CATTAGGG
+
FFFFFFFF
@A00769:11:HC3HCDRXX:1:2103:1145:7827
CATTAGGG
+
FFFFFFFF
@A00769:11:HC3HCDRXX:1:2103:4444:7874
CATTAGGG
+
FFFFFFFF
@A00769:11:HC3HCDRXX:1:2103:25780:7874
CATTAGGG
+
FFFFFFFF
@A00769:11:HC3HCDRXX:1:2103:31439:7874
CATTAGGG
+
FFFFFFFF
@A00769:11:HC3HCDRXX:1:2103:7527:7983
CATTAGGG
+
FFFFFFFF
@A00769:11:HC3HCDRXX:1:2103:6686:7999
CATTAGGG
+
FFFFFFFF
@A00769:11:HC3HCDRXX:1:2103:17824:8187
CATTAGGG
+
,:,,F,,F
@A00769:11:HC3HCDRXX:1:2103:1651:8202
CATTAGGG
+
FFFFFFFF
@A00769:11:HC3HCDRXX:1:2103:11297:8437
CATTAGGG
+
FFFFFFFF
@A00769:11:HC3HCDRXX:1:2103:30445:8469
CATTAGGG
+
FF,FFFFF
@A00769:11:HC3HCDRXX:1:2103:22318:8547
CATTAGGG
+
FFFFFFFF
@A00769:11:HC3HCDRXX:1:2103:6189:8578
CATTAGGG
+
FFFFFFFF
@A00769:11:HC3HCDRXX:1:2103:25220:8594
CATTAGGG
+
FFFFFFFF
@A00769:11:HC3HCDRXX:1:2103:31792:8641
CATTAGGG
+
FFFFFFFF
@A00769:11:HC3HCDRXX:1:2103:10303:8656
CATTAGGG
+
FF:FFFFF
@A00769:11:HC3HCDRXX:1:2103:32859:8672
CATTAGGG
+
FFFFFFFF
@A00769:11:HC3HCDRXX:1:2103:22869:8688
CATTAGGG
+
FFFFFFFF
@A00769:11:HC3HCDRXX:1:2103:20265:8750
CATTAGGG
+
FF:FFFFF
@A00769:11:HC3HCDRXX:1:2103:22236:8938
CATTAGGG
+
FFFFFFFF
@A00769:11:HC3HCDRXX:1:2103:18177:9017
CATTAGGG
+
FFFFFFFF
@A00769:11:HC3HCDRXX:1:2103:16342:9126
CATTAGGG
+
FFFFFFFF
@A00769:11:HC3HCDRXX:1:2103:22580:9157
CATTAGGG
+
FFFFFFFF
@A00769:11:HC3HCDRXX:1:2103:23267:9157
CATTAGGG
+
FFFFFFFF
@A00769:11:HC3HCDRXX:1:2103:29107:9189
CATTAGGG
+
FFFFFFFF
@A00769:11:HC3HCDRXX:1:2103:17653:9424
CATTAGGG
+
FFFFFFFF
@A00769:11:HC3HCDRXX:1:2103:13331:9518
CATTAGGG
+
FFFF:FFF
@A00769:11:HC3HCDRXX:1:2103:29089:9565
CATTAGGG
+
::FFFF::
@A00769:11:HC3HCDRXX:1:2103:3983:9612
CATTAGGG
+
FFFFFF:F
@A00769:11:HC3HCDRXX:1:2103:14407:9752
CATTAGGG
+
F:FFFFFF
@A00769:11:HC3HCDRXX:1:2103:21866:9799
CATTAGGG
+
FFFFFFFF
@A00769:11:HC3HCDRXX:1:2103:26585:9799
CATTAGGG
+
:FF:FF,F
@A00769:11:HC3HCDRXX:1:2103:5882:9831
CATTAGGG
+
FFFFFFFF
@A00769:11:HC3HCDRXX:1:2103:20094:9862
CATTAGGG
+
FFFFFFFF
@A00769:11:HC3HCDRXX:1:2103:28519:9862
CATTAGGG
+
FFFFFFFF
@A00769:11:HC3HCDRXX:1:2103:5656:9972
CATTAGGG
+
FFFFFFFF
@A00769:11:HC3HCDRXX:1:2103:21477:9972
CATTAGGG
+
FFFFFFFF
@A00769:11:HC3HCDRXX:1:2103:27887:9987
CATTAGGG
+
FFFFFFFF
@A00769:11:HC3HCDRXX:1:2103:2636:10066
CATTAGGG
+
FFFFFFFF
@A00769:11:HC3HCDRXX:1:2103:12436:10222
CATTAGGG
+
FFFFFFFF
@A00769:11:HC3HCDRXX:1:2103:19452:10473
CATTAGGG
+
FFFFFFFF
@A00769:11:HC3HCDRXX:1:2103:5159:10488
CATTAGGG
+
FFF::FFF
@A00769:11:HC3HCDRXX:1:2103:30083:10504
CATTAGGG
+
FFFFFFFF
@A00769:11:HC3HCDRXX:1:2103:30400:10676
CATTAGGG
+
FFFFFFFF
@A00769:11:HC3HCDRXX:1:2103:29686:10692
CATTAGGG
+
FFFFFFFF
@A00769:11:HC3HCDRXX:1:2103:2917:10739
CATTAGGG
+
FFFFFFFF
@A00769:11:HC3HCDRXX:1:2103:2853:10848
CATTAGGG
+
FFFFFFFF
@A00769:11:HC3HCDRXX:1:2103:31141:10895
CATTAGGG
+
FFF:FFFF
@A00769:11:HC3HCDRXX:1:2103:29686:10942
CATTAGGG
+
FFFFFFFF
@A00769:11:HC3HCDRXX:1:2103:15393:10958
CATTAGGG
+
FFFFFFFF
@A00769:11:HC3HCDRXX:1:2103:5231:11083
CATTAGGG
+
FFFFFFFF
@A00769:11:HC3HCDRXX:1:2103:17409:11130
CATTAGGG
+
FFFFFFFF
@A00769:11:HC3HCDRXX:1:2103:7093:11177
CATTAGGG
+
FFFFFFFF
@A00769:11:HC3HCDRXX:1:2103:10782:11209
CATTAGGG
+
FFFFFFFF
@A00769:11:HC3HCDRXX:1:2103:26422:11271
CATTAGGG
+
FFFFFFFF
@A00769:11:HC3HCDRXX:1:2103:3766:11365
CATTAGGG
+
FFFFFFFF
@A00769:11:HC3HCDRXX:1:2103:19840:11397
CATTAGGG
+
FFFFFFFF
@A00769:11:HC3HCDRXX:1:2103:2492:11412
CATTAGGG
+
FFFFFFFF
@A00769:11:HC3HCDRXX:1:2103:22788:11584
CATTAGGG
+
FFF,F,F:
@A00769:11:HC3HCDRXX:1:2103:7636:11616
CATTAGGG
+
FFFFFFFF
@A00769:11:HC3HCDRXX:1:2103:1904:11866
CATTAGGG
+
:FF:FFF,
@A00769:11:HC3HCDRXX:1:2103:25165:12070
CATTAGGG
+
FF:FFFFF
@A00769:11:HC3HCDRXX:1:2103:26702:12070
CATTAGGG
+
FFFF:F,:
@A00769:11:HC3HCDRXX:1:2103:26784:12117
CATTAGGG
+
FFFFFFFF
@A00769:11:HC3HCDRXX:1:2103:19388:12211
CATTAGGG
+
FFFFFFFF
@A00769:11:HC3HCDRXX:1:2103:16071:12226
CATTAGGG
+
FFF,FFF:
@A00769:11:HC3HCDRXX:1:2103:10294:12242
CATTAGGG
+
FFFFFFFF
@A00769:11:HC3HCDRXX:1:2103:15619:12383
CATTAGGG
+
FFFFFFFF
@A00769:11:HC3HCDRXX:1:2103:18819:12383
CATTAGGG
+
FFF,FFFF
@A00769:11:HC3HCDRXX:1:2103:5810:12524
CATTAGGG
+
FFFFFFFF
@A00769:11:HC3HCDRXX:1:2103:31973:12524
CATTAGGG
+
FF:FFFFF
@A00769:11:HC3HCDRXX:1:2103:7346:12587
CATTAGGG
+
FFFFFFFF
@A00769:11:HC3HCDRXX:1:2103:10022:12618
CATTAGGG
+
FFFFFFFF
@A00769:11:HC3HCDRXX:1:2103:23746:12618
CATTAGGG
+
FFFFFFFF
@A00769:11:HC3HCDRXX:1:2103:17282:12665
CATTAGGG
+
FFFFFFFF
@A00769:11:HC3HCDRXX:1:2103:31006:12727
CATTAGGG
+
:F:FFFF:
@A00769:11:HC3HCDRXX:1:2103:32334:12837
CATTAGGG
+
FFFFFFFF
@A00769:11:HC3HCDRXX:1:2103:19895:12868
CATTAGGG
+
FFFFF,FF
@A00769:11:HC3HCDRXX:1:2103:20446:12915
CATTAGGG
+
FFFFFFFF
@A00769:11:HC3HCDRXX:1:2103:30183:12962
CATTAGGG
+
FFFFFFFF
@A00769:11:HC3HCDRXX:1:2103:26395:12978
CATTAGGG
+
FFFFFFFF
@A00769:11:HC3HCDRXX:1:2103:26169:13025
CATTAGGG
+
FFFFFFFF
@A00769:11:HC3HCDRXX:1:2103:10068:13041
CATTAGGG
+
:FFFFFFF
@A00769:11:HC3HCDRXX:1:2103:31087:13119
CATTAGGG
+
FFFFFFFF
@A00769:11:HC3HCDRXX:1:2103:19596:13135
CATTAGGG
+
FFFFFFFF
@A00769:11:HC3HCDRXX:1:2103:3070:13166
CATTAGGG
+
FFFFFFFF
@A00769:11:HC3HCDRXX:1:2103:25599:13197
CATTAGGG
+
F:FFFFFF
@A00769:11:HC3HCDRXX:1:2103:1850:13275
CATTAGGG
+
FFFFFFFF
@A00769:11:HC3HCDRXX:1:2103:3712:13275
CATTAGGG
+
FFFFFFFF
@A00769:11:HC3HCDRXX:1:2103:8621:13291
CATTAGGG
+
:FFFFFFF
@A00769:11:HC3HCDRXX:1:2103:9136:13338
CATTAGGG
+
FFFFFFFF
@A00769:11:HC3HCDRXX:1:2103:7256:13369
CATTAGGG
+
FFFFFFFF
@A00769:11:HC3HCDRXX:1:2103:5493:13510
CATTAGGG
+
FFFFFFFF
@A00769:11:HC3HCDRXX:1:2103:1425:13573
CATTAGGG
+
FFFFFFFF
@A00769:11:HC3HCDRXX:1:2103:6876:13651
CATTAGGG
+
FFFFFFFF
@A00769:11:HC3HCDRXX:1:2103:24840:13667
CATTAGGG
+
FF,,FFFF
@A00769:11:HC3HCDRXX:1:2103:5665:13683
CATTAGGG
+
FFFFFFFF
@A00769:11:HC3HCDRXX:1:2103:9824:13714
CATTAGGG
+
,:,FFF:F
@A00769:11:HC3HCDRXX:1:2103:30978:13745
CATTAGGG
+
FF:FF:,:
@A00769:11:HC3HCDRXX:1:2103:24406:13792
CATTAGGG
+
FFFFFFFF
@A00769:11:HC3HCDRXX:1:2103:27534:13823
CATTAGGG
+
FFFFFFFF
@A00769:11:HC3HCDRXX:1:2103:5538:13839
CATTAGGG
+
FFFFFFFF
@A00769:11:HC3HCDRXX:1:2103:19533:13996
CATTAGGG
+
FFFFFFFF
@A00769:11:HC3HCDRXX:1:2103:8413:14058
CATTAGGG
+
FFFFFFFF
@A00769:11:HC3HCDRXX:1:2103:7120:14137
CATTAGGG
+
FFFFFFFF
@A00769:11:HC3HCDRXX:1:2103:20708:14152
CATTAGGG
+
FFFFFFFF
@A00769:11:HC3HCDRXX:1:2103:29505:14199
CATTAGGG
+
FFFFFFFF
@A00769:11:HC3HCDRXX:1:2103:29713:14246
CATTAGGG
+
FFFFFFFF
@A00769:11:HC3HCDRXX:1:2103:22272:14356
CATTAGGG
+
FFFFFFFF
@A00769:11:HC3HCDRXX:1:2103:30418:14372
CATTAGGG
+
FFFFFFFF
@A00769:11:HC3HCDRXX:1:2103:29044:14434
CATTAGGG
+
FFFFFFFF
@A00769:11:HC3HCDRXX:1:2103:2510:14481
CATTAGGG
+
FF:FFFFF
@A00769:11:HC3HCDRXX:1:2103:3595:14669
CATTAGGG
+
FFFFFFFF
@A00769:11:HC3HCDRXX:1:2103:20048:14700
CATTAGGG
+
FFFFFFFF
@A00769:11:HC3HCDRXX:1:2103:29215:14763
CATTAGGG
+
FF:F:FFF
@A00769:11:HC3HCDRXX:1:2103:20066:14794
CATTAGGG
+
FFFFFFFF
@A00769:11:HC3HCDRXX:1:2103:8784:14857
CATTAGGG
+
FFFFFFFF
@A00769:11:HC3HCDRXX:1:2103:9697:14904
CATTAGGG
+
FFFFFFFF
@A00769:11:HC3HCDRXX:1:2103:8196:14967
CATTAGGG
+
FFFFFFFF
@A00769:11:HC3HCDRXX:1:2103:7835:14998
CATTAGGG
+
FFFFFFFF
@A00769:11:HC3HCDRXX:1:2103:17924:15154
CATTAGGG
+
FFFFFFFF
@A00769:11:HC3HCDRXX:1:2103:10908:15280
CATTAGGG
+
FFFF:FFF
@A00769:11:HC3HCDRXX:1:2103:8956:15342
CATTAGGG
+
FFFFFFFF
@A00769:11:HC3HCDRXX:1:2103:9146:15389
CATTAGGG
+
FFFFFFFF
@A00769:11:HC3HCDRXX:1:2103:24469:15499
CATTAGGG
+
FFFFFFFF
@A00769:11:HC3HCDRXX:1:2103:28230:15499
CATTAGGG
+
FFFFFFFF
@A00769:11:HC3HCDRXX:1:2103:29496:15655
CATTAGGG
+
FFFFFFFF
@A00769:11:HC3HCDRXX:1:2103:6099:15687
CATTAGGG
+
FFFFFFFF
@A00769:11:HC3HCDRXX:1:2103:18141:15687
CATTAGGG
+
FFFFFFFF
@A00769:11:HC3HCDRXX:1:2103:28131:15702
CATTAGGG
+
FF:FFFFF
@A00769:11:HC3HCDRXX:1:2103:31042:15765
CATTAGGG
+
FFFFFFFF
@A00769:11:HC3HCDRXX:1:2103:1307:15812
CATTAGGG
+
FFFFFFFF
@A00769:11:HC3HCDRXX:1:2103:6641:15812
CATTAGGG
+
FFFFFFFF
@A00769:11:HC3HCDRXX:1:2103:17038:15875
CATTAGGG
+
FFFFFFFF
@A00769:11:HC3HCDRXX:1:2103:12834:16016
CATTAGGG
+
FFF,FFFF
@A00769:11:HC3HCDRXX:1:2103:2392:16031
CATTAGGG
+
FF:FFFFF
@A00769:11:HC3HCDRXX:1:2103:32389:16125
CATTAGGG
+
FFFFFFFF
@A00769:11:HC3HCDRXX:1:2103:22842:16250
CATTAGGG
+
F:FFFFFF
@A00769:11:HC3HCDRXX:1:2103:29677:16250
CATTAGGG
+
FF:FFFFF
@A00769:11:HC3HCDRXX:1:2103:27679:16266
CATTAGGG
+
FFFFFFFF
@A00769:11:HC3HCDRXX:1:2103:13801:16282
CATTAGGG
+
FFFF,FFF
@A00769:11:HC3HCDRXX:1:2103:8938:16313
CATTAGGG
+
FFFFFFFF
@A00769:11:HC3HCDRXX:1:2103:23267:16329
CATTAGGG
+
FFFFFFFF
@A00769:11:HC3HCDRXX:1:2103:27172:16454
CATTAGGG
+
FFFFFFFF
@A00769:11:HC3HCDRXX:1:2103:17888:16595
CATTAGGG
+
FFFFFFFF
@A00769:11:HC3HCDRXX:1:2103:7383:16689
CATTAGGG
+
FFFFFFFF
@A00769:11:HC3HCDRXX:1:2103:9842:16845
CATTAGGG
+
FFFFFFFF
@A00769:11:HC3HCDRXX:1:2103:10158:16892
CATTAGGG
+
FFFFFFFF
@A00769:11:HC3HCDRXX:1:2103:20573:16892
CATTAGGG
+
FFFFF:FF
@A00769:11:HC3HCDRXX:1:2103:13105:16955
CATTAGGG
+
:F,FFFFF
@A00769:11:HC3HCDRXX:1:2103:23249:16955
CATTAGGG
+
FFFFFFFF
@A00769:11:HC3HCDRXX:1:2103:1615:17033
CATTAGGG
+
FFFFFFFF
@A00769:11:HC3HCDRXX:1:2103:12138:17033
CATTAGGG
+
FFFFFFFF
@A00769:11:HC3HCDRXX:1:2103:12355:17033
CATTAGGG
+
FFFFFFFF
@A00769:11:HC3HCDRXX:1:2103:12491:17112
CATTAGGG
+
FFFFFFFF
@A00769:11:HC3HCDRXX:1:2103:19262:17159
CATTAGGG
+
FFFFFFFF
@A00769:11:HC3HCDRXX:1:2103:19877:17190
CATTAGGG
+
FFFFF::F
@A00769:11:HC3HCDRXX:1:2103:24017:17190
CATTAGGG
+
FFFFFFFF
@A00769:11:HC3HCDRXX:1:2103:2772:17315
CATTAGGG
+
FFFFFFFF
@A00769:11:HC3HCDRXX:1:2103:31051:17472
CATTAGGG
+
FFFF:FFF
@A00769:11:HC3HCDRXX:1:2103:30074:17534
CATTAGGG
+
FFFFFFFF
@A00769:11:HC3HCDRXX:1:2103:12192:17597
CATTAGGG
+
FFFFFFFF
@A00769:11:HC3HCDRXX:1:2103:18584:17613
CATTAGGG
+
FF:FFFFF
@A00769:11:HC3HCDRXX:1:2103:16595:17644
CATTAGGG
+
F:FFF,:F
@A00769:11:HC3HCDRXX:1:2103:11162:17691
CATTAGGG
+
FFFFFFFF
@A00769:11:HC3HCDRXX:1:2103:6497:17754
CATTAGGG
+
F:FFFFFF
@A00769:11:HC3HCDRXX:1:2103:1145:17785
CATTAGGG
+
FFFFFFFF
@A00769:11:HC3HCDRXX:1:2103:4354:17801
CATTAGGG
+
FF,FFFFF
@A00769:11:HC3HCDRXX:1:2103:6397:17863
CATTAGGG
+
FF,FF,FF
@A00769:11:HC3HCDRXX:1:2103:23818:18004
CATTAGGG
+
FFFFFFFF
@A00769:11:HC3HCDRXX:1:2103:1108:18067
CATTAGGG
+
FFFFFFFF
@A00769:11:HC3HCDRXX:1:2103:4878:18208
CATTAGGG
+
FFFFFFFF
@A00769:11:HC3HCDRXX:1:2103:14968:18270
CATTAGGG
+
FF,,FF,,
@A00769:11:HC3HCDRXX:1:2103:29921:18364
CATTAGGG
+
FFFFFFFF
@A00769:11:HC3HCDRXX:1:2103:2700:18411
CATTAGGG
+
FFFFFFFF
@A00769:11:HC3HCDRXX:1:2103:9588:18411
CATTAGGG
+
F:FFF:FF
@A00769:11:HC3HCDRXX:1:2103:24325:18411
CATTAGGG
+
FFFF:FFF
@A00769:11:HC3HCDRXX:1:2103:9091:18427
CATTAGGG
+
FFFFFFFF
@A00769:11:HC3HCDRXX:1:2103:29225:18443
CATTAGGG
+
F:FFFF:F
@A00769:11:HC3HCDRXX:1:2103:22037:18458
CATTAGGG
+
FFFFFFFF
@A00769:11:HC3HCDRXX:1:2103:11885:18474
CATTAGGG
+
FF:FFF,F
@A00769:11:HC3HCDRXX:1:2103:5113:18490
CATTAGGG
+
FFFFFFFF
@A00769:11:HC3HCDRXX:1:2103:19397:18584
CATTAGGG
+
FFFFFFFF
@A00769:11:HC3HCDRXX:1:2103:28556:18630
CATTAGGG
+
FFFFFFFF
@A00769:11:HC3HCDRXX:1:2103:23167:18693
CATTAGGG
+
FFFFF:FF
@A00769:11:HC3HCDRXX:1:2103:17734:18865
CATTAGGG
+
FFFFFF,F
@A00769:11:HC3HCDRXX:1:2103:30734:18928
CATTAGGG
+
FFFF:FFF
@A00769:11:HC3HCDRXX:1:2103:26657:18944
CATTAGGG
+
FFFFFFFF
@A00769:11:HC3HCDRXX:1:2103:14262:18991
CATTAGGG
+
FFFFFFFF
@A00769:11:HC3HCDRXX:1:2103:21974:19006
CATTAGGG
+
FFFFFFFF
@A00769:11:HC3HCDRXX:1:2103:13431:19085
CATTAGGG
+
FFFFFFFF
@A00769:11:HC3HCDRXX:1:2103:21685:19100
CATTAGGG
+
FFFFFFFF
@A00769:11:HC3HCDRXX:1:2103:10854:19132
CATTAGGG
+
,FFFFF:F
@A00769:11:HC3HCDRXX:1:2103:8495:19147
CATTAGGG
+
FFFFFFFF
@A00769:11:HC3HCDRXX:1:2103:31295:19179
CATTAGGG
+
FFFFFFFF
@A00769:11:HC3HCDRXX:1:2103:6750:19194
CATTAGGG
+
FF:FFF:F
@A00769:11:HC3HCDRXX:1:2103:31177:19288
CATTAGGG
+
FFFFFFFF
@A00769:11:HC3HCDRXX:1:2103:9525:19335
CATTAGGG
+
FFFFFFFF
@A00769:11:HC3HCDRXX:1:2103:23665:19335
CATTAGGG
+
FFFFFFFF
@A00769:11:HC3HCDRXX:1:2103:29821:19445
CATTAGGG
+
:FFF:FFF
@A00769:11:HC3HCDRXX:1:2103:31503:19445
CATTAGGG
+
FFFFFFFF
@A00769:11:HC3HCDRXX:1:2103:32497:19445
CATTAGGG
+
FFFFFFFF
@A00769:11:HC3HCDRXX:1:2103:5737:19507
CATTAGGG
+
FFFFFFFF
@A00769:11:HC3HCDRXX:1:2103:24370:19523
CATTAGGG
+
FF:FFFFF
@A00769:11:HC3HCDRXX:1:2103:10836:19570
CATTAGGG
+
FFFFFFFF
@A00769:11:HC3HCDRXX:1:2103:12545:19711
CATTAGGG
+
FFFFFFFF
@A00769:11:HC3HCDRXX:1:2103:30987:19711
CATTAGGG
+
,:,FFF,F
@A00769:11:HC3HCDRXX:1:2103:18819:19742
CATTAGGG
+
FFFFFFFF
@A00769:11:HC3HCDRXX:1:2103:18828:19789
CATTAGGG
+
FFFFFFFF
@A00769:11:HC3HCDRXX:1:2103:30192:19836
CATTAGGG
+
FFFFFFFF
@A00769:11:HC3HCDRXX:1:2103:28411:19946
CATTAGGG
+
FFFFFFFF
@A00769:11:HC3HCDRXX:1:2103:27651:20008
CATTAGGG
+
FFFFFFFF
@A00769:11:HC3HCDRXX:1:2103:24496:20024
CATTAGGG
+
FFFFFFFF
@A00769:11:HC3HCDRXX:1:2103:2980:20087
CATTAGGG
+
FFFFFFFF
@A00769:11:HC3HCDRXX:1:2103:28872:20087
CATTAGGG
+
FFFFFFFF
@A00769:11:HC3HCDRXX:1:2103:19696:20165
CATTAGGG
+
FFFFFFFF
@A00769:11:HC3HCDRXX:1:2103:7048:20306
CATTAGGG
+
FFFFFFFF
@A00769:11:HC3HCDRXX:1:2103:32362:20337
CATTAGGG
+
FF:,FF::
@A00769:11:HC3HCDRXX:1:2103:32841:20353
CATTAGGG
+
FFFFFFFF
@A00769:11:HC3HCDRXX:1:2103:4300:20462
CATTAGGG
+
FF,F:FFF
@A00769:11:HC3HCDRXX:1:2103:8721:20478
CATTAGGG
+
FFFFFFFF
@A00769:11:HC3HCDRXX:1:2103:28610:20635
CATTAGGG
+
FF,FFFFF
@A00769:11:HC3HCDRXX:1:2103:12626:20666
CATTAGGG
+
FFFFFFFF
@A00769:11:HC3HCDRXX:1:2103:23402:20666
CATTAGGG
+
FFFFFFFF
@A00769:11:HC3HCDRXX:1:2103:18747:20682
CATTAGGG
+
FFFFFFFF
@A00769:11:HC3HCDRXX:1:2103:6361:20744
CATTAGGG
+
FFFFFFFF
@A00769:11:HC3HCDRXX:1:2103:26874:20854
CATTAGGG
+
FFFFFFFF
@A00769:11:HC3HCDRXX:1:2103:2519:20885
CATTAGGG
+
FFFFFFFF
@A00769:11:HC3HCDRXX:1:2103:10836:20979
CATTAGGG
+
:FFFFFFF
@A00769:11:HC3HCDRXX:1:2103:29713:21042
CATTAGGG
+
FFFFFFFF
@A00769:11:HC3HCDRXX:1:2103:29749:21198
CATTAGGG
+
FFFFFFFF
@A00769:11:HC3HCDRXX:1:2103:19352:21261
CATTAGGG
+
FFFFFF:F
@A00769:11:HC3HCDRXX:1:2103:31105:21261
CATTAGGG
+
FFFFFFFF
@A00769:11:HC3HCDRXX:1:2103:17192:21308
CATTAGGG
+
,,FFFFF:
@A00769:11:HC3HCDRXX:1:2103:25753:21355
CATTAGGG
+
FFFFFFFF
@A00769:11:HC3HCDRXX:1:2103:29396:21371
CATTAGGG
+
FFFFFFFF
@A00769:11:HC3HCDRXX:1:2103:29432:21371
CATTAGGG
+
FFFFFFF:
@A00769:11:HC3HCDRXX:1:2103:25337:21418
CATTAGGG
+
FFFFFFFF
@A00769:11:HC3HCDRXX:1:2103:16785:21480
CATTAGGG
+
F:FFFFFF
@A00769:11:HC3HCDRXX:1:2103:4598:21512
CATTAGGG
+
FFFFFFFF
@A00769:11:HC3HCDRXX:1:2103:6732:21605
CATTAGGG
+
FFFFFFFF
@A00769:11:HC3HCDRXX:1:2103:7518:21621
CATTAGGG
+
FFFFFFFF
@A00769:11:HC3HCDRXX:1:2103:14724:21699
CATTAGGG
+
FFFFFFFF
@A00769:11:HC3HCDRXX:1:2103:24768:21809
CATTAGGG
+
F,,,F,,,
@A00769:11:HC3HCDRXX:1:2103:5023:21840
CATTAGGG
+
FFFFFFFF
@A00769:11:HC3HCDRXX:1:2103:27028:21840
CATTAGGG
+
FFFFFFFF
@A00769:11:HC3HCDRXX:1:2103:30201:22013
CATTAGGG
+
FFFFFFFF
@A00769:11:HC3HCDRXX:1:2103:21612:22169
CATTAGGG
+
FFFFFFFF
@A00769:11:HC3HCDRXX:1:2103:3965:22200
CATTAGGG
+
FF:FFFFF
@A00769:11:HC3HCDRXX:1:2103:28999:22341
CATTAGGG
+
FF:FFFFF
@A00769:11:HC3HCDRXX:1:2103:28122:22388
CATTAGGG
+
FFFFFFFF
@A00769:11:HC3HCDRXX:1:2103:17173:22404
CATTAGGG
+
FFFFFFFF
@A00769:11:HC3HCDRXX:1:2103:32877:22420
CATTAGGG
+
FFFFFFFF
@A00769:11:HC3HCDRXX:1:2103:32063:22451
CATTAGGG
+
FFFFFFFF
@A00769:11:HC3HCDRXX:1:2103:22101:22608
CATTAGGG
+
FFFFFFFF
@A00769:11:HC3HCDRXX:1:2103:28411:22639
CATTAGGG
+
FFFFFFFF
@A00769:11:HC3HCDRXX:1:2103:7744:22733
CATTAGGG
+
FFFFFFFF
@A00769:11:HC3HCDRXX:1:2103:19831:22780
CATTAGGG
+
FFFFFFFF
@A00769:11:HC3HCDRXX:1:2103:9968:22921
CATTAGGG
+
FFFFFFFF
@A00769:11:HC3HCDRXX:1:2103:6433:22968
CATTAGGG
+
FFFFFFF:
@A00769:11:HC3HCDRXX:1:2103:11921:23015
CATTAGGG
+
FFFFFFFF
@A00769:11:HC3HCDRXX:1:2103:24985:23030
CATTAGGG
+
FFFFFFFF
@A00769:11:HC3HCDRXX:1:2103:9878:23046
CATTAGGG
+
FFFFFFFF
@A00769:11:HC3HCDRXX:1:2103:13747:23077
CATTAGGG
+
FFFFFFFF
@A00769:11:HC3HCDRXX:1:2103:30101:23156
CATTAGGG
+
FFFFFFFF
@A00769:11:HC3HCDRXX:1:2103:8992:23171
CATTAGGG
+
FFFFFFFF
@A00769:11:HC3HCDRXX:1:2103:22110:23187
CATTAGGG
+
FFFFFFFF
@A00769:11:HC3HCDRXX:1:2103:1253:23202
CATTAGGG
+
,FFFFFFF
@A00769:11:HC3HCDRXX:1:2103:1434:23328
CATTAGGG
+
FFFFFFFF
@A00769:11:HC3HCDRXX:1:2103:26006:23453
CATTAGGG
+
,F,FFFFF
@A00769:11:HC3HCDRXX:1:2103:31232:23610
CATTAGGG
+
FFFFFFFF
@A00769:11:HC3HCDRXX:1:2103:3766:23703
CATTAGGG
+
FFFFFFFF
@A00769:11:HC3HCDRXX:1:2103:7527:23735
CATTAGGG
+
FFFFFFFF
@A00769:11:HC3HCDRXX:1:2103:5638:23750
CATTAGGG
+
FFFFFFFF
@A00769:11:HC3HCDRXX:1:2103:23683:23750
CATTAGGG
+
FFFFFFFF
@A00769:11:HC3HCDRXX:1:2103:2483:23860
CATTAGGG
+
:F::FFFF
@A00769:11:HC3HCDRXX:1:2103:14488:23891
CATTAGGG
+
FFFFFFFF
@A00769:11:HC3HCDRXX:1:2103:14027:23938
CATTAGGG
+
FFFFFFFF
@A00769:11:HC3HCDRXX:1:2103:26332:23985
CATTAGGG
+
FFFFFFFF
@A00769:11:HC3HCDRXX:1:2103:32805:23985
CATTAGGG
+
FFFFFFFF
@A00769:11:HC3HCDRXX:1:2103:19000:24064
CATTAGGG
+
FFFFFFF:
@A00769:11:HC3HCDRXX:1:2103:19488:24158
CATTAGGG
+
FFFFFFFF
@A00769:11:HC3HCDRXX:1:2103:21947:24283
CATTAGGG
+
,FFF:F:F
@A00769:11:HC3HCDRXX:1:2103:19904:24314
CATTAGGG
+
FF,FFF,F
@A00769:11:HC3HCDRXX:1:2103:21576:24330
CATTAGGG
+
FFFFFFFF
@A00769:11:HC3HCDRXX:1:2103:12671:24377
CATTAGGG
+
FFFFFFFF
@A00769:11:HC3HCDRXX:1:2103:7102:24408
CATTAGGG
+
FFFFFFFF
@A00769:11:HC3HCDRXX:1:2103:13946:24518
CATTAGGG
+
FFFFFFFF
@A00769:11:HC3HCDRXX:1:2103:10773:24565
CATTAGGG
+
FFFFFFFF
@A00769:11:HC3HCDRXX:1:2103:25726:24565
CATTAGGG
+
FFFFFFFF
@A00769:11:HC3HCDRXX:1:2103:13774:24627
CATTAGGG
+
FF:F,FF:
@A00769:11:HC3HCDRXX:1:2103:24686:24706
CATTAGGG
+
FFFFFFFF
@A00769:11:HC3HCDRXX:1:2103:23647:24721
CATTAGGG
+
FF,,FFFF
@A00769:11:HC3HCDRXX:1:2103:14904:24737
CATTAGGG
+
FFFFFFFF
@A00769:11:HC3HCDRXX:1:2103:4481:24752
CATTAGGG
+
FFFFFFFF
@A00769:11:HC3HCDRXX:1:2103:8748:24752
CATTAGGG
+
FFFFF,FF
@A00769:11:HC3HCDRXX:1:2103:14733:24752
CATTAGGG
+
FFFFFFFF
@A00769:11:HC3HCDRXX:1:2103:22923:24752
CATTAGGG
+
FFFFFFFF
@A00769:11:HC3HCDRXX:1:2103:13232:24784
CATTAGGG
+
FFFF:FFF
@A00769:11:HC3HCDRXX:1:2103:7247:24815
CATTAGGG
+
FFFFFFFF
@A00769:11:HC3HCDRXX:1:2103:13548:24831
CATTAGGG
+
FFFFFFFF
@A00769:11:HC3HCDRXX:1:2103:14823:24846
CATTAGGG
+
FFFFFFFF
@A00769:11:HC3HCDRXX:1:2103:7979:24893
CATTAGGG
+
:FFFFFFF
@A00769:11:HC3HCDRXX:1:2103:15257:25066
CATTAGGG
+
FFFFFFFF
@A00769:11:HC3HCDRXX:1:2103:1994:25113
CATTAGGG
+
FFFFFFFF
@A00769:11:HC3HCDRXX:1:2103:9155:25207
CATTAGGG
+
FFFFFFFF
@A00769:11:HC3HCDRXX:1:2103:24677:25285
CATTAGGG
+
FFFFFFFF
@A00769:11:HC3HCDRXX:1:2103:2889:25316
CATTAGGG
+
FFFFFFFF
@A00769:11:HC3HCDRXX:1:2103:4463:25379
CATTAGGG
+
FFFFFFFF
@A00769:11:HC3HCDRXX:1:2103:21061:25410
CATTAGGG
+
,FF:FFF:
@A00769:11:HC3HCDRXX:1:2103:30300:25410
CATTAGGG
+
FFFFFFFF
@A00769:11:HC3HCDRXX:1:2103:12093:25441
CATTAGGG
+
FFFFFFFF
@A00769:11:HC3HCDRXX:1:2103:2835:25567
CATTAGGG
+
FFFFFFFF
@A00769:11:HC3HCDRXX:1:2103:20265:25598
CATTAGGG
+
FFFFFFFF
@A00769:11:HC3HCDRXX:1:2103:11803:25661
CATTAGGG
+
FFFFF:FF
@A00769:11:HC3HCDRXX:1:2103:1561:25739
CATTAGGG
+
FFFFFFFF
@A00769:11:HC3HCDRXX:1:2103:9245:25801
CATTAGGG
+
FFFFFFFF
@A00769:11:HC3HCDRXX:1:2103:24243:25848
CATTAGGG
+
FFFFFFFF
@A00769:11:HC3HCDRXX:1:2103:22191:25895
CATTAGGG
+
FFFFFFFF
@A00769:11:HC3HCDRXX:1:2103:23882:25911
CATTAGGG
+
FFFFFFFF
@A00769:11:HC3HCDRXX:1:2103:12626:25958
CATTAGGG
+
FFFFFF:F
@A00769:11:HC3HCDRXX:1:2103:5538:25989
CATTAGGG
+
FFFFFFFF
@A00769:11:HC3HCDRXX:1:2103:31494:26036
CATTAGGG
+
FFFFFFFF
@A00769:11:HC3HCDRXX:1:2103:5737:26083
CATTAGGG
+
:FFFFFFF
@A00769:11:HC3HCDRXX:1:2103:19352:26146
CATTAGGG
+
FFFFFFFF
@A00769:11:HC3HCDRXX:1:2103:19416:26506
CATTAGGG
+
FFFFFFFF
@A00769:11:HC3HCDRXX:1:2103:6732:26584
CATTAGGG
+
FFFFFF:F
@A00769:11:HC3HCDRXX:1:2103:19036:26913
CATTAGGG
+
FF:,FFFF
@A00769:11:HC3HCDRXX:1:2103:9019:27038
CATTAGGG
+
FFFFFFFF
@A00769:11:HC3HCDRXX:1:2103:8739:27148
CATTAGGG
+
FFFFFFFF
@A00769:11:HC3HCDRXX:1:2103:8856:27195
CATTAGGG
+
FF:FFFFF
@A00769:11:HC3HCDRXX:1:2103:14154:27289
CATTAGGG
+
FFFFFFFF
@A00769:11:HC3HCDRXX:1:2103:24334:27289
CATTAGGG
+
FFFFFFFF
@A00769:11:HC3HCDRXX:1:2103:32398:27289
CATTAGGG
+
FFFFFFFF
@A00769:11:HC3HCDRXX:1:2103:4499:27352
CATTAGGG
+
FFFFFFFF
@A00769:11:HC3HCDRXX:1:2103:25265:27649
CATTAGGG
+
FFFFFFFF
@A00769:11:HC3HCDRXX:1:2103:8504:27743
CATTAGGG
+
FFFFFFFF
@A00769:11:HC3HCDRXX:1:2103:24623:27759
CATTAGGG
+
FFFFFFFF
@A00769:11:HC3HCDRXX:1:2103:32515:27774
CATTAGGG
+
FFFFFFFF
@A00769:11:HC3HCDRXX:1:2103:5565:27946
CATTAGGG
+
FFFFFFFF
@A00769:11:HC3HCDRXX:1:2103:8169:27946
CATTAGGG
+
FF,FFF::
@A00769:11:HC3HCDRXX:1:2103:31964:27978
CATTAGGG
+
FFFFFFFF
@A00769:11:HC3HCDRXX:1:2103:1940:27993
CATTAGGG
+
FFFFFFFF
@A00769:11:HC3HCDRXX:1:2103:8187:28009
CATTAGGG
+
FFFFFFFF
@A00769:11:HC3HCDRXX:1:2103:10321:28103
CATTAGGG
+
F:F:FFFF
@A00769:11:HC3HCDRXX:1:2103:4788:28134
CATTAGGG
+
FFFFFFFF
@A00769:11:HC3HCDRXX:1:2103:10113:28150
CATTAGGG
+
FFFFFFFF
@A00769:11:HC3HCDRXX:1:2103:5276:28260
CATTAGGG
+
FF,FFFFF
@A00769:11:HC3HCDRXX:1:2103:27407:28260
CATTAGGG
+
FFFFFFFF
@A00769:11:HC3HCDRXX:1:2103:27434:28275
CATTAGGG
+
FFFFFFFF
@A00769:11:HC3HCDRXX:1:2103:5023:28291
CATTAGGG
+
FFFFFFFF
@A00769:11:HC3HCDRXX:1:2103:12961:28291
CATTAGGG
+
FFFFFFFF
@A00769:11:HC3HCDRXX:1:2103:5855:28322
CATTAGGG
+
FFFFFFFF
@A00769:11:HC3HCDRXX:1:2103:17752:28322
CATTAGGG
+
FFFFFFFF
@A00769:11:HC3HCDRXX:1:2103:4209:28385
CATTAGGG
+
FF:FFFFF
@A00769:11:HC3HCDRXX:1:2103:20012:28416
CATTAGGG
+
FFFFFFFF
@A00769:11:HC3HCDRXX:1:2103:23231:28416
CATTAGGG
+
F:FFFFFF
@A00769:11:HC3HCDRXX:1:2103:7835:28463
CATTAGGG
+
FFFFFFFF
@A00769:11:HC3HCDRXX:1:2103:7853:28463
CATTAGGG
+
FFFFFFFF
@A00769:11:HC3HCDRXX:1:2103:30680:28510
CATTAGGG
+
FFFFFFFF
@A00769:11:HC3HCDRXX:1:2103:16740:28604
CATTAGGG
+
FF,FFFF:
@A00769:11:HC3HCDRXX:1:2103:18548:28604
CATTAGGG
+
FFFFFF:F
@A00769:11:HC3HCDRXX:1:2103:22987:28745
CATTAGGG
+
FFFFFFFF
@A00769:11:HC3HCDRXX:1:2103:12979:28761
CATTAGGG
+
FFFFFFFF
@A00769:11:HC3HCDRXX:1:2103:21513:28855
CATTAGGG
+
FFFFFFFF
@A00769:11:HC3HCDRXX:1:2103:3305:29011
CATTAGGG
+
FFFFFFFF
@A00769:11:HC3HCDRXX:1:2103:5719:29027
CATTAGGG
+
FFFFFFFF
@A00769:11:HC3HCDRXX:1:2103:21377:29152
CATTAGGG
+
FFFFFFFF
@A00769:11:HC3HCDRXX:1:2103:9299:29215
CATTAGGG
+
FFFFFFFF
@A00769:11:HC3HCDRXX:1:2103:27679:29356
CATTAGGG
+
FFFFFFFF
@A00769:11:HC3HCDRXX:1:2103:10176:29387
CATTAGGG
+
FFFFFFFF
@A00769:11:HC3HCDRXX:1:2103:30662:29450
CATTAGGG
+
FF:FF,FF
@A00769:11:HC3HCDRXX:1:2103:7808:29481
CATTAGGG
+
FFFFFFFF
@A00769:11:HC3HCDRXX:1:2103:8169:29481
CATTAGGG
+
FFFFFFFF
@A00769:11:HC3HCDRXX:1:2103:14931:29512
CATTAGGG
+
FF:FFFFF
@A00769:11:HC3HCDRXX:1:2103:20428:29512
CATTAGGG
+
FFFFFFFF
@A00769:11:HC3HCDRXX:1:2103:3703:29575
CATTAGGG
+
FFFFFFFF
@A00769:11:HC3HCDRXX:1:2103:29740:29606
CATTAGGG
+
FFFFFFFF
@A00769:11:HC3HCDRXX:1:2103:9561:29669
CATTAGGG
+
FFFFFFFF
@A00769:11:HC3HCDRXX:1:2103:2428:29716
CATTAGGG
+
FFFFFFFF
@A00769:11:HC3HCDRXX:1:2103:21820:29731
CATTAGGG
+
FFFFFFFF
@A00769:11:HC3HCDRXX:1:2103:11849:29778
CATTAGGG
+
FFFFFFFF
@A00769:11:HC3HCDRXX:1:2103:24849:29810
CATTAGGG
+
FFFFFFFF
@A00769:11:HC3HCDRXX:1:2103:16360:29825
CATTAGGG
+
FFFFFFFF
@A00769:11:HC3HCDRXX:1:2103:31584:29857
CATTAGGG
+
FF:FFFFF
@A00769:11:HC3HCDRXX:1:2103:17173:29919
CATTAGGG
+
FFFFFFFF
@A00769:11:HC3HCDRXX:1:2103:25057:30044
CATTAGGG
+
FFFFFFFF
@A00769:11:HC3HCDRXX:1:2103:21414:30154
CATTAGGG
+
FFFFFFFF
@A00769:11:HC3HCDRXX:1:2103:17409:30232
CATTAGGG
+
FF:FFFFF
@A00769:11:HC3HCDRXX:1:2103:10484:30264
CATTAGGG
+
FFFFF:FF
@A00769:11:HC3HCDRXX:1:2103:31222:30295
CATTAGGG
+
FFFFFFFF
@A00769:11:HC3HCDRXX:1:2103:1606:30358
CATTAGGG
+
FFFFFFFF
@A00769:11:HC3HCDRXX:1:2103:30427:30389
CATTAGGG
+
FFFFFFFF
@A00769:11:HC3HCDRXX:1:2103:30960:30499
CATTAGGG
+
FFFFFFFF
@A00769:11:HC3HCDRXX:1:2103:25437:30514
CATTAGGG
+
FFFFFFFF
@A00769:11:HC3HCDRXX:1:2103:17499:30577
CATTAGGG
+
FFFFFFFF
@A00769:11:HC3HCDRXX:1:2103:9118:30624
CATTAGGG
+
FFFFFFFF
@A00769:11:HC3HCDRXX:1:2103:24089:30624
CATTAGGG
+
FFFFFFFF
@A00769:11:HC3HCDRXX:1:2103:3052:30639
CATTAGGG
+
FFFFFFFF
@A00769:11:HC3HCDRXX:1:2103:25961:30671
CATTAGGG
+
FFFFFFFF
@A00769:11:HC3HCDRXX:1:2103:25355:30843
CATTAGGG
+
FFFFFFFF
@A00769:11:HC3HCDRXX:1:2103:22327:30921
CATTAGGG
+
FF:FFFFF
@A00769:11:HC3HCDRXX:1:2103:26015:31015
CATTAGGG
+
FFFFFFFF
@A00769:11:HC3HCDRXX:1:2103:21341:31031
CATTAGGG
+
FF:FFFFF
@A00769:11:HC3HCDRXX:1:2103:24777:31031
CATTAGGG
+
FFFFFFFF
@A00769:11:HC3HCDRXX:1:2103:17517:31046
CATTAGGG
+
FF,FF::F
@A00769:11:HC3HCDRXX:1:2103:32560:31109
CATTAGGG
+
F:,FFFFF
@A00769:11:HC3HCDRXX:1:2103:9670:31140
CATTAGGG
+
FFFFFFFF
@A00769:11:HC3HCDRXX:1:2103:22426:31187
CATTAGGG
+
FFFFFFFF
@A00769:11:HC3HCDRXX:1:2103:1877:31234
CATTAGGG
+
FFFFFFFF
@A00769:11:HC3HCDRXX:1:2103:13991:31234
CATTAGGG
+
FFFFFFFF
@A00769:11:HC3HCDRXX:1:2103:10312:31344
CATTAGGG
+
FFFF:FFF
@A00769:11:HC3HCDRXX:1:2103:7102:31422
CATTAGGG
+
FFFFFFFF
@A00769:11:HC3HCDRXX:1:2103:9326:31548
CATTAGGG
+
FFFFFFFF
@A00769:11:HC3HCDRXX:1:2103:21766:31548
CATTAGGG
+
FFFFFFFF
@A00769:11:HC3HCDRXX:1:2103:29062:31563
CATTAGGG
+
:FFFF:,,
@A00769:11:HC3HCDRXX:1:2103:4933:31610
CATTAGGG
+
FFFFFFFF
@A00769:11:HC3HCDRXX:1:2103:17336:31641
CATTAGGG
+
FFFFFFFF
@A00769:11:HC3HCDRXX:1:2103:13304:31673
CATTAGGG
+
FF::FF:F
@A00769:11:HC3HCDRXX:1:2103:27923:31688
CATTAGGG
+
FFFFFFFF
@A00769:11:HC3HCDRXX:1:2103:4589:31704
CATTAGGG
+
F:FF:FFF
@A00769:11:HC3HCDRXX:1:2103:14055:31845
CATTAGGG
+
FFFFFFFF
@A00769:11:HC3HCDRXX:1:2103:6442:31908
CATTAGGG
+
FFFFFFFF
@A00769:11:HC3HCDRXX:1:2103:23882:31923
CATTAGGG
+
FFFF:FFF
@A00769:11:HC3HCDRXX:1:2103:15609:31939
CATTAGGG
+
FFFFFFFF
@A00769:11:HC3HCDRXX:1:2103:9679:32033
CATTAGGG
+
FFFFFFFF
@A00769:11:HC3HCDRXX:1:2103:10050:32049
CATTAGGG
+
FF:FFFFF
@A00769:11:HC3HCDRXX:1:2103:9706:32393
CATTAGGG
+
FFFF:FFF
@A00769:11:HC3HCDRXX:1:2103:13612:32424
CATTAGGG
+
FFFFFFFF
@A00769:11:HC3HCDRXX:1:2103:6858:32534
CATTAGGG
+
:FFFFFFF
@A00769:11:HC3HCDRXX:1:2103:31349:32581
CATTAGGG
+
FFFFFFFF
@A00769:11:HC3HCDRXX:1:2103:4499:32612
CATTAGGG
+
FFFFFFFF
@A00769:11:HC3HCDRXX:1:2103:17806:32675
CATTAGGG
+
FFF,FFF:
@A00769:11:HC3HCDRXX:1:2103:19416:32769
CATTAGGG
+
FFFFFFFF
@A00769:11:HC3HCDRXX:1:2103:18638:32831
CATTAGGG
+
FFFFFFFF
@A00769:11:HC3HCDRXX:1:2103:27480:32863
CATTAGGG
+
FFF,FFFF
@A00769:11:HC3HCDRXX:1:2103:27001:32941
CATTAGGG
+
FFFFFFFF
@A00769:11:HC3HCDRXX:1:2103:15528:33051
CATTAGGG
+
FFFF:FFF
@A00769:11:HC3HCDRXX:1:2103:24985:33082
CATTAGGG
+
FFFFFFFF
@A00769:11:HC3HCDRXX:1:2103:25500:33223
CATTAGGG
+
FFFFFFFF
@A00769:11:HC3HCDRXX:1:2103:3757:33301
CATTAGGG
+
:FFFFFFF
@A00769:11:HC3HCDRXX:1:2103:9408:33317
CATTAGGG
+
FFFFFFF:
@A00769:11:HC3HCDRXX:1:2103:25427:33379
CATTAGGG
+
FFFFFFFF
@A00769:11:HC3HCDRXX:1:2103:27968:33614
CATTAGGG
+
:FFFF,,,
@A00769:11:HC3HCDRXX:1:2103:25156:33630
CATTAGGG
+
FFFFFFFF
@A00769:11:HC3HCDRXX:1:2103:32389:33630
CATTAGGG
+
FFFFFFFF
@A00769:11:HC3HCDRXX:1:2103:30210:33708
CATTAGGG
+
FFFFFFFF
@A00769:11:HC3HCDRXX:1:2103:5520:34037
CATTAGGG
+
FFFFFFFF
@A00769:11:HC3HCDRXX:1:2103:27769:34084
CATTAGGG
+
FFFFFFFF
@A00769:11:HC3HCDRXX:1:2103:24596:34100
CATTAGGG
+
FFFFFFFF
@A00769:11:HC3HCDRXX:1:2103:28067:34100
CATTAGGG
+
FFFFFFFF
@A00769:11:HC3HCDRXX:1:2103:10890:34194
CATTAGGG
+
FFFFFFFF
@A00769:11:HC3HCDRXX:1:2103:23213:34240
CATTAGGG
+
FFFFFFFF
@A00769:11:HC3HCDRXX:1:2103:14705:34256
CATTAGGG
+
FFFFFFFF
@A00769:11:HC3HCDRXX:1:2103:27254:34256
CATTAGGG
+
FFFFFFFF
@A00769:11:HC3HCDRXX:1:2103:6705:34272
CATTAGGG
+
FF:FFFFF
@A00769:11:HC3HCDRXX:1:2103:4725:34350
CATTAGGG
+
FFFFFFFF
@A00769:11:HC3HCDRXX:1:2103:6280:34475
CATTAGGG
+
FFFFFFFF
@A00769:11:HC3HCDRXX:1:2103:25527:34522
CATTAGGG
+
FFFFFFFF
@A00769:11:HC3HCDRXX:1:2103:16278:34601
CATTAGGG
+
F:FFFFFF
@A00769:11:HC3HCDRXX:1:2103:5113:34804
CATTAGGG
+
FFFFFFFF
@A00769:11:HC3HCDRXX:1:2103:13557:34804
CATTAGGG
+
FF,FFF,F
@A00769:11:HC3HCDRXX:1:2103:16504:34898
CATTAGGG
+
FFFFFFFF
@A00769:11:HC3HCDRXX:1:2103:20048:34961
CATTAGGG
+
FFFFFFFF
@A00769:11:HC3HCDRXX:1:2103:8314:35023
CATTAGGG
+
FFFF:FFF
@A00769:11:HC3HCDRXX:1:2103:29722:35023
CATTAGGG
+
FFFFFFFF
@A00769:11:HC3HCDRXX:1:2103:4779:35039
CATTAGGG
+
FFFFFFFF
@A00769:11:HC3HCDRXX:1:2103:29297:35039
CATTAGGG
+
FFFF:FFF
@A00769:11:HC3HCDRXX:1:2103:6271:35086
CATTAGGG
+
FFFFFFFF
@A00769:11:HC3HCDRXX:1:2103:10013:35086
CATTAGGG
+
FFFFFFFF
@A00769:11:HC3HCDRXX:1:2103:10194:35086
CATTAGGG
+
FFFFFFFF
@A00769:11:HC3HCDRXX:1:2103:26250:35086
CATTAGGG
+
FFFFFFFF
@A00769:11:HC3HCDRXX:1:2103:23773:35149
CATTAGGG
+
FFFFFFFF
@A00769:11:HC3HCDRXX:1:2103:18548:35180
CATTAGGG
+
FF:F::,:
@A00769:11:HC3HCDRXX:1:2103:30273:35509
CATTAGGG
+
FFFFFFFF
@A00769:11:HC3HCDRXX:1:2103:24677:35524
CATTAGGG
+
FFFFFFFF
@A00769:11:HC3HCDRXX:1:2103:22860:35665
CATTAGGG
+
FFFFFFFF
@A00769:11:HC3HCDRXX:1:2103:4679:35744
CATTAGGG
+
FFFFFFFF
@A00769:11:HC3HCDRXX:1:2103:26142:35775
CATTAGGG
+
FFFFFFFF
@A00769:11:HC3HCDRXX:1:2103:32054:35806
CATTAGGG
+
:FFFFFFF
@A00769:11:HC3HCDRXX:1:2103:18448:35822
CATTAGGG
+
FFFFFFFF
@A00769:11:HC3HCDRXX:1:2103:21965:35837
CATTAGGG
+
:FFFFFFF
@A00769:11:HC3HCDRXX:1:2103:11306:35853
CATTAGGG
+
FFF,F,::
@A00769:11:HC3HCDRXX:1:2103:17743:35853
CATTAGGG
+
FFFFFFFF
@A00769:11:HC3HCDRXX:1:2103:22272:35963
CATTAGGG
+
FFFFFFFF
@A00769:11:HC3HCDRXX:1:2103:27245:36025
CATTAGGG
+
FFFFFFFF
@A00769:11:HC3HCDRXX:1:2103:20943:36041
CATTAGGG
+
FFFFFFFF
@A00769:11:HC3HCDRXX:1:2103:7988:36057
CATTAGGG
+
FFFFFFFF
@A00769:11:HC3HCDRXX:1:2103:2582:36088
CATTAGGG
+
FFFFFFFF
@A00769:11:HC3HCDRXX:1:2103:14118:36088
CATTAGGG
+
FF,,FFF,
@A00769:11:HC3HCDRXX:1:2103:26277:36104
CATTAGGG
+
FFFF:FFF
@A00769:11:HC3HCDRXX:1:2103:7663:36151
CATTAGGG
+
F:,,:F,F
@A00769:11:HC3HCDRXX:1:2103:8052:36198
CATTAGGG
+
FFFFFFFF
@A00769:11:HC3HCDRXX:1:2103:7184:36229
CATTAGGG
+
FF:FFFFF
@A00769:11:HC3HCDRXX:1:2103:17770:36307
CATTAGGG
+
FFFFFFFF
@A00769:11:HC3HCDRXX:1:2103:32705:36307
CATTAGGG
+
FFFFFFFF
@A00769:11:HC3HCDRXX:1:2103:19560:36338
CATTAGGG
+
FFFF:FFF
@A00769:11:HC3HCDRXX:1:2103:4065:36370
CATTAGGG
+
FFFFFFFF
@A00769:11:HC3HCDRXX:1:2103:5249:36385
CATTAGGG
+
FFFFFFFF
@A00769:11:HC3HCDRXX:1:2103:6289:36401
CATTAGGG
+
F:FFF:FF
@A00769:11:HC3HCDRXX:1:2103:9055:36495
CATTAGGG
+
FFFFFFFF
@A00769:11:HC3HCDRXX:1:2103:8712:36589
CATTAGGG
+
FFFFFFFF
@A00769:11:HC3HCDRXX:1:2103:10122:36620
CATTAGGG
+
FFFFFFFF
@A00769:11:HC3HCDRXX:1:2103:2356:36730
CATTAGGG
+
FFFFFFFF
@A00769:11:HC3HCDRXX:1:2103:7518:36746
CATTAGGG
+
FFFFFFFF
@A00769:11:HC3HCDRXX:1:2103:12861:36793
CATTAGGG
+
FF:FFFFF
@A00769:11:HC3HCDRXX:1:2103:19533:36793
CATTAGGG
+
FF:FFFFF
@A00769:11:HC3HCDRXX:1:2103:24135:36808
CATTAGGG
+
FFFFFFFF
@A00769:11:HC3HCDRXX:1:2103:24623:36808
CATTAGGG
+
FFFFF:FF
@A00769:11:HC3HCDRXX:1:2103:10384:36824
CATTAGGG
+
FFFFFFFF
@A00769:11:HC3HCDRXX:1:2103:12952:36855
CATTAGGG
+
F:FFFFFF
@A00769:11:HC3HCDRXX:1:2103:18150:36871
CATTAGGG
+
FFF:FFFF
@A00769:11:HC3HCDRXX:1:2103:8648:36886
CATTAGGG
+
FFFFFFFF
@A00769:11:HC3HCDRXX:1:2103:16414:36933
CATTAGGG
+
FF::FFFF
@A00769:11:HC3HCDRXX:1:2103:26467:36933
CATTAGGG
+
FF:FFFFF
@A00769:11:HC3HCDRXX:1:2103:10836:36980
CATTAGGG
+
FFF:FFFF
@A00769:11:HC3HCDRXX:1:2103:26946:36980
CATTAGGG
+
FFFFFFFF
@A00769:11:HC3HCDRXX:1:2103:25147:37027
CATTAGGG
+
FFFFFFFF
@A00769:11:HC3HCDRXX:1:2103:10800:37043
CATTAGGG
+
FFFFFFFF
@A00769:11:HC3HCDRXX:1:2104:23357:1047
CATTAGGG
+
FFFFFFFF
@A00769:11:HC3HCDRXX:1:2104:32814:1047
CATTAGGG
+
FF::FFFF
@A00769:11:HC3HCDRXX:1:2104:19813:1078
CATTAGGG
+
FFFFFFFF
@A00769:11:HC3HCDRXX:1:2104:15148:1110
CATTAGGG
+
F:FFFFFF
@A00769:11:HC3HCDRXX:1:2104:20039:1188
CATTAGGG
+
FFFFFFFF
@A00769:11:HC3HCDRXX:1:2104:12210:1251
CATTAGGG
+
F:FFFFFF
@A00769:11:HC3HCDRXX:1:2104:14570:1297
CATTAGGG
+
FFFFFFFF
@A00769:11:HC3HCDRXX:1:2104:7952:1329
CATTAGGG
+
FFFFFF:F
@A00769:11:HC3HCDRXX:1:2104:16586:1376
CATTAGGG
+
FFFFFFFF
@A00769:11:HC3HCDRXX:1:2104:27489:1376
CATTAGGG
+
FFFFFFFF
@A00769:11:HC3HCDRXX:1:2104:23637:1438
CATTAGGG
+
,F,,FFFF
@A00769:11:HC3HCDRXX:1:2104:3034:1454
CATTAGGG
+
:FFFF:FF
@A00769:11:HC3HCDRXX:1:2104:7563:1470
CATTAGGG
+
FFFFFFFF
@A00769:11:HC3HCDRXX:1:2104:4336:1579
CATTAGGG
+
FFFFFFFF
@A00769:11:HC3HCDRXX:1:2104:10764:1595
CATTAGGG
+
FFF,FFFF
@A00769:11:HC3HCDRXX:1:2104:25283:1626
CATTAGGG
+
FFFFFFFF
@A00769:11:HC3HCDRXX:1:2104:6379:1705
CATTAGGG
+
FFFFFFFF
@A00769:11:HC3HCDRXX:1:2104:32723:1799
CATTAGGG
+
FFFFFFFF
@A00769:11:HC3HCDRXX:1:2104:13440:1814
CATTAGGG
+
FFFFFFFF
@A00769:11:HC3HCDRXX:1:2104:26820:1877
CATTAGGG
+
FFFFFFFF
@A00769:11:HC3HCDRXX:1:2104:10077:1908
CATTAGGG
+
FFFFFFFF
@A00769:11:HC3HCDRXX:1:2104:17870:1939
CATTAGGG
+
FFFFFFFF
@A00769:11:HC3HCDRXX:1:2104:18240:1986
CATTAGGG
+
FFFFFFFF
@A00769:11:HC3HCDRXX:1:2104:7979:2190
CATTAGGG
+
FFFFFFFF
@A00769:11:HC3HCDRXX:1:2104:3034:2268
CATTAGGG
+
FFFFFFFF
@A00769:11:HC3HCDRXX:1:2104:18747:2331
CATTAGGG
+
FFFFFFFF
@A00769:11:HC3HCDRXX:1:2104:7862:2362
CATTAGGG
+
FFFFF:FF
@A00769:11:HC3HCDRXX:1:2104:25943:2394
CATTAGGG
+
FFFFFFFF
@A00769:11:HC3HCDRXX:1:2104:29333:2409
CATTAGGG
+
FF:F:F:F
@A00769:11:HC3HCDRXX:1:2104:12246:2472
CATTAGGG
+
FFFFFFFF
@A00769:11:HC3HCDRXX:1:2104:22706:2519
CATTAGGG
+
FFFFFFF:
@A00769:11:HC3HCDRXX:1:2104:3857:2628
CATTAGGG
+
FFFFFFFF
@A00769:11:HC3HCDRXX:1:2104:14470:2660
CATTAGGG
+
FF:FFFFF
@A00769:11:HC3HCDRXX:1:2104:11541:2848
CATTAGGG
+
FFFFFFFF
@A00769:11:HC3HCDRXX:1:2104:17725:3067
CATTAGGG
+
FFFFFFFF
@A00769:11:HC3HCDRXX:1:2104:28176:3067
CATTAGGG
+
FFFFFFF,
@A00769:11:HC3HCDRXX:1:2104:26115:3255
CATTAGGG
+
FF:FFFFF
@A00769:11:HC3HCDRXX:1:2104:3794:3333
CATTAGGG
+
FFFFF:FF
@A00769:11:HC3HCDRXX:1:2104:16993:3333
CATTAGGG
+
FFFFFFFF
@A00769:11:HC3HCDRXX:1:2104:20726:3662
CATTAGGG
+
FFFFFFFF
@A00769:11:HC3HCDRXX:1:2104:15275:3677
CATTAGGG
+
FFFFFFFF
@A00769:11:HC3HCDRXX:1:2104:18982:3709
CATTAGGG
+
FFFFFFFF
@A00769:11:HC3HCDRXX:1:2104:20772:3709
CATTAGGG
+
FFFFFFFF
@A00769:11:HC3HCDRXX:1:2104:27046:3771
CATTAGGG
+
FFFFFFFF
@A00769:11:HC3HCDRXX:1:2104:29740:3771
CATTAGGG
+
FFFFFFFF
@A00769:11:HC3HCDRXX:1:2104:19280:3912
CATTAGGG
+
FFFFF:,,
@A00769:11:HC3HCDRXX:1:2104:4815:3944
CATTAGGG
+
FFFFFFFF
@A00769:11:HC3HCDRXX:1:2104:13078:4131
CATTAGGG
+
FFFFFFFF
@A00769:11:HC3HCDRXX:1:2104:31629:4163
CATTAGGG
+
F::::FFF
@A00769:11:HC3HCDRXX:1:2104:28917:4225
CATTAGGG
+
FFFFFFFF
@A00769:11:HC3HCDRXX:1:2104:11939:4319
CATTAGGG
+
FFFF:FFF
@A00769:11:HC3HCDRXX:1:2104:21423:4366
CATTAGGG
+
FFFFFFFF
@A00769:11:HC3HCDRXX:1:2104:27606:4429
CATTAGGG
+
FFFFFFFF
@A00769:11:HC3HCDRXX:1:2104:31557:4445
CATTAGGG
+
FFFFFFFF
@A00769:11:HC3HCDRXX:1:2104:6108:4492
CATTAGGG
+
FFFFFFF,
@A00769:11:HC3HCDRXX:1:2104:27073:4507
CATTAGGG
+
FFFFFFFF
@A00769:11:HC3HCDRXX:1:2104:12319:4601
CATTAGGG
+
FFFFFFFF
@A00769:11:HC3HCDRXX:1:2104:31882:4601
CATTAGGG
+
FF:F:FFF
@A00769:11:HC3HCDRXX:1:2104:26756:4648
CATTAGGG
+
FFFFFFFF
@A00769:11:HC3HCDRXX:1:2104:30879:4679
CATTAGGG
+
FF:FFFFF
@A00769:11:HC3HCDRXX:1:2104:2139:4758
CATTAGGG
+
FFFFFFFF
@A00769:11:HC3HCDRXX:1:2104:4896:4773
CATTAGGG
+
FFFFFFFF
@A00769:11:HC3HCDRXX:1:2104:23285:4773
CATTAGGG
+
FFFFFFFF
@A00769:11:HC3HCDRXX:1:2104:32036:4773
CATTAGGG
+
FFFFFFFF
@A00769:11:HC3HCDRXX:1:2104:8504:4789
CATTAGGG
+
:FFF:FF:
@A00769:11:HC3HCDRXX:1:2104:30779:4820
CATTAGGG
+
FFFFFFFF
@A00769:11:HC3HCDRXX:1:2104:12644:4852
CATTAGGG
+
FFFFFFFF
@A00769:11:HC3HCDRXX:1:2104:18502:4883
CATTAGGG
+
FFFF:FFF
@A00769:11:HC3HCDRXX:1:2104:2618:4899
CATTAGGG
+
FFFFFFFF
@A00769:11:HC3HCDRXX:1:2104:31837:5024
CATTAGGG
+
FF::FFFF
@A00769:11:HC3HCDRXX:1:2104:27525:5040
CATTAGGG
+
FFFFFFFF
@A00769:11:HC3HCDRXX:1:2104:10628:5087
CATTAGGG
+
F,FFFFFF
@A00769:11:HC3HCDRXX:1:2104:10502:5212
CATTAGGG
+
FFFFFFFF
@A00769:11:HC3HCDRXX:1:2104:3531:5290
CATTAGGG
+
FFFFFFFF
@A00769:11:HC3HCDRXX:1:2104:26503:5306
CATTAGGG
+
FFF:F:FF
@A00769:11:HC3HCDRXX:1:2104:3640:5572
CATTAGGG
+
FFFFFFFF
@A00769:11:HC3HCDRXX:1:2104:24442:5650
CATTAGGG
+
FFFFFFFF
@A00769:11:HC3HCDRXX:1:2104:10276:5822
CATTAGGG
+
FFFFFFFF
@A00769:11:HC3HCDRXX:1:2104:29577:5838
CATTAGGG
+
FFFFFFFF
@A00769:11:HC3HCDRXX:1:2104:9164:5932
CATTAGGG
+
FFFFFFFF
@A00769:11:HC3HCDRXX:1:2104:1814:5948
CATTAGGG
+
FFFFFFFF
@A00769:11:HC3HCDRXX:1:2104:2510:5963
CATTAGGG
+
FFFFFFFF
@A00769:11:HC3HCDRXX:1:2104:8377:5979
CATTAGGG
+
FFFFFFFF
@A00769:11:HC3HCDRXX:1:2104:31711:6089
CATTAGGG
+
FFFFFFF:
@A00769:11:HC3HCDRXX:1:2104:5638:6214
CATTAGGG
+
FFFFFFFF
@A00769:11:HC3HCDRXX:1:2104:4246:6370
CATTAGGG
+
FFFFFFFF
@A00769:11:HC3HCDRXX:1:2104:6686:6370
CATTAGGG
+
FFFFFFFF
@A00769:11:HC3HCDRXX:1:2104:16712:6417
CATTAGGG
+
FFF,F,,:
@A00769:11:HC3HCDRXX:1:2104:16595:6496
CATTAGGG
+
F:FFFFFF
@A00769:11:HC3HCDRXX:1:2104:12744:6558
CATTAGGG
+
FFFFFFFF
@A00769:11:HC3HCDRXX:1:2104:30029:6558
CATTAGGG
+
FFFFFFFF
@A00769:11:HC3HCDRXX:1:2104:4851:6574
CATTAGGG
+
FF:FF:FF
@A00769:11:HC3HCDRXX:1:2104:13349:6574
CATTAGGG
+
,FFFFFFF
@A00769:11:HC3HCDRXX:1:2104:27299:6590
CATTAGGG
+
FFFFFFF:
@A00769:11:HC3HCDRXX:1:2104:22064:6699
CATTAGGG
+
FFF,F,FF
@A00769:11:HC3HCDRXX:1:2104:24650:6699
CATTAGGG
+
FFFFFFFF
@A00769:11:HC3HCDRXX:1:2104:11822:6746
CATTAGGG
+
FFFFFFFF
@A00769:11:HC3HCDRXX:1:2104:21603:6872
CATTAGGG
+
FFFFFFFF
@A00769:11:HC3HCDRXX:1:2104:9588:6887
CATTAGGG
+
FFFFFFFF
@A00769:11:HC3HCDRXX:1:2104:13503:6965
CATTAGGG
+
FFFFFFFF
@A00769:11:HC3HCDRXX:1:2104:11107:7012
CATTAGGG
+
FFFFF:FF
@A00769:11:HC3HCDRXX:1:2104:3595:7028
CATTAGGG
+
FFFFFFFF
@A00769:11:HC3HCDRXX:1:2104:14724:7138
CATTAGGG
+
FFFFFFF:
@A00769:11:HC3HCDRXX:1:2104:4083:7153
CATTAGGG
+
FFFFFFFF
@A00769:11:HC3HCDRXX:1:2104:22263:7200
CATTAGGG
+
FFFFFFFF
@A00769:11:HC3HCDRXX:1:2104:15438:7279
CATTAGGG
+
FFFFFFFF
@A00769:11:HC3HCDRXX:1:2104:6198:7310
CATTAGGG
+
FFFFFFFF
@A00769:11:HC3HCDRXX:1:2104:3875:7357
CATTAGGG
+
FFFFFFFF
@A00769:11:HC3HCDRXX:1:2104:1434:7451
CATTAGGG
+
FFFFFFFF
@A00769:11:HC3HCDRXX:1:2104:11342:7451
CATTAGGG
+
FFFFFFFF
@A00769:11:HC3HCDRXX:1:2104:11595:7513
CATTAGGG
+
FFF:FFFF
@A00769:11:HC3HCDRXX:1:2104:9064:7545
CATTAGGG
+
FFFFFFFF
@A00769:11:HC3HCDRXX:1:2104:14027:7592
CATTAGGG
+
FFFFFFFF
@A00769:11:HC3HCDRXX:1:2104:28067:7607
CATTAGGG
+
FFFFFFFF
@A00769:11:HC3HCDRXX:1:2104:10990:7780
CATTAGGG
+
FF,FFFFF
@A00769:11:HC3HCDRXX:1:2104:1524:7827
CATTAGGG
+
FFFFFFFF
@A00769:11:HC3HCDRXX:1:2104:19235:7842
CATTAGGG
+
FFFFFFFF
@A00769:11:HC3HCDRXX:1:2104:21721:7858
CATTAGGG
+
FFFFFFFF
@A00769:11:HC3HCDRXX:1:2104:6126:7874
CATTAGGG
+
FFFFFFFF
@A00769:11:HC3HCDRXX:1:2104:31096:7905
CATTAGGG
+
FF:F:FFF
@A00769:11:HC3HCDRXX:1:2104:13349:7983
CATTAGGG
+
FFFFFFFF
@A00769:11:HC3HCDRXX:1:2104:23547:8077
CATTAGGG
+
FFFFFFFF
@A00769:11:HC3HCDRXX:1:2104:27814:8108
CATTAGGG
+
F:FFFFFF
@A00769:11:HC3HCDRXX:1:2104:3739:8155
CATTAGGG
+
FFFFFFFF
@A00769:11:HC3HCDRXX:1:2104:4137:8155
CATTAGGG
+
FFFFFFFF
@A00769:11:HC3HCDRXX:1:2104:17137:8155
CATTAGGG
+
FFFFFFFF
@A00769:11:HC3HCDRXX:1:2104:21866:8202
CATTAGGG
+
FFFFFFFF
@A00769:11:HC3HCDRXX:1:2104:21332:8218
CATTAGGG
+
FFFF:FFF
@A00769:11:HC3HCDRXX:1:2104:30246:8249
CATTAGGG
+
FFFFFF:F
@A00769:11:HC3HCDRXX:1:2104:3242:8265
CATTAGGG
+
FFFFFFFF
@A00769:11:HC3HCDRXX:1:2104:28483:8296
CATTAGGG
+
FFFFFFFF
@A00769:11:HC3HCDRXX:1:2104:28375:8359
CATTAGGG
+
FFFFFFFF
@A00769:11:HC3HCDRXX:1:2104:5249:8390
CATTAGGG
+
FFFFFFFF
@A00769:11:HC3HCDRXX:1:2104:2410:8422
CATTAGGG
+
FFFFFFFF
@A00769:11:HC3HCDRXX:1:2104:28574:8453
CATTAGGG
+
FFFFFFFF
@A00769:11:HC3HCDRXX:1:2104:14516:8500
CATTAGGG
+
FFF:FF::
@A00769:11:HC3HCDRXX:1:2104:9417:8531
CATTAGGG
+
FFFFFFFF
@A00769:11:HC3HCDRXX:1:2104:28348:8531
CATTAGGG
+
FF:FFFFF
@A00769:11:HC3HCDRXX:1:2104:26901:8594
CATTAGGG
+
FFFFFFFF
@A00769:11:HC3HCDRXX:1:2104:16324:8625
CATTAGGG
+
FFFFFFFF
@A00769:11:HC3HCDRXX:1:2104:7762:8735
CATTAGGG
+
FFFFFFFF
@A00769:11:HC3HCDRXX:1:2104:31629:8735
CATTAGGG
+
FFFFFFFF
@A00769:11:HC3HCDRXX:1:2104:9959:8750
CATTAGGG
+
FFFFFFFF
@A00769:11:HC3HCDRXX:1:2104:23556:8813
CATTAGGG
+
FFFFFFFF
@A00769:11:HC3HCDRXX:1:2104:29234:8813
CATTAGGG
+
FFFFFFFF
@A00769:11:HC3HCDRXX:1:2104:13105:8938
CATTAGGG
+
FFFFFFF:
@A00769:11:HC3HCDRXX:1:2104:18548:8938
CATTAGGG
+
FFFFFFFF
@A00769:11:HC3HCDRXX:1:2104:30327:9017
CATTAGGG
+
FFF,FFFF
@A00769:11:HC3HCDRXX:1:2104:1099:9032
CATTAGGG
+
FFFFFFFF
@A00769:11:HC3HCDRXX:1:2104:13295:9048
CATTAGGG
+
FFFFFFFF
@A00769:11:HC3HCDRXX:1:2104:10872:9111
CATTAGGG
+
FFFFFFFF
@A00769:11:HC3HCDRXX:1:2104:9643:9204
CATTAGGG
+
FFFFFFFF
@A00769:11:HC3HCDRXX:1:2104:16224:9298
CATTAGGG
+
FFFFFFFF
@A00769:11:HC3HCDRXX:1:2104:7482:9345
CATTAGGG
+
FFFFFFFF
@A00769:11:HC3HCDRXX:1:2104:20907:9361
CATTAGGG
+
FFFFF:FF
@A00769:11:HC3HCDRXX:1:2104:20808:9408
CATTAGGG
+
FF,FFFFF
@A00769:11:HC3HCDRXX:1:2104:14091:9455
CATTAGGG
+
FFFFFFFF
@A00769:11:HC3HCDRXX:1:2104:5412:9486
CATTAGGG
+
FF,FFFFF
@A00769:11:HC3HCDRXX:1:2104:3540:9533
CATTAGGG
+
FFFFFFFF
@A00769:11:HC3HCDRXX:1:2104:14588:9596
CATTAGGG
+
FFFFFFFF
@A00769:11:HC3HCDRXX:1:2104:30038:9612
CATTAGGG
+
FFFFFFFF
@A00769:11:HC3HCDRXX:1:2104:32488:9752
CATTAGGG
+
FF,,FF:F
@A00769:11:HC3HCDRXX:1:2104:31991:9862
CATTAGGG
+
FF:FFFFF
@A00769:11:HC3HCDRXX:1:2104:15655:9909
CATTAGGG
+
FFFFFFFF
@A00769:11:HC3HCDRXX:1:2104:27751:9940
CATTAGGG
+
FFFFFFFF
@A00769:11:HC3HCDRXX:1:2104:5611:9987
CATTAGGG
+
FFFFFFFF
@A00769:11:HC3HCDRXX:1:2104:22462:10081
CATTAGGG
+
FF:F:FFF
@A00769:11:HC3HCDRXX:1:2104:7111:10269
CATTAGGG
+
FFFFFFFF
@A00769:11:HC3HCDRXX:1:2104:14561:10269
CATTAGGG
+
FFFFFFFF
@A00769:11:HC3HCDRXX:1:2104:7844:10316
CATTAGGG
+
FFFFFFFF
@A00769:11:HC3HCDRXX:1:2104:32136:10332
CATTAGGG
+
FF,,FFFF
@A00769:11:HC3HCDRXX:1:2104:2663:10426
CATTAGGG
+
FFFFFFFF
@A00769:11:HC3HCDRXX:1:2104:23601:10551
CATTAGGG
+
:FFFFFFF
@A00769:11:HC3HCDRXX:1:2104:5448:10645
CATTAGGG
+
FFFFFFFF
@A00769:11:HC3HCDRXX:1:2104:2899:10708
CATTAGGG
+
FFFFFFFF
@A00769:11:HC3HCDRXX:1:2104:27145:11177
CATTAGGG
+
FFFFFFFF
@A00769:11:HC3HCDRXX:1:2104:14895:11350
CATTAGGG
+
FFFFFFFF
@A00769:11:HC3HCDRXX:1:2104:19976:11412
CATTAGGG
+
FFFFFFFF
@A00769:11:HC3HCDRXX:1:2104:29586:11459
CATTAGGG
+
FFFFFFFF
@A00769:11:HC3HCDRXX:1:2104:30201:11459
CATTAGGG
+
::FFFFFF
@A00769:11:HC3HCDRXX:1:2104:25156:11804
CATTAGGG
+
FFFFFFFF
@A00769:11:HC3HCDRXX:1:2104:19370:11835
CATTAGGG
+
FFFFFFFF
@A00769:11:HC3HCDRXX:1:2104:14407:11913
CATTAGGG
+
FFF:FFFF
@A00769:11:HC3HCDRXX:1:2104:22101:12023
CATTAGGG
+
FFF,FFFF
@A00769:11:HC3HCDRXX:1:2104:18267:12054
CATTAGGG
+
FFFFFFFF
@A00769:11:HC3HCDRXX:1:2104:13277:12211
CATTAGGG
+
FFFFFFFF
@A00769:11:HC3HCDRXX:1:2104:20799:12493
CATTAGGG
+
FFFFFFFF
@A00769:11:HC3HCDRXX:1:2104:31430:12493
CATTAGGG
+
FFFFFFFF
@A00769:11:HC3HCDRXX:1:2104:10917:12508
CATTAGGG
+
FF:FFFFF
@A00769:11:HC3HCDRXX:1:2104:3694:12524
CATTAGGG
+
FFFFFFFF
@A00769:11:HC3HCDRXX:1:2104:6280:12524
CATTAGGG
+
FFFFFFFF
@A00769:11:HC3HCDRXX:1:2104:27633:12587
CATTAGGG
+
FFFFFFFF
@A00769:11:HC3HCDRXX:1:2104:19045:12618
CATTAGGG
+
FF,FFFFF
@A00769:11:HC3HCDRXX:1:2104:16830:12633
CATTAGGG
+
FFFFFFFF
@A00769:11:HC3HCDRXX:1:2104:13955:12727
CATTAGGG
+
FFFFFFFF
@A00769:11:HC3HCDRXX:1:2104:29053:12727
CATTAGGG
+
F:FFFFFF
@A00769:11:HC3HCDRXX:1:2104:18918:12837
CATTAGGG
+
FFFFFFFF
@A00769:11:HC3HCDRXX:1:2104:21368:12947
CATTAGGG
+
FFFFFFFF
@A00769:11:HC3HCDRXX:1:2104:26558:12947
CATTAGGG
+
FFFFFFFF
@A00769:11:HC3HCDRXX:1:2104:13223:12962
CATTAGGG
+
FFFFFFFF
@A00769:11:HC3HCDRXX:1:2104:22444:12962
CATTAGGG
+
FFFFFFFF
@A00769:11:HC3HCDRXX:1:2104:29496:12994
CATTAGGG
+
FF:FFFFF
@A00769:11:HC3HCDRXX:1:2104:1931:13009
CATTAGGG
+
FF:FFFFF
@A00769:11:HC3HCDRXX:1:2104:9516:13025
CATTAGGG
+
FFFFFFFF
@A00769:11:HC3HCDRXX:1:2104:10484:13041
CATTAGGG
+
FFFFFFFF
@A00769:11:HC3HCDRXX:1:2104:24180:13056
CATTAGGG
+
FFFFFFFF
@A00769:11:HC3HCDRXX:1:2104:17815:13088
CATTAGGG
+
,FFF::,F
@A00769:11:HC3HCDRXX:1:2104:22616:13197
CATTAGGG
+
FFFFFFFF
@A00769:11:HC3HCDRXX:1:2104:21441:13228
CATTAGGG
+
FFFFFF:F
@A00769:11:HC3HCDRXX:1:2104:17951:13260
CATTAGGG
+
FFFFFFFF
@A00769:11:HC3HCDRXX:1:2104:30752:13260
CATTAGGG
+
FFFFFFFF
@A00769:11:HC3HCDRXX:1:2104:25102:13338
CATTAGGG
+
FFFFFFFF
@A00769:11:HC3HCDRXX:1:2104:18276:13354
CATTAGGG
+
FFFFFFFF
@A00769:11:HC3HCDRXX:1:2104:16821:13432
CATTAGGG
+
FFFFFFFF
@A00769:11:HC3HCDRXX:1:2104:16776:13479
CATTAGGG
+
FFFFFFFF
@A00769:11:HC3HCDRXX:1:2104:2094:13542
CATTAGGG
+
:FFFFFFF
@A00769:11:HC3HCDRXX:1:2104:32624:13589
CATTAGGG
+
FFF:FFFF
@A00769:11:HC3HCDRXX:1:2104:1081:13636
CATTAGGG
+
FFFFFFFF
@A00769:11:HC3HCDRXX:1:2104:9887:13730
CATTAGGG
+
FF,FFFF:
@A00769:11:HC3HCDRXX:1:2104:6876:13745
CATTAGGG
+
FF:FFFFF
@A00769:11:HC3HCDRXX:1:2104:2419:13792
CATTAGGG
+
FFFFFFFF
@A00769:11:HC3HCDRXX:1:2104:3983:13808
CATTAGGG
+
FFFFFFFF
@A00769:11:HC3HCDRXX:1:2104:14009:13823
CATTAGGG
+
FFFFFFF:
@A00769:11:HC3HCDRXX:1:2104:18313:13855
CATTAGGG
+
FFF:FFFF
@A00769:11:HC3HCDRXX:1:2104:30228:13855
CATTAGGG
+
FFFFFFFF
@A00769:11:HC3HCDRXX:1:2104:31792:13870
CATTAGGG
+
F:,,FFFF
@A00769:11:HC3HCDRXX:1:2104:11080:13886
CATTAGGG
+
FFFFFFFF
@A00769:11:HC3HCDRXX:1:2104:25500:14309
CATTAGGG
+
FFFFFFF,
@A00769:11:HC3HCDRXX:1:2104:18430:14340
CATTAGGG
+
FFFFFFFF
@A00769:11:HC3HCDRXX:1:2104:11116:14450
CATTAGGG
+
FFFFFFFF
@A00769:11:HC3HCDRXX:1:2104:16098:14465
CATTAGGG
+
FFFFFFFF
@A00769:11:HC3HCDRXX:1:2104:28655:14481
CATTAGGG
+
,FF:F:,,
@A00769:11:HC3HCDRXX:1:2104:1344:14559
CATTAGGG
+
FFFFFFFF
@A00769:11:HC3HCDRXX:1:2104:7148:14559
CATTAGGG
+
FFFFFFFF
@A00769:11:HC3HCDRXX:1:2104:10954:14606
CATTAGGG
+
FFFF:,F:
@A00769:11:HC3HCDRXX:1:2104:25644:14622
CATTAGGG
+
FFF:FFFF
@A00769:11:HC3HCDRXX:1:2104:25310:14669
CATTAGGG
+
FFFFFFFF
@A00769:11:HC3HCDRXX:1:2104:7256:14716
CATTAGGG
+
FFF:FF:F
@A00769:11:HC3HCDRXX:1:2104:27751:14888
CATTAGGG
+
FFFFFFFF
@A00769:11:HC3HCDRXX:1:2104:6867:14951
CATTAGGG
+
FFFFFFFF
@A00769:11:HC3HCDRXX:1:2104:8748:14951
CATTAGGG
+
FFFFFFFF
@A00769:11:HC3HCDRXX:1:2104:23873:14967
CATTAGGG
+
FFFFFFFF
@A00769:11:HC3HCDRXX:1:2104:17680:15201
CATTAGGG
+
FFFFFFFF
@A00769:11:HC3HCDRXX:1:2104:30445:15327
CATTAGGG
+
FFFFFFFF
@A00769:11:HC3HCDRXX:1:2104:4815:15342
CATTAGGG
+
FFFFFFFF
@A00769:11:HC3HCDRXX:1:2104:31069:15342
CATTAGGG
+
FFFFFFFF
@A00769:11:HC3HCDRXX:1:2104:13630:15483
CATTAGGG
+
FFF:FFFF
@A00769:11:HC3HCDRXX:1:2104:17011:15515
CATTAGGG
+
:FFFFFFF
@A00769:11:HC3HCDRXX:1:2104:22272:15640
CATTAGGG
+
FFFFFFFF
@A00769:11:HC3HCDRXX:1:2104:6017:15859
CATTAGGG
+
FFFFFFFF
@A00769:11:HC3HCDRXX:1:2104:27570:15859
CATTAGGG
+
FFFFFFFF
@A00769:11:HC3HCDRXX:1:2104:14778:15906
CATTAGGG
+
FFFFFFFF
@A00769:11:HC3HCDRXX:1:2104:20085:15984
CATTAGGG
+
FFFFFFFF
@A00769:11:HC3HCDRXX:1:2104:3676:16000
CATTAGGG
+
FF:FFFFF
@A00769:11:HC3HCDRXX:1:2104:5755:16188
CATTAGGG
+
FFFFFFFF
@A00769:11:HC3HCDRXX:1:2104:15646:16250
CATTAGGG
+
FFFFFFFF
@A00769:11:HC3HCDRXX:1:2104:25735:16250
CATTAGGG
+
FFF:FFFF
@A00769:11:HC3HCDRXX:1:2104:1145:16282
CATTAGGG
+
FFFFFFFF
@A00769:11:HC3HCDRXX:1:2104:15745:16297
CATTAGGG
+
FFFFFFFF
@A00769:11:HC3HCDRXX:1:2104:21974:16407
CATTAGGG
+
FFFFFFFF
@A00769:11:HC3HCDRXX:1:2104:19162:16423
CATTAGGG
+
FFFFFFFF
@A00769:11:HC3HCDRXX:1:2104:21287:16470
CATTAGGG
+
FF::FFFF
@A00769:11:HC3HCDRXX:1:2104:14064:16485
CATTAGGG
+
FF,FFFFF
@A00769:11:HC3HCDRXX:1:2104:21748:16548
CATTAGGG
+
FFFFFFFF
@A00769:11:HC3HCDRXX:1:2104:10104:16611
CATTAGGG
+
FFFFFFFF
@A00769:11:HC3HCDRXX:1:2104:19443:16626
CATTAGGG
+
FF:FFFFF
@A00769:11:HC3HCDRXX:1:2104:22010:16626
CATTAGGG
+
:FFFFFFF
@A00769:11:HC3HCDRXX:1:2104:23963:16752
CATTAGGG
+
FFFFFFFF
@A00769:11:HC3HCDRXX:1:2104:14606:16830
CATTAGGG
+
FFFFFFFF
@A00769:11:HC3HCDRXX:1:2104:3061:16845
CATTAGGG
+
FFFFFFFF
@A00769:11:HC3HCDRXX:1:2104:26078:16971
CATTAGGG
+
FFFFFFFF
@A00769:11:HC3HCDRXX:1:2104:22679:17159
CATTAGGG
+
FFFFFFFF
@A00769:11:HC3HCDRXX:1:2104:3803:17221
CATTAGGG
+
FFFFFFFF
@A00769:11:HC3HCDRXX:1:2104:7166:17221
CATTAGGG
+
FFFFFFFF
@A00769:11:HC3HCDRXX:1:2104:7527:17315
CATTAGGG
+
FF:FFFFF
@A00769:11:HC3HCDRXX:1:2104:17680:17456
CATTAGGG
+
FFFFFFFF
@A00769:11:HC3HCDRXX:1:2104:18674:17456
CATTAGGG
+
FFFFFFFF
@A00769:11:HC3HCDRXX:1:2104:15528:17644
CATTAGGG
+
FFFFFFFF
@A00769:11:HC3HCDRXX:1:2104:22309:17675
CATTAGGG
+
:FF:F:F,
@A00769:11:HC3HCDRXX:1:2104:6705:17769
CATTAGGG
+
FFFFFFFF
@A00769:11:HC3HCDRXX:1:2104:18927:17863
CATTAGGG
+
FFFFFFFF
@A00769:11:HC3HCDRXX:1:2104:2293:17895
CATTAGGG
+
FFFFFFFF
@A00769:11:HC3HCDRXX:1:2104:9815:17989
CATTAGGG
+
FFFFFFFF
@A00769:11:HC3HCDRXX:1:2104:16721:17989
CATTAGGG
+
F:FFFFFF
@A00769:11:HC3HCDRXX:1:2104:17815:18004
CATTAGGG
+
FFFFFFFF
@A00769:11:HC3HCDRXX:1:2104:19813:18020
CATTAGGG
+
FFFFFFFF
@A00769:11:HC3HCDRXX:1:2104:26594:18020
CATTAGGG
+
FF,FF:F:
@A00769:11:HC3HCDRXX:1:2104:22589:18035
CATTAGGG
+
FFFFFFFF
@A00769:11:HC3HCDRXX:1:2104:4535:18051
CATTAGGG
+
FFFFFFFF
@A00769:11:HC3HCDRXX:1:2104:14190:18051
CATTAGGG
+
FFF:FF::
@A00769:11:HC3HCDRXX:1:2104:18530:18114
CATTAGGG
+
FFFFFFFF
@A00769:11:HC3HCDRXX:1:2104:5701:18129
CATTAGGG
+
FFFFFFFF
@A00769:11:HC3HCDRXX:1:2104:13485:18145
CATTAGGG
+
FFFFFFFF
@A00769:11:HC3HCDRXX:1:2104:6831:18208
CATTAGGG
+
FFFFFFFF
@A00769:11:HC3HCDRXX:1:2104:32705:18396
CATTAGGG
+
FFFFFFFF
@A00769:11:HC3HCDRXX:1:2104:2510:18458
CATTAGGG
+
FFF:FFFF
@A00769:11:HC3HCDRXX:1:2104:14642:18552
CATTAGGG
+
FFFFFFFF
@A00769:11:HC3HCDRXX:1:2104:2392:18599
CATTAGGG
+
FF::FF,F
@A00769:11:HC3HCDRXX:1:2104:17219:18630
CATTAGGG
+
FFFFFFFF
@A00769:11:HC3HCDRXX:1:2104:2374:18693
CATTAGGG
+
,FF:FFFF
@A00769:11:HC3HCDRXX:1:2104:31213:18756
CATTAGGG
+
FF:FFFFF
@A00769:11:HC3HCDRXX:1:2104:29405:18818
CATTAGGG
+
FFFFFFFF
@A00769:11:HC3HCDRXX:1:2104:1262:18865
CATTAGGG
+
FFFFFFFF
@A00769:11:HC3HCDRXX:1:2104:9525:18865
CATTAGGG
+
,FFFFF,F
@A00769:11:HC3HCDRXX:1:2104:25382:18991
CATTAGGG
+
FFFFFFFF
@A00769:11:HC3HCDRXX:1:2104:31458:18991
CATTAGGG
+
FFFFFFFF
@A00769:11:HC3HCDRXX:1:2104:28782:19147
CATTAGGG
+
FFFFFFFF
@A00769:11:HC3HCDRXX:1:2104:26422:19163
CATTAGGG
+
F,FFF,FF
@A00769:11:HC3HCDRXX:1:2104:29631:19179
CATTAGGG
+
FF,FFFFF
@A00769:11:HC3HCDRXX:1:2104:8024:19210
CATTAGGG
+
FFFFFFFF
@A00769:11:HC3HCDRXX:1:2104:30337:19304
CATTAGGG
+
FF,FFFFF
@A00769:11:HC3HCDRXX:1:2104:6433:19366
CATTAGGG
+
FFFFFFFF
@A00769:11:HC3HCDRXX:1:2104:14968:19366
CATTAGGG
+
FF:FFFFF
@A00769:11:HC3HCDRXX:1:2104:19117:19507
CATTAGGG
+
FFFF,FFF
@A00769:11:HC3HCDRXX:1:2104:12861:19570
CATTAGGG
+
FFFFFFFF
@A00769:11:HC3HCDRXX:1:2104:3992:19586
CATTAGGG
+
FFFFFFFF
@A00769:11:HC3HCDRXX:1:2104:6307:19648
CATTAGGG
+
FFFFFFFF
@A00769:11:HC3HCDRXX:1:2104:8974:19727
CATTAGGG
+
FFFFFFFF
@A00769:11:HC3HCDRXX:1:2104:27001:19758
CATTAGGG
+
FFFFFFFF
@A00769:11:HC3HCDRXX:1:2104:3125:19774
CATTAGGG
+
FFFFFFFF
@A00769:11:HC3HCDRXX:1:2104:26078:19820
CATTAGGG
+
FFFFFFFF
@A00769:11:HC3HCDRXX:1:2104:20880:19899
CATTAGGG
+
FFFFFFFF
@A00769:11:HC3HCDRXX:1:2104:15573:19914
CATTAGGG
+
FFFFFFFF
@A00769:11:HC3HCDRXX:1:2104:17589:20024
CATTAGGG
+
FFFFFFFF
@A00769:11:HC3HCDRXX:1:2104:17164:20102
CATTAGGG
+
FFFFFFFF
@A00769:11:HC3HCDRXX:1:2104:23981:20102
CATTAGGG
+
FFF:F::F
@A00769:11:HC3HCDRXX:1:2104:22444:20134
CATTAGGG
+
FFFFFFFF
@A00769:11:HC3HCDRXX:1:2104:29722:20149
CATTAGGG
+
FFFFFFFF
@A00769:11:HC3HCDRXX:1:2104:25355:20196
CATTAGGG
+
FFFFFFFF
@A00769:11:HC3HCDRXX:1:2104:29306:20243
CATTAGGG
+
FFFFFFFF
@A00769:11:HC3HCDRXX:1:2104:32298:20415
CATTAGGG
+
FFFFFFFF
@A00769:11:HC3HCDRXX:1:2104:25861:20478
CATTAGGG
+
FFFFFFFF
@A00769:11:HC3HCDRXX:1:2104:31638:20494
CATTAGGG
+
FF:FFFFF
@A00769:11:HC3HCDRXX:1:2104:3043:20509
CATTAGGG
+
FFFFFFFF
@A00769:11:HC3HCDRXX:1:2104:29387:20541
CATTAGGG
+
FFFFFFFF
@A00769:11:HC3HCDRXX:1:2104:15076:20619
CATTAGGG
+
FFFFFFFF
@A00769:11:HC3HCDRXX:1:2104:7003:20666
CATTAGGG
+
FFFFFFFF
@A00769:11:HC3HCDRXX:1:2104:12527:20682
CATTAGGG
+
FFFFFFFF
@A00769:11:HC3HCDRXX:1:2104:23439:20729
CATTAGGG
+
FFFFFFFF
@A00769:11:HC3HCDRXX:1:2104:22480:20823
CATTAGGG
+
FFFFFFFF
@A00769:11:HC3HCDRXX:1:2104:13747:20917
CATTAGGG
+
FFF:FFFF
@A00769:11:HC3HCDRXX:1:2104:10484:20964
CATTAGGG
+
FFFFFFFF
@A00769:11:HC3HCDRXX:1:2104:3450:21057
CATTAGGG
+
,FF,F,::
@A00769:11:HC3HCDRXX:1:2104:10511:21073
CATTAGGG
+
FFF,FFF:
@A00769:11:HC3HCDRXX:1:2104:25265:21104
CATTAGGG
+
FFFF:FFF
@A00769:11:HC3HCDRXX:1:2104:28420:21120
CATTAGGG
+
FF:FFFFF
@A00769:11:HC3HCDRXX:1:2104:8477:21151
CATTAGGG
+
FFFFFFFF
@A00769:11:HC3HCDRXX:1:2104:25608:21167
CATTAGGG
+
FF,FFFFF
@A00769:11:HC3HCDRXX:1:2104:8314:21183
CATTAGGG
+
FFFFFFFF
@A00769:11:HC3HCDRXX:1:2104:1994:21230
CATTAGGG
+
FFFFFFFF
@A00769:11:HC3HCDRXX:1:2104:23900:21277
CATTAGGG
+
:FFFFFFF
@A00769:11:HC3HCDRXX:1:2104:13783:21324
CATTAGGG
+
FFFFFFFF
@A00769:11:HC3HCDRXX:1:2104:16495:21324
CATTAGGG
+
FF:FFFFF
@A00769:11:HC3HCDRXX:1:2104:5023:21371
CATTAGGG
+
FFFFFFFF
@A00769:11:HC3HCDRXX:1:2104:5240:21371
CATTAGGG
+
FFFFFFFF
@A00769:11:HC3HCDRXX:1:2104:10972:21371
CATTAGGG
+
FFFFFFFF
@A00769:11:HC3HCDRXX:1:2104:7961:21418
CATTAGGG
+
FFFFFFFF
@A00769:11:HC3HCDRXX:1:2104:29496:21449
CATTAGGG
+
FFFFFFFF
@A00769:11:HC3HCDRXX:1:2104:11442:21496
CATTAGGG
+
FFFFFFF,
@A00769:11:HC3HCDRXX:1:2104:9001:21527
CATTAGGG
+
FFFFFFFF
@A00769:11:HC3HCDRXX:1:2104:15582:21527
CATTAGGG
+
FFFFFFFF
@A00769:11:HC3HCDRXX:1:2104:1524:21637
CATTAGGG
+
FFFFFFFF
@A00769:11:HC3HCDRXX:1:2104:4634:21668
CATTAGGG
+
FFFFFFFF
@A00769:11:HC3HCDRXX:1:2104:26313:21668
CATTAGGG
+
FFFFF:FF
@A00769:11:HC3HCDRXX:1:2104:16405:21699
CATTAGGG
+
FFFFFFFF
@A00769:11:HC3HCDRXX:1:2104:32316:21793
CATTAGGG
+
FFFFFFFF
@A00769:11:HC3HCDRXX:1:2104:30147:21950
CATTAGGG
+
FFFFFFFF
@A00769:11:HC3HCDRXX:1:2104:10447:21966
CATTAGGG
+
FFFF:FFF
@A00769:11:HC3HCDRXX:1:2104:15564:21997
CATTAGGG
+
FFFFFFFF
@A00769:11:HC3HCDRXX:1:2104:2691:22091
CATTAGGG
+
FFFFFFFF
@A00769:11:HC3HCDRXX:1:2104:13033:22091
CATTAGGG
+
FFFFFFFF
@A00769:11:HC3HCDRXX:1:2104:14931:22091
CATTAGGG
+
FFFFFFFF
@A00769:11:HC3HCDRXX:1:2104:10863:22185
CATTAGGG
+
FFFF:FFF
@A00769:11:HC3HCDRXX:1:2104:13440:22200
CATTAGGG
+
FFFFFFFF
@A00769:11:HC3HCDRXX:1:2104:30779:22200
CATTAGGG
+
FFFFFFFF
@A00769:11:HC3HCDRXX:1:2104:6379:22279
CATTAGGG
+
FFFFFFFF
@A00769:11:HC3HCDRXX:1:2104:25165:22279
CATTAGGG
+
FF,F,FFF
@A00769:11:HC3HCDRXX:1:2104:28763:22279
CATTAGGG
+
FFFF:FFF
@A00769:11:HC3HCDRXX:1:2104:20609:22435
CATTAGGG
+
FFFFFFFF
@A00769:11:HC3HCDRXX:1:2104:15266:22482
CATTAGGG
+
FFFFF:FF
@A00769:11:HC3HCDRXX:1:2104:12997:22529
CATTAGGG
+
FFFFFFFF
@A00769:11:HC3HCDRXX:1:2104:18710:22592
CATTAGGG
+
FFFFFFFF
@A00769:11:HC3HCDRXX:1:2104:7988:22623
CATTAGGG
+
FFFFFFFF
@A00769:11:HC3HCDRXX:1:2104:17680:22623
CATTAGGG
+
FFFFFFFF
@A00769:11:HC3HCDRXX:1:2104:31213:22639
CATTAGGG
+
FFFFFFFF
@A00769:11:HC3HCDRXX:1:2104:3043:22701
CATTAGGG
+
FF:FFFFF
@A00769:11:HC3HCDRXX:1:2104:32841:22827
CATTAGGG
+
FFFFFFFF
@A00769:11:HC3HCDRXX:1:2104:29053:22842
CATTAGGG
+
FFFF:FFF
@A00769:11:HC3HCDRXX:1:2104:22471:22874
CATTAGGG
+
FF,FFFFF
@A00769:11:HC3HCDRXX:1:2104:29731:22889
CATTAGGG
+
FFFFFFFF
@A00769:11:HC3HCDRXX:1:2104:2058:22936
CATTAGGG
+
FFFFFFFF
@A00769:11:HC3HCDRXX:1:2104:28709:22968
CATTAGGG
+
FFFFFFFF
@A00769:11:HC3HCDRXX:1:2104:31006:22968
CATTAGGG
+
FFF,FFFF
@A00769:11:HC3HCDRXX:1:2104:14091:23140
CATTAGGG
+
FFFFFFFF
@A00769:11:HC3HCDRXX:1:2104:17725:23202
CATTAGGG
+
FFFFFFFF
@A00769:11:HC3HCDRXX:1:2104:29930:23328
CATTAGGG
+
FFFFFFFF
@A00769:11:HC3HCDRXX:1:2104:1570:23343
CATTAGGG
+
FFF:FF:F
@A00769:11:HC3HCDRXX:1:2104:12961:23375
CATTAGGG
+
:FFFFFFF
@A00769:11:HC3HCDRXX:1:2104:17056:23390
CATTAGGG
+
FF,,FFF:
@A00769:11:HC3HCDRXX:1:2104:2709:23437
CATTAGGG
+
FFFFFFFF
@A00769:11:HC3HCDRXX:1:2104:1678:23469
CATTAGGG
+
FF:FFFFF
@A00769:11:HC3HCDRXX:1:2104:27046:23500
CATTAGGG
+
F:FFFFFF
@A00769:11:HC3HCDRXX:1:2104:8269:23547
CATTAGGG
+
FFFFFFFF
@A00769:11:HC3HCDRXX:1:2104:27887:23641
CATTAGGG
+
,FFFFFFF
@A00769:11:HC3HCDRXX:1:2104:20347:23672
CATTAGGG
+
FFFFFFFF
@A00769:11:HC3HCDRXX:1:2104:6632:23688
CATTAGGG
+
FFFFFFFF
@A00769:11:HC3HCDRXX:1:2104:21187:23750
CATTAGGG
+
::FFFFFF
@A00769:11:HC3HCDRXX:1:2104:12201:23813
CATTAGGG
+
FFFFFFFF
@A00769:11:HC3HCDRXX:1:2104:18276:23813
CATTAGGG
+
FFFFFFFF
@A00769:11:HC3HCDRXX:1:2104:18213:23829
CATTAGGG
+
FFFFFF,:
@A00769:11:HC3HCDRXX:1:2104:31394:23891
CATTAGGG
+
F,,FF:FF
@A00769:11:HC3HCDRXX:1:2104:7527:23985
CATTAGGG
+
FFFFFFFF
@A00769:11:HC3HCDRXX:1:2104:28194:23985
CATTAGGG
+
FF:FFFFF
@A00769:11:HC3HCDRXX:1:2104:18376:24111
CATTAGGG
+
FFFFFFFF
@A00769:11:HC3HCDRXX:1:2104:6542:24126
CATTAGGG
+
FFFFFFFF
@A00769:11:HC3HCDRXX:1:2104:31150:24126
CATTAGGG
+
FFFFFFFF
@A00769:11:HC3HCDRXX:1:2104:19840:24205
CATTAGGG
+
FFFFFFFF
@A00769:11:HC3HCDRXX:1:2104:25292:24251
CATTAGGG
+
FFFFFFFF
@A00769:11:HC3HCDRXX:1:2104:24108:24298
CATTAGGG
+
FFFFFFFF
@A00769:11:HC3HCDRXX:1:2104:15492:24471
CATTAGGG
+
FFFFFFFF
@A00769:11:HC3HCDRXX:1:2104:10086:24533
CATTAGGG
+
FFFFFFFF
@A00769:11:HC3HCDRXX:1:2104:8657:24659
CATTAGGG
+
FFFFFFFF
@A00769:11:HC3HCDRXX:1:2104:26485:24690
CATTAGGG
+
FFFFFFFF
@A00769:11:HC3HCDRXX:1:2104:16125:24752
CATTAGGG
+
FFFFFFFF
@A00769:11:HC3HCDRXX:1:2104:12888:24909
CATTAGGG
+
FFFFFFFF
@A00769:11:HC3HCDRXX:1:2104:2157:24956
CATTAGGG
+
FFFFFFFF
@A00769:11:HC3HCDRXX:1:2104:4978:25019
CATTAGGG
+
FFFF:,FF
@A00769:11:HC3HCDRXX:1:2104:2049:25050
CATTAGGG
+
FFFFFFFF
@A00769:11:HC3HCDRXX:1:2104:4553:25097
CATTAGGG
+
FFFFFFFF
@A00769:11:HC3HCDRXX:1:2104:6307:25097
CATTAGGG
+
FFFFFFFF
@A00769:11:HC3HCDRXX:1:2104:12626:25144
CATTAGGG
+
:FFFFFFF
@A00769:11:HC3HCDRXX:1:2104:13367:25144
CATTAGGG
+
FFFFFFF:
@A00769:11:HC3HCDRXX:1:2104:18873:25191
CATTAGGG
+
FFFFFFFF
@A00769:11:HC3HCDRXX:1:2104:28800:25254
CATTAGGG
+
FFFFFFFF
@A00769:11:HC3HCDRXX:1:2104:11867:25269
CATTAGGG
+
FF:,FF,:
@A00769:11:HC3HCDRXX:1:2104:4842:25285
CATTAGGG
+
FFFFFFFF
@A00769:11:HC3HCDRXX:1:2104:28067:25332
CATTAGGG
+
FFFFFFFF
@A00769:11:HC3HCDRXX:1:2104:6795:25410
CATTAGGG
+
FFFFFFFF
@A00769:11:HC3HCDRXX:1:2104:5791:25520
CATTAGGG
+
FFFFFFFF
@A00769:11:HC3HCDRXX:1:2104:20853:25582
CATTAGGG
+
FFFFFFFF
@A00769:11:HC3HCDRXX:1:2104:16929:25676
CATTAGGG
+
FFFFF,F,
@A00769:11:HC3HCDRXX:1:2104:7979:25739
CATTAGGG
+
FFFFF:,F
@A00769:11:HC3HCDRXX:1:2104:27832:25801
CATTAGGG
+
FFFFFFFF
@A00769:11:HC3HCDRXX:1:2104:14624:25817
CATTAGGG
+
FFFFFFFF
@A00769:11:HC3HCDRXX:1:2104:2022:25848
CATTAGGG
+
FFFFFFFF
@A00769:11:HC3HCDRXX:1:2104:3251:25911
CATTAGGG
+
FFFFFFFF
@A00769:11:HC3HCDRXX:1:2104:22073:25911
CATTAGGG
+
FFFFFFFF
@A00769:11:HC3HCDRXX:1:2104:27624:25911
CATTAGGG
+
:FFFFFFF
@A00769:11:HC3HCDRXX:1:2104:14832:25927
CATTAGGG
+
FF:FFFFF
@A00769:11:HC3HCDRXX:1:2104:3929:26021
CATTAGGG
+
FFFFFFFF
@A00769:11:HC3HCDRXX:1:2104:8278:26068
CATTAGGG
+
FFFFFFFF
@A00769:11:HC3HCDRXX:1:2104:2880:26177
CATTAGGG
+
FFFFFFFF
@A00769:11:HC3HCDRXX:1:2104:16694:26240
CATTAGGG
+
FFFFFFFF
@A00769:11:HC3HCDRXX:1:2104:16667:26256
CATTAGGG
+
FFFFFFFF
@A00769:11:HC3HCDRXX:1:2104:9317:26365
CATTAGGG
+
FFFFFF:F
@A00769:11:HC3HCDRXX:1:2104:28809:26365
CATTAGGG
+
FFFFFFFF
@A00769:11:HC3HCDRXX:1:2104:15944:26412
CATTAGGG
+
F:FFFFFF
@A00769:11:HC3HCDRXX:1:2104:31467:26459
CATTAGGG
+
FFFF:FFF
@A00769:11:HC3HCDRXX:1:2104:18186:26537
CATTAGGG
+
FFFFFFFF
@A00769:11:HC3HCDRXX:1:2104:8612:26553
CATTAGGG
+
FFFFFFFF
@A00769:11:HC3HCDRXX:1:2104:10059:26584
CATTAGGG
+
FFFFFFFF
@A00769:11:HC3HCDRXX:1:2104:2926:26600
CATTAGGG
+
FFFFFFFF
@A00769:11:HC3HCDRXX:1:2104:5728:26631
CATTAGGG
+
FFFFFFFF
@A00769:11:HC3HCDRXX:1:2104:25943:26631
CATTAGGG
+
FFFFFFFF
@A00769:11:HC3HCDRXX:1:2104:32425:26678
CATTAGGG
+
FF:F:FFF
@A00769:11:HC3HCDRXX:1:2104:5475:26694
CATTAGGG
+
FF:FF:FF
@A00769:11:HC3HCDRXX:1:2104:2691:26757
CATTAGGG
+
FFFFFFFF
@A00769:11:HC3HCDRXX:1:2104:7726:26772
CATTAGGG
+
FFFFFFFF
@A00769:11:HC3HCDRXX:1:2104:29957:26788
CATTAGGG
+
FFFFFFFF
@A00769:11:HC3HCDRXX:1:2104:18738:26804
CATTAGGG
+
FFFFFFFF
@A00769:11:HC3HCDRXX:1:2104:6424:26897
CATTAGGG
+
FFFFFFFF
@A00769:11:HC3HCDRXX:1:2104:20654:26929
CATTAGGG
+
FFFFFFFF
@A00769:11:HC3HCDRXX:1:2104:10610:26976
CATTAGGG
+
FF,:F,FF
@A00769:11:HC3HCDRXX:1:2104:9254:27007
CATTAGGG
+
FFFFFFFF
@A00769:11:HC3HCDRXX:1:2104:3224:27023
CATTAGGG
+
FFFFF:FF
@A00769:11:HC3HCDRXX:1:2104:6153:27023
CATTAGGG
+
FFFFFFFF
@A00769:11:HC3HCDRXX:1:2104:6135:27054
CATTAGGG
+
FFFFFFFF
@A00769:11:HC3HCDRXX:1:2104:17852:27179
CATTAGGG
+
:FFF:FFF
@A00769:11:HC3HCDRXX:1:2104:6370:27367
CATTAGGG
+
FFFFFFFF
@A00769:11:HC3HCDRXX:1:2104:28863:27367
CATTAGGG
+
FFFFFFFF
@A00769:11:HC3HCDRXX:1:2104:26259:27430
CATTAGGG
+
FFFFFFFF
@A00769:11:HC3HCDRXX:1:2104:23185:27461
CATTAGGG
+
FFFF:FFF
@A00769:11:HC3HCDRXX:1:2104:11107:27524
CATTAGGG
+
FFFFFFFF
@A00769:11:HC3HCDRXX:1:2104:25373:27586
CATTAGGG
+
FFFFFFFF
@A00769:11:HC3HCDRXX:1:2104:7383:27649
CATTAGGG
+
FFFFFFFF
@A00769:11:HC3HCDRXX:1:2104:10086:27665
CATTAGGG
+
FFFFFFFF
@A00769:11:HC3HCDRXX:1:2104:12798:27727
CATTAGGG
+
FF:FFFFF
@A00769:11:HC3HCDRXX:1:2104:26232:27727
CATTAGGG
+
FFFFFFFF
@A00769:11:HC3HCDRXX:1:2104:6885:27759
CATTAGGG
+
FFFFFFFF
@A00769:11:HC3HCDRXX:1:2104:15049:27774
CATTAGGG
+
FFFFFFFF
@A00769:11:HC3HCDRXX:1:2104:17246:27946
CATTAGGG
+
FFFFFFFF
@A00769:11:HC3HCDRXX:1:2104:11704:28025
CATTAGGG
+
FFFFFFFF
@A00769:11:HC3HCDRXX:1:2104:16812:28103
CATTAGGG
+
FFFFFFFF
@A00769:11:HC3HCDRXX:1:2104:6298:28119
CATTAGGG
+
FFFFFFFF
@A00769:11:HC3HCDRXX:1:2104:2582:28166
CATTAGGG
+
FFFFFFFF
@A00769:11:HC3HCDRXX:1:2104:25518:28181
CATTAGGG
+
FF:FFFFF
@A00769:11:HC3HCDRXX:1:2104:5077:28197
CATTAGGG
+
FFFFFFFF
@A00769:11:HC3HCDRXX:1:2104:17436:28307
CATTAGGG
+
FFFFFFFF
@A00769:11:HC3HCDRXX:1:2104:2871:28322
CATTAGGG
+
FF:FFF,F
@A00769:11:HC3HCDRXX:1:2104:22164:28354
CATTAGGG
+
FF:FFFFF
@A00769:11:HC3HCDRXX:1:2104:26069:28385
CATTAGGG
+
FFFFFFFF
@A00769:11:HC3HCDRXX:1:2104:15130:28416
CATTAGGG
+
FFFFFFFF
@A00769:11:HC3HCDRXX:1:2104:21115:28479
CATTAGGG
+
FFFFFFFF
@A00769:11:HC3HCDRXX:1:2104:31684:28526
CATTAGGG
+
FFFFFFFF
@A00769:11:HC3HCDRXX:1:2104:32859:28557
CATTAGGG
+
FFFFFFFF
@A00769:11:HC3HCDRXX:1:2104:29333:28651
CATTAGGG
+
,:,,::F:
@A00769:11:HC3HCDRXX:1:2104:27570:28698
CATTAGGG
+
FFF:FFFF
@A00769:11:HC3HCDRXX:1:2104:32796:28698
CATTAGGG
+
FFFFFFFF
@A00769:11:HC3HCDRXX:1:2104:3314:28839
CATTAGGG
+
FFFFFFFF
@A00769:11:HC3HCDRXX:1:2104:2302:28964
CATTAGGG
+
FFFFFFFF
@A00769:11:HC3HCDRXX:1:2104:12545:28980
CATTAGGG
+
:FFFFFFF
@A00769:11:HC3HCDRXX:1:2104:26666:29011
CATTAGGG
+
FFFFFFFF
@A00769:11:HC3HCDRXX:1:2104:9498:29027
CATTAGGG
+
FFFFFFFF
@A00769:11:HC3HCDRXX:1:2104:9218:29042
CATTAGGG
+
FFFFFFFF
@A00769:11:HC3HCDRXX:1:2104:20528:29058
CATTAGGG
+
FFFFFFFF
@A00769:11:HC3HCDRXX:1:2104:25283:29058
CATTAGGG
+
FFFFF:FF
@A00769:11:HC3HCDRXX:1:2104:3685:29074
CATTAGGG
+
FFFFFFF:
@A00769:11:HC3HCDRXX:1:2104:27281:29105
CATTAGGG
+
FFFFFFFF
@A00769:11:HC3HCDRXX:1:2104:19895:29183
CATTAGGG
+
F:F:FFFF
@A00769:11:HC3HCDRXX:1:2104:25590:29215
CATTAGGG
+
FF,F,F,F
@A00769:11:HC3HCDRXX:1:2104:27245:29262
CATTAGGG
+
FFFFFFFF
@A00769:11:HC3HCDRXX:1:2104:22055:29356
CATTAGGG
+
FFFFFFFF
@A00769:11:HC3HCDRXX:1:2104:4869:29371
CATTAGGG
+
FFFFFFFF
@A00769:11:HC3HCDRXX:1:2104:5963:29418
CATTAGGG
+
FF,FFFFF
@A00769:11:HC3HCDRXX:1:2104:17472:29465
CATTAGGG
+
:FFFFFFF
@A00769:11:HC3HCDRXX:1:2104:20681:29512
CATTAGGG
+
FFFFFFFF
@A00769:11:HC3HCDRXX:1:2104:28384:29543
CATTAGGG
+
FFFFFFFF
@A00769:11:HC3HCDRXX:1:2104:21992:29590
CATTAGGG
+
FFFFFFFF
@A00769:11:HC3HCDRXX:1:2104:1452:29622
CATTAGGG
+
FFFFFFFF
@A00769:11:HC3HCDRXX:1:2104:1949:29669
CATTAGGG
+
FFFFFFFF
@A00769:11:HC3HCDRXX:1:2104:23375:29763
CATTAGGG
+
FFFFFFFF
@A00769:11:HC3HCDRXX:1:2104:30915:29794
CATTAGGG
+
FF:FFFFF
@A00769:11:HC3HCDRXX:1:2104:6867:29857
CATTAGGG
+
FF:FFFFF
@A00769:11:HC3HCDRXX:1:2104:28727:29857
CATTAGGG
+
FFFFFFFF
@A00769:11:HC3HCDRXX:1:2104:5692:29982
CATTAGGG
+
FFFFF:FF
@A00769:11:HC3HCDRXX:1:2104:2862:30029
CATTAGGG
+
FFFFF:F,
@A00769:11:HC3HCDRXX:1:2104:26874:30029
CATTAGGG
+
FFFFFFFF
@A00769:11:HC3HCDRXX:1:2104:28899:30091
CATTAGGG
+
FF,FFFFF
@A00769:11:HC3HCDRXX:1:2104:22562:30170
CATTAGGG
+
FFFFFFFF
@A00769:11:HC3HCDRXX:1:2104:28574:30248
CATTAGGG
+
FFFFFFFF
@A00769:11:HC3HCDRXX:1:2104:11478:30295
CATTAGGG
+
FFFFFFFF
@A00769:11:HC3HCDRXX:1:2104:7609:30358
CATTAGGG
+
FFFFFFFF
@A00769:11:HC3HCDRXX:1:2104:6090:30389
CATTAGGG
+
FFFFFFFF
@A00769:11:HC3HCDRXX:1:2104:10013:30389
CATTAGGG
+
FFFFFFFF
@A00769:11:HC3HCDRXX:1:2104:3568:30530
CATTAGGG
+
FFFFFFFF
@A00769:11:HC3HCDRXX:1:2104:13684:30577
CATTAGGG
+
FFFFFFFF
@A00769:11:HC3HCDRXX:1:2104:3712:30592
CATTAGGG
+
,FFFFFF:
@A00769:11:HC3HCDRXX:1:2104:6768:30655
CATTAGGG
+
FFFF:FFF
@A00769:11:HC3HCDRXX:1:2104:10474:30749
CATTAGGG
+
FFFFFFFF
@A00769:11:HC3HCDRXX:1:2104:16821:30812
CATTAGGG
+
FFFFFFFF
@A00769:11:HC3HCDRXX:1:2104:26838:30812
CATTAGGG
+
FFFFFFFF
@A00769:11:HC3HCDRXX:1:2104:19967:30874
CATTAGGG
+
,F,FFFF:
@A00769:11:HC3HCDRXX:1:2104:24876:30953
CATTAGGG
+
FFFFFFFF
@A00769:11:HC3HCDRXX:1:2104:11089:30968
CATTAGGG
+
FFFFFFFF
@A00769:11:HC3HCDRXX:1:2104:18792:31093
CATTAGGG
+
FFFFFFFF
@A00769:11:HC3HCDRXX:1:2104:25319:31093
CATTAGGG
+
FFFFFFFF
@A00769:11:HC3HCDRXX:1:2104:28004:31109
CATTAGGG
+
FFFFFFFF
@A00769:11:HC3HCDRXX:1:2104:20085:31203
CATTAGGG
+
FFFFFFFF
@A00769:11:HC3HCDRXX:1:2104:14931:31266
CATTAGGG
+
FFFFFFFF
@A00769:11:HC3HCDRXX:1:2104:7835:31344
CATTAGGG
+
FFFFFFFF
@A00769:11:HC3HCDRXX:1:2104:24108:31438
CATTAGGG
+
FFFFFFFF
@A00769:11:HC3HCDRXX:1:2104:1796:31469
CATTAGGG
+
:FFFFFFF
@A00769:11:HC3HCDRXX:1:2104:10257:31469
CATTAGGG
+
,:F:FFFF
@A00769:11:HC3HCDRXX:1:2104:32750:31469
CATTAGGG
+
FFFFFFFF
@A00769:11:HC3HCDRXX:1:2104:19388:31501
CATTAGGG
+
FFFFFFFF
@A00769:11:HC3HCDRXX:1:2104:31684:31501
CATTAGGG
+
FFFFFFFF
@A00769:11:HC3HCDRXX:1:2104:30544:31532
CATTAGGG
+
FFFFFFFF
@A00769:11:HC3HCDRXX:1:2104:29487:31548
CATTAGGG
+
FFFFFFFF
@A00769:11:HC3HCDRXX:1:2104:2772:31563
CATTAGGG
+
FFFFFFFF
@A00769:11:HC3HCDRXX:1:2104:1958:31688
CATTAGGG
+
FFFFFFFF
@A00769:11:HC3HCDRXX:1:2104:13946:31720
CATTAGGG
+
FFFFFFFF
@A00769:11:HC3HCDRXX:1:2104:19931:31751
CATTAGGG
+
FFFFFFFF
@A00769:11:HC3HCDRXX:1:2104:19199:31892
CATTAGGG
+
F,FFFFFF
@A00769:11:HC3HCDRXX:1:2104:9561:32080
CATTAGGG
+
FFFFFFFF
@A00769:11:HC3HCDRXX:1:2104:27778:32095
CATTAGGG
+
FFFFFFFF
@A00769:11:HC3HCDRXX:1:2104:27028:32111
CATTAGGG
+
FFFFFFFF
@A00769:11:HC3HCDRXX:1:2104:30779:32127
CATTAGGG
+
FFFFFFFF
@A00769:11:HC3HCDRXX:1:2104:17644:32174
CATTAGGG
+
:F:FFFFF
@A00769:11:HC3HCDRXX:1:2104:25545:32174
CATTAGGG
+
FFFFFFFF
@A00769:11:HC3HCDRXX:1:2104:4001:32221
CATTAGGG
+
FFFFFFFF
@A00769:11:HC3HCDRXX:1:2104:27661:32268
CATTAGGG
+
FF:FFFFF
@A00769:11:HC3HCDRXX:1:2104:26223:32346
CATTAGGG
+
FFFFFFFF
@A00769:11:HC3HCDRXX:1:2104:5927:32393
CATTAGGG
+
FFFFFFFF
@A00769:11:HC3HCDRXX:1:2104:5032:32409
CATTAGGG
+
FFFFFFFF
@A00769:11:HC3HCDRXX:1:2104:18186:32456
CATTAGGG
+
:FFFFFFF
@A00769:11:HC3HCDRXX:1:2104:25048:32534
CATTAGGG
+
FFFFFFFF
@A00769:11:HC3HCDRXX:1:2104:23348:32722
CATTAGGG
+
FFFFFFFF
@A00769:11:HC3HCDRXX:1:2104:12093:32737
CATTAGGG
+
FFFF:FFF
@A00769:11:HC3HCDRXX:1:2104:10809:32894
CATTAGGG
+
FFFFFF,F
@A00769:11:HC3HCDRXX:1:2104:29017:32894
CATTAGGG
+
FFFFFFFF
@A00769:11:HC3HCDRXX:1:2104:8214:33004
CATTAGGG
+
FFFFFFFF
@A00769:11:HC3HCDRXX:1:2104:5565:33082
CATTAGGG
+
FFFFFFFF
@A00769:11:HC3HCDRXX:1:2104:13205:33098
CATTAGGG
+
FFFFFF:F
@A00769:11:HC3HCDRXX:1:2104:6659:33223
CATTAGGG
+
FFFFFFFF
@A00769:11:HC3HCDRXX:1:2104:29668:33332
CATTAGGG
+
FFFFFFFF
@A00769:11:HC3HCDRXX:1:2104:16278:33411
CATTAGGG
+
FF:FFF:F
@A00769:11:HC3HCDRXX:1:2104:31376:33411
CATTAGGG
+
FFFFFFFF
@A00769:11:HC3HCDRXX:1:2104:21721:33442
CATTAGGG
+
FFFFFFFF
@A00769:11:HC3HCDRXX:1:2104:25057:33489
CATTAGGG
+
FFFFFFFF
@A00769:11:HC3HCDRXX:1:2104:10230:33614
CATTAGGG
+
FFFFFFFF
@A00769:11:HC3HCDRXX:1:2104:7600:33755
CATTAGGG
+
FF:FFF,F
@A00769:11:HC3HCDRXX:1:2104:12156:33818
CATTAGGG
+
FFFFFFFF
@A00769:11:HC3HCDRXX:1:2104:9968:33849
CATTAGGG
+
::FFFFFF
@A00769:11:HC3HCDRXX:1:2104:21531:33927
CATTAGGG
+
FFFFFFFF
@A00769:11:HC3HCDRXX:1:2104:24668:34006
CATTAGGG
+
FF:,FFFF
@A00769:11:HC3HCDRXX:1:2104:10863:34021
CATTAGGG
+
FFFFFFFF
@A00769:11:HC3HCDRXX:1:2104:26323:34021
CATTAGGG
+
FFFFFF:F
@A00769:11:HC3HCDRXX:1:2104:28022:34021
CATTAGGG
+
FFFFFFFF
@A00769:11:HC3HCDRXX:1:2104:17960:34037
CATTAGGG
+
FFFFFFFF
@A00769:11:HC3HCDRXX:1:2104:23023:34068
CATTAGGG
+
FFFFFFFF
@A00769:11:HC3HCDRXX:1:2104:31647:34100
CATTAGGG
+
FF,,FF,F
@A00769:11:HC3HCDRXX:1:2104:21802:34147
CATTAGGG
+
::FF::FF
@A00769:11:HC3HCDRXX:1:2104:27986:34147
CATTAGGG
+
FF:FFFFF
@A00769:11:HC3HCDRXX:1:2104:26630:34209
CATTAGGG
+
FFFFFFFF
@A00769:11:HC3HCDRXX:1:2104:21929:34240
CATTAGGG
+
FF,,,FFF
@A00769:11:HC3HCDRXX:1:2104:4526:34413
CATTAGGG
+
FFFFFFFF
@A00769:11:HC3HCDRXX:1:2104:6063:34413
CATTAGGG
+
FFFFFFFF
@A00769:11:HC3HCDRXX:1:2104:9607:34475
CATTAGGG
+
FFFFFFFF
@A00769:11:HC3HCDRXX:1:2104:8097:34554
CATTAGGG
+
FFFFFFFF
@A00769:11:HC3HCDRXX:1:2104:7862:34585
CATTAGGG
+
:FFFFF:F
@A00769:11:HC3HCDRXX:1:2104:22128:34616
CATTAGGG
+
FFFFFFFF
@A00769:11:HC3HCDRXX:1:2104:5195:34663
CATTAGGG
+
FFFFFFFF
@A00769:11:HC3HCDRXX:1:2104:9616:34679
CATTAGGG
+
FFFFFFFF
@A00769:11:HC3HCDRXX:1:2104:13982:34820
CATTAGGG
+
FFFFFFFF
@A00769:11:HC3HCDRXX:1:2104:8296:34961
CATTAGGG
+
FFFFFFFF
@A00769:11:HC3HCDRXX:1:2104:3938:35086
CATTAGGG
+
FFFFFFFF
@A00769:11:HC3HCDRXX:1:2104:19397:35149
CATTAGGG
+
FFFFFFFF
@A00769:11:HC3HCDRXX:1:2104:21576:35289
CATTAGGG
+
FFF:FFFF
@A00769:11:HC3HCDRXX:1:2104:12391:35321
CATTAGGG
+
FFFFFFFF
@A00769:11:HC3HCDRXX:1:2104:19705:35336
CATTAGGG
+
FF,FFFFF
@A00769:11:HC3HCDRXX:1:2104:13458:35383
CATTAGGG
+
FFFFFFFF
@A00769:11:HC3HCDRXX:1:2104:22779:35399
CATTAGGG
+
FFF:FFFF
@A00769:11:HC3HCDRXX:1:2104:16767:35415
CATTAGGG
+
FFFFFFFF
@A00769:11:HC3HCDRXX:1:2104:3061:35665
CATTAGGG
+
FFFFFFFF
@A00769:11:HC3HCDRXX:1:2104:13232:35681
CATTAGGG
+
FFF:FFFF
@A00769:11:HC3HCDRXX:1:2104:20528:35697
CATTAGGG
+
FFFFFFFF
@A00769:11:HC3HCDRXX:1:2104:11641:35744
CATTAGGG
+
FFFFFFFF
@A00769:11:HC3HCDRXX:1:2104:6840:35822
CATTAGGG
+
:FFFFFFF
@A00769:11:HC3HCDRXX:1:2104:9697:35947
CATTAGGG
+
FFFFFFFF
@A00769:11:HC3HCDRXX:1:2104:12228:35947
CATTAGGG
+
FFFFFFFF
@A00769:11:HC3HCDRXX:1:2104:9191:36072
CATTAGGG
+
FFF:FFFF
@A00769:11:HC3HCDRXX:1:2104:22435:36151
CATTAGGG
+
:FFF::FF
@A00769:11:HC3HCDRXX:1:2104:27227:36151
CATTAGGG
+
FFFFFF:F
@A00769:11:HC3HCDRXX:1:2104:22019:36213
CATTAGGG
+
FFFFFFFF
@A00769:11:HC3HCDRXX:1:2104:28492:36276
CATTAGGG
+
FFFFFFFF
@A00769:11:HC3HCDRXX:1:2104:5936:36385
CATTAGGG
+
FFFFF:FF
@A00769:11:HC3HCDRXX:1:2104:22779:36495
CATTAGGG
+
FF:FFFFF
@A00769:11:HC3HCDRXX:1:2104:9896:36667
CATTAGGG
+
FFFFFFFF
@A00769:11:HC3HCDRXX:1:2104:8205:36714
CATTAGGG
+
FFFFFFFF
@A00769:11:HC3HCDRXX:1:2104:17671:36824
CATTAGGG
+
FFF,FFFF
@A00769:11:HC3HCDRXX:1:2104:10031:36933
CATTAGGG
+
FFFFFFFF
@A00769:11:HC3HCDRXX:1:2104:32814:36965
CATTAGGG
+
FFFFFFFF
@A00769:11:HC3HCDRXX:1:2105:2347:1047
CATTAGGG
+
FFFFFFF:
@A00769:11:HC3HCDRXX:1:2105:20410:1110
CATTAGGG
+
FFFFF::F
@A00769:11:HC3HCDRXX:1:2105:16297:1157
CATTAGGG
+
FFFFFFFF
@A00769:11:HC3HCDRXX:1:2105:23149:1157
CATTAGGG
+
FFFFFFFF
@A00769:11:HC3HCDRXX:1:2105:1172:1204
CATTAGGG
+
FF,:FFFF
@A00769:11:HC3HCDRXX:1:2105:20193:1266
CATTAGGG
+
FFF,FF::
@A00769:11:HC3HCDRXX:1:2105:3206:1313
CATTAGGG
+
FFFFF:FF
@A00769:11:HC3HCDRXX:1:2105:1570:1391
CATTAGGG
+
FFFFFFFF
@A00769:11:HC3HCDRXX:1:2105:16432:1423
CATTAGGG
+
FFFFFFFF
@A00769:11:HC3HCDRXX:1:2105:30915:1423
CATTAGGG
+
FFFFFFFF
@A00769:11:HC3HCDRXX:1:2105:1913:1485
CATTAGGG
+
FFFFFFFF
@A00769:11:HC3HCDRXX:1:2105:30210:1485
CATTAGGG
+
FF:FFFFF
@A00769:11:HC3HCDRXX:1:2105:20971:1673
CATTAGGG
+
FFFFFFFF
@A00769:11:HC3HCDRXX:1:2105:27073:1720
CATTAGGG
+
FFFFFFFF
@A00769:11:HC3HCDRXX:1:2105:15727:1767
CATTAGGG
+
FFFFFFFF
@A00769:11:HC3HCDRXX:1:2105:25663:1814
CATTAGGG
+
FFFFFFFF
@A00769:11:HC3HCDRXX:1:2105:29722:1861
CATTAGGG
+
FFFFF:FF
@A00769:11:HC3HCDRXX:1:2105:21513:1924
CATTAGGG
+
FFFFFFFF
@A00769:11:HC3HCDRXX:1:2105:7374:1986
CATTAGGG
+
FFFFFFFF
@A00769:11:HC3HCDRXX:1:2105:10845:1986
CATTAGGG
+
FFFFFFFF
@A00769:11:HC3HCDRXX:1:2105:17002:2002
CATTAGGG
+
FFFFFFFF
@A00769:11:HC3HCDRXX:1:2105:21088:2033
CATTAGGG
+
FF:FFFFF
@A00769:11:HC3HCDRXX:1:2105:5276:2080
CATTAGGG
+
FFFFFFFF
@A00769:11:HC3HCDRXX:1:2105:2465:2096
CATTAGGG
+
FFFFFFFF
@A00769:11:HC3HCDRXX:1:2105:4481:2143
CATTAGGG
+
:FFFFFFF
@A00769:11:HC3HCDRXX:1:2105:9941:2206
CATTAGGG
+
FF,FF,:F
@A00769:11:HC3HCDRXX:1:2105:28519:2253
CATTAGGG
+
FFFFFFFF
@A00769:11:HC3HCDRXX:1:2105:7111:2315
CATTAGGG
+
FFFFFFFF
@A00769:11:HC3HCDRXX:1:2105:11379:2378
CATTAGGG
+
FFFFFFFF
@A00769:11:HC3HCDRXX:1:2105:6135:2440
CATTAGGG
+
FFFFFFFF
@A00769:11:HC3HCDRXX:1:2105:13340:2456
CATTAGGG
+
FFFFFFFF
@A00769:11:HC3HCDRXX:1:2105:2682:2597
CATTAGGG
+
FFFFFFFF
@A00769:11:HC3HCDRXX:1:2105:9353:2628
CATTAGGG
+
FFFFFFFF
@A00769:11:HC3HCDRXX:1:2105:30418:2691
CATTAGGG
+
FF,F,FF:
@A00769:11:HC3HCDRXX:1:2105:31476:2707
CATTAGGG
+
FFFFFFFF
@A00769:11:HC3HCDRXX:1:2105:7536:2769
CATTAGGG
+
FFFFF:FF
@A00769:11:HC3HCDRXX:1:2105:4544:2785
CATTAGGG
+
FFFFFFFF
@A00769:11:HC3HCDRXX:1:2105:23312:2848
CATTAGGG
+
FFFFFFFF
@A00769:11:HC3HCDRXX:1:2105:26964:2848
CATTAGGG
+
FFFFFFFF
@A00769:11:HC3HCDRXX:1:2105:13449:2895
CATTAGGG
+
FFFFFF:F
@A00769:11:HC3HCDRXX:1:2105:2537:2942
CATTAGGG
+
FF,FFFFF
@A00769:11:HC3HCDRXX:1:2105:4987:2988
CATTAGGG
+
FF,FFF:F
@A00769:11:HC3HCDRXX:1:2105:20048:2988
CATTAGGG
+
:,FFFFFF
@A00769:11:HC3HCDRXX:1:2105:6931:3098
CATTAGGG
+
FFFFFF:F
@A00769:11:HC3HCDRXX:1:2105:28022:3208
CATTAGGG
+
FFFFFFFF
@A00769:11:HC3HCDRXX:1:2105:13313:3286
CATTAGGG
+
FFFF:FFF
@A00769:11:HC3HCDRXX:1:2105:18964:3302
CATTAGGG
+
FF:FFFFF
@A00769:11:HC3HCDRXX:1:2105:20745:3349
CATTAGGG
+
FFFFFFFF
@A00769:11:HC3HCDRXX:1:2105:19605:3443
CATTAGGG
+
FFFFFFFF
@A00769:11:HC3HCDRXX:1:2105:27001:3537
CATTAGGG
+
FFFFFFFF
@A00769:11:HC3HCDRXX:1:2105:32606:3537
CATTAGGG
+
FFFFFFFF
@A00769:11:HC3HCDRXX:1:2105:28718:3568
CATTAGGG
+
F::FFFFF
@A00769:11:HC3HCDRXX:1:2105:13847:3615
CATTAGGG
+
FFFFFFFF
@A00769:11:HC3HCDRXX:1:2105:30020:3662
CATTAGGG
+
FFFFFFFF
@A00769:11:HC3HCDRXX:1:2105:19967:3693
CATTAGGG
+
FFFFFFFF
@A00769:11:HC3HCDRXX:1:2105:3260:3818
CATTAGGG
+
FFFFFFFF
@A00769:11:HC3HCDRXX:1:2105:6696:3818
CATTAGGG
+
FFFFFFFF
@A00769:11:HC3HCDRXX:1:2105:21197:3850
CATTAGGG
+
FFFFFFFF
@A00769:11:HC3HCDRXX:1:2105:10303:3897
CATTAGGG
+
FFFFFFFF
@A00769:11:HC3HCDRXX:1:2105:7175:3991
CATTAGGG
+
FFFFFFFF
@A00769:11:HC3HCDRXX:1:2105:2076:4022
CATTAGGG
+
FFFFFFFF
@A00769:11:HC3HCDRXX:1:2105:13105:4022
CATTAGGG
+
FFFFFFFF
@A00769:11:HC3HCDRXX:1:2105:22110:4053
CATTAGGG
+
FFFFFFFF
@A00769:11:HC3HCDRXX:1:2105:10782:4069
CATTAGGG
+
FFFFFFFF
@A00769:11:HC3HCDRXX:1:2105:13331:4163
CATTAGGG
+
FFF:FFFF
@A00769:11:HC3HCDRXX:1:2105:21621:4272
CATTAGGG
+
FFFFFFFF
@A00769:11:HC3HCDRXX:1:2105:26567:4319
CATTAGGG
+
FFFFFFFF
@A00769:11:HC3HCDRXX:1:2105:6677:4382
CATTAGGG
+
FFFFFFFF
@A00769:11:HC3HCDRXX:1:2105:14470:4507
CATTAGGG
+
FFFFFFFF
@A00769:11:HC3HCDRXX:1:2105:15474:4617
CATTAGGG
+
FF:FFFFF
@A00769:11:HC3HCDRXX:1:2105:1940:4633
CATTAGGG
+
FFFFFFFF
@A00769:11:HC3HCDRXX:1:2105:7762:4633
CATTAGGG
+
FFFFFFFF
@A00769:11:HC3HCDRXX:1:2105:21531:4648
CATTAGGG
+
FF,FFFFF
@A00769:11:HC3HCDRXX:1:2105:31593:4664
CATTAGGG
+
F:FFFFFF
@A00769:11:HC3HCDRXX:1:2105:10746:4695
CATTAGGG
+
FF:FFF:,
@A00769:11:HC3HCDRXX:1:2105:28709:4742
CATTAGGG
+
FFFFFFFF
@A00769:11:HC3HCDRXX:1:2105:8639:4867
CATTAGGG
+
FF:FFFFF
@A00769:11:HC3HCDRXX:1:2105:14208:4930
CATTAGGG
+
FFFF:FFF
@A00769:11:HC3HCDRXX:1:2105:13883:4961
CATTAGGG
+
FFFFFFFF
@A00769:11:HC3HCDRXX:1:2105:13729:5040
CATTAGGG
+
FFFFFFFF
@A00769:11:HC3HCDRXX:1:2105:30237:5040
CATTAGGG
+
FFFFFFFF
@A00769:11:HC3HCDRXX:1:2105:29875:5196
CATTAGGG
+
FFFFFFFF
@A00769:11:HC3HCDRXX:1:2105:6099:5228
CATTAGGG
+
FF:FFFFF
@A00769:11:HC3HCDRXX:1:2105:26115:5228
CATTAGGG
+
FFFFFFFF
@A00769:11:HC3HCDRXX:1:2105:31313:5243
CATTAGGG
+
FFFFFFFF
@A00769:11:HC3HCDRXX:1:2105:16016:5306
CATTAGGG
+
FFFFFFFF
@A00769:11:HC3HCDRXX:1:2105:2040:5431
CATTAGGG
+
FFFFFFFF
@A00769:11:HC3HCDRXX:1:2105:5520:5478
CATTAGGG
+
FF:FFFFF
@A00769:11:HC3HCDRXX:1:2105:26955:5619
CATTAGGG
+
FFFFFFFF
@A00769:11:HC3HCDRXX:1:2105:8205:5650
CATTAGGG
+
FFFFFFFF
@A00769:11:HC3HCDRXX:1:2105:25789:5791
CATTAGGG
+
FFFFFFFF
@A00769:11:HC3HCDRXX:1:2105:5801:5932
CATTAGGG
+
FFFFFFFF
@A00769:11:HC3HCDRXX:1:2105:20735:5932
CATTAGGG
+
FFFFFFFF
@A00769:11:HC3HCDRXX:1:2105:10402:5948
CATTAGGG
+
FF:,F:F:
@A00769:11:HC3HCDRXX:1:2105:31286:5979
CATTAGGG
+
FFFFFFFF
@A00769:11:HC3HCDRXX:1:2105:10420:6042
CATTAGGG
+
FFFFFFFF
@A00769:11:HC3HCDRXX:1:2105:31096:6183
CATTAGGG
+
F:FFFFFF
@A00769:11:HC3HCDRXX:1:2105:4417:6292
CATTAGGG
+
FFFFFFFF
@A00769:11:HC3HCDRXX:1:2105:3992:6308
CATTAGGG
+
FFFF,FFF
@A00769:11:HC3HCDRXX:1:2105:27353:6370
CATTAGGG
+
FFFFFFFF
@A00769:11:HC3HCDRXX:1:2105:24144:6386
CATTAGGG
+
FFFFFFFF
@A00769:11:HC3HCDRXX:1:2105:1217:6480
CATTAGGG
+
FFFFFFFF
@A00769:11:HC3HCDRXX:1:2105:32768:6480
CATTAGGG
+
FFFFFFFF
@A00769:11:HC3HCDRXX:1:2105:21531:6527
CATTAGGG
+
FFFFFFFF
@A00769:11:HC3HCDRXX:1:2105:29740:6558
CATTAGGG
+
FFFFFFFF
@A00769:11:HC3HCDRXX:1:2105:24451:6605
CATTAGGG
+
FFFFFFFF
@A00769:11:HC3HCDRXX:1:2105:23194:6652
CATTAGGG
+
F:FFFFFF
@A00769:11:HC3HCDRXX:1:2105:20419:6699
CATTAGGG
+
FFFFFFFF
@A00769:11:HC3HCDRXX:1:2105:5258:6778
CATTAGGG
+
FFFFFFFF
@A00769:11:HC3HCDRXX:1:2105:16577:6778
CATTAGGG
+
FF:FFFF:
@A00769:11:HC3HCDRXX:1:2105:31910:6934
CATTAGGG
+
FFFFFFFF
@A00769:11:HC3HCDRXX:1:2105:21793:6950
CATTAGGG
+
FFFFFFFF
@A00769:11:HC3HCDRXX:1:2105:30770:7091
CATTAGGG
+
FFFFFFFF
@A00769:11:HC3HCDRXX:1:2105:22878:7169
CATTAGGG
+
FFFFFFFF
@A00769:11:HC3HCDRXX:1:2105:14633:7200
CATTAGGG
+
FFFFFFFF
@A00769:11:HC3HCDRXX:1:2105:9498:7232
CATTAGGG
+
FFFFFFFF
@A00769:11:HC3HCDRXX:1:2105:32145:7247
CATTAGGG
+
FFFFFFFF
@A00769:11:HC3HCDRXX:1:2105:1877:7279
CATTAGGG
+
FFFFFF:F
@A00769:11:HC3HCDRXX:1:2105:30951:7279
CATTAGGG
+
FFFFFFFF
@A00769:11:HC3HCDRXX:1:2105:1108:7294
CATTAGGG
+
FFFFFFFF
@A00769:11:HC3HCDRXX:1:2105:7292:7294
CATTAGGG
+
FFFFFFFF
@A00769:11:HC3HCDRXX:1:2105:9417:7404
CATTAGGG
+
FFFFFFFF
@A00769:11:HC3HCDRXX:1:2105:12744:7467
CATTAGGG
+
FFFFFFFF
@A00769:11:HC3HCDRXX:1:2105:3568:7513
CATTAGGG
+
FF:FF:,,
@A00769:11:HC3HCDRXX:1:2105:2130:7529
CATTAGGG
+
FFFFFFFF
@A00769:11:HC3HCDRXX:1:2105:12029:7576
CATTAGGG
+
FFFFFFFF
@A00769:11:HC3HCDRXX:1:2105:21151:7654
CATTAGGG
+
FFFFFFFF
@A00769:11:HC3HCDRXX:1:2105:14877:7686
CATTAGGG
+
FFFFFFFF
@A00769:11:HC3HCDRXX:1:2105:16396:7686
CATTAGGG
+
FFFFFFFF
@A00769:11:HC3HCDRXX:1:2105:28899:7733
CATTAGGG
+
F:FFFFFF
@A00769:11:HC3HCDRXX:1:2105:28519:7764
CATTAGGG
+
FFFFFFFF
@A00769:11:HC3HCDRXX:1:2105:13214:7780
CATTAGGG
+
FFFFFFFF
@A00769:11:HC3HCDRXX:1:2105:3450:7811
CATTAGGG
+
FF,FFFFF
@A00769:11:HC3HCDRXX:1:2105:27091:7889
CATTAGGG
+
FFFFFFFF
@A00769:11:HC3HCDRXX:1:2105:32515:8108
CATTAGGG
+
FFFFFFFF
@A00769:11:HC3HCDRXX:1:2105:9968:8140
CATTAGGG
+
FF:FFFFF
@A00769:11:HC3HCDRXX:1:2105:13937:8187
CATTAGGG
+
FFFFFFFF
@A00769:11:HC3HCDRXX:1:2105:3396:8281
CATTAGGG
+
FFFFFFFF
@A00769:11:HC3HCDRXX:1:2105:23601:8359
CATTAGGG
+
FFFFFFFF
@A00769:11:HC3HCDRXX:1:2105:4291:8390
CATTAGGG
+
FFFFFFFF
@A00769:11:HC3HCDRXX:1:2105:9787:8390
CATTAGGG
+
FFFFFFFF
@A00769:11:HC3HCDRXX:1:2105:24216:8390
CATTAGGG
+
FFF:FFFF
@A00769:11:HC3HCDRXX:1:2105:24135:8469
CATTAGGG
+
FFFFFFFF
@A00769:11:HC3HCDRXX:1:2105:24062:8500
CATTAGGG
+
FFFFFFFF
@A00769:11:HC3HCDRXX:1:2105:7889:8578
CATTAGGG
+
FFFFFFFF
@A00769:11:HC3HCDRXX:1:2105:1850:8609
CATTAGGG
+
FFFFFF:F
@A00769:11:HC3HCDRXX:1:2105:19759:8688
CATTAGGG
+
FFFFFFFF
@A00769:11:HC3HCDRXX:1:2105:20708:8703
CATTAGGG
+
FF,FFFF:
@A00769:11:HC3HCDRXX:1:2105:22535:8829
CATTAGGG
+
FFFFF:FF
@A00769:11:HC3HCDRXX:1:2105:21965:8938
CATTAGGG
+
FFFFFFFF
@A00769:11:HC3HCDRXX:1:2105:14986:9032
CATTAGGG
+
FFFFFFFF
@A00769:11:HC3HCDRXX:1:2105:15013:9048
CATTAGGG
+
FF:FFFFF
@A00769:11:HC3HCDRXX:1:2105:22752:9048
CATTAGGG
+
FFFFFFFF
@A00769:11:HC3HCDRXX:1:2105:14624:9064
CATTAGGG
+
F:FFFFFF
@A00769:11:HC3HCDRXX:1:2105:10791:9126
CATTAGGG
+
FFFFFFFF
@A00769:11:HC3HCDRXX:1:2105:7166:9173
CATTAGGG
+
FF:FFFFF
@A00769:11:HC3HCDRXX:1:2105:11975:9204
CATTAGGG
+
FFFFFFFF
@A00769:11:HC3HCDRXX:1:2105:29161:9251
CATTAGGG
+
FFFFFFFF
@A00769:11:HC3HCDRXX:1:2105:30129:9330
CATTAGGG
+
FFFFFFFF
@A00769:11:HC3HCDRXX:1:2105:8910:9377
CATTAGGG
+
FFF::FFF
@A00769:11:HC3HCDRXX:1:2105:13593:9377
CATTAGGG
+
FFFFFFFF
@A00769:11:HC3HCDRXX:1:2105:4571:9408
CATTAGGG
+
FFFFF::F
@A00769:11:HC3HCDRXX:1:2105:26549:9424
CATTAGGG
+
FFFFFFFF
@A00769:11:HC3HCDRXX:1:2105:4010:9502
CATTAGGG
+
FFFFFFFF
@A00769:11:HC3HCDRXX:1:2105:20030:9533
CATTAGGG
+
FF:FFFFF
@A00769:11:HC3HCDRXX:1:2105:16423:9643
CATTAGGG
+
FFFFFFFF
@A00769:11:HC3HCDRXX:1:2105:16441:9643
CATTAGGG
+
FFFFFFFF
@A00769:11:HC3HCDRXX:1:2105:8675:9659
CATTAGGG
+
FFFFFFFF
@A00769:11:HC3HCDRXX:1:2105:28999:9659
CATTAGGG
+
FFFFFFFF
@A00769:11:HC3HCDRXX:1:2105:17409:9721
CATTAGGG
+
FFFFFFFF
@A00769:11:HC3HCDRXX:1:2105:27308:9768
CATTAGGG
+
,F,FF:FF
@A00769:11:HC3HCDRXX:1:2105:18964:9784
CATTAGGG
+
FFFFFFFF
@A00769:11:HC3HCDRXX:1:2105:16993:9815
CATTAGGG
+
FFFFFFFF
@A00769:11:HC3HCDRXX:1:2105:13295:9831
CATTAGGG
+
FFFFFFFF
@A00769:11:HC3HCDRXX:1:2105:9634:9846
CATTAGGG
+
FFFFFFFF
@A00769:11:HC3HCDRXX:1:2105:1787:10003
CATTAGGG
+
FF:FFFFF
@A00769:11:HC3HCDRXX:1:2105:6397:10066
CATTAGGG
+
FF::FF:F
@A00769:11:HC3HCDRXX:1:2105:29803:10081
CATTAGGG
+
FFFFFFFF
@A00769:11:HC3HCDRXX:1:2105:26458:10113
CATTAGGG
+
FF::FFFF
@A00769:11:HC3HCDRXX:1:2105:11523:10175
CATTAGGG
+
FFFFFFFF
@A00769:11:HC3HCDRXX:1:2105:11650:10269
CATTAGGG
+
:FFFFFF:
@A00769:11:HC3HCDRXX:1:2105:9525:10285
CATTAGGG
+
F:FFFFFF
@A00769:11:HC3HCDRXX:1:2105:32823:10363
CATTAGGG
+
FFFFFFFF
@A00769:11:HC3HCDRXX:1:2105:12843:10457
CATTAGGG
+
FFFFFFFF
@A00769:11:HC3HCDRXX:1:2105:7545:10551
CATTAGGG
+
FFFFFFFF
@A00769:11:HC3HCDRXX:1:2105:5213:10614
CATTAGGG
+
FFFFF:FF
@A00769:11:HC3HCDRXX:1:2105:32190:10614
CATTAGGG
+
FFFFFFFF
@A00769:11:HC3HCDRXX:1:2105:32615:10629
CATTAGGG
+
FFFFFFFF
@A00769:11:HC3HCDRXX:1:2105:16957:10661
CATTAGGG
+
FFFFFFFF
@A00769:11:HC3HCDRXX:1:2105:1407:10755
CATTAGGG
+
FFFFFFFF
@A00769:11:HC3HCDRXX:1:2105:32316:10770
CATTAGGG
+
FFF,:FFF
@A00769:11:HC3HCDRXX:1:2105:3143:10786
CATTAGGG
+
FFFFFFFF
@A00769:11:HC3HCDRXX:1:2105:2374:10864
CATTAGGG
+
FFFFFFFF
@A00769:11:HC3HCDRXX:1:2105:11035:10895
CATTAGGG
+
F:FFFFFF
@A00769:11:HC3HCDRXX:1:2105:8151:10911
CATTAGGG
+
FFFFFFFF
@A00769:11:HC3HCDRXX:1:2105:8079:10942
CATTAGGG
+
FF:FFFFF
@A00769:11:HC3HCDRXX:1:2105:4942:10958
CATTAGGG
+
FFFF:FFF
@A00769:11:HC3HCDRXX:1:2105:6406:10989
CATTAGGG
+
F:FFFFFF
@A00769:11:HC3HCDRXX:1:2105:22797:11005
CATTAGGG
+
FFFFFFFF
@A00769:11:HC3HCDRXX:1:2105:13530:11052
CATTAGGG
+
FF,FFFFF
@A00769:11:HC3HCDRXX:1:2105:26684:11068
CATTAGGG
+
:F:FF:,:
@A00769:11:HC3HCDRXX:1:2105:30427:11068
CATTAGGG
+
FFFFFFFF
@A00769:11:HC3HCDRXX:1:2105:9507:11130
CATTAGGG
+
FFFFFFFF
@A00769:11:HC3HCDRXX:1:2105:29487:11130
CATTAGGG
+
F:FFFFFF
@A00769:11:HC3HCDRXX:1:2105:1488:11303
CATTAGGG
+
FFFFFFFF
@A00769:11:HC3HCDRXX:1:2105:18430:11365
CATTAGGG
+
FF:FFFFF
@A00769:11:HC3HCDRXX:1:2105:5538:11490
CATTAGGG
+
FFFFFFFF
@A00769:11:HC3HCDRXX:1:2105:21459:11537
CATTAGGG
+
FFFFFFFF
@A00769:11:HC3HCDRXX:1:2105:5611:11584
CATTAGGG
+
FFFF:FFF
@A00769:11:HC3HCDRXX:1:2105:11695:11663
CATTAGGG
+
FFFFFFFF
@A00769:11:HC3HCDRXX:1:2105:9417:11819
CATTAGGG
+
FFFFFFFF
@A00769:11:HC3HCDRXX:1:2105:22661:11898
CATTAGGG
+
FFFFFFFF
@A00769:11:HC3HCDRXX:1:2105:4535:11913
CATTAGGG
+
F:FFFFFF
@A00769:11:HC3HCDRXX:1:2105:12310:11913
CATTAGGG
+
FFFFFF,F
@A00769:11:HC3HCDRXX:1:2105:25283:11929
CATTAGGG
+
FF:FFFFF
@A00769:11:HC3HCDRXX:1:2105:19741:12070
CATTAGGG
+
FFFFFFFF
@A00769:11:HC3HCDRXX:1:2105:22055:12070
CATTAGGG
+
FFFFFFFF
@A00769:11:HC3HCDRXX:1:2105:3459:12085
CATTAGGG
+
FFFFFFFF
@A00769:11:HC3HCDRXX:1:2105:5385:12164
CATTAGGG
+
FFFFFFFF
@A00769:11:HC3HCDRXX:1:2105:12825:12211
CATTAGGG
+
FFFFFFFF
@A00769:11:HC3HCDRXX:1:2105:11695:12289
CATTAGGG
+
FFFFFFFF
@A00769:11:HC3HCDRXX:1:2105:31376:12336
CATTAGGG
+
FFFFFFFF
@A00769:11:HC3HCDRXX:1:2105:21856:12383
CATTAGGG
+
FFFFFF:,
@A00769:11:HC3HCDRXX:1:2105:21730:12414
CATTAGGG
+
FF:FFFFF
@A00769:11:HC3HCDRXX:1:2105:23945:12493
CATTAGGG
+
FFFFFFFF
@A00769:11:HC3HCDRXX:1:2105:8766:12508
CATTAGGG
+
FFFFFFFF
@A00769:11:HC3HCDRXX:1:2105:22697:12524
CATTAGGG
+
FFFFFFFF
@A00769:11:HC3HCDRXX:1:2105:23095:12524
CATTAGGG
+
FFFFFFFF
@A00769:11:HC3HCDRXX:1:2105:23755:12571
CATTAGGG
+
FFF:FFF:
@A00769:11:HC3HCDRXX:1:2105:3115:12587
CATTAGGG
+
FFF:FFFF
@A00769:11:HC3HCDRXX:1:2105:17743:12587
CATTAGGG
+
FFFFFFFF
@A00769:11:HC3HCDRXX:1:2105:7482:12602
CATTAGGG
+
FFFFFFFF
@A00769:11:HC3HCDRXX:1:2105:9570:12618
CATTAGGG
+
FFF:F,:,
@A00769:11:HC3HCDRXX:1:2105:16875:12712
CATTAGGG
+
FFFFFFFF
@A00769:11:HC3HCDRXX:1:2105:4164:12743
CATTAGGG
+
FFFFFFFF
@A00769:11:HC3HCDRXX:1:2105:15185:12790
CATTAGGG
+
FFFFFFFF
@A00769:11:HC3HCDRXX:1:2105:16685:12853
CATTAGGG
+
FFFFFFFF
@A00769:11:HC3HCDRXX:1:2105:21377:12900
CATTAGGG
+
FFFFFFF:
@A00769:11:HC3HCDRXX:1:2105:8974:12962
CATTAGGG
+
FFFFFFFF
@A00769:11:HC3HCDRXX:1:2105:30237:13213
CATTAGGG
+
FFFFFFFF
@A00769:11:HC3HCDRXX:1:2105:1551:13260
CATTAGGG
+
FFFFFFFF
@A00769:11:HC3HCDRXX:1:2105:19904:13322
CATTAGGG
+
:F:FF:FF
@A00769:11:HC3HCDRXX:1:2105:14335:13448
CATTAGGG
+
,FFFFFFF
@A00769:11:HC3HCDRXX:1:2105:15347:13448
CATTAGGG
+
FFFFFFFF
@A00769:11:HC3HCDRXX:1:2105:12020:13479
CATTAGGG
+
,FFFF:FF
@A00769:11:HC3HCDRXX:1:2105:29532:13526
CATTAGGG
+
FF:,FFFF
@A00769:11:HC3HCDRXX:1:2105:14669:13714
CATTAGGG
+
FFFFFFFF
@A00769:11:HC3HCDRXX:1:2105:14687:13745
CATTAGGG
+
:FFF:F::
@A00769:11:HC3HCDRXX:1:2105:9362:13823
CATTAGGG
+
FF:FFFFF
@A00769:11:HC3HCDRXX:1:2105:25735:13870
CATTAGGG
+
FFFFFFFF
@A00769:11:HC3HCDRXX:1:2105:13467:13949
CATTAGGG
+
FFFFFFFF
@A00769:11:HC3HCDRXX:1:2105:26178:13949
CATTAGGG
+
FFFFFFFF
@A00769:11:HC3HCDRXX:1:2105:3224:14027
CATTAGGG
+
FFFFFFFF
@A00769:11:HC3HCDRXX:1:2105:23818:14027
CATTAGGG
+
FF:FFFFF
@A00769:11:HC3HCDRXX:1:2105:9525:14043
CATTAGGG
+
FF:,F:FF
@A00769:11:HC3HCDRXX:1:2105:14886:14058
CATTAGGG
+
FFFFFFFF
@A00769:11:HC3HCDRXX:1:2105:4273:14090
CATTAGGG
+
FFFFFFFF
@A00769:11:HC3HCDRXX:1:2105:25952:14090
CATTAGGG
+
FFFFF:FF
@A00769:11:HC3HCDRXX:1:2105:28085:14152
CATTAGGG
+
FFFFFFFF
@A00769:11:HC3HCDRXX:1:2105:13982:14215
CATTAGGG
+
FF:FFFFF
@A00769:11:HC3HCDRXX:1:2105:23185:14309
CATTAGGG
+
FFFFFFFF
@A00769:11:HC3HCDRXX:1:2105:2031:14559
CATTAGGG
+
FFFFFFFF
@A00769:11:HC3HCDRXX:1:2105:4598:14591
CATTAGGG
+
FFFFFFFF
@A00769:11:HC3HCDRXX:1:2105:18629:14591
CATTAGGG
+
FFFFFFFF
@A00769:11:HC3HCDRXX:1:2105:17481:14606
CATTAGGG
+
FFFFFFFF
@A00769:11:HC3HCDRXX:1:2105:30825:14606
CATTAGGG
+
FFFFFFFF
@A00769:11:HC3HCDRXX:1:2105:13395:14669
CATTAGGG
+
FF,FF:FF
@A00769:11:HC3HCDRXX:1:2105:4996:14779
CATTAGGG
+
F:FFFFFF
@A00769:11:HC3HCDRXX:1:2105:10068:14794
CATTAGGG
+
FFFFFFFF
@A00769:11:HC3HCDRXX:1:2105:13584:14841
CATTAGGG
+
F:FFFFFF
@A00769:11:HC3HCDRXX:1:2105:5674:14920
CATTAGGG
+
:F,FFF,,
@A00769:11:HC3HCDRXX:1:2105:25391:15123
CATTAGGG
+
FFFFFFFF
@A00769:11:HC3HCDRXX:1:2105:22299:15248
CATTAGGG
+
:FFFF:,:
@A00769:11:HC3HCDRXX:1:2105:24894:15358
CATTAGGG
+
FFFFFFFF
@A00769:11:HC3HCDRXX:1:2105:5095:15452
CATTAGGG
+
FFFFFFFF
@A00769:11:HC3HCDRXX:1:2105:21296:15452
CATTAGGG
+
FF:F:FFF
@A00769:11:HC3HCDRXX:1:2105:6352:15624
CATTAGGG
+
FFFFFFFF
@A00769:11:HC3HCDRXX:1:2105:10610:15671
CATTAGGG
+
FF,FF,:F
@A00769:11:HC3HCDRXX:1:2105:6108:15734
CATTAGGG
+
FFFFFFFF
@A00769:11:HC3HCDRXX:1:2105:7310:15843
CATTAGGG
+
:FFFF,FF
@A00769:11:HC3HCDRXX:1:2105:16441:15843
CATTAGGG
+
FFFFFFFF
@A00769:11:HC3HCDRXX:1:2105:16215:15890
CATTAGGG
+
FFFFFFFF
@A00769:11:HC3HCDRXX:1:2105:19009:16031
CATTAGGG
+
F:FF:FFF
@A00769:11:HC3HCDRXX:1:2105:16875:16063
CATTAGGG
+
FFFFFFFF
@A00769:11:HC3HCDRXX:1:2105:22788:16094
CATTAGGG
+
FFFFFFFF
@A00769:11:HC3HCDRXX:1:2105:7355:16141
CATTAGGG
+
F::FF:FF
@A00769:11:HC3HCDRXX:1:2105:28076:16203
CATTAGGG
+
FFFFFFFF
@A00769:11:HC3HCDRXX:1:2105:23619:16219
CATTAGGG
+
,F:,FFF:
@A00769:11:HC3HCDRXX:1:2105:5945:16235
CATTAGGG
+
FFFFFFFF
@A00769:11:HC3HCDRXX:1:2105:25916:16250
CATTAGGG
+
:F:FFFFF
@A00769:11:HC3HCDRXX:1:2105:30110:16250
CATTAGGG
+
FFFFFFFF
@A00769:11:HC3HCDRXX:1:2105:12509:16266
CATTAGGG
+
FFFFFFF:
@A00769:11:HC3HCDRXX:1:2105:27778:16282
CATTAGGG
+
FFFFFFFF
@A00769:11:HC3HCDRXX:1:2105:5575:16313
CATTAGGG
+
FF:FFFFF
@A00769:11:HC3HCDRXX:1:2105:14479:16454
CATTAGGG
+
FFFFFFFF
@A00769:11:HC3HCDRXX:1:2105:13666:16830
CATTAGGG
+
FFFFFFFF
@A00769:11:HC3HCDRXX:1:2105:13575:16955
CATTAGGG
+
FFFFFFFF
@A00769:11:HC3HCDRXX:1:2105:21549:16986
CATTAGGG
+
,F:F,FFF
@A00769:11:HC3HCDRXX:1:2105:29351:17002
CATTAGGG
+
:FFFFFFF
@A00769:11:HC3HCDRXX:1:2105:27642:17049
CATTAGGG
+
,FFFFFFF
@A00769:11:HC3HCDRXX:1:2105:6569:17065
CATTAGGG
+
FFFFFFFF
@A00769:11:HC3HCDRXX:1:2105:8097:17080
CATTAGGG
+
FFFFFFFF
@A00769:11:HC3HCDRXX:1:2105:4318:17174
CATTAGGG
+
FFFFFFFF
@A00769:11:HC3HCDRXX:1:2105:5023:17174
CATTAGGG
+
FFFFFFFF
@A00769:11:HC3HCDRXX:1:2105:29541:17268
CATTAGGG
+
:FFFFFFF
@A00769:11:HC3HCDRXX:1:2105:27525:17409
CATTAGGG
+
:F:FFFFF
@A00769:11:HC3HCDRXX:1:2105:11261:17425
CATTAGGG
+
,FFFFFFF
@A00769:11:HC3HCDRXX:1:2105:20952:17487
CATTAGGG
+
FFFFFFFF
@A00769:11:HC3HCDRXX:1:2105:22164:17519
CATTAGGG
+
FFFFFFFF
@A00769:11:HC3HCDRXX:1:2105:23863:17550
CATTAGGG
+
FFFFFFFF
@A00769:11:HC3HCDRXX:1:2105:23113:17628
CATTAGGG
+
FFFFFFFF
@A00769:11:HC3HCDRXX:1:2105:14959:17722
CATTAGGG
+
FF:FFFFF
@A00769:11:HC3HCDRXX:1:2105:10990:17769
CATTAGGG
+
FFFFFFFF
@A00769:11:HC3HCDRXX:1:2105:23990:17832
CATTAGGG
+
FFFFFFFF
@A00769:11:HC3HCDRXX:1:2105:21875:17863
CATTAGGG
+
FFFFFFFF
@A00769:11:HC3HCDRXX:1:2105:7157:17895
CATTAGGG
+
FFFFFFFF
@A00769:11:HC3HCDRXX:1:2105:12617:17957
CATTAGGG
+
FFFFFFFF
@A00769:11:HC3HCDRXX:1:2105:21025:17989
CATTAGGG
+
FF:F:FFF
@A00769:11:HC3HCDRXX:1:2105:6822:18067
CATTAGGG
+
FFFFFFFF
@A00769:11:HC3HCDRXX:1:2105:5873:18114
CATTAGGG
+
FFFFFFFF
@A00769:11:HC3HCDRXX:1:2105:3712:18129
CATTAGGG
+
FFFFFFFF
@A00769:11:HC3HCDRXX:1:2105:11514:18176
CATTAGGG
+
FFFFFFFF
@A00769:11:HC3HCDRXX:1:2105:14091:18223
CATTAGGG
+
FFFFFFFF
@A00769:11:HC3HCDRXX:1:2105:20419:18255
CATTAGGG
+
FFFFFFFF
@A00769:11:HC3HCDRXX:1:2105:28827:18255
CATTAGGG
+
F:FFFFFF
@A00769:11:HC3HCDRXX:1:2105:5520:18505
CATTAGGG
+
FFFFFFFF
@A00769:11:HC3HCDRXX:1:2105:31729:18521
CATTAGGG
+
FFFFFFFF
@A00769:11:HC3HCDRXX:1:2105:17852:18537
CATTAGGG
+
FFFFFFFF
@A00769:11:HC3HCDRXX:1:2105:29071:18615
CATTAGGG
+
FFFFFFFF
@A00769:11:HC3HCDRXX:1:2105:31955:18630
CATTAGGG
+
FFFFFFFF
@A00769:11:HC3HCDRXX:1:2105:15628:18787
CATTAGGG
+
FF::FFFF
@A00769:11:HC3HCDRXX:1:2105:21052:18787
CATTAGGG
+
FFFFFFFF
@A00769:11:HC3HCDRXX:1:2105:13358:18865
CATTAGGG
+
FFFFFFFF
@A00769:11:HC3HCDRXX:1:2105:31485:18944
CATTAGGG
+
FFFFFFFF
@A00769:11:HC3HCDRXX:1:2105:17626:18959
CATTAGGG
+
FFFFFFFF
@A00769:11:HC3HCDRXX:1:2105:2374:19069
CATTAGGG
+
FF:FFFFF
@A00769:11:HC3HCDRXX:1:2105:1461:19085
CATTAGGG
+
:F:FFFFF
@A00769:11:HC3HCDRXX:1:2105:13431:19085
CATTAGGG
+
FFFFFFFF
@A00769:11:HC3HCDRXX:1:2105:26684:19085
CATTAGGG
+
FFFFFFFF
@A00769:11:HC3HCDRXX:1:2105:26883:19116
CATTAGGG
+
FFFFFFFF
@A00769:11:HC3HCDRXX:1:2105:12075:19179
CATTAGGG
+
FFFFFFFF
@A00769:11:HC3HCDRXX:1:2105:3097:19319
CATTAGGG
+
FFFFFFFF
@A00769:11:HC3HCDRXX:1:2105:7780:19476
CATTAGGG
+
FFFFFFFF
@A00769:11:HC3HCDRXX:1:2105:3486:19492
CATTAGGG
+
FF:FFFFF
@A00769:11:HC3HCDRXX:1:2105:11153:19492
CATTAGGG
+
FFFFFFFF
@A00769:11:HC3HCDRXX:1:2105:11740:19507
CATTAGGG
+
FFFFFFFF
@A00769:11:HC3HCDRXX:1:2105:3839:19633
CATTAGGG
+
F:FFFFFF
@A00769:11:HC3HCDRXX:1:2105:1732:19648
CATTAGGG
+
FFFFFFFF
@A00769:11:HC3HCDRXX:1:2105:5412:19758
CATTAGGG
+
FFFFFFFF
@A00769:11:HC3HCDRXX:1:2105:7428:19836
CATTAGGG
+
FFFFFFFF
@A00769:11:HC3HCDRXX:1:2105:6849:19930
CATTAGGG
+
,:FFFFFF
@A00769:11:HC3HCDRXX:1:2105:8024:19993
CATTAGGG
+
FFFFFFFF
@A00769:11:HC3HCDRXX:1:2105:13214:19993
CATTAGGG
+
FFFFFFFF
@A00769:11:HC3HCDRXX:1:2105:31665:20040
CATTAGGG
+
FFF:FFFF
@A00769:11:HC3HCDRXX:1:2105:16658:20071
CATTAGGG
+
FF:FFFFF
@A00769:11:HC3HCDRXX:1:2105:1732:20275
CATTAGGG
+
FFFFFFFF
@A00769:11:HC3HCDRXX:1:2105:2383:20275
CATTAGGG
+
FFF,FF::
@A00769:11:HC3HCDRXX:1:2105:20148:20353
CATTAGGG
+
FFFFFFFF
@A00769:11:HC3HCDRXX:1:2105:30309:20353
CATTAGGG
+
FFFFFFFF
@A00769:11:HC3HCDRXX:1:2105:3278:20384
CATTAGGG
+
FFFFFFFF
@A00769:11:HC3HCDRXX:1:2105:21477:20431
CATTAGGG
+
FFFFFFFF
@A00769:11:HC3HCDRXX:1:2105:24108:20478
CATTAGGG
+
FFFFFFFF
@A00769:11:HC3HCDRXX:1:2105:9390:20509
CATTAGGG
+
FF,FF,FF
@A00769:11:HC3HCDRXX:1:2105:25400:20556
CATTAGGG
+
FFFFFFFF
@A00769:11:HC3HCDRXX:1:2105:26051:20619
CATTAGGG
+
FF,FFFFF
@A00769:11:HC3HCDRXX:1:2105:4146:20666
CATTAGGG
+
FFFFFFFF
@A00769:11:HC3HCDRXX:1:2105:18258:20713
CATTAGGG
+
FFFFFFFF
@A00769:11:HC3HCDRXX:1:2105:16803:20729
CATTAGGG
+
:FFFFFFF
@A00769:11:HC3HCDRXX:1:2105:18313:20744
CATTAGGG
+
FF:FFFFF
@A00769:11:HC3HCDRXX:1:2105:8820:20776
CATTAGGG
+
FFFFFFFF
@A00769:11:HC3HCDRXX:1:2105:1081:20807
CATTAGGG
+
FFFFFFFF
@A00769:11:HC3HCDRXX:1:2105:11930:20838
CATTAGGG
+
FFFFFFFF
@A00769:11:HC3HCDRXX:1:2105:14190:20932
CATTAGGG
+
FFFFFFFF
@A00769:11:HC3HCDRXX:1:2105:25617:20932
CATTAGGG
+
FFFF:FFF
@A00769:11:HC3HCDRXX:1:2105:16821:20948
CATTAGGG
+
FFFFFFFF
@A00769:11:HC3HCDRXX:1:2105:2148:20964
CATTAGGG
+
FFFFFFFF
@A00769:11:HC3HCDRXX:1:2105:2401:21120
CATTAGGG
+
FFF,F:F:
@A00769:11:HC3HCDRXX:1:2105:32633:21339
CATTAGGG
+
FFFFFFFF
@A00769:11:HC3HCDRXX:1:2105:3757:21402
CATTAGGG
+
FFFFFFFF
@A00769:11:HC3HCDRXX:1:2105:2618:21433
CATTAGGG
+
::FF,FFF
@A00769:11:HC3HCDRXX:1:2105:23267:21496
CATTAGGG
+
FFFFFFFF
@A00769:11:HC3HCDRXX:1:2105:31891:21496
CATTAGGG
+
FFFFFFFF
@A00769:11:HC3HCDRXX:1:2105:3269:21527
CATTAGGG
+
F:FFFFFF
@A00769:11:HC3HCDRXX:1:2105:25735:21543
CATTAGGG
+
FFFFFFFF
@A00769:11:HC3HCDRXX:1:2105:21947:21621
CATTAGGG
+
FFFFFFFF
@A00769:11:HC3HCDRXX:1:2105:29749:21637
CATTAGGG
+
FFFFFFFF
@A00769:11:HC3HCDRXX:1:2105:24514:21684
CATTAGGG
+
FF:FF:FF
@A00769:11:HC3HCDRXX:1:2105:4806:21809
CATTAGGG
+
FFFFFFFF
@A00769:11:HC3HCDRXX:1:2105:18982:21840
CATTAGGG
+
FFFFFFFF
@A00769:11:HC3HCDRXX:1:2105:30644:21840
CATTAGGG
+
:FFFFFFF
@A00769:11:HC3HCDRXX:1:2105:4788:21903
CATTAGGG
+
FFFFFFFF
@A00769:11:HC3HCDRXX:1:2105:26142:21966
CATTAGGG
+
FFFFFFFF
@A00769:11:HC3HCDRXX:1:2105:30337:21966
CATTAGGG
+
FFFFFFFF
@A00769:11:HC3HCDRXX:1:2105:17653:22044
CATTAGGG
+
FFFFFFFF
@A00769:11:HC3HCDRXX:1:2105:20374:22060
CATTAGGG
+
FFFFFFFF
@A00769:11:HC3HCDRXX:1:2105:13729:22075
CATTAGGG
+
FFFFFFFF
@A00769:11:HC3HCDRXX:1:2105:4146:22106
CATTAGGG
+
FFFFFFFF
@A00769:11:HC3HCDRXX:1:2105:17038:22138
CATTAGGG
+
FFFFFFFF
@A00769:11:HC3HCDRXX:1:2105:20862:22185
CATTAGGG
+
FFFFFFFF
@A00769:11:HC3HCDRXX:1:2105:1940:22232
CATTAGGG
+
FFFFFFFF
@A00769:11:HC3HCDRXX:1:2105:23583:22263
CATTAGGG
+
F:FFFFFF
@A00769:11:HC3HCDRXX:1:2105:8802:22279
CATTAGGG
+
FFFFFFFF
@A00769:11:HC3HCDRXX:1:2105:14959:22294
CATTAGGG
+
FFFF:FFF
@A00769:11:HC3HCDRXX:1:2105:28772:22326
CATTAGGG
+
FFFFFFFF
@A00769:11:HC3HCDRXX:1:2105:16062:22357
CATTAGGG
+
FFFFFFFF
@A00769:11:HC3HCDRXX:1:2105:2220:22373
CATTAGGG
+
FFFFFFFF
@A00769:11:HC3HCDRXX:1:2105:8829:22388
CATTAGGG
+
F,FFF:F:
@A00769:11:HC3HCDRXX:1:2105:32651:22435
CATTAGGG
+
FFFFFFFF
@A00769:11:HC3HCDRXX:1:2105:4942:22514
CATTAGGG
+
FFFFFFFF
@A00769:11:HC3HCDRXX:1:2105:24578:22608
CATTAGGG
+
,:,,,F,,
@A00769:11:HC3HCDRXX:1:2105:12608:22639
CATTAGGG
+
FFFFFFFF
@A00769:11:HC3HCDRXX:1:2105:4318:22654
CATTAGGG
+
FFFFFFFF
@A00769:11:HC3HCDRXX:1:2105:12219:22686
CATTAGGG
+
FFFFFFFF
@A00769:11:HC3HCDRXX:1:2105:32759:22717
CATTAGGG
+
FFFFFFFF
@A00769:11:HC3HCDRXX:1:2105:7057:22764
CATTAGGG
+
FFFFFFFF
@A00769:11:HC3HCDRXX:1:2105:3459:22827
CATTAGGG
+
FFFFFFFF
@A00769:11:HC3HCDRXX:1:2105:8169:22874
CATTAGGG
+
F:FFFFFF
@A00769:11:HC3HCDRXX:1:2105:18882:22889
CATTAGGG
+
FFFFFFFF
@A00769:11:HC3HCDRXX:1:2105:26793:22968
CATTAGGG
+
FFFFFFFF
@A00769:11:HC3HCDRXX:1:2105:15383:23030
CATTAGGG
+
FFFFFFFF
@A00769:11:HC3HCDRXX:1:2105:17011:23030
CATTAGGG
+
FFFFFFFF
@A00769:11:HC3HCDRXX:1:2105:18457:23030
CATTAGGG
+
FFFFFFFF
@A00769:11:HC3HCDRXX:1:2105:21441:23030
CATTAGGG
+
FF:FFFFF
@A00769:11:HC3HCDRXX:1:2105:7355:23062
CATTAGGG
+
FFFF:FFF
@A00769:11:HC3HCDRXX:1:2105:9480:23077
CATTAGGG
+
FFFFFFFF
@A00769:11:HC3HCDRXX:1:2105:20030:23156
CATTAGGG
+
FF:FFFFF
@A00769:11:HC3HCDRXX:1:2105:9697:23202
CATTAGGG
+
FFFFFFFF
@A00769:11:HC3HCDRXX:1:2105:27769:23218
CATTAGGG
+
FFFFFFFF
@A00769:11:HC3HCDRXX:1:2105:23773:23406
CATTAGGG
+
FFFFFFFF
@A00769:11:HC3HCDRXX:1:2105:26946:23422
CATTAGGG
+
FFFFFFFF
@A00769:11:HC3HCDRXX:1:2105:25491:23437
CATTAGGG
+
FFFFFFFF
@A00769:11:HC3HCDRXX:1:2105:30029:23437
CATTAGGG
+
FFFFFFFF
@A00769:11:HC3HCDRXX:1:2105:28583:23469
CATTAGGG
+
:F,,F,FF
@A00769:11:HC3HCDRXX:1:2105:21884:23547
CATTAGGG
+
FFFFFFFF
@A00769:11:HC3HCDRXX:1:2105:10899:23594
CATTAGGG
+
FF:FFFFF
@A00769:11:HC3HCDRXX:1:2105:27787:23625
CATTAGGG
+
FFFFFFFF
@A00769:11:HC3HCDRXX:1:2105:7500:23657
CATTAGGG
+
FFFFFFFF
@A00769:11:HC3HCDRXX:1:2105:9968:23735
CATTAGGG
+
FFFFFFFF
@A00769:11:HC3HCDRXX:1:2105:4743:23829
CATTAGGG
+
FFFF:FFF
@A00769:11:HC3HCDRXX:1:2105:6714:23954
CATTAGGG
+
FFFFFFFF
@A00769:11:HC3HCDRXX:1:2105:6931:23954
CATTAGGG
+
FFFFFFFF
@A00769:11:HC3HCDRXX:1:2105:10122:24032
CATTAGGG
+
FFFFFFFF
@A00769:11:HC3HCDRXX:1:2105:24171:24032
CATTAGGG
+
FFFFFFFF
@A00769:11:HC3HCDRXX:1:2105:28583:24032
CATTAGGG
+
FFFFFFFF
@A00769:11:HC3HCDRXX:1:2105:16486:24095
CATTAGGG
+
FFFFFFFF
@A00769:11:HC3HCDRXX:1:2105:9842:24111
CATTAGGG
+
FFFFFFFF
@A00769:11:HC3HCDRXX:1:2105:16423:24111
CATTAGGG
+
FFFFFFFF
@A00769:11:HC3HCDRXX:1:2105:4607:24158
CATTAGGG
+
FFFFFFFF
@A00769:11:HC3HCDRXX:1:2105:18285:24205
CATTAGGG
+
FFFFFFFF
@A00769:11:HC3HCDRXX:1:2105:19461:24298
CATTAGGG
+
F:,FFF,,
@A00769:11:HC3HCDRXX:1:2105:7663:24408
CATTAGGG
+
FFFFFFFF
@A00769:11:HC3HCDRXX:1:2105:29767:24518
CATTAGGG
+
FFFFFFFF
@A00769:11:HC3HCDRXX:1:2105:12843:24549
CATTAGGG
+
FFFFFFFF
@A00769:11:HC3HCDRXX:1:2105:17192:24690
CATTAGGG
+
FFFFFFFF
@A00769:11:HC3HCDRXX:1:2105:31675:24690
CATTAGGG
+
FFFFFFFF
@A00769:11:HC3HCDRXX:1:2105:11686:24706
CATTAGGG
+
FFFFFFFF
@A00769:11:HC3HCDRXX:1:2105:27489:24737
CATTAGGG
+
FFFFFFFF
@A00769:11:HC3HCDRXX:1:2105:15058:24752
CATTAGGG
+
FF:FFFFF
@A00769:11:HC3HCDRXX:1:2105:29125:24752
CATTAGGG
+
FFFFFFFF
@A00769:11:HC3HCDRXX:1:2105:8477:24878
CATTAGGG
+
FFFFFFFF
@A00769:11:HC3HCDRXX:1:2105:10646:24878
CATTAGGG
+
FFFFFFFF
@A00769:11:HC3HCDRXX:1:2105:19795:24878
CATTAGGG
+
FFFFFFFF
@A00769:11:HC3HCDRXX:1:2105:13169:24987
CATTAGGG
+
FFFFFFFF
@A00769:11:HC3HCDRXX:1:2105:14579:25019
CATTAGGG
+
FFFFFFFF
@A00769:11:HC3HCDRXX:1:2105:6912:25050
CATTAGGG
+
FFFFFFFF
@A00769:11:HC3HCDRXX:1:2105:26332:25081
CATTAGGG
+
FFFFFFFF
@A00769:11:HC3HCDRXX:1:2105:24189:25097
CATTAGGG
+
FFFFFFFF
@A00769:11:HC3HCDRXX:1:2105:6180:25222
CATTAGGG
+
FFFFFFFF
@A00769:11:HC3HCDRXX:1:2105:1931:25379
CATTAGGG
+
FFFFFFFF
@A00769:11:HC3HCDRXX:1:2105:8061:25379
CATTAGGG
+
FFFFFFFF
@A00769:11:HC3HCDRXX:1:2105:31304:25394
CATTAGGG
+
FFFFFFFF
@A00769:11:HC3HCDRXX:1:2105:2058:25598
CATTAGGG
+
FFFFFFFF
@A00769:11:HC3HCDRXX:1:2105:22797:25661
CATTAGGG
+
FFFFFFFF
@A00769:11:HC3HCDRXX:1:2105:3595:25692
CATTAGGG
+
FFFFFFFF
@A00769:11:HC3HCDRXX:1:2105:11017:25739
CATTAGGG
+
FFF,FFFF
@A00769:11:HC3HCDRXX:1:2105:2519:25770
CATTAGGG
+
FFFFFFFF
@A00769:11:HC3HCDRXX:1:2105:24822:25817
CATTAGGG
+
FFFF,FFF
@A00769:11:HC3HCDRXX:1:2105:10637:25895
CATTAGGG
+
,FFFFFFF
@A00769:11:HC3HCDRXX:1:2105:15429:25958
CATTAGGG
+
:FFFFFFF
@A00769:11:HC3HCDRXX:1:2105:8621:26005
CATTAGGG
+
FFFFFFFF
@A00769:11:HC3HCDRXX:1:2105:22092:26005
CATTAGGG
+
FFFFFFFF
@A00769:11:HC3HCDRXX:1:2105:12816:26036
CATTAGGG
+
FFFFFFFF
@A00769:11:HC3HCDRXX:1:2105:10429:26068
CATTAGGG
+
FFFFFFFF
@A00769:11:HC3HCDRXX:1:2105:30725:26115
CATTAGGG
+
FFFFFFFF
@A00769:11:HC3HCDRXX:1:2105:10538:26162
CATTAGGG
+
FFFFFFFF
@A00769:11:HC3HCDRXX:1:2105:23330:26177
CATTAGGG
+
FFFFFFFF
@A00769:11:HC3HCDRXX:1:2105:26784:26177
CATTAGGG
+
FFFFFFFF
@A00769:11:HC3HCDRXX:1:2105:7410:26224
CATTAGGG
+
FFFFFFFF
@A00769:11:HC3HCDRXX:1:2105:7862:26224
CATTAGGG
+
FFFFFFFF
@A00769:11:HC3HCDRXX:1:2105:7355:26256
CATTAGGG
+
:FF:F,FF
@A00769:11:HC3HCDRXX:1:2105:24451:26303
CATTAGGG
+
FFFFFFFF
@A00769:11:HC3HCDRXX:1:2105:10230:26318
CATTAGGG
+
FFFFFFFF
@A00769:11:HC3HCDRXX:1:2105:11595:26365
CATTAGGG
+
FFFFFFFF
@A00769:11:HC3HCDRXX:1:2105:32334:26459
CATTAGGG
+
FF,FF,,,
@A00769:11:HC3HCDRXX:1:2105:14036:26490
CATTAGGG
+
FFFFFFFF
@A00769:11:HC3HCDRXX:1:2105:19244:26553
CATTAGGG
+
FF:FFFFF
@A00769:11:HC3HCDRXX:1:2105:30156:26600
CATTAGGG
+
FFFFFFFF
@A00769:11:HC3HCDRXX:1:2105:11017:26647
CATTAGGG
+
FFFFFFFF
@A00769:11:HC3HCDRXX:1:2105:32705:26694
CATTAGGG
+
FFFFFFFF
@A00769:11:HC3HCDRXX:1:2105:23927:26741
CATTAGGG
+
FFFFFFFF
@A00769:11:HC3HCDRXX:1:2105:16107:26850
CATTAGGG
+
FFFFFFFF
@A00769:11:HC3HCDRXX:1:2105:25961:26882
CATTAGGG
+
FFFFFFFF
@A00769:11:HC3HCDRXX:1:2105:19018:26944
CATTAGGG
+
FFFFFFFF
@A00769:11:HC3HCDRXX:1:2105:18557:27023
CATTAGGG
+
FFFFFFFF
@A00769:11:HC3HCDRXX:1:2105:4553:27132
CATTAGGG
+
FFFFFFFF
@A00769:11:HC3HCDRXX:1:2105:3369:27305
CATTAGGG
+
FFFFFFFF
@A00769:11:HC3HCDRXX:1:2105:15890:27383
CATTAGGG
+
FF,F:FFF
@A00769:11:HC3HCDRXX:1:2105:5972:27430
CATTAGGG
+
FFFFFFF:
@A00769:11:HC3HCDRXX:1:2105:22544:27477
CATTAGGG
+
FFF,FFFF
@A00769:11:HC3HCDRXX:1:2105:3215:27508
CATTAGGG
+
FFFFFFFF
@A00769:11:HC3HCDRXX:1:2105:11388:27571
CATTAGGG
+
,FFFFFFF
@A00769:11:HC3HCDRXX:1:2105:7211:27602
CATTAGGG
+
FFFFFFFF
@A00769:11:HC3HCDRXX:1:2105:29071:27602
CATTAGGG
+
FFFFFFFF
@A00769:11:HC3HCDRXX:1:2105:18331:27665
CATTAGGG
+
FFFFFFFF
@A00769:11:HC3HCDRXX:1:2105:4869:27774
CATTAGGG
+
FFFFFFFF
@A00769:11:HC3HCDRXX:1:2105:22128:27790
CATTAGGG
+
FFFFFFFF
@A00769:11:HC3HCDRXX:1:2105:2718:27806
CATTAGGG
+
FFFFF::,
@A00769:11:HC3HCDRXX:1:2105:25337:27806
CATTAGGG
+
FFFFFFFF
@A00769:11:HC3HCDRXX:1:2105:31295:27884
CATTAGGG
+
FFFF:FFF
@A00769:11:HC3HCDRXX:1:2105:12726:27946
CATTAGGG
+
FFFFFFFF
@A00769:11:HC3HCDRXX:1:2105:5819:28009
CATTAGGG
+
FFFFFFFF
@A00769:11:HC3HCDRXX:1:2105:25509:28009
CATTAGGG
+
F:FFFFFF
@A00769:11:HC3HCDRXX:1:2105:2175:28338
CATTAGGG
+
FFFFFFFF
@A00769:11:HC3HCDRXX:1:2105:7292:28338
CATTAGGG
+
F:FFFFFF
@A00769:11:HC3HCDRXX:1:2105:22544:28447
CATTAGGG
+
FFFFFFFF
@A00769:11:HC3HCDRXX:1:2105:16794:28698
CATTAGGG
+
FFFFFFFF
@A00769:11:HC3HCDRXX:1:2105:1913:28729
CATTAGGG
+
FFFFFFFF
@A00769:11:HC3HCDRXX:1:2105:25536:28745
CATTAGGG
+
FFF:FFFF
@A00769:11:HC3HCDRXX:1:2105:25437:28792
CATTAGGG
+
FFFFFFFF
@A00769:11:HC3HCDRXX:1:2105:10682:28823
CATTAGGG
+
FFFFFFFF
@A00769:11:HC3HCDRXX:1:2105:3947:28839
CATTAGGG
+
FFFFFFFF
@A00769:11:HC3HCDRXX:1:2105:14127:28964
CATTAGGG
+
FFFFFFFF
@A00769:11:HC3HCDRXX:1:2105:12011:28995
CATTAGGG
+
FFFFFFFF
@A00769:11:HC3HCDRXX:1:2105:3676:29058
CATTAGGG
+
FFFFFFFF
@A00769:11:HC3HCDRXX:1:2105:11867:29089
CATTAGGG
+
FFFFFFFF
@A00769:11:HC3HCDRXX:1:2105:1696:29105
CATTAGGG
+
FFFFFFFF
@A00769:11:HC3HCDRXX:1:2105:3360:29262
CATTAGGG
+
FFFFFFFF
@A00769:11:HC3HCDRXX:1:2105:25211:29309
CATTAGGG
+
F:FFFFFF
@A00769:11:HC3HCDRXX:1:2105:9625:29434
CATTAGGG
+
FFFFFFFF
@A00769:11:HC3HCDRXX:1:2105:30454:29434
CATTAGGG
+
FFFFFFFF
@A00769:11:HC3HCDRXX:1:2105:5059:29512
CATTAGGG
+
FF:F:FF:
@A00769:11:HC3HCDRXX:1:2105:14977:29622
CATTAGGG
+
F,FFFFFF
@A00769:11:HC3HCDRXX:1:2105:28619:29669
CATTAGGG
+
FFFFFFFF
@A00769:11:HC3HCDRXX:1:2105:31819:29669
CATTAGGG
+
FFF:FFFF
@A00769:11:HC3HCDRXX:1:2105:1190:29919
CATTAGGG
+
FFFFFFFF
@A00769:11:HC3HCDRXX:1:2105:19868:29951
CATTAGGG
+
FFFFFFFF
@A00769:11:HC3HCDRXX:1:2105:13313:29966
CATTAGGG
+
FFFFFFFF
@A00769:11:HC3HCDRXX:1:2105:16360:30044
CATTAGGG
+
FFFF,FFF
@A00769:11:HC3HCDRXX:1:2105:28836:30076
CATTAGGG
+
FFFFFFFF
@A00769:11:HC3HCDRXX:1:2105:4969:30107
CATTAGGG
+
FFFFFFFF
@A00769:11:HC3HCDRXX:1:2105:19009:30279
CATTAGGG
+
FFFFFFFF
@A00769:11:HC3HCDRXX:1:2105:4797:30311
CATTAGGG
+
F,FFFFFF
@A00769:11:HC3HCDRXX:1:2105:15302:30311
CATTAGGG
+
FFFFFFFF
@A00769:11:HC3HCDRXX:1:2105:27887:30311
CATTAGGG
+
FFFFFFFF
@A00769:11:HC3HCDRXX:1:2105:1714:30358
CATTAGGG
+
FFFFFFFF
@A00769:11:HC3HCDRXX:1:2105:14353:30452
CATTAGGG
+
FFFFFFFF
@A00769:11:HC3HCDRXX:1:2105:2582:30514
CATTAGGG
+
FFFFFFFF
@A00769:11:HC3HCDRXX:1:2105:5358:30530
CATTAGGG
+
FFFFFFFF
@A00769:11:HC3HCDRXX:1:2105:25663:30592
CATTAGGG
+
FFFFFFFF
@A00769:11:HC3HCDRXX:1:2105:26621:30592
CATTAGGG
+
FFFFFFFF
@A00769:11:HC3HCDRXX:1:2105:5900:30718
CATTAGGG
+
FFFFF:,F
@A00769:11:HC3HCDRXX:1:2105:27480:30859
CATTAGGG
+
FFFFFFFF
@A00769:11:HC3HCDRXX:1:2105:7139:30921
CATTAGGG
+
FFFFFFFF
@A00769:11:HC3HCDRXX:1:2105:26765:30937
CATTAGGG
+
FFFFFFFF
@A00769:11:HC3HCDRXX:1:2105:6244:31000
CATTAGGG
+
FFFF:FFF
@A00769:11:HC3HCDRXX:1:2105:7202:31000
CATTAGGG
+
FFFFFFFF
@A00769:11:HC3HCDRXX:1:2105:19316:31000
CATTAGGG
+
FFFFFFFF
@A00769:11:HC3HCDRXX:1:2105:20998:31062
CATTAGGG
+
FFFFFFFF
@A00769:11:HC3HCDRXX:1:2105:11415:31187
CATTAGGG
+
FFFFFFFF
@A00769:11:HC3HCDRXX:1:2105:26259:31313
CATTAGGG
+
FFFFFFFF
@A00769:11:HC3HCDRXX:1:2105:16857:31501
CATTAGGG
+
FFFFFFFF
@A00769:11:HC3HCDRXX:1:2105:7346:31532
CATTAGGG
+
FFF:FFFF
@A00769:11:HC3HCDRXX:1:2105:24894:31610
CATTAGGG
+
FF:FFFFF
@A00769:11:HC3HCDRXX:1:2105:19054:31641
CATTAGGG
+
FFFFFFFF
@A00769:11:HC3HCDRXX:1:2105:27317:31641
CATTAGGG
+
FFFFFFFF
@A00769:11:HC3HCDRXX:1:2105:23619:31751
CATTAGGG
+
FF:FFFFF
@A00769:11:HC3HCDRXX:1:2105:27163:31782
CATTAGGG
+
FFFFFFFF
@A00769:11:HC3HCDRXX:1:2105:31376:31782
CATTAGGG
+
FF:FFFFF
@A00769:11:HC3HCDRXX:1:2105:18475:31798
CATTAGGG
+
,FFFFFFF
@A00769:11:HC3HCDRXX:1:2105:14778:31845
CATTAGGG
+
FFFFFFFF
@A00769:11:HC3HCDRXX:1:2105:29469:32017
CATTAGGG
+
FFFFFFFF
@A00769:11:HC3HCDRXX:1:2105:4309:32064
CATTAGGG
+
FFFFFFFF
@A00769:11:HC3HCDRXX:1:2105:25482:32095
CATTAGGG
+
FF:FFFFF
@A00769:11:HC3HCDRXX:1:2105:31042:32111
CATTAGGG
+
FFFFFFFF
@A00769:11:HC3HCDRXX:1:2105:7536:32330
CATTAGGG
+
FFFFFFFF
@A00769:11:HC3HCDRXX:1:2105:8015:32377
CATTAGGG
+
FFFFFFFF
@A00769:11:HC3HCDRXX:1:2105:32443:32534
CATTAGGG
+
FFFFFFFF
@A00769:11:HC3HCDRXX:1:2105:23818:32565
CATTAGGG
+
FFFFFFFF
@A00769:11:HC3HCDRXX:1:2105:2844:32659
CATTAGGG
+
FFFFFFFF
@A00769:11:HC3HCDRXX:1:2105:29116:32690
CATTAGGG
+
FFFFFFFF
@A00769:11:HC3HCDRXX:1:2105:3595:32737
CATTAGGG
+
FFFFFFFF
@A00769:11:HC3HCDRXX:1:2105:3739:32769
CATTAGGG
+
FFFFFFFF
@A00769:11:HC3HCDRXX:1:2105:7500:32769
CATTAGGG
+
FFFFFFFF
@A00769:11:HC3HCDRXX:1:2105:25165:32769
CATTAGGG
+
FFFFFFFF
@A00769:11:HC3HCDRXX:1:2105:32244:32784
CATTAGGG
+
FFFFFFFF
@A00769:11:HC3HCDRXX:1:2105:32524:32800
CATTAGGG
+
FFFFFFFF
@A00769:11:HC3HCDRXX:1:2105:20609:32831
CATTAGGG
+
FFFFFFFF
@A00769:11:HC3HCDRXX:1:2105:14823:32925
CATTAGGG
+
FFFFFFF,
@A00769:11:HC3HCDRXX:1:2105:19108:33051
CATTAGGG
+
F:FFFFFF
@A00769:11:HC3HCDRXX:1:2105:15881:33160
CATTAGGG
+
FFFFFFFF
@A00769:11:HC3HCDRXX:1:2105:19705:33176
CATTAGGG
+
:,FFFFFF
@A00769:11:HC3HCDRXX:1:2105:32850:33207
CATTAGGG
+
:FFFFFFF
@A00769:11:HC3HCDRXX:1:2105:27724:33285
CATTAGGG
+
FFFFFFFF
@A00769:11:HC3HCDRXX:1:2105:24361:33317
CATTAGGG
+
FFFFFFFF
@A00769:11:HC3HCDRXX:1:2105:17806:33332
CATTAGGG
+
FFF,F::F
@A00769:11:HC3HCDRXX:1:2105:13801:33411
CATTAGGG
+
FFFFFFFF
@A00769:11:HC3HCDRXX:1:2105:18005:33426
CATTAGGG
+
FF,FFFFF
@A00769:11:HC3HCDRXX:1:2105:20410:33489
CATTAGGG
+
FFFFFFFF
@A00769:11:HC3HCDRXX:1:2105:15555:33505
CATTAGGG
+
FFFFFFFF
@A00769:11:HC3HCDRXX:1:2105:27796:33505
CATTAGGG
+
FFFFFFFF
@A00769:11:HC3HCDRXX:1:2105:3296:33536
CATTAGGG
+
FF,FF:FF
@A00769:11:HC3HCDRXX:1:2105:14796:33536
CATTAGGG
+
FFFFFFFF
@A00769:11:HC3HCDRXX:1:2105:18647:33536
CATTAGGG
+
FFFFFFFF
@A00769:11:HC3HCDRXX:1:2105:22254:33646
CATTAGGG
+
FFFFFFFF
@A00769:11:HC3HCDRXX:1:2105:32633:33677
CATTAGGG
+
FFFFFFFF
@A00769:11:HC3HCDRXX:1:2105:19660:33724
CATTAGGG
+
FFFF:FFF
@A00769:11:HC3HCDRXX:1:2105:30237:33786
CATTAGGG
+
FFFFFFFF
@A00769:11:HC3HCDRXX:1:2105:13150:33818
CATTAGGG
+
FFFFFFFF
@A00769:11:HC3HCDRXX:1:2105:25030:33818
CATTAGGG
+
FFFFFFFF
@A00769:11:HC3HCDRXX:1:2105:32506:33927
CATTAGGG
+
FFF:F:FF
@A00769:11:HC3HCDRXX:1:2105:8874:33959
CATTAGGG
+
FFFFFFFF
@A00769:11:HC3HCDRXX:1:2105:25581:33990
CATTAGGG
+
FFF:FFFF
@A00769:11:HC3HCDRXX:1:2105:12997:34021
CATTAGGG
+
FFFFFFFF
@A00769:11:HC3HCDRXX:1:2105:28311:34021
CATTAGGG
+
FFF,:F:F
@A00769:11:HC3HCDRXX:1:2105:25717:34037
CATTAGGG
+
:FFFF:FF
@A00769:11:HC3HCDRXX:1:2105:5141:34162
CATTAGGG
+
FFFFFFFF
@A00769:11:HC3HCDRXX:1:2105:23213:34272
CATTAGGG
+
FFFFFFFF
@A00769:11:HC3HCDRXX:1:2105:11758:34475
CATTAGGG
+
FFFFFFFF
@A00769:11:HC3HCDRXX:1:2105:15845:34601
CATTAGGG
+
FFFFFFFF
@A00769:11:HC3HCDRXX:1:2105:27498:34648
CATTAGGG
+
FFFFFFFF
@A00769:11:HC3HCDRXX:1:2105:1669:34851
CATTAGGG
+
FFFFF:FF
@A00769:11:HC3HCDRXX:1:2105:32253:34867
CATTAGGG
+
FFFFFFFF
@A00769:11:HC3HCDRXX:1:2105:17671:34976
CATTAGGG
+
FFFFFFFF
@A00769:11:HC3HCDRXX:1:2105:11803:35023
CATTAGGG
+
FFF:FFFF
@A00769:11:HC3HCDRXX:1:2105:11975:35039
CATTAGGG
+
FFFFFF:F
@A00769:11:HC3HCDRXX:1:2105:6795:35117
CATTAGGG
+
FFFFFFFF
@A00769:11:HC3HCDRXX:1:2105:28917:35133
CATTAGGG
+
FFFFFFFF
@A00769:11:HC3HCDRXX:1:2105:6822:35164
CATTAGGG
+
FFFFFFFF
@A00769:11:HC3HCDRXX:1:2105:14877:35430
CATTAGGG
+
:F,FFFFF
@A00769:11:HC3HCDRXX:1:2105:13440:35540
CATTAGGG
+
FFFFFFFF
@A00769:11:HC3HCDRXX:1:2105:16315:35634
CATTAGGG
+
FFFFF:FF
@A00769:11:HC3HCDRXX:1:2105:32009:35665
CATTAGGG
+
FFFFFFFF
@A00769:11:HC3HCDRXX:1:2105:20654:35697
CATTAGGG
+
FFF:FF:F
@A00769:11:HC3HCDRXX:1:2105:16875:35728
CATTAGGG
+
FFFFFFFF
@A00769:11:HC3HCDRXX:1:2105:19515:35759
CATTAGGG
+
FFFF:FFF
@A00769:11:HC3HCDRXX:1:2105:15221:35806
CATTAGGG
+
FFFFFFFF
@A00769:11:HC3HCDRXX:1:2105:24433:35853
CATTAGGG
+
FFFFFFFF
@A00769:11:HC3HCDRXX:1:2105:23303:35963
CATTAGGG
+
FFFFFFFF
@A00769:11:HC3HCDRXX:1:2105:24849:35978
CATTAGGG
+
FFFFFFFF
@A00769:11:HC3HCDRXX:1:2105:8947:35994
CATTAGGG
+
FFFFFFFF
@A00769:11:HC3HCDRXX:1:2105:15691:36057
CATTAGGG
+
FFFFFFFF
@A00769:11:HC3HCDRXX:1:2105:32380:36088
CATTAGGG
+
FFFFFFFF
@A00769:11:HC3HCDRXX:1:2105:28194:36104
CATTAGGG
+
FFFFFFFF
@A00769:11:HC3HCDRXX:1:2105:12780:36119
CATTAGGG
+
FFFFFFFF
@A00769:11:HC3HCDRXX:1:2105:2537:36166
CATTAGGG
+
FFFFFFFF
@A00769:11:HC3HCDRXX:1:2105:3233:36245
CATTAGGG
+
FFFFFFFF
@A00769:11:HC3HCDRXX:1:2105:8314:36245
CATTAGGG
+
FFFFFFFF
@A00769:11:HC3HCDRXX:1:2105:29387:36292
CATTAGGG
+
FF:F:FFF
@A00769:11:HC3HCDRXX:1:2105:22761:36338
CATTAGGG
+
FFFFFFFF
@A00769:11:HC3HCDRXX:1:2105:12310:36401
CATTAGGG
+
FFFFFFFF
@A00769:11:HC3HCDRXX:1:2105:2718:36417
CATTAGGG
+
FFFFFFFF
@A00769:11:HC3HCDRXX:1:2105:31955:36417
CATTAGGG
+
F::FFFFF
@A00769:11:HC3HCDRXX:1:2105:2003:36526
CATTAGGG
+
FFFFFFFF
@A00769:11:HC3HCDRXX:1:2105:27335:36746
CATTAGGG
+
FFFFFFFF
@A00769:11:HC3HCDRXX:1:2105:26793:36808
CATTAGGG
+
FFFFFFFF
@A00769:11:HC3HCDRXX:1:2105:27588:36808
CATTAGGG
+
,:,FFF::
@A00769:11:HC3HCDRXX:1:2105:27245:36933
CATTAGGG
+
FF:FFFFF
@A00769:11:HC3HCDRXX:1:2106:12048:1000
CATTAGGG
+
FFFFFFFF
@A00769:11:HC3HCDRXX:1:2106:3920:1016
CATTAGGG
+
FFFFFFFF
@A00769:11:HC3HCDRXX:1:2106:14986:1078
CATTAGGG
+
FFFFF:FF
@A00769:11:HC3HCDRXX:1:2106:12020:1110
CATTAGGG
+
FFFFFFFF
@A00769:11:HC3HCDRXX:1:2106:12038:1110
CATTAGGG
+
FFFFFFFF
@A00769:11:HC3HCDRXX:1:2106:23276:1125
CATTAGGG
+
FFFFFFFF
@A00769:11:HC3HCDRXX:1:2106:13702:1141
CATTAGGG
+
F:FFFFFF
@A00769:11:HC3HCDRXX:1:2106:23637:1188
CATTAGGG
+
FFFFFFFF
@A00769:11:HC3HCDRXX:1:2106:12509:1204
CATTAGGG
+
FFF:FFF:
@A00769:11:HC3HCDRXX:1:2106:20057:1251
CATTAGGG
+
FFFFFFFF
@A00769:11:HC3HCDRXX:1:2106:21142:1344
CATTAGGG
+
FFFFFFFF
@A00769:11:HC3HCDRXX:1:2106:28384:1360
CATTAGGG
+
FFFFFFFF
@A00769:11:HC3HCDRXX:1:2106:20302:1391
CATTAGGG
+
FFFFFFFF
@A00769:11:HC3HCDRXX:1:2106:25446:1407
CATTAGGG
+
FFFFFFFF
@A00769:11:HC3HCDRXX:1:2106:11912:1454
CATTAGGG
+
FFFFFFFF
@A00769:11:HC3HCDRXX:1:2106:13910:1501
CATTAGGG
+
FFFFFFFF
@A00769:11:HC3HCDRXX:1:2106:25934:1501
CATTAGGG
+
FFFFFFFF
@A00769:11:HC3HCDRXX:1:2106:20491:1532
CATTAGGG
+
FFFFFFFF
@A00769:11:HC3HCDRXX:1:2106:21947:1579
CATTAGGG
+
FF,FFFFF
@A00769:11:HC3HCDRXX:1:2106:14787:1673
CATTAGGG
+
FFFFFFFF
@A00769:11:HC3HCDRXX:1:2106:2446:1783
CATTAGGG
+
FF,,FFF,
@A00769:11:HC3HCDRXX:1:2106:9824:1814
CATTAGGG
+
FFFFF:FF
@A00769:11:HC3HCDRXX:1:2106:3378:1955
CATTAGGG
+
FFFFFFFF
@A00769:11:HC3HCDRXX:1:2106:28040:1986
CATTAGGG
+
FFFFFFFF
@A00769:11:HC3HCDRXX:1:2106:20880:2018
CATTAGGG
+
FFFFFFFF
@A00769:11:HC3HCDRXX:1:2106:32316:2033
CATTAGGG
+
F:FFFFFF
@A00769:11:HC3HCDRXX:1:2106:23014:2080
CATTAGGG
+
FFFFFFFF
@A00769:11:HC3HCDRXX:1:2106:12147:2174
CATTAGGG
+
FF,F::,:
@A00769:11:HC3HCDRXX:1:2106:13503:2237
CATTAGGG
+
FFFFFFFF
@A00769:11:HC3HCDRXX:1:2106:25373:2284
CATTAGGG
+
FFFFFFFF
@A00769:11:HC3HCDRXX:1:2106:16541:2331
CATTAGGG
+
FFFFFFFF
@A00769:11:HC3HCDRXX:1:2106:18385:2331
CATTAGGG
+
F::FFFFF
@A00769:11:HC3HCDRXX:1:2106:17888:2347
CATTAGGG
+
FFFFFFFF
@A00769:11:HC3HCDRXX:1:2106:25816:2362
CATTAGGG
+
FFFFFFFF
@A00769:11:HC3HCDRXX:1:2106:27679:2425
CATTAGGG
+
FFFFFFFF
@A00769:11:HC3HCDRXX:1:2106:28465:2534
CATTAGGG
+
,F:,F:FF
@A00769:11:HC3HCDRXX:1:2106:30273:2566
CATTAGGG
+
FFFFFFFF
@A00769:11:HC3HCDRXX:1:2106:16025:2597
CATTAGGG
+
FFFFFFFF
@A00769:11:HC3HCDRXX:1:2106:4083:2738
CATTAGGG
+
FFFFFFFF
@A00769:11:HC3HCDRXX:1:2106:7337:2738
CATTAGGG
+
FF:FF,FF
@A00769:11:HC3HCDRXX:1:2106:21820:2832
CATTAGGG
+
FFFFFFFF
@A00769:11:HC3HCDRXX:1:2106:4435:2879
CATTAGGG
+
FFFFFFFF
@A00769:11:HC3HCDRXX:1:2106:11288:2879
CATTAGGG
+
FFFFFFFF
@A00769:11:HC3HCDRXX:1:2106:21956:3067
CATTAGGG
+
FFFFFFFF
@A00769:11:HC3HCDRXX:1:2106:4472:3161
CATTAGGG
+
FFFFFFFF
@A00769:11:HC3HCDRXX:1:2106:12427:3317
CATTAGGG
+
FF:FFFFF
@A00769:11:HC3HCDRXX:1:2106:24542:3443
CATTAGGG
+
F:,FFFF:
@A00769:11:HC3HCDRXX:1:2106:1208:3583
CATTAGGG
+
FFFFFFFF
@A00769:11:HC3HCDRXX:1:2106:28980:3583
CATTAGGG
+
FFFFFFFF
@A00769:11:HC3HCDRXX:1:2106:12997:3615
CATTAGGG
+
FFFFFF,F
@A00769:11:HC3HCDRXX:1:2106:5665:3693
CATTAGGG
+
FFFFFFFF
@A00769:11:HC3HCDRXX:1:2106:4625:3740
CATTAGGG
+
FFFFFFFF
@A00769:11:HC3HCDRXX:1:2106:13756:3740
CATTAGGG
+
FF:FFFFF
@A00769:11:HC3HCDRXX:1:2106:10402:3881
CATTAGGG
+
FFFFFFFF
@A00769:11:HC3HCDRXX:1:2106:30129:4038
CATTAGGG
+
:F,F::FF
@A00769:11:HC3HCDRXX:1:2106:6641:4069
CATTAGGG
+
FFFFFFFF
@A00769:11:HC3HCDRXX:1:2106:7157:4116
CATTAGGG
+
FFFFFFFF
@A00769:11:HC3HCDRXX:1:2106:32090:4147
CATTAGGG
+
FFFFFFFF
@A00769:11:HC3HCDRXX:1:2106:6253:4178
CATTAGGG
+
FFFFFFFF
@A00769:11:HC3HCDRXX:1:2106:20410:4272
CATTAGGG
+
FFFFFFFF
@A00769:11:HC3HCDRXX:1:2106:24858:4304
CATTAGGG
+
FFFFFFFF
@A00769:11:HC3HCDRXX:1:2106:17454:4382
CATTAGGG
+
FFFFFFFF
@A00769:11:HC3HCDRXX:1:2106:4698:4617
CATTAGGG
+
FFFFFFFF
@A00769:11:HC3HCDRXX:1:2106:21829:4664
CATTAGGG
+
FFFFFFFF
@A00769:11:HC3HCDRXX:1:2106:7428:4961
CATTAGGG
+
FFFFFFFF
@A00769:11:HC3HCDRXX:1:2106:25590:4977
CATTAGGG
+
:FFFFFFF
@A00769:11:HC3HCDRXX:1:2106:26693:4977
CATTAGGG
+
FFFFFFFF
@A00769:11:HC3HCDRXX:1:2106:24288:5353
CATTAGGG
+
FFF:FFFF
@A00769:11:HC3HCDRXX:1:2106:20989:5368
CATTAGGG
+
FFFFFFFF
@A00769:11:HC3HCDRXX:1:2106:18665:5415
CATTAGGG
+
FFFFFFFF
@A00769:11:HC3HCDRXX:1:2106:21694:5494
CATTAGGG
+
FFFFFFFF
@A00769:11:HC3HCDRXX:1:2106:29631:5494
CATTAGGG
+
FFFFFFFF
@A00769:11:HC3HCDRXX:1:2106:25283:5509
CATTAGGG
+
F:FFFFFF
@A00769:11:HC3HCDRXX:1:2106:3097:5635
CATTAGGG
+
FFFFFFFF
@A00769:11:HC3HCDRXX:1:2106:4698:5650
CATTAGGG
+
FFFFFFFF
@A00769:11:HC3HCDRXX:1:2106:24279:5744
CATTAGGG
+
FFFFFFFF
@A00769:11:HC3HCDRXX:1:2106:9091:5776
CATTAGGG
+
FFFFFFFF
@A00769:11:HC3HCDRXX:1:2106:20446:5776
CATTAGGG
+
FFFFFFFF
@A00769:11:HC3HCDRXX:1:2106:32154:5822
CATTAGGG
+
FFFFFFFF
@A00769:11:HC3HCDRXX:1:2106:29514:5948
CATTAGGG
+
FFFFFFFF
@A00769:11:HC3HCDRXX:1:2106:1850:6073
CATTAGGG
+
,FFFFFFF
@A00769:11:HC3HCDRXX:1:2106:4255:6073
CATTAGGG
+
FFFFFFFF
@A00769:11:HC3HCDRXX:1:2106:4797:6073
CATTAGGG
+
FFFFFFFF
@A00769:11:HC3HCDRXX:1:2106:8504:6104
CATTAGGG
+
FFFFFFFF
@A00769:11:HC3HCDRXX:1:2106:15682:6167
CATTAGGG
+
FFFFFFFF
@A00769:11:HC3HCDRXX:1:2106:12970:6324
CATTAGGG
+
:FFFFFFF
@A00769:11:HC3HCDRXX:1:2106:27371:6402
CATTAGGG
+
FFF:FFFF
@A00769:11:HC3HCDRXX:1:2106:5385:6464
CATTAGGG
+
FFFFFFFF
@A00769:11:HC3HCDRXX:1:2106:25093:6464
CATTAGGG
+
FFFFFFFF
@A00769:11:HC3HCDRXX:1:2106:30472:6480
CATTAGGG
+
FFFFFFFF
@A00769:11:HC3HCDRXX:1:2106:14498:6558
CATTAGGG
+
FFFFFFFF
@A00769:11:HC3HCDRXX:1:2106:7301:6715
CATTAGGG
+
F,FFFFFF
@A00769:11:HC3HCDRXX:1:2106:17119:6715
CATTAGGG
+
FFFFFFFF
@A00769:11:HC3HCDRXX:1:2106:14995:6793
CATTAGGG
+
FFFFFFFF
@A00769:11:HC3HCDRXX:1:2106:7446:6809
CATTAGGG
+
FFFFFFFF
@A00769:11:HC3HCDRXX:1:2106:20148:6825
CATTAGGG
+
FFFFFFFF
@A00769:11:HC3HCDRXX:1:2106:16929:6856
CATTAGGG
+
FFFFFFFF
@A00769:11:HC3HCDRXX:1:2106:3251:6934
CATTAGGG
+
FFFFFFFF
@A00769:11:HC3HCDRXX:1:2106:20564:6981
CATTAGGG
+
FFFFFFFF
@A00769:11:HC3HCDRXX:1:2106:9326:7059
CATTAGGG
+
FFF,FFFF
@A00769:11:HC3HCDRXX:1:2106:12066:7075
CATTAGGG
+
F:FFFFFF
@A00769:11:HC3HCDRXX:1:2106:24080:7091
CATTAGGG
+
F:F,FFFF
@A00769:11:HC3HCDRXX:1:2106:8775:7106
CATTAGGG
+
FFFFFFFF
@A00769:11:HC3HCDRXX:1:2106:32651:7153
CATTAGGG
+
FFFFFFFF
@A00769:11:HC3HCDRXX:1:2106:9146:7216
CATTAGGG
+
FFFFFFFF
@A00769:11:HC3HCDRXX:1:2106:12020:7216
CATTAGGG
+
FF,:FF::
@A00769:11:HC3HCDRXX:1:2106:30897:7247
CATTAGGG
+
FFFFFFFF
@A00769:11:HC3HCDRXX:1:2106:9426:7326
CATTAGGG
+
FFFFFFFF
@A00769:11:HC3HCDRXX:1:2106:27868:7357
CATTAGGG
+
FFFFFFFF
@A00769:11:HC3HCDRXX:1:2106:2220:7373
CATTAGGG
+
FFFFFFFF
@A00769:11:HC3HCDRXX:1:2106:9869:7435
CATTAGGG
+
FFFFFFFF
@A00769:11:HC3HCDRXX:1:2106:27407:7529
CATTAGGG
+
FFFFFFFF
@A00769:11:HC3HCDRXX:1:2106:30346:7576
CATTAGGG
+
FFFFFFFF
@A00769:11:HC3HCDRXX:1:2106:12002:7623
CATTAGGG
+
FFFFFFFF
@A00769:11:HC3HCDRXX:1:2106:24189:7654
CATTAGGG
+
F:FFFFFF
@A00769:11:HC3HCDRXX:1:2106:11812:7670
CATTAGGG
+
FFFFFFFF
@A00769:11:HC3HCDRXX:1:2106:2654:7717
CATTAGGG
+
FFFFFFFF
@A00769:11:HC3HCDRXX:1:2106:9236:7811
CATTAGGG
+
FFFFFFFF
@A00769:11:HC3HCDRXX:1:2106:1407:7842
CATTAGGG
+
FFFFFFFF
@A00769:11:HC3HCDRXX:1:2106:2148:7842
CATTAGGG
+
FFF:F::F
@A00769:11:HC3HCDRXX:1:2106:11478:7842
CATTAGGG
+
FFF:FFFF
@A00769:11:HC3HCDRXX:1:2106:28944:7874
CATTAGGG
+
F:FFFFFF
@A00769:11:HC3HCDRXX:1:2106:14244:7936
CATTAGGG
+
FFFFFFFF
@A00769:11:HC3HCDRXX:1:2106:1253:7983
CATTAGGG
+
FFFFFFFF
@A00769:11:HC3HCDRXX:1:2106:26124:8281
CATTAGGG
+
FFFFFFFF
@A00769:11:HC3HCDRXX:1:2106:8567:8312
CATTAGGG
+
FFFFFFFF
@A00769:11:HC3HCDRXX:1:2106:13214:8312
CATTAGGG
+
FFFFFFFF
@A00769:11:HC3HCDRXX:1:2106:17336:8312
CATTAGGG
+
,FF,FF::
@A00769:11:HC3HCDRXX:1:2106:19642:8547
CATTAGGG
+
FFFFFFFF
@A00769:11:HC3HCDRXX:1:2106:11397:8578
CATTAGGG
+
FFFFFFFF
@A00769:11:HC3HCDRXX:1:2106:20473:8641
CATTAGGG
+
FFFFFFFF
@A00769:11:HC3HCDRXX:1:2106:25355:8641
CATTAGGG
+
FFFFFFFF
@A00769:11:HC3HCDRXX:1:2106:16432:8813
CATTAGGG
+
FFFFFFFF
@A00769:11:HC3HCDRXX:1:2106:18032:8829
CATTAGGG
+
FFFFFFFF
@A00769:11:HC3HCDRXX:1:2106:26702:8844
CATTAGGG
+
FFFFFFFF
@A00769:11:HC3HCDRXX:1:2106:26838:8923
CATTAGGG
+
FF,,FF,:
@A00769:11:HC3HCDRXX:1:2106:32669:8938
CATTAGGG
+
FFFFFFFF
@A00769:11:HC3HCDRXX:1:2106:4056:8985
CATTAGGG
+
FFFFFFFF
@A00769:11:HC3HCDRXX:1:2106:27118:9064
CATTAGGG
+
FFFFFFFF
@A00769:11:HC3HCDRXX:1:2106:9706:9095
CATTAGGG
+
FF,FF:FF
@A00769:11:HC3HCDRXX:1:2106:22679:9204
CATTAGGG
+
FFFFFFFF
@A00769:11:HC3HCDRXX:1:2106:24279:9251
CATTAGGG
+
FFFFFFFF
@A00769:11:HC3HCDRXX:1:2106:5068:9267
CATTAGGG
+
FFFFFFFF
@A00769:11:HC3HCDRXX:1:2106:6614:9377
CATTAGGG
+
FFFFFFFF
@A00769:11:HC3HCDRXX:1:2106:9245:9424
CATTAGGG
+
FFFFFFFF
@A00769:11:HC3HCDRXX:1:2106:17128:9424
CATTAGGG
+
FFFFFFFF
@A00769:11:HC3HCDRXX:1:2106:18819:9439
CATTAGGG
+
FF:FFFFF
@A00769:11:HC3HCDRXX:1:2106:19750:9612
CATTAGGG
+
FFFFFFFF
@A00769:11:HC3HCDRXX:1:2106:9498:9643
CATTAGGG
+
FFFFFFFF
@A00769:11:HC3HCDRXX:1:2106:14244:9659
CATTAGGG
+
FF:FFFFF
@A00769:11:HC3HCDRXX:1:2106:26377:9659
CATTAGGG
+
FFFFFFFF
@A00769:11:HC3HCDRXX:1:2106:13286:9721
CATTAGGG
+
FFFFFFFF
@A00769:11:HC3HCDRXX:1:2106:17345:9831
CATTAGGG
+
FFFFFFFF
@A00769:11:HC3HCDRXX:1:2106:20844:9846
CATTAGGG
+
FFFFFFFF
@A00769:11:HC3HCDRXX:1:2106:30156:9909
CATTAGGG
+
FFFFFFFF
@A00769:11:HC3HCDRXX:1:2106:32353:10050
CATTAGGG
+
,FF,FFF:
@A00769:11:HC3HCDRXX:1:2106:12319:10113
CATTAGGG
+
FF:FFFFF
@A00769:11:HC3HCDRXX:1:2106:17707:10269
CATTAGGG
+
:FF,F,FF
@A00769:11:HC3HCDRXX:1:2106:10176:10347
CATTAGGG
+
FF:FFFFF
@A00769:11:HC3HCDRXX:1:2106:19551:10363
CATTAGGG
+
FFFFFFFF
@A00769:11:HC3HCDRXX:1:2106:19162:10410
CATTAGGG
+
FF,FFFFF
@A00769:11:HC3HCDRXX:1:2106:26811:10567
CATTAGGG
+
FFFFFFFF
@A00769:11:HC3HCDRXX:1:2106:24442:10598
CATTAGGG
+
FFFFFFFF
@A00769:11:HC3HCDRXX:1:2106:25599:10661
CATTAGGG
+
F::F:FFF
@A00769:11:HC3HCDRXX:1:2106:29595:10661
CATTAGGG
+
FFFFFFFF
@A00769:11:HC3HCDRXX:1:2106:10863:10723
CATTAGGG
+
FFFFFFFF
@A00769:11:HC3HCDRXX:1:2106:15022:10723
CATTAGGG
+
FFFFFFFF
@A00769:11:HC3HCDRXX:1:2106:7880:10911
CATTAGGG
+
FFFFFFFF
@A00769:11:HC3HCDRXX:1:2106:15655:10942
CATTAGGG
+
FFFFFFFF
@A00769:11:HC3HCDRXX:1:2106:10420:11021
CATTAGGG
+
FFFFFFFF
@A00769:11:HC3HCDRXX:1:2106:25265:11021
CATTAGGG
+
FFFFFFFF
@A00769:11:HC3HCDRXX:1:2106:8495:11224
CATTAGGG
+
FFFFFFFF
@A00769:11:HC3HCDRXX:1:2106:10095:11334
CATTAGGG
+
FF,FFFFF
@A00769:11:HC3HCDRXX:1:2106:3667:11569
CATTAGGG
+
FFFFFFFF
@A00769:11:HC3HCDRXX:1:2106:30210:11569
CATTAGGG
+
FFFFFFFF
@A00769:11:HC3HCDRXX:1:2106:30255:11647
CATTAGGG
+
:F,FFFFF
@A00769:11:HC3HCDRXX:1:2106:17626:11694
CATTAGGG
+
FFFFFFFF
@A00769:11:HC3HCDRXX:1:2106:24180:11772
CATTAGGG
+
FFFFFFFF
@A00769:11:HC3HCDRXX:1:2106:16161:11788
CATTAGGG
+
FFFFFFFF
@A00769:11:HC3HCDRXX:1:2106:10294:11835
CATTAGGG
+
FF:FFFFF
@A00769:11:HC3HCDRXX:1:2106:18385:11882
CATTAGGG
+
FFFFFFFF
@A00769:11:HC3HCDRXX:1:2106:19895:11960
CATTAGGG
+
FFFFFFFF
@A00769:11:HC3HCDRXX:1:2106:14669:12023
CATTAGGG
+
:FFFFFFF
@A00769:11:HC3HCDRXX:1:2106:31738:12054
CATTAGGG
+
FFFFFFFF
@A00769:11:HC3HCDRXX:1:2106:23023:12179
CATTAGGG
+
FFFFFFFF
@A00769:11:HC3HCDRXX:1:2106:10131:12273
CATTAGGG
+
:F,FF:FF
@A00769:11:HC3HCDRXX:1:2106:26431:12320
CATTAGGG
+
FFFFFFFF
@A00769:11:HC3HCDRXX:1:2106:5095:12383
CATTAGGG
+
FFFFFFFF
@A00769:11:HC3HCDRXX:1:2106:12481:12399
CATTAGGG
+
FF:FFFFF
@A00769:11:HC3HCDRXX:1:2106:18774:12461
CATTAGGG
+
FFFFFFFF
@A00769:11:HC3HCDRXX:1:2106:22019:12540
CATTAGGG
+
:FFFFFFF
@A00769:11:HC3HCDRXX:1:2106:16712:12618
CATTAGGG
+
:F:FFF::
@A00769:11:HC3HCDRXX:1:2106:8693:12759
CATTAGGG
+
FFFFFFFF
@A00769:11:HC3HCDRXX:1:2106:1371:12821
CATTAGGG
+
FFFFFFFF
@A00769:11:HC3HCDRXX:1:2106:13792:12884
CATTAGGG
+
FFFFFFFF
@A00769:11:HC3HCDRXX:1:2106:5773:12900
CATTAGGG
+
FFFFFFFF
@A00769:11:HC3HCDRXX:1:2106:29767:12900
CATTAGGG
+
FFFFFFFF
@A00769:11:HC3HCDRXX:1:2106:9715:12994
CATTAGGG
+
FF::F::F
@A00769:11:HC3HCDRXX:1:2106:4535:13009
CATTAGGG
+
FFFFFFFF
@A00769:11:HC3HCDRXX:1:2106:14570:13009
CATTAGGG
+
FFFFFFFF
@A00769:11:HC3HCDRXX:1:2106:8006:13197
CATTAGGG
+
FFFFFFFF
@A00769:11:HC3HCDRXX:1:2106:4544:13213
CATTAGGG
+
FFFFFFFF
@A00769:11:HC3HCDRXX:1:2106:6569:13213
CATTAGGG
+
FFFFFFFF
@A00769:11:HC3HCDRXX:1:2106:1208:13260
CATTAGGG
+
,FFFFF:F
@A00769:11:HC3HCDRXX:1:2106:16785:13275
CATTAGGG
+
FFFFFFFF
@A00769:11:HC3HCDRXX:1:2106:1497:13448
CATTAGGG
+
FFFFFFFF
@A00769:11:HC3HCDRXX:1:2106:28085:13589
CATTAGGG
+
FFFFFFFF
@A00769:11:HC3HCDRXX:1:2106:11189:13604
CATTAGGG
+
FFFFFFFF
@A00769:11:HC3HCDRXX:1:2106:12707:13792
CATTAGGG
+
:FFFFFFF
@A00769:11:HC3HCDRXX:1:2106:15510:13823
CATTAGGG
+
FFF:FF:F
@A00769:11:HC3HCDRXX:1:2106:16215:13823
CATTAGGG
+
FFFFFFFF
@A00769:11:HC3HCDRXX:1:2106:14543:13839
CATTAGGG
+
FFF,F,FF
@A00769:11:HC3HCDRXX:1:2106:20690:13870
CATTAGGG
+
FFFFFFFF
@A00769:11:HC3HCDRXX:1:2106:25382:13949
CATTAGGG
+
FFFFFFFF
@A00769:11:HC3HCDRXX:1:2106:26530:14090
CATTAGGG
+
FFFFFFFF
@A00769:11:HC3HCDRXX:1:2106:24053:14246
CATTAGGG
+
FFFFFFFF
@A00769:11:HC3HCDRXX:1:2106:6325:14293
CATTAGGG
+
FFFFFFFF
@A00769:11:HC3HCDRXX:1:2106:29297:14403
CATTAGGG
+
FFFFFFFF
@A00769:11:HC3HCDRXX:1:2106:4481:14638
CATTAGGG
+
FF,FFFFF
@A00769:11:HC3HCDRXX:1:2106:15799:14669
CATTAGGG
+
FFFFFFFF
@A00769:11:HC3HCDRXX:1:2106:4951:14700
CATTAGGG
+
FFFFFFFF
@A00769:11:HC3HCDRXX:1:2106:27914:14700
CATTAGGG
+
:FFFFFFF
@A00769:11:HC3HCDRXX:1:2106:5240:14732
CATTAGGG
+
FFFFFFFF
@A00769:11:HC3HCDRXX:1:2106:21323:14747
CATTAGGG
+
FFFFFFFF
@A00769:11:HC3HCDRXX:1:2106:29523:14794
CATTAGGG
+
FFFFFFFF
@A00769:11:HC3HCDRXX:1:2106:5629:14841
CATTAGGG
+
FFFFFFFF
@A00769:11:HC3HCDRXX:1:2106:32570:14967
CATTAGGG
+
,:F,F,FF
@A00769:11:HC3HCDRXX:1:2106:9887:14982
CATTAGGG
+
FF::F:FF
@A00769:11:HC3HCDRXX:1:2106:20220:14998
CATTAGGG
+
FFF:,FFF
@A00769:11:HC3HCDRXX:1:2106:23529:14998
CATTAGGG
+
FF:FFFFF
@A00769:11:HC3HCDRXX:1:2106:25012:15342
CATTAGGG
+
FFFFFFFF
@A00769:11:HC3HCDRXX:1:2106:6072:15389
CATTAGGG
+
FFFFFFFF
@A00769:11:HC3HCDRXX:1:2106:11568:15389
CATTAGGG
+
FF:,F,::
@A00769:11:HC3HCDRXX:1:2106:12816:15421
CATTAGGG
+
FFFFFFFF
@A00769:11:HC3HCDRXX:1:2106:14172:15452
CATTAGGG
+
FFFFFFFF
@A00769:11:HC3HCDRXX:1:2106:5023:15483
CATTAGGG
+
F:F,FF::
@A00769:11:HC3HCDRXX:1:2106:16984:15499
CATTAGGG
+
FFFFFFFF
@A00769:11:HC3HCDRXX:1:2106:30725:15530
CATTAGGG
+
,F::FFFF
@A00769:11:HC3HCDRXX:1:2106:12165:15546
CATTAGGG
+
FFFFFFFF
@A00769:11:HC3HCDRXX:1:2106:26024:15687
CATTAGGG
+
FFFFFFFF
@A00769:11:HC3HCDRXX:1:2106:7075:15718
CATTAGGG
+
FFFFFFFF
@A00769:11:HC3HCDRXX:1:2106:14606:15734
CATTAGGG
+
FFFFFFFF
@A00769:11:HC3HCDRXX:1:2106:23077:15812
CATTAGGG
+
FF:FFFFF
@A00769:11:HC3HCDRXX:1:2106:29152:15812
CATTAGGG
+
FF:FFFFF
@A00769:11:HC3HCDRXX:1:2106:29649:15859
CATTAGGG
+
FFFFFFFF
@A00769:11:HC3HCDRXX:1:2106:22525:15890
CATTAGGG
+
FFFFFFFF
@A00769:11:HC3HCDRXX:1:2106:9390:15906
CATTAGGG
+
F,FFFFFF
@A00769:11:HC3HCDRXX:1:2106:19660:15969
CATTAGGG
+
FFFFFFFF
@A00769:11:HC3HCDRXX:1:2106:18864:16000
CATTAGGG
+
FFFFF:FF
@A00769:11:HC3HCDRXX:1:2106:24162:16000
CATTAGGG
+
FFFFFFFF
@A00769:11:HC3HCDRXX:1:2106:14769:16110
CATTAGGG
+
FFFFFFFF
@A00769:11:HC3HCDRXX:1:2106:7681:16266
CATTAGGG
+
FFFFFFFF
@A00769:11:HC3HCDRXX:1:2106:4707:16313
CATTAGGG
+
FFFFFFFF
@A00769:11:HC3HCDRXX:1:2106:6596:16391
CATTAGGG
+
F:F,FF,F
@A00769:11:HC3HCDRXX:1:2106:30282:16454
CATTAGGG
+
FFFFFFFF
@A00769:11:HC3HCDRXX:1:2106:9326:16485
CATTAGGG
+
FFFFFFFF
@A00769:11:HC3HCDRXX:1:2106:3432:16517
CATTAGGG
+
FFFFFFFF
@A00769:11:HC3HCDRXX:1:2106:3043:16626
CATTAGGG
+
FFFFFFFF
@A00769:11:HC3HCDRXX:1:2106:5602:16642
CATTAGGG
+
FFFF:FFF
@A00769:11:HC3HCDRXX:1:2106:10420:16689
CATTAGGG
+
FFFFFFFF
@A00769:11:HC3HCDRXX:1:2106:30255:16939
CATTAGGG
+
FFFFFFFF
@A00769:11:HC3HCDRXX:1:2106:9353:16971
CATTAGGG
+
FFFFFFFF
@A00769:11:HC3HCDRXX:1:2106:4906:17065
CATTAGGG
+
FFFFFFFF
@A00769:11:HC3HCDRXX:1:2106:7943:17065
CATTAGGG
+
FFFFFFFF
@A00769:11:HC3HCDRXX:1:2106:23818:17065
CATTAGGG
+
F:FFFFFF
@A00769:11:HC3HCDRXX:1:2106:2031:17127
CATTAGGG
+
FFFFFFFF
@A00769:11:HC3HCDRXX:1:2106:19180:17143
CATTAGGG
+
FFFFFFFF
@A00769:11:HC3HCDRXX:1:2106:1524:17284
CATTAGGG
+
FFFFFFFF
@A00769:11:HC3HCDRXX:1:2106:23818:17284
CATTAGGG
+
FFFFFFFF
@A00769:11:HC3HCDRXX:1:2106:3125:17331
CATTAGGG
+
FFFFFFFF
@A00769:11:HC3HCDRXX:1:2106:17164:17409
CATTAGGG
+
FFFFFF:F
@A00769:11:HC3HCDRXX:1:2106:9697:17503
CATTAGGG
+
FFFFFFFF
@A00769:11:HC3HCDRXX:1:2106:9408:17566
CATTAGGG
+
,F,FFFFF
@A00769:11:HC3HCDRXX:1:2106:2862:17597
CATTAGGG
+
F:,FFFFF
@A00769:11:HC3HCDRXX:1:2106:6334:17628
CATTAGGG
+
FFFFFFFF
@A00769:11:HC3HCDRXX:1:2106:21829:17816
CATTAGGG
+
FFFFFFFF
@A00769:11:HC3HCDRXX:1:2106:30409:17832
CATTAGGG
+
FFFFFFFF
@A00769:11:HC3HCDRXX:1:2106:7048:17863
CATTAGGG
+
FFFFFFFF
@A00769:11:HC3HCDRXX:1:2106:11469:17973
CATTAGGG
+
FFFFFFFF
@A00769:11:HC3HCDRXX:1:2106:27688:18035
CATTAGGG
+
FFFFFFFF
@A00769:11:HC3HCDRXX:1:2106:10899:18051
CATTAGGG
+
FFF:FF,F
@A00769:11:HC3HCDRXX:1:2106:1624:18176
CATTAGGG
+
FFFFFFFF
@A00769:11:HC3HCDRXX:1:2106:2374:18192
CATTAGGG
+
FFFFFFFF
@A00769:11:HC3HCDRXX:1:2106:10836:18223
CATTAGGG
+
FFFFFFFF
@A00769:11:HC3HCDRXX:1:2106:22932:18223
CATTAGGG
+
FFFFFFFF
@A00769:11:HC3HCDRXX:1:2106:8829:18317
CATTAGGG
+
FF:FFFFF
@A00769:11:HC3HCDRXX:1:2106:3577:18333
CATTAGGG
+
FFFFFFFF
@A00769:11:HC3HCDRXX:1:2106:27498:18333
CATTAGGG
+
FFFFFFFF
@A00769:11:HC3HCDRXX:1:2106:15293:18458
CATTAGGG
+
FFFFFFFF
@A00769:11:HC3HCDRXX:1:2106:28348:18521
CATTAGGG
+
FF:FFFFF
@A00769:11:HC3HCDRXX:1:2106:3866:18615
CATTAGGG
+
FFFFFFFF
@A00769:11:HC3HCDRXX:1:2106:12590:18662
CATTAGGG
+
FFFFFFFF
@A00769:11:HC3HCDRXX:1:2106:27624:18677
CATTAGGG
+
FFFFFFFF
@A00769:11:HC3HCDRXX:1:2106:12192:18693
CATTAGGG
+
FFFFFFFF
@A00769:11:HC3HCDRXX:1:2106:11641:18740
CATTAGGG
+
FFFFFFFF
@A00769:11:HC3HCDRXX:1:2106:18340:18756
CATTAGGG
+
FFFFFFFF
@A00769:11:HC3HCDRXX:1:2106:9905:18803
CATTAGGG
+
FFFFFFFF
@A00769:11:HC3HCDRXX:1:2106:7889:18818
CATTAGGG
+
FFFFFFFF
@A00769:11:HC3HCDRXX:1:2106:21920:18944
CATTAGGG
+
FFFFFFFF
@A00769:11:HC3HCDRXX:1:2106:28013:18944
CATTAGGG
+
FFF,F:FF
@A00769:11:HC3HCDRXX:1:2106:29704:18991
CATTAGGG
+
FFFFFFFF
@A00769:11:HC3HCDRXX:1:2106:1850:19038
CATTAGGG
+
FFF:FFF,
@A00769:11:HC3HCDRXX:1:2106:18647:19038
CATTAGGG
+
FFF:FFFF
@A00769:11:HC3HCDRXX:1:2106:20202:19038
CATTAGGG
+
FFFFFFFF
@A00769:11:HC3HCDRXX:1:2106:21856:19085
CATTAGGG
+
FFFFFFFF
@A00769:11:HC3HCDRXX:1:2106:3106:19116
CATTAGGG
+
FF:FFFFF
@A00769:11:HC3HCDRXX:1:2106:10755:19147
CATTAGGG
+
FFFFFFFF
@A00769:11:HC3HCDRXX:1:2106:14913:19210
CATTAGGG
+
FF:FFFF:
@A00769:11:HC3HCDRXX:1:2106:29613:19210
CATTAGGG
+
FFFFFFFF
@A00769:11:HC3HCDRXX:1:2106:11017:19225
CATTAGGG
+
FFFFFFFF
@A00769:11:HC3HCDRXX:1:2106:14055:19225
CATTAGGG
+
FFFFFFFF
@A00769:11:HC3HCDRXX:1:2106:18376:19507
CATTAGGG
+
FFFFFFFF
@A00769:11:HC3HCDRXX:1:2106:2257:19523
CATTAGGG
+
FFFFFFFF
@A00769:11:HC3HCDRXX:1:2106:8377:19570
CATTAGGG
+
:FFFFFFF
@A00769:11:HC3HCDRXX:1:2106:9362:19586
CATTAGGG
+
F:FFFFFF
@A00769:11:HC3HCDRXX:1:2106:13015:19680
CATTAGGG
+
FFFFFFFF
@A00769:11:HC3HCDRXX:1:2106:32759:19836
CATTAGGG
+
FFFFFFFF
@A00769:11:HC3HCDRXX:1:2106:8693:19867
CATTAGGG
+
FFFFFFFF
@A00769:11:HC3HCDRXX:1:2106:3902:19899
CATTAGGG
+
FFFFFFFF
@A00769:11:HC3HCDRXX:1:2106:16043:19914
CATTAGGG
+
FFFFFFFF
@A00769:11:HC3HCDRXX:1:2106:23005:19977
CATTAGGG
+
FFFFFFFF
@A00769:11:HC3HCDRXX:1:2106:8006:20024
CATTAGGG
+
FFFFFFFF
@A00769:11:HC3HCDRXX:1:2106:11496:20055
CATTAGGG
+
FF:FFFFF
@A00769:11:HC3HCDRXX:1:2106:16676:20071
CATTAGGG
+
FFFFFFFF
@A00769:11:HC3HCDRXX:1:2106:1723:20134
CATTAGGG
+
FFFFFFFF
@A00769:11:HC3HCDRXX:1:2106:28248:20165
CATTAGGG
+
FFFFFFFF
@A00769:11:HC3HCDRXX:1:2106:31485:20353
CATTAGGG
+
FFFFFFFF
@A00769:11:HC3HCDRXX:1:2106:5086:20384
CATTAGGG
+
FFFFFFFF
@A00769:11:HC3HCDRXX:1:2106:11731:20400
CATTAGGG
+
FFFFFFFF
@A00769:11:HC3HCDRXX:1:2106:32606:20415
CATTAGGG
+
FFFFFFFF
@A00769:11:HC3HCDRXX:1:2106:24948:20462
CATTAGGG
+
,FFFFFFF
@A00769:11:HC3HCDRXX:1:2106:19569:20478
CATTAGGG
+
FFFFFFFF
@A00769:11:HC3HCDRXX:1:2106:23692:20697
CATTAGGG
+
FFFFFFFF
@A00769:11:HC3HCDRXX:1:2106:23556:20807
CATTAGGG
+
FFFFFFFF
@A00769:11:HC3HCDRXX:1:2106:25961:20838
CATTAGGG
+
FFFFFFFF
@A00769:11:HC3HCDRXX:1:2106:17490:20885
CATTAGGG
+
FFFFFFFF
@A00769:11:HC3HCDRXX:1:2106:23014:20964
CATTAGGG
+
FFFFFFFF
@A00769:11:HC3HCDRXX:1:2106:24316:20964
CATTAGGG
+
FFFFFFFF
@A00769:11:HC3HCDRXX:1:2106:20980:21167
CATTAGGG
+
FFFFFFFF
@A00769:11:HC3HCDRXX:1:2106:11785:21245
CATTAGGG
+
FFFFFFFF
@A00769:11:HC3HCDRXX:1:2106:24279:21371
CATTAGGG
+
FFFF:FFF
@A00769:11:HC3HCDRXX:1:2106:7355:21465
CATTAGGG
+
FF:FFFFF
@A00769:11:HC3HCDRXX:1:2106:27977:21480
CATTAGGG
+
FFFFFFFF
@A00769:11:HC3HCDRXX:1:2106:17626:21527
CATTAGGG
+
FFFFFFFF
@A00769:11:HC3HCDRXX:1:2106:17698:21621
CATTAGGG
+
FFFFFFFF
@A00769:11:HC3HCDRXX:1:2106:26666:21621
CATTAGGG
+
FFFFFFFF
@A00769:11:HC3HCDRXX:1:2106:23466:21652
CATTAGGG
+
FFF::FFF
@A00769:11:HC3HCDRXX:1:2106:7880:21746
CATTAGGG
+
FF,:F:FF
@A00769:11:HC3HCDRXX:1:2106:2311:21840
CATTAGGG
+
FFFFFFFF
@A00769:11:HC3HCDRXX:1:2106:18322:21856
CATTAGGG
+
FFFFFFFF
@A00769:11:HC3HCDRXX:1:2106:6912:21919
CATTAGGG
+
FFFFFFFF
@A00769:11:HC3HCDRXX:1:2106:2419:21934
CATTAGGG
+
FFFFFFFF
@A00769:11:HC3HCDRXX:1:2106:2591:21950
CATTAGGG
+
FFFFFFFF
@A00769:11:HC3HCDRXX:1:2106:23927:21950
CATTAGGG
+
FFFFFFFF
@A00769:11:HC3HCDRXX:1:2106:19072:21966
CATTAGGG
+
FFFFFFFF
@A00769:11:HC3HCDRXX:1:2106:25391:22075
CATTAGGG
+
FFFFFFFF
@A00769:11:HC3HCDRXX:1:2106:17336:22341
CATTAGGG
+
FFFFFFFF
@A00769:11:HC3HCDRXX:1:2106:29505:22435
CATTAGGG
+
FFFFF,F:
@A00769:11:HC3HCDRXX:1:2106:16857:22451
CATTAGGG
+
FFFFFFFF
@A00769:11:HC3HCDRXX:1:2106:22923:22498
CATTAGGG
+
FFFFFFFF
@A00769:11:HC3HCDRXX:1:2106:29803:22514
CATTAGGG
+
FFFFFFFF
@A00769:11:HC3HCDRXX:1:2106:6045:22576
CATTAGGG
+
FFFFFFFF
@A00769:11:HC3HCDRXX:1:2106:2166:22623
CATTAGGG
+
F:FFFFFF
@A00769:11:HC3HCDRXX:1:2106:11261:22623
CATTAGGG
+
FFFFFFFF
@A00769:11:HC3HCDRXX:1:2106:21649:22639
CATTAGGG
+
FFFFFFFF
@A00769:11:HC3HCDRXX:1:2106:24876:22654
CATTAGGG
+
FFFFFFFF
@A00769:11:HC3HCDRXX:1:2106:26087:22654
CATTAGGG
+
FFFFFFFF
@A00769:11:HC3HCDRXX:1:2106:28221:22654
CATTAGGG
+
FFFFFFFF
@A00769:11:HC3HCDRXX:1:2106:3568:22701
CATTAGGG
+
,::,FFFF
@A00769:11:HC3HCDRXX:1:2106:6551:22701
CATTAGGG
+
,F,FFFF:
@A00769:11:HC3HCDRXX:1:2106:10682:22717
CATTAGGG
+
FFFFFFFF
@A00769:11:HC3HCDRXX:1:2106:2519:22733
CATTAGGG
+
FFFFFFFF
@A00769:11:HC3HCDRXX:1:2106:15745:22811
CATTAGGG
+
FFFFFFFF
@A00769:11:HC3HCDRXX:1:2106:27651:22827
CATTAGGG
+
FF:,FFF:
@A00769:11:HC3HCDRXX:1:2106:29044:22827
CATTAGGG
+
FFFFFFFF
@A00769:11:HC3HCDRXX:1:2106:3125:22842
CATTAGGG
+
F:FFFFFF
@A00769:11:HC3HCDRXX:1:2106:14859:22874
CATTAGGG
+
FFFFFFFF
@A00769:11:HC3HCDRXX:1:2106:28167:22905
CATTAGGG
+
FFFFFF,:
@A00769:11:HC3HCDRXX:1:2106:28827:22921
CATTAGGG
+
FFFFFFFF
@A00769:11:HC3HCDRXX:1:2106:19795:22936
CATTAGGG
+
FFFFFFFF
@A00769:11:HC3HCDRXX:1:2106:9860:22983
CATTAGGG
+
FFFFFFFF
@A00769:11:HC3HCDRXX:1:2106:6542:22999
CATTAGGG
+
FFFFFFFF
@A00769:11:HC3HCDRXX:1:2106:12400:22999
CATTAGGG
+
FFF:FFFF
@A00769:11:HC3HCDRXX:1:2106:4282:23030
CATTAGGG
+
FF:FFFFF
@A00769:11:HC3HCDRXX:1:2106:32145:23062
CATTAGGG
+
FFFFFFFF
@A00769:11:HC3HCDRXX:1:2106:5077:23093
CATTAGGG
+
FFFFFFFF
@A00769:11:HC3HCDRXX:1:2106:22245:23140
CATTAGGG
+
FFFFFFFF
@A00769:11:HC3HCDRXX:1:2106:11695:23187
CATTAGGG
+
FFFFFFFF
@A00769:11:HC3HCDRXX:1:2106:15619:23281
CATTAGGG
+
FFFFFFFF
@A00769:11:HC3HCDRXX:1:2106:26928:23296
CATTAGGG
+
FF:FFFFF
@A00769:11:HC3HCDRXX:1:2106:32425:23296
CATTAGGG
+
FFFFFFFF
@A00769:11:HC3HCDRXX:1:2106:19877:23328
CATTAGGG
+
FFFFFFFF
@A00769:11:HC3HCDRXX:1:2106:28058:23406
CATTAGGG
+
FFFFFFFF
@A00769:11:HC3HCDRXX:1:2106:2076:23469
CATTAGGG
+
FFFFFFFF
@A00769:11:HC3HCDRXX:1:2106:29559:23563
CATTAGGG
+
FFFFFFFF
@A00769:11:HC3HCDRXX:1:2106:6677:23578
CATTAGGG
+
FFFFF,F,
@A00769:11:HC3HCDRXX:1:2106:13160:23813
CATTAGGG
+
:FFFFFFF
@A00769:11:HC3HCDRXX:1:2106:16278:23985
CATTAGGG
+
:F:F:F,F
@A00769:11:HC3HCDRXX:1:2106:15609:24142
CATTAGGG
+
,F,,F:,,
@A00769:11:HC3HCDRXX:1:2106:8757:24173
CATTAGGG
+
:FFFFFF:
@A00769:11:HC3HCDRXX:1:2106:7346:24236
CATTAGGG
+
FFFFFFFF
@A00769:11:HC3HCDRXX:1:2106:29170:24236
CATTAGGG
+
FFF:FFF:
@A00769:11:HC3HCDRXX:1:2106:1353:24345
CATTAGGG
+
F:F:FFFF
@A00769:11:HC3HCDRXX:1:2106:14724:24392
CATTAGGG
+
FFFFFFFF
@A00769:11:HC3HCDRXX:1:2106:32759:24565
CATTAGGG
+
FFFFFFFF
@A00769:11:HC3HCDRXX:1:2106:12825:24706
CATTAGGG
+
FFFFFFFF
@A00769:11:HC3HCDRXX:1:2106:23791:24721
CATTAGGG
+
FFFFFFFF
@A00769:11:HC3HCDRXX:1:2106:3314:24799
CATTAGGG
+
FFFFFFFF
@A00769:11:HC3HCDRXX:1:2106:10664:24846
CATTAGGG
+
FF:FFFFF
@A00769:11:HC3HCDRXX:1:2106:7970:24909
CATTAGGG
+
FFFFFFFF
@A00769:11:HC3HCDRXX:1:2106:4218:24925
CATTAGGG
+
FF,FFFFF
@A00769:11:HC3HCDRXX:1:2106:18611:25332
CATTAGGG
+
FFFFFFFF
@A00769:11:HC3HCDRXX:1:2106:4128:25363
CATTAGGG
+
FFFFFFFF
@A00769:11:HC3HCDRXX:1:2106:22055:25379
CATTAGGG
+
FFFFFFFF
@A00769:11:HC3HCDRXX:1:2106:25943:25410
CATTAGGG
+
FFFFFFFF
@A00769:11:HC3HCDRXX:1:2106:2076:25441
CATTAGGG
+
FFFFFFFF
@A00769:11:HC3HCDRXX:1:2106:17020:25488
CATTAGGG
+
FF:FFFFF
@A00769:11:HC3HCDRXX:1:2106:31087:25488
CATTAGGG
+
FFFFFFFF
@A00769:11:HC3HCDRXX:1:2106:26621:25551
CATTAGGG
+
FFFFFFFF
@A00769:11:HC3HCDRXX:1:2106:16712:25614
CATTAGGG
+
FFFFFFFF
@A00769:11:HC3HCDRXX:1:2106:27434:25801
CATTAGGG
+
FFFFFFFF
@A00769:11:HC3HCDRXX:1:2106:9697:25895
CATTAGGG
+
FFFFFFFF
@A00769:11:HC3HCDRXX:1:2106:25183:25911
CATTAGGG
+
FFFFFFFF
@A00769:11:HC3HCDRXX:1:2106:8757:25989
CATTAGGG
+
FF:FFFFF
@A00769:11:HC3HCDRXX:1:2106:27118:26099
CATTAGGG
+
FFFFFFFF
@A00769:11:HC3HCDRXX:1:2106:10257:26115
CATTAGGG
+
FFFFFFFF
@A00769:11:HC3HCDRXX:1:2106:13856:26115
CATTAGGG
+
FFFFFFFF
@A00769:11:HC3HCDRXX:1:2106:32127:26130
CATTAGGG
+
FF:FFFFF
@A00769:11:HC3HCDRXX:1:2106:1814:26209
CATTAGGG
+
FFFFFFFF
@A00769:11:HC3HCDRXX:1:2106:26368:26240
CATTAGGG
+
FFFFFFFF
@A00769:11:HC3HCDRXX:1:2106:14678:26256
CATTAGGG
+
FFFFFFFF
@A00769:11:HC3HCDRXX:1:2106:20980:26303
CATTAGGG
+
FFFFFFFF
@A00769:11:HC3HCDRXX:1:2106:31114:26506
CATTAGGG
+
FFFFFFFF
@A00769:11:HC3HCDRXX:1:2106:30924:26522
CATTAGGG
+
FFFFFFFF
@A00769:11:HC3HCDRXX:1:2106:17146:26616
CATTAGGG
+
FFFFFFFF
@A00769:11:HC3HCDRXX:1:2106:27100:26663
CATTAGGG
+
FFFFFFFF
@A00769:11:HC3HCDRXX:1:2106:16351:26866
CATTAGGG
+
FFFFFF:F
@A00769:11:HC3HCDRXX:1:2106:7997:26960
CATTAGGG
+
FFFFFFFF
@A00769:11:HC3HCDRXX:1:2106:22426:27054
CATTAGGG
+
FFFFFFFF
@A00769:11:HC3HCDRXX:1:2106:25572:27054
CATTAGGG
+
:F,,F:F,
@A00769:11:HC3HCDRXX:1:2106:19687:27070
CATTAGGG
+
FFFFFFF:
@A00769:11:HC3HCDRXX:1:2106:19895:27085
CATTAGGG
+
FFFFFFFF
@A00769:11:HC3HCDRXX:1:2106:8956:27117
CATTAGGG
+
FFFFFFFF
@A00769:11:HC3HCDRXX:1:2106:21341:27148
CATTAGGG
+
FFFFFFFF
@A00769:11:HC3HCDRXX:1:2106:12798:27164
CATTAGGG
+
FFFFFFFF
@A00769:11:HC3HCDRXX:1:2106:13286:27195
CATTAGGG
+
FFFFFFFF
@A00769:11:HC3HCDRXX:1:2106:2980:27445
CATTAGGG
+
FFFFFFFF
@A00769:11:HC3HCDRXX:1:2106:17553:27445
CATTAGGG
+
FFFFFFF:
@A00769:11:HC3HCDRXX:1:2106:9751:27461
CATTAGGG
+
FFFFFFFF
@A00769:11:HC3HCDRXX:1:2106:9191:27524
CATTAGGG
+
FFFFFFFF
@A00769:11:HC3HCDRXX:1:2106:21902:27555
CATTAGGG
+
FFFFFFFF
@A00769:11:HC3HCDRXX:1:2106:26440:27586
CATTAGGG
+
FFFFFFFF
@A00769:11:HC3HCDRXX:1:2106:31421:27602
CATTAGGG
+
FFFFFFFF
@A00769:11:HC3HCDRXX:1:2106:31358:27618
CATTAGGG
+
FFFFFFFF
@A00769:11:HC3HCDRXX:1:2106:10583:27649
CATTAGGG
+
FF:,FF,F
@A00769:11:HC3HCDRXX:1:2106:11225:27727
CATTAGGG
+
FFFFFFFF
@A00769:11:HC3HCDRXX:1:2106:2998:27759
CATTAGGG
+
FFFFFFFF
@A00769:11:HC3HCDRXX:1:2106:9869:27790
CATTAGGG
+
FFF:FFFF
@A00769:11:HC3HCDRXX:1:2106:8739:27806
CATTAGGG
+
FFFFFFFF
@A00769:11:HC3HCDRXX:1:2106:27145:27837
CATTAGGG
+
FFFFFFFF
@A00769:11:HC3HCDRXX:1:2106:27127:27868
CATTAGGG
+
FFFFFFFF
@A00769:11:HC3HCDRXX:1:2106:27136:27884
CATTAGGG
+
FFFFFFFF
@A00769:11:HC3HCDRXX:1:2106:28167:27884
CATTAGGG
+
FFFFFFFF
@A00769:11:HC3HCDRXX:1:2106:22923:27946
CATTAGGG
+
,F,FFF,,
@A00769:11:HC3HCDRXX:1:2106:8748:28009
CATTAGGG
+
FFFFFFFF
@A00769:11:HC3HCDRXX:1:2106:24551:28009
CATTAGGG
+
FFFFFFFF
@A00769:11:HC3HCDRXX:1:2106:1859:28040
CATTAGGG
+
FFFFFFFF
@A00769:11:HC3HCDRXX:1:2106:31738:28087
CATTAGGG
+
FFFF:FFF
@A00769:11:HC3HCDRXX:1:2106:10764:28150
CATTAGGG
+
FFFFFFFF
@A00769:11:HC3HCDRXX:1:2106:30300:28166
CATTAGGG
+
FFFFFFFF
@A00769:11:HC3HCDRXX:1:2106:32814:28197
CATTAGGG
+
FFFFFFFF
@A00769:11:HC3HCDRXX:1:2106:31430:28213
CATTAGGG
+
FFFFFFFF
@A00769:11:HC3HCDRXX:1:2106:8196:28244
CATTAGGG
+
FFFFFFFF
@A00769:11:HC3HCDRXX:1:2106:2410:28338
CATTAGGG
+
FFFFFFFF
@A00769:11:HC3HCDRXX:1:2106:24053:28369
CATTAGGG
+
FFFFFFFF
@A00769:11:HC3HCDRXX:1:2106:9796:28416
CATTAGGG
+
FF:FFFFF
@A00769:11:HC3HCDRXX:1:2106:28718:28494
CATTAGGG
+
FFFFFFFF
@A00769:11:HC3HCDRXX:1:2106:1298:28510
CATTAGGG
+
FFFFFFFF
@A00769:11:HC3HCDRXX:1:2106:15167:28635
CATTAGGG
+
FF:,FF,:
@A00769:11:HC3HCDRXX:1:2106:20292:28651
CATTAGGG
+
FF,,FF:F
@A00769:11:HC3HCDRXX:1:2106:9037:28667
CATTAGGG
+
FFF:F:F,
@A00769:11:HC3HCDRXX:1:2106:9489:28698
CATTAGGG
+
FFFFFFFF
@A00769:11:HC3HCDRXX:1:2106:16902:28698
CATTAGGG
+
FFFFFFFF
@A00769:11:HC3HCDRXX:1:2106:12328:28729
CATTAGGG
+
FFFFFFFF
@A00769:11:HC3HCDRXX:1:2106:3577:28855
CATTAGGG
+
FFFFFFFF
@A00769:11:HC3HCDRXX:1:2106:16134:28933
CATTAGGG
+
FFFFFFFF
@A00769:11:HC3HCDRXX:1:2106:16152:28964
CATTAGGG
+
FFFFFFFF
@A00769:11:HC3HCDRXX:1:2106:7563:29058
CATTAGGG
+
FFFFFFFF
@A00769:11:HC3HCDRXX:1:2106:21920:29058
CATTAGGG
+
FFFFFFFF
@A00769:11:HC3HCDRXX:1:2106:19840:29121
CATTAGGG
+
FFFFFFFF
@A00769:11:HC3HCDRXX:1:2106:5828:29152
CATTAGGG
+
,F:FF,,:
@A00769:11:HC3HCDRXX:1:2106:4996:29277
CATTAGGG
+
FFFFFFFF
@A00769:11:HC3HCDRXX:1:2106:6596:29669
CATTAGGG
+
FFFFFFFF
@A00769:11:HC3HCDRXX:1:2106:12680:29684
CATTAGGG
+
FFFFFFFF
@A00769:11:HC3HCDRXX:1:2106:25572:29684
CATTAGGG
+
FF:F:FFF
@A00769:11:HC3HCDRXX:1:2106:4580:29716
CATTAGGG
+
FFFFF:FF
@A00769:11:HC3HCDRXX:1:2106:12789:29778
CATTAGGG
+
FFFF:FFF
@A00769:11:HC3HCDRXX:1:2106:18376:30029
CATTAGGG
+
FFFFFFFF
@A00769:11:HC3HCDRXX:1:2106:25491:30044
CATTAGGG
+
FFFFFFFF
@A00769:11:HC3HCDRXX:1:2106:8504:30060
CATTAGGG
+
FFFFFFFF
@A00769:11:HC3HCDRXX:1:2106:9914:30060
CATTAGGG
+
FFFFFFFF
@A00769:11:HC3HCDRXX:1:2106:13259:30060
CATTAGGG
+
FFFFFFFF
@A00769:11:HC3HCDRXX:1:2106:2935:30154
CATTAGGG
+
FF,F:FFF
@A00769:11:HC3HCDRXX:1:2106:26431:30232
CATTAGGG
+
FFFFFFFF
@A00769:11:HC3HCDRXX:1:2106:15194:30279
CATTAGGG
+
FFFFFFFF
@A00769:11:HC3HCDRXX:1:2106:8169:30389
CATTAGGG
+
FFFFFFFF
@A00769:11:HC3HCDRXX:1:2106:13476:30467
CATTAGGG
+
F:FFFFFF
@A00769:11:HC3HCDRXX:1:2106:25861:30467
CATTAGGG
+
FFFFFFFF
@A00769:11:HC3HCDRXX:1:2106:10936:30545
CATTAGGG
+
FF:F:FFF
@A00769:11:HC3HCDRXX:1:2106:17960:30624
CATTAGGG
+
FFFFFFFF
@A00769:11:HC3HCDRXX:1:2106:22263:30655
CATTAGGG
+
FFFFFFFF
@A00769:11:HC3HCDRXX:1:2106:32280:30655
CATTAGGG
+
FFFFFFFF
@A00769:11:HC3HCDRXX:1:2106:5755:30718
CATTAGGG
+
FFFFFFFF
@A00769:11:HC3HCDRXX:1:2106:28203:30765
CATTAGGG
+
FFFFFFFF
@A00769:11:HC3HCDRXX:1:2106:6307:30890
CATTAGGG
+
FFFFFFFF
@A00769:11:HC3HCDRXX:1:2106:20392:30921
CATTAGGG
+
FF:F:::F
@A00769:11:HC3HCDRXX:1:2106:6198:31046
CATTAGGG
+
FFF:FFFF
@A00769:11:HC3HCDRXX:1:2106:23827:31046
CATTAGGG
+
FFFFFFFF
@A00769:11:HC3HCDRXX:1:2106:6714:31156
CATTAGGG
+
FFFFFFFF
@A00769:11:HC3HCDRXX:1:2106:8865:31156
CATTAGGG
+
FFFFFFFF
@A00769:11:HC3HCDRXX:1:2106:6976:31203
CATTAGGG
+
FFFFFFFF
@A00769:11:HC3HCDRXX:1:2106:20925:31219
CATTAGGG
+
FFFFFFFF
@A00769:11:HC3HCDRXX:1:2106:24071:31344
CATTAGGG
+
FFFFFFFF
@A00769:11:HC3HCDRXX:1:2106:30734:31360
CATTAGGG
+
FFFFFFFF
@A00769:11:HC3HCDRXX:1:2106:32353:31501
CATTAGGG
+
FFFFFFFF
@A00769:11:HC3HCDRXX:1:2106:16143:31548
CATTAGGG
+
FFFFFFFF
@A00769:11:HC3HCDRXX:1:2106:30680:31548
CATTAGGG
+
FF,,FF,F
@A00769:11:HC3HCDRXX:1:2106:17662:31579
CATTAGGG
+
FFFFFFFF
@A00769:11:HC3HCDRXX:1:2106:24343:31626
CATTAGGG
+
FFFFFFFF
@A00769:11:HC3HCDRXX:1:2106:27543:31720
CATTAGGG
+
FFFFFFFF
@A00769:11:HC3HCDRXX:1:2106:20057:31751
CATTAGGG
+
FFFFFFFF
@A00769:11:HC3HCDRXX:1:2106:6352:31814
CATTAGGG
+
FFFFFFFF
@A00769:11:HC3HCDRXX:1:2106:20763:31845
CATTAGGG
+
FFFFFFFF
@A00769:11:HC3HCDRXX:1:2106:26964:31845
CATTAGGG
+
F:FFFFFF
@A00769:11:HC3HCDRXX:1:2106:2410:31908
CATTAGGG
+
FFFFFFFF
@A00769:11:HC3HCDRXX:1:2106:10122:31955
CATTAGGG
+
FFFFFFFF
@A00769:11:HC3HCDRXX:1:2106:27507:31970
CATTAGGG
+
FFFFFFFF
@A00769:11:HC3HCDRXX:1:2106:21902:32064
CATTAGGG
+
FFFFFFFF
@A00769:11:HC3HCDRXX:1:2106:23683:32268
CATTAGGG
+
FFFFFFFF
@A00769:11:HC3HCDRXX:1:2106:5303:32283
CATTAGGG
+
FFFFFFFF
@A00769:11:HC3HCDRXX:1:2106:31358:32283
CATTAGGG
+
FFFFF:FF
@A00769:11:HC3HCDRXX:1:2106:7021:32377
CATTAGGG
+
FFFFFFFF
@A00769:11:HC3HCDRXX:1:2106:8847:32409
CATTAGGG
+
FFFFFFFF
@A00769:11:HC3HCDRXX:1:2106:17400:32440
CATTAGGG
+
FFFF:FFF
@A00769:11:HC3HCDRXX:1:2106:10104:32612
CATTAGGG
+
FFFFFFFF
@A00769:11:HC3HCDRXX:1:2106:10728:32753
CATTAGGG
+
FFFFFFFF
@A00769:11:HC3HCDRXX:1:2106:17282:32800
CATTAGGG
+
FFFFFFFF
@A00769:11:HC3HCDRXX:1:2106:2627:32816
CATTAGGG
+
FFFFFFFF
@A00769:11:HC3HCDRXX:1:2106:14235:32847
CATTAGGG
+
FFFFFFFF
@A00769:11:HC3HCDRXX:1:2106:20971:32863
CATTAGGG
+
FFFFFFFF
@A00769:11:HC3HCDRXX:1:2106:16848:33019
CATTAGGG
+
FF,FFFF:
@A00769:11:HC3HCDRXX:1:2106:17607:33113
CATTAGGG
+
FF:FFF:,
@A00769:11:HC3HCDRXX:1:2106:2013:33129
CATTAGGG
+
FFFFFFFF
@A00769:11:HC3HCDRXX:1:2106:4978:33191
CATTAGGG
+
FFFFFFFF
@A00769:11:HC3HCDRXX:1:2106:25283:33317
CATTAGGG
+
FFFFFFFF
@A00769:11:HC3HCDRXX:1:2106:25916:33379
CATTAGGG
+
FFFFFFFF
@A00769:11:HC3HCDRXX:1:2106:15546:33458
CATTAGGG
+
FFF,FFFF
@A00769:11:HC3HCDRXX:1:2106:18837:33520
CATTAGGG
+
FFFFFFFF
@A00769:11:HC3HCDRXX:1:2106:29035:33520
CATTAGGG
+
FFFFFFFF
@A00769:11:HC3HCDRXX:1:2106:8919:33599
CATTAGGG
+
FFFFFFFF
@A00769:11:HC3HCDRXX:1:2106:26982:33912
CATTAGGG
+
FFFFFFFF
@A00769:11:HC3HCDRXX:1:2106:15817:33959
CATTAGGG
+
FFFFFFFF
@A00769:11:HC3HCDRXX:1:2106:32181:34021
CATTAGGG
+
FFFFFFFF
@A00769:11:HC3HCDRXX:1:2106:20401:34068
CATTAGGG
+
FFFFFFFF
@A00769:11:HC3HCDRXX:1:2106:21034:34131
CATTAGGG
+
FFFFFFFF
@A00769:11:HC3HCDRXX:1:2106:8811:34162
CATTAGGG
+
FFFFFFFF
@A00769:11:HC3HCDRXX:1:2106:20681:34178
CATTAGGG
+
FFFFFFFF
@A00769:11:HC3HCDRXX:1:2106:21558:34225
CATTAGGG
+
FFFFFFFF
@A00769:11:HC3HCDRXX:1:2106:15835:34397
CATTAGGG
+
FFFFFFFF
@A00769:11:HC3HCDRXX:1:2106:4679:34428
CATTAGGG
+
FF::FFFF
@A00769:11:HC3HCDRXX:1:2106:27525:34444
CATTAGGG
+
:FFFFFFF
@A00769:11:HC3HCDRXX:1:2106:1985:34460
CATTAGGG
+
FFF:FFFF
@A00769:11:HC3HCDRXX:1:2106:2609:34507
CATTAGGG
+
FFFFFFFF
@A00769:11:HC3HCDRXX:1:2106:20690:34695
CATTAGGG
+
,FF:F:FF
@A00769:11:HC3HCDRXX:1:2106:30870:34695
CATTAGGG
+
FFFFFFFF
@A00769:11:HC3HCDRXX:1:2106:10646:34710
CATTAGGG
+
:FFFFFFF
@A00769:11:HC3HCDRXX:1:2106:20690:34726
CATTAGGG
+
,F,FFFFF
@A00769:11:HC3HCDRXX:1:2106:32154:34726
CATTAGGG
+
FFFFFFFF
@A00769:11:HC3HCDRXX:1:2106:29152:34757
CATTAGGG
+
FFFFFFFF
@A00769:11:HC3HCDRXX:1:2106:30472:34788
CATTAGGG
+
F::FFFFF
@A00769:11:HC3HCDRXX:1:2106:32470:34835
CATTAGGG
+
FFFFFFFF
@A00769:11:HC3HCDRXX:1:2106:29116:34882
CATTAGGG
+
FFFFFFFF
@A00769:11:HC3HCDRXX:1:2106:15799:34929
CATTAGGG
+
FFFFFFFF
@A00769:11:HC3HCDRXX:1:2106:5575:35039
CATTAGGG
+
FFFFFFFF
@A00769:11:HC3HCDRXX:1:2106:2790:35070
CATTAGGG
+
FFFFFFFF
@A00769:11:HC3HCDRXX:1:2106:13856:35133
CATTAGGG
+
FFFFFFFF
@A00769:11:HC3HCDRXX:1:2106:26549:35133
CATTAGGG
+
FFFFFFFF
@A00769:11:HC3HCDRXX:1:2106:11704:35196
CATTAGGG
+
FFFFFFFF
@A00769:11:HC3HCDRXX:1:2106:14742:35196
CATTAGGG
+
FFFFFFFF
@A00769:11:HC3HCDRXX:1:2106:18846:35289
CATTAGGG
+
FFFFFFFF
@A00769:11:HC3HCDRXX:1:2106:13539:35368
CATTAGGG
+
FFFFFFFF
@A00769:11:HC3HCDRXX:1:2106:10908:35477
CATTAGGG
+
FFFFFFFF
@A00769:11:HC3HCDRXX:1:2106:1127:35571
CATTAGGG
+
FFFFFFFF
@A00769:11:HC3HCDRXX:1:2106:6985:35634
CATTAGGG
+
FFFFFFFF
@A00769:11:HC3HCDRXX:1:2106:1353:35712
CATTAGGG
+
FFFFFFFF
@A00769:11:HC3HCDRXX:1:2106:5593:35790
CATTAGGG
+
FFFFFFFF
@A00769:11:HC3HCDRXX:1:2106:23484:35837
CATTAGGG
+
FFFFFFFF
@A00769:11:HC3HCDRXX:1:2106:26304:35869
CATTAGGG
+
FFFFFFFF
@A00769:11:HC3HCDRXX:1:2106:25400:35900
CATTAGGG
+
FFF:FFFF
@A00769:11:HC3HCDRXX:1:2106:11451:35916
CATTAGGG
+
FFFFFFFF
@A00769:11:HC3HCDRXX:1:2106:21187:35994
CATTAGGG
+
F:,FF:FF
@A00769:11:HC3HCDRXX:1:2106:9335:36072
CATTAGGG
+
FFFFFFFF
@A00769:11:HC3HCDRXX:1:2106:21658:36151
CATTAGGG
+
FFFFFFFF
@A00769:11:HC3HCDRXX:1:2106:21929:36151
CATTAGGG
+
FFFFFFFF
@A00769:11:HC3HCDRXX:1:2106:32723:36307
CATTAGGG
+
FFFFFFFF
@A00769:11:HC3HCDRXX:1:2106:25735:36385
CATTAGGG
+
FF:FFFFF
@A00769:11:HC3HCDRXX:1:2106:3739:36432
CATTAGGG
+
FFFFFFFF
@A00769:11:HC3HCDRXX:1:2106:16812:36432
CATTAGGG
+
FFFFFFFF
@A00769:11:HC3HCDRXX:1:2106:19614:36464
CATTAGGG
+
FFFFFFFF
@A00769:11:HC3HCDRXX:1:2106:30409:36464
CATTAGGG
+
FFFFFFFF
@A00769:11:HC3HCDRXX:1:2106:11469:36511
CATTAGGG
+
,FFFFFFF
@A00769:11:HC3HCDRXX:1:2106:6632:36620
CATTAGGG
+
FFFFFFFF
@A00769:11:HC3HCDRXX:1:2106:24966:36620
CATTAGGG
+
FFFFFFFF
@A00769:11:HC3HCDRXX:1:2106:29640:36667
CATTAGGG
+
FFFFFFFF
@A00769:11:HC3HCDRXX:1:2106:26720:36683
CATTAGGG
+
FFFFFFFF
@A00769:11:HC3HCDRXX:1:2106:24632:36761
CATTAGGG
+
FFFFFFFF
@A00769:11:HC3HCDRXX:1:2106:11324:36793
CATTAGGG
+
FFFFFFFF
@A00769:11:HC3HCDRXX:1:2106:20238:36793
CATTAGGG
+
FFFFFFFF
@A00769:11:HC3HCDRXX:1:2106:17164:36824
CATTAGGG
+
FFFFFFFF
@A00769:11:HC3HCDRXX:1:2106:26946:36824
CATTAGGG
+
FFFFFFFF
@A00769:11:HC3HCDRXX:1:2106:9670:36933
CATTAGGG
+
,::,,FFF
@A00769:11:HC3HCDRXX:1:2106:30255:36949
CATTAGGG
+
FFFFFFFF
@A00769:11:HC3HCDRXX:1:2106:27543:37012
CATTAGGG
+
FFFFF:FF
@A00769:11:HC3HCDRXX:1:2106:28330:37027
CATTAGGG
+
F,:FFFFF
@A00769:11:HC3HCDRXX:1:2107:9643:1000
CATTAGGG
+
FFFFFFFF
@A00769:11:HC3HCDRXX:1:2107:30897:1016
CATTAGGG
+
FFFFFFFF
@A00769:11:HC3HCDRXX:1:2107:1642:1172
CATTAGGG
+
FFFFFFFF
@A00769:11:HC3HCDRXX:1:2107:13810:1172
CATTAGGG
+
FFFFFFFF
@A00769:11:HC3HCDRXX:1:2107:30074:1219
CATTAGGG
+
FFFFFFFF
@A00769:11:HC3HCDRXX:1:2107:1434:1251
CATTAGGG
+
FFFFFFFF
@A00769:11:HC3HCDRXX:1:2107:14064:1266
CATTAGGG
+
FFFFFFFF
@A00769:11:HC3HCDRXX:1:2107:15393:1313
CATTAGGG
+
FFFFFFFF
@A00769:11:HC3HCDRXX:1:2107:18548:1329
CATTAGGG
+
FFFFFFFF
@A00769:11:HC3HCDRXX:1:2107:29134:1344
CATTAGGG
+
FF,,F,FF
@A00769:11:HC3HCDRXX:1:2107:26350:1376
CATTAGGG
+
FFFFFFFF
@A00769:11:HC3HCDRXX:1:2107:32434:1391
CATTAGGG
+
FFFFFFFF
@A00769:11:HC3HCDRXX:1:2107:10881:1423
CATTAGGG
+
::FFFFFF
@A00769:11:HC3HCDRXX:1:2107:12472:1485
CATTAGGG
+
FFFFFFFF
@A00769:11:HC3HCDRXX:1:2107:4625:1611
CATTAGGG
+
FFFFFFFF
@A00769:11:HC3HCDRXX:1:2107:15772:1752
CATTAGGG
+
FFFFFFFF
@A00769:11:HC3HCDRXX:1:2107:3360:1767
CATTAGGG
+
FFFFFFFF
@A00769:11:HC3HCDRXX:1:2107:3595:1767
CATTAGGG
+
FFFFFFFF
@A00769:11:HC3HCDRXX:1:2107:5692:1767
CATTAGGG
+
FFFFFFFF
@A00769:11:HC3HCDRXX:1:2107:15139:1783
CATTAGGG
+
FFFFFFFF
@A00769:11:HC3HCDRXX:1:2107:20482:1799
CATTAGGG
+
F:FFFFFF
@A00769:11:HC3HCDRXX:1:2107:9887:1892
CATTAGGG
+
FFFFFFFF
@A00769:11:HC3HCDRXX:1:2107:22191:1908
CATTAGGG
+
FF:FFFFF
@A00769:11:HC3HCDRXX:1:2107:11704:2065
CATTAGGG
+
FFFFFFFF
@A00769:11:HC3HCDRXX:1:2107:28962:2112
CATTAGGG
+
FFFFFFFF
@A00769:11:HC3HCDRXX:1:2107:15085:2190
CATTAGGG
+
FF:,F:::
@A00769:11:HC3HCDRXX:1:2107:4652:2253
CATTAGGG
+
FFFFFFFF
@A00769:11:HC3HCDRXX:1:2107:9652:2300
CATTAGGG
+
FFFFFFFF
@A00769:11:HC3HCDRXX:1:2107:19018:2331
CATTAGGG
+
FFFFFFFF
@A00769:11:HC3HCDRXX:1:2107:17273:2378
CATTAGGG
+
FFF,FFFF
@A00769:11:HC3HCDRXX:1:2107:28917:2472
CATTAGGG
+
FF,,FF,F
@A00769:11:HC3HCDRXX:1:2107:23692:2566
CATTAGGG
+
FFFFFFFF
@A00769:11:HC3HCDRXX:1:2107:31476:2644
CATTAGGG
+
FFFFFFFF
@A00769:11:HC3HCDRXX:1:2107:18186:2675
CATTAGGG
+
FFFFFFFF
@A00769:11:HC3HCDRXX:1:2107:16306:2707
CATTAGGG
+
FFFFFFFF
@A00769:11:HC3HCDRXX:1:2107:24758:2722
CATTAGGG
+
FFFFFF:F
@A00769:11:HC3HCDRXX:1:2107:10872:2754
CATTAGGG
+
FFFFFFFF
@A00769:11:HC3HCDRXX:1:2107:9155:2848
CATTAGGG
+
FF:FFFFF
@A00769:11:HC3HCDRXX:1:2107:13358:2863
CATTAGGG
+
FFFFFFFF
@A00769:11:HC3HCDRXX:1:2107:3866:2957
CATTAGGG
+
FF:FFFFF
@A00769:11:HC3HCDRXX:1:2107:2302:3098
CATTAGGG
+
FFF,F:FF
@A00769:11:HC3HCDRXX:1:2107:14353:3302
CATTAGGG
+
FFFFFFFF
@A00769:11:HC3HCDRXX:1:2107:17002:3599
CATTAGGG
+
FFFF:FFF
@A00769:11:HC3HCDRXX:1:2107:23656:3662
CATTAGGG
+
FFFFFFFF
@A00769:11:HC3HCDRXX:1:2107:22001:3740
CATTAGGG
+
FFFFFFFF
@A00769:11:HC3HCDRXX:1:2107:5891:3771
CATTAGGG
+
FFFFFFFF
@A00769:11:HC3HCDRXX:1:2107:21350:3803
CATTAGGG
+
FFFFFFFF
@A00769:11:HC3HCDRXX:1:2107:25057:3834
CATTAGGG
+
FFFFFFFF
@A00769:11:HC3HCDRXX:1:2107:27416:3975
CATTAGGG
+
FFFFFFFF
@A00769:11:HC3HCDRXX:1:2107:19298:4131
CATTAGGG
+
FFFFFFFF
@A00769:11:HC3HCDRXX:1:2107:8693:4178
CATTAGGG
+
FFFFFFFF
@A00769:11:HC3HCDRXX:1:2107:18376:4194
CATTAGGG
+
:FF,FFFF
@A00769:11:HC3HCDRXX:1:2107:3414:4460
CATTAGGG
+
FFFFFFFF
@A00769:11:HC3HCDRXX:1:2107:5620:4554
CATTAGGG
+
FFFFFFFF
@A00769:11:HC3HCDRXX:1:2107:26078:4601
CATTAGGG
+
FFFFFFFF
@A00769:11:HC3HCDRXX:1:2107:19090:4679
CATTAGGG
+
FF:FFFFF
@A00769:11:HC3HCDRXX:1:2107:18620:4711
CATTAGGG
+
FFFFFFFF
@A00769:11:HC3HCDRXX:1:2107:19126:4711
CATTAGGG
+
FFFFFFFF
@A00769:11:HC3HCDRXX:1:2107:30553:4742
CATTAGGG
+
FFFFFFFF
@A00769:11:HC3HCDRXX:1:2107:15013:4758
CATTAGGG
+
FFFFFFFF
@A00769:11:HC3HCDRXX:1:2107:17607:4867
CATTAGGG
+
FFFFFFFF
@A00769:11:HC3HCDRXX:1:2107:18475:4899
CATTAGGG
+
FFFFFFFF
@A00769:11:HC3HCDRXX:1:2107:28085:5008
CATTAGGG
+
FFFFFFFF
@A00769:11:HC3HCDRXX:1:2107:31557:5040
CATTAGGG
+
FF:FFFFF
@A00769:11:HC3HCDRXX:1:2107:7591:5149
CATTAGGG
+
FFFFFFFF
@A00769:11:HC3HCDRXX:1:2107:25147:5149
CATTAGGG
+
FFFFFFFF
@A00769:11:HC3HCDRXX:1:2107:7536:5181
CATTAGGG
+
FFFFFFFF
@A00769:11:HC3HCDRXX:1:2107:28592:5196
CATTAGGG
+
F:FFFFFF
@A00769:11:HC3HCDRXX:1:2107:24279:5274
CATTAGGG
+
FF:FFFFF
@A00769:11:HC3HCDRXX:1:2107:29496:5353
CATTAGGG
+
FFFFFFFF
@A00769:11:HC3HCDRXX:1:2107:5330:5368
CATTAGGG
+
FFFFFFFF
@A00769:11:HC3HCDRXX:1:2107:16007:5415
CATTAGGG
+
FFFFFFFF
@A00769:11:HC3HCDRXX:1:2107:18358:5447
CATTAGGG
+
FFFFFFFF
@A00769:11:HC3HCDRXX:1:2107:8612:5478
CATTAGGG
+
FFF,FFFF
@A00769:11:HC3HCDRXX:1:2107:18249:5572
CATTAGGG
+
FFFFFFFF
@A00769:11:HC3HCDRXX:1:2107:21088:5635
CATTAGGG
+
FFFFFFFF
@A00769:11:HC3HCDRXX:1:2107:30680:5776
CATTAGGG
+
FFFFFF:F
@A00769:11:HC3HCDRXX:1:2107:1090:5948
CATTAGGG
+
FFFFFFFF
@A00769:11:HC3HCDRXX:1:2107:31222:6339
CATTAGGG
+
F:FFF:FF
@A00769:11:HC3HCDRXX:1:2107:6569:6386
CATTAGGG
+
FFFFFFFF
@A00769:11:HC3HCDRXX:1:2107:8395:6449
CATTAGGG
+
FFFFFFFF
@A00769:11:HC3HCDRXX:1:2107:2401:6464
CATTAGGG
+
FF:FFFFF
@A00769:11:HC3HCDRXX:1:2107:17137:6464
CATTAGGG
+
FFFFFFFF
@A00769:11:HC3HCDRXX:1:2107:29586:6543
CATTAGGG
+
FFFFFFFF
@A00769:11:HC3HCDRXX:1:2107:30960:6543
CATTAGGG
+
FFFFFFFF
@A00769:11:HC3HCDRXX:1:2107:12536:6637
CATTAGGG
+
FFFFFFFF
@A00769:11:HC3HCDRXX:1:2107:17671:6668
CATTAGGG
+
FFFFFFFF
@A00769:11:HC3HCDRXX:1:2107:5367:6715
CATTAGGG
+
FFFFFFFF
@A00769:11:HC3HCDRXX:1:2107:30870:6731
CATTAGGG
+
FFFFFFFF
@A00769:11:HC3HCDRXX:1:2107:10710:6981
CATTAGGG
+
FF,FFFFF
@A00769:11:HC3HCDRXX:1:2107:24532:7059
CATTAGGG
+
FFFFFFFF
@A00769:11:HC3HCDRXX:1:2107:32344:7059
CATTAGGG
+
FFFFFFFF
@A00769:11:HC3HCDRXX:1:2107:26151:7075
CATTAGGG
+
FFFFFFFF
@A00769:11:HC3HCDRXX:1:2107:11288:7106
CATTAGGG
+
,F::FFFF
@A00769:11:HC3HCDRXX:1:2107:17996:7232
CATTAGGG
+
FFFFF:F:
@A00769:11:HC3HCDRXX:1:2107:25003:7279
CATTAGGG
+
FFFFFFFF
@A00769:11:HC3HCDRXX:1:2107:12653:7310
CATTAGGG
+
FFFF:FFF
@A00769:11:HC3HCDRXX:1:2107:14073:7357
CATTAGGG
+
:FFFFFFF
@A00769:11:HC3HCDRXX:1:2107:25138:7420
CATTAGGG
+
FFFFFFFF
@A00769:11:HC3HCDRXX:1:2107:21386:7467
CATTAGGG
+
FFFFFFFF
@A00769:11:HC3HCDRXX:1:2107:30915:7467
CATTAGGG
+
FFFFFFFF
@A00769:11:HC3HCDRXX:1:2107:14769:7498
CATTAGGG
+
FFFFFFFF
@A00769:11:HC3HCDRXX:1:2107:6867:7529
CATTAGGG
+
:FFFFFFF
@A00769:11:HC3HCDRXX:1:2107:10059:7545
CATTAGGG
+
FFFFFFFF
@A00769:11:HC3HCDRXX:1:2107:15700:7545
CATTAGGG
+
FFFFFFFF
@A00769:11:HC3HCDRXX:1:2107:13539:7623
CATTAGGG
+
FFFFFFFF
@A00769:11:HC3HCDRXX:1:2107:23845:7654
CATTAGGG
+
FFFFFFFF
@A00769:11:HC3HCDRXX:1:2107:20826:7686
CATTAGGG
+
FFFFFFFF
@A00769:11:HC3HCDRXX:1:2107:24939:7733
CATTAGGG
+
FFFFFFFF
@A00769:11:HC3HCDRXX:1:2107:25590:7921
CATTAGGG
+
FFFFFF::
@A00769:11:HC3HCDRXX:1:2107:12020:7999
CATTAGGG
+
F:FFF,FF
@A00769:11:HC3HCDRXX:1:2107:18991:8015
CATTAGGG
+
FFFFFFFF
@A00769:11:HC3HCDRXX:1:2107:30743:8046
CATTAGGG
+
FFFFFFFF
@A00769:11:HC3HCDRXX:1:2107:28348:8124
CATTAGGG
+
FFFFFFFF
@A00769:11:HC3HCDRXX:1:2107:3884:8187
CATTAGGG
+
FFFFFFFF
@A00769:11:HC3HCDRXX:1:2107:22435:8281
CATTAGGG
+
FFFFFFFF
@A00769:11:HC3HCDRXX:1:2107:15628:8422
CATTAGGG
+
FFFFFFFF
@A00769:11:HC3HCDRXX:1:2107:20238:8422
CATTAGGG
+
FFFFFFFF
@A00769:11:HC3HCDRXX:1:2107:25138:8422
CATTAGGG
+
FFFF:FFF
@A00769:11:HC3HCDRXX:1:2107:17101:8469
CATTAGGG
+
FFFFFFFF
@A00769:11:HC3HCDRXX:1:2107:2320:8516
CATTAGGG
+
F:FFFFFF
@A00769:11:HC3HCDRXX:1:2107:9561:8625
CATTAGGG
+
FFFFFFFF
@A00769:11:HC3HCDRXX:1:2107:24713:8656
CATTAGGG
+
FFFFFFFF
@A00769:11:HC3HCDRXX:1:2107:4246:8688
CATTAGGG
+
FFFFFFFF
@A00769:11:HC3HCDRXX:1:2107:23809:8688
CATTAGGG
+
FFFFFFFF
@A00769:11:HC3HCDRXX:1:2107:21884:8797
CATTAGGG
+
FFFFFFFF
@A00769:11:HC3HCDRXX:1:2107:15908:8907
CATTAGGG
+
FF:FFFFF
@A00769:11:HC3HCDRXX:1:2107:30526:8923
CATTAGGG
+
F:F:FFFF
@A00769:11:HC3HCDRXX:1:2107:18647:8954
CATTAGGG
+
FFFFFFFF
@A00769:11:HC3HCDRXX:1:2107:14308:8985
CATTAGGG
+
FFFFFFFF
@A00769:11:HC3HCDRXX:1:2107:26765:9017
CATTAGGG
+
FFFFFFFF
@A00769:11:HC3HCDRXX:1:2107:5041:9032
CATTAGGG
+
FFFFFFFF
@A00769:11:HC3HCDRXX:1:2107:23665:9032
CATTAGGG
+
FFFFFFFF
@A00769:11:HC3HCDRXX:1:2107:8929:9157
CATTAGGG
+
FFFFFFFF
@A00769:11:HC3HCDRXX:1:2107:26259:9267
CATTAGGG
+
FFFFFFFF
@A00769:11:HC3HCDRXX:1:2107:32551:9392
CATTAGGG
+
FFFFFFFF
@A00769:11:HC3HCDRXX:1:2107:16640:9424
CATTAGGG
+
FFFFFFFF
@A00769:11:HC3HCDRXX:1:2107:11180:9455
CATTAGGG
+
FFFFFFFF
@A00769:11:HC3HCDRXX:1:2107:7916:9471
CATTAGGG
+
FFFFFFFF
@A00769:11:HC3HCDRXX:1:2107:6560:9502
CATTAGGG
+
FFFFFFFF
@A00769:11:HC3HCDRXX:1:2107:23050:9502
CATTAGGG
+
FFFFFFFF
@A00769:11:HC3HCDRXX:1:2107:14416:9518
CATTAGGG
+
FFFFFFFF
@A00769:11:HC3HCDRXX:1:2107:6714:9580
CATTAGGG
+
FFFFFFFF
@A00769:11:HC3HCDRXX:1:2107:7365:9580
CATTAGGG
+
FFFFFFFF
@A00769:11:HC3HCDRXX:1:2107:5791:9768
CATTAGGG
+
FFFFFFFF
@A00769:11:HC3HCDRXX:1:2107:18285:9831
CATTAGGG
+
:FFFFFFF
@A00769:11:HC3HCDRXX:1:2107:32868:9940
CATTAGGG
+
FFFFFFFF
@A00769:11:HC3HCDRXX:1:2107:2790:10113
CATTAGGG
+
FFFFFFFF
@A00769:11:HC3HCDRXX:1:2107:27127:10207
CATTAGGG
+
FF,F,,F:
@A00769:11:HC3HCDRXX:1:2107:8730:10285
CATTAGGG
+
FFFFFFFF
@A00769:11:HC3HCDRXX:1:2107:20537:10316
CATTAGGG
+
FFFFFFFF
@A00769:11:HC3HCDRXX:1:2107:31964:10316
CATTAGGG
+
FFF,:FFF
@A00769:11:HC3HCDRXX:1:2107:1479:10410
CATTAGGG
+
FFFFFFFF
@A00769:11:HC3HCDRXX:1:2107:20591:10441
CATTAGGG
+
FFFFFFFF
@A00769:11:HC3HCDRXX:1:2107:5719:10488
CATTAGGG
+
FFFFFFFF
@A00769:11:HC3HCDRXX:1:2107:1895:10504
CATTAGGG
+
FFFFFFFF
@A00769:11:HC3HCDRXX:1:2107:25382:10504
CATTAGGG
+
F,:FF:F:
@A00769:11:HC3HCDRXX:1:2107:11478:10567
CATTAGGG
+
FFFFFFFF
@A00769:11:HC3HCDRXX:1:2107:7030:10629
CATTAGGG
+
FFFFFFFF
@A00769:11:HC3HCDRXX:1:2107:9290:10629
CATTAGGG
+
FFFFFFFF
@A00769:11:HC3HCDRXX:1:2107:13928:10708
CATTAGGG
+
FFFFFFFF
@A00769:11:HC3HCDRXX:1:2107:13612:10848
CATTAGGG
+
FFFFFFFF
@A00769:11:HC3HCDRXX:1:2107:31864:10958
CATTAGGG
+
FFFFFFFF
@A00769:11:HC3HCDRXX:1:2107:11586:11005
CATTAGGG
+
FFFFFFFF
@A00769:11:HC3HCDRXX:1:2107:16387:11083
CATTAGGG
+
FFFFFFFF
@A00769:11:HC3HCDRXX:1:2107:21368:11130
CATTAGGG
+
FFFFFFFF
@A00769:11:HC3HCDRXX:1:2107:18448:11177
CATTAGGG
+
F:FFFFFF
@A00769:11:HC3HCDRXX:1:2107:17788:11224
CATTAGGG
+
FFFFFF:F
@A00769:11:HC3HCDRXX:1:2107:26585:11271
CATTAGGG
+
FFFFFFFF
@A00769:11:HC3HCDRXX:1:2107:3504:11287
CATTAGGG
+
FFFFFFFF
@A00769:11:HC3HCDRXX:1:2107:32325:11412
CATTAGGG
+
FFFFFFFF
@A00769:11:HC3HCDRXX:1:2107:3857:11459
CATTAGGG
+
FF:FFFFF
@A00769:11:HC3HCDRXX:1:2107:2356:11710
CATTAGGG
+
FFFFFFFF
@A00769:11:HC3HCDRXX:1:2107:2790:11710
CATTAGGG
+
FFFFFFFF
@A00769:11:HC3HCDRXX:1:2107:30599:11710
CATTAGGG
+
FF,FF::F
@A00769:11:HC3HCDRXX:1:2107:23249:11725
CATTAGGG
+
FFFFFFFF
@A00769:11:HC3HCDRXX:1:2107:6641:11804
CATTAGGG
+
FFFFFFFF
@A00769:11:HC3HCDRXX:1:2107:23059:11898
CATTAGGG
+
FFFFFFFF
@A00769:11:HC3HCDRXX:1:2107:22959:11945
CATTAGGG
+
FFFFFFFF
@A00769:11:HC3HCDRXX:1:2107:21233:11992
CATTAGGG
+
FF:FFFFF
@A00769:11:HC3HCDRXX:1:2107:3034:12038
CATTAGGG
+
FFFFFFFF
@A00769:11:HC3HCDRXX:1:2107:26151:12117
CATTAGGG
+
FFFFFFFF
@A00769:11:HC3HCDRXX:1:2107:26395:12132
CATTAGGG
+
FF:FFFFF
@A00769:11:HC3HCDRXX:1:2107:2483:12148
CATTAGGG
+
FFFFFFFF
@A00769:11:HC3HCDRXX:1:2107:30418:12179
CATTAGGG
+
FFFFFFFF
@A00769:11:HC3HCDRXX:1:2107:18105:12242
CATTAGGG
+
,F,F:FFF
@A00769:11:HC3HCDRXX:1:2107:18340:12273
CATTAGGG
+
FFFFFFFF
@A00769:11:HC3HCDRXX:1:2107:20057:12399
CATTAGGG
+
FFFFFFFF
@A00769:11:HC3HCDRXX:1:2107:13141:12446
CATTAGGG
+
FFFF:FFF
@A00769:11:HC3HCDRXX:1:2107:1994:12461
CATTAGGG
+
FFFFFFFF
@A00769:11:HC3HCDRXX:1:2107:23493:12461
CATTAGGG
+
FFFFFFFF
@A00769:11:HC3HCDRXX:1:2107:26313:12461
CATTAGGG
+
FFFFFFFF
@A00769:11:HC3HCDRXX:1:2107:20057:12493
CATTAGGG
+
FFFFFFFF
@A00769:11:HC3HCDRXX:1:2107:2944:12508
CATTAGGG
+
FFFFFFFF
@A00769:11:HC3HCDRXX:1:2107:31810:12555
CATTAGGG
+
FFFF:FFF
@A00769:11:HC3HCDRXX:1:2107:16360:12665
CATTAGGG
+
FFFFFFFF
@A00769:11:HC3HCDRXX:1:2107:28103:12680
CATTAGGG
+
FFFFFFFF
@A00769:11:HC3HCDRXX:1:2107:7428:12696
CATTAGGG
+
FFFF:FFF
@A00769:11:HC3HCDRXX:1:2107:1127:12743
CATTAGGG
+
FFFFFFFF
@A00769:11:HC3HCDRXX:1:2107:15040:12759
CATTAGGG
+
FF:FFFFF
@A00769:11:HC3HCDRXX:1:2107:25075:12821
CATTAGGG
+
FF:F:,,,
@A00769:11:HC3HCDRXX:1:2107:16920:12853
CATTAGGG
+
FFFFFFFF
@A00769:11:HC3HCDRXX:1:2107:7925:12900
CATTAGGG
+
FFFFFFFF
@A00769:11:HC3HCDRXX:1:2107:10655:12931
CATTAGGG
+
FFFFFFFF
@A00769:11:HC3HCDRXX:1:2107:30355:12978
CATTAGGG
+
FFFFFFFF
@A00769:11:HC3HCDRXX:1:2107:12970:13056
CATTAGGG
+
F:FFFFFF
@A00769:11:HC3HCDRXX:1:2107:31629:13182
CATTAGGG
+
FFFFFFFF
@A00769:11:HC3HCDRXX:1:2107:5773:13213
CATTAGGG
+
FFFFFFFF
@A00769:11:HC3HCDRXX:1:2107:21676:13291
CATTAGGG
+
FFFFFFFF
@A00769:11:HC3HCDRXX:1:2107:22209:13495
CATTAGGG
+
FFFFFFFF
@A00769:11:HC3HCDRXX:1:2107:1588:13510
CATTAGGG
+
FFFFFFFF
@A00769:11:HC3HCDRXX:1:2107:5764:13604
CATTAGGG
+
FFFFFFFF
@A00769:11:HC3HCDRXX:1:2107:20943:13620
CATTAGGG
+
FFFFFFFF
@A00769:11:HC3HCDRXX:1:2107:24659:13698
CATTAGGG
+
FFFFFFFF
@A00769:11:HC3HCDRXX:1:2107:13783:13714
CATTAGGG
+
,,,,:,,F
@A00769:11:HC3HCDRXX:1:2107:29478:13777
CATTAGGG
+
FF,FFFFF
@A00769:11:HC3HCDRXX:1:2107:32777:13792
CATTAGGG
+
FFFFFFFF
@A00769:11:HC3HCDRXX:1:2107:7437:13808
CATTAGGG
+
FFFFFFFF
@A00769:11:HC3HCDRXX:1:2107:19081:13839
CATTAGGG
+
FFFFFFFF
@A00769:11:HC3HCDRXX:1:2107:27950:14011
CATTAGGG
+
FFF,F:F:
@A00769:11:HC3HCDRXX:1:2107:6623:14058
CATTAGGG
+
FFFFFFFF
@A00769:11:HC3HCDRXX:1:2107:23466:14231
CATTAGGG
+
:FF,FFFF
@A00769:11:HC3HCDRXX:1:2107:28167:14387
CATTAGGG
+
FFFFFFFF
@A00769:11:HC3HCDRXX:1:2107:15139:14403
CATTAGGG
+
FFF:FF:F
@A00769:11:HC3HCDRXX:1:2107:12726:14544
CATTAGGG
+
FFFFFFFF
@A00769:11:HC3HCDRXX:1:2107:5846:14591
CATTAGGG
+
FFFFFFFF
@A00769:11:HC3HCDRXX:1:2107:11939:14716
CATTAGGG
+
FFFFFFFF
@A00769:11:HC3HCDRXX:1:2107:12192:14716
CATTAGGG
+
FFFFFFFF
@A00769:11:HC3HCDRXX:1:2107:26060:14716
CATTAGGG
+
FFFFFFFF
@A00769:11:HC3HCDRXX:1:2107:15781:14732
CATTAGGG
+
FFFFFFFF
@A00769:11:HC3HCDRXX:1:2107:8739:14779
CATTAGGG
+
FFFFFFFF
@A00769:11:HC3HCDRXX:1:2107:11605:14826
CATTAGGG
+
FFFFFFFF
@A00769:11:HC3HCDRXX:1:2107:29658:14873
CATTAGGG
+
FFFFFFFF
@A00769:11:HC3HCDRXX:1:2107:31910:14888
CATTAGGG
+
FFFFFFFF
@A00769:11:HC3HCDRXX:1:2107:28076:15107
CATTAGGG
+
FFFFFFFF
@A00769:11:HC3HCDRXX:1:2107:8052:15123
CATTAGGG
+
FFFFFFFF
@A00769:11:HC3HCDRXX:1:2107:29478:15154
CATTAGGG
+
FFFFFFFF
@A00769:11:HC3HCDRXX:1:2107:27670:15280
CATTAGGG
+
FFFFFFFF
@A00769:11:HC3HCDRXX:1:2107:21432:15311
CATTAGGG
+
FFFFFFFF
@A00769:11:HC3HCDRXX:1:2107:31268:15311
CATTAGGG
+
FFFFFFFF
@A00769:11:HC3HCDRXX:1:2107:10954:15515
CATTAGGG
+
F:FFFFFF
@A00769:11:HC3HCDRXX:1:2107:7157:15608
CATTAGGG
+
FFFFFFFF
@A00769:11:HC3HCDRXX:1:2107:6307:15640
CATTAGGG
+
FFFFFFFF
@A00769:11:HC3HCDRXX:1:2107:15998:15671
CATTAGGG
+
FFFFFFFF
@A00769:11:HC3HCDRXX:1:2107:1497:15765
CATTAGGG
+
FFFFFFFF
@A00769:11:HC3HCDRXX:1:2107:7853:15781
CATTAGGG
+
FFFFFFFF
@A00769:11:HC3HCDRXX:1:2107:27462:15859
CATTAGGG
+
FFFFFFFF
@A00769:11:HC3HCDRXX:1:2107:24668:15875
CATTAGGG
+
FFFFFFFF
@A00769:11:HC3HCDRXX:1:2107:15781:15953
CATTAGGG
+
FFFFFFFF
@A00769:11:HC3HCDRXX:1:2107:7139:16016
CATTAGGG
+
FF,,F:::
@A00769:11:HC3HCDRXX:1:2107:25129:16016
CATTAGGG
+
FFFFFFFF
@A00769:11:HC3HCDRXX:1:2107:24144:16376
CATTAGGG
+
FFFFFF:F
@A00769:11:HC3HCDRXX:1:2107:13693:16470
CATTAGGG
+
FFFFFFFF
@A00769:11:HC3HCDRXX:1:2107:1958:16532
CATTAGGG
+
FFFFFFFF
@A00769:11:HC3HCDRXX:1:2107:17915:16548
CATTAGGG
+
FFFFFFFF
@A00769:11:HC3HCDRXX:1:2107:29089:16579
CATTAGGG
+
FFFF:FFF
@A00769:11:HC3HCDRXX:1:2107:29559:16579
CATTAGGG
+
FFFFFFFF
@A00769:11:HC3HCDRXX:1:2107:23222:16658
CATTAGGG
+
FFFFFFFF
@A00769:11:HC3HCDRXX:1:2107:7554:16673
CATTAGGG
+
FFFFFFFF
@A00769:11:HC3HCDRXX:1:2107:10484:16673
CATTAGGG
+
FFFFFFFF
@A00769:11:HC3HCDRXX:1:2107:6397:16861
CATTAGGG
+
FFFFFFFF
@A00769:11:HC3HCDRXX:1:2107:6397:16955
CATTAGGG
+
FFFFFFFF
@A00769:11:HC3HCDRXX:1:2107:10899:17018
CATTAGGG
+
FFFFFFFF
@A00769:11:HC3HCDRXX:1:2107:6334:17190
CATTAGGG
+
FFFFFFFF
@A00769:11:HC3HCDRXX:1:2107:3794:17394
CATTAGGG
+
FFFFFFFF
@A00769:11:HC3HCDRXX:1:2107:22299:17409
CATTAGGG
+
FFFFFFFF
@A00769:11:HC3HCDRXX:1:2107:1768:17456
CATTAGGG
+
FFFFFFFF
@A00769:11:HC3HCDRXX:1:2107:17607:17519
CATTAGGG
+
FFFFFFFF
@A00769:11:HC3HCDRXX:1:2107:26160:17519
CATTAGGG
+
FFFFFFFF
@A00769:11:HC3HCDRXX:1:2107:32497:17597
CATTAGGG
+
FFFFFFFF
@A00769:11:HC3HCDRXX:1:2107:19660:17660
CATTAGGG
+
FFF:FF,F
@A00769:11:HC3HCDRXX:1:2107:21820:17738
CATTAGGG
+
FFFFFFFF
@A00769:11:HC3HCDRXX:1:2107:7889:17910
CATTAGGG
+
FFFFFFFF
@A00769:11:HC3HCDRXX:1:2107:25870:17926
CATTAGGG
+
FFFFFFFF
@A00769:11:HC3HCDRXX:1:2107:17210:17957
CATTAGGG
+
FFFFFFFF
@A00769:11:HC3HCDRXX:1:2107:27236:18004
CATTAGGG
+
FFFFFFFF
@A00769:11:HC3HCDRXX:1:2107:7554:18020
CATTAGGG
+
FFFFFFFF
@A00769:11:HC3HCDRXX:1:2107:14470:18067
CATTAGGG
+
FFFFFFFF
@A00769:11:HC3HCDRXX:1:2107:21513:18208
CATTAGGG
+
FFFFFFFF
@A00769:11:HC3HCDRXX:1:2107:19280:18223
CATTAGGG
+
FFFFFFFF
@A00769:11:HC3HCDRXX:1:2107:26422:18223
CATTAGGG
+
FF,FF:F:
@A00769:11:HC3HCDRXX:1:2107:21730:18270
CATTAGGG
+
F:FFFFFF
@A00769:11:HC3HCDRXX:1:2107:5737:18349
CATTAGGG
+
FFFFFFFF
@A00769:11:HC3HCDRXX:1:2107:6804:18349
CATTAGGG
+
FFFFFFFF
@A00769:11:HC3HCDRXX:1:2107:12319:18349
CATTAGGG
+
FFFFFFFF
@A00769:11:HC3HCDRXX:1:2107:32009:18443
CATTAGGG
+
FFFFFFFF
@A00769:11:HC3HCDRXX:1:2107:16884:18458
CATTAGGG
+
FFFFFFF:
@A00769:11:HC3HCDRXX:1:2107:4209:18490
CATTAGGG
+
FFFFFFFF
@A00769:11:HC3HCDRXX:1:2107:26169:18537
CATTAGGG
+
:FF,FFF:
@A00769:11:HC3HCDRXX:1:2107:5611:18756
CATTAGGG
+
FFFFFFFF
@A00769:11:HC3HCDRXX:1:2107:2419:18771
CATTAGGG
+
FFFFFFFF
@A00769:11:HC3HCDRXX:1:2107:7283:18771
CATTAGGG
+
F:FFFFFF
@A00769:11:HC3HCDRXX:1:2107:26232:18771
CATTAGGG
+
FFFFFFFF
@A00769:11:HC3HCDRXX:1:2107:18105:18850
CATTAGGG
+
FFFFFFFF
@A00769:11:HC3HCDRXX:1:2107:7102:18865
CATTAGGG
+
FFFFFFFF
@A00769:11:HC3HCDRXX:1:2107:17671:18881
CATTAGGG
+
F:FFFFFF
@A00769:11:HC3HCDRXX:1:2107:6849:18928
CATTAGGG
+
FFFFFFFF
@A00769:11:HC3HCDRXX:1:2107:25880:19163
CATTAGGG
+
:FFFFF:F
@A00769:11:HC3HCDRXX:1:2107:6686:19429
CATTAGGG
+
F:FFFFFF
@A00769:11:HC3HCDRXX:1:2107:11478:19429
CATTAGGG
+
FFFFFFFF
@A00769:11:HC3HCDRXX:1:2107:16929:19445
CATTAGGG
+
FFFFFFFF
@A00769:11:HC3HCDRXX:1:2107:16378:19492
CATTAGGG
+
:FFFFFFF
@A00769:11:HC3HCDRXX:1:2107:29830:19492
CATTAGGG
+
FF:FFFFF
@A00769:11:HC3HCDRXX:1:2107:11116:19617
CATTAGGG
+
FFFFFFFF
@A00769:11:HC3HCDRXX:1:2107:10719:19648
CATTAGGG
+
FFFFFFFF
@A00769:11:HC3HCDRXX:1:2107:1316:19680
CATTAGGG
+
FFFFFFFF
@A00769:11:HC3HCDRXX:1:2107:1976:19695
CATTAGGG
+
FFFFFFFF
@A00769:11:HC3HCDRXX:1:2107:6551:19758
CATTAGGG
+
FF,FFFFF
@A00769:11:HC3HCDRXX:1:2107:21368:19805
CATTAGGG
+
FFFFFFFF
@A00769:11:HC3HCDRXX:1:2107:19660:19820
CATTAGGG
+
:FFFF::F
@A00769:11:HC3HCDRXX:1:2107:8006:19836
CATTAGGG
+
FFFFFFFF
@A00769:11:HC3HCDRXX:1:2107:17137:19899
CATTAGGG
+
FFFFFFFF
@A00769:11:HC3HCDRXX:1:2107:7048:19930
CATTAGGG
+
FFFFFFFF
@A00769:11:HC3HCDRXX:1:2107:11550:19961
CATTAGGG
+
FFFFFFFF
@A00769:11:HC3HCDRXX:1:2107:5755:20071
CATTAGGG
+
FFFFFFFF
@A00769:11:HC3HCDRXX:1:2107:17580:20102
CATTAGGG
+
FFFFFFFF
@A00769:11:HC3HCDRXX:1:2107:2139:20165
CATTAGGG
+
FFFFFFFF
@A00769:11:HC3HCDRXX:1:2107:14696:20181
CATTAGGG
+
FFFFFFFF
@A00769:11:HC3HCDRXX:1:2107:14742:20290
CATTAGGG
+
FFFFF,:F
@A00769:11:HC3HCDRXX:1:2107:30508:20290
CATTAGGG
+
FFFFFFFF
@A00769:11:HC3HCDRXX:1:2107:2510:20337
CATTAGGG
+
FF,FF:::
@A00769:11:HC3HCDRXX:1:2107:17752:20337
CATTAGGG
+
F::FFFFF
@A00769:11:HC3HCDRXX:1:2107:28076:20337
CATTAGGG
+
FFFFFFFF
@A00769:11:HC3HCDRXX:1:2107:32814:20369
CATTAGGG
+
FFFFFFFF
@A00769:11:HC3HCDRXX:1:2107:13042:20384
CATTAGGG
+
FFFFFFFF
@A00769:11:HC3HCDRXX:1:2107:17562:20447
CATTAGGG
+
FFFFFFFF
@A00769:11:HC3HCDRXX:1:2107:4164:20729
CATTAGGG
+
FFFFFFFF
@A00769:11:HC3HCDRXX:1:2107:18936:20729
CATTAGGG
+
FF:,:F,,
@A00769:11:HC3HCDRXX:1:2107:22245:20729
CATTAGGG
+
FFFFFFFF
@A00769:11:HC3HCDRXX:1:2107:7681:20776
CATTAGGG
+
FFFFFFFF
@A00769:11:HC3HCDRXX:1:2107:6225:20791
CATTAGGG
+
FFFFFFFF
@A00769:11:HC3HCDRXX:1:2107:24596:20823
CATTAGGG
+
FFFFFFFF
@A00769:11:HC3HCDRXX:1:2107:29080:20854
CATTAGGG
+
FFFF,FFF
@A00769:11:HC3HCDRXX:1:2107:11668:20885
CATTAGGG
+
FFFFFFFF
@A00769:11:HC3HCDRXX:1:2107:19235:20901
CATTAGGG
+
FFFFFFFF
@A00769:11:HC3HCDRXX:1:2107:6063:20917
CATTAGGG
+
FFFFFFFF
@A00769:11:HC3HCDRXX:1:2107:18656:20964
CATTAGGG
+
,FFFFFFF
@A00769:11:HC3HCDRXX:1:2107:32479:21010
CATTAGGG
+
FFF,FFFF
@A00769:11:HC3HCDRXX:1:2107:14516:21057
CATTAGGG
+
FFFFFFFF
@A00769:11:HC3HCDRXX:1:2107:6768:21073
CATTAGGG
+
FFFFFFFF
@A00769:11:HC3HCDRXX:1:2107:5023:21151
CATTAGGG
+
F,,F,F,F
@A00769:11:HC3HCDRXX:1:2107:32461:21167
CATTAGGG
+
FFFF,FFF
@A00769:11:HC3HCDRXX:1:2107:29261:21230
CATTAGGG
+
FFFFFFFF
@A00769:11:HC3HCDRXX:1:2107:8142:21292
CATTAGGG
+
FFFFFFFF
@A00769:11:HC3HCDRXX:1:2107:21540:21292
CATTAGGG
+
FF:FFFFF
@A00769:11:HC3HCDRXX:1:2107:6515:21355
CATTAGGG
+
FFFFFFFF
@A00769:11:HC3HCDRXX:1:2107:10710:21480
CATTAGGG
+
FFFFFFFF
@A00769:11:HC3HCDRXX:1:2107:8712:21496
CATTAGGG
+
FFFFFFFF
@A00769:11:HC3HCDRXX:1:2107:2293:21527
CATTAGGG
+
FFFFFFFF
@A00769:11:HC3HCDRXX:1:2107:1967:21559
CATTAGGG
+
FFFFFFFF
@A00769:11:HC3HCDRXX:1:2107:9905:21590
CATTAGGG
+
FFFFFFFF
@A00769:11:HC3HCDRXX:1:2107:25572:21637
CATTAGGG
+
FFFFFFFF
@A00769:11:HC3HCDRXX:1:2107:26494:21668
CATTAGGG
+
FFF:F:FF
@A00769:11:HC3HCDRXX:1:2107:2736:21699
CATTAGGG
+
FFFFFFFF
@A00769:11:HC3HCDRXX:1:2107:4020:21699
CATTAGGG
+
FFFFFFFF
@A00769:11:HC3HCDRXX:1:2107:15212:21731
CATTAGGG
+
FFFFFFFF
@A00769:11:HC3HCDRXX:1:2107:23909:21731
CATTAGGG
+
FFFFFFFF
@A00769:11:HC3HCDRXX:1:2107:27841:21809
CATTAGGG
+
FFF:FF:F
@A00769:11:HC3HCDRXX:1:2107:19343:21840
CATTAGGG
+
FF,:F,,:
@A00769:11:HC3HCDRXX:1:2107:7554:22028
CATTAGGG
+
FFFFFFFF
@A00769:11:HC3HCDRXX:1:2107:27588:22028
CATTAGGG
+
FFFFFFFF
@A00769:11:HC3HCDRXX:1:2107:20681:22091
CATTAGGG
+
FFFFFFFF
@A00769:11:HC3HCDRXX:1:2107:32741:22091
CATTAGGG
+
FFFFFFFF
@A00769:11:HC3HCDRXX:1:2107:3278:22106
CATTAGGG
+
:FFFFFFF
@A00769:11:HC3HCDRXX:1:2107:22155:22106
CATTAGGG
+
FFFFFFFF
@A00769:11:HC3HCDRXX:1:2107:8160:22294
CATTAGGG
+
FFFFFFFF
@A00769:11:HC3HCDRXX:1:2107:16034:22341
CATTAGGG
+
FFFFFFFF
@A00769:11:HC3HCDRXX:1:2107:21386:22404
CATTAGGG
+
FFFFFFFF
@A00769:11:HC3HCDRXX:1:2107:26784:22420
CATTAGGG
+
FFFFFFFF
@A00769:11:HC3HCDRXX:1:2107:13756:22467
CATTAGGG
+
FFFFFFFF
@A00769:11:HC3HCDRXX:1:2107:11116:22623
CATTAGGG
+
F:FFFFFF
@A00769:11:HC3HCDRXX:1:2107:14226:22654
CATTAGGG
+
FFFFFFFF
@A00769:11:HC3HCDRXX:1:2107:4562:22670
CATTAGGG
+
FFFFFFFF
@A00769:11:HC3HCDRXX:1:2107:18765:22686
CATTAGGG
+
FFFFFFFF
@A00769:11:HC3HCDRXX:1:2107:31828:22764
CATTAGGG
+
FFFFFFFF
@A00769:11:HC3HCDRXX:1:2107:9281:22827
CATTAGGG
+
FFFFFFFF
@A00769:11:HC3HCDRXX:1:2107:12328:22842
CATTAGGG
+
FFF,:FFF
@A00769:11:HC3HCDRXX:1:2107:20347:22858
CATTAGGG
+
FFFFFFFF
@A00769:11:HC3HCDRXX:1:2107:21567:22905
CATTAGGG
+
FFF:FFFF
@A00769:11:HC3HCDRXX:1:2107:22752:22921
CATTAGGG
+
FFFFFFFF
@A00769:11:HC3HCDRXX:1:2107:29695:23015
CATTAGGG
+
FFFFFFFF
@A00769:11:HC3HCDRXX:1:2107:18982:23030
CATTAGGG
+
FFFFFFFF
@A00769:11:HC3HCDRXX:1:2107:24786:23093
CATTAGGG
+
FFFFFFFF
@A00769:11:HC3HCDRXX:1:2107:2880:23171
CATTAGGG
+
FFFFFFFF
@A00769:11:HC3HCDRXX:1:2107:6614:23187
CATTAGGG
+
FFFFFFFF
@A00769:11:HC3HCDRXX:1:2107:8332:23218
CATTAGGG
+
FFFFFFFF
@A00769:11:HC3HCDRXX:1:2107:30165:23296
CATTAGGG
+
,FFFFFFF
@A00769:11:HC3HCDRXX:1:2107:18765:23437
CATTAGGG
+
FFFFFFFF
@A00769:11:HC3HCDRXX:1:2107:8856:23594
CATTAGGG
+
FFFFFFFF
@A00769:11:HC3HCDRXX:1:2107:7365:23610
CATTAGGG
+
FFFFFFFF
@A00769:11:HC3HCDRXX:1:2107:28357:23672
CATTAGGG
+
F:FFFFFF
@A00769:11:HC3HCDRXX:1:2107:32796:23719
CATTAGGG
+
FF,FFFF:
@A00769:11:HC3HCDRXX:1:2107:28709:23750
CATTAGGG
+
FFFFFFFF
@A00769:11:HC3HCDRXX:1:2107:28908:23844
CATTAGGG
+
FFFFFFFF
@A00769:11:HC3HCDRXX:1:2107:5077:23907
CATTAGGG
+
FFFFFFFF
@A00769:11:HC3HCDRXX:1:2107:5330:23938
CATTAGGG
+
FFFFFFFF
@A00769:11:HC3HCDRXX:1:2107:24243:23938
CATTAGGG
+
FFFFFFFF
@A00769:11:HC3HCDRXX:1:2107:16369:23954
CATTAGGG
+
FFFFFFFF
@A00769:11:HC3HCDRXX:1:2107:32344:23970
CATTAGGG
+
FFFFFFFF
@A00769:11:HC3HCDRXX:1:2107:28004:24001
CATTAGGG
+
FFFFFFFF
@A00769:11:HC3HCDRXX:1:2107:3604:24048
CATTAGGG
+
FFFFFFFF
@A00769:11:HC3HCDRXX:1:2107:17390:24095
CATTAGGG
+
FFFFFFFF
@A00769:11:HC3HCDRXX:1:2107:3893:24142
CATTAGGG
+
FFFFFFFF
@A00769:11:HC3HCDRXX:1:2107:13874:24142
CATTAGGG
+
FFFFFFFF
@A00769:11:HC3HCDRXX:1:2107:15447:24142
CATTAGGG
+
FFFFFFFF
@A00769:11:HC3HCDRXX:1:2107:27453:24173
CATTAGGG
+
FFFFF,FF
@A00769:11:HC3HCDRXX:1:2107:12391:24236
CATTAGGG
+
FFF:FFFF
@A00769:11:HC3HCDRXX:1:2107:13087:24251
CATTAGGG
+
FFFFFFFF
@A00769:11:HC3HCDRXX:1:2107:20952:24251
CATTAGGG
+
FFFFFFFF
@A00769:11:HC3HCDRXX:1:2107:9896:24267
CATTAGGG
+
FFF,F:F,
@A00769:11:HC3HCDRXX:1:2107:29279:24424
CATTAGGG
+
FFFF:FFF
@A00769:11:HC3HCDRXX:1:2107:7554:24439
CATTAGGG
+
FF,FF:FF
@A00769:11:HC3HCDRXX:1:2107:25129:24471
CATTAGGG
+
FFFFFFFF
@A00769:11:HC3HCDRXX:1:2107:15049:24486
CATTAGGG
+
FFFFFFFF
@A00769:11:HC3HCDRXX:1:2107:31006:24502
CATTAGGG
+
FFFFFFFF
@A00769:11:HC3HCDRXX:1:2107:10330:24549
CATTAGGG
+
FFFFFFFF
@A00769:11:HC3HCDRXX:1:2107:17770:24627
CATTAGGG
+
FFFFFFFF
@A00769:11:HC3HCDRXX:1:2107:16486:24690
CATTAGGG
+
FFFFFFFF
@A00769:11:HC3HCDRXX:1:2107:2745:24784
CATTAGGG
+
FFFFFFFF
@A00769:11:HC3HCDRXX:1:2107:25907:24784
CATTAGGG
+
FFFFFFFF
@A00769:11:HC3HCDRXX:1:2107:8106:24799
CATTAGGG
+
FFFFFFFF
@A00769:11:HC3HCDRXX:1:2107:12653:24815
CATTAGGG
+
FFFFFFFF
@A00769:11:HC3HCDRXX:1:2107:11143:24831
CATTAGGG
+
FFFFFFFF
@A00769:11:HC3HCDRXX:1:2107:19994:24909
CATTAGGG
+
FF,FFF:F
@A00769:11:HC3HCDRXX:1:2107:12915:25019
CATTAGGG
+
FFFFFFFF
@A00769:11:HC3HCDRXX:1:2107:16459:25019
CATTAGGG
+
FFFFFF:F
@A00769:11:HC3HCDRXX:1:2107:7120:25034
CATTAGGG
+
FFFFFFFF
@A00769:11:HC3HCDRXX:1:2107:2266:25050
CATTAGGG
+
FFFFFFFF
@A00769:11:HC3HCDRXX:1:2107:26829:25097
CATTAGGG
+
FFFFFFFF
@A00769:11:HC3HCDRXX:1:2107:16269:25191
CATTAGGG
+
FFFFFFFF
@A00769:11:HC3HCDRXX:1:2107:27534:25222
CATTAGGG
+
FFF:F:FF
@A00769:11:HC3HCDRXX:1:2107:19804:25269
CATTAGGG
+
F:FFFFFF
@A00769:11:HC3HCDRXX:1:2107:7392:25316
CATTAGGG
+
FFFFFFFF
@A00769:11:HC3HCDRXX:1:2107:3640:25457
CATTAGGG
+
FFFFFFFF
@A00769:11:HC3HCDRXX:1:2107:15790:25457
CATTAGGG
+
FFFFFFFF
@A00769:11:HC3HCDRXX:1:2107:4381:25488
CATTAGGG
+
FFFFFFFF
@A00769:11:HC3HCDRXX:1:2107:17806:25504
CATTAGGG
+
FFFFFFFF
@A00769:11:HC3HCDRXX:1:2107:9905:25567
CATTAGGG
+
FFFFFFFF
@A00769:11:HC3HCDRXX:1:2107:11008:25567
CATTAGGG
+
FF:FFFF:
@A00769:11:HC3HCDRXX:1:2107:16957:25629
CATTAGGG
+
FFFFFFFF
@A00769:11:HC3HCDRXX:1:2107:12933:25645
CATTAGGG
+
FFFFFFFF
@A00769:11:HC3HCDRXX:1:2107:11406:25723
CATTAGGG
+
FFFFFFFF
@A00769:11:HC3HCDRXX:1:2107:1759:25770
CATTAGGG
+
FFFFFFFF
@A00769:11:HC3HCDRXX:1:2107:17327:25770
CATTAGGG
+
FFFFFFFF
@A00769:11:HC3HCDRXX:1:2107:14579:25864
CATTAGGG
+
FFFFFFFF
@A00769:11:HC3HCDRXX:1:2107:18973:25864
CATTAGGG
+
FFFFFFFF
@A00769:11:HC3HCDRXX:1:2107:21630:25927
CATTAGGG
+
FFFFFFFF
@A00769:11:HC3HCDRXX:1:2107:27380:25958
CATTAGGG
+
FFFFFFFF
@A00769:11:HC3HCDRXX:1:2107:7328:25989
CATTAGGG
+
FFFFFFFF
@A00769:11:HC3HCDRXX:1:2107:3088:26005
CATTAGGG
+
FFFFFFFF
@A00769:11:HC3HCDRXX:1:2107:25708:26068
CATTAGGG
+
FFFFFFFF
@A00769:11:HC3HCDRXX:1:2107:22535:26083
CATTAGGG
+
,FFFFFF,
@A00769:11:HC3HCDRXX:1:2107:9399:26099
CATTAGGG
+
FFF:FFFF
@A00769:11:HC3HCDRXX:1:2107:31566:26193
CATTAGGG
+
FF:FFFFF
@A00769:11:HC3HCDRXX:1:2107:3197:26287
CATTAGGG
+
FF,F:FF:
@A00769:11:HC3HCDRXX:1:2107:10384:26334
CATTAGGG
+
FFFFFFFF
@A00769:11:HC3HCDRXX:1:2107:13413:26349
CATTAGGG
+
FFFFFFFF
@A00769:11:HC3HCDRXX:1:2107:27028:26412
CATTAGGG
+
FFFFFFFF
@A00769:11:HC3HCDRXX:1:2107:19696:26428
CATTAGGG
+
FFFFFFFF
@A00769:11:HC3HCDRXX:1:2107:4444:26443
CATTAGGG
+
FFF:FFF:
@A00769:11:HC3HCDRXX:1:2107:1922:26490
CATTAGGG
+
FFFFFFFF
@A00769:11:HC3HCDRXX:1:2107:17210:26537
CATTAGGG
+
FF:F:FFF
@A00769:11:HC3HCDRXX:1:2107:24840:26569
CATTAGGG
+
FFFFFFFF
@A00769:11:HC3HCDRXX:1:2107:17300:26663
CATTAGGG
+
FFFFFFFF
@A00769:11:HC3HCDRXX:1:2107:2428:26678
CATTAGGG
+
FFFFFFFF
@A00769:11:HC3HCDRXX:1:2107:14353:26694
CATTAGGG
+
FFFFFFFF
@A00769:11:HC3HCDRXX:1:2107:22200:26725
CATTAGGG
+
FFFFFFFF
@A00769:11:HC3HCDRXX:1:2107:1190:26757
CATTAGGG
+
,FFFFFF:
@A00769:11:HC3HCDRXX:1:2107:24415:26960
CATTAGGG
+
FFFFFFFF
@A00769:11:HC3HCDRXX:1:2107:27181:27023
CATTAGGG
+
FFFFFFFF
@A00769:11:HC3HCDRXX:1:2107:7509:27117
CATTAGGG
+
FFFFFFFF
@A00769:11:HC3HCDRXX:1:2107:20193:27132
CATTAGGG
+
FFFFFFFF
@A00769:11:HC3HCDRXX:1:2107:8567:27195
CATTAGGG
+
FFFFFFFF
@A00769:11:HC3HCDRXX:1:2107:9200:27226
CATTAGGG
+
FFFFFFFF
@A00769:11:HC3HCDRXX:1:2107:16749:27305
CATTAGGG
+
FFFFF:FF
@A00769:11:HC3HCDRXX:1:2107:15383:27320
CATTAGGG
+
FFFFFFFF
@A00769:11:HC3HCDRXX:1:2107:20094:27336
CATTAGGG
+
FFFFFFFF
@A00769:11:HC3HCDRXX:1:2107:7211:27352
CATTAGGG
+
FFFFFFFF
@A00769:11:HC3HCDRXX:1:2107:20139:27352
CATTAGGG
+
FFFFFFFF
@A00769:11:HC3HCDRXX:1:2107:26078:27367
CATTAGGG
+
FFFFFFFF
@A00769:11:HC3HCDRXX:1:2107:6696:27398
CATTAGGG
+
FF:FF:FF
@A00769:11:HC3HCDRXX:1:2107:14669:27398
CATTAGGG
+
FFFFF:F:
@A00769:11:HC3HCDRXX:1:2107:6849:27445
CATTAGGG
+
FFFFFFFF
@A00769:11:HC3HCDRXX:1:2107:11369:27539
CATTAGGG
+
FFFFFFFF
@A00769:11:HC3HCDRXX:1:2107:9941:27665
CATTAGGG
+
FFFFFFFF
@A00769:11:HC3HCDRXX:1:2107:18186:27665
CATTAGGG
+
FFFFFFFF
@A00769:11:HC3HCDRXX:1:2107:10529:27774
CATTAGGG
+
FFFFFFFF
@A00769:11:HC3HCDRXX:1:2107:20717:27790
CATTAGGG
+
FFFFFFFF
@A00769:11:HC3HCDRXX:1:2107:18927:27821
CATTAGGG
+
FFF:FFFF
@A00769:11:HC3HCDRXX:1:2107:31919:27899
CATTAGGG
+
FFFFFF,,
@A00769:11:HC3HCDRXX:1:2107:31783:27915
CATTAGGG
+
FFFFFFFF
@A00769:11:HC3HCDRXX:1:2107:7536:27978
CATTAGGG
+
FFFFFFFF
@A00769:11:HC3HCDRXX:1:2107:26512:27993
CATTAGGG
+
FFFFFFFF
@A00769:11:HC3HCDRXX:1:2107:6388:28025
CATTAGGG
+
FFFFFFFF
@A00769:11:HC3HCDRXX:1:2107:16025:28056
CATTAGGG
+
FFFFFFFF
@A00769:11:HC3HCDRXX:1:2107:31123:28087
CATTAGGG
+
FFF:FFFF
@A00769:11:HC3HCDRXX:1:2107:10619:28119
CATTAGGG
+
FFFFFFFF
@A00769:11:HC3HCDRXX:1:2107:22643:28213
CATTAGGG
+
FFFFFFFF
@A00769:11:HC3HCDRXX:1:2107:30346:28307
CATTAGGG
+
FFFFFFFF
@A00769:11:HC3HCDRXX:1:2107:30156:28322
CATTAGGG
+
FFFFFFFF
@A00769:11:HC3HCDRXX:1:2107:14787:28354
CATTAGGG
+
FF,FFFFF
@A00769:11:HC3HCDRXX:1:2107:10764:28401
CATTAGGG
+
:FFFFFFF
@A00769:11:HC3HCDRXX:1:2107:1344:28463
CATTAGGG
+
FFFFFFFF
@A00769:11:HC3HCDRXX:1:2107:17056:28494
CATTAGGG
+
FFFFFFFF
@A00769:11:HC3HCDRXX:1:2107:21694:28573
CATTAGGG
+
FFFFFFFF
@A00769:11:HC3HCDRXX:1:2107:30553:28604
CATTAGGG
+
FF:FF:FF
@A00769:11:HC3HCDRXX:1:2107:7780:28620
CATTAGGG
+
FFFF:FFF
@A00769:11:HC3HCDRXX:1:2107:9263:28745
CATTAGGG
+
FFFF:FFF
@A00769:11:HC3HCDRXX:1:2107:3360:28855
CATTAGGG
+
FFFFFFFF
@A00769:11:HC3HCDRXX:1:2107:14353:28886
CATTAGGG
+
FFFFFFFF
@A00769:11:HC3HCDRXX:1:2107:32886:28886
CATTAGGG
+
FFFFFFFF
@A00769:11:HC3HCDRXX:1:2107:23637:28902
CATTAGGG
+
FFFFFFFF
@A00769:11:HC3HCDRXX:1:2107:25843:28933
CATTAGGG
+
FFFFFFFF
@A00769:11:HC3HCDRXX:1:2107:30174:28948
CATTAGGG
+
FFFFFFFF
@A00769:11:HC3HCDRXX:1:2107:5755:28964
CATTAGGG
+
FF:FFFFF
@A00769:11:HC3HCDRXX:1:2107:6659:29121
CATTAGGG
+
FFFFFFFF
@A00769:11:HC3HCDRXX:1:2107:16459:29183
CATTAGGG
+
:FFFF:,:
@A00769:11:HC3HCDRXX:1:2107:1949:29199
CATTAGGG
+
FFFFFFFF
@A00769:11:HC3HCDRXX:1:2107:5276:29230
CATTAGGG
+
FFFFFFFF
@A00769:11:HC3HCDRXX:1:2107:31837:29230
CATTAGGG
+
FFFFFFFF
@A00769:11:HC3HCDRXX:1:2107:18991:29309
CATTAGGG
+
FFFFFFFF
@A00769:11:HC3HCDRXX:1:2107:31955:29340
CATTAGGG
+
FFFFFFFF
@A00769:11:HC3HCDRXX:1:2107:11695:29356
CATTAGGG
+
FFFFFFFF
@A00769:11:HC3HCDRXX:1:2107:17852:29465
CATTAGGG
+
FFFFFFFF
@A00769:11:HC3HCDRXX:1:2107:4878:29481
CATTAGGG
+
F:,FFFFF
@A00769:11:HC3HCDRXX:1:2107:12888:29481
CATTAGGG
+
FF:FFFFF
@A00769:11:HC3HCDRXX:1:2107:26955:29543
CATTAGGG
+
,FFF:,:F
@A00769:11:HC3HCDRXX:1:2107:13729:29559
CATTAGGG
+
,FF:F,FF
@A00769:11:HC3HCDRXX:1:2107:26585:29559
CATTAGGG
+
FFFFFFFF
@A00769:11:HC3HCDRXX:1:2107:11758:29622
CATTAGGG
+
FFFFFFFF
@A00769:11:HC3HCDRXX:1:2107:5529:29669
CATTAGGG
+
:FFFFFFF
@A00769:11:HC3HCDRXX:1:2107:11650:29872
CATTAGGG
+
FFFFFFFF
@A00769:11:HC3HCDRXX:1:2107:30210:29951
CATTAGGG
+
FFFFFFFF
@A00769:11:HC3HCDRXX:1:2107:13729:29966
CATTAGGG
+
FFFFFFFF
@A00769:11:HC3HCDRXX:1:2107:5855:30076
CATTAGGG
+
FF,FFFFF
@A00769:11:HC3HCDRXX:1:2107:26106:30232
CATTAGGG
+
FFFFFFFF
@A00769:11:HC3HCDRXX:1:2107:17038:30248
CATTAGGG
+
FFFFFFFF
@A00769:11:HC3HCDRXX:1:2107:10050:30295
CATTAGGG
+
FFFFFFFF
@A00769:11:HC3HCDRXX:1:2107:11659:30295
CATTAGGG
+
FF:FFF:F
@A00769:11:HC3HCDRXX:1:2107:1777:30342
CATTAGGG
+
:FFFFF:F
@A00769:11:HC3HCDRXX:1:2107:2790:30342
CATTAGGG
+
FFFFFFFF
@A00769:11:HC3HCDRXX:1:2107:13024:30373
CATTAGGG
+
FFFFFFFF
@A00769:11:HC3HCDRXX:1:2107:7111:30405
CATTAGGG
+
FF:FFFFF
@A00769:11:HC3HCDRXX:1:2107:7591:30452
CATTAGGG
+
FFFFFFFF
@A00769:11:HC3HCDRXX:1:2107:21459:30483
CATTAGGG
+
FFFFFFFF
@A00769:11:HC3HCDRXX:1:2107:14253:30530
CATTAGGG
+
FFFFFFFF
@A00769:11:HC3HCDRXX:1:2107:19244:30530
CATTAGGG
+
FFFFFFFF
@A00769:11:HC3HCDRXX:1:2107:20672:30624
CATTAGGG
+
FFFFFFFF
@A00769:11:HC3HCDRXX:1:2107:8386:30733
CATTAGGG
+
FFFFFFFF
@A00769:11:HC3HCDRXX:1:2107:12698:30749
CATTAGGG
+
FFFFFFFF
@A00769:11:HC3HCDRXX:1:2107:7202:30843
CATTAGGG
+
FFFFFFFF
@A00769:11:HC3HCDRXX:1:2107:10511:31031
CATTAGGG
+
FFFFFFFF
@A00769:11:HC3HCDRXX:1:2107:6677:31219
CATTAGGG
+
FFFFFFFF
@A00769:11:HC3HCDRXX:1:2107:11885:31250
CATTAGGG
+
:FFFFFFF
@A00769:11:HC3HCDRXX:1:2107:15537:31250
CATTAGGG
+
FFFFFFFF
@A00769:11:HC3HCDRXX:1:2107:5448:31344
CATTAGGG
+
F:FFF:FF
@A00769:11:HC3HCDRXX:1:2107:15302:31344
CATTAGGG
+
FFFFFFFF
@A00769:11:HC3HCDRXX:1:2107:13232:31360
CATTAGGG
+
FFFFFFFF
@A00769:11:HC3HCDRXX:1:2107:21061:31422
CATTAGGG
+
FFFFFFFF
@A00769:11:HC3HCDRXX:1:2107:5249:31469
CATTAGGG
+
FFFFFFFF
@A00769:11:HC3HCDRXX:1:2107:6858:31501
CATTAGGG
+
FFFFFFFF
@A00769:11:HC3HCDRXX:1:2107:11351:31516
CATTAGGG
+
FFFFFFFF
@A00769:11:HC3HCDRXX:1:2107:30915:31548
CATTAGGG
+
FFFFFFFF
@A00769:11:HC3HCDRXX:1:2107:29125:31610
CATTAGGG
+
FFFFFFFF
@A00769:11:HC3HCDRXX:1:2107:6976:31861
CATTAGGG
+
FFFFFFFF
@A00769:11:HC3HCDRXX:1:2107:25473:31892
CATTAGGG
+
FFFFFFFF
@A00769:11:HC3HCDRXX:1:2107:17969:31923
CATTAGGG
+
FFFFFFFF
@A00769:11:HC3HCDRXX:1:2107:10565:31939
CATTAGGG
+
FFF:FFFF
@A00769:11:HC3HCDRXX:1:2107:30065:31955
CATTAGGG
+
FFFFFFFF
@A00769:11:HC3HCDRXX:1:2107:28257:31986
CATTAGGG
+
FF,FFFFF
@A00769:11:HC3HCDRXX:1:2107:31006:31986
CATTAGGG
+
FFFFFFFF
@A00769:11:HC3HCDRXX:1:2107:26964:32002
CATTAGGG
+
FFFFFFFF
@A00769:11:HC3HCDRXX:1:2107:31232:32002
CATTAGGG
+
FFFFFFFF
@A00769:11:HC3HCDRXX:1:2107:9796:32268
CATTAGGG
+
:FF:F:F:
@A00769:11:HC3HCDRXX:1:2107:1316:32456
CATTAGGG
+
FFFFFFFF
@A00769:11:HC3HCDRXX:1:2107:20003:32628
CATTAGGG
+
FFFFFFFF
@A00769:11:HC3HCDRXX:1:2107:18882:32816
CATTAGGG
+
FFFFFFFF
@A00769:11:HC3HCDRXX:1:2107:20130:32878
CATTAGGG
+
FFFFFF:F
@A00769:11:HC3HCDRXX:1:2107:8440:32894
CATTAGGG
+
FFFFFFFF
@A00769:11:HC3HCDRXX:1:2107:3369:33191
CATTAGGG
+
FFFF:FFF
@A00769:11:HC3HCDRXX:1:2107:9679:33191
CATTAGGG
+
FFFFFFFF
@A00769:11:HC3HCDRXX:1:2107:9272:33207
CATTAGGG
+
FF:FFFFF
@A00769:11:HC3HCDRXX:1:2107:4598:33348
CATTAGGG
+
FFFFFFFF
@A00769:11:HC3HCDRXX:1:2107:23167:33379
CATTAGGG
+
FFFFFFFF
@A00769:11:HC3HCDRXX:1:2107:2736:33442
CATTAGGG
+
FFFFFFFF
@A00769:11:HC3HCDRXX:1:2107:26621:33473
CATTAGGG
+
FFFFFFFF
@A00769:11:HC3HCDRXX:1:2107:10465:33552
CATTAGGG
+
FFFFFFFF
@A00769:11:HC3HCDRXX:1:2107:1262:33583
CATTAGGG
+
FFFFFFFF
@A00769:11:HC3HCDRXX:1:2107:25418:33614
CATTAGGG
+
FFFFFFFF
@A00769:11:HC3HCDRXX:1:2107:9570:33661
CATTAGGG
+
FFFFFFFF
@A00769:11:HC3HCDRXX:1:2107:21278:33677
CATTAGGG
+
FFFFFFFF
@A00769:11:HC3HCDRXX:1:2107:30608:33677
CATTAGGG
+
FFFFFFFF
@A00769:11:HC3HCDRXX:1:2107:15121:33724
CATTAGGG
+
FFFFFFFF
@A00769:11:HC3HCDRXX:1:2107:30644:33739
CATTAGGG
+
FFFFFFFF
@A00769:11:HC3HCDRXX:1:2107:4788:33771
CATTAGGG
+
FF:FFFFF
@A00769:11:HC3HCDRXX:1:2107:9146:33833
CATTAGGG
+
FFFFFFFF
@A00769:11:HC3HCDRXX:1:2107:12400:33833
CATTAGGG
+
FFFFFF,F
@A00769:11:HC3HCDRXX:1:2107:20175:33833
CATTAGGG
+
FFFFFFFF
@A00769:11:HC3HCDRXX:1:2107:2220:33865
CATTAGGG
+
FFFFFFFF
@A00769:11:HC3HCDRXX:1:2107:15600:33865
CATTAGGG
+
FFFFFFFF
@A00769:11:HC3HCDRXX:1:2107:8124:33912
CATTAGGG
+
FFFFFFF,
@A00769:11:HC3HCDRXX:1:2107:8657:33927
CATTAGGG
+
:FFFFF::
@A00769:11:HC3HCDRXX:1:2107:18548:34021
CATTAGGG
+
FF,FFFFF
@A00769:11:HC3HCDRXX:1:2107:9272:34115
CATTAGGG
+
FFFFFFFF
@A00769:11:HC3HCDRXX:1:2107:31467:34194
CATTAGGG
+
FFFFFFFF
@A00769:11:HC3HCDRXX:1:2107:20012:34209
CATTAGGG
+
FFFFFF:F
@A00769:11:HC3HCDRXX:1:2107:4517:34240
CATTAGGG
+
FFFFFFFF
@A00769:11:HC3HCDRXX:1:2107:16432:34334
CATTAGGG
+
F::,F,F,
@A00769:11:HC3HCDRXX:1:2107:26431:34366
CATTAGGG
+
FFFFFFFF
@A00769:11:HC3HCDRXX:1:2107:6225:34413
CATTAGGG
+
FFFFFFFF
@A00769:11:HC3HCDRXX:1:2107:12319:34413
CATTAGGG
+
FFFFFFFF
@A00769:11:HC3HCDRXX:1:2107:18719:34444
CATTAGGG
+
FFFFFFFF
@A00769:11:HC3HCDRXX:1:2107:8965:34460
CATTAGGG
+
FFFFFFFF
@A00769:11:HC3HCDRXX:1:2107:5403:34491
CATTAGGG
+
FFFFFFFF
@A00769:11:HC3HCDRXX:1:2107:2193:34569
CATTAGGG
+
FFFFFFFF
@A00769:11:HC3HCDRXX:1:2107:20175:34616
CATTAGGG
+
FF:FFFFF
@A00769:11:HC3HCDRXX:1:2107:19614:34648
CATTAGGG
+
:FFFFFFF
@A00769:11:HC3HCDRXX:1:2107:17580:34663
CATTAGGG
+
FFFFFFFF
@A00769:11:HC3HCDRXX:1:2107:2230:34757
CATTAGGG
+
FFFFFFFF
@A00769:11:HC3HCDRXX:1:2107:23023:34788
CATTAGGG
+
FFFFFFFF
@A00769:11:HC3HCDRXX:1:2107:1127:34820
CATTAGGG
+
FFFFFFFF
@A00769:11:HC3HCDRXX:1:2107:31222:34867
CATTAGGG
+
FFFFFFFF
@A00769:11:HC3HCDRXX:1:2107:13955:34961
CATTAGGG
+
FFFFFFFF
@A00769:11:HC3HCDRXX:1:2107:16532:34976
CATTAGGG
+
FFFFFFFF
@A00769:11:HC3HCDRXX:1:2107:26675:34976
CATTAGGG
+
FFFFFFFF
@A00769:11:HC3HCDRXX:1:2107:16884:34992
CATTAGGG
+
FFFFFFFF
@A00769:11:HC3HCDRXX:1:2107:28348:34992
CATTAGGG
+
FFF,FFFF
@A00769:11:HC3HCDRXX:1:2107:1145:35039
CATTAGGG
+
FFFFFFFF
@A00769:11:HC3HCDRXX:1:2107:26738:35086
CATTAGGG
+
FFFF:FFF
@A00769:11:HC3HCDRXX:1:2107:3604:35102
CATTAGGG
+
FFFFFFFF
@A00769:11:HC3HCDRXX:1:2107:22200:35117
CATTAGGG
+
FFFFFFFF
@A00769:11:HC3HCDRXX:1:2107:21016:35133
CATTAGGG
+
FFFFFFFF
@A00769:11:HC3HCDRXX:1:2107:20012:35149
CATTAGGG
+
FFF,F:FF
@A00769:11:HC3HCDRXX:1:2107:25247:35164
CATTAGGG
+
FFFFFFFF
@A00769:11:HC3HCDRXX:1:2107:1949:35180
CATTAGGG
+
FFFFFFFF
@A00769:11:HC3HCDRXX:1:2107:26205:35196
CATTAGGG
+
F:FFFFFF
@A00769:11:HC3HCDRXX:1:2107:22119:35227
CATTAGGG
+
FFFFFFFF
@A00769:11:HC3HCDRXX:1:2107:28845:35227
CATTAGGG
+
FFFFFFFF
@A00769:11:HC3HCDRXX:1:2107:7021:35258
CATTAGGG
+
FFFF:FF:
@A00769:11:HC3HCDRXX:1:2107:14931:35274
CATTAGGG
+
FFFFFFFF
@A00769:11:HC3HCDRXX:1:2107:15411:35289
CATTAGGG
+
FFFFFFFF
@A00769:11:HC3HCDRXX:1:2107:20410:35305
CATTAGGG
+
FFFFFFFF
@A00769:11:HC3HCDRXX:1:2107:20066:35336
CATTAGGG
+
FFFFFFFF
@A00769:11:HC3HCDRXX:1:2107:3079:35352
CATTAGGG
+
FFFFFFFF
@A00769:11:HC3HCDRXX:1:2107:28113:35368
CATTAGGG
+
FFFFFFFF
@A00769:11:HC3HCDRXX:1:2107:3125:35462
CATTAGGG
+
FFFFFFFF
@A00769:11:HC3HCDRXX:1:2107:7057:35477
CATTAGGG
+
FF,FFFFF
@A00769:11:HC3HCDRXX:1:2107:26440:35477
CATTAGGG
+
FFFFFFFF
@A00769:11:HC3HCDRXX:1:2107:2880:35634
CATTAGGG
+
FFFFFFFF
@A00769:11:HC3HCDRXX:1:2107:7374:35681
CATTAGGG
+
FFFFFFFF
@A00769:11:HC3HCDRXX:1:2107:10917:35775
CATTAGGG
+
F:FFFFFF
@A00769:11:HC3HCDRXX:1:2107:4074:35884
CATTAGGG
+
FFFFFFFF
@A00769:11:HC3HCDRXX:1:2107:22896:35978
CATTAGGG
+
FFFFFFFF
@A00769:11:HC3HCDRXX:1:2107:13114:36010
CATTAGGG
+
FFFFFFFF
@A00769:11:HC3HCDRXX:1:2107:8341:36041
CATTAGGG
+
FFFFFFFF
@A00769:11:HC3HCDRXX:1:2107:25464:36041
CATTAGGG
+
FFFFFFFF
@A00769:11:HC3HCDRXX:1:2107:6108:36119
CATTAGGG
+
FFFFFFFF
@A00769:11:HC3HCDRXX:1:2107:6949:36166
CATTAGGG
+
FFFFFFFF
@A00769:11:HC3HCDRXX:1:2107:12698:36166
CATTAGGG
+
FFFFFFFF
@A00769:11:HC3HCDRXX:1:2107:23041:36166
CATTAGGG
+
FF:FFFFF
@A00769:11:HC3HCDRXX:1:2107:3332:36198
CATTAGGG
+
FFFFFFFF
@A00769:11:HC3HCDRXX:1:2107:21097:36213
CATTAGGG
+
FFFFFFFF
@A00769:11:HC3HCDRXX:1:2107:18647:36229
CATTAGGG
+
FFFFFFFF
@A00769:11:HC3HCDRXX:1:2107:29658:36229
CATTAGGG
+
FFFFFFFF
@A00769:11:HC3HCDRXX:1:2107:2474:36370
CATTAGGG
+
:FFFFFFF
@A00769:11:HC3HCDRXX:1:2107:14895:36370
CATTAGGG
+
FFFFFFFF
@A00769:11:HC3HCDRXX:1:2107:13874:36385
CATTAGGG
+
FFFFFFFF
@A00769:11:HC3HCDRXX:1:2107:27362:36417
CATTAGGG
+
FFFFFFFF
@A00769:11:HC3HCDRXX:1:2107:11876:36464
CATTAGGG
+
F:FFFFFF
@A00769:11:HC3HCDRXX:1:2107:12979:36464
CATTAGGG
+
FFFFFFFF
@A00769:11:HC3HCDRXX:1:2107:3649:36558
CATTAGGG
+
FFFFFFFF
@A00769:11:HC3HCDRXX:1:2107:4824:36558
CATTAGGG
+
FFFFFFFF
@A00769:11:HC3HCDRXX:1:2107:32298:36573
CATTAGGG
+
FFFFFFFF
@A00769:11:HC3HCDRXX:1:2107:14787:36589
CATTAGGG
+
FF:FFFFF
@A00769:11:HC3HCDRXX:1:2107:6045:36605
CATTAGGG
+
FFFFFFFF
@A00769:11:HC3HCDRXX:1:2107:2745:36620
CATTAGGG
+
FFFFFFFF
@A00769:11:HC3HCDRXX:1:2107:5457:36652
CATTAGGG
+
FFFFFFFF
@A00769:11:HC3HCDRXX:1:2107:26892:36730
CATTAGGG
+
FF:FF:,F
@A00769:11:HC3HCDRXX:1:2107:28230:36793
CATTAGGG
+
FFFFFFFF
@A00769:11:HC3HCDRXX:1:2107:24306:36918
CATTAGGG
+
FFFFFFFF
@A00769:11:HC3HCDRXX:1:2107:9028:36949
CATTAGGG
+
FFFFFFFF
@A00769:11:HC3HCDRXX:1:2107:13178:36965
CATTAGGG
+
FFFFFFFF
@A00769:11:HC3HCDRXX:1:2107:6632:36996
CATTAGGG
+
FFFFFFFF
@A00769:11:HC3HCDRXX:1:2107:18629:37012
CATTAGGG
+
FFF,:F,F
@A00769:11:HC3HCDRXX:1:2107:20066:37027
CATTAGGG
+
FFFFFFFF
@A00769:11:HC3HCDRXX:1:2107:28330:37027
CATTAGGG
+
FFFFFFFF
@A00769:11:HC3HCDRXX:1:2108:6650:1047
CATTAGGG
+
F:FFFFFF
@A00769:11:HC3HCDRXX:1:2108:9679:1063
CATTAGGG
+
FFFFFFFF
@A00769:11:HC3HCDRXX:1:2108:16676:1157
CATTAGGG
+
FFFFFFFF
@A00769:11:HC3HCDRXX:1:2108:25988:1188
CATTAGGG
+
FFFFFFFF
@A00769:11:HC3HCDRXX:1:2108:30282:1204
CATTAGGG
+
FFF:FFFF
@A00769:11:HC3HCDRXX:1:2108:2519:1251
CATTAGGG
+
FFFFFFFF
@A00769:11:HC3HCDRXX:1:2108:8323:1344
CATTAGGG
+
FFFFFFFF
@A00769:11:HC3HCDRXX:1:2108:22706:1423
CATTAGGG
+
FFFFFFFF
@A00769:11:HC3HCDRXX:1:2108:24126:1438
CATTAGGG
+
FFFFFFFF
@A00769:11:HC3HCDRXX:1:2108:7392:1454
CATTAGGG
+
FFFFFFFF
@A00769:11:HC3HCDRXX:1:2108:7310:1501
CATTAGGG
+
FFFFFFFF
@A00769:11:HC3HCDRXX:1:2108:29803:1595
CATTAGGG
+
FFFFFFFF
@A00769:11:HC3HCDRXX:1:2108:22806:1658
CATTAGGG
+
FFFFFFFF
@A00769:11:HC3HCDRXX:1:2108:26829:1736
CATTAGGG
+
FFFFFFFF
@A00769:11:HC3HCDRXX:1:2108:15356:1752
CATTAGGG
+
FFFFFFFF
@A00769:11:HC3HCDRXX:1:2108:31376:1783
CATTAGGG
+
FFFFFFFF
@A00769:11:HC3HCDRXX:1:2108:22236:1830
CATTAGGG
+
FF,FF:FF
@A00769:11:HC3HCDRXX:1:2108:25427:1846
CATTAGGG
+
,,::FFFF
@A00769:11:HC3HCDRXX:1:2108:24912:1892
CATTAGGG
+
FFF::F,F
@A00769:11:HC3HCDRXX:1:2108:18900:1939
CATTAGGG
+
FFFFFFFF
@A00769:11:HC3HCDRXX:1:2108:6415:1955
CATTAGGG
+
FF:FFFFF
@A00769:11:HC3HCDRXX:1:2108:5638:2049
CATTAGGG
+
FFFFFFFF
@A00769:11:HC3HCDRXX:1:2108:17635:2065
CATTAGGG
+
FFFFFFFF
@A00769:11:HC3HCDRXX:1:2108:26675:2190
CATTAGGG
+
FF:F:F,:
@A00769:11:HC3HCDRXX:1:2108:28772:2190
CATTAGGG
+
FFFFFFFF
@A00769:11:HC3HCDRXX:1:2108:4752:2206
CATTAGGG
+
FFFFFFFF
@A00769:11:HC3HCDRXX:1:2108:20871:2284
CATTAGGG
+
,FF,FF,F
@A00769:11:HC3HCDRXX:1:2108:3070:2300
CATTAGGG
+
FFFFFFFF
@A00769:11:HC3HCDRXX:1:2108:14362:2315
CATTAGGG
+
FFFFFFFF
@A00769:11:HC3HCDRXX:1:2108:31738:2315
CATTAGGG
+
FFFFFFFF
@A00769:11:HC3HCDRXX:1:2108:10682:2394
CATTAGGG
+
FFFFFFFF
@A00769:11:HC3HCDRXX:1:2108:28103:2440
CATTAGGG
+
FFFFFFFF
@A00769:11:HC3HCDRXX:1:2108:29948:2440
CATTAGGG
+
FFFFFFFF
@A00769:11:HC3HCDRXX:1:2108:22715:2472
CATTAGGG
+
FFFFFFFF
@A00769:11:HC3HCDRXX:1:2108:29695:2472
CATTAGGG
+
FFFFFFFF
@A00769:11:HC3HCDRXX:1:2108:22299:2597
CATTAGGG
+
FFFFFFFF
@A00769:11:HC3HCDRXX:1:2108:10999:2628
CATTAGGG
+
FFFFFFFF
@A00769:11:HC3HCDRXX:1:2108:15212:2691
CATTAGGG
+
FFFFFFFF
@A00769:11:HC3HCDRXX:1:2108:1931:2738
CATTAGGG
+
FFFFFFFF
@A00769:11:HC3HCDRXX:1:2108:10700:2863
CATTAGGG
+
FFFFFFFF
@A00769:11:HC3HCDRXX:1:2108:20274:2879
CATTAGGG
+
FFFFFFFF
@A00769:11:HC3HCDRXX:1:2108:32732:2879
CATTAGGG
+
FFF:FFFF
@A00769:11:HC3HCDRXX:1:2108:27552:2895
CATTAGGG
+
:FFFFFFF
@A00769:11:HC3HCDRXX:1:2108:22959:2957
CATTAGGG
+
FFFFFFFF
@A00769:11:HC3HCDRXX:1:2108:32036:3051
CATTAGGG
+
FFFFFFFF
@A00769:11:HC3HCDRXX:1:2108:16269:3082
CATTAGGG
+
FFFFFFFF
@A00769:11:HC3HCDRXX:1:2108:13340:3208
CATTAGGG
+
FFFFFFFF
@A00769:11:HC3HCDRXX:1:2108:27995:3255
CATTAGGG
+
FFFFFFFF
@A00769:11:HC3HCDRXX:1:2108:19506:3333
CATTAGGG
+
:F,,FF:,
@A00769:11:HC3HCDRXX:1:2108:28727:3364
CATTAGGG
+
FFFFFFFF
@A00769:11:HC3HCDRXX:1:2108:31295:3364
CATTAGGG
+
FFFFFFFF
@A00769:11:HC3HCDRXX:1:2108:28474:3396
CATTAGGG
+
FFFFFFFF
@A00769:11:HC3HCDRXX:1:2108:1768:3427
CATTAGGG
+
FFFFFFFF
@A00769:11:HC3HCDRXX:1:2108:29143:3427
CATTAGGG
+
FFFFFFFF
@A00769:11:HC3HCDRXX:1:2108:13612:3490
CATTAGGG
+
:FF,FF:F
@A00769:11:HC3HCDRXX:1:2108:8241:3834
CATTAGGG
+
FFFFFFFF
@A00769:11:HC3HCDRXX:1:2108:16984:3881
CATTAGGG
+
FFFFFFFF
@A00769:11:HC3HCDRXX:1:2108:30472:3881
CATTAGGG
+
FFFFFFFF
@A00769:11:HC3HCDRXX:1:2108:30572:3959
CATTAGGG
+
FFFFFFFF
@A00769:11:HC3HCDRXX:1:2108:17589:3991
CATTAGGG
+
FFFFFFFF
@A00769:11:HC3HCDRXX:1:2108:31774:4131
CATTAGGG
+
FFFFFFFF
@A00769:11:HC3HCDRXX:1:2108:19217:4147
CATTAGGG
+
FFFFFFFF
@A00769:11:HC3HCDRXX:1:2108:5430:4194
CATTAGGG
+
FFFFFFFF
@A00769:11:HC3HCDRXX:1:2108:30870:4194
CATTAGGG
+
:F:FFFFF
@A00769:11:HC3HCDRXX:1:2108:15980:4335
CATTAGGG
+
FFFFFFFF
@A00769:11:HC3HCDRXX:1:2108:17309:4351
CATTAGGG
+
FFFFFFFF
@A00769:11:HC3HCDRXX:1:2108:23927:4382
CATTAGGG
+
FFF:FFFF
@A00769:11:HC3HCDRXX:1:2108:8965:4429
CATTAGGG
+
FFFFFFFF
@A00769:11:HC3HCDRXX:1:2108:31159:4476
CATTAGGG
+
FFFFFFF:
@A00769:11:HC3HCDRXX:1:2108:12608:4570
CATTAGGG
+
FFFFFFFF
@A00769:11:HC3HCDRXX:1:2108:17309:4570
CATTAGGG
+
FFFFFFFF
@A00769:11:HC3HCDRXX:1:2108:27914:4648
CATTAGGG
+
FFFFFFFF
@A00769:11:HC3HCDRXX:1:2108:3459:4883
CATTAGGG
+
FFFFFFFF
@A00769:11:HC3HCDRXX:1:2108:24740:4914
CATTAGGG
+
FFFFFFFF
@A00769:11:HC3HCDRXX:1:2108:14163:4977
CATTAGGG
+
FFFFFFFF
@A00769:11:HC3HCDRXX:1:2108:3197:5055
CATTAGGG
+
FFFFFFFF
@A00769:11:HC3HCDRXX:1:2108:6641:5165
CATTAGGG
+
FFFFFFFF
@A00769:11:HC3HCDRXX:1:2108:14479:5181
CATTAGGG
+
FF:FFFFF
@A00769:11:HC3HCDRXX:1:2108:27633:5196
CATTAGGG
+
FFFFF:FF
@A00769:11:HC3HCDRXX:1:2108:24135:5212
CATTAGGG
+
FF::FF::
@A00769:11:HC3HCDRXX:1:2108:7581:5228
CATTAGGG
+
FFFFFFFF
@A00769:11:HC3HCDRXX:1:2108:13494:5259
CATTAGGG
+
F,:FF,:,
@A00769:11:HC3HCDRXX:1:2108:16459:5290
CATTAGGG
+
FFFFFFFF
@A00769:11:HC3HCDRXX:1:2108:7853:5321
CATTAGGG
+
FFFFFFFF
@A00769:11:HC3HCDRXX:1:2108:3866:5337
CATTAGGG
+
FFFFFFFF
@A00769:11:HC3HCDRXX:1:2108:9751:5384
CATTAGGG
+
:FF,FFF:
@A00769:11:HC3HCDRXX:1:2108:18069:5509
CATTAGGG
+
FFFFFFFF
@A00769:11:HC3HCDRXX:1:2108:6189:5635
CATTAGGG
+
FFFFFFFF
@A00769:11:HC3HCDRXX:1:2108:28917:5635
CATTAGGG
+
FFFFFFFF
@A00769:11:HC3HCDRXX:1:2108:13223:5666
CATTAGGG
+
FFFFFFFF
@A00769:11:HC3HCDRXX:1:2108:3332:5791
CATTAGGG
+
FFFFFFFF
@A00769:11:HC3HCDRXX:1:2108:32732:5791
CATTAGGG
+
FFFFFFFF
@A00769:11:HC3HCDRXX:1:2108:16830:5807
CATTAGGG
+
FFFFFFFF
@A00769:11:HC3HCDRXX:1:2108:3477:5822
CATTAGGG
+
FFFFFFFF
@A00769:11:HC3HCDRXX:1:2108:16369:5916
CATTAGGG
+
FFFFFFFF
@A00769:11:HC3HCDRXX:1:2108:21965:5995
CATTAGGG
+
FFFFFFFF
@A00769:11:HC3HCDRXX:1:2108:22905:5995
CATTAGGG
+
FF:FFFFF
@A00769:11:HC3HCDRXX:1:2108:10827:6057
CATTAGGG
+
FFFFFFFF
@A00769:11:HC3HCDRXX:1:2108:15736:6104
CATTAGGG
+
FFF,FF,F
@A00769:11:HC3HCDRXX:1:2108:8269:6136
CATTAGGG
+
FFFFFFFF
@A00769:11:HC3HCDRXX:1:2108:31584:6183
CATTAGGG
+
FFFFFFFF
@A00769:11:HC3HCDRXX:1:2108:24325:6261
CATTAGGG
+
FFF,F,F,
@A00769:11:HC3HCDRXX:1:2108:32344:6308
CATTAGGG
+
FFFF:FFF
@A00769:11:HC3HCDRXX:1:2108:7355:6339
CATTAGGG
+
FFFFFFFF
@A00769:11:HC3HCDRXX:1:2108:26558:6402
CATTAGGG
+
FFFFFFFF
@A00769:11:HC3HCDRXX:1:2108:30553:6558
CATTAGGG
+
FFFFFFFF
@A00769:11:HC3HCDRXX:1:2108:27055:6574
CATTAGGG
+
FF:FFFFF
@A00769:11:HC3HCDRXX:1:2108:5113:6590
CATTAGGG
+
FF,,FF:F
@A00769:11:HC3HCDRXX:1:2108:18909:6590
CATTAGGG
+
FFFFFFFF
@A00769:11:HC3HCDRXX:1:2108:11008:6621
CATTAGGG
+
FFFFFFFF
@A00769:11:HC3HCDRXX:1:2108:3459:6637
CATTAGGG
+
FFFFFFFF
@A00769:11:HC3HCDRXX:1:2108:3812:6652
CATTAGGG
+
FFFFFFFF
@A00769:11:HC3HCDRXX:1:2108:21793:6762
CATTAGGG
+
FFFFF:FF
@A00769:11:HC3HCDRXX:1:2108:22896:6762
CATTAGGG
+
FFFFF:FF
@A00769:11:HC3HCDRXX:1:2108:8992:6793
CATTAGGG
+
FFFFFFFF
@A00769:11:HC3HCDRXX:1:2108:10194:6872
CATTAGGG
+
FFFFFFFF
@A00769:11:HC3HCDRXX:1:2108:17770:6872
CATTAGGG
+
:FF:FFFF
@A00769:11:HC3HCDRXX:1:2108:19416:6903
CATTAGGG
+
FFFFFFFF
@A00769:11:HC3HCDRXX:1:2108:18258:6934
CATTAGGG
+
FFFFFFFF
@A00769:11:HC3HCDRXX:1:2108:10854:6950
CATTAGGG
+
FFFFFFFF
@A00769:11:HC3HCDRXX:1:2108:5981:6965
CATTAGGG
+
FFFFFFFF
@A00769:11:HC3HCDRXX:1:2108:16532:7012
CATTAGGG
+
F,:F::::
@A00769:11:HC3HCDRXX:1:2108:2103:7106
CATTAGGG
+
FFFFFFFF
@A00769:11:HC3HCDRXX:1:2108:16197:7122
CATTAGGG
+
FFFFFFFF
@A00769:11:HC3HCDRXX:1:2108:32768:7200
CATTAGGG
+
FFFFFFFF
@A00769:11:HC3HCDRXX:1:2108:1099:7247
CATTAGGG
+
FFFFFFFF
@A00769:11:HC3HCDRXX:1:2108:18629:7263
CATTAGGG
+
FFFFFFFF
@A00769:11:HC3HCDRXX:1:2108:2772:7294
CATTAGGG
+
FFF,FFFF
@A00769:11:HC3HCDRXX:1:2108:18159:7357
CATTAGGG
+
FFFFFFFF
@A00769:11:HC3HCDRXX:1:2108:27335:7373
CATTAGGG
+
FFFFFFFF
@A00769:11:HC3HCDRXX:1:2108:18511:7529
CATTAGGG
+
FF:FFFFF
@A00769:11:HC3HCDRXX:1:2108:21911:7529
CATTAGGG
+
FFFFFFFF
@A00769:11:HC3HCDRXX:1:2108:14760:7576
CATTAGGG
+
FFFFFFFF
@A00769:11:HC3HCDRXX:1:2108:3305:7654
CATTAGGG
+
FF:FFFFF
@A00769:11:HC3HCDRXX:1:2108:9570:7670
CATTAGGG
+
FFFFFFFF
@A00769:11:HC3HCDRXX:1:2108:5312:7686
CATTAGGG
+
FF:FFFFF
@A00769:11:HC3HCDRXX:1:2108:24442:7717
CATTAGGG
+
FFFFFFFF
@A00769:11:HC3HCDRXX:1:2108:11903:7827
CATTAGGG
+
FFFFFFFF
@A00769:11:HC3HCDRXX:1:2108:25635:7936
CATTAGGG
+
:FFFFFFF
@A00769:11:HC3HCDRXX:1:2108:21395:8077
CATTAGGG
+
FFFFFFFF
@A00769:11:HC3HCDRXX:1:2108:1298:8155
CATTAGGG
+
FFFFFFFF
@A00769:11:HC3HCDRXX:1:2108:6479:8171
CATTAGGG
+
FFFFFFFF
@A00769:11:HC3HCDRXX:1:2108:3016:8187
CATTAGGG
+
FFFFFFFF
@A00769:11:HC3HCDRXX:1:2108:12979:8187
CATTAGGG
+
FF:,:,:F
@A00769:11:HC3HCDRXX:1:2108:12192:8202
CATTAGGG
+
FFFF,FFF
@A00769:11:HC3HCDRXX:1:2108:7536:8249
CATTAGGG
+
FFFFFFFF
@A00769:11:HC3HCDRXX:1:2108:4679:8343
CATTAGGG
+
FFFFFFFF
@A00769:11:HC3HCDRXX:1:2108:21630:8422
CATTAGGG
+
FFFFFFFF
@A00769:11:HC3HCDRXX:1:2108:23267:8469
CATTAGGG
+
FFFFFFFF
@A00769:11:HC3HCDRXX:1:2108:20907:8578
CATTAGGG
+
FFFFFFFF
@A00769:11:HC3HCDRXX:1:2108:13196:8594
CATTAGGG
+
FFFFFFFF
@A00769:11:HC3HCDRXX:1:2108:13901:8656
CATTAGGG
+
FFFFFFFF
@A00769:11:HC3HCDRXX:1:2108:28980:8719
CATTAGGG
+
F:FFFFFF
@A00769:11:HC3HCDRXX:1:2108:24804:8813
CATTAGGG
+
FFFFFFFF
@A00769:11:HC3HCDRXX:1:2108:3242:8829
CATTAGGG
+
FFFFFFFF
@A00769:11:HC3HCDRXX:1:2108:23656:8860
CATTAGGG
+
FFFFFFFF
@A00769:11:HC3HCDRXX:1:2108:27073:8923
CATTAGGG
+
FFFFFFFF
@A00769:11:HC3HCDRXX:1:2108:11460:9064
CATTAGGG
+
FFFFFFFF
@A00769:11:HC3HCDRXX:1:2108:20582:9111
CATTAGGG
+
FFFFFFFF
@A00769:11:HC3HCDRXX:1:2108:1081:9251
CATTAGGG
+
FFFFFFFF
@A00769:11:HC3HCDRXX:1:2108:19678:9330
CATTAGGG
+
FFFFFFFF
@A00769:11:HC3HCDRXX:1:2108:24903:9361
CATTAGGG
+
FFFFFFFF
@A00769:11:HC3HCDRXX:1:2108:13575:9408
CATTAGGG
+
FF:F,:FF
@A00769:11:HC3HCDRXX:1:2108:27181:9424
CATTAGGG
+
FFFFFFFF
@A00769:11:HC3HCDRXX:1:2108:19072:9439
CATTAGGG
+
FFFFFFFF
@A00769:11:HC3HCDRXX:1:2108:21350:9439
CATTAGGG
+
FFFFFFFF
@A00769:11:HC3HCDRXX:1:2108:5556:9455
CATTAGGG
+
FFFF:FFF
@A00769:11:HC3HCDRXX:1:2108:17363:9486
CATTAGGG
+
FFFFFFFF
@A00769:11:HC3HCDRXX:1:2108:24270:9643
CATTAGGG
+
FFFFFFFF
@A00769:11:HC3HCDRXX:1:2108:4246:9659
CATTAGGG
+
FFFFFFFF
@A00769:11:HC3HCDRXX:1:2108:12120:9768
CATTAGGG
+
FFFFFFFF
@A00769:11:HC3HCDRXX:1:2108:12292:9815
CATTAGGG
+
FFFFFFFF
@A00769:11:HC3HCDRXX:1:2108:23981:9893
CATTAGGG
+
FFFFFFFF
@A00769:11:HC3HCDRXX:1:2108:27326:9925
CATTAGGG
+
FFFFFFFF
@A00769:11:HC3HCDRXX:1:2108:25834:10003
CATTAGGG
+
FFFFFFFF
@A00769:11:HC3HCDRXX:1:2108:1669:10050
CATTAGGG
+
FFFFFFFF
@A00769:11:HC3HCDRXX:1:2108:31738:10144
CATTAGGG
+
FFFFFFFF
@A00769:11:HC3HCDRXX:1:2108:16613:10191
CATTAGGG
+
FFFFFFFF
@A00769:11:HC3HCDRXX:1:2108:23448:10191
CATTAGGG
+
,F:FFFFF
@A00769:11:HC3HCDRXX:1:2108:14841:10316
CATTAGGG
+
FFFF:FF:
@A00769:11:HC3HCDRXX:1:2108:22887:10410
CATTAGGG
+
FFFFFFFF
@A00769:11:HC3HCDRXX:1:2108:16866:10473
CATTAGGG
+
FFFFFFFF
@A00769:11:HC3HCDRXX:1:2108:6370:10551
CATTAGGG
+
FFFFFFFF
@A00769:11:HC3HCDRXX:1:2108:10899:10629
CATTAGGG
+
FF:FFFFF
@A00769:11:HC3HCDRXX:1:2108:7175:10692
CATTAGGG
+
FFFFFFFF
@A00769:11:HC3HCDRXX:1:2108:32877:10708
CATTAGGG
+
FFFFFFFF
@A00769:11:HC3HCDRXX:1:2108:15474:10755
CATTAGGG
+
FFFFFFFF
@A00769:11:HC3HCDRXX:1:2108:16396:10786
CATTAGGG
+
FFFFFFFF
@A00769:11:HC3HCDRXX:1:2108:7554:10848
CATTAGGG
+
FF:FFFFF
@A00769:11:HC3HCDRXX:1:2108:22462:10864
CATTAGGG
+
FFFFFFFF
@A00769:11:HC3HCDRXX:1:2108:27606:10942
CATTAGGG
+
FFFFFFFF
@A00769:11:HC3HCDRXX:1:2108:28601:10974
CATTAGGG
+
FFFFFFFF
@A00769:11:HC3HCDRXX:1:2108:18385:11036
CATTAGGG
+
FF,FFFF,
@A00769:11:HC3HCDRXX:1:2108:19660:11115
CATTAGGG
+
FFFFFFFF
@A00769:11:HC3HCDRXX:1:2108:24840:11130
CATTAGGG
+
FF,FFFFF
@A00769:11:HC3HCDRXX:1:2108:8757:11146
CATTAGGG
+
FFFFFFFF
@A00769:11:HC3HCDRXX:1:2108:3947:11209
CATTAGGG
+
FFFFFFFF
@A00769:11:HC3HCDRXX:1:2108:29451:11224
CATTAGGG
+
FFFFFFFF
@A00769:11:HC3HCDRXX:1:2108:7952:11256
CATTAGGG
+
FFFFFFFF
@A00769:11:HC3HCDRXX:1:2108:17137:11318
CATTAGGG
+
F:FFFFF:
@A00769:11:HC3HCDRXX:1:2108:12735:11334
CATTAGGG
+
FFFFFFFF
@A00769:11:HC3HCDRXX:1:2108:26377:11412
CATTAGGG
+
FFFFFFFF
@A00769:11:HC3HCDRXX:1:2108:13413:11443
CATTAGGG
+
FFFFFFFF
@A00769:11:HC3HCDRXX:1:2108:31548:11506
CATTAGGG
+
FFFFFFFF
@A00769:11:HC3HCDRXX:1:2108:4137:11569
CATTAGGG
+
FF:FFF:F
@A00769:11:HC3HCDRXX:1:2108:4571:11725
CATTAGGG
+
FF::FFFF
@A00769:11:HC3HCDRXX:1:2108:12554:11804
CATTAGGG
+
FFFFFFFF
@A00769:11:HC3HCDRXX:1:2108:26377:11819
CATTAGGG
+
FFFFFFFF
@A00769:11:HC3HCDRXX:1:2108:16975:11882
CATTAGGG
+
FFFF:FFF
@A00769:11:HC3HCDRXX:1:2108:9317:11929
CATTAGGG
+
F:FFFFFF
@A00769:11:HC3HCDRXX:1:2108:32217:12007
CATTAGGG
+
FFFFFFFF
@A00769:11:HC3HCDRXX:1:2108:29170:12085
CATTAGGG
+
FF:FFFFF
@A00769:11:HC3HCDRXX:1:2108:23140:12132
CATTAGGG
+
FFFFFFFF
@A00769:11:HC3HCDRXX:1:2108:8784:12164
CATTAGGG
+
FFFFFFFF
@A00769:11:HC3HCDRXX:1:2108:23393:12164
CATTAGGG
+
FFFFFFFF
@A00769:11:HC3HCDRXX:1:2108:26359:12164
CATTAGGG
+
FFF:F:FF
@A00769:11:HC3HCDRXX:1:2108:5981:12226
CATTAGGG
+
FFFFFFFF
@A00769:11:HC3HCDRXX:1:2108:12617:12226
CATTAGGG
+
FFFFFFFF
@A00769:11:HC3HCDRXX:1:2108:11794:12242
CATTAGGG
+
FFFFFFFF
@A00769:11:HC3HCDRXX:1:2108:29677:12242
CATTAGGG
+
FFFFFFFF
@A00769:11:HC3HCDRXX:1:2108:9706:12446
CATTAGGG
+
FFFFFFFF
@A00769:11:HC3HCDRXX:1:2108:16721:12446
CATTAGGG
+
FFFFFFFF
@A00769:11:HC3HCDRXX:1:2108:10330:12461
CATTAGGG
+
FFFFFFFF
@A00769:11:HC3HCDRXX:1:2108:21676:12540
CATTAGGG
+
FFFFF::F
@A00769:11:HC3HCDRXX:1:2108:3938:12602
CATTAGGG
+
FFFFFFFF
@A00769:11:HC3HCDRXX:1:2108:30879:12602
CATTAGGG
+
FFFFFFFF
@A00769:11:HC3HCDRXX:1:2108:6433:12665
CATTAGGG
+
FFFFFF:F
@A00769:11:HC3HCDRXX:1:2108:32497:12743
CATTAGGG
+
FFFFFF:F
@A00769:11:HC3HCDRXX:1:2108:22092:12821
CATTAGGG
+
FFFFFFFF
@A00769:11:HC3HCDRXX:1:2108:4942:12900
CATTAGGG
+
FFFFF:FF
@A00769:11:HC3HCDRXX:1:2108:25437:13041
CATTAGGG
+
FF,FF:FF
@A00769:11:HC3HCDRXX:1:2108:22381:13072
CATTAGGG
+
FFFFFFFF
@A00769:11:HC3HCDRXX:1:2108:5864:13088
CATTAGGG
+
FFFFFFFF
@A00769:11:HC3HCDRXX:1:2108:14335:13135
CATTAGGG
+
FFFFFFFF
@A00769:11:HC3HCDRXX:1:2108:24587:13291
CATTAGGG
+
FFFFFFFF
@A00769:11:HC3HCDRXX:1:2108:7789:13322
CATTAGGG
+
FFFFFFFF
@A00769:11:HC3HCDRXX:1:2108:6017:13416
CATTAGGG
+
FFFFFFFF
@A00769:11:HC3HCDRXX:1:2108:16595:13416
CATTAGGG
+
,F:FFFFF
@A00769:11:HC3HCDRXX:1:2108:24135:13448
CATTAGGG
+
FFFFFFFF
@A00769:11:HC3HCDRXX:1:2108:16595:13510
CATTAGGG
+
FFFFFFFF
@A00769:11:HC3HCDRXX:1:2108:7979:13557
CATTAGGG
+
FFFFFFFF
@A00769:11:HC3HCDRXX:1:2108:19940:13886
CATTAGGG
+
FFFFFFFF
@A00769:11:HC3HCDRXX:1:2108:29134:13964
CATTAGGG
+
FFFFFFFF
@A00769:11:HC3HCDRXX:1:2108:31747:13980
CATTAGGG
+
FFFF:FFF
@A00769:11:HC3HCDRXX:1:2108:6090:14043
CATTAGGG
+
FFFFFFFF
@A00769:11:HC3HCDRXX:1:2108:1868:14058
CATTAGGG
+
FFFFFFFF
@A00769:11:HC3HCDRXX:1:2108:29288:14105
CATTAGGG
+
FF:FFFF:
@A00769:11:HC3HCDRXX:1:2108:10267:14168
CATTAGGG
+
FFFFFFFF
@A00769:11:HC3HCDRXX:1:2108:30282:14168
CATTAGGG
+
FFFFFFFF
@A00769:11:HC3HCDRXX:1:2108:14045:14199
CATTAGGG
+
FFFFFFFF
@A00769:11:HC3HCDRXX:1:2108:16920:14199
CATTAGGG
+
FFFFFFFF
@A00769:11:HC3HCDRXX:1:2108:27082:14199
CATTAGGG
+
FFFFF:FF
@A00769:11:HC3HCDRXX:1:2108:20383:14246
CATTAGGG
+
FFFFFFFF
@A00769:11:HC3HCDRXX:1:2108:31331:14262
CATTAGGG
+
FFFFFFFF
@A00769:11:HC3HCDRXX:1:2108:28013:14278
CATTAGGG
+
FFFFFFFF
@A00769:11:HC3HCDRXX:1:2108:27254:14372
CATTAGGG
+
FFF:FFFF
@A00769:11:HC3HCDRXX:1:2108:17128:14434
CATTAGGG
+
FFFFFFFF
@A00769:11:HC3HCDRXX:1:2108:7021:14497
CATTAGGG
+
FFFFFFFF
@A00769:11:HC3HCDRXX:1:2108:10167:14528
CATTAGGG
+
FFFFFFFF
@A00769:11:HC3HCDRXX:1:2108:29324:14732
CATTAGGG
+
FFFFFFFF
@A00769:11:HC3HCDRXX:1:2108:21007:14794
CATTAGGG
+
FFFF:FFF
@A00769:11:HC3HCDRXX:1:2108:12970:14873
CATTAGGG
+
FF:FFFF:
@A00769:11:HC3HCDRXX:1:2108:28953:14873
CATTAGGG
+
FFFFFFFF
@A00769:11:HC3HCDRXX:1:2108:17354:14951
CATTAGGG
+
FF:FFF:F
@A00769:11:HC3HCDRXX:1:2108:17219:15092
CATTAGGG
+
FFFFFFFF
@A00769:11:HC3HCDRXX:1:2108:13268:15107
CATTAGGG
+
FFFFF:FF
@A00769:11:HC3HCDRXX:1:2108:1669:15154
CATTAGGG
+
FF:FFFFF
@A00769:11:HC3HCDRXX:1:2108:15356:15154
CATTAGGG
+
FFFFFFFF
@A00769:11:HC3HCDRXX:1:2108:32479:15311
CATTAGGG
+
FFFFFFF:
@A00769:11:HC3HCDRXX:1:2108:32353:15405
CATTAGGG
+
FF:FF:FF
@A00769:11:HC3HCDRXX:1:2108:19904:15421
CATTAGGG
+
FFFFFFF:
@A00769:11:HC3HCDRXX:1:2108:32660:15499
CATTAGGG
+
FFFFFFFF
@A00769:11:HC3HCDRXX:1:2108:19994:15515
CATTAGGG
+
FFFFFFFF
@A00769:11:HC3HCDRXX:1:2108:6614:15608
CATTAGGG
+
FFFFFFFF
@A00769:11:HC3HCDRXX:1:2108:31702:15655
CATTAGGG
+
FFFFFFFF
@A00769:11:HC3HCDRXX:1:2108:25102:15781
CATTAGGG
+
FFFFFFFF
@A00769:11:HC3HCDRXX:1:2108:27959:15781
CATTAGGG
+
FFFFFFFF
@A00769:11:HC3HCDRXX:1:2108:15347:15796
CATTAGGG
+
FF,F,:F,
@A00769:11:HC3HCDRXX:1:2108:32741:15796
CATTAGGG
+
FFFFFFFF
@A00769:11:HC3HCDRXX:1:2108:8748:15828
CATTAGGG
+
FFFFFFFF
@A00769:11:HC3HCDRXX:1:2108:10303:15828
CATTAGGG
+
FF,::,FF
@A00769:11:HC3HCDRXX:1:2108:17481:15859
CATTAGGG
+
FFFFFFFF
@A00769:11:HC3HCDRXX:1:2108:5565:15890
CATTAGGG
+
FFFFFFFF
@A00769:11:HC3HCDRXX:1:2108:22779:15890
CATTAGGG
+
FFFF:FFF
@A00769:11:HC3HCDRXX:1:2108:23439:15906
CATTAGGG
+
FFFFFFFF
@A00769:11:HC3HCDRXX:1:2108:17210:16016
CATTAGGG
+
FFFFFFFF
@A00769:11:HC3HCDRXX:1:2108:32886:16016
CATTAGGG
+
FFFFFFFF
@A00769:11:HC3HCDRXX:1:2108:8820:16235
CATTAGGG
+
FFFFFFFF
@A00769:11:HC3HCDRXX:1:2108:3766:16282
CATTAGGG
+
FFFFFFFF
@A00769:11:HC3HCDRXX:1:2108:12861:16313
CATTAGGG
+
FFF,FF:F
@A00769:11:HC3HCDRXX:1:2108:20175:16423
CATTAGGG
+
FFFFFFFF
@A00769:11:HC3HCDRXX:1:2108:21287:16438
CATTAGGG
+
FFFFFFFF
@A00769:11:HC3HCDRXX:1:2108:10420:16595
CATTAGGG
+
FFFFFFFF
@A00769:11:HC3HCDRXX:1:2108:28411:16626
CATTAGGG
+
FFFFFFFF
@A00769:11:HC3HCDRXX:1:2108:16532:16689
CATTAGGG
+
FFFFFFFF
@A00769:11:HC3HCDRXX:1:2108:26702:16705
CATTAGGG
+
FFF:FFF:
@A00769:11:HC3HCDRXX:1:2108:14045:16736
CATTAGGG
+
FFFFFFFF
@A00769:11:HC3HCDRXX:1:2108:2926:16767
CATTAGGG
+
F,FF::F,
@A00769:11:HC3HCDRXX:1:2108:21323:16783
CATTAGGG
+
FFF,FFFF
@A00769:11:HC3HCDRXX:1:2108:10348:16939
CATTAGGG
+
FFFFFFFF
@A00769:11:HC3HCDRXX:1:2108:25889:17049
CATTAGGG
+
FFFFFFFF
@A00769:11:HC3HCDRXX:1:2108:25572:17127
CATTAGGG
+
FFFFFFFF
@A00769:11:HC3HCDRXX:1:2108:10673:17159
CATTAGGG
+
FFFFFFFF
@A00769:11:HC3HCDRXX:1:2108:16080:17159
CATTAGGG
+
FFFFFFFF
@A00769:11:HC3HCDRXX:1:2108:4001:17190
CATTAGGG
+
FF:FFFFF
@A00769:11:HC3HCDRXX:1:2108:4372:17268
CATTAGGG
+
FFFFFFFF
@A00769:11:HC3HCDRXX:1:2108:4797:17315
CATTAGGG
+
FFFFFFFF
@A00769:11:HC3HCDRXX:1:2108:21730:17331
CATTAGGG
+
FFFFFFFF
@A00769:11:HC3HCDRXX:1:2108:28863:17378
CATTAGGG
+
FFFFFFFF
@A00769:11:HC3HCDRXX:1:2108:25437:17487
CATTAGGG
+
FF:FFFFF
@A00769:11:HC3HCDRXX:1:2108:25165:17581
CATTAGGG
+
FFFFFFFF
@A00769:11:HC3HCDRXX:1:2108:31277:17581
CATTAGGG
+
FFFFFFFF
@A00769:11:HC3HCDRXX:1:2108:22489:17675
CATTAGGG
+
FFFFFFFF
@A00769:11:HC3HCDRXX:1:2108:8079:18020
CATTAGGG
+
FFFFFFFF
@A00769:11:HC3HCDRXX:1:2108:13322:18082
CATTAGGG
+
FFFFFFFF
@A00769:11:HC3HCDRXX:1:2108:24162:18192
CATTAGGG
+
FF,,FF:F
@A00769:11:HC3HCDRXX:1:2108:30445:18239
CATTAGGG
+
FF:FFFFF
@A00769:11:HC3HCDRXX:1:2108:18394:18349
CATTAGGG
+
FFFFFFFF
@A00769:11:HC3HCDRXX:1:2108:19831:18364
CATTAGGG
+
FFFFFFFF
@A00769:11:HC3HCDRXX:1:2108:4779:18443
CATTAGGG
+
FFFFFFFF
@A00769:11:HC3HCDRXX:1:2108:13160:18458
CATTAGGG
+
FFFFFFFF
@A00769:11:HC3HCDRXX:1:2108:8531:18615
CATTAGGG
+
FFFFFFFF
@A00769:11:HC3HCDRXX:1:2108:15863:18724
CATTAGGG
+
FFFFFFFF
@A00769:11:HC3HCDRXX:1:2108:4119:18740
CATTAGGG
+
FFFF,FFF
@A00769:11:HC3HCDRXX:1:2108:31060:18834
CATTAGGG
+
FFFFFFFF
@A00769:11:HC3HCDRXX:1:2108:11198:18912
CATTAGGG
+
FFFFFFFF
@A00769:11:HC3HCDRXX:1:2108:10167:18944
CATTAGGG
+
FFFFFFFF
@A00769:11:HC3HCDRXX:1:2108:1606:19053
CATTAGGG
+
FFFFFFFF
@A00769:11:HC3HCDRXX:1:2108:8341:19069
CATTAGGG
+
FFFFFFFF
@A00769:11:HC3HCDRXX:1:2108:5249:19194
CATTAGGG
+
FF:FFFFF
@A00769:11:HC3HCDRXX:1:2108:24017:19194
CATTAGGG
+
FFFFFFFF
@A00769:11:HC3HCDRXX:1:2108:6370:19288
CATTAGGG
+
FFFFFFFF
@A00769:11:HC3HCDRXX:1:2108:29188:19288
CATTAGGG
+
FFFFFFFF
@A00769:11:HC3HCDRXX:1:2108:9073:19366
CATTAGGG
+
FFFFFFFF
@A00769:11:HC3HCDRXX:1:2108:9082:19413
CATTAGGG
+
FF:FFFFF
@A00769:11:HC3HCDRXX:1:2108:28357:19445
CATTAGGG
+
FFFFFFFF
@A00769:11:HC3HCDRXX:1:2108:13250:19492
CATTAGGG
+
FFFFFFFF
@A00769:11:HC3HCDRXX:1:2108:26078:19507
CATTAGGG
+
FFFFFFFF
@A00769:11:HC3HCDRXX:1:2108:28619:19554
CATTAGGG
+
F,,,:FFF
@A00769:11:HC3HCDRXX:1:2108:22055:19586
CATTAGGG
+
FFFFFFFF
@A00769:11:HC3HCDRXX:1:2108:31132:19586
CATTAGGG
+
FFFFFFFF
@A00769:11:HC3HCDRXX:1:2108:16007:19695
CATTAGGG
+
FFFFF:FF
@A00769:11:HC3HCDRXX:1:2108:26494:19695
CATTAGGG
+
FFFFFFFF
@A00769:11:HC3HCDRXX:1:2108:32353:19789
CATTAGGG
+
FFFFFFFF
@A00769:11:HC3HCDRXX:1:2108:24713:19867
CATTAGGG
+
FFFFFFFF
@A00769:11:HC3HCDRXX:1:2108:27263:19899
CATTAGGG
+
FFFFFFFF
@A00769:11:HC3HCDRXX:1:2108:5972:19914
CATTAGGG
+
FFFFFFFF
@A00769:11:HC3HCDRXX:1:2108:16812:19961
CATTAGGG
+
FFFFFFFF
@A00769:11:HC3HCDRXX:1:2108:15356:19977
CATTAGGG
+
FFFF:FFF
@A00769:11:HC3HCDRXX:1:2108:19741:19993
CATTAGGG
+
FFFFFFFF
@A00769:11:HC3HCDRXX:1:2108:26666:20087
CATTAGGG
+
FFFFFFFF
@A00769:11:HC3HCDRXX:1:2108:32235:20118
CATTAGGG
+
FF:FFFFF
@A00769:11:HC3HCDRXX:1:2108:19985:20134
CATTAGGG
+
FFFFFFFF
@A00769:11:HC3HCDRXX:1:2108:21965:20149
CATTAGGG
+
FFF:FFFF
@A00769:11:HC3HCDRXX:1:2108:7581:20196
CATTAGGG
+
FFFFFFFF
@A00769:11:HC3HCDRXX:1:2108:11442:20243
CATTAGGG
+
FFFFFFFF
@A00769:11:HC3HCDRXX:1:2108:21359:20259
CATTAGGG
+
FFFFFFFF
@A00769:11:HC3HCDRXX:1:2108:11252:20415
CATTAGGG
+
,FFFFFFF
@A00769:11:HC3HCDRXX:1:2108:27263:20431
CATTAGGG
+
FF:,F,::
@A00769:11:HC3HCDRXX:1:2108:11831:20478
CATTAGGG
+
F:FFFFFF
@A00769:11:HC3HCDRXX:1:2108:6361:20494
CATTAGGG
+
FFF,FFF:
@A00769:11:HC3HCDRXX:1:2108:21377:20509
CATTAGGG
+
:F,FFFFF
@A00769:11:HC3HCDRXX:1:2108:30183:20509
CATTAGGG
+
FFFFFFFF
@A00769:11:HC3HCDRXX:1:2108:31973:20509
CATTAGGG
+
FFFFFFFF
@A00769:11:HC3HCDRXX:1:2108:32190:20572
CATTAGGG
+
FFFFFFFF
@A00769:11:HC3HCDRXX:1:2108:25771:20635
CATTAGGG
+
FFFFFFFF
@A00769:11:HC3HCDRXX:1:2108:11849:20729
CATTAGGG
+
FFF:FFFF
@A00769:11:HC3HCDRXX:1:2108:24994:20729
CATTAGGG
+
FFFFFFFF
@A00769:11:HC3HCDRXX:1:2108:6415:20744
CATTAGGG
+
FFFFFF:F
@A00769:11:HC3HCDRXX:1:2108:19795:20964
CATTAGGG
+
FFFFFFFF
@A00769:11:HC3HCDRXX:1:2108:27344:21104
CATTAGGG
+
FFFFFFF:
@A00769:11:HC3HCDRXX:1:2108:17535:21371
CATTAGGG
+
FFFFFFFF
@A00769:11:HC3HCDRXX:1:2108:23755:21465
CATTAGGG
+
FF::FFFF
@A00769:11:HC3HCDRXX:1:2108:13901:21527
CATTAGGG
+
FFFF,FFF
@A00769:11:HC3HCDRXX:1:2108:8413:21762
CATTAGGG
+
FFFFFFFF
@A00769:11:HC3HCDRXX:1:2108:8015:21825
CATTAGGG
+
FFFFFFFF
@A00769:11:HC3HCDRXX:1:2108:7663:21903
CATTAGGG
+
FFFFFFFF
@A00769:11:HC3HCDRXX:1:2108:5547:21966
CATTAGGG
+
FFFFFFFF
@A00769:11:HC3HCDRXX:1:2108:12075:21966
CATTAGGG
+
FFFFFFFF
@A00769:11:HC3HCDRXX:1:2108:10890:22013
CATTAGGG
+
FFFFFFFF
@A00769:11:HC3HCDRXX:1:2108:1922:22044
CATTAGGG
+
FFFFFFFF
@A00769:11:HC3HCDRXX:1:2108:19361:22373
CATTAGGG
+
FFFF,FFF
@A00769:11:HC3HCDRXX:1:2108:18530:22435
CATTAGGG
+
FFFFFFFF
@A00769:11:HC3HCDRXX:1:2108:19162:22435
CATTAGGG
+
FFFFFFFF
@A00769:11:HC3HCDRXX:1:2108:7880:22467
CATTAGGG
+
FFFFFFFF
@A00769:11:HC3HCDRXX:1:2108:6307:22561
CATTAGGG
+
FFFFFFFF
@A00769:11:HC3HCDRXX:1:2108:1633:22733
CATTAGGG
+
FFFFFFFF
@A00769:11:HC3HCDRXX:1:2108:3965:22764
CATTAGGG
+
FFFFFFFF
@A00769:11:HC3HCDRXX:1:2108:15311:22780
CATTAGGG
+
FFFFFFFF
@A00769:11:HC3HCDRXX:1:2108:31783:22780
CATTAGGG
+
FFFFFFFF
@A00769:11:HC3HCDRXX:1:2108:25509:22874
CATTAGGG
+
FFFFFFFF
@A00769:11:HC3HCDRXX:1:2108:25174:23015
CATTAGGG
+
FFFFFFFF
@A00769:11:HC3HCDRXX:1:2108:24370:23093
CATTAGGG
+
FFFFFFFF
@A00769:11:HC3HCDRXX:1:2108:13584:23109
CATTAGGG
+
FFFFFFFF
@A00769:11:HC3HCDRXX:1:2108:29053:23156
CATTAGGG
+
FFFFFFFF
@A00769:11:HC3HCDRXX:1:2108:5086:23296
CATTAGGG
+
FFFFFFFF
@A00769:11:HC3HCDRXX:1:2108:13440:23422
CATTAGGG
+
FFFFFFFF
@A00769:11:HC3HCDRXX:1:2108:29306:23469
CATTAGGG
+
FFFFFFFF
@A00769:11:HC3HCDRXX:1:2108:1750:23500
CATTAGGG
+
F:FFFFFF
@A00769:11:HC3HCDRXX:1:2108:30526:23516
CATTAGGG
+
FFFFFFFF
@A00769:11:HC3HCDRXX:1:2108:24623:23531
CATTAGGG
+
FFFFFFFF
@A00769:11:HC3HCDRXX:1:2108:9146:23563
CATTAGGG
+
FFFFFFFF
@A00769:11:HC3HCDRXX:1:2108:22715:23641
CATTAGGG
+
FFFFFFFF
@A00769:11:HC3HCDRXX:1:2108:18855:23719
CATTAGGG
+
FFFFFFFF
@A00769:11:HC3HCDRXX:1:2108:1859:23782
CATTAGGG
+
FFFFFFFF
@A00769:11:HC3HCDRXX:1:2108:18982:23813
CATTAGGG
+
FFFFFFFF
@A00769:11:HC3HCDRXX:1:2108:15338:23829
CATTAGGG
+
FFFFFFFF
@A00769:11:HC3HCDRXX:1:2108:32145:23844
CATTAGGG
+
FFFFFFFF
@A00769:11:HC3HCDRXX:1:2108:13819:23954
CATTAGGG
+
FFFFFFFF
@A00769:11:HC3HCDRXX:1:2108:19099:24079
CATTAGGG
+
FF:FFFFF
@A00769:11:HC3HCDRXX:1:2108:1298:24251
CATTAGGG
+
FFFFFFFF
@A00769:11:HC3HCDRXX:1:2108:16468:24314
CATTAGGG
+
FFFFFFFF
@A00769:11:HC3HCDRXX:1:2108:26187:24361
CATTAGGG
+
FFFFFFFF
@A00769:11:HC3HCDRXX:1:2108:19524:24439
CATTAGGG
+
FFFFFFFF
@A00769:11:HC3HCDRXX:1:2108:1154:24471
CATTAGGG
+
FFFFFFFF
@A00769:11:HC3HCDRXX:1:2108:7428:24502
CATTAGGG
+
FFFFFFFF
@A00769:11:HC3HCDRXX:1:2108:20916:24565
CATTAGGG
+
FF,FFFF,
@A00769:11:HC3HCDRXX:1:2108:20808:24659
CATTAGGG
+
FFFFFFFF
@A00769:11:HC3HCDRXX:1:2108:12481:24674
CATTAGGG
+
FFFFFFFF
@A00769:11:HC3HCDRXX:1:2108:18204:24690
CATTAGGG
+
FFFFFFFF
@A00769:11:HC3HCDRXX:1:2108:26106:24690
CATTAGGG
+
FFFFFFFF
@A00769:11:HC3HCDRXX:1:2108:9634:24815
CATTAGGG
+
FFFFFFFF
@A00769:11:HC3HCDRXX:1:2108:3242:25081
CATTAGGG
+
FFFFFFFF
@A00769:11:HC3HCDRXX:1:2108:13259:25113
CATTAGGG
+
F:FFFFFF
@A00769:11:HC3HCDRXX:1:2108:3830:25191
CATTAGGG
+
FFFFFFFF
@A00769:11:HC3HCDRXX:1:2108:10700:25222
CATTAGGG
+
FFFFFFFF
@A00769:11:HC3HCDRXX:1:2108:8910:25285
CATTAGGG
+
FFFFFFFF
@A00769:11:HC3HCDRXX:1:2108:4209:25316
CATTAGGG
+
FFFFFFFF
@A00769:11:HC3HCDRXX:1:2108:25979:25316
CATTAGGG
+
FFFFFFFF
@A00769:11:HC3HCDRXX:1:2108:19642:25332
CATTAGGG
+
FF:FFFFF
@A00769:11:HC3HCDRXX:1:2108:10809:25347
CATTAGGG
+
FFFFFFFF
@A00769:11:HC3HCDRXX:1:2108:13105:25347
CATTAGGG
+
FFFFFFFF
@A00769:11:HC3HCDRXX:1:2108:23918:25347
CATTAGGG
+
FFFFFFFF
@A00769:11:HC3HCDRXX:1:2108:19922:25410
CATTAGGG
+
FFFFF,F,
@A00769:11:HC3HCDRXX:1:2108:3974:25441
CATTAGGG
+
FF:FFFFF
@A00769:11:HC3HCDRXX:1:2108:4128:25488
CATTAGGG
+
:F,FFFFF
@A00769:11:HC3HCDRXX:1:2108:1316:25535
CATTAGGG
+
FFFFFFFF
@A00769:11:HC3HCDRXX:1:2108:6912:25551
CATTAGGG
+
FFFFFFFF
@A00769:11:HC3HCDRXX:1:2108:32063:25551
CATTAGGG
+
:F,FF,::
@A00769:11:HC3HCDRXX:1:2108:20663:25598
CATTAGGG
+
FFFFFFFF
@A00769:11:HC3HCDRXX:1:2108:15754:25645
CATTAGGG
+
FFFFF:FF
@A00769:11:HC3HCDRXX:1:2108:10764:25864
CATTAGGG
+
FFF,F,F:
@A00769:11:HC3HCDRXX:1:2108:22245:25895
CATTAGGG
+
FFFF:FFF
@A00769:11:HC3HCDRXX:1:2108:23764:25927
CATTAGGG
+
FFFFFFFF
@A00769:11:HC3HCDRXX:1:2108:8594:25989
CATTAGGG
+
FFF:FFF:
@A00769:11:HC3HCDRXX:1:2108:7301:26005
CATTAGGG
+
FFFFFFFF
@A00769:11:HC3HCDRXX:1:2108:11496:26005
CATTAGGG
+
FFFFFFFF
@A00769:11:HC3HCDRXX:1:2108:2709:26036
CATTAGGG
+
FFFFFFFF
@A00769:11:HC3HCDRXX:1:2108:20329:26146
CATTAGGG
+
FFFFFFFF
@A00769:11:HC3HCDRXX:1:2108:24071:26209
CATTAGGG
+
FFFFFFFF
@A00769:11:HC3HCDRXX:1:2108:28772:26303
CATTAGGG
+
F:FFFFFF
@A00769:11:HC3HCDRXX:1:2108:8730:26381
CATTAGGG
+
FFFFFFFF
@A00769:11:HC3HCDRXX:1:2108:6244:26428
CATTAGGG
+
FFFFFFFF
@A00769:11:HC3HCDRXX:1:2108:18756:26428
CATTAGGG
+
FFFFFFFF
@A00769:11:HC3HCDRXX:1:2108:22390:26459
CATTAGGG
+
FFFFFFFF
@A00769:11:HC3HCDRXX:1:2108:8811:26490
CATTAGGG
+
FF:FFFF:
@A00769:11:HC3HCDRXX:1:2108:20482:26537
CATTAGGG
+
FFFFFFFF
@A00769:11:HC3HCDRXX:1:2108:5141:26647
CATTAGGG
+
FFFFFFFF
@A00769:11:HC3HCDRXX:1:2108:6063:26647
CATTAGGG
+
FFFFFFFF
@A00769:11:HC3HCDRXX:1:2108:8721:26678
CATTAGGG
+
FFFFFFFF
@A00769:11:HC3HCDRXX:1:2108:28212:26804
CATTAGGG
+
F:FFFFFF
@A00769:11:HC3HCDRXX:1:2108:17002:26866
CATTAGGG
+
FF:FFFFF
@A00769:11:HC3HCDRXX:1:2108:15302:26929
CATTAGGG
+
FFFFFFFF
@A00769:11:HC3HCDRXX:1:2108:17128:26929
CATTAGGG
+
FFFFFFFF
@A00769:11:HC3HCDRXX:1:2108:27019:26929
CATTAGGG
+
FFFFFFFF
@A00769:11:HC3HCDRXX:1:2108:21567:26944
CATTAGGG
+
FFFFFFFF
@A00769:11:HC3HCDRXX:1:2108:22209:26991
CATTAGGG
+
:FFFF:FF
@A00769:11:HC3HCDRXX:1:2108:23077:26991
CATTAGGG
+
FFFFFFFF
@A00769:11:HC3HCDRXX:1:2108:31051:27023
CATTAGGG
+
FFFFFFFF
@A00769:11:HC3HCDRXX:1:2108:20320:27070
CATTAGGG
+
FFFFFFFF
@A00769:11:HC3HCDRXX:1:2108:13892:27085
CATTAGGG
+
FFFFFFFF
@A00769:11:HC3HCDRXX:1:2108:16541:27101
CATTAGGG
+
FFFFFFFF
@A00769:11:HC3HCDRXX:1:2108:12237:27164
CATTAGGG
+
FFFFF,,,
@A00769:11:HC3HCDRXX:1:2108:23746:27179
CATTAGGG
+
FFFFFFFF
@A00769:11:HC3HCDRXX:1:2108:6958:27195
CATTAGGG
+
FFFFFFFF
@A00769:11:HC3HCDRXX:1:2108:12075:27195
CATTAGGG
+
FFFF:FFF
@A00769:11:HC3HCDRXX:1:2108:15420:27226
CATTAGGG
+
FFFFFFFF
@A00769:11:HC3HCDRXX:1:2108:28004:27320
CATTAGGG
+
FFFFFFFF
@A00769:11:HC3HCDRXX:1:2108:28682:27336
CATTAGGG
+
FFFFFFFF
@A00769:11:HC3HCDRXX:1:2108:17436:27398
CATTAGGG
+
FFFFFFFF
@A00769:11:HC3HCDRXX:1:2108:28682:27586
CATTAGGG
+
FFFFFFFF
@A00769:11:HC3HCDRXX:1:2108:17318:27665
CATTAGGG
+
FFFFFFFF
@A00769:11:HC3HCDRXX:1:2108:5448:27743
CATTAGGG
+
FFFFFFFF
@A00769:11:HC3HCDRXX:1:2108:26350:27743
CATTAGGG
+
FFFFFFFF
@A00769:11:HC3HCDRXX:1:2108:19849:27759
CATTAGGG
+
FFFFFFF,
@A00769:11:HC3HCDRXX:1:2108:24912:27821
CATTAGGG
+
FFFFFFFF
@A00769:11:HC3HCDRXX:1:2108:30933:27915
CATTAGGG
+
FFFFFFFF
@A00769:11:HC3HCDRXX:1:2108:20835:27962
CATTAGGG
+
FFFFFFFF
@A00769:11:HC3HCDRXX:1:2108:7428:28072
CATTAGGG
+
FFFFFFFF
@A00769:11:HC3HCDRXX:1:2108:16830:28166
CATTAGGG
+
FFFFFFFF
@A00769:11:HC3HCDRXX:1:2108:29414:28197
CATTAGGG
+
FFFFF:FF
@A00769:11:HC3HCDRXX:1:2108:5511:28291
CATTAGGG
+
FFFFFFFF
@A00769:11:HC3HCDRXX:1:2108:3025:28369
CATTAGGG
+
FFFFFFFF
@A00769:11:HC3HCDRXX:1:2108:11776:28369
CATTAGGG
+
:FFFFFFF
@A00769:11:HC3HCDRXX:1:2108:24252:28369
CATTAGGG
+
FFFFFFFF
@A00769:11:HC3HCDRXX:1:2108:20582:28401
CATTAGGG
+
FFFFFFFF
@A00769:11:HC3HCDRXX:1:2108:30789:28479
CATTAGGG
+
FFFFFFFF
@A00769:11:HC3HCDRXX:1:2108:11261:28541
CATTAGGG
+
FFFFFFFF
@A00769:11:HC3HCDRXX:1:2108:15953:28620
CATTAGGG
+
FF,FFFFF
@A00769:11:HC3HCDRXX:1:2108:17164:28682
CATTAGGG
+
FFFFFFFF
@A00769:11:HC3HCDRXX:1:2108:2980:28698
CATTAGGG
+
FFF:FFFF
@A00769:11:HC3HCDRXX:1:2108:3007:28714
CATTAGGG
+
FFFFFFFF
@A00769:11:HC3HCDRXX:1:2108:30834:28745
CATTAGGG
+
FFFFFFFF
@A00769:11:HC3HCDRXX:1:2108:7744:28776
CATTAGGG
+
FFFFFFFF
@A00769:11:HC3HCDRXX:1:2108:5999:28855
CATTAGGG
+
FFFFFFFF
@A00769:11:HC3HCDRXX:1:2108:16034:28855
CATTAGGG
+
:FFFFFFF
@A00769:11:HC3HCDRXX:1:2108:22860:28902
CATTAGGG
+
FFFFFFFF
@A00769:11:HC3HCDRXX:1:2108:7392:29042
CATTAGGG
+
FFFFFFFF
@A00769:11:HC3HCDRXX:1:2108:14353:29168
CATTAGGG
+
FFFFFFFF
@A00769:11:HC3HCDRXX:1:2108:11171:29262
CATTAGGG
+
FFFFFFFF
@A00769:11:HC3HCDRXX:1:2108:11605:29293
CATTAGGG
+
FFFFFFFF
@A00769:11:HC3HCDRXX:1:2108:28881:29309
CATTAGGG
+
FFFFFFFF
@A00769:11:HC3HCDRXX:1:2108:11632:29403
CATTAGGG
+
FFFFFFFF
@A00769:11:HC3HCDRXX:1:2108:11388:29512
CATTAGGG
+
FFFFFF:F
@A00769:11:HC3HCDRXX:1:2108:17879:29669
CATTAGGG
+
FFFFFFFF
@A00769:11:HC3HCDRXX:1:2108:18493:29763
CATTAGGG
+
FFFFFFFF
@A00769:11:HC3HCDRXX:1:2108:6171:29935
CATTAGGG
+
FFFFFFFF
@A00769:11:HC3HCDRXX:1:2108:32398:30013
CATTAGGG
+
FFFFFFFF
@A00769:11:HC3HCDRXX:1:2108:18240:30076
CATTAGGG
+
FFFFFFFF
@A00769:11:HC3HCDRXX:1:2108:18249:30154
CATTAGGG
+
FFFFFFF,
@A00769:11:HC3HCDRXX:1:2108:1199:30185
CATTAGGG
+
:F:FF:FF
@A00769:11:HC3HCDRXX:1:2108:29993:30201
CATTAGGG
+
FFFFFFFF
@A00769:11:HC3HCDRXX:1:2108:28628:30217
CATTAGGG
+
FFFFFFFF
@A00769:11:HC3HCDRXX:1:2108:9489:30232
CATTAGGG
+
FFFFFFFF
@A00769:11:HC3HCDRXX:1:2108:26250:30326
CATTAGGG
+
FFFFFFFF
@A00769:11:HC3HCDRXX:1:2108:10167:30342
CATTAGGG
+
FF:FFFFF
@A00769:11:HC3HCDRXX:1:2108:3170:30499
CATTAGGG
+
FF:FFFFF
@A00769:11:HC3HCDRXX:1:2108:26295:30561
CATTAGGG
+
FFFFFFFF
@A00769:11:HC3HCDRXX:1:2108:2022:30608
CATTAGGG
+
FFFFFFFF
@A00769:11:HC3HCDRXX:1:2108:3902:30671
CATTAGGG
+
FFFFFFFF
@A00769:11:HC3HCDRXX:1:2108:8730:30671
CATTAGGG
+
FFFFFFFF
@A00769:11:HC3HCDRXX:1:2108:15293:30890
CATTAGGG
+
F,FFFFFF
@A00769:11:HC3HCDRXX:1:2108:8549:31015
CATTAGGG
+
FFFFFFFF
@A00769:11:HC3HCDRXX:1:2108:25418:31172
CATTAGGG
+
FFFF:FFF
@A00769:11:HC3HCDRXX:1:2108:18575:31344
CATTAGGG
+
FFFFFFFF
@A00769:11:HC3HCDRXX:1:2108:25907:31485
CATTAGGG
+
FFFFFFFF
@A00769:11:HC3HCDRXX:1:2108:20085:31548
CATTAGGG
+
FFFFFFFF
@A00769:11:HC3HCDRXX:1:2108:23231:31548
CATTAGGG
+
FFFFFFFF
@A00769:11:HC3HCDRXX:1:2108:10710:31657
CATTAGGG
+
FF:FF,FF
@A00769:11:HC3HCDRXX:1:2108:8341:31720
CATTAGGG
+
:FFFFFFF
@A00769:11:HC3HCDRXX:1:2108:25111:31923
CATTAGGG
+
F::FFFFF
@A00769:11:HC3HCDRXX:1:2108:18412:32002
CATTAGGG
+
FFFFFFFF
@A00769:11:HC3HCDRXX:1:2108:25120:32033
CATTAGGG
+
FFFFFFFF
@A00769:11:HC3HCDRXX:1:2108:19651:32174
CATTAGGG
+
FFFFFFFF
@A00769:11:HC3HCDRXX:1:2108:2736:32221
CATTAGGG
+
FFFFFFFF
@A00769:11:HC3HCDRXX:1:2108:20943:32283
CATTAGGG
+
FFFFFFFF
@A00769:11:HC3HCDRXX:1:2108:4164:32346
CATTAGGG
+
FFFFFFFF
@A00769:11:HC3HCDRXX:1:2108:26802:32346
CATTAGGG
+
FFFFFFFF
@A00769:11:HC3HCDRXX:1:2108:32868:32424
CATTAGGG
+
FFFFFFFF
@A00769:11:HC3HCDRXX:1:2108:24252:32440
CATTAGGG
+
FFFFFFFF
@A00769:11:HC3HCDRXX:1:2108:28782:32456
CATTAGGG
+
FFFFFFFF
@A00769:11:HC3HCDRXX:1:2108:24243:32550
CATTAGGG
+
FF:FFFFF
@A00769:11:HC3HCDRXX:1:2108:24496:32550
CATTAGGG
+
FFFFF:FF
@A00769:11:HC3HCDRXX:1:2108:28031:32565
CATTAGGG
+
FFFFFFFF
@A00769:11:HC3HCDRXX:1:2108:17969:32581
CATTAGGG
+
FFFFFFFF
@A00769:11:HC3HCDRXX:1:2108:29279:32597
CATTAGGG
+
FFFFFFFF
@A00769:11:HC3HCDRXX:1:2108:10926:32628
CATTAGGG
+
FF:FFFFF
@A00769:11:HC3HCDRXX:1:2108:19171:32628
CATTAGGG
+
F:FFFFFF
@A00769:11:HC3HCDRXX:1:2108:9381:32643
CATTAGGG
+
FF,,F:FF
@A00769:11:HC3HCDRXX:1:2108:6696:32722
CATTAGGG
+
FFFF:,,F
@A00769:11:HC3HCDRXX:1:2108:9417:32831
CATTAGGG
+
FFFFFFFF
@A00769:11:HC3HCDRXX:1:2108:11812:32941
CATTAGGG
+
FFFFFFFF
@A00769:11:HC3HCDRXX:1:2108:22399:32988
CATTAGGG
+
FFFFFFFF
@A00769:11:HC3HCDRXX:1:2108:3170:33066
CATTAGGG
+
:F,FF:FF
@A00769:11:HC3HCDRXX:1:2108:17842:33144
CATTAGGG
+
FFFFFFFF
@A00769:11:HC3HCDRXX:1:2108:20085:33176
CATTAGGG
+
FFFFFFFF
@A00769:11:HC3HCDRXX:1:2108:6397:33332
CATTAGGG
+
FFFFFFFF
@A00769:11:HC3HCDRXX:1:2108:11722:33442
CATTAGGG
+
FFFFFFFF
@A00769:11:HC3HCDRXX:1:2108:6605:33536
CATTAGGG
+
FFFFFFFF
@A00769:11:HC3HCDRXX:1:2108:11803:33552
CATTAGGG
+
FFFFFFFF
@A00769:11:HC3HCDRXX:1:2108:13729:33567
CATTAGGG
+
FFFFFFF:
@A00769:11:HC3HCDRXX:1:2108:13205:33692
CATTAGGG
+
FFFFFFFF
@A00769:11:HC3HCDRXX:1:2108:12409:33786
CATTAGGG
+
FFFFFFFF
@A00769:11:HC3HCDRXX:1:2108:9489:33833
CATTAGGG
+
FFFFFFFF
@A00769:11:HC3HCDRXX:1:2108:24876:33927
CATTAGGG
+
FFFFFFFF
@A00769:11:HC3HCDRXX:1:2108:23827:33990
CATTAGGG
+
,F:FFFFF
@A00769:11:HC3HCDRXX:1:2108:14362:34006
CATTAGGG
+
FFFFFFFF
@A00769:11:HC3HCDRXX:1:2108:24985:34053
CATTAGGG
+
FF:FFFFF
@A00769:11:HC3HCDRXX:1:2108:22661:34068
CATTAGGG
+
FFFFFFFF
@A00769:11:HC3HCDRXX:1:2108:2627:34162
CATTAGGG
+
FFFFFFFF
@A00769:11:HC3HCDRXX:1:2108:31747:34178
CATTAGGG
+
FFFFFFFF
@A00769:11:HC3HCDRXX:1:2108:21929:34209
CATTAGGG
+
FFFFFFFF
@A00769:11:HC3HCDRXX:1:2108:5122:34319
CATTAGGG
+
,FFFFFFF
@A00769:11:HC3HCDRXX:1:2108:1615:34444
CATTAGGG
+
FFFFFFFF
@A00769:11:HC3HCDRXX:1:2108:22941:34460
CATTAGGG
+
FFFFFFFF
@A00769:11:HC3HCDRXX:1:2108:23041:34475
CATTAGGG
+
FFFFF,FF
@A00769:11:HC3HCDRXX:1:2108:1380:34538
CATTAGGG
+
FFFFFFFF
@A00769:11:HC3HCDRXX:1:2108:24578:34695
CATTAGGG
+
:FF:FFF:
@A00769:11:HC3HCDRXX:1:2108:16432:34710
CATTAGGG
+
FFFFFFFF
@A00769:11:HC3HCDRXX:1:2108:28709:34710
CATTAGGG
+
FFFFFFFF
@A00769:11:HC3HCDRXX:1:2108:15998:34773
CATTAGGG
+
:FFF:FFF
@A00769:11:HC3HCDRXX:1:2108:31168:34773
CATTAGGG
+
FFFFFFFF
@A00769:11:HC3HCDRXX:1:2108:9887:34804
CATTAGGG
+
FFFFFFF:
@A00769:11:HC3HCDRXX:1:2108:27868:34820
CATTAGGG
+
FFFFFFFF
@A00769:11:HC3HCDRXX:1:2108:18891:34835
CATTAGGG
+
FFFFFFFF
@A00769:11:HC3HCDRXX:1:2108:23791:34835
CATTAGGG
+
FFFFFFFF
@A00769:11:HC3HCDRXX:1:2108:25437:34835
CATTAGGG
+
FFFFFFFF
@A00769:11:HC3HCDRXX:1:2108:7735:34929
CATTAGGG
+
FF:FFFFF
@A00769:11:HC3HCDRXX:1:2108:10456:35008
CATTAGGG
+
FFFFFFFF
@A00769:11:HC3HCDRXX:1:2108:28094:35023
CATTAGGG
+
FFFFFFFF
@A00769:11:HC3HCDRXX:1:2108:4010:35117
CATTAGGG
+
FFFFFFF:
@A00769:11:HC3HCDRXX:1:2108:3667:35149
CATTAGGG
+
FFF,FFFF
@A00769:11:HC3HCDRXX:1:2108:24225:35149
CATTAGGG
+
FF:,FFFF
@A00769:11:HC3HCDRXX:1:2108:15320:35196
CATTAGGG
+
FFFFFFFF
@A00769:11:HC3HCDRXX:1:2108:3341:35243
CATTAGGG
+
FFFFFFFF
@A00769:11:HC3HCDRXX:1:2108:3983:35383
CATTAGGG
+
FFFFF:FF
@A00769:11:HC3HCDRXX:1:2108:10059:35383
CATTAGGG
+
,FFFFFFF
@A00769:11:HC3HCDRXX:1:2108:9362:35430
CATTAGGG
+
FFFF,::F
@A00769:11:HC3HCDRXX:1:2108:4336:35462
CATTAGGG
+
FF::F,FF
@A00769:11:HC3HCDRXX:1:2108:7184:35540
CATTAGGG
+
F:FFFFFF
@A00769:11:HC3HCDRXX:1:2108:13602:35540
CATTAGGG
+
:FFFFFFF
@A00769:11:HC3HCDRXX:1:2108:10230:35650
CATTAGGG
+
FFFFFFFF
@A00769:11:HC3HCDRXX:1:2108:25455:35650
CATTAGGG
+
FFFFFFFF
@A00769:11:HC3HCDRXX:1:2108:6714:35822
CATTAGGG
+
FFFFFFFF
@A00769:11:HC3HCDRXX:1:2108:11623:35837
CATTAGGG
+
FFF,FFF,
@A00769:11:HC3HCDRXX:1:2108:26214:35837
CATTAGGG
+
FFFFFFFF
@A00769:11:HC3HCDRXX:1:2108:31693:35837
CATTAGGG
+
FFFFFFFF
@A00769:11:HC3HCDRXX:1:2108:9869:35931
CATTAGGG
+
FF:FFFFF
@A00769:11:HC3HCDRXX:1:2108:20283:35931
CATTAGGG
+
FFFF:FFF
@A00769:11:HC3HCDRXX:1:2108:20898:35931
CATTAGGG
+
FFFFFFFF
@A00769:11:HC3HCDRXX:1:2108:27398:35978
CATTAGGG
+
FFFFFFFF
@A00769:11:HC3HCDRXX:1:2108:29324:36025
CATTAGGG
+
FFFFFFFF
@A00769:11:HC3HCDRXX:1:2108:10167:36041
CATTAGGG
+
FFFFFFFF
@A00769:11:HC3HCDRXX:1:2108:16622:36041
CATTAGGG
+
FFFFFFFF
@A00769:11:HC3HCDRXX:1:2108:30951:36119
CATTAGGG
+
FFFFFFFF
@A00769:11:HC3HCDRXX:1:2108:12201:36182
CATTAGGG
+
:F,F,FFF
@A00769:11:HC3HCDRXX:1:2108:31376:36229
CATTAGGG
+
FFF:F,F,
@A00769:11:HC3HCDRXX:1:2108:4833:36292
CATTAGGG
+
FFFFFFFF
@A00769:11:HC3HCDRXX:1:2108:11234:36323
CATTAGGG
+
FFFFFFFF
@A00769:11:HC3HCDRXX:1:2108:27444:36495
CATTAGGG
+
FFFFFFFF
@A00769:11:HC3HCDRXX:1:2108:18349:36526
CATTAGGG
+
F:FFFFF:
@A00769:11:HC3HCDRXX:1:2108:16351:36542
CATTAGGG
+
FFFFFFFF
@A00769:11:HC3HCDRXX:1:2108:26594:36652
CATTAGGG
+
FFFFFFFF
@A00769:11:HC3HCDRXX:1:2108:1642:36714
CATTAGGG
+
FFFFFFF:
@A00769:11:HC3HCDRXX:1:2108:1687:36761
CATTAGGG
+
FFFFFFFF
@A00769:11:HC3HCDRXX:1:2108:12283:36761
CATTAGGG
+
FFFFFFFF
@A00769:11:HC3HCDRXX:1:2108:1470:36855
CATTAGGG
+
FFFFFFFF
@A00769:11:HC3HCDRXX:1:2108:32416:36871
CATTAGGG
+
FFF,F,::
@A00769:11:HC3HCDRXX:1:2108:10059:36918
CATTAGGG
+
FFFFFFFF
@A00769:11:HC3HCDRXX:1:2108:27272:36949
CATTAGGG
+
FFFFFFFF
@A00769:11:HC3HCDRXX:1:2109:22842:1031
CATTAGGG
+
FFFFFFFF
@A00769:11:HC3HCDRXX:1:2109:25807:1125
CATTAGGG
+
FFFFFFFF
@A00769:11:HC3HCDRXX:1:2109:6343:1141
CATTAGGG
+
FFFFFFFF
@A00769:11:HC3HCDRXX:1:2109:10556:1141
CATTAGGG
+
FFFFFFFF
@A00769:11:HC3HCDRXX:1:2109:11207:1141
CATTAGGG
+
FFFFFFFF
@A00769:11:HC3HCDRXX:1:2109:2826:1219
CATTAGGG
+
FFFFFFFF
@A00769:11:HC3HCDRXX:1:2109:19750:1251
CATTAGGG
+
FFFFFFFF
@A00769:11:HC3HCDRXX:1:2109:10267:1266
CATTAGGG
+
FFFFFFFF
@A00769:11:HC3HCDRXX:1:2109:12581:1297
CATTAGGG
+
FFFFFFFF
@A00769:11:HC3HCDRXX:1:2109:2248:1344
CATTAGGG
+
FFFFFFFF
@A00769:11:HC3HCDRXX:1:2109:32524:1391
CATTAGGG
+
FFFFFFFF
@A00769:11:HC3HCDRXX:1:2109:21187:1423
CATTAGGG
+
FFFFFFFF
@A00769:11:HC3HCDRXX:1:2109:3170:1438
CATTAGGG
+
FFFFFFFF
@A00769:11:HC3HCDRXX:1:2109:27905:1564
CATTAGGG
+
:F:FFFFF
@A00769:11:HC3HCDRXX:1:2109:31177:1595
CATTAGGG
+
FFFFFFFF
@A00769:11:HC3HCDRXX:1:2109:32190:1595
CATTAGGG
+
FFFFFFFF
@A00769:11:HC3HCDRXX:1:2109:24496:1611
CATTAGGG
+
FFFFFFFF
@A00769:11:HC3HCDRXX:1:2109:14977:1689
CATTAGGG
+
FFFFFFFF
@A00769:11:HC3HCDRXX:1:2109:6271:1705
CATTAGGG
+
FFFFFFFF
@A00769:11:HC3HCDRXX:1:2109:27941:1971
CATTAGGG
+
FFFFFFFF
@A00769:11:HC3HCDRXX:1:2109:30526:1971
CATTAGGG
+
FFFFFFFF
@A00769:11:HC3HCDRXX:1:2109:23158:1986
CATTAGGG
+
FFFFFFFF
@A00769:11:HC3HCDRXX:1:2109:28510:1986
CATTAGGG
+
FFFFFFFF
@A00769:11:HC3HCDRXX:1:2109:25545:2018
CATTAGGG
+
FFFFFFFF
@A00769:11:HC3HCDRXX:1:2109:29414:2049
CATTAGGG
+
FFFFFFFF
@A00769:11:HC3HCDRXX:1:2109:12807:2096
CATTAGGG
+
FFFFFFFF
@A00769:11:HC3HCDRXX:1:2109:15872:2112
CATTAGGG
+
FFFFFFFF
@A00769:11:HC3HCDRXX:1:2109:30309:2284
CATTAGGG
+
FF:FFFFF
@A00769:11:HC3HCDRXX:1:2109:8377:2378
CATTAGGG
+
FF,FFFFF
@A00769:11:HC3HCDRXX:1:2109:4544:2409
CATTAGGG
+
,FFFFFFF
@A00769:11:HC3HCDRXX:1:2109:31458:2550
CATTAGGG
+
FFFFFFFF
@A00769:11:HC3HCDRXX:1:2109:18683:2566
CATTAGGG
+
FFFFFFFF
@A00769:11:HC3HCDRXX:1:2109:12527:2675
CATTAGGG
+
FFFFFFFF
@A00769:11:HC3HCDRXX:1:2109:18756:2691
CATTAGGG
+
FFFFFFFF
@A00769:11:HC3HCDRXX:1:2109:28113:2769
CATTAGGG
+
FFFFFFFF
@A00769:11:HC3HCDRXX:1:2109:3314:2785
CATTAGGG
+
FFFFFFFF
@A00769:11:HC3HCDRXX:1:2109:16776:2801
CATTAGGG
+
FFFFFFFF
@A00769:11:HC3HCDRXX:1:2109:16830:2801
CATTAGGG
+
FFFFF:FF
@A00769:11:HC3HCDRXX:1:2109:2880:2973
CATTAGGG
+
:FFFFFFF
@A00769:11:HC3HCDRXX:1:2109:10041:2973
CATTAGGG
+
FFFFFFFF
@A00769:11:HC3HCDRXX:1:2109:8260:3020
CATTAGGG
+
FF,F:FF:
@A00769:11:HC3HCDRXX:1:2109:10637:3035
CATTAGGG
+
FFFFFFFF
@A00769:11:HC3HCDRXX:1:2109:20582:3067
CATTAGGG
+
FF:FFFFF
@A00769:11:HC3HCDRXX:1:2109:23475:3067
CATTAGGG
+
FFFFFFFF
@A00769:11:HC3HCDRXX:1:2109:30020:3067
CATTAGGG
+
FF:FFFFF
@A00769:11:HC3HCDRXX:1:2109:5728:3082
CATTAGGG
+
FFFFFFFF
@A00769:11:HC3HCDRXX:1:2109:3378:3145
CATTAGGG
+
FFFFFFFF
@A00769:11:HC3HCDRXX:1:2109:5367:3145
CATTAGGG
+
FFFFFFFF
@A00769:11:HC3HCDRXX:1:2109:20663:3270
CATTAGGG
+
FFFFFFFF
@A00769:11:HC3HCDRXX:1:2109:16694:3286
CATTAGGG
+
FFFFFFFF
@A00769:11:HC3HCDRXX:1:2109:20491:3349
CATTAGGG
+
FFFFFFFF
@A00769:11:HC3HCDRXX:1:2109:4363:3380
CATTAGGG
+
FFFFFFFF
@A00769:11:HC3HCDRXX:1:2109:18050:3474
CATTAGGG
+
F:,,F,F:
@A00769:11:HC3HCDRXX:1:2109:4906:3505
CATTAGGG
+
FFFFFFFF
@A00769:11:HC3HCDRXX:1:2109:12346:3521
CATTAGGG
+
:FFFFFFF
@A00769:11:HC3HCDRXX:1:2109:2908:3552
CATTAGGG
+
FFFFFFFF
@A00769:11:HC3HCDRXX:1:2109:4318:3552
CATTAGGG
+
FFFFFFFF
@A00769:11:HC3HCDRXX:1:2109:4707:3568
CATTAGGG
+
FFFFFFFF
@A00769:11:HC3HCDRXX:1:2109:20338:3615
CATTAGGG
+
FFFFFFFF
@A00769:11:HC3HCDRXX:1:2109:20672:3662
CATTAGGG
+
FFFFFFFF
@A00769:11:HC3HCDRXX:1:2109:6560:3740
CATTAGGG
+
FFFFFFFF
@A00769:11:HC3HCDRXX:1:2109:10004:3881
CATTAGGG
+
FFFFFFFF
@A00769:11:HC3HCDRXX:1:2109:22788:3912
CATTAGGG
+
FFFFFFFF
@A00769:11:HC3HCDRXX:1:2109:7663:3959
CATTAGGG
+
FFFFFFFF
@A00769:11:HC3HCDRXX:1:2109:1922:3975
CATTAGGG
+
,F:FF,:F
@A00769:11:HC3HCDRXX:1:2109:22833:3991
CATTAGGG
+
FF,,FFF:
@A00769:11:HC3HCDRXX:1:2109:29035:3991
CATTAGGG
+
FFFFFFFF
@A00769:11:HC3HCDRXX:1:2109:28040:4085
CATTAGGG
+
FFFFFFFF
@A00769:11:HC3HCDRXX:1:2109:7563:4131
CATTAGGG
+
FFFFFFFF
@A00769:11:HC3HCDRXX:1:2109:23185:4257
CATTAGGG
+
FF,FFF,F
@A00769:11:HC3HCDRXX:1:2109:12852:4272
CATTAGGG
+
FFFFFFFF
@A00769:11:HC3HCDRXX:1:2109:5448:4445
CATTAGGG
+
F:FFFFFF
@A00769:11:HC3HCDRXX:1:2109:27462:4460
CATTAGGG
+
FFFFFFFF
@A00769:11:HC3HCDRXX:1:2109:26521:4523
CATTAGGG
+
FFFFFFFF
@A00769:11:HC3HCDRXX:1:2109:27091:4633
CATTAGGG
+
FFFFFFFF
@A00769:11:HC3HCDRXX:1:2109:8458:4648
CATTAGGG
+
FFFFFFFF
@A00769:11:HC3HCDRXX:1:2109:19416:4648
CATTAGGG
+
FFFFFFFF
@A00769:11:HC3HCDRXX:1:2109:13349:4664
CATTAGGG
+
FFFFFFFF
@A00769:11:HC3HCDRXX:1:2109:4535:4679
CATTAGGG
+
FFFFFFFF
@A00769:11:HC3HCDRXX:1:2109:21477:4679
CATTAGGG
+
FFFFFFFF
@A00769:11:HC3HCDRXX:1:2109:16613:4711
CATTAGGG
+
FFFFFFFF
@A00769:11:HC3HCDRXX:1:2109:18638:4773
CATTAGGG
+
FF:FFFF:
@A00769:11:HC3HCDRXX:1:2109:25563:4773
CATTAGGG
+
FFFFFFFF
@A00769:11:HC3HCDRXX:1:2109:13774:4836
CATTAGGG
+
FFFFFFFF
@A00769:11:HC3HCDRXX:1:2109:32353:4852
CATTAGGG
+
F:FFFFFF
@A00769:11:HC3HCDRXX:1:2109:1606:4867
CATTAGGG
+
FFFFFFFF
@A00769:11:HC3HCDRXX:1:2109:18575:4883
CATTAGGG
+
FFFFFFFF
@A00769:11:HC3HCDRXX:1:2109:20202:4883
CATTAGGG
+
FFFF:FFF
@A00769:11:HC3HCDRXX:1:2109:13964:4914
CATTAGGG
+
FFFFFFFF
@A00769:11:HC3HCDRXX:1:2109:6867:4930
CATTAGGG
+
FFFFFFFF
@A00769:11:HC3HCDRXX:1:2109:15962:4930
CATTAGGG
+
FFFFFFFF
@A00769:11:HC3HCDRXX:1:2109:5538:4946
CATTAGGG
+
FFFFFFFF
@A00769:11:HC3HCDRXX:1:2109:18150:4993
CATTAGGG
+
FFFFFFFF
@A00769:11:HC3HCDRXX:1:2109:32434:5055
CATTAGGG
+
FFFFFFFF
@A00769:11:HC3HCDRXX:1:2109:26377:5087
CATTAGGG
+
FFFFFFFF
@A00769:11:HC3HCDRXX:1:2109:28212:5102
CATTAGGG
+
FFFF:FFF
@A00769:11:HC3HCDRXX:1:2109:14425:5181
CATTAGGG
+
FFFFF::F
@A00769:11:HC3HCDRXX:1:2109:9010:5228
CATTAGGG
+
FFFFFFFF
@A00769:11:HC3HCDRXX:1:2109:13838:5290
CATTAGGG
+
FFF:FF,F
@A00769:11:HC3HCDRXX:1:2109:2230:5415
CATTAGGG
+
FFFFFFFF
@A00769:11:HC3HCDRXX:1:2109:2419:5525
CATTAGGG
+
FFFFFFFF
@A00769:11:HC3HCDRXX:1:2109:7102:5619
CATTAGGG
+
FFFFFFFF
@A00769:11:HC3HCDRXX:1:2109:23176:5744
CATTAGGG
+
FFFFFF:F
@A00769:11:HC3HCDRXX:1:2109:2745:5932
CATTAGGG
+
FFFFFFFF
@A00769:11:HC3HCDRXX:1:2109:10682:5932
CATTAGGG
+
FFFFFFFF
@A00769:11:HC3HCDRXX:1:2109:14895:5932
CATTAGGG
+
FFFFFFFF
@A00769:11:HC3HCDRXX:1:2109:3106:5963
CATTAGGG
+
FFFFFFFF
@A00769:11:HC3HCDRXX:1:2109:16758:5963
CATTAGGG
+
FFFFFFFF
@A00769:11:HC3HCDRXX:1:2109:2700:5979
CATTAGGG
+
FFFFFFFF
@A00769:11:HC3HCDRXX:1:2109:15953:6042
CATTAGGG
+
FFFFFFFF
@A00769:11:HC3HCDRXX:1:2109:13756:6057
CATTAGGG
+
FFFFFFFF
@A00769:11:HC3HCDRXX:1:2109:13657:6073
CATTAGGG
+
FFFFFFFF
@A00769:11:HC3HCDRXX:1:2109:22779:6089
CATTAGGG
+
FFFFFFFF
@A00769:11:HC3HCDRXX:1:2109:18882:6136
CATTAGGG
+
FFFF:FFF
@A00769:11:HC3HCDRXX:1:2109:27462:6151
CATTAGGG
+
FFFFFF:F
@A00769:11:HC3HCDRXX:1:2109:5104:6167
CATTAGGG
+
FFFFFFFF
@A00769:11:HC3HCDRXX:1:2109:21784:6214
CATTAGGG
+
FFFFFFFF
@A00769:11:HC3HCDRXX:1:2109:10031:6277
CATTAGGG
+
FFFFFFFF
@A00769:11:HC3HCDRXX:1:2109:18195:6324
CATTAGGG
+
FFFFFFFF
@A00769:11:HC3HCDRXX:1:2109:15275:6339
CATTAGGG
+
FFFFFFFF
@A00769:11:HC3HCDRXX:1:2109:25093:6433
CATTAGGG
+
::FFFFFF
@A00769:11:HC3HCDRXX:1:2109:8305:6480
CATTAGGG
+
FFFFFFFF
@A00769:11:HC3HCDRXX:1:2109:19352:6543
CATTAGGG
+
:FF::FFF
@A00769:11:HC3HCDRXX:1:2109:14308:6574
CATTAGGG
+
FFFFFFFF
@A00769:11:HC3HCDRXX:1:2109:19298:6574
CATTAGGG
+
F:FFFFFF
@A00769:11:HC3HCDRXX:1:2109:9290:6652
CATTAGGG
+
FFFFFFFF
@A00769:11:HC3HCDRXX:1:2109:8088:6793
CATTAGGG
+
FFFFFFFF
@A00769:11:HC3HCDRXX:1:2109:15501:6856
CATTAGGG
+
FFFFFFFF
@A00769:11:HC3HCDRXX:1:2109:28827:6856
CATTAGGG
+
FFFFFFFF
@A00769:11:HC3HCDRXX:1:2109:4887:6887
CATTAGGG
+
FFFFFFFF
@A00769:11:HC3HCDRXX:1:2109:8115:6903
CATTAGGG
+
FFFFFFFF
@A00769:11:HC3HCDRXX:1:2109:1497:6934
CATTAGGG
+
FFFFFFFF
@A00769:11:HC3HCDRXX:1:2109:20627:6997
CATTAGGG
+
FFFFFFFF
@A00769:11:HC3HCDRXX:1:2109:30282:7028
CATTAGGG
+
FFFFFFFF
@A00769:11:HC3HCDRXX:1:2109:21938:7075
CATTAGGG
+
FFF:FFFF
@A00769:11:HC3HCDRXX:1:2109:3522:7122
CATTAGGG
+
FFFFFFFF
@A00769:11:HC3HCDRXX:1:2109:22914:7138
CATTAGGG
+
FFFFFFFF
@A00769:11:HC3HCDRXX:1:2109:2519:7169
CATTAGGG
+
FFFFFFFF
@A00769:11:HC3HCDRXX:1:2109:32226:7232
CATTAGGG
+
FF:FFFFF
@A00769:11:HC3HCDRXX:1:2109:26838:7263
CATTAGGG
+
FFF,FF,:
@A00769:11:HC3HCDRXX:1:2109:23809:7279
CATTAGGG
+
FFFFFFFF
@A00769:11:HC3HCDRXX:1:2109:31385:7310
CATTAGGG
+
FFFFFFFF
@A00769:11:HC3HCDRXX:1:2109:17092:7326
CATTAGGG
+
FFFFFFFF
@A00769:11:HC3HCDRXX:1:2109:12726:7373
CATTAGGG
+
FFFFFFFF
@A00769:11:HC3HCDRXX:1:2109:16297:7451
CATTAGGG
+
FFFFFFFF
@A00769:11:HC3HCDRXX:1:2109:32307:7467
CATTAGGG
+
FFFFFFFF
@A00769:11:HC3HCDRXX:1:2109:16667:7498
CATTAGGG
+
FF:FFFFF
@A00769:11:HC3HCDRXX:1:2109:27444:7529
CATTAGGG
+
FFFFFFFF
@A00769:11:HC3HCDRXX:1:2109:3296:7545
CATTAGGG
+
FFFFFFFF
@A00769:11:HC3HCDRXX:1:2109:5086:7545
CATTAGGG
+
FFFFFFFF
@A00769:11:HC3HCDRXX:1:2109:15546:7592
CATTAGGG
+
,FFFFFFF
@A00769:11:HC3HCDRXX:1:2109:29143:7623
CATTAGGG
+
F::FFFFF
@A00769:11:HC3HCDRXX:1:2109:2329:7654
CATTAGGG
+
FFF,:::F
@A00769:11:HC3HCDRXX:1:2109:29008:7670
CATTAGGG
+
FFFFFFFF
@A00769:11:HC3HCDRXX:1:2109:21115:7686
CATTAGGG
+
FFFFFFFF
@A00769:11:HC3HCDRXX:1:2109:24424:7686
CATTAGGG
+
FFFFFFFF
@A00769:11:HC3HCDRXX:1:2109:18756:7733
CATTAGGG
+
FFFFFF::
@A00769:11:HC3HCDRXX:1:2109:23782:7733
CATTAGGG
+
FFFFFFFF
@A00769:11:HC3HCDRXX:1:2109:20735:7748
CATTAGGG
+
FF:FFFF,
@A00769:11:HC3HCDRXX:1:2109:2465:7764
CATTAGGG
+
FFFFFFFF
@A00769:11:HC3HCDRXX:1:2109:9878:7764
CATTAGGG
+
FFFFFFFF
@A00769:11:HC3HCDRXX:1:2109:17119:8061
CATTAGGG
+
FFFFFFFF
@A00769:11:HC3HCDRXX:1:2109:10276:8234
CATTAGGG
+
FF:FFFFF
@A00769:11:HC3HCDRXX:1:2109:9498:8265
CATTAGGG
+
FFFFFFFF
@A00769:11:HC3HCDRXX:1:2109:5204:8281
CATTAGGG
+
FFFFFFFF
@A00769:11:HC3HCDRXX:1:2109:28420:8343
CATTAGGG
+
FFFFFFFF
@A00769:11:HC3HCDRXX:1:2109:14308:8453
CATTAGGG
+
FFFFFFFF
@A00769:11:HC3HCDRXX:1:2109:5674:8500
CATTAGGG
+
FFFFFFFF
@A00769:11:HC3HCDRXX:1:2109:10511:8516
CATTAGGG
+
FFFF:FFF
@A00769:11:HC3HCDRXX:1:2109:11198:8547
CATTAGGG
+
FFFFFFFF
@A00769:11:HC3HCDRXX:1:2109:23393:8625
CATTAGGG
+
,FF:FFFF
@A00769:11:HC3HCDRXX:1:2109:21965:8656
CATTAGGG
+
FFFFFFF:
@A00769:11:HC3HCDRXX:1:2109:11243:8719
CATTAGGG
+
FFFFFFFF
@A00769:11:HC3HCDRXX:1:2109:23249:8719
CATTAGGG
+
F:FFFFFF
@A00769:11:HC3HCDRXX:1:2109:30291:8766
CATTAGGG
+
FFFFFFFF
@A00769:11:HC3HCDRXX:1:2109:14136:8782
CATTAGGG
+
FFFFFFFF
@A00769:11:HC3HCDRXX:1:2109:26793:8844
CATTAGGG
+
FFFFFFFF
@A00769:11:HC3HCDRXX:1:2109:27163:8860
CATTAGGG
+
:FFFFFFF
@A00769:11:HC3HCDRXX:1:2109:5891:8970
CATTAGGG
+
FFFFFF:F
@A00769:11:HC3HCDRXX:1:2109:20311:9017
CATTAGGG
+
FFFFFFFF
@A00769:11:HC3HCDRXX:1:2109:18774:9267
CATTAGGG
+
FFFFFFFF
@A00769:11:HC3HCDRXX:1:2109:26964:9330
CATTAGGG
+
FFFFFFFF
@A00769:11:HC3HCDRXX:1:2109:24994:9424
CATTAGGG
+
FFFFFFFF
@A00769:11:HC3HCDRXX:1:2109:10122:9471
CATTAGGG
+
FFFFFFFF
@A00769:11:HC3HCDRXX:1:2109:20048:9471
CATTAGGG
+
FFFFFFFF
@A00769:11:HC3HCDRXX:1:2109:21260:9471
CATTAGGG
+
FF:FFFF:
@A00769:11:HC3HCDRXX:1:2109:16116:9486
CATTAGGG
+
FFFFFFFF
@A00769:11:HC3HCDRXX:1:2109:12500:9518
CATTAGGG
+
F:FFFFFF
@A00769:11:HC3HCDRXX:1:2109:21133:9533
CATTAGGG
+
FFFFFFFF
@A00769:11:HC3HCDRXX:1:2109:21784:9533
CATTAGGG
+
FFFF:FFF
@A00769:11:HC3HCDRXX:1:2109:12870:9627
CATTAGGG
+
FF:FFFFF
@A00769:11:HC3HCDRXX:1:2109:17770:9784
CATTAGGG
+
FFFFFFFF
@A00769:11:HC3HCDRXX:1:2109:27073:9956
CATTAGGG
+
FFFFFFFF
@A00769:11:HC3HCDRXX:1:2109:13132:10081
CATTAGGG
+
FFFFFFFF
@A00769:11:HC3HCDRXX:1:2109:27380:10081
CATTAGGG
+
F:F,FF:F
@A00769:11:HC3HCDRXX:1:2109:29369:10144
CATTAGGG
+
FFFFFFFF
@A00769:11:HC3HCDRXX:1:2109:30906:10175
CATTAGGG
+
FF:FFFFF
@A00769:11:HC3HCDRXX:1:2109:22779:10222
CATTAGGG
+
FFFFFFFF
@A00769:11:HC3HCDRXX:1:2109:25681:10300
CATTAGGG
+
,FFFF::F
@A00769:11:HC3HCDRXX:1:2109:28917:10426
CATTAGGG
+
FFFFFFFF
@A00769:11:HC3HCDRXX:1:2109:16794:10441
CATTAGGG
+
FFFFFFFF
@A00769:11:HC3HCDRXX:1:2109:28601:10473
CATTAGGG
+
FFFFFFFF
@A00769:11:HC3HCDRXX:1:2109:13331:10520
CATTAGGG
+
FF:FFFFF
@A00769:11:HC3HCDRXX:1:2109:1072:10551
CATTAGGG
+
FFFFFFFF
@A00769:11:HC3HCDRXX:1:2109:2383:10598
CATTAGGG
+
F,FFFFFF
@A00769:11:HC3HCDRXX:1:2109:21504:10614
CATTAGGG
+
FFFFFFFF
@A00769:11:HC3HCDRXX:1:2109:9290:10661
CATTAGGG
+
FFFFF:FF
@A00769:11:HC3HCDRXX:1:2109:9995:10786
CATTAGGG
+
FFFFFFFF
@A00769:11:HC3HCDRXX:1:2109:30029:10786
CATTAGGG
+
FFFFFFFF
@A00769:11:HC3HCDRXX:1:2109:25464:10864
CATTAGGG
+
FF,FFFFF
@A00769:11:HC3HCDRXX:1:2109:19687:10880
CATTAGGG
+
F,FFFFFF
@A00769:11:HC3HCDRXX:1:2109:30508:11052
CATTAGGG
+
FFFFFFFF
@A00769:11:HC3HCDRXX:1:2109:31439:11068
CATTAGGG
+
FFFFFFFF
@A00769:11:HC3HCDRXX:1:2109:25608:11083
CATTAGGG
+
FF:FFFFF
@A00769:11:HC3HCDRXX:1:2109:13006:11115
CATTAGGG
+
FFFFFFFF
@A00769:11:HC3HCDRXX:1:2109:25852:11130
CATTAGGG
+
FF:FFFFF
@A00769:11:HC3HCDRXX:1:2109:12915:11240
CATTAGGG
+
FFFFFFFF
@A00769:11:HC3HCDRXX:1:2109:3197:11256
CATTAGGG
+
FFF::,F:
@A00769:11:HC3HCDRXX:1:2109:23050:11256
CATTAGGG
+
FFF:FFFF
@A00769:11:HC3HCDRXX:1:2109:18141:11271
CATTAGGG
+
FFFFFFFF
@A00769:11:HC3HCDRXX:1:2109:18132:11287
CATTAGGG
+
FFFFFFFF
@A00769:11:HC3HCDRXX:1:2109:23086:11381
CATTAGGG
+
FFFFFFFF
@A00769:11:HC3HCDRXX:1:2109:11433:11397
CATTAGGG
+
FFFFF,::
@A00769:11:HC3HCDRXX:1:2109:15139:11459
CATTAGGG
+
FFFFFFF,
@A00769:11:HC3HCDRXX:1:2109:25762:11506
CATTAGGG
+
FFFFFFFF
@A00769:11:HC3HCDRXX:1:2109:4951:11537
CATTAGGG
+
FFFFFFFF
@A00769:11:HC3HCDRXX:1:2109:6912:11584
CATTAGGG
+
FF,FF,F:
@A00769:11:HC3HCDRXX:1:2109:25934:11616
CATTAGGG
+
:,,,FFFF
@A00769:11:HC3HCDRXX:1:2109:26558:11725
CATTAGGG
+
FFFFFFFF
@A00769:11:HC3HCDRXX:1:2109:17671:11898
CATTAGGG
+
FFFFFFFF
@A00769:11:HC3HCDRXX:1:2109:27932:11913
CATTAGGG
+
FFFFFFFF
@A00769:11:HC3HCDRXX:1:2109:13964:11929
CATTAGGG
+
FFFFFFFF
@A00769:11:HC3HCDRXX:1:2109:13422:12085
CATTAGGG
+
FF:FFFFF
@A00769:11:HC3HCDRXX:1:2109:20943:12085
CATTAGGG
+
FFFFFFFF
@A00769:11:HC3HCDRXX:1:2109:2085:12117
CATTAGGG
+
FFFFFFFF
@A00769:11:HC3HCDRXX:1:2109:11279:12164
CATTAGGG
+
FFFFFFFF
@A00769:11:HC3HCDRXX:1:2109:12581:12226
CATTAGGG
+
FFFF:FFF
@A00769:11:HC3HCDRXX:1:2109:29098:12242
CATTAGGG
+
FF:FFFFF
@A00769:11:HC3HCDRXX:1:2109:24316:12289
CATTAGGG
+
FFFFFFFF
@A00769:11:HC3HCDRXX:1:2109:14000:12336
CATTAGGG
+
F::FFFFF
@A00769:11:HC3HCDRXX:1:2109:14561:12430
CATTAGGG
+
FFFFFFFF
@A00769:11:HC3HCDRXX:1:2109:19967:12430
CATTAGGG
+
FFFFFFFF
@A00769:11:HC3HCDRXX:1:2109:27606:12508
CATTAGGG
+
FFFFFFFF
@A00769:11:HC3HCDRXX:1:2109:2844:12524
CATTAGGG
+
FFFFFFFF
@A00769:11:HC3HCDRXX:1:2109:23140:12540
CATTAGGG
+
FFFFFFFF
@A00769:11:HC3HCDRXX:1:2109:11740:12555
CATTAGGG
+
FFFFFFFF
@A00769:11:HC3HCDRXX:1:2109:31684:12555
CATTAGGG
+
FFFFFFFF
@A00769:11:HC3HCDRXX:1:2109:17454:12587
CATTAGGG
+
FFFFFFFF
@A00769:11:HC3HCDRXX:1:2109:15157:12837
CATTAGGG
+
FF:FFFFF
@A00769:11:HC3HCDRXX:1:2109:13928:12868
CATTAGGG
+
FFFFFFFF
@A00769:11:HC3HCDRXX:1:2109:23999:12900
CATTAGGG
+
FFFFFFFF
@A00769:11:HC3HCDRXX:1:2109:14009:13072
CATTAGGG
+
FFFFFFFF
@A00769:11:HC3HCDRXX:1:2109:24325:13150
CATTAGGG
+
F:,FFFFF
@A00769:11:HC3HCDRXX:1:2109:16866:13228
CATTAGGG
+
FFFFFFFF
@A00769:11:HC3HCDRXX:1:2109:2862:13244
CATTAGGG
+
FFFFFFFF
@A00769:11:HC3HCDRXX:1:2109:19461:13275
CATTAGGG
+
FFFFFFFF
@A00769:11:HC3HCDRXX:1:2109:23158:13322
CATTAGGG
+
FFFFFFFF
@A00769:11:HC3HCDRXX:1:2109:14922:13338
CATTAGGG
+
FFFFFFFF
@A00769:11:HC3HCDRXX:1:2109:20274:13338
CATTAGGG
+
FFFFFFFF
@A00769:11:HC3HCDRXX:1:2109:31828:13338
CATTAGGG
+
FFFF:FFF
@A00769:11:HC3HCDRXX:1:2109:26449:13448
CATTAGGG
+
FFFFFFFF
@A00769:11:HC3HCDRXX:1:2109:22390:13495
CATTAGGG
+
FFFFFFFF
@A00769:11:HC3HCDRXX:1:2109:18783:13573
CATTAGGG
+
FFFFFFFF
@A00769:11:HC3HCDRXX:1:2109:9896:13620
CATTAGGG
+
FFFFFFFF
@A00769:11:HC3HCDRXX:1:2109:26313:13683
CATTAGGG
+
FFFFFFFF
@A00769:11:HC3HCDRXX:1:2109:8187:13730
CATTAGGG
+
FFFFFFFF
@A00769:11:HC3HCDRXX:1:2109:14290:13777
CATTAGGG
+
FFFFFFFF
@A00769:11:HC3HCDRXX:1:2109:19596:13792
CATTAGGG
+
FFFFFFFF
@A00769:11:HC3HCDRXX:1:2109:14787:13823
CATTAGGG
+
FFFFFFFF
@A00769:11:HC3HCDRXX:1:2109:8187:13855
CATTAGGG
+
FFFFFFFF
@A00769:11:HC3HCDRXX:1:2109:7220:13933
CATTAGGG
+
:FFFFF:F
@A00769:11:HC3HCDRXX:1:2109:17282:13949
CATTAGGG
+
FFFFFFFF
@A00769:11:HC3HCDRXX:1:2109:25355:13964
CATTAGGG
+
FFFFFFFF
@A00769:11:HC3HCDRXX:1:2109:29930:14058
CATTAGGG
+
FFFFFFFF
@A00769:11:HC3HCDRXX:1:2109:13178:14074
CATTAGGG
+
FFFFFFFF
@A00769:11:HC3HCDRXX:1:2109:25491:14074
CATTAGGG
+
,FF:FFFF
@A00769:11:HC3HCDRXX:1:2109:26775:14137
CATTAGGG
+
FF,FFFF:
@A00769:11:HC3HCDRXX:1:2109:6108:14199
CATTAGGG
+
FF,FFFF:
@A00769:11:HC3HCDRXX:1:2109:24099:14231
CATTAGGG
+
,F::F,F,
@A00769:11:HC3HCDRXX:1:2109:2926:14293
CATTAGGG
+
F:FFFFFF
@A00769:11:HC3HCDRXX:1:2109:8142:14309
CATTAGGG
+
FFFFFFFF
@A00769:11:HC3HCDRXX:1:2109:1841:14325
CATTAGGG
+
FF,FF:F:
@A00769:11:HC3HCDRXX:1:2109:30201:14340
CATTAGGG
+
,F:FFFFF
@A00769:11:HC3HCDRXX:1:2109:15646:14465
CATTAGGG
+
FFF,FFFF
@A00769:11:HC3HCDRXX:1:2109:20925:14559
CATTAGGG
+
FF,FFF,F
@A00769:11:HC3HCDRXX:1:2109:6976:14606
CATTAGGG
+
FFFFFFFF
@A00769:11:HC3HCDRXX:1:2109:26223:14622
CATTAGGG
+
FFFFFFFF
@A00769:11:HC3HCDRXX:1:2109:1208:14700
CATTAGGG
+
FFFFFFFF
@A00769:11:HC3HCDRXX:1:2109:20826:14700
CATTAGGG
+
FFFFFFFF
@A00769:11:HC3HCDRXX:1:2109:10384:14747
CATTAGGG
+
FFFFFF:F
@A00769:11:HC3HCDRXX:1:2109:31738:14935
CATTAGGG
+
FFFFFFFF
@A00769:11:HC3HCDRXX:1:2109:3766:14967
CATTAGGG
+
FFFFFFFF
@A00769:11:HC3HCDRXX:1:2109:23014:15013
CATTAGGG
+
FFFFFFFF
@A00769:11:HC3HCDRXX:1:2109:2392:15029
CATTAGGG
+
FFFFFFFF
@A00769:11:HC3HCDRXX:1:2109:10474:15029
CATTAGGG
+
FFFFFFFF
@A00769:11:HC3HCDRXX:1:2109:8151:15201
CATTAGGG
+
FFFFFFFF
@A00769:11:HC3HCDRXX:1:2109:26106:15233
CATTAGGG
+
FFFFFFFF
@A00769:11:HC3HCDRXX:1:2109:29812:15233
CATTAGGG
+
FFFFFFFF
@A00769:11:HC3HCDRXX:1:2109:12129:15389
CATTAGGG
+
:FF:FF:,
@A00769:11:HC3HCDRXX:1:2109:19958:15389
CATTAGGG
+
FFFFFFFF
@A00769:11:HC3HCDRXX:1:2109:7871:15436
CATTAGGG
+
FFFFFFFF
@A00769:11:HC3HCDRXX:1:2109:7943:15436
CATTAGGG
+
FFFFFFFF
@A00769:11:HC3HCDRXX:1:2109:7383:15468
CATTAGGG
+
FFFF:FFF
@A00769:11:HC3HCDRXX:1:2109:3830:15483
CATTAGGG
+
FFFFFFFF
@A00769:11:HC3HCDRXX:1:2109:27606:15483
CATTAGGG
+
FFFFFFFF
@A00769:11:HC3HCDRXX:1:2109:14109:15562
CATTAGGG
+
FFFFFFFF
@A00769:11:HC3HCDRXX:1:2109:25970:15624
CATTAGGG
+
FFFFFFFF
@A00769:11:HC3HCDRXX:1:2109:15329:15640
CATTAGGG
+
FFFFFFFF
@A00769:11:HC3HCDRXX:1:2109:15094:15796
CATTAGGG
+
FF,:FFFF
@A00769:11:HC3HCDRXX:1:2109:22073:15984
CATTAGGG
+
FFFFFFFF
@A00769:11:HC3HCDRXX:1:2109:32488:15984
CATTAGGG
+
FFFFFFFF
@A00769:11:HC3HCDRXX:1:2109:14271:16000
CATTAGGG
+
FFFFFFFF
@A00769:11:HC3HCDRXX:1:2109:5593:16094
CATTAGGG
+
FFFFFFFF
@A00769:11:HC3HCDRXX:1:2109:30120:16110
CATTAGGG
+
FFFFFFFF
@A00769:11:HC3HCDRXX:1:2109:4218:16282
CATTAGGG
+
FFFFFFFF
@A00769:11:HC3HCDRXX:1:2109:27751:16329
CATTAGGG
+
FFFFFFFF
@A00769:11:HC3HCDRXX:1:2109:16025:16470
CATTAGGG
+
FFFFFFFF
@A00769:11:HC3HCDRXX:1:2109:23294:16470
CATTAGGG
+
FFFFFFFF
@A00769:11:HC3HCDRXX:1:2109:4354:16485
CATTAGGG
+
FF:FF:FF
@A00769:11:HC3HCDRXX:1:2109:26413:16517
CATTAGGG
+
FFFFFF:F
@A00769:11:HC3HCDRXX:1:2109:4896:16548
CATTAGGG
+
:FFFFFFF
@A00769:11:HC3HCDRXX:1:2109:7401:16626
CATTAGGG
+
FFFFFFFF
@A00769:11:HC3HCDRXX:1:2109:22363:16705
CATTAGGG
+
FFFFFFFF
@A00769:11:HC3HCDRXX:1:2109:10809:16736
CATTAGGG
+
,:::FFFF
@A00769:11:HC3HCDRXX:1:2109:21495:16736
CATTAGGG
+
FF,F:FFF
@A00769:11:HC3HCDRXX:1:2109:31114:16767
CATTAGGG
+
FFFFFFFF
@A00769:11:HC3HCDRXX:1:2109:12590:16814
CATTAGGG
+
FF:FFFF:
@A00769:11:HC3HCDRXX:1:2109:2329:16830
CATTAGGG
+
FFFF:FFF
@A00769:11:HC3HCDRXX:1:2109:17237:16971
CATTAGGG
+
FFFFFFFF
@A00769:11:HC3HCDRXX:1:2109:2365:16986
CATTAGGG
+
FFFFFFFF
@A00769:11:HC3HCDRXX:1:2109:16559:17018
CATTAGGG
+
FFFF:FFF
@A00769:11:HC3HCDRXX:1:2109:13422:17033
CATTAGGG
+
FFFFFFFF
@A00769:11:HC3HCDRXX:1:2109:28917:17033
CATTAGGG
+
FFFFFFFF
@A00769:11:HC3HCDRXX:1:2109:13413:17080
CATTAGGG
+
F:FFFFFF
@A00769:11:HC3HCDRXX:1:2109:13765:17096
CATTAGGG
+
FFFFFFFF
@A00769:11:HC3HCDRXX:1:2109:8639:17237
CATTAGGG
+
FFFFFFFF
@A00769:11:HC3HCDRXX:1:2109:17390:17237
CATTAGGG
+
FFFFFFFF
@A00769:11:HC3HCDRXX:1:2109:1931:17268
CATTAGGG
+
FFFFFFFF
@A00769:11:HC3HCDRXX:1:2109:18430:17284
CATTAGGG
+
FFFFFFFF
@A00769:11:HC3HCDRXX:1:2109:15194:17315
CATTAGGG
+
FFFF:FFF
@A00769:11:HC3HCDRXX:1:2109:9073:17331
CATTAGGG
+
FFFFFFFF
@A00769:11:HC3HCDRXX:1:2109:19859:17440
CATTAGGG
+
FFFFFFFF
@A00769:11:HC3HCDRXX:1:2109:30924:17534
CATTAGGG
+
FFFFFFFF
@A00769:11:HC3HCDRXX:1:2109:20925:17566
CATTAGGG
+
FFFFFFFF
@A00769:11:HC3HCDRXX:1:2109:29188:17566
CATTAGGG
+
FFF:FFF:
@A00769:11:HC3HCDRXX:1:2109:4237:17628
CATTAGGG
+
FF:FFFFF
@A00769:11:HC3HCDRXX:1:2109:21151:17644
CATTAGGG
+
FFFFFFFF
@A00769:11:HC3HCDRXX:1:2109:3739:17675
CATTAGGG
+
FFF:FFFF
@A00769:11:HC3HCDRXX:1:2109:13313:17691
CATTAGGG
+
FFFFFFFF
@A00769:11:HC3HCDRXX:1:2109:20157:17707
CATTAGGG
+
,FF:FFF,
@A00769:11:HC3HCDRXX:1:2109:21323:17722
CATTAGGG
+
FFFFFFFF
@A00769:11:HC3HCDRXX:1:2109:24225:17738
CATTAGGG
+
FFFFFFFF
@A00769:11:HC3HCDRXX:1:2109:20555:17832
CATTAGGG
+
FFFFFFFF
@A00769:11:HC3HCDRXX:1:2109:5728:17863
CATTAGGG
+
FFFFFFFF
@A00769:11:HC3HCDRXX:1:2109:24551:17863
CATTAGGG
+
FFFFFFFF
@A00769:11:HC3HCDRXX:1:2109:24523:17879
CATTAGGG
+
FFFFFFFF
@A00769:11:HC3HCDRXX:1:2109:6063:17910
CATTAGGG
+
FFFFFFFF
@A00769:11:HC3HCDRXX:1:2109:31928:17989
CATTAGGG
+
FF,::FFF
@A00769:11:HC3HCDRXX:1:2109:30427:18082
CATTAGGG
+
FFFFF:FF
@A00769:11:HC3HCDRXX:1:2109:21866:18192
CATTAGGG
+
FFFFFFFF
@A00769:11:HC3HCDRXX:1:2109:32289:18239
CATTAGGG
+
FFFFFFFF
@A00769:11:HC3HCDRXX:1:2109:21251:18286
CATTAGGG
+
FFFFFFFF
@A00769:11:HC3HCDRXX:1:2109:22661:18317
CATTAGGG
+
FFFFFFFF
@A00769:11:HC3HCDRXX:1:2109:20573:18364
CATTAGGG
+
FFFFFFFF
@A00769:11:HC3HCDRXX:1:2109:31385:18490
CATTAGGG
+
FFFF:FFF
@A00769:11:HC3HCDRXX:1:2109:31042:18521
CATTAGGG
+
FFFFFFFF
@A00769:11:HC3HCDRXX:1:2109:27534:18584
CATTAGGG
+
FFFFFFFF
@A00769:11:HC3HCDRXX:1:2109:5864:18787
CATTAGGG
+
,FFFFF:F
@A00769:11:HC3HCDRXX:1:2109:22670:18834
CATTAGGG
+
:FFFFFFF
@A00769:11:HC3HCDRXX:1:2109:8802:18865
CATTAGGG
+
FFFFFFFF
@A00769:11:HC3HCDRXX:1:2109:4390:18959
CATTAGGG
+
FFFFFFFF
@A00769:11:HC3HCDRXX:1:2109:23900:18959
CATTAGGG
+
FFFFF:FF
@A00769:11:HC3HCDRXX:1:2109:29369:19038
CATTAGGG
+
FFFFFFFF
@A00769:11:HC3HCDRXX:1:2109:6732:19163
CATTAGGG
+
FFFFFFFF
@A00769:11:HC3HCDRXX:1:2109:9561:19179
CATTAGGG
+
FFFFFFFF
@A00769:11:HC3HCDRXX:1:2109:2691:19241
CATTAGGG
+
FFFF:FFF
@A00769:11:HC3HCDRXX:1:2109:14922:19445
CATTAGGG
+
FFFF:FFF
@A00769:11:HC3HCDRXX:1:2109:23619:19570
CATTAGGG
+
FFFFFFF:
@A00769:11:HC3HCDRXX:1:2109:14787:19805
CATTAGGG
+
FFFFFFFF
@A00769:11:HC3HCDRXX:1:2109:32832:19805
CATTAGGG
+
FFFFFFFF
@A00769:11:HC3HCDRXX:1:2109:20329:19820
CATTAGGG
+
FFFFFFFF
@A00769:11:HC3HCDRXX:1:2109:7193:19930
CATTAGGG
+
:,F:FFF:
@A00769:11:HC3HCDRXX:1:2109:21621:19961
CATTAGGG
+
FFFFFFFF
@A00769:11:HC3HCDRXX:1:2109:5077:19993
CATTAGGG
+
FFFFFFFF
@A00769:11:HC3HCDRXX:1:2109:24957:20008
CATTAGGG
+
FFFF:F:F
@A00769:11:HC3HCDRXX:1:2109:32163:20149
CATTAGGG
+
FFF,FFFF
@A00769:11:HC3HCDRXX:1:2109:24234:20196
CATTAGGG
+
FFFFFFFF
@A00769:11:HC3HCDRXX:1:2109:31711:20306
CATTAGGG
+
FF,,FFFF
@A00769:11:HC3HCDRXX:1:2109:1561:20384
CATTAGGG
+
FFFFFFFF
@A00769:11:HC3HCDRXX:1:2109:7437:20384
CATTAGGG
+
FFFFFFFF
@A00769:11:HC3HCDRXX:1:2109:12698:20447
CATTAGGG
+
FF:FF:::
@A00769:11:HC3HCDRXX:1:2109:18593:20447
CATTAGGG
+
FFFFFFFF
@A00769:11:HC3HCDRXX:1:2109:28004:20462
CATTAGGG
+
,FF:FFFF
@A00769:11:HC3HCDRXX:1:2109:5457:20494
CATTAGGG
+
:FFFFFFF
@A00769:11:HC3HCDRXX:1:2109:32750:20509
CATTAGGG
+
FFFFFFFF
@A00769:11:HC3HCDRXX:1:2109:7817:20603
CATTAGGG
+
FFFFFFFF
@A00769:11:HC3HCDRXX:1:2109:23818:20666
CATTAGGG
+
FFFFFFFF
@A00769:11:HC3HCDRXX:1:2109:24352:20713
CATTAGGG
+
FFFF:FFF
@A00769:11:HC3HCDRXX:1:2109:13051:20838
CATTAGGG
+
FFFFFFFF
@A00769:11:HC3HCDRXX:1:2109:24876:20932
CATTAGGG
+
FFFFFFFF
@A00769:11:HC3HCDRXX:1:2109:5656:21057
CATTAGGG
+
FFFFFFFF
@A00769:11:HC3HCDRXX:1:2109:29930:21136
CATTAGGG
+
FFFFFFFF
@A00769:11:HC3HCDRXX:1:2109:20085:21151
CATTAGGG
+
FFFFFFFF
@A00769:11:HC3HCDRXX:1:2109:10248:21183
CATTAGGG
+
FFFFFFFF
@A00769:11:HC3HCDRXX:1:2109:21097:21183
CATTAGGG
+
FFFFFFFF
@A00769:11:HC3HCDRXX:1:2109:10972:21214
CATTAGGG
+
FFFFFFFF
@A00769:11:HC3HCDRXX:1:2109:7184:21355
CATTAGGG
+
F:FFFFFF
@A00769:11:HC3HCDRXX:1:2109:8992:21355
CATTAGGG
+
FFFFFFFF
@A00769:11:HC3HCDRXX:1:2109:27190:21402
CATTAGGG
+
FFFFFFFF
@A00769:11:HC3HCDRXX:1:2109:31602:21402
CATTAGGG
+
FFFFFFFF
@A00769:11:HC3HCDRXX:1:2109:1868:21418
CATTAGGG
+
FFFFFFFF
@A00769:11:HC3HCDRXX:1:2109:13096:21637
CATTAGGG
+
FFFFFFFF
@A00769:11:HC3HCDRXX:1:2109:26350:21699
CATTAGGG
+
FFF:FFFF
@A00769:11:HC3HCDRXX:1:2109:4182:21762
CATTAGGG
+
FFFFFFFF
@A00769:11:HC3HCDRXX:1:2109:20998:21825
CATTAGGG
+
FFF,FF,:
@A00769:11:HC3HCDRXX:1:2109:28782:21903
CATTAGGG
+
FFFFF:FF
@A00769:11:HC3HCDRXX:1:2109:13657:21950
CATTAGGG
+
FFFFFFFF
@A00769:11:HC3HCDRXX:1:2109:23547:22106
CATTAGGG
+
FFFFFFFF
@A00769:11:HC3HCDRXX:1:2109:3604:22200
CATTAGGG
+
FFFFFFFF
@A00769:11:HC3HCDRXX:1:2109:28212:22326
CATTAGGG
+
FFFFFFFF
@A00769:11:HC3HCDRXX:1:2109:13313:22388
CATTAGGG
+
FFFFFFFF
@A00769:11:HC3HCDRXX:1:2109:16523:22404
CATTAGGG
+
FFFFFFFF
@A00769:11:HC3HCDRXX:1:2109:16658:22451
CATTAGGG
+
FFFFFFFF
@A00769:11:HC3HCDRXX:1:2109:8802:22498
CATTAGGG
+
FFFFFFFF
@A00769:11:HC3HCDRXX:1:2109:2899:22514
CATTAGGG
+
FFFF:FFF
@A00769:11:HC3HCDRXX:1:2109:10176:22623
CATTAGGG
+
FFFFFFFF
@A00769:11:HC3HCDRXX:1:2109:1624:22717
CATTAGGG
+
FFFFFFFF
@A00769:11:HC3HCDRXX:1:2109:12762:22717
CATTAGGG
+
FFFFFFFF
@A00769:11:HC3HCDRXX:1:2109:2410:22764
CATTAGGG
+
FFFFFFFF
@A00769:11:HC3HCDRXX:1:2109:27136:22780
CATTAGGG
+
FFFF:FF:
@A00769:11:HC3HCDRXX:1:2109:24424:22842
CATTAGGG
+
FFFF,FFF
@A00769:11:HC3HCDRXX:1:2109:21459:22905
CATTAGGG
+
FFFFFFFF
@A00769:11:HC3HCDRXX:1:2109:31647:23140
CATTAGGG
+
FFFF:FF,
@A00769:11:HC3HCDRXX:1:2109:9968:23202
CATTAGGG
+
FFFFFFFF
@A00769:11:HC3HCDRXX:1:2109:10041:23234
CATTAGGG
+
FFFFFFFF
@A00769:11:HC3HCDRXX:1:2109:10547:23265
CATTAGGG
+
FFFFFFFF
@A00769:11:HC3HCDRXX:1:2109:5231:23610
CATTAGGG
+
FFFFFFFF
@A00769:11:HC3HCDRXX:1:2109:20591:23625
CATTAGGG
+
FFFFFFFF
@A00769:11:HC3HCDRXX:1:2109:32145:23782
CATTAGGG
+
F,:FF,F,
@A00769:11:HC3HCDRXX:1:2109:5737:23797
CATTAGGG
+
,F,::,:F
@A00769:11:HC3HCDRXX:1:2109:3088:23813
CATTAGGG
+
FFFFFFFF
@A00769:11:HC3HCDRXX:1:2109:21929:23907
CATTAGGG
+
FFFFFFFF
@A00769:11:HC3HCDRXX:1:2109:26702:23907
CATTAGGG
+
FFFFFFFF
@A00769:11:HC3HCDRXX:1:2109:6985:23923
CATTAGGG
+
FFFFFFFF
@A00769:11:HC3HCDRXX:1:2109:1081:23970
CATTAGGG
+
FFFFFFFF
@A00769:11:HC3HCDRXX:1:2109:29794:24126
CATTAGGG
+
FFFFFFFF
@A00769:11:HC3HCDRXX:1:2109:2284:24205
CATTAGGG
+
FFFFFFFF
@A00769:11:HC3HCDRXX:1:2109:12292:24251
CATTAGGG
+
FF,FFFFF
@A00769:11:HC3HCDRXX:1:2109:14498:24314
CATTAGGG
+
FF:FFFFF
@A00769:11:HC3HCDRXX:1:2109:9263:24330
CATTAGGG
+
FFFFFFFF
@A00769:11:HC3HCDRXX:1:2109:11993:24392
CATTAGGG
+
FF,FFFFF
@A00769:11:HC3HCDRXX:1:2109:3766:24486
CATTAGGG
+
FFFFFFFF
@A00769:11:HC3HCDRXX:1:2109:24478:24596
CATTAGGG
+
FFFFFFFF
@A00769:11:HC3HCDRXX:1:2109:27606:24659
CATTAGGG
+
:FF:FFFF
@A00769:11:HC3HCDRXX:1:2109:6623:24737
CATTAGGG
+
FFFFFFFF
@A00769:11:HC3HCDRXX:1:2109:14660:24815
CATTAGGG
+
FF,FFFFF
@A00769:11:HC3HCDRXX:1:2109:9417:24909
CATTAGGG
+
FFFFFFFF
@A00769:11:HC3HCDRXX:1:2109:31403:25003
CATTAGGG
+
FFFFFFFF
@A00769:11:HC3HCDRXX:1:2109:20952:25222
CATTAGGG
+
FFFFFFFF
@A00769:11:HC3HCDRXX:1:2109:11794:25269
CATTAGGG
+
FF:FF:FF
@A00769:11:HC3HCDRXX:1:2109:7337:25285
CATTAGGG
+
:F:FF:FF
@A00769:11:HC3HCDRXX:1:2109:2790:25394
CATTAGGG
+
FFFFFFFF
@A00769:11:HC3HCDRXX:1:2109:28158:25394
CATTAGGG
+
FFFFFFFF
@A00769:11:HC3HCDRXX:1:2109:13720:25410
CATTAGGG
+
FFFFFFFF
@A00769:11:HC3HCDRXX:1:2109:20862:25410
CATTAGGG
+
FFFFFFFF
@A00769:11:HC3HCDRXX:1:2109:4074:25457
CATTAGGG
+
FFFFFFFF
@A00769:11:HC3HCDRXX:1:2109:20862:25473
CATTAGGG
+
FFFFFFFF
@A00769:11:HC3HCDRXX:1:2109:3974:25567
CATTAGGG
+
FFFFFFFF
@A00769:11:HC3HCDRXX:1:2109:8260:25629
CATTAGGG
+
,FFFFF,F
@A00769:11:HC3HCDRXX:1:2109:19913:25708
CATTAGGG
+
FFFFFFFF
@A00769:11:HC3HCDRXX:1:2109:21233:25770
CATTAGGG
+
F:FFFFFF
@A00769:11:HC3HCDRXX:1:2109:24795:25895
CATTAGGG
+
FFFFFFFF
@A00769:11:HC3HCDRXX:1:2109:10547:26052
CATTAGGG
+
FFFFFFFF
@A00769:11:HC3HCDRXX:1:2109:16251:26224
CATTAGGG
+
FFFFFFFF
@A00769:11:HC3HCDRXX:1:2109:31494:26318
CATTAGGG
+
FFFFFFFF
@A00769:11:HC3HCDRXX:1:2109:9254:26443
CATTAGGG
+
FFFFFFFF
@A00769:11:HC3HCDRXX:1:2109:31114:26443
CATTAGGG
+
FFFFFFFF
@A00769:11:HC3HCDRXX:1:2109:9842:26459
CATTAGGG
+
FFFFFFFF
@A00769:11:HC3HCDRXX:1:2109:22544:26475
CATTAGGG
+
FFFFFFFF
@A00769:11:HC3HCDRXX:1:2109:28709:26475
CATTAGGG
+
F:FFFFFF
@A00769:11:HC3HCDRXX:1:2109:15736:26490
CATTAGGG
+
FFFFFFFF
@A00769:11:HC3HCDRXX:1:2109:3007:26522
CATTAGGG
+
FFF:FFFF
@A00769:11:HC3HCDRXX:1:2109:28854:26600
CATTAGGG
+
FFFFFFFF
@A00769:11:HC3HCDRXX:1:2109:11388:26631
CATTAGGG
+
FFFFFFFF
@A00769:11:HC3HCDRXX:1:2109:6912:26710
CATTAGGG
+
FFFFFFFF
@A00769:11:HC3HCDRXX:1:2109:24180:26741
CATTAGGG
+
FFFFFFFF
@A00769:11:HC3HCDRXX:1:2109:23023:26866
CATTAGGG
+
FFFFFFFF
@A00769:11:HC3HCDRXX:1:2109:4218:26991
CATTAGGG
+
FF:FFFFF
@A00769:11:HC3HCDRXX:1:2109:8160:27023
CATTAGGG
+
FF,FF,,F
@A00769:11:HC3HCDRXX:1:2109:7943:27085
CATTAGGG
+
FF:FFFFF
@A00769:11:HC3HCDRXX:1:2109:29559:27132
CATTAGGG
+
FFFFFFFF
@A00769:11:HC3HCDRXX:1:2109:25834:27195
CATTAGGG
+
FFFFFFFF
@A00769:11:HC3HCDRXX:1:2109:14669:27211
CATTAGGG
+
FFFFFFFF
@A00769:11:HC3HCDRXX:1:2109:21269:27305
CATTAGGG
+
FFFFFFFF
@A00769:11:HC3HCDRXX:1:2109:17680:27320
CATTAGGG
+
FFFFFFFF
@A00769:11:HC3HCDRXX:1:2109:31403:27320
CATTAGGG
+
FFFFFFFF
@A00769:11:HC3HCDRXX:1:2109:15908:27352
CATTAGGG
+
FFFFFFFF
@A00769:11:HC3HCDRXX:1:2109:32651:27383
CATTAGGG
+
FFFFFFFF
@A00769:11:HC3HCDRXX:1:2109:12572:27524
CATTAGGG
+
FFFFFFFF
@A00769:11:HC3HCDRXX:1:2109:21477:27539
CATTAGGG
+
FFFFFFFF
@A00769:11:HC3HCDRXX:1:2109:12870:27602
CATTAGGG
+
FFFFFFFF
@A00769:11:HC3HCDRXX:1:2109:13015:27602
CATTAGGG
+
FFFFFFFF
@A00769:11:HC3HCDRXX:1:2109:14290:27618
CATTAGGG
+
FFFFFFFF
@A00769:11:HC3HCDRXX:1:2109:11758:27806
CATTAGGG
+
FFFFFFFF
@A00769:11:HC3HCDRXX:1:2109:26115:27837
CATTAGGG
+
FFFFFFFF
@A00769:11:HC3HCDRXX:1:2109:15790:27899
CATTAGGG
+
FF:FFFFF
@A00769:11:HC3HCDRXX:1:2109:8368:27915
CATTAGGG
+
FFFFFFFF
@A00769:11:HC3HCDRXX:1:2109:25418:27915
CATTAGGG
+
FFFFFFFF
@A00769:11:HC3HCDRXX:1:2109:27480:27915
CATTAGGG
+
FFFFFFFF
@A00769:11:HC3HCDRXX:1:2109:17273:27931
CATTAGGG
+
FFFFFFFF
@A00769:11:HC3HCDRXX:1:2109:3351:28056
CATTAGGG
+
FFF:FFFF
@A00769:11:HC3HCDRXX:1:2109:26232:28072
CATTAGGG
+
FFFFFFFF
@A00769:11:HC3HCDRXX:1:2109:1145:28181
CATTAGGG
+
FFFFFFFF
@A00769:11:HC3HCDRXX:1:2109:4110:28181
CATTAGGG
+
FFFFFFFF
@A00769:11:HC3HCDRXX:1:2109:2275:28260
CATTAGGG
+
FFFFFFF:
@A00769:11:HC3HCDRXX:1:2109:14733:28260
CATTAGGG
+
FFFFFFFF
@A00769:11:HC3HCDRXX:1:2109:3658:28369
CATTAGGG
+
,F:,FFFF
@A00769:11:HC3HCDRXX:1:2109:17978:28369
CATTAGGG
+
FFF,F:,F
@A00769:11:HC3HCDRXX:1:2109:24180:28401
CATTAGGG
+
FFFFFFFF
@A00769:11:HC3HCDRXX:1:2109:1253:28463
CATTAGGG
+
FFFFFFFF
@A00769:11:HC3HCDRXX:1:2109:21314:28479
CATTAGGG
+
FFFFFFFF
@A00769:11:HC3HCDRXX:1:2109:28556:28588
CATTAGGG
+
FFFFFFFF
@A00769:11:HC3HCDRXX:1:2109:29315:28620
CATTAGGG
+
FF,F:,,:
@A00769:11:HC3HCDRXX:1:2109:29460:28651
CATTAGGG
+
FFF,FFFF
@A00769:11:HC3HCDRXX:1:2109:8802:28698
CATTAGGG
+
FF,F:FFF
@A00769:11:HC3HCDRXX:1:2109:30120:28729
CATTAGGG
+
FFFFFFFF
@A00769:11:HC3HCDRXX:1:2109:21965:28886
CATTAGGG
+
FFFFFFFF
@A00769:11:HC3HCDRXX:1:2109:1633:28902
CATTAGGG
+
FFFFFFFF
@A00769:11:HC3HCDRXX:1:2109:16749:28995
CATTAGGG
+
FFFFFFF:
@A00769:11:HC3HCDRXX:1:2109:13467:29042
CATTAGGG
+
FFFFFFFF
@A00769:11:HC3HCDRXX:1:2109:14479:29230
CATTAGGG
+
FF:FFFFF
@A00769:11:HC3HCDRXX:1:2109:9462:29246
CATTAGGG
+
FFFFFFFF
@A00769:11:HC3HCDRXX:1:2109:5918:29340
CATTAGGG
+
FFFFFFFF
@A00769:11:HC3HCDRXX:1:2109:6668:29418
CATTAGGG
+
FFFFFFFF
@A00769:11:HC3HCDRXX:1:2109:6849:29543
CATTAGGG
+
FFFFFFFF
@A00769:11:HC3HCDRXX:1:2109:6885:29543
CATTAGGG
+
FFFFFFFF
@A00769:11:HC3HCDRXX:1:2109:16694:29653
CATTAGGG
+
FFF,FFFF
@A00769:11:HC3HCDRXX:1:2109:14036:29716
CATTAGGG
+
FFFFFFFF
@A00769:11:HC3HCDRXX:1:2109:15004:29794
CATTAGGG
+
FFFFFFFF
@A00769:11:HC3HCDRXX:1:2109:29740:29919
CATTAGGG
+
FFFFFFFF
@A00769:11:HC3HCDRXX:1:2109:13765:29935
CATTAGGG
+
FFFFFFFF
@A00769:11:HC3HCDRXX:1:2109:9869:29951
CATTAGGG
+
FFFFFFFF
@A00769:11:HC3HCDRXX:1:2109:9118:29966
CATTAGGG
+
FFFFFFFF
@A00769:11:HC3HCDRXX:1:2109:14073:29997
CATTAGGG
+
FFFFFFFF
@A00769:11:HC3HCDRXX:1:2109:18945:30076
CATTAGGG
+
FFFFFFFF
@A00769:11:HC3HCDRXX:1:2109:19840:30279
CATTAGGG
+
FFF:FFFF
@A00769:11:HC3HCDRXX:1:2109:26124:30326
CATTAGGG
+
FFF:FF:F
@A00769:11:HC3HCDRXX:1:2109:27037:30342
CATTAGGG
+
,F:FFF::
@A00769:11:HC3HCDRXX:1:2109:26087:30358
CATTAGGG
+
FFFFFFFF
@A00769:11:HC3HCDRXX:1:2109:18539:30373
CATTAGGG
+
FF:FFFFF
@A00769:11:HC3HCDRXX:1:2109:20889:30467
CATTAGGG
+
FFFFFFF,
@A00769:11:HC3HCDRXX:1:2109:20509:30499
CATTAGGG
+
FFFFFFFF
@A00769:11:HC3HCDRXX:1:2109:3152:30592
CATTAGGG
+
FFFFFFFF
@A00769:11:HC3HCDRXX:1:2109:4508:30624
CATTAGGG
+
:F::FFFF
@A00769:11:HC3HCDRXX:1:2109:3595:30702
CATTAGGG
+
FFFFFFFF
@A00769:11:HC3HCDRXX:1:2109:18322:30749
CATTAGGG
+
FFFFFFFF
@A00769:11:HC3HCDRXX:1:2109:17002:30874
CATTAGGG
+
FFFFFFFF
@A00769:11:HC3HCDRXX:1:2109:25744:30890
CATTAGGG
+
FFFFFFFF
@A00769:11:HC3HCDRXX:1:2109:27362:30937
CATTAGGG
+
FFFFFFFF
@A00769:11:HC3HCDRXX:1:2109:10285:31109
CATTAGGG
+
FFFFFFFF
@A00769:11:HC3HCDRXX:1:2109:15383:31234
CATTAGGG
+
FFFFFFFF
@A00769:11:HC3HCDRXX:1:2109:9824:31281
CATTAGGG
+
FFFFFFFF
@A00769:11:HC3HCDRXX:1:2109:9507:31297
CATTAGGG
+
FFFFFFFF
@A00769:11:HC3HCDRXX:1:2109:6424:31344
CATTAGGG
+
:F,FF:FF
@A00769:11:HC3HCDRXX:1:2109:13657:31344
CATTAGGG
+
FFFFFFFF
@A00769:11:HC3HCDRXX:1:2109:9471:31360
CATTAGGG
+
FF:FFFFF
@A00769:11:HC3HCDRXX:1:2109:32362:31391
CATTAGGG
+
FFFFFFFF
@A00769:11:HC3HCDRXX:1:2109:22959:31516
CATTAGGG
+
FFFFFFFF
@A00769:11:HC3HCDRXX:1:2109:5321:31532
CATTAGGG
+
F:FFF:FF
@A00769:11:HC3HCDRXX:1:2109:25021:31548
CATTAGGG
+
FFFFFFFF
@A00769:11:HC3HCDRXX:1:2109:10474:31782
CATTAGGG
+
,:FFF:,F
@A00769:11:HC3HCDRXX:1:2109:9182:31798
CATTAGGG
+
FFFFFFFF
@A00769:11:HC3HCDRXX:1:2109:1759:31814
CATTAGGG
+
FFFFFFFF
@A00769:11:HC3HCDRXX:1:2109:15130:31829
CATTAGGG
+
FF:FFFFF
@A00769:11:HC3HCDRXX:1:2109:8621:31861
CATTAGGG
+
FFFFFFFF
@A00769:11:HC3HCDRXX:1:2109:23167:31876
CATTAGGG
+
FFFFFFFF
@A00769:11:HC3HCDRXX:1:2109:9362:31892
CATTAGGG
+
FFFFFFFF
@A00769:11:HC3HCDRXX:1:2109:9851:31986
CATTAGGG
+
FFFFFFFF
@A00769:11:HC3HCDRXX:1:2109:30083:32049
CATTAGGG
+
FF:FFFFF
@A00769:11:HC3HCDRXX:1:2109:23882:32142
CATTAGGG
+
FFFFFFFF
@A00769:11:HC3HCDRXX:1:2109:13783:32158
CATTAGGG
+
FFFFFFFF
@A00769:11:HC3HCDRXX:1:2109:2112:32236
CATTAGGG
+
FFFFFFFF
@A00769:11:HC3HCDRXX:1:2109:28718:32252
CATTAGGG
+
FF,FFFFF
@A00769:11:HC3HCDRXX:1:2109:15474:32268
CATTAGGG
+
FFFFFFFF
@A00769:11:HC3HCDRXX:1:2109:6144:32362
CATTAGGG
+
FFFFFFFF
@A00769:11:HC3HCDRXX:1:2109:4029:32706
CATTAGGG
+
FF:FFFFF
@A00769:11:HC3HCDRXX:1:2109:16016:32737
CATTAGGG
+
FFFFFFFF
@A00769:11:HC3HCDRXX:1:2109:3577:32800
CATTAGGG
+
FFFFFFFF
@A00769:11:HC3HCDRXX:1:2109:2202:32831
CATTAGGG
+
FF:FF:FF
@A00769:11:HC3HCDRXX:1:2109:31774:32910
CATTAGGG
+
FFFFFFFF
@A00769:11:HC3HCDRXX:1:2109:12997:32988
CATTAGGG
+
FFFFFFFF
@A00769:11:HC3HCDRXX:1:2109:6090:33301
CATTAGGG
+
FFFFFFFF
@A00769:11:HC3HCDRXX:1:2109:19904:33332
CATTAGGG
+
FFFFFFFF
@A00769:11:HC3HCDRXX:1:2109:10981:33379
CATTAGGG
+
FFFFFFFF
@A00769:11:HC3HCDRXX:1:2109:29134:33379
CATTAGGG
+
FFFFFFFF
@A00769:11:HC3HCDRXX:1:2109:19027:33411
CATTAGGG
+
FFFFFFFF
@A00769:11:HC3HCDRXX:1:2109:25030:33473
CATTAGGG
+
FFFFFFFF
@A00769:11:HC3HCDRXX:1:2109:13575:33520
CATTAGGG
+
FFFFFFFF
@A00769:11:HC3HCDRXX:1:2109:30743:33755
CATTAGGG
+
FFFFFFFF
@A00769:11:HC3HCDRXX:1:2109:28565:33802
CATTAGGG
+
FFFFFFFF
@A00769:11:HC3HCDRXX:1:2109:6723:33833
CATTAGGG
+
FF:FFFFF
@A00769:11:HC3HCDRXX:1:2109:4146:33849
CATTAGGG
+
FFFFFFFF
@A00769:11:HC3HCDRXX:1:2109:6289:34115
CATTAGGG
+
FFFFFFFF
@A00769:11:HC3HCDRXX:1:2109:5330:34147
CATTAGGG
+
FFFFFFFF
@A00769:11:HC3HCDRXX:1:2109:6551:34162
CATTAGGG
+
FFFFFFFF
@A00769:11:HC3HCDRXX:1:2109:21133:34178
CATTAGGG
+
FFFFFFFF
@A00769:11:HC3HCDRXX:1:2109:18014:34194
CATTAGGG
+
FFFFFFFF
@A00769:11:HC3HCDRXX:1:2109:5873:34428
CATTAGGG
+
FFFFFFFF
@A00769:11:HC3HCDRXX:1:2109:30508:34444
CATTAGGG
+
FFFFFFFF
@A00769:11:HC3HCDRXX:1:2109:31051:34475
CATTAGGG
+
FFFFFFFF
@A00769:11:HC3HCDRXX:1:2109:11559:34507
CATTAGGG
+
FFFFFFFF
@A00769:11:HC3HCDRXX:1:2109:20374:34522
CATTAGGG
+
FFFFFFFF
@A00769:11:HC3HCDRXX:1:2109:2609:34632
CATTAGGG
+
FFFFFFFF
@A00769:11:HC3HCDRXX:1:2109:8892:34648
CATTAGGG
+
FFFFFFFF
@A00769:11:HC3HCDRXX:1:2109:25039:34648
CATTAGGG
+
FFFFFFFF
@A00769:11:HC3HCDRXX:1:2109:20726:34663
CATTAGGG
+
FFF:F:FF
@A00769:11:HC3HCDRXX:1:2109:22272:34679
CATTAGGG
+
FFFFFFFF
@A00769:11:HC3HCDRXX:1:2109:20166:34726
CATTAGGG
+
FFFFFFFF
@A00769:11:HC3HCDRXX:1:2109:32353:34757
CATTAGGG
+
FFFFFFFF
@A00769:11:HC3HCDRXX:1:2109:32823:34851
CATTAGGG
+
FFFFF:F:
@A00769:11:HC3HCDRXX:1:2109:27299:34929
CATTAGGG
+
FF:FFFFF
@A00769:11:HC3HCDRXX:1:2109:12156:34945
CATTAGGG
+
FFFFFFFF
@A00769:11:HC3HCDRXX:1:2109:21685:35039
CATTAGGG
+
FFFFFFFF
@A00769:11:HC3HCDRXX:1:2109:30924:35196
CATTAGGG
+
FFFFFFFF
@A00769:11:HC3HCDRXX:1:2109:5547:35243
CATTAGGG
+
FFFFFFFF
@A00769:11:HC3HCDRXX:1:2109:10890:35289
CATTAGGG
+
FFFFFFFF
@A00769:11:HC3HCDRXX:1:2109:32759:35336
CATTAGGG
+
FFFFFFFF
@A00769:11:HC3HCDRXX:1:2109:8024:35368
CATTAGGG
+
FFFFFFFF
@A00769:11:HC3HCDRXX:1:2109:8919:35415
CATTAGGG
+
FFFFFFFF
@A00769:11:HC3HCDRXX:1:2109:18828:35415
CATTAGGG
+
FFFFFFFF
@A00769:11:HC3HCDRXX:1:2109:19099:35415
CATTAGGG
+
FFFFFFFF
@A00769:11:HC3HCDRXX:1:2109:5801:35430
CATTAGGG
+
FFFFFFFF
@A00769:11:HC3HCDRXX:1:2109:20302:35430
CATTAGGG
+
FF:,F:::
@A00769:11:HC3HCDRXX:1:2109:11388:35493
CATTAGGG
+
FFFFFFFF
@A00769:11:HC3HCDRXX:1:2109:3730:35509
CATTAGGG
+
FFFFFFFF
@A00769:11:HC3HCDRXX:1:2109:15420:35650
CATTAGGG
+
FFFFFFFF
@A00769:11:HC3HCDRXX:1:2109:22905:35681
CATTAGGG
+
FFFFFFFF
@A00769:11:HC3HCDRXX:1:2109:17870:35697
CATTAGGG
+
FF,FFFFF
@A00769:11:HC3HCDRXX:1:2109:2040:35712
CATTAGGG
+
FFFFFFFF
@A00769:11:HC3HCDRXX:1:2109:17626:35744
CATTAGGG
+
FFFFFFFF
@A00769:11:HC3HCDRXX:1:2109:18331:35806
CATTAGGG
+
:F,FFFF:
@A00769:11:HC3HCDRXX:1:2109:31096:35900
CATTAGGG
+
FFFFFFFF
@A00769:11:HC3HCDRXX:1:2109:27389:35931
CATTAGGG
+
:FFFFFFF
@A00769:11:HC3HCDRXX:1:2109:25084:35978
CATTAGGG
+
FFFFFFFF
@A00769:11:HC3HCDRXX:1:2109:6714:36041
CATTAGGG
+
FFFFFFFF
@A00769:11:HC3HCDRXX:1:2109:5231:36104
CATTAGGG
+
FFFFFFFF
@A00769:11:HC3HCDRXX:1:2109:31593:36104
CATTAGGG
+
FFFFFFFF
@A00769:11:HC3HCDRXX:1:2109:9534:36166
CATTAGGG
+
FFFFFFFF
@A00769:11:HC3HCDRXX:1:2109:9986:36323
CATTAGGG
+
:FFFFFFF
@A00769:11:HC3HCDRXX:1:2109:31991:36323
CATTAGGG
+
:FF,FF,:
@A00769:11:HC3HCDRXX:1:2109:25563:36370
CATTAGGG
+
FFFF:FFF
@A00769:11:HC3HCDRXX:1:2109:2908:36432
CATTAGGG
+
FFFFFFFF
@A00769:11:HC3HCDRXX:1:2109:26467:36526
CATTAGGG
+
FFFFFFFF
@A00769:11:HC3HCDRXX:1:2109:22019:36589
CATTAGGG
+
FFFFFFFF
@A00769:11:HC3HCDRXX:1:2109:26106:36589
CATTAGGG
+
FFFFFFFF
@A00769:11:HC3HCDRXX:1:2109:9480:36605
CATTAGGG
+
FF:FFF:F
@A00769:11:HC3HCDRXX:1:2109:10963:36605
CATTAGGG
+
FFFFFFFF
@A00769:11:HC3HCDRXX:1:2109:4092:36699
CATTAGGG
+
FFF,FFF:
@A00769:11:HC3HCDRXX:1:2109:31186:36714
CATTAGGG
+
FFFFFFFF
@A00769:11:HC3HCDRXX:1:2109:24686:36730
CATTAGGG
+
FFFFFFFF
@A00769:11:HC3HCDRXX:1:2109:10004:36793
CATTAGGG
+
FFFFFFFF
@A00769:11:HC3HCDRXX:1:2109:6587:36855
CATTAGGG
+
:FFFFFFF
@A00769:11:HC3HCDRXX:1:2109:16640:36886
CATTAGGG
+
FFFFFFFF
@A00769:11:HC3HCDRXX:1:2109:15293:36902
CATTAGGG
+
FFFFFFFF
@A00769:11:HC3HCDRXX:1:2109:20482:37027
CATTAGGG
+
FFFFF:FF
@A00769:11:HC3HCDRXX:1:2109:31222:37027
CATTAGGG
+
F:FFFFFF
@A00769:11:HC3HCDRXX:1:2110:6596:1235
CATTAGGG
+
FFFFFFFF
@A00769:11:HC3HCDRXX:1:2110:24207:1235
CATTAGGG
+
FFFFFFFF
@A00769:11:HC3HCDRXX:1:2110:6515:1282
CATTAGGG
+
FFFFFFFF
@A00769:11:HC3HCDRXX:1:2110:23827:1329
CATTAGGG
+
FFFFFFFF
@A00769:11:HC3HCDRXX:1:2110:5773:1344
CATTAGGG
+
FFFFFFFF
@A00769:11:HC3HCDRXX:1:2110:11379:1376
CATTAGGG
+
FFFFFFFF
@A00769:11:HC3HCDRXX:1:2110:15338:1407
CATTAGGG
+
FFFF:FFF
@A00769:11:HC3HCDRXX:1:2110:8675:1485
CATTAGGG
+
FF,,F:,,
@A00769:11:HC3HCDRXX:1:2110:8052:1564
CATTAGGG
+
FFFFFFFF
@A00769:11:HC3HCDRXX:1:2110:2754:1689
CATTAGGG
+
FFFFFFFF
@A00769:11:HC3HCDRXX:1:2110:27742:1689
CATTAGGG
+
FFFFFFFF
@A00769:11:HC3HCDRXX:1:2110:16324:1767
CATTAGGG
+
:FFFFFF:
@A00769:11:HC3HCDRXX:1:2110:26440:1814
CATTAGGG
+
FFF,FF:F
@A00769:11:HC3HCDRXX:1:2110:13982:1877
CATTAGGG
+
F:FFFFFF
@A00769:11:HC3HCDRXX:1:2110:15718:2002
CATTAGGG
+
,F:FF:,F
@A00769:11:HC3HCDRXX:1:2110:22779:2080
CATTAGGG
+
FFFFFFFF
@A00769:11:HC3HCDRXX:1:2110:2618:2237
CATTAGGG
+
FFFFFFFF
@A00769:11:HC3HCDRXX:1:2110:5773:2284
CATTAGGG
+
FFF:F:FF
@A00769:11:HC3HCDRXX:1:2110:32090:2300
CATTAGGG
+
FFFFFFFF
@A00769:11:HC3HCDRXX:1:2110:7554:2331
CATTAGGG
+
FFFFFFFF
@A00769:11:HC3HCDRXX:1:2110:15664:2409
CATTAGGG
+
:FFFFFFF
@A00769:11:HC3HCDRXX:1:2110:19352:2409
CATTAGGG
+
FFFFFFFF
@A00769:11:HC3HCDRXX:1:2110:27850:2472
CATTAGGG
+
FFFFFFFF
@A00769:11:HC3HCDRXX:1:2110:7066:2487
CATTAGGG
+
FFFFFFFF
@A00769:11:HC3HCDRXX:1:2110:20392:2519
CATTAGGG
+
FFFFFFFF
@A00769:11:HC3HCDRXX:1:2110:9426:2534
CATTAGGG
+
FFFFFFFF
@A00769:11:HC3HCDRXX:1:2110:4942:2597
CATTAGGG
+
FFFFFFFF
@A00769:11:HC3HCDRXX:1:2110:16025:2597
CATTAGGG
+
FFFFFFFF
@A00769:11:HC3HCDRXX:1:2110:23366:2597
CATTAGGG
+
FFFFFFFF
@A00769:11:HC3HCDRXX:1:2110:31684:2660
CATTAGGG
+
FFFFFFFF
@A00769:11:HC3HCDRXX:1:2110:14552:2675
CATTAGGG
+
FFFFFFFF
@A00769:11:HC3HCDRXX:1:2110:11704:2848
CATTAGGG
+
FFFFFFFF
@A00769:11:HC3HCDRXX:1:2110:17228:3082
CATTAGGG
+
FFFFFFFF
@A00769:11:HC3HCDRXX:1:2110:25247:3098
CATTAGGG
+
FF:FFFFF
@A00769:11:HC3HCDRXX:1:2110:23113:3129
CATTAGGG
+
FFFFFFFF
@A00769:11:HC3HCDRXX:1:2110:25572:3255
CATTAGGG
+
FFFFFFFF
@A00769:11:HC3HCDRXX:1:2110:26521:3302
CATTAGGG
+
FFFFFFFF
@A00769:11:HC3HCDRXX:1:2110:16966:3317
CATTAGGG
+
FFFFFFFF
@A00769:11:HC3HCDRXX:1:2110:17300:3364
CATTAGGG
+
:FFFFFFF
@A00769:11:HC3HCDRXX:1:2110:21775:3474
CATTAGGG
+
FF,,FFF,
@A00769:11:HC3HCDRXX:1:2110:13078:3505
CATTAGGG
+
FFFFFF:F
@A00769:11:HC3HCDRXX:1:2110:22987:3505
CATTAGGG
+
FFFFFFFF
@A00769:11:HC3HCDRXX:1:2110:20292:3724
CATTAGGG
+
FFFFFFFF
@A00769:11:HC3HCDRXX:1:2110:22905:4085
CATTAGGG
+
FFFFFFFF
@A00769:11:HC3HCDRXX:1:2110:23882:4116
CATTAGGG
+
FFFFFFFF
@A00769:11:HC3HCDRXX:1:2110:31476:4210
CATTAGGG
+
FFFFFFFF
@A00769:11:HC3HCDRXX:1:2110:32687:4272
CATTAGGG
+
FF:FFF::
@A00769:11:HC3HCDRXX:1:2110:8061:4429
CATTAGGG
+
FFFFFFFF
@A00769:11:HC3HCDRXX:1:2110:1967:4460
CATTAGGG
+
FFFFFF:F
@A00769:11:HC3HCDRXX:1:2110:32325:4460
CATTAGGG
+
FFFFF:FF
@A00769:11:HC3HCDRXX:1:2110:18023:4554
CATTAGGG
+
FFFFFF:F
@A00769:11:HC3HCDRXX:1:2110:20302:4554
CATTAGGG
+
FFFFFFFF
@A00769:11:HC3HCDRXX:1:2110:6506:4586
CATTAGGG
+
FF:FFFFF
@A00769:11:HC3HCDRXX:1:2110:19886:4586
CATTAGGG
+
FFFFF:FF
@A00769:11:HC3HCDRXX:1:2110:1922:4977
CATTAGGG
+
FFFFFFFF
@A00769:11:HC3HCDRXX:1:2110:2754:4977
CATTAGGG
+
FF:FFFFF
@A00769:11:HC3HCDRXX:1:2110:27724:5040
CATTAGGG
+
FFFFFFFF
@A00769:11:HC3HCDRXX:1:2110:20925:5102
CATTAGGG
+
FFFFFFFF
@A00769:11:HC3HCDRXX:1:2110:8558:5134
CATTAGGG
+
FFFFFFFF
@A00769:11:HC3HCDRXX:1:2110:26440:5196
CATTAGGG
+
FFFFFFFF
@A00769:11:HC3HCDRXX:1:2110:18132:5243
CATTAGGG
+
FFFFFFFF
@A00769:11:HC3HCDRXX:1:2110:4562:5259
CATTAGGG
+
FFFFFFFF
@A00769:11:HC3HCDRXX:1:2110:30942:5259
CATTAGGG
+
FF,FFFFF
@A00769:11:HC3HCDRXX:1:2110:26847:5274
CATTAGGG
+
FFFFFFFF
@A00769:11:HC3HCDRXX:1:2110:6090:5337
CATTAGGG
+
FFFFFFFF
@A00769:11:HC3HCDRXX:1:2110:2058:5400
CATTAGGG
+
FFFFFFFF
@A00769:11:HC3HCDRXX:1:2110:31358:5415
CATTAGGG
+
FF:FFFFF
@A00769:11:HC3HCDRXX:1:2110:12183:5650
CATTAGGG
+
FFFFFFFF
@A00769:11:HC3HCDRXX:1:2110:18204:5650
CATTAGGG
+
FFFFFFFF
@A00769:11:HC3HCDRXX:1:2110:16631:5682
CATTAGGG
+
FFFFFFFF
@A00769:11:HC3HCDRXX:1:2110:20320:5744
CATTAGGG
+
FFFFFFFF
@A00769:11:HC3HCDRXX:1:2110:2193:5854
CATTAGGG
+
FFFFFFFF
@A00769:11:HC3HCDRXX:1:2110:3884:5869
CATTAGGG
+
FFFFF:FF
@A00769:11:HC3HCDRXX:1:2110:29107:5869
CATTAGGG
+
FFFFFFFF
@A00769:11:HC3HCDRXX:1:2110:15619:6026
CATTAGGG
+
FFFFFFFF
@A00769:11:HC3HCDRXX:1:2110:5168:6089
CATTAGGG
+
FFFFFFFF
@A00769:11:HC3HCDRXX:1:2110:5240:6089
CATTAGGG
+
FFFFFFFF
@A00769:11:HC3HCDRXX:1:2110:16504:6151
CATTAGGG
+
FFFFFFFF
@A00769:11:HC3HCDRXX:1:2110:30626:6183
CATTAGGG
+
FFFFFFFF
@A00769:11:HC3HCDRXX:1:2110:12418:6214
CATTAGGG
+
FFFFFFFF
@A00769:11:HC3HCDRXX:1:2110:27724:6230
CATTAGGG
+
FFFFFFFF
@A00769:11:HC3HCDRXX:1:2110:9670:6245
CATTAGGG
+
FFFFFFFF
@A00769:11:HC3HCDRXX:1:2110:14787:6245
CATTAGGG
+
FFFF:FFF
@A00769:11:HC3HCDRXX:1:2110:7283:6277
CATTAGGG
+
FFFFFFFF
@A00769:11:HC3HCDRXX:1:2110:27787:6370
CATTAGGG
+
FFFFFFFF
@A00769:11:HC3HCDRXX:1:2110:8684:6386
CATTAGGG
+
FFFFFFFF
@A00769:11:HC3HCDRXX:1:2110:26982:6386
CATTAGGG
+
,FFFFFFF
@A00769:11:HC3HCDRXX:1:2110:16188:6449
CATTAGGG
+
FFFFFFFF
@A00769:11:HC3HCDRXX:1:2110:16586:6449
CATTAGGG
+
FFF,FFFF
@A00769:11:HC3HCDRXX:1:2110:3387:6605
CATTAGGG
+
FFFFFFFF
@A00769:11:HC3HCDRXX:1:2110:4698:6621
CATTAGGG
+
FFFFFFFF
@A00769:11:HC3HCDRXX:1:2110:11993:6637
CATTAGGG
+
:FFFFFFF
@A00769:11:HC3HCDRXX:1:2110:2220:6652
CATTAGGG
+
FFFFF:FF
@A00769:11:HC3HCDRXX:1:2110:2401:6684
CATTAGGG
+
FFFFFF:F
@A00769:11:HC3HCDRXX:1:2110:29044:6699
CATTAGGG
+
FFF:FFFF
@A00769:11:HC3HCDRXX:1:2110:28022:6746
CATTAGGG
+
FFFFFFFF
@A00769:11:HC3HCDRXX:1:2110:2528:6840
CATTAGGG
+
FFFFFFF:
@A00769:11:HC3HCDRXX:1:2110:11614:6887
CATTAGGG
+
FFFFFFFF
@A00769:11:HC3HCDRXX:1:2110:11903:6918
CATTAGGG
+
FF:FF:FF
@A00769:11:HC3HCDRXX:1:2110:11541:6981
CATTAGGG
+
FFFFFFFF
@A00769:11:HC3HCDRXX:1:2110:11858:6997
CATTAGGG
+
FFFFFFFF
@A00769:11:HC3HCDRXX:1:2110:19750:7044
CATTAGGG
+
FFFF:FFF
@A00769:11:HC3HCDRXX:1:2110:30779:7044
CATTAGGG
+
FFFFFFFF
@A00769:11:HC3HCDRXX:1:2110:13250:7091
CATTAGGG
+
FFFF:FFF
@A00769:11:HC3HCDRXX:1:2110:21703:7106
CATTAGGG
+
FFF:FFFF
@A00769:11:HC3HCDRXX:1:2110:2853:7122
CATTAGGG
+
FFFFFFFF
@A00769:11:HC3HCDRXX:1:2110:32832:7122
CATTAGGG
+
FFFFFFF:
@A00769:11:HC3HCDRXX:1:2110:29080:7200
CATTAGGG
+
FFFFFFFF
@A00769:11:HC3HCDRXX:1:2110:20121:7341
CATTAGGG
+
FFFFFFFF
@A00769:11:HC3HCDRXX:1:2110:16242:7388
CATTAGGG
+
FFFFFFFF
@A00769:11:HC3HCDRXX:1:2110:29496:7388
CATTAGGG
+
FFFFFFFF
@A00769:11:HC3HCDRXX:1:2110:14064:7404
CATTAGGG
+
FFFFFFFF
@A00769:11:HC3HCDRXX:1:2110:12762:7435
CATTAGGG
+
FFFFF,,,
@A00769:11:HC3HCDRXX:1:2110:23891:7607
CATTAGGG
+
FFFFFFFF
@A00769:11:HC3HCDRXX:1:2110:4770:7748
CATTAGGG
+
FFFFFFFF
@A00769:11:HC3HCDRXX:1:2110:19840:7858
CATTAGGG
+
FFFFFFFF
@A00769:11:HC3HCDRXX:1:2110:19931:7889
CATTAGGG
+
FFFFFFFF
@A00769:11:HC3HCDRXX:1:2110:5819:8061
CATTAGGG
+
,FFFFFFF
@A00769:11:HC3HCDRXX:1:2110:14859:8093
CATTAGGG
+
FFFFFFFF
@A00769:11:HC3HCDRXX:1:2110:5936:8140
CATTAGGG
+
FFFFFFFF
@A00769:11:HC3HCDRXX:1:2110:13892:8171
CATTAGGG
+
FFFFFFFF
@A00769:11:HC3HCDRXX:1:2110:28673:8187
CATTAGGG
+
:F,FF,FF
@A00769:11:HC3HCDRXX:1:2110:5231:8202
CATTAGGG
+
FFFFFFFF
@A00769:11:HC3HCDRXX:1:2110:13720:8218
CATTAGGG
+
FF:FFF:F
@A00769:11:HC3HCDRXX:1:2110:11822:8249
CATTAGGG
+
FFFFFFFF
@A00769:11:HC3HCDRXX:1:2110:5565:8343
CATTAGGG
+
FFFFFFFF
@A00769:11:HC3HCDRXX:1:2110:29414:8343
CATTAGGG
+
F,FFFFFF
@A00769:11:HC3HCDRXX:1:2110:7102:8375
CATTAGGG
+
FFFFFFFF
@A00769:11:HC3HCDRXX:1:2110:30752:8437
CATTAGGG
+
FFFFFFFF
@A00769:11:HC3HCDRXX:1:2110:32497:8484
CATTAGGG
+
FFFFFFFF
@A00769:11:HC3HCDRXX:1:2110:25274:8500
CATTAGGG
+
F:F:FFFF
@A00769:11:HC3HCDRXX:1:2110:2166:8563
CATTAGGG
+
FFFFFFFF
@A00769:11:HC3HCDRXX:1:2110:25816:8625
CATTAGGG
+
F::FFFFF
@A00769:11:HC3HCDRXX:1:2110:11767:8656
CATTAGGG
+
F:FFFFFF
@A00769:11:HC3HCDRXX:1:2110:29695:8860
CATTAGGG
+
FF:FFFFF
@A00769:11:HC3HCDRXX:1:2110:29948:8923
CATTAGGG
+
FFFFFFFF
@A00769:11:HC3HCDRXX:1:2110:32579:8938
CATTAGGG
+
FF:FFFFF
@A00769:11:HC3HCDRXX:1:2110:4227:9032
CATTAGGG
+
FFFFFFFF
@A00769:11:HC3HCDRXX:1:2110:21495:9064
CATTAGGG
+
FFFFFFFF
@A00769:11:HC3HCDRXX:1:2110:5945:9126
CATTAGGG
+
FFFFFFFF
@A00769:11:HC3HCDRXX:1:2110:32262:9204
CATTAGGG
+
FFFFFFFF
@A00769:11:HC3HCDRXX:1:2110:15221:9251
CATTAGGG
+
FFFFFFFF
@A00769:11:HC3HCDRXX:1:2110:8883:9392
CATTAGGG
+
FFFFFFFF
@A00769:11:HC3HCDRXX:1:2110:12816:9439
CATTAGGG
+
FFFFFFFF
@A00769:11:HC3HCDRXX:1:2110:5909:9565
CATTAGGG
+
FFFFFFFF
@A00769:11:HC3HCDRXX:1:2110:32063:9799
CATTAGGG
+
FFFFFFFF
@A00769:11:HC3HCDRXX:1:2110:27552:10160
CATTAGGG
+
FFFFFFFF
@A00769:11:HC3HCDRXX:1:2110:11758:10207
CATTAGGG
+
FFFFFFFF
@A00769:11:HC3HCDRXX:1:2110:6949:10238
CATTAGGG
+
FFFFFFFF
@A00769:11:HC3HCDRXX:1:2110:10375:10410
CATTAGGG
+
FFFFFFFF
@A00769:11:HC3HCDRXX:1:2110:19958:10410
CATTAGGG
+
FFFFFFFF
@A00769:11:HC3HCDRXX:1:2110:22607:10426
CATTAGGG
+
FFFF:FFF
@A00769:11:HC3HCDRXX:1:2110:19732:10488
CATTAGGG
+
FFFFFFFF
@A00769:11:HC3HCDRXX:1:2110:19180:10535
CATTAGGG
+
FF:FFFFF
@A00769:11:HC3HCDRXX:1:2110:25129:10567
CATTAGGG
+
FFFFFFFF
@A00769:11:HC3HCDRXX:1:2110:6967:10582
CATTAGGG
+
FFFFFFFF
@A00769:11:HC3HCDRXX:1:2110:3360:10629
CATTAGGG
+
FFFFFFFF
@A00769:11:HC3HCDRXX:1:2110:16152:10708
CATTAGGG
+
FFFF:FFF
@A00769:11:HC3HCDRXX:1:2110:7581:10770
CATTAGGG
+
:FFFFFFF
@A00769:11:HC3HCDRXX:1:2110:16242:10802
CATTAGGG
+
FFF:FFF,
@A00769:11:HC3HCDRXX:1:2110:28167:11005
CATTAGGG
+
FFFFFFFF
@A00769:11:HC3HCDRXX:1:2110:25753:11177
CATTAGGG
+
FF,:FFFF
@A00769:11:HC3HCDRXX:1:2110:31919:11209
CATTAGGG
+
FFFFFFFF
@A00769:11:HC3HCDRXX:1:2110:13467:11256
CATTAGGG
+
FFFF:FFF
@A00769:11:HC3HCDRXX:1:2110:17119:11287
CATTAGGG
+
FFF,FFF:
@A00769:11:HC3HCDRXX:1:2110:4734:11350
CATTAGGG
+
FFFFFFFF
@A00769:11:HC3HCDRXX:1:2110:22372:11365
CATTAGGG
+
FFFFFFFF
@A00769:11:HC3HCDRXX:1:2110:25346:11381
CATTAGGG
+
FFFFFFFF
@A00769:11:HC3HCDRXX:1:2110:14959:11428
CATTAGGG
+
FFFFFFFF
@A00769:11:HC3HCDRXX:1:2110:13675:11490
CATTAGGG
+
FFFFFFFF
@A00769:11:HC3HCDRXX:1:2110:25681:11678
CATTAGGG
+
FFFFFFFF
@A00769:11:HC3HCDRXX:1:2110:29957:11788
CATTAGGG
+
FFFFFFFF
@A00769:11:HC3HCDRXX:1:2110:31647:11929
CATTAGGG
+
FFFFFFFF
@A00769:11:HC3HCDRXX:1:2110:25690:12101
CATTAGGG
+
FFFF:FFF
@A00769:11:HC3HCDRXX:1:2110:28727:12164
CATTAGGG
+
FF:FFFFF
@A00769:11:HC3HCDRXX:1:2110:10465:12195
CATTAGGG
+
FFFFFFFF
@A00769:11:HC3HCDRXX:1:2110:28528:12195
CATTAGGG
+
FFFFFFFF
@A00769:11:HC3HCDRXX:1:2110:11858:12258
CATTAGGG
+
FFFFFFFF
@A00769:11:HC3HCDRXX:1:2110:14986:12258
CATTAGGG
+
FFFF,FFF
@A00769:11:HC3HCDRXX:1:2110:1244:12320
CATTAGGG
+
,F:FFF,F
@A00769:11:HC3HCDRXX:1:2110:7337:12320
CATTAGGG
+
FFFFFFFF
@A00769:11:HC3HCDRXX:1:2110:3170:12367
CATTAGGG
+
FFFFFFFF
@A00769:11:HC3HCDRXX:1:2110:15121:12430
CATTAGGG
+
FFFFFFFF
@A00769:11:HC3HCDRXX:1:2110:23113:12493
CATTAGGG
+
FFFFFFFF
@A00769:11:HC3HCDRXX:1:2110:3748:12555
CATTAGGG
+
FFFFFFFF
@A00769:11:HC3HCDRXX:1:2110:8639:12571
CATTAGGG
+
FFFFFFFF
@A00769:11:HC3HCDRXX:1:2110:2383:12727
CATTAGGG
+
FFFFFFFF
@A00769:11:HC3HCDRXX:1:2110:27633:12868
CATTAGGG
+
FFFFFFFF
@A00769:11:HC3HCDRXX:1:2110:7545:12994
CATTAGGG
+
FFFFFFFF
@A00769:11:HC3HCDRXX:1:2110:30092:13025
CATTAGGG
+
FFFFFFFF
@A00769:11:HC3HCDRXX:1:2110:11939:13056
CATTAGGG
+
FFFFFFFF
@A00769:11:HC3HCDRXX:1:2110:11641:13135
CATTAGGG
+
FFFFFFFF
@A00769:11:HC3HCDRXX:1:2110:24306:13213
CATTAGGG
+
FFFFFFFF
@A00769:11:HC3HCDRXX:1:2110:18855:13291
CATTAGGG
+
FFFFFFFF
@A00769:11:HC3HCDRXX:1:2110:28275:13291
CATTAGGG
+
:F:FF:F:
@A00769:11:HC3HCDRXX:1:2110:3477:13307
CATTAGGG
+
FFF:FFFF
@A00769:11:HC3HCDRXX:1:2110:15148:13354
CATTAGGG
+
FFFFFFFF
@A00769:11:HC3HCDRXX:1:2110:20039:13369
CATTAGGG
+
FFFFFFFF
@A00769:11:HC3HCDRXX:1:2110:17454:13401
CATTAGGG
+
FFFFFFFF
@A00769:11:HC3HCDRXX:1:2110:25220:13479
CATTAGGG
+
FFFFFFFF
@A00769:11:HC3HCDRXX:1:2110:11342:13526
CATTAGGG
+
FFFFFFFF
@A00769:11:HC3HCDRXX:1:2110:17074:13526
CATTAGGG
+
FF:F:FFF
@A00769:11:HC3HCDRXX:1:2110:11568:13573
CATTAGGG
+
F:FFFFFF
@A00769:11:HC3HCDRXX:1:2110:31213:13651
CATTAGGG
+
FFFFFFFF
@A00769:11:HC3HCDRXX:1:2110:14733:13698
CATTAGGG
+
FFFFFFFF
@A00769:11:HC3HCDRXX:1:2110:6922:13730
CATTAGGG
+
FFFFFFFF
@A00769:11:HC3HCDRXX:1:2110:29460:13745
CATTAGGG
+
FFFFFFFF
@A00769:11:HC3HCDRXX:1:2110:26530:13839
CATTAGGG
+
FFFFFFFF
@A00769:11:HC3HCDRXX:1:2110:17336:13855
CATTAGGG
+
FFFFFFFF
@A00769:11:HC3HCDRXX:1:2110:24523:13933
CATTAGGG
+
FFFFFFFF
@A00769:11:HC3HCDRXX:1:2110:11360:14058
CATTAGGG
+
FFFFFFFF
@A00769:11:HC3HCDRXX:1:2110:15519:14058
CATTAGGG
+
FFFFFFFF
@A00769:11:HC3HCDRXX:1:2110:29261:14058
CATTAGGG
+
FFFFFFFF
@A00769:11:HC3HCDRXX:1:2110:11071:14152
CATTAGGG
+
FFFFFFFF
@A00769:11:HC3HCDRXX:1:2110:20763:14184
CATTAGGG
+
FFFFFFFF
@A00769:11:HC3HCDRXX:1:2110:26747:14246
CATTAGGG
+
FFFFFFFF
@A00769:11:HC3HCDRXX:1:2110:31991:14309
CATTAGGG
+
FFFFFFFF
@A00769:11:HC3HCDRXX:1:2110:1090:14372
CATTAGGG
+
FFFFFFFF
@A00769:11:HC3HCDRXX:1:2110:3332:14403
CATTAGGG
+
FFFFFFFF
@A00769:11:HC3HCDRXX:1:2110:15356:14465
CATTAGGG
+
FFFFFFFF
@A00769:11:HC3HCDRXX:1:2110:2239:14575
CATTAGGG
+
FFFFFFFF
@A00769:11:HC3HCDRXX:1:2110:28140:14622
CATTAGGG
+
FFFFFFFF
@A00769:11:HC3HCDRXX:1:2110:6054:14638
CATTAGGG
+
FFFF:FFF
@A00769:11:HC3HCDRXX:1:2110:3242:14653
CATTAGGG
+
FFFFFFFF
@A00769:11:HC3HCDRXX:1:2110:14018:14747
CATTAGGG
+
FFFFFFFF
@A00769:11:HC3HCDRXX:1:2110:29469:14763
CATTAGGG
+
FFFFFFFF
@A00769:11:HC3HCDRXX:1:2110:4860:14794
CATTAGGG
+
FF:FFFFF
@A00769:11:HC3HCDRXX:1:2110:22444:14841
CATTAGGG
+
FFFFFFFF
@A00769:11:HC3HCDRXX:1:2110:4246:14951
CATTAGGG
+
FFFFFFFF
@A00769:11:HC3HCDRXX:1:2110:26901:15170
CATTAGGG
+
FFFFFFFF
@A00769:11:HC3HCDRXX:1:2110:21531:15201
CATTAGGG
+
FFFFFFFF
@A00769:11:HC3HCDRXX:1:2110:28980:15201
CATTAGGG
+
FFFFFFFF
@A00769:11:HC3HCDRXX:1:2110:7871:15311
CATTAGGG
+
FFFFFFFF
@A00769:11:HC3HCDRXX:1:2110:21187:15327
CATTAGGG
+
FFFFFFFF
@A00769:11:HC3HCDRXX:1:2110:1452:15342
CATTAGGG
+
:FFFFFFF
@A00769:11:HC3HCDRXX:1:2110:21260:15389
CATTAGGG
+
FFFFFFFF
@A00769:11:HC3HCDRXX:1:2110:16911:15405
CATTAGGG
+
FFF,F,,F
@A00769:11:HC3HCDRXX:1:2110:7175:15421
CATTAGGG
+
FFFFFFFF
@A00769:11:HC3HCDRXX:1:2110:28944:15452
CATTAGGG
+
FF:FFFFF
@A00769:11:HC3HCDRXX:1:2110:24867:15468
CATTAGGG
+
FFFFFFFF
@A00769:11:HC3HCDRXX:1:2110:28429:15468
CATTAGGG
+
F:FFFFFF
@A00769:11:HC3HCDRXX:1:2110:24523:15562
CATTAGGG
+
FFFFFFFF
@A00769:11:HC3HCDRXX:1:2110:21902:15593
CATTAGGG
+
FFFF:FFF
@A00769:11:HC3HCDRXX:1:2110:23592:15702
CATTAGGG
+
FFFFFFFF
@A00769:11:HC3HCDRXX:1:2110:15845:15749
CATTAGGG
+
FFFFFFFF
@A00769:11:HC3HCDRXX:1:2110:19180:15796
CATTAGGG
+
FFFFFFFF
@A00769:11:HC3HCDRXX:1:2110:11080:15890
CATTAGGG
+
FF,FFF::
@A00769:11:HC3HCDRXX:1:2110:2998:15922
CATTAGGG
+
FFFFFFFF
@A00769:11:HC3HCDRXX:1:2110:21151:15922
CATTAGGG
+
FFFFFFFF
@A00769:11:HC3HCDRXX:1:2110:18050:15937
CATTAGGG
+
FFFFFFFF
@A00769:11:HC3HCDRXX:1:2110:19135:15969
CATTAGGG
+
FFFFFFFF
@A00769:11:HC3HCDRXX:1:2110:5484:16000
CATTAGGG
+
FFFFFFFF
@A00769:11:HC3HCDRXX:1:2110:20292:16000
CATTAGGG
+
FFFFFFFF
@A00769:11:HC3HCDRXX:1:2110:20121:16016
CATTAGGG
+
FFFFFFFF
@A00769:11:HC3HCDRXX:1:2110:6153:16031
CATTAGGG
+
FFFFFFFF
@A00769:11:HC3HCDRXX:1:2110:1796:16063
CATTAGGG
+
FFFFFFFF
@A00769:11:HC3HCDRXX:1:2110:8187:16110
CATTAGGG
+
FFFFFFFF
@A00769:11:HC3HCDRXX:1:2110:24731:16110
CATTAGGG
+
FFFFFFFF
@A00769:11:HC3HCDRXX:1:2110:1886:16125
CATTAGGG
+
:FF:FFF:
@A00769:11:HC3HCDRXX:1:2110:24505:16125
CATTAGGG
+
FFFFFFFF
@A00769:11:HC3HCDRXX:1:2110:8793:16219
CATTAGGG
+
F:FFFFFF
@A00769:11:HC3HCDRXX:1:2110:26431:16297
CATTAGGG
+
FFFFFFFF
@A00769:11:HC3HCDRXX:1:2110:23990:16423
CATTAGGG
+
FFFFFFFF
@A00769:11:HC3HCDRXX:1:2110:6497:16438
CATTAGGG
+
FFFFFFFF
@A00769:11:HC3HCDRXX:1:2110:9417:16454
CATTAGGG
+
FFFFFFFF
@A00769:11:HC3HCDRXX:1:2110:11424:16454
CATTAGGG
+
FFFFFFFF
@A00769:11:HC3HCDRXX:1:2110:13069:16517
CATTAGGG
+
FFFFFFFF
@A00769:11:HC3HCDRXX:1:2110:1642:16705
CATTAGGG
+
FFF,FF:F
@A00769:11:HC3HCDRXX:1:2110:2067:16783
CATTAGGG
+
FFFFFFFF
@A00769:11:HC3HCDRXX:1:2110:23375:16830
CATTAGGG
+
FFFFFFFF
@A00769:11:HC3HCDRXX:1:2110:12002:16861
CATTAGGG
+
FFFFFFFF
@A00769:11:HC3HCDRXX:1:2110:13991:16955
CATTAGGG
+
,FF,FFFF
@A00769:11:HC3HCDRXX:1:2110:22435:16955
CATTAGGG
+
FFFFFFFF
@A00769:11:HC3HCDRXX:1:2110:10312:17033
CATTAGGG
+
FFFFFFFF
@A00769:11:HC3HCDRXX:1:2110:11243:17112
CATTAGGG
+
FFFFFFFF
@A00769:11:HC3HCDRXX:1:2110:9760:17174
CATTAGGG
+
FFFFFFFF
@A00769:11:HC3HCDRXX:1:2110:7545:17253
CATTAGGG
+
FFFFF,,:
@A00769:11:HC3HCDRXX:1:2110:22064:17253
CATTAGGG
+
FFFFFFFF
@A00769:11:HC3HCDRXX:1:2110:22842:17315
CATTAGGG
+
FFFFFFFF
@A00769:11:HC3HCDRXX:1:2110:22968:17503
CATTAGGG
+
FFFFFFFF
@A00769:11:HC3HCDRXX:1:2110:11749:17519
CATTAGGG
+
FFFFFFFF
@A00769:11:HC3HCDRXX:1:2110:31042:17675
CATTAGGG
+
FFFFFFFF
@A00769:11:HC3HCDRXX:1:2110:13295:17754
CATTAGGG
+
FFFFFFFF
@A00769:11:HC3HCDRXX:1:2110:13657:17785
CATTAGGG
+
FFFFFFFF
@A00769:11:HC3HCDRXX:1:2110:6641:17816
CATTAGGG
+
FFFFFFFF
@A00769:11:HC3HCDRXX:1:2110:8802:17863
CATTAGGG
+
FFFFFFFF
@A00769:11:HC3HCDRXX:1:2110:26386:17910
CATTAGGG
+
FFFFFFFF
@A00769:11:HC3HCDRXX:1:2110:20265:17926
CATTAGGG
+
FFFFFFFF
@A00769:11:HC3HCDRXX:1:2110:9552:17942
CATTAGGG
+
FF,FF:FF
@A00769:11:HC3HCDRXX:1:2110:21757:17973
CATTAGGG
+
FF:FFFFF
@A00769:11:HC3HCDRXX:1:2110:3595:17989
CATTAGGG
+
FFFFFFFF
@A00769:11:HC3HCDRXX:1:2110:6216:17989
CATTAGGG
+
FF:FF:FF
@A00769:11:HC3HCDRXX:1:2110:10818:18004
CATTAGGG
+
F,FFFFFF
@A00769:11:HC3HCDRXX:1:2110:12680:18035
CATTAGGG
+
FFFFFFFF
@A00769:11:HC3HCDRXX:1:2110:15718:18035
CATTAGGG
+
FFFFFFFF
@A00769:11:HC3HCDRXX:1:2110:1976:18098
CATTAGGG
+
FFFFFFFF
@A00769:11:HC3HCDRXX:1:2110:25229:18098
CATTAGGG
+
F:F:FFFF
@A00769:11:HC3HCDRXX:1:2110:1714:18176
CATTAGGG
+
FFFFFFFF
@A00769:11:HC3HCDRXX:1:2110:7030:18208
CATTAGGG
+
FFFFFFFF
@A00769:11:HC3HCDRXX:1:2110:1479:18270
CATTAGGG
+
FFFFFFFF
@A00769:11:HC3HCDRXX:1:2110:13223:18317
CATTAGGG
+
FFFFFFFF
@A00769:11:HC3HCDRXX:1:2110:4598:18349
CATTAGGG
+
FF::FFFF
@A00769:11:HC3HCDRXX:1:2110:28736:18443
CATTAGGG
+
FF:FFFFF
@A00769:11:HC3HCDRXX:1:2110:3242:18474
CATTAGGG
+
FFFFFFFF
@A00769:11:HC3HCDRXX:1:2110:1108:18568
CATTAGGG
+
FFFFFFFF
@A00769:11:HC3HCDRXX:1:2110:14940:18662
CATTAGGG
+
FFFFFFFF
@A00769:11:HC3HCDRXX:1:2110:22643:18662
CATTAGGG
+
FFFFFFFF
@A00769:11:HC3HCDRXX:1:2110:14796:18693
CATTAGGG
+
FFFF:FFF
@A00769:11:HC3HCDRXX:1:2110:7229:18709
CATTAGGG
+
FFFFFFFF
@A00769:11:HC3HCDRXX:1:2110:14425:18709
CATTAGGG
+
FFFFFFFF
@A00769:11:HC3HCDRXX:1:2110:30653:18787
CATTAGGG
+
FFFFFFFF
@A00769:11:HC3HCDRXX:1:2110:21124:18850
CATTAGGG
+
FFFFFFFF
@A00769:11:HC3HCDRXX:1:2110:28556:18850
CATTAGGG
+
FFFFFFFF
@A00769:11:HC3HCDRXX:1:2110:24469:18912
CATTAGGG
+
FFFFFFFF
@A00769:11:HC3HCDRXX:1:2110:12066:18944
CATTAGGG
+
FFFFFFFF
@A00769:11:HC3HCDRXX:1:2110:26802:19038
CATTAGGG
+
FFFFFFFF
@A00769:11:HC3HCDRXX:1:2110:15112:19053
CATTAGGG
+
FFFFFFFF
@A00769:11:HC3HCDRXX:1:2110:5095:19116
CATTAGGG
+
FFFFFFFF
@A00769:11:HC3HCDRXX:1:2110:5312:19116
CATTAGGG
+
FFFFFFFF
@A00769:11:HC3HCDRXX:1:2110:30590:19304
CATTAGGG
+
,FF:FFFF
@A00769:11:HC3HCDRXX:1:2110:27859:19335
CATTAGGG
+
FFFFFFFF
@A00769:11:HC3HCDRXX:1:2110:10881:19366
CATTAGGG
+
F:FFFFFF
@A00769:11:HC3HCDRXX:1:2110:20781:19507
CATTAGGG
+
,FFFFFFF
@A00769:11:HC3HCDRXX:1:2110:3974:19523
CATTAGGG
+
FFFFFFFF
@A00769:11:HC3HCDRXX:1:2110:24975:19601
CATTAGGG
+
FFFFFFFF
@A00769:11:HC3HCDRXX:1:2110:18168:19617
CATTAGGG
+
FFFFFFFF
@A00769:11:HC3HCDRXX:1:2110:27046:19648
CATTAGGG
+
FFFFFFFF
@A00769:11:HC3HCDRXX:1:2110:11984:19711
CATTAGGG
+
FFFFFFFF
@A00769:11:HC3HCDRXX:1:2110:11605:19742
CATTAGGG
+
FFF:FFFF
@A00769:11:HC3HCDRXX:1:2110:18186:19836
CATTAGGG
+
FFFFFFFF
@A00769:11:HC3HCDRXX:1:2110:19976:19930
CATTAGGG
+
:FFFFFF:
@A00769:11:HC3HCDRXX:1:2110:28366:19930
CATTAGGG
+
FFFFFFFF
@A00769:11:HC3HCDRXX:1:2110:15582:20024
CATTAGGG
+
FFFFFFFF
@A00769:11:HC3HCDRXX:1:2110:11388:20275
CATTAGGG
+
FFFFFFFF
@A00769:11:HC3HCDRXX:1:2110:20320:20275
CATTAGGG
+
FFFFFFFF
@A00769:11:HC3HCDRXX:1:2110:26756:20306
CATTAGGG
+
FFFFFFFF
@A00769:11:HC3HCDRXX:1:2110:6903:20337
CATTAGGG
+
FFFFFFFF
@A00769:11:HC3HCDRXX:1:2110:20175:20369
CATTAGGG
+
FFFFFFFF
@A00769:11:HC3HCDRXX:1:2110:16161:20400
CATTAGGG
+
FFFFFFFF
@A00769:11:HC3HCDRXX:1:2110:8332:20462
CATTAGGG
+
FFFFFFFF
@A00769:11:HC3HCDRXX:1:2110:17969:20462
CATTAGGG
+
FFFFFFFF
@A00769:11:HC3HCDRXX:1:2110:26802:20478
CATTAGGG
+
FFFFFFFF
@A00769:11:HC3HCDRXX:1:2110:28483:20572
CATTAGGG
+
:FFFFFFF
@A00769:11:HC3HCDRXX:1:2110:31241:20619
CATTAGGG
+
FFFFFF::
@A00769:11:HC3HCDRXX:1:2110:31765:20619
CATTAGGG
+
FFFFFFFF
@A00769:11:HC3HCDRXX:1:2110:9896:20697
CATTAGGG
+
FFFFFFFF
@A00769:11:HC3HCDRXX:1:2110:16902:20713
CATTAGGG
+
FFFFFFF,
@A00769:11:HC3HCDRXX:1:2110:9815:20744
CATTAGGG
+
FFFFFF,F
@A00769:11:HC3HCDRXX:1:2110:27597:20823
CATTAGGG
+
FFFFFFFF
@A00769:11:HC3HCDRXX:1:2110:9209:20854
CATTAGGG
+
FFFFFFFF
@A00769:11:HC3HCDRXX:1:2110:28284:20854
CATTAGGG
+
FF:FFFFF
@A00769:11:HC3HCDRXX:1:2110:25274:20901
CATTAGGG
+
FFFFFFFF
@A00769:11:HC3HCDRXX:1:2110:20916:21026
CATTAGGG
+
FFFFFFFF
@A00769:11:HC3HCDRXX:1:2110:16116:21104
CATTAGGG
+
FFFFFFFF
@A00769:11:HC3HCDRXX:1:2110:16658:21136
CATTAGGG
+
FFFFFFFF
@A00769:11:HC3HCDRXX:1:2110:15673:21151
CATTAGGG
+
FFFFFFFF
@A00769:11:HC3HCDRXX:1:2110:2754:21198
CATTAGGG
+
FFFFFFFF
@A00769:11:HC3HCDRXX:1:2110:25192:21230
CATTAGGG
+
FFFFFFFF
@A00769:11:HC3HCDRXX:1:2110:20175:21371
CATTAGGG
+
FFFFFFFF
@A00769:11:HC3HCDRXX:1:2110:4698:21496
CATTAGGG
+
FFFFFF,F
@A00769:11:HC3HCDRXX:1:2110:28700:21543
CATTAGGG
+
FFFFFFFF
@A00769:11:HC3HCDRXX:1:2110:8693:21621
CATTAGGG
+
FFFFFFFF
@A00769:11:HC3HCDRXX:1:2110:7997:21762
CATTAGGG
+
FFFFFFFF
@A00769:11:HC3HCDRXX:1:2110:2220:21809
CATTAGGG
+
FFFFFFFF
@A00769:11:HC3HCDRXX:1:2110:3423:21856
CATTAGGG
+
FF,FFFFF
@A00769:11:HC3HCDRXX:1:2110:2383:21872
CATTAGGG
+
FF,,F,:F
@A00769:11:HC3HCDRXX:1:2110:1307:21887
CATTAGGG
+
FFF:FFFF
@A00769:11:HC3HCDRXX:1:2110:24578:21887
CATTAGGG
+
FFFFFFFF
@A00769:11:HC3HCDRXX:1:2110:4797:21919
CATTAGGG
+
FFFFFFFF
@A00769:11:HC3HCDRXX:1:2110:8549:21966
CATTAGGG
+
FFFFFFFF
@A00769:11:HC3HCDRXX:1:2110:32244:21981
CATTAGGG
+
FFFFFFFF
@A00769:11:HC3HCDRXX:1:2110:9245:22075
CATTAGGG
+
FFFFFFFF
@A00769:11:HC3HCDRXX:1:2110:11243:22091
CATTAGGG
+
FFFFFFFF
@A00769:11:HC3HCDRXX:1:2110:14253:22169
CATTAGGG
+
FFFFFFFF
@A00769:11:HC3HCDRXX:1:2110:23845:22216
CATTAGGG
+
FFFFFFFF
@A00769:11:HC3HCDRXX:1:2110:26693:22232
CATTAGGG
+
FFFFFFFF
@A00769:11:HC3HCDRXX:1:2110:8766:22279
CATTAGGG
+
:FF,F,F,
@A00769:11:HC3HCDRXX:1:2110:27136:22310
CATTAGGG
+
FF,FFFF,
@A00769:11:HC3HCDRXX:1:2110:20148:22326
CATTAGGG
+
FFFFFFFF
@A00769:11:HC3HCDRXX:1:2110:2022:22435
CATTAGGG
+
FFFFFFFF
@A00769:11:HC3HCDRXX:1:2110:13720:22561
CATTAGGG
+
FFFFFF,:
@A00769:11:HC3HCDRXX:1:2110:2474:22780
CATTAGGG
+
FFFFFFFF
@A00769:11:HC3HCDRXX:1:2110:17580:22858
CATTAGGG
+
FFFFFFFF
@A00769:11:HC3HCDRXX:1:2110:19407:23109
CATTAGGG
+
FFFFFFFF
@A00769:11:HC3HCDRXX:1:2110:17626:23187
CATTAGGG
+
FFFFFFFF
@A00769:11:HC3HCDRXX:1:2110:28610:23234
CATTAGGG
+
FFFFFFFF
@A00769:11:HC3HCDRXX:1:2110:13928:23359
CATTAGGG
+
FFFFFFFF
@A00769:11:HC3HCDRXX:1:2110:25907:23375
CATTAGGG
+
FFFFFFFF
@A00769:11:HC3HCDRXX:1:2110:22679:23422
CATTAGGG
+
:F:F,F,F
@A00769:11:HC3HCDRXX:1:2110:19217:23437
CATTAGGG
+
FFFFFFFF
@A00769:11:HC3HCDRXX:1:2110:32380:23469
CATTAGGG
+
FFFFF:FF
@A00769:11:HC3HCDRXX:1:2110:30707:23484
CATTAGGG
+
FFFFFFFF
@A00769:11:HC3HCDRXX:1:2110:8278:23531
CATTAGGG
+
FFFFFFFF
@A00769:11:HC3HCDRXX:1:2110:1443:23563
CATTAGGG
+
FFFFFFFF
@A00769:11:HC3HCDRXX:1:2110:24532:23563
CATTAGGG
+
FFFFFFFF
@A00769:11:HC3HCDRXX:1:2110:9055:23594
CATTAGGG
+
FFFFFFFF
@A00769:11:HC3HCDRXX:1:2110:5737:23610
CATTAGGG
+
FFFFFFFF
@A00769:11:HC3HCDRXX:1:2110:13657:23610
CATTAGGG
+
FFF:FFF:
@A00769:11:HC3HCDRXX:1:2110:26982:23610
CATTAGGG
+
FFFFFFFF
@A00769:11:HC3HCDRXX:1:2110:19976:23625
CATTAGGG
+
FFFFFFFF
@A00769:11:HC3HCDRXX:1:2110:15962:23657
CATTAGGG
+
FFFFFFFF
@A00769:11:HC3HCDRXX:1:2110:3061:23735
CATTAGGG
+
FFFFFFFF
@A00769:11:HC3HCDRXX:1:2110:3278:23735
CATTAGGG
+
FFFFFFFF
@A00769:11:HC3HCDRXX:1:2110:29984:23735
CATTAGGG
+
FFFFFFFF
@A00769:11:HC3HCDRXX:1:2110:14036:23860
CATTAGGG
+
FFFFFFFF
@A00769:11:HC3HCDRXX:1:2110:27905:23985
CATTAGGG
+
FFFFFFFF
@A00769:11:HC3HCDRXX:1:2110:5484:24017
CATTAGGG
+
FFFFFFFF
@A00769:11:HC3HCDRXX:1:2110:23520:24032
CATTAGGG
+
FFFFFFFF
@A00769:11:HC3HCDRXX:1:2110:5764:24220
CATTAGGG
+
:FFFF,,:
@A00769:11:HC3HCDRXX:1:2110:27462:24251
CATTAGGG
+
FFFFFFFF
@A00769:11:HC3HCDRXX:1:2110:15962:24345
CATTAGGG
+
FFFFFFFF
@A00769:11:HC3HCDRXX:1:2110:16676:24361
CATTAGGG
+
FFFFFFFF
@A00769:11:HC3HCDRXX:1:2110:9444:24424
CATTAGGG
+
FFFFFFFF
@A00769:11:HC3HCDRXX:1:2110:15628:24455
CATTAGGG
+
,FFFFFFF
@A00769:11:HC3HCDRXX:1:2110:21332:24533
CATTAGGG
+
FFFFFFFF
@A00769:11:HC3HCDRXX:1:2110:5267:24549
CATTAGGG
+
FFFFFFFF
@A00769:11:HC3HCDRXX:1:2110:13503:24627
CATTAGGG
+
FFFFFFFF
@A00769:11:HC3HCDRXX:1:2110:16206:24768
CATTAGGG
+
FFFFFFFF
@A00769:11:HC3HCDRXX:1:2110:27877:24784
CATTAGGG
+
FFFFFFFF
@A00769:11:HC3HCDRXX:1:2110:8630:24799
CATTAGGG
+
FFFFFFFF
@A00769:11:HC3HCDRXX:1:2110:5882:24831
CATTAGGG
+
FFFFFFFF
@A00769:11:HC3HCDRXX:1:2110:18331:24846
CATTAGGG
+
FFFFFFFF
@A00769:11:HC3HCDRXX:1:2110:27100:24940
CATTAGGG
+
FFFFFFFF
@A00769:11:HC3HCDRXX:1:2110:18656:24972
CATTAGGG
+
FFFF:F:,
@A00769:11:HC3HCDRXX:1:2110:15528:25034
CATTAGGG
+
FFFFFFFF
@A00769:11:HC3HCDRXX:1:2110:25238:25034
CATTAGGG
+
FFFFFFFF
@A00769:11:HC3HCDRXX:1:2110:18584:25097
CATTAGGG
+
FFFFFFFF
@A00769:11:HC3HCDRXX:1:2110:10465:25128
CATTAGGG
+
FFFFFFFF
@A00769:11:HC3HCDRXX:1:2110:16306:25160
CATTAGGG
+
FFFFFFFF
@A00769:11:HC3HCDRXX:1:2110:2944:25191
CATTAGGG
+
FFFFFFFF
@A00769:11:HC3HCDRXX:1:2110:5258:25191
CATTAGGG
+
FFFFFFFF
@A00769:11:HC3HCDRXX:1:2110:11451:25394
CATTAGGG
+
FFFFFFFF
@A00769:11:HC3HCDRXX:1:2110:31602:25441
CATTAGGG
+
FF,F:FFF
@A00769:11:HC3HCDRXX:1:2110:13322:25504
CATTAGGG
+
FFF:FFFF
@A00769:11:HC3HCDRXX:1:2110:21522:25520
CATTAGGG
+
FFFFFFFF
@A00769:11:HC3HCDRXX:1:2110:29134:25551
CATTAGGG
+
FFFFFFFF
@A00769:11:HC3HCDRXX:1:2110:5367:25567
CATTAGGG
+
FFFFFFFF
@A00769:11:HC3HCDRXX:1:2110:26395:25567
CATTAGGG
+
FFFFFFFF
@A00769:11:HC3HCDRXX:1:2110:31548:25629
CATTAGGG
+
FFFFFFFF
@A00769:11:HC3HCDRXX:1:2110:28049:25676
CATTAGGG
+
FFFFFFFF
@A00769:11:HC3HCDRXX:1:2110:14995:25708
CATTAGGG
+
FFFFFFFF
@A00769:11:HC3HCDRXX:1:2110:2799:25880
CATTAGGG
+
FFFFFFFF
@A00769:11:HC3HCDRXX:1:2110:27543:25895
CATTAGGG
+
FFFFFFFF
@A00769:11:HC3HCDRXX:1:2110:5855:25911
CATTAGGG
+
FFFFFFFF
@A00769:11:HC3HCDRXX:1:2110:5412:25958
CATTAGGG
+
FFFFFFFF
@A00769:11:HC3HCDRXX:1:2110:7193:25974
CATTAGGG
+
FFFFFFFF
@A00769:11:HC3HCDRXX:1:2110:12671:25974
CATTAGGG
+
FFFFFFFF
@A00769:11:HC3HCDRXX:1:2110:6524:26193
CATTAGGG
+
FFFF:FFF
@A00769:11:HC3HCDRXX:1:2110:13395:26224
CATTAGGG
+
FFFFFFFF
@A00769:11:HC3HCDRXX:1:2110:30563:26271
CATTAGGG
+
FFFFFFFF
@A00769:11:HC3HCDRXX:1:2110:5023:26287
CATTAGGG
+
FFFFFFFF
@A00769:11:HC3HCDRXX:1:2110:14796:26303
CATTAGGG
+
FFFFFFFF
@A00769:11:HC3HCDRXX:1:2110:21386:26349
CATTAGGG
+
FFFFFFFF
@A00769:11:HC3HCDRXX:1:2110:16550:26428
CATTAGGG
+
FFFFFFFF
@A00769:11:HC3HCDRXX:1:2110:8061:26506
CATTAGGG
+
FFFFFFFF
@A00769:11:HC3HCDRXX:1:2110:13856:26522
CATTAGGG
+
FF:FFFFF
@A00769:11:HC3HCDRXX:1:2110:7473:26584
CATTAGGG
+
FFFFFFFF
@A00769:11:HC3HCDRXX:1:2110:19551:26616
CATTAGGG
+
FFFFFFFF
@A00769:11:HC3HCDRXX:1:2110:3251:26663
CATTAGGG
+
FFFF:FFF
@A00769:11:HC3HCDRXX:1:2110:9073:26663
CATTAGGG
+
FFFFFFFF
@A00769:11:HC3HCDRXX:1:2110:4752:26757
CATTAGGG
+
FFFFFFFF
@A00769:11:HC3HCDRXX:1:2110:8657:26788
CATTAGGG
+
FFFFFFFF
@A00769:11:HC3HCDRXX:1:2110:5828:26866
CATTAGGG
+
FFFFFFFF
@A00769:11:HC3HCDRXX:1:2110:5150:27007
CATTAGGG
+
FFFFFFFF
@A00769:11:HC3HCDRXX:1:2110:15302:27054
CATTAGGG
+
FFFFFFFF
@A00769:11:HC3HCDRXX:1:2110:15420:27070
CATTAGGG
+
FFFFFFFF
@A00769:11:HC3HCDRXX:1:2110:22173:27085
CATTAGGG
+
FFF,FFF:
@A00769:11:HC3HCDRXX:1:2110:21368:27226
CATTAGGG
+
FFFFFFFF
@A00769:11:HC3HCDRXX:1:2110:12979:27383
CATTAGGG
+
F:FFFFFF
@A00769:11:HC3HCDRXX:1:2110:5258:27414
CATTAGGG
+
FFFFFFFF
@A00769:11:HC3HCDRXX:1:2110:4119:27508
CATTAGGG
+
FFFFFFFF
@A00769:11:HC3HCDRXX:1:2110:25816:27508
CATTAGGG
+
FFFFFFFF
@A00769:11:HC3HCDRXX:1:2110:31910:27508
CATTAGGG
+
FF:FFFFF
@A00769:11:HC3HCDRXX:1:2110:23475:27586
CATTAGGG
+
FFFFFFFF
@A00769:11:HC3HCDRXX:1:2110:18204:27759
CATTAGGG
+
FF:FFFF:
@A00769:11:HC3HCDRXX:1:2110:16197:27853
CATTAGGG
+
FFFFFFFF
@A00769:11:HC3HCDRXX:1:2110:16369:27868
CATTAGGG
+
FFFFFFFF
@A00769:11:HC3HCDRXX:1:2110:17074:27931
CATTAGGG
+
FFFFFFFF
@A00769:11:HC3HCDRXX:1:2110:15908:28040
CATTAGGG
+
FFFFFFFF
@A00769:11:HC3HCDRXX:1:2110:13756:28072
CATTAGGG
+
FF:FFFFF
@A00769:11:HC3HCDRXX:1:2110:4164:28087
CATTAGGG
+
FFFFFFFF
@A00769:11:HC3HCDRXX:1:2110:16378:28103
CATTAGGG
+
FFFFFFFF
@A00769:11:HC3HCDRXX:1:2110:16224:28150
CATTAGGG
+
FFFFFFFF
@A00769:11:HC3HCDRXX:1:2110:7157:28197
CATTAGGG
+
FFFFFFFF
@A00769:11:HC3HCDRXX:1:2110:2763:28291
CATTAGGG
+
FFFFFFFF
@A00769:11:HC3HCDRXX:1:2110:10267:28322
CATTAGGG
+
FFFF:FFF
@A00769:11:HC3HCDRXX:1:2110:10411:28354
CATTAGGG
+
FFFFFFFF
@A00769:11:HC3HCDRXX:1:2110:4444:28416
CATTAGGG
+
FFFFFFFF
@A00769:11:HC3HCDRXX:1:2110:28384:28479
CATTAGGG
+
FFFFFFFF
@A00769:11:HC3HCDRXX:1:2110:21757:28494
CATTAGGG
+
FFFFFFFF
@A00769:11:HC3HCDRXX:1:2110:21079:28510
CATTAGGG
+
FFFFFFFF
@A00769:11:HC3HCDRXX:1:2110:13277:28557
CATTAGGG
+
FFFFFFFF
@A00769:11:HC3HCDRXX:1:2110:26883:28729
CATTAGGG
+
FFFFFFFF
@A00769:11:HC3HCDRXX:1:2110:4725:28808
CATTAGGG
+
FFFFFFFF
@A00769:11:HC3HCDRXX:1:2110:2582:28823
CATTAGGG
+
FFFFFFFF
@A00769:11:HC3HCDRXX:1:2110:28085:28839
CATTAGGG
+
FFFFFFFF
@A00769:11:HC3HCDRXX:1:2110:4607:28855
CATTAGGG
+
FFFFFFFF
@A00769:11:HC3HCDRXX:1:2110:19099:28933
CATTAGGG
+
FFFFFFFF
@A00769:11:HC3HCDRXX:1:2110:10990:28948
CATTAGGG
+
FFFFFFFF
@A00769:11:HC3HCDRXX:1:2110:20247:28948
CATTAGGG
+
:FFFFFFF
@A00769:11:HC3HCDRXX:1:2110:23104:29199
CATTAGGG
+
FFFFFFFF
@A00769:11:HC3HCDRXX:1:2110:9408:29215
CATTAGGG
+
FFFFFFFF
@A00769:11:HC3HCDRXX:1:2110:23348:29246
CATTAGGG
+
FFFFFFFF
@A00769:11:HC3HCDRXX:1:2110:8495:29262
CATTAGGG
+
FFFFFFFF
@A00769:11:HC3HCDRXX:1:2110:11867:29434
CATTAGGG
+
FFFFFFFF
@A00769:11:HC3HCDRXX:1:2110:7880:29450
CATTAGGG
+
FFFFFFFF
@A00769:11:HC3HCDRXX:1:2110:25111:29543
CATTAGGG
+
FF:FFFFF
@A00769:11:HC3HCDRXX:1:2110:28890:29700
CATTAGGG
+
FFFFFFFF
@A00769:11:HC3HCDRXX:1:2110:20880:29763
CATTAGGG
+
FFFFFFFF
@A00769:11:HC3HCDRXX:1:2110:11831:29810
CATTAGGG
+
FFFFFFFF
@A00769:11:HC3HCDRXX:1:2110:26512:29810
CATTAGGG
+
FFFFFF:F
@A00769:11:HC3HCDRXX:1:2110:20446:29982
CATTAGGG
+
FFFFFFFF
@A00769:11:HC3HCDRXX:1:2110:12500:29997
CATTAGGG
+
FFFFFFFF
@A00769:11:HC3HCDRXX:1:2110:13756:30013
CATTAGGG
+
FFFFFFFF
@A00769:11:HC3HCDRXX:1:2110:23330:30060
CATTAGGG
+
FFFFFFFF
@A00769:11:HC3HCDRXX:1:2110:32588:30060
CATTAGGG
+
FFF:FFFF
@A00769:11:HC3HCDRXX:1:2110:31385:30295
CATTAGGG
+
FFFFFFFF
@A00769:11:HC3HCDRXX:1:2110:26422:30311
CATTAGGG
+
FFFFFFFF
@A00769:11:HC3HCDRXX:1:2110:26621:30405
CATTAGGG
+
FFFFFFFF
@A00769:11:HC3HCDRXX:1:2110:24008:30452
CATTAGGG
+
FFFFFFFF
@A00769:11:HC3HCDRXX:1:2110:5014:30467
CATTAGGG
+
FFFFFFFF
@A00769:11:HC3HCDRXX:1:2110:9887:30545
CATTAGGG
+
FFFFFFFF
@A00769:11:HC3HCDRXX:1:2110:21820:30639
CATTAGGG
+
FFFFFFFF
@A00769:11:HC3HCDRXX:1:2110:20907:30686
CATTAGGG
+
FFFFFFFF
@A00769:11:HC3HCDRXX:1:2110:19018:30733
CATTAGGG
+
F::FF:FF
@A00769:11:HC3HCDRXX:1:2110:18385:30796
CATTAGGG
+
FFFFFFFF
@A00769:11:HC3HCDRXX:1:2110:7536:30827
CATTAGGG
+
FFFFFFFF
@A00769:11:HC3HCDRXX:1:2110:27471:31000
CATTAGGG
+
FFFFFFFF
@A00769:11:HC3HCDRXX:1:2110:7970:31078
CATTAGGG
+
FFFF:FFF
@A00769:11:HC3HCDRXX:1:2110:30535:31140
CATTAGGG
+
FFFFFFFF
@A00769:11:HC3HCDRXX:1:2110:26187:31156
CATTAGGG
+
FFFFFFFF
@A00769:11:HC3HCDRXX:1:2110:31141:31156
CATTAGGG
+
FFFFFFFF
@A00769:11:HC3HCDRXX:1:2110:23918:31172
CATTAGGG
+
FFFFFFFF
@A00769:11:HC3HCDRXX:1:2110:5764:31266
CATTAGGG
+
FFFFFFFF
@A00769:11:HC3HCDRXX:1:2110:12337:31313
CATTAGGG
+
FFFFFFFF
@A00769:11:HC3HCDRXX:1:2110:23728:31313
CATTAGGG
+
FFFFFFFF
@A00769:11:HC3HCDRXX:1:2110:29830:31422
CATTAGGG
+
FFFFFFFF
@A00769:11:HC3HCDRXX:1:2110:15537:31438
CATTAGGG
+
FFFFFFFF
@A00769:11:HC3HCDRXX:1:2110:18954:31438
CATTAGGG
+
FFFFFFFF
@A00769:11:HC3HCDRXX:1:2110:3125:31548
CATTAGGG
+
FFFFFFFF
@A00769:11:HC3HCDRXX:1:2110:31051:31688
CATTAGGG
+
FFFFFFFF
@A00769:11:HC3HCDRXX:1:2110:17101:31735
CATTAGGG
+
FFFFFFFF
@A00769:11:HC3HCDRXX:1:2110:23511:31845
CATTAGGG
+
FFFFFFFF
@A00769:11:HC3HCDRXX:1:2110:25409:31845
CATTAGGG
+
FFFFFFFF
@A00769:11:HC3HCDRXX:1:2110:23466:31923
CATTAGGG
+
FFFFFFFF
@A00769:11:HC3HCDRXX:1:2110:3577:31986
CATTAGGG
+
FFFFFFFF
@A00769:11:HC3HCDRXX:1:2110:16269:31986
CATTAGGG
+
FFFFFFFF
@A00769:11:HC3HCDRXX:1:2110:3794:32174
CATTAGGG
+
FFFFFFFF
@A00769:11:HC3HCDRXX:1:2110:19904:32236
CATTAGGG
+
FFFFFFFF
@A00769:11:HC3HCDRXX:1:2110:26078:32315
CATTAGGG
+
FFFFFFFF
@A00769:11:HC3HCDRXX:1:2110:20491:32471
CATTAGGG
+
FFFFFFFF
@A00769:11:HC3HCDRXX:1:2110:2211:32534
CATTAGGG
+
FF:FFFFF
@A00769:11:HC3HCDRXX:1:2110:25970:32628
CATTAGGG
+
FFFFFFFF
@A00769:11:HC3HCDRXX:1:2110:2772:32878
CATTAGGG
+
FFFFFFFF
@A00769:11:HC3HCDRXX:1:2110:5294:32925
CATTAGGG
+
FFFFFFFF
@A00769:11:HC3HCDRXX:1:2110:1931:32957
CATTAGGG
+
FFFFFFFF
@A00769:11:HC3HCDRXX:1:2110:7211:32988
CATTAGGG
+
FFFFFFFF
@A00769:11:HC3HCDRXX:1:2110:12852:33051
CATTAGGG
+
FFFFFFFF
@A00769:11:HC3HCDRXX:1:2110:2754:33066
CATTAGGG
+
FFFFFFFF
@A00769:11:HC3HCDRXX:1:2110:14507:33098
CATTAGGG
+
FFFFFFFF
@A00769:11:HC3HCDRXX:1:2110:24523:33098
CATTAGGG
+
FF,F:,:F
@A00769:11:HC3HCDRXX:1:2110:5249:33129
CATTAGGG
+
FF,,FF:F
@A00769:11:HC3HCDRXX:1:2110:28619:33144
CATTAGGG
+
FFFFFFFF
@A00769:11:HC3HCDRXX:1:2110:7509:33160
CATTAGGG
+
FFFFFFFF
@A00769:11:HC3HCDRXX:1:2110:29405:33348
CATTAGGG
+
FF:FFFFF
@A00769:11:HC3HCDRXX:1:2110:18249:33379
CATTAGGG
+
FFFFFFFF
@A00769:11:HC3HCDRXX:1:2110:17409:33395
CATTAGGG
+
FFFFFFFF
@A00769:11:HC3HCDRXX:1:2110:9516:33442
CATTAGGG
+
FFFFFFFF
@A00769:11:HC3HCDRXX:1:2110:24957:33473
CATTAGGG
+
FFFFFFFF
@A00769:11:HC3HCDRXX:1:2110:26295:33567
CATTAGGG
+
FFFFFFFF
@A00769:11:HC3HCDRXX:1:2110:9200:33583
CATTAGGG
+
FFFFFFFF
@A00769:11:HC3HCDRXX:1:2110:32117:33724
CATTAGGG
+
FFFFFFFF
@A00769:11:HC3HCDRXX:1:2110:32271:33833
CATTAGGG
+
FFFFFFFF
@A00769:11:HC3HCDRXX:1:2110:3097:33849
CATTAGGG
+
FFFFFFFF
@A00769:11:HC3HCDRXX:1:2110:4580:33880
CATTAGGG
+
FFFFFFFF
@A00769:11:HC3HCDRXX:1:2110:29903:33896
CATTAGGG
+
FFFFFFFF
@A00769:11:HC3HCDRXX:1:2110:14986:33959
CATTAGGG
+
FFFFFFFF
@A00769:11:HC3HCDRXX:1:2110:20844:33959
CATTAGGG
+
FFFF,F:,
@A00769:11:HC3HCDRXX:1:2110:27398:34131
CATTAGGG
+
FFFFFFFF
@A00769:11:HC3HCDRXX:1:2110:7310:34162
CATTAGGG
+
FFFFFFFF
@A00769:11:HC3HCDRXX:1:2110:4878:34240
CATTAGGG
+
FFFFFFFF
@A00769:11:HC3HCDRXX:1:2110:18222:34240
CATTAGGG
+
FFFFFFFF
@A00769:11:HC3HCDRXX:1:2110:24252:34287
CATTAGGG
+
FFFFFFFF
@A00769:11:HC3HCDRXX:1:2110:26169:34287
CATTAGGG
+
FFFFFFFF
@A00769:11:HC3HCDRXX:1:2110:9381:34334
CATTAGGG
+
FFF:FFFF
@A00769:11:HC3HCDRXX:1:2110:23665:34428
CATTAGGG
+
FFFFFFFF
@A00769:11:HC3HCDRXX:1:2110:10890:34507
CATTAGGG
+
FFFFFFFF
@A00769:11:HC3HCDRXX:1:2110:6370:34538
CATTAGGG
+
:FFFFF:F
@A00769:11:HC3HCDRXX:1:2110:12436:34616
CATTAGGG
+
FFFFFFFF
@A00769:11:HC3HCDRXX:1:2110:4942:34788
CATTAGGG
+
FF:FFFFF
@A00769:11:HC3HCDRXX:1:2110:9254:34929
CATTAGGG
+
FFFFFFFF
@A00769:11:HC3HCDRXX:1:2110:8513:34961
CATTAGGG
+
FFFFFFFF
@A00769:11:HC3HCDRXX:1:2110:11451:35008
CATTAGGG
+
FFFFFFFF
@A00769:11:HC3HCDRXX:1:2110:26304:35023
CATTAGGG
+
FFFFFFFF
@A00769:11:HC3HCDRXX:1:2110:4038:35196
CATTAGGG
+
FFFFFFFF
@A00769:11:HC3HCDRXX:1:2110:24623:35211
CATTAGGG
+
FFFFFFFF
@A00769:11:HC3HCDRXX:1:2110:12355:35415
CATTAGGG
+
FFFFFFFF
@A00769:11:HC3HCDRXX:1:2110:6063:35446
CATTAGGG
+
FFFFFFFF
@A00769:11:HC3HCDRXX:1:2110:26711:35446
CATTAGGG
+
FFFF:FFF
@A00769:11:HC3HCDRXX:1:2110:11722:35509
CATTAGGG
+
FFFFFFFF
@A00769:11:HC3HCDRXX:1:2110:14470:35540
CATTAGGG
+
FFFFFFFF
@A00769:11:HC3HCDRXX:1:2110:21341:35540
CATTAGGG
+
FFFFFFFF
@A00769:11:HC3HCDRXX:1:2110:32280:35540
CATTAGGG
+
FFF:FFF:
@A00769:11:HC3HCDRXX:1:2110:26521:35556
CATTAGGG
+
FFFFFFFF
@A00769:11:HC3HCDRXX:1:2110:30517:35587
CATTAGGG
+
FFFFFFFF
@A00769:11:HC3HCDRXX:1:2110:30544:35697
CATTAGGG
+
FF:FFFFF
@A00769:11:HC3HCDRXX:1:2110:24587:35775
CATTAGGG
+
FFFFFFFF
@A00769:11:HC3HCDRXX:1:2110:9625:35790
CATTAGGG
+
FFFFFFFF
@A00769:11:HC3HCDRXX:1:2110:9661:35853
CATTAGGG
+
FFFFFFFF
@A00769:11:HC3HCDRXX:1:2110:13711:35884
CATTAGGG
+
FFFFFFFF
@A00769:11:HC3HCDRXX:1:2110:25446:35884
CATTAGGG
+
FFFFFFFF
@A00769:11:HC3HCDRXX:1:2110:10592:35963
CATTAGGG
+
FFFFFFFF
@A00769:11:HC3HCDRXX:1:2110:29315:35978
CATTAGGG
+
FFFFFFFF
@A00769:11:HC3HCDRXX:1:2110:8458:36151
CATTAGGG
+
FFFFFFFF
@A00769:11:HC3HCDRXX:1:2110:9724:36182
CATTAGGG
+
FF,FFFFF
@A00769:11:HC3HCDRXX:1:2110:1768:36276
CATTAGGG
+
FF:FFFFF
@A00769:11:HC3HCDRXX:1:2110:4752:36370
CATTAGGG
+
FFFFFFFF
@A00769:11:HC3HCDRXX:1:2110:19949:36479
CATTAGGG
+
FF,:FFFF
@A00769:11:HC3HCDRXX:1:2110:27968:36495
CATTAGGG
+
FFFFFFFF
@A00769:11:HC3HCDRXX:1:2110:26024:36699
CATTAGGG
+
FFFFF,:F
@A00769:11:HC3HCDRXX:1:2110:8540:36730
CATTAGGG
+
FFFFFFFF
@A00769:11:HC3HCDRXX:1:2110:27561:36730
CATTAGGG
+
,,,,FFF:
@A00769:11:HC3HCDRXX:1:2110:7247:37027
CATTAGGG
+
FF:FFFFF
@A00769:11:HC3HCDRXX:1:2110:23719:37027
CATTAGGG
+
FFFFFFFF
@A00769:11:HC3HCDRXX:1:2110:7256:37043
CATTAGGG
+
FF,FFFFF
@A00769:11:HC3HCDRXX:1:2111:23014:1016
CATTAGGG
+
FFFFFFFF
@A00769:11:HC3HCDRXX:1:2111:32163:1141
CATTAGGG
+
FFFF:FFF
@A00769:11:HC3HCDRXX:1:2111:14968:1235
CATTAGGG
+
FFFFFFFF
@A00769:11:HC3HCDRXX:1:2111:18611:1282
CATTAGGG
+
FF:FFFFF
@A00769:11:HC3HCDRXX:1:2111:31720:1344
CATTAGGG
+
FFFFFFFF
@A00769:11:HC3HCDRXX:1:2111:22797:1391
CATTAGGG
+
FFFFFFFF
@A00769:11:HC3HCDRXX:1:2111:11831:1407
CATTAGGG
+
:FFFFFFF
@A00769:11:HC3HCDRXX:1:2111:12943:1454
CATTAGGG
+
FFFFFFFF
@A00769:11:HC3HCDRXX:1:2111:4110:1501
CATTAGGG
+
FFFFFFFF
@A00769:11:HC3HCDRXX:1:2111:11984:1548
CATTAGGG
+
FFFFFFFF
@A00769:11:HC3HCDRXX:1:2111:26042:1689
CATTAGGG
+
FFFFFFFF
@A00769:11:HC3HCDRXX:1:2111:25644:1720
CATTAGGG
+
FFFFFFFF
@A00769:11:HC3HCDRXX:1:2111:26883:1736
CATTAGGG
+
FFFFFFFF
@A00769:11:HC3HCDRXX:1:2111:15004:1767
CATTAGGG
+
FFFFFFFF
@A00769:11:HC3HCDRXX:1:2111:9697:1783
CATTAGGG
+
FFFFFFFF
@A00769:11:HC3HCDRXX:1:2111:19931:1846
CATTAGGG
+
FF:FFFFF
@A00769:11:HC3HCDRXX:1:2111:23348:1846
CATTAGGG
+
FFFFFFFF
@A00769:11:HC3HCDRXX:1:2111:2410:1939
CATTAGGG
+
FFFFFFFF
@A00769:11:HC3HCDRXX:1:2111:24388:1955
CATTAGGG
+
FFFFFFFF
@A00769:11:HC3HCDRXX:1:2111:24397:1971
CATTAGGG
+
FFFFFFFF
@A00769:11:HC3HCDRXX:1:2111:20808:1986
CATTAGGG
+
FFFFFFFF
@A00769:11:HC3HCDRXX:1:2111:3848:2018
CATTAGGG
+
FFFFFFFF
@A00769:11:HC3HCDRXX:1:2111:5267:2033
CATTAGGG
+
FFFFFFFF
@A00769:11:HC3HCDRXX:1:2111:4047:2112
CATTAGGG
+
FFFFFFFF
@A00769:11:HC3HCDRXX:1:2111:32217:2112
CATTAGGG
+
FFFFFFFF
@A00769:11:HC3HCDRXX:1:2111:32886:2143
CATTAGGG
+
FFFFFFFF
@A00769:11:HC3HCDRXX:1:2111:10167:2190
CATTAGGG
+
FFFFFFFF
@A00769:11:HC3HCDRXX:1:2111:1777:2221
CATTAGGG
+
FFFFFFFF
@A00769:11:HC3HCDRXX:1:2111:22914:2253
CATTAGGG
+
FFFFFF:F
@A00769:11:HC3HCDRXX:1:2111:30029:2487
CATTAGGG
+
FFFFFFFF
@A00769:11:HC3HCDRXX:1:2111:4309:2503
CATTAGGG
+
FFFFFFFF
@A00769:11:HC3HCDRXX:1:2111:10700:2519
CATTAGGG
+
FFFFFFFF
@A00769:11:HC3HCDRXX:1:2111:12635:2550
CATTAGGG
+
FF:FFFFF
@A00769:11:HC3HCDRXX:1:2111:25156:2628
CATTAGGG
+
FFFFFFFF
@A00769:11:HC3HCDRXX:1:2111:25536:2660
CATTAGGG
+
FFFFFFFF
@A00769:11:HC3HCDRXX:1:2111:11342:2691
CATTAGGG
+
FFFFFFFF
@A00769:11:HC3HCDRXX:1:2111:22426:2785
CATTAGGG
+
FFFFFFFF
@A00769:11:HC3HCDRXX:1:2111:24089:2785
CATTAGGG
+
FFFFFFFF
@A00769:11:HC3HCDRXX:1:2111:8730:2801
CATTAGGG
+
FFFFFFFF
@A00769:11:HC3HCDRXX:1:2111:1307:2816
CATTAGGG
+
FFFFFFFF
@A00769:11:HC3HCDRXX:1:2111:22408:2848
CATTAGGG
+
FFFFFFFF
@A00769:11:HC3HCDRXX:1:2111:27154:2863
CATTAGGG
+
FFFFFFFF
@A00769:11:HC3HCDRXX:1:2111:15537:2879
CATTAGGG
+
FFFFFFFF
@A00769:11:HC3HCDRXX:1:2111:16315:2973
CATTAGGG
+
FFFFFFFF
@A00769:11:HC3HCDRXX:1:2111:30065:2988
CATTAGGG
+
FFFFFFFF
@A00769:11:HC3HCDRXX:1:2111:21766:3020
CATTAGGG
+
FF,FFFFF
@A00769:11:HC3HCDRXX:1:2111:25626:3035
CATTAGGG
+
FFFF:FFF
@A00769:11:HC3HCDRXX:1:2111:25934:3098
CATTAGGG
+
FFFFFFFF
@A00769:11:HC3HCDRXX:1:2111:6587:3223
CATTAGGG
+
FFFFFFFF
@A00769:11:HC3HCDRXX:1:2111:31964:3239
CATTAGGG
+
FFFF:FFF
@A00769:11:HC3HCDRXX:1:2111:21956:3255
CATTAGGG
+
FFFFFFFF
@A00769:11:HC3HCDRXX:1:2111:8721:3474
CATTAGGG
+
FFFFFFFF
@A00769:11:HC3HCDRXX:1:2111:19425:3505
CATTAGGG
+
FFFFFF:F
@A00769:11:HC3HCDRXX:1:2111:26820:3505
CATTAGGG
+
FFFFFFFF
@A00769:11:HC3HCDRXX:1:2111:4209:3521
CATTAGGG
+
FFFFFFFF
@A00769:11:HC3HCDRXX:1:2111:25762:3677
CATTAGGG
+
FFFF:FFF
@A00769:11:HC3HCDRXX:1:2111:16893:3881
CATTAGGG
+
FFFFFFFF
@A00769:11:HC3HCDRXX:1:2111:18566:3928
CATTAGGG
+
FFFFFFFF
@A00769:11:HC3HCDRXX:1:2111:12084:3944
CATTAGGG
+
FFFFFFFF
@A00769:11:HC3HCDRXX:1:2111:4282:3959
CATTAGGG
+
FFFFFFFF
@A00769:11:HC3HCDRXX:1:2111:28546:3959
CATTAGGG
+
FFFFFFFF
@A00769:11:HC3HCDRXX:1:2111:28782:4022
CATTAGGG
+
FFF:FF:F
@A00769:11:HC3HCDRXX:1:2111:32054:4022
CATTAGGG
+
FFFFFFFF
@A00769:11:HC3HCDRXX:1:2111:25102:4194
CATTAGGG
+
FFFFFFFF
@A00769:11:HC3HCDRXX:1:2111:15474:4210
CATTAGGG
+
FFFFFFF:
@A00769:11:HC3HCDRXX:1:2111:19868:4304
CATTAGGG
+
FFFFFFFF
@A00769:11:HC3HCDRXX:1:2111:1561:4351
CATTAGGG
+
FFFFFFFF
@A00769:11:HC3HCDRXX:1:2111:6144:4366
CATTAGGG
+
FFFFFFFF
@A00769:11:HC3HCDRXX:1:2111:24198:4413
CATTAGGG
+
FFFFFFFF
@A00769:11:HC3HCDRXX:1:2111:14552:4586
CATTAGGG
+
FFFFFFFF
@A00769:11:HC3HCDRXX:1:2111:12698:4664
CATTAGGG
+
FF:FFFFF
@A00769:11:HC3HCDRXX:1:2111:31051:4664
CATTAGGG
+
FFFFFFFF
@A00769:11:HC3HCDRXX:1:2111:16938:4805
CATTAGGG
+
FF,FFFFF
@A00769:11:HC3HCDRXX:1:2111:19723:4867
CATTAGGG
+
FFFFFFFF
@A00769:11:HC3HCDRXX:1:2111:30364:4914
CATTAGGG
+
FFFFFFFF
@A00769:11:HC3HCDRXX:1:2111:12165:4993
CATTAGGG
+
FFFFFFFF
@A00769:11:HC3HCDRXX:1:2111:10402:5165
CATTAGGG
+
FFFFF:FF
@A00769:11:HC3HCDRXX:1:2111:16125:5306
CATTAGGG
+
FFFFFFFF
@A00769:11:HC3HCDRXX:1:2111:31765:5306
CATTAGGG
+
F:,FFFFF
@A00769:11:HC3HCDRXX:1:2111:17463:5337
CATTAGGG
+
F,FFFFFF
@A00769:11:HC3HCDRXX:1:2111:29523:5431
CATTAGGG
+
FFFFFFFF
@A00769:11:HC3HCDRXX:1:2111:14253:5447
CATTAGGG
+
FFFFFFFF
@A00769:11:HC3HCDRXX:1:2111:11143:5478
CATTAGGG
+
FFFFFFFF
@A00769:11:HC3HCDRXX:1:2111:31584:5556
CATTAGGG
+
FF:FFFFF
@A00769:11:HC3HCDRXX:1:2111:17020:5603
CATTAGGG
+
FFFFFFFF
@A00769:11:HC3HCDRXX:1:2111:2962:5619
CATTAGGG
+
FFFFFFFF
@A00769:11:HC3HCDRXX:1:2111:9525:5619
CATTAGGG
+
FFFFFFFF
@A00769:11:HC3HCDRXX:1:2111:32678:5666
CATTAGGG
+
FFFFFFFF
@A00769:11:HC3HCDRXX:1:2111:8983:5744
CATTAGGG
+
FFFFFFFF
@A00769:11:HC3HCDRXX:1:2111:27986:5776
CATTAGGG
+
FFFFFFFF
@A00769:11:HC3HCDRXX:1:2111:30436:5791
CATTAGGG
+
FFFFFFFF
@A00769:11:HC3HCDRXX:1:2111:7102:5901
CATTAGGG
+
FFFFFFFF
@A00769:11:HC3HCDRXX:1:2111:11162:6042
CATTAGGG
+
FFFFFFFF
@A00769:11:HC3HCDRXX:1:2111:14968:6089
CATTAGGG
+
FFFFFFFF
@A00769:11:HC3HCDRXX:1:2111:1904:6104
CATTAGGG
+
FFFFFFFF
@A00769:11:HC3HCDRXX:1:2111:16884:6151
CATTAGGG
+
FFFFFFFF
@A00769:11:HC3HCDRXX:1:2111:24894:6151
CATTAGGG
+
FFFFFFFF
@A00769:11:HC3HCDRXX:1:2111:22372:6198
CATTAGGG
+
FFFFFFFF
@A00769:11:HC3HCDRXX:1:2111:4707:6449
CATTAGGG
+
FFFFFFFF
@A00769:11:HC3HCDRXX:1:2111:10068:6527
CATTAGGG
+
FFFFFFFF
@A00769:11:HC3HCDRXX:1:2111:3730:6605
CATTAGGG
+
FFFFFFFF
@A00769:11:HC3HCDRXX:1:2111:10673:6605
CATTAGGG
+
FFFFFFFF
@A00769:11:HC3HCDRXX:1:2111:17951:6621
CATTAGGG
+
FFFFFFFF
@A00769:11:HC3HCDRXX:1:2111:32633:6652
CATTAGGG
+
FFFFFFFF
@A00769:11:HC3HCDRXX:1:2111:6153:6699
CATTAGGG
+
FF:,FF::
@A00769:11:HC3HCDRXX:1:2111:6515:6699
CATTAGGG
+
FFFFFFFF
@A00769:11:HC3HCDRXX:1:2111:12491:6746
CATTAGGG
+
FF:FFFFF
@A00769:11:HC3HCDRXX:1:2111:12798:6746
CATTAGGG
+
FFFFFFFF
@A00769:11:HC3HCDRXX:1:2111:1741:6825
CATTAGGG
+
FFFFFFFF
@A00769:11:HC3HCDRXX:1:2111:1497:6840
CATTAGGG
+
FFFFFFFF
@A00769:11:HC3HCDRXX:1:2111:18548:6934
CATTAGGG
+
FFFFFFFF
@A00769:11:HC3HCDRXX:1:2111:17644:6997
CATTAGGG
+
FFFFFFFF
@A00769:11:HC3HCDRXX:1:2111:32506:6997
CATTAGGG
+
FFFFFFFF
@A00769:11:HC3HCDRXX:1:2111:2492:7028
CATTAGGG
+
FFFFFFFF
@A00769:11:HC3HCDRXX:1:2111:29017:7028
CATTAGGG
+
FFFFFFFF
@A00769:11:HC3HCDRXX:1:2111:21649:7044
CATTAGGG
+
FFFFFFFF
@A00769:11:HC3HCDRXX:1:2111:4797:7232
CATTAGGG
+
FFFFFFFF
@A00769:11:HC3HCDRXX:1:2111:24885:7263
CATTAGGG
+
FFFF:FFF
@A00769:11:HC3HCDRXX:1:2111:8323:7357
CATTAGGG
+
FFFFFFFF
@A00769:11:HC3HCDRXX:1:2111:19605:7388
CATTAGGG
+
FFFFFFFF
@A00769:11:HC3HCDRXX:1:2111:3721:7435
CATTAGGG
+
FFFFFFFF
@A00769:11:HC3HCDRXX:1:2111:3224:7513
CATTAGGG
+
FFFFFFFF
@A00769:11:HC3HCDRXX:1:2111:19985:7545
CATTAGGG
+
FFFFFFFF
@A00769:11:HC3HCDRXX:1:2111:23104:7560
CATTAGGG
+
:F:FFFFF
@A00769:11:HC3HCDRXX:1:2111:13865:7592
CATTAGGG
+
FF:FFFFF
@A00769:11:HC3HCDRXX:1:2111:5276:7623
CATTAGGG
+
FFFFFFFF
@A00769:11:HC3HCDRXX:1:2111:32633:7717
CATTAGGG
+
FFFFFFFF
@A00769:11:HC3HCDRXX:1:2111:22996:7811
CATTAGGG
+
FFFFFFFF
@A00769:11:HC3HCDRXX:1:2111:17770:7842
CATTAGGG
+
FFFFFFFF
@A00769:11:HC3HCDRXX:1:2111:5385:7936
CATTAGGG
+
FFFFFFFF
@A00769:11:HC3HCDRXX:1:2111:20491:7983
CATTAGGG
+
FF:FFFFF
@A00769:11:HC3HCDRXX:1:2111:2853:8061
CATTAGGG
+
FFFFFFFF
@A00769:11:HC3HCDRXX:1:2111:14344:8108
CATTAGGG
+
FFFFFFFF
@A00769:11:HC3HCDRXX:1:2111:17897:8124
CATTAGGG
+
FFFFFFFF
@A00769:11:HC3HCDRXX:1:2111:28085:8140
CATTAGGG
+
FFFFFFFF
@A00769:11:HC3HCDRXX:1:2111:3721:8155
CATTAGGG
+
FFFFFFFF
@A00769:11:HC3HCDRXX:1:2111:24171:8155
CATTAGGG
+
FFFFFFFF
@A00769:11:HC3HCDRXX:1:2111:9462:8234
CATTAGGG
+
FFFFFFFF
@A00769:11:HC3HCDRXX:1:2111:28284:8234
CATTAGGG
+
FFFFFFFF
@A00769:11:HC3HCDRXX:1:2111:11758:8328
CATTAGGG
+
FFFFFFFF
@A00769:11:HC3HCDRXX:1:2111:18448:8359
CATTAGGG
+
FFFFFFFF
@A00769:11:HC3HCDRXX:1:2111:5330:8375
CATTAGGG
+
FFFFFFFF
@A00769:11:HC3HCDRXX:1:2111:6849:8375
CATTAGGG
+
FFFFFFFF
@A00769:11:HC3HCDRXX:1:2111:11134:8406
CATTAGGG
+
FF:FFFFF
@A00769:11:HC3HCDRXX:1:2111:28809:8422
CATTAGGG
+
FFFFFFFF
@A00769:11:HC3HCDRXX:1:2111:4725:8453
CATTAGGG
+
FFFFFFFF
@A00769:11:HC3HCDRXX:1:2111:30418:8484
CATTAGGG
+
FFFFFFFF
@A00769:11:HC3HCDRXX:1:2111:17354:8500
CATTAGGG
+
FF:FF:FF
@A00769:11:HC3HCDRXX:1:2111:30626:8563
CATTAGGG
+
FFFFFFFF
@A00769:11:HC3HCDRXX:1:2111:8079:8656
CATTAGGG
+
FFFFFFFF
@A00769:11:HC3HCDRXX:1:2111:25473:8688
CATTAGGG
+
FFFFFFFF
@A00769:11:HC3HCDRXX:1:2111:24768:8813
CATTAGGG
+
FFFFFFFF
@A00769:11:HC3HCDRXX:1:2111:3812:8876
CATTAGGG
+
FFFFFFFF
@A00769:11:HC3HCDRXX:1:2111:11921:9017
CATTAGGG
+
:FFFFFF:
@A00769:11:HC3HCDRXX:1:2111:4896:9064
CATTAGGG
+
FFFFFFFF
@A00769:11:HC3HCDRXX:1:2111:4770:9095
CATTAGGG
+
FFFFF,FF
@A00769:11:HC3HCDRXX:1:2111:7826:9095
CATTAGGG
+
FFFFFFFF
@A00769:11:HC3HCDRXX:1:2111:30192:9126
CATTAGGG
+
FFFFFFFF
@A00769:11:HC3HCDRXX:1:2111:6054:9251
CATTAGGG
+
FFFFFFFF
@A00769:11:HC3HCDRXX:1:2111:10863:9345
CATTAGGG
+
:F,FFFFF
@A00769:11:HC3HCDRXX:1:2111:4237:9486
CATTAGGG
+
FF:FFFFF
@A00769:11:HC3HCDRXX:1:2111:9896:9549
CATTAGGG
+
FFFFFFFF
@A00769:11:HC3HCDRXX:1:2111:24867:9612
CATTAGGG
+
FFFF::,,
@A00769:11:HC3HCDRXX:1:2111:9191:9737
CATTAGGG
+
FFFFFFFF
@A00769:11:HC3HCDRXX:1:2111:10502:9846
CATTAGGG
+
FFFFFFFF
@A00769:11:HC3HCDRXX:1:2111:8196:9862
CATTAGGG
+
FFFFFFFF
@A00769:11:HC3HCDRXX:1:2111:21811:9893
CATTAGGG
+
FFFFF:FF
@A00769:11:HC3HCDRXX:1:2111:27227:10034
CATTAGGG
+
FFFFFFFF
@A00769:11:HC3HCDRXX:1:2111:27064:10128
CATTAGGG
+
FFFFFFFF
@A00769:11:HC3HCDRXX:1:2111:1289:10207
CATTAGGG
+
FFFFFFFF
@A00769:11:HC3HCDRXX:1:2111:20455:10363
CATTAGGG
+
FFFFFFFF
@A00769:11:HC3HCDRXX:1:2111:27453:10394
CATTAGGG
+
FFFFFFFF
@A00769:11:HC3HCDRXX:1:2111:10755:10504
CATTAGGG
+
F:F:FFFF
@A00769:11:HC3HCDRXX:1:2111:28800:10504
CATTAGGG
+
FF:FFF:F
@A00769:11:HC3HCDRXX:1:2111:19741:10629
CATTAGGG
+
:FFFFFFF
@A00769:11:HC3HCDRXX:1:2111:10610:10692
CATTAGGG
+
FFFFFFFF
@A00769:11:HC3HCDRXX:1:2111:1976:10708
CATTAGGG
+
FFFFFF,:
@A00769:11:HC3HCDRXX:1:2111:22806:10739
CATTAGGG
+
F:FFFFFF
@A00769:11:HC3HCDRXX:1:2111:9489:10817
CATTAGGG
+
FFFFFFFF
@A00769:11:HC3HCDRXX:1:2111:11379:10833
CATTAGGG
+
FFFFFFFF
@A00769:11:HC3HCDRXX:1:2111:17282:10880
CATTAGGG
+
:FF:FFFF
@A00769:11:HC3HCDRXX:1:2111:29903:10880
CATTAGGG
+
FFFFFFFF
@A00769:11:HC3HCDRXX:1:2111:16432:11005
CATTAGGG
+
:FFFFFFF
@A00769:11:HC3HCDRXX:1:2111:24135:11005
CATTAGGG
+
FF,FFFFF
@A00769:11:HC3HCDRXX:1:2111:3134:11083
CATTAGGG
+
:FF:F,,,
@A00769:11:HC3HCDRXX:1:2111:10312:11083
CATTAGGG
+
FFFFFFFF
@A00769:11:HC3HCDRXX:1:2111:30517:11130
CATTAGGG
+
FFFFFFFF
@A00769:11:HC3HCDRXX:1:2111:27371:11224
CATTAGGG
+
FFFFFFFF
@A00769:11:HC3HCDRXX:1:2111:20989:11256
CATTAGGG
+
FF,FFFFF
@A00769:11:HC3HCDRXX:1:2111:27190:11350
CATTAGGG
+
FFFFFFFF
@A00769:11:HC3HCDRXX:1:2111:1443:11506
CATTAGGG
+
FFFFFFFF
@A00769:11:HC3HCDRXX:1:2111:27570:11600
CATTAGGG
+
FFFFFFFF
@A00769:11:HC3HCDRXX:1:2111:2013:11647
CATTAGGG
+
FFFFFFFF
@A00769:11:HC3HCDRXX:1:2111:17960:11710
CATTAGGG
+
FFFFFFFF
@A00769:11:HC3HCDRXX:1:2111:2591:11835
CATTAGGG
+
FFFFFFFF
@A00769:11:HC3HCDRXX:1:2111:24234:11898
CATTAGGG
+
FFFFFFFF
@A00769:11:HC3HCDRXX:1:2111:20148:11960
CATTAGGG
+
FFFFFFFF
@A00769:11:HC3HCDRXX:1:2111:27651:11960
CATTAGGG
+
FFFFFFFF
@A00769:11:HC3HCDRXX:1:2111:5755:12117
CATTAGGG
+
F:FFFFFF
@A00769:11:HC3HCDRXX:1:2111:16929:12242
CATTAGGG
+
FFFFFFFF
@A00769:11:HC3HCDRXX:1:2111:21178:12273
CATTAGGG
+
FFFFFFFF
@A00769:11:HC3HCDRXX:1:2111:17110:12305
CATTAGGG
+
FFFFFFFF
@A00769:11:HC3HCDRXX:1:2111:7708:12336
CATTAGGG
+
FFFFFFFF
@A00769:11:HC3HCDRXX:1:2111:15935:12336
CATTAGGG
+
FFFFFFFF
@A00769:11:HC3HCDRXX:1:2111:31919:12524
CATTAGGG
+
FFFFFFFF
@A00769:11:HC3HCDRXX:1:2111:6325:12602
CATTAGGG
+
FFFFFFFF
@A00769:11:HC3HCDRXX:1:2111:17173:12602
CATTAGGG
+
,FFFFFFF
@A00769:11:HC3HCDRXX:1:2111:16947:12618
CATTAGGG
+
FFFFFFFF
@A00769:11:HC3HCDRXX:1:2111:2591:12712
CATTAGGG
+
FFFFF:FF
@A00769:11:HC3HCDRXX:1:2111:16387:12712
CATTAGGG
+
FFFF:FFF
@A00769:11:HC3HCDRXX:1:2111:6560:12727
CATTAGGG
+
FFFFFFFF
@A00769:11:HC3HCDRXX:1:2111:21088:12743
CATTAGGG
+
FFFFFFFF
@A00769:11:HC3HCDRXX:1:2111:21124:12806
CATTAGGG
+
FFFFFFFF
@A00769:11:HC3HCDRXX:1:2111:24876:12821
CATTAGGG
+
FFFFFFFF
@A00769:11:HC3HCDRXX:1:2111:27281:12884
CATTAGGG
+
FFFFFFFF
@A00769:11:HC3HCDRXX:1:2111:6424:12931
CATTAGGG
+
FFFFFFFF
@A00769:11:HC3HCDRXX:1:2111:4209:12947
CATTAGGG
+
FFFFFFFF
@A00769:11:HC3HCDRXX:1:2111:3134:12962
CATTAGGG
+
FFFFFFFF
@A00769:11:HC3HCDRXX:1:2111:25744:13072
CATTAGGG
+
FF:FFFFF
@A00769:11:HC3HCDRXX:1:2111:30599:13182
CATTAGGG
+
FFFFFFFF
@A00769:11:HC3HCDRXX:1:2111:1633:13213
CATTAGGG
+
FFFFFFFF
@A00769:11:HC3HCDRXX:1:2111:28827:13307
CATTAGGG
+
FFFFFFF:
@A00769:11:HC3HCDRXX:1:2111:30816:13307
CATTAGGG
+
FFFFFFFF
@A00769:11:HC3HCDRXX:1:2111:27877:13354
CATTAGGG
+
FFFFFFFF
@A00769:11:HC3HCDRXX:1:2111:28872:13354
CATTAGGG
+
FFFFFFFF
@A00769:11:HC3HCDRXX:1:2111:25916:13369
CATTAGGG
+
FFFFFFFF
@A00769:11:HC3HCDRXX:1:2111:31367:13416
CATTAGGG
+
FF,FFFFF
@A00769:11:HC3HCDRXX:1:2111:2636:13448
CATTAGGG
+
F:FFFFFF
@A00769:11:HC3HCDRXX:1:2111:30364:13463
CATTAGGG
+
FFFFFFFF
[truncated: 5,699,132 more chars]
