# Supplementary material for: Acidified drinking water attenuates motor deficits and brain pathology in a mouse model of a childhood neurodegenerative disorder
Source: Sci Rep. 2022 May 30;12:9025. doi: 10.1038/s41598-022-12981-0 (PMC9151921; doi:10.1038/s41598-022-12981-0)
Supplement: Supplementary file 4 — Supplementary Information 4. [file 41598_2022_12981_MOESM4_ESM.zip › 060519AK515F/129xC57.3.m.Tap.4045.R_Index.fastq]

@A00769:11:HC3HCDRXX:1:2101:6307:1078
CATTCTCC
+
FFFFFFFF
@A00769:11:HC3HCDRXX:1:2101:2230:1157
CATTCTCC
+
FFFFFFFF
@A00769:11:HC3HCDRXX:1:2101:20781:1219
CATTCTCC
+
FFFFFFFF
@A00769:11:HC3HCDRXX:1:2101:22589:1219
CATTCTCC
+
FFFFFFFF
@A00769:11:HC3HCDRXX:1:2101:6849:1266
CATTCTCC
+
FFFFFFFF
@A00769:11:HC3HCDRXX:1:2101:22625:1282
CATTCTCC
+
FFFFFFFF
@A00769:11:HC3HCDRXX:1:2101:29613:1360
CATTCTCC
+
FFFFFFFF
@A00769:11:HC3HCDRXX:1:2101:15474:1517
CATTCTCC
+
FFFFFFFF
@A00769:11:HC3HCDRXX:1:2101:23475:1564
CATTCTCC
+
FFFFFFFF
@A00769:11:HC3HCDRXX:1:2101:32542:1579
CATTCTCC
+
FFFFFFFF
@A00769:11:HC3HCDRXX:1:2101:20446:1799
CATTCTCC
+
FFFFFFFF
@A00769:11:HC3HCDRXX:1:2101:9236:1830
CATTCTCC
+
FFFFFFFF
@A00769:11:HC3HCDRXX:1:2101:14859:1861
CATTCTCC
+
FFFFFFFF
@A00769:11:HC3HCDRXX:1:2101:21368:1924
CATTCTCC
+
FFFFFFFF
@A00769:11:HC3HCDRXX:1:2101:4661:1986
CATTCTCC
+
FFFFFFFF
@A00769:11:HC3HCDRXX:1:2101:6795:2018
CATTCTCC
+
FFFFFFFF
@A00769:11:HC3HCDRXX:1:2101:23610:2018
CATTCTCC
+
FFFFFFFF
@A00769:11:HC3HCDRXX:1:2101:24171:2049
CATTCTCC
+
FFFFFFFF
@A00769:11:HC3HCDRXX:1:2101:23005:2409
CATTCTCC
+
FFFFFFFF
@A00769:11:HC3HCDRXX:1:2101:15953:2566
CATTCTCC
+
FFFFFFFF
@A00769:11:HC3HCDRXX:1:2101:32425:2597
CATTCTCC
+
FFFFFFFF
@A00769:11:HC3HCDRXX:1:2101:31313:2769
CATTCTCC
+
FFFFFFFF
@A00769:11:HC3HCDRXX:1:2101:8377:2785
CATTCTCC
+
FFFFF:FF
@A00769:11:HC3HCDRXX:1:2101:11903:2816
CATTCTCC
+
FFFFFFF:
@A00769:11:HC3HCDRXX:1:2101:12572:2816
CATTCTCC
+
FFFFFFFF
@A00769:11:HC3HCDRXX:1:2101:14696:2832
CATTCTCC
+
FFF,FFFF
@A00769:11:HC3HCDRXX:1:2101:2383:2863
CATTCTCC
+
FFFFFFFF
@A00769:11:HC3HCDRXX:1:2101:19895:2879
CATTCTCC
+
FFFFFFFF
@A00769:11:HC3HCDRXX:1:2101:30445:2926
CATTCTCC
+
FFFFFFFF
@A00769:11:HC3HCDRXX:1:2101:17526:2942
CATTCTCC
+
FFFFFFFF
@A00769:11:HC3HCDRXX:1:2101:20763:2942
CATTCTCC
+
FFFFFFFF
@A00769:11:HC3HCDRXX:1:2101:12744:3020
CATTCTCC
+
FFFFFFFF
@A00769:11:HC3HCDRXX:1:2101:20320:3020
CATTCTCC
+
FFFFFFFF
@A00769:11:HC3HCDRXX:1:2101:27362:3067
CATTCTCC
+
FFFFFFFF
@A00769:11:HC3HCDRXX:1:2101:20464:3082
CATTCTCC
+
FFFFFFFF
@A00769:11:HC3HCDRXX:1:2101:11496:3114
CATTCTCC
+
FFFFFFFF
@A00769:11:HC3HCDRXX:1:2101:12328:3427
CATTCTCC
+
FFFFFFFF
@A00769:11:HC3HCDRXX:1:2101:19388:3474
CATTCTCC
+
FFFFFFFF
@A00769:11:HC3HCDRXX:1:2101:29704:3490
CATTCTCC
+
FFFFFFFF
@A00769:11:HC3HCDRXX:1:2101:27787:3521
CATTCTCC
+
FFFFFFFF
@A00769:11:HC3HCDRXX:1:2101:29143:3521
CATTCTCC
+
FFFFFFFF
@A00769:11:HC3HCDRXX:1:2101:29613:3646
CATTCTCC
+
FFFFFFFF
@A00769:11:HC3HCDRXX:1:2101:27887:3724
CATTCTCC
+
FFFFFFFF
@A00769:11:HC3HCDRXX:1:2101:22399:3740
CATTCTCC
+
FFFFFFFF
@A00769:11:HC3HCDRXX:1:2101:16911:3818
CATTCTCC
+
FFFFFFFF
@A00769:11:HC3HCDRXX:1:2101:15383:3865
CATTCTCC
+
FF::FFFF
@A00769:11:HC3HCDRXX:1:2101:25789:3944
CATTCTCC
+
FFFFFFFF
@A00769:11:HC3HCDRXX:1:2101:14760:4100
CATTCTCC
+
FFFFFFFF
@A00769:11:HC3HCDRXX:1:2101:29686:4304
CATTCTCC
+
FFFFFFFF
@A00769:11:HC3HCDRXX:1:2101:21829:4319
CATTCTCC
+
FFFFFFFF
@A00769:11:HC3HCDRXX:1:2101:6460:4351
CATTCTCC
+
FFFFFFFF
@A00769:11:HC3HCDRXX:1:2101:12500:4351
CATTCTCC
+
FFFFFFFF
@A00769:11:HC3HCDRXX:1:2101:8956:4539
CATTCTCC
+
FFFFFFFF
@A00769:11:HC3HCDRXX:1:2101:18304:4539
CATTCTCC
+
FFFFFFFF
@A00769:11:HC3HCDRXX:1:2101:5321:4570
CATTCTCC
+
FFFFFFFF
@A00769:11:HC3HCDRXX:1:2101:26684:4586
CATTCTCC
+
FFF:FFFF
@A00769:11:HC3HCDRXX:1:2101:4878:4648
CATTCTCC
+
FFFFFFFF
@A00769:11:HC3HCDRXX:1:2101:4824:4679
CATTCTCC
+
FFFFFFFF
@A00769:11:HC3HCDRXX:1:2101:13015:4679
CATTCTCC
+
FFFFFFFF
@A00769:11:HC3HCDRXX:1:2101:26829:4711
CATTCTCC
+
FFFFFFFF
@A00769:11:HC3HCDRXX:1:2101:5737:4789
CATTCTCC
+
FF:FFFFF
@A00769:11:HC3HCDRXX:1:2101:32045:4852
CATTCTCC
+
FFFFFFFF
@A00769:11:HC3HCDRXX:1:2101:2338:4946
CATTCTCC
+
FFFFFFFF
@A00769:11:HC3HCDRXX:1:2101:6433:4993
CATTCTCC
+
FFFFFFFF
@A00769:11:HC3HCDRXX:1:2101:5014:5008
CATTCTCC
+
FFFFFFFF
@A00769:11:HC3HCDRXX:1:2101:10086:5024
CATTCTCC
+
FFFFFFFF
@A00769:11:HC3HCDRXX:1:2101:6144:5055
CATTCTCC
+
FFF:FFFF
@A00769:11:HC3HCDRXX:1:2101:22815:5212
CATTCTCC
+
FFFFFFFF
@A00769:11:HC3HCDRXX:1:2101:29107:5212
CATTCTCC
+
FFFFFFFF
@A00769:11:HC3HCDRXX:1:2101:20184:5353
CATTCTCC
+
FFFFFFFF
@A00769:11:HC3HCDRXX:1:2101:13702:5368
CATTCTCC
+
FFFFFFFF
@A00769:11:HC3HCDRXX:1:2101:29026:5447
CATTCTCC
+
FFFFFFFF
@A00769:11:HC3HCDRXX:1:2101:10384:5541
CATTCTCC
+
FFFFFFFF
@A00769:11:HC3HCDRXX:1:2101:13675:5572
CATTCTCC
+
FFF,FFF,
@A00769:11:HC3HCDRXX:1:2101:27046:5619
CATTCTCC
+
FFFFFFFF
@A00769:11:HC3HCDRXX:1:2101:15022:5713
CATTCTCC
+
FFFFFFFF
@A00769:11:HC3HCDRXX:1:2101:2736:5791
CATTCTCC
+
FFFFFFFF
@A00769:11:HC3HCDRXX:1:2101:5737:5791
CATTCTCC
+
FFFFFFFF
@A00769:11:HC3HCDRXX:1:2101:5403:5932
CATTCTCC
+
FFFFFFFF
@A00769:11:HC3HCDRXX:1:2101:23185:6010
CATTCTCC
+
FFFFFFFF
@A00769:11:HC3HCDRXX:1:2101:30590:6026
CATTCTCC
+
FFFFFFFF
@A00769:11:HC3HCDRXX:1:2101:20925:6042
CATTCTCC
+
FFFFFFFF
@A00769:11:HC3HCDRXX:1:2101:9643:6073
CATTCTCC
+
FFFFFFFF
@A00769:11:HC3HCDRXX:1:2101:23104:6120
CATTCTCC
+
FFFFFFFF
@A00769:11:HC3HCDRXX:1:2101:19434:6151
CATTCTCC
+
FFFFFFFF
@A00769:11:HC3HCDRXX:1:2101:14724:6261
CATTCTCC
+
FFFFFFFF
@A00769:11:HC3HCDRXX:1:2101:4390:6308
CATTCTCC
+
FFFFFFFF
@A00769:11:HC3HCDRXX:1:2101:2022:6370
CATTCTCC
+
FFFFFFFF
@A00769:11:HC3HCDRXX:1:2101:20003:6417
CATTCTCC
+
FF:FF:,F
@A00769:11:HC3HCDRXX:1:2101:32560:6527
CATTCTCC
+
FFFFFFFF
@A00769:11:HC3HCDRXX:1:2101:31313:6558
CATTCTCC
+
FFFFFFFF
@A00769:11:HC3HCDRXX:1:2101:1145:6574
CATTCTCC
+
FFFFFFFF
@A00769:11:HC3HCDRXX:1:2101:18683:6637
CATTCTCC
+
FFFFFFFF
@A00769:11:HC3HCDRXX:1:2101:12870:6652
CATTCTCC
+
FFFFFFFF
@A00769:11:HC3HCDRXX:1:2101:21025:6684
CATTCTCC
+
FFFFFFFF
@A00769:11:HC3HCDRXX:1:2101:32063:6699
CATTCTCC
+
FFFFFFFF
@A00769:11:HC3HCDRXX:1:2101:8296:6809
CATTCTCC
+
FFFFFFFF
@A00769:11:HC3HCDRXX:1:2101:17562:6825
CATTCTCC
+
FFFFFFFF
@A00769:11:HC3HCDRXX:1:2101:7374:6997
CATTCTCC
+
FFFFFFFF
@A00769:11:HC3HCDRXX:1:2101:31367:7091
CATTCTCC
+
FFFFFFFF
@A00769:11:HC3HCDRXX:1:2101:12237:7153
CATTCTCC
+
FFFFFFFF
@A00769:11:HC3HCDRXX:1:2101:19777:7247
CATTCTCC
+
FFFFFFFF
@A00769:11:HC3HCDRXX:1:2101:14913:7373
CATTCTCC
+
FFFFFFFF
@A00769:11:HC3HCDRXX:1:2101:12735:7388
CATTCTCC
+
FFFFFFFF
@A00769:11:HC3HCDRXX:1:2101:4047:7404
CATTCTCC
+
FFFFFFFF
@A00769:11:HC3HCDRXX:1:2101:28330:7404
CATTCTCC
+
FFFFFFFF
@A00769:11:HC3HCDRXX:1:2101:27570:7435
CATTCTCC
+
FFFFFFFF
@A00769:11:HC3HCDRXX:1:2101:2880:7451
CATTCTCC
+
FFFFFFFF
@A00769:11:HC3HCDRXX:1:2101:32000:7467
CATTCTCC
+
FFFFFFFF
@A00769:11:HC3HCDRXX:1:2101:32307:7467
CATTCTCC
+
FFFFFFFF
@A00769:11:HC3HCDRXX:1:2101:7419:7513
CATTCTCC
+
FFFFFFFF
@A00769:11:HC3HCDRXX:1:2101:6397:7529
CATTCTCC
+
FFFFFFFF
@A00769:11:HC3HCDRXX:1:2101:20546:7545
CATTCTCC
+
FFFFFFFF
@A00769:11:HC3HCDRXX:1:2101:12780:7592
CATTCTCC
+
FFFFFFFF
@A00769:11:HC3HCDRXX:1:2101:7057:7607
CATTCTCC
+
FF,,FFFF
@A00769:11:HC3HCDRXX:1:2101:19560:7654
CATTCTCC
+
FFFFFFFF
@A00769:11:HC3HCDRXX:1:2101:2817:7686
CATTCTCC
+
FFFFFFFF
@A00769:11:HC3HCDRXX:1:2101:31864:7764
CATTCTCC
+
FFFFFFFF
@A00769:11:HC3HCDRXX:1:2101:6144:7905
CATTCTCC
+
FFFFFFFF
@A00769:11:HC3HCDRXX:1:2101:12472:7936
CATTCTCC
+
FFFFFFFF
@A00769:11:HC3HCDRXX:1:2101:7030:8093
CATTCTCC
+
FFFFFFFF
@A00769:11:HC3HCDRXX:1:2101:15664:8140
CATTCTCC
+
:FFFFFFF
@A00769:11:HC3HCDRXX:1:2101:15528:8155
CATTCTCC
+
FFFFFFFF
@A00769:11:HC3HCDRXX:1:2101:10285:8218
CATTCTCC
+
FFFFFFFF
@A00769:11:HC3HCDRXX:1:2101:10465:8375
CATTCTCC
+
FFFFFF:F
@A00769:11:HC3HCDRXX:1:2101:13340:8437
CATTCTCC
+
FFFFFFFF
@A00769:11:HC3HCDRXX:1:2101:3531:8516
CATTCTCC
+
FFFFFFFF
@A00769:11:HC3HCDRXX:1:2101:20455:8609
CATTCTCC
+
FFFFFFFF
@A00769:11:HC3HCDRXX:1:2101:22733:8641
CATTCTCC
+
FFFFFFFF
@A00769:11:HC3HCDRXX:1:2101:32009:8735
CATTCTCC
+
,FFFFFFF
@A00769:11:HC3HCDRXX:1:2101:4679:8750
CATTCTCC
+
FFFFFFFF
@A00769:11:HC3HCDRXX:1:2101:12563:8750
CATTCTCC
+
FFF:FFFF
@A00769:11:HC3HCDRXX:1:2101:28528:8750
CATTCTCC
+
FFFFFFFF
@A00769:11:HC3HCDRXX:1:2101:22336:8860
CATTCTCC
+
FFFFFFFF
@A00769:11:HC3HCDRXX:1:2101:25500:8860
CATTCTCC
+
FFFFFFFF
@A00769:11:HC3HCDRXX:1:2101:6524:8876
CATTCTCC
+
FFFFFFFF
@A00769:11:HC3HCDRXX:1:2101:31864:8891
CATTCTCC
+
FFFFF:FF
@A00769:11:HC3HCDRXX:1:2101:2682:8923
CATTCTCC
+
FFFFFFFF
@A00769:11:HC3HCDRXX:1:2101:7527:9048
CATTCTCC
+
FFFFFFFF
@A00769:11:HC3HCDRXX:1:2101:25970:9111
CATTCTCC
+
FFFFFFFF
@A00769:11:HC3HCDRXX:1:2101:16758:9126
CATTCTCC
+
FFFFFFFF
@A00769:11:HC3HCDRXX:1:2101:21404:9126
CATTCTCC
+
FFFFFFFF
@A00769:11:HC3HCDRXX:1:2101:8495:9283
CATTCTCC
+
FFFFFFFF
@A00769:11:HC3HCDRXX:1:2101:11803:9283
CATTCTCC
+
FFFFFFFF
@A00769:11:HC3HCDRXX:1:2101:20473:9392
CATTCTCC
+
FFFFFFFF
@A00769:11:HC3HCDRXX:1:2101:26096:9424
CATTCTCC
+
FFFFFFFF
@A00769:11:HC3HCDRXX:1:2101:7609:9471
CATTCTCC
+
FFFFFFFF
@A00769:11:HC3HCDRXX:1:2101:22860:9549
CATTCTCC
+
FFFFFFFF
@A00769:11:HC3HCDRXX:1:2101:11116:9596
CATTCTCC
+
FFFFFFFF
@A00769:11:HC3HCDRXX:1:2101:24786:9627
CATTCTCC
+
FFFFFFFF
@A00769:11:HC3HCDRXX:1:2101:2419:9721
CATTCTCC
+
FFFFFFFF
@A00769:11:HC3HCDRXX:1:2101:16848:9721
CATTCTCC
+
FFFFFFFF
@A00769:11:HC3HCDRXX:1:2101:9516:9737
CATTCTCC
+
FFFFFFFF
@A00769:11:HC3HCDRXX:1:2101:26512:9737
CATTCTCC
+
FFFFFFFF
@A00769:11:HC3HCDRXX:1:2101:17137:9752
CATTCTCC
+
FFFFFFFF
@A00769:11:HC3HCDRXX:1:2101:25084:9799
CATTCTCC
+
FFFFFFFF
@A00769:11:HC3HCDRXX:1:2101:4300:9940
CATTCTCC
+
FFFFFFFF
@A00769:11:HC3HCDRXX:1:2101:29803:9956
CATTCTCC
+
,FFFFFFF
@A00769:11:HC3HCDRXX:1:2101:24316:10034
CATTCTCC
+
FFFFFFFF
@A00769:11:HC3HCDRXX:1:2101:14778:10050
CATTCTCC
+
FFFFFFFF
@A00769:11:HC3HCDRXX:1:2101:31837:10128
CATTCTCC
+
FFFFFFFF
@A00769:11:HC3HCDRXX:1:2101:28320:10332
CATTCTCC
+
FFFFFFFF
@A00769:11:HC3HCDRXX:1:2101:10158:10347
CATTCTCC
+
FFFFFFFF
@A00769:11:HC3HCDRXX:1:2101:6126:10379
CATTCTCC
+
:FF:FF:F
@A00769:11:HC3HCDRXX:1:2101:31051:10488
CATTCTCC
+
FFFFFFFF
@A00769:11:HC3HCDRXX:1:2101:2980:10535
CATTCTCC
+
FFFFFFFF
@A00769:11:HC3HCDRXX:1:2101:23357:10598
CATTCTCC
+
FFFFFFFF
@A00769:11:HC3HCDRXX:1:2101:14651:10676
CATTCTCC
+
FFFFFFFF
@A00769:11:HC3HCDRXX:1:2101:7835:10739
CATTCTCC
+
FFFFFFFF
@A00769:11:HC3HCDRXX:1:2101:19913:10739
CATTCTCC
+
:FFFFFFF
@A00769:11:HC3HCDRXX:1:2101:10845:10755
CATTCTCC
+
FFFFFFFF
@A00769:11:HC3HCDRXX:1:2101:28890:10755
CATTCTCC
+
FF:FFFFF
@A00769:11:HC3HCDRXX:1:2101:4797:10770
CATTCTCC
+
FFFFFFFF
@A00769:11:HC3HCDRXX:1:2101:5385:10786
CATTCTCC
+
FFFFFFFF
@A00769:11:HC3HCDRXX:1:2101:31403:10817
CATTCTCC
+
FF:FFFFF
@A00769:11:HC3HCDRXX:1:2101:1127:10864
CATTCTCC
+
FFFFFFFF
@A00769:11:HC3HCDRXX:1:2101:11026:10942
CATTCTCC
+
FFFFFFFF
@A00769:11:HC3HCDRXX:1:2101:7365:11021
CATTCTCC
+
FFFFFFFF
@A00769:11:HC3HCDRXX:1:2101:10691:11115
CATTCTCC
+
FFFFFFFF
@A00769:11:HC3HCDRXX:1:2101:20365:11146
CATTCTCC
+
FFFFFFFF
@A00769:11:HC3HCDRXX:1:2101:29532:11240
CATTCTCC
+
FFFFFFFF
@A00769:11:HC3HCDRXX:1:2101:15582:11256
CATTCTCC
+
FFFFFFFF
@A00769:11:HC3HCDRXX:1:2101:6623:11303
CATTCTCC
+
FFFFFFFF
@A00769:11:HC3HCDRXX:1:2101:19578:11350
CATTCTCC
+
FFFFFFFF
@A00769:11:HC3HCDRXX:1:2101:5141:11365
CATTCTCC
+
FFF,:::F
@A00769:11:HC3HCDRXX:1:2101:9136:11365
CATTCTCC
+
FFFF,FFF
@A00769:11:HC3HCDRXX:1:2101:32678:11459
CATTCTCC
+
FFF:FFF:
@A00769:11:HC3HCDRXX:1:2101:8106:11490
CATTCTCC
+
:FFFFFFF
@A00769:11:HC3HCDRXX:1:2101:10682:11506
CATTCTCC
+
FFFFFFFF
@A00769:11:HC3HCDRXX:1:2101:3468:11663
CATTCTCC
+
FFFFFFFF
@A00769:11:HC3HCDRXX:1:2101:28330:11663
CATTCTCC
+
FFFFFFF:
@A00769:11:HC3HCDRXX:1:2101:8232:11678
CATTCTCC
+
FFFFFFFF
@A00769:11:HC3HCDRXX:1:2101:17924:11710
CATTCTCC
+
FFFFFFFF
@A00769:11:HC3HCDRXX:1:2101:17870:11741
CATTCTCC
+
FFFFFFFF
@A00769:11:HC3HCDRXX:1:2101:26919:11851
CATTCTCC
+
FFFFFFFF
@A00769:11:HC3HCDRXX:1:2101:12671:11976
CATTCTCC
+
FFFFFFFF
@A00769:11:HC3HCDRXX:1:2101:29288:12038
CATTCTCC
+
FFFFFFFF
@A00769:11:HC3HCDRXX:1:2101:4607:12070
CATTCTCC
+
FFFFFFFF
@A00769:11:HC3HCDRXX:1:2101:10773:12195
CATTCTCC
+
FFFFFFFF
@A00769:11:HC3HCDRXX:1:2101:29306:12226
CATTCTCC
+
FFFF:FFF
@A00769:11:HC3HCDRXX:1:2101:7509:12242
CATTCTCC
+
FFFFFFFF
@A00769:11:HC3HCDRXX:1:2101:24614:12555
CATTCTCC
+
FFF:FFFF
@A00769:11:HC3HCDRXX:1:2101:23746:12587
CATTCTCC
+
FFFFFFFF
@A00769:11:HC3HCDRXX:1:2101:15004:12696
CATTCTCC
+
FFFFFFFF
@A00769:11:HC3HCDRXX:1:2101:8820:12727
CATTCTCC
+
FFF,FFFF
@A00769:11:HC3HCDRXX:1:2101:22354:12774
CATTCTCC
+
FFFFFFFF
@A00769:11:HC3HCDRXX:1:2101:8250:12868
CATTCTCC
+
FFFFFFFF
@A00769:11:HC3HCDRXX:1:2101:11234:12868
CATTCTCC
+
FFFFFFFF
@A00769:11:HC3HCDRXX:1:2101:16830:12915
CATTCTCC
+
FFFFFFFF
@A00769:11:HC3HCDRXX:1:2101:10447:13072
CATTCTCC
+
FFFFFFFF
@A00769:11:HC3HCDRXX:1:2101:1289:13088
CATTCTCC
+
FFFFFFFF
@A00769:11:HC3HCDRXX:1:2101:24451:13213
CATTCTCC
+
FFFFFFFF
@A00769:11:HC3HCDRXX:1:2101:20094:13244
CATTCTCC
+
FFFFFFFF
@A00769:11:HC3HCDRXX:1:2101:1787:13416
CATTCTCC
+
FFFFFFFF
@A00769:11:HC3HCDRXX:1:2101:13476:13432
CATTCTCC
+
FFFFFFFF
@A00769:11:HC3HCDRXX:1:2101:22987:13557
CATTCTCC
+
FFFFFFFF
@A00769:11:HC3HCDRXX:1:2101:24216:13589
CATTCTCC
+
FFFFFFFF
@A00769:11:HC3HCDRXX:1:2101:15582:13636
CATTCTCC
+
FFFFFFFF
@A00769:11:HC3HCDRXX:1:2101:32705:13730
CATTCTCC
+
F::,F::F
@A00769:11:HC3HCDRXX:1:2101:6768:13745
CATTCTCC
+
FFFFFFFF
@A00769:11:HC3HCDRXX:1:2101:13024:13745
CATTCTCC
+
FFFFFFFF
@A00769:11:HC3HCDRXX:1:2101:29387:13839
CATTCTCC
+
FFFFFFFF
@A00769:11:HC3HCDRXX:1:2101:4716:13980
CATTCTCC
+
:FFFFFFF
@A00769:11:HC3HCDRXX:1:2101:12066:13996
CATTCTCC
+
FFFFFFFF
@A00769:11:HC3HCDRXX:1:2101:16269:14011
CATTCTCC
+
FFFFFFFF
@A00769:11:HC3HCDRXX:1:2101:12671:14074
CATTCTCC
+
FFFFFFFF
@A00769:11:HC3HCDRXX:1:2101:14326:14278
CATTCTCC
+
FFFFFFFF
@A00769:11:HC3HCDRXX:1:2101:6994:14293
CATTCTCC
+
FFFFFFFF
@A00769:11:HC3HCDRXX:1:2101:7021:14340
CATTCTCC
+
FFFFFFFF
@A00769:11:HC3HCDRXX:1:2101:1750:14356
CATTCTCC
+
FFFFFFFF
@A00769:11:HC3HCDRXX:1:2101:27932:14356
CATTCTCC
+
FFFFFFFF
@A00769:11:HC3HCDRXX:1:2101:3839:14372
CATTCTCC
+
FFFFFFFF
@A00769:11:HC3HCDRXX:1:2101:2040:14450
CATTCTCC
+
,FFF,F,,
@A00769:11:HC3HCDRXX:1:2101:18611:14497
CATTCTCC
+
FFFFFFFF
@A00769:11:HC3HCDRXX:1:2101:1985:14512
CATTCTCC
+
FFFFFFFF
@A00769:11:HC3HCDRXX:1:2101:18394:14559
CATTCTCC
+
FFFFFFFF
@A00769:11:HC3HCDRXX:1:2101:3956:14575
CATTCTCC
+
FFFFFFFF
@A00769:11:HC3HCDRXX:1:2101:3423:14591
CATTCTCC
+
FFFFFFFF
@A00769:11:HC3HCDRXX:1:2101:15438:14732
CATTCTCC
+
FFFFFFFF
@A00769:11:HC3HCDRXX:1:2101:18855:14732
CATTCTCC
+
FFFFFFFF
@A00769:11:HC3HCDRXX:1:2101:14317:14888
CATTCTCC
+
FFFFFFFF
@A00769:11:HC3HCDRXX:1:2101:1145:14935
CATTCTCC
+
FFFFFFFF
@A00769:11:HC3HCDRXX:1:2101:19732:15060
CATTCTCC
+
FFFFFFFF
@A00769:11:HC3HCDRXX:1:2101:31349:15139
CATTCTCC
+
FFFFFFFF
@A00769:11:HC3HCDRXX:1:2101:4887:15154
CATTCTCC
+
FFFFFFFF
@A00769:11:HC3HCDRXX:1:2101:16260:15154
CATTCTCC
+
FFFFFFFF
@A00769:11:HC3HCDRXX:1:2101:31584:15264
CATTCTCC
+
FF:FFFFF
@A00769:11:HC3HCDRXX:1:2101:13684:15295
CATTCTCC
+
FFFFFFFF
@A00769:11:HC3HCDRXX:1:2101:27245:15295
CATTCTCC
+
FFFFFFFF
@A00769:11:HC3HCDRXX:1:2101:12816:15358
CATTCTCC
+
FFFFFFFF
@A00769:11:HC3HCDRXX:1:2101:20003:15499
CATTCTCC
+
FFFFFFFF
@A00769:11:HC3HCDRXX:1:2101:20726:15499
CATTCTCC
+
FFFFFFFF
@A00769:11:HC3HCDRXX:1:2101:9851:15546
CATTCTCC
+
FFFFFFFF
@A00769:11:HC3HCDRXX:1:2101:17806:15546
CATTCTCC
+
FFFFFFFF
@A00769:11:HC3HCDRXX:1:2101:3197:15608
CATTCTCC
+
FFFFFFFF
@A00769:11:HC3HCDRXX:1:2101:27887:15624
CATTCTCC
+
FFFFFFFF
@A00769:11:HC3HCDRXX:1:2101:13593:15671
CATTCTCC
+
F,FFFFFF
@A00769:11:HC3HCDRXX:1:2101:20672:15718
CATTCTCC
+
FFFFFFFF
@A00769:11:HC3HCDRXX:1:2101:6442:15781
CATTCTCC
+
FFFFFFFF
@A00769:11:HC3HCDRXX:1:2101:7645:15828
CATTCTCC
+
:FFFFF:F
@A00769:11:HC3HCDRXX:1:2101:14895:15828
CATTCTCC
+
FFFFFFFF
@A00769:11:HC3HCDRXX:1:2101:19669:15922
CATTCTCC
+
FFFFFFFF
@A00769:11:HC3HCDRXX:1:2101:3866:15953
CATTCTCC
+
FFFFFFFF
@A00769:11:HC3HCDRXX:1:2101:28664:16031
CATTCTCC
+
FFFFFFFF
@A00769:11:HC3HCDRXX:1:2101:21965:16078
CATTCTCC
+
FFF,,:FF
@A00769:11:HC3HCDRXX:1:2101:26503:16110
CATTCTCC
+
FFFFFFF:
@A00769:11:HC3HCDRXX:1:2101:22815:16141
CATTCTCC
+
FFFFFFFF
@A00769:11:HC3HCDRXX:1:2101:30246:16141
CATTCTCC
+
FFFFFFFF
@A00769:11:HC3HCDRXX:1:2101:16324:16235
CATTCTCC
+
FFFFFFFF
@A00769:11:HC3HCDRXX:1:2101:2519:16250
CATTCTCC
+
FFFFFFFF
@A00769:11:HC3HCDRXX:1:2101:19931:16344
CATTCTCC
+
FFFFFFFF
@A00769:11:HC3HCDRXX:1:2101:29884:16360
CATTCTCC
+
FFFFFFFF
@A00769:11:HC3HCDRXX:1:2101:25211:16407
CATTCTCC
+
F:FFFFFF
@A00769:11:HC3HCDRXX:1:2101:32380:16548
CATTCTCC
+
FFFFFFFF
@A00769:11:HC3HCDRXX:1:2101:16080:16564
CATTCTCC
+
FFFFFFFF
@A00769:11:HC3HCDRXX:1:2101:32380:16579
CATTCTCC
+
FFFFFFFF
@A00769:11:HC3HCDRXX:1:2101:3803:16720
CATTCTCC
+
FFFFFFFF
@A00769:11:HC3HCDRXX:1:2101:1515:16924
CATTCTCC
+
FFFFFFFF
@A00769:11:HC3HCDRXX:1:2101:28782:16955
CATTCTCC
+
FFFFFFFF
@A00769:11:HC3HCDRXX:1:2101:5104:16971
CATTCTCC
+
FFFFFFFF
@A00769:11:HC3HCDRXX:1:2101:8160:17033
CATTCTCC
+
FFFFFFFF
@A00769:11:HC3HCDRXX:1:2101:24523:17065
CATTCTCC
+
FFFFFFFF
@A00769:11:HC3HCDRXX:1:2101:19940:17080
CATTCTCC
+
FFFFFFFF
@A00769:11:HC3HCDRXX:1:2101:31602:17112
CATTCTCC
+
FF::FFFF
@A00769:11:HC3HCDRXX:1:2101:7157:17174
CATTCTCC
+
FFFFFFF,
@A00769:11:HC3HCDRXX:1:2101:23321:17174
CATTCTCC
+
FFFFFFFF
@A00769:11:HC3HCDRXX:1:2101:16025:17190
CATTCTCC
+
FFFFFFFF
@A00769:11:HC3HCDRXX:1:2101:6705:17206
CATTCTCC
+
FFFFFFFF
@A00769:11:HC3HCDRXX:1:2101:11333:17237
CATTCTCC
+
FFFFFFFF
@A00769:11:HC3HCDRXX:1:2101:29469:17237
CATTCTCC
+
FFFFFFFF
@A00769:11:HC3HCDRXX:1:2101:22019:17362
CATTCTCC
+
FFFFFFFF
@A00769:11:HC3HCDRXX:1:2101:22589:17378
CATTCTCC
+
FFFFFFFF
@A00769:11:HC3HCDRXX:1:2101:12011:17534
CATTCTCC
+
FFF:FFF:
@A00769:11:HC3HCDRXX:1:2101:31286:17722
CATTCTCC
+
FFFFFFFF
@A00769:11:HC3HCDRXX:1:2101:16812:17769
CATTCTCC
+
FFFFFFFF
@A00769:11:HC3HCDRXX:1:2101:26286:17832
CATTCTCC
+
FFFFFFFF
@A00769:11:HC3HCDRXX:1:2101:12183:17863
CATTCTCC
+
FFFFFFFF
@A00769:11:HC3HCDRXX:1:2101:14642:17895
CATTCTCC
+
FFFFFFFF
@A00769:11:HC3HCDRXX:1:2101:20383:17910
CATTCTCC
+
FFFFFFFF
@A00769:11:HC3HCDRXX:1:2101:15908:17957
CATTCTCC
+
FFF,FF:F
@A00769:11:HC3HCDRXX:1:2101:23330:17973
CATTCTCC
+
FFFFFFFF
@A00769:11:HC3HCDRXX:1:2101:25717:18035
CATTCTCC
+
FFFFFFFF
@A00769:11:HC3HCDRXX:1:2101:26268:18051
CATTCTCC
+
FFFFFFFF
@A00769:11:HC3HCDRXX:1:2101:11261:18082
CATTCTCC
+
FFFFFFFF
@A00769:11:HC3HCDRXX:1:2101:2899:18098
CATTCTCC
+
FFFFFFFF
@A00769:11:HC3HCDRXX:1:2101:11523:18129
CATTCTCC
+
FFFFFFFF
@A00769:11:HC3HCDRXX:1:2101:23818:18129
CATTCTCC
+
FFFFFFFF
@A00769:11:HC3HCDRXX:1:2101:7771:18145
CATTCTCC
+
FFFFFFFF
@A00769:11:HC3HCDRXX:1:2101:12255:18176
CATTCTCC
+
FFFFFFFF
@A00769:11:HC3HCDRXX:1:2101:12292:18239
CATTCTCC
+
FFFFF:,F
@A00769:11:HC3HCDRXX:1:2101:19379:18239
CATTCTCC
+
FFFFFFFF
@A00769:11:HC3HCDRXX:1:2101:16595:18270
CATTCTCC
+
FFFFFFFF
@A00769:11:HC3HCDRXX:1:2101:16423:18286
CATTCTCC
+
:F:FFFF,
@A00769:11:HC3HCDRXX:1:2101:22462:18286
CATTCTCC
+
FFFFFFFF
@A00769:11:HC3HCDRXX:1:2101:27308:18317
CATTCTCC
+
FFFFFFFF
@A00769:11:HC3HCDRXX:1:2101:15266:18474
CATTCTCC
+
FFFFFFFF
@A00769:11:HC3HCDRXX:1:2101:23683:18490
CATTCTCC
+
FFFFFFF:
@A00769:11:HC3HCDRXX:1:2101:12753:18537
CATTCTCC
+
FFFFFFFF
@A00769:11:HC3HCDRXX:1:2101:27661:18584
CATTCTCC
+
FFFFFFFF
@A00769:11:HC3HCDRXX:1:2101:7292:18693
CATTCTCC
+
FFFFFFFF
@A00769:11:HC3HCDRXX:1:2101:20039:18693
CATTCTCC
+
FFFFFFFF
@A00769:11:HC3HCDRXX:1:2101:31195:18724
CATTCTCC
+
FFFFFFFF
@A00769:11:HC3HCDRXX:1:2101:23927:18756
CATTCTCC
+
FFFFFFFF
@A00769:11:HC3HCDRXX:1:2101:1678:18834
CATTCTCC
+
FFFFFFFF
@A00769:11:HC3HCDRXX:1:2101:25599:18897
CATTCTCC
+
FFFFFFFF
@A00769:11:HC3HCDRXX:1:2101:13232:18928
CATTCTCC
+
FFFFFFFF
@A00769:11:HC3HCDRXX:1:2101:1841:19022
CATTCTCC
+
FFFFFFFF
@A00769:11:HC3HCDRXX:1:2101:18927:19022
CATTCTCC
+
FFFFFFFF
@A00769:11:HC3HCDRXX:1:2101:1976:19038
CATTCTCC
+
FFF:FFFF
@A00769:11:HC3HCDRXX:1:2101:4182:19038
CATTCTCC
+
FFFFFFFF
@A00769:11:HC3HCDRXX:1:2101:11080:19053
CATTCTCC
+
FFFFFFFF
@A00769:11:HC3HCDRXX:1:2101:23140:19116
CATTCTCC
+
FFFFFFFF
@A00769:11:HC3HCDRXX:1:2101:16947:19163
CATTCTCC
+
FFFFFFFF
@A00769:11:HC3HCDRXX:1:2101:29252:19210
CATTCTCC
+
FFFFFFFF
@A00769:11:HC3HCDRXX:1:2101:27832:19257
CATTCTCC
+
FFFFFFFF
@A00769:11:HC3HCDRXX:1:2101:24225:19304
CATTCTCC
+
FFFFFFFF
@A00769:11:HC3HCDRXX:1:2101:32398:19304
CATTCTCC
+
FFFFFFFF
@A00769:11:HC3HCDRXX:1:2101:3360:19335
CATTCTCC
+
FFFF:FFF
@A00769:11:HC3HCDRXX:1:2101:31358:19445
CATTCTCC
+
FFFFFFFF
@A00769:11:HC3HCDRXX:1:2101:14579:19539
CATTCTCC
+
FFFFFFFF
@A00769:11:HC3HCDRXX:1:2101:31756:19664
CATTCTCC
+
FFFFFFFF
@A00769:11:HC3HCDRXX:1:2101:16306:19774
CATTCTCC
+
FFFFFFFF
@A00769:11:HC3HCDRXX:1:2101:20130:19789
CATTCTCC
+
FFFFFFFF
@A00769:11:HC3HCDRXX:1:2101:7057:19946
CATTCTCC
+
FFFFFFFF
@A00769:11:HC3HCDRXX:1:2101:26106:19961
CATTCTCC
+
FF:FFFF:
@A00769:11:HC3HCDRXX:1:2101:32542:19961
CATTCTCC
+
FFFFFFFF
@A00769:11:HC3HCDRXX:1:2101:11198:19977
CATTCTCC
+
FFFFFFFF
@A00769:11:HC3HCDRXX:1:2101:25807:19977
CATTCTCC
+
FF,,,:FF
@A00769:11:HC3HCDRXX:1:2101:18602:20024
CATTCTCC
+
FFFFFFFF
@A00769:11:HC3HCDRXX:1:2101:19280:20102
CATTCTCC
+
FFFFFFFF
@A00769:11:HC3HCDRXX:1:2101:28031:20134
CATTCTCC
+
FFFFFFFF
@A00769:11:HC3HCDRXX:1:2101:7500:20149
CATTCTCC
+
FFFFFFFF
@A00769:11:HC3HCDRXX:1:2101:23222:20228
CATTCTCC
+
FFFFFFFF
@A00769:11:HC3HCDRXX:1:2101:29469:20243
CATTCTCC
+
FFFFFFFF
@A00769:11:HC3HCDRXX:1:2101:12093:20275
CATTCTCC
+
FFFFFFFF
@A00769:11:HC3HCDRXX:1:2101:6171:20353
CATTCTCC
+
FFFFFFFF
@A00769:11:HC3HCDRXX:1:2101:11912:20369
CATTCTCC
+
FF,FFFFF
@A00769:11:HC3HCDRXX:1:2101:12418:20369
CATTCTCC
+
FF,,,F:F
@A00769:11:HC3HCDRXX:1:2101:17743:20384
CATTCTCC
+
FFFFFFFF
@A00769:11:HC3HCDRXX:1:2101:27407:20556
CATTCTCC
+
FFFFFFFF
@A00769:11:HC3HCDRXX:1:2101:30445:20744
CATTCTCC
+
FFFFFFFF
@A00769:11:HC3HCDRXX:1:2101:2654:20870
CATTCTCC
+
FFFFFFFF
@A00769:11:HC3HCDRXX:1:2101:5204:21026
CATTCTCC
+
FFF:FFFF
@A00769:11:HC3HCDRXX:1:2101:3947:21136
CATTCTCC
+
FFFFFFFF
@A00769:11:HC3HCDRXX:1:2101:21522:21198
CATTCTCC
+
FFFFF,FF
@A00769:11:HC3HCDRXX:1:2101:2383:21308
CATTCTCC
+
FFFFFFFF
@A00769:11:HC3HCDRXX:1:2101:21043:21308
CATTCTCC
+
FFFFFFFF
@A00769:11:HC3HCDRXX:1:2101:29704:21433
CATTCTCC
+
FFFFFFFF
@A00769:11:HC3HCDRXX:1:2101:26187:21512
CATTCTCC
+
FFFFFFFF
@A00769:11:HC3HCDRXX:1:2101:8684:21668
CATTCTCC
+
FFFFFFFF
@A00769:11:HC3HCDRXX:1:2101:13819:21668
CATTCTCC
+
FFFFFFFF
@A00769:11:HC3HCDRXX:1:2101:11568:21746
CATTCTCC
+
FFF:FFFF
@A00769:11:HC3HCDRXX:1:2101:11442:21778
CATTCTCC
+
FFFFFFFF
@A00769:11:HC3HCDRXX:1:2101:13548:21825
CATTCTCC
+
FFFFFFFF
@A00769:11:HC3HCDRXX:1:2101:16694:21825
CATTCTCC
+
FFFFFFFF
@A00769:11:HC3HCDRXX:1:2101:23104:21966
CATTCTCC
+
FFFF::F:
@A00769:11:HC3HCDRXX:1:2101:22507:21997
CATTCTCC
+
FFFFFFFF
@A00769:11:HC3HCDRXX:1:2101:4643:22122
CATTCTCC
+
FFFFFFFF
@A00769:11:HC3HCDRXX:1:2101:15890:22216
CATTCTCC
+
FFFFFFFF
@A00769:11:HC3HCDRXX:1:2101:19144:22216
CATTCTCC
+
FFFFFFFF
@A00769:11:HC3HCDRXX:1:2101:28185:22216
CATTCTCC
+
FFFFFFFF
@A00769:11:HC3HCDRXX:1:2101:4824:22341
CATTCTCC
+
FFFFFFFF
@A00769:11:HC3HCDRXX:1:2101:20039:22357
CATTCTCC
+
FFFFFFFF
@A00769:11:HC3HCDRXX:1:2101:31910:22373
CATTCTCC
+
FFFFFFFF
@A00769:11:HC3HCDRXX:1:2101:14027:22404
CATTCTCC
+
FFFFFFFF
@A00769:11:HC3HCDRXX:1:2101:3287:22435
CATTCTCC
+
FFFFFFFF
@A00769:11:HC3HCDRXX:1:2101:4463:22686
CATTCTCC
+
FFFFFFFF
@A00769:11:HC3HCDRXX:1:2101:4951:22717
CATTCTCC
+
FFFFFFFF
@A00769:11:HC3HCDRXX:1:2101:21043:22717
CATTCTCC
+
FFFFFFFF
@A00769:11:HC3HCDRXX:1:2101:26286:22748
CATTCTCC
+
FFFFFFFF
@A00769:11:HC3HCDRXX:1:2101:3323:23062
CATTCTCC
+
FFFFFFFF
@A00769:11:HC3HCDRXX:1:2101:1316:23124
CATTCTCC
+
FFFFFFFF
@A00769:11:HC3HCDRXX:1:2101:15130:23156
CATTCTCC
+
FFFFFFFF
@A00769:11:HC3HCDRXX:1:2101:28194:23171
CATTCTCC
+
FFFFFFFF
@A00769:11:HC3HCDRXX:1:2101:30996:23202
CATTCTCC
+
FFFFFFFF
@A00769:11:HC3HCDRXX:1:2101:32524:23218
CATTCTCC
+
FFFFFFFF
@A00769:11:HC3HCDRXX:1:2101:29767:23234
CATTCTCC
+
FFFF,FFF
@A00769:11:HC3HCDRXX:1:2101:32606:23328
CATTCTCC
+
FF::FFFF
@A00769:11:HC3HCDRXX:1:2101:6271:23343
CATTCTCC
+
FFFFFFFF
@A00769:11:HC3HCDRXX:1:2101:7102:23375
CATTCTCC
+
FFFFFFFF
@A00769:11:HC3HCDRXX:1:2101:19479:23390
CATTCTCC
+
FFFFFFFF
@A00769:11:HC3HCDRXX:1:2101:13376:23406
CATTCTCC
+
FFFFFFFF
@A00769:11:HC3HCDRXX:1:2101:24108:23484
CATTCTCC
+
FFFFFFFF
@A00769:11:HC3HCDRXX:1:2101:13187:23547
CATTCTCC
+
FFFFFFFF
@A00769:11:HC3HCDRXX:1:2101:18168:23719
CATTCTCC
+
FFFFFFFF
@A00769:11:HC3HCDRXX:1:2101:9010:23735
CATTCTCC
+
FFFFFFFF
@A00769:11:HC3HCDRXX:1:2101:23592:23813
CATTCTCC
+
FFFFFFFF
@A00769:11:HC3HCDRXX:1:2101:10257:23923
CATTCTCC
+
FFFFFFFF
@A00769:11:HC3HCDRXX:1:2101:14832:23954
CATTCTCC
+
FFFFFFFF
@A00769:11:HC3HCDRXX:1:2101:27199:23954
CATTCTCC
+
FFFFFFFF
@A00769:11:HC3HCDRXX:1:2101:16785:24017
CATTCTCC
+
FFFFFFFF
@A00769:11:HC3HCDRXX:1:2101:30147:24079
CATTCTCC
+
FFFFFFFF
@A00769:11:HC3HCDRXX:1:2101:23710:24142
CATTCTCC
+
FFFFFFFF
@A00769:11:HC3HCDRXX:1:2101:30671:24173
CATTCTCC
+
FF,FFFF:
@A00769:11:HC3HCDRXX:1:2101:12717:24205
CATTCTCC
+
FFFFFFFF
@A00769:11:HC3HCDRXX:1:2101:9426:24330
CATTCTCC
+
FFF:FFFF
@A00769:11:HC3HCDRXX:1:2101:14208:24377
CATTCTCC
+
FFFFFFFF
@A00769:11:HC3HCDRXX:1:2101:22073:24377
CATTCTCC
+
FFFFFFFF
@A00769:11:HC3HCDRXX:1:2101:13892:24643
CATTCTCC
+
FFF,FFFF
@A00769:11:HC3HCDRXX:1:2101:25229:24643
CATTCTCC
+
FFFFFFFF
@A00769:11:HC3HCDRXX:1:2101:13639:24674
CATTCTCC
+
FFFFFFFF
@A00769:11:HC3HCDRXX:1:2101:30599:24674
CATTCTCC
+
FFFFFFFF
@A00769:11:HC3HCDRXX:1:2101:10963:24799
CATTCTCC
+
FF:FFFFF
@A00769:11:HC3HCDRXX:1:2101:31702:24831
CATTCTCC
+
FFFFFFFF
@A00769:11:HC3HCDRXX:1:2101:6198:24909
CATTCTCC
+
FFFF:FFF
@A00769:11:HC3HCDRXX:1:2101:6072:24972
CATTCTCC
+
FFFFFFFF
@A00769:11:HC3HCDRXX:1:2101:12463:25113
CATTCTCC
+
FFFFFFFF
@A00769:11:HC3HCDRXX:1:2101:3604:25144
CATTCTCC
+
FFFFFFFF
@A00769:11:HC3HCDRXX:1:2101:21504:25238
CATTCTCC
+
FFFFFFFF
@A00769:11:HC3HCDRXX:1:2101:2799:25254
CATTCTCC
+
FFFFFFFF
@A00769:11:HC3HCDRXX:1:2101:13711:25300
CATTCTCC
+
F,FFFFFF
@A00769:11:HC3HCDRXX:1:2101:18358:25332
CATTCTCC
+
FFFFFFFF
@A00769:11:HC3HCDRXX:1:2101:25898:25332
CATTCTCC
+
FFFFFFFF
@A00769:11:HC3HCDRXX:1:2101:5367:25379
CATTCTCC
+
FFFFFFFF
@A00769:11:HC3HCDRXX:1:2101:3586:25457
CATTCTCC
+
FFFFFFFF
@A00769:11:HC3HCDRXX:1:2101:20907:25457
CATTCTCC
+
FFFFFFFF
@A00769:11:HC3HCDRXX:1:2101:9227:25488
CATTCTCC
+
FFFFFFFF
@A00769:11:HC3HCDRXX:1:2101:24605:25504
CATTCTCC
+
FFFFFFFF
@A00769:11:HC3HCDRXX:1:2101:13584:25582
CATTCTCC
+
FFFFFFFF
@A00769:11:HC3HCDRXX:1:2101:6750:25739
CATTCTCC
+
FFFF:FFF
@A00769:11:HC3HCDRXX:1:2101:7808:25817
CATTCTCC
+
FFFFFFFF
@A00769:11:HC3HCDRXX:1:2101:8187:25817
CATTCTCC
+
FFFFFFFF
@A00769:11:HC3HCDRXX:1:2101:24252:25833
CATTCTCC
+
FFFFFFFF
@A00769:11:HC3HCDRXX:1:2101:30870:25833
CATTCTCC
+
FFFFFFFF
@A00769:11:HC3HCDRXX:1:2101:9091:25848
CATTCTCC
+
FF:FFFFF
@A00769:11:HC3HCDRXX:1:2101:28691:25848
CATTCTCC
+
FF::F:,F
@A00769:11:HC3HCDRXX:1:2101:28004:25942
CATTCTCC
+
FFFFFFFF
@A00769:11:HC3HCDRXX:1:2101:28076:26005
CATTCTCC
+
FFFFFFFF
@A00769:11:HC3HCDRXX:1:2101:3604:26021
CATTCTCC
+
FFFFFFFF
@A00769:11:HC3HCDRXX:1:2101:10059:26146
CATTCTCC
+
FFFFFFFF
@A00769:11:HC3HCDRXX:1:2101:17183:26177
CATTCTCC
+
FFFFFFFF
@A00769:11:HC3HCDRXX:1:2101:29903:26193
CATTCTCC
+
FFFFFFFF
@A00769:11:HC3HCDRXX:1:2101:28772:26271
CATTCTCC
+
FFFFFFFF
@A00769:11:HC3HCDRXX:1:2101:11017:26303
CATTCTCC
+
FFFFFFFF
@A00769:11:HC3HCDRXX:1:2101:6668:26318
CATTCTCC
+
FFFFFFFF
@A00769:11:HC3HCDRXX:1:2101:21730:26412
CATTCTCC
+
FFFFFFFF
@A00769:11:HC3HCDRXX:1:2101:7337:26443
CATTCTCC
+
FFFFFFFF
@A00769:11:HC3HCDRXX:1:2101:20482:26475
CATTCTCC
+
FFFFFFFF
@A00769:11:HC3HCDRXX:1:2101:24207:26475
CATTCTCC
+
FFFFFFFF
@A00769:11:HC3HCDRXX:1:2101:2971:26490
CATTCTCC
+
FFFFFFFF
@A00769:11:HC3HCDRXX:1:2101:15302:26584
CATTCTCC
+
FFFFFFFF
@A00769:11:HC3HCDRXX:1:2101:25654:26600
CATTCTCC
+
FFFFFFFF
@A00769:11:HC3HCDRXX:1:2101:26078:26647
CATTCTCC
+
FFFFFFFF
@A00769:11:HC3HCDRXX:1:2101:1497:26663
CATTCTCC
+
FFFFFFFF
@A00769:11:HC3HCDRXX:1:2101:3992:26694
CATTCTCC
+
FFFFFFFF
@A00769:11:HC3HCDRXX:1:2101:1316:26757
CATTCTCC
+
FFFFFFFF
@A00769:11:HC3HCDRXX:1:2101:21974:26772
CATTCTCC
+
FFFFFFFF
@A00769:11:HC3HCDRXX:1:2101:4643:26788
CATTCTCC
+
FFFFFFFF
@A00769:11:HC3HCDRXX:1:2101:22128:26788
CATTCTCC
+
FFFFFFFF
@A00769:11:HC3HCDRXX:1:2101:27317:26850
CATTCTCC
+
FFF:FFFF
@A00769:11:HC3HCDRXX:1:2101:27181:26866
CATTCTCC
+
FFFFFFFF
@A00769:11:HC3HCDRXX:1:2101:28935:26866
CATTCTCC
+
FFFFFFFF
@A00769:11:HC3HCDRXX:1:2101:31593:26866
CATTCTCC
+
FFFFFFFF
@A00769:11:HC3HCDRXX:1:2101:12943:26913
CATTCTCC
+
FFFFFFFF
@A00769:11:HC3HCDRXX:1:2101:21043:26944
CATTCTCC
+
FFFFFFFF
@A00769:11:HC3HCDRXX:1:2101:9769:27054
CATTCTCC
+
FFFFFFFF
@A00769:11:HC3HCDRXX:1:2101:26115:27085
CATTCTCC
+
FFFFFFFF
@A00769:11:HC3HCDRXX:1:2101:20808:27101
CATTCTCC
+
FFFFFFFF
@A00769:11:HC3HCDRXX:1:2101:4851:27117
CATTCTCC
+
F:,,,,F:
@A00769:11:HC3HCDRXX:1:2101:29188:27117
CATTCTCC
+
FFFFFFFF
@A00769:11:HC3HCDRXX:1:2101:23231:27352
CATTCTCC
+
FFFFFFFF
@A00769:11:HC3HCDRXX:1:2101:2239:27445
CATTCTCC
+
FFFFFFFF
@A00769:11:HC3HCDRXX:1:2101:22010:27492
CATTCTCC
+
FFFFFFFF
@A00769:11:HC3HCDRXX:1:2101:13684:27539
CATTCTCC
+
FFFFFFFF
@A00769:11:HC3HCDRXX:1:2101:16703:27539
CATTCTCC
+
FFFFFFFF
@A00769:11:HC3HCDRXX:1:2101:21178:27555
CATTCTCC
+
FFFFFFFF
@A00769:11:HC3HCDRXX:1:2101:21395:27555
CATTCTCC
+
FFFFF:F:
@A00769:11:HC3HCDRXX:1:2101:23095:27586
CATTCTCC
+
FFFFFFFF
@A00769:11:HC3HCDRXX:1:2101:21025:27633
CATTCTCC
+
FFFFFFFF
@A00769:11:HC3HCDRXX:1:2101:16459:27680
CATTCTCC
+
FFFFFFFF
@A00769:11:HC3HCDRXX:1:2101:21314:27727
CATTCTCC
+
FFFFFFFF
@A00769:11:HC3HCDRXX:1:2101:2781:27790
CATTCTCC
+
FFFFFFFF
@A00769:11:HC3HCDRXX:1:2101:31123:27931
CATTCTCC
+
FFFFFFFF
@A00769:11:HC3HCDRXX:1:2101:28203:27946
CATTCTCC
+
FFFFFFFF
@A00769:11:HC3HCDRXX:1:2101:7111:27993
CATTCTCC
+
FFFFFFFF
@A00769:11:HC3HCDRXX:1:2101:21829:28181
CATTCTCC
+
FFFFFFFF
@A00769:11:HC3HCDRXX:1:2101:5647:28307
CATTCTCC
+
FFFFFFFF
@A00769:11:HC3HCDRXX:1:2101:19226:28307
CATTCTCC
+
FFFFFFFF
@A00769:11:HC3HCDRXX:1:2101:29396:28322
CATTCTCC
+
FFFFFFFF
@A00769:11:HC3HCDRXX:1:2101:8666:28526
CATTCTCC
+
FFFFFFFF
@A00769:11:HC3HCDRXX:1:2101:27199:28557
CATTCTCC
+
FFFFFFFF
@A00769:11:HC3HCDRXX:1:2101:13096:28651
CATTCTCC
+
FFFFFFFF
@A00769:11:HC3HCDRXX:1:2101:17571:28667
CATTCTCC
+
FF::FFFF
@A00769:11:HC3HCDRXX:1:2101:6542:28886
CATTCTCC
+
FFFFFFFF
@A00769:11:HC3HCDRXX:1:2101:29948:28933
CATTCTCC
+
FFFFFFF:
@A00769:11:HC3HCDRXX:1:2101:17074:28964
CATTCTCC
+
FFFFFFFF
@A00769:11:HC3HCDRXX:1:2101:12373:29434
CATTCTCC
+
FFFFFFFF
@A00769:11:HC3HCDRXX:1:2101:31069:29528
CATTCTCC
+
FFFFFFFF
@A00769:11:HC3HCDRXX:1:2101:11957:29653
CATTCTCC
+
FFFFFFFF
@A00769:11:HC3HCDRXX:1:2101:16767:29653
CATTCTCC
+
FFFFFFFF
@A00769:11:HC3HCDRXX:1:2101:16857:29653
CATTCTCC
+
FFFFFF:F
@A00769:11:HC3HCDRXX:1:2101:29640:29904
CATTCTCC
+
FFFFFFFF
@A00769:11:HC3HCDRXX:1:2101:28574:30029
CATTCTCC
+
FFFFFFFF
@A00769:11:HC3HCDRXX:1:2101:28592:30029
CATTCTCC
+
FFFFFFFF
@A00769:11:HC3HCDRXX:1:2101:9471:30201
CATTCTCC
+
FFFFFFFF
@A00769:11:HC3HCDRXX:1:2101:3495:30311
CATTCTCC
+
FFFFFFFF
@A00769:11:HC3HCDRXX:1:2101:2230:30342
CATTCTCC
+
FFFFFFFF
@A00769:11:HC3HCDRXX:1:2101:19271:30420
CATTCTCC
+
FFFFFFFF
@A00769:11:HC3HCDRXX:1:2101:25165:30483
CATTCTCC
+
FFFFFFFF
@A00769:11:HC3HCDRXX:1:2101:18087:30530
CATTCTCC
+
FFFFFFFF
@A00769:11:HC3HCDRXX:1:2101:18367:30702
CATTCTCC
+
FFFFFFFF
@A00769:11:HC3HCDRXX:1:2101:3884:30796
CATTCTCC
+
FFFFFFFF
@A00769:11:HC3HCDRXX:1:2101:6343:30953
CATTCTCC
+
FFFFFFFF
@A00769:11:HC3HCDRXX:1:2101:7744:31125
CATTCTCC
+
FFFFFFFF
@A00769:11:HC3HCDRXX:1:2101:7238:31156
CATTCTCC
+
:FFF:F,F
@A00769:11:HC3HCDRXX:1:2101:8495:31234
CATTCTCC
+
FFFFFFFF
@A00769:11:HC3HCDRXX:1:2101:7844:31266
CATTCTCC
+
FFFFFFFF
@A00769:11:HC3HCDRXX:1:2101:7952:31266
CATTCTCC
+
FFFFFFFF
@A00769:11:HC3HCDRXX:1:2101:7310:31407
CATTCTCC
+
FFFFFFF:
@A00769:11:HC3HCDRXX:1:2101:5692:31485
CATTCTCC
+
FFFFFFFF
@A00769:11:HC3HCDRXX:1:2101:5321:31594
CATTCTCC
+
FFFFFFFF
@A00769:11:HC3HCDRXX:1:2101:11333:31610
CATTCTCC
+
FFFFFFFF
@A00769:11:HC3HCDRXX:1:2101:16712:31688
CATTCTCC
+
FFFFFFFF
@A00769:11:HC3HCDRXX:1:2101:15085:31720
CATTCTCC
+
FFFFFFFF
@A00769:11:HC3HCDRXX:1:2101:5882:31751
CATTCTCC
+
FFFFFFFF
@A00769:11:HC3HCDRXX:1:2101:10248:31767
CATTCTCC
+
FFFFFFFF
@A00769:11:HC3HCDRXX:1:2101:9787:31782
CATTCTCC
+
FFFFFFFF
@A00769:11:HC3HCDRXX:1:2101:9805:31876
CATTCTCC
+
FFFFFFFF
@A00769:11:HC3HCDRXX:1:2101:8332:32080
CATTCTCC
+
FFFFFFFF
@A00769:11:HC3HCDRXX:1:2101:10610:32111
CATTCTCC
+
FFFFFFFF
@A00769:11:HC3HCDRXX:1:2101:16920:32424
CATTCTCC
+
FFFFFFFF
@A00769:11:HC3HCDRXX:1:2101:28076:32456
CATTCTCC
+
FFFFFFFF
@A00769:11:HC3HCDRXX:1:2101:6940:32487
CATTCTCC
+
FFFFFFFF
@A00769:11:HC3HCDRXX:1:2101:20175:32550
CATTCTCC
+
FFFFFFFF
@A00769:11:HC3HCDRXX:1:2101:9914:32597
CATTCTCC
+
FFFFFFFF
@A00769:11:HC3HCDRXX:1:2101:19750:32722
CATTCTCC
+
FFFFFFFF
@A00769:11:HC3HCDRXX:1:2101:25843:32722
CATTCTCC
+
FFFFFFFF
@A00769:11:HC3HCDRXX:1:2101:16712:32878
CATTCTCC
+
FFFFFFFF
@A00769:11:HC3HCDRXX:1:2101:8350:32894
CATTCTCC
+
FF:FFF,:
@A00769:11:HC3HCDRXX:1:2101:21522:32941
CATTCTCC
+
FFFFFFFF
@A00769:11:HC3HCDRXX:1:2101:9833:32988
CATTCTCC
+
FFFFFFFF
@A00769:11:HC3HCDRXX:1:2101:7898:33019
CATTCTCC
+
FFFFFFFF
@A00769:11:HC3HCDRXX:1:2101:10366:33098
CATTCTCC
+
FFFFFFFF
@A00769:11:HC3HCDRXX:1:2101:7536:33144
CATTCTCC
+
FFFFFFFF
@A00769:11:HC3HCDRXX:1:2101:6940:33176
CATTCTCC
+
FFFFFFFF
@A00769:11:HC3HCDRXX:1:2101:31132:33176
CATTCTCC
+
FFFFFFFF
@A00769:11:HC3HCDRXX:1:2101:9570:33254
CATTCTCC
+
FF::F:FF
@A00769:11:HC3HCDRXX:1:2101:3034:33270
CATTCTCC
+
FFFFFFFF
@A00769:11:HC3HCDRXX:1:2101:32045:33317
CATTCTCC
+
FFFFFFFF
@A00769:11:HC3HCDRXX:1:2101:7419:33536
CATTCTCC
+
FFFFFFFF
@A00769:11:HC3HCDRXX:1:2101:14931:33583
CATTCTCC
+
FFFFFFFF
@A00769:11:HC3HCDRXX:1:2101:20745:33599
CATTCTCC
+
FFFFFFFF
@A00769:11:HC3HCDRXX:1:2101:4734:33614
CATTCTCC
+
FFFFFFFF
@A00769:11:HC3HCDRXX:1:2101:23095:33630
CATTCTCC
+
FFFFFFFF
@A00769:11:HC3HCDRXX:1:2101:7997:33692
CATTCTCC
+
FFFFFFFF
@A00769:11:HC3HCDRXX:1:2101:3432:33739
CATTCTCC
+
FFFFFFFF
@A00769:11:HC3HCDRXX:1:2101:14470:33786
CATTCTCC
+
FFFFFFFF
@A00769:11:HC3HCDRXX:1:2101:3396:33802
CATTCTCC
+
FFFFFFFF
@A00769:11:HC3HCDRXX:1:2101:3875:33818
CATTCTCC
+
FFFFFFFF
@A00769:11:HC3HCDRXX:1:2101:32588:33849
CATTCTCC
+
FFFFFFFF
@A00769:11:HC3HCDRXX:1:2101:2745:33865
CATTCTCC
+
FFFFFFFF
@A00769:11:HC3HCDRXX:1:2101:4535:33896
CATTCTCC
+
FFFFFFFF
@A00769:11:HC3HCDRXX:1:2101:29568:34037
CATTCTCC
+
FF::FFFF
@A00769:11:HC3HCDRXX:1:2101:5737:34068
CATTCTCC
+
FFFFFFFF
@A00769:11:HC3HCDRXX:1:2101:17797:34194
CATTCTCC
+
FFFFFFFF
@A00769:11:HC3HCDRXX:1:2101:21133:34209
CATTCTCC
+
FFFFFFFF
@A00769:11:HC3HCDRXX:1:2101:8757:34225
CATTCTCC
+
FFFFFFFF
@A00769:11:HC3HCDRXX:1:2101:17490:34319
CATTCTCC
+
FFFFFFFF
@A00769:11:HC3HCDRXX:1:2101:3016:34397
CATTCTCC
+
FFF:FF,F
@A00769:11:HC3HCDRXX:1:2101:5520:34444
CATTCTCC
+
,FF,FFF:
@A00769:11:HC3HCDRXX:1:2101:31132:34491
CATTCTCC
+
FFFFFFFF
@A00769:11:HC3HCDRXX:1:2101:24144:34538
CATTCTCC
+
FFFFFFFF
@A00769:11:HC3HCDRXX:1:2101:30129:34601
CATTCTCC
+
FFFFFFFF
@A00769:11:HC3HCDRXX:1:2101:25925:34679
CATTCTCC
+
FFFFFFFF
@A00769:11:HC3HCDRXX:1:2101:31693:34804
CATTCTCC
+
FFF:FFFF
@A00769:11:HC3HCDRXX:1:2101:24659:34835
CATTCTCC
+
FFFFFFFF
@A00769:11:HC3HCDRXX:1:2101:24361:34851
CATTCTCC
+
FFFFFFFF
@A00769:11:HC3HCDRXX:1:2101:8386:34929
CATTCTCC
+
FFFFFFFF
@A00769:11:HC3HCDRXX:1:2101:11062:34929
CATTCTCC
+
FFFFFFFF
@A00769:11:HC3HCDRXX:1:2101:11704:34976
CATTCTCC
+
FFFFFFFF
@A00769:11:HC3HCDRXX:1:2101:29252:34992
CATTCTCC
+
FFFFFFFF
@A00769:11:HC3HCDRXX:1:2101:23194:35086
CATTCTCC
+
FFFFFFFF
@A00769:11:HC3HCDRXX:1:2101:18819:35117
CATTCTCC
+
FFFFFFFF
@A00769:11:HC3HCDRXX:1:2101:32479:35133
CATTCTCC
+
FFFFFFFF
@A00769:11:HC3HCDRXX:1:2101:28718:35164
CATTCTCC
+
FFFFFFFF
@A00769:11:HC3HCDRXX:1:2101:3143:35180
CATTCTCC
+
FFFFFFFF
@A00769:11:HC3HCDRXX:1:2101:4074:35196
CATTCTCC
+
FFFFFFFF
@A00769:11:HC3HCDRXX:1:2101:26250:35305
CATTCTCC
+
FFFFFFFF
@A00769:11:HC3HCDRXX:1:2101:3423:35321
CATTCTCC
+
FFFFFFFF
@A00769:11:HC3HCDRXX:1:2101:21531:35368
CATTCTCC
+
FFFFFFFF
@A00769:11:HC3HCDRXX:1:2101:22742:35399
CATTCTCC
+
FFFFFFFF
@A00769:11:HC3HCDRXX:1:2101:24858:35430
CATTCTCC
+
FFFFFFFF
@A00769:11:HC3HCDRXX:1:2101:30535:35430
CATTCTCC
+
FFFFFFFF
@A00769:11:HC3HCDRXX:1:2101:1090:35477
CATTCTCC
+
FFFFFF:F
@A00769:11:HC3HCDRXX:1:2101:24659:35587
CATTCTCC
+
FFFFFFFF
@A00769:11:HC3HCDRXX:1:2101:10673:35603
CATTCTCC
+
FFFFFFFF
@A00769:11:HC3HCDRXX:1:2101:17924:35603
CATTCTCC
+
FFFFFFFF
@A00769:11:HC3HCDRXX:1:2101:28167:35712
CATTCTCC
+
FFFFFFFF
@A00769:11:HC3HCDRXX:1:2101:18954:35853
CATTCTCC
+
FFFFFFFF
@A00769:11:HC3HCDRXX:1:2101:27308:35916
CATTCTCC
+
FFFFFFFF
@A00769:11:HC3HCDRXX:1:2101:15691:35931
CATTCTCC
+
FFFFFFFF
@A00769:11:HC3HCDRXX:1:2101:8088:36072
CATTCTCC
+
FFFFFFFF
@A00769:11:HC3HCDRXX:1:2101:22887:36088
CATTCTCC
+
FF,FFF:F
@A00769:11:HC3HCDRXX:1:2101:22055:36119
CATTCTCC
+
FFFFFFFF
@A00769:11:HC3HCDRXX:1:2101:10429:36151
CATTCTCC
+
FFFFFFFF
@A00769:11:HC3HCDRXX:1:2101:28664:36260
CATTCTCC
+
FFFF:FFF
@A00769:11:HC3HCDRXX:1:2101:3848:36307
CATTCTCC
+
FFFFFFFF
@A00769:11:HC3HCDRXX:1:2101:25075:36338
CATTCTCC
+
FFFFFFFF
@A00769:11:HC3HCDRXX:1:2101:16423:36354
CATTCTCC
+
FF::FFFF
@A00769:11:HC3HCDRXX:1:2101:1380:36448
CATTCTCC
+
FFFFFFFF
@A00769:11:HC3HCDRXX:1:2101:12680:36542
CATTCTCC
+
FFFFFFFF
@A00769:11:HC3HCDRXX:1:2101:2962:36652
CATTCTCC
+
FFFFFFFF
@A00769:11:HC3HCDRXX:1:2101:18412:36886
CATTCTCC
+
FFFFFFFF
@A00769:11:HC3HCDRXX:1:2101:3224:36918
CATTCTCC
+
FFFFFFFF
@A00769:11:HC3HCDRXX:1:2101:26567:36949
CATTCTCC
+
FFFFFFFF
@A00769:11:HC3HCDRXX:1:2101:26160:36996
CATTCTCC
+
FFFFFFF,
@A00769:11:HC3HCDRXX:1:2101:20943:37012
CATTCTCC
+
FFFFFFFF
@A00769:11:HC3HCDRXX:1:2101:21332:37027
CATTCTCC
+
FFFFFFFF
@A00769:11:HC3HCDRXX:1:2102:4842:1016
CATTCTCC
+
FFFFFFFF
@A00769:11:HC3HCDRXX:1:2102:27724:1031
CATTCTCC
+
FFFFFF:F
@A00769:11:HC3HCDRXX:1:2102:1099:1110
CATTCTCC
+
FFFFFFFF
@A00769:11:HC3HCDRXX:1:2102:2302:1251
CATTCTCC
+
FFFFFFFF
@A00769:11:HC3HCDRXX:1:2102:11162:1313
CATTCTCC
+
,FFFFF:F
@A00769:11:HC3HCDRXX:1:2102:10230:1423
CATTCTCC
+
FFFFFFFF
@A00769:11:HC3HCDRXX:1:2102:26386:1470
CATTCTCC
+
FFFFFFFF
@A00769:11:HC3HCDRXX:1:2102:11171:1517
CATTCTCC
+
FFFFFFFF
@A00769:11:HC3HCDRXX:1:2102:12400:1579
CATTCTCC
+
FFFFFFFF
@A00769:11:HC3HCDRXX:1:2102:12111:1611
CATTCTCC
+
FF,FFFFF
@A00769:11:HC3HCDRXX:1:2102:7337:1642
CATTCTCC
+
FFFFFFFF
@A00769:11:HC3HCDRXX:1:2102:4571:1673
CATTCTCC
+
FFFFFFFF
@A00769:11:HC3HCDRXX:1:2102:28420:1705
CATTCTCC
+
FFFFFFFF
@A00769:11:HC3HCDRXX:1:2102:1633:1720
CATTCTCC
+
FFFFFFFF
@A00769:11:HC3HCDRXX:1:2102:19877:1720
CATTCTCC
+
FFFFFFFF
@A00769:11:HC3HCDRXX:1:2102:17029:1736
CATTCTCC
+
FFFFFFFF
@A00769:11:HC3HCDRXX:1:2102:28239:1830
CATTCTCC
+
FFFFFFFF
@A00769:11:HC3HCDRXX:1:2102:9209:1846
CATTCTCC
+
FFFFFFFF
@A00769:11:HC3HCDRXX:1:2102:1371:1861
CATTCTCC
+
FFFFFFFF
@A00769:11:HC3HCDRXX:1:2102:30065:1892
CATTCTCC
+
FFFFFFFF
@A00769:11:HC3HCDRXX:1:2102:27968:1924
CATTCTCC
+
FFFFFFFF
@A00769:11:HC3HCDRXX:1:2102:14705:2065
CATTCTCC
+
FFFFFFFF
@A00769:11:HC3HCDRXX:1:2102:22797:2174
CATTCTCC
+
FFFFFFFF
@A00769:11:HC3HCDRXX:1:2102:4987:2237
CATTCTCC
+
FFFFFFFF
@A00769:11:HC3HCDRXX:1:2102:9778:2331
CATTCTCC
+
FFFFFFFF
@A00769:11:HC3HCDRXX:1:2102:20482:2331
CATTCTCC
+
FFFFFFFF
@A00769:11:HC3HCDRXX:1:2102:15248:2347
CATTCTCC
+
FFFFFFFF
@A00769:11:HC3HCDRXX:1:2102:32190:2378
CATTCTCC
+
FFFFFF:F
@A00769:11:HC3HCDRXX:1:2102:16342:2394
CATTCTCC
+
FFFFFFFF
@A00769:11:HC3HCDRXX:1:2102:1597:2566
CATTCTCC
+
FFFFFFFF
@A00769:11:HC3HCDRXX:1:2102:8585:2769
CATTCTCC
+
FFFFFFFF
@A00769:11:HC3HCDRXX:1:2102:27290:2785
CATTCTCC
+
FFFFFFFF
@A00769:11:HC3HCDRXX:1:2102:5502:2816
CATTCTCC
+
FFFFFFFF
@A00769:11:HC3HCDRXX:1:2102:3504:2832
CATTCTCC
+
FFFFFFFF
@A00769:11:HC3HCDRXX:1:2102:27236:2879
CATTCTCC
+
FFFFFFFF
@A00769:11:HC3HCDRXX:1:2102:8404:2895
CATTCTCC
+
FFFF:FFF
@A00769:11:HC3HCDRXX:1:2102:19343:2895
CATTCTCC
+
FFFFFFFF
@A00769:11:HC3HCDRXX:1:2102:26720:2895
CATTCTCC
+
FFFFFFFF
@A00769:11:HC3HCDRXX:1:2102:14977:2910
CATTCTCC
+
FFFFFFFF
@A00769:11:HC3HCDRXX:1:2102:19813:2957
CATTCTCC
+
FFFFFFFF
@A00769:11:HC3HCDRXX:1:2102:10059:2973
CATTCTCC
+
FFFFFFFF
@A00769:11:HC3HCDRXX:1:2102:10782:3004
CATTCTCC
+
FFFFFFFF
@A00769:11:HC3HCDRXX:1:2102:29776:3020
CATTCTCC
+
FFFFFFFF
@A00769:11:HC3HCDRXX:1:2102:29803:3067
CATTCTCC
+
FFFFFFFF
@A00769:11:HC3HCDRXX:1:2102:29405:3129
CATTCTCC
+
FFFFFFFF
@A00769:11:HC3HCDRXX:1:2102:4969:3145
CATTCTCC
+
FFFFFFFF
@A00769:11:HC3HCDRXX:1:2102:10719:3176
CATTCTCC
+
FFFFFFFF
@A00769:11:HC3HCDRXX:1:2102:17671:3223
CATTCTCC
+
FFFFFFFF
@A00769:11:HC3HCDRXX:1:2102:6271:3427
CATTCTCC
+
FFFFFFFF
@A00769:11:HC3HCDRXX:1:2102:31069:3474
CATTCTCC
+
FFFFFFFF
@A00769:11:HC3HCDRXX:1:2102:28103:3537
CATTCTCC
+
FFFFFFFF
@A00769:11:HC3HCDRXX:1:2102:26368:3599
CATTCTCC
+
FFFFFFFF
@A00769:11:HC3HCDRXX:1:2102:27887:3599
CATTCTCC
+
FFFFFFF:
@A00769:11:HC3HCDRXX:1:2102:29035:3615
CATTCTCC
+
FFFFFFFF
@A00769:11:HC3HCDRXX:1:2102:10908:3693
CATTCTCC
+
FFFFFFFF
@A00769:11:HC3HCDRXX:1:2102:17255:3724
CATTCTCC
+
FFFFFFFF
@A00769:11:HC3HCDRXX:1:2102:14516:3771
CATTCTCC
+
FFFFFFFF
@A00769:11:HC3HCDRXX:1:2102:23547:3787
CATTCTCC
+
FFFFFFFF
@A00769:11:HC3HCDRXX:1:2102:26530:3881
CATTCTCC
+
FFFF:FFF
@A00769:11:HC3HCDRXX:1:2102:30237:3912
CATTCTCC
+
FFFFFFFF
@A00769:11:HC3HCDRXX:1:2102:17002:4038
CATTCTCC
+
FFFFFFFF
@A00769:11:HC3HCDRXX:1:2102:5837:4085
CATTCTCC
+
FFFFFFFF
@A00769:11:HC3HCDRXX:1:2102:26621:4163
CATTCTCC
+
,F,F:FFF
@A00769:11:HC3HCDRXX:1:2102:3486:4178
CATTCTCC
+
FFFFFFFF
@A00769:11:HC3HCDRXX:1:2102:17626:4272
CATTCTCC
+
FFFFFFFF
@A00769:11:HC3HCDRXX:1:2102:12933:4288
CATTCTCC
+
FFFFFFFF
@A00769:11:HC3HCDRXX:1:2102:6180:4304
CATTCTCC
+
FFFFFFFF
@A00769:11:HC3HCDRXX:1:2102:11234:4319
CATTCTCC
+
FFFFFFFF
@A00769:11:HC3HCDRXX:1:2102:24722:4351
CATTCTCC
+
F:FFFFFF
@A00769:11:HC3HCDRXX:1:2102:31738:4382
CATTCTCC
+
FFFFFFFF
@A00769:11:HC3HCDRXX:1:2102:13937:4429
CATTCTCC
+
FFFFFFFF
@A00769:11:HC3HCDRXX:1:2102:30906:4664
CATTCTCC
+
FFFFFFFF
@A00769:11:HC3HCDRXX:1:2102:31051:4726
CATTCTCC
+
FFFFFFFF
@A00769:11:HC3HCDRXX:1:2102:10999:4977
CATTCTCC
+
FFFFFFFF
@A00769:11:HC3HCDRXX:1:2102:4481:5024
CATTCTCC
+
FFFFFFFF
@A00769:11:HC3HCDRXX:1:2102:11315:5055
CATTCTCC
+
FFFFFFFF
@A00769:11:HC3HCDRXX:1:2102:24207:5055
CATTCTCC
+
FFFFFFFF
@A00769:11:HC3HCDRXX:1:2102:5484:5071
CATTCTCC
+
FFFFFFFF
@A00769:11:HC3HCDRXX:1:2102:4553:5087
CATTCTCC
+
,FFFFFFF
@A00769:11:HC3HCDRXX:1:2102:6831:5149
CATTCTCC
+
FFFFFFFF
@A00769:11:HC3HCDRXX:1:2102:11858:5149
CATTCTCC
+
FFFFFFFF
@A00769:11:HC3HCDRXX:1:2102:20229:5149
CATTCTCC
+
FF,FFFFF
@A00769:11:HC3HCDRXX:1:2102:11885:5228
CATTCTCC
+
FFFFFFFF
@A00769:11:HC3HCDRXX:1:2102:3739:5243
CATTCTCC
+
FFFFFFFF
@A00769:11:HC3HCDRXX:1:2102:19913:5290
CATTCTCC
+
FFFFFFFF
@A00769:11:HC3HCDRXX:1:2102:6867:5306
CATTCTCC
+
FFFFFFFF
@A00769:11:HC3HCDRXX:1:2102:17273:5384
CATTCTCC
+
FFFFFFFF
@A00769:11:HC3HCDRXX:1:2102:32425:5415
CATTCTCC
+
FFFFFFFF
@A00769:11:HC3HCDRXX:1:2102:31774:5447
CATTCTCC
+
FFFFFFFF
@A00769:11:HC3HCDRXX:1:2102:20699:5525
CATTCTCC
+
FFFFFFFF
@A00769:11:HC3HCDRXX:1:2102:22037:5556
CATTCTCC
+
FFFFFFFF
@A00769:11:HC3HCDRXX:1:2102:26901:5556
CATTCTCC
+
F:FFF:FF
@A00769:11:HC3HCDRXX:1:2102:1850:5603
CATTCTCC
+
FFFFFFFF
@A00769:11:HC3HCDRXX:1:2102:14814:5603
CATTCTCC
+
FFFFFF::
@A00769:11:HC3HCDRXX:1:2102:25789:5603
CATTCTCC
+
FFFFFFFF
@A00769:11:HC3HCDRXX:1:2102:22833:5650
CATTCTCC
+
FFFFFFFF
@A00769:11:HC3HCDRXX:1:2102:17680:5713
CATTCTCC
+
FFFFFFFF
@A00769:11:HC3HCDRXX:1:2102:8594:5760
CATTCTCC
+
FFFFFFFF
@A00769:11:HC3HCDRXX:1:2102:13404:5791
CATTCTCC
+
FF,F:F::
@A00769:11:HC3HCDRXX:1:2102:1280:5807
CATTCTCC
+
FFFFFFFF
@A00769:11:HC3HCDRXX:1:2102:28872:5807
CATTCTCC
+
FFFF:FFF
@A00769:11:HC3HCDRXX:1:2102:5936:5854
CATTCTCC
+
FFFFFFFF
@A00769:11:HC3HCDRXX:1:2102:3052:5869
CATTCTCC
+
FFFFFFFF
@A00769:11:HC3HCDRXX:1:2102:18783:5869
CATTCTCC
+
FFFFFFFF
@A00769:11:HC3HCDRXX:1:2102:3640:5885
CATTCTCC
+
FFFFFFFF
@A00769:11:HC3HCDRXX:1:2102:4788:5901
CATTCTCC
+
FFFFFFFF
@A00769:11:HC3HCDRXX:1:2102:14760:5979
CATTCTCC
+
FFFFFFFF
@A00769:11:HC3HCDRXX:1:2102:14895:6057
CATTCTCC
+
FFFFFFFF
@A00769:11:HC3HCDRXX:1:2102:15139:6073
CATTCTCC
+
FFFFFFFF
@A00769:11:HC3HCDRXX:1:2102:7464:6120
CATTCTCC
+
FFFFFFFF
@A00769:11:HC3HCDRXX:1:2102:30183:6136
CATTCTCC
+
FFFFFFFF
@A00769:11:HC3HCDRXX:1:2102:6036:6151
CATTCTCC
+
FFFFFFFF
@A00769:11:HC3HCDRXX:1:2102:14995:6167
CATTCTCC
+
FFFFFFFF
@A00769:11:HC3HCDRXX:1:2102:30201:6167
CATTCTCC
+
FFF:FFFF
@A00769:11:HC3HCDRXX:1:2102:30481:6214
CATTCTCC
+
FFFFFFFF
@A00769:11:HC3HCDRXX:1:2102:13747:6230
CATTCTCC
+
,F:FFFFF
@A00769:11:HC3HCDRXX:1:2102:11668:6261
CATTCTCC
+
FFFFFFFF
@A00769:11:HC3HCDRXX:1:2102:6316:6417
CATTCTCC
+
FFFFFFFF
@A00769:11:HC3HCDRXX:1:2102:9037:6433
CATTCTCC
+
FFFFFFFF
@A00769:11:HC3HCDRXX:1:2102:13982:6480
CATTCTCC
+
FFFFFFFF
@A00769:11:HC3HCDRXX:1:2102:17562:6574
CATTCTCC
+
FFFFFFFF
@A00769:11:HC3HCDRXX:1:2102:28257:6590
CATTCTCC
+
FFFFFFFF
@A00769:11:HC3HCDRXX:1:2102:13982:6825
CATTCTCC
+
FFF:F:FF
@A00769:11:HC3HCDRXX:1:2102:7916:6840
CATTCTCC
+
FFFFFFFF
@A00769:11:HC3HCDRXX:1:2102:3568:6887
CATTCTCC
+
FFFFFFFF
@A00769:11:HC3HCDRXX:1:2102:3613:6903
CATTCTCC
+
FFFFFFFF
@A00769:11:HC3HCDRXX:1:2102:6786:6981
CATTCTCC
+
FFFFFFFF
@A00769:11:HC3HCDRXX:1:2102:10899:7091
CATTCTCC
+
FFFFFFFF
@A00769:11:HC3HCDRXX:1:2102:1841:7153
CATTCTCC
+
,F,FFFFF
@A00769:11:HC3HCDRXX:1:2102:9001:7153
CATTCTCC
+
FFFFFFFF
@A00769:11:HC3HCDRXX:1:2102:29957:7247
CATTCTCC
+
FFFFFFFF
@A00769:11:HC3HCDRXX:1:2102:23393:7279
CATTCTCC
+
FFFFFFFF
@A00769:11:HC3HCDRXX:1:2102:13205:7357
CATTCTCC
+
FFFFFFFF
@A00769:11:HC3HCDRXX:1:2102:5810:7388
CATTCTCC
+
FF::FFFF
@A00769:11:HC3HCDRXX:1:2102:19135:7420
CATTCTCC
+
FFFFFF:F
@A00769:11:HC3HCDRXX:1:2102:31575:7420
CATTCTCC
+
FFFFFFFF
@A00769:11:HC3HCDRXX:1:2102:21169:7654
CATTCTCC
+
FFFFFFFF
@A00769:11:HC3HCDRXX:1:2102:31439:7686
CATTCTCC
+
:FFFFFFF
@A00769:11:HC3HCDRXX:1:2102:32542:7686
CATTCTCC
+
FFFFFFFF
@A00769:11:HC3HCDRXX:1:2102:28167:7717
CATTCTCC
+
FFFFFFFF
@A00769:11:HC3HCDRXX:1:2102:26115:7795
CATTCTCC
+
FFFFFFFF
@A00769:11:HC3HCDRXX:1:2102:13666:7874
CATTCTCC
+
FFFFFFFF
@A00769:11:HC3HCDRXX:1:2102:29197:7874
CATTCTCC
+
FFFFFFFF
@A00769:11:HC3HCDRXX:1:2102:14832:7983
CATTCTCC
+
FFFFFFFF
@A00769:11:HC3HCDRXX:1:2102:24740:7983
CATTCTCC
+
FF:FFFFF
@A00769:11:HC3HCDRXX:1:2102:3866:7999
CATTCTCC
+
FFFFFFFF
@A00769:11:HC3HCDRXX:1:2102:17580:8140
CATTCTCC
+
FFFF:FFF
@A00769:11:HC3HCDRXX:1:2102:17336:8155
CATTCTCC
+
FFFFFF:F
@A00769:11:HC3HCDRXX:1:2102:23882:8155
CATTCTCC
+
FFFFFFFF
@A00769:11:HC3HCDRXX:1:2102:23755:8343
CATTCTCC
+
FFFF:FFF
@A00769:11:HC3HCDRXX:1:2102:14262:8375
CATTCTCC
+
FFFFFFFF
@A00769:11:HC3HCDRXX:1:2102:11731:8406
CATTCTCC
+
FFFFFFFF
@A00769:11:HC3HCDRXX:1:2102:19642:8422
CATTCTCC
+
FFFFFFFF
@A00769:11:HC3HCDRXX:1:2102:19199:8500
CATTCTCC
+
FFFFFFFF
@A00769:11:HC3HCDRXX:1:2102:20030:8500
CATTCTCC
+
FFFFFFFF
@A00769:11:HC3HCDRXX:1:2102:12906:8531
CATTCTCC
+
FFFFFFFF
@A00769:11:HC3HCDRXX:1:2102:10565:8547
CATTCTCC
+
FFFFFFFF
@A00769:11:HC3HCDRXX:1:2102:26169:8641
CATTCTCC
+
FFFFFFFF
@A00769:11:HC3HCDRXX:1:2102:18511:8688
CATTCTCC
+
FFFFFFFF
@A00769:11:HC3HCDRXX:1:2102:16749:8735
CATTCTCC
+
FFFFFFFF
@A00769:11:HC3HCDRXX:1:2102:11080:8782
CATTCTCC
+
FFFFFFFF
@A00769:11:HC3HCDRXX:1:2102:18367:8782
CATTCTCC
+
FF:FFF:F
@A00769:11:HC3HCDRXX:1:2102:26286:8782
CATTCTCC
+
FFFFFFFF
@A00769:11:HC3HCDRXX:1:2102:4444:8813
CATTCTCC
+
FFFFFFFF
@A00769:11:HC3HCDRXX:1:2102:12246:8829
CATTCTCC
+
FFFFFFFF
@A00769:11:HC3HCDRXX:1:2102:19036:8876
CATTCTCC
+
FFFFFFFF
@A00769:11:HC3HCDRXX:1:2102:16107:8907
CATTCTCC
+
FFFFFFFF
@A00769:11:HC3HCDRXX:1:2102:7066:8938
CATTCTCC
+
FFFFFFFF
@A00769:11:HC3HCDRXX:1:2102:16514:8954
CATTCTCC
+
FFFFFFFF
@A00769:11:HC3HCDRXX:1:2102:20781:8985
CATTCTCC
+
FFFFFFFF
@A00769:11:HC3HCDRXX:1:2102:21133:9001
CATTCTCC
+
FFFFFFFF
@A00769:11:HC3HCDRXX:1:2102:24053:9017
CATTCTCC
+
FFFFFFFF
@A00769:11:HC3HCDRXX:1:2102:24261:9064
CATTCTCC
+
FFFFFFFF
@A00769:11:HC3HCDRXX:1:2102:2817:9095
CATTCTCC
+
FF:FFF,F
@A00769:11:HC3HCDRXX:1:2102:18132:9095
CATTCTCC
+
FFFFFFFF
@A00769:11:HC3HCDRXX:1:2102:32271:9126
CATTCTCC
+
FFFFFFFF
@A00769:11:HC3HCDRXX:1:2102:7744:9173
CATTCTCC
+
FFFFFFFF
@A00769:11:HC3HCDRXX:1:2102:6705:9314
CATTCTCC
+
FFFFFFFF
@A00769:11:HC3HCDRXX:1:2102:11053:9330
CATTCTCC
+
FFFFFFFF
@A00769:11:HC3HCDRXX:1:2102:8377:9361
CATTCTCC
+
FFFFFFFF
@A00769:11:HC3HCDRXX:1:2102:28890:9408
CATTCTCC
+
FFFFFFFF
@A00769:11:HC3HCDRXX:1:2102:8802:9439
CATTCTCC
+
FFFFFFFF
@A00769:11:HC3HCDRXX:1:2102:25147:9471
CATTCTCC
+
FFFFFFFF
@A00769:11:HC3HCDRXX:1:2102:12581:9533
CATTCTCC
+
FFFFFFFF
@A00769:11:HC3HCDRXX:1:2102:5222:9627
CATTCTCC
+
FFFFFFFF
@A00769:11:HC3HCDRXX:1:2102:5936:9643
CATTCTCC
+
FFFFFFFF
@A00769:11:HC3HCDRXX:1:2102:13042:9674
CATTCTCC
+
FF,,FFFF
@A00769:11:HC3HCDRXX:1:2102:4399:9706
CATTCTCC
+
FFFFFFFF
@A00769:11:HC3HCDRXX:1:2102:4878:9846
CATTCTCC
+
FFFFFFFF
@A00769:11:HC3HCDRXX:1:2102:14362:9862
CATTCTCC
+
FFFFFFFF
@A00769:11:HC3HCDRXX:1:2102:16993:9878
CATTCTCC
+
FFFFFFFF
@A00769:11:HC3HCDRXX:1:2102:8892:9940
CATTCTCC
+
FFFFFFFF
@A00769:11:HC3HCDRXX:1:2102:32036:10003
CATTCTCC
+
::FFFFFF
@A00769:11:HC3HCDRXX:1:2102:28899:10019
CATTCTCC
+
FFFFFFFF
@A00769:11:HC3HCDRXX:1:2102:5312:10097
CATTCTCC
+
FFFFFFFF
@A00769:11:HC3HCDRXX:1:2102:6723:10128
CATTCTCC
+
FFFFFFFF
@A00769:11:HC3HCDRXX:1:2102:8404:10128
CATTCTCC
+
FFFFFFFF
@A00769:11:HC3HCDRXX:1:2102:32741:10191
CATTCTCC
+
FFFFFF:F
@A00769:11:HC3HCDRXX:1:2102:20265:10410
CATTCTCC
+
FFFFFFFF
@A00769:11:HC3HCDRXX:1:2102:14118:10567
CATTCTCC
+
FFFFFFFF
@A00769:11:HC3HCDRXX:1:2102:15673:10598
CATTCTCC
+
FFFFFFFF
@A00769:11:HC3HCDRXX:1:2102:9127:10786
CATTCTCC
+
FF:,,F,F
@A00769:11:HC3HCDRXX:1:2102:7238:10833
CATTCTCC
+
FFFFFFFF
@A00769:11:HC3HCDRXX:1:2102:13214:10848
CATTCTCC
+
FFFFFFFF
@A00769:11:HC3HCDRXX:1:2102:30047:10848
CATTCTCC
+
FFFFFFFF
@A00769:11:HC3HCDRXX:1:2102:1895:10942
CATTCTCC
+
FFFFFFFF
@A00769:11:HC3HCDRXX:1:2102:14190:11005
CATTCTCC
+
FFFFFFFF
@A00769:11:HC3HCDRXX:1:2102:14660:11005
CATTCTCC
+
,,FFFFFF
@A00769:11:HC3HCDRXX:1:2102:22336:11052
CATTCTCC
+
FFFFFFFF
@A00769:11:HC3HCDRXX:1:2102:21459:11224
CATTCTCC
+
FFFFFFFF
@A00769:11:HC3HCDRXX:1:2102:23393:11224
CATTCTCC
+
FFFFFFFF
@A00769:11:HC3HCDRXX:1:2102:12463:11303
CATTCTCC
+
FFFFFFFF
@A00769:11:HC3HCDRXX:1:2102:4580:11334
CATTCTCC
+
FFFFFFFF
@A00769:11:HC3HCDRXX:1:2102:23936:11350
CATTCTCC
+
FFFFFFFF
@A00769:11:HC3HCDRXX:1:2102:14507:11490
CATTCTCC
+
FFFFFFFF
@A00769:11:HC3HCDRXX:1:2102:32542:11537
CATTCTCC
+
FFFFFFFF
@A00769:11:HC3HCDRXX:1:2102:11216:11584
CATTCTCC
+
FFFF,F,F
@A00769:11:HC3HCDRXX:1:2102:21884:11616
CATTCTCC
+
FFFFFFFF
@A00769:11:HC3HCDRXX:1:2102:32868:11631
CATTCTCC
+
FFFFFFFF
@A00769:11:HC3HCDRXX:1:2102:31485:11647
CATTCTCC
+
FFFFFFFF
@A00769:11:HC3HCDRXX:1:2102:20193:11663
CATTCTCC
+
FFFFFFFF
@A00769:11:HC3HCDRXX:1:2102:2067:11710
CATTCTCC
+
FFFFFFFF
@A00769:11:HC3HCDRXX:1:2102:32633:11725
CATTCTCC
+
FFFFFFFF
@A00769:11:HC3HCDRXX:1:2102:6198:11757
CATTCTCC
+
FFFFFFFF
@A00769:11:HC3HCDRXX:1:2102:31051:11804
CATTCTCC
+
FFFFFFFF
@A00769:11:HC3HCDRXX:1:2102:22381:11882
CATTCTCC
+
FFFFFFFF
@A00769:11:HC3HCDRXX:1:2102:30409:11882
CATTCTCC
+
FFFFFFFF
@A00769:11:HC3HCDRXX:1:2102:16721:11913
CATTCTCC
+
FFFFFFFF
@A00769:11:HC3HCDRXX:1:2102:19786:11929
CATTCTCC
+
FFFFFFFF
@A00769:11:HC3HCDRXX:1:2102:10827:12007
CATTCTCC
+
FFFFFFFF
@A00769:11:HC3HCDRXX:1:2102:13539:12007
CATTCTCC
+
FFFFFFFF
@A00769:11:HC3HCDRXX:1:2102:30273:12085
CATTCTCC
+
FFFFFFFF
@A00769:11:HC3HCDRXX:1:2102:23782:12179
CATTCTCC
+
FF,:FFFF
@A00769:11:HC3HCDRXX:1:2102:30834:12242
CATTCTCC
+
FFFFFFFF
@A00769:11:HC3HCDRXX:1:2102:6777:12258
CATTCTCC
+
FFFFFFFF
@A00769:11:HC3HCDRXX:1:2102:25337:12305
CATTCTCC
+
FFFFFFFF
@A00769:11:HC3HCDRXX:1:2102:22553:12336
CATTCTCC
+
FFFFFFFF
@A00769:11:HC3HCDRXX:1:2102:20392:12352
CATTCTCC
+
FFFFFFFF
@A00769:11:HC3HCDRXX:1:2102:24496:12414
CATTCTCC
+
FFFFFFFF
@A00769:11:HC3HCDRXX:1:2102:13566:12430
CATTCTCC
+
FFFFFFFF
@A00769:11:HC3HCDRXX:1:2102:32407:12430
CATTCTCC
+
FFFFFFFF
@A00769:11:HC3HCDRXX:1:2102:7328:12555
CATTCTCC
+
FFFFFFFF
@A00769:11:HC3HCDRXX:1:2102:23448:12633
CATTCTCC
+
FFFFFFFF
@A00769:11:HC3HCDRXX:1:2102:32488:12978
CATTCTCC
+
FFF,,,:F
@A00769:11:HC3HCDRXX:1:2102:20347:13056
CATTCTCC
+
FFFFFFFF
@A00769:11:HC3HCDRXX:1:2102:10031:13072
CATTCTCC
+
FFFFFFFF
@A00769:11:HC3HCDRXX:1:2102:2193:13088
CATTCTCC
+
FFFFFFFF
@A00769:11:HC3HCDRXX:1:2102:25807:13088
CATTCTCC
+
FFFFFFFF
@A00769:11:HC3HCDRXX:1:2102:21558:13119
CATTCTCC
+
FF,FFF,F
@A00769:11:HC3HCDRXX:1:2102:5611:13213
CATTCTCC
+
FFFFFFFF
@A00769:11:HC3HCDRXX:1:2102:13720:13291
CATTCTCC
+
FFFFFFFF
@A00769:11:HC3HCDRXX:1:2102:32859:13307
CATTCTCC
+
FFFFFFFF
@A00769:11:HC3HCDRXX:1:2102:19651:13448
CATTCTCC
+
FFFFFFFF
@A00769:11:HC3HCDRXX:1:2102:31882:13495
CATTCTCC
+
FFF:FFFF
@A00769:11:HC3HCDRXX:1:2102:29071:13542
CATTCTCC
+
FFFFFFFF
@A00769:11:HC3HCDRXX:1:2102:7383:13557
CATTCTCC
+
FFFFFFFF
@A00769:11:HC3HCDRXX:1:2102:16568:13557
CATTCTCC
+
FFFFFFFF
@A00769:11:HC3HCDRXX:1:2102:16595:13573
CATTCTCC
+
FFFFFFFF
@A00769:11:HC3HCDRXX:1:2102:9372:13589
CATTCTCC
+
FFFFFFFF
@A00769:11:HC3HCDRXX:1:2102:4625:13730
CATTCTCC
+
FFFFFFFF
@A00769:11:HC3HCDRXX:1:2102:18918:13745
CATTCTCC
+
FFFFFFFF
@A00769:11:HC3HCDRXX:1:2102:9281:13777
CATTCTCC
+
FFFFFFFF
@A00769:11:HC3HCDRXX:1:2102:4390:13792
CATTCTCC
+
FFFFFFFF
@A00769:11:HC3HCDRXX:1:2102:11595:13808
CATTCTCC
+
FFFFFFFF
@A00769:11:HC3HCDRXX:1:2102:23547:13996
CATTCTCC
+
FFFFFFFF
@A00769:11:HC3HCDRXX:1:2102:7139:14043
CATTCTCC
+
FFFFFFFF
@A00769:11:HC3HCDRXX:1:2102:5086:14090
CATTCTCC
+
FFFFFFFF
@A00769:11:HC3HCDRXX:1:2102:10456:14152
CATTCTCC
+
FFFFFFFF
@A00769:11:HC3HCDRXX:1:2102:3378:14262
CATTCTCC
+
FFFFFFFF
@A00769:11:HC3HCDRXX:1:2102:3323:14387
CATTCTCC
+
FFFFFFFF
@A00769:11:HC3HCDRXX:1:2102:17725:14434
CATTCTCC
+
FFFFFFFF
@A00769:11:HC3HCDRXX:1:2102:18593:14497
CATTCTCC
+
FF:FFFFF
@A00769:11:HC3HCDRXX:1:2102:21558:14528
CATTCTCC
+
FFFFFFFF
@A00769:11:HC3HCDRXX:1:2102:16776:14606
CATTCTCC
+
FFFFFFFF
@A00769:11:HC3HCDRXX:1:2102:28076:14606
CATTCTCC
+
FFFFFFFF
@A00769:11:HC3HCDRXX:1:2102:32271:14638
CATTCTCC
+
FFFFFFFF
@A00769:11:HC3HCDRXX:1:2102:14678:14669
CATTCTCC
+
FFFFFFFF
@A00769:11:HC3HCDRXX:1:2102:8223:14763
CATTCTCC
+
FFFFFFFF
@A00769:11:HC3HCDRXX:1:2102:3179:14826
CATTCTCC
+
FFFFFFFF
@A00769:11:HC3HCDRXX:1:2102:29758:14857
CATTCTCC
+
FFFFFFFF
@A00769:11:HC3HCDRXX:1:2102:24135:14920
CATTCTCC
+
FFFFFFFF
@A00769:11:HC3HCDRXX:1:2102:11053:14967
CATTCTCC
+
FF:FF::F
@A00769:11:HC3HCDRXX:1:2102:13729:14967
CATTCTCC
+
FFF,:FF,
@A00769:11:HC3HCDRXX:1:2102:19895:15060
CATTCTCC
+
FFFFFFFF
@A00769:11:HC3HCDRXX:1:2102:14552:15076
CATTCTCC
+
FFFFFFFF
@A00769:11:HC3HCDRXX:1:2102:12970:15186
CATTCTCC
+
FFFFFFFF
@A00769:11:HC3HCDRXX:1:2102:16378:15201
CATTCTCC
+
FFFFFFFF
@A00769:11:HC3HCDRXX:1:2102:22498:15217
CATTCTCC
+
FFF,FFFF
@A00769:11:HC3HCDRXX:1:2102:21377:15280
CATTCTCC
+
FFFFFFFF
@A00769:11:HC3HCDRXX:1:2102:29369:15374
CATTCTCC
+
FFFFFFFF
@A00769:11:HC3HCDRXX:1:2102:32669:15389
CATTCTCC
+
FFFFFFFF
@A00769:11:HC3HCDRXX:1:2102:17228:15421
CATTCTCC
+
FFFFFFFF
@A00769:11:HC3HCDRXX:1:2102:15076:15515
CATTCTCC
+
FFFFFFFF
@A00769:11:HC3HCDRXX:1:2102:23339:15546
CATTCTCC
+
FFFFFFFF
@A00769:11:HC3HCDRXX:1:2102:9616:15608
CATTCTCC
+
FFFFFFFF
@A00769:11:HC3HCDRXX:1:2102:25635:15608
CATTCTCC
+
FFFFFFFF
@A00769:11:HC3HCDRXX:1:2102:23647:15702
CATTCTCC
+
FFFF,FFF
@A00769:11:HC3HCDRXX:1:2102:8938:15843
CATTCTCC
+
FFFFFFFF
@A00769:11:HC3HCDRXX:1:2102:17020:15843
CATTCTCC
+
FFFFFFFF
@A00769:11:HC3HCDRXX:1:2102:31195:15906
CATTCTCC
+
FFFFFFFF
@A00769:11:HC3HCDRXX:1:2102:24948:15922
CATTCTCC
+
FFFFFFFF
@A00769:11:HC3HCDRXX:1:2102:32009:15937
CATTCTCC
+
FFFFFFF:
@A00769:11:HC3HCDRXX:1:2102:18719:15969
CATTCTCC
+
FFFFFFFF
@A00769:11:HC3HCDRXX:1:2102:29550:15969
CATTCTCC
+
FFFFFFFF
@A00769:11:HC3HCDRXX:1:2102:12906:15984
CATTCTCC
+
FFFFFFFF
@A00769:11:HC3HCDRXX:1:2102:26277:16063
CATTCTCC
+
FFFFFFFF
@A00769:11:HC3HCDRXX:1:2102:28122:16188
CATTCTCC
+
FFFFFFFF
@A00769:11:HC3HCDRXX:1:2102:14479:16235
CATTCTCC
+
FFFFFFFF
@A00769:11:HC3HCDRXX:1:2102:27064:16235
CATTCTCC
+
FFFFFFFF
@A00769:11:HC3HCDRXX:1:2102:10954:16266
CATTCTCC
+
FFFFFFFF
@A00769:11:HC3HCDRXX:1:2102:7500:16548
CATTCTCC
+
FFFFFFFF
@A00769:11:HC3HCDRXX:1:2102:18647:16564
CATTCTCC
+
FFFFFFFF
@A00769:11:HC3HCDRXX:1:2102:11532:16673
CATTCTCC
+
FFFFFFFF
@A00769:11:HC3HCDRXX:1:2102:4634:16783
CATTCTCC
+
FFFFFFFF
@A00769:11:HC3HCDRXX:1:2102:11451:16845
CATTCTCC
+
FFFFFFFF
@A00769:11:HC3HCDRXX:1:2102:22299:16845
CATTCTCC
+
FFFFFFFF
@A00769:11:HC3HCDRXX:1:2102:24668:16845
CATTCTCC
+
FFFFFFFF
@A00769:11:HC3HCDRXX:1:2102:9091:16861
CATTCTCC
+
FFFFFFFF
@A00769:11:HC3HCDRXX:1:2102:6036:16924
CATTCTCC
+
FF:FFFFF
@A00769:11:HC3HCDRXX:1:2102:9100:17127
CATTCTCC
+
FF:FFF:F
@A00769:11:HC3HCDRXX:1:2102:18132:17143
CATTCTCC
+
FFFFFFFF
@A00769:11:HC3HCDRXX:1:2102:1579:17159
CATTCTCC
+
FFFFFFFF
@A00769:11:HC3HCDRXX:1:2102:30246:17268
CATTCTCC
+
FFFFFFFF
@A00769:11:HC3HCDRXX:1:2102:8477:17456
CATTCTCC
+
FFFFFFFF
@A00769:11:HC3HCDRXX:1:2102:2446:17628
CATTCTCC
+
FFFFFFFF
@A00769:11:HC3HCDRXX:1:2102:7166:17660
CATTCTCC
+
FFFFFFFF
@A00769:11:HC3HCDRXX:1:2102:14091:17660
CATTCTCC
+
FFFFFFFF
@A00769:11:HC3HCDRXX:1:2102:22598:17675
CATTCTCC
+
FFFFFFFF
@A00769:11:HC3HCDRXX:1:2102:18457:17707
CATTCTCC
+
FFFFFFFF
@A00769:11:HC3HCDRXX:1:2102:28854:17863
CATTCTCC
+
FFFFFFFF
@A00769:11:HC3HCDRXX:1:2102:7184:17879
CATTCTCC
+
FFFFFFFF
@A00769:11:HC3HCDRXX:1:2102:13467:17895
CATTCTCC
+
FFFFFFFF
@A00769:11:HC3HCDRXX:1:2102:8956:17910
CATTCTCC
+
FFFFFFFF
@A00769:11:HC3HCDRXX:1:2102:9498:17910
CATTCTCC
+
FFFFFFFF
@A00769:11:HC3HCDRXX:1:2102:20699:17957
CATTCTCC
+
FFFFFFFF
@A00769:11:HC3HCDRXX:1:2102:6623:17973
CATTCTCC
+
FFFFFFFF
@A00769:11:HC3HCDRXX:1:2102:6677:18004
CATTCTCC
+
FFFFFFFF
@A00769:11:HC3HCDRXX:1:2102:17797:18223
CATTCTCC
+
FFFFFFFF
@A00769:11:HC3HCDRXX:1:2102:7157:18270
CATTCTCC
+
FFFFFFFF
@A00769:11:HC3HCDRXX:1:2102:17833:18317
CATTCTCC
+
FFFFFFFF
@A00769:11:HC3HCDRXX:1:2102:4878:18396
CATTCTCC
+
FF:,FFFF
@A00769:11:HC3HCDRXX:1:2102:31557:18411
CATTCTCC
+
FFFFFFFF
@A00769:11:HC3HCDRXX:1:2102:28429:18474
CATTCTCC
+
FFFF:FFF
@A00769:11:HC3HCDRXX:1:2102:17879:18490
CATTCTCC
+
FFFFFFFF
@A00769:11:HC3HCDRXX:1:2102:1994:18505
CATTCTCC
+
FFFFFFFF
@A00769:11:HC3HCDRXX:1:2102:30987:18552
CATTCTCC
+
FFFFFFFF
@A00769:11:HC3HCDRXX:1:2102:22092:18677
CATTCTCC
+
FFFFFFFF
@A00769:11:HC3HCDRXX:1:2102:28330:18677
CATTCTCC
+
FFFFFFFF
@A00769:11:HC3HCDRXX:1:2102:23430:18709
CATTCTCC
+
FFFFFFFF
@A00769:11:HC3HCDRXX:1:2102:23005:18724
CATTCTCC
+
:F,,FFF:
@A00769:11:HC3HCDRXX:1:2102:18484:18756
CATTCTCC
+
FFFFFFFF
@A00769:11:HC3HCDRXX:1:2102:18457:18771
CATTCTCC
+
FFFFFFFF
@A00769:11:HC3HCDRXX:1:2102:13340:18834
CATTCTCC
+
:F:FFFFF
@A00769:11:HC3HCDRXX:1:2102:25427:18881
CATTCTCC
+
FFFF:FFF
@A00769:11:HC3HCDRXX:1:2102:22272:18897
CATTCTCC
+
FFFFFFFF
@A00769:11:HC3HCDRXX:1:2102:2085:18944
CATTCTCC
+
FFFFFFFF
@A00769:11:HC3HCDRXX:1:2102:13386:18944
CATTCTCC
+
FFFFFFFF
@A00769:11:HC3HCDRXX:1:2102:30798:18944
CATTCTCC
+
FFFFFFFF
@A00769:11:HC3HCDRXX:1:2102:20546:18975
CATTCTCC
+
FFFFFFFF
@A00769:11:HC3HCDRXX:1:2102:11460:19022
CATTCTCC
+
:F,FFFFF
@A00769:11:HC3HCDRXX:1:2102:19271:19085
CATTCTCC
+
:FFFFFFF
@A00769:11:HC3HCDRXX:1:2102:30906:19194
CATTCTCC
+
FFFFFFFF
@A00769:11:HC3HCDRXX:1:2102:26015:19241
CATTCTCC
+
FFFFFF:F
@A00769:11:HC3HCDRXX:1:2102:28411:19257
CATTCTCC
+
FFFFFFFF
@A00769:11:HC3HCDRXX:1:2102:16324:19272
CATTCTCC
+
FFFFFFFF
@A00769:11:HC3HCDRXX:1:2102:13114:19319
CATTCTCC
+
FFFFFFFF
@A00769:11:HC3HCDRXX:1:2102:25337:19445
CATTCTCC
+
FFFFFFFF
@A00769:11:HC3HCDRXX:1:2102:9118:19601
CATTCTCC
+
FFFFFFFF
@A00769:11:HC3HCDRXX:1:2102:17517:19617
CATTCTCC
+
FFFFF:F:
@A00769:11:HC3HCDRXX:1:2102:19479:19789
CATTCTCC
+
FFFFFFFF
@A00769:11:HC3HCDRXX:1:2102:6388:19820
CATTCTCC
+
FFFFFFFF
@A00769:11:HC3HCDRXX:1:2102:5882:19977
CATTCTCC
+
FFFFFFFF
@A00769:11:HC3HCDRXX:1:2102:22137:19977
CATTCTCC
+
F:FFF::F
@A00769:11:HC3HCDRXX:1:2102:18493:20024
CATTCTCC
+
:F:,FFF:
@A00769:11:HC3HCDRXX:1:2102:3423:20102
CATTCTCC
+
FFFFFFFF
@A00769:11:HC3HCDRXX:1:2102:9227:20102
CATTCTCC
+
FFFFFFFF
@A00769:11:HC3HCDRXX:1:2102:23113:20134
CATTCTCC
+
FFFFFFFF
@A00769:11:HC3HCDRXX:1:2102:20292:20165
CATTCTCC
+
FFFFFFFF
@A00769:11:HC3HCDRXX:1:2102:22408:20196
CATTCTCC
+
FFFFFFFF
@A00769:11:HC3HCDRXX:1:2102:31385:20400
CATTCTCC
+
FFFFFFFF
@A00769:11:HC3HCDRXX:1:2102:32551:20415
CATTCTCC
+
FFFFFFFF
@A00769:11:HC3HCDRXX:1:2102:16333:20541
CATTCTCC
+
FFFFFFFF
@A00769:11:HC3HCDRXX:1:2102:8296:20556
CATTCTCC
+
FFF:FFF,
@A00769:11:HC3HCDRXX:1:2102:13051:20588
CATTCTCC
+
FFFFFFFF
@A00769:11:HC3HCDRXX:1:2102:27434:20854
CATTCTCC
+
FFFFFFFF
@A00769:11:HC3HCDRXX:1:2102:4065:20901
CATTCTCC
+
FFFFFFFF
@A00769:11:HC3HCDRXX:1:2102:24442:20901
CATTCTCC
+
FFFFFFFF
@A00769:11:HC3HCDRXX:1:2102:4580:21042
CATTCTCC
+
FFFFFFFF
@A00769:11:HC3HCDRXX:1:2102:17363:21042
CATTCTCC
+
FFFFFF,F
@A00769:11:HC3HCDRXX:1:2102:10791:21089
CATTCTCC
+
:FFFFFFF
@A00769:11:HC3HCDRXX:1:2102:2998:21151
CATTCTCC
+
FFFFFFFF
@A00769:11:HC3HCDRXX:1:2102:8015:21198
CATTCTCC
+
FFFFFFF:
@A00769:11:HC3HCDRXX:1:2102:3721:21339
CATTCTCC
+
FFFFFFFF
@A00769:11:HC3HCDRXX:1:2102:14407:21339
CATTCTCC
+
FFFFFFFF
@A00769:11:HC3HCDRXX:1:2102:16622:21386
CATTCTCC
+
FFFFFFFF
@A00769:11:HC3HCDRXX:1:2102:26892:21480
CATTCTCC
+
FFFFFFFF
@A00769:11:HC3HCDRXX:1:2102:29514:21512
CATTCTCC
+
FFFFFFFF
@A00769:11:HC3HCDRXX:1:2102:15501:21543
CATTCTCC
+
FFFFFFFF
@A00769:11:HC3HCDRXX:1:2102:16658:21543
CATTCTCC
+
:FFFFFFF
@A00769:11:HC3HCDRXX:1:2102:28519:21543
CATTCTCC
+
FFFFFFFF
@A00769:11:HC3HCDRXX:1:2102:20672:21574
CATTCTCC
+
FFFFFFFF
@A00769:11:HC3HCDRXX:1:2102:12762:21684
CATTCTCC
+
FFFFFFFF
@A00769:11:HC3HCDRXX:1:2102:29441:21731
CATTCTCC
+
FFFFFFFF
@A00769:11:HC3HCDRXX:1:2102:14931:21746
CATTCTCC
+
FFFFFFFF
@A00769:11:HC3HCDRXX:1:2102:17508:21793
CATTCTCC
+
FFFFFFFF
@A00769:11:HC3HCDRXX:1:2102:31159:21825
CATTCTCC
+
FFFFFFFF
@A00769:11:HC3HCDRXX:1:2102:10104:21966
CATTCTCC
+
FFFFFFFF
@A00769:11:HC3HCDRXX:1:2102:10122:21997
CATTCTCC
+
FFFFFFFF
@A00769:11:HC3HCDRXX:1:2102:23791:21997
CATTCTCC
+
FFFFFFFF
@A00769:11:HC3HCDRXX:1:2102:26033:21997
CATTCTCC
+
FFFFFFFF
@A00769:11:HC3HCDRXX:1:2102:17119:22279
CATTCTCC
+
FFFFFFFF
@A00769:11:HC3HCDRXX:1:2102:3305:22373
CATTCTCC
+
FFFFFFFF
@A00769:11:HC3HCDRXX:1:2102:17282:22404
CATTCTCC
+
FFFFFFFF
@A00769:11:HC3HCDRXX:1:2102:17562:22451
CATTCTCC
+
FFFFFFFF
@A00769:11:HC3HCDRXX:1:2102:31530:22717
CATTCTCC
+
FFFFFFFF
@A00769:11:HC3HCDRXX:1:2102:9308:22780
CATTCTCC
+
FFFFFFFF
@A00769:11:HC3HCDRXX:1:2102:6750:22858
CATTCTCC
+
FFFFFFFF
@A00769:11:HC3HCDRXX:1:2102:6171:22889
CATTCTCC
+
FFFFFFFF
@A00769:11:HC3HCDRXX:1:2102:15510:22905
CATTCTCC
+
:FFFFFFF
@A00769:11:HC3HCDRXX:1:2102:8513:22968
CATTCTCC
+
FFFFFFFF
@A00769:11:HC3HCDRXX:1:2102:20347:23015
CATTCTCC
+
FFF:FFFF
@A00769:11:HC3HCDRXX:1:2102:20826:23156
CATTCTCC
+
FFFFFFFF
@A00769:11:HC3HCDRXX:1:2102:25183:23156
CATTCTCC
+
FFFFFF:F
@A00769:11:HC3HCDRXX:1:2102:10348:23265
CATTCTCC
+
FFFFFFFF
@A00769:11:HC3HCDRXX:1:2102:30463:23343
CATTCTCC
+
FFFFFFFF
@A00769:11:HC3HCDRXX:1:2102:27868:23422
CATTCTCC
+
FFFFFFFF
@A00769:11:HC3HCDRXX:1:2102:27507:23610
CATTCTCC
+
FFFFFFFF
@A00769:11:HC3HCDRXX:1:2102:20265:23625
CATTCTCC
+
FFFFFFFF
@A00769:11:HC3HCDRXX:1:2102:31222:23625
CATTCTCC
+
FFFFFFFF
@A00769:11:HC3HCDRXX:1:2102:29857:23703
CATTCTCC
+
FFFFFFFF
@A00769:11:HC3HCDRXX:1:2102:26558:23719
CATTCTCC
+
FFFFFFFF
@A00769:11:HC3HCDRXX:1:2102:9444:23766
CATTCTCC
+
FFFFFFFF
@A00769:11:HC3HCDRXX:1:2102:8901:23829
CATTCTCC
+
FFFFFFFF
@A00769:11:HC3HCDRXX:1:2102:18385:23970
CATTCTCC
+
FFFFFFFF
@A00769:11:HC3HCDRXX:1:2102:1561:24017
CATTCTCC
+
FFFFFFFF
@A00769:11:HC3HCDRXX:1:2102:1832:24017
CATTCTCC
+
FFFFFFFF
@A00769:11:HC3HCDRXX:1:2102:25861:24048
CATTCTCC
+
FFFFFFFF
@A00769:11:HC3HCDRXX:1:2102:15148:24189
CATTCTCC
+
FFFFFFFF
@A00769:11:HC3HCDRXX:1:2102:29152:24236
CATTCTCC
+
FFFFFFFF
@A00769:11:HC3HCDRXX:1:2102:31448:24267
CATTCTCC
+
FFFFFFFF
@A00769:11:HC3HCDRXX:1:2102:17897:24345
CATTCTCC
+
FFFFFFFF
@A00769:11:HC3HCDRXX:1:2102:27986:24345
CATTCTCC
+
FFFFFFFF
@A00769:11:HC3HCDRXX:1:2102:17526:24392
CATTCTCC
+
FFFFFFFF
@A00769:11:HC3HCDRXX:1:2102:23746:24424
CATTCTCC
+
FFFFFFFF
@A00769:11:HC3HCDRXX:1:2102:28655:24439
CATTCTCC
+
FFFFFFFF
@A00769:11:HC3HCDRXX:1:2102:24334:24471
CATTCTCC
+
FFFFFFFF
@A00769:11:HC3HCDRXX:1:2102:25048:24580
CATTCTCC
+
FFFFFFFF
@A00769:11:HC3HCDRXX:1:2102:20066:24596
CATTCTCC
+
FFFFFFFF
@A00769:11:HC3HCDRXX:1:2102:19994:24690
CATTCTCC
+
FFFFFFFF
@A00769:11:HC3HCDRXX:1:2102:14615:24737
CATTCTCC
+
FFFFFFFF
@A00769:11:HC3HCDRXX:1:2102:29143:24846
CATTCTCC
+
FFFFFFFF
@A00769:11:HC3HCDRXX:1:2102:4372:24909
CATTCTCC
+
FFFFFFFF
@A00769:11:HC3HCDRXX:1:2102:8214:24956
CATTCTCC
+
FFFFFFFF
@A00769:11:HC3HCDRXX:1:2102:14859:24972
CATTCTCC
+
FFFFFFFF
@A00769:11:HC3HCDRXX:1:2102:32217:25003
CATTCTCC
+
FFFFFFFF
@A00769:11:HC3HCDRXX:1:2102:11324:25050
CATTCTCC
+
FFFFFFFF
@A00769:11:HC3HCDRXX:1:2102:23737:25066
CATTCTCC
+
FFFFFFFF
@A00769:11:HC3HCDRXX:1:2102:9191:25081
CATTCTCC
+
FF:FFFFF
@A00769:11:HC3HCDRXX:1:2102:8495:25097
CATTCTCC
+
FFFFFFFF
@A00769:11:HC3HCDRXX:1:2102:14615:25113
CATTCTCC
+
FFFFFFFF
@A00769:11:HC3HCDRXX:1:2102:15808:25144
CATTCTCC
+
FFFFFFFF
@A00769:11:HC3HCDRXX:1:2102:23140:25191
CATTCTCC
+
FFFFFFFF
@A00769:11:HC3HCDRXX:1:2102:18376:25238
CATTCTCC
+
FFFFFFFF
@A00769:11:HC3HCDRXX:1:2102:14353:25316
CATTCTCC
+
FFFFFFFF
@A00769:11:HC3HCDRXX:1:2102:3558:25441
CATTCTCC
+
FFFFFFFF
@A00769:11:HC3HCDRXX:1:2102:5909:25441
CATTCTCC
+
F::,FF:F
@A00769:11:HC3HCDRXX:1:2102:27272:25488
CATTCTCC
+
FFFFFFFF
@A00769:11:HC3HCDRXX:1:2102:25464:25520
CATTCTCC
+
FFFFFFFF
@A00769:11:HC3HCDRXX:1:2102:6388:25614
CATTCTCC
+
FFFFFFFF
@A00769:11:HC3HCDRXX:1:2102:16975:25629
CATTCTCC
+
FFFFFFFF
@A00769:11:HC3HCDRXX:1:2102:18430:25676
CATTCTCC
+
FFFFFFFF
@A00769:11:HC3HCDRXX:1:2102:7663:25692
CATTCTCC
+
FFFFFFFF
@A00769:11:HC3HCDRXX:1:2102:21829:25739
CATTCTCC
+
FFFFFFFF
@A00769:11:HC3HCDRXX:1:2102:20808:25786
CATTCTCC
+
FFFFFFFF
@A00769:11:HC3HCDRXX:1:2102:6090:25848
CATTCTCC
+
F,FFFFFF
@A00769:11:HC3HCDRXX:1:2102:2519:25864
CATTCTCC
+
FFFFFFFF
@A00769:11:HC3HCDRXX:1:2102:28339:25895
CATTCTCC
+
FFFF:FFF
@A00769:11:HC3HCDRXX:1:2102:4444:25911
CATTCTCC
+
FFFFFFFF
@A00769:11:HC3HCDRXX:1:2102:26856:25927
CATTCTCC
+
FFFFFFFF
@A00769:11:HC3HCDRXX:1:2102:15555:26083
CATTCTCC
+
FFFFFFFF
@A00769:11:HC3HCDRXX:1:2102:24722:26083
CATTCTCC
+
F,FFFFFF
@A00769:11:HC3HCDRXX:1:2102:15546:26099
CATTCTCC
+
FFFFFFFF
@A00769:11:HC3HCDRXX:1:2102:10691:26115
CATTCTCC
+
FFFFFFFF
@A00769:11:HC3HCDRXX:1:2102:8070:26146
CATTCTCC
+
FFFFFFFF
@A00769:11:HC3HCDRXX:1:2102:9453:26193
CATTCTCC
+
FFFFFFFF
@A00769:11:HC3HCDRXX:1:2102:2944:26412
CATTCTCC
+
FFFFFFFF
@A00769:11:HC3HCDRXX:1:2102:22987:26428
CATTCTCC
+
FFFFFFFF
@A00769:11:HC3HCDRXX:1:2102:26729:26428
CATTCTCC
+
FFFFFFFF
@A00769:11:HC3HCDRXX:1:2102:30535:26569
CATTCTCC
+
FFFFFFFF
@A00769:11:HC3HCDRXX:1:2102:15519:26584
CATTCTCC
+
FFFFFFFF
@A00769:11:HC3HCDRXX:1:2102:19895:26616
CATTCTCC
+
FFFFFFFF
@A00769:11:HC3HCDRXX:1:2102:12771:26647
CATTCTCC
+
FFFFFFFF
@A00769:11:HC3HCDRXX:1:2102:10167:26678
CATTCTCC
+
FFFFFFFF
@A00769:11:HC3HCDRXX:1:2102:9037:26757
CATTCTCC
+
FFFFFFFF
@A00769:11:HC3HCDRXX:1:2102:4517:26819
CATTCTCC
+
FFF,FF:,
@A00769:11:HC3HCDRXX:1:2102:6650:26819
CATTCTCC
+
:FFFFFFF
@A00769:11:HC3HCDRXX:1:2102:7889:26835
CATTCTCC
+
FFFFFFFF
@A00769:11:HC3HCDRXX:1:2102:19506:26913
CATTCTCC
+
FFFFFFFF
@A00769:11:HC3HCDRXX:1:2102:7663:27101
CATTCTCC
+
FFFFFFFF
@A00769:11:HC3HCDRXX:1:2102:15311:27226
CATTCTCC
+
FFFFFFFF
@A00769:11:HC3HCDRXX:1:2102:17861:27226
CATTCTCC
+
FF,F:FF:
@A00769:11:HC3HCDRXX:1:2102:15031:27242
CATTCTCC
+
FFFFFFFF
@A00769:11:HC3HCDRXX:1:2102:24099:27258
CATTCTCC
+
FFFFFFFF
@A00769:11:HC3HCDRXX:1:2102:1362:27273
CATTCTCC
+
FFFFFFFF
@A00769:11:HC3HCDRXX:1:2102:32380:27320
CATTCTCC
+
FFFFFFFF
@A00769:11:HC3HCDRXX:1:2102:6189:27398
CATTCTCC
+
FFFFFFFF
@A00769:11:HC3HCDRXX:1:2102:25030:27430
CATTCTCC
+
FFFFFFFF
@A00769:11:HC3HCDRXX:1:2102:8621:27445
CATTCTCC
+
FFFFFFFF
@A00769:11:HC3HCDRXX:1:2102:27679:27445
CATTCTCC
+
FFFFFFFF
@A00769:11:HC3HCDRXX:1:2102:15989:27524
CATTCTCC
+
FFFFFFFF
@A00769:11:HC3HCDRXX:1:2102:24433:27524
CATTCTCC
+
FFFFFFFF
@A00769:11:HC3HCDRXX:1:2102:10574:27539
CATTCTCC
+
FFFFFFFF
@A00769:11:HC3HCDRXX:1:2102:9525:27571
CATTCTCC
+
FFFFFFFF
@A00769:11:HC3HCDRXX:1:2102:11803:27633
CATTCTCC
+
FFFFFFFF
@A00769:11:HC3HCDRXX:1:2102:11894:27633
CATTCTCC
+
FFFFFF:F
@A00769:11:HC3HCDRXX:1:2102:31711:27759
CATTCTCC
+
:FFF,FF:
@A00769:11:HC3HCDRXX:1:2102:15555:27931
CATTCTCC
+
FFFFFFFF
@A00769:11:HC3HCDRXX:1:2102:3134:27962
CATTCTCC
+
FFFFFFFF
@A00769:11:HC3HCDRXX:1:2102:17933:28009
CATTCTCC
+
FFFFFFFF
@A00769:11:HC3HCDRXX:1:2102:1823:28072
CATTCTCC
+
FFFFFFFF
@A00769:11:HC3HCDRXX:1:2102:17146:28150
CATTCTCC
+
FFFFFFFF
@A00769:11:HC3HCDRXX:1:2102:8260:28166
CATTCTCC
+
FFFFFFFF
@A00769:11:HC3HCDRXX:1:2102:28004:28197
CATTCTCC
+
FFFFFFFF
@A00769:11:HC3HCDRXX:1:2102:14452:28213
CATTCTCC
+
FFFFFFFF
@A00769:11:HC3HCDRXX:1:2102:14145:28244
CATTCTCC
+
FFFFFFFF
@A00769:11:HC3HCDRXX:1:2102:23900:28260
CATTCTCC
+
FFFFFFFF
@A00769:11:HC3HCDRXX:1:2102:3649:28291
CATTCTCC
+
FFFFFFFF
@A00769:11:HC3HCDRXX:1:2102:22101:28307
CATTCTCC
+
FFFF:FFF
@A00769:11:HC3HCDRXX:1:2102:24849:28338
CATTCTCC
+
FFF:FFFF
@A00769:11:HC3HCDRXX:1:2102:24858:28354
CATTCTCC
+
FFFFFFFF
@A00769:11:HC3HCDRXX:1:2102:6506:28447
CATTCTCC
+
FFFFFFFF
@A00769:11:HC3HCDRXX:1:2102:3432:28510
CATTCTCC
+
FFFFFFFF
@A00769:11:HC3HCDRXX:1:2102:21712:28541
CATTCTCC
+
FFFFFFFF
@A00769:11:HC3HCDRXX:1:2102:31213:28557
CATTCTCC
+
FFFFFFFF
@A00769:11:HC3HCDRXX:1:2102:1787:28604
CATTCTCC
+
FFFFFFFF
@A00769:11:HC3HCDRXX:1:2102:1814:28682
CATTCTCC
+
FFFFFFFF
@A00769:11:HC3HCDRXX:1:2102:21739:28776
CATTCTCC
+
FFFFFFFF
@A00769:11:HC3HCDRXX:1:2102:14398:29121
CATTCTCC
+
FFFFFFFF
@A00769:11:HC3HCDRXX:1:2102:3938:29168
CATTCTCC
+
FFFFFFFF
@A00769:11:HC3HCDRXX:1:2102:10420:29277
CATTCTCC
+
FFFFFFFF
@A00769:11:HC3HCDRXX:1:2102:12608:29277
CATTCTCC
+
FFFFFFFF
@A00769:11:HC3HCDRXX:1:2102:7898:29293
CATTCTCC
+
FFFFFFFF
@A00769:11:HC3HCDRXX:1:2102:4779:29309
CATTCTCC
+
FFFFFFFF
@A00769:11:HC3HCDRXX:1:2102:7129:29810
CATTCTCC
+
FFFFFFFF
@A00769:11:HC3HCDRXX:1:2102:26982:29810
CATTCTCC
+
FFFFFFFF
@A00769:11:HC3HCDRXX:1:2102:6189:29997
CATTCTCC
+
FFFFFFFF
@A00769:11:HC3HCDRXX:1:2102:12445:29997
CATTCTCC
+
FFFFFFFF
@A00769:11:HC3HCDRXX:1:2102:21142:29997
CATTCTCC
+
FFFFFFFF
@A00769:11:HC3HCDRXX:1:2102:16658:30029
CATTCTCC
+
FFFFFFFF
@A00769:11:HC3HCDRXX:1:2102:11333:30138
CATTCTCC
+
FFFFFFFF
@A00769:11:HC3HCDRXX:1:2102:23294:30154
CATTCTCC
+
FFF:FFFF
@A00769:11:HC3HCDRXX:1:2102:29080:30154
CATTCTCC
+
FFFFFFFF
@A00769:11:HC3HCDRXX:1:2102:5864:30217
CATTCTCC
+
FFFFFFFF
@A00769:11:HC3HCDRXX:1:2102:19741:30232
CATTCTCC
+
FFFFFFFF
@A00769:11:HC3HCDRXX:1:2102:29595:30232
CATTCTCC
+
FFFFFFFF
@A00769:11:HC3HCDRXX:1:2102:10710:30279
CATTCTCC
+
FFFFFFFF
@A00769:11:HC3HCDRXX:1:2102:30599:30342
CATTCTCC
+
FFFFFFFF
@A00769:11:HC3HCDRXX:1:2102:6198:30358
CATTCTCC
+
FFFFFFFF
@A00769:11:HC3HCDRXX:1:2102:7202:30373
CATTCTCC
+
FFFFFFFF
@A00769:11:HC3HCDRXX:1:2102:15383:30389
CATTCTCC
+
FFFFFFFF
@A00769:11:HC3HCDRXX:1:2102:19488:30389
CATTCTCC
+
:FFFFFFF
@A00769:11:HC3HCDRXX:1:2102:27859:30483
CATTCTCC
+
:FF,F:,F
@A00769:11:HC3HCDRXX:1:2102:23592:30577
CATTCTCC
+
FFFFFFFF
@A00769:11:HC3HCDRXX:1:2102:16080:30624
CATTCTCC
+
FFFFFFFF
@A00769:11:HC3HCDRXX:1:2102:17996:30624
CATTCTCC
+
FFFFFFFF
@A00769:11:HC3HCDRXX:1:2102:2591:30655
CATTCTCC
+
FFFFFFFF
@A00769:11:HC3HCDRXX:1:2102:23402:30718
CATTCTCC
+
FFFFFFFF
@A00769:11:HC3HCDRXX:1:2102:32407:30843
CATTCTCC
+
FFFFFFFF
@A00769:11:HC3HCDRXX:1:2102:6967:30874
CATTCTCC
+
FFFFFFFF
@A00769:11:HC3HCDRXX:1:2102:15673:31078
CATTCTCC
+
FFFFFFFF
@A00769:11:HC3HCDRXX:1:2102:22028:31187
CATTCTCC
+
FFF:FF:F
@A00769:11:HC3HCDRXX:1:2102:17797:31281
CATTCTCC
+
FFFFFFFF
@A00769:11:HC3HCDRXX:1:2102:1787:31391
CATTCTCC
+
FFFFFFFF
@A00769:11:HC3HCDRXX:1:2102:19298:31407
CATTCTCC
+
FFFFFFFF
@A00769:11:HC3HCDRXX:1:2102:13386:31438
CATTCTCC
+
FFFFFFFF
@A00769:11:HC3HCDRXX:1:2102:6994:31454
CATTCTCC
+
FFFFFFFF
@A00769:11:HC3HCDRXX:1:2102:26241:31501
CATTCTCC
+
FFFFFFFF
@A00769:11:HC3HCDRXX:1:2102:28673:31516
CATTCTCC
+
FFFFFFFF
@A00769:11:HC3HCDRXX:1:2102:8874:31610
CATTCTCC
+
FFFF:FFF
@A00769:11:HC3HCDRXX:1:2102:2682:31845
CATTCTCC
+
FFFFFFFF
@A00769:11:HC3HCDRXX:1:2102:6406:31876
CATTCTCC
+
FFFFFFFF
@A00769:11:HC3HCDRXX:1:2102:17797:31876
CATTCTCC
+
FFFFFFFF
@A00769:11:HC3HCDRXX:1:2102:23746:32064
CATTCTCC
+
FFFFFFFF
@A00769:11:HC3HCDRXX:1:2102:28420:32080
CATTCTCC
+
FFFFFFFF
@A00769:11:HC3HCDRXX:1:2102:25292:32111
CATTCTCC
+
FFFFFFFF
@A00769:11:HC3HCDRXX:1:2102:30590:32174
CATTCTCC
+
FFFFFFFF
@A00769:11:HC3HCDRXX:1:2102:1922:32189
CATTCTCC
+
FFF,:FFF
@A00769:11:HC3HCDRXX:1:2102:14470:32221
CATTCTCC
+
FFFFFFFF
@A00769:11:HC3HCDRXX:1:2102:20464:32487
CATTCTCC
+
FFFFFFFF
@A00769:11:HC3HCDRXX:1:2102:30526:32597
CATTCTCC
+
FFFFFFFF
@A00769:11:HC3HCDRXX:1:2102:14787:32737
CATTCTCC
+
FFFFFFFF
@A00769:11:HC3HCDRXX:1:2102:9308:32800
CATTCTCC
+
FFFFFFFF
@A00769:11:HC3HCDRXX:1:2102:14733:32800
CATTCTCC
+
FFFFFFFF
@A00769:11:HC3HCDRXX:1:2102:27606:32831
CATTCTCC
+
FFFFFFFF
@A00769:11:HC3HCDRXX:1:2102:17381:32941
CATTCTCC
+
FFFFFFFF
@A00769:11:HC3HCDRXX:1:2102:3206:32972
CATTCTCC
+
FFFFFFF,
@A00769:11:HC3HCDRXX:1:2102:9932:33129
CATTCTCC
+
FFFFFFFF
@A00769:11:HC3HCDRXX:1:2102:15546:33238
CATTCTCC
+
FFFFFFFF
@A00769:11:HC3HCDRXX:1:2102:25355:33348
CATTCTCC
+
FFF,,FFF
@A00769:11:HC3HCDRXX:1:2102:6659:33379
CATTCTCC
+
FFFFFFFF
@A00769:11:HC3HCDRXX:1:2102:23158:33489
CATTCTCC
+
FFFFFFFF
@A00769:11:HC3HCDRXX:1:2102:3875:33567
CATTCTCC
+
FFFFFFFF
@A00769:11:HC3HCDRXX:1:2102:9344:33583
CATTCTCC
+
FFFFFFFF
@A00769:11:HC3HCDRXX:1:2102:24849:33692
CATTCTCC
+
FFFFFFFF
@A00769:11:HC3HCDRXX:1:2102:10366:33786
CATTCTCC
+
FFFFFFFF
@A00769:11:HC3HCDRXX:1:2102:20735:33833
CATTCTCC
+
FFFFFFFF
@A00769:11:HC3HCDRXX:1:2102:8169:33865
CATTCTCC
+
FFFFFFFF
@A00769:11:HC3HCDRXX:1:2102:26169:33880
CATTCTCC
+
FFF:FFFF
@A00769:11:HC3HCDRXX:1:2102:5801:33927
CATTCTCC
+
FFFFFFFF
@A00769:11:HC3HCDRXX:1:2102:2446:33974
CATTCTCC
+
FFFFFFFF
@A00769:11:HC3HCDRXX:1:2102:1814:34100
CATTCTCC
+
FFFFFFFF
@A00769:11:HC3HCDRXX:1:2102:20419:34100
CATTCTCC
+
FF:F,FF,
@A00769:11:HC3HCDRXX:1:2102:14714:34147
CATTCTCC
+
FFFFFFFF
@A00769:11:HC3HCDRXX:1:2102:8793:34162
CATTCTCC
+
FFFFFFFF
@A00769:11:HC3HCDRXX:1:2102:25663:34162
CATTCTCC
+
FFFFFFFF
@A00769:11:HC3HCDRXX:1:2102:24758:34194
CATTCTCC
+
FFFFFFFF
@A00769:11:HC3HCDRXX:1:2102:25943:34209
CATTCTCC
+
FFFFFFFF
@A00769:11:HC3HCDRXX:1:2102:32886:34272
CATTCTCC
+
FFFFFFFF
@A00769:11:HC3HCDRXX:1:2102:4761:34444
CATTCTCC
+
FFFFFFFF
@A00769:11:HC3HCDRXX:1:2102:10447:34460
CATTCTCC
+
FFFFFFFF
@A00769:11:HC3HCDRXX:1:2102:26756:34460
CATTCTCC
+
FFFFFFFF
@A00769:11:HC3HCDRXX:1:2102:28149:34460
CATTCTCC
+
FFFFFFFF
@A00769:11:HC3HCDRXX:1:2102:18304:34475
CATTCTCC
+
FFFFFFFF
@A00769:11:HC3HCDRXX:1:2102:31439:34585
CATTCTCC
+
,FF:FFFF
@A00769:11:HC3HCDRXX:1:2102:19596:34616
CATTCTCC
+
FFF,FFFF
@A00769:11:HC3HCDRXX:1:2102:28754:34663
CATTCTCC
+
FFFFFFFF
@A00769:11:HC3HCDRXX:1:2102:16514:34726
CATTCTCC
+
FFFFFFFF
@A00769:11:HC3HCDRXX:1:2102:30472:34726
CATTCTCC
+
FFFFFFFF
@A00769:11:HC3HCDRXX:1:2102:2040:34898
CATTCTCC
+
F:FF:F,:
@A00769:11:HC3HCDRXX:1:2102:15980:34961
CATTCTCC
+
FFFFFFFF
@A00769:11:HC3HCDRXX:1:2102:17065:34961
CATTCTCC
+
FFFFFFFF
@A00769:11:HC3HCDRXX:1:2102:1922:35008
CATTCTCC
+
FFFFFFFF
@A00769:11:HC3HCDRXX:1:2102:25147:35023
CATTCTCC
+
FFFFFFFF
@A00769:11:HC3HCDRXX:1:2102:8983:35086
CATTCTCC
+
FFFFFFFF
@A00769:11:HC3HCDRXX:1:2102:27633:35133
CATTCTCC
+
FFFFFFFF
@A00769:11:HC3HCDRXX:1:2102:26711:35164
CATTCTCC
+
,FFFFFFF
@A00769:11:HC3HCDRXX:1:2102:22625:35196
CATTCTCC
+
FFFFFFFF
@A00769:11:HC3HCDRXX:1:2102:6171:35227
CATTCTCC
+
FFFFFFFF
@A00769:11:HC3HCDRXX:1:2102:8721:35227
CATTCTCC
+
FFFFFFFF
@A00769:11:HC3HCDRXX:1:2102:6506:35243
CATTCTCC
+
FFFFFFFF
@A00769:11:HC3HCDRXX:1:2102:19099:35289
CATTCTCC
+
FFFFF,FF
@A00769:11:HC3HCDRXX:1:2102:7301:35368
CATTCTCC
+
FFFFFFFF
@A00769:11:HC3HCDRXX:1:2102:31521:35415
CATTCTCC
+
FFFFFFFF
@A00769:11:HC3HCDRXX:1:2102:1063:35430
CATTCTCC
+
FFFFFFFF
@A00769:11:HC3HCDRXX:1:2102:23619:35446
CATTCTCC
+
FFFFFFFF
@A00769:11:HC3HCDRXX:1:2102:17969:35524
CATTCTCC
+
FFFFFFFF
@A00769:11:HC3HCDRXX:1:2102:22128:35587
CATTCTCC
+
FFFFFFFF
@A00769:11:HC3HCDRXX:1:2102:31747:35587
CATTCTCC
+
:FFFFFFF
@A00769:11:HC3HCDRXX:1:2102:12843:35634
CATTCTCC
+
FFFFFFFF
@A00769:11:HC3HCDRXX:1:2102:20347:35728
CATTCTCC
+
FFFFFFFF
@A00769:11:HC3HCDRXX:1:2102:18041:35744
CATTCTCC
+
:FFFFFFF
@A00769:11:HC3HCDRXX:1:2102:5584:35775
CATTCTCC
+
FFFFFFFF
@A00769:11:HC3HCDRXX:1:2102:11279:35775
CATTCTCC
+
FFFF,FFF
@A00769:11:HC3HCDRXX:1:2102:9986:35947
CATTCTCC
+
FFFFFFFF
@A00769:11:HC3HCDRXX:1:2102:9588:35978
CATTCTCC
+
FFFFFFFF
@A00769:11:HC3HCDRXX:1:2102:9317:36010
CATTCTCC
+
FFFFFFFF
@A00769:11:HC3HCDRXX:1:2102:26277:36010
CATTCTCC
+
FFFFFFFF
@A00769:11:HC3HCDRXX:1:2102:3305:36025
CATTCTCC
+
FFFFFFFF
@A00769:11:HC3HCDRXX:1:2102:30635:36041
CATTCTCC
+
FFFFFFFF
@A00769:11:HC3HCDRXX:1:2102:15094:36182
CATTCTCC
+
FFFF:FFF
@A00769:11:HC3HCDRXX:1:2102:15411:36229
CATTCTCC
+
:FF:FFFF
@A00769:11:HC3HCDRXX:1:2102:12102:36260
CATTCTCC
+
FFFFFFFF
@A00769:11:HC3HCDRXX:1:2102:8784:36276
CATTCTCC
+
FFFFFFFF
@A00769:11:HC3HCDRXX:1:2102:29378:36276
CATTCTCC
+
FFFFFFFF
@A00769:11:HC3HCDRXX:1:2102:2121:36292
CATTCTCC
+
FFFFFFFF
@A00769:11:HC3HCDRXX:1:2102:8910:36370
CATTCTCC
+
FFFFFFFF
@A00769:11:HC3HCDRXX:1:2102:16486:36370
CATTCTCC
+
FFFFFFFF
@A00769:11:HC3HCDRXX:1:2102:23520:36401
CATTCTCC
+
FFFFFFFF
@A00769:11:HC3HCDRXX:1:2102:8341:36417
CATTCTCC
+
FFFFFFFF
@A00769:11:HC3HCDRXX:1:2102:30147:36448
CATTCTCC
+
FFFFFFFF
@A00769:11:HC3HCDRXX:1:2102:18123:36479
CATTCTCC
+
FFFFFFFF
@A00769:11:HC3HCDRXX:1:2102:4318:36495
CATTCTCC
+
FFFFFFFF
@A00769:11:HC3HCDRXX:1:2102:14181:36511
CATTCTCC
+
FFFFFFFF
@A00769:11:HC3HCDRXX:1:2102:6840:36542
CATTCTCC
+
FFFFFFFF
@A00769:11:HC3HCDRXX:1:2102:27597:36573
CATTCTCC
+
FFFFFFFF
@A00769:11:HC3HCDRXX:1:2102:30590:36589
CATTCTCC
+
FFFFFFFF
@A00769:11:HC3HCDRXX:1:2102:4137:36746
CATTCTCC
+
FFFFFFFF
@A00769:11:HC3HCDRXX:1:2102:4969:36777
CATTCTCC
+
FFFFFFFF
@A00769:11:HC3HCDRXX:1:2102:6705:36777
CATTCTCC
+
FFFFFFFF
@A00769:11:HC3HCDRXX:1:2102:20329:36793
CATTCTCC
+
FF:FFF:F
@A00769:11:HC3HCDRXX:1:2102:28809:36918
CATTCTCC
+
FFFFFFFF
@A00769:11:HC3HCDRXX:1:2102:28366:36933
CATTCTCC
+
FFFFFFFF
@A00769:11:HC3HCDRXX:1:2102:29342:36933
CATTCTCC
+
FFFFFFFF
@A00769:11:HC3HCDRXX:1:2102:11071:37012
CATTCTCC
+
FFFFFFFF
@A00769:11:HC3HCDRXX:1:2102:1904:37043
CATTCTCC
+
FFFFFFFF
@A00769:11:HC3HCDRXX:1:2103:16550:1376
CATTCTCC
+
FFFFF:FF
@A00769:11:HC3HCDRXX:1:2103:24388:1423
CATTCTCC
+
FFFFFFFF
@A00769:11:HC3HCDRXX:1:2103:12572:1470
CATTCTCC
+
FFFFFFFF
@A00769:11:HC3HCDRXX:1:2103:9959:1611
CATTCTCC
+
FFFFFFFF
@A00769:11:HC3HCDRXX:1:2103:15736:1752
CATTCTCC
+
FFFFFFFF
@A00769:11:HC3HCDRXX:1:2103:22028:1908
CATTCTCC
+
FFFFFFFF
@A00769:11:HC3HCDRXX:1:2103:31358:1939
CATTCTCC
+
FFFFFFFF
@A00769:11:HC3HCDRXX:1:2103:3504:1986
CATTCTCC
+
FFFFFFFF
@A00769:11:HC3HCDRXX:1:2103:3739:1986
CATTCTCC
+
FFFFFFFF
@A00769:11:HC3HCDRXX:1:2103:15591:2002
CATTCTCC
+
FFFFFFFF
@A00769:11:HC3HCDRXX:1:2103:11867:2033
CATTCTCC
+
FFFFFFFF
@A00769:11:HC3HCDRXX:1:2103:13024:2033
CATTCTCC
+
FFFFFFFF
@A00769:11:HC3HCDRXX:1:2103:18954:2096
CATTCTCC
+
FFFFFFFF
@A00769:11:HC3HCDRXX:1:2103:14136:2143
CATTCTCC
+
FFFFFFFF
@A00769:11:HC3HCDRXX:1:2103:16351:2159
CATTCTCC
+
FFFFFFFF
@A00769:11:HC3HCDRXX:1:2103:16351:2190
CATTCTCC
+
FFFFFFFF
@A00769:11:HC3HCDRXX:1:2103:18566:2268
CATTCTCC
+
FFFFFFFF
@A00769:11:HC3HCDRXX:1:2103:10556:2331
CATTCTCC
+
FFFFFFFF
@A00769:11:HC3HCDRXX:1:2103:11577:2347
CATTCTCC
+
FFFFFFFF
@A00769:11:HC3HCDRXX:1:2103:25048:2378
CATTCTCC
+
FFFFFFFF
@A00769:11:HC3HCDRXX:1:2103:4047:2394
CATTCTCC
+
FFFFFFFF
@A00769:11:HC3HCDRXX:1:2103:27832:2503
CATTCTCC
+
FFFFFFFF
@A00769:11:HC3HCDRXX:1:2103:20302:2519
CATTCTCC
+
FFFFFFFF
@A00769:11:HC3HCDRXX:1:2103:22978:2550
CATTCTCC
+
FFFFFFFF
@A00769:11:HC3HCDRXX:1:2103:8675:2613
CATTCTCC
+
FFFFFFFF
@A00769:11:HC3HCDRXX:1:2103:2700:2628
CATTCTCC
+
FFFFFFFF
@A00769:11:HC3HCDRXX:1:2103:6081:2691
CATTCTCC
+
FFFFFFFF
@A00769:11:HC3HCDRXX:1:2103:29731:2816
CATTCTCC
+
FFFFFFFF
@A00769:11:HC3HCDRXX:1:2103:12961:2832
CATTCTCC
+
FFFFFFFF
@A00769:11:HC3HCDRXX:1:2103:30337:2832
CATTCTCC
+
FFFFFFFF
@A00769:11:HC3HCDRXX:1:2103:14579:2848
CATTCTCC
+
FFFF,FFF
@A00769:11:HC3HCDRXX:1:2103:23023:2942
CATTCTCC
+
FFFFFFFF
@A00769:11:HC3HCDRXX:1:2103:26467:3239
CATTCTCC
+
FFFFFFFF
@A00769:11:HC3HCDRXX:1:2103:19298:3317
CATTCTCC
+
FFFFFFFF
@A00769:11:HC3HCDRXX:1:2103:27706:3349
CATTCTCC
+
FFF:FFFF
@A00769:11:HC3HCDRXX:1:2103:3812:3364
CATTCTCC
+
FFFFFFFF
@A00769:11:HC3HCDRXX:1:2103:28646:3411
CATTCTCC
+
FFFFFFFF
@A00769:11:HC3HCDRXX:1:2103:23357:3583
CATTCTCC
+
FFFFFFFF
@A00769:11:HC3HCDRXX:1:2103:6162:3646
CATTCTCC
+
FF:FFFFF
@A00769:11:HC3HCDRXX:1:2103:22408:3787
CATTCTCC
+
FFFFFFFF
@A00769:11:HC3HCDRXX:1:2103:25807:3787
CATTCTCC
+
FFFFFFFF
@A00769:11:HC3HCDRXX:1:2103:8531:3803
CATTCTCC
+
FFFFFFFF
@A00769:11:HC3HCDRXX:1:2103:20627:3803
CATTCTCC
+
FFFFFFFF
@A00769:11:HC3HCDRXX:1:2103:19840:3818
CATTCTCC
+
FFFFFFFF
@A00769:11:HC3HCDRXX:1:2103:4246:3865
CATTCTCC
+
FFFFFFFF
@A00769:11:HC3HCDRXX:1:2103:19949:3881
CATTCTCC
+
FFFFFFFF
@A00769:11:HC3HCDRXX:1:2103:18647:3912
CATTCTCC
+
F:F:F:FF
@A00769:11:HC3HCDRXX:1:2103:5240:3928
CATTCTCC
+
FFFFFFFF
@A00769:11:HC3HCDRXX:1:2103:27489:3975
CATTCTCC
+
FFFFFFFF
@A00769:11:HC3HCDRXX:1:2103:31566:3991
CATTCTCC
+
FFFFFFFF
@A00769:11:HC3HCDRXX:1:2103:20907:4006
CATTCTCC
+
FFFFFFFF
@A00769:11:HC3HCDRXX:1:2103:26901:4116
CATTCTCC
+
FFFFFFFF
@A00769:11:HC3HCDRXX:1:2103:15691:4147
CATTCTCC
+
FFFFFFFF
@A00769:11:HC3HCDRXX:1:2103:28248:4225
CATTCTCC
+
FFFFFFFF
@A00769:11:HC3HCDRXX:1:2103:4309:4382
CATTCTCC
+
FFFFFFFF
@A00769:11:HC3HCDRXX:1:2103:18123:4476
CATTCTCC
+
FFFFFFFF
@A00769:11:HC3HCDRXX:1:2103:30671:4476
CATTCTCC
+
FFF,:FFF
@A00769:11:HC3HCDRXX:1:2103:22173:4507
CATTCTCC
+
FFFFFFFF
@A00769:11:HC3HCDRXX:1:2103:29622:4507
CATTCTCC
+
FFFFFFFF
@A00769:11:HC3HCDRXX:1:2103:3586:4601
CATTCTCC
+
FFFFFFFF
@A00769:11:HC3HCDRXX:1:2103:31412:4601
CATTCTCC
+
FFFFFFFF
@A00769:11:HC3HCDRXX:1:2103:32271:4679
CATTCTCC
+
FFFFFFFF
@A00769:11:HC3HCDRXX:1:2103:31051:4695
CATTCTCC
+
FFFFFFFF
@A00769:11:HC3HCDRXX:1:2103:20799:4726
CATTCTCC
+
FFFFFFFF
@A00769:11:HC3HCDRXX:1:2103:21811:4726
CATTCTCC
+
F,FFFFFF
@A00769:11:HC3HCDRXX:1:2103:28212:4820
CATTCTCC
+
FFFFFFFF
@A00769:11:HC3HCDRXX:1:2103:30183:4820
CATTCTCC
+
FFFF:F:,
@A00769:11:HC3HCDRXX:1:2103:24894:4867
CATTCTCC
+
FFFFFFFF
@A00769:11:HC3HCDRXX:1:2103:24777:4914
CATTCTCC
+
FFFFFFFF
@A00769:11:HC3HCDRXX:1:2103:22073:4961
CATTCTCC
+
FF,FF:FF
@A00769:11:HC3HCDRXX:1:2103:6352:4977
CATTCTCC
+
FFFFFFFF
@A00769:11:HC3HCDRXX:1:2103:25427:5071
CATTCTCC
+
FFFFFFFF
@A00769:11:HC3HCDRXX:1:2103:1551:5087
CATTCTCC
+
FFFFFFFF
@A00769:11:HC3HCDRXX:1:2103:17228:5087
CATTCTCC
+
FF,F:F,F
@A00769:11:HC3HCDRXX:1:2103:17517:5087
CATTCTCC
+
FFFFFFFF
@A00769:11:HC3HCDRXX:1:2103:23809:5087
CATTCTCC
+
FFFFFFFF
@A00769:11:HC3HCDRXX:1:2103:7545:5290
CATTCTCC
+
FFFFFFFF
@A00769:11:HC3HCDRXX:1:2103:1985:5306
CATTCTCC
+
FFFFFFFF
@A00769:11:HC3HCDRXX:1:2103:32786:5353
CATTCTCC
+
FFFFFFFF
@A00769:11:HC3HCDRXX:1:2103:25943:5368
CATTCTCC
+
FFFFF,FF
@A00769:11:HC3HCDRXX:1:2103:22824:5384
CATTCTCC
+
FFFFFF:F
@A00769:11:HC3HCDRXX:1:2103:3468:5400
CATTCTCC
+
FFFFFFFF
@A00769:11:HC3HCDRXX:1:2103:27154:5431
CATTCTCC
+
FFFFFFFF
@A00769:11:HC3HCDRXX:1:2103:30373:5525
CATTCTCC
+
FFFFFFFF
@A00769:11:HC3HCDRXX:1:2103:23366:5572
CATTCTCC
+
FFFFFFFF
@A00769:11:HC3HCDRXX:1:2103:16098:5603
CATTCTCC
+
FFFFFFFF
@A00769:11:HC3HCDRXX:1:2103:24795:5729
CATTCTCC
+
FFFFFFFF
@A00769:11:HC3HCDRXX:1:2103:30120:5744
CATTCTCC
+
FF,FFFFF
@A00769:11:HC3HCDRXX:1:2103:26982:5854
CATTCTCC
+
FFFFFFFF
@A00769:11:HC3HCDRXX:1:2103:27932:5869
CATTCTCC
+
FFFFFFFF
@A00769:11:HC3HCDRXX:1:2103:12717:5916
CATTCTCC
+
FFFFFFFF
@A00769:11:HC3HCDRXX:1:2103:1226:5932
CATTCTCC
+
FFFFFFFF
@A00769:11:HC3HCDRXX:1:2103:9344:5932
CATTCTCC
+
FFFFFFFF
@A00769:11:HC3HCDRXX:1:2103:11189:5963
CATTCTCC
+
FF:FFFFF
@A00769:11:HC3HCDRXX:1:2103:9317:6010
CATTCTCC
+
FFFFFFFF
@A00769:11:HC3HCDRXX:1:2103:21685:6073
CATTCTCC
+
FFF:FFFF
@A00769:11:HC3HCDRXX:1:2103:8386:6151
CATTCTCC
+
FFFFFFFF
@A00769:11:HC3HCDRXX:1:2103:19732:6261
CATTCTCC
+
FFFFFFFF
@A00769:11:HC3HCDRXX:1:2103:2103:6292
CATTCTCC
+
FFFFFFFF
@A00769:11:HC3HCDRXX:1:2103:28348:6308
CATTCTCC
+
FFFFFFFF
@A00769:11:HC3HCDRXX:1:2103:29722:6308
CATTCTCC
+
FFFFFFFF
@A00769:11:HC3HCDRXX:1:2103:32344:6339
CATTCTCC
+
FFFFFFFF
@A00769:11:HC3HCDRXX:1:2103:15790:6386
CATTCTCC
+
FFFFFFFF
@A00769:11:HC3HCDRXX:1:2103:9887:6464
CATTCTCC
+
FFFFFFFF
@A00769:11:HC3HCDRXX:1:2103:26232:6496
CATTCTCC
+
:FFFFFFF
@A00769:11:HC3HCDRXX:1:2103:28429:6574
CATTCTCC
+
FFFFFFFF
@A00769:11:HC3HCDRXX:1:2103:22381:6621
CATTCTCC
+
FFFFFFFF
@A00769:11:HC3HCDRXX:1:2103:3956:6652
CATTCTCC
+
FFFFFFFF
@A00769:11:HC3HCDRXX:1:2103:12572:6856
CATTCTCC
+
FFFFFFFF
@A00769:11:HC3HCDRXX:1:2103:18954:6856
CATTCTCC
+
FF:,FFFF
@A00769:11:HC3HCDRXX:1:2103:21658:6872
CATTCTCC
+
FFFFFFFF
@A00769:11:HC3HCDRXX:1:2103:27615:7012
CATTCTCC
+
FFFFFFFF
@A00769:11:HC3HCDRXX:1:2103:22245:7044
CATTCTCC
+
FFFFFFFF
@A00769:11:HC3HCDRXX:1:2103:18864:7106
CATTCTCC
+
FFFFFFFF
@A00769:11:HC3HCDRXX:1:2103:5565:7122
CATTCTCC
+
FFFFFFFF
@A00769:11:HC3HCDRXX:1:2103:25617:7216
CATTCTCC
+
FFFFFFFF
@A00769:11:HC3HCDRXX:1:2103:6958:7373
CATTCTCC
+
FFFFFFFF
@A00769:11:HC3HCDRXX:1:2103:29514:7388
CATTCTCC
+
FFFFFFFF
@A00769:11:HC3HCDRXX:1:2103:15185:7529
CATTCTCC
+
:FFFFFFF
@A00769:11:HC3HCDRXX:1:2103:2220:7592
CATTCTCC
+
FFFFFFFF
@A00769:11:HC3HCDRXX:1:2103:19958:7623
CATTCTCC
+
,FFFFF,F
@A00769:11:HC3HCDRXX:1:2103:2148:7811
CATTCTCC
+
FFFFFFFF
@A00769:11:HC3HCDRXX:1:2103:22779:7811
CATTCTCC
+
FFFFFFFF
@A00769:11:HC3HCDRXX:1:2103:31584:7811
CATTCTCC
+
FF:,F:FF
@A00769:11:HC3HCDRXX:1:2103:3893:7827
CATTCTCC
+
FFFFFFFF
@A00769:11:HC3HCDRXX:1:2103:21793:7827
CATTCTCC
+
FFFFFFFF
@A00769:11:HC3HCDRXX:1:2103:9118:7858
CATTCTCC
+
FFFFFFFF
@A00769:11:HC3HCDRXX:1:2103:31702:7858
CATTCTCC
+
FFFFFFFF
@A00769:11:HC3HCDRXX:1:2103:15420:7999
CATTCTCC
+
FFFFFFFF
@A00769:11:HC3HCDRXX:1:2103:7383:8015
CATTCTCC
+
FFFFFFFF
@A00769:11:HC3HCDRXX:1:2103:4698:8030
CATTCTCC
+
FFFFFFFF
@A00769:11:HC3HCDRXX:1:2103:28628:8046
CATTCTCC
+
FFFFFFFF
@A00769:11:HC3HCDRXX:1:2103:16975:8093
CATTCTCC
+
FFFFFFFF
@A00769:11:HC3HCDRXX:1:2103:18222:8093
CATTCTCC
+
FFFFFFFF
@A00769:11:HC3HCDRXX:1:2103:4426:8218
CATTCTCC
+
,FFFFFF:
@A00769:11:HC3HCDRXX:1:2103:19361:8312
CATTCTCC
+
FFFFFFFF
@A00769:11:HC3HCDRXX:1:2103:21712:8312
CATTCTCC
+
FFFFFFFF
@A00769:11:HC3HCDRXX:1:2103:26585:8328
CATTCTCC
+
FF,FF:F,
@A00769:11:HC3HCDRXX:1:2103:5611:8453
CATTCTCC
+
FFFFFFFF
@A00769:11:HC3HCDRXX:1:2103:10981:8547
CATTCTCC
+
FF:F:FFF
@A00769:11:HC3HCDRXX:1:2103:10050:8563
CATTCTCC
+
FF:FFF:F
@A00769:11:HC3HCDRXX:1:2103:9155:8703
CATTCTCC
+
FFFFFFFF
@A00769:11:HC3HCDRXX:1:2103:22254:8719
CATTCTCC
+
FFFFFFF:
@A00769:11:HC3HCDRXX:1:2103:23005:8797
CATTCTCC
+
FFFFFFFF
@A00769:11:HC3HCDRXX:1:2103:11912:9001
CATTCTCC
+
FFFFFFF:
@A00769:11:HC3HCDRXX:1:2103:6967:9017
CATTCTCC
+
FFFFFFFF
@A00769:11:HC3HCDRXX:1:2103:15935:9017
CATTCTCC
+
FFFFFFFF
@A00769:11:HC3HCDRXX:1:2103:15049:9079
CATTCTCC
+
FFFFFFFF
@A00769:11:HC3HCDRXX:1:2103:18918:9111
CATTCTCC
+
FFFFFFFF
@A00769:11:HC3HCDRXX:1:2103:14968:9126
CATTCTCC
+
FFFFFFFF
@A00769:11:HC3HCDRXX:1:2103:9263:9142
CATTCTCC
+
FFFFF:FF
@A00769:11:HC3HCDRXX:1:2103:2519:9236
CATTCTCC
+
FFFFFFFF
@A00769:11:HC3HCDRXX:1:2103:14064:9345
CATTCTCC
+
FFFFFFFF
@A00769:11:HC3HCDRXX:1:2103:21847:9392
CATTCTCC
+
FFFFFFFF
@A00769:11:HC3HCDRXX:1:2103:2564:9752
CATTCTCC
+
FFFFFFFF
@A00769:11:HC3HCDRXX:1:2103:21603:9752
CATTCTCC
+
FFFFFFFF
@A00769:11:HC3HCDRXX:1:2103:1777:9862
CATTCTCC
+
FFF:FFFF
@A00769:11:HC3HCDRXX:1:2103:23457:9925
CATTCTCC
+
FFFFFFFF
@A00769:11:HC3HCDRXX:1:2103:29423:9956
CATTCTCC
+
FFFFFFFF
@A00769:11:HC3HCDRXX:1:2103:1154:10003
CATTCTCC
+
FFFFFFFF
@A00769:11:HC3HCDRXX:1:2103:29523:10034
CATTCTCC
+
FFFFFFFF
@A00769:11:HC3HCDRXX:1:2103:32009:10081
CATTCTCC
+
FFFFFFFF
@A00769:11:HC3HCDRXX:1:2103:19054:10128
CATTCTCC
+
FFFFFFFF
@A00769:11:HC3HCDRXX:1:2103:10447:10191
CATTCTCC
+
FFFFFFFF
@A00769:11:HC3HCDRXX:1:2103:19361:10191
CATTCTCC
+
FFF:FFFF
@A00769:11:HC3HCDRXX:1:2103:2636:10254
CATTCTCC
+
FFFFFFFF
@A00769:11:HC3HCDRXX:1:2103:20537:10285
CATTCTCC
+
FFFFFFFF
@A00769:11:HC3HCDRXX:1:2103:7274:10300
CATTCTCC
+
FFFFFFFF
@A00769:11:HC3HCDRXX:1:2103:14398:10300
CATTCTCC
+
FF:,FF,:
@A00769:11:HC3HCDRXX:1:2103:5954:10363
CATTCTCC
+
FFFFFFFF
@A00769:11:HC3HCDRXX:1:2103:6786:10363
CATTCTCC
+
FFFFFFFF
@A00769:11:HC3HCDRXX:1:2103:10637:10363
CATTCTCC
+
FFFFFFFF
@A00769:11:HC3HCDRXX:1:2103:13901:10410
CATTCTCC
+
FFFFFFFF
@A00769:11:HC3HCDRXX:1:2103:32344:10410
CATTCTCC
+
FFFFFFFF
@A00769:11:HC3HCDRXX:1:2103:21856:10473
CATTCTCC
+
FF,FFFFF
@A00769:11:HC3HCDRXX:1:2103:10737:10504
CATTCTCC
+
FFFFFFFF
@A00769:11:HC3HCDRXX:1:2103:17418:10520
CATTCTCC
+
FFFFFFFF
@A00769:11:HC3HCDRXX:1:2103:31702:10676
CATTCTCC
+
FFFFFFFF
@A00769:11:HC3HCDRXX:1:2103:19144:10723
CATTCTCC
+
FFFFFFFF
@A00769:11:HC3HCDRXX:1:2103:3504:10755
CATTCTCC
+
FFFFFFFF
@A00769:11:HC3HCDRXX:1:2103:21061:10755
CATTCTCC
+
FFF:FFFF
@A00769:11:HC3HCDRXX:1:2103:11677:10786
CATTCTCC
+
FFFFFFFF
@A00769:11:HC3HCDRXX:1:2103:29071:10817
CATTCTCC
+
FFFFFFFF
@A00769:11:HC3HCDRXX:1:2103:13738:10911
CATTCTCC
+
FFFFFFFF
@A00769:11:HC3HCDRXX:1:2103:27100:11036
CATTCTCC
+
FFFFFFFF
@A00769:11:HC3HCDRXX:1:2103:2356:11052
CATTCTCC
+
FF:FFFFF
@A00769:11:HC3HCDRXX:1:2103:5141:11115
CATTCTCC
+
FFFFFFFF
@A00769:11:HC3HCDRXX:1:2103:12048:11303
CATTCTCC
+
FFFFFFFF
@A00769:11:HC3HCDRXX:1:2103:12138:11334
CATTCTCC
+
FFFFFFFF
@A00769:11:HC3HCDRXX:1:2103:4300:11350
CATTCTCC
+
FFFFFFFF
@A00769:11:HC3HCDRXX:1:2103:4878:11600
CATTCTCC
+
FFFFFFFF
@A00769:11:HC3HCDRXX:1:2103:5963:11600
CATTCTCC
+
FF:FFFFF
@A00769:11:HC3HCDRXX:1:2103:18629:11616
CATTCTCC
+
FFFFFFFF
@A00769:11:HC3HCDRXX:1:2103:7600:11647
CATTCTCC
+
FFFFFFFF
@A00769:11:HC3HCDRXX:1:2103:6940:11663
CATTCTCC
+
FFFFFFFF
@A00769:11:HC3HCDRXX:1:2103:14986:11757
CATTCTCC
+
FFFFFFF:
@A00769:11:HC3HCDRXX:1:2103:23149:11772
CATTCTCC
+
FFFFFFFF
@A00769:11:HC3HCDRXX:1:2103:25174:11772
CATTCTCC
+
FFFFFFFF
@A00769:11:HC3HCDRXX:1:2103:1127:11866
CATTCTCC
+
FFFFFFFF
@A00769:11:HC3HCDRXX:1:2103:2401:11882
CATTCTCC
+
FFFFFFFF
@A00769:11:HC3HCDRXX:1:2103:15790:11898
CATTCTCC
+
FFFFFFFF
@A00769:11:HC3HCDRXX:1:2103:24026:11913
CATTCTCC
+
F:FFFFFF
@A00769:11:HC3HCDRXX:1:2103:13404:11929
CATTCTCC
+
FFFFFFFF
@A00769:11:HC3HCDRXX:1:2103:5186:11976
CATTCTCC
+
FFFFFFFF
@A00769:11:HC3HCDRXX:1:2103:8612:12023
CATTCTCC
+
FFFFFFFF
@A00769:11:HC3HCDRXX:1:2103:23619:12023
CATTCTCC
+
FFFFFFFF
@A00769:11:HC3HCDRXX:1:2103:22092:12038
CATTCTCC
+
FFFFFFFF
@A00769:11:HC3HCDRXX:1:2103:13874:12085
CATTCTCC
+
FFFFFFFF
@A00769:11:HC3HCDRXX:1:2103:24496:12101
CATTCTCC
+
FFFFFFFF
@A00769:11:HC3HCDRXX:1:2103:18801:12352
CATTCTCC
+
FFFFFFFF
@A00769:11:HC3HCDRXX:1:2103:23719:12414
CATTCTCC
+
FFFFFFFF
@A00769:11:HC3HCDRXX:1:2103:19732:12524
CATTCTCC
+
FF:,,F,F
@A00769:11:HC3HCDRXX:1:2103:23520:12540
CATTCTCC
+
FF:FF:FF
@A00769:11:HC3HCDRXX:1:2103:6370:12587
CATTCTCC
+
FFFFFFFF
@A00769:11:HC3HCDRXX:1:2103:24162:12587
CATTCTCC
+
FFFFFFFF
@A00769:11:HC3HCDRXX:1:2103:6008:12618
CATTCTCC
+
FFFFFFFF
@A00769:11:HC3HCDRXX:1:2103:19407:12649
CATTCTCC
+
FF,,F:FF
@A00769:11:HC3HCDRXX:1:2103:10348:12680
CATTCTCC
+
F:FFFFFF
@A00769:11:HC3HCDRXX:1:2103:13693:12712
CATTCTCC
+
FFFFFFFF
@A00769:11:HC3HCDRXX:1:2103:27344:12712
CATTCTCC
+
FFFFFFFF
@A00769:11:HC3HCDRXX:1:2103:18991:12774
CATTCTCC
+
FFFFFFFF
@A00769:11:HC3HCDRXX:1:2103:8703:12868
CATTCTCC
+
FF,FFFFF
@A00769:11:HC3HCDRXX:1:2103:31973:13025
CATTCTCC
+
FFFFFFFF
@A00769:11:HC3HCDRXX:1:2103:18765:13103
CATTCTCC
+
FFFFFFFF
@A00769:11:HC3HCDRXX:1:2103:21594:13213
CATTCTCC
+
F:FFFFFF
@A00769:11:HC3HCDRXX:1:2103:19497:13275
CATTCTCC
+
FFFFFFFF
@A00769:11:HC3HCDRXX:1:2103:5520:13307
CATTCTCC
+
FFFFFFFF
@A00769:11:HC3HCDRXX:1:2103:1551:13385
CATTCTCC
+
FFFFFFFF
@A00769:11:HC3HCDRXX:1:2103:4417:13463
CATTCTCC
+
FFFFFFFF
@A00769:11:HC3HCDRXX:1:2103:8757:13463
CATTCTCC
+
FFF,F:F:
@A00769:11:HC3HCDRXX:1:2103:19542:13510
CATTCTCC
+
FFFFFFFF
@A00769:11:HC3HCDRXX:1:2103:9579:13542
CATTCTCC
+
FFFFFFFF
@A00769:11:HC3HCDRXX:1:2103:31530:13604
CATTCTCC
+
FFFFFFFF
@A00769:11:HC3HCDRXX:1:2103:6976:13855
CATTCTCC
+
FFFFFFFF
@A00769:11:HC3HCDRXX:1:2103:12165:13855
CATTCTCC
+
FFFFFFFF
@A00769:11:HC3HCDRXX:1:2103:26747:13933
CATTCTCC
+
FFFFFFFF
@A00769:11:HC3HCDRXX:1:2103:30355:14231
CATTCTCC
+
FFFFFFFF
@A00769:11:HC3HCDRXX:1:2103:20555:14356
CATTCTCC
+
FFFFFFFF
@A00769:11:HC3HCDRXX:1:2103:18096:14450
CATTCTCC
+
FFFFFFFF
@A00769:11:HC3HCDRXX:1:2103:8775:14465
CATTCTCC
+
FFFFFFFF
@A00769:11:HC3HCDRXX:1:2103:9462:14528
CATTCTCC
+
FFFFFFFF
@A00769:11:HC3HCDRXX:1:2103:12463:14685
CATTCTCC
+
FFF:FFFF
@A00769:11:HC3HCDRXX:1:2103:18575:14685
CATTCTCC
+
FFFFFFFF
@A00769:11:HC3HCDRXX:1:2103:6876:14716
CATTCTCC
+
FFFFFFFF
@A00769:11:HC3HCDRXX:1:2103:19298:14747
CATTCTCC
+
FFFFFFFF
@A00769:11:HC3HCDRXX:1:2103:23448:14763
CATTCTCC
+
FFFFFFFF
@A00769:11:HC3HCDRXX:1:2103:29523:14763
CATTCTCC
+
FFFFFFFF
@A00769:11:HC3HCDRXX:1:2103:18747:14982
CATTCTCC
+
FFFFFFFF
@A00769:11:HC3HCDRXX:1:2103:21178:15060
CATTCTCC
+
FFFFFFFF
@A00769:11:HC3HCDRXX:1:2103:4237:15092
CATTCTCC
+
FFFFFFFF
@A00769:11:HC3HCDRXX:1:2103:7084:15139
CATTCTCC
+
:FFFFFFF
@A00769:11:HC3HCDRXX:1:2103:2582:15233
CATTCTCC
+
FFFFFFFF
@A00769:11:HC3HCDRXX:1:2103:23113:15342
CATTCTCC
+
FFFFFFFF
@A00769:11:HC3HCDRXX:1:2103:4155:15358
CATTCTCC
+
FF,FFFFF
@A00769:11:HC3HCDRXX:1:2103:14389:15389
CATTCTCC
+
FFFFFFFF
@A00769:11:HC3HCDRXX:1:2103:26223:15405
CATTCTCC
+
FFFFFFFF
@A00769:11:HC3HCDRXX:1:2103:15727:15452
CATTCTCC
+
,FF:FF,F
@A00769:11:HC3HCDRXX:1:2103:10511:15499
CATTCTCC
+
FFFF:FF,
@A00769:11:HC3HCDRXX:1:2103:19651:15515
CATTCTCC
+
FFFFFFFF
@A00769:11:HC3HCDRXX:1:2103:28646:15593
CATTCTCC
+
FFFFFFFF
@A00769:11:HC3HCDRXX:1:2103:7482:15608
CATTCTCC
+
FFFFFFFF
@A00769:11:HC3HCDRXX:1:2103:7627:15608
CATTCTCC
+
FFFFFFFF
@A00769:11:HC3HCDRXX:1:2103:2663:15655
CATTCTCC
+
FFFFFFFF
@A00769:11:HC3HCDRXX:1:2103:32163:15671
CATTCTCC
+
FFFFF,FF
@A00769:11:HC3HCDRXX:1:2103:25663:15687
CATTCTCC
+
:FFF:FFF
@A00769:11:HC3HCDRXX:1:2103:8901:15781
CATTCTCC
+
FFFFFFFF
@A00769:11:HC3HCDRXX:1:2103:30327:15781
CATTCTCC
+
FFFFFFFF
@A00769:11:HC3HCDRXX:1:2103:21847:15812
CATTCTCC
+
FFFFFFFF
@A00769:11:HC3HCDRXX:1:2103:1913:15828
CATTCTCC
+
FFFFFFFF
@A00769:11:HC3HCDRXX:1:2103:8467:15875
CATTCTCC
+
FFFFFFFF
@A00769:11:HC3HCDRXX:1:2103:17870:15875
CATTCTCC
+
FFFFFFFF
@A00769:11:HC3HCDRXX:1:2103:12771:15906
CATTCTCC
+
FFFFFFFF
@A00769:11:HC3HCDRXX:1:2103:27724:15906
CATTCTCC
+
FFFFF:F:
@A00769:11:HC3HCDRXX:1:2103:29080:15937
CATTCTCC
+
FFFFFFFF
@A00769:11:HC3HCDRXX:1:2103:22670:15984
CATTCTCC
+
FFFFFFFF
@A00769:11:HC3HCDRXX:1:2103:9805:16000
CATTCTCC
+
FFFFFFFF
@A00769:11:HC3HCDRXX:1:2103:2862:16157
CATTCTCC
+
FFFFFFFF
@A00769:11:HC3HCDRXX:1:2103:18765:16172
CATTCTCC
+
FFFFFFFF
@A00769:11:HC3HCDRXX:1:2103:12635:16297
CATTCTCC
+
FFFFFFFF
@A00769:11:HC3HCDRXX:1:2103:14317:16329
CATTCTCC
+
FFFFFFFF
@A00769:11:HC3HCDRXX:1:2103:18548:16360
CATTCTCC
+
FFFFFFFF
@A00769:11:HC3HCDRXX:1:2103:26178:16423
CATTCTCC
+
FFFFFFFF
@A00769:11:HC3HCDRXX:1:2103:25907:16454
CATTCTCC
+
FFFFFFFF
@A00769:11:HC3HCDRXX:1:2103:7744:16501
CATTCTCC
+
FFFFFFFF
@A00769:11:HC3HCDRXX:1:2103:1687:16564
CATTCTCC
+
FFFFFFFF
@A00769:11:HC3HCDRXX:1:2103:20844:16642
CATTCTCC
+
FFFFFFFF
@A00769:11:HC3HCDRXX:1:2103:10999:16720
CATTCTCC
+
FFFFFFFF
@A00769:11:HC3HCDRXX:1:2103:3423:17002
CATTCTCC
+
FFFFFFFF
@A00769:11:HC3HCDRXX:1:2103:32805:17065
CATTCTCC
+
FFFFFFFF
@A00769:11:HC3HCDRXX:1:2103:31891:17080
CATTCTCC
+
FF:FFFFF
@A00769:11:HC3HCDRXX:1:2103:19931:17096
CATTCTCC
+
FFFFFFFF
@A00769:11:HC3HCDRXX:1:2103:5683:17190
CATTCTCC
+
FFFFFFFF
@A00769:11:HC3HCDRXX:1:2103:27136:17206
CATTCTCC
+
F:FFFFFF
@A00769:11:HC3HCDRXX:1:2103:4589:17268
CATTCTCC
+
FFFFFFFF
@A00769:11:HC3HCDRXX:1:2103:19822:17409
CATTCTCC
+
FFFFFFFF
@A00769:11:HC3HCDRXX:1:2103:3992:17519
CATTCTCC
+
FFFFFFFF
@A00769:11:HC3HCDRXX:1:2103:4508:17534
CATTCTCC
+
FFFFFFFF
@A00769:11:HC3HCDRXX:1:2103:30337:17550
CATTCTCC
+
FFFFFFFF
@A00769:11:HC3HCDRXX:1:2103:27651:17566
CATTCTCC
+
FFFFFFFF
@A00769:11:HC3HCDRXX:1:2103:19623:17597
CATTCTCC
+
FFFFFFFF
@A00769:11:HC3HCDRXX:1:2103:31792:17691
CATTCTCC
+
FFFFFFFF
@A00769:11:HC3HCDRXX:1:2103:31385:17707
CATTCTCC
+
FFFFFFFF
@A00769:11:HC3HCDRXX:1:2103:32054:17769
CATTCTCC
+
FFFFFF,F
@A00769:11:HC3HCDRXX:1:2103:17101:17801
CATTCTCC
+
FFFFFFFF
@A00769:11:HC3HCDRXX:1:2103:22327:17832
CATTCTCC
+
FFFFFFFF
@A00769:11:HC3HCDRXX:1:2103:4689:17848
CATTCTCC
+
FFFFFFFF
@A00769:11:HC3HCDRXX:1:2103:1226:18051
CATTCTCC
+
FFFFFFFF
@A00769:11:HC3HCDRXX:1:2103:14669:18067
CATTCTCC
+
FFFFFFFF
@A00769:11:HC3HCDRXX:1:2103:15031:18067
CATTCTCC
+
FFFFFFFF
@A00769:11:HC3HCDRXX:1:2103:30544:18067
CATTCTCC
+
FFFFFFFF
@A00769:11:HC3HCDRXX:1:2103:32280:18129
CATTCTCC
+
FFFFFFFF
@A00769:11:HC3HCDRXX:1:2103:23113:18223
CATTCTCC
+
FFFFFFFF
@A00769:11:HC3HCDRXX:1:2103:32307:18239
CATTCTCC
+
FF,FFFFF
@A00769:11:HC3HCDRXX:1:2103:23647:18302
CATTCTCC
+
FFFFFFFF
@A00769:11:HC3HCDRXX:1:2103:25310:18302
CATTCTCC
+
FFFFFFFF
@A00769:11:HC3HCDRXX:1:2103:23475:18380
CATTCTCC
+
FFFFFFFF
@A00769:11:HC3HCDRXX:1:2103:11062:18458
CATTCTCC
+
FFFFFFFF
@A00769:11:HC3HCDRXX:1:2103:25554:18505
CATTCTCC
+
F:FFFF:F
@A00769:11:HC3HCDRXX:1:2103:20175:18615
CATTCTCC
+
FFFFFFFF
@A00769:11:HC3HCDRXX:1:2103:4101:18646
CATTCTCC
+
FFFFFFFF
@A00769:11:HC3HCDRXX:1:2103:25735:18693
CATTCTCC
+
FFFFFFFF
@A00769:11:HC3HCDRXX:1:2103:24316:18803
CATTCTCC
+
FFFF:F,:
@A00769:11:HC3HCDRXX:1:2103:3586:18818
CATTCTCC
+
FFFFFFFF
@A00769:11:HC3HCDRXX:1:2103:12002:18834
CATTCTCC
+
FFFFFFFF
@A00769:11:HC3HCDRXX:1:2103:7419:18944
CATTCTCC
+
FFFFFFFF
@A00769:11:HC3HCDRXX:1:2103:11017:19006
CATTCTCC
+
FFFFFFFF
@A00769:11:HC3HCDRXX:1:2103:30409:19147
CATTCTCC
+
FFFFFFFF
@A00769:11:HC3HCDRXX:1:2103:26313:19257
CATTCTCC
+
:FFFFFFF
@A00769:11:HC3HCDRXX:1:2103:13829:19335
CATTCTCC
+
FFFFFFFF
@A00769:11:HC3HCDRXX:1:2103:16957:19335
CATTCTCC
+
FFFFFFFF
@A00769:11:HC3HCDRXX:1:2103:5692:19398
CATTCTCC
+
FFFFFFFF
@A00769:11:HC3HCDRXX:1:2103:1181:19445
CATTCTCC
+
FFFFFFFF
@A00769:11:HC3HCDRXX:1:2103:5819:19460
CATTCTCC
+
:FFFFFFF
@A00769:11:HC3HCDRXX:1:2103:18132:19492
CATTCTCC
+
FFFFFFFF
@A00769:11:HC3HCDRXX:1:2103:21368:19586
CATTCTCC
+
FFFFFFFF
@A00769:11:HC3HCDRXX:1:2103:9598:19617
CATTCTCC
+
FFFFFFFF
@A00769:11:HC3HCDRXX:1:2103:5014:19633
CATTCTCC
+
FFFFFFFF
@A00769:11:HC3HCDRXX:1:2103:22941:19711
CATTCTCC
+
FFFFFFFF
@A00769:11:HC3HCDRXX:1:2103:18882:19820
CATTCTCC
+
FFFFF:FF
@A00769:11:HC3HCDRXX:1:2103:2211:19914
CATTCTCC
+
FFFFFFFF
@A00769:11:HC3HCDRXX:1:2103:30264:19961
CATTCTCC
+
FFFFFF:F
@A00769:11:HC3HCDRXX:1:2103:4562:19977
CATTCTCC
+
FFFFFFFF
@A00769:11:HC3HCDRXX:1:2103:1316:19993
CATTCTCC
+
FFF:,F,F
@A00769:11:HC3HCDRXX:1:2103:17689:20040
CATTCTCC
+
FFFFFFFF
@A00769:11:HC3HCDRXX:1:2103:30120:20055
CATTCTCC
+
FFFFFFFF
@A00769:11:HC3HCDRXX:1:2103:7455:20071
CATTCTCC
+
FFFFFFFF
@A00769:11:HC3HCDRXX:1:2103:25229:20196
CATTCTCC
+
FFFFFFFF
@A00769:11:HC3HCDRXX:1:2103:16884:20212
CATTCTCC
+
FFFFFFFF
@A00769:11:HC3HCDRXX:1:2103:18918:20228
CATTCTCC
+
FFFFFFFF
@A00769:11:HC3HCDRXX:1:2103:21676:20306
CATTCTCC
+
FFFFFFFF
@A00769:11:HC3HCDRXX:1:2103:30101:20369
CATTCTCC
+
FFFFFFFF
@A00769:11:HC3HCDRXX:1:2103:7979:20384
CATTCTCC
+
FFF,FFFF
@A00769:11:HC3HCDRXX:1:2103:16170:20509
CATTCTCC
+
FFFFFFFF
@A00769:11:HC3HCDRXX:1:2103:23755:20650
CATTCTCC
+
F:FFFFFF
@A00769:11:HC3HCDRXX:1:2103:6108:20713
CATTCTCC
+
FFFFFFFF
@A00769:11:HC3HCDRXX:1:2103:5330:20776
CATTCTCC
+
FFFFFFFF
@A00769:11:HC3HCDRXX:1:2103:15835:20807
CATTCTCC
+
FFFFFFFF
@A00769:11:HC3HCDRXX:1:2103:3314:20854
CATTCTCC
+
FFFFFFFF
@A00769:11:HC3HCDRXX:1:2103:15917:20854
CATTCTCC
+
FFFFFFFF
@A00769:11:HC3HCDRXX:1:2103:5611:20885
CATTCTCC
+
FFFFFFFF
@A00769:11:HC3HCDRXX:1:2103:29821:20917
CATTCTCC
+
FFFFFFFF
@A00769:11:HC3HCDRXX:1:2103:2040:20964
CATTCTCC
+
FFFFFFFF
@A00769:11:HC3HCDRXX:1:2103:9570:20979
CATTCTCC
+
FFFFFFFF
@A00769:11:HC3HCDRXX:1:2103:19633:21120
CATTCTCC
+
FFFFFFFF
@A00769:11:HC3HCDRXX:1:2103:30680:21120
CATTCTCC
+
FFFFFFFF
@A00769:11:HC3HCDRXX:1:2103:18204:21151
CATTCTCC
+
FFFFFFFF
@A00769:11:HC3HCDRXX:1:2103:29396:21214
CATTCTCC
+
FFFFFF:F
@A00769:11:HC3HCDRXX:1:2103:8766:21339
CATTCTCC
+
FFFFFFFF
@A00769:11:HC3HCDRXX:1:2103:27941:21355
CATTCTCC
+
FFFFFFFF
@A00769:11:HC3HCDRXX:1:2103:2202:21402
CATTCTCC
+
FFFFFFFF
@A00769:11:HC3HCDRXX:1:2103:10682:21402
CATTCTCC
+
FFFFFFFF
@A00769:11:HC3HCDRXX:1:2103:14606:21433
CATTCTCC
+
FFFFF,FF
@A00769:11:HC3HCDRXX:1:2103:16514:21449
CATTCTCC
+
FFFFFFFF
@A00769:11:HC3HCDRXX:1:2103:1750:21465
CATTCTCC
+
FFFFFFFF
@A00769:11:HC3HCDRXX:1:2103:3025:21512
CATTCTCC
+
FFFFFFFF
@A00769:11:HC3HCDRXX:1:2103:11035:21574
CATTCTCC
+
FFFFFFFF
@A00769:11:HC3HCDRXX:1:2103:8359:21605
CATTCTCC
+
FFFFFFFF
@A00769:11:HC3HCDRXX:1:2103:15546:21684
CATTCTCC
+
FFFFFFFF
@A00769:11:HC3HCDRXX:1:2103:23475:21793
CATTCTCC
+
FFFFFFFF
@A00769:11:HC3HCDRXX:1:2103:27706:21825
CATTCTCC
+
FFFFFFFF
@A00769:11:HC3HCDRXX:1:2103:18783:21840
CATTCTCC
+
FFFFFFFF
@A00769:11:HC3HCDRXX:1:2103:21061:21872
CATTCTCC
+
FFFFFFFF
@A00769:11:HC3HCDRXX:1:2103:3965:21887
CATTCTCC
+
FFFFFFFF
@A00769:11:HC3HCDRXX:1:2103:8467:21887
CATTCTCC
+
FFFFFFFF
@A00769:11:HC3HCDRXX:1:2103:29107:21934
CATTCTCC
+
FFFFFFFF
@A00769:11:HC3HCDRXX:1:2103:8910:21997
CATTCTCC
+
FFFFFFFF
@A00769:11:HC3HCDRXX:1:2103:29966:22013
CATTCTCC
+
FFFFFFFF
@A00769:11:HC3HCDRXX:1:2103:2709:22091
CATTCTCC
+
FFFFFFFF
@A00769:11:HC3HCDRXX:1:2103:16550:22294
CATTCTCC
+
FFF,F:FF
@A00769:11:HC3HCDRXX:1:2103:24532:22373
CATTCTCC
+
FFFFFFFF
@A00769:11:HC3HCDRXX:1:2103:20853:22388
CATTCTCC
+
FFFFFFFF
@A00769:11:HC3HCDRXX:1:2103:25156:22451
CATTCTCC
+
FFFFFFFF
@A00769:11:HC3HCDRXX:1:2103:19361:22654
CATTCTCC
+
FFFFFFFF
@A00769:11:HC3HCDRXX:1:2103:29487:22654
CATTCTCC
+
FFFFFFFF
@A00769:11:HC3HCDRXX:1:2103:4978:22670
CATTCTCC
+
FFFFFFFF
@A00769:11:HC3HCDRXX:1:2103:24108:22764
CATTCTCC
+
FFFFFFFF
@A00769:11:HC3HCDRXX:1:2103:16423:23077
CATTCTCC
+
FFFFFFFF
@A00769:11:HC3HCDRXX:1:2103:31955:23077
CATTCTCC
+
FFFFFFFF
@A00769:11:HC3HCDRXX:1:2103:29243:23140
CATTCTCC
+
FF:FFFFF
@A00769:11:HC3HCDRXX:1:2103:20889:23171
CATTCTCC
+
FFFFFFFF
@A00769:11:HC3HCDRXX:1:2103:19958:23249
CATTCTCC
+
FFFFFFFF
@A00769:11:HC3HCDRXX:1:2103:11668:23265
CATTCTCC
+
FFFFFFFF
@A00769:11:HC3HCDRXX:1:2103:26928:23328
CATTCTCC
+
FFF:FFFF
@A00769:11:HC3HCDRXX:1:2103:17526:23390
CATTCTCC
+
FFFFFFFF
@A00769:11:HC3HCDRXX:1:2103:3070:23406
CATTCTCC
+
FFFFFFFF
@A00769:11:HC3HCDRXX:1:2103:2817:23469
CATTCTCC
+
FFFFFFFF
@A00769:11:HC3HCDRXX:1:2103:23900:23500
CATTCTCC
+
FFFFFFFF
@A00769:11:HC3HCDRXX:1:2103:13250:23594
CATTCTCC
+
FFFFFFFF
@A00769:11:HC3HCDRXX:1:2103:19714:23641
CATTCTCC
+
FFFFFFFF
@A00769:11:HC3HCDRXX:1:2103:2926:23657
CATTCTCC
+
FFFFFFFF
@A00769:11:HC3HCDRXX:1:2103:15004:23688
CATTCTCC
+
FFFFFFFF
@A00769:11:HC3HCDRXX:1:2103:16360:23688
CATTCTCC
+
FFFFFFFF
@A00769:11:HC3HCDRXX:1:2103:16251:23813
CATTCTCC
+
FFFFFFFF
@A00769:11:HC3HCDRXX:1:2103:16694:23891
CATTCTCC
+
FFFFFFFF
@A00769:11:HC3HCDRXX:1:2103:8296:23907
CATTCTCC
+
FFFFFFFF
@A00769:11:HC3HCDRXX:1:2103:3206:23985
CATTCTCC
+
FFFFFFFF
@A00769:11:HC3HCDRXX:1:2103:30183:23985
CATTCTCC
+
FFFFFFFF
@A00769:11:HC3HCDRXX:1:2103:16830:24126
CATTCTCC
+
FFFFFFFF
@A00769:11:HC3HCDRXX:1:2103:6804:24142
CATTCTCC
+
FFFFFFFF
@A00769:11:HC3HCDRXX:1:2103:27498:24189
CATTCTCC
+
FFFFFFFF
@A00769:11:HC3HCDRXX:1:2103:24207:24251
CATTCTCC
+
FFFFFFFF
@A00769:11:HC3HCDRXX:1:2103:23439:24361
CATTCTCC
+
FFFFFFFF
@A00769:11:HC3HCDRXX:1:2103:27579:24392
CATTCTCC
+
FFFFFFFF
@A00769:11:HC3HCDRXX:1:2103:32687:24408
CATTCTCC
+
:F,,,:FF
@A00769:11:HC3HCDRXX:1:2103:4318:24471
CATTCTCC
+
FFFFFFFF
@A00769:11:HC3HCDRXX:1:2103:20347:24486
CATTCTCC
+
FFFFFFF,
@A00769:11:HC3HCDRXX:1:2103:11415:24612
CATTCTCC
+
FFFFFFFF
@A00769:11:HC3HCDRXX:1:2103:24641:24659
CATTCTCC
+
FFFFFFFF
@A00769:11:HC3HCDRXX:1:2103:15094:24721
CATTCTCC
+
FFFFFFFF
@A00769:11:HC3HCDRXX:1:2103:19126:24721
CATTCTCC
+
FFFFFFFF
@A00769:11:HC3HCDRXX:1:2103:3188:24737
CATTCTCC
+
FFFFFFFF
@A00769:11:HC3HCDRXX:1:2103:17879:24784
CATTCTCC
+
FFFFFFFF
@A00769:11:HC3HCDRXX:1:2103:3775:24815
CATTCTCC
+
FFFFFFFF
@A00769:11:HC3HCDRXX:1:2103:17616:24831
CATTCTCC
+
FFFFFFFF
@A00769:11:HC3HCDRXX:1:2103:29369:24862
CATTCTCC
+
FFFFFFFF
@A00769:11:HC3HCDRXX:1:2103:30942:24956
CATTCTCC
+
FFFFFFFF
@A00769:11:HC3HCDRXX:1:2103:11071:25019
CATTCTCC
+
FFFFFFFF
@A00769:11:HC3HCDRXX:1:2103:31810:25019
CATTCTCC
+
FFFFFFFF
@A00769:11:HC3HCDRXX:1:2103:9751:25050
CATTCTCC
+
FFFFFFFF
@A00769:11:HC3HCDRXX:1:2103:12762:25160
CATTCTCC
+
FFFFFFFF
@A00769:11:HC3HCDRXX:1:2103:23421:25207
CATTCTCC
+
FFFFFFFF
@A00769:11:HC3HCDRXX:1:2103:12264:25300
CATTCTCC
+
FFFFFFFF
@A00769:11:HC3HCDRXX:1:2103:21414:25457
CATTCTCC
+
FFFFFFFF
@A00769:11:HC3HCDRXX:1:2103:29595:25504
CATTCTCC
+
FFFFFFFF
@A00769:11:HC3HCDRXX:1:2103:5502:25520
CATTCTCC
+
:FF,FFFF
@A00769:11:HC3HCDRXX:1:2103:12744:25535
CATTCTCC
+
FFFF:FFF
@A00769:11:HC3HCDRXX:1:2103:12463:25645
CATTCTCC
+
FFFFFFFF
@A00769:11:HC3HCDRXX:1:2103:2456:25661
CATTCTCC
+
FFFFFFFF
@A00769:11:HC3HCDRXX:1:2103:20763:25708
CATTCTCC
+
FFFFFFFF
@A00769:11:HC3HCDRXX:1:2103:28935:25708
CATTCTCC
+
FFFFFFFF
@A00769:11:HC3HCDRXX:1:2103:29279:25708
CATTCTCC
+
FFFFFFFF
@A00769:11:HC3HCDRXX:1:2103:13774:25755
CATTCTCC
+
FFFFFFFF
@A00769:11:HC3HCDRXX:1:2103:28917:25801
CATTCTCC
+
FFFFFFFF
@A00769:11:HC3HCDRXX:1:2103:23809:25817
CATTCTCC
+
FFFFF:FF
@A00769:11:HC3HCDRXX:1:2103:15564:25848
CATTCTCC
+
FFFFFFFF
@A00769:11:HC3HCDRXX:1:2103:12879:25864
CATTCTCC
+
FF:FFFFF
@A00769:11:HC3HCDRXX:1:2103:15700:25864
CATTCTCC
+
FFFFFFFF
@A00769:11:HC3HCDRXX:1:2103:26286:25880
CATTCTCC
+
FFFFFFFF
@A00769:11:HC3HCDRXX:1:2103:17635:25989
CATTCTCC
+
FF,:FFFF
@A00769:11:HC3HCDRXX:1:2103:14950:26005
CATTCTCC
+
FFFF:FFF
@A00769:11:HC3HCDRXX:1:2103:16794:26099
CATTCTCC
+
FF:FFFFF
@A00769:11:HC3HCDRXX:1:2103:27353:26099
CATTCTCC
+
FFFFFFFF
@A00769:11:HC3HCDRXX:1:2103:2202:26130
CATTCTCC
+
FFFFFFFF
@A00769:11:HC3HCDRXX:1:2103:14787:26224
CATTCTCC
+
FFFFFFFF
@A00769:11:HC3HCDRXX:1:2103:25536:26240
CATTCTCC
+
FFFFFFFF
@A00769:11:HC3HCDRXX:1:2103:15239:26256
CATTCTCC
+
FFFFFFFF
@A00769:11:HC3HCDRXX:1:2103:14823:26287
CATTCTCC
+
FFFFFFFF
@A00769:11:HC3HCDRXX:1:2103:27923:26303
CATTCTCC
+
FFFFFFFF
@A00769:11:HC3HCDRXX:1:2103:17725:26334
CATTCTCC
+
FFFFFF:F
@A00769:11:HC3HCDRXX:1:2103:29206:26334
CATTCTCC
+
FFFFFFFF
@A00769:11:HC3HCDRXX:1:2103:31494:26381
CATTCTCC
+
FFFFFFFF
@A00769:11:HC3HCDRXX:1:2103:13141:26443
CATTCTCC
+
FFFFFFFF
@A00769:11:HC3HCDRXX:1:2103:3522:26631
CATTCTCC
+
FFFFFFFF
@A00769:11:HC3HCDRXX:1:2103:1127:26647
CATTCTCC
+
FFFFFFFF
@A00769:11:HC3HCDRXX:1:2103:3549:26710
CATTCTCC
+
FFFFFFFF
@A00769:11:HC3HCDRXX:1:2103:14940:26772
CATTCTCC
+
FFFFFFFF
@A00769:11:HC3HCDRXX:1:2103:18014:26835
CATTCTCC
+
FFFFFFFF
@A00769:11:HC3HCDRXX:1:2103:28194:26866
CATTCTCC
+
FFFFFFFF
@A00769:11:HC3HCDRXX:1:2103:28854:26944
CATTCTCC
+
FFFFFFFF
@A00769:11:HC3HCDRXX:1:2103:4291:26960
CATTCTCC
+
FFFFFFFF
@A00769:11:HC3HCDRXX:1:2103:15944:27038
CATTCTCC
+
FF:F:FFF
@A00769:11:HC3HCDRXX:1:2103:22046:27054
CATTCTCC
+
FFFFFFFF
@A00769:11:HC3HCDRXX:1:2103:1823:27226
CATTCTCC
+
FFFFFFFF
@A00769:11:HC3HCDRXX:1:2103:7211:27258
CATTCTCC
+
FFFFFFFF
@A00769:11:HC3HCDRXX:1:2103:28691:27289
CATTCTCC
+
FF:FFFFF
@A00769:11:HC3HCDRXX:1:2103:3875:27336
CATTCTCC
+
FF,:F,FF
@A00769:11:HC3HCDRXX:1:2103:1253:27398
CATTCTCC
+
FFFFFFFF
@A00769:11:HC3HCDRXX:1:2103:3007:27430
CATTCTCC
+
FFFFFFFF
@A00769:11:HC3HCDRXX:1:2103:17580:27524
CATTCTCC
+
FFFFFFFF
@A00769:11:HC3HCDRXX:1:2103:20672:27524
CATTCTCC
+
FFFFFFFF
@A00769:11:HC3HCDRXX:1:2103:14642:27539
CATTCTCC
+
FFFFFFFF
@A00769:11:HC3HCDRXX:1:2103:5556:27555
CATTCTCC
+
FFFFFFFF
@A00769:11:HC3HCDRXX:1:2103:17363:27586
CATTCTCC
+
FFFFFFFF
@A00769:11:HC3HCDRXX:1:2103:27769:27665
CATTCTCC
+
FFFFFFFF
@A00769:11:HC3HCDRXX:1:2103:28113:27759
CATTCTCC
+
FFF:FFFF
@A00769:11:HC3HCDRXX:1:2103:16613:27853
CATTCTCC
+
FFFFFFFF
@A00769:11:HC3HCDRXX:1:2103:13132:28150
CATTCTCC
+
:F:FFFFF
@A00769:11:HC3HCDRXX:1:2103:7355:28260
CATTCTCC
+
FFFFFFFF
@A00769:11:HC3HCDRXX:1:2103:5647:28338
CATTCTCC
+
FFFFFFFF
@A00769:11:HC3HCDRXX:1:2103:5773:28401
CATTCTCC
+
FFFFFFFF
@A00769:11:HC3HCDRXX:1:2103:27001:28401
CATTCTCC
+
F,FFFFF:
@A00769:11:HC3HCDRXX:1:2103:9733:28432
CATTCTCC
+
FFF:FF:,
@A00769:11:HC3HCDRXX:1:2103:28393:28463
CATTCTCC
+
FFFFFFFF
@A00769:11:HC3HCDRXX:1:2103:29270:28541
CATTCTCC
+
FFFFFFFF
@A00769:11:HC3HCDRXX:1:2103:7093:28620
CATTCTCC
+
FFFFFFFF
@A00769:11:HC3HCDRXX:1:2103:20048:28635
CATTCTCC
+
:FF:FFFF
@A00769:11:HC3HCDRXX:1:2103:26865:28667
CATTCTCC
+
FFF:,FFF
@A00769:11:HC3HCDRXX:1:2103:7853:28682
CATTCTCC
+
FFFFFFFF
@A00769:11:HC3HCDRXX:1:2103:25753:28682
CATTCTCC
+
:F:FFFFF
@A00769:11:HC3HCDRXX:1:2103:23619:28745
CATTCTCC
+
FFFFFFFF
@A00769:11:HC3HCDRXX:1:2103:18593:28902
CATTCTCC
+
FFFFFFFF
@A00769:11:HC3HCDRXX:1:2103:26124:28948
CATTCTCC
+
FFFFFFFF
@A00769:11:HC3HCDRXX:1:2103:3405:28995
CATTCTCC
+
FFFFFFFF
@A00769:11:HC3HCDRXX:1:2103:28257:29042
CATTCTCC
+
:FFFFFFF
@A00769:11:HC3HCDRXX:1:2103:8784:29074
CATTCTCC
+
FFFFFFFF
@A00769:11:HC3HCDRXX:1:2103:10068:29105
CATTCTCC
+
FFFFFFFF
@A00769:11:HC3HCDRXX:1:2103:11406:29136
CATTCTCC
+
FFFFFFFF
@A00769:11:HC3HCDRXX:1:2103:28447:29246
CATTCTCC
+
FFFFFFFF
@A00769:11:HC3HCDRXX:1:2103:18123:29277
CATTCTCC
+
FFFFFF,F
@A00769:11:HC3HCDRXX:1:2103:7780:29559
CATTCTCC
+
FFFFFFFF
@A00769:11:HC3HCDRXX:1:2103:13015:29731
CATTCTCC
+
FFFFFFFF
@A00769:11:HC3HCDRXX:1:2103:2844:29747
CATTCTCC
+
FFFFFFFF
@A00769:11:HC3HCDRXX:1:2103:10393:29794
CATTCTCC
+
FFFFFFFF
@A00769:11:HC3HCDRXX:1:2103:28293:29794
CATTCTCC
+
FFFFFFFF
@A00769:11:HC3HCDRXX:1:2103:32452:29794
CATTCTCC
+
FFFFFFFF
@A00769:11:HC3HCDRXX:1:2103:14281:29857
CATTCTCC
+
FFFFFFFF
@A00769:11:HC3HCDRXX:1:2103:12174:29872
CATTCTCC
+
FFFFFFFF
@A00769:11:HC3HCDRXX:1:2103:22327:29888
CATTCTCC
+
FFFFFFFF
@A00769:11:HC3HCDRXX:1:2103:22562:29919
CATTCTCC
+
FFFFFFFF
@A00769:11:HC3HCDRXX:1:2103:24153:30013
CATTCTCC
+
FFFFFFFF
@A00769:11:HC3HCDRXX:1:2103:27715:30044
CATTCTCC
+
FFFFFFFF
@A00769:11:HC3HCDRXX:1:2103:12102:30154
CATTCTCC
+
FFFFFFFF
@A00769:11:HC3HCDRXX:1:2103:21287:30185
CATTCTCC
+
FFFFFFFF
@A00769:11:HC3HCDRXX:1:2103:3296:30405
CATTCTCC
+
FFFFFFFF
@A00769:11:HC3HCDRXX:1:2103:14425:30452
CATTCTCC
+
FFFFFFFF
@A00769:11:HC3HCDRXX:1:2103:11867:30530
CATTCTCC
+
FFFFFFFF
@A00769:11:HC3HCDRXX:1:2103:21025:30545
CATTCTCC
+
FFFFFFFF
@A00769:11:HC3HCDRXX:1:2103:23014:30577
CATTCTCC
+
,FFF:FFF
@A00769:11:HC3HCDRXX:1:2103:9136:30592
CATTCTCC
+
FFFFFFFF
@A00769:11:HC3HCDRXX:1:2103:16966:30655
CATTCTCC
+
FFFFFFFF
@A00769:11:HC3HCDRXX:1:2103:3730:30686
CATTCTCC
+
FFFFFFFF
@A00769:11:HC3HCDRXX:1:2103:7102:30733
CATTCTCC
+
FFFFFFFF
@A00769:11:HC3HCDRXX:1:2103:12590:30749
CATTCTCC
+
FFFFFFFF
@A00769:11:HC3HCDRXX:1:2103:16333:30749
CATTCTCC
+
FFFFFFFF
@A00769:11:HC3HCDRXX:1:2103:14769:30765
CATTCTCC
+
FFFFFFFF
@A00769:11:HC3HCDRXX:1:2103:18430:30937
CATTCTCC
+
F:FFFFFF
@A00769:11:HC3HCDRXX:1:2103:24885:30937
CATTCTCC
+
FFFFFFFF
@A00769:11:HC3HCDRXX:1:2103:18629:31187
CATTCTCC
+
FFFFFFFF
@A00769:11:HC3HCDRXX:1:2103:13919:31266
CATTCTCC
+
FFFFFFFF
@A00769:11:HC3HCDRXX:1:2103:10746:31313
CATTCTCC
+
FFFFFFFF
@A00769:11:HC3HCDRXX:1:2103:12445:31344
CATTCTCC
+
FFFFFFFF
@A00769:11:HC3HCDRXX:1:2103:25617:31360
CATTCTCC
+
FF,FFF::
@A00769:11:HC3HCDRXX:1:2103:19298:31407
CATTCTCC
+
FFFFFFFF
@A00769:11:HC3HCDRXX:1:2103:27145:31501
CATTCTCC
+
FFFFFFFF
@A00769:11:HC3HCDRXX:1:2103:18539:31563
CATTCTCC
+
FFFFFFFF
@A00769:11:HC3HCDRXX:1:2103:13991:31641
CATTCTCC
+
F,:,FF:F
@A00769:11:HC3HCDRXX:1:2103:16459:31814
CATTCTCC
+
FFFFFFFF
@A00769:11:HC3HCDRXX:1:2103:12237:31829
CATTCTCC
+
FFFFFFFF
@A00769:11:HC3HCDRXX:1:2103:26078:31845
CATTCTCC
+
FFFFFFFF
@A00769:11:HC3HCDRXX:1:2103:8739:31939
CATTCTCC
+
FFFFFFFF
@A00769:11:HC3HCDRXX:1:2103:27109:31939
CATTCTCC
+
FFFFFFFF
@A00769:11:HC3HCDRXX:1:2103:29803:32064
CATTCTCC
+
FFFFFFFF
@A00769:11:HC3HCDRXX:1:2103:17824:32236
CATTCTCC
+
FFFFFFFF
@A00769:11:HC3HCDRXX:1:2103:21567:32330
CATTCTCC
+
FFFFFFFF
@A00769:11:HC3HCDRXX:1:2103:17381:32471
CATTCTCC
+
FFFFFFFF
@A00769:11:HC3HCDRXX:1:2103:25644:32565
CATTCTCC
+
FFFFFFFF
@A00769:11:HC3HCDRXX:1:2103:20347:32690
CATTCTCC
+
FFFFFFFF
@A00769:11:HC3HCDRXX:1:2103:24297:32706
CATTCTCC
+
FFFFFFFF
@A00769:11:HC3HCDRXX:1:2103:32434:32800
CATTCTCC
+
FFFFFFFF
@A00769:11:HC3HCDRXX:1:2103:4508:32816
CATTCTCC
+
FFFFFFFF
@A00769:11:HC3HCDRXX:1:2103:1371:32863
CATTCTCC
+
FFFFFFFF
@A00769:11:HC3HCDRXX:1:2103:4227:32894
CATTCTCC
+
FFFFFFFF
@A00769:11:HC3HCDRXX:1:2103:7464:32894
CATTCTCC
+
FFFFFFFF
@A00769:11:HC3HCDRXX:1:2103:10646:32957
CATTCTCC
+
FFFFFFFF
@A00769:11:HC3HCDRXX:1:2103:15212:32972
CATTCTCC
+
FFFFFFFF
@A00769:11:HC3HCDRXX:1:2103:12120:33004
CATTCTCC
+
FFF:FFFF
@A00769:11:HC3HCDRXX:1:2103:29523:33113
CATTCTCC
+
FFFFFFFF
@A00769:11:HC3HCDRXX:1:2103:18710:33144
CATTCTCC
+
FFFFFFFF
@A00769:11:HC3HCDRXX:1:2103:18584:33270
CATTCTCC
+
FFFFFFFF
@A00769:11:HC3HCDRXX:1:2103:1579:33285
CATTCTCC
+
FFFFFFFF
@A00769:11:HC3HCDRXX:1:2103:1108:33348
CATTCTCC
+
FFFFFFFF
@A00769:11:HC3HCDRXX:1:2103:8965:33364
CATTCTCC
+
FFFFFFFF
@A00769:11:HC3HCDRXX:1:2103:15148:33364
CATTCTCC
+
FFFFFFFF
@A00769:11:HC3HCDRXX:1:2103:22318:33442
CATTCTCC
+
FFFFFFFF
@A00769:11:HC3HCDRXX:1:2103:23348:33442
CATTCTCC
+
FF,:FFFF
@A00769:11:HC3HCDRXX:1:2103:12970:33473
CATTCTCC
+
FFFFFFF,
@A00769:11:HC3HCDRXX:1:2103:13612:33489
CATTCTCC
+
FFFFFFFF
@A00769:11:HC3HCDRXX:1:2103:7636:33505
CATTCTCC
+
FFFFFFFF
@A00769:11:HC3HCDRXX:1:2103:25427:33630
CATTCTCC
+
FFFFFFFF
@A00769:11:HC3HCDRXX:1:2103:20654:33724
CATTCTCC
+
FFFFFFFF
@A00769:11:HC3HCDRXX:1:2103:29577:33771
CATTCTCC
+
FFFFFFFF
@A00769:11:HC3HCDRXX:1:2103:25464:33880
CATTCTCC
+
FFFFFFFF
@A00769:11:HC3HCDRXX:1:2103:11632:33912
CATTCTCC
+
FFFFFFFF
@A00769:11:HC3HCDRXX:1:2103:13693:33943
CATTCTCC
+
FFFFFFFF
@A00769:11:HC3HCDRXX:1:2103:22245:33943
CATTCTCC
+
FFFFFFFF
@A00769:11:HC3HCDRXX:1:2103:1967:33959
CATTCTCC
+
FFFFFFFF
@A00769:11:HC3HCDRXX:1:2103:28067:34131
CATTCTCC
+
FFFFFFFF
@A00769:11:HC3HCDRXX:1:2103:30743:34162
CATTCTCC
+
FFFFFFFF
@A00769:11:HC3HCDRXX:1:2103:31403:34178
CATTCTCC
+
FFFFFFFF
@A00769:11:HC3HCDRXX:1:2103:21522:34225
CATTCTCC
+
FFFFFFFF
@A00769:11:HC3HCDRXX:1:2103:9552:34319
CATTCTCC
+
FFFFFF:F
@A00769:11:HC3HCDRXX:1:2103:26115:34319
CATTCTCC
+
FFFFFFFF
@A00769:11:HC3HCDRXX:1:2103:11948:34366
CATTCTCC
+
FFFFFFFF
@A00769:11:HC3HCDRXX:1:2103:17752:34366
CATTCTCC
+
FFFFFFFF
@A00769:11:HC3HCDRXX:1:2103:23222:34381
CATTCTCC
+
FFF,F:FF
@A00769:11:HC3HCDRXX:1:2103:30508:34381
CATTCTCC
+
FFFFFFFF
@A00769:11:HC3HCDRXX:1:2103:17626:34397
CATTCTCC
+
FFFFFFFF
@A00769:11:HC3HCDRXX:1:2103:19795:34460
CATTCTCC
+
FFFFFFFF
@A00769:11:HC3HCDRXX:1:2103:2926:34522
CATTCTCC
+
FFFFFFFF
@A00769:11:HC3HCDRXX:1:2103:9552:34538
CATTCTCC
+
F:FFFFFF
@A00769:11:HC3HCDRXX:1:2103:17906:34538
CATTCTCC
+
FFFFFFFF
@A00769:11:HC3HCDRXX:1:2103:2808:34601
CATTCTCC
+
FFFFFFFF
@A00769:11:HC3HCDRXX:1:2103:27552:34648
CATTCTCC
+
FFFFFFFF
@A00769:11:HC3HCDRXX:1:2103:30680:34648
CATTCTCC
+
FFFFFFFF
@A00769:11:HC3HCDRXX:1:2103:12500:34663
CATTCTCC
+
FFFFFFFF
@A00769:11:HC3HCDRXX:1:2103:21323:34663
CATTCTCC
+
FFFFFFFF
@A00769:11:HC3HCDRXX:1:2103:25572:34726
CATTCTCC
+
FFFFFFFF
@A00769:11:HC3HCDRXX:1:2103:11234:34882
CATTCTCC
+
FFFF:FFF
@A00769:11:HC3HCDRXX:1:2103:30508:35039
CATTCTCC
+
FFFFFFFF
@A00769:11:HC3HCDRXX:1:2103:26413:35086
CATTCTCC
+
FFFFFFFF
@A00769:11:HC3HCDRXX:1:2103:1633:35133
CATTCTCC
+
FFFFFFFF
@A00769:11:HC3HCDRXX:1:2103:29261:35227
CATTCTCC
+
FFFFFFFF
@A00769:11:HC3HCDRXX:1:2103:11098:35243
CATTCTCC
+
FF,,FFF,
@A00769:11:HC3HCDRXX:1:2103:10511:35258
CATTCTCC
+
FFFFFFFF
@A00769:11:HC3HCDRXX:1:2103:15854:35274
CATTCTCC
+
:FFFFFFF
@A00769:11:HC3HCDRXX:1:2103:24804:35430
CATTCTCC
+
FFFFFFFF
@A00769:11:HC3HCDRXX:1:2103:10836:35477
CATTCTCC
+
FFFF:F:F
@A00769:11:HC3HCDRXX:1:2103:11939:35477
CATTCTCC
+
FFF:FFFF
@A00769:11:HC3HCDRXX:1:2103:7753:35524
CATTCTCC
+
FFFFFFFF
@A00769:11:HC3HCDRXX:1:2103:19488:35524
CATTCTCC
+
FFFFFFFF
@A00769:11:HC3HCDRXX:1:2103:5719:35571
CATTCTCC
+
FFFFFFFF
@A00769:11:HC3HCDRXX:1:2103:22318:35603
CATTCTCC
+
FFFFFFFF
@A00769:11:HC3HCDRXX:1:2103:27299:35618
CATTCTCC
+
FFFFFFFF
@A00769:11:HC3HCDRXX:1:2103:12590:35634
CATTCTCC
+
FFFFFFFF
@A00769:11:HC3HCDRXX:1:2103:30282:35744
CATTCTCC
+
FFFFFFFF
@A00769:11:HC3HCDRXX:1:2103:20166:35759
CATTCTCC
+
FFFFFFFF
@A00769:11:HC3HCDRXX:1:2103:4390:35775
CATTCTCC
+
:F:,FFF:
@A00769:11:HC3HCDRXX:1:2103:6063:35790
CATTCTCC
+
FFFFFFFF
@A00769:11:HC3HCDRXX:1:2103:13349:35790
CATTCTCC
+
FFFFFFFF
@A00769:11:HC3HCDRXX:1:2103:6180:35837
CATTCTCC
+
FFFFFFFF
@A00769:11:HC3HCDRXX:1:2103:31006:35869
CATTCTCC
+
FFFFFFFF
@A00769:11:HC3HCDRXX:1:2103:31982:35900
CATTCTCC
+
FFFFFFFF
@A00769:11:HC3HCDRXX:1:2103:30192:35931
CATTCTCC
+
FFFF,FFF
@A00769:11:HC3HCDRXX:1:2103:26341:35963
CATTCTCC
+
FFFFFFFF
@A00769:11:HC3HCDRXX:1:2103:30526:36072
CATTCTCC
+
FFFFFFFF
@A00769:11:HC3HCDRXX:1:2103:6307:36088
CATTCTCC
+
FFFFFFFF
@A00769:11:HC3HCDRXX:1:2103:19153:36354
CATTCTCC
+
FFFFFFFF
@A00769:11:HC3HCDRXX:1:2103:8006:36432
CATTCTCC
+
FFFF:,FF
@A00769:11:HC3HCDRXX:1:2103:12870:36432
CATTCTCC
+
FFFFFFFF
@A00769:11:HC3HCDRXX:1:2103:20672:36448
CATTCTCC
+
FFFFFFFF
@A00769:11:HC3HCDRXX:1:2103:22010:36479
CATTCTCC
+
FFFFFFFF
@A00769:11:HC3HCDRXX:1:2103:8675:36558
CATTCTCC
+
FFFFFFFF
@A00769:11:HC3HCDRXX:1:2103:25599:36589
CATTCTCC
+
FFFFFFFF
@A00769:11:HC3HCDRXX:1:2103:16170:36636
CATTCTCC
+
FFFFFFFF
@A00769:11:HC3HCDRXX:1:2103:25238:36683
CATTCTCC
+
FFFFF,FF
@A00769:11:HC3HCDRXX:1:2103:19723:36746
CATTCTCC
+
FFFFFFFF
@A00769:11:HC3HCDRXX:1:2103:29451:36746
CATTCTCC
+
FFFFFFFF
@A00769:11:HC3HCDRXX:1:2103:29324:36902
CATTCTCC
+
FFFFFFFF
@A00769:11:HC3HCDRXX:1:2103:15962:36996
CATTCTCC
+
FFFFFFFF
@A00769:11:HC3HCDRXX:1:2104:1316:1204
CATTCTCC
+
FFFFFFFF
@A00769:11:HC3HCDRXX:1:2104:16541:1204
CATTCTCC
+
FFFFFFFF
@A00769:11:HC3HCDRXX:1:2104:29378:1204
CATTCTCC
+
FFFFFFFF
@A00769:11:HC3HCDRXX:1:2104:6858:1219
CATTCTCC
+
:F,::,FF
@A00769:11:HC3HCDRXX:1:2104:12798:1297
CATTCTCC
+
FFFFFFFF
@A00769:11:HC3HCDRXX:1:2104:21088:1313
CATTCTCC
+
FFFFFFFF
@A00769:11:HC3HCDRXX:1:2104:10465:1360
CATTCTCC
+
FFFFFF,F
@A00769:11:HC3HCDRXX:1:2104:30337:1360
CATTCTCC
+
FFFFFFFF
@A00769:11:HC3HCDRXX:1:2104:15429:1376
CATTCTCC
+
FFFFFFFF
@A00769:11:HC3HCDRXX:1:2104:23466:1423
CATTCTCC
+
FFFFFFFF
@A00769:11:HC3HCDRXX:1:2104:6244:1438
CATTCTCC
+
FFFFFFFF
@A00769:11:HC3HCDRXX:1:2104:1244:1454
CATTCTCC
+
FFFFFFFF
@A00769:11:HC3HCDRXX:1:2104:9471:1454
CATTCTCC
+
FFFFFFFF
@A00769:11:HC3HCDRXX:1:2104:6325:1579
CATTCTCC
+
FFFFFFFF
@A00769:11:HC3HCDRXX:1:2104:22263:1595
CATTCTCC
+
FFFFFFFF
@A00769:11:HC3HCDRXX:1:2104:19994:1611
CATTCTCC
+
FFFFFFFF
@A00769:11:HC3HCDRXX:1:2104:31259:1611
CATTCTCC
+
FFFFFFFF
@A00769:11:HC3HCDRXX:1:2104:27362:1658
CATTCTCC
+
FFFFFFFF
@A00769:11:HC3HCDRXX:1:2104:9579:1705
CATTCTCC
+
FF:FFF:F
@A00769:11:HC3HCDRXX:1:2104:24632:1752
CATTCTCC
+
FFFFFFFF
@A00769:11:HC3HCDRXX:1:2104:27697:1892
CATTCTCC
+
FFF:FFFF
@A00769:11:HC3HCDRXX:1:2104:21061:2080
CATTCTCC
+
FFFFFFFF
@A00769:11:HC3HCDRXX:1:2104:9742:2112
CATTCTCC
+
FFFFFFFF
@A00769:11:HC3HCDRXX:1:2104:31919:2221
CATTCTCC
+
FFFFFFFF
@A00769:11:HC3HCDRXX:1:2104:19452:2237
CATTCTCC
+
FFFFFFFF
@A00769:11:HC3HCDRXX:1:2104:31467:2253
CATTCTCC
+
FFFFFFFF
@A00769:11:HC3HCDRXX:1:2104:8811:2315
CATTCTCC
+
FFFFFFFF
@A00769:11:HC3HCDRXX:1:2104:16089:2425
CATTCTCC
+
FFFFFFFF
@A00769:11:HC3HCDRXX:1:2104:27046:2425
CATTCTCC
+
FFFFFFFF
@A00769:11:HC3HCDRXX:1:2104:18059:2581
CATTCTCC
+
FFFFFFFF
@A00769:11:HC3HCDRXX:1:2104:19388:2597
CATTCTCC
+
FFFFFFFF
@A00769:11:HC3HCDRXX:1:2104:24388:2613
CATTCTCC
+
FFFFFFFF
@A00769:11:HC3HCDRXX:1:2104:22299:2691
CATTCTCC
+
FFFFFFFF
@A00769:11:HC3HCDRXX:1:2104:18521:2722
CATTCTCC
+
FFFFFFFF
@A00769:11:HC3HCDRXX:1:2104:2211:2754
CATTCTCC
+
FFFFFFFF
@A00769:11:HC3HCDRXX:1:2104:16134:2754
CATTCTCC
+
FFFFFFFF
@A00769:11:HC3HCDRXX:1:2104:22227:2848
CATTCTCC
+
FFFFFFFF
@A00769:11:HC3HCDRXX:1:2104:18584:2895
CATTCTCC
+
FFFFFFFF
@A00769:11:HC3HCDRXX:1:2104:5593:2910
CATTCTCC
+
FFFFFFFF
@A00769:11:HC3HCDRXX:1:2104:5990:2973
CATTCTCC
+
FF:FFFFF
@A00769:11:HC3HCDRXX:1:2104:20428:3020
CATTCTCC
+
FFFFFFFF
@A00769:11:HC3HCDRXX:1:2104:16676:3035
CATTCTCC
+
FFFFFFFF
@A00769:11:HC3HCDRXX:1:2104:1533:3051
CATTCTCC
+
FFFFFF::
@A00769:11:HC3HCDRXX:1:2104:28655:3082
CATTCTCC
+
F:FFFFF:
@A00769:11:HC3HCDRXX:1:2104:10926:3129
CATTCTCC
+
FFFFFFFF
@A00769:11:HC3HCDRXX:1:2104:15176:3192
CATTCTCC
+
FFFFF:FF
@A00769:11:HC3HCDRXX:1:2104:19949:3192
CATTCTCC
+
FFFFFFFF
@A00769:11:HC3HCDRXX:1:2104:20003:3255
CATTCTCC
+
FFFFFFFF
@A00769:11:HC3HCDRXX:1:2104:1172:3333
CATTCTCC
+
FFFFFFFF
@A00769:11:HC3HCDRXX:1:2104:3830:3333
CATTCTCC
+
FF:,FFFF
@A00769:11:HC3HCDRXX:1:2104:27434:3411
CATTCTCC
+
,FF:FFF:
@A00769:11:HC3HCDRXX:1:2104:11162:3443
CATTCTCC
+
FFFFFFFF
@A00769:11:HC3HCDRXX:1:2104:3125:3458
CATTCTCC
+
FFFFFFFF
@A00769:11:HC3HCDRXX:1:2104:31711:3490
CATTCTCC
+
FFFFFFFF
@A00769:11:HC3HCDRXX:1:2104:24406:3552
CATTCTCC
+
FFFFFFFF
@A00769:11:HC3HCDRXX:1:2104:31602:3583
CATTCTCC
+
FFFFFFFF
@A00769:11:HC3HCDRXX:1:2104:8052:3630
CATTCTCC
+
FFFFFFFF
@A00769:11:HC3HCDRXX:1:2104:3197:3646
CATTCTCC
+
FFFFFFFF
@A00769:11:HC3HCDRXX:1:2104:18421:3709
CATTCTCC
+
FFFFFFFF
@A00769:11:HC3HCDRXX:1:2104:19723:3709
CATTCTCC
+
FFFFFFFF
@A00769:11:HC3HCDRXX:1:2104:20338:3740
CATTCTCC
+
FFFFFFFF
@A00769:11:HC3HCDRXX:1:2104:15338:3818
CATTCTCC
+
FFFFFFFF
@A00769:11:HC3HCDRXX:1:2104:12002:3865
CATTCTCC
+
FFFFFFFF
@A00769:11:HC3HCDRXX:1:2104:15682:3881
CATTCTCC
+
FFFFFFFF
@A00769:11:HC3HCDRXX:1:2104:22408:3881
CATTCTCC
+
FFFFFFFF
@A00769:11:HC3HCDRXX:1:2104:8947:3897
CATTCTCC
+
FFFFFFFF
@A00769:11:HC3HCDRXX:1:2104:14479:3991
CATTCTCC
+
FFFFFFFF
@A00769:11:HC3HCDRXX:1:2104:27471:4006
CATTCTCC
+
FFFFFFFF
@A00769:11:HC3HCDRXX:1:2104:2220:4022
CATTCTCC
+
FFFFFFFF
@A00769:11:HC3HCDRXX:1:2104:12662:4038
CATTCTCC
+
FFFFFFFF
@A00769:11:HC3HCDRXX:1:2104:32353:4038
CATTCTCC
+
FFFFFFFF
@A00769:11:HC3HCDRXX:1:2104:15628:4163
CATTCTCC
+
:F::FFFF
@A00769:11:HC3HCDRXX:1:2104:10276:4257
CATTCTCC
+
FFFFFFFF
@A00769:11:HC3HCDRXX:1:2104:16839:4257
CATTCTCC
+
FFFFFFFF
@A00769:11:HC3HCDRXX:1:2104:22679:4288
CATTCTCC
+
FFF::FFF
@A00769:11:HC3HCDRXX:1:2104:32588:4413
CATTCTCC
+
FFFFFFFF
@A00769:11:HC3HCDRXX:1:2104:8531:4429
CATTCTCC
+
FFFFFFFF
@A00769:11:HC3HCDRXX:1:2104:23656:4507
CATTCTCC
+
FFFFFFFF
@A00769:11:HC3HCDRXX:1:2104:23836:4507
CATTCTCC
+
FFFFFFFF
@A00769:11:HC3HCDRXX:1:2104:28040:4523
CATTCTCC
+
FFFFFFFF
@A00769:11:HC3HCDRXX:1:2104:9480:4539
CATTCTCC
+
FFFFFFFF
@A00769:11:HC3HCDRXX:1:2104:18258:4554
CATTCTCC
+
FFFFFFFF
@A00769:11:HC3HCDRXX:1:2104:18132:4586
CATTCTCC
+
FFFFFFFF
@A00769:11:HC3HCDRXX:1:2104:4987:4648
CATTCTCC
+
FFFFFFFF
@A00769:11:HC3HCDRXX:1:2104:8178:4664
CATTCTCC
+
FFFFFFFF
@A00769:11:HC3HCDRXX:1:2104:24713:4711
CATTCTCC
+
FFFFFFFF
@A00769:11:HC3HCDRXX:1:2104:30671:4726
CATTCTCC
+
FFFFFFFF
@A00769:11:HC3HCDRXX:1:2104:31358:4946
CATTCTCC
+
FFFFFFFF
@A00769:11:HC3HCDRXX:1:2104:24795:5008
CATTCTCC
+
FFFF:FFF
@A00769:11:HC3HCDRXX:1:2104:5213:5102
CATTCTCC
+
FFFFFFFF
@A00769:11:HC3HCDRXX:1:2104:12979:5243
CATTCTCC
+
FFFFFFFF
@A00769:11:HC3HCDRXX:1:2104:4020:5447
CATTCTCC
+
FFFFFFFF
@A00769:11:HC3HCDRXX:1:2104:27733:5556
CATTCTCC
+
FFFFFFFF
@A00769:11:HC3HCDRXX:1:2104:15745:5619
CATTCTCC
+
:FFFFFFF
@A00769:11:HC3HCDRXX:1:2104:30843:5619
CATTCTCC
+
FFFFFFFF
@A00769:11:HC3HCDRXX:1:2104:26621:5635
CATTCTCC
+
FFFFFFFF
@A00769:11:HC3HCDRXX:1:2104:2338:5760
CATTCTCC
+
FFFFFFFF
@A00769:11:HC3HCDRXX:1:2104:2356:5760
CATTCTCC
+
FFFFFFFF
@A00769:11:HC3HCDRXX:1:2104:13232:5807
CATTCTCC
+
FFFFFFFF
@A00769:11:HC3HCDRXX:1:2104:19976:5869
CATTCTCC
+
FFFFFFFF
@A00769:11:HC3HCDRXX:1:2104:28655:5963
CATTCTCC
+
FFFFFFFF
@A00769:11:HC3HCDRXX:1:2104:2980:6057
CATTCTCC
+
:FFFFFFF
@A00769:11:HC3HCDRXX:1:2104:3070:6089
CATTCTCC
+
FFFFFFFF
@A00769:11:HC3HCDRXX:1:2104:12780:6089
CATTCTCC
+
FFFFFFFF
@A00769:11:HC3HCDRXX:1:2104:27208:6089
CATTCTCC
+
FFFFFFFF
@A00769:11:HC3HCDRXX:1:2104:19795:6277
CATTCTCC
+
FFFFFFFF
@A00769:11:HC3HCDRXX:1:2104:17888:6324
CATTCTCC
+
FFFFFFFF
@A00769:11:HC3HCDRXX:1:2104:30517:6370
CATTCTCC
+
FFFFFFFF
@A00769:11:HC3HCDRXX:1:2104:4336:6402
CATTCTCC
+
FFFFFFFF
@A00769:11:HC3HCDRXX:1:2104:4589:6402
CATTCTCC
+
FFFFFFFF
@A00769:11:HC3HCDRXX:1:2104:2465:6417
CATTCTCC
+
FFFFFFFF
@A00769:11:HC3HCDRXX:1:2104:31919:6449
CATTCTCC
+
FF:,FFF,
@A00769:11:HC3HCDRXX:1:2104:17788:6464
CATTCTCC
+
FFFF,,FF
@A00769:11:HC3HCDRXX:1:2104:18213:6511
CATTCTCC
+
FFFFFFFF
@A00769:11:HC3HCDRXX:1:2104:22742:6527
CATTCTCC
+
FFFFFFFF
@A00769:11:HC3HCDRXX:1:2104:17815:6543
CATTCTCC
+
FFFFFFFF
@A00769:11:HC3HCDRXX:1:2104:26883:6621
CATTCTCC
+
FFFFFFFF
@A00769:11:HC3HCDRXX:1:2104:31358:6637
CATTCTCC
+
FFFFFFFF
@A00769:11:HC3HCDRXX:1:2104:30789:6684
CATTCTCC
+
FFFFFFFF
@A00769:11:HC3HCDRXX:1:2104:22399:6746
CATTCTCC
+
FFFFFFFF
@A00769:11:HC3HCDRXX:1:2104:13675:6918
CATTCTCC
+
FFFFFFFF
@A00769:11:HC3HCDRXX:1:2104:20356:6997
CATTCTCC
+
FFFFFF,F
@A00769:11:HC3HCDRXX:1:2104:5584:7028
CATTCTCC
+
FFFFFFFF
@A00769:11:HC3HCDRXX:1:2104:14796:7044
CATTCTCC
+
FFF:F,FF
@A00769:11:HC3HCDRXX:1:2104:7075:7075
CATTCTCC
+
FFFFFFFF
@A00769:11:HC3HCDRXX:1:2104:19262:7106
CATTCTCC
+
FFFFFFFF
@A00769:11:HC3HCDRXX:1:2104:25427:7106
CATTCTCC
+
FFFFFFFF
@A00769:11:HC3HCDRXX:1:2104:12183:7279
CATTCTCC
+
FFFFFFFF
@A00769:11:HC3HCDRXX:1:2104:18285:7294
CATTCTCC
+
FFFFFFFF
@A00769:11:HC3HCDRXX:1:2104:22797:7404
CATTCTCC
+
FFFF,FFF
@A00769:11:HC3HCDRXX:1:2104:4065:7529
CATTCTCC
+
FFFFFFFF
@A00769:11:HC3HCDRXX:1:2104:12029:7607
CATTCTCC
+
FFFFFFFF
@A00769:11:HC3HCDRXX:1:2104:19199:7623
CATTCTCC
+
FFFFFFFF
@A00769:11:HC3HCDRXX:1:2104:9751:7733
CATTCTCC
+
FF:F:FF:
@A00769:11:HC3HCDRXX:1:2104:14208:7780
CATTCTCC
+
FFFFFFF,
@A00769:11:HC3HCDRXX:1:2104:15790:7827
CATTCTCC
+
FFFFFFFF
@A00769:11:HC3HCDRXX:1:2104:9625:8015
CATTCTCC
+
FFFFFFFF
@A00769:11:HC3HCDRXX:1:2104:12870:8061
CATTCTCC
+
FFFFFFFF
@A00769:11:HC3HCDRXX:1:2104:10710:8077
CATTCTCC
+
FFFFFFFF
@A00769:11:HC3HCDRXX:1:2104:17535:8093
CATTCTCC
+
FFFFFFFF
@A00769:11:HC3HCDRXX:1:2104:23656:8108
CATTCTCC
+
FFFFFFFF
@A00769:11:HC3HCDRXX:1:2104:29975:8124
CATTCTCC
+
FFFFFFFF
@A00769:11:HC3HCDRXX:1:2104:21793:8202
CATTCTCC
+
FFFFFFFF
@A00769:11:HC3HCDRXX:1:2104:4101:8218
CATTCTCC
+
FFFFFFFF
@A00769:11:HC3HCDRXX:1:2104:9489:8249
CATTCTCC
+
FFFFFFFF
@A00769:11:HC3HCDRXX:1:2104:11659:8249
CATTCTCC
+
FFFFFFFF
@A00769:11:HC3HCDRXX:1:2104:7527:8265
CATTCTCC
+
FFFFFFFF
@A00769:11:HC3HCDRXX:1:2104:30933:8343
CATTCTCC
+
FFFFFFFF
@A00769:11:HC3HCDRXX:1:2104:25608:8359
CATTCTCC
+
FFFFFFFF
@A00769:11:HC3HCDRXX:1:2104:22553:8672
CATTCTCC
+
FF:F:FF:
@A00769:11:HC3HCDRXX:1:2104:6650:8688
CATTCTCC
+
FFFFFFFF
@A00769:11:HC3HCDRXX:1:2104:11062:8688
CATTCTCC
+
FFFFFFFF
@A00769:11:HC3HCDRXX:1:2104:28311:8782
CATTCTCC
+
FFFFFFFF
@A00769:11:HC3HCDRXX:1:2104:12626:8923
CATTCTCC
+
FFFFFFFF
@A00769:11:HC3HCDRXX:1:2104:25247:8923
CATTCTCC
+
FFFFFFFF
@A00769:11:HC3HCDRXX:1:2104:13901:9001
CATTCTCC
+
FFFFFFFF
@A00769:11:HC3HCDRXX:1:2104:18909:9032
CATTCTCC
+
FFFFFFFF
@A00769:11:HC3HCDRXX:1:2104:15989:9048
CATTCTCC
+
FFFFFFFF
@A00769:11:HC3HCDRXX:1:2104:20853:9079
CATTCTCC
+
FFFFFFFF
@A00769:11:HC3HCDRXX:1:2104:10791:9220
CATTCTCC
+
FFFFFFFF
@A00769:11:HC3HCDRXX:1:2104:11876:9283
CATTCTCC
+
F:F,:FFF
@A00769:11:HC3HCDRXX:1:2104:2347:9345
CATTCTCC
+
FFFFFFFF
@A00769:11:HC3HCDRXX:1:2104:4209:9377
CATTCTCC
+
FFFFFFFF
@A00769:11:HC3HCDRXX:1:2104:31946:9377
CATTCTCC
+
FFFFFFFF
@A00769:11:HC3HCDRXX:1:2104:22860:9392
CATTCTCC
+
FFFFFFFF
@A00769:11:HC3HCDRXX:1:2104:5746:9502
CATTCTCC
+
FFFF,FFF
@A00769:11:HC3HCDRXX:1:2104:12554:9549
CATTCTCC
+
FFFFFFFF
@A00769:11:HC3HCDRXX:1:2104:23330:9549
CATTCTCC
+
FFFFFFFF
@A00769:11:HC3HCDRXX:1:2104:6894:9643
CATTCTCC
+
:FF,FFFF
@A00769:11:HC3HCDRXX:1:2104:16731:9706
CATTCTCC
+
FFFFFF:F
@A00769:11:HC3HCDRXX:1:2104:2546:9909
CATTCTCC
+
FFFFFFFF
@A00769:11:HC3HCDRXX:1:2104:16080:10019
CATTCTCC
+
FFFFFFFF
@A00769:11:HC3HCDRXX:1:2104:6135:10081
CATTCTCC
+
F:FFFFFF
@A00769:11:HC3HCDRXX:1:2104:15646:10175
CATTCTCC
+
FFFFFFFF
@A00769:11:HC3HCDRXX:1:2104:2220:10191
CATTCTCC
+
:F:F::,,
@A00769:11:HC3HCDRXX:1:2104:18168:10191
CATTCTCC
+
FFFFFFFF
@A00769:11:HC3HCDRXX:1:2104:3360:10254
CATTCTCC
+
FFFFFFFF
@A00769:11:HC3HCDRXX:1:2104:7365:10269
CATTCTCC
+
FFFFFFFF
@A00769:11:HC3HCDRXX:1:2104:25455:10347
CATTCTCC
+
FFFF::FF
@A00769:11:HC3HCDRXX:1:2104:30228:10347
CATTCTCC
+
FFFFFFFF
@A00769:11:HC3HCDRXX:1:2104:32325:10347
CATTCTCC
+
FFFFFFFF
@A00769:11:HC3HCDRXX:1:2104:10474:10488
CATTCTCC
+
FFFFFFFF
@A00769:11:HC3HCDRXX:1:2104:4020:10551
CATTCTCC
+
FFFFFFFF
@A00769:11:HC3HCDRXX:1:2104:8097:10598
CATTCTCC
+
FFFFFFFF
@A00769:11:HC3HCDRXX:1:2104:6632:10629
CATTCTCC
+
FFFFFFFF
@A00769:11:HC3HCDRXX:1:2104:8332:10629
CATTCTCC
+
FFFFFFFF
@A00769:11:HC3HCDRXX:1:2104:12527:10629
CATTCTCC
+
FF,F:FF:
@A00769:11:HC3HCDRXX:1:2104:13033:10629
CATTCTCC
+
FFFFFFFF
@A00769:11:HC3HCDRXX:1:2104:24126:10739
CATTCTCC
+
FFFFFFFF
@A00769:11:HC3HCDRXX:1:2104:26892:10739
CATTCTCC
+
FFFFFFFF
@A00769:11:HC3HCDRXX:1:2104:27290:10770
CATTCTCC
+
FFFFFFFF
@A00769:11:HC3HCDRXX:1:2104:8287:10802
CATTCTCC
+
FFFFFFFF
@A00769:11:HC3HCDRXX:1:2104:31647:10802
CATTCTCC
+
FFFFFFFF
@A00769:11:HC3HCDRXX:1:2104:28510:10848
CATTCTCC
+
FFFFFFFF
@A00769:11:HC3HCDRXX:1:2104:19515:10864
CATTCTCC
+
FFFFFFFF
@A00769:11:HC3HCDRXX:1:2104:20419:10895
CATTCTCC
+
FFFFFFFF
@A00769:11:HC3HCDRXX:1:2104:23276:10895
CATTCTCC
+
FFFFFFFF
@A00769:11:HC3HCDRXX:1:2104:30635:10989
CATTCTCC
+
FFFFFFFF
@A00769:11:HC3HCDRXX:1:2104:27688:11021
CATTCTCC
+
FFFFFFFF
@A00769:11:HC3HCDRXX:1:2104:11550:11036
CATTCTCC
+
FFFFFFFF
@A00769:11:HC3HCDRXX:1:2104:32750:11052
CATTCTCC
+
FFFFFFFF
@A00769:11:HC3HCDRXX:1:2104:32181:11193
CATTCTCC
+
F:FFFFFF
@A00769:11:HC3HCDRXX:1:2104:24560:11271
CATTCTCC
+
FFFFFFFF
@A00769:11:HC3HCDRXX:1:2104:5927:11287
CATTCTCC
+
FFFFFFFF
@A00769:11:HC3HCDRXX:1:2104:12789:11397
CATTCTCC
+
FFFFFFFF
@A00769:11:HC3HCDRXX:1:2104:3531:11490
CATTCTCC
+
FFFFFFFF
@A00769:11:HC3HCDRXX:1:2104:24288:11522
CATTCTCC
+
FFFFFFFF
@A00769:11:HC3HCDRXX:1:2104:3613:11537
CATTCTCC
+
FFFFFFFF
@A00769:11:HC3HCDRXX:1:2104:30156:11537
CATTCTCC
+
FFFFFFFF
@A00769:11:HC3HCDRXX:1:2104:4797:11647
CATTCTCC
+
FFFFFFFF
@A00769:11:HC3HCDRXX:1:2104:32054:11694
CATTCTCC
+
FFFFFFFF
@A00769:11:HC3HCDRXX:1:2104:6433:11725
CATTCTCC
+
FFFFFFFF
@A00769:11:HC3HCDRXX:1:2104:18792:11804
CATTCTCC
+
FFFFFFFF
@A00769:11:HC3HCDRXX:1:2104:26115:11804
CATTCTCC
+
FFFFFFFF
@A00769:11:HC3HCDRXX:1:2104:28592:11929
CATTCTCC
+
FFFFFFFF
@A00769:11:HC3HCDRXX:1:2104:16134:11960
CATTCTCC
+
FFFFFFFF
@A00769:11:HC3HCDRXX:1:2104:18936:11992
CATTCTCC
+
FFFFFFFF
@A00769:11:HC3HCDRXX:1:2104:31096:12070
CATTCTCC
+
FFFFFFFF
@A00769:11:HC3HCDRXX:1:2104:24605:12289
CATTCTCC
+
FFFFFFFF
@A00769:11:HC3HCDRXX:1:2104:5972:12367
CATTCTCC
+
FFFFFFFF
@A00769:11:HC3HCDRXX:1:2104:17137:12446
CATTCTCC
+
FFFFFFFF
@A00769:11:HC3HCDRXX:1:2104:21965:12446
CATTCTCC
+
FF:F:FFF
@A00769:11:HC3HCDRXX:1:2104:10122:12477
CATTCTCC
+
FFFFFFFF
@A00769:11:HC3HCDRXX:1:2104:9308:12602
CATTCTCC
+
FFFFFFFF
@A00769:11:HC3HCDRXX:1:2104:23836:12712
CATTCTCC
+
FFFFFFFF
@A00769:11:HC3HCDRXX:1:2104:1461:12790
CATTCTCC
+
FFFFFFFF
@A00769:11:HC3HCDRXX:1:2104:3369:12806
CATTCTCC
+
FFFFFFFF
@A00769:11:HC3HCDRXX:1:2104:5141:12806
CATTCTCC
+
FFFFFFFF
@A00769:11:HC3HCDRXX:1:2104:17987:12821
CATTCTCC
+
FFFFFFFF
@A00769:11:HC3HCDRXX:1:2104:21007:12821
CATTCTCC
+
FFFFFFFF
@A00769:11:HC3HCDRXX:1:2104:6280:12837
CATTCTCC
+
FFFFFFFF
@A00769:11:HC3HCDRXX:1:2104:22164:12884
CATTCTCC
+
FFFFFFFF
@A00769:11:HC3HCDRXX:1:2104:20636:12900
CATTCTCC
+
FFFF,FFF
@A00769:11:HC3HCDRXX:1:2104:4173:12915
CATTCTCC
+
FFFFFFFF
@A00769:11:HC3HCDRXX:1:2104:25889:12915
CATTCTCC
+
FFFFFFFF
@A00769:11:HC3HCDRXX:1:2104:18069:12931
CATTCTCC
+
FFFFFFFF
@A00769:11:HC3HCDRXX:1:2104:3784:12962
CATTCTCC
+
FFFFFFFF
@A00769:11:HC3HCDRXX:1:2104:21260:12978
CATTCTCC
+
FFFFFFFF
@A00769:11:HC3HCDRXX:1:2104:14687:13056
CATTCTCC
+
:FFFFFFF
@A00769:11:HC3HCDRXX:1:2104:3794:13072
CATTCTCC
+
FF,FFFFF
@A00769:11:HC3HCDRXX:1:2104:31584:13103
CATTCTCC
+
FF::FFFF
@A00769:11:HC3HCDRXX:1:2104:27525:13119
CATTCTCC
+
FFFFFFFF
@A00769:11:HC3HCDRXX:1:2104:28700:13150
CATTCTCC
+
FFFFFFFF
@A00769:11:HC3HCDRXX:1:2104:30011:13260
CATTCTCC
+
FFFFFFFF
@A00769:11:HC3HCDRXX:1:2104:11134:13291
CATTCTCC
+
FFFFFFFF
@A00769:11:HC3HCDRXX:1:2104:2076:13322
CATTCTCC
+
FFFFFFFF
@A00769:11:HC3HCDRXX:1:2104:5276:13322
CATTCTCC
+
FFFFF:F,
@A00769:11:HC3HCDRXX:1:2104:28628:13338
CATTCTCC
+
FFFFFFFF
@A00769:11:HC3HCDRXX:1:2104:6831:13354
CATTCTCC
+
FFFFFFFF
@A00769:11:HC3HCDRXX:1:2104:25925:13416
CATTCTCC
+
FFF::FFF
@A00769:11:HC3HCDRXX:1:2104:28800:13416
CATTCTCC
+
FFFFFFFF
@A00769:11:HC3HCDRXX:1:2104:28637:13510
CATTCTCC
+
FFFFFFFF
@A00769:11:HC3HCDRXX:1:2104:27950:13573
CATTCTCC
+
FFFFFFFF
@A00769:11:HC3HCDRXX:1:2104:4544:13589
CATTCTCC
+
FFFFFFFF
@A00769:11:HC3HCDRXX:1:2104:24749:13604
CATTCTCC
+
FFFFFFFF
@A00769:11:HC3HCDRXX:1:2104:4056:13683
CATTCTCC
+
FFFFFFFF
@A00769:11:HC3HCDRXX:1:2104:24722:13745
CATTCTCC
+
FFFF:FFF
@A00769:11:HC3HCDRXX:1:2104:7120:13761
CATTCTCC
+
FF,FFFF:
@A00769:11:HC3HCDRXX:1:2104:13648:13761
CATTCTCC
+
FFFFFFFF
@A00769:11:HC3HCDRXX:1:2104:7880:13980
CATTCTCC
+
FFFFFFFF
@A00769:11:HC3HCDRXX:1:2104:11071:14027
CATTCTCC
+
FFFFFFFF
@A00769:11:HC3HCDRXX:1:2104:24578:14027
CATTCTCC
+
:FFFF:::
@A00769:11:HC3HCDRXX:1:2104:11595:14058
CATTCTCC
+
FFFFFFFF
@A00769:11:HC3HCDRXX:1:2104:17671:14058
CATTCTCC
+
FFFFFFFF
@A00769:11:HC3HCDRXX:1:2104:16477:14090
CATTCTCC
+
FFFFFFFF
@A00769:11:HC3HCDRXX:1:2104:25156:14121
CATTCTCC
+
FFFFFFFF
@A00769:11:HC3HCDRXX:1:2104:19840:14152
CATTCTCC
+
FFFFFFFF
@A00769:11:HC3HCDRXX:1:2104:28836:14199
CATTCTCC
+
FFFFFFFF
@A00769:11:HC3HCDRXX:1:2104:18240:14262
CATTCTCC
+
FFFFFFFF
@A00769:11:HC3HCDRXX:1:2104:23873:14340
CATTCTCC
+
FFFFFFFF
@A00769:11:HC3HCDRXX:1:2104:13476:14372
CATTCTCC
+
FFFFFFFF
@A00769:11:HC3HCDRXX:1:2104:1561:14403
CATTCTCC
+
FFFFFFFF
@A00769:11:HC3HCDRXX:1:2104:16957:14450
CATTCTCC
+
FFFFFFFF
@A00769:11:HC3HCDRXX:1:2104:5475:14512
CATTCTCC
+
FFFFFFFF
@A00769:11:HC3HCDRXX:1:2104:6433:14512
CATTCTCC
+
FFFFFFFF
@A00769:11:HC3HCDRXX:1:2104:14579:14559
CATTCTCC
+
FF,FFFFF
@A00769:11:HC3HCDRXX:1:2104:17815:14559
CATTCTCC
+
FFFFFFFF
@A00769:11:HC3HCDRXX:1:2104:27082:14669
CATTCTCC
+
FFFFFFFF
@A00769:11:HC3HCDRXX:1:2104:20383:14685
CATTCTCC
+
FFFFFFFF
@A00769:11:HC3HCDRXX:1:2104:22507:14732
CATTCTCC
+
FFFFFFFF
@A00769:11:HC3HCDRXX:1:2104:22200:14763
CATTCTCC
+
FFFFFFFF
@A00769:11:HC3HCDRXX:1:2104:2998:14794
CATTCTCC
+
FFFFFFFF
@A00769:11:HC3HCDRXX:1:2104:11098:14888
CATTCTCC
+
FFFFFFFF
@A00769:11:HC3HCDRXX:1:2104:29306:14920
CATTCTCC
+
:F:F,F:F
@A00769:11:HC3HCDRXX:1:2104:19633:14951
CATTCTCC
+
:F:::FF:
@A00769:11:HC3HCDRXX:1:2104:1633:14998
CATTCTCC
+
FFFFFFFF
@A00769:11:HC3HCDRXX:1:2104:20546:14998
CATTCTCC
+
FFFFFFFF
@A00769:11:HC3HCDRXX:1:2104:10619:15092
CATTCTCC
+
FFFFFFFF
@A00769:11:HC3HCDRXX:1:2104:1307:15123
CATTCTCC
+
FFF::FFF
@A00769:11:HC3HCDRXX:1:2104:31665:15154
CATTCTCC
+
FFF,FFFF
@A00769:11:HC3HCDRXX:1:2104:31901:15154
CATTCTCC
+
FFFFFFFF
@A00769:11:HC3HCDRXX:1:2104:4589:15170
CATTCTCC
+
,FFFFFFF
@A00769:11:HC3HCDRXX:1:2104:11930:15170
CATTCTCC
+
FFFFFFFF
@A00769:11:HC3HCDRXX:1:2104:29713:15186
CATTCTCC
+
FFFFFFFF
@A00769:11:HC3HCDRXX:1:2104:29360:15201
CATTCTCC
+
FFFFFFFF
@A00769:11:HC3HCDRXX:1:2104:17698:15264
CATTCTCC
+
FFFFFFFF
@A00769:11:HC3HCDRXX:1:2104:29604:15280
CATTCTCC
+
FFFFFFFF
@A00769:11:HC3HCDRXX:1:2104:21468:15374
CATTCTCC
+
FFFFFFFF
@A00769:11:HC3HCDRXX:1:2104:15691:15452
CATTCTCC
+
FFFFFFFF
@A00769:11:HC3HCDRXX:1:2104:17499:15452
CATTCTCC
+
FFFF:FF:
@A00769:11:HC3HCDRXX:1:2104:11098:15483
CATTCTCC
+
FFFFFFFF
@A00769:11:HC3HCDRXX:1:2104:3079:15530
CATTCTCC
+
FFFFFFFF
@A00769:11:HC3HCDRXX:1:2104:23285:15577
CATTCTCC
+
FFFFFFFF
@A00769:11:HC3HCDRXX:1:2104:28103:15624
CATTCTCC
+
FFFFFFFF
@A00769:11:HC3HCDRXX:1:2104:31349:15702
CATTCTCC
+
F:FFFFFF
@A00769:11:HC3HCDRXX:1:2104:14190:15734
CATTCTCC
+
FFFFFFFF
@A00769:11:HC3HCDRXX:1:2104:14027:15828
CATTCTCC
+
FF:FFFFF
@A00769:11:HC3HCDRXX:1:2104:19171:15843
CATTCTCC
+
FFFFFFFF
@A00769:11:HC3HCDRXX:1:2104:9055:15890
CATTCTCC
+
FFFFFFFF
@A00769:11:HC3HCDRXX:1:2104:13449:16235
CATTCTCC
+
FFFFFFFF
@A00769:11:HC3HCDRXX:1:2104:14841:16297
CATTCTCC
+
FF:FFFFF
@A00769:11:HC3HCDRXX:1:2104:31494:16297
CATTCTCC
+
FFFFFFFF
@A00769:11:HC3HCDRXX:1:2104:5312:16360
CATTCTCC
+
FFFFFFFF
@A00769:11:HC3HCDRXX:1:2104:15519:16720
CATTCTCC
+
FFFFFFFF
@A00769:11:HC3HCDRXX:1:2104:7563:16752
CATTCTCC
+
FFF:FFFF
@A00769:11:HC3HCDRXX:1:2104:28691:16830
CATTCTCC
+
FFFFFFFF
@A00769:11:HC3HCDRXX:1:2104:28510:16924
CATTCTCC
+
FFFFFFFF
@A00769:11:HC3HCDRXX:1:2104:7554:16986
CATTCTCC
+
FFFFFFFF
@A00769:11:HC3HCDRXX:1:2104:14913:17018
CATTCTCC
+
FFFFFFFF
@A00769:11:HC3HCDRXX:1:2104:2049:17065
CATTCTCC
+
FFFFFFFF
@A00769:11:HC3HCDRXX:1:2104:7292:17127
CATTCTCC
+
FFFFFFFF
@A00769:11:HC3HCDRXX:1:2104:12427:17127
CATTCTCC
+
FFFFFFFF
@A00769:11:HC3HCDRXX:1:2104:31141:17127
CATTCTCC
+
FFFFFFFF
@A00769:11:HC3HCDRXX:1:2104:32063:17159
CATTCTCC
+
FFFFFFFF
@A00769:11:HC3HCDRXX:1:2104:27263:17174
CATTCTCC
+
FFFFFFFF
@A00769:11:HC3HCDRXX:1:2104:16685:17237
CATTCTCC
+
FFFFFFFF
@A00769:11:HC3HCDRXX:1:2104:17300:17300
CATTCTCC
+
FFFFFFFF
@A00769:11:HC3HCDRXX:1:2104:2157:17409
CATTCTCC
+
FFFFFFFF
@A00769:11:HC3HCDRXX:1:2104:29830:17456
CATTCTCC
+
FFFFFFFF
@A00769:11:HC3HCDRXX:1:2104:12961:17487
CATTCTCC
+
FFFFFFFF
@A00769:11:HC3HCDRXX:1:2104:1904:17503
CATTCTCC
+
FFFFFFFF
@A00769:11:HC3HCDRXX:1:2104:10619:17566
CATTCTCC
+
FFFFFFFF
@A00769:11:HC3HCDRXX:1:2104:6786:17628
CATTCTCC
+
FFFFFFFF
@A00769:11:HC3HCDRXX:1:2104:18557:17691
CATTCTCC
+
FFFFFFFF
@A00769:11:HC3HCDRXX:1:2104:7672:17785
CATTCTCC
+
FFFFFFFF
@A00769:11:HC3HCDRXX:1:2104:2537:17816
CATTCTCC
+
FFFFFFFF
@A00769:11:HC3HCDRXX:1:2104:28646:17879
CATTCTCC
+
FFFFFFFF
@A00769:11:HC3HCDRXX:1:2104:6262:17942
CATTCTCC
+
FFFFFFFF
@A00769:11:HC3HCDRXX:1:2104:29270:17957
CATTCTCC
+
FFFFFFFF
@A00769:11:HC3HCDRXX:1:2104:6768:18004
CATTCTCC
+
FFFFFFFF
@A00769:11:HC3HCDRXX:1:2104:10972:18208
CATTCTCC
+
,F:FFFFF
@A00769:11:HC3HCDRXX:1:2104:5213:18255
CATTCTCC
+
FFFFFFFF
@A00769:11:HC3HCDRXX:1:2104:12472:18270
CATTCTCC
+
FFFFFFFF
@A00769:11:HC3HCDRXX:1:2104:30237:18317
CATTCTCC
+
FFFFFFFF
@A00769:11:HC3HCDRXX:1:2104:2600:18490
CATTCTCC
+
FFFFFFFF
@A00769:11:HC3HCDRXX:1:2104:25364:18490
CATTCTCC
+
FFFFFFFF
@A00769:11:HC3HCDRXX:1:2104:19081:18537
CATTCTCC
+
FFFFFFFF
@A00769:11:HC3HCDRXX:1:2104:9019:18615
CATTCTCC
+
FFFFFFFF
@A00769:11:HC3HCDRXX:1:2104:11885:18693
CATTCTCC
+
FFFFFFFF
@A00769:11:HC3HCDRXX:1:2104:10502:18771
CATTCTCC
+
FFFFFFFF
@A00769:11:HC3HCDRXX:1:2104:3170:18818
CATTCTCC
+
FFFFFFFF
@A00769:11:HC3HCDRXX:1:2104:6641:18818
CATTCTCC
+
FFFFFFFF
@A00769:11:HC3HCDRXX:1:2104:9326:18865
CATTCTCC
+
FFFFFFFF
@A00769:11:HC3HCDRXX:1:2104:3685:18897
CATTCTCC
+
FFFFFFF:
@A00769:11:HC3HCDRXX:1:2104:3649:18928
CATTCTCC
+
,FFFFFFF
@A00769:11:HC3HCDRXX:1:2104:23755:18991
CATTCTCC
+
FFFFFFFF
@A00769:11:HC3HCDRXX:1:2104:1497:19053
CATTCTCC
+
FFFFFFFF
@A00769:11:HC3HCDRXX:1:2104:11605:19147
CATTCTCC
+
FFFFFFFF
@A00769:11:HC3HCDRXX:1:2104:1344:19225
CATTCTCC
+
FFFFFFFF
@A00769:11:HC3HCDRXX:1:2104:14597:19225
CATTCTCC
+
FFFFFFFF
@A00769:11:HC3HCDRXX:1:2104:2971:19288
CATTCTCC
+
FFFFFFFF
@A00769:11:HC3HCDRXX:1:2104:29161:19304
CATTCTCC
+
FFFFFFFF
@A00769:11:HC3HCDRXX:1:2104:29812:19398
CATTCTCC
+
FFFFFFFF
@A00769:11:HC3HCDRXX:1:2104:7654:19413
CATTCTCC
+
FF,FFFFF
@A00769:11:HC3HCDRXX:1:2104:14127:19476
CATTCTCC
+
FFFFFF:F
@A00769:11:HC3HCDRXX:1:2104:13015:19523
CATTCTCC
+
FFFFFFFF
@A00769:11:HC3HCDRXX:1:2104:16984:19539
CATTCTCC
+
FFFFFFFF
@A00769:11:HC3HCDRXX:1:2104:23050:19586
CATTCTCC
+
FFFFFFFF
@A00769:11:HC3HCDRXX:1:2104:28818:19742
CATTCTCC
+
FFFFFFFF
@A00769:11:HC3HCDRXX:1:2104:30418:19758
CATTCTCC
+
FFFFFFFF
@A00769:11:HC3HCDRXX:1:2104:5457:19774
CATTCTCC
+
FFFFFFFF
@A00769:11:HC3HCDRXX:1:2104:27597:19789
CATTCTCC
+
FFF:F,,F
@A00769:11:HC3HCDRXX:1:2104:24297:19867
CATTCTCC
+
FFFFFFFF
@A00769:11:HC3HCDRXX:1:2104:15619:20024
CATTCTCC
+
FFFFFFFF
@A00769:11:HC3HCDRXX:1:2104:18873:20118
CATTCTCC
+
FFFFFFFF
@A00769:11:HC3HCDRXX:1:2104:28375:20165
CATTCTCC
+
FFFFFFFF
@A00769:11:HC3HCDRXX:1:2104:29261:20259
CATTCTCC
+
FFF,FFFF
@A00769:11:HC3HCDRXX:1:2104:31819:20306
CATTCTCC
+
FFFFFFFF
@A00769:11:HC3HCDRXX:1:2104:19976:20462
CATTCTCC
+
FFFFFFFF
@A00769:11:HC3HCDRXX:1:2104:25536:20541
CATTCTCC
+
FFFFFFFF
@A00769:11:HC3HCDRXX:1:2104:25238:20588
CATTCTCC
+
FFFFFFFF
@A00769:11:HC3HCDRXX:1:2104:28989:20635
CATTCTCC
+
FFFFFFFF
@A00769:11:HC3HCDRXX:1:2104:14922:20666
CATTCTCC
+
FFFFFFFF
@A00769:11:HC3HCDRXX:1:2104:1425:20744
CATTCTCC
+
FFFFFFFF
@A00769:11:HC3HCDRXX:1:2104:8938:20760
CATTCTCC
+
FF:,,,FF
@A00769:11:HC3HCDRXX:1:2104:10710:20760
CATTCTCC
+
FFFFFFFF
@A00769:11:HC3HCDRXX:1:2104:26630:20776
CATTCTCC
+
FFFF:FFF
@A00769:11:HC3HCDRXX:1:2104:28962:20807
CATTCTCC
+
FFFFFFFF
@A00769:11:HC3HCDRXX:1:2104:12427:20823
CATTCTCC
+
FFFFFFFF
@A00769:11:HC3HCDRXX:1:2104:18005:20901
CATTCTCC
+
F:FFFF:F
@A00769:11:HC3HCDRXX:1:2104:26476:20948
CATTCTCC
+
FFFFFFFF
@A00769:11:HC3HCDRXX:1:2104:14271:21010
CATTCTCC
+
FFFFFFFF
@A00769:11:HC3HCDRXX:1:2104:24578:21042
CATTCTCC
+
FFFFFFFF
@A00769:11:HC3HCDRXX:1:2104:15456:21057
CATTCTCC
+
FFFFFFFF
@A00769:11:HC3HCDRXX:1:2104:4155:21089
CATTCTCC
+
FFFFFFFF
@A00769:11:HC3HCDRXX:1:2104:14633:21198
CATTCTCC
+
FFFFFFFF
@A00769:11:HC3HCDRXX:1:2104:10565:21292
CATTCTCC
+
FFFFFFFF
@A00769:11:HC3HCDRXX:1:2104:6298:21386
CATTCTCC
+
FFFFFFFF
@A00769:11:HC3HCDRXX:1:2104:26413:21402
CATTCTCC
+
FFFFFFFF
@A00769:11:HC3HCDRXX:1:2104:30391:21465
CATTCTCC
+
FFFFFFFF
@A00769:11:HC3HCDRXX:1:2104:15989:21480
CATTCTCC
+
FFFFFFFF
@A00769:11:HC3HCDRXX:1:2104:31494:21527
CATTCTCC
+
FFFFFFFF
@A00769:11:HC3HCDRXX:1:2104:29179:21590
CATTCTCC
+
FFFFFFFF
@A00769:11:HC3HCDRXX:1:2104:18295:21652
CATTCTCC
+
FFFFFFFF
@A00769:11:HC3HCDRXX:1:2104:1542:21762
CATTCTCC
+
FFFFFFFF
@A00769:11:HC3HCDRXX:1:2104:27272:21762
CATTCTCC
+
FFFFFFFF
@A00769:11:HC3HCDRXX:1:2104:26196:21966
CATTCTCC
+
FFFFFFFF
@A00769:11:HC3HCDRXX:1:2104:9534:22013
CATTCTCC
+
FFFFFFFF
@A00769:11:HC3HCDRXX:1:2104:4381:22044
CATTCTCC
+
FFFFFFFF
@A00769:11:HC3HCDRXX:1:2104:16658:22075
CATTCTCC
+
FFFFFFFF
@A00769:11:HC3HCDRXX:1:2104:13395:22091
CATTCTCC
+
FFFFFFFF
@A00769:11:HC3HCDRXX:1:2104:9462:22138
CATTCTCC
+
FFFFFFFF
@A00769:11:HC3HCDRXX:1:2104:2817:22185
CATTCTCC
+
FFFFFFFF
@A00769:11:HC3HCDRXX:1:2104:23737:22185
CATTCTCC
+
FFFFFFFF
@A00769:11:HC3HCDRXX:1:2104:24840:22279
CATTCTCC
+
FFFFFFFF
@A00769:11:HC3HCDRXX:1:2104:27661:22341
CATTCTCC
+
FFFFFFFF
@A00769:11:HC3HCDRXX:1:2104:24135:22373
CATTCTCC
+
FF:FFFFF
@A00769:11:HC3HCDRXX:1:2104:21721:22388
CATTCTCC
+
FFFFFFFF
@A00769:11:HC3HCDRXX:1:2104:10845:22435
CATTCTCC
+
FFFFFFFF
@A00769:11:HC3HCDRXX:1:2104:20491:22514
CATTCTCC
+
FFF::F:F
@A00769:11:HC3HCDRXX:1:2104:23728:22576
CATTCTCC
+
FFFFFFFF
@A00769:11:HC3HCDRXX:1:2104:9851:22592
CATTCTCC
+
FFFFFFFF
@A00769:11:HC3HCDRXX:1:2104:14552:22592
CATTCTCC
+
FFFFFFFF
@A00769:11:HC3HCDRXX:1:2104:14787:22686
CATTCTCC
+
FFFFFFFF
@A00769:11:HC3HCDRXX:1:2104:6207:22889
CATTCTCC
+
FFFFFFFF
@A00769:11:HC3HCDRXX:1:2104:6741:22936
CATTCTCC
+
FFFFFFFF
@A00769:11:HC3HCDRXX:1:2104:7075:22952
CATTCTCC
+
FFFFFFFF
@A00769:11:HC3HCDRXX:1:2104:12400:23093
CATTCTCC
+
FFFFFFFF
@A00769:11:HC3HCDRXX:1:2104:9670:23156
CATTCTCC
+
FFFFFFFF
@A00769:11:HC3HCDRXX:1:2104:29577:23187
CATTCTCC
+
FFFFFFFF
@A00769:11:HC3HCDRXX:1:2104:8522:23202
CATTCTCC
+
F:FFFF,F
@A00769:11:HC3HCDRXX:1:2104:29975:23343
CATTCTCC
+
FFFFFFFF
@A00769:11:HC3HCDRXX:1:2104:31340:23390
CATTCTCC
+
FF,,F:FF
@A00769:11:HC3HCDRXX:1:2104:17092:23422
CATTCTCC
+
FFFFFFFF
@A00769:11:HC3HCDRXX:1:2104:20934:23437
CATTCTCC
+
FFFFFFFF
@A00769:11:HC3HCDRXX:1:2104:27923:23516
CATTCTCC
+
FFFFFFFF
@A00769:11:HC3HCDRXX:1:2104:23773:23625
CATTCTCC
+
FFFFFFFF
@A00769:11:HC3HCDRXX:1:2104:26286:23750
CATTCTCC
+
FFFFFFFF
@A00769:11:HC3HCDRXX:1:2104:16071:23782
CATTCTCC
+
FFFFFFFF
@A00769:11:HC3HCDRXX:1:2104:32325:23782
CATTCTCC
+
FFFFFFFF
@A00769:11:HC3HCDRXX:1:2104:25509:23844
CATTCTCC
+
FFFFFFFF
@A00769:11:HC3HCDRXX:1:2104:27362:23891
CATTCTCC
+
FFFFFFFF
@A00769:11:HC3HCDRXX:1:2104:19976:23970
CATTCTCC
+
FFFFFFFF
@A00769:11:HC3HCDRXX:1:2104:28791:24017
CATTCTCC
+
FFFFFFFF
@A00769:11:HC3HCDRXX:1:2104:15157:24236
CATTCTCC
+
FFFFFFFF
@A00769:11:HC3HCDRXX:1:2104:4092:24267
CATTCTCC
+
FFFFFFFF
@A00769:11:HC3HCDRXX:1:2104:29740:24408
CATTCTCC
+
FFFFFFFF
@A00769:11:HC3HCDRXX:1:2104:31286:24424
CATTCTCC
+
FF:FFFFF
@A00769:11:HC3HCDRXX:1:2104:1750:24471
CATTCTCC
+
FFFFFFFF
@A00769:11:HC3HCDRXX:1:2104:18810:24486
CATTCTCC
+
FFFFFFF:
@A00769:11:HC3HCDRXX:1:2104:27570:24502
CATTCTCC
+
FFFFFFFF
@A00769:11:HC3HCDRXX:1:2104:22073:24533
CATTCTCC
+
FFFFFFFF
@A00769:11:HC3HCDRXX:1:2104:21549:24596
CATTCTCC
+
FFFFFFFF
@A00769:11:HC3HCDRXX:1:2104:31313:24659
CATTCTCC
+
FFFFFFFF
@A00769:11:HC3HCDRXX:1:2104:2338:24674
CATTCTCC
+
FFFFFFFF
@A00769:11:HC3HCDRXX:1:2104:17644:24690
CATTCTCC
+
FFFFFFFF
@A00769:11:HC3HCDRXX:1:2104:19235:24721
CATTCTCC
+
FFFFFFFF
@A00769:11:HC3HCDRXX:1:2104:23845:24721
CATTCTCC
+
FFFFFFFF
@A00769:11:HC3HCDRXX:1:2104:11469:24768
CATTCTCC
+
FFFFFFFF
@A00769:11:HC3HCDRXX:1:2104:32172:24768
CATTCTCC
+
FFFFFFFF
@A00769:11:HC3HCDRXX:1:2104:11180:24799
CATTCTCC
+
FFFFFFFF
@A00769:11:HC3HCDRXX:1:2104:25717:24862
CATTCTCC
+
FFFF:FFF
@A00769:11:HC3HCDRXX:1:2104:13566:24925
CATTCTCC
+
FF,FFF:,
@A00769:11:HC3HCDRXX:1:2104:22932:24925
CATTCTCC
+
FFFFFFFF
@A00769:11:HC3HCDRXX:1:2104:9679:24956
CATTCTCC
+
FFF,F,,F
@A00769:11:HC3HCDRXX:1:2104:25355:24956
CATTCTCC
+
FFFFFFFF
@A00769:11:HC3HCDRXX:1:2104:9751:25050
CATTCTCC
+
FFFFFFFF
@A00769:11:HC3HCDRXX:1:2104:25536:25050
CATTCTCC
+
FFFFFFFF
@A00769:11:HC3HCDRXX:1:2104:3224:25113
CATTCTCC
+
FFFFFFFF
@A00769:11:HC3HCDRXX:1:2104:29966:25207
CATTCTCC
+
FFFFFFFF
@A00769:11:HC3HCDRXX:1:2104:4200:25394
CATTCTCC
+
FFFF:FF,
@A00769:11:HC3HCDRXX:1:2104:20356:25441
CATTCTCC
+
FFFFFFF,
@A00769:11:HC3HCDRXX:1:2104:20392:25441
CATTCTCC
+
FFFFFFFF
@A00769:11:HC3HCDRXX:1:2104:32560:25504
CATTCTCC
+
FFFFFFFF
@A00769:11:HC3HCDRXX:1:2104:16947:25520
CATTCTCC
+
FFFFFFFF
@A00769:11:HC3HCDRXX:1:2104:14045:25535
CATTCTCC
+
FFFFFFFF
@A00769:11:HC3HCDRXX:1:2104:27444:25567
CATTCTCC
+
FFFFFFFF
@A00769:11:HC3HCDRXX:1:2104:27172:25598
CATTCTCC
+
FFFFFFFF
@A00769:11:HC3HCDRXX:1:2104:29315:25614
CATTCTCC
+
FFFFFFFF
@A00769:11:HC3HCDRXX:1:2104:16559:25661
CATTCTCC
+
FFFFFFFF
@A00769:11:HC3HCDRXX:1:2104:3441:25676
CATTCTCC
+
:FFFFFFF
@A00769:11:HC3HCDRXX:1:2104:22137:25708
CATTCTCC
+
FFFFFFFF
@A00769:11:HC3HCDRXX:1:2104:21016:25833
CATTCTCC
+
FFFFFFFF
@A00769:11:HC3HCDRXX:1:2104:1579:25958
CATTCTCC
+
FFFFFFFF
@A00769:11:HC3HCDRXX:1:2104:31376:25958
CATTCTCC
+
FFFFFFFF
@A00769:11:HC3HCDRXX:1:2104:22950:26083
CATTCTCC
+
FFFF:FFF
@A00769:11:HC3HCDRXX:1:2104:5502:26115
CATTCTCC
+
FFFFFFFF
@A00769:11:HC3HCDRXX:1:2104:28926:26130
CATTCTCC
+
FFFFFFFF
@A00769:11:HC3HCDRXX:1:2104:14868:26146
CATTCTCC
+
FFFFFFFF
@A00769:11:HC3HCDRXX:1:2104:10764:26177
CATTCTCC
+
FFFFFFFF
@A00769:11:HC3HCDRXX:1:2104:13819:26177
CATTCTCC
+
FFFFFFFF
@A00769:11:HC3HCDRXX:1:2104:14326:26177
CATTCTCC
+
FFFFFFFF
@A00769:11:HC3HCDRXX:1:2104:28881:26177
CATTCTCC
+
FFFFFFFF
@A00769:11:HC3HCDRXX:1:2104:18267:26209
CATTCTCC
+
FFFFFFFF
@A00769:11:HC3HCDRXX:1:2104:29414:26256
CATTCTCC
+
FFFFFFFF
@A00769:11:HC3HCDRXX:1:2104:9498:26271
CATTCTCC
+
FFFFFFFF
@A00769:11:HC3HCDRXX:1:2104:4643:26287
CATTCTCC
+
FFFFFFFF
@A00769:11:HC3HCDRXX:1:2104:12364:26287
CATTCTCC
+
FFFFFFFF
@A00769:11:HC3HCDRXX:1:2104:25337:26428
CATTCTCC
+
FFFFFFFF
@A00769:11:HC3HCDRXX:1:2104:20012:26537
CATTCTCC
+
FFFFFFFF
@A00769:11:HC3HCDRXX:1:2104:8368:26600
CATTCTCC
+
FFFFFFFF
@A00769:11:HC3HCDRXX:1:2104:32796:26663
CATTCTCC
+
FFFFFFFF
@A00769:11:HC3HCDRXX:1:2104:6650:26694
CATTCTCC
+
FFFFFFFF
@A00769:11:HC3HCDRXX:1:2104:24523:26741
CATTCTCC
+
:FFFF:FF
@A00769:11:HC3HCDRXX:1:2104:7798:26772
CATTCTCC
+
FFFFFFFF
@A00769:11:HC3HCDRXX:1:2104:20998:26772
CATTCTCC
+
FFFFFFFF
@A00769:11:HC3HCDRXX:1:2104:3784:26866
CATTCTCC
+
FFFFFFFF
@A00769:11:HC3HCDRXX:1:2104:29640:26866
CATTCTCC
+
FFF,FFF:
@A00769:11:HC3HCDRXX:1:2104:22788:26897
CATTCTCC
+
FFFFFFFF
@A00769:11:HC3HCDRXX:1:2104:8639:26913
CATTCTCC
+
FFFFFFFF
@A00769:11:HC3HCDRXX:1:2104:31439:26944
CATTCTCC
+
FFFFFFFF
@A00769:11:HC3HCDRXX:1:2104:9833:27038
CATTCTCC
+
FFFFFFFF
@A00769:11:HC3HCDRXX:1:2104:13006:27054
CATTCTCC
+
FFFFFFFF
@A00769:11:HC3HCDRXX:1:2104:11659:27070
CATTCTCC
+
FFFFFFFF
@A00769:11:HC3HCDRXX:1:2104:23068:27164
CATTCTCC
+
FFFFFFFF
@A00769:11:HC3HCDRXX:1:2104:3640:27211
CATTCTCC
+
FFFFFFFF
@A00769:11:HC3HCDRXX:1:2104:3947:27273
CATTCTCC
+
FFFFFFFF
@A00769:11:HC3HCDRXX:1:2104:16604:27273
CATTCTCC
+
FFFFFFFF
@A00769:11:HC3HCDRXX:1:2104:3197:27289
CATTCTCC
+
FFFFFFFF
@A00769:11:HC3HCDRXX:1:2104:10321:27289
CATTCTCC
+
FFFFFFFF
@A00769:11:HC3HCDRXX:1:2104:11062:27320
CATTCTCC
+
FFFFFFFF
@A00769:11:HC3HCDRXX:1:2104:16884:27320
CATTCTCC
+
FFFFFFFF
@A00769:11:HC3HCDRXX:1:2104:12174:27336
CATTCTCC
+
FFFFFFFF
@A00769:11:HC3HCDRXX:1:2104:14452:27367
CATTCTCC
+
FFFFFFFF
@A00769:11:HC3HCDRXX:1:2104:3992:27383
CATTCTCC
+
FFFFFFFF
@A00769:11:HC3HCDRXX:1:2104:20048:27414
CATTCTCC
+
FFFFFFFF
@A00769:11:HC3HCDRXX:1:2104:17906:27430
CATTCTCC
+
FFFFFFFF
@A00769:11:HC3HCDRXX:1:2104:14633:27461
CATTCTCC
+
FFFFFFFF
@A00769:11:HC3HCDRXX:1:2104:32009:27586
CATTCTCC
+
FFFFFFFF
@A00769:11:HC3HCDRXX:1:2104:2853:27633
CATTCTCC
+
FFFFFFFF
@A00769:11:HC3HCDRXX:1:2104:18005:27696
CATTCTCC
+
FFFFFFFF
@A00769:11:HC3HCDRXX:1:2104:29161:27759
CATTCTCC
+
FFFFFFFF
@A00769:11:HC3HCDRXX:1:2104:12292:27946
CATTCTCC
+
FFFFFFFF
@A00769:11:HC3HCDRXX:1:2104:9118:28025
CATTCTCC
+
FFFFFFFF
@A00769:11:HC3HCDRXX:1:2104:12346:28040
CATTCTCC
+
FFFFFFFF
@A00769:11:HC3HCDRXX:1:2104:16034:28072
CATTCTCC
+
FFFFFFFF
@A00769:11:HC3HCDRXX:1:2104:29758:28072
CATTCTCC
+
FFFFFFFF
@A00769:11:HC3HCDRXX:1:2104:30282:28072
CATTCTCC
+
FFFFFFFF
@A00769:11:HC3HCDRXX:1:2104:31819:28072
CATTCTCC
+
F::FFFFF
@A00769:11:HC3HCDRXX:1:2104:29930:28087
CATTCTCC
+
FFFFFFFF
@A00769:11:HC3HCDRXX:1:2104:17589:28197
CATTCTCC
+
FFFFFFFF
@A00769:11:HC3HCDRXX:1:2104:2094:28260
CATTCTCC
+
FFFFFFFF
@A00769:11:HC3HCDRXX:1:2104:30942:28369
CATTCTCC
+
FFFFFFFF
@A00769:11:HC3HCDRXX:1:2104:28122:28401
CATTCTCC
+
FFFFFFFF
@A00769:11:HC3HCDRXX:1:2104:24632:28526
CATTCTCC
+
FFFFFFFF
@A00769:11:HC3HCDRXX:1:2104:30400:28588
CATTCTCC
+
FFFFFFFF
@A00769:11:HC3HCDRXX:1:2104:17689:28651
CATTCTCC
+
FFFFFFFF
@A00769:11:HC3HCDRXX:1:2104:8287:28714
CATTCTCC
+
FFFFFFFF
@A00769:11:HC3HCDRXX:1:2104:30526:28714
CATTCTCC
+
FFFFFFFF
@A00769:11:HC3HCDRXX:1:2104:15148:28886
CATTCTCC
+
FFFFFFFF
@A00769:11:HC3HCDRXX:1:2104:26648:28917
CATTCTCC
+
FFFFFFFF
@A00769:11:HC3HCDRXX:1:2104:30861:29074
CATTCTCC
+
FFFFFFFF
@A00769:11:HC3HCDRXX:1:2104:25328:29105
CATTCTCC
+
FFFFFFFF
@A00769:11:HC3HCDRXX:1:2104:32099:29277
CATTCTCC
+
FFFFFF,:
@A00769:11:HC3HCDRXX:1:2104:10556:29356
CATTCTCC
+
FFFFFFFF
@A00769:11:HC3HCDRXX:1:2104:4896:29387
CATTCTCC
+
FFFFFFFF
@A00769:11:HC3HCDRXX:1:2104:13395:29418
CATTCTCC
+
FFFFFFFF
@A00769:11:HC3HCDRXX:1:2104:9498:29465
CATTCTCC
+
FFFFFFFF
@A00769:11:HC3HCDRXX:1:2104:18964:29481
CATTCTCC
+
FFFFFFFF
@A00769:11:HC3HCDRXX:1:2104:18258:29512
CATTCTCC
+
FFFFFFFF
@A00769:11:HC3HCDRXX:1:2104:5701:29528
CATTCTCC
+
FFFFFFFF
@A00769:11:HC3HCDRXX:1:2104:6352:29528
CATTCTCC
+
FFFFFFFF
@A00769:11:HC3HCDRXX:1:2104:5113:29637
CATTCTCC
+
FFFFFFFF
@A00769:11:HC3HCDRXX:1:2104:2709:29825
CATTCTCC
+
:FFFFFFF
@A00769:11:HC3HCDRXX:1:2104:31006:29825
CATTCTCC
+
FFFFFFFF
@A00769:11:HC3HCDRXX:1:2104:4851:29935
CATTCTCC
+
FFFFFFFF
@A00769:11:HC3HCDRXX:1:2104:5104:29935
CATTCTCC
+
FFFFFFFF
@A00769:11:HC3HCDRXX:1:2104:16080:29935
CATTCTCC
+
FFFFFFFF
@A00769:11:HC3HCDRXX:1:2104:25789:29935
CATTCTCC
+
FF:FFFFF
@A00769:11:HC3HCDRXX:1:2104:1967:30044
CATTCTCC
+
FFFFFFFF
@A00769:11:HC3HCDRXX:1:2104:7292:30248
CATTCTCC
+
FFFFFFFF
@A00769:11:HC3HCDRXX:1:2104:17345:30248
CATTCTCC
+
FFFFFFFF
@A00769:11:HC3HCDRXX:1:2104:9588:30311
CATTCTCC
+
FFFFFFFF
@A00769:11:HC3HCDRXX:1:2104:20238:30311
CATTCTCC
+
F:FFFFFF
@A00769:11:HC3HCDRXX:1:2104:4038:30373
CATTCTCC
+
FFFFFFFF
@A00769:11:HC3HCDRXX:1:2104:22571:30405
CATTCTCC
+
FFFFFFFF
@A00769:11:HC3HCDRXX:1:2104:18620:30577
CATTCTCC
+
FFFFFFFF
@A00769:11:HC3HCDRXX:1:2104:11912:30639
CATTCTCC
+
FF::FFFF
@A00769:11:HC3HCDRXX:1:2104:11107:30812
CATTCTCC
+
FFFFFFFF
@A00769:11:HC3HCDRXX:1:2104:9616:30827
CATTCTCC
+
FFFFFFFF
@A00769:11:HC3HCDRXX:1:2104:5719:30843
CATTCTCC
+
FFFFFFFF
@A00769:11:HC3HCDRXX:1:2104:6750:30874
CATTCTCC
+
FFFFFFFF
@A00769:11:HC3HCDRXX:1:2104:14561:30874
CATTCTCC
+
FFF:FFFF
@A00769:11:HC3HCDRXX:1:2104:24397:31000
CATTCTCC
+
FFFFFFFF
@A00769:11:HC3HCDRXX:1:2104:7247:31046
CATTCTCC
+
FFFFFFFF
@A00769:11:HC3HCDRXX:1:2104:13060:31093
CATTCTCC
+
FFFFFFFF
@A00769:11:HC3HCDRXX:1:2104:5041:31109
CATTCTCC
+
FFFFFFFF
@A00769:11:HC3HCDRXX:1:2104:30282:31140
CATTCTCC
+
FFFFFFFF
@A00769:11:HC3HCDRXX:1:2104:4010:31172
CATTCTCC
+
FFFFFFFF
@A00769:11:HC3HCDRXX:1:2104:30255:31281
CATTCTCC
+
FFFFFFFF
@A00769:11:HC3HCDRXX:1:2104:6777:31297
CATTCTCC
+
FFFFFFFF
@A00769:11:HC3HCDRXX:1:2104:2193:31407
CATTCTCC
+
FFFFFFFF
@A00769:11:HC3HCDRXX:1:2104:16197:31422
CATTCTCC
+
FFFFFFFF
@A00769:11:HC3HCDRXX:1:2104:14136:31516
CATTCTCC
+
FFF:FF:F
@A00769:11:HC3HCDRXX:1:2104:24099:31548
CATTCTCC
+
FFFFFFFF
@A00769:11:HC3HCDRXX:1:2104:2311:31704
CATTCTCC
+
,F:F:FFF
@A00769:11:HC3HCDRXX:1:2104:28438:31798
CATTCTCC
+
FFFFFFFF
@A00769:11:HC3HCDRXX:1:2104:28827:31876
CATTCTCC
+
FFFFFFFF
@A00769:11:HC3HCDRXX:1:2104:29939:31892
CATTCTCC
+
FFFFFFFF
@A00769:11:HC3HCDRXX:1:2104:29912:31908
CATTCTCC
+
FFFFFFFF
@A00769:11:HC3HCDRXX:1:2104:25183:31923
CATTCTCC
+
FFFFFFFF
@A00769:11:HC3HCDRXX:1:2104:32045:31939
CATTCTCC
+
FFFFFFFF
@A00769:11:HC3HCDRXX:1:2104:25183:31955
CATTCTCC
+
FFFFFFFF
@A00769:11:HC3HCDRXX:1:2104:18069:32033
CATTCTCC
+
FFFFFFFF
@A00769:11:HC3HCDRXX:1:2104:13539:32111
CATTCTCC
+
FFFFFFFF
@A00769:11:HC3HCDRXX:1:2104:28203:32174
CATTCTCC
+
FFFFFFFF
@A00769:11:HC3HCDRXX:1:2104:1877:32205
CATTCTCC
+
FFFFFFFF
@A00769:11:HC3HCDRXX:1:2104:5448:32283
CATTCTCC
+
FFFFFFFF
@A00769:11:HC3HCDRXX:1:2104:30843:32330
CATTCTCC
+
FFFFFFFF
@A00769:11:HC3HCDRXX:1:2104:24659:32362
CATTCTCC
+
FFFFFFFF
@A00769:11:HC3HCDRXX:1:2104:9191:32377
CATTCTCC
+
FFFFFFFF
@A00769:11:HC3HCDRXX:1:2104:21630:32440
CATTCTCC
+
,FF,,FFF
@A00769:11:HC3HCDRXX:1:2104:24478:32487
CATTCTCC
+
FFFFFFFF
@A00769:11:HC3HCDRXX:1:2104:12753:32597
CATTCTCC
+
FFFFFFFF
@A00769:11:HC3HCDRXX:1:2104:2582:32612
CATTCTCC
+
,FFFFFFF
@A00769:11:HC3HCDRXX:1:2104:17499:32612
CATTCTCC
+
FF:FFF:F
@A00769:11:HC3HCDRXX:1:2104:3911:32690
CATTCTCC
+
FFFF:F:F
@A00769:11:HC3HCDRXX:1:2104:31810:32847
CATTCTCC
+
FFFFFFFF
@A00769:11:HC3HCDRXX:1:2104:10303:32894
CATTCTCC
+
FFFFFFFF
@A00769:11:HC3HCDRXX:1:2104:29143:32925
CATTCTCC
+
FFF:FFFF
@A00769:11:HC3HCDRXX:1:2104:16170:32941
CATTCTCC
+
FFFFFFFF
@A00769:11:HC3HCDRXX:1:2104:19741:32957
CATTCTCC
+
FFFFFFFF
@A00769:11:HC3HCDRXX:1:2104:8522:32972
CATTCTCC
+
FFFFFFFF
@A00769:11:HC3HCDRXX:1:2104:30210:32988
CATTCTCC
+
FFFFFFFF
@A00769:11:HC3HCDRXX:1:2104:3495:33066
CATTCTCC
+
FFFFFFFF
@A00769:11:HC3HCDRXX:1:2104:23023:33160
CATTCTCC
+
FFFFFFFF
@A00769:11:HC3HCDRXX:1:2104:16269:33207
CATTCTCC
+
FFFFFFFF
@A00769:11:HC3HCDRXX:1:2104:22037:33270
CATTCTCC
+
FFFFFFFF
@A00769:11:HC3HCDRXX:1:2104:4047:33364
CATTCTCC
+
FFFFFFFF
@A00769:11:HC3HCDRXX:1:2104:26051:33395
CATTCTCC
+
FFFFFFFF
@A00769:11:HC3HCDRXX:1:2104:7979:33411
CATTCTCC
+
FFFFFFFF
@A00769:11:HC3HCDRXX:1:2104:11044:33426
CATTCTCC
+
FFFFFFFF
@A00769:11:HC3HCDRXX:1:2104:3947:33473
CATTCTCC
+
FFFFFFFF
@A00769:11:HC3HCDRXX:1:2104:28510:33520
CATTCTCC
+
FFFFFFFF
@A00769:11:HC3HCDRXX:1:2104:29677:33599
CATTCTCC
+
FFFFFFFF
@A00769:11:HC3HCDRXX:1:2104:4336:33677
CATTCTCC
+
FFFFFFFF
@A00769:11:HC3HCDRXX:1:2104:4987:33677
CATTCTCC
+
FFFFFFFF
@A00769:11:HC3HCDRXX:1:2104:5656:33708
CATTCTCC
+
FFFFFFFF
@A00769:11:HC3HCDRXX:1:2104:26539:33708
CATTCTCC
+
FFFFFFFF
@A00769:11:HC3HCDRXX:1:2104:16911:33724
CATTCTCC
+
FFFFFFFF
@A00769:11:HC3HCDRXX:1:2104:6090:33739
CATTCTCC
+
FFFFFFFF
@A00769:11:HC3HCDRXX:1:2104:26585:33818
CATTCTCC
+
FFFFFFFF
@A00769:11:HC3HCDRXX:1:2104:16269:33833
CATTCTCC
+
FFFFFFFF
@A00769:11:HC3HCDRXX:1:2104:19994:33833
CATTCTCC
+
FFFFFFFF
@A00769:11:HC3HCDRXX:1:2104:30364:33849
CATTCTCC
+
FFFFFFFF
@A00769:11:HC3HCDRXX:1:2104:26214:33896
CATTCTCC
+
FFFFFFFF
@A00769:11:HC3HCDRXX:1:2104:30608:33896
CATTCTCC
+
FFFFFFFF
@A00769:11:HC3HCDRXX:1:2104:17897:34021
CATTCTCC
+
FFFFFFFF
@A00769:11:HC3HCDRXX:1:2104:26756:34053
CATTCTCC
+
FFFFFFFF
@A00769:11:HC3HCDRXX:1:2104:8097:34084
CATTCTCC
+
FFFFFFFF
@A00769:11:HC3HCDRXX:1:2104:18683:34100
CATTCTCC
+
FFFFFFFF
@A00769:11:HC3HCDRXX:1:2104:29188:34100
CATTCTCC
+
FF:FFFFF
@A00769:11:HC3HCDRXX:1:2104:21314:34147
CATTCTCC
+
FFFFFFFF
@A00769:11:HC3HCDRXX:1:2104:22959:34240
CATTCTCC
+
FFFFFFFF
@A00769:11:HC3HCDRXX:1:2104:30698:34303
CATTCTCC
+
FFFFFFFF
@A00769:11:HC3HCDRXX:1:2104:20509:34350
CATTCTCC
+
FFFFFFFF
@A00769:11:HC3HCDRXX:1:2104:31105:34350
CATTCTCC
+
FFFFFFFF
@A00769:11:HC3HCDRXX:1:2104:16360:34366
CATTCTCC
+
FFFFFFFF
@A00769:11:HC3HCDRXX:1:2104:10059:34507
CATTCTCC
+
FFFFFFFF
@A00769:11:HC3HCDRXX:1:2104:28176:34507
CATTCTCC
+
FFFF:FFF
@A00769:11:HC3HCDRXX:1:2104:30599:34507
CATTCTCC
+
FFFFFFFF
@A00769:11:HC3HCDRXX:1:2104:4969:34522
CATTCTCC
+
FFFFFFFF
@A00769:11:HC3HCDRXX:1:2104:15619:34522
CATTCTCC
+
FFFFFFFF
@A00769:11:HC3HCDRXX:1:2104:28094:34522
CATTCTCC
+
FFFFFFFF
@A00769:11:HC3HCDRXX:1:2104:15772:34538
CATTCTCC
+
FFFFFFFF
@A00769:11:HC3HCDRXX:1:2104:1949:34554
CATTCTCC
+
FFFFFFFF
@A00769:11:HC3HCDRXX:1:2104:13277:34569
CATTCTCC
+
FFFFFFFF
@A00769:11:HC3HCDRXX:1:2104:7771:34585
CATTCTCC
+
FFFFFFFF
@A00769:11:HC3HCDRXX:1:2104:22688:34616
CATTCTCC
+
FFFFFFFF
@A00769:11:HC3HCDRXX:1:2104:24207:34616
CATTCTCC
+
FFFFFFFF
@A00769:11:HC3HCDRXX:1:2104:14705:34663
CATTCTCC
+
FFFFFFFF
@A00769:11:HC3HCDRXX:1:2104:28926:34710
CATTCTCC
+
FFFFFFFF
@A00769:11:HC3HCDRXX:1:2104:14425:34741
CATTCTCC
+
FFFFFFFF
@A00769:11:HC3HCDRXX:1:2104:7084:34804
CATTCTCC
+
FFFF,FFF
@A00769:11:HC3HCDRXX:1:2104:12997:34898
CATTCTCC
+
FFF,:F,,
@A00769:11:HC3HCDRXX:1:2104:22616:34929
CATTCTCC
+
FFFFFFFF
@A00769:11:HC3HCDRXX:1:2104:3387:35008
CATTCTCC
+
FFFFFFFF
@A00769:11:HC3HCDRXX:1:2104:4743:35070
CATTCTCC
+
FFFFFFFF
@A00769:11:HC3HCDRXX:1:2104:19108:35117
CATTCTCC
+
FFFFFFFF
@A00769:11:HC3HCDRXX:1:2104:31503:35164
CATTCTCC
+
FFFFFFFF
@A00769:11:HC3HCDRXX:1:2104:26838:35196
CATTCTCC
+
FFFFFFFF
@A00769:11:HC3HCDRXX:1:2104:15845:35258
CATTCTCC
+
FFFFFFFF
@A00769:11:HC3HCDRXX:1:2104:32723:35305
CATTCTCC
+
FFFFFFFF
@A00769:11:HC3HCDRXX:1:2104:17888:35321
CATTCTCC
+
FFF:FFFF
@A00769:11:HC3HCDRXX:1:2104:11659:35336
CATTCTCC
+
FFFFFFFF
@A00769:11:HC3HCDRXX:1:2104:26413:35399
CATTCTCC
+
FFFFFFFF
@A00769:11:HC3HCDRXX:1:2104:30002:35415
CATTCTCC
+
FFFFFFFF
@A00769:11:HC3HCDRXX:1:2104:22019:35462
CATTCTCC
+
FFFFFFFF
@A00769:11:HC3HCDRXX:1:2104:25554:35477
CATTCTCC
+
FFFFFFFF
@A00769:11:HC3HCDRXX:1:2104:11415:35509
CATTCTCC
+
FFFFFFFF
@A00769:11:HC3HCDRXX:1:2104:4426:35524
CATTCTCC
+
FFFF:FF:
@A00769:11:HC3HCDRXX:1:2104:13051:35524
CATTCTCC
+
FFFFFFFF
@A00769:11:HC3HCDRXX:1:2104:11586:35556
CATTCTCC
+
FFFF,FFF
@A00769:11:HC3HCDRXX:1:2104:5972:35603
CATTCTCC
+
FFFFFFFF
@A00769:11:HC3HCDRXX:1:2104:15067:35665
CATTCTCC
+
FF:FFFFF
@A00769:11:HC3HCDRXX:1:2104:18105:35697
CATTCTCC
+
FFFFFFFF
@A00769:11:HC3HCDRXX:1:2104:27787:35712
CATTCTCC
+
FFFFFFFF
@A00769:11:HC3HCDRXX:1:2104:12111:35744
CATTCTCC
+
FFFFFFFF
@A00769:11:HC3HCDRXX:1:2104:8178:35759
CATTCTCC
+
FFFFFFFF
@A00769:11:HC3HCDRXX:1:2104:4571:35775
CATTCTCC
+
FFFFFFFF
@A00769:11:HC3HCDRXX:1:2104:12274:35775
CATTCTCC
+
FFFFFFFF
@A00769:11:HC3HCDRXX:1:2104:13015:35837
CATTCTCC
+
FFFFFFFF
@A00769:11:HC3HCDRXX:1:2104:31702:35853
CATTCTCC
+
FFFFFFFF
@A00769:11:HC3HCDRXX:1:2104:15890:35963
CATTCTCC
+
FFFFFF,F
@A00769:11:HC3HCDRXX:1:2104:19750:35978
CATTCTCC
+
FFFFFFFF
@A00769:11:HC3HCDRXX:1:2104:10791:36088
CATTCTCC
+
FFFFFFFF
@A00769:11:HC3HCDRXX:1:2104:31123:36135
CATTCTCC
+
FFFFFFFF
@A00769:11:HC3HCDRXX:1:2104:20573:36213
CATTCTCC
+
FFFFFFFF
@A00769:11:HC3HCDRXX:1:2104:15194:36292
CATTCTCC
+
FFFFFFFF
@A00769:11:HC3HCDRXX:1:2104:19190:36417
CATTCTCC
+
FFFFFFFF
@A00769:11:HC3HCDRXX:1:2104:23249:36432
CATTCTCC
+
FFFFFFFF
@A00769:11:HC3HCDRXX:1:2104:20374:36495
CATTCTCC
+
FFFF:FFF
@A00769:11:HC3HCDRXX:1:2104:20021:36511
CATTCTCC
+
FFFFFFFF
@A00769:11:HC3HCDRXX:1:2104:1669:36605
CATTCTCC
+
FFFFFFFF
@A00769:11:HC3HCDRXX:1:2104:21667:36667
CATTCTCC
+
FFFFFFFF
@A00769:11:HC3HCDRXX:1:2104:9136:36699
CATTCTCC
+
FFFFFFFF
@A00769:11:HC3HCDRXX:1:2104:13738:36714
CATTCTCC
+
,FFFFFFF
@A00769:11:HC3HCDRXX:1:2104:13919:36746
CATTCTCC
+
FFFFFFFF
@A00769:11:HC3HCDRXX:1:2104:24659:36777
CATTCTCC
+
FFFFFFFF
@A00769:11:HC3HCDRXX:1:2104:8034:36793
CATTCTCC
+
FFFFFFFF
@A00769:11:HC3HCDRXX:1:2104:20320:36902
CATTCTCC
+
FFFFFFFF
@A00769:11:HC3HCDRXX:1:2104:29884:36933
CATTCTCC
+
FFFFFFFF
@A00769:11:HC3HCDRXX:1:2104:31060:36933
CATTCTCC
+
FFFFFFFF
@A00769:11:HC3HCDRXX:1:2104:29279:36949
CATTCTCC
+
FFFFFFFF
@A00769:11:HC3HCDRXX:1:2105:26422:1031
CATTCTCC
+
FFFFFFF:
@A00769:11:HC3HCDRXX:1:2105:8052:1125
CATTCTCC
+
FFFFFFFF
@A00769:11:HC3HCDRXX:1:2105:15799:1266
CATTCTCC
+
FFFFFFFF
@A00769:11:HC3HCDRXX:1:2105:9136:1313
CATTCTCC
+
FFFFFFFF
@A00769:11:HC3HCDRXX:1:2105:19822:1344
CATTCTCC
+
FFFFFFFF
@A00769:11:HC3HCDRXX:1:2105:27543:1344
CATTCTCC
+
FFFFFFFF
@A00769:11:HC3HCDRXX:1:2105:5195:1376
CATTCTCC
+
FFFFFFFF
@A00769:11:HC3HCDRXX:1:2105:4716:1391
CATTCTCC
+
FFFFFFFF
@A00769:11:HC3HCDRXX:1:2105:28619:1391
CATTCTCC
+
FFFFFFFF
@A00769:11:HC3HCDRXX:1:2105:2899:1407
CATTCTCC
+
FFFFFFFF
@A00769:11:HC3HCDRXX:1:2105:13566:1407
CATTCTCC
+
FFFFFFFF
@A00769:11:HC3HCDRXX:1:2105:30517:1423
CATTCTCC
+
FFFFFFFF
@A00769:11:HC3HCDRXX:1:2105:20772:1454
CATTCTCC
+
FFFFFFFF
@A00769:11:HC3HCDRXX:1:2105:16016:1485
CATTCTCC
+
FFFFFFFF
@A00769:11:HC3HCDRXX:1:2105:22299:1501
CATTCTCC
+
FFFFFFFF
@A00769:11:HC3HCDRXX:1:2105:2582:1579
CATTCTCC
+
FFFFFFFF
@A00769:11:HC3HCDRXX:1:2105:5358:1595
CATTCTCC
+
FFFFFFFF
@A00769:11:HC3HCDRXX:1:2105:14199:1720
CATTCTCC
+
FFFFFFFF
@A00769:11:HC3HCDRXX:1:2105:22182:1767
CATTCTCC
+
FFFFFFFF
@A00769:11:HC3HCDRXX:1:2105:24379:1846
CATTCTCC
+
FFFFFFFF
@A00769:11:HC3HCDRXX:1:2105:14253:1939
CATTCTCC
+
FFFFFFFF
@A00769:11:HC3HCDRXX:1:2105:31684:1971
CATTCTCC
+
FFFFFFFF
@A00769:11:HC3HCDRXX:1:2105:31656:1986
CATTCTCC
+
FFF:FFFF
@A00769:11:HC3HCDRXX:1:2105:20311:2065
CATTCTCC
+
FFFFFFFF
@A00769:11:HC3HCDRXX:1:2105:6442:2096
CATTCTCC
+
FFFFFFFF
@A00769:11:HC3HCDRXX:1:2105:7681:2174
CATTCTCC
+
FFFFFFFF
@A00769:11:HC3HCDRXX:1:2105:31566:2174
CATTCTCC
+
FFFFFFFF
@A00769:11:HC3HCDRXX:1:2105:15185:2362
CATTCTCC
+
FFFFFFFF
@A00769:11:HC3HCDRXX:1:2105:27362:2409
CATTCTCC
+
FFFFFFFF
@A00769:11:HC3HCDRXX:1:2105:6985:2472
CATTCTCC
+
FFFFFFFF
@A00769:11:HC3HCDRXX:1:2105:8721:2722
CATTCTCC
+
FFFFFFFF
@A00769:11:HC3HCDRXX:1:2105:10438:2722
CATTCTCC
+
FFFFFFFF
@A00769:11:HC3HCDRXX:1:2105:30789:2769
CATTCTCC
+
FFFFFFFF
@A00769:11:HC3HCDRXX:1:2105:14190:2895
CATTCTCC
+
FFFFF:FF
@A00769:11:HC3HCDRXX:1:2105:22562:2926
CATTCTCC
+
FFFFFFFF
@A00769:11:HC3HCDRXX:1:2105:2040:3176
CATTCTCC
+
FFFFFFFF
@A00769:11:HC3HCDRXX:1:2105:22959:3302
CATTCTCC
+
FF,:FFF:
@A00769:11:HC3HCDRXX:1:2105:2682:3317
CATTCTCC
+
FFFFFFFF
@A00769:11:HC3HCDRXX:1:2105:7997:3317
CATTCTCC
+
FFFFFFFF
@A00769:11:HC3HCDRXX:1:2105:6885:3396
CATTCTCC
+
FFFFFFFF
@A00769:11:HC3HCDRXX:1:2105:24551:3427
CATTCTCC
+
FFFFFFFF
@A00769:11:HC3HCDRXX:1:2105:1868:3474
CATTCTCC
+
FFFFFFFF
@A00769:11:HC3HCDRXX:1:2105:16857:3505
CATTCTCC
+
FFFFFFFF
@A00769:11:HC3HCDRXX:1:2105:23800:3505
CATTCTCC
+
FFFFFFFF
@A00769:11:HC3HCDRXX:1:2105:16685:3521
CATTCTCC
+
FFFFFFFF
@A00769:11:HC3HCDRXX:1:2105:9607:3537
CATTCTCC
+
FFFFFFFF
@A00769:11:HC3HCDRXX:1:2105:23023:3537
CATTCTCC
+
FFFFFFFF
@A00769:11:HC3HCDRXX:1:2105:27091:3599
CATTCTCC
+
FFFFFFFF
@A00769:11:HC3HCDRXX:1:2105:13458:3662
CATTCTCC
+
FFF::FFF
@A00769:11:HC3HCDRXX:1:2105:19732:3662
CATTCTCC
+
FFFFFFFF
@A00769:11:HC3HCDRXX:1:2105:27697:3677
CATTCTCC
+
FFFFFFFF
@A00769:11:HC3HCDRXX:1:2105:31295:3709
CATTCTCC
+
FFFFFFFF
@A00769:11:HC3HCDRXX:1:2105:2410:3724
CATTCTCC
+
FFFFFFFF
@A00769:11:HC3HCDRXX:1:2105:20076:3724
CATTCTCC
+
FFFFFFFF
@A00769:11:HC3HCDRXX:1:2105:3640:3787
CATTCTCC
+
FFFFFFFF
@A00769:11:HC3HCDRXX:1:2105:27742:3787
CATTCTCC
+
FFFFFFFF
@A00769:11:HC3HCDRXX:1:2105:15854:3865
CATTCTCC
+
FFFFFFFF
@A00769:11:HC3HCDRXX:1:2105:20265:3865
CATTCTCC
+
FFFFFFFF
@A00769:11:HC3HCDRXX:1:2105:28420:3928
CATTCTCC
+
:FF::FFF
@A00769:11:HC3HCDRXX:1:2105:32289:3928
CATTCTCC
+
FFFFFFFF
@A00769:11:HC3HCDRXX:1:2105:23457:3975
CATTCTCC
+
FFFFFFFF
@A00769:11:HC3HCDRXX:1:2105:10592:3991
CATTCTCC
+
FFFFFFFF
@A00769:11:HC3HCDRXX:1:2105:21974:4131
CATTCTCC
+
FFFFFFFF
@A00769:11:HC3HCDRXX:1:2105:6912:4257
CATTCTCC
+
FFFFFFFF
@A00769:11:HC3HCDRXX:1:2105:32389:4288
CATTCTCC
+
FFFFFFFF
@A00769:11:HC3HCDRXX:1:2105:11143:4351
CATTCTCC
+
FFFFFFFF
@A00769:11:HC3HCDRXX:1:2105:5005:4429
CATTCTCC
+
FFFFFFFF
@A00769:11:HC3HCDRXX:1:2105:18475:4523
CATTCTCC
+
FFFFFFFF
@A00769:11:HC3HCDRXX:1:2105:16495:4633
CATTCTCC
+
FFFFFFFF
@A00769:11:HC3HCDRXX:1:2105:8015:4664
CATTCTCC
+
FFFFFFFF
@A00769:11:HC3HCDRXX:1:2105:2022:4805
CATTCTCC
+
FFFFFFFF
@A00769:11:HC3HCDRXX:1:2105:2058:4836
CATTCTCC
+
FFFFFFFF
@A00769:11:HC3HCDRXX:1:2105:1714:4867
CATTCTCC
+
FFFFFFFF
@A00769:11:HC3HCDRXX:1:2105:6714:4914
CATTCTCC
+
FFFFFFFF
@A00769:11:HC3HCDRXX:1:2105:1949:4993
CATTCTCC
+
FFFFFFFF
@A00769:11:HC3HCDRXX:1:2105:1759:5134
CATTCTCC
+
FFFF:F:F
@A00769:11:HC3HCDRXX:1:2105:18756:5165
CATTCTCC
+
FFFFFFFF
@A00769:11:HC3HCDRXX:1:2105:5330:5368
CATTCTCC
+
FFFFFFFF
@A00769:11:HC3HCDRXX:1:2105:11225:5400
CATTCTCC
+
FFFFFFFF
@A00769:11:HC3HCDRXX:1:2105:12292:5431
CATTCTCC
+
FFFFFFFF
@A00769:11:HC3HCDRXX:1:2105:12707:5431
CATTCTCC
+
FFFFFFFF
@A00769:11:HC3HCDRXX:1:2105:16586:5478
CATTCTCC
+
FFFFFFFF
@A00769:11:HC3HCDRXX:1:2105:23601:5509
CATTCTCC
+
FF:FFFFF
@A00769:11:HC3HCDRXX:1:2105:20030:5525
CATTCTCC
+
FFFFFFFF
@A00769:11:HC3HCDRXX:1:2105:24867:5572
CATTCTCC
+
FFFFFFFF
@A00769:11:HC3HCDRXX:1:2105:10981:5635
CATTCTCC
+
FFFFFFFF
@A00769:11:HC3HCDRXX:1:2105:22788:5635
CATTCTCC
+
FFFFFFFF
@A00769:11:HC3HCDRXX:1:2105:30273:5697
CATTCTCC
+
FFFFFFFF
@A00769:11:HC3HCDRXX:1:2105:31620:5744
CATTCTCC
+
FFFFFFFF
@A00769:11:HC3HCDRXX:1:2105:23014:5776
CATTCTCC
+
FFFFFFFF
@A00769:11:HC3HCDRXX:1:2105:10140:5807
CATTCTCC
+
FFFFFFFF
@A00769:11:HC3HCDRXX:1:2105:13322:5807
CATTCTCC
+
FFFFFFFF
@A00769:11:HC3HCDRXX:1:2105:22227:5854
CATTCTCC
+
FFFFFFFF
@A00769:11:HC3HCDRXX:1:2105:30725:5885
CATTCTCC
+
FFFFFFFF
@A00769:11:HC3HCDRXX:1:2105:3305:5932
CATTCTCC
+
FFFFFFFF
@A00769:11:HC3HCDRXX:1:2105:19569:5948
CATTCTCC
+
FFFFFFFF
@A00769:11:HC3HCDRXX:1:2105:4481:6026
CATTCTCC
+
FFFFFFFF
@A00769:11:HC3HCDRXX:1:2105:12382:6183
CATTCTCC
+
,:F,,::F
@A00769:11:HC3HCDRXX:1:2105:12626:6324
CATTCTCC
+
FFFFFFFF
@A00769:11:HC3HCDRXX:1:2105:1470:6355
CATTCTCC
+
FFFFFFFF
@A00769:11:HC3HCDRXX:1:2105:25400:6433
CATTCTCC
+
FFFFFFFF
@A00769:11:HC3HCDRXX:1:2105:6876:6574
CATTCTCC
+
FFFFFFFF
@A00769:11:HC3HCDRXX:1:2105:16143:6590
CATTCTCC
+
FFFFFFFF
@A00769:11:HC3HCDRXX:1:2105:15492:6621
CATTCTCC
+
FF:::FFF
@A00769:11:HC3HCDRXX:1:2105:32633:6621
CATTCTCC
+
FFFFFFFF
@A00769:11:HC3HCDRXX:1:2105:24921:6699
CATTCTCC
+
FFFFFFFF
@A00769:11:HC3HCDRXX:1:2105:29288:6715
CATTCTCC
+
FFFFFFFF
@A00769:11:HC3HCDRXX:1:2105:14922:6825
CATTCTCC
+
FFFFFFFF
@A00769:11:HC3HCDRXX:1:2105:2926:6872
CATTCTCC
+
FFFFFFFF
@A00769:11:HC3HCDRXX:1:2105:17237:6887
CATTCTCC
+
FFFFFFFF
@A00769:11:HC3HCDRXX:1:2105:21486:6981
CATTCTCC
+
FFFFFFFF
@A00769:11:HC3HCDRXX:1:2105:10610:7059
CATTCTCC
+
FFFFFFFF
@A00769:11:HC3HCDRXX:1:2105:13485:7122
CATTCTCC
+
FFFFFFFF
@A00769:11:HC3HCDRXX:1:2105:20211:7216
CATTCTCC
+
FFFFFFFF
@A00769:11:HC3HCDRXX:1:2105:28619:7216
CATTCTCC
+
FFFFFFFF
@A00769:11:HC3HCDRXX:1:2105:9091:7247
CATTCTCC
+
FFFFFFFF
@A00769:11:HC3HCDRXX:1:2105:31114:7279
CATTCTCC
+
FFFFFFFF
@A00769:11:HC3HCDRXX:1:2105:20745:7326
CATTCTCC
+
FFFFFFFF
@A00769:11:HC3HCDRXX:1:2105:15121:7388
CATTCTCC
+
FFFFFFFF
@A00769:11:HC3HCDRXX:1:2105:16242:7576
CATTCTCC
+
FFFF,F::
@A00769:11:HC3HCDRXX:1:2105:14082:7623
CATTCTCC
+
FFFFFFFF
@A00769:11:HC3HCDRXX:1:2105:17219:7733
CATTCTCC
+
FFFFFFFF
@A00769:11:HC3HCDRXX:1:2105:22715:7733
CATTCTCC
+
FFFFFFFF
@A00769:11:HC3HCDRXX:1:2105:25238:7748
CATTCTCC
+
FFFFFFFF
@A00769:11:HC3HCDRXX:1:2105:28366:7811
CATTCTCC
+
FFFFFFFF
@A00769:11:HC3HCDRXX:1:2105:23194:7842
CATTCTCC
+
FFFFFFFF
@A00769:11:HC3HCDRXX:1:2105:10167:7983
CATTCTCC
+
FFF,:,F:
@A00769:11:HC3HCDRXX:1:2105:14525:7983
CATTCTCC
+
FFFFFFFF
@A00769:11:HC3HCDRXX:1:2105:18231:8046
CATTCTCC
+
FFFFFFFF
@A00769:11:HC3HCDRXX:1:2105:16993:8124
CATTCTCC
+
FFFFFFFF
@A00769:11:HC3HCDRXX:1:2105:26521:8124
CATTCTCC
+
FFFFFFFF
@A00769:11:HC3HCDRXX:1:2105:6506:8218
CATTCTCC
+
FFFFFFFF
@A00769:11:HC3HCDRXX:1:2105:15356:8359
CATTCTCC
+
FFFFFFFF
@A00769:11:HC3HCDRXX:1:2105:19623:8390
CATTCTCC
+
FFFFFFFF
@A00769:11:HC3HCDRXX:1:2105:5448:8422
CATTCTCC
+
FFFFFFFF
@A00769:11:HC3HCDRXX:1:2105:17942:8422
CATTCTCC
+
FFFFFFFF
@A00769:11:HC3HCDRXX:1:2105:5683:8484
CATTCTCC
+
FFFFFFFF
@A00769:11:HC3HCDRXX:1:2105:28782:8594
CATTCTCC
+
FFFFFFFF
@A00769:11:HC3HCDRXX:1:2105:4426:8656
CATTCTCC
+
FFFFFFFF
@A00769:11:HC3HCDRXX:1:2105:17734:8750
CATTCTCC
+
FFF:FFFF
@A00769:11:HC3HCDRXX:1:2105:21432:8797
CATTCTCC
+
FFFFFFFF
@A00769:11:HC3HCDRXX:1:2105:7988:8876
CATTCTCC
+
FFFFFFFF
@A00769:11:HC3HCDRXX:1:2105:14525:8985
CATTCTCC
+
:FFF:FFF
@A00769:11:HC3HCDRXX:1:2105:11415:9048
CATTCTCC
+
FFFFFFFF
@A00769:11:HC3HCDRXX:1:2105:16577:9095
CATTCTCC
+
FFFF:FFF
@A00769:11:HC3HCDRXX:1:2105:22390:9173
CATTCTCC
+
FFFFFFFF
@A00769:11:HC3HCDRXX:1:2105:22001:9189
CATTCTCC
+
FFFFFFFF
@A00769:11:HC3HCDRXX:1:2105:7672:9298
CATTCTCC
+
FFFFFFFF
@A00769:11:HC3HCDRXX:1:2105:4716:9377
CATTCTCC
+
FFFFFFFF
@A00769:11:HC3HCDRXX:1:2105:29930:9392
CATTCTCC
+
FFFFFFFF
@A00769:11:HC3HCDRXX:1:2105:31123:9424
CATTCTCC
+
FFFFFFFF
@A00769:11:HC3HCDRXX:1:2105:17698:9439
CATTCTCC
+
FFFFFFFF
@A00769:11:HC3HCDRXX:1:2105:32154:9486
CATTCTCC
+
FFFFFFFF
@A00769:11:HC3HCDRXX:1:2105:12979:9533
CATTCTCC
+
FFFFFFFF
@A00769:11:HC3HCDRXX:1:2105:3260:9549
CATTCTCC
+
FFFFFFFF
@A00769:11:HC3HCDRXX:1:2105:3549:9580
CATTCTCC
+
FFFFFFFF
@A00769:11:HC3HCDRXX:1:2105:16477:9580
CATTCTCC
+
FFFFFFFF
@A00769:11:HC3HCDRXX:1:2105:19208:9674
CATTCTCC
+
FFFFF:FF
@A00769:11:HC3HCDRXX:1:2105:21667:9706
CATTCTCC
+
FFFFFFFF
@A00769:11:HC3HCDRXX:1:2105:14733:9815
CATTCTCC
+
FFFFFFFF
@A00769:11:HC3HCDRXX:1:2105:9769:9893
CATTCTCC
+
:FFFFFFF
@A00769:11:HC3HCDRXX:1:2105:21603:9909
CATTCTCC
+
FFFFFFFF
@A00769:11:HC3HCDRXX:1:2105:21097:9940
CATTCTCC
+
FFFFFFFF
@A00769:11:HC3HCDRXX:1:2105:24017:10019
CATTCTCC
+
FFFFFFFF
@A00769:11:HC3HCDRXX:1:2105:32714:10113
CATTCTCC
+
FFFFFFFF
@A00769:11:HC3HCDRXX:1:2105:32398:10128
CATTCTCC
+
FFFFFFFF
@A00769:11:HC3HCDRXX:1:2105:3269:10285
CATTCTCC
+
FFFFFFFF
@A00769:11:HC3HCDRXX:1:2105:2094:10316
CATTCTCC
+
FFFFFFFF
@A00769:11:HC3HCDRXX:1:2105:25536:10394
CATTCTCC
+
FFFFFFFF
@A00769:11:HC3HCDRXX:1:2105:22923:10410
CATTCTCC
+
FFFFFFFF
@A00769:11:HC3HCDRXX:1:2105:1895:10535
CATTCTCC
+
FFFFFFFF
@A00769:11:HC3HCDRXX:1:2105:4264:10567
CATTCTCC
+
FFFFFFFF
@A00769:11:HC3HCDRXX:1:2105:31955:10582
CATTCTCC
+
FFFFFFFF
@A00769:11:HC3HCDRXX:1:2105:4336:10629
CATTCTCC
+
FFFFFFFF
@A00769:11:HC3HCDRXX:1:2105:11125:10645
CATTCTCC
+
FFFFFFFF
@A00769:11:HC3HCDRXX:1:2105:16875:10676
CATTCTCC
+
FFFFFFFF
@A00769:11:HC3HCDRXX:1:2105:6180:10692
CATTCTCC
+
FFFFFFFF
@A00769:11:HC3HCDRXX:1:2105:20410:10786
CATTCTCC
+
FFFFFFFF
@A00769:11:HC3HCDRXX:1:2105:8178:10802
CATTCTCC
+
:FFFFFF:
@A00769:11:HC3HCDRXX:1:2105:32000:10880
CATTCTCC
+
FFFFFFFF
@A00769:11:HC3HCDRXX:1:2105:21142:10958
CATTCTCC
+
FFFFFFFF
@A00769:11:HC3HCDRXX:1:2105:14904:10989
CATTCTCC
+
FFFFFFFF
@A00769:11:HC3HCDRXX:1:2105:28429:11021
CATTCTCC
+
,:FFFFFF
@A00769:11:HC3HCDRXX:1:2105:12554:11083
CATTCTCC
+
FFFFFFFF
@A00769:11:HC3HCDRXX:1:2105:5782:11099
CATTCTCC
+
FFFFFFFF
@A00769:11:HC3HCDRXX:1:2105:24948:11099
CATTCTCC
+
FFFFFFFF
@A00769:11:HC3HCDRXX:1:2105:10230:11130
CATTCTCC
+
FFFFFFFF
@A00769:11:HC3HCDRXX:1:2105:26449:11256
CATTCTCC
+
FFFFFFFF
@A00769:11:HC3HCDRXX:1:2105:8232:11271
CATTCTCC
+
FF,FFFFF
@A00769:11:HC3HCDRXX:1:2105:21585:11287
CATTCTCC
+
FFFFFFF,
@A00769:11:HC3HCDRXX:1:2105:28944:11287
CATTCTCC
+
FFFFFFFF
@A00769:11:HC3HCDRXX:1:2105:13349:11303
CATTCTCC
+
FF:FFFFF
@A00769:11:HC3HCDRXX:1:2105:32768:11303
CATTCTCC
+
FFFFFFFF
@A00769:11:HC3HCDRXX:1:2105:27444:11318
CATTCTCC
+
FFFFFFFF
@A00769:11:HC3HCDRXX:1:2105:9561:11350
CATTCTCC
+
FFFFFFFF
@A00769:11:HC3HCDRXX:1:2105:18005:11350
CATTCTCC
+
:FF,FFFF
@A00769:11:HC3HCDRXX:1:2105:10041:11397
CATTCTCC
+
FFFFFFFF
@A00769:11:HC3HCDRXX:1:2105:6949:11428
CATTCTCC
+
FFFFFFFF
@A00769:11:HC3HCDRXX:1:2105:6126:11663
CATTCTCC
+
FFFFFFFF
@A00769:11:HC3HCDRXX:1:2105:7952:11663
CATTCTCC
+
FFFFFFFF
@A00769:11:HC3HCDRXX:1:2105:24044:11694
CATTCTCC
+
FFFFFFFF
@A00769:11:HC3HCDRXX:1:2105:18448:11741
CATTCTCC
+
FFFFFFFF
@A00769:11:HC3HCDRXX:1:2105:27579:11772
CATTCTCC
+
FFF:FFFF
@A00769:11:HC3HCDRXX:1:2105:2908:11788
CATTCTCC
+
FFFFFFFF
@A00769:11:HC3HCDRXX:1:2105:13268:11788
CATTCTCC
+
FFFFFFFF
@A00769:11:HC3HCDRXX:1:2105:21251:11804
CATTCTCC
+
FFFFFFFF
@A00769:11:HC3HCDRXX:1:2105:9091:11819
CATTCTCC
+
FFFFFFFF
@A00769:11:HC3HCDRXX:1:2105:14950:11819
CATTCTCC
+
FFFFFFFF
@A00769:11:HC3HCDRXX:1:2105:27624:11945
CATTCTCC
+
FFFFFFFF
@A00769:11:HC3HCDRXX:1:2105:26250:12038
CATTCTCC
+
FFFFFFFF
@A00769:11:HC3HCDRXX:1:2105:6750:12054
CATTCTCC
+
FFFFFFFF
@A00769:11:HC3HCDRXX:1:2105:16975:12101
CATTCTCC
+
FFFFFFFF
@A00769:11:HC3HCDRXX:1:2105:7220:12117
CATTCTCC
+
FFFFFFFF
@A00769:11:HC3HCDRXX:1:2105:6524:12132
CATTCTCC
+
FFFFFFFF
@A00769:11:HC3HCDRXX:1:2105:20130:12148
CATTCTCC
+
FFFFFFFF
@A00769:11:HC3HCDRXX:1:2105:27579:12148
CATTCTCC
+
FFF,FFFF
@A00769:11:HC3HCDRXX:1:2105:12870:12164
CATTCTCC
+
FFFFFFFF
@A00769:11:HC3HCDRXX:1:2105:29785:12179
CATTCTCC
+
FFFFFFFF
@A00769:11:HC3HCDRXX:1:2105:20835:12336
CATTCTCC
+
FFFFFFFF
@A00769:11:HC3HCDRXX:1:2105:21920:12336
CATTCTCC
+
FFFFFFFF
@A00769:11:HC3HCDRXX:1:2105:7328:12399
CATTCTCC
+
FFFFFFFF
@A00769:11:HC3HCDRXX:1:2105:24713:12414
CATTCTCC
+
FFFFFFFF
@A00769:11:HC3HCDRXX:1:2105:16984:12493
CATTCTCC
+
FFFFFFFF
@A00769:11:HC3HCDRXX:1:2105:12264:12587
CATTCTCC
+
FFFFFFF:
@A00769:11:HC3HCDRXX:1:2105:4318:12759
CATTCTCC
+
FFFFFFFF
@A00769:11:HC3HCDRXX:1:2105:10176:12853
CATTCTCC
+
FFFFFFFF
@A00769:11:HC3HCDRXX:1:2105:18557:12900
CATTCTCC
+
FFFFFFFF
@A00769:11:HC3HCDRXX:1:2105:4372:13009
CATTCTCC
+
FF:FFFFF
@A00769:11:HC3HCDRXX:1:2105:27064:13166
CATTCTCC
+
FFFFFFFF
@A00769:11:HC3HCDRXX:1:2105:2230:13213
CATTCTCC
+
FFFFFFFF
@A00769:11:HC3HCDRXX:1:2105:6262:13213
CATTCTCC
+
FFFFFFFF
@A00769:11:HC3HCDRXX:1:2105:30490:13244
CATTCTCC
+
FFFFFFFF
@A00769:11:HC3HCDRXX:1:2105:20636:13275
CATTCTCC
+
FFFFFFFF
@A00769:11:HC3HCDRXX:1:2105:18114:13385
CATTCTCC
+
FFFFFFFF
@A00769:11:HC3HCDRXX:1:2105:31394:13401
CATTCTCC
+
FFFFFFFF
@A00769:11:HC3HCDRXX:1:2105:13720:13416
CATTCTCC
+
FFFFFFFF
@A00769:11:HC3HCDRXX:1:2105:24017:13463
CATTCTCC
+
FFFF:::F
@A00769:11:HC3HCDRXX:1:2105:3188:13557
CATTCTCC
+
FFFFFFFF
@A00769:11:HC3HCDRXX:1:2105:5855:13573
CATTCTCC
+
FFFFFFFF
@A00769:11:HC3HCDRXX:1:2105:13277:13620
CATTCTCC
+
FFFFFFFF
@A00769:11:HC3HCDRXX:1:2105:7545:13651
CATTCTCC
+
,FFFFFFF
@A00769:11:HC3HCDRXX:1:2105:15727:13698
CATTCTCC
+
FFFFFFFF
@A00769:11:HC3HCDRXX:1:2105:16595:13730
CATTCTCC
+
FFFFFFFF
@A00769:11:HC3HCDRXX:1:2105:25238:13730
CATTCTCC
+
FFFFFFFF
@A00769:11:HC3HCDRXX:1:2105:3296:13808
CATTCTCC
+
FFFFFFFF
@A00769:11:HC3HCDRXX:1:2105:23249:13855
CATTCTCC
+
FFFFFFFF
@A00769:11:HC3HCDRXX:1:2105:19452:13917
CATTCTCC
+
FFFFFFFF
@A00769:11:HC3HCDRXX:1:2105:25256:13980
CATTCTCC
+
FFFFFFFF
@A00769:11:HC3HCDRXX:1:2105:8992:14027
CATTCTCC
+
FFFFFFFF
@A00769:11:HC3HCDRXX:1:2105:1280:14043
CATTCTCC
+
FFFFFFFF
@A00769:11:HC3HCDRXX:1:2105:8567:14105
CATTCTCC
+
FFFFFFFF
@A00769:11:HC3HCDRXX:1:2105:32732:14121
CATTCTCC
+
FFFFFFFF
@A00769:11:HC3HCDRXX:1:2105:3432:14137
CATTCTCC
+
FFF:FFFF
@A00769:11:HC3HCDRXX:1:2105:6189:14152
CATTCTCC
+
FFFFFFFF
@A00769:11:HC3HCDRXX:1:2105:29460:14152
CATTCTCC
+
FFFFFFFF
@A00769:11:HC3HCDRXX:1:2105:3586:14309
CATTCTCC
+
FFFFFFFF
@A00769:11:HC3HCDRXX:1:2105:18430:14309
CATTCTCC
+
FFFFFFFF
@A00769:11:HC3HCDRXX:1:2105:11189:14356
CATTCTCC
+
FFFFFF:F
@A00769:11:HC3HCDRXX:1:2105:18484:14434
CATTCTCC
+
FFFFFFFF
@A00769:11:HC3HCDRXX:1:2105:29008:14465
CATTCTCC
+
FFFFFFFF
@A00769:11:HC3HCDRXX:1:2105:19931:14497
CATTCTCC
+
FFFFFFFF
@A00769:11:HC3HCDRXX:1:2105:11831:14559
CATTCTCC
+
FFFFFFFF
@A00769:11:HC3HCDRXX:1:2105:24496:14606
CATTCTCC
+
FFFFFFFF
@A00769:11:HC3HCDRXX:1:2105:24795:14622
CATTCTCC
+
FFFFFFFF
@A00769:11:HC3HCDRXX:1:2105:28140:14653
CATTCTCC
+
FFFFFFFF
@A00769:11:HC3HCDRXX:1:2105:3070:14700
CATTCTCC
+
FFFFFFFF
@A00769:11:HC3HCDRXX:1:2105:22535:14716
CATTCTCC
+
FFFFFFFF
@A00769:11:HC3HCDRXX:1:2105:2220:14826
CATTCTCC
+
FFFFFFFF
@A00769:11:HC3HCDRXX:1:2105:23637:14841
CATTCTCC
+
FFF:FFFF
@A00769:11:HC3HCDRXX:1:2105:25310:14951
CATTCTCC
+
FFFFFFFF
@A00769:11:HC3HCDRXX:1:2105:10592:14982
CATTCTCC
+
FFFFFFFF
@A00769:11:HC3HCDRXX:1:2105:4896:15076
CATTCTCC
+
FFFFFFFF
@A00769:11:HC3HCDRXX:1:2105:14253:15186
CATTCTCC
+
FFFFFFFF
@A00769:11:HC3HCDRXX:1:2105:28763:15201
CATTCTCC
+
FFFFFFFF
@A00769:11:HC3HCDRXX:1:2105:3884:15295
CATTCTCC
+
FFFFFFFF
@A00769:11:HC3HCDRXX:1:2105:21106:15311
CATTCTCC
+
FFFFFFFF
@A00769:11:HC3HCDRXX:1:2105:5584:15358
CATTCTCC
+
FFFFFFFF
@A00769:11:HC3HCDRXX:1:2105:15112:15421
CATTCTCC
+
FFFFFFFF
@A00769:11:HC3HCDRXX:1:2105:9598:15483
CATTCTCC
+
FFFFFFFF
@A00769:11:HC3HCDRXX:1:2105:15022:15483
CATTCTCC
+
F,FFFFFF
@A00769:11:HC3HCDRXX:1:2105:11406:15546
CATTCTCC
+
FFFFFFFF
@A00769:11:HC3HCDRXX:1:2105:19171:15624
CATTCTCC
+
FFFFFFFF
@A00769:11:HC3HCDRXX:1:2105:22381:15640
CATTCTCC
+
FFFFFFFF
@A00769:11:HC3HCDRXX:1:2105:21594:15687
CATTCTCC
+
FFFFFFFF
@A00769:11:HC3HCDRXX:1:2105:22616:15765
CATTCTCC
+
FFFFFFFF
@A00769:11:HC3HCDRXX:1:2105:20012:15796
CATTCTCC
+
FFFFFFFF
@A00769:11:HC3HCDRXX:1:2105:14253:15812
CATTCTCC
+
FFFFFFFF
@A00769:11:HC3HCDRXX:1:2105:23755:15859
CATTCTCC
+
FFFFFFFF
@A00769:11:HC3HCDRXX:1:2105:9399:15890
CATTCTCC
+
FF:FF:FF
@A00769:11:HC3HCDRXX:1:2105:30255:16000
CATTCTCC
+
FF::FFFF
@A00769:11:HC3HCDRXX:1:2105:27127:16063
CATTCTCC
+
FFFFFFFF
@A00769:11:HC3HCDRXX:1:2105:19479:16094
CATTCTCC
+
FFFFFFFF
@A00769:11:HC3HCDRXX:1:2105:29487:16172
CATTCTCC
+
FF:FF:FF
@A00769:11:HC3HCDRXX:1:2105:22878:16188
CATTCTCC
+
FFFFFFFF
@A00769:11:HC3HCDRXX:1:2105:4065:16203
CATTCTCC
+
FFFFFFFF
@A00769:11:HC3HCDRXX:1:2105:4508:16219
CATTCTCC
+
FFFFFFFF
@A00769:11:HC3HCDRXX:1:2105:6677:16376
CATTCTCC
+
FFFFFFFF
@A00769:11:HC3HCDRXX:1:2105:32027:16470
CATTCTCC
+
FFFFFFFF
@A00769:11:HC3HCDRXX:1:2105:30698:16485
CATTCTCC
+
FFFFFFFF
@A00769:11:HC3HCDRXX:1:2105:2971:16501
CATTCTCC
+
FFFFFFFF
@A00769:11:HC3HCDRXX:1:2105:18430:16626
CATTCTCC
+
FFFFFFFF
@A00769:11:HC3HCDRXX:1:2105:24433:16658
CATTCTCC
+
FFFFFFFF
@A00769:11:HC3HCDRXX:1:2105:25572:16658
CATTCTCC
+
FFFFFFFF
@A00769:11:HC3HCDRXX:1:2105:27136:16705
CATTCTCC
+
FFFFFFFF
@A00769:11:HC3HCDRXX:1:2105:22833:16736
CATTCTCC
+
FFFFFFFF
@A00769:11:HC3HCDRXX:1:2105:21658:16830
CATTCTCC
+
FFFFFFFF
@A00769:11:HC3HCDRXX:1:2105:21332:16861
CATTCTCC
+
,:F,F::,
@A00769:11:HC3HCDRXX:1:2105:28429:16877
CATTCTCC
+
FFFFFFFF
@A00769:11:HC3HCDRXX:1:2105:7482:16986
CATTCTCC
+
F:FFFFFF
@A00769:11:HC3HCDRXX:1:2105:7166:17002
CATTCTCC
+
FFFFFFFF
@A00769:11:HC3HCDRXX:1:2105:6470:17018
CATTCTCC
+
FFFFFFFF
@A00769:11:HC3HCDRXX:1:2105:12662:17033
CATTCTCC
+
FFFFFFFF
@A00769:11:HC3HCDRXX:1:2105:7925:17096
CATTCTCC
+
FFFFFFFF
@A00769:11:HC3HCDRXX:1:2105:23791:17143
CATTCTCC
+
FFFFFFFF
@A00769:11:HC3HCDRXX:1:2105:5457:17174
CATTCTCC
+
FFFFFFFF
@A00769:11:HC3HCDRXX:1:2105:13268:17174
CATTCTCC
+
FFFFFFFF
@A00769:11:HC3HCDRXX:1:2105:30400:17221
CATTCTCC
+
FFFFFFFF
@A00769:11:HC3HCDRXX:1:2105:28004:17300
CATTCTCC
+
FFFFFFFF
@A00769:11:HC3HCDRXX:1:2105:30481:17331
CATTCTCC
+
FFFFFFFF
@A00769:11:HC3HCDRXX:1:2105:9643:17347
CATTCTCC
+
FFFFFFFF
@A00769:11:HC3HCDRXX:1:2105:5041:17362
CATTCTCC
+
FFFFFFFF
@A00769:11:HC3HCDRXX:1:2105:18511:17394
CATTCTCC
+
FFFFFFFF
@A00769:11:HC3HCDRXX:1:2105:19117:17472
CATTCTCC
+
FFFFFFFF
@A00769:11:HC3HCDRXX:1:2105:19027:17534
CATTCTCC
+
FFFFFFFF
@A00769:11:HC3HCDRXX:1:2105:21368:17581
CATTCTCC
+
FFFFFFFF
@A00769:11:HC3HCDRXX:1:2105:17246:17644
CATTCTCC
+
FFFFFFFF
@A00769:11:HC3HCDRXX:1:2105:24749:17675
CATTCTCC
+
FFFFFFFF
@A00769:11:HC3HCDRXX:1:2105:10411:17707
CATTCTCC
+
FFFFFFFF
@A00769:11:HC3HCDRXX:1:2105:17698:17707
CATTCTCC
+
FFFFFFFF
@A00769:11:HC3HCDRXX:1:2105:18873:17707
CATTCTCC
+
FFFFFFFF
@A00769:11:HC3HCDRXX:1:2105:14959:17754
CATTCTCC
+
FFFFFFFF
@A00769:11:HC3HCDRXX:1:2105:11442:17895
CATTCTCC
+
FFFFFFFF
@A00769:11:HC3HCDRXX:1:2105:23194:17926
CATTCTCC
+
FFFFFFFF
@A00769:11:HC3HCDRXX:1:2105:3857:18004
CATTCTCC
+
F:FFF,:,
@A00769:11:HC3HCDRXX:1:2105:14317:18051
CATTCTCC
+
FFFFFFFF
@A00769:11:HC3HCDRXX:1:2105:20889:18067
CATTCTCC
+
FFFFFFFF
@A00769:11:HC3HCDRXX:1:2105:12644:18129
CATTCTCC
+
FFFFFFFF
@A00769:11:HC3HCDRXX:1:2105:2049:18255
CATTCTCC
+
FFFFFFFF
@A00769:11:HC3HCDRXX:1:2105:6768:18255
CATTCTCC
+
FF,F,:F,
@A00769:11:HC3HCDRXX:1:2105:11415:18255
CATTCTCC
+
FFFFFFFF
@A00769:11:HC3HCDRXX:1:2105:6795:18270
CATTCTCC
+
FFFFFFFF
@A00769:11:HC3HCDRXX:1:2105:2022:18302
CATTCTCC
+
FFFFFFFF
@A00769:11:HC3HCDRXX:1:2105:31946:18302
CATTCTCC
+
FFFFFFFF
@A00769:11:HC3HCDRXX:1:2105:16016:18396
CATTCTCC
+
FFF:F:F:
@A00769:11:HC3HCDRXX:1:2105:21368:18458
CATTCTCC
+
FFFFFFFF
@A00769:11:HC3HCDRXX:1:2105:13666:18646
CATTCTCC
+
FFFFFFFF
@A00769:11:HC3HCDRXX:1:2105:12048:18662
CATTCTCC
+
FFFFFFFF
@A00769:11:HC3HCDRXX:1:2105:10728:18693
CATTCTCC
+
FFFFFFFF
@A00769:11:HC3HCDRXX:1:2105:16306:18709
CATTCTCC
+
FFFFFFFF
@A00769:11:HC3HCDRXX:1:2105:4237:18787
CATTCTCC
+
FFFFFFFF
@A00769:11:HC3HCDRXX:1:2105:2103:18818
CATTCTCC
+
FFFFFFFF
@A00769:11:HC3HCDRXX:1:2105:11098:18865
CATTCTCC
+
FFFFFFFF
@A00769:11:HC3HCDRXX:1:2105:9118:18881
CATTCTCC
+
FFFFFFFF
@A00769:11:HC3HCDRXX:1:2105:15754:18912
CATTCTCC
+
FFFFFFFF
@A00769:11:HC3HCDRXX:1:2105:14705:18944
CATTCTCC
+
FFFFFFFF
@A00769:11:HC3HCDRXX:1:2105:31991:18944
CATTCTCC
+
FFFFFFFF
@A00769:11:HC3HCDRXX:1:2105:30337:19022
CATTCTCC
+
FFFFFFFF
@A00769:11:HC3HCDRXX:1:2105:6804:19069
CATTCTCC
+
FFFFFFFF
@A00769:11:HC3HCDRXX:1:2105:8178:19069
CATTCTCC
+
FFFFFFFF
@A00769:11:HC3HCDRXX:1:2105:18213:19100
CATTCTCC
+
FFFFFFFF
@A00769:11:HC3HCDRXX:1:2105:2709:19116
CATTCTCC
+
FFFFFFFF
@A00769:11:HC3HCDRXX:1:2105:29939:19147
CATTCTCC
+
FFFFFFFF
@A00769:11:HC3HCDRXX:1:2105:2248:19288
CATTCTCC
+
FFFFFFFF
@A00769:11:HC3HCDRXX:1:2105:2663:19445
CATTCTCC
+
FFFFFFFF
@A00769:11:HC3HCDRXX:1:2105:32190:19539
CATTCTCC
+
FFFFFFFF
@A00769:11:HC3HCDRXX:1:2105:32090:19648
CATTCTCC
+
FFFFFFFF
@A00769:11:HC3HCDRXX:1:2105:9787:19664
CATTCTCC
+
FFFFFFFF
@A00769:11:HC3HCDRXX:1:2105:19605:19664
CATTCTCC
+
FFFFFFFF
@A00769:11:HC3HCDRXX:1:2105:32380:19742
CATTCTCC
+
FFFFFFFF
@A00769:11:HC3HCDRXX:1:2105:3369:19758
CATTCTCC
+
FFFFFFFF
@A00769:11:HC3HCDRXX:1:2105:12328:20024
CATTCTCC
+
FFFFFFFF
@A00769:11:HC3HCDRXX:1:2105:28339:20071
CATTCTCC
+
FFFFFFFF
@A00769:11:HC3HCDRXX:1:2105:15031:20134
CATTCTCC
+
FFFFFFFF
@A00769:11:HC3HCDRXX:1:2105:31268:20134
CATTCTCC
+
FFFFFFFF
@A00769:11:HC3HCDRXX:1:2105:28601:20149
CATTCTCC
+
FFFFFFFF
@A00769:11:HC3HCDRXX:1:2105:30156:20149
CATTCTCC
+
FFFFFFF,
@A00769:11:HC3HCDRXX:1:2105:12283:20165
CATTCTCC
+
FFFFFFFF
@A00769:11:HC3HCDRXX:1:2105:26476:20165
CATTCTCC
+
FFFFFFFF
@A00769:11:HC3HCDRXX:1:2105:12201:20181
CATTCTCC
+
FFFFFFFF
@A00769:11:HC3HCDRXX:1:2105:13919:20275
CATTCTCC
+
FFFFFFFF
@A00769:11:HC3HCDRXX:1:2105:9462:20290
CATTCTCC
+
FFFFFFFF
@A00769:11:HC3HCDRXX:1:2105:12328:20400
CATTCTCC
+
FFFFFFFF
@A00769:11:HC3HCDRXX:1:2105:12970:20415
CATTCTCC
+
FFFFFFFF
@A00769:11:HC3HCDRXX:1:2105:14868:20415
CATTCTCC
+
FF,,FF,F
@A00769:11:HC3HCDRXX:1:2105:31783:20431
CATTCTCC
+
FFFFFFFF
@A00769:11:HC3HCDRXX:1:2105:30309:20509
CATTCTCC
+
FFF,F,FF
@A00769:11:HC3HCDRXX:1:2105:13259:20541
CATTCTCC
+
FFFFFFFF
@A00769:11:HC3HCDRXX:1:2105:11071:20572
CATTCTCC
+
FFFFFFFF
@A00769:11:HC3HCDRXX:1:2105:16938:20619
CATTCTCC
+
FFFFFFFF
@A00769:11:HC3HCDRXX:1:2105:6470:20682
CATTCTCC
+
FFFFFFFF
@A00769:11:HC3HCDRXX:1:2105:32832:20682
CATTCTCC
+
FFFFFFFF
@A00769:11:HC3HCDRXX:1:2105:27688:20697
CATTCTCC
+
FFFFFFFF
@A00769:11:HC3HCDRXX:1:2105:1994:20729
CATTCTCC
+
FFFFFFFF
@A00769:11:HC3HCDRXX:1:2105:31566:20995
CATTCTCC
+
FFFFFFFF
@A00769:11:HC3HCDRXX:1:2105:32705:20995
CATTCTCC
+
FFFFFFFF
@A00769:11:HC3HCDRXX:1:2105:32759:20995
CATTCTCC
+
FFFFFFFF
@A00769:11:HC3HCDRXX:1:2105:5240:21120
CATTCTCC
+
FFFFFFFF
@A00769:11:HC3HCDRXX:1:2105:32633:21120
CATTCTCC
+
FFFFFFFF
@A00769:11:HC3HCDRXX:1:2105:5918:21261
CATTCTCC
+
FFFFFFFF
@A00769:11:HC3HCDRXX:1:2105:15872:21277
CATTCTCC
+
FFFFFFFF
@A00769:11:HC3HCDRXX:1:2105:19280:21386
CATTCTCC
+
FFFFFFFF
@A00769:11:HC3HCDRXX:1:2105:21920:21386
CATTCTCC
+
FFFF,FFF
@A00769:11:HC3HCDRXX:1:2105:29586:21449
CATTCTCC
+
FFFFFFFF
@A00769:11:HC3HCDRXX:1:2105:20717:21559
CATTCTCC
+
FFFFFFFF
@A00769:11:HC3HCDRXX:1:2105:14109:21699
CATTCTCC
+
FFFFFFFF
@A00769:11:HC3HCDRXX:1:2105:7907:21762
CATTCTCC
+
FFFFFFFF
@A00769:11:HC3HCDRXX:1:2105:19199:21840
CATTCTCC
+
FFFFFFFF
@A00769:11:HC3HCDRXX:1:2105:31665:21887
CATTCTCC
+
FFFFFFFF
@A00769:11:HC3HCDRXX:1:2105:13946:22013
CATTCTCC
+
FFFFFFFF
@A00769:11:HC3HCDRXX:1:2105:31846:22138
CATTCTCC
+
FFFFFFFF
@A00769:11:HC3HCDRXX:1:2105:5511:22279
CATTCTCC
+
FFFFFFFF
@A00769:11:HC3HCDRXX:1:2105:13657:22294
CATTCTCC
+
FFFFFFFF
@A00769:11:HC3HCDRXX:1:2105:8052:22326
CATTCTCC
+
FFFFFFFF
@A00769:11:HC3HCDRXX:1:2105:20763:22357
CATTCTCC
+
FFFFFFFF
@A00769:11:HC3HCDRXX:1:2105:7545:22608
CATTCTCC
+
FFFFFFFF
@A00769:11:HC3HCDRXX:1:2105:24370:22654
CATTCTCC
+
FFFFFFFF
@A00769:11:HC3HCDRXX:1:2105:26078:22733
CATTCTCC
+
FFFFFF:F
@A00769:11:HC3HCDRXX:1:2105:6542:22780
CATTCTCC
+
FFFFFFFF
@A00769:11:HC3HCDRXX:1:2105:1515:22842
CATTCTCC
+
FFFFFFFF
@A00769:11:HC3HCDRXX:1:2105:23764:22921
CATTCTCC
+
FFFFFFFF
@A00769:11:HC3HCDRXX:1:2105:10511:22952
CATTCTCC
+
FFFFFFFF
@A00769:11:HC3HCDRXX:1:2105:1217:22983
CATTCTCC
+
FFFFFFFF
@A00769:11:HC3HCDRXX:1:2105:29514:23140
CATTCTCC
+
FFFFFFFF
@A00769:11:HC3HCDRXX:1:2105:11749:23156
CATTCTCC
+
,FFFFFFF
@A00769:11:HC3HCDRXX:1:2105:22978:23281
CATTCTCC
+
FFFFFFFF
@A00769:11:HC3HCDRXX:1:2105:19560:23343
CATTCTCC
+
FFFFFFFF
@A00769:11:HC3HCDRXX:1:2105:30915:23343
CATTCTCC
+
FFFFFFFF
@A00769:11:HC3HCDRXX:1:2105:15881:23359
CATTCTCC
+
FFFFFFFF
@A00769:11:HC3HCDRXX:1:2105:16396:23375
CATTCTCC
+
FFFFFFFF
@A00769:11:HC3HCDRXX:1:2105:29668:23437
CATTCTCC
+
FFFFFFFF
@A00769:11:HC3HCDRXX:1:2105:29541:23469
CATTCTCC
+
FFFFFFFF
@A00769:11:HC3HCDRXX:1:2105:14760:23578
CATTCTCC
+
FFFFFFFF
@A00769:11:HC3HCDRXX:1:2105:8024:23594
CATTCTCC
+
FFFFFFFF
@A00769:11:HC3HCDRXX:1:2105:7826:23688
CATTCTCC
+
FFFFFFFF
@A00769:11:HC3HCDRXX:1:2105:31123:23766
CATTCTCC
+
FFFFFFFF
@A00769:11:HC3HCDRXX:1:2105:5032:23891
CATTCTCC
+
FFFFFFFF
@A00769:11:HC3HCDRXX:1:2105:25102:24079
CATTCTCC
+
FFFFFFFF
@A00769:11:HC3HCDRXX:1:2105:5475:24158
CATTCTCC
+
FFF::FFF
@A00769:11:HC3HCDRXX:1:2105:22914:24173
CATTCTCC
+
FFFFFFFF
@A00769:11:HC3HCDRXX:1:2105:27724:24205
CATTCTCC
+
FFFFFFFF
@A00769:11:HC3HCDRXX:1:2105:11460:24251
CATTCTCC
+
FFFFFFFF
@A00769:11:HC3HCDRXX:1:2105:1298:24283
CATTCTCC
+
FFFFFFFF
@A00769:11:HC3HCDRXX:1:2105:28655:24471
CATTCTCC
+
FFFFFFFF
@A00769:11:HC3HCDRXX:1:2105:15194:24486
CATTCTCC
+
:FFF,F:F
@A00769:11:HC3HCDRXX:1:2105:11532:24565
CATTCTCC
+
FFFFFFFF
@A00769:11:HC3HCDRXX:1:2105:22544:24596
CATTCTCC
+
FFFFFFFF
@A00769:11:HC3HCDRXX:1:2105:25030:24612
CATTCTCC
+
FFFFFFFF
@A00769:11:HC3HCDRXX:1:2105:15899:24799
CATTCTCC
+
FFFF:FFF
@A00769:11:HC3HCDRXX:1:2105:4517:24909
CATTCTCC
+
FFFFFFFF
@A00769:11:HC3HCDRXX:1:2105:31448:24925
CATTCTCC
+
FFFFFFFF
@A00769:11:HC3HCDRXX:1:2105:29261:25113
CATTCTCC
+
FFFFFFFF
@A00769:11:HC3HCDRXX:1:2105:1479:25254
CATTCTCC
+
FFFFFFFF
@A00769:11:HC3HCDRXX:1:2105:17535:25254
CATTCTCC
+
FFFFFFFF
@A00769:11:HC3HCDRXX:1:2105:1488:25269
CATTCTCC
+
FFFFFFFF
@A00769:11:HC3HCDRXX:1:2105:27308:25269
CATTCTCC
+
FFFFFFFF
@A00769:11:HC3HCDRXX:1:2105:25102:25332
CATTCTCC
+
FFFFFFFF
@A00769:11:HC3HCDRXX:1:2105:17707:25363
CATTCTCC
+
FFFFFFFF
@A00769:11:HC3HCDRXX:1:2105:16504:25410
CATTCTCC
+
FFFFFFFF
@A00769:11:HC3HCDRXX:1:2105:17978:25520
CATTCTCC
+
FFFFFFFF
@A00769:11:HC3HCDRXX:1:2105:13928:25551
CATTCTCC
+
FFFFFFFF
@A00769:11:HC3HCDRXX:1:2105:9462:25739
CATTCTCC
+
FFFFFFFF
@A00769:11:HC3HCDRXX:1:2105:13838:25739
CATTCTCC
+
FFFFFFFF
@A00769:11:HC3HCDRXX:1:2105:4670:25801
CATTCTCC
+
FFFFFFFF
@A00769:11:HC3HCDRXX:1:2105:10664:25911
CATTCTCC
+
FFFFFFFF
@A00769:11:HC3HCDRXX:1:2105:27561:25927
CATTCTCC
+
:FFFFFFF
@A00769:11:HC3HCDRXX:1:2105:19379:26130
CATTCTCC
+
FFFF:F:F
@A00769:11:HC3HCDRXX:1:2105:30056:26146
CATTCTCC
+
FFFFFFFF
@A00769:11:HC3HCDRXX:1:2105:31006:26287
CATTCTCC
+
FFF:FFFF
@A00769:11:HC3HCDRXX:1:2105:17056:26334
CATTCTCC
+
FFFFFFFF
@A00769:11:HC3HCDRXX:1:2105:28085:26334
CATTCTCC
+
FFF:FFFF
@A00769:11:HC3HCDRXX:1:2105:4906:26553
CATTCTCC
+
FFFFFFFF
@A00769:11:HC3HCDRXX:1:2105:22715:26553
CATTCTCC
+
FFFFFFFF
@A00769:11:HC3HCDRXX:1:2105:21115:26569
CATTCTCC
+
FFFFFFFF
@A00769:11:HC3HCDRXX:1:2105:14199:26616
CATTCTCC
+
FFFFFFFF
@A00769:11:HC3HCDRXX:1:2105:4101:26725
CATTCTCC
+
FFFFFFFF
@A00769:11:HC3HCDRXX:1:2105:20781:26772
CATTCTCC
+
FFFFFF,F
@A00769:11:HC3HCDRXX:1:2105:13982:26866
CATTCTCC
+
FFFFFFFF
@A00769:11:HC3HCDRXX:1:2105:22218:26882
CATTCTCC
+
FF:FFFFF
@A00769:11:HC3HCDRXX:1:2105:10456:26929
CATTCTCC
+
FFF,FFFF
@A00769:11:HC3HCDRXX:1:2105:12156:26991
CATTCTCC
+
FFFFFFFF
@A00769:11:HC3HCDRXX:1:2105:15908:27070
CATTCTCC
+
FFFFFFFF
@A00769:11:HC3HCDRXX:1:2105:20320:27226
CATTCTCC
+
FFFFFFFF
@A00769:11:HC3HCDRXX:1:2105:22299:27242
CATTCTCC
+
FFFFFF:F
@A00769:11:HC3HCDRXX:1:2105:3423:27273
CATTCTCC
+
FFFFFFFF
@A00769:11:HC3HCDRXX:1:2105:29731:27273
CATTCTCC
+
FFFFFFFF
@A00769:11:HC3HCDRXX:1:2105:17616:27305
CATTCTCC
+
FFFFFFFF
@A00769:11:HC3HCDRXX:1:2105:28194:27305
CATTCTCC
+
FFFFFFFF
@A00769:11:HC3HCDRXX:1:2105:16007:27336
CATTCTCC
+
FFFFFFFF
@A00769:11:HC3HCDRXX:1:2105:29333:27461
CATTCTCC
+
FFFFFFFF
@A00769:11:HC3HCDRXX:1:2105:2790:27649
CATTCTCC
+
FFFFF:FF
@A00769:11:HC3HCDRXX:1:2105:25229:27649
CATTCTCC
+
FFFFFFFF
@A00769:11:HC3HCDRXX:1:2105:14199:27680
CATTCTCC
+
FFFFFFFF
@A00769:11:HC3HCDRXX:1:2105:31304:27712
CATTCTCC
+
:FF,F::F
@A00769:11:HC3HCDRXX:1:2105:8413:27774
CATTCTCC
+
FFFFFFFF
@A00769:11:HC3HCDRXX:1:2105:7247:27853
CATTCTCC
+
FFFFFFFF
@A00769:11:HC3HCDRXX:1:2105:30337:27915
CATTCTCC
+
FFFFFFFF
@A00769:11:HC3HCDRXX:1:2105:5394:27931
CATTCTCC
+
FFFFFFFF
@A00769:11:HC3HCDRXX:1:2105:13150:27962
CATTCTCC
+
FFFFFFFF
@A00769:11:HC3HCDRXX:1:2105:26512:27993
CATTCTCC
+
FFFFFFFF
@A00769:11:HC3HCDRXX:1:2105:10628:28009
CATTCTCC
+
:FFFFF:F
@A00769:11:HC3HCDRXX:1:2105:15953:28244
CATTCTCC
+
FFFFFFFF
@A00769:11:HC3HCDRXX:1:2105:11894:28510
CATTCTCC
+
FFFFFFFF
@A00769:11:HC3HCDRXX:1:2105:11975:28526
CATTCTCC
+
FFFFFFFF
@A00769:11:HC3HCDRXX:1:2105:6885:28541
CATTCTCC
+
FFFFFFFF
@A00769:11:HC3HCDRXX:1:2105:29179:28573
CATTCTCC
+
FFFFFFFF
@A00769:11:HC3HCDRXX:1:2105:30273:28651
CATTCTCC
+
FFFFFFFF
@A00769:11:HC3HCDRXX:1:2105:7057:28682
CATTCTCC
+
FFFFFFFF
@A00769:11:HC3HCDRXX:1:2105:2220:28729
CATTCTCC
+
FFFFFFFF
@A00769:11:HC3HCDRXX:1:2105:24985:28855
CATTCTCC
+
FFFFFFFF
@A00769:11:HC3HCDRXX:1:2105:19018:29011
CATTCTCC
+
FFFFFFFF
@A00769:11:HC3HCDRXX:1:2105:2193:29027
CATTCTCC
+
FF:FFFFF
@A00769:11:HC3HCDRXX:1:2105:21721:29121
CATTCTCC
+
FFFFFFFF
@A00769:11:HC3HCDRXX:1:2105:31286:29121
CATTCTCC
+
FFFFFFFF
@A00769:11:HC3HCDRXX:1:2105:26467:29136
CATTCTCC
+
FFFFFFFF
@A00769:11:HC3HCDRXX:1:2105:19027:29183
CATTCTCC
+
FFFFFFFF
@A00769:11:HC3HCDRXX:1:2105:31602:29199
CATTCTCC
+
FF:FFFFF
@A00769:11:HC3HCDRXX:1:2105:31593:29215
CATTCTCC
+
FFFFFFFF
@A00769:11:HC3HCDRXX:1:2105:12391:29277
CATTCTCC
+
FFFFFFFF
@A00769:11:HC3HCDRXX:1:2105:10176:29293
CATTCTCC
+
FFFFFFFF
@A00769:11:HC3HCDRXX:1:2105:7952:29418
CATTCTCC
+
FFFFFFFF
@A00769:11:HC3HCDRXX:1:2105:15619:29450
CATTCTCC
+
FF:FFFFF
@A00769:11:HC3HCDRXX:1:2105:6840:29559
CATTCTCC
+
FFFFFFFF
@A00769:11:HC3HCDRXX:1:2105:1642:29575
CATTCTCC
+
FFFFFFFF
@A00769:11:HC3HCDRXX:1:2105:6885:29669
CATTCTCC
+
FFFFFFFF
@A00769:11:HC3HCDRXX:1:2105:11496:29763
CATTCTCC
+
FFFFFFFF
@A00769:11:HC3HCDRXX:1:2105:22146:29825
CATTCTCC
+
FFFFFFFF
@A00769:11:HC3HCDRXX:1:2105:29993:30107
CATTCTCC
+
FFFFFFFF
@A00769:11:HC3HCDRXX:1:2105:17852:30123
CATTCTCC
+
FFFFFFFF
@A00769:11:HC3HCDRXX:1:2105:29297:30185
CATTCTCC
+
FFFFFFFF
@A00769:11:HC3HCDRXX:1:2105:21495:30201
CATTCTCC
+
FFFFFFFF
@A00769:11:HC3HCDRXX:1:2105:14895:30232
CATTCTCC
+
FFFFFF::
@A00769:11:HC3HCDRXX:1:2105:1145:30311
CATTCTCC
+
FFFFFFFF
@A00769:11:HC3HCDRXX:1:2105:31991:30342
CATTCTCC
+
FFFFFFFF
@A00769:11:HC3HCDRXX:1:2105:12563:30358
CATTCTCC
+
FFFFFFFF
@A00769:11:HC3HCDRXX:1:2105:14317:30389
CATTCTCC
+
FFFFFFFF
@A00769:11:HC3HCDRXX:1:2105:22616:30389
CATTCTCC
+
FFFFFFFF
@A00769:11:HC3HCDRXX:1:2105:27932:30389
CATTCTCC
+
FF::F:,,
@A00769:11:HC3HCDRXX:1:2105:22110:30420
CATTCTCC
+
FFFFFFFF
@A00769:11:HC3HCDRXX:1:2105:10366:30530
CATTCTCC
+
FFFFFFFF
@A00769:11:HC3HCDRXX:1:2105:3459:30561
CATTCTCC
+
FFFFFFFF
@A00769:11:HC3HCDRXX:1:2105:1768:30577
CATTCTCC
+
FFFFFFFF
@A00769:11:HC3HCDRXX:1:2105:1090:30780
CATTCTCC
+
::FFFF:F
@A00769:11:HC3HCDRXX:1:2105:9670:30827
CATTCTCC
+
:F,F,,FF
@A00769:11:HC3HCDRXX:1:2105:24388:30859
CATTCTCC
+
FFFFFFFF
@A00769:11:HC3HCDRXX:1:2105:1579:30968
CATTCTCC
+
FFFFFFFF
@A00769:11:HC3HCDRXX:1:2105:3179:31015
CATTCTCC
+
FFFFFFFF
@A00769:11:HC3HCDRXX:1:2105:31069:31062
CATTCTCC
+
FFFFFFFF
@A00769:11:HC3HCDRXX:1:2105:16134:31125
CATTCTCC
+
FFFFFFFF
@A00769:11:HC3HCDRXX:1:2105:14787:31234
CATTCTCC
+
FFFFFFFF
@A00769:11:HC3HCDRXX:1:2105:21097:31328
CATTCTCC
+
FFF:FFF:
@A00769:11:HC3HCDRXX:1:2105:11559:31344
CATTCTCC
+
FFFF,FF:
@A00769:11:HC3HCDRXX:1:2105:2067:31438
CATTCTCC
+
FFFFFFFF
@A00769:11:HC3HCDRXX:1:2105:8612:31438
CATTCTCC
+
FFFFFFFF
@A00769:11:HC3HCDRXX:1:2105:32316:31438
CATTCTCC
+
FFFFFFFF
@A00769:11:HC3HCDRXX:1:2105:13566:31594
CATTCTCC
+
FFFFFFFF
@A00769:11:HC3HCDRXX:1:2105:15845:31720
CATTCTCC
+
FFFFFFFF
@A00769:11:HC3HCDRXX:1:2105:9399:31735
CATTCTCC
+
FFFFFF:F
@A00769:11:HC3HCDRXX:1:2105:16848:31735
CATTCTCC
+
FFFFFFFF
@A00769:11:HC3HCDRXX:1:2105:18457:32017
CATTCTCC
+
FFFFFFFF
@A00769:11:HC3HCDRXX:1:2105:17083:32049
CATTCTCC
+
FFFFFFFF
@A00769:11:HC3HCDRXX:1:2105:20699:32080
CATTCTCC
+
FFFFFFFF
@A00769:11:HC3HCDRXX:1:2105:6171:32158
CATTCTCC
+
FFFFFFFF
@A00769:11:HC3HCDRXX:1:2105:12382:32236
CATTCTCC
+
FFFFFFFF
@A00769:11:HC3HCDRXX:1:2105:23990:32268
CATTCTCC
+
FFFFFFFF
@A00769:11:HC3HCDRXX:1:2105:23800:32283
CATTCTCC
+
FFFFFFFF
@A00769:11:HC3HCDRXX:1:2105:32325:32362
CATTCTCC
+
FFFFFFFF
@A00769:11:HC3HCDRXX:1:2105:18819:32612
CATTCTCC
+
FFFFFFFF
@A00769:11:HC3HCDRXX:1:2105:32895:32659
CATTCTCC
+
FFFFFFFF
@A00769:11:HC3HCDRXX:1:2105:5900:32910
CATTCTCC
+
FFFFFFFF
@A00769:11:HC3HCDRXX:1:2105:16206:32910
CATTCTCC
+
FFF:FFFF
@A00769:11:HC3HCDRXX:1:2105:6976:32988
CATTCTCC
+
FFFFFFFF
@A00769:11:HC3HCDRXX:1:2105:26106:33051
CATTCTCC
+
FFFFFFFF
@A00769:11:HC3HCDRXX:1:2105:22851:33082
CATTCTCC
+
FFFFFFFF
@A00769:11:HC3HCDRXX:1:2105:18059:33113
CATTCTCC
+
FFFFFFFF
@A00769:11:HC3HCDRXX:1:2105:12346:33144
CATTCTCC
+
FFFFFFFF
@A00769:11:HC3HCDRXX:1:2105:31385:33144
CATTCTCC
+
FF,,FFFF
@A00769:11:HC3HCDRXX:1:2105:20383:33191
CATTCTCC
+
FFFFFFFF
@A00769:11:HC3HCDRXX:1:2105:17797:33223
CATTCTCC
+
FFFFFFFF
@A00769:11:HC3HCDRXX:1:2105:32244:33254
CATTCTCC
+
FFFFFFFF
@A00769:11:HC3HCDRXX:1:2105:30843:33270
CATTCTCC
+
FFFFFFFF
@A00769:11:HC3HCDRXX:1:2105:30572:33332
CATTCTCC
+
FFFFFFFF
@A00769:11:HC3HCDRXX:1:2105:2302:33379
CATTCTCC
+
FFFFFFFF
@A00769:11:HC3HCDRXX:1:2105:17852:33379
CATTCTCC
+
FFFFFFFF
@A00769:11:HC3HCDRXX:1:2105:4951:33395
CATTCTCC
+
FFFFFFFF
@A00769:11:HC3HCDRXX:1:2105:19515:33473
CATTCTCC
+
FFFFFFFF
@A00769:11:HC3HCDRXX:1:2105:9308:33520
CATTCTCC
+
FFFFFFFF
@A00769:11:HC3HCDRXX:1:2105:25925:33614
CATTCTCC
+
FFFFFFFF
@A00769:11:HC3HCDRXX:1:2105:5122:33630
CATTCTCC
+
FFFFFFFF
@A00769:11:HC3HCDRXX:1:2105:4200:33849
CATTCTCC
+
FFFFFFFF
@A00769:11:HC3HCDRXX:1:2105:6686:33896
CATTCTCC
+
FFFFFFFF
@A00769:11:HC3HCDRXX:1:2105:17327:33912
CATTCTCC
+
FFFFFFFF
@A00769:11:HC3HCDRXX:1:2105:30779:33912
CATTCTCC
+
FFFFFFFF
@A00769:11:HC3HCDRXX:1:2105:8115:33959
CATTCTCC
+
FFFFFFFF
@A00769:11:HC3HCDRXX:1:2105:28827:33974
CATTCTCC
+
FFFFFFFF
@A00769:11:HC3HCDRXX:1:2105:6777:34115
CATTCTCC
+
FFFFFFFF
@A00769:11:HC3HCDRXX:1:2105:11306:34225
CATTCTCC
+
FFFFFFFF
@A00769:11:HC3HCDRXX:1:2105:30671:34287
CATTCTCC
+
FF:FFFFF
@A00769:11:HC3HCDRXX:1:2105:4788:34366
CATTCTCC
+
FFFFFFFF
@A00769:11:HC3HCDRXX:1:2105:21106:34381
CATTCTCC
+
FFFFFFFF
@A00769:11:HC3HCDRXX:1:2105:20076:34444
CATTCTCC
+
FFFFFFFF
@A00769:11:HC3HCDRXX:1:2105:24758:34444
CATTCTCC
+
FFFFFFFF
@A00769:11:HC3HCDRXX:1:2105:31141:34475
CATTCTCC
+
FFFFFFFF
@A00769:11:HC3HCDRXX:1:2105:4987:34491
CATTCTCC
+
FFFFFFFF
@A00769:11:HC3HCDRXX:1:2105:28058:34554
CATTCTCC
+
FFFFFFFF
@A00769:11:HC3HCDRXX:1:2105:4291:34569
CATTCTCC
+
FFFFFFFF
@A00769:11:HC3HCDRXX:1:2105:21694:34679
CATTCTCC
+
FFFFFFFF
@A00769:11:HC3HCDRXX:1:2105:16631:34741
CATTCTCC
+
FFFFFFFF
@A00769:11:HC3HCDRXX:1:2105:14633:34788
CATTCTCC
+
FFFFFFFF
@A00769:11:HC3HCDRXX:1:2105:6569:34882
CATTCTCC
+
FFFFF:FF
@A00769:11:HC3HCDRXX:1:2105:13946:34882
CATTCTCC
+
FFFFFFFF
@A00769:11:HC3HCDRXX:1:2105:32344:34898
CATTCTCC
+
FFFF:FFF
@A00769:11:HC3HCDRXX:1:2105:2582:34961
CATTCTCC
+
FFFFFFFF
@A00769:11:HC3HCDRXX:1:2105:4010:35023
CATTCTCC
+
FFFFFFFF
@A00769:11:HC3HCDRXX:1:2105:31421:35086
CATTCTCC
+
FFFFFFFF
@A00769:11:HC3HCDRXX:1:2105:25491:35180
CATTCTCC
+
FFFFFFFF
@A00769:11:HC3HCDRXX:1:2105:24089:35196
CATTCTCC
+
FFFFFFFF
@A00769:11:HC3HCDRXX:1:2105:9308:35211
CATTCTCC
+
FFFFFFFF
@A00769:11:HC3HCDRXX:1:2105:19271:35211
CATTCTCC
+
FFFFFFFF
@A00769:11:HC3HCDRXX:1:2105:30355:35368
CATTCTCC
+
FFFFFFFF
@A00769:11:HC3HCDRXX:1:2105:14281:35399
CATTCTCC
+
FFFFFFFF
@A00769:11:HC3HCDRXX:1:2105:22761:35399
CATTCTCC
+
FFFFFFFF
@A00769:11:HC3HCDRXX:1:2105:22950:35415
CATTCTCC
+
FFFFFFFF
@A00769:11:HC3HCDRXX:1:2105:19560:35430
CATTCTCC
+
FFFFFFFF
@A00769:11:HC3HCDRXX:1:2105:27868:35446
CATTCTCC
+
FFFFFFFF
@A00769:11:HC3HCDRXX:1:2105:2546:35524
CATTCTCC
+
FFFFFFFF
@A00769:11:HC3HCDRXX:1:2105:6117:35571
CATTCTCC
+
FFFFFFFF
@A00769:11:HC3HCDRXX:1:2105:20157:35587
CATTCTCC
+
FFFFFFFF
@A00769:11:HC3HCDRXX:1:2105:18602:35618
CATTCTCC
+
FFFFFFFF
@A00769:11:HC3HCDRXX:1:2105:1624:35650
CATTCTCC
+
FFFFFFFF
@A00769:11:HC3HCDRXX:1:2105:28022:35744
CATTCTCC
+
FFFFFFFF
@A00769:11:HC3HCDRXX:1:2105:16875:35853
CATTCTCC
+
FF,FFF,F
@A00769:11:HC3HCDRXX:1:2105:21721:35916
CATTCTCC
+
FFFFFFFF
@A00769:11:HC3HCDRXX:1:2105:20148:35947
CATTCTCC
+
FFFFFFFF
@A00769:11:HC3HCDRXX:1:2105:16758:35963
CATTCTCC
+
FFFFFFFF
@A00769:11:HC3HCDRXX:1:2105:5710:36182
CATTCTCC
+
FFFFFFFF
@A00769:11:HC3HCDRXX:1:2105:7039:36198
CATTCTCC
+
FFFFFFFF
@A00769:11:HC3HCDRXX:1:2105:12888:36245
CATTCTCC
+
FF:FFFFF
@A00769:11:HC3HCDRXX:1:2105:8684:36260
CATTCTCC
+
FFFFFFFF
@A00769:11:HC3HCDRXX:1:2105:5764:36338
CATTCTCC
+
FFFFFFFF
@A00769:11:HC3HCDRXX:1:2105:20564:36385
CATTCTCC
+
FFFFFFFF
@A00769:11:HC3HCDRXX:1:2105:32796:36401
CATTCTCC
+
FFFFFFFF
@A00769:11:HC3HCDRXX:1:2105:4906:36417
CATTCTCC
+
FFFFFFFF
@A00769:11:HC3HCDRXX:1:2105:25870:36432
CATTCTCC
+
FFFFFFFF
@A00769:11:HC3HCDRXX:1:2105:11035:36479
CATTCTCC
+
FFFFFFFF
@A00769:11:HC3HCDRXX:1:2105:21576:36511
CATTCTCC
+
FFFFFFFF
@A00769:11:HC3HCDRXX:1:2105:23095:36542
CATTCTCC
+
FFFFFFFF
@A00769:11:HC3HCDRXX:1:2105:21893:36558
CATTCTCC
+
FFF:F:FF
@A00769:11:HC3HCDRXX:1:2105:13313:36636
CATTCTCC
+
FFFF,FFF
@A00769:11:HC3HCDRXX:1:2105:6433:36714
CATTCTCC
+
FFFFFFFF
@A00769:11:HC3HCDRXX:1:2105:17228:36746
CATTCTCC
+
FFFFFFFF
@A00769:11:HC3HCDRXX:1:2105:6885:36777
CATTCTCC
+
FFFFFFFF
@A00769:11:HC3HCDRXX:1:2105:7030:36839
CATTCTCC
+
FFFFFFFF
@A00769:11:HC3HCDRXX:1:2105:4218:36855
CATTCTCC
+
FFFFFFFF
@A00769:11:HC3HCDRXX:1:2105:4517:36902
CATTCTCC
+
FF:FFFFF
@A00769:11:HC3HCDRXX:1:2105:21124:36918
CATTCTCC
+
FFFFFFFF
@A00769:11:HC3HCDRXX:1:2106:16559:1047
CATTCTCC
+
FFF:FFFF
@A00769:11:HC3HCDRXX:1:2106:12337:1063
CATTCTCC
+
FFFFFFFF
@A00769:11:HC3HCDRXX:1:2106:17228:1141
CATTCTCC
+
FFF:FFFF
@A00769:11:HC3HCDRXX:1:2106:22453:1141
CATTCTCC
+
FFFFFFFF
@A00769:11:HC3HCDRXX:1:2106:13422:1251
CATTCTCC
+
FFFFFFFF
@A00769:11:HC3HCDRXX:1:2106:28194:1251
CATTCTCC
+
FFF:FFFF
@A00769:11:HC3HCDRXX:1:2106:14841:1266
CATTCTCC
+
FFFFFFFF
@A00769:11:HC3HCDRXX:1:2106:8187:1329
CATTCTCC
+
FFFFFFFF
@A00769:11:HC3HCDRXX:1:2106:27136:1329
CATTCTCC
+
FFFFFFFF
@A00769:11:HC3HCDRXX:1:2106:25156:1344
CATTCTCC
+
FFFFFFFF
@A00769:11:HC3HCDRXX:1:2106:26250:1391
CATTCTCC
+
FFFFFFFF
@A00769:11:HC3HCDRXX:1:2106:28745:1391
CATTCTCC
+
FFFFFFFF
@A00769:11:HC3HCDRXX:1:2106:17119:1423
CATTCTCC
+
FFFFFFFF
@A00769:11:HC3HCDRXX:1:2106:28456:1517
CATTCTCC
+
FFFFFFFF
@A00769:11:HC3HCDRXX:1:2106:10691:1595
CATTCTCC
+
FFFFFFFF
@A00769:11:HC3HCDRXX:1:2106:30743:1752
CATTCTCC
+
FFFFFFFF
@A00769:11:HC3HCDRXX:1:2106:19289:1799
CATTCTCC
+
FFFFFFFF
@A00769:11:HC3HCDRXX:1:2106:22516:1846
CATTCTCC
+
FFFFFFFF
@A00769:11:HC3HCDRXX:1:2106:30120:1986
CATTCTCC
+
FFFFFFFF
@A00769:11:HC3HCDRXX:1:2106:14407:2049
CATTCTCC
+
FFFFFFFF
@A00769:11:HC3HCDRXX:1:2106:2022:2080
CATTCTCC
+
F:F:FFF:
@A00769:11:HC3HCDRXX:1:2106:23502:2112
CATTCTCC
+
FFFFFFFF
@A00769:11:HC3HCDRXX:1:2106:15266:2127
CATTCTCC
+
FFFFFFFF
@A00769:11:HC3HCDRXX:1:2106:17589:2143
CATTCTCC
+
FFFFFFFF
@A00769:11:HC3HCDRXX:1:2106:29758:2237
CATTCTCC
+
FFFFFFFF
@A00769:11:HC3HCDRXX:1:2106:2926:2394
CATTCTCC
+
FFFFFFFF
@A00769:11:HC3HCDRXX:1:2106:11523:2409
CATTCTCC
+
FF:FFF,F
@A00769:11:HC3HCDRXX:1:2106:3613:2581
CATTCTCC
+
FFFFFFFF
@A00769:11:HC3HCDRXX:1:2106:1072:2597
CATTCTCC
+
FFFFFFFF
@A00769:11:HC3HCDRXX:1:2106:16071:2738
CATTCTCC
+
FFFFFFFF
@A00769:11:HC3HCDRXX:1:2106:12292:2769
CATTCTCC
+
FFFFFFFF
@A00769:11:HC3HCDRXX:1:2106:2654:2801
CATTCTCC
+
FFFFFFFF
@A00769:11:HC3HCDRXX:1:2106:7337:2832
CATTCTCC
+
FFFFFFFF
@A00769:11:HC3HCDRXX:1:2106:5810:2879
CATTCTCC
+
FFFFFFFF
@A00769:11:HC3HCDRXX:1:2106:30779:2910
CATTCTCC
+
FFFFFFFF
@A00769:11:HC3HCDRXX:1:2106:13847:2926
CATTCTCC
+
FFFFFFFF
@A00769:11:HC3HCDRXX:1:2106:1877:2988
CATTCTCC
+
FFFFFFFF
@A00769:11:HC3HCDRXX:1:2106:7609:2988
CATTCTCC
+
FFFFFFFF
@A00769:11:HC3HCDRXX:1:2106:10556:2988
CATTCTCC
+
FFFFFFFF
@A00769:11:HC3HCDRXX:1:2106:7346:3129
CATTCTCC
+
FFFFFFFF
@A00769:11:HC3HCDRXX:1:2106:26006:3129
CATTCTCC
+
FFFFFFFF
@A00769:11:HC3HCDRXX:1:2106:17264:3176
CATTCTCC
+
FFFFFFFF
@A00769:11:HC3HCDRXX:1:2106:14299:3208
CATTCTCC
+
FFFFFFFF
@A00769:11:HC3HCDRXX:1:2106:6569:3223
CATTCTCC
+
FFFFFFFF
@A00769:11:HC3HCDRXX:1:2106:8703:3255
CATTCTCC
+
FFFFFFFF
@A00769:11:HC3HCDRXX:1:2106:23854:3286
CATTCTCC
+
FFFFFFFF
@A00769:11:HC3HCDRXX:1:2106:31033:3474
CATTCTCC
+
FFFFFFFF
@A00769:11:HC3HCDRXX:1:2106:32018:3521
CATTCTCC
+
FFFFFFFF
@A00769:11:HC3HCDRXX:1:2106:6479:3537
CATTCTCC
+
FFFFFFFF
@A00769:11:HC3HCDRXX:1:2106:18683:3568
CATTCTCC
+
FFFFFFFF
@A00769:11:HC3HCDRXX:1:2106:6533:3630
CATTCTCC
+
FFFFFFFF
@A00769:11:HC3HCDRXX:1:2106:23692:3630
CATTCTCC
+
FFFFFFFF
@A00769:11:HC3HCDRXX:1:2106:6144:3646
CATTCTCC
+
FFFFFFFF
@A00769:11:HC3HCDRXX:1:2106:15619:3709
CATTCTCC
+
FFFFFFFF
@A00769:11:HC3HCDRXX:1:2106:11116:3834
CATTCTCC
+
FFFFFFFF
@A00769:11:HC3HCDRXX:1:2106:23357:3834
CATTCTCC
+
FF:FFFF:
@A00769:11:HC3HCDRXX:1:2106:6460:3881
CATTCTCC
+
FFFFFFFF
@A00769:11:HC3HCDRXX:1:2106:5565:3959
CATTCTCC
+
FFFFFFFF
@A00769:11:HC3HCDRXX:1:2106:18159:4006
CATTCTCC
+
FFFF,FFF
@A00769:11:HC3HCDRXX:1:2106:1714:4022
CATTCTCC
+
FFFFFFFF
@A00769:11:HC3HCDRXX:1:2106:11595:4069
CATTCTCC
+
FFFFFFFF
@A00769:11:HC3HCDRXX:1:2106:23032:4272
CATTCTCC
+
FFFFFFFF
@A00769:11:HC3HCDRXX:1:2106:25699:4476
CATTCTCC
+
FFFFFFFF
@A00769:11:HC3HCDRXX:1:2106:1235:4507
CATTCTCC
+
FFFFFFFF
@A00769:11:HC3HCDRXX:1:2106:28510:4617
CATTCTCC
+
FFFFFFFF
@A00769:11:HC3HCDRXX:1:2106:13892:4633
CATTCTCC
+
FFFFFFFF
@A00769:11:HC3HCDRXX:1:2106:3703:4679
CATTCTCC
+
FFFFFFFF
@A00769:11:HC3HCDRXX:1:2106:1235:4695
CATTCTCC
+
FFFFFFFF
@A00769:11:HC3HCDRXX:1:2106:25599:4742
CATTCTCC
+
FFFFFFFF
@A00769:11:HC3HCDRXX:1:2106:15863:4820
CATTCTCC
+
FFFFFFFF
@A00769:11:HC3HCDRXX:1:2106:5294:4867
CATTCTCC
+
FFFFFFFF
@A00769:11:HC3HCDRXX:1:2106:4490:4914
CATTCTCC
+
FFFFFFFF
@A00769:11:HC3HCDRXX:1:2106:1696:4930
CATTCTCC
+
FFFFFFFF
@A00769:11:HC3HCDRXX:1:2106:28836:4993
CATTCTCC
+
FF,,,:FF
@A00769:11:HC3HCDRXX:1:2106:23529:5040
CATTCTCC
+
FFFFFFFF
@A00769:11:HC3HCDRXX:1:2106:32443:5040
CATTCTCC
+
FFFFFFFF
@A00769:11:HC3HCDRXX:1:2106:20374:5181
CATTCTCC
+
FFFFFFFF
@A00769:11:HC3HCDRXX:1:2106:7907:5196
CATTCTCC
+
FFFFFFFF
@A00769:11:HC3HCDRXX:1:2106:1859:5212
CATTCTCC
+
,FFF:FFF
@A00769:11:HC3HCDRXX:1:2106:31946:5212
CATTCTCC
+
F:FFFFFF
@A00769:11:HC3HCDRXX:1:2106:2230:5290
CATTCTCC
+
FFFFFFFF
@A00769:11:HC3HCDRXX:1:2106:12861:5353
CATTCTCC
+
,F,,FFFF
@A00769:11:HC3HCDRXX:1:2106:14425:5368
CATTCTCC
+
FFF:FF,F
@A00769:11:HC3HCDRXX:1:2106:9227:5478
CATTCTCC
+
FFFFFFFF
@A00769:11:HC3HCDRXX:1:2106:9914:5478
CATTCTCC
+
FFFFFFFF
@A00769:11:HC3HCDRXX:1:2106:26205:5478
CATTCTCC
+
FFFFFFFF
@A00769:11:HC3HCDRXX:1:2106:9959:5556
CATTCTCC
+
FFFFFFFF
@A00769:11:HC3HCDRXX:1:2106:24397:5603
CATTCTCC
+
FFFFFFFF
@A00769:11:HC3HCDRXX:1:2106:17119:5838
CATTCTCC
+
FFFFFFFF
@A00769:11:HC3HCDRXX:1:2106:5575:5916
CATTCTCC
+
FFFFFFFF
@A00769:11:HC3HCDRXX:1:2106:23393:5963
CATTCTCC
+
:FFFFFFF
@A00769:11:HC3HCDRXX:1:2106:7934:5995
CATTCTCC
+
FFFFFFFF
@A00769:11:HC3HCDRXX:1:2106:21793:6010
CATTCTCC
+
FFFFFFFF
@A00769:11:HC3HCDRXX:1:2106:2437:6089
CATTCTCC
+
FFF:FFFF
@A00769:11:HC3HCDRXX:1:2106:6063:6136
CATTCTCC
+
FFFFFFFF
@A00769:11:HC3HCDRXX:1:2106:15230:6167
CATTCTCC
+
:,F,F,,F
@A00769:11:HC3HCDRXX:1:2106:23402:6198
CATTCTCC
+
FFFFFFFF
@A00769:11:HC3HCDRXX:1:2106:30436:6261
CATTCTCC
+
FFFFFFFF
@A00769:11:HC3HCDRXX:1:2106:7175:6339
CATTCTCC
+
FFFFFFFF
@A00769:11:HC3HCDRXX:1:2106:30897:6402
CATTCTCC
+
FFFFFFFF
@A00769:11:HC3HCDRXX:1:2106:23972:6433
CATTCTCC
+
FFFFFFFF
@A00769:11:HC3HCDRXX:1:2106:1235:6511
CATTCTCC
+
FFF::F:F
@A00769:11:HC3HCDRXX:1:2106:27923:6668
CATTCTCC
+
FFFFFFFF
@A00769:11:HC3HCDRXX:1:2106:20329:6731
CATTCTCC
+
FFFFFFFF
@A00769:11:HC3HCDRXX:1:2106:21748:6746
CATTCTCC
+
FFFFFFFF
@A00769:11:HC3HCDRXX:1:2106:25780:6746
CATTCTCC
+
FFFFFFFF
@A00769:11:HC3HCDRXX:1:2106:30065:6778
CATTCTCC
+
FFFFFFFF
@A00769:11:HC3HCDRXX:1:2106:17083:6840
CATTCTCC
+
FFFF:FFF
@A00769:11:HC3HCDRXX:1:2106:6732:6887
CATTCTCC
+
FF:F,FFF
@A00769:11:HC3HCDRXX:1:2106:10682:6965
CATTCTCC
+
FFFFFFFF
@A00769:11:HC3HCDRXX:1:2106:15365:6997
CATTCTCC
+
FFFFFFFF
@A00769:11:HC3HCDRXX:1:2106:29206:7044
CATTCTCC
+
FFF,:FFF
@A00769:11:HC3HCDRXX:1:2106:11225:7091
CATTCTCC
+
FFFFFFFF
@A00769:11:HC3HCDRXX:1:2106:15600:7091
CATTCTCC
+
FFFFFFFF
@A00769:11:HC3HCDRXX:1:2106:16432:7247
CATTCTCC
+
FF:FFFFF
@A00769:11:HC3HCDRXX:1:2106:5791:7420
CATTCTCC
+
FFFFFFFF
@A00769:11:HC3HCDRXX:1:2106:2248:7451
CATTCTCC
+
FFFFFFFF
@A00769:11:HC3HCDRXX:1:2106:3097:7482
CATTCTCC
+
FFFFFFFF
@A00769:11:HC3HCDRXX:1:2106:32136:7513
CATTCTCC
+
FFFFFFFF
@A00769:11:HC3HCDRXX:1:2106:19425:7545
CATTCTCC
+
FFFFFFFF
@A00769:11:HC3HCDRXX:1:2106:2853:7623
CATTCTCC
+
FFFFFFFF
@A00769:11:HC3HCDRXX:1:2106:17635:7670
CATTCTCC
+
FFFFFFFF
@A00769:11:HC3HCDRXX:1:2106:18593:7827
CATTCTCC
+
FFFFFFFF
@A00769:11:HC3HCDRXX:1:2106:4209:7874
CATTCTCC
+
FFFFFFFF
@A00769:11:HC3HCDRXX:1:2106:19759:7874
CATTCTCC
+
FFFFFFFF
@A00769:11:HC3HCDRXX:1:2106:16025:7889
CATTCTCC
+
FFFFFFFF
@A00769:11:HC3HCDRXX:1:2106:27109:7889
CATTCTCC
+
FFFFFFFF
@A00769:11:HC3HCDRXX:1:2106:2320:8046
CATTCTCC
+
FF::FF:F
@A00769:11:HC3HCDRXX:1:2106:12807:8046
CATTCTCC
+
FFFFFFFF
@A00769:11:HC3HCDRXX:1:2106:14678:8061
CATTCTCC
+
FFFFFFFF
@A00769:11:HC3HCDRXX:1:2106:3929:8077
CATTCTCC
+
FFFFFFFF
@A00769:11:HC3HCDRXX:1:2106:3323:8093
CATTCTCC
+
FFFFFFFF
@A00769:11:HC3HCDRXX:1:2106:29848:8124
CATTCTCC
+
FFFFFFFF
@A00769:11:HC3HCDRXX:1:2106:8305:8171
CATTCTCC
+
FFFFFFFF
@A00769:11:HC3HCDRXX:1:2106:10637:8422
CATTCTCC
+
FFFFFFFF
@A00769:11:HC3HCDRXX:1:2106:22173:8516
CATTCTCC
+
FFFFFFFF
@A00769:11:HC3HCDRXX:1:2106:15700:8578
CATTCTCC
+
FFFFFFFF
@A00769:11:HC3HCDRXX:1:2106:15365:8656
CATTCTCC
+
FFFFFFFF
@A00769:11:HC3HCDRXX:1:2106:10682:8688
CATTCTCC
+
FFFFFFFF
@A00769:11:HC3HCDRXX:1:2106:24587:8782
CATTCTCC
+
FF:FFFFF
@A00769:11:HC3HCDRXX:1:2106:4987:8938
CATTCTCC
+
FFFFFFFF
@A00769:11:HC3HCDRXX:1:2106:4580:8954
CATTCTCC
+
FFFFFFFF
@A00769:11:HC3HCDRXX:1:2106:4698:8970
CATTCTCC
+
FFFFFFFF
@A00769:11:HC3HCDRXX:1:2106:1434:9017
CATTCTCC
+
FFFFFFFF
@A00769:11:HC3HCDRXX:1:2106:8983:9189
CATTCTCC
+
FFFFFFFF
@A00769:11:HC3HCDRXX:1:2106:20799:9204
CATTCTCC
+
FFFFFFFF
@A00769:11:HC3HCDRXX:1:2106:12689:9283
CATTCTCC
+
FFFFFFFF
@A00769:11:HC3HCDRXX:1:2106:10836:9330
CATTCTCC
+
FFFFFFFF
@A00769:11:HC3HCDRXX:1:2106:7798:9392
CATTCTCC
+
FFFFFFFF
@A00769:11:HC3HCDRXX:1:2106:24786:9408
CATTCTCC
+
FFF,FFFF
@A00769:11:HC3HCDRXX:1:2106:16794:9471
CATTCTCC
+
FFFFFFFF
@A00769:11:HC3HCDRXX:1:2106:25021:9502
CATTCTCC
+
FFFFFFFF
@A00769:11:HC3HCDRXX:1:2106:21594:9580
CATTCTCC
+
FFFFFFFF
@A00769:11:HC3HCDRXX:1:2106:14073:9612
CATTCTCC
+
FFFFFFFF
@A00769:11:HC3HCDRXX:1:2106:11496:9659
CATTCTCC
+
FFFFFFFF
@A00769:11:HC3HCDRXX:1:2106:3676:9831
CATTCTCC
+
FFFF:FF,
@A00769:11:HC3HCDRXX:1:2106:8350:9846
CATTCTCC
+
FFFFFFFF
@A00769:11:HC3HCDRXX:1:2106:28185:9846
CATTCTCC
+
FFFFFFFF
@A00769:11:HC3HCDRXX:1:2106:15835:9972
CATTCTCC
+
FFFFFFFF
@A00769:11:HC3HCDRXX:1:2106:26223:10019
CATTCTCC
+
FFFFFFFF
@A00769:11:HC3HCDRXX:1:2106:23493:10113
CATTCTCC
+
FFFFFFFF
@A00769:11:HC3HCDRXX:1:2106:28610:10113
CATTCTCC
+
FFFFFFFF
@A00769:11:HC3HCDRXX:1:2106:18846:10207
CATTCTCC
+
FFFFFFFF
@A00769:11:HC3HCDRXX:1:2106:31168:10379
CATTCTCC
+
FFFFFFFF
@A00769:11:HC3HCDRXX:1:2106:26295:10394
CATTCTCC
+
FFFFFFFF
@A00769:11:HC3HCDRXX:1:2106:29830:10441
CATTCTCC
+
FFFFFFFF
@A00769:11:HC3HCDRXX:1:2106:30590:10473
CATTCTCC
+
FFFFFFFF
@A00769:11:HC3HCDRXX:1:2106:5339:10520
CATTCTCC
+
FFFFFFFF
@A00769:11:HC3HCDRXX:1:2106:26106:10598
CATTCTCC
+
FFFFFFFF
@A00769:11:HC3HCDRXX:1:2106:23348:10645
CATTCTCC
+
FFFFFFFF
@A00769:11:HC3HCDRXX:1:2106:13666:10880
CATTCTCC
+
FFFFFFFF
@A00769:11:HC3HCDRXX:1:2106:19976:10911
CATTCTCC
+
FFFFFFFF
@A00769:11:HC3HCDRXX:1:2106:16731:10927
CATTCTCC
+
FFFFFFFF
@A00769:11:HC3HCDRXX:1:2106:11894:10942
CATTCTCC
+
FFFFFFFF
@A00769:11:HC3HCDRXX:1:2106:29595:10942
CATTCTCC
+
FFFFFFFF
@A00769:11:HC3HCDRXX:1:2106:23140:10974
CATTCTCC
+
FFFFFFFF
@A00769:11:HC3HCDRXX:1:2106:22417:11005
CATTCTCC
+
FFFFFFFF
@A00769:11:HC3HCDRXX:1:2106:11143:11146
CATTCTCC
+
FFFFFFFF
@A00769:11:HC3HCDRXX:1:2106:29306:11224
CATTCTCC
+
FFFFFFFF
@A00769:11:HC3HCDRXX:1:2106:10465:11287
CATTCTCC
+
FFFFFFFF
@A00769:11:HC3HCDRXX:1:2106:26277:11303
CATTCTCC
+
FFFFFFFF
@A00769:11:HC3HCDRXX:1:2106:16785:11334
CATTCTCC
+
FFFFFFFF
@A00769:11:HC3HCDRXX:1:2106:18792:11365
CATTCTCC
+
FFFFFFFF
@A00769:11:HC3HCDRXX:1:2106:2998:11381
CATTCTCC
+
FFFFFFFF
@A00769:11:HC3HCDRXX:1:2106:21793:11397
CATTCTCC
+
FFFFFFFF
@A00769:11:HC3HCDRXX:1:2106:16269:11506
CATTCTCC
+
FFFFFFFF
@A00769:11:HC3HCDRXX:1:2106:12744:11537
CATTCTCC
+
FFFFFFFF
@A00769:11:HC3HCDRXX:1:2106:5810:11647
CATTCTCC
+
FFFFFFFF
@A00769:11:HC3HCDRXX:1:2106:5321:11710
CATTCTCC
+
FFFFFFFF
@A00769:11:HC3HCDRXX:1:2106:30318:11757
CATTCTCC
+
FFFFFFFF
@A00769:11:HC3HCDRXX:1:2106:3305:11788
CATTCTCC
+
FFFFFFFF
@A00769:11:HC3HCDRXX:1:2106:15212:11835
CATTCTCC
+
FFFFFFFF
@A00769:11:HC3HCDRXX:1:2106:32199:11851
CATTCTCC
+
FFFFFFFF
@A00769:11:HC3HCDRXX:1:2106:29568:11929
CATTCTCC
+
FFFFFFFF
@A00769:11:HC3HCDRXX:1:2106:30734:11945
CATTCTCC
+
FFFFFFFF
@A00769:11:HC3HCDRXX:1:2106:3531:11992
CATTCTCC
+
FFFFFFFF
@A00769:11:HC3HCDRXX:1:2106:13006:11992
CATTCTCC
+
FFFFFFFF
@A00769:11:HC3HCDRXX:1:2106:28610:12085
CATTCTCC
+
FFFFFFFF
@A00769:11:HC3HCDRXX:1:2106:28673:12101
CATTCTCC
+
FFFFFFFF
@A00769:11:HC3HCDRXX:1:2106:21368:12132
CATTCTCC
+
FFFFFFFF
@A00769:11:HC3HCDRXX:1:2106:4327:12211
CATTCTCC
+
FFFFFFFF
@A00769:11:HC3HCDRXX:1:2106:25690:12226
CATTCTCC
+
FFFFFFFF
@A00769:11:HC3HCDRXX:1:2106:31684:12242
CATTCTCC
+
FFFFFFFF
@A00769:11:HC3HCDRXX:1:2106:3866:12258
CATTCTCC
+
FFFFFFFF
@A00769:11:HC3HCDRXX:1:2106:7898:12258
CATTCTCC
+
FFFFFFFF
@A00769:11:HC3HCDRXX:1:2106:8034:12305
CATTCTCC
+
FFFFFFFF
@A00769:11:HC3HCDRXX:1:2106:21504:12305
CATTCTCC
+
FFFFFFFF
@A00769:11:HC3HCDRXX:1:2106:18313:12320
CATTCTCC
+
FFFFFFFF
@A00769:11:HC3HCDRXX:1:2106:13946:12336
CATTCTCC
+
FFFFFFFF
@A00769:11:HC3HCDRXX:1:2106:19352:12336
CATTCTCC
+
FFFFFFFF
@A00769:11:HC3HCDRXX:1:2106:26521:12352
CATTCTCC
+
FFFFFFFF
@A00769:11:HC3HCDRXX:1:2106:27859:12352
CATTCTCC
+
FFFFFFFF
@A00769:11:HC3HCDRXX:1:2106:6912:12367
CATTCTCC
+
FFFFFFFF
@A00769:11:HC3HCDRXX:1:2106:27742:12461
CATTCTCC
+
FFFFFFFF
@A00769:11:HC3HCDRXX:1:2106:23610:12477
CATTCTCC
+
FFFFFFFF
@A00769:11:HC3HCDRXX:1:2106:22788:12524
CATTCTCC
+
FFFFFFFF
@A00769:11:HC3HCDRXX:1:2106:6696:12555
CATTCTCC
+
FFFFFFFF
@A00769:11:HC3HCDRXX:1:2106:15763:12571
CATTCTCC
+
FFFFFFFF
@A00769:11:HC3HCDRXX:1:2106:12861:12712
CATTCTCC
+
FFFFFFFF
@A00769:11:HC3HCDRXX:1:2106:3730:12806
CATTCTCC
+
FFFFFFFF
@A00769:11:HC3HCDRXX:1:2106:14913:12947
CATTCTCC
+
FFFFFFFF
@A00769:11:HC3HCDRXX:1:2106:10438:12962
CATTCTCC
+
FFFFFFFF
@A00769:11:HC3HCDRXX:1:2106:10854:12962
CATTCTCC
+
:FF:,F:F
@A00769:11:HC3HCDRXX:1:2106:17011:12978
CATTCTCC
+
FFFFFFFF
@A00769:11:HC3HCDRXX:1:2106:8169:13009
CATTCTCC
+
FFFFFFFF
@A00769:11:HC3HCDRXX:1:2106:17978:13025
CATTCTCC
+
FFFFFFFF
@A00769:11:HC3HCDRXX:1:2106:16143:13166
CATTCTCC
+
FFFFFFFF
@A00769:11:HC3HCDRXX:1:2106:18719:13244
CATTCTCC
+
FFFFFFFF
@A00769:11:HC3HCDRXX:1:2106:20021:13244
CATTCTCC
+
FFFFF:FF
@A00769:11:HC3HCDRXX:1:2106:2546:13291
CATTCTCC
+
FFFFFFFF
@A00769:11:HC3HCDRXX:1:2106:2682:13307
CATTCTCC
+
FFFFFFFF
@A00769:11:HC3HCDRXX:1:2106:29414:13322
CATTCTCC
+
FFFFFFFF
@A00769:11:HC3HCDRXX:1:2106:27950:13354
CATTCTCC
+
FFFFFFFF
@A00769:11:HC3HCDRXX:1:2106:8513:13416
CATTCTCC
+
FFFFFFFF
@A00769:11:HC3HCDRXX:1:2106:13539:13416
CATTCTCC
+
FFFFFFFF
@A00769:11:HC3HCDRXX:1:2106:5900:13495
CATTCTCC
+
FFFFFFFF
@A00769:11:HC3HCDRXX:1:2106:15456:13542
CATTCTCC
+
FFFFFFFF
@A00769:11:HC3HCDRXX:1:2106:23882:13667
CATTCTCC
+
FFFFFFFF
@A00769:11:HC3HCDRXX:1:2106:16966:13777
CATTCTCC
+
F:FFFFFF
@A00769:11:HC3HCDRXX:1:2106:17155:13792
CATTCTCC
+
FFFFFFFF
@A00769:11:HC3HCDRXX:1:2106:19235:13792
CATTCTCC
+
FFFFFFFF
@A00769:11:HC3HCDRXX:1:2106:13386:13808
CATTCTCC
+
FFFFFFFF
@A00769:11:HC3HCDRXX:1:2106:31566:13980
CATTCTCC
+
FFFFFFFF
@A00769:11:HC3HCDRXX:1:2106:32524:13980
CATTCTCC
+
FF:,FFFF
@A00769:11:HC3HCDRXX:1:2106:13612:14043
CATTCTCC
+
FFFFFFFF
@A00769:11:HC3HCDRXX:1:2106:13196:14074
CATTCTCC
+
FFFFFFFF
@A00769:11:HC3HCDRXX:1:2106:14163:14090
CATTCTCC
+
FFFFFFFF
@A00769:11:HC3HCDRXX:1:2106:7166:14184
CATTCTCC
+
FFFFFFFF
@A00769:11:HC3HCDRXX:1:2106:9986:14184
CATTCTCC
+
FFFFFFFF
@A00769:11:HC3HCDRXX:1:2106:17535:14231
CATTCTCC
+
FFFFFFFF
@A00769:11:HC3HCDRXX:1:2106:16089:14262
CATTCTCC
+
FFFFFFFF
@A00769:11:HC3HCDRXX:1:2106:20066:14387
CATTCTCC
+
FFFFFFFF
@A00769:11:HC3HCDRXX:1:2106:13982:14403
CATTCTCC
+
FFFFFFFF
@A00769:11:HC3HCDRXX:1:2106:3459:14434
CATTCTCC
+
FFFFFFFF
@A00769:11:HC3HCDRXX:1:2106:14244:14481
CATTCTCC
+
FFFFFFFF
@A00769:11:HC3HCDRXX:1:2106:25925:14481
CATTCTCC
+
FFFFFFFF
@A00769:11:HC3HCDRXX:1:2106:26702:14481
CATTCTCC
+
FFFFFFFF
@A00769:11:HC3HCDRXX:1:2106:26693:14559
CATTCTCC
+
FFFFFFFF
@A00769:11:HC3HCDRXX:1:2106:27380:14591
CATTCTCC
+
FFFFFFFF
@A00769:11:HC3HCDRXX:1:2106:12418:14669
CATTCTCC
+
FFFFFFFF
@A00769:11:HC3HCDRXX:1:2106:7148:14685
CATTCTCC
+
FFFFFFFF
@A00769:11:HC3HCDRXX:1:2106:30897:14763
CATTCTCC
+
FFFFFFFF
@A00769:11:HC3HCDRXX:1:2106:2446:14841
CATTCTCC
+
FFFFFFFF
@A00769:11:HC3HCDRXX:1:2106:24198:14873
CATTCTCC
+
FFFFFFFF
@A00769:11:HC3HCDRXX:1:2106:16116:15029
CATTCTCC
+
FFFFFFFF
@A00769:11:HC3HCDRXX:1:2106:8901:15060
CATTCTCC
+
FFFFFFFF
@A00769:11:HC3HCDRXX:1:2106:27959:15060
CATTCTCC
+
FFFFFFFF
@A00769:11:HC3HCDRXX:1:2106:29830:15107
CATTCTCC
+
FF:,F:,F
@A00769:11:HC3HCDRXX:1:2106:3604:15123
CATTCTCC
+
FFFFFFFF
@A00769:11:HC3HCDRXX:1:2106:24569:15233
CATTCTCC
+
FFFFFFFF
@A00769:11:HC3HCDRXX:1:2106:3007:15248
CATTCTCC
+
FFFFFFFF
@A00769:11:HC3HCDRXX:1:2106:7771:15421
CATTCTCC
+
FFFFFFFF
@A00769:11:HC3HCDRXX:1:2106:16532:15436
CATTCTCC
+
FFFFFFFF
@A00769:11:HC3HCDRXX:1:2106:2889:15452
CATTCTCC
+
FFFFFFFF
@A00769:11:HC3HCDRXX:1:2106:6253:15483
CATTCTCC
+
FFFFFFFF
@A00769:11:HC3HCDRXX:1:2106:6641:15562
CATTCTCC
+
FFFFFFFF
@A00769:11:HC3HCDRXX:1:2106:29740:15671
CATTCTCC
+
FFFFFFFF
@A00769:11:HC3HCDRXX:1:2106:31864:15781
CATTCTCC
+
FFFFFFFF
@A00769:11:HC3HCDRXX:1:2106:1063:15828
CATTCTCC
+
FFFFFFFF
@A00769:11:HC3HCDRXX:1:2106:1805:15984
CATTCTCC
+
FFF,,FFF
@A00769:11:HC3HCDRXX:1:2106:19560:16078
CATTCTCC
+
FF:FFFFF
@A00769:11:HC3HCDRXX:1:2106:19497:16250
CATTCTCC
+
FFF,:FFF
@A00769:11:HC3HCDRXX:1:2106:14751:16266
CATTCTCC
+
FFFFFFFF
@A00769:11:HC3HCDRXX:1:2106:26693:16313
CATTCTCC
+
FFFFFFFF
@A00769:11:HC3HCDRXX:1:2106:21233:16344
CATTCTCC
+
FFFFFFFF
@A00769:11:HC3HCDRXX:1:2106:27398:16407
CATTCTCC
+
FFFFFFFF
@A00769:11:HC3HCDRXX:1:2106:23619:16564
CATTCTCC
+
FFFFFFFF
@A00769:11:HC3HCDRXX:1:2106:24813:16595
CATTCTCC
+
FFFFFFFF
@A00769:11:HC3HCDRXX:1:2106:19506:16705
CATTCTCC
+
FFFFFFFF
@A00769:11:HC3HCDRXX:1:2106:12129:16736
CATTCTCC
+
FFFFFFFF
@A00769:11:HC3HCDRXX:1:2106:27416:16752
CATTCTCC
+
FFFFFFFF
@A00769:11:HC3HCDRXX:1:2106:23782:16845
CATTCTCC
+
FFFFFFFF
@A00769:11:HC3HCDRXX:1:2106:7581:16877
CATTCTCC
+
FFFFFFFF
@A00769:11:HC3HCDRXX:1:2106:28447:16877
CATTCTCC
+
FFFFFFFF
@A00769:11:HC3HCDRXX:1:2106:4481:16955
CATTCTCC
+
FFFFFFFF
@A00769:11:HC3HCDRXX:1:2106:30581:17002
CATTCTCC
+
FFFFFFFF
@A00769:11:HC3HCDRXX:1:2106:19705:17018
CATTCTCC
+
FFF:FFFF
@A00769:11:HC3HCDRXX:1:2106:18177:17033
CATTCTCC
+
FFFFFFFF
@A00769:11:HC3HCDRXX:1:2106:31611:17065
CATTCTCC
+
FFFFFFFF
@A00769:11:HC3HCDRXX:1:2106:10782:17127
CATTCTCC
+
FFF,FFFF
@A00769:11:HC3HCDRXX:1:2106:2709:17237
CATTCTCC
+
FFFFFFFF
@A00769:11:HC3HCDRXX:1:2106:21567:17237
CATTCTCC
+
FFFFFFFF
@A00769:11:HC3HCDRXX:1:2106:20934:17268
CATTCTCC
+
FFFFFFFF
@A00769:11:HC3HCDRXX:1:2106:7337:17300
CATTCTCC
+
FFFFFFFF
@A00769:11:HC3HCDRXX:1:2106:29830:17331
CATTCTCC
+
FFFFFF:F
@A00769:11:HC3HCDRXX:1:2106:15483:17347
CATTCTCC
+
FFFFFFFF
@A00769:11:HC3HCDRXX:1:2106:14425:17362
CATTCTCC
+
FFFF,,,:
@A00769:11:HC3HCDRXX:1:2106:2718:17503
CATTCTCC
+
FFFFFFFF
@A00769:11:HC3HCDRXX:1:2106:19470:17519
CATTCTCC
+
FFFFFFFF
@A00769:11:HC3HCDRXX:1:2106:32154:17534
CATTCTCC
+
FFFFFFFF
@A00769:11:HC3HCDRXX:1:2106:4345:17691
CATTCTCC
+
FFFFFFFF
@A00769:11:HC3HCDRXX:1:2106:20021:17754
CATTCTCC
+
FFFFFFFF
@A00769:11:HC3HCDRXX:1:2106:27163:17848
CATTCTCC
+
FFFFFFFF
@A00769:11:HC3HCDRXX:1:2106:15655:17895
CATTCTCC
+
,FFF,FF:
@A00769:11:HC3HCDRXX:1:2106:29731:18035
CATTCTCC
+
FFF:FFFF
@A00769:11:HC3HCDRXX:1:2106:30147:18067
CATTCTCC
+
FFF::FFF
@A00769:11:HC3HCDRXX:1:2106:24415:18098
CATTCTCC
+
FFFFFFFF
@A00769:11:HC3HCDRXX:1:2106:24641:18208
CATTCTCC
+
FFFFFFFF
@A00769:11:HC3HCDRXX:1:2106:11279:18270
CATTCTCC
+
FFFFFFFF
@A00769:11:HC3HCDRXX:1:2106:9218:18302
CATTCTCC
+
FFFFFFFF
@A00769:11:HC3HCDRXX:1:2106:8675:18333
CATTCTCC
+
FFFFFFFF
@A00769:11:HC3HCDRXX:1:2106:14045:18427
CATTCTCC
+
FF:FFFFF
@A00769:11:HC3HCDRXX:1:2106:16721:18490
CATTCTCC
+
FFFFFFFF
@A00769:11:HC3HCDRXX:1:2106:17842:18584
CATTCTCC
+
FFFFFFFF
@A00769:11:HC3HCDRXX:1:2106:17011:18646
CATTCTCC
+
FFFFFFFF
@A00769:11:HC3HCDRXX:1:2106:4734:18740
CATTCTCC
+
FFFFFFFF
@A00769:11:HC3HCDRXX:1:2106:5502:18756
CATTCTCC
+
FFFFFFFF
@A00769:11:HC3HCDRXX:1:2106:5339:18787
CATTCTCC
+
FFFF:FFF
@A00769:11:HC3HCDRXX:1:2106:26151:18787
CATTCTCC
+
FFFFFFFF
@A00769:11:HC3HCDRXX:1:2106:11098:18897
CATTCTCC
+
FFFFFFFF
@A00769:11:HC3HCDRXX:1:2106:19253:18928
CATTCTCC
+
FFFFFFFF
@A00769:11:HC3HCDRXX:1:2106:23719:18928
CATTCTCC
+
FFFFFFFF
@A00769:11:HC3HCDRXX:1:2106:19587:19069
CATTCTCC
+
FFFFFFFF
@A00769:11:HC3HCDRXX:1:2106:7925:19319
CATTCTCC
+
FFFFFFFF
@A00769:11:HC3HCDRXX:1:2106:25174:19351
CATTCTCC
+
FFFFFFFF
@A00769:11:HC3HCDRXX:1:2106:8024:19366
CATTCTCC
+
FFFFFFFF
@A00769:11:HC3HCDRXX:1:2106:19452:19398
CATTCTCC
+
FFFFFFFF
@A00769:11:HC3HCDRXX:1:2106:8070:19476
CATTCTCC
+
FFFFFFFF
@A00769:11:HC3HCDRXX:1:2106:22779:19492
CATTCTCC
+
FFFFFFFF
@A00769:11:HC3HCDRXX:1:2106:7997:19507
CATTCTCC
+
FFFFFFFF
@A00769:11:HC3HCDRXX:1:2106:17164:19570
CATTCTCC
+
FFFFFFFF
@A00769:11:HC3HCDRXX:1:2106:32615:19586
CATTCTCC
+
FFFFFFFF
@A00769:11:HC3HCDRXX:1:2106:26440:19601
CATTCTCC
+
FFFFFFFF
@A00769:11:HC3HCDRXX:1:2106:4047:19774
CATTCTCC
+
FFFFFFFF
@A00769:11:HC3HCDRXX:1:2106:24623:19805
CATTCTCC
+
FFFFFFFF
@A00769:11:HC3HCDRXX:1:2106:31042:19805
CATTCTCC
+
FFF::FFF
@A00769:11:HC3HCDRXX:1:2106:4499:19930
CATTCTCC
+
FFFFFFFF
@A00769:11:HC3HCDRXX:1:2106:14199:20134
CATTCTCC
+
FFFFFFFF
@A00769:11:HC3HCDRXX:1:2106:31376:20134
CATTCTCC
+
FFFFFFFF
@A00769:11:HC3HCDRXX:1:2106:5150:20149
CATTCTCC
+
FFFFFFFF
@A00769:11:HC3HCDRXX:1:2106:13160:20181
CATTCTCC
+
FFFFFFFF
@A00769:11:HC3HCDRXX:1:2106:4942:20196
CATTCTCC
+
FF,:FFFF
@A00769:11:HC3HCDRXX:1:2106:14036:20353
CATTCTCC
+
FFFFFFFF
@A00769:11:HC3HCDRXX:1:2106:31204:20369
CATTCTCC
+
FFFFFFFF
@A00769:11:HC3HCDRXX:1:2106:26702:20494
CATTCTCC
+
FFFFFFFF
@A00769:11:HC3HCDRXX:1:2106:31756:20572
CATTCTCC
+
FFFFFFFF
@A00769:11:HC3HCDRXX:1:2106:14751:20588
CATTCTCC
+
FFFFFFFF
@A00769:11:HC3HCDRXX:1:2106:6045:20603
CATTCTCC
+
FFFFFFFF
@A00769:11:HC3HCDRXX:1:2106:15266:20603
CATTCTCC
+
,FFFFFFF
@A00769:11:HC3HCDRXX:1:2106:16830:20650
CATTCTCC
+
FFFFFFFF
@A00769:11:HC3HCDRXX:1:2106:26919:20682
CATTCTCC
+
FFFFFFFF
@A00769:11:HC3HCDRXX:1:2106:11939:20697
CATTCTCC
+
FFFFFFFF
@A00769:11:HC3HCDRXX:1:2106:17842:20713
CATTCTCC
+
FFFFFFFF
@A00769:11:HC3HCDRXX:1:2106:17390:21026
CATTCTCC
+
FFFFFFFF
@A00769:11:HC3HCDRXX:1:2106:19750:21073
CATTCTCC
+
FFFFFFFF
@A00769:11:HC3HCDRXX:1:2106:2781:21089
CATTCTCC
+
FFFFFFF:
@A00769:11:HC3HCDRXX:1:2106:25816:21089
CATTCTCC
+
FFFFFFFF
@A00769:11:HC3HCDRXX:1:2106:7238:21104
CATTCTCC
+
FF:F:FF:
@A00769:11:HC3HCDRXX:1:2106:24975:21104
CATTCTCC
+
FFFFFFFF
@A00769:11:HC3HCDRXX:1:2106:22914:21136
CATTCTCC
+
FFFFFFFF
@A00769:11:HC3HCDRXX:1:2106:2971:21198
CATTCTCC
+
FFFFFFFF
@A00769:11:HC3HCDRXX:1:2106:11686:21449
CATTCTCC
+
FFF:FFFF
@A00769:11:HC3HCDRXX:1:2106:21124:21449
CATTCTCC
+
FFFFFFFF
@A00769:11:HC3HCDRXX:1:2106:3450:21465
CATTCTCC
+
FFFFFFFF
@A00769:11:HC3HCDRXX:1:2106:32371:21480
CATTCTCC
+
FFFFFFFF
@A00769:11:HC3HCDRXX:1:2106:27407:21496
CATTCTCC
+
FFFFFFFF
@A00769:11:HC3HCDRXX:1:2106:3161:21559
CATTCTCC
+
FF:F,FFF
@A00769:11:HC3HCDRXX:1:2106:12744:21590
CATTCTCC
+
FFFFFFFF
@A00769:11:HC3HCDRXX:1:2106:4246:21652
CATTCTCC
+
FFFFFFFF
@A00769:11:HC3HCDRXX:1:2106:26901:21652
CATTCTCC
+
FFFFFFFF
@A00769:11:HC3HCDRXX:1:2106:9552:21668
CATTCTCC
+
FFFFFFFF
@A00769:11:HC3HCDRXX:1:2106:2139:21762
CATTCTCC
+
FFFFFFFF
@A00769:11:HC3HCDRXX:1:2106:26368:21856
CATTCTCC
+
FFFFFFFF
@A00769:11:HC3HCDRXX:1:2106:28565:21903
CATTCTCC
+
FF:FFFFF
@A00769:11:HC3HCDRXX:1:2106:11993:21919
CATTCTCC
+
FFFFFFFF
@A00769:11:HC3HCDRXX:1:2106:4481:21966
CATTCTCC
+
FFFFFFFF
@A00769:11:HC3HCDRXX:1:2106:1289:22075
CATTCTCC
+
FFFFFFFF
@A00769:11:HC3HCDRXX:1:2106:11270:22075
CATTCTCC
+
F:FFFFFF
@A00769:11:HC3HCDRXX:1:2106:24939:22106
CATTCTCC
+
FFFFFFFF
@A00769:11:HC3HCDRXX:1:2106:4336:22122
CATTCTCC
+
FFFFFFFF
@A00769:11:HC3HCDRXX:1:2106:11180:22138
CATTCTCC
+
FFFFFFFF
@A00769:11:HC3HCDRXX:1:2106:14913:22153
CATTCTCC
+
FFFFFFFF
@A00769:11:HC3HCDRXX:1:2106:2175:22388
CATTCTCC
+
FFFFFFFF
@A00769:11:HC3HCDRXX:1:2106:8603:22529
CATTCTCC
+
FFFFFFFF
@A00769:11:HC3HCDRXX:1:2106:17888:22545
CATTCTCC
+
FFFFFFFF
@A00769:11:HC3HCDRXX:1:2106:11722:22608
CATTCTCC
+
FFFFFFFF
@A00769:11:HC3HCDRXX:1:2106:26765:22670
CATTCTCC
+
FFFF:FFF
@A00769:11:HC3HCDRXX:1:2106:17327:22701
CATTCTCC
+
FFFFFFFF
@A00769:11:HC3HCDRXX:1:2106:19316:22733
CATTCTCC
+
FFFFFFFF
@A00769:11:HC3HCDRXX:1:2106:6470:22842
CATTCTCC
+
FFFFFFFF
@A00769:11:HC3HCDRXX:1:2106:21531:22905
CATTCTCC
+
FFFFFFFF
@A00769:11:HC3HCDRXX:1:2106:29441:22952
CATTCTCC
+
FFFFFFFF
@A00769:11:HC3HCDRXX:1:2106:4191:22968
CATTCTCC
+
FFFFFFFF
@A00769:11:HC3HCDRXX:1:2106:29595:23030
CATTCTCC
+
FFFFFFFF
@A00769:11:HC3HCDRXX:1:2106:6894:23046
CATTCTCC
+
FFFFFFFF
@A00769:11:HC3HCDRXX:1:2106:23665:23062
CATTCTCC
+
FFF:FFF:
@A00769:11:HC3HCDRXX:1:2106:14000:23077
CATTCTCC
+
FFFFFFFF
@A00769:11:HC3HCDRXX:1:2106:20148:23390
CATTCTCC
+
FFFFFFFF
@A00769:11:HC3HCDRXX:1:2106:21359:23390
CATTCTCC
+
FFFFFFFF
@A00769:11:HC3HCDRXX:1:2106:9851:23594
CATTCTCC
+
FFFFFFFF
@A00769:11:HC3HCDRXX:1:2106:30210:23625
CATTCTCC
+
FF,FFFFF
@A00769:11:HC3HCDRXX:1:2106:30427:23719
CATTCTCC
+
FFFFFFFF
@A00769:11:HC3HCDRXX:1:2106:22616:23876
CATTCTCC
+
FFFFFFFF
@A00769:11:HC3HCDRXX:1:2106:25473:23876
CATTCTCC
+
FFFFFFFF
@A00769:11:HC3HCDRXX:1:2106:5565:23907
CATTCTCC
+
FFFFFFFF
@A00769:11:HC3HCDRXX:1:2106:16432:24001
CATTCTCC
+
FFFFFFFF
@A00769:11:HC3HCDRXX:1:2106:8974:24017
CATTCTCC
+
FFFFFFFF
@A00769:11:HC3HCDRXX:1:2106:9236:24032
CATTCTCC
+
FFFFFFFF
@A00769:11:HC3HCDRXX:1:2106:18439:24032
CATTCTCC
+
FFFFFFFF
@A00769:11:HC3HCDRXX:1:2106:31096:24032
CATTCTCC
+
FFFFFFFF
@A00769:11:HC3HCDRXX:1:2106:31584:24095
CATTCTCC
+
,F,,,:F:
@A00769:11:HC3HCDRXX:1:2106:5719:24205
CATTCTCC
+
FFFFFFFF
@A00769:11:HC3HCDRXX:1:2106:27615:24205
CATTCTCC
+
FFFFFFFF
@A00769:11:HC3HCDRXX:1:2106:18783:24408
CATTCTCC
+
FFFFFFFF
@A00769:11:HC3HCDRXX:1:2106:32325:24439
CATTCTCC
+
FFFFFFFF
@A00769:11:HC3HCDRXX:1:2106:12997:24502
CATTCTCC
+
FFFFFFFF
@A00769:11:HC3HCDRXX:1:2106:18909:24502
CATTCTCC
+
FFFFFFFF
@A00769:11:HC3HCDRXX:1:2106:29785:24643
CATTCTCC
+
FFFFFFFF
@A00769:11:HC3HCDRXX:1:2106:29026:24674
CATTCTCC
+
FFFFFFFF
@A00769:11:HC3HCDRXX:1:2106:12870:24690
CATTCTCC
+
FFFFFFFF
@A00769:11:HC3HCDRXX:1:2106:25165:24784
CATTCTCC
+
FFFFFFFF
@A00769:11:HC3HCDRXX:1:2106:15393:24799
CATTCTCC
+
FFFFFFFF
@A00769:11:HC3HCDRXX:1:2106:7003:24831
CATTCTCC
+
FFFFFFFF
@A00769:11:HC3HCDRXX:1:2106:15772:24925
CATTCTCC
+
FFFFFFFF
@A00769:11:HC3HCDRXX:1:2106:18991:24987
CATTCTCC
+
FFF,FFFF
@A00769:11:HC3HCDRXX:1:2106:22354:24987
CATTCTCC
+
FFFFFFFF
@A00769:11:HC3HCDRXX:1:2106:12726:25034
CATTCTCC
+
FFFFFFFF
@A00769:11:HC3HCDRXX:1:2106:24361:25050
CATTCTCC
+
FFFFFFFF
@A00769:11:HC3HCDRXX:1:2106:26946:25050
CATTCTCC
+
FFFFFFFF
@A00769:11:HC3HCDRXX:1:2106:30689:25050
CATTCTCC
+
FFFFFFFF
@A00769:11:HC3HCDRXX:1:2106:10936:25066
CATTCTCC
+
FFFFFFFF
@A00769:11:HC3HCDRXX:1:2106:2636:25128
CATTCTCC
+
FFFFFFFF
@A00769:11:HC3HCDRXX:1:2106:24840:25254
CATTCTCC
+
FFFFFFFF
@A00769:11:HC3HCDRXX:1:2106:6424:25300
CATTCTCC
+
FFFFFFFF
@A00769:11:HC3HCDRXX:1:2106:30689:25300
CATTCTCC
+
FFFFFFF:
@A00769:11:HC3HCDRXX:1:2106:31702:25300
CATTCTCC
+
FFFFFFFF
@A00769:11:HC3HCDRXX:1:2106:2926:25316
CATTCTCC
+
FFFFFFFF
@A00769:11:HC3HCDRXX:1:2106:17526:25457
CATTCTCC
+
FFFFFFFF
@A00769:11:HC3HCDRXX:1:2106:10131:25520
CATTCTCC
+
FFFFFFFF
@A00769:11:HC3HCDRXX:1:2106:19325:25629
CATTCTCC
+
FFF,FFFF
@A00769:11:HC3HCDRXX:1:2106:30680:25692
CATTCTCC
+
FFFFFFFF
@A00769:11:HC3HCDRXX:1:2106:31078:25723
CATTCTCC
+
FFFFFFFF
@A00769:11:HC3HCDRXX:1:2106:22417:25974
CATTCTCC
+
FFFFFFFF
@A00769:11:HC3HCDRXX:1:2106:9037:26068
CATTCTCC
+
FFFFFFFF
@A00769:11:HC3HCDRXX:1:2106:1696:26130
CATTCTCC
+
FFFFFFFF
@A00769:11:HC3HCDRXX:1:2106:21341:26177
CATTCTCC
+
FFFFFFFF
@A00769:11:HC3HCDRXX:1:2106:18521:26209
CATTCTCC
+
FFFFFFFF
@A00769:11:HC3HCDRXX:1:2106:31458:26224
CATTCTCC
+
FFFFFFFF
@A00769:11:HC3HCDRXX:1:2106:3875:26271
CATTCTCC
+
FFFFFFFF
@A00769:11:HC3HCDRXX:1:2106:14597:26303
CATTCTCC
+
FFFFFFFF
@A00769:11:HC3HCDRXX:1:2106:3640:26365
CATTCTCC
+
FFFFFFFF
@A00769:11:HC3HCDRXX:1:2106:24560:26365
CATTCTCC
+
FFFFFFFF
@A00769:11:HC3HCDRXX:1:2106:4453:26490
CATTCTCC
+
FFFFFFFF
@A00769:11:HC3HCDRXX:1:2106:15112:26506
CATTCTCC
+
FFFFFFFF
@A00769:11:HC3HCDRXX:1:2106:24044:26631
CATTCTCC
+
FFFFFFFF
@A00769:11:HC3HCDRXX:1:2106:28709:26694
CATTCTCC
+
FFFFFFFF
@A00769:11:HC3HCDRXX:1:2106:21640:26725
CATTCTCC
+
FFFFFFFF
@A00769:11:HC3HCDRXX:1:2106:9616:26757
CATTCTCC
+
FFFFFFFF
@A00769:11:HC3HCDRXX:1:2106:6171:26772
CATTCTCC
+
FFFFFFFF
@A00769:11:HC3HCDRXX:1:2106:20229:26788
CATTCTCC
+
FFFFFFFF
@A00769:11:HC3HCDRXX:1:2106:14181:26804
CATTCTCC
+
FFFFFFFF
@A00769:11:HC3HCDRXX:1:2106:31593:26804
CATTCTCC
+
FFFFFFFF
@A00769:11:HC3HCDRXX:1:2106:19614:26819
CATTCTCC
+
FFFFFFFF
@A00769:11:HC3HCDRXX:1:2106:4173:26882
CATTCTCC
+
FFFFFFFF
@A00769:11:HC3HCDRXX:1:2106:4978:27085
CATTCTCC
+
FFFFFFFF
@A00769:11:HC3HCDRXX:1:2106:18846:27179
CATTCTCC
+
FFFFFFFF
@A00769:11:HC3HCDRXX:1:2106:25174:27242
CATTCTCC
+
FFFFFFFF
@A00769:11:HC3HCDRXX:1:2106:19361:27289
CATTCTCC
+
FFFFFFFF
@A00769:11:HC3HCDRXX:1:2106:24334:27289
CATTCTCC
+
FFF:FFFF
@A00769:11:HC3HCDRXX:1:2106:13874:27367
CATTCTCC
+
FFFFFFFF
@A00769:11:HC3HCDRXX:1:2106:19497:27398
CATTCTCC
+
FFFFFFFF
@A00769:11:HC3HCDRXX:1:2106:32407:27430
CATTCTCC
+
FFFFFFFF
@A00769:11:HC3HCDRXX:1:2106:17137:27445
CATTCTCC
+
FFFFFFFF
@A00769:11:HC3HCDRXX:1:2106:24469:27524
CATTCTCC
+
FFF,FF:F
@A00769:11:HC3HCDRXX:1:2106:14027:27602
CATTCTCC
+
FFFFFFFF
@A00769:11:HC3HCDRXX:1:2106:2600:27665
CATTCTCC
+
FFFFFFFF
@A00769:11:HC3HCDRXX:1:2106:6506:27665
CATTCTCC
+
FFFFFFFF
@A00769:11:HC3HCDRXX:1:2106:24912:27727
CATTCTCC
+
FFFFFFFF
@A00769:11:HC3HCDRXX:1:2106:10827:27790
CATTCTCC
+
FFFFFFFF
@A00769:11:HC3HCDRXX:1:2106:24939:27806
CATTCTCC
+
FFFFFFFF
@A00769:11:HC3HCDRXX:1:2106:1660:27853
CATTCTCC
+
FFFFFFFF
@A00769:11:HC3HCDRXX:1:2106:5312:27978
CATTCTCC
+
FFFFFFFF
@A00769:11:HC3HCDRXX:1:2106:14751:27978
CATTCTCC
+
FFFFFFFF
@A00769:11:HC3HCDRXX:1:2106:21983:27978
CATTCTCC
+
FFFFFFFF
@A00769:11:HC3HCDRXX:1:2106:5990:27993
CATTCTCC
+
FFFFFFFF
@A00769:11:HC3HCDRXX:1:2106:32859:28025
CATTCTCC
+
FFFF:FFF
@A00769:11:HC3HCDRXX:1:2106:9317:28056
CATTCTCC
+
FFFFFFFF
@A00769:11:HC3HCDRXX:1:2106:14724:28056
CATTCTCC
+
FFFFFFFF
@A00769:11:HC3HCDRXX:1:2106:16532:28056
CATTCTCC
+
FFFFFFFF
@A00769:11:HC3HCDRXX:1:2106:5258:28072
CATTCTCC
+
FFFFFFFF
@A00769:11:HC3HCDRXX:1:2106:28700:28087
CATTCTCC
+
FF,FFFFF
@A00769:11:HC3HCDRXX:1:2106:27823:28134
CATTCTCC
+
FFFFFFFF
@A00769:11:HC3HCDRXX:1:2106:30337:28134
CATTCTCC
+
FFFFFFFF
@A00769:11:HC3HCDRXX:1:2106:10113:28181
CATTCTCC
+
:FFFFFFF
@A00769:11:HC3HCDRXX:1:2106:21829:28213
CATTCTCC
+
FFFFFFFF
@A00769:11:HC3HCDRXX:1:2106:19370:28275
CATTCTCC
+
FFFFFFFF
@A00769:11:HC3HCDRXX:1:2106:23773:28291
CATTCTCC
+
FFFFFFFF
@A00769:11:HC3HCDRXX:1:2106:32081:28338
CATTCTCC
+
FFF:FFFF
@A00769:11:HC3HCDRXX:1:2106:25346:28416
CATTCTCC
+
FFF,::F:
@A00769:11:HC3HCDRXX:1:2106:5168:28447
CATTCTCC
+
FFFFFFFF
@A00769:11:HC3HCDRXX:1:2106:9815:28447
CATTCTCC
+
FFFFFFFF
@A00769:11:HC3HCDRXX:1:2106:25889:28510
CATTCTCC
+
FFFFFFFF
@A00769:11:HC3HCDRXX:1:2106:28546:28635
CATTCTCC
+
FFFFFFFF
@A00769:11:HC3HCDRXX:1:2106:8757:28651
CATTCTCC
+
FFFFFFFF
@A00769:11:HC3HCDRXX:1:2106:5692:28667
CATTCTCC
+
FFFFFFFF
@A00769:11:HC3HCDRXX:1:2106:27118:28761
CATTCTCC
+
FFFFFFFF
@A00769:11:HC3HCDRXX:1:2106:25192:28808
CATTCTCC
+
FFFFFFFF
@A00769:11:HC3HCDRXX:1:2106:27534:28823
CATTCTCC
+
FFFFFFFF
@A00769:11:HC3HCDRXX:1:2106:23321:29074
CATTCTCC
+
FFFFFFFF
@A00769:11:HC3HCDRXX:1:2106:27706:29121
CATTCTCC
+
FFFFFFFF
@A00769:11:HC3HCDRXX:1:2106:2844:29215
CATTCTCC
+
FFFFFFFF
@A00769:11:HC3HCDRXX:1:2106:11397:29215
CATTCTCC
+
:FFF,FFF
@A00769:11:HC3HCDRXX:1:2106:11939:29246
CATTCTCC
+
FFFFFFFF
@A00769:11:HC3HCDRXX:1:2106:30147:29246
CATTCTCC
+
FFFFFFFF
@A00769:11:HC3HCDRXX:1:2106:12644:29309
CATTCTCC
+
FFFFFFFF
@A00769:11:HC3HCDRXX:1:2106:23719:29324
CATTCTCC
+
FFFFFFFF
@A00769:11:HC3HCDRXX:1:2106:7817:29340
CATTCTCC
+
FFFFFFFF
@A00769:11:HC3HCDRXX:1:2106:9887:29356
CATTCTCC
+
:FFF:FFF
@A00769:11:HC3HCDRXX:1:2106:7563:29371
CATTCTCC
+
FFFFFFFF
@A00769:11:HC3HCDRXX:1:2106:20654:29371
CATTCTCC
+
FF:,FFF,
@A00769:11:HC3HCDRXX:1:2106:17906:29403
CATTCTCC
+
FFFFFFFF
@A00769:11:HC3HCDRXX:1:2106:25861:29434
CATTCTCC
+
FFFFFFFF
@A00769:11:HC3HCDRXX:1:2106:12933:29465
CATTCTCC
+
FFFFFFFF
@A00769:11:HC3HCDRXX:1:2106:25527:29512
CATTCTCC
+
FFFFFFFF
@A00769:11:HC3HCDRXX:1:2106:25229:29590
CATTCTCC
+
FFFFFFFF
@A00769:11:HC3HCDRXX:1:2106:28881:29622
CATTCTCC
+
FFFFFFFF
@A00769:11:HC3HCDRXX:1:2106:30834:29684
CATTCTCC
+
FFFFFFFF
@A00769:11:HC3HCDRXX:1:2106:17011:29700
CATTCTCC
+
FFFFFFFF
@A00769:11:HC3HCDRXX:1:2106:25608:29810
CATTCTCC
+
FFFFFFFF
@A00769:11:HC3HCDRXX:1:2106:19036:29825
CATTCTCC
+
FFFFFFFF
@A00769:11:HC3HCDRXX:1:2106:19180:29857
CATTCTCC
+
FFFFFFFF
@A00769:11:HC3HCDRXX:1:2106:14479:29919
CATTCTCC
+
FFFFFFFF
@A00769:11:HC3HCDRXX:1:2106:15564:30013
CATTCTCC
+
FFF,:F,F
@A00769:11:HC3HCDRXX:1:2106:11116:30044
CATTCTCC
+
FFFFFFFF
@A00769:11:HC3HCDRXX:1:2106:27534:30076
CATTCTCC
+
FFFFFFFF
@A00769:11:HC3HCDRXX:1:2106:8775:30091
CATTCTCC
+
FFFFFFFF
@A00769:11:HC3HCDRXX:1:2106:13476:30154
CATTCTCC
+
FFFFFFFF
@A00769:11:HC3HCDRXX:1:2106:12373:30248
CATTCTCC
+
FFFFFFFF
@A00769:11:HC3HCDRXX:1:2106:10203:30279
CATTCTCC
+
FFFFFFFF
@A00769:11:HC3HCDRXX:1:2106:1226:30326
CATTCTCC
+
FFFFFFF:
@A00769:11:HC3HCDRXX:1:2106:4571:30326
CATTCTCC
+
FFFFFFFF
@A00769:11:HC3HCDRXX:1:2106:19922:30326
CATTCTCC
+
FFFFFFFF
@A00769:11:HC3HCDRXX:1:2106:18548:30358
CATTCTCC
+
FFFF,FFF
@A00769:11:HC3HCDRXX:1:2106:16785:30405
CATTCTCC
+
FFFFFFFF
@A00769:11:HC3HCDRXX:1:2106:28583:30483
CATTCTCC
+
FFFFFFFF
@A00769:11:HC3HCDRXX:1:2106:16233:30545
CATTCTCC
+
FFFFFFFF
@A00769:11:HC3HCDRXX:1:2106:17635:30686
CATTCTCC
+
FFFFF:F:
@A00769:11:HC3HCDRXX:1:2106:3233:30733
CATTCTCC
+
FFFFFF:F
@A00769:11:HC3HCDRXX:1:2106:10393:30796
CATTCTCC
+
FFFFFFFF
@A00769:11:HC3HCDRXX:1:2106:23972:30859
CATTCTCC
+
FFFFFFFF
@A00769:11:HC3HCDRXX:1:2106:19289:31015
CATTCTCC
+
FFFFFFFF
@A00769:11:HC3HCDRXX:1:2106:17924:31219
CATTCTCC
+
,F,F,:,F
@A00769:11:HC3HCDRXX:1:2106:15835:31297
CATTCTCC
+
:FFFFFFF
@A00769:11:HC3HCDRXX:1:2106:12671:31328
CATTCTCC
+
F:FFFFFF
@A00769:11:HC3HCDRXX:1:2106:9299:31344
CATTCTCC
+
FFFFFF:F
@A00769:11:HC3HCDRXX:1:2106:4490:31407
CATTCTCC
+
FFFFFFFF
@A00769:11:HC3HCDRXX:1:2106:4218:31563
CATTCTCC
+
FFFFFFFF
@A00769:11:HC3HCDRXX:1:2106:4444:31579
CATTCTCC
+
FFF:FFFF
@A00769:11:HC3HCDRXX:1:2106:7735:31579
CATTCTCC
+
FFFFFFFF
@A00769:11:HC3HCDRXX:1:2106:10348:31657
CATTCTCC
+
FFF,FFFF
@A00769:11:HC3HCDRXX:1:2106:3794:31673
CATTCTCC
+
FFFFFFFF
@A00769:11:HC3HCDRXX:1:2106:23222:31688
CATTCTCC
+
FFFFF:FF
@A00769:11:HC3HCDRXX:1:2106:13738:31704
CATTCTCC
+
FFFFFFFF
@A00769:11:HC3HCDRXX:1:2106:4481:31767
CATTCTCC
+
FFFFFFFF
@A00769:11:HC3HCDRXX:1:2106:15962:31829
CATTCTCC
+
FFFFFFFF
@A00769:11:HC3HCDRXX:1:2106:17879:31829
CATTCTCC
+
FF:FFFF:
@A00769:11:HC3HCDRXX:1:2106:18511:31861
CATTCTCC
+
FFFFFFFF
@A00769:11:HC3HCDRXX:1:2106:10484:31955
CATTCTCC
+
FFFFFFFF
@A00769:11:HC3HCDRXX:1:2106:16993:31955
CATTCTCC
+
FFFFFFFF
@A00769:11:HC3HCDRXX:1:2106:26069:31986
CATTCTCC
+
FFFFFFFF
@A00769:11:HC3HCDRXX:1:2106:28709:32017
CATTCTCC
+
FFFFFFFF
@A00769:11:HC3HCDRXX:1:2106:5204:32049
CATTCTCC
+
FFFFFFFF
@A00769:11:HC3HCDRXX:1:2106:30581:32158
CATTCTCC
+
FFFFFFFF
@A00769:11:HC3HCDRXX:1:2106:15438:32174
CATTCTCC
+
FFFFFFFF
@A00769:11:HC3HCDRXX:1:2106:5810:32690
CATTCTCC
+
FFFFFFFF
@A00769:11:HC3HCDRXX:1:2106:14036:32847
CATTCTCC
+
FFFFFFFF
@A00769:11:HC3HCDRXX:1:2106:7681:32957
CATTCTCC
+
FFFFFFFF
@A00769:11:HC3HCDRXX:1:2106:24044:32957
CATTCTCC
+
FFFFFFFF
@A00769:11:HC3HCDRXX:1:2106:6840:32972
CATTCTCC
+
FFFFFFFF
@A00769:11:HC3HCDRXX:1:2106:12617:32988
CATTCTCC
+
F::F:FF,
@A00769:11:HC3HCDRXX:1:2106:27326:33004
CATTCTCC
+
,FFFFFFF
@A00769:11:HC3HCDRXX:1:2106:27525:33035
CATTCTCC
+
FFFFFFFF
@A00769:11:HC3HCDRXX:1:2106:7645:33113
CATTCTCC
+
FFFFFFFF
@A00769:11:HC3HCDRXX:1:2106:9833:33176
CATTCTCC
+
FFFFFFFF
@A00769:11:HC3HCDRXX:1:2106:31982:33301
CATTCTCC
+
FFFFFFFF
@A00769:11:HC3HCDRXX:1:2106:13422:33317
CATTCTCC
+
FFFFFFFF
@A00769:11:HC3HCDRXX:1:2106:26666:33332
CATTCTCC
+
FFFFFFFF
@A00769:11:HC3HCDRXX:1:2106:16134:33411
CATTCTCC
+
FFFFFFFF
@A00769:11:HC3HCDRXX:1:2106:7428:33426
CATTCTCC
+
FFFFFFFF
@A00769:11:HC3HCDRXX:1:2106:19479:33442
CATTCTCC
+
FFFFFFFF
@A00769:11:HC3HCDRXX:1:2106:27868:33442
CATTCTCC
+
FF:F:,FF
@A00769:11:HC3HCDRXX:1:2106:28483:33473
CATTCTCC
+
FF,FFFFF
@A00769:11:HC3HCDRXX:1:2106:30219:33505
CATTCTCC
+
FFFFFFFF
@A00769:11:HC3HCDRXX:1:2106:11677:33614
CATTCTCC
+
FFFFFFFF
@A00769:11:HC3HCDRXX:1:2106:32036:33614
CATTCTCC
+
FFFFFFFF
@A00769:11:HC3HCDRXX:1:2106:9507:33646
CATTCTCC
+
FFFFFFFF
@A00769:11:HC3HCDRXX:1:2106:18159:33692
CATTCTCC
+
FFFFFFFF
@A00769:11:HC3HCDRXX:1:2106:28628:33786
CATTCTCC
+
FFFFFFFF
@A00769:11:HC3HCDRXX:1:2106:20356:33802
CATTCTCC
+
FFFFFFFF
@A00769:11:HC3HCDRXX:1:2106:18792:34068
CATTCTCC
+
FFFFFFFF
@A00769:11:HC3HCDRXX:1:2106:5782:34115
CATTCTCC
+
FFFFFFFF
@A00769:11:HC3HCDRXX:1:2106:7446:34115
CATTCTCC
+
FFFFFFFF
@A00769:11:HC3HCDRXX:1:2106:17246:34240
CATTCTCC
+
FFFFFFFF
@A00769:11:HC3HCDRXX:1:2106:1922:34287
CATTCTCC
+
FFFFFFFF
@A00769:11:HC3HCDRXX:1:2106:19560:34303
CATTCTCC
+
FFFFFFFF
@A00769:11:HC3HCDRXX:1:2106:25590:34444
CATTCTCC
+
FFFFFFFF
@A00769:11:HC3HCDRXX:1:2106:2067:34475
CATTCTCC
+
FFFFFFFF
@A00769:11:HC3HCDRXX:1:2106:4128:34475
CATTCTCC
+
FFFF,FF:
@A00769:11:HC3HCDRXX:1:2106:16803:34507
CATTCTCC
+
FFFFFFFF
@A00769:11:HC3HCDRXX:1:2106:19633:34554
CATTCTCC
+
FFFFFFFF
@A00769:11:HC3HCDRXX:1:2106:5385:34585
CATTCTCC
+
,FFFFFFF
@A00769:11:HC3HCDRXX:1:2106:6822:34601
CATTCTCC
+
FFFFFFFF
@A00769:11:HC3HCDRXX:1:2106:30644:34648
CATTCTCC
+
FFFFFFFF
@A00769:11:HC3HCDRXX:1:2106:9426:34695
CATTCTCC
+
FFFFFFFF
@A00769:11:HC3HCDRXX:1:2106:3586:34757
CATTCTCC
+
FFF:FFFF
@A00769:11:HC3HCDRXX:1:2106:13602:34820
CATTCTCC
+
FFFFFFFF
@A00769:11:HC3HCDRXX:1:2106:13756:34929
CATTCTCC
+
FFF,:FFF
@A00769:11:HC3HCDRXX:1:2106:5122:34945
CATTCTCC
+
FFFF:FFF
@A00769:11:HC3HCDRXX:1:2106:3459:34976
CATTCTCC
+
FFFFFFFF
@A00769:11:HC3HCDRXX:1:2106:17300:35086
CATTCTCC
+
FFFFFFFF
@A00769:11:HC3HCDRXX:1:2106:18412:35102
CATTCTCC
+
FFFFFFFF
@A00769:11:HC3HCDRXX:1:2106:8766:35149
CATTCTCC
+
FFFFFFFF
@A00769:11:HC3HCDRXX:1:2106:21386:35149
CATTCTCC
+
FFFFFFFF
@A00769:11:HC3HCDRXX:1:2106:17544:35164
CATTCTCC
+
FFFFFFFF
@A00769:11:HC3HCDRXX:1:2106:20419:35164
CATTCTCC
+
FFFFFFFF
@A00769:11:HC3HCDRXX:1:2106:22399:35211
CATTCTCC
+
FFFFFFFF
@A00769:11:HC3HCDRXX:1:2106:11125:35383
CATTCTCC
+
FFFFFFFF
@A00769:11:HC3HCDRXX:1:2106:30879:35430
CATTCTCC
+
FFFFFFFF
@A00769:11:HC3HCDRXX:1:2106:19253:35556
CATTCTCC
+
FFFFFFFF
@A00769:11:HC3HCDRXX:1:2106:16532:35665
CATTCTCC
+
FFFFFFFF
@A00769:11:HC3HCDRXX:1:2106:22923:35744
CATTCTCC
+
FFFFFF:F
@A00769:11:HC3HCDRXX:1:2106:5339:35759
CATTCTCC
+
FFFFFFFF
@A00769:11:HC3HCDRXX:1:2106:22950:35759
CATTCTCC
+
FFFFFFFF
@A00769:11:HC3HCDRXX:1:2106:21025:35837
CATTCTCC
+
FFFFFFFF
@A00769:11:HC3HCDRXX:1:2106:3097:35853
CATTCTCC
+
FFFFFFFF
@A00769:11:HC3HCDRXX:1:2106:13557:35963
CATTCTCC
+
FFFFFFFF
@A00769:11:HC3HCDRXX:1:2106:9824:36010
CATTCTCC
+
FFFFFFFF
@A00769:11:HC3HCDRXX:1:2106:25301:36041
CATTCTCC
+
FFFFFFFF
@A00769:11:HC3HCDRXX:1:2106:27344:36041
CATTCTCC
+
FFFFFFFF
@A00769:11:HC3HCDRXX:1:2106:4499:36057
CATTCTCC
+
FFFFFFFF
@A00769:11:HC3HCDRXX:1:2106:30535:36057
CATTCTCC
+
FFF,:FFF
@A00769:11:HC3HCDRXX:1:2106:7310:36104
CATTCTCC
+
FFFFFFFF
@A00769:11:HC3HCDRXX:1:2106:8739:36198
CATTCTCC
+
FFFFFFFF
@A00769:11:HC3HCDRXX:1:2106:27308:36198
CATTCTCC
+
FFFFFFFF
@A00769:11:HC3HCDRXX:1:2106:12382:36213
CATTCTCC
+
FFFFFFFF
@A00769:11:HC3HCDRXX:1:2106:15058:36245
CATTCTCC
+
FFFFFFFF
@A00769:11:HC3HCDRXX:1:2106:27471:36292
CATTCTCC
+
FFFFFFFF
@A00769:11:HC3HCDRXX:1:2106:14968:36338
CATTCTCC
+
FFFFFFFF
@A00769:11:HC3HCDRXX:1:2106:2537:36542
CATTCTCC
+
FFFFFFFF
@A00769:11:HC3HCDRXX:1:2106:9299:36542
CATTCTCC
+
FF:FF:FF
@A00769:11:HC3HCDRXX:1:2106:7102:36589
CATTCTCC
+
FFFFFFFF
@A00769:11:HC3HCDRXX:1:2106:30644:36589
CATTCTCC
+
FFFFFFFF
@A00769:11:HC3HCDRXX:1:2106:25482:36699
CATTCTCC
+
FFFFFFFF
@A00769:11:HC3HCDRXX:1:2106:6668:36871
CATTCTCC
+
FFFFFFFF
@A00769:11:HC3HCDRXX:1:2106:18918:36886
CATTCTCC
+
FFFFFFFF
@A00769:11:HC3HCDRXX:1:2106:10221:36918
CATTCTCC
+
FFFFFFFF
@A00769:11:HC3HCDRXX:1:2106:28275:36965
CATTCTCC
+
FFFFFFFF
@A00769:11:HC3HCDRXX:1:2106:14398:36980
CATTCTCC
+
FFFFFFFF
@A00769:11:HC3HCDRXX:1:2106:3884:36996
CATTCTCC
+
FFFFFFFF
@A00769:11:HC3HCDRXX:1:2106:11198:37043
CATTCTCC
+
FFFFFFFF
@A00769:11:HC3HCDRXX:1:2107:2220:1078
CATTCTCC
+
FFFFFFFF
@A00769:11:HC3HCDRXX:1:2107:13395:1172
CATTCTCC
+
FFFFFFFF
@A00769:11:HC3HCDRXX:1:2107:20103:1172
CATTCTCC
+
FFFFFF:F
@A00769:11:HC3HCDRXX:1:2107:31801:1172
CATTCTCC
+
FFFFFFFF
@A00769:11:HC3HCDRXX:1:2107:16604:1282
CATTCTCC
+
FFFFFFFF
@A00769:11:HC3HCDRXX:1:2107:21206:1329
CATTCTCC
+
FFFFFFFF
@A00769:11:HC3HCDRXX:1:2107:10926:1376
CATTCTCC
+
FFF,FF,F
@A00769:11:HC3HCDRXX:1:2107:31765:1517
CATTCTCC
+
FFFFFFFF
@A00769:11:HC3HCDRXX:1:2107:15320:1595
CATTCTCC
+
FFFFFFFF
@A00769:11:HC3HCDRXX:1:2107:16758:1736
CATTCTCC
+
FFFFFFFF
@A00769:11:HC3HCDRXX:1:2107:26304:1799
CATTCTCC
+
FFFFFFFF
@A00769:11:HC3HCDRXX:1:2107:17698:1830
CATTCTCC
+
FFFFFFFF
@A00769:11:HC3HCDRXX:1:2107:12943:1924
CATTCTCC
+
FFFFFFFF
@A00769:11:HC3HCDRXX:1:2107:7880:1986
CATTCTCC
+
FFFFFFFF
@A00769:11:HC3HCDRXX:1:2107:11605:1986
CATTCTCC
+
FFFFFFFF
@A00769:11:HC3HCDRXX:1:2107:16170:2065
CATTCTCC
+
FFFFFFFF
@A00769:11:HC3HCDRXX:1:2107:8377:2190
CATTCTCC
+
FFFF:F,F
@A00769:11:HC3HCDRXX:1:2107:11071:2190
CATTCTCC
+
FFFFFFFF
@A00769:11:HC3HCDRXX:1:2107:14127:2315
CATTCTCC
+
FFFFFFFF
@A00769:11:HC3HCDRXX:1:2107:15971:2315
CATTCTCC
+
FFFFFFFF
@A00769:11:HC3HCDRXX:1:2107:11017:2347
CATTCTCC
+
FFFFFFFF
@A00769:11:HC3HCDRXX:1:2107:17779:2347
CATTCTCC
+
FFFFFFFF
@A00769:11:HC3HCDRXX:1:2107:6967:2440
CATTCTCC
+
FFFFFFFF
@A00769:11:HC3HCDRXX:1:2107:4246:2487
CATTCTCC
+
FF:,FFFF
@A00769:11:HC3HCDRXX:1:2107:31693:2550
CATTCTCC
+
FFFFFFFF
@A00769:11:HC3HCDRXX:1:2107:10890:2566
CATTCTCC
+
FFFFFFFF
@A00769:11:HC3HCDRXX:1:2107:9498:2628
CATTCTCC
+
FFFFFFFF
@A00769:11:HC3HCDRXX:1:2107:18376:2722
CATTCTCC
+
FFFFFFFF
@A00769:11:HC3HCDRXX:1:2107:23213:2863
CATTCTCC
+
FFFFFFFF
@A00769:11:HC3HCDRXX:1:2107:11831:2942
CATTCTCC
+
FFFFFFFF
@A00769:11:HC3HCDRXX:1:2107:26033:2988
CATTCTCC
+
FFFFFFFF
@A00769:11:HC3HCDRXX:1:2107:29261:3098
CATTCTCC
+
FFFFFFFF
@A00769:11:HC3HCDRXX:1:2107:22978:3114
CATTCTCC
+
FFFFFFFF
@A00769:11:HC3HCDRXX:1:2107:27290:3223
CATTCTCC
+
FFFFFFFF
@A00769:11:HC3HCDRXX:1:2107:19280:3255
CATTCTCC
+
FFFFFFFF
@A00769:11:HC3HCDRXX:1:2107:7193:3270
CATTCTCC
+
FFFFFFFF
@A00769:11:HC3HCDRXX:1:2107:1624:3302
CATTCTCC
+
FFFFFFFF
@A00769:11:HC3HCDRXX:1:2107:3441:3317
CATTCTCC
+
FFFFFFFF
@A00769:11:HC3HCDRXX:1:2107:10990:3333
CATTCTCC
+
FFFFFFFF
@A00769:11:HC3HCDRXX:1:2107:17463:3364
CATTCTCC
+
FFFFFFFF
@A00769:11:HC3HCDRXX:1:2107:18466:3380
CATTCTCC
+
FFFFFFFF
@A00769:11:HC3HCDRXX:1:2107:6451:3396
CATTCTCC
+
FFFFFFFF
@A00769:11:HC3HCDRXX:1:2107:27968:3396
CATTCTCC
+
FFFFFFFF
@A00769:11:HC3HCDRXX:1:2107:6334:3411
CATTCTCC
+
FFFFFFFF
@A00769:11:HC3HCDRXX:1:2107:6334:3474
CATTCTCC
+
FFFFFFFF
@A00769:11:HC3HCDRXX:1:2107:15962:3521
CATTCTCC
+
FFFFFFFF
@A00769:11:HC3HCDRXX:1:2107:26205:3537
CATTCTCC
+
FFFFFFFF
@A00769:11:HC3HCDRXX:1:2107:11270:3599
CATTCTCC
+
FFFFFFFF
@A00769:11:HC3HCDRXX:1:2107:27353:3677
CATTCTCC
+
FFFFFFFF
@A00769:11:HC3HCDRXX:1:2107:29749:3693
CATTCTCC
+
FFFFFFFF
@A00769:11:HC3HCDRXX:1:2107:28113:3771
CATTCTCC
+
FFFFFFFF
@A00769:11:HC3HCDRXX:1:2107:12328:3834
CATTCTCC
+
FFFFF,F,
@A00769:11:HC3HCDRXX:1:2107:13440:3944
CATTCTCC
+
FFFFFFFF
@A00769:11:HC3HCDRXX:1:2107:24306:3944
CATTCTCC
+
FFFFFFFF
@A00769:11:HC3HCDRXX:1:2107:8232:3975
CATTCTCC
+
FFFFFFFF
@A00769:11:HC3HCDRXX:1:2107:11975:4069
CATTCTCC
+
FFFFFFFF
@A00769:11:HC3HCDRXX:1:2107:32606:4069
CATTCTCC
+
FFFFFFFF
@A00769:11:HC3HCDRXX:1:2107:16423:4100
CATTCTCC
+
:F:F:FFF
@A00769:11:HC3HCDRXX:1:2107:23719:4178
CATTCTCC
+
FFFFFFFF
@A00769:11:HC3HCDRXX:1:2107:32289:4272
CATTCTCC
+
FFFFFFFF
@A00769:11:HC3HCDRXX:1:2107:28881:4382
CATTCTCC
+
FFFFFFFF
@A00769:11:HC3HCDRXX:1:2107:16161:4398
CATTCTCC
+
:FFFFFFF
@A00769:11:HC3HCDRXX:1:2107:8739:4445
CATTCTCC
+
FFFFFFFF
@A00769:11:HC3HCDRXX:1:2107:6099:4539
CATTCTCC
+
FFFFFFFF
@A00769:11:HC3HCDRXX:1:2107:18945:4554
CATTCTCC
+
FFFFFFFF
@A00769:11:HC3HCDRXX:1:2107:19144:4586
CATTCTCC
+
FFFFFFFF
@A00769:11:HC3HCDRXX:1:2107:28836:4586
CATTCTCC
+
FFFF:FF,
@A00769:11:HC3HCDRXX:1:2107:27010:4648
CATTCTCC
+
FF:,:FF:
@A00769:11:HC3HCDRXX:1:2107:1081:4711
CATTCTCC
+
FFFFFFFF
@A00769:11:HC3HCDRXX:1:2107:16559:4711
CATTCTCC
+
FFFFFFFF
@A00769:11:HC3HCDRXX:1:2107:14190:4805
CATTCTCC
+
FFFFFFFF
@A00769:11:HC3HCDRXX:1:2107:8919:4852
CATTCTCC
+
FFFFFFFF
@A00769:11:HC3HCDRXX:1:2107:24270:4883
CATTCTCC
+
FFFFFFFF
@A00769:11:HC3HCDRXX:1:2107:26268:4899
CATTCTCC
+
FFFF:,FF
@A00769:11:HC3HCDRXX:1:2107:30418:4914
CATTCTCC
+
FFFFFFFF
@A00769:11:HC3HCDRXX:1:2107:2645:4946
CATTCTCC
+
FFFFFFFF
@A00769:11:HC3HCDRXX:1:2107:21612:4946
CATTCTCC
+
:FF,FFFF
@A00769:11:HC3HCDRXX:1:2107:22987:5008
CATTCTCC
+
FFFFFFFF
@A00769:11:HC3HCDRXX:1:2107:20609:5181
CATTCTCC
+
FFFFFFFF
@A00769:11:HC3HCDRXX:1:2107:16712:5228
CATTCTCC
+
FFFFFFFF
@A00769:11:HC3HCDRXX:1:2107:28239:5274
CATTCTCC
+
FFFFFFFF
@A00769:11:HC3HCDRXX:1:2107:20509:5384
CATTCTCC
+
F:FFF,F,
@A00769:11:HC3HCDRXX:1:2107:9462:5447
CATTCTCC
+
FFFFFFF:
@A00769:11:HC3HCDRXX:1:2107:30879:5588
CATTCTCC
+
FFFFFFFF
@A00769:11:HC3HCDRXX:1:2107:2401:5682
CATTCTCC
+
FFFFFFFF
@A00769:11:HC3HCDRXX:1:2107:20528:5822
CATTCTCC
+
FFFFFFFF
@A00769:11:HC3HCDRXX:1:2107:24487:5854
CATTCTCC
+
FFFFFFFF
@A00769:11:HC3HCDRXX:1:2107:17797:5948
CATTCTCC
+
FFFFFFFF
@A00769:11:HC3HCDRXX:1:2107:10529:6010
CATTCTCC
+
FFFFFFFF
@A00769:11:HC3HCDRXX:1:2107:3314:6042
CATTCTCC
+
FFFFFFFF
@A00769:11:HC3HCDRXX:1:2107:14633:6073
CATTCTCC
+
FFFFFFFF
@A00769:11:HC3HCDRXX:1:2107:5855:6308
CATTCTCC
+
FFFFFFFF
@A00769:11:HC3HCDRXX:1:2107:5683:6511
CATTCTCC
+
FFFFFFFF
@A00769:11:HC3HCDRXX:1:2107:30599:6637
CATTCTCC
+
:FFFFFFF
@A00769:11:HC3HCDRXX:1:2107:9263:6731
CATTCTCC
+
FFFFFFFF
@A00769:11:HC3HCDRXX:1:2107:2275:6778
CATTCTCC
+
FFFFFFFF
@A00769:11:HC3HCDRXX:1:2107:10149:6856
CATTCTCC
+
FFFFFFFF
@A00769:11:HC3HCDRXX:1:2107:20410:6934
CATTCTCC
+
FFFF:FFF
@A00769:11:HC3HCDRXX:1:2107:24198:7075
CATTCTCC
+
FFFFFFFF
@A00769:11:HC3HCDRXX:1:2107:16622:7106
CATTCTCC
+
FFFFFFFF
@A00769:11:HC3HCDRXX:1:2107:25310:7122
CATTCTCC
+
FFFFFFFF
@A00769:11:HC3HCDRXX:1:2107:24180:7169
CATTCTCC
+
FFFFFFFF
@A00769:11:HC3HCDRXX:1:2107:31123:7388
CATTCTCC
+
FFFFFFFF
@A00769:11:HC3HCDRXX:1:2107:10728:7451
CATTCTCC
+
FFFFFFF:
@A00769:11:HC3HCDRXX:1:2107:10945:7451
CATTCTCC
+
FFFFFFFF
@A00769:11:HC3HCDRXX:1:2107:28537:7451
CATTCTCC
+
FFFF,::F
@A00769:11:HC3HCDRXX:1:2107:7572:7498
CATTCTCC
+
FFFFFFFF
@A00769:11:HC3HCDRXX:1:2107:30346:7576
CATTCTCC
+
FFFFFFFF
@A00769:11:HC3HCDRXX:1:2107:22968:7607
CATTCTCC
+
FFFFFFFF
@A00769:11:HC3HCDRXX:1:2107:12057:7654
CATTCTCC
+
FFFFFFFF
@A00769:11:HC3HCDRXX:1:2107:20464:7748
CATTCTCC
+
FFFFFFFF
@A00769:11:HC3HCDRXX:1:2107:7057:7795
CATTCTCC
+
FFFFFFFF
@A00769:11:HC3HCDRXX:1:2107:8712:7842
CATTCTCC
+
FFFFFFFF
@A00769:11:HC3HCDRXX:1:2107:25898:7858
CATTCTCC
+
FFFFFFFF
@A00769:11:HC3HCDRXX:1:2107:22037:7874
CATTCTCC
+
FFFFFFFF
@A00769:11:HC3HCDRXX:1:2107:26765:7889
CATTCTCC
+
FFFFFFFF
@A00769:11:HC3HCDRXX:1:2107:14832:7952
CATTCTCC
+
FFF::FFF
@A00769:11:HC3HCDRXX:1:2107:31412:7952
CATTCTCC
+
FFFFFFFF
@A00769:11:HC3HCDRXX:1:2107:32344:7968
CATTCTCC
+
FFFFFFFF
@A00769:11:HC3HCDRXX:1:2107:25852:7999
CATTCTCC
+
FFFFFFFF
@A00769:11:HC3HCDRXX:1:2107:27651:8015
CATTCTCC
+
FFFFFFFF
@A00769:11:HC3HCDRXX:1:2107:19461:8077
CATTCTCC
+
FFFFFFFF
@A00769:11:HC3HCDRXX:1:2107:31548:8124
CATTCTCC
+
FFFFFFFF
@A00769:11:HC3HCDRXX:1:2107:31693:8218
CATTCTCC
+
FFFFFFFF
@A00769:11:HC3HCDRXX:1:2107:22128:8281
CATTCTCC
+
FFFFFFFF
@A00769:11:HC3HCDRXX:1:2107:7283:8312
CATTCTCC
+
FFFFFFFF
@A00769:11:HC3HCDRXX:1:2107:29686:8375
CATTCTCC
+
FFFFFFFF
@A00769:11:HC3HCDRXX:1:2107:24605:8406
CATTCTCC
+
FFFFFFFF
@A00769:11:HC3HCDRXX:1:2107:29722:8437
CATTCTCC
+
FFFFFFFF
@A00769:11:HC3HCDRXX:1:2107:28537:8484
CATTCTCC
+
FFFFFFFF
@A00769:11:HC3HCDRXX:1:2107:2410:8641
CATTCTCC
+
FFFFFFFF
@A00769:11:HC3HCDRXX:1:2107:13539:8656
CATTCTCC
+
FFFFFFFF
@A00769:11:HC3HCDRXX:1:2107:3224:8672
CATTCTCC
+
FFFFFFFF
@A00769:11:HC3HCDRXX:1:2107:20708:8829
CATTCTCC
+
FFFFFFFF
@A00769:11:HC3HCDRXX:1:2107:14443:8844
CATTCTCC
+
FFFFFFFF
@A00769:11:HC3HCDRXX:1:2107:4508:8860
CATTCTCC
+
FFFFFFFF
@A00769:11:HC3HCDRXX:1:2107:20898:8876
CATTCTCC
+
FFFFFFFF
@A00769:11:HC3HCDRXX:1:2107:5403:8907
CATTCTCC
+
FFFFFFFF
@A00769:11:HC3HCDRXX:1:2107:2320:8923
CATTCTCC
+
FFFFFFFF
@A00769:11:HC3HCDRXX:1:2107:2338:8923
CATTCTCC
+
FFFFFFFF
@A00769:11:HC3HCDRXX:1:2107:7157:8938
CATTCTCC
+
FFFF:FFF
@A00769:11:HC3HCDRXX:1:2107:19334:8985
CATTCTCC
+
FFFFFFFF
@A00769:11:HC3HCDRXX:1:2107:19642:8985
CATTCTCC
+
FFFFFFFF
@A00769:11:HC3HCDRXX:1:2107:9381:9189
CATTCTCC
+
FFFFFFFF
@A00769:11:HC3HCDRXX:1:2107:6153:9204
CATTCTCC
+
FFFFFFFF
@A00769:11:HC3HCDRXX:1:2107:13494:9204
CATTCTCC
+
FFFFFFFF
@A00769:11:HC3HCDRXX:1:2107:29658:9267
CATTCTCC
+
:FFFFFFF
@A00769:11:HC3HCDRXX:1:2107:28510:9314
CATTCTCC
+
FFFFFFFF
@A00769:11:HC3HCDRXX:1:2107:31910:9345
CATTCTCC
+
FFFFFFFF
@A00769:11:HC3HCDRXX:1:2107:12545:9377
CATTCTCC
+
FFFFFFFF
@A00769:11:HC3HCDRXX:1:2107:16468:9439
CATTCTCC
+
FF:FFFFF
@A00769:11:HC3HCDRXX:1:2107:1127:9518
CATTCTCC
+
FFFFFFFF
@A00769:11:HC3HCDRXX:1:2107:17942:9549
CATTCTCC
+
FFFFFFFF
@A00769:11:HC3HCDRXX:1:2107:21233:9674
CATTCTCC
+
FFFFFFFF
@A00769:11:HC3HCDRXX:1:2107:32814:9690
CATTCTCC
+
FFFFFFFF
@A00769:11:HC3HCDRXX:1:2107:30517:9752
CATTCTCC
+
FFFFFFFF
@A00769:11:HC3HCDRXX:1:2107:4001:9831
CATTCTCC
+
FFFFFFFF
@A00769:11:HC3HCDRXX:1:2107:11098:10066
CATTCTCC
+
FFFFFFFF
@A00769:11:HC3HCDRXX:1:2107:32895:10269
CATTCTCC
+
FFFFFFFF
@A00769:11:HC3HCDRXX:1:2107:19280:10300
CATTCTCC
+
FFFFFFFF
@A00769:11:HC3HCDRXX:1:2107:27642:10410
CATTCTCC
+
FFFFFFFF
@A00769:11:HC3HCDRXX:1:2107:11080:10535
CATTCTCC
+
FFFFFFFF
@A00769:11:HC3HCDRXX:1:2107:12689:10535
CATTCTCC
+
FFFFFFFF
@A00769:11:HC3HCDRXX:1:2107:20681:10535
CATTCTCC
+
FFFFFFFF
@A00769:11:HC3HCDRXX:1:2107:4535:10598
CATTCTCC
+
FFFFFFFF
@A00769:11:HC3HCDRXX:1:2107:9796:10598
CATTCTCC
+
F,F,FFFF
@A00769:11:HC3HCDRXX:1:2107:3992:10629
CATTCTCC
+
FFFFFFFF
@A00769:11:HC3HCDRXX:1:2107:27281:10661
CATTCTCC
+
FFFFFFFF
@A00769:11:HC3HCDRXX:1:2107:6912:10676
CATTCTCC
+
FFFFFFFF
@A00769:11:HC3HCDRXX:1:2107:23285:10692
CATTCTCC
+
FFFFFFFF
@A00769:11:HC3HCDRXX:1:2107:26901:10692
CATTCTCC
+
FFFFFFFF
@A00769:11:HC3HCDRXX:1:2107:8079:10755
CATTCTCC
+
FFFFFFFF
@A00769:11:HC3HCDRXX:1:2107:16957:10755
CATTCTCC
+
FFFFFFFF
@A00769:11:HC3HCDRXX:1:2107:7310:10802
CATTCTCC
+
FFFFFFFF
@A00769:11:HC3HCDRXX:1:2107:10384:10833
CATTCTCC
+
FFFFFFFF
@A00769:11:HC3HCDRXX:1:2107:22535:10833
CATTCTCC
+
FFFFFFFF
@A00769:11:HC3HCDRXX:1:2107:17535:10911
CATTCTCC
+
FFFFFFFF
@A00769:11:HC3HCDRXX:1:2107:9543:10942
CATTCTCC
+
FFFFFFFF
@A00769:11:HC3HCDRXX:1:2107:18059:10942
CATTCTCC
+
FFFFFFFF
@A00769:11:HC3HCDRXX:1:2107:14235:10989
CATTCTCC
+
FFFFF,FF
@A00769:11:HC3HCDRXX:1:2107:22742:11036
CATTCTCC
+
FFFFFFFF
@A00769:11:HC3HCDRXX:1:2107:6714:11052
CATTCTCC
+
FFFFFFFF
@A00769:11:HC3HCDRXX:1:2107:26169:11052
CATTCTCC
+
FFFFFFFF
@A00769:11:HC3HCDRXX:1:2107:18719:11146
CATTCTCC
+
FFFFFFFF
@A00769:11:HC3HCDRXX:1:2107:6162:11162
CATTCTCC
+
FFF:FFFF
@A00769:11:HC3HCDRXX:1:2107:18927:11162
CATTCTCC
+
FFFFFFFF
@A00769:11:HC3HCDRXX:1:2107:9815:11193
CATTCTCC
+
FFFFFFFF
@A00769:11:HC3HCDRXX:1:2107:14434:11240
CATTCTCC
+
FFFFFFFF
@A00769:11:HC3HCDRXX:1:2107:19515:11303
CATTCTCC
+
FFFFFFFF
@A00769:11:HC3HCDRXX:1:2107:14335:11381
CATTCTCC
+
FFFFFFFF
@A00769:11:HC3HCDRXX:1:2107:23402:11459
CATTCTCC
+
FFFFFFF:
@A00769:11:HC3HCDRXX:1:2107:6081:11678
CATTCTCC
+
FFFFFFFF
@A00769:11:HC3HCDRXX:1:2107:3522:11694
CATTCTCC
+
FFFFFFF:
@A00769:11:HC3HCDRXX:1:2107:17770:11694
CATTCTCC
+
FFFFFFFF
@A00769:11:HC3HCDRXX:1:2107:19045:11741
CATTCTCC
+
FFFFFFFF
@A00769:11:HC3HCDRXX:1:2107:22254:11913
CATTCTCC
+
FFFFFFFF
@A00769:11:HC3HCDRXX:1:2107:5321:12085
CATTCTCC
+
FFFFFFFF
@A00769:11:HC3HCDRXX:1:2107:31747:12132
CATTCTCC
+
FFFFFFFF
@A00769:11:HC3HCDRXX:1:2107:24885:12336
CATTCTCC
+
FFFFF:F,
@A00769:11:HC3HCDRXX:1:2107:19397:12352
CATTCTCC
+
FFFFFFFF
@A00769:11:HC3HCDRXX:1:2107:32425:12367
CATTCTCC
+
FFFFFFFF
@A00769:11:HC3HCDRXX:1:2107:23167:12430
CATTCTCC
+
FFFFFFFF
@A00769:11:HC3HCDRXX:1:2107:23637:12493
CATTCTCC
+
FFFFFFFF
@A00769:11:HC3HCDRXX:1:2107:10520:12633
CATTCTCC
+
FFFFFFFF
@A00769:11:HC3HCDRXX:1:2107:7952:12665
CATTCTCC
+
FF:F:FF:
@A00769:11:HC3HCDRXX:1:2107:3197:12696
CATTCTCC
+
FFFFFFFF
@A00769:11:HC3HCDRXX:1:2107:8368:12696
CATTCTCC
+
FFFFFFFF
@A00769:11:HC3HCDRXX:1:2107:16278:12806
CATTCTCC
+
FFFFFFFF
@A00769:11:HC3HCDRXX:1:2107:25961:12821
CATTCTCC
+
FFFFFFFF
@A00769:11:HC3HCDRXX:1:2107:5791:12837
CATTCTCC
+
FFFFFFFF
@A00769:11:HC3HCDRXX:1:2107:15438:12884
CATTCTCC
+
FFFFFFFF
@A00769:11:HC3HCDRXX:1:2107:28311:12915
CATTCTCC
+
FFFFFFFF
@A00769:11:HC3HCDRXX:1:2107:31250:12931
CATTCTCC
+
FFFFFFFF
@A00769:11:HC3HCDRXX:1:2107:10429:12947
CATTCTCC
+
FFFFFFFF
@A00769:11:HC3HCDRXX:1:2107:28275:12947
CATTCTCC
+
FFFFFFFF
@A00769:11:HC3HCDRXX:1:2107:17056:12962
CATTCTCC
+
FFFFFFFF
@A00769:11:HC3HCDRXX:1:2107:24731:13166
CATTCTCC
+
FFFFFFFF
@A00769:11:HC3HCDRXX:1:2107:31891:13197
CATTCTCC
+
FFFFFFFF
@A00769:11:HC3HCDRXX:1:2107:30237:13401
CATTCTCC
+
FFFFFFFF
@A00769:11:HC3HCDRXX:1:2107:4770:13416
CATTCTCC
+
FFFFFFFF
@A00769:11:HC3HCDRXX:1:2107:8947:13416
CATTCTCC
+
FFFFFFFF
@A00769:11:HC3HCDRXX:1:2107:20265:13448
CATTCTCC
+
FFFFFFFF
@A00769:11:HC3HCDRXX:1:2107:13232:13542
CATTCTCC
+
FFFFFFFF
@A00769:11:HC3HCDRXX:1:2107:4679:13604
CATTCTCC
+
FFFFFFFF
@A00769:11:HC3HCDRXX:1:2107:6885:13604
CATTCTCC
+
FFFFFFFF
@A00769:11:HC3HCDRXX:1:2107:30065:13604
CATTCTCC
+
FFFFFFFF
@A00769:11:HC3HCDRXX:1:2107:7310:13620
CATTCTCC
+
FFFFFFFF
@A00769:11:HC3HCDRXX:1:2107:30770:13698
CATTCTCC
+
FFFFFFFF
@A00769:11:HC3HCDRXX:1:2107:29713:13745
CATTCTCC
+
FFFFFFFF
@A00769:11:HC3HCDRXX:1:2107:32145:13855
CATTCTCC
+
FFFFFFFF
@A00769:11:HC3HCDRXX:1:2107:20871:13870
CATTCTCC
+
FFFFFFFF
@A00769:11:HC3HCDRXX:1:2107:14968:13980
CATTCTCC
+
FFFFFFFF
@A00769:11:HC3HCDRXX:1:2107:28357:13996
CATTCTCC
+
FFFFFFFF
@A00769:11:HC3HCDRXX:1:2107:26992:14011
CATTCTCC
+
FFFFFFFF
@A00769:11:HC3HCDRXX:1:2107:20681:14074
CATTCTCC
+
FFFFFFFF
@A00769:11:HC3HCDRXX:1:2107:12744:14137
CATTCTCC
+
FFFFFFFF
@A00769:11:HC3HCDRXX:1:2107:7319:14199
CATTCTCC
+
FFFFFFFF
@A00769:11:HC3HCDRXX:1:2107:10773:14199
CATTCTCC
+
FFFFFFFF
@A00769:11:HC3HCDRXX:1:2107:3640:14246
CATTCTCC
+
FFFF,F,F
@A00769:11:HC3HCDRXX:1:2107:23791:14293
CATTCTCC
+
FFFFF:FF
@A00769:11:HC3HCDRXX:1:2107:2139:14465
CATTCTCC
+
FFF:,:,F
@A00769:11:HC3HCDRXX:1:2107:29613:14638
CATTCTCC
+
FFFFFFFF
@A00769:11:HC3HCDRXX:1:2107:6696:14653
CATTCTCC
+
FFFFFFFF
@A00769:11:HC3HCDRXX:1:2107:22525:14700
CATTCTCC
+
FFFFFFFF
@A00769:11:HC3HCDRXX:1:2107:9751:14747
CATTCTCC
+
FFFFFFFF
@A00769:11:HC3HCDRXX:1:2107:3721:14794
CATTCTCC
+
FFFFFFFF
@A00769:11:HC3HCDRXX:1:2107:13801:14935
CATTCTCC
+
FFFFFFFF
@A00769:11:HC3HCDRXX:1:2107:19623:14935
CATTCTCC
+
FFFFFFFF
@A00769:11:HC3HCDRXX:1:2107:25934:14967
CATTCTCC
+
FFFFFFFF
@A00769:11:HC3HCDRXX:1:2107:27362:14998
CATTCTCC
+
FFFFFFFF
@A00769:11:HC3HCDRXX:1:2107:31295:15013
CATTCTCC
+
FFFFFFFF
@A00769:11:HC3HCDRXX:1:2107:7102:15045
CATTCTCC
+
FFFFFFFF
@A00769:11:HC3HCDRXX:1:2107:4598:15060
CATTCTCC
+
FF,FFFFF
@A00769:11:HC3HCDRXX:1:2107:10538:15076
CATTCTCC
+
FFFFFFFF
@A00769:11:HC3HCDRXX:1:2107:26765:15092
CATTCTCC
+
FFFFFFFF
@A00769:11:HC3HCDRXX:1:2107:23113:15154
CATTCTCC
+
FFFFFFFF
@A00769:11:HC3HCDRXX:1:2107:22923:15201
CATTCTCC
+
FFFFFFFF
@A00769:11:HC3HCDRXX:1:2107:7120:15233
CATTCTCC
+
FFFFFFF:
@A00769:11:HC3HCDRXX:1:2107:7762:15342
CATTCTCC
+
FFFFFFFF
@A00769:11:HC3HCDRXX:1:2107:21233:15405
CATTCTCC
+
:FF,FFFF
@A00769:11:HC3HCDRXX:1:2107:22010:15436
CATTCTCC
+
FFFFFFFF
@A00769:11:HC3HCDRXX:1:2107:5692:15515
CATTCTCC
+
FFFFFFFF
@A00769:11:HC3HCDRXX:1:2107:6813:15515
CATTCTCC
+
:FFFFFFF
@A00769:11:HC3HCDRXX:1:2107:14443:15546
CATTCTCC
+
FFFFFFFF
@A00769:11:HC3HCDRXX:1:2107:22290:15546
CATTCTCC
+
FFFFFFFF
@A00769:11:HC3HCDRXX:1:2107:24894:15734
CATTCTCC
+
FFFFFFFF
@A00769:11:HC3HCDRXX:1:2107:22281:15749
CATTCTCC
+
:FFFF:FF
@A00769:11:HC3HCDRXX:1:2107:31204:15890
CATTCTCC
+
FFFFFFFF
@A00769:11:HC3HCDRXX:1:2107:27525:15937
CATTCTCC
+
FFFFFFFF
@A00769:11:HC3HCDRXX:1:2107:8865:15969
CATTCTCC
+
FFFFFFFF
@A00769:11:HC3HCDRXX:1:2107:8675:16047
CATTCTCC
+
FFFFFFFF
@A00769:11:HC3HCDRXX:1:2107:15863:16063
CATTCTCC
+
FFFFFFFF
@A00769:11:HC3HCDRXX:1:2107:31286:16094
CATTCTCC
+
FFFFFFFF
@A00769:11:HC3HCDRXX:1:2107:29234:16297
CATTCTCC
+
FFFFFFFF
@A00769:11:HC3HCDRXX:1:2107:10267:16329
CATTCTCC
+
FFFFFFFF
@A00769:11:HC3HCDRXX:1:2107:11831:16344
CATTCTCC
+
FFFFFFFF
@A00769:11:HC3HCDRXX:1:2107:29866:16391
CATTCTCC
+
FFFFFFFF
@A00769:11:HC3HCDRXX:1:2107:9679:16407
CATTCTCC
+
FFFFFFFF
@A00769:11:HC3HCDRXX:1:2107:27787:16423
CATTCTCC
+
FFFFFFFF
@A00769:11:HC3HCDRXX:1:2107:5936:16438
CATTCTCC
+
FFFFFFFF
@A00769:11:HC3HCDRXX:1:2107:12210:16470
CATTCTCC
+
FFFF:FF:
@A00769:11:HC3HCDRXX:1:2107:13792:16517
CATTCTCC
+
FFFFFFFF
@A00769:11:HC3HCDRXX:1:2107:17101:16611
CATTCTCC
+
FFF:FFF:
@A00769:11:HC3HCDRXX:1:2107:1669:16658
CATTCTCC
+
FFFFFFFF
@A00769:11:HC3HCDRXX:1:2107:9941:16705
CATTCTCC
+
FFFFFFFF
@A00769:11:HC3HCDRXX:1:2107:3513:16845
CATTCTCC
+
FFFFFFFF
@A00769:11:HC3HCDRXX:1:2107:14163:16845
CATTCTCC
+
FFFFFFFF
@A00769:11:HC3HCDRXX:1:2107:24849:16845
CATTCTCC
+
FFFFFFFF
@A00769:11:HC3HCDRXX:1:2107:2799:16924
CATTCTCC
+
FFFFF:FF
@A00769:11:HC3HCDRXX:1:2107:8811:17002
CATTCTCC
+
F:FF:FFF
@A00769:11:HC3HCDRXX:1:2107:13657:17127
CATTCTCC
+
FFFFFFFF
@A00769:11:HC3HCDRXX:1:2107:27959:17409
CATTCTCC
+
FFFFFFFF
@A00769:11:HC3HCDRXX:1:2107:28709:17425
CATTCTCC
+
FF:FFF:F
@A00769:11:HC3HCDRXX:1:2107:8431:17566
CATTCTCC
+
FFFFFFFF
@A00769:11:HC3HCDRXX:1:2107:19045:17566
CATTCTCC
+
FFFFFFFF
@A00769:11:HC3HCDRXX:1:2107:6307:17581
CATTCTCC
+
FFFFFFFF
@A00769:11:HC3HCDRXX:1:2107:22996:17675
CATTCTCC
+
FFFFFFFF
@A00769:11:HC3HCDRXX:1:2107:6334:17691
CATTCTCC
+
FFFFFFFF
@A00769:11:HC3HCDRXX:1:2107:4399:17754
CATTCTCC
+
FFFFFFF:
@A00769:11:HC3HCDRXX:1:2107:30906:17785
CATTCTCC
+
FFFFFFFF
@A00769:11:HC3HCDRXX:1:2107:8666:17942
CATTCTCC
+
FFFFFFFF
@A00769:11:HC3HCDRXX:1:2107:9887:17957
CATTCTCC
+
FFFFFFFF
@A00769:11:HC3HCDRXX:1:2107:14796:18004
CATTCTCC
+
FFFFFFFF
@A00769:11:HC3HCDRXX:1:2107:22959:18082
CATTCTCC
+
F:FFFFFF
@A00769:11:HC3HCDRXX:1:2107:20356:18114
CATTCTCC
+
FFFFFFFF
@A00769:11:HC3HCDRXX:1:2107:3595:18364
CATTCTCC
+
FFFFFFFF
@A00769:11:HC3HCDRXX:1:2107:13512:18411
CATTCTCC
+
FFFFFFFF
@A00769:11:HC3HCDRXX:1:2107:14660:18490
CATTCTCC
+
FFF:FFFF
@A00769:11:HC3HCDRXX:1:2107:25400:18490
CATTCTCC
+
FFFFFFFF
@A00769:11:HC3HCDRXX:1:2107:14308:18537
CATTCTCC
+
:FFF:FFF
@A00769:11:HC3HCDRXX:1:2107:26304:18552
CATTCTCC
+
FFFFFFFF
@A00769:11:HC3HCDRXX:1:2107:10565:18568
CATTCTCC
+
FFFFFFFF
@A00769:11:HC3HCDRXX:1:2107:19714:18630
CATTCTCC
+
FFFFFFFF
@A00769:11:HC3HCDRXX:1:2107:3812:18677
CATTCTCC
+
FFFFFFFF
@A00769:11:HC3HCDRXX:1:2107:23592:18740
CATTCTCC
+
FFFFFFFF
@A00769:11:HC3HCDRXX:1:2107:26051:18865
CATTCTCC
+
FFFF,,FF
@A00769:11:HC3HCDRXX:1:2107:3540:18897
CATTCTCC
+
FFFFFFFF
@A00769:11:HC3HCDRXX:1:2107:5439:18897
CATTCTCC
+
FFFFFFFF
@A00769:11:HC3HCDRXX:1:2107:32750:18912
CATTCTCC
+
FFFFFFFF
@A00769:11:HC3HCDRXX:1:2107:1551:18928
CATTCTCC
+
FFFFFFFF
@A00769:11:HC3HCDRXX:1:2107:18837:18928
CATTCTCC
+
FFFFFFFF
@A00769:11:HC3HCDRXX:1:2107:1524:18944
CATTCTCC
+
,F:FFF,F
@A00769:11:HC3HCDRXX:1:2107:1958:18944
CATTCTCC
+
F:FFFFFF
@A00769:11:HC3HCDRXX:1:2107:8260:19022
CATTCTCC
+
FFFF:FFF
@A00769:11:HC3HCDRXX:1:2107:25075:19022
CATTCTCC
+
FFFFFFFF
@A00769:11:HC3HCDRXX:1:2107:26449:19022
CATTCTCC
+
FFFFFFFF
@A00769:11:HC3HCDRXX:1:2107:12662:19038
CATTCTCC
+
FFFFFFFF
@A00769:11:HC3HCDRXX:1:2107:13621:19038
CATTCTCC
+
FF:FFFFF
@A00769:11:HC3HCDRXX:1:2107:8097:19085
CATTCTCC
+
FFFFFFFF
@A00769:11:HC3HCDRXX:1:2107:25048:19100
CATTCTCC
+
FFFFFF:F
@A00769:11:HC3HCDRXX:1:2107:25111:19116
CATTCTCC
+
FFFFFFFF
@A00769:11:HC3HCDRXX:1:2107:24035:19132
CATTCTCC
+
FFFFFFFF
@A00769:11:HC3HCDRXX:1:2107:8314:19179
CATTCTCC
+
FFFFFFFF
@A00769:11:HC3HCDRXX:1:2107:24433:19194
CATTCTCC
+
FFFFFFFF
@A00769:11:HC3HCDRXX:1:2107:26756:19241
CATTCTCC
+
FFFF:FFF
@A00769:11:HC3HCDRXX:1:2107:32163:19241
CATTCTCC
+
FFFFFFFF
@A00769:11:HC3HCDRXX:1:2107:22887:19304
CATTCTCC
+
FFFFFFFF
@A00769:11:HC3HCDRXX:1:2107:3613:19398
CATTCTCC
+
FFFFFFFF
@A00769:11:HC3HCDRXX:1:2107:9263:19445
CATTCTCC
+
FFFFFFFF
@A00769:11:HC3HCDRXX:1:2107:9390:19445
CATTCTCC
+
FFFFFFFF
@A00769:11:HC3HCDRXX:1:2107:14724:19476
CATTCTCC
+
FFFFFFFF
@A00769:11:HC3HCDRXX:1:2107:24288:19476
CATTCTCC
+
FFFFFFFF
@A00769:11:HC3HCDRXX:1:2107:19063:19507
CATTCTCC
+
FFF:FFFF
@A00769:11:HC3HCDRXX:1:2107:30110:19570
CATTCTCC
+
FFFFFFFF
@A00769:11:HC3HCDRXX:1:2107:3920:19586
CATTCTCC
+
FFFFFFFF
@A00769:11:HC3HCDRXX:1:2107:10899:19617
CATTCTCC
+
FFFFFFFF
@A00769:11:HC3HCDRXX:1:2107:3125:19648
CATTCTCC
+
FFF:FFF:
@A00769:11:HC3HCDRXX:1:2107:2591:19695
CATTCTCC
+
FFFFFFFF
@A00769:11:HC3HCDRXX:1:2107:19018:19711
CATTCTCC
+
FFFFFFFF
@A00769:11:HC3HCDRXX:1:2107:5249:19727
CATTCTCC
+
FFFFFFFF
@A00769:11:HC3HCDRXX:1:2107:11867:19727
CATTCTCC
+
FFFFFFFF
@A00769:11:HC3HCDRXX:1:2107:11659:19930
CATTCTCC
+
FFFFFFFF
@A00769:11:HC3HCDRXX:1:2107:6768:20008
CATTCTCC
+
FFFFFFFF
@A00769:11:HC3HCDRXX:1:2107:9155:20008
CATTCTCC
+
FFFFFFFF
@A00769:11:HC3HCDRXX:1:2107:20518:20087
CATTCTCC
+
FFFFFFFF
@A00769:11:HC3HCDRXX:1:2107:28167:20087
CATTCTCC
+
FFFFFFFF
@A00769:11:HC3HCDRXX:1:2107:29523:20118
CATTCTCC
+
FFFFFFFF
@A00769:11:HC3HCDRXX:1:2107:21025:20212
CATTCTCC
+
FFFFFFFF
@A00769:11:HC3HCDRXX:1:2107:26919:20243
CATTCTCC
+
FFFFFFFF
@A00769:11:HC3HCDRXX:1:2107:9091:20275
CATTCTCC
+
FFFFFFFF
@A00769:11:HC3HCDRXX:1:2107:18285:20322
CATTCTCC
+
FFFFFFFF
@A00769:11:HC3HCDRXX:1:2107:26386:20353
CATTCTCC
+
FFFFFFFF
@A00769:11:HC3HCDRXX:1:2107:32642:20353
CATTCTCC
+
FFFFFFFF
@A00769:11:HC3HCDRXX:1:2107:1696:20431
CATTCTCC
+
FFFFFFFF
@A00769:11:HC3HCDRXX:1:2107:16731:20447
CATTCTCC
+
FFFFFFFF
@A00769:11:HC3HCDRXX:1:2107:29677:20541
CATTCTCC
+
FFFFFFFF
@A00769:11:HC3HCDRXX:1:2107:23267:20588
CATTCTCC
+
FFFFFFFF
@A00769:11:HC3HCDRXX:1:2107:3305:20619
CATTCTCC
+
FFFFFFFF
@A00769:11:HC3HCDRXX:1:2107:21866:20635
CATTCTCC
+
FFFFFFFF
@A00769:11:HC3HCDRXX:1:2107:27154:20650
CATTCTCC
+
FFFFFFFF
@A00769:11:HC3HCDRXX:1:2107:22661:20666
CATTCTCC
+
FFFFFFFF
@A00769:11:HC3HCDRXX:1:2107:11623:20682
CATTCTCC
+
FFFFFFFF
@A00769:11:HC3HCDRXX:1:2107:19542:20682
CATTCTCC
+
FFFFFFFF
@A00769:11:HC3HCDRXX:1:2107:23538:20713
CATTCTCC
+
FFFFFFFF
@A00769:11:HC3HCDRXX:1:2107:22471:20776
CATTCTCC
+
FFFFFFFF
@A00769:11:HC3HCDRXX:1:2107:3866:20901
CATTCTCC
+
FFFFFFFF
@A00769:11:HC3HCDRXX:1:2107:15004:21026
CATTCTCC
+
FFFFFFFF
@A00769:11:HC3HCDRXX:1:2107:9968:21073
CATTCTCC
+
FFFFFFFF
@A00769:11:HC3HCDRXX:1:2107:24361:21073
CATTCTCC
+
FFFFFFFF
@A00769:11:HC3HCDRXX:1:2107:30472:21073
CATTCTCC
+
FFF:FFFF
@A00769:11:HC3HCDRXX:1:2107:28311:21089
CATTCTCC
+
FFFFFFFF
@A00769:11:HC3HCDRXX:1:2107:14045:21151
CATTCTCC
+
:FFFFFFF
@A00769:11:HC3HCDRXX:1:2107:29857:21167
CATTCTCC
+
FFFFFFFF
@A00769:11:HC3HCDRXX:1:2107:24460:21183
CATTCTCC
+
FF,FFF:F
@A00769:11:HC3HCDRXX:1:2107:15754:21261
CATTCTCC
+
FFFFFFFF
@A00769:11:HC3HCDRXX:1:2107:22200:21308
CATTCTCC
+
FFFFFFFF
@A00769:11:HC3HCDRXX:1:2107:16206:21324
CATTCTCC
+
FFFFFFFF
@A00769:11:HC3HCDRXX:1:2107:27977:21324
CATTCTCC
+
FFFFFFFF
@A00769:11:HC3HCDRXX:1:2107:14045:21371
CATTCTCC
+
FFFFFFFF
@A00769:11:HC3HCDRXX:1:2107:15456:21527
CATTCTCC
+
FFFFFFFF
@A00769:11:HC3HCDRXX:1:2107:16649:21559
CATTCTCC
+
FFFFFFFF
@A00769:11:HC3HCDRXX:1:2107:24035:21574
CATTCTCC
+
FFFFFFFF
@A00769:11:HC3HCDRXX:1:2107:4110:21668
CATTCTCC
+
FFF,F:FF
@A00769:11:HC3HCDRXX:1:2107:3739:21840
CATTCTCC
+
FFFFFFFF
@A00769:11:HC3HCDRXX:1:2107:17155:21840
CATTCTCC
+
FF:FF:F:
@A00769:11:HC3HCDRXX:1:2107:30590:21903
CATTCTCC
+
FFFFFFFF
@A00769:11:HC3HCDRXX:1:2107:3260:21981
CATTCTCC
+
FFFFFFFF
@A00769:11:HC3HCDRXX:1:2107:20265:22028
CATTCTCC
+
FFFFFFFF
@A00769:11:HC3HCDRXX:1:2107:12626:22044
CATTCTCC
+
FFFFFFFF
@A00769:11:HC3HCDRXX:1:2107:19886:22185
CATTCTCC
+
FFFFFFFF
@A00769:11:HC3HCDRXX:1:2107:7437:22294
CATTCTCC
+
FFFFFFFF
@A00769:11:HC3HCDRXX:1:2107:9173:22451
CATTCTCC
+
FFFFFFFF
@A00769:11:HC3HCDRXX:1:2107:5819:22498
CATTCTCC
+
FFFFFFFF
@A00769:11:HC3HCDRXX:1:2107:24777:22576
CATTCTCC
+
,FFFFFFF
@A00769:11:HC3HCDRXX:1:2107:30400:22576
CATTCTCC
+
FF:FFFFF
@A00769:11:HC3HCDRXX:1:2107:6343:22592
CATTCTCC
+
FFFFFFFF
@A00769:11:HC3HCDRXX:1:2107:9426:22670
CATTCTCC
+
FFFFFFFF
@A00769:11:HC3HCDRXX:1:2107:25581:22686
CATTCTCC
+
FFFFFFFF
@A00769:11:HC3HCDRXX:1:2107:24885:22827
CATTCTCC
+
FFFFFFFF
@A00769:11:HC3HCDRXX:1:2107:26901:22842
CATTCTCC
+
FFFFFFFF
@A00769:11:HC3HCDRXX:1:2107:16541:22936
CATTCTCC
+
FFFFFFFF
@A00769:11:HC3HCDRXX:1:2107:31855:22968
CATTCTCC
+
FFFFFFFF
@A00769:11:HC3HCDRXX:1:2107:6903:22999
CATTCTCC
+
FFFFFFFF
@A00769:11:HC3HCDRXX:1:2107:4951:23030
CATTCTCC
+
FFFFFFFF
@A00769:11:HC3HCDRXX:1:2107:14552:23030
CATTCTCC
+
FFFFFFFF
@A00769:11:HC3HCDRXX:1:2107:17282:23124
CATTCTCC
+
FFFF:FFF
@A00769:11:HC3HCDRXX:1:2107:31186:23124
CATTCTCC
+
FFFFFFFF
@A00769:11:HC3HCDRXX:1:2107:8784:23156
CATTCTCC
+
FFFFFFFF
@A00769:11:HC3HCDRXX:1:2107:8938:23171
CATTCTCC
+
FFFFFFFF
@A00769:11:HC3HCDRXX:1:2107:13675:23202
CATTCTCC
+
FFFFFFFF
@A00769:11:HC3HCDRXX:1:2107:7744:23328
CATTCTCC
+
FFF,FFFF
@A00769:11:HC3HCDRXX:1:2107:23674:23359
CATTCTCC
+
FFFFFFFF
@A00769:11:HC3HCDRXX:1:2107:15790:23390
CATTCTCC
+
FFFFFFFF
@A00769:11:HC3HCDRXX:1:2107:9435:23500
CATTCTCC
+
FFFFFFFF
@A00769:11:HC3HCDRXX:1:2107:18719:23641
CATTCTCC
+
F:F,FFFF
@A00769:11:HC3HCDRXX:1:2107:5394:23672
CATTCTCC
+
FFFFFFFF
@A00769:11:HC3HCDRXX:1:2107:14154:23688
CATTCTCC
+
FFFFFFFF
@A00769:11:HC3HCDRXX:1:2107:15148:23750
CATTCTCC
+
FFFFFFFF
@A00769:11:HC3HCDRXX:1:2107:18575:23797
CATTCTCC
+
FFFFFFFF
@A00769:11:HC3HCDRXX:1:2107:20500:23876
CATTCTCC
+
FFFFFFFF
@A00769:11:HC3HCDRXX:1:2107:7238:23985
CATTCTCC
+
FFFFFFFF
@A00769:11:HC3HCDRXX:1:2107:12608:24048
CATTCTCC
+
FFFFFFFF
@A00769:11:HC3HCDRXX:1:2107:8006:24064
CATTCTCC
+
FFFFFFFF
@A00769:11:HC3HCDRXX:1:2107:21893:24064
CATTCTCC
+
FFFFFFFF
@A00769:11:HC3HCDRXX:1:2107:30300:24064
CATTCTCC
+
FFFFFFFF
@A00769:11:HC3HCDRXX:1:2107:12689:24095
CATTCTCC
+
FF,FFFF,
@A00769:11:HC3HCDRXX:1:2107:30255:24111
CATTCTCC
+
FFFFFFFF
@A00769:11:HC3HCDRXX:1:2107:3414:24126
CATTCTCC
+
FFFFFFFF
@A00769:11:HC3HCDRXX:1:2107:25563:24189
CATTCTCC
+
FFFFFFFF
@A00769:11:HC3HCDRXX:1:2107:25337:24205
CATTCTCC
+
FFFFFFFF
@A00769:11:HC3HCDRXX:1:2107:5213:24267
CATTCTCC
+
FFFFFFFF
@A00769:11:HC3HCDRXX:1:2107:18774:24267
CATTCTCC
+
FF:FFFFF
@A00769:11:HC3HCDRXX:1:2107:11858:24283
CATTCTCC
+
FFFFFFFF
@A00769:11:HC3HCDRXX:1:2107:20184:24361
CATTCTCC
+
FFFFFFFF
@A00769:11:HC3HCDRXX:1:2107:30174:24533
CATTCTCC
+
FFFFFFFF
@A00769:11:HC3HCDRXX:1:2107:14118:24565
CATTCTCC
+
FFFFFFFF
@A00769:11:HC3HCDRXX:1:2107:29803:24706
CATTCTCC
+
FFFFFFFF
@A00769:11:HC3HCDRXX:1:2107:8314:24784
CATTCTCC
+
FFFFFFFF
@A00769:11:HC3HCDRXX:1:2107:8323:24831
CATTCTCC
+
FFFFFFFF
@A00769:11:HC3HCDRXX:1:2107:4309:24956
CATTCTCC
+
FFFFFFFF
@A00769:11:HC3HCDRXX:1:2107:29206:24987
CATTCTCC
+
FFFFFFFF
@A00769:11:HC3HCDRXX:1:2107:8332:25066
CATTCTCC
+
FFFFFFFF
@A00769:11:HC3HCDRXX:1:2107:25735:25300
CATTCTCC
+
FFFFFFFF
@A00769:11:HC3HCDRXX:1:2107:3676:25332
CATTCTCC
+
FFFFFFFF
@A00769:11:HC3HCDRXX:1:2107:31367:25347
CATTCTCC
+
FFFFFFFF
@A00769:11:HC3HCDRXX:1:2107:13458:25363
CATTCTCC
+
FF:,::FF
@A00769:11:HC3HCDRXX:1:2107:16604:25363
CATTCTCC
+
FFFFFFFF
@A00769:11:HC3HCDRXX:1:2107:25699:25363
CATTCTCC
+
FF::FFF:
@A00769:11:HC3HCDRXX:1:2107:16062:25645
CATTCTCC
+
FFFFFFFF
@A00769:11:HC3HCDRXX:1:2107:21793:25645
CATTCTCC
+
:FFF:FF:
@A00769:11:HC3HCDRXX:1:2107:19271:25661
CATTCTCC
+
FF:FFFFF
@A00769:11:HC3HCDRXX:1:2107:12156:25739
CATTCTCC
+
FFFFF:::
@A00769:11:HC3HCDRXX:1:2107:5348:25942
CATTCTCC
+
FFFFFFFF
@A00769:11:HC3HCDRXX:1:2107:20528:26021
CATTCTCC
+
FFFFFFFF
@A00769:11:HC3HCDRXX:1:2107:11424:26130
CATTCTCC
+
FFFFFFFF
@A00769:11:HC3HCDRXX:1:2107:12346:26162
CATTCTCC
+
FFFFFFFF
@A00769:11:HC3HCDRXX:1:2107:15600:26162
CATTCTCC
+
FFFFFFFF
@A00769:11:HC3HCDRXX:1:2107:30942:26209
CATTCTCC
+
FFFFFFFF
@A00769:11:HC3HCDRXX:1:2107:5421:26256
CATTCTCC
+
FFFFFFFF
@A00769:11:HC3HCDRXX:1:2107:16306:26287
CATTCTCC
+
FFFFFFFF
@A00769:11:HC3HCDRXX:1:2107:6732:26303
CATTCTCC
+
FFF:FFFF
@A00769:11:HC3HCDRXX:1:2107:2763:26349
CATTCTCC
+
:F:,FFFF
@A00769:11:HC3HCDRXX:1:2107:2103:26522
CATTCTCC
+
FFFFFFFF
@A00769:11:HC3HCDRXX:1:2107:1163:26584
CATTCTCC
+
FFFFFFFF
@A00769:11:HC3HCDRXX:1:2107:1181:26584
CATTCTCC
+
FFFFFFF:
@A00769:11:HC3HCDRXX:1:2107:1841:26631
CATTCTCC
+
FFFFFFFF
@A00769:11:HC3HCDRXX:1:2107:24587:26631
CATTCTCC
+
FFFFFFFF
@A00769:11:HC3HCDRXX:1:2107:32398:26631
CATTCTCC
+
FFFFFFFF
@A00769:11:HC3HCDRXX:1:2107:16568:26678
CATTCTCC
+
FFFFFFFF
@A00769:11:HC3HCDRXX:1:2107:21567:26694
CATTCTCC
+
FFFFFFFF
@A00769:11:HC3HCDRXX:1:2107:13413:26725
CATTCTCC
+
FFFFFFFF
@A00769:11:HC3HCDRXX:1:2107:17571:26757
CATTCTCC
+
FFFFFFFF
@A00769:11:HC3HCDRXX:1:2107:15790:26835
CATTCTCC
+
FFFFFFFF
@A00769:11:HC3HCDRXX:1:2107:5385:26850
CATTCTCC
+
FFFFFFFF
@A00769:11:HC3HCDRXX:1:2107:28330:26850
CATTCTCC
+
FFFFFFFF
@A00769:11:HC3HCDRXX:1:2107:7817:26897
CATTCTCC
+
FFFFFFFF
@A00769:11:HC3HCDRXX:1:2107:30590:26913
CATTCTCC
+
FFFFFFFF
@A00769:11:HC3HCDRXX:1:2107:24189:27070
CATTCTCC
+
FFFFFFFF
@A00769:11:HC3HCDRXX:1:2107:6759:27132
CATTCTCC
+
FFFFFFFF
@A00769:11:HC3HCDRXX:1:2107:27335:27226
CATTCTCC
+
FFFFFFFF
@A00769:11:HC3HCDRXX:1:2107:14832:27273
CATTCTCC
+
FFFFFFFF
@A00769:11:HC3HCDRXX:1:2107:4562:27398
CATTCTCC
+
FFFFFFFF
@A00769:11:HC3HCDRXX:1:2107:28402:27508
CATTCTCC
+
,FFFFFFF
@A00769:11:HC3HCDRXX:1:2107:9742:27539
CATTCTCC
+
FFFFFFFF
@A00769:11:HC3HCDRXX:1:2107:24460:27539
CATTCTCC
+
FFFFFFFF
@A00769:11:HC3HCDRXX:1:2107:9760:27571
CATTCTCC
+
FFFFFFFF
@A00769:11:HC3HCDRXX:1:2107:10248:27602
CATTCTCC
+
FFFFFFFF
@A00769:11:HC3HCDRXX:1:2107:30870:27618
CATTCTCC
+
FFFFFFFF
@A00769:11:HC3HCDRXX:1:2107:20726:27680
CATTCTCC
+
FFFFFFFF
@A00769:11:HC3HCDRXX:1:2107:30318:27790
CATTCTCC
+
FFF:FFFF
@A00769:11:HC3HCDRXX:1:2107:31855:27853
CATTCTCC
+
FFFFFFFF
@A00769:11:HC3HCDRXX:1:2107:6705:27884
CATTCTCC
+
FFFFFFFF
@A00769:11:HC3HCDRXX:1:2107:3604:27962
CATTCTCC
+
FFFFFFFF
@A00769:11:HC3HCDRXX:1:2107:23366:27962
CATTCTCC
+
FFFFFFFF
@A00769:11:HC3HCDRXX:1:2107:31855:27978
CATTCTCC
+
FFFFFFFF
@A00769:11:HC3HCDRXX:1:2107:4951:28040
CATTCTCC
+
FF,:FFFF
@A00769:11:HC3HCDRXX:1:2107:18258:28072
CATTCTCC
+
:FFFFFFF
@A00769:11:HC3HCDRXX:1:2107:31150:28072
CATTCTCC
+
:F:FF:FF
@A00769:11:HC3HCDRXX:1:2107:3097:28119
CATTCTCC
+
FFFFFFFF
@A00769:11:HC3HCDRXX:1:2107:15718:28119
CATTCTCC
+
FFFFFFFF
@A00769:11:HC3HCDRXX:1:2107:27977:28119
CATTCTCC
+
FFFFFFFF
@A00769:11:HC3HCDRXX:1:2107:5276:28166
CATTCTCC
+
FFFFFFFF
@A00769:11:HC3HCDRXX:1:2107:31159:28275
CATTCTCC
+
FFFFFFFF
@A00769:11:HC3HCDRXX:1:2107:23683:28291
CATTCTCC
+
FFFFFFFF
@A00769:11:HC3HCDRXX:1:2107:21893:28322
CATTCTCC
+
FFFFFFFF
@A00769:11:HC3HCDRXX:1:2107:27208:28354
CATTCTCC
+
FFFFFFFF
@A00769:11:HC3HCDRXX:1:2107:30300:28416
CATTCTCC
+
FFFFFFFF
@A00769:11:HC3HCDRXX:1:2107:1796:28432
CATTCTCC
+
FFFFFFFF
@A00769:11:HC3HCDRXX:1:2107:15311:28447
CATTCTCC
+
FFFFFFFF
@A00769:11:HC3HCDRXX:1:2107:16179:28573
CATTCTCC
+
FFFFFFFF
@A00769:11:HC3HCDRXX:1:2107:15266:28588
CATTCTCC
+
FFFFFFFF
@A00769:11:HC3HCDRXX:1:2107:1072:28651
CATTCTCC
+
FFFFFFFF
@A00769:11:HC3HCDRXX:1:2107:3775:28667
CATTCTCC
+
FFFFFFFF
@A00769:11:HC3HCDRXX:1:2107:12997:28667
CATTCTCC
+
FFFFFFFF
@A00769:11:HC3HCDRXX:1:2107:31720:28745
CATTCTCC
+
FFFF:F,:
@A00769:11:HC3HCDRXX:1:2107:23836:28776
CATTCTCC
+
FF,F:,FF
@A00769:11:HC3HCDRXX:1:2107:12753:28933
CATTCTCC
+
FFFFFFFF
@A00769:11:HC3HCDRXX:1:2107:15600:28948
CATTCTCC
+
FFFFFFFF
@A00769:11:HC3HCDRXX:1:2107:31910:28948
CATTCTCC
+
FFFFFFFF
@A00769:11:HC3HCDRXX:1:2107:7636:29121
CATTCTCC
+
FFFFFFFF
@A00769:11:HC3HCDRXX:1:2107:16984:29121
CATTCTCC
+
FFFFFFFF
@A00769:11:HC3HCDRXX:1:2107:23656:29152
CATTCTCC
+
FFFFFFFF
@A00769:11:HC3HCDRXX:1:2107:4996:29183
CATTCTCC
+
FFFFFFFF
@A00769:11:HC3HCDRXX:1:2107:25889:29230
CATTCTCC
+
FFFFFFFF
@A00769:11:HC3HCDRXX:1:2107:3206:29246
CATTCTCC
+
FFFFFFFF
@A00769:11:HC3HCDRXX:1:2107:22516:29277
CATTCTCC
+
FFFFFFFF
@A00769:11:HC3HCDRXX:1:2107:28899:29340
CATTCTCC
+
FFFFFFFF
@A00769:11:HC3HCDRXX:1:2107:20112:29371
CATTCTCC
+
FFFFFFFF
@A00769:11:HC3HCDRXX:1:2107:10212:29512
CATTCTCC
+
FFFFFFFF
@A00769:11:HC3HCDRXX:1:2107:16161:29669
CATTCTCC
+
FFFFFFFF
@A00769:11:HC3HCDRXX:1:2107:19018:29669
CATTCTCC
+
FFFFFFFF
@A00769:11:HC3HCDRXX:1:2107:28565:29669
CATTCTCC
+
FFFFFFFF
@A00769:11:HC3HCDRXX:1:2107:2537:29684
CATTCTCC
+
FFFFFFFF
@A00769:11:HC3HCDRXX:1:2107:3115:29716
CATTCTCC
+
FFFFFFFF
@A00769:11:HC3HCDRXX:1:2107:14235:29778
CATTCTCC
+
FFFFFFFF
@A00769:11:HC3HCDRXX:1:2107:10881:29794
CATTCTCC
+
FFFFFFFF
@A00769:11:HC3HCDRXX:1:2107:13747:29841
CATTCTCC
+
FFFFFFFF
@A00769:11:HC3HCDRXX:1:2107:23529:29872
CATTCTCC
+
FFFFFFFF
@A00769:11:HC3HCDRXX:1:2107:5068:29935
CATTCTCC
+
FFFFFFFF
@A00769:11:HC3HCDRXX:1:2107:16215:29982
CATTCTCC
+
FFFFFFFF
@A00769:11:HC3HCDRXX:1:2107:9697:30123
CATTCTCC
+
FFFFFFFF
@A00769:11:HC3HCDRXX:1:2107:14425:30264
CATTCTCC
+
FFFFFFFF
@A00769:11:HC3HCDRXX:1:2107:24162:30279
CATTCTCC
+
FFFFFFFF
@A00769:11:HC3HCDRXX:1:2107:8974:30311
CATTCTCC
+
FFFFFFFF
@A00769:11:HC3HCDRXX:1:2107:25500:30342
CATTCTCC
+
FFFFFFFF
@A00769:11:HC3HCDRXX:1:2107:22046:30373
CATTCTCC
+
FFFFFFFF
@A00769:11:HC3HCDRXX:1:2107:24053:30373
CATTCTCC
+
FFFFFFFF
@A00769:11:HC3HCDRXX:1:2107:31846:30373
CATTCTCC
+
FFFFFFFF
@A00769:11:HC3HCDRXX:1:2107:7780:30530
CATTCTCC
+
FFFFFFFF
@A00769:11:HC3HCDRXX:1:2107:32217:30545
CATTCTCC
+
FFFFFFFF
@A00769:11:HC3HCDRXX:1:2107:4472:30561
CATTCTCC
+
FFFFFFFF
@A00769:11:HC3HCDRXX:1:2107:15067:30592
CATTCTCC
+
FFFFFFFF
@A00769:11:HC3HCDRXX:1:2107:6153:30686
CATTCTCC
+
FFFFFFFF
@A00769:11:HC3HCDRXX:1:2107:24795:30686
CATTCTCC
+
FFFFFFFF
@A00769:11:HC3HCDRXX:1:2107:24885:30686
CATTCTCC
+
FFFFFFFF
@A00769:11:HC3HCDRXX:1:2107:24234:30718
CATTCTCC
+
FFFFFFFF
@A00769:11:HC3HCDRXX:1:2107:1651:30843
CATTCTCC
+
FFFFFFFF
@A00769:11:HC3HCDRXX:1:2107:19470:30859
CATTCTCC
+
FFFFFFFF
@A00769:11:HC3HCDRXX:1:2107:15013:31062
CATTCTCC
+
FFFFFFFF
@A00769:11:HC3HCDRXX:1:2107:20220:31062
CATTCTCC
+
FFFFFFFF
@A00769:11:HC3HCDRXX:1:2107:8712:31078
CATTCTCC
+
FFFFFFFF
@A00769:11:HC3HCDRXX:1:2107:2465:31219
CATTCTCC
+
FFFFFFFF
@A00769:11:HC3HCDRXX:1:2107:17833:31219
CATTCTCC
+
FFFFFFFF
@A00769:11:HC3HCDRXX:1:2107:32461:31250
CATTCTCC
+
FFFFFFFF
@A00769:11:HC3HCDRXX:1:2107:18313:31422
CATTCTCC
+
FFFFFFFF
@A00769:11:HC3HCDRXX:1:2107:20618:31438
CATTCTCC
+
FFFFFFFF
@A00769:11:HC3HCDRXX:1:2107:1208:31516
CATTCTCC
+
FFFFFFFF
@A00769:11:HC3HCDRXX:1:2107:22092:31579
CATTCTCC
+
FFFFFFFF
@A00769:11:HC3HCDRXX:1:2107:6515:31594
CATTCTCC
+
FFFFFFFF
@A00769:11:HC3HCDRXX:1:2107:19135:31626
CATTCTCC
+
FFFFFFFF
@A00769:11:HC3HCDRXX:1:2107:1407:31704
CATTCTCC
+
FFFFFFFF
@A00769:11:HC3HCDRXX:1:2107:16405:31751
CATTCTCC
+
FFFFFFFF
@A00769:11:HC3HCDRXX:1:2107:4508:32064
CATTCTCC
+
FFFFFFFF
@A00769:11:HC3HCDRXX:1:2107:8341:32095
CATTCTCC
+
FFFFFF:F
@A00769:11:HC3HCDRXX:1:2107:23701:32111
CATTCTCC
+
FFFFFFFF
@A00769:11:HC3HCDRXX:1:2107:29451:32111
CATTCTCC
+
FFFFFFFF
@A00769:11:HC3HCDRXX:1:2107:31747:32111
CATTCTCC
+
FFFFFFFF
@A00769:11:HC3HCDRXX:1:2107:4878:32268
CATTCTCC
+
FFFFFFFF
@A00769:11:HC3HCDRXX:1:2107:12174:32315
CATTCTCC
+
FFFFFFFF
@A00769:11:HC3HCDRXX:1:2107:6262:32346
CATTCTCC
+
FFFFFFFF
@A00769:11:HC3HCDRXX:1:2107:18539:32503
CATTCTCC
+
FFFFFFFF
@A00769:11:HC3HCDRXX:1:2107:12102:32597
CATTCTCC
+
FFFFFFFF
@A00769:11:HC3HCDRXX:1:2107:31448:32597
CATTCTCC
+
F:FFFFFF
@A00769:11:HC3HCDRXX:1:2107:6840:32628
CATTCTCC
+
FFFFFFFF
@A00769:11:HC3HCDRXX:1:2107:21902:32628
CATTCTCC
+
FFFFFFFF
@A00769:11:HC3HCDRXX:1:2107:31024:32643
CATTCTCC
+
FFFFFFFF
@A00769:11:HC3HCDRXX:1:2107:14760:32659
CATTCTCC
+
FFFFFFFF
@A00769:11:HC3HCDRXX:1:2107:9353:32690
CATTCTCC
+
FFFFFFFF
@A00769:11:HC3HCDRXX:1:2107:13512:32690
CATTCTCC
+
FFFFFFFF
@A00769:11:HC3HCDRXX:1:2107:30201:32847
CATTCTCC
+
FFF,FFF,
@A00769:11:HC3HCDRXX:1:2107:22679:32878
CATTCTCC
+
FFFFFFFF
@A00769:11:HC3HCDRXX:1:2107:4291:32972
CATTCTCC
+
FFFFFFFF
@A00769:11:HC3HCDRXX:1:2107:3396:33113
CATTCTCC
+
FFFFFFFF
@A00769:11:HC3HCDRXX:1:2107:14091:33223
CATTCTCC
+
FFFF:FFF
@A00769:11:HC3HCDRXX:1:2107:28890:33238
CATTCTCC
+
FFFFFFFF
@A00769:11:HC3HCDRXX:1:2107:5575:33254
CATTCTCC
+
F,:,FF::
@A00769:11:HC3HCDRXX:1:2107:7202:33442
CATTCTCC
+
FFFFFFFF
@A00769:11:HC3HCDRXX:1:2107:26937:33458
CATTCTCC
+
FFFFFFFF
@A00769:11:HC3HCDRXX:1:2107:28944:33458
CATTCTCC
+
,FFFFFFF
@A00769:11:HC3HCDRXX:1:2107:31403:33520
CATTCTCC
+
FFFFFFFF
@A00769:11:HC3HCDRXX:1:2107:14027:33614
CATTCTCC
+
FFFFFFFF
@A00769:11:HC3HCDRXX:1:2107:31593:33630
CATTCTCC
+
FFFFFFFF
@A00769:11:HC3HCDRXX:1:2107:18936:33755
CATTCTCC
+
FFFFFFFF
@A00769:11:HC3HCDRXX:1:2107:27814:33755
CATTCTCC
+
FFFFFFFF
@A00769:11:HC3HCDRXX:1:2107:7880:33802
CATTCTCC
+
FFFFFFFF
@A00769:11:HC3HCDRXX:1:2107:22146:33802
CATTCTCC
+
FFFFFFFF
@A00769:11:HC3HCDRXX:1:2107:12174:33818
CATTCTCC
+
FFFFFFFF
@A00769:11:HC3HCDRXX:1:2107:7446:33833
CATTCTCC
+
FFFFFFFF
@A00769:11:HC3HCDRXX:1:2107:3161:33896
CATTCTCC
+
FFFFFFFF
@A00769:11:HC3HCDRXX:1:2107:7184:34037
CATTCTCC
+
:FFFFFFF
@A00769:11:HC3HCDRXX:1:2107:27272:34225
CATTCTCC
+
FFFFFFFF
@A00769:11:HC3HCDRXX:1:2107:31611:34225
CATTCTCC
+
FFFFFFFF
@A00769:11:HC3HCDRXX:1:2107:19877:34256
CATTCTCC
+
,FFF::,F
@A00769:11:HC3HCDRXX:1:2107:15112:34272
CATTCTCC
+
FFFFFFFF
@A00769:11:HC3HCDRXX:1:2107:8458:34366
CATTCTCC
+
FFFFFFFF
@A00769:11:HC3HCDRXX:1:2107:3079:34444
CATTCTCC
+
FFFFFFFF
@A00769:11:HC3HCDRXX:1:2107:17734:34554
CATTCTCC
+
:,FFFFFF
@A00769:11:HC3HCDRXX:1:2107:23158:34554
CATTCTCC
+
FFFFFFFF
@A00769:11:HC3HCDRXX:1:2107:31213:34632
CATTCTCC
+
FFFFFFFF
@A00769:11:HC3HCDRXX:1:2107:9824:34663
CATTCTCC
+
FFFFFFFF
@A00769:11:HC3HCDRXX:1:2107:15465:34663
CATTCTCC
+
FF:FFFFF
@A00769:11:HC3HCDRXX:1:2107:22480:34726
CATTCTCC
+
FFFFFFFF
@A00769:11:HC3HCDRXX:1:2107:27859:34741
CATTCTCC
+
FFFFFFFF
@A00769:11:HC3HCDRXX:1:2107:23882:34835
CATTCTCC
+
FFFFFFFF
@A00769:11:HC3HCDRXX:1:2107:29161:34867
CATTCTCC
+
FFFFFFFF
@A00769:11:HC3HCDRXX:1:2107:18367:35023
CATTCTCC
+
FFFFFFFF
@A00769:11:HC3HCDRXX:1:2107:32163:35023
CATTCTCC
+
FFFFFFFF
@A00769:11:HC3HCDRXX:1:2107:31105:35070
CATTCTCC
+
FFFFFFFF
@A00769:11:HC3HCDRXX:1:2107:6732:35102
CATTCTCC
+
FF::FFFF
@A00769:11:HC3HCDRXX:1:2107:3260:35133
CATTCTCC
+
FFFFFFFF
@A00769:11:HC3HCDRXX:1:2107:14262:35149
CATTCTCC
+
FFFFFFFF
@A00769:11:HC3HCDRXX:1:2107:6723:35305
CATTCTCC
+
FFFFFFFF
@A00769:11:HC3HCDRXX:1:2107:22661:35383
CATTCTCC
+
:FFFF:FF
@A00769:11:HC3HCDRXX:1:2107:17390:35524
CATTCTCC
+
FFFFFFFF
@A00769:11:HC3HCDRXX:1:2107:8576:35665
CATTCTCC
+
FFFFFFFF
@A00769:11:HC3HCDRXX:1:2107:11704:35665
CATTCTCC
+
FFFFFFFF
@A00769:11:HC3HCDRXX:1:2107:6244:35728
CATTCTCC
+
FF:FFFFF
@A00769:11:HC3HCDRXX:1:2107:13639:35759
CATTCTCC
+
FFFFFFFF
@A00769:11:HC3HCDRXX:1:2107:5186:35775
CATTCTCC
+
FFFFFFFF
@A00769:11:HC3HCDRXX:1:2107:5511:35775
CATTCTCC
+
FF,FFFFF
@A00769:11:HC3HCDRXX:1:2107:8784:35806
CATTCTCC
+
FFFFFFFF
@A00769:11:HC3HCDRXX:1:2107:30490:35884
CATTCTCC
+
FFFFFFFF
@A00769:11:HC3HCDRXX:1:2107:9769:35916
CATTCTCC
+
FFFFFFFF
@A00769:11:HC3HCDRXX:1:2107:6813:35931
CATTCTCC
+
FFFFFFFF
@A00769:11:HC3HCDRXX:1:2107:25057:35931
CATTCTCC
+
FFFFFFFF
@A00769:11:HC3HCDRXX:1:2107:16432:35963
CATTCTCC
+
FFFFFFFF
@A00769:11:HC3HCDRXX:1:2107:16007:35978
CATTCTCC
+
FF:FFFFF
@A00769:11:HC3HCDRXX:1:2107:8974:36041
CATTCTCC
+
FFFFFFFF
@A00769:11:HC3HCDRXX:1:2107:10158:36057
CATTCTCC
+
FFFFFFFF
@A00769:11:HC3HCDRXX:1:2107:29993:36057
CATTCTCC
+
FFFFFFFF
@A00769:11:HC3HCDRXX:1:2107:9932:36072
CATTCTCC
+
FFFFFFFF
@A00769:11:HC3HCDRXX:1:2107:25464:36104
CATTCTCC
+
FFFFFFFF
@A00769:11:HC3HCDRXX:1:2107:9760:36245
CATTCTCC
+
FFFFFFFF
@A00769:11:HC3HCDRXX:1:2107:25789:36260
CATTCTCC
+
:FFFFFFF
@A00769:11:HC3HCDRXX:1:2107:1732:36338
CATTCTCC
+
FFFFFFFF
@A00769:11:HC3HCDRXX:1:2107:4300:36338
CATTCTCC
+
FFFFFFFF
@A00769:11:HC3HCDRXX:1:2107:23131:36417
CATTCTCC
+
FFFFFFFF
@A00769:11:HC3HCDRXX:1:2107:12020:36464
CATTCTCC
+
FFFFFFFF
@A00769:11:HC3HCDRXX:1:2107:2383:36589
CATTCTCC
+
FFFFFFFF
@A00769:11:HC3HCDRXX:1:2107:3314:36730
CATTCTCC
+
FFFFFFFF
@A00769:11:HC3HCDRXX:1:2107:13060:36793
CATTCTCC
+
FFF:FFFF
@A00769:11:HC3HCDRXX:1:2107:32154:36918
CATTCTCC
+
FFFFFFFF
@A00769:11:HC3HCDRXX:1:2107:2935:36949
CATTCTCC
+
FFFFFFFF
@A00769:11:HC3HCDRXX:1:2107:9290:36965
CATTCTCC
+
FFFFFFFF
@A00769:11:HC3HCDRXX:1:2107:20247:36965
CATTCTCC
+
FFFFFFFF
@A00769:11:HC3HCDRXX:1:2107:29984:37012
CATTCTCC
+
FFFFFFFF
@A00769:11:HC3HCDRXX:1:2108:31340:1188
CATTCTCC
+
FFFFFFFF
@A00769:11:HC3HCDRXX:1:2108:3676:1219
CATTCTCC
+
FFF:FFFF
@A00769:11:HC3HCDRXX:1:2108:32081:1313
CATTCTCC
+
FFFFFFFF
@A00769:11:HC3HCDRXX:1:2108:27055:1438
CATTCTCC
+
FFFFFFFF
@A00769:11:HC3HCDRXX:1:2108:29261:1438
CATTCTCC
+
FFFFFFFF
@A00769:11:HC3HCDRXX:1:2108:9598:1548
CATTCTCC
+
FFFFFFFF
@A00769:11:HC3HCDRXX:1:2108:2067:1595
CATTCTCC
+
FFFFFFFF
@A00769:11:HC3HCDRXX:1:2108:5032:1720
CATTCTCC
+
FFFFFFFF
@A00769:11:HC3HCDRXX:1:2108:10646:1830
CATTCTCC
+
FFFFFFFF
@A00769:11:HC3HCDRXX:1:2108:17833:2096
CATTCTCC
+
FFFFFFFF
@A00769:11:HC3HCDRXX:1:2108:16007:2221
CATTCTCC
+
FFFFFFFF
@A00769:11:HC3HCDRXX:1:2108:9923:2237
CATTCTCC
+
FFFFFFFF
@A00769:11:HC3HCDRXX:1:2108:29414:2331
CATTCTCC
+
FFFFFFFF
@A00769:11:HC3HCDRXX:1:2108:23547:2378
CATTCTCC
+
FFFFFFFF
@A00769:11:HC3HCDRXX:1:2108:20157:2394
CATTCTCC
+
FFFFFFFF
@A00769:11:HC3HCDRXX:1:2108:19949:2409
CATTCTCC
+
FF:FFFFF
@A00769:11:HC3HCDRXX:1:2108:14036:2503
CATTCTCC
+
FFFFFFFF
@A00769:11:HC3HCDRXX:1:2108:17788:2644
CATTCTCC
+
FFFFFFFF
@A00769:11:HC3HCDRXX:1:2108:8305:2660
CATTCTCC
+
:FFFFFFF
@A00769:11:HC3HCDRXX:1:2108:19623:2660
CATTCTCC
+
FFFFFFFF
@A00769:11:HC3HCDRXX:1:2108:2356:2691
CATTCTCC
+
FFFFFFFF
@A00769:11:HC3HCDRXX:1:2108:28682:2722
CATTCTCC
+
FFFFFFFF
@A00769:11:HC3HCDRXX:1:2108:29008:2722
CATTCTCC
+
FFFFFFFF
@A00769:11:HC3HCDRXX:1:2108:22480:2942
CATTCTCC
+
FFFFFFFF
@A00769:11:HC3HCDRXX:1:2108:24876:2957
CATTCTCC
+
FFFFFFFF
@A00769:11:HC3HCDRXX:1:2108:4282:2988
CATTCTCC
+
FF,F:F,F
@A00769:11:HC3HCDRXX:1:2108:20130:3035
CATTCTCC
+
FFFFFFFF
@A00769:11:HC3HCDRXX:1:2108:17192:3082
CATTCTCC
+
FFFFFFFF
@A00769:11:HC3HCDRXX:1:2108:31665:3129
CATTCTCC
+
FFFFFFFF
@A00769:11:HC3HCDRXX:1:2108:12057:3176
CATTCTCC
+
FFFFFFFF
@A00769:11:HC3HCDRXX:1:2108:12518:3192
CATTCTCC
+
FF,F,FF,
@A00769:11:HC3HCDRXX:1:2108:20528:3223
CATTCTCC
+
FFFFFFFF
@A00769:11:HC3HCDRXX:1:2108:6623:3317
CATTCTCC
+
FFFFFFFF
@A00769:11:HC3HCDRXX:1:2108:8793:3380
CATTCTCC
+
FFFFFFFF
@A00769:11:HC3HCDRXX:1:2108:11568:3396
CATTCTCC
+
FFFFFFFF
@A00769:11:HC3HCDRXX:1:2108:5195:3474
CATTCTCC
+
FFFFFFFF
@A00769:11:HC3HCDRXX:1:2108:9362:3521
CATTCTCC
+
:FF,FFFF
@A00769:11:HC3HCDRXX:1:2108:15890:3521
CATTCTCC
+
FFFFFF:F
@A00769:11:HC3HCDRXX:1:2108:6081:3537
CATTCTCC
+
FFFFFFFF
@A00769:11:HC3HCDRXX:1:2108:16893:3568
CATTCTCC
+
FFFFFFFF
@A00769:11:HC3HCDRXX:1:2108:21676:3646
CATTCTCC
+
FFFFFFFF
@A00769:11:HC3HCDRXX:1:2108:8693:3677
CATTCTCC
+
FFFFFFFF
@A00769:11:HC3HCDRXX:1:2108:11306:3724
CATTCTCC
+
FFF:FFFF
@A00769:11:HC3HCDRXX:1:2108:32081:3724
CATTCTCC
+
FFFFFFFF
@A00769:11:HC3HCDRXX:1:2108:23854:3818
CATTCTCC
+
FFFFFFFF
@A00769:11:HC3HCDRXX:1:2108:10484:3897
CATTCTCC
+
FFFFFFFF
@A00769:11:HC3HCDRXX:1:2108:10556:3897
CATTCTCC
+
FFFFFFFF
@A00769:11:HC3HCDRXX:1:2108:29261:3975
CATTCTCC
+
FFFFFFFF
@A00769:11:HC3HCDRXX:1:2108:22128:4022
CATTCTCC
+
FF,F,FFF
@A00769:11:HC3HCDRXX:1:2108:4246:4053
CATTCTCC
+
FFFFFFFF
@A00769:11:HC3HCDRXX:1:2108:22101:4069
CATTCTCC
+
FFFFFFFF
@A00769:11:HC3HCDRXX:1:2108:23140:4178
CATTCTCC
+
FFFFFFFF
@A00769:11:HC3HCDRXX:1:2108:8124:4351
CATTCTCC
+
:FFFFFF:
@A00769:11:HC3HCDRXX:1:2108:21052:4351
CATTCTCC
+
FFFFFFFF
@A00769:11:HC3HCDRXX:1:2108:25283:4476
CATTCTCC
+
FFFFFFFF
@A00769:11:HC3HCDRXX:1:2108:30129:4476
CATTCTCC
+
FFFFFFFF
@A00769:11:HC3HCDRXX:1:2108:4544:4507
CATTCTCC
+
FFFFFFFF
@A00769:11:HC3HCDRXX:1:2108:1081:4523
CATTCTCC
+
FFFFFFFF
@A00769:11:HC3HCDRXX:1:2108:30228:4648
CATTCTCC
+
FF:FFFFF
@A00769:11:HC3HCDRXX:1:2108:17336:4679
CATTCTCC
+
FFFFFFFF
@A00769:11:HC3HCDRXX:1:2108:18484:4726
CATTCTCC
+
FFFFFFFF
@A00769:11:HC3HCDRXX:1:2108:31774:4758
CATTCTCC
+
FFFFFFFF
@A00769:11:HC3HCDRXX:1:2108:29631:4773
CATTCTCC
+
FFFFFFFF
@A00769:11:HC3HCDRXX:1:2108:6081:4852
CATTCTCC
+
FFFFFFFF
@A00769:11:HC3HCDRXX:1:2108:25012:4852
CATTCTCC
+
FFFFFFFF
@A00769:11:HC3HCDRXX:1:2108:8865:4914
CATTCTCC
+
FFFFFFFF
@A00769:11:HC3HCDRXX:1:2108:4679:5024
CATTCTCC
+
FFFFFFFF
@A00769:11:HC3HCDRXX:1:2108:14660:5087
CATTCTCC
+
FFFFFFFF
@A00769:11:HC3HCDRXX:1:2108:9561:5149
CATTCTCC
+
FFFF:FFF
@A00769:11:HC3HCDRXX:1:2108:6352:5165
CATTCTCC
+
FFFFFFFF
@A00769:11:HC3HCDRXX:1:2108:11279:5181
CATTCTCC
+
FFFFFFFF
@A00769:11:HC3HCDRXX:1:2108:8024:5243
CATTCTCC
+
FFFFFFFF
@A00769:11:HC3HCDRXX:1:2108:2537:5259
CATTCTCC
+
FFFFFFFF
@A00769:11:HC3HCDRXX:1:2108:30427:5337
CATTCTCC
+
FF:FFFFF
@A00769:11:HC3HCDRXX:1:2108:25174:5478
CATTCTCC
+
FFF:FF::
@A00769:11:HC3HCDRXX:1:2108:1588:5494
CATTCTCC
+
FFFFFFFF
@A00769:11:HC3HCDRXX:1:2108:13521:5494
CATTCTCC
+
FFFFFFFF
@A00769:11:HC3HCDRXX:1:2108:28782:5494
CATTCTCC
+
FFFFFFFF
@A00769:11:HC3HCDRXX:1:2108:29505:5525
CATTCTCC
+
FFFFFFFF
@A00769:11:HC3HCDRXX:1:2108:3784:5635
CATTCTCC
+
FFFFFFFF
@A00769:11:HC3HCDRXX:1:2108:17978:5635
CATTCTCC
+
FFFFFFFF
@A00769:11:HC3HCDRXX:1:2108:14787:5682
CATTCTCC
+
FFFFFFFF
@A00769:11:HC3HCDRXX:1:2108:27082:5713
CATTCTCC
+
FFFFFFFF
@A00769:11:HC3HCDRXX:1:2108:16396:5776
CATTCTCC
+
FFFFFFFF
@A00769:11:HC3HCDRXX:1:2108:28872:5807
CATTCTCC
+
FFFFFFFF
@A00769:11:HC3HCDRXX:1:2108:29577:6026
CATTCTCC
+
FFFFFFFF
@A00769:11:HC3HCDRXX:1:2108:14814:6104
CATTCTCC
+
FFFFFFFF
@A00769:11:HC3HCDRXX:1:2108:16504:6151
CATTCTCC
+
FFFFFFFF
@A00769:11:HC3HCDRXX:1:2108:26594:6151
CATTCTCC
+
FFFFFFFF
@A00769:11:HC3HCDRXX:1:2108:18385:6183
CATTCTCC
+
FFFFFFFF
@A00769:11:HC3HCDRXX:1:2108:7798:6198
CATTCTCC
+
FFFFFFFF
@A00769:11:HC3HCDRXX:1:2108:32163:6214
CATTCTCC
+
FF,:FFF,
@A00769:11:HC3HCDRXX:1:2108:28556:6261
CATTCTCC
+
FFFFFFFF
@A00769:11:HC3HCDRXX:1:2108:11279:6370
CATTCTCC
+
FFFFFFFF
@A00769:11:HC3HCDRXX:1:2108:30038:6386
CATTCTCC
+
FFFFFFFF
@A00769:11:HC3HCDRXX:1:2108:3676:6417
CATTCTCC
+
FFFFFFFF
@A00769:11:HC3HCDRXX:1:2108:12509:6433
CATTCTCC
+
FF:FFFFF
@A00769:11:HC3HCDRXX:1:2108:30083:6496
CATTCTCC
+
FFFFFFFF
@A00769:11:HC3HCDRXX:1:2108:14073:6574
CATTCTCC
+
FFFFFFFF
@A00769:11:HC3HCDRXX:1:2108:19904:6652
CATTCTCC
+
FFFFFFFF
@A00769:11:HC3HCDRXX:1:2108:29252:6715
CATTCTCC
+
FFFFFFFF
@A00769:11:HC3HCDRXX:1:2108:26286:6840
CATTCTCC
+
FFFFFFFF
@A00769:11:HC3HCDRXX:1:2108:19705:6872
CATTCTCC
+
FFFFFFFF
@A00769:11:HC3HCDRXX:1:2108:27697:7185
CATTCTCC
+
FFFFFFFF
@A00769:11:HC3HCDRXX:1:2108:7898:7247
CATTCTCC
+
FFFFFFFF
@A00769:11:HC3HCDRXX:1:2108:18313:7247
CATTCTCC
+
FFFFF:FF
@A00769:11:HC3HCDRXX:1:2108:20003:7294
CATTCTCC
+
FFFFFFFF
@A00769:11:HC3HCDRXX:1:2108:26558:7310
CATTCTCC
+
FF:FF:FF
@A00769:11:HC3HCDRXX:1:2108:4571:7341
CATTCTCC
+
FFFFFFFF
@A00769:11:HC3HCDRXX:1:2108:30608:7341
CATTCTCC
+
FFFFFFFF
@A00769:11:HC3HCDRXX:1:2108:23185:7357
CATTCTCC
+
FFFF:FFF
@A00769:11:HC3HCDRXX:1:2108:25952:7388
CATTCTCC
+
,F:FFFF,
@A00769:11:HC3HCDRXX:1:2108:18530:7435
CATTCTCC
+
FFFFFFFF
@A00769:11:HC3HCDRXX:1:2108:20817:7451
CATTCTCC
+
FF,,F:::
@A00769:11:HC3HCDRXX:1:2108:11867:7482
CATTCTCC
+
FFFFFFFF
@A00769:11:HC3HCDRXX:1:2108:13955:7498
CATTCTCC
+
FFFFFFFF
@A00769:11:HC3HCDRXX:1:2108:3088:7529
CATTCTCC
+
FFFFFFFF
@A00769:11:HC3HCDRXX:1:2108:30020:7576
CATTCTCC
+
FFFFFFFF
@A00769:11:HC3HCDRXX:1:2108:16839:7670
CATTCTCC
+
FFFFFFFF
@A00769:11:HC3HCDRXX:1:2108:30960:7670
CATTCTCC
+
FFFFFFFF
@A00769:11:HC3HCDRXX:1:2108:22272:7717
CATTCTCC
+
FFFFFFFF
@A00769:11:HC3HCDRXX:1:2108:24279:7874
CATTCTCC
+
FFFFFFFF
@A00769:11:HC3HCDRXX:1:2108:12536:7889
CATTCTCC
+
FFFFFFFF
@A00769:11:HC3HCDRXX:1:2108:17607:7936
CATTCTCC
+
F:FFFFFF
@A00769:11:HC3HCDRXX:1:2108:8169:8030
CATTCTCC
+
FFFFFFFF
@A00769:11:HC3HCDRXX:1:2108:7292:8108
CATTCTCC
+
FFFFFFFF
@A00769:11:HC3HCDRXX:1:2108:12789:8140
CATTCTCC
+
FFFFFFFF
@A00769:11:HC3HCDRXX:1:2108:26295:8202
CATTCTCC
+
FFFFFFFF
@A00769:11:HC3HCDRXX:1:2108:18656:8218
CATTCTCC
+
F:FFFFFF
@A00769:11:HC3HCDRXX:1:2108:3115:8234
CATTCTCC
+
FFFFFFFF
@A00769:11:HC3HCDRXX:1:2108:17589:8249
CATTCTCC
+
FFFFFFFF
@A00769:11:HC3HCDRXX:1:2108:10194:8343
CATTCTCC
+
FFFFFFFF
@A00769:11:HC3HCDRXX:1:2108:1145:8453
CATTCTCC
+
FFFFFFFF
@A00769:11:HC3HCDRXX:1:2108:8278:8500
CATTCTCC
+
FFFFFFFF
@A00769:11:HC3HCDRXX:1:2108:25111:8594
CATTCTCC
+
FFFFFFFF
@A00769:11:HC3HCDRXX:1:2108:25238:8594
CATTCTCC
+
FFFFFFFF
@A00769:11:HC3HCDRXX:1:2108:28311:8594
CATTCTCC
+
FFFFFFFF
@A00769:11:HC3HCDRXX:1:2108:8034:8641
CATTCTCC
+
FFFFFFFF
@A00769:11:HC3HCDRXX:1:2108:18548:8719
CATTCTCC
+
FFFFFFFF
@A00769:11:HC3HCDRXX:1:2108:20627:8750
CATTCTCC
+
FFFFFFFF
@A00769:11:HC3HCDRXX:1:2108:22028:8860
CATTCTCC
+
FFFFFFFF
@A00769:11:HC3HCDRXX:1:2108:14172:8876
CATTCTCC
+
FFFFFFFF
@A00769:11:HC3HCDRXX:1:2108:16776:9095
CATTCTCC
+
FFFFFFFF
@A00769:11:HC3HCDRXX:1:2108:18439:9095
CATTCTCC
+
FFFFFFFF
@A00769:11:HC3HCDRXX:1:2108:26250:9095
CATTCTCC
+
FFFFFFFF
@A00769:11:HC3HCDRXX:1:2108:31684:9204
CATTCTCC
+
FFFFFFFF
@A00769:11:HC3HCDRXX:1:2108:9706:9220
CATTCTCC
+
FFFFFFFF
@A00769:11:HC3HCDRXX:1:2108:27814:9236
CATTCTCC
+
FFFFFFFF
@A00769:11:HC3HCDRXX:1:2108:28827:9267
CATTCTCC
+
FFFFFFFF
@A00769:11:HC3HCDRXX:1:2108:10194:9283
CATTCTCC
+
FFFFFFFF
@A00769:11:HC3HCDRXX:1:2108:9254:9377
CATTCTCC
+
FFFFFFFF
@A00769:11:HC3HCDRXX:1:2108:10113:9455
CATTCTCC
+
FFF:FFFF
@A00769:11:HC3HCDRXX:1:2108:12961:9471
CATTCTCC
+
FFFFFFF,
@A00769:11:HC3HCDRXX:1:2108:22968:9549
CATTCTCC
+
FFFFFFFF
@A00769:11:HC3HCDRXX:1:2108:20898:9565
CATTCTCC
+
FFFFFFFF
@A00769:11:HC3HCDRXX:1:2108:20003:9706
CATTCTCC
+
FFFFFFFF
@A00769:11:HC3HCDRXX:1:2108:14271:9799
CATTCTCC
+
FFFFFFF,
@A00769:11:HC3HCDRXX:1:2108:31015:9831
CATTCTCC
+
FFFFFFFF
@A00769:11:HC3HCDRXX:1:2108:4616:9862
CATTCTCC
+
FFFFFFFF
@A00769:11:HC3HCDRXX:1:2108:11722:9925
CATTCTCC
+
FFFFFFFF
@A00769:11:HC3HCDRXX:1:2108:11514:9972
CATTCTCC
+
FFFFFFFF
@A00769:11:HC3HCDRXX:1:2108:11930:9972
CATTCTCC
+
FFFFFFFF
@A00769:11:HC3HCDRXX:1:2108:10248:10003
CATTCTCC
+
FFFFFFFF
@A00769:11:HC3HCDRXX:1:2108:4652:10081
CATTCTCC
+
FFFFFFFF
@A00769:11:HC3HCDRXX:1:2108:13078:10081
CATTCTCC
+
FFFFFFFF
@A00769:11:HC3HCDRXX:1:2108:30752:10128
CATTCTCC
+
FFFFFFFF
@A00769:11:HC3HCDRXX:1:2108:5249:10207
CATTCTCC
+
FFFFFFFF
@A00769:11:HC3HCDRXX:1:2108:3287:10222
CATTCTCC
+
FFFFFFFF
@A00769:11:HC3HCDRXX:1:2108:4065:10222
CATTCTCC
+
FFFF:FFF
@A00769:11:HC3HCDRXX:1:2108:28510:10254
CATTCTCC
+
FFFFFFFF
@A00769:11:HC3HCDRXX:1:2108:16052:10316
CATTCTCC
+
FFFFFFFF
@A00769:11:HC3HCDRXX:1:2108:24162:10457
CATTCTCC
+
FFFFFFFF
@A00769:11:HC3HCDRXX:1:2108:7853:10488
CATTCTCC
+
FFFFFFFF
@A00769:11:HC3HCDRXX:1:2108:14597:10488
CATTCTCC
+
FFF,FFFF
@A00769:11:HC3HCDRXX:1:2108:18575:10582
CATTCTCC
+
FFFFFFFF
@A00769:11:HC3HCDRXX:1:2108:4318:10598
CATTCTCC
+
FFF:FFFF
@A00769:11:HC3HCDRXX:1:2108:8603:10598
CATTCTCC
+
FFFFFFFF
@A00769:11:HC3HCDRXX:1:2108:28438:10598
CATTCTCC
+
FFFFFFFF
@A00769:11:HC3HCDRXX:1:2108:1461:10786
CATTCTCC
+
FFFFFFFF
@A00769:11:HC3HCDRXX:1:2108:26603:10833
CATTCTCC
+
FFFFFFFF
@A00769:11:HC3HCDRXX:1:2108:30544:10833
CATTCTCC
+
FFFFFFFF
@A00769:11:HC3HCDRXX:1:2108:25608:11052
CATTCTCC
+
FFFFFFFF
@A00769:11:HC3HCDRXX:1:2108:6714:11146
CATTCTCC
+
FFFFFFFF
@A00769:11:HC3HCDRXX:1:2108:11460:11350
CATTCTCC
+
FFFFFFFF
@A00769:11:HC3HCDRXX:1:2108:1615:11365
CATTCTCC
+
FFFFFFFF
@A00769:11:HC3HCDRXX:1:2108:9950:11459
CATTCTCC
+
FF:FFFFF
@A00769:11:HC3HCDRXX:1:2108:11433:11490
CATTCTCC
+
FFFFFFFF
@A00769:11:HC3HCDRXX:1:2108:30770:11694
CATTCTCC
+
FFFFFFFF
@A00769:11:HC3HCDRXX:1:2108:21838:11725
CATTCTCC
+
FFFFFFFF
@A00769:11:HC3HCDRXX:1:2108:16749:11772
CATTCTCC
+
FFFFFFFF
@A00769:11:HC3HCDRXX:1:2108:23782:11835
CATTCTCC
+
FFFFFFFF
@A00769:11:HC3HCDRXX:1:2108:6162:11851
CATTCTCC
+
FFFFFFFF
@A00769:11:HC3HCDRXX:1:2108:6207:11866
CATTCTCC
+
FFFFFFFF
@A00769:11:HC3HCDRXX:1:2108:7744:11898
CATTCTCC
+
FF:FFFFF
@A00769:11:HC3HCDRXX:1:2108:28917:11898
CATTCTCC
+
FFFFFFFF
@A00769:11:HC3HCDRXX:1:2108:4679:11913
CATTCTCC
+
FFFFFFFF
@A00769:11:HC3HCDRXX:1:2108:18484:12023
CATTCTCC
+
FFFFFFFF
@A00769:11:HC3HCDRXX:1:2108:10140:12132
CATTCTCC
+
FFFFFFFF
@A00769:11:HC3HCDRXX:1:2108:10321:12164
CATTCTCC
+
FFFFFFFF
@A00769:11:HC3HCDRXX:1:2108:5032:12179
CATTCTCC
+
FFFFFFFF
@A00769:11:HC3HCDRXX:1:2108:10176:12195
CATTCTCC
+
FFFFFFFF
@A00769:11:HC3HCDRXX:1:2108:17626:12195
CATTCTCC
+
FFFFFFFF
@A00769:11:HC3HCDRXX:1:2108:4770:12226
CATTCTCC
+
FFFFFFFF
@A00769:11:HC3HCDRXX:1:2108:10095:12273
CATTCTCC
+
FFFFFFFF
@A00769:11:HC3HCDRXX:1:2108:16152:12305
CATTCTCC
+
FFFFFFFF
@A00769:11:HC3HCDRXX:1:2108:17155:12352
CATTCTCC
+
FFFFFFFF
@A00769:11:HC3HCDRXX:1:2108:19325:12477
CATTCTCC
+
FFFFFFFF
@A00769:11:HC3HCDRXX:1:2108:27389:12602
CATTCTCC
+
FFFFFFFF
@A00769:11:HC3HCDRXX:1:2108:23863:12633
CATTCTCC
+
FFFFFFFF
@A00769:11:HC3HCDRXX:1:2108:2365:12665
CATTCTCC
+
FFFFFFFF
@A00769:11:HC3HCDRXX:1:2108:15239:12759
CATTCTCC
+
FFFFFFFF
@A00769:11:HC3HCDRXX:1:2108:6280:12774
CATTCTCC
+
FFFFFFFF
@A00769:11:HC3HCDRXX:1:2108:1651:12806
CATTCTCC
+
FFFFFFFF
@A00769:11:HC3HCDRXX:1:2108:13141:12853
CATTCTCC
+
FFFFFFFF
@A00769:11:HC3HCDRXX:1:2108:21992:12868
CATTCTCC
+
FFFFFF:,
@A00769:11:HC3HCDRXX:1:2108:27914:12947
CATTCTCC
+
FFFFFF:F
@A00769:11:HC3HCDRXX:1:2108:9173:12962
CATTCTCC
+
,FFFFFFF
@A00769:11:HC3HCDRXX:1:2108:32226:13025
CATTCTCC
+
FFFFFFFF
@A00769:11:HC3HCDRXX:1:2108:14534:13041
CATTCTCC
+
FFFFFFFF
@A00769:11:HC3HCDRXX:1:2108:1886:13088
CATTCTCC
+
FFFFFFFF
@A00769:11:HC3HCDRXX:1:2108:32117:13088
CATTCTCC
+
FFFFFFFF
@A00769:11:HC3HCDRXX:1:2108:29053:13103
CATTCTCC
+
FFFFFFFF
@A00769:11:HC3HCDRXX:1:2108:16206:13119
CATTCTCC
+
FFFFFFFF
@A00769:11:HC3HCDRXX:1:2108:12264:13150
CATTCTCC
+
FFFFFFFF
@A00769:11:HC3HCDRXX:1:2108:27552:13385
CATTCTCC
+
FFFFFFFF
@A00769:11:HC3HCDRXX:1:2108:26268:13416
CATTCTCC
+
FFFFFFFF
@A00769:11:HC3HCDRXX:1:2108:16604:13526
CATTCTCC
+
FFFFFFFF
@A00769:11:HC3HCDRXX:1:2108:28320:13557
CATTCTCC
+
FFF:FFFF
@A00769:11:HC3HCDRXX:1:2108:10547:13651
CATTCTCC
+
FFFFFFFF
@A00769:11:HC3HCDRXX:1:2108:20220:13683
CATTCTCC
+
FFFFFFFF
@A00769:11:HC3HCDRXX:1:2108:28809:13683
CATTCTCC
+
FFFFFFFF
@A00769:11:HC3HCDRXX:1:2108:20726:13714
CATTCTCC
+
FFFFFFFF
@A00769:11:HC3HCDRXX:1:2108:3558:13823
CATTCTCC
+
FFFFFFFF
@A00769:11:HC3HCDRXX:1:2108:26142:13823
CATTCTCC
+
FFFFFFFF
@A00769:11:HC3HCDRXX:1:2108:29785:13870
CATTCTCC
+
FFFFFFFF
@A00769:11:HC3HCDRXX:1:2108:30635:13870
CATTCTCC
+
FFFFFFFF
@A00769:11:HC3HCDRXX:1:2108:4083:13886
CATTCTCC
+
FFFFFFFF
@A00769:11:HC3HCDRXX:1:2108:26485:13917
CATTCTCC
+
FFFFFFFF
@A00769:11:HC3HCDRXX:1:2108:17499:13949
CATTCTCC
+
FFFFFFFF
@A00769:11:HC3HCDRXX:1:2108:23131:14152
CATTCTCC
+
FFFFFFFF
@A00769:11:HC3HCDRXX:1:2108:1687:14184
CATTCTCC
+
FFFFFFFF
@A00769:11:HC3HCDRXX:1:2108:26594:14262
CATTCTCC
+
FFFFFFFF
@A00769:11:HC3HCDRXX:1:2108:19253:14512
CATTCTCC
+
FFFFFFFF
@A00769:11:HC3HCDRXX:1:2108:31937:14591
CATTCTCC
+
FFFFFFFF
@A00769:11:HC3HCDRXX:1:2108:28827:14622
CATTCTCC
+
FFFFFFFF
@A00769:11:HC3HCDRXX:1:2108:26323:14700
CATTCTCC
+
FFFFFFFF
@A00769:11:HC3HCDRXX:1:2108:9724:14732
CATTCTCC
+
FFFFFFFF
@A00769:11:HC3HCDRXX:1:2108:15456:14732
CATTCTCC
+
FFFFFFFF
@A00769:11:HC3HCDRXX:1:2108:27769:14763
CATTCTCC
+
FFFFFFFF
@A00769:11:HC3HCDRXX:1:2108:15555:14779
CATTCTCC
+
FFFFFFFF
@A00769:11:HC3HCDRXX:1:2108:20763:14779
CATTCTCC
+
FFFFFFFF
@A00769:11:HC3HCDRXX:1:2108:22055:14794
CATTCTCC
+
FFFFFFFF
@A00769:11:HC3HCDRXX:1:2108:7961:14810
CATTCTCC
+
FFFFFFFF
@A00769:11:HC3HCDRXX:1:2108:14326:14810
CATTCTCC
+
FFFFFFFF
@A00769:11:HC3HCDRXX:1:2108:30644:14982
CATTCTCC
+
FFF:FFFF
@A00769:11:HC3HCDRXX:1:2108:8413:15060
CATTCTCC
+
FFFFFFFF
@A00769:11:HC3HCDRXX:1:2108:5891:15107
CATTCTCC
+
FFFFFFFF
@A00769:11:HC3HCDRXX:1:2108:7518:15139
CATTCTCC
+
FFFFFFFF
@A00769:11:HC3HCDRXX:1:2108:25798:15170
CATTCTCC
+
FFFFFFFF
@A00769:11:HC3HCDRXX:1:2108:12762:15295
CATTCTCC
+
FFFFFFFF
@A00769:11:HC3HCDRXX:1:2108:4155:15358
CATTCTCC
+
FFFFFFFF
@A00769:11:HC3HCDRXX:1:2108:2618:15483
CATTCTCC
+
FFFFFFFF
@A00769:11:HC3HCDRXX:1:2108:15826:15499
CATTCTCC
+
:FF:FF:F
@A00769:11:HC3HCDRXX:1:2108:32759:15515
CATTCTCC
+
FFFFFFFF
@A00769:11:HC3HCDRXX:1:2108:26811:15546
CATTCTCC
+
FFFFFFFF
@A00769:11:HC3HCDRXX:1:2108:11984:15577
CATTCTCC
+
FFFFFFFF
@A00769:11:HC3HCDRXX:1:2108:30156:15577
CATTCTCC
+
FFFFFFFF
@A00769:11:HC3HCDRXX:1:2108:18050:15718
CATTCTCC
+
FFFFFFFF
@A00769:11:HC3HCDRXX:1:2108:4508:15875
CATTCTCC
+
FFFFFFFF
@A00769:11:HC3HCDRXX:1:2108:32307:16016
CATTCTCC
+
FFFFFFFF
@A00769:11:HC3HCDRXX:1:2108:13259:16063
CATTCTCC
+
FFFFFFFF
@A00769:11:HC3HCDRXX:1:2108:31232:16063
CATTCTCC
+
FF,:::FF
@A00769:11:HC3HCDRXX:1:2108:31684:16125
CATTCTCC
+
FF,,F:FF
@A00769:11:HC3HCDRXX:1:2108:1570:16141
CATTCTCC
+
FFFFFFFF
@A00769:11:HC3HCDRXX:1:2108:6885:16235
CATTCTCC
+
FFFFFFFF
@A00769:11:HC3HCDRXX:1:2108:21043:16360
CATTCTCC
+
FFFFFFFF
@A00769:11:HC3HCDRXX:1:2108:8413:16407
CATTCTCC
+
FFFFFFFF
@A00769:11:HC3HCDRXX:1:2108:21178:16407
CATTCTCC
+
FFFFFFFF
@A00769:11:HC3HCDRXX:1:2108:2446:16438
CATTCTCC
+
FFFFFFFF
@A00769:11:HC3HCDRXX:1:2108:13376:16485
CATTCTCC
+
FFFFFFFF
@A00769:11:HC3HCDRXX:1:2108:18918:16532
CATTCTCC
+
FFFFFFFF
@A00769:11:HC3HCDRXX:1:2108:10131:16564
CATTCTCC
+
FFFFFFFF
@A00769:11:HC3HCDRXX:1:2108:12337:16595
CATTCTCC
+
,::FF:FF
@A00769:11:HC3HCDRXX:1:2108:26603:16595
CATTCTCC
+
FFFFFFF:
@A00769:11:HC3HCDRXX:1:2108:15474:16611
CATTCTCC
+
FFFFFFFF
@A00769:11:HC3HCDRXX:1:2108:15591:16689
CATTCTCC
+
FFFFFFFF
@A00769:11:HC3HCDRXX:1:2108:12174:16814
CATTCTCC
+
FFFFFFFF
@A00769:11:HC3HCDRXX:1:2108:4806:16830
CATTCTCC
+
FFFFFFFF
@A00769:11:HC3HCDRXX:1:2108:18276:16861
CATTCTCC
+
FFFFFFFF
@A00769:11:HC3HCDRXX:1:2108:18322:16908
CATTCTCC
+
FFFFFFFF
@A00769:11:HC3HCDRXX:1:2108:19524:16924
CATTCTCC
+
FF:FFFFF
@A00769:11:HC3HCDRXX:1:2108:17237:17002
CATTCTCC
+
FFFFFFFF
@A00769:11:HC3HCDRXX:1:2108:10276:17033
CATTCTCC
+
FFF:F,F:
@A00769:11:HC3HCDRXX:1:2108:13232:17080
CATTCTCC
+
FFFF:FFF
@A00769:11:HC3HCDRXX:1:2108:19813:17206
CATTCTCC
+
FFFFFFFF
@A00769:11:HC3HCDRXX:1:2108:16107:17237
CATTCTCC
+
FFFFFFFF
@A00769:11:HC3HCDRXX:1:2108:21206:17362
CATTCTCC
+
FFFFFFFF
@A00769:11:HC3HCDRXX:1:2108:7093:17409
CATTCTCC
+
FFFFFFFF
@A00769:11:HC3HCDRXX:1:2108:16224:17503
CATTCTCC
+
FFFFFFFF
@A00769:11:HC3HCDRXX:1:2108:28727:17581
CATTCTCC
+
FFFFF:FF
@A00769:11:HC3HCDRXX:1:2108:25961:17613
CATTCTCC
+
FFFFFFFF
@A00769:11:HC3HCDRXX:1:2108:23393:17769
CATTCTCC
+
FFFFFFFF
@A00769:11:HC3HCDRXX:1:2108:32651:17769
CATTCTCC
+
FFFFFFFF
@A00769:11:HC3HCDRXX:1:2108:10086:17895
CATTCTCC
+
FFFFFFFF
@A00769:11:HC3HCDRXX:1:2108:7952:17957
CATTCTCC
+
FFFFFFFF
@A00769:11:HC3HCDRXX:1:2108:29550:18223
CATTCTCC
+
FFFFFFF,
@A00769:11:HC3HCDRXX:1:2108:1334:18270
CATTCTCC
+
FFFFFFFF
@A00769:11:HC3HCDRXX:1:2108:3233:18396
CATTCTCC
+
FFFFFFFF
@A00769:11:HC3HCDRXX:1:2108:16821:18568
CATTCTCC
+
FFFFFFFF
@A00769:11:HC3HCDRXX:1:2108:11153:18584
CATTCTCC
+
FFFFFFFF
@A00769:11:HC3HCDRXX:1:2108:15555:18599
CATTCTCC
+
FFFFFFFF
@A00769:11:HC3HCDRXX:1:2108:16315:18599
CATTCTCC
+
FFFFFFFF
@A00769:11:HC3HCDRXX:1:2108:14371:18646
CATTCTCC
+
FFFFFFFF
@A00769:11:HC3HCDRXX:1:2108:7365:18662
CATTCTCC
+
FFFFFFFF
@A00769:11:HC3HCDRXX:1:2108:22236:18677
CATTCTCC
+
FF:FFFFF
@A00769:11:HC3HCDRXX:1:2108:27651:18818
CATTCTCC
+
FFFFFFFF
@A00769:11:HC3HCDRXX:1:2108:28754:18818
CATTCTCC
+
FFF:FFFF
@A00769:11:HC3HCDRXX:1:2108:28565:18897
CATTCTCC
+
FFFFFFFF
@A00769:11:HC3HCDRXX:1:2108:28357:19038
CATTCTCC
+
FFFFFFFF
@A00769:11:HC3HCDRXX:1:2108:29071:19053
CATTCTCC
+
FFFFFFFF
@A00769:11:HC3HCDRXX:1:2108:4463:19366
CATTCTCC
+
FFFFFFFF
@A00769:11:HC3HCDRXX:1:2108:18177:19507
CATTCTCC
+
FFFFFFFF
@A00769:11:HC3HCDRXX:1:2108:28881:19507
CATTCTCC
+
FFFFFFFF
@A00769:11:HC3HCDRXX:1:2108:4544:19539
CATTCTCC
+
FFFFFF:F
@A00769:11:HC3HCDRXX:1:2108:12201:19680
CATTCTCC
+
FFFFFFFF
@A00769:11:HC3HCDRXX:1:2108:26576:19680
CATTCTCC
+
FFFFFFFF
@A00769:11:HC3HCDRXX:1:2108:3097:19695
CATTCTCC
+
F::F:FFF
@A00769:11:HC3HCDRXX:1:2108:26268:19742
CATTCTCC
+
FFFFFFFF
@A00769:11:HC3HCDRXX:1:2108:16812:19836
CATTCTCC
+
FFFF::FF
@A00769:11:HC3HCDRXX:1:2108:21187:19993
CATTCTCC
+
FFFFFFFF
@A00769:11:HC3HCDRXX:1:2108:18249:20008
CATTCTCC
+
FFFFFFFF
@A00769:11:HC3HCDRXX:1:2108:27181:20008
CATTCTCC
+
FFFFFFFF
@A00769:11:HC3HCDRXX:1:2108:20021:20040
CATTCTCC
+
:FFFFFFF
@A00769:11:HC3HCDRXX:1:2108:1524:20102
CATTCTCC
+
FFFFFFFF
@A00769:11:HC3HCDRXX:1:2108:27868:20196
CATTCTCC
+
FFFFFFFF
@A00769:11:HC3HCDRXX:1:2108:16523:20275
CATTCTCC
+
FFFFFFFF
@A00769:11:HC3HCDRXX:1:2108:21206:20275
CATTCTCC
+
FFFFFFFF
@A00769:11:HC3HCDRXX:1:2108:12382:20306
CATTCTCC
+
FFFFFFFF
@A00769:11:HC3HCDRXX:1:2108:26133:20322
CATTCTCC
+
FFFFFFFF
@A00769:11:HC3HCDRXX:1:2108:28628:20322
CATTCTCC
+
FFFFFFFF
@A00769:11:HC3HCDRXX:1:2108:23466:20337
CATTCTCC
+
FFFFFFFF
@A00769:11:HC3HCDRXX:1:2108:22254:20400
CATTCTCC
+
FFFFFFFF
@A00769:11:HC3HCDRXX:1:2108:20826:20431
CATTCTCC
+
FFFFFFFF
@A00769:11:HC3HCDRXX:1:2108:8513:20462
CATTCTCC
+
FFFFFFFF
@A00769:11:HC3HCDRXX:1:2108:7627:20494
CATTCTCC
+
F,FFFFFF
@A00769:11:HC3HCDRXX:1:2108:13431:20650
CATTCTCC
+
FFFFFFFF
@A00769:11:HC3HCDRXX:1:2108:25943:20776
CATTCTCC
+
FFFFFFFF
@A00769:11:HC3HCDRXX:1:2108:12020:20838
CATTCTCC
+
FFFFFFFF
@A00769:11:HC3HCDRXX:1:2108:31964:20964
CATTCTCC
+
F:FFFFFF
@A00769:11:HC3HCDRXX:1:2108:26494:21010
CATTCTCC
+
FFFFFFFF
@A00769:11:HC3HCDRXX:1:2108:26205:21073
CATTCTCC
+
FFFFFFFF
@A00769:11:HC3HCDRXX:1:2108:26476:21261
CATTCTCC
+
FFFFFFFF
@A00769:11:HC3HCDRXX:1:2108:20094:21292
CATTCTCC
+
FFFFFFFF
@A00769:11:HC3HCDRXX:1:2108:10881:21308
CATTCTCC
+
FFFFFFFF
@A00769:11:HC3HCDRXX:1:2108:5593:21324
CATTCTCC
+
FFFFFFFF
@A00769:11:HC3HCDRXX:1:2108:15501:21324
CATTCTCC
+
FFFFFFFF
@A00769:11:HC3HCDRXX:1:2108:3667:21433
CATTCTCC
+
FFFFFFFF
@A00769:11:HC3HCDRXX:1:2108:27010:21496
CATTCTCC
+
FFFFFFFF
@A00769:11:HC3HCDRXX:1:2108:13657:21512
CATTCTCC
+
FFFFFFFF
@A00769:11:HC3HCDRXX:1:2108:22905:21527
CATTCTCC
+
FFFFFFFF
@A00769:11:HC3HCDRXX:1:2108:6207:21574
CATTCTCC
+
FF:FFFF,
@A00769:11:HC3HCDRXX:1:2108:2003:21621
CATTCTCC
+
FFFFFFFF
@A00769:11:HC3HCDRXX:1:2108:19054:21684
CATTCTCC
+
FFFFFFFF
@A00769:11:HC3HCDRXX:1:2108:32344:21715
CATTCTCC
+
FFFFFFFF
@A00769:11:HC3HCDRXX:1:2108:8531:21746
CATTCTCC
+
FFFFFFFF
@A00769:11:HC3HCDRXX:1:2108:16432:21746
CATTCTCC
+
FFFFFFFF
@A00769:11:HC3HCDRXX:1:2108:31765:21746
CATTCTCC
+
FFFFFFFF
@A00769:11:HC3HCDRXX:1:2108:4896:21809
CATTCTCC
+
FFFFFFFF
@A00769:11:HC3HCDRXX:1:2108:6117:21825
CATTCTCC
+
FFFFFFFF
@A00769:11:HC3HCDRXX:1:2108:17978:21981
CATTCTCC
+
FFFFFFFF
@A00769:11:HC3HCDRXX:1:2108:13160:22091
CATTCTCC
+
FFFFFFFF
@A00769:11:HC3HCDRXX:1:2108:16758:22122
CATTCTCC
+
FFFFFFFF
@A00769:11:HC3HCDRXX:1:2108:3667:22185
CATTCTCC
+
FFFFFFFF
@A00769:11:HC3HCDRXX:1:2108:19217:22185
CATTCTCC
+
FFFFFFFF
@A00769:11:HC3HCDRXX:1:2108:16405:22200
CATTCTCC
+
FF:FFFFF
@A00769:11:HC3HCDRXX:1:2108:23466:22216
CATTCTCC
+
FFFFFFFF
@A00769:11:HC3HCDRXX:1:2108:31503:22232
CATTCTCC
+
FFFFFFFF
@A00769:11:HC3HCDRXX:1:2108:3703:22279
CATTCTCC
+
FFFFFFFF
@A00769:11:HC3HCDRXX:1:2108:30581:22326
CATTCTCC
+
FFFFFFFF
@A00769:11:HC3HCDRXX:1:2108:27444:22404
CATTCTCC
+
FFFFFFFF
@A00769:11:HC3HCDRXX:1:2108:3513:22420
CATTCTCC
+
FFFFFFFF
@A00769:11:HC3HCDRXX:1:2108:19416:22498
CATTCTCC
+
FFFFFFFF
@A00769:11:HC3HCDRXX:1:2108:15944:22529
CATTCTCC
+
FFFFFFFF
@A00769:11:HC3HCDRXX:1:2108:3351:22576
CATTCTCC
+
FFFFFFFF
@A00769:11:HC3HCDRXX:1:2108:1470:22670
CATTCTCC
+
FFFFFFFF
@A00769:11:HC3HCDRXX:1:2108:27525:22701
CATTCTCC
+
FFFFFFFF
@A00769:11:HC3HCDRXX:1:2108:4038:22733
CATTCTCC
+
FFFFFFFF
@A00769:11:HC3HCDRXX:1:2108:14959:22733
CATTCTCC
+
FFFFFFFF
@A00769:11:HC3HCDRXX:1:2108:5764:22748
CATTCTCC
+
FFFFFFFF
@A00769:11:HC3HCDRXX:1:2108:26928:22764
CATTCTCC
+
F,:FF,,F
@A00769:11:HC3HCDRXX:1:2108:24605:22780
CATTCTCC
+
FFFFFFFF
@A00769:11:HC3HCDRXX:1:2108:3088:22874
CATTCTCC
+
FFFFFFFF
@A00769:11:HC3HCDRXX:1:2108:3414:22874
CATTCTCC
+
FFFFFFFF
@A00769:11:HC3HCDRXX:1:2108:7473:22889
CATTCTCC
+
FFFFFFFF
@A00769:11:HC3HCDRXX:1:2108:28411:22889
CATTCTCC
+
FFFFFFFF
@A00769:11:HC3HCDRXX:1:2108:8477:23124
CATTCTCC
+
FFFFFFFF
@A00769:11:HC3HCDRXX:1:2108:1226:23156
CATTCTCC
+
FFFFFFFF
@A00769:11:HC3HCDRXX:1:2108:24126:23265
CATTCTCC
+
FFFFFFFF
@A00769:11:HC3HCDRXX:1:2108:11451:23328
CATTCTCC
+
FFFFFFFF
@A00769:11:HC3HCDRXX:1:2108:12463:23484
CATTCTCC
+
FFFFFFFF
@A00769:11:HC3HCDRXX:1:2108:14805:23500
CATTCTCC
+
FFFFFFFF
@A00769:11:HC3HCDRXX:1:2108:20383:23578
CATTCTCC
+
FFFFFFFF
@A00769:11:HC3HCDRXX:1:2108:4155:23625
CATTCTCC
+
FFFFFFFF
@A00769:11:HC3HCDRXX:1:2108:23656:23766
CATTCTCC
+
FFFFFFFF
@A00769:11:HC3HCDRXX:1:2108:16360:23782
CATTCTCC
+
FFFFFFFF
@A00769:11:HC3HCDRXX:1:2108:21938:23797
CATTCTCC
+
FFFFFFFF
@A00769:11:HC3HCDRXX:1:2108:19388:23829
CATTCTCC
+
:FFFFFFF
@A00769:11:HC3HCDRXX:1:2108:29577:23844
CATTCTCC
+
FFFFFFFF
@A00769:11:HC3HCDRXX:1:2108:23845:23876
CATTCTCC
+
FFFFFFFF
@A00769:11:HC3HCDRXX:1:2108:28113:23876
CATTCTCC
+
FFFFFFFF
@A00769:11:HC3HCDRXX:1:2108:27425:23907
CATTCTCC
+
FF:FFFFF
@A00769:11:HC3HCDRXX:1:2108:20292:24048
CATTCTCC
+
FFFFFFFF
@A00769:11:HC3HCDRXX:1:2108:22987:24048
CATTCTCC
+
FFFFFFFF
@A00769:11:HC3HCDRXX:1:2108:1669:24079
CATTCTCC
+
FFFFFFFF
@A00769:11:HC3HCDRXX:1:2108:25617:24220
CATTCTCC
+
FFFFFFFF
@A00769:11:HC3HCDRXX:1:2108:2672:24283
CATTCTCC
+
FFFFFFFF
@A00769:11:HC3HCDRXX:1:2108:6587:24298
CATTCTCC
+
FFFFFFFF
@A00769:11:HC3HCDRXX:1:2108:26666:24345
CATTCTCC
+
FFFFFFFF
@A00769:11:HC3HCDRXX:1:2108:19840:24361
CATTCTCC
+
FFFFFFFF
@A00769:11:HC3HCDRXX:1:2108:25997:24439
CATTCTCC
+
FFFFFFFF
@A00769:11:HC3HCDRXX:1:2108:26946:24455
CATTCTCC
+
:FFFFFFF
@A00769:11:HC3HCDRXX:1:2108:9353:24518
CATTCTCC
+
FFFFFFFF
@A00769:11:HC3HCDRXX:1:2108:21504:24549
CATTCTCC
+
FFFFFFFF
@A00769:11:HC3HCDRXX:1:2108:22399:24565
CATTCTCC
+
,FFF,FFF
@A00769:11:HC3HCDRXX:1:2108:4969:24690
CATTCTCC
+
FFFFFFFF
@A00769:11:HC3HCDRXX:1:2108:3351:24768
CATTCTCC
+
FFFFFFFF
@A00769:11:HC3HCDRXX:1:2108:15564:24878
CATTCTCC
+
FF:FFFFF
@A00769:11:HC3HCDRXX:1:2108:9408:24956
CATTCTCC
+
FFFFFFFF
@A00769:11:HC3HCDRXX:1:2108:30147:25019
CATTCTCC
+
FFFFFFFF
@A00769:11:HC3HCDRXX:1:2108:18005:25034
CATTCTCC
+
FFF,,FFF
@A00769:11:HC3HCDRXX:1:2108:29794:25097
CATTCTCC
+
FFFFFFFF
@A00769:11:HC3HCDRXX:1:2108:27814:25144
CATTCTCC
+
FFFFFFFF
@A00769:11:HC3HCDRXX:1:2108:7798:25175
CATTCTCC
+
FFFFFFFF
@A00769:11:HC3HCDRXX:1:2108:14705:25238
CATTCTCC
+
FFFFFFFF
@A00769:11:HC3HCDRXX:1:2108:14127:25269
CATTCTCC
+
FFFFFFFF
@A00769:11:HC3HCDRXX:1:2108:15356:25300
CATTCTCC
+
FFF:FFFF
@A00769:11:HC3HCDRXX:1:2108:15591:25332
CATTCTCC
+
FFFFFFFF
@A00769:11:HC3HCDRXX:1:2108:8838:25567
CATTCTCC
+
FFFFFFFF
@A00769:11:HC3HCDRXX:1:2108:32371:25582
CATTCTCC
+
FFFFFFFF
@A00769:11:HC3HCDRXX:1:2108:22073:25629
CATTCTCC
+
FFFFFFFF
@A00769:11:HC3HCDRXX:1:2108:7075:25770
CATTCTCC
+
FFFFFFFF
@A00769:11:HC3HCDRXX:1:2108:13648:25880
CATTCTCC
+
FFFFFFFF
@A00769:11:HC3HCDRXX:1:2108:16595:25880
CATTCTCC
+
FFFFFFFF
@A00769:11:HC3HCDRXX:1:2108:19651:26005
CATTCTCC
+
:FFFFFFF
@A00769:11:HC3HCDRXX:1:2108:20202:26146
CATTCTCC
+
FFFFFFFF
@A00769:11:HC3HCDRXX:1:2108:27525:26240
CATTCTCC
+
FFFFFFFF
@A00769:11:HC3HCDRXX:1:2108:13865:26256
CATTCTCC
+
FFFFFFFF
@A00769:11:HC3HCDRXX:1:2108:23086:26256
CATTCTCC
+
FFFFFFFF
@A00769:11:HC3HCDRXX:1:2108:11948:26287
CATTCTCC
+
FFFFFFFF
@A00769:11:HC3HCDRXX:1:2108:23610:26287
CATTCTCC
+
FFFFFFFF
@A00769:11:HC3HCDRXX:1:2108:10031:26318
CATTCTCC
+
FFFFFFFF
@A00769:11:HC3HCDRXX:1:2108:7726:26365
CATTCTCC
+
FF:FFFFF
@A00769:11:HC3HCDRXX:1:2108:27064:26412
CATTCTCC
+
FFFFFFFF
@A00769:11:HC3HCDRXX:1:2108:17418:26428
CATTCTCC
+
FFFFFFFF
@A00769:11:HC3HCDRXX:1:2108:8359:26490
CATTCTCC
+
FFFFFFFF
@A00769:11:HC3HCDRXX:1:2108:6641:26522
CATTCTCC
+
FFFFFFFF
@A00769:11:HC3HCDRXX:1:2108:25789:26553
CATTCTCC
+
FFFFFFFF
@A00769:11:HC3HCDRXX:1:2108:30002:26553
CATTCTCC
+
FFFFFFFF
@A00769:11:HC3HCDRXX:1:2108:17110:26584
CATTCTCC
+
FFFFF:FF
@A00769:11:HC3HCDRXX:1:2108:24578:26584
CATTCTCC
+
FFFFFF:F
@A00769:11:HC3HCDRXX:1:2108:14579:26616
CATTCTCC
+
FFFFFFFF
@A00769:11:HC3HCDRXX:1:2108:12861:26647
CATTCTCC
+
FFFFFFFF
@A00769:11:HC3HCDRXX:1:2108:15085:26647
CATTCTCC
+
FFFFFFFF
@A00769:11:HC3HCDRXX:1:2108:29894:26678
CATTCTCC
+
FFFFFFFF
@A00769:11:HC3HCDRXX:1:2108:7120:26725
CATTCTCC
+
FFFFFFFF
@A00769:11:HC3HCDRXX:1:2108:22290:26725
CATTCTCC
+
FFFFFFFF
@A00769:11:HC3HCDRXX:1:2108:10682:26788
CATTCTCC
+
FFFFFFFF
@A00769:11:HC3HCDRXX:1:2108:9073:26819
CATTCTCC
+
FFFFFFFF
@A00769:11:HC3HCDRXX:1:2108:7581:26866
CATTCTCC
+
FFFFFFFF
@A00769:11:HC3HCDRXX:1:2108:32127:26882
CATTCTCC
+
FFFFFFFF
@A00769:11:HC3HCDRXX:1:2108:7021:26897
CATTCTCC
+
FFFFFFFF
@A00769:11:HC3HCDRXX:1:2108:28727:26976
CATTCTCC
+
FFFFFFFF
@A00769:11:HC3HCDRXX:1:2108:12301:26991
CATTCTCC
+
FFFFFFFF
@A00769:11:HC3HCDRXX:1:2108:12310:27038
CATTCTCC
+
FFFFFFFF
@A00769:11:HC3HCDRXX:1:2108:12617:27038
CATTCTCC
+
FFFFFFFF
@A00769:11:HC3HCDRXX:1:2108:14479:27132
CATTCTCC
+
FFFFFFFF
@A00769:11:HC3HCDRXX:1:2108:30653:27211
CATTCTCC
+
FFFFFFFF
@A00769:11:HC3HCDRXX:1:2108:12915:27242
CATTCTCC
+
FFFFFFFF
@A00769:11:HC3HCDRXX:1:2108:16631:27258
CATTCTCC
+
FFFFFFFF
@A00769:11:HC3HCDRXX:1:2108:21847:27305
CATTCTCC
+
FFFFFFFF
@A00769:11:HC3HCDRXX:1:2108:17246:27383
CATTCTCC
+
FFFFFFFF
@A00769:11:HC3HCDRXX:1:2108:7491:27430
CATTCTCC
+
FFFFFFFF
@A00769:11:HC3HCDRXX:1:2108:13286:27508
CATTCTCC
+
FFFFFFFF
@A00769:11:HC3HCDRXX:1:2108:19379:27539
CATTCTCC
+
FFFFFFFF
@A00769:11:HC3HCDRXX:1:2108:9570:27649
CATTCTCC
+
FFFFFFFF
@A00769:11:HC3HCDRXX:1:2108:6849:27696
CATTCTCC
+
FFFFFFFF
@A00769:11:HC3HCDRXX:1:2108:18421:27790
CATTCTCC
+
FFFFFFFF
@A00769:11:HC3HCDRXX:1:2108:9607:27962
CATTCTCC
+
FFFFFFFF
@A00769:11:HC3HCDRXX:1:2108:4128:27993
CATTCTCC
+
FFFFFFFF
@A00769:11:HC3HCDRXX:1:2108:19786:28087
CATTCTCC
+
:FFFFFFF
@A00769:11:HC3HCDRXX:1:2108:27624:28103
CATTCTCC
+
FFF:FFFF
@A00769:11:HC3HCDRXX:1:2108:12662:28119
CATTCTCC
+
FFFFFFFF
@A00769:11:HC3HCDRXX:1:2108:10474:28181
CATTCTCC
+
FFFFFFFF
@A00769:11:HC3HCDRXX:1:2108:31286:28181
CATTCTCC
+
FFFFFFFF
@A00769:11:HC3HCDRXX:1:2108:6063:28213
CATTCTCC
+
FFFFFFFF
@A00769:11:HC3HCDRXX:1:2108:4463:28260
CATTCTCC
+
FFFFFFFF
@A00769:11:HC3HCDRXX:1:2108:20157:28354
CATTCTCC
+
FFFFFFFF
@A00769:11:HC3HCDRXX:1:2108:11406:28573
CATTCTCC
+
FFFFFFFF
@A00769:11:HC3HCDRXX:1:2108:3459:28588
CATTCTCC
+
FFFFFFFF
@A00769:11:HC3HCDRXX:1:2108:3061:28682
CATTCTCC
+
FFFFFFFF
@A00769:11:HC3HCDRXX:1:2108:4625:28698
CATTCTCC
+
FFFFFFFF
@A00769:11:HC3HCDRXX:1:2108:15139:28745
CATTCTCC
+
FFFFFFFF
@A00769:11:HC3HCDRXX:1:2108:21034:28808
CATTCTCC
+
FFFFFFFF
@A00769:11:HC3HCDRXX:1:2108:31015:28808
CATTCTCC
+
FFFFFFFF
@A00769:11:HC3HCDRXX:1:2108:6759:28980
CATTCTCC
+
FFFFFFFF
@A00769:11:HC3HCDRXX:1:2108:32217:28980
CATTCTCC
+
FFFFFFFF
@A00769:11:HC3HCDRXX:1:2108:29677:29027
CATTCTCC
+
FFFFFF:F
@A00769:11:HC3HCDRXX:1:2108:11659:29136
CATTCTCC
+
FFFFFFFF
@A00769:11:HC3HCDRXX:1:2108:17499:29136
CATTCTCC
+
FFFFFFFF
@A00769:11:HC3HCDRXX:1:2108:26883:29136
CATTCTCC
+
FFFFFFFF
@A00769:11:HC3HCDRXX:1:2108:19199:29168
CATTCTCC
+
FFFFFFFF
@A00769:11:HC3HCDRXX:1:2108:5014:29246
CATTCTCC
+
FFFFFFFF
@A00769:11:HC3HCDRXX:1:2108:27254:29246
CATTCTCC
+
FFFFFFFF
@A00769:11:HC3HCDRXX:1:2108:6940:29387
CATTCTCC
+
FFFFFFFF
@A00769:11:HC3HCDRXX:1:2108:21567:29418
CATTCTCC
+
FFFFFFFF
@A00769:11:HC3HCDRXX:1:2108:12970:29434
CATTCTCC
+
FFFFFFFF
@A00769:11:HC3HCDRXX:1:2108:30092:29465
CATTCTCC
+
FFFFFFFF
@A00769:11:HC3HCDRXX:1:2108:17146:29528
CATTCTCC
+
FFFFFFFF
@A00769:11:HC3HCDRXX:1:2108:14461:29543
CATTCTCC
+
FFFFFFFF
@A00769:11:HC3HCDRXX:1:2108:20103:29543
CATTCTCC
+
FFFFFFFF
@A00769:11:HC3HCDRXX:1:2108:17173:29575
CATTCTCC
+
FFFFFFFF
@A00769:11:HC3HCDRXX:1:2108:32452:29575
CATTCTCC
+
FFFFFFFF
@A00769:11:HC3HCDRXX:1:2108:1325:29622
CATTCTCC
+
FFFFFFFF
@A00769:11:HC3HCDRXX:1:2108:14055:29747
CATTCTCC
+
FFFFFFFF
@A00769:11:HC3HCDRXX:1:2108:9977:29763
CATTCTCC
+
FFFFFFFF
@A00769:11:HC3HCDRXX:1:2108:25391:29966
CATTCTCC
+
FFFFFFFF
@A00769:11:HC3HCDRXX:1:2108:31756:30060
CATTCTCC
+
FFFFFFFF
@A00769:11:HC3HCDRXX:1:2108:1154:30076
CATTCTCC
+
FFFFFFFF
@A00769:11:HC3HCDRXX:1:2108:17815:30123
CATTCTCC
+
FFFFFFFF
@A00769:11:HC3HCDRXX:1:2108:11324:30154
CATTCTCC
+
,FFF,FF,
@A00769:11:HC3HCDRXX:1:2108:30969:30170
CATTCTCC
+
FFFFFFFF
@A00769:11:HC3HCDRXX:1:2108:1696:30201
CATTCTCC
+
FFFFFFFF
@A00769:11:HC3HCDRXX:1:2108:9742:30232
CATTCTCC
+
FFFFFFFF
@A00769:11:HC3HCDRXX:1:2108:27127:30279
CATTCTCC
+
FFFFFFFF
@A00769:11:HC3HCDRXX:1:2108:1642:30326
CATTCTCC
+
FFFFFFFF
@A00769:11:HC3HCDRXX:1:2108:19678:30342
CATTCTCC
+
FFFFFFFF
@A00769:11:HC3HCDRXX:1:2108:25563:30389
CATTCTCC
+
FFFFFFFF
@A00769:11:HC3HCDRXX:1:2108:24080:30420
CATTCTCC
+
FFFFFFF:
@A00769:11:HC3HCDRXX:1:2108:12961:30514
CATTCTCC
+
FFFFFFFF
@A00769:11:HC3HCDRXX:1:2108:26494:30530
CATTCTCC
+
FFFFFFFF
@A00769:11:HC3HCDRXX:1:2108:10077:30592
CATTCTCC
+
FFFFFFFF
@A00769:11:HC3HCDRXX:1:2108:9824:30624
CATTCTCC
+
FFFFFFFF
@A00769:11:HC3HCDRXX:1:2108:16866:30827
CATTCTCC
+
FFFFFFFF
@A00769:11:HC3HCDRXX:1:2108:28158:30874
CATTCTCC
+
FFFFFF:F
@A00769:11:HC3HCDRXX:1:2108:12852:30984
CATTCTCC
+
FFFFFFFF
@A00769:11:HC3HCDRXX:1:2108:23502:31109
CATTCTCC
+
FFFFFFFF
@A00769:11:HC3HCDRXX:1:2108:17354:31172
CATTCTCC
+
FFFFFFFF
@A00769:11:HC3HCDRXX:1:2108:25852:31297
CATTCTCC
+
FFFFFFFF
@A00769:11:HC3HCDRXX:1:2108:16767:31313
CATTCTCC
+
FF:FFF:F
@A00769:11:HC3HCDRXX:1:2108:20464:31328
CATTCTCC
+
FFFFFFFF
@A00769:11:HC3HCDRXX:1:2108:26295:31344
CATTCTCC
+
FFFFF:F:
@A00769:11:HC3HCDRXX:1:2108:24966:31360
CATTCTCC
+
FFFFFFFF
@A00769:11:HC3HCDRXX:1:2108:31973:31407
CATTCTCC
+
FFFFFFFF
@A00769:11:HC3HCDRXX:1:2108:16749:31532
CATTCTCC
+
FFF:FFFF
@A00769:11:HC3HCDRXX:1:2108:19696:31532
CATTCTCC
+
FFFFFFFF
@A00769:11:HC3HCDRXX:1:2108:12744:31798
CATTCTCC
+
FFFFFFFF
@A00769:11:HC3HCDRXX:1:2108:30011:31798
CATTCTCC
+
FFFFFFFF
@A00769:11:HC3HCDRXX:1:2108:29044:31814
CATTCTCC
+
FF,FFFFF
@A00769:11:HC3HCDRXX:1:2108:4716:31861
CATTCTCC
+
FFFFFFFF
@A00769:11:HC3HCDRXX:1:2108:27208:31861
CATTCTCC
+
FFFFFFFF
@A00769:11:HC3HCDRXX:1:2108:10592:31923
CATTCTCC
+
FFFFFFFF
@A00769:11:HC3HCDRXX:1:2108:31611:32127
CATTCTCC
+
FFFFFFFF
@A00769:11:HC3HCDRXX:1:2108:15302:32189
CATTCTCC
+
FFFFFFFF
@A00769:11:HC3HCDRXX:1:2108:14479:32236
CATTCTCC
+
FFFFFFFF
@A00769:11:HC3HCDRXX:1:2108:26295:32283
CATTCTCC
+
FFFFFFFF
@A00769:11:HC3HCDRXX:1:2108:31964:32299
CATTCTCC
+
FFFFFFFF
@A00769:11:HC3HCDRXX:1:2108:27760:32440
CATTCTCC
+
FFFFFFFF
@A00769:11:HC3HCDRXX:1:2108:16052:32456
CATTCTCC
+
FFFFFFFF
@A00769:11:HC3HCDRXX:1:2108:15872:32518
CATTCTCC
+
FFFFFFFF
@A00769:11:HC3HCDRXX:1:2108:19036:32612
CATTCTCC
+
FFFFFFFF
@A00769:11:HC3HCDRXX:1:2108:8458:32706
CATTCTCC
+
FFFFFFFF
@A00769:11:HC3HCDRXX:1:2108:23240:32816
CATTCTCC
+
FFFFFFFF
@A00769:11:HC3HCDRXX:1:2108:1244:32831
CATTCTCC
+
FFFFFFFF
@A00769:11:HC3HCDRXX:1:2108:21296:33019
CATTCTCC
+
FFFFFFFF
@A00769:11:HC3HCDRXX:1:2108:6578:33082
CATTCTCC
+
FF,:FF:F
@A00769:11:HC3HCDRXX:1:2108:17029:33082
CATTCTCC
+
FFFFFFFF
@A00769:11:HC3HCDRXX:1:2108:13449:33144
CATTCTCC
+
FFFFFFFF
@A00769:11:HC3HCDRXX:1:2108:20365:33160
CATTCTCC
+
FFFFFFFF
@A00769:11:HC3HCDRXX:1:2108:28004:33301
CATTCTCC
+
FFFFFFFF
@A00769:11:HC3HCDRXX:1:2108:31467:33317
CATTCTCC
+
FFFFFFFF
@A00769:11:HC3HCDRXX:1:2108:5611:33379
CATTCTCC
+
FFFFFFFF
@A00769:11:HC3HCDRXX:1:2108:10375:33458
CATTCTCC
+
FFFFFFFF
@A00769:11:HC3HCDRXX:1:2108:10917:33458
CATTCTCC
+
FFFFFFFF
@A00769:11:HC3HCDRXX:1:2108:14814:33473
CATTCTCC
+
FFFFFFFF
@A00769:11:HC3HCDRXX:1:2108:9019:33489
CATTCTCC
+
FFFFFFFF
@A00769:11:HC3HCDRXX:1:2108:26006:33505
CATTCTCC
+
FFFFFFFF
@A00769:11:HC3HCDRXX:1:2108:22571:33567
CATTCTCC
+
FFFFFFFF
@A00769:11:HC3HCDRXX:1:2108:4101:33583
CATTCTCC
+
FFFFFFFF
@A00769:11:HC3HCDRXX:1:2108:10646:33583
CATTCTCC
+
FFFF:FFF
@A00769:11:HC3HCDRXX:1:2108:4426:33646
CATTCTCC
+
FFFFFFFF
@A00769:11:HC3HCDRXX:1:2108:25943:33833
CATTCTCC
+
FFFFFFFF
@A00769:11:HC3HCDRXX:1:2108:8585:33896
CATTCTCC
+
FFFFFFFF
@A00769:11:HC3HCDRXX:1:2108:13711:33912
CATTCTCC
+
FFFFFFFF
@A00769:11:HC3HCDRXX:1:2108:15781:33927
CATTCTCC
+
FFFFFFFF
@A00769:11:HC3HCDRXX:1:2108:8594:33943
CATTCTCC
+
FFFFFFFF
@A00769:11:HC3HCDRXX:1:2108:27163:34037
CATTCTCC
+
:FFFFFFF
@A00769:11:HC3HCDRXX:1:2108:20591:34053
CATTCTCC
+
FFFFFFFF
@A00769:11:HC3HCDRXX:1:2108:5403:34084
CATTCTCC
+
FFFFFFFF
@A00769:11:HC3HCDRXX:1:2108:30318:34209
CATTCTCC
+
FFFFFFFF
@A00769:11:HC3HCDRXX:1:2108:14443:34303
CATTCTCC
+
FFFFFFFF
@A00769:11:HC3HCDRXX:1:2108:2672:34428
CATTCTCC
+
FFFFFFFF
@A00769:11:HC3HCDRXX:1:2108:12029:34475
CATTCTCC
+
FFFFFFFF
@A00769:11:HC3HCDRXX:1:2108:5954:34507
CATTCTCC
+
FFFFFFFF
@A00769:11:HC3HCDRXX:1:2108:16080:34507
CATTCTCC
+
FFFFFFFF
@A00769:11:HC3HCDRXX:1:2108:19244:34507
CATTCTCC
+
FFFFFFFF
@A00769:11:HC3HCDRXX:1:2108:11469:34538
CATTCTCC
+
FFFFFFFF
@A00769:11:HC3HCDRXX:1:2108:24623:34554
CATTCTCC
+
FFFFFFFF
@A00769:11:HC3HCDRXX:1:2108:32588:34569
CATTCTCC
+
FFFFFFFF
@A00769:11:HC3HCDRXX:1:2108:15998:34585
CATTCTCC
+
FFFFFFFF
@A00769:11:HC3HCDRXX:1:2108:18756:34601
CATTCTCC
+
FFFF:FFF
@A00769:11:HC3HCDRXX:1:2108:22634:34648
CATTCTCC
+
,FF,FF:F
@A00769:11:HC3HCDRXX:1:2108:30680:34648
CATTCTCC
+
FFFFFFFF
@A00769:11:HC3HCDRXX:1:2108:20121:34679
CATTCTCC
+
FFFFFFFF
@A00769:11:HC3HCDRXX:1:2108:21658:34679
CATTCTCC
+
FFFFFFFF
@A00769:11:HC3HCDRXX:1:2108:8006:34710
CATTCTCC
+
FFFFFFFF
@A00769:11:HC3HCDRXX:1:2108:2871:34773
CATTCTCC
+
FFFFFFFF
@A00769:11:HC3HCDRXX:1:2108:8323:34788
CATTCTCC
+
,FFF:FF,
@A00769:11:HC3HCDRXX:1:2108:10836:34820
CATTCTCC
+
FFFFFFFF
@A00769:11:HC3HCDRXX:1:2108:19244:34820
CATTCTCC
+
FFFFFFFF
@A00769:11:HC3HCDRXX:1:2108:22833:34867
CATTCTCC
+
FFFFFFFF
@A00769:11:HC3HCDRXX:1:2108:28791:34914
CATTCTCC
+
FFFFFFFF
@A00769:11:HC3HCDRXX:1:2108:17716:34929
CATTCTCC
+
FF:FFFFF
@A00769:11:HC3HCDRXX:1:2108:31855:35023
CATTCTCC
+
FFFFFFFF
@A00769:11:HC3HCDRXX:1:2108:16920:35055
CATTCTCC
+
FFFFFFFF
@A00769:11:HC3HCDRXX:1:2108:16297:35070
CATTCTCC
+
FFFFFFFF
@A00769:11:HC3HCDRXX:1:2108:11993:35164
CATTCTCC
+
FFFF:FFF
@A00769:11:HC3HCDRXX:1:2108:28348:35180
CATTCTCC
+
FFFFFFFF
@A00769:11:HC3HCDRXX:1:2108:18059:35368
CATTCTCC
+
FFFFFFFF
@A00769:11:HC3HCDRXX:1:2108:16495:35446
CATTCTCC
+
FFFFFFFF
@A00769:11:HC3HCDRXX:1:2108:25292:35462
CATTCTCC
+
FFFFFFFF
@A00769:11:HC3HCDRXX:1:2108:11397:35477
CATTCTCC
+
FFFFFFFF
@A00769:11:HC3HCDRXX:1:2108:31846:35509
CATTCTCC
+
FFFFFFFF
@A00769:11:HC3HCDRXX:1:2108:6099:35540
CATTCTCC
+
FFFFFFFF
@A00769:11:HC3HCDRXX:1:2108:7853:35540
CATTCTCC
+
FFFFFFFF
@A00769:11:HC3HCDRXX:1:2108:11568:35556
CATTCTCC
+
FFFFFFFF
@A00769:11:HC3HCDRXX:1:2108:12319:35634
CATTCTCC
+
FFFFFFFF
@A00769:11:HC3HCDRXX:1:2108:20952:35650
CATTCTCC
+
FFFFFFFF
@A00769:11:HC3HCDRXX:1:2108:24659:35650
CATTCTCC
+
FFFFFFFF
@A00769:11:HC3HCDRXX:1:2108:30065:35650
CATTCTCC
+
FFFFFFFF
@A00769:11:HC3HCDRXX:1:2108:28311:35744
CATTCTCC
+
FFFFFFFF
@A00769:11:HC3HCDRXX:1:2108:26521:35775
CATTCTCC
+
FFFFFFFF
@A00769:11:HC3HCDRXX:1:2108:14073:35822
CATTCTCC
+
FFFFFFFF
@A00769:11:HC3HCDRXX:1:2108:12481:35853
CATTCTCC
+
FFFFFFFF
@A00769:11:HC3HCDRXX:1:2108:28483:35853
CATTCTCC
+
FFF:FFFF
@A00769:11:HC3HCDRXX:1:2108:18692:35900
CATTCTCC
+
FFFFFFFF
@A00769:11:HC3HCDRXX:1:2108:1805:36025
CATTCTCC
+
FFFFFFFF
@A00769:11:HC3HCDRXX:1:2108:5909:36025
CATTCTCC
+
FFFFFFFF
@A00769:11:HC3HCDRXX:1:2108:12608:36041
CATTCTCC
+
FFFFFFFF
@A00769:11:HC3HCDRXX:1:2108:30689:36072
CATTCTCC
+
FFFFFFFF
@A00769:11:HC3HCDRXX:1:2108:32117:36166
CATTCTCC
+
FFFFFFFF
@A00769:11:HC3HCDRXX:1:2108:2908:36182
CATTCTCC
+
FFFFFFFF
@A00769:11:HC3HCDRXX:1:2108:2989:36260
CATTCTCC
+
FFFFFFFF
@A00769:11:HC3HCDRXX:1:2108:13404:36479
CATTCTCC
+
FF::FFFF
@A00769:11:HC3HCDRXX:1:2108:28339:36511
CATTCTCC
+
FFFFFFFF
@A00769:11:HC3HCDRXX:1:2108:30355:36526
CATTCTCC
+
FFFFFFFF
@A00769:11:HC3HCDRXX:1:2108:31675:36526
CATTCTCC
+
FFFFFFFF
@A00769:11:HC3HCDRXX:1:2108:24080:36620
CATTCTCC
+
FFFFFFFF
@A00769:11:HC3HCDRXX:1:2108:30454:36667
CATTCTCC
+
FFFFFFFF
@A00769:11:HC3HCDRXX:1:2108:30707:36699
CATTCTCC
+
FFFFFFFF
@A00769:11:HC3HCDRXX:1:2108:1479:36714
CATTCTCC
+
FFFFFFFF
@A00769:11:HC3HCDRXX:1:2108:24198:36730
CATTCTCC
+
FFFFFFFF
@A00769:11:HC3HCDRXX:1:2108:23466:36777
CATTCTCC
+
FFFFFFFF
@A00769:11:HC3HCDRXX:1:2108:12744:36808
CATTCTCC
+
FFF::FFF
@A00769:11:HC3HCDRXX:1:2108:31783:36808
CATTCTCC
+
FFFFFFFF
@A00769:11:HC3HCDRXX:1:2108:14353:36839
CATTCTCC
+
FFFFFFFF
@A00769:11:HC3HCDRXX:1:2108:16613:36902
CATTCTCC
+
FFFFFFFF
@A00769:11:HC3HCDRXX:1:2108:32108:36933
CATTCTCC
+
FFFFFFFF
@A00769:11:HC3HCDRXX:1:2108:26702:36965
CATTCTCC
+
FFFFFFFF
@A00769:11:HC3HCDRXX:1:2108:15890:36996
CATTCTCC
+
FFFFFFFF
@A00769:11:HC3HCDRXX:1:2108:23665:36996
CATTCTCC
+
FFFFFFFF
@A00769:11:HC3HCDRXX:1:2108:24948:36996
CATTCTCC
+
FFFFFFFF
@A00769:11:HC3HCDRXX:1:2108:13313:37012
CATTCTCC
+
FFFFFFFF
@A00769:11:HC3HCDRXX:1:2109:7997:1031
CATTCTCC
+
FFFFFFFF
@A00769:11:HC3HCDRXX:1:2109:4074:1063
CATTCTCC
+
FFFFFFFF
@A00769:11:HC3HCDRXX:1:2109:22046:1125
CATTCTCC
+
FFFFFFFF
@A00769:11:HC3HCDRXX:1:2109:10022:1188
CATTCTCC
+
FFFFFFFF
@A00769:11:HC3HCDRXX:1:2109:20256:1188
CATTCTCC
+
FFFFFFFF
@A00769:11:HC3HCDRXX:1:2109:29767:1188
CATTCTCC
+
FFFFFFFF
@A00769:11:HC3HCDRXX:1:2109:7166:1282
CATTCTCC
+
FFFFFFFF
@A00769:11:HC3HCDRXX:1:2109:4571:1329
CATTCTCC
+
FFFFFFFF
@A00769:11:HC3HCDRXX:1:2109:1714:1391
CATTCTCC
+
FFFFFFF:
@A00769:11:HC3HCDRXX:1:2109:23574:1391
CATTCTCC
+
FFFFFFFF
@A00769:11:HC3HCDRXX:1:2109:31132:1391
CATTCTCC
+
FFFFFFFF
@A00769:11:HC3HCDRXX:1:2109:17255:1438
CATTCTCC
+
FFFFFFFF
@A00769:11:HC3HCDRXX:1:2109:27688:1438
CATTCTCC
+
FFFFFFFF
@A00769:11:HC3HCDRXX:1:2109:32470:1485
CATTCTCC
+
FFFFFFFF
@A00769:11:HC3HCDRXX:1:2109:14064:1611
CATTCTCC
+
FFFFFFFF
@A00769:11:HC3HCDRXX:1:2109:6343:1705
CATTCTCC
+
FFFFFFFF
@A00769:11:HC3HCDRXX:1:2109:25238:1830
CATTCTCC
+
FFFFFFFF
@A00769:11:HC3HCDRXX:1:2109:2808:1877
CATTCTCC
+
FFFFFFFF
@A00769:11:HC3HCDRXX:1:2109:6352:1877
CATTCTCC
+
FFFFFFFF
@A00769:11:HC3HCDRXX:1:2109:16731:1908
CATTCTCC
+
FFFFFFFF
@A00769:11:HC3HCDRXX:1:2109:23845:1955
CATTCTCC
+
FFFFFFFF
@A00769:11:HC3HCDRXX:1:2109:28167:1986
CATTCTCC
+
FFF:FF:F
@A00769:11:HC3HCDRXX:1:2109:13602:2127
CATTCTCC
+
FFFFFFFF
@A00769:11:HC3HCDRXX:1:2109:27787:2174
CATTCTCC
+
FFFFFFFF
@A00769:11:HC3HCDRXX:1:2109:8666:2221
CATTCTCC
+
FFFFFFFF
@A00769:11:HC3HCDRXX:1:2109:2184:2268
CATTCTCC
+
FFFFFFFF
@A00769:11:HC3HCDRXX:1:2109:4896:2331
CATTCTCC
+
FFFFFFFF
@A00769:11:HC3HCDRXX:1:2109:17291:2347
CATTCTCC
+
FFFFFFFF
@A00769:11:HC3HCDRXX:1:2109:6054:2456
CATTCTCC
+
FFFFFFFF
@A00769:11:HC3HCDRXX:1:2109:10212:2456
CATTCTCC
+
FFFFFFFF
@A00769:11:HC3HCDRXX:1:2109:18087:2472
CATTCTCC
+
FFFFFFFF
@A00769:11:HC3HCDRXX:1:2109:20763:2503
CATTCTCC
+
FFFFF,FF
@A00769:11:HC3HCDRXX:1:2109:5104:2566
CATTCTCC
+
FFFFFFFF
@A00769:11:HC3HCDRXX:1:2109:9625:2566
CATTCTCC
+
:FFFFFFF
@A00769:11:HC3HCDRXX:1:2109:17436:2597
CATTCTCC
+
,FFFFF:F
@A00769:11:HC3HCDRXX:1:2109:14769:2613
CATTCTCC
+
FFFFFFFF
@A00769:11:HC3HCDRXX:1:2109:19605:2628
CATTCTCC
+
FFFFFFFF
@A00769:11:HC3HCDRXX:1:2109:1723:2754
CATTCTCC
+
FFFFFFFF
@A00769:11:HC3HCDRXX:1:2109:2157:2848
CATTCTCC
+
FFFFFFFF
@A00769:11:HC3HCDRXX:1:2109:2284:2848
CATTCTCC
+
FFFFFFFF
@A00769:11:HC3HCDRXX:1:2109:4291:2848
CATTCTCC
+
FFFFFFFF
@A00769:11:HC3HCDRXX:1:2109:3540:2926
CATTCTCC
+
FFFFFFFF
@A00769:11:HC3HCDRXX:1:2109:15194:3004
CATTCTCC
+
FFFFFFFF
@A00769:11:HC3HCDRXX:1:2109:5520:3067
CATTCTCC
+
FFFFFFFF
@A00769:11:HC3HCDRXX:1:2109:26549:3067
CATTCTCC
+
FFFFFFFF
@A00769:11:HC3HCDRXX:1:2109:32696:3067
CATTCTCC
+
FFFFFFFF
@A00769:11:HC3HCDRXX:1:2109:17544:3161
CATTCTCC
+
FFFFFFFF
@A00769:11:HC3HCDRXX:1:2109:3504:3333
CATTCTCC
+
FFFFFFFF
@A00769:11:HC3HCDRXX:1:2109:30870:3380
CATTCTCC
+
FFFFFFFF
@A00769:11:HC3HCDRXX:1:2109:4616:3505
CATTCTCC
+
FFF,:F,F
@A00769:11:HC3HCDRXX:1:2109:27923:3599
CATTCTCC
+
FFFFFFFF
@A00769:11:HC3HCDRXX:1:2109:18738:3630
CATTCTCC
+
FFFFFFFF
@A00769:11:HC3HCDRXX:1:2109:31620:3677
CATTCTCC
+
FFFFFFFF
@A00769:11:HC3HCDRXX:1:2109:12943:3709
CATTCTCC
+
FFFFFFFF
@A00769:11:HC3HCDRXX:1:2109:9733:3724
CATTCTCC
+
FFFFFFFF
@A00769:11:HC3HCDRXX:1:2109:27127:3724
CATTCTCC
+
FFFFFFFF
@A00769:11:HC3HCDRXX:1:2109:4788:3740
CATTCTCC
+
FFFF,FFF
@A00769:11:HC3HCDRXX:1:2109:7500:3959
CATTCTCC
+
FFFFFFFF
@A00769:11:HC3HCDRXX:1:2109:19596:4085
CATTCTCC
+
FFFFF,,F
@A00769:11:HC3HCDRXX:1:2109:7202:4131
CATTCTCC
+
FFFFFFFF
@A00769:11:HC3HCDRXX:1:2109:30517:4178
CATTCTCC
+
FFFFFFFF
@A00769:11:HC3HCDRXX:1:2109:4354:4210
CATTCTCC
+
FFFFFFFF
@A00769:11:HC3HCDRXX:1:2109:10719:4210
CATTCTCC
+
FFFFFFFF
@A00769:11:HC3HCDRXX:1:2109:7916:4241
CATTCTCC
+
:FFF,FF,
@A00769:11:HC3HCDRXX:1:2109:19244:4319
CATTCTCC
+
FFFFFFFF
@A00769:11:HC3HCDRXX:1:2109:27661:4366
CATTCTCC
+
FFFFFFFF
@A00769:11:HC3HCDRXX:1:2109:17662:4523
CATTCTCC
+
FFFFFFFF
@A00769:11:HC3HCDRXX:1:2109:5556:4601
CATTCTCC
+
FFFFFFFF
@A00769:11:HC3HCDRXX:1:2109:8413:4664
CATTCTCC
+
FFFFFFFF
@A00769:11:HC3HCDRXX:1:2109:18249:4664
CATTCTCC
+
FFFFFFFF
@A00769:11:HC3HCDRXX:1:2109:11849:4695
CATTCTCC
+
FFFFFFFF
@A00769:11:HC3HCDRXX:1:2109:27697:4805
CATTCTCC
+
FFFFFFFF
@A00769:11:HC3HCDRXX:1:2109:29179:4805
CATTCTCC
+
FFFFFFFF
@A00769:11:HC3HCDRXX:1:2109:18665:4914
CATTCTCC
+
FFFFFFFF
@A00769:11:HC3HCDRXX:1:2109:31232:4946
CATTCTCC
+
FFFFFFFF
@A00769:11:HC3HCDRXX:1:2109:19307:4993
CATTCTCC
+
FFFFFFFF
@A00769:11:HC3HCDRXX:1:2109:21504:5040
CATTCTCC
+
FFFFFFFF
@A00769:11:HC3HCDRXX:1:2109:32244:5102
CATTCTCC
+
FFFFFFFF
@A00769:11:HC3HCDRXX:1:2109:26621:5134
CATTCTCC
+
FFFFFFFF
@A00769:11:HC3HCDRXX:1:2109:29487:5243
CATTCTCC
+
,F::FFFF
@A00769:11:HC3HCDRXX:1:2109:16947:5259
CATTCTCC
+
FFFFFFFF
@A00769:11:HC3HCDRXX:1:2109:30436:5290
CATTCTCC
+
FFFFFFFF
@A00769:11:HC3HCDRXX:1:2109:15564:5337
CATTCTCC
+
FFF:FFFF
@A00769:11:HC3HCDRXX:1:2109:17535:5368
CATTCTCC
+
FFFFFFFF
@A00769:11:HC3HCDRXX:1:2109:28818:5462
CATTCTCC
+
FFFFFFFF
@A00769:11:HC3HCDRXX:1:2109:13684:5556
CATTCTCC
+
FFFFFFFF
@A00769:11:HC3HCDRXX:1:2109:8513:5588
CATTCTCC
+
FFFFFFFF
@A00769:11:HC3HCDRXX:1:2109:27073:5666
CATTCTCC
+
FFFFFFFF
@A00769:11:HC3HCDRXX:1:2109:30264:5744
CATTCTCC
+
FFFFFFFF
@A00769:11:HC3HCDRXX:1:2109:30346:5791
CATTCTCC
+
FFFFFFFF
@A00769:11:HC3HCDRXX:1:2109:13277:5885
CATTCTCC
+
FF::,FFF
@A00769:11:HC3HCDRXX:1:2109:5448:6261
CATTCTCC
+
:FFFFF:F
@A00769:11:HC3HCDRXX:1:2109:17002:6292
CATTCTCC
+
FFFFFFFF
@A00769:11:HC3HCDRXX:1:2109:22887:6370
CATTCTCC
+
FFFFFFFF
@A00769:11:HC3HCDRXX:1:2109:20166:6417
CATTCTCC
+
FFFFFFFF
@A00769:11:HC3HCDRXX:1:2109:27633:6449
CATTCTCC
+
FFFFFFFF
@A00769:11:HC3HCDRXX:1:2109:6234:6496
CATTCTCC
+
FFFF:F:F
@A00769:11:HC3HCDRXX:1:2109:15971:6511
CATTCTCC
+
FFFFFFFF
@A00769:11:HC3HCDRXX:1:2109:17201:6511
CATTCTCC
+
FFFFFFFF
@A00769:11:HC3HCDRXX:1:2109:30174:6527
CATTCTCC
+
FFFFFFFF
@A00769:11:HC3HCDRXX:1:2109:29640:6731
CATTCTCC
+
FFFFFFFF
@A00769:11:HC3HCDRXX:1:2109:15447:6762
CATTCTCC
+
FFFFFFFF
@A00769:11:HC3HCDRXX:1:2109:21323:6762
CATTCTCC
+
FFFFFFF:
@A00769:11:HC3HCDRXX:1:2109:7446:6778
CATTCTCC
+
FFFFFFFF
@A00769:11:HC3HCDRXX:1:2109:31439:6778
CATTCTCC
+
FFFFFFFF
@A00769:11:HC3HCDRXX:1:2109:12635:6872
CATTCTCC
+
FFFFFFFF
@A00769:11:HC3HCDRXX:1:2109:12707:6903
CATTCTCC
+
FFFFFFFF
@A00769:11:HC3HCDRXX:1:2109:7012:6934
CATTCTCC
+
FFFFFFFF
@A00769:11:HC3HCDRXX:1:2109:26304:6934
CATTCTCC
+
FFFFFFFF
@A00769:11:HC3HCDRXX:1:2109:30074:7012
CATTCTCC
+
FFFFFFFF
@A00769:11:HC3HCDRXX:1:2109:26729:7106
CATTCTCC
+
FFFFFFFF
@A00769:11:HC3HCDRXX:1:2109:16007:7294
CATTCTCC
+
FFFFFFFF
@A00769:11:HC3HCDRXX:1:2109:15148:7310
CATTCTCC
+
FFFFFFFF
@A00769:11:HC3HCDRXX:1:2109:1904:7326
CATTCTCC
+
FFFFFFFF
@A00769:11:HC3HCDRXX:1:2109:1479:7373
CATTCTCC
+
FFFFFFFF
@A00769:11:HC3HCDRXX:1:2109:22571:7451
CATTCTCC
+
FFFFFFFF
@A00769:11:HC3HCDRXX:1:2109:28140:7607
CATTCTCC
+
FFFFFFFF
@A00769:11:HC3HCDRXX:1:2109:18511:7654
CATTCTCC
+
:FF,F,F:
@A00769:11:HC3HCDRXX:1:2109:1199:7764
CATTCTCC
+
FFFFFFFF
@A00769:11:HC3HCDRXX:1:2109:18403:7936
CATTCTCC
+
FFFFFFFF
@A00769:11:HC3HCDRXX:1:2109:14344:7952
CATTCTCC
+
FFFFFFFF
@A00769:11:HC3HCDRXX:1:2109:24632:7983
CATTCTCC
+
FFFFFFFF
@A00769:11:HC3HCDRXX:1:2109:21278:7999
CATTCTCC
+
FFFFFFFF
@A00769:11:HC3HCDRXX:1:2109:17400:8046
CATTCTCC
+
FFFFFFFF
@A00769:11:HC3HCDRXX:1:2109:30653:8077
CATTCTCC
+
FFFFFFFF
@A00769:11:HC3HCDRXX:1:2109:5999:8124
CATTCTCC
+
F::FFFFF
@A00769:11:HC3HCDRXX:1:2109:18177:8171
CATTCTCC
+
FFFFFFFF
@A00769:11:HC3HCDRXX:1:2109:26901:8249
CATTCTCC
+
FFFFFFFF
@A00769:11:HC3HCDRXX:1:2109:27190:8249
CATTCTCC
+
FFF:FFFF
@A00769:11:HC3HCDRXX:1:2109:2880:8265
CATTCTCC
+
FFFFFFFF
@A00769:11:HC3HCDRXX:1:2109:3848:8343
CATTCTCC
+
FFFFFFFF
@A00769:11:HC3HCDRXX:1:2109:22525:8375
CATTCTCC
+
FF,::FFF
@A00769:11:HC3HCDRXX:1:2109:23059:8484
CATTCTCC
+
FFFFFFFF
@A00769:11:HC3HCDRXX:1:2109:16179:8563
CATTCTCC
+
FFFF:F:F
@A00769:11:HC3HCDRXX:1:2109:13205:8609
CATTCTCC
+
FFFFFFFF
@A00769:11:HC3HCDRXX:1:2109:26187:8609
CATTCTCC
+
FFFFFFFF
@A00769:11:HC3HCDRXX:1:2109:10890:8641
CATTCTCC
+
FFFFFFFF
@A00769:11:HC3HCDRXX:1:2109:14027:8656
CATTCTCC
+
FFFFFFFF
@A00769:11:HC3HCDRXX:1:2109:6108:8688
CATTCTCC
+
FFF,FFFF
@A00769:11:HC3HCDRXX:1:2109:23981:8954
CATTCTCC
+
FFFFFF:F
@A00769:11:HC3HCDRXX:1:2109:6650:8970
CATTCTCC
+
FFFFFFFF
@A00769:11:HC3HCDRXX:1:2109:25762:8970
CATTCTCC
+
FFFFFFFF
@A00769:11:HC3HCDRXX:1:2109:18656:9064
CATTCTCC
+
FFFFFFFF
@A00769:11:HC3HCDRXX:1:2109:26955:9095
CATTCTCC
+
FFFFFFFF
@A00769:11:HC3HCDRXX:1:2109:5303:9111
CATTCTCC
+
FFF:FFF:
@A00769:11:HC3HCDRXX:1:2109:29749:9298
CATTCTCC
+
FFFFFFFF
@A00769:11:HC3HCDRXX:1:2109:27805:9408
CATTCTCC
+
FFFFFFFF
@A00769:11:HC3HCDRXX:1:2109:28926:9471
CATTCTCC
+
FFFFFFFF
@A00769:11:HC3HCDRXX:1:2109:2998:9502
CATTCTCC
+
FFFFFFFF
@A00769:11:HC3HCDRXX:1:2109:29894:9518
CATTCTCC
+
FFFFFFFF
@A00769:11:HC3HCDRXX:1:2109:17499:9565
CATTCTCC
+
FFFFFFFF
@A00769:11:HC3HCDRXX:1:2109:26711:9580
CATTCTCC
+
FFFFFFFF
@A00769:11:HC3HCDRXX:1:2109:32371:9580
CATTCTCC
+
FFFFFFFF
@A00769:11:HC3HCDRXX:1:2109:32090:9596
CATTCTCC
+
FFFFFFFF
@A00769:11:HC3HCDRXX:1:2109:2636:9690
CATTCTCC
+
FFFFFFFF
@A00769:11:HC3HCDRXX:1:2109:9444:9831
CATTCTCC
+
FFFFFFFF
@A00769:11:HC3HCDRXX:1:2109:13973:9909
CATTCTCC
+
FFFFFFFF
@A00769:11:HC3HCDRXX:1:2109:4887:9925
CATTCTCC
+
FFFFFFFF
@A00769:11:HC3HCDRXX:1:2109:13783:9987
CATTCTCC
+
FFFFFFFF
@A00769:11:HC3HCDRXX:1:2109:4173:10034
CATTCTCC
+
FFFFFFFF
@A00769:11:HC3HCDRXX:1:2109:18656:10034
CATTCTCC
+
FFFFFFFF
@A00769:11:HC3HCDRXX:1:2109:20112:10081
CATTCTCC
+
FFFFFFFF
@A00769:11:HC3HCDRXX:1:2109:25003:10160
CATTCTCC
+
FFFFFFFF
@A00769:11:HC3HCDRXX:1:2109:18394:10175
CATTCTCC
+
FFFFFFFF
@A00769:11:HC3HCDRXX:1:2109:30318:10191
CATTCTCC
+
FFFFFFFF
@A00769:11:HC3HCDRXX:1:2109:26205:10238
CATTCTCC
+
FFFFFFFF
@A00769:11:HC3HCDRXX:1:2109:6515:10332
CATTCTCC
+
FFFFFFFF
@A00769:11:HC3HCDRXX:1:2109:8404:10379
CATTCTCC
+
FFFFFFFF
@A00769:11:HC3HCDRXX:1:2109:8250:10457
CATTCTCC
+
FFFFFFFF
@A00769:11:HC3HCDRXX:1:2109:8531:10473
CATTCTCC
+
FFFFFFFF
@A00769:11:HC3HCDRXX:1:2109:15890:10504
CATTCTCC
+
FFFFFFFF
@A00769:11:HC3HCDRXX:1:2109:19325:10598
CATTCTCC
+
FFFFFFFF
@A00769:11:HC3HCDRXX:1:2109:7591:10629
CATTCTCC
+
FFFFFFFF
@A00769:11:HC3HCDRXX:1:2109:10031:10629
CATTCTCC
+
FFFFFFFF
@A00769:11:HC3HCDRXX:1:2109:32298:10708
CATTCTCC
+
FFFFFFFF
@A00769:11:HC3HCDRXX:1:2109:26205:10864
CATTCTCC
+
FFFFFFFF
@A00769:11:HC3HCDRXX:1:2109:7952:10942
CATTCTCC
+
FFFFFFFF
@A00769:11:HC3HCDRXX:1:2109:16586:10958
CATTCTCC
+
FFFFFFFF
@A00769:11:HC3HCDRXX:1:2109:18837:10974
CATTCTCC
+
FFFFFFFF
@A00769:11:HC3HCDRXX:1:2109:3025:11052
CATTCTCC
+
FFFFFFFF
@A00769:11:HC3HCDRXX:1:2109:23990:11130
CATTCTCC
+
FFFFFFFF
@A00769:11:HC3HCDRXX:1:2109:2989:11146
CATTCTCC
+
FFFFFFFF
@A00769:11:HC3HCDRXX:1:2109:16432:11224
CATTCTCC
+
FFFFFFFF
@A00769:11:HC3HCDRXX:1:2109:30327:11240
CATTCTCC
+
:FFFFFFF
@A00769:11:HC3HCDRXX:1:2109:10366:11271
CATTCTCC
+
FFFF:FFF
@A00769:11:HC3HCDRXX:1:2109:8703:11303
CATTCTCC
+
FFFF,FFF
@A00769:11:HC3HCDRXX:1:2109:21278:11381
CATTCTCC
+
FFFFFFFF
@A00769:11:HC3HCDRXX:1:2109:28763:11381
CATTCTCC
+
FFFFFFFF
@A00769:11:HC3HCDRXX:1:2109:22544:11412
CATTCTCC
+
FFFFFFFF
@A00769:11:HC3HCDRXX:1:2109:11315:11475
CATTCTCC
+
FFFFFFFF
@A00769:11:HC3HCDRXX:1:2109:13639:11490
CATTCTCC
+
FFFFFFFF
@A00769:11:HC3HCDRXX:1:2109:18692:11569
CATTCTCC
+
FFFFFFFF
@A00769:11:HC3HCDRXX:1:2109:4616:11584
CATTCTCC
+
FFFFFFFF
@A00769:11:HC3HCDRXX:1:2109:25427:11584
CATTCTCC
+
FFFFFFFF
@A00769:11:HC3HCDRXX:1:2109:8296:11631
CATTCTCC
+
FFFFFFFF
@A00769:11:HC3HCDRXX:1:2109:11089:11647
CATTCTCC
+
FFFFFFFF
@A00769:11:HC3HCDRXX:1:2109:15528:11725
CATTCTCC
+
FFFFFFFF
@A00769:11:HC3HCDRXX:1:2109:10963:11741
CATTCTCC
+
FFFFFFFF
@A00769:11:HC3HCDRXX:1:2109:16423:11772
CATTCTCC
+
FFFFFFFF
@A00769:11:HC3HCDRXX:1:2109:10764:11804
CATTCTCC
+
FFFFFFFF
@A00769:11:HC3HCDRXX:1:2109:23863:11819
CATTCTCC
+
FFFFFFFF
@A00769:11:HC3HCDRXX:1:2109:12192:12148
CATTCTCC
+
FFFFFFFF
@A00769:11:HC3HCDRXX:1:2109:28583:12195
CATTCTCC
+
FFF:FFFF
@A00769:11:HC3HCDRXX:1:2109:3215:12226
CATTCTCC
+
FFFFFFFF
@A00769:11:HC3HCDRXX:1:2109:23909:12273
CATTCTCC
+
FFFFFFFF
@A00769:11:HC3HCDRXX:1:2109:13801:12305
CATTCTCC
+
FFFFFFFF
@A00769:11:HC3HCDRXX:1:2109:16414:12320
CATTCTCC
+
FFFFFFFF
@A00769:11:HC3HCDRXX:1:2109:19533:12399
CATTCTCC
+
FFFFFFFF
@A00769:11:HC3HCDRXX:1:2109:2428:12493
CATTCTCC
+
FFFFFFFF
@A00769:11:HC3HCDRXX:1:2109:31060:12602
CATTCTCC
+
FFFFFFFF
@A00769:11:HC3HCDRXX:1:2109:32217:12665
CATTCTCC
+
FFFFFFFF
@A00769:11:HC3HCDRXX:1:2109:4725:12743
CATTCTCC
+
FFFFFFFF
@A00769:11:HC3HCDRXX:1:2109:25057:12759
CATTCTCC
+
FFFFFFFF
@A00769:11:HC3HCDRXX:1:2109:30192:12759
CATTCTCC
+
FFFFFFFF
@A00769:11:HC3HCDRXX:1:2109:32253:12790
CATTCTCC
+
FFFFFFFF
@A00769:11:HC3HCDRXX:1:2109:13639:12868
CATTCTCC
+
FFFFFFFF
@A00769:11:HC3HCDRXX:1:2109:1524:13182
CATTCTCC
+
FFFFFFFF
@A00769:11:HC3HCDRXX:1:2109:14344:13213
CATTCTCC
+
FFFFFFFF
@A00769:11:HC3HCDRXX:1:2109:1353:13228
CATTCTCC
+
FFFFFFFF
@A00769:11:HC3HCDRXX:1:2109:7572:13260
CATTCTCC
+
FFFFFFFF
@A00769:11:HC3HCDRXX:1:2109:32660:13275
CATTCTCC
+
FFFFFFFF
@A00769:11:HC3HCDRXX:1:2109:28076:13291
CATTCTCC
+
FFFFFFFF
@A00769:11:HC3HCDRXX:1:2109:7618:13526
CATTCTCC
+
FFFFFFFF
@A00769:11:HC3HCDRXX:1:2109:28094:13573
CATTCTCC
+
FFFFFFFF
@A00769:11:HC3HCDRXX:1:2109:3188:13589
CATTCTCC
+
FFFFFFFF
@A00769:11:HC3HCDRXX:1:2109:13955:13604
CATTCTCC
+
FFFFFFFF
@A00769:11:HC3HCDRXX:1:2109:31530:13698
CATTCTCC
+
FFFFFFFF
@A00769:11:HC3HCDRXX:1:2109:9073:13823
CATTCTCC
+
FFFFFFFF
@A00769:11:HC3HCDRXX:1:2109:16848:13917
CATTCTCC
+
FFFFFFFF
@A00769:11:HC3HCDRXX:1:2109:5023:13980
CATTCTCC
+
FFFFFFFF
@A00769:11:HC3HCDRXX:1:2109:12662:13996
CATTCTCC
+
FFFFFFFF
@A00769:11:HC3HCDRXX:1:2109:24786:14074
CATTCTCC
+
:FF,:FFF
@A00769:11:HC3HCDRXX:1:2109:11216:14184
CATTCTCC
+
FFFFFFFF
@A00769:11:HC3HCDRXX:1:2109:22173:14184
CATTCTCC
+
:F,,:FFF
@A00769:11:HC3HCDRXX:1:2109:8160:14340
CATTCTCC
+
FFFFFFFF
@A00769:11:HC3HCDRXX:1:2109:18521:14403
CATTCTCC
+
FFFFFFFF
@A00769:11:HC3HCDRXX:1:2109:17788:14669
CATTCTCC
+
FFFFFFFF
@A00769:11:HC3HCDRXX:1:2109:25039:14669
CATTCTCC
+
FFFFFFFF
@A00769:11:HC3HCDRXX:1:2109:10700:14732
CATTCTCC
+
FFFFFFFF
@A00769:11:HC3HCDRXX:1:2109:30436:14779
CATTCTCC
+
FFF:FFFF
@A00769:11:HC3HCDRXX:1:2109:31702:14779
CATTCTCC
+
FFFFFFFF
@A00769:11:HC3HCDRXX:1:2109:11306:14873
CATTCTCC
+
FFFFFFFF
@A00769:11:HC3HCDRXX:1:2109:13847:14888
CATTCTCC
+
FFFFFFFF
@A00769:11:HC3HCDRXX:1:2109:3549:14935
CATTCTCC
+
FFFFFFFF
@A00769:11:HC3HCDRXX:1:2109:20057:14967
CATTCTCC
+
FFFFFFFF
@A00769:11:HC3HCDRXX:1:2109:10529:14998
CATTCTCC
+
FFFFFFFF
@A00769:11:HC3HCDRXX:1:2109:26711:15029
CATTCTCC
+
FFF:FFFF
@A00769:11:HC3HCDRXX:1:2109:4987:15076
CATTCTCC
+
FFFFFFFF
@A00769:11:HC3HCDRXX:1:2109:18466:15248
CATTCTCC
+
FFFFFFFF
@A00769:11:HC3HCDRXX:1:2109:1714:15264
CATTCTCC
+
FFFFFFFF
@A00769:11:HC3HCDRXX:1:2109:2338:15405
CATTCTCC
+
FFFFFFFF
@A00769:11:HC3HCDRXX:1:2109:12301:15436
CATTCTCC
+
FFFFFFFF
@A00769:11:HC3HCDRXX:1:2109:28176:15499
CATTCTCC
+
FFFFFFFF
@A00769:11:HC3HCDRXX:1:2109:5113:15515
CATTCTCC
+
FFFFFFFF
@A00769:11:HC3HCDRXX:1:2109:15411:15562
CATTCTCC
+
FFFFFFFF
@A00769:11:HC3HCDRXX:1:2109:25355:15593
CATTCTCC
+
FFFFFFFF
@A00769:11:HC3HCDRXX:1:2109:4716:15608
CATTCTCC
+
FFF:FFFF
@A00769:11:HC3HCDRXX:1:2109:6442:15624
CATTCTCC
+
FFFFFFFF
@A00769:11:HC3HCDRXX:1:2109:1561:15718
CATTCTCC
+
FFFFFFFF
@A00769:11:HC3HCDRXX:1:2109:2573:15718
CATTCTCC
+
FFFFFFFF
@A00769:11:HC3HCDRXX:1:2109:8250:15812
CATTCTCC
+
FFFFFFFF
@A00769:11:HC3HCDRXX:1:2109:22770:15812
CATTCTCC
+
FFFFFFFF
@A00769:11:HC3HCDRXX:1:2109:23140:15828
CATTCTCC
+
FFFFFFFF
@A00769:11:HC3HCDRXX:1:2109:26765:15843
CATTCTCC
+
FFFFFFFF
@A00769:11:HC3HCDRXX:1:2109:7401:15937
CATTCTCC
+
FFFFFFFF
@A00769:11:HC3HCDRXX:1:2109:13675:16000
CATTCTCC
+
FFFFFFFF
@A00769:11:HC3HCDRXX:1:2109:31828:16000
CATTCTCC
+
FFF,FFFF
@A00769:11:HC3HCDRXX:1:2109:24352:16016
CATTCTCC
+
FFFFFFFF
@A00769:11:HC3HCDRXX:1:2109:17897:16047
CATTCTCC
+
FFFFFFFF
@A00769:11:HC3HCDRXX:1:2109:19117:16188
CATTCTCC
+
FFFFFFFF
@A00769:11:HC3HCDRXX:1:2109:9019:16235
CATTCTCC
+
FFFFFFFF
@A00769:11:HC3HCDRXX:1:2109:14271:16282
CATTCTCC
+
FFFFFFFF
@A00769:11:HC3HCDRXX:1:2109:22363:16297
CATTCTCC
+
FFFFFFFF
@A00769:11:HC3HCDRXX:1:2109:22905:16297
CATTCTCC
+
,FF:F:FF
@A00769:11:HC3HCDRXX:1:2109:21386:16423
CATTCTCC
+
FFFFFFFF
@A00769:11:HC3HCDRXX:1:2109:17246:16454
CATTCTCC
+
FFFFFFFF
@A00769:11:HC3HCDRXX:1:2109:14787:16485
CATTCTCC
+
FFFFFFFF
@A00769:11:HC3HCDRXX:1:2109:8721:16532
CATTCTCC
+
FFFFFFFF
@A00769:11:HC3HCDRXX:1:2109:2709:16548
CATTCTCC
+
FFFFFFFF
@A00769:11:HC3HCDRXX:1:2109:4363:16658
CATTCTCC
+
FFFFFFFF
@A00769:11:HC3HCDRXX:1:2109:25129:16799
CATTCTCC
+
FFFFFFFF
@A00769:11:HC3HCDRXX:1:2109:23773:16830
CATTCTCC
+
FFFFFFFF
@A00769:11:HC3HCDRXX:1:2109:9281:16877
CATTCTCC
+
FFFFFFFF
@A00769:11:HC3HCDRXX:1:2109:1823:16986
CATTCTCC
+
FFFFFFFF
@A00769:11:HC3HCDRXX:1:2109:18249:17002
CATTCTCC
+
FFFFFFFF
@A00769:11:HC3HCDRXX:1:2109:1651:17033
CATTCTCC
+
FFFFFFFF
@A00769:11:HC3HCDRXX:1:2109:1841:17080
CATTCTCC
+
FFFFFF:F
@A00769:11:HC3HCDRXX:1:2109:14787:17080
CATTCTCC
+
:FFFFFFF
@A00769:11:HC3HCDRXX:1:2109:13919:17268
CATTCTCC
+
FFFFFFFF
@A00769:11:HC3HCDRXX:1:2109:32398:17331
CATTCTCC
+
FFFFFFFF
@A00769:11:HC3HCDRXX:1:2109:12373:17347
CATTCTCC
+
FFFFFFFF
@A00769:11:HC3HCDRXX:1:2109:17183:17378
CATTCTCC
+
FFFFFFFF
@A00769:11:HC3HCDRXX:1:2109:13711:17440
CATTCTCC
+
FFFFFFFF
@A00769:11:HC3HCDRXX:1:2109:9353:17472
CATTCTCC
+
:FFFFFFF
@A00769:11:HC3HCDRXX:1:2109:28266:17566
CATTCTCC
+
FFFFFFFF
@A00769:11:HC3HCDRXX:1:2109:28438:17581
CATTCTCC
+
FFFFFFFF
@A00769:11:HC3HCDRXX:1:2109:18114:17613
CATTCTCC
+
FFFFFFFF
@A00769:11:HC3HCDRXX:1:2109:3803:17628
CATTCTCC
+
FFFFFFFF
@A00769:11:HC3HCDRXX:1:2109:18267:17660
CATTCTCC
+
FFFFFFFF
@A00769:11:HC3HCDRXX:1:2109:29107:17675
CATTCTCC
+
FFFFFFFF
@A00769:11:HC3HCDRXX:1:2109:18222:17738
CATTCTCC
+
FFFFFFFF
@A00769:11:HC3HCDRXX:1:2109:32624:17754
CATTCTCC
+
FFFFFFFF
@A00769:11:HC3HCDRXX:1:2109:27923:17785
CATTCTCC
+
FFFFFFFF
@A00769:11:HC3HCDRXX:1:2109:10429:17801
CATTCTCC
+
FFFFFFFF
@A00769:11:HC3HCDRXX:1:2109:8594:18067
CATTCTCC
+
FFFFFFFF
@A00769:11:HC3HCDRXX:1:2109:7328:18098
CATTCTCC
+
FFFFFFFF
@A00769:11:HC3HCDRXX:1:2109:12518:18098
CATTCTCC
+
FFFFFFFF
@A00769:11:HC3HCDRXX:1:2109:22001:18145
CATTCTCC
+
FFFFFFFF
@A00769:11:HC3HCDRXX:1:2109:28745:18176
CATTCTCC
+
F:FFFFFF
@A00769:11:HC3HCDRXX:1:2109:16242:18443
CATTCTCC
+
FFFFFFFF
@A00769:11:HC3HCDRXX:1:2109:28103:18505
CATTCTCC
+
FFF:FFFF
@A00769:11:HC3HCDRXX:1:2109:5565:18521
CATTCTCC
+
FFFFFFFF
@A00769:11:HC3HCDRXX:1:2109:5575:18537
CATTCTCC
+
FFFFFFFF
@A00769:11:HC3HCDRXX:1:2109:22372:18568
CATTCTCC
+
FFFFFFFF
@A00769:11:HC3HCDRXX:1:2109:1823:18677
CATTCTCC
+
FFFFFFFF
@A00769:11:HC3HCDRXX:1:2109:9724:18709
CATTCTCC
+
FFFFFFFF
@A00769:11:HC3HCDRXX:1:2109:25672:18740
CATTCTCC
+
FFFFFFFF
@A00769:11:HC3HCDRXX:1:2109:25500:18944
CATTCTCC
+
FFFFFFFF
@A00769:11:HC3HCDRXX:1:2109:29225:18944
CATTCTCC
+
FFFFFFFF
@A00769:11:HC3HCDRXX:1:2109:3839:18975
CATTCTCC
+
FFFFFFFF
@A00769:11:HC3HCDRXX:1:2109:32090:18991
CATTCTCC
+
FFFFF:FF
@A00769:11:HC3HCDRXX:1:2109:20998:19038
CATTCTCC
+
FFF:FFFF
@A00769:11:HC3HCDRXX:1:2109:17327:19100
CATTCTCC
+
FFFFFFFF
@A00769:11:HC3HCDRXX:1:2109:10041:19163
CATTCTCC
+
FFFFFFFF
@A00769:11:HC3HCDRXX:1:2109:24234:19163
CATTCTCC
+
FFFFFFFF
@A00769:11:HC3HCDRXX:1:2109:6940:19179
CATTCTCC
+
FFFFFFFF
@A00769:11:HC3HCDRXX:1:2109:11053:19225
CATTCTCC
+
FFFFFFFF
@A00769:11:HC3HCDRXX:1:2109:28158:19319
CATTCTCC
+
FFFFFFFF
@A00769:11:HC3HCDRXX:1:2109:28772:19413
CATTCTCC
+
FFFFFFFF
@A00769:11:HC3HCDRXX:1:2109:32786:19445
CATTCTCC
+
FFFFFFFF
@A00769:11:HC3HCDRXX:1:2109:5113:19492
CATTCTCC
+
FFFFFFFF
@A00769:11:HC3HCDRXX:1:2109:15112:19554
CATTCTCC
+
FFF::FFF
@A00769:11:HC3HCDRXX:1:2109:12843:19601
CATTCTCC
+
FFFFFFFF
@A00769:11:HC3HCDRXX:1:2109:29206:19601
CATTCTCC
+
FFFFFFFF
@A00769:11:HC3HCDRXX:1:2109:6406:19664
CATTCTCC
+
FFFFFFFF
@A00769:11:HC3HCDRXX:1:2109:15935:19664
CATTCTCC
+
FFFFFFFF
@A00769:11:HC3HCDRXX:1:2109:2121:19695
CATTCTCC
+
FFFFFFFF
@A00769:11:HC3HCDRXX:1:2109:25825:19727
CATTCTCC
+
FFFFFFFF
@A00769:11:HC3HCDRXX:1:2109:30373:19805
CATTCTCC
+
FFFFFFFF
@A00769:11:HC3HCDRXX:1:2109:1072:19883
CATTCTCC
+
FFFFFFFF
@A00769:11:HC3HCDRXX:1:2109:21224:19899
CATTCTCC
+
FFFFFFFF
@A00769:11:HC3HCDRXX:1:2109:17842:19930
CATTCTCC
+
FFFFFFFF
@A00769:11:HC3HCDRXX:1:2109:21866:19977
CATTCTCC
+
FFFFFFFF
@A00769:11:HC3HCDRXX:1:2109:17282:19993
CATTCTCC
+
FF,F,:FF
@A00769:11:HC3HCDRXX:1:2109:17698:19993
CATTCTCC
+
FFFFFFFF
@A00769:11:HC3HCDRXX:1:2109:27425:20055
CATTCTCC
+
FFFFFFFF
@A00769:11:HC3HCDRXX:1:2109:16043:20102
CATTCTCC
+
FFFFFFFF
@A00769:11:HC3HCDRXX:1:2109:2908:20118
CATTCTCC
+
FFFFFFFF
@A00769:11:HC3HCDRXX:1:2109:26368:20259
CATTCTCC
+
:F,FFFFF
@A00769:11:HC3HCDRXX:1:2109:29423:20259
CATTCTCC
+
FFFFFFFF
@A00769:11:HC3HCDRXX:1:2109:9489:20275
CATTCTCC
+
FFFFFFFF
@A00769:11:HC3HCDRXX:1:2109:4770:20306
CATTCTCC
+
FFFFFFFF
@A00769:11:HC3HCDRXX:1:2109:1334:20369
CATTCTCC
+
FFFFFFFF
@A00769:11:HC3HCDRXX:1:2109:1823:20431
CATTCTCC
+
FFFFFFFF
@A00769:11:HC3HCDRXX:1:2109:1371:20462
CATTCTCC
+
FFFFFFFF
@A00769:11:HC3HCDRXX:1:2109:5222:20713
CATTCTCC
+
FFFFFFFF
@A00769:11:HC3HCDRXX:1:2109:15971:20791
CATTCTCC
+
FFFFFFFF
@A00769:11:HC3HCDRXX:1:2109:15872:20807
CATTCTCC
+
FFFFFFFF
@A00769:11:HC3HCDRXX:1:2109:28330:20807
CATTCTCC
+
FFFFFFFF
@A00769:11:HC3HCDRXX:1:2109:5330:20901
CATTCTCC
+
FFFFFFFF
@A00769:11:HC3HCDRXX:1:2109:13783:20948
CATTCTCC
+
FFFFFFFF
@A00769:11:HC3HCDRXX:1:2109:31259:21057
CATTCTCC
+
FFFFFFFF
@A00769:11:HC3HCDRXX:1:2109:3784:21104
CATTCTCC
+
FFFFFFFF
@A00769:11:HC3HCDRXX:1:2109:13783:21104
CATTCTCC
+
FFFFFFFF
@A00769:11:HC3HCDRXX:1:2109:18982:21120
CATTCTCC
+
FFFFFFFF
@A00769:11:HC3HCDRXX:1:2109:7265:21151
CATTCTCC
+
FFFFFFFF
@A00769:11:HC3HCDRXX:1:2109:31575:21167
CATTCTCC
+
FFFFFFFF
@A00769:11:HC3HCDRXX:1:2109:15329:21245
CATTCTCC
+
FFFFFFFF
@A00769:11:HC3HCDRXX:1:2109:7057:21355
CATTCTCC
+
FFFFFFFF
@A00769:11:HC3HCDRXX:1:2109:30626:21433
CATTCTCC
+
FFFFFFFF
@A00769:11:HC3HCDRXX:1:2109:3757:21465
CATTCTCC
+
FFFFFFFF
@A00769:11:HC3HCDRXX:1:2109:6931:21574
CATTCTCC
+
FFFFFFFF
@A00769:11:HC3HCDRXX:1:2109:13015:21684
CATTCTCC
+
FFFFFFFF
@A00769:11:HC3HCDRXX:1:2109:1524:21762
CATTCTCC
+
FFFFFFFF
@A00769:11:HC3HCDRXX:1:2109:3459:21762
CATTCTCC
+
FFFFFFFF
@A00769:11:HC3HCDRXX:1:2109:12156:21825
CATTCTCC
+
FFFFFFFF
@A00769:11:HC3HCDRXX:1:2109:14109:21825
CATTCTCC
+
FFFFFFFF
@A00769:11:HC3HCDRXX:1:2109:29758:22028
CATTCTCC
+
FFFFFFFF
@A00769:11:HC3HCDRXX:1:2109:31611:22044
CATTCTCC
+
FFFFFFFF
@A00769:11:HC3HCDRXX:1:2109:20410:22091
CATTCTCC
+
FFFFFFFF
@A00769:11:HC3HCDRXX:1:2109:9417:22341
CATTCTCC
+
FFFFFFFF
@A00769:11:HC3HCDRXX:1:2109:12780:22373
CATTCTCC
+
FFFFFFFF
@A00769:11:HC3HCDRXX:1:2109:10456:22388
CATTCTCC
+
FFFFFFFF
@A00769:11:HC3HCDRXX:1:2109:18864:22388
CATTCTCC
+
FFF:FFFF
@A00769:11:HC3HCDRXX:1:2109:2130:22404
CATTCTCC
+
FFFFFFFF
@A00769:11:HC3HCDRXX:1:2109:1172:22498
CATTCTCC
+
FFFFFFFF
@A00769:11:HC3HCDRXX:1:2109:3278:22545
CATTCTCC
+
FFFFFFFF
@A00769:11:HC3HCDRXX:1:2109:7283:22623
CATTCTCC
+
FFFFFFFF
@A00769:11:HC3HCDRXX:1:2109:2709:22654
CATTCTCC
+
FF:FFFFF
@A00769:11:HC3HCDRXX:1:2109:4047:22654
CATTCTCC
+
FFFFFFFF
@A00769:11:HC3HCDRXX:1:2109:15736:22670
CATTCTCC
+
FFFFFFFF
@A00769:11:HC3HCDRXX:1:2109:3161:22686
CATTCTCC
+
FFFFFFFF
@A00769:11:HC3HCDRXX:1:2109:3513:22701
CATTCTCC
+
FFFFFFFF
@A00769:11:HC3HCDRXX:1:2109:4996:22764
CATTCTCC
+
FFFFFFFF
@A00769:11:HC3HCDRXX:1:2109:29026:22764
CATTCTCC
+
FFFFFFFF
@A00769:11:HC3HCDRXX:1:2109:5267:22795
CATTCTCC
+
FFFFFFFF
@A00769:11:HC3HCDRXX:1:2109:31982:22842
CATTCTCC
+
FFFFFFFF
@A00769:11:HC3HCDRXX:1:2109:3992:22905
CATTCTCC
+
FFFFFFFF
@A00769:11:HC3HCDRXX:1:2109:28248:22952
CATTCTCC
+
FFFFFFFF
@A00769:11:HC3HCDRXX:1:2109:1579:22983
CATTCTCC
+
FFFFFFFF
@A00769:11:HC3HCDRXX:1:2109:30960:23015
CATTCTCC
+
FFFFFFFF
@A00769:11:HC3HCDRXX:1:2109:20916:23156
CATTCTCC
+
FFFFFFFF
@A00769:11:HC3HCDRXX:1:2109:32371:23202
CATTCTCC
+
FFFFFFFF
@A00769:11:HC3HCDRXX:1:2109:8531:23281
CATTCTCC
+
FFFFFFFF
@A00769:11:HC3HCDRXX:1:2109:3125:23312
CATTCTCC
+
FFFFFFFF
@A00769:11:HC3HCDRXX:1:2109:26901:23406
CATTCTCC
+
FFFFFFFF
@A00769:11:HC3HCDRXX:1:2109:26404:23422
CATTCTCC
+
FFFFFFFF
@A00769:11:HC3HCDRXX:1:2109:4878:23437
CATTCTCC
+
FFFFFFFF
@A00769:11:HC3HCDRXX:1:2109:27778:23484
CATTCTCC
+
FFFFFFFF
@A00769:11:HC3HCDRXX:1:2109:24822:23500
CATTCTCC
+
FFFFFFFF
@A00769:11:HC3HCDRXX:1:2109:16785:23516
CATTCTCC
+
FF:F:FFF
@A00769:11:HC3HCDRXX:1:2109:3125:23625
CATTCTCC
+
FFFFFFFF
@A00769:11:HC3HCDRXX:1:2109:8024:23625
CATTCTCC
+
FFFFFFFF
@A00769:11:HC3HCDRXX:1:2109:14940:23766
CATTCTCC
+
FF:FFFFF
@A00769:11:HC3HCDRXX:1:2109:14217:23829
CATTCTCC
+
FFFFFFFF
@A00769:11:HC3HCDRXX:1:2109:28646:24017
CATTCTCC
+
FFFFFFFF
@A00769:11:HC3HCDRXX:1:2109:11695:24189
CATTCTCC
+
FFFFFFFF
@A00769:11:HC3HCDRXX:1:2109:5810:24330
CATTCTCC
+
FFFFFF:F
@A00769:11:HC3HCDRXX:1:2109:8684:24330
CATTCTCC
+
FFF:FFFF
@A00769:11:HC3HCDRXX:1:2109:6352:24361
CATTCTCC
+
FFFFFFFF
@A00769:11:HC3HCDRXX:1:2109:22752:24361
CATTCTCC
+
FFFFFFFF
@A00769:11:HC3HCDRXX:1:2109:11740:24392
CATTCTCC
+
FFFFFFFF
@A00769:11:HC3HCDRXX:1:2109:14308:24455
CATTCTCC
+
FFFFFFFF
@A00769:11:HC3HCDRXX:1:2109:19153:24518
CATTCTCC
+
FFFFFFFF
@A00769:11:HC3HCDRXX:1:2109:31060:24565
CATTCTCC
+
FFFFFFFF
@A00769:11:HC3HCDRXX:1:2109:1579:24580
CATTCTCC
+
FFFFFFFF
@A00769:11:HC3HCDRXX:1:2109:6144:24659
CATTCTCC
+
FFFFFFFF
@A00769:11:HC3HCDRXX:1:2109:23023:24706
CATTCTCC
+
FFFFFFFF
@A00769:11:HC3HCDRXX:1:2109:30671:24706
CATTCTCC
+
FFFFFFFF
@A00769:11:HC3HCDRXX:1:2109:29451:24721
CATTCTCC
+
FF:F,FF,
@A00769:11:HC3HCDRXX:1:2109:3079:24768
CATTCTCC
+
FFFFFFFF
@A00769:11:HC3HCDRXX:1:2109:22571:24831
CATTCTCC
+
FFFFFFFF
@A00769:11:HC3HCDRXX:1:2109:18222:24846
CATTCTCC
+
FFF::FF:
@A00769:11:HC3HCDRXX:1:2109:20998:24862
CATTCTCC
+
FFFFFFFF
@A00769:11:HC3HCDRXX:1:2109:30834:24893
CATTCTCC
+
FFFFFFFF
@A00769:11:HC3HCDRXX:1:2109:3622:24925
CATTCTCC
+
FFFFFFFF
@A00769:11:HC3HCDRXX:1:2109:30572:25003
CATTCTCC
+
FFFFFFFF
@A00769:11:HC3HCDRXX:1:2109:25599:25034
CATTCTCC
+
FFFFFFFF
@A00769:11:HC3HCDRXX:1:2109:4282:25097
CATTCTCC
+
FFFFFFFF
@A00769:11:HC3HCDRXX:1:2109:29984:25113
CATTCTCC
+
FFFFFFFF
@A00769:11:HC3HCDRXX:1:2109:30101:25222
CATTCTCC
+
FFFFFFFF
@A00769:11:HC3HCDRXX:1:2109:10294:25300
CATTCTCC
+
FFFFFFFF
@A00769:11:HC3HCDRXX:1:2109:28429:25300
CATTCTCC
+
FFFFFFFF
@A00769:11:HC3HCDRXX:1:2109:3558:25347
CATTCTCC
+
FFFFFFFF
@A00769:11:HC3HCDRXX:1:2109:3260:25363
CATTCTCC
+
FFFFFFFF
@A00769:11:HC3HCDRXX:1:2109:30436:25363
CATTCTCC
+
FFFFFFFF
@A00769:11:HC3HCDRXX:1:2109:19687:25504
CATTCTCC
+
FFFFFFFF
@A00769:11:HC3HCDRXX:1:2109:7256:25645
CATTCTCC
+
FFFFFFFF
@A00769:11:HC3HCDRXX:1:2109:3956:25755
CATTCTCC
+
FFFFFFFF
@A00769:11:HC3HCDRXX:1:2109:15121:25770
CATTCTCC
+
FFFFFFFF
@A00769:11:HC3HCDRXX:1:2109:31485:25770
CATTCTCC
+
FFFFFFFF
@A00769:11:HC3HCDRXX:1:2109:11623:25848
CATTCTCC
+
FFFFFFFF
@A00769:11:HC3HCDRXX:1:2109:19759:25848
CATTCTCC
+
FFFFFFFF
@A00769:11:HC3HCDRXX:1:2109:13141:25880
CATTCTCC
+
FFFFFFFF
@A00769:11:HC3HCDRXX:1:2109:21088:25895
CATTCTCC
+
FFFFFFFF
@A00769:11:HC3HCDRXX:1:2109:27498:26036
CATTCTCC
+
FFFFFFFF
@A00769:11:HC3HCDRXX:1:2109:8757:26052
CATTCTCC
+
FFFFFFFF
@A00769:11:HC3HCDRXX:1:2109:20681:26099
CATTCTCC
+
FFFFFFFF
@A00769:11:HC3HCDRXX:1:2109:2971:26115
CATTCTCC
+
FFFFFFFF
@A00769:11:HC3HCDRXX:1:2109:11885:26271
CATTCTCC
+
FFF,FFF,
@A00769:11:HC3HCDRXX:1:2109:9760:26287
CATTCTCC
+
FFFFFFFF
@A00769:11:HC3HCDRXX:1:2109:2573:26303
CATTCTCC
+
FFFFFFFF
@A00769:11:HC3HCDRXX:1:2109:7166:26303
CATTCTCC
+
FFFFFFFF
@A00769:11:HC3HCDRXX:1:2109:5005:26349
CATTCTCC
+
FFFFFFFF
@A00769:11:HC3HCDRXX:1:2109:1154:26381
CATTCTCC
+
FFFFFFFF
@A00769:11:HC3HCDRXX:1:2109:12255:26381
CATTCTCC
+
FFFFFFFF
@A00769:11:HC3HCDRXX:1:2109:12364:26381
CATTCTCC
+
FFFFFFFF
@A00769:11:HC3HCDRXX:1:2109:22724:26381
CATTCTCC
+
FFFFFFFF
@A00769:11:HC3HCDRXX:1:2109:23439:26396
CATTCTCC
+
FFFFFFFF
@A00769:11:HC3HCDRXX:1:2109:21504:26428
CATTCTCC
+
FFFFFFFF
@A00769:11:HC3HCDRXX:1:2109:28782:26475
CATTCTCC
+
FFFFFFFF
@A00769:11:HC3HCDRXX:1:2109:11831:26522
CATTCTCC
+
FFFFFFFF
@A00769:11:HC3HCDRXX:1:2109:2112:26537
CATTCTCC
+
FFFFFFFF
@A00769:11:HC3HCDRXX:1:2109:18774:26553
CATTCTCC
+
FFFFFFFF
@A00769:11:HC3HCDRXX:1:2109:26286:26600
CATTCTCC
+
FFFFFFFF
@A00769:11:HC3HCDRXX:1:2109:20311:26710
CATTCTCC
+
FFFFFFFF
@A00769:11:HC3HCDRXX:1:2109:3016:26725
CATTCTCC
+
FFFFFFFF
@A00769:11:HC3HCDRXX:1:2109:15302:26772
CATTCTCC
+
FFFFFFFF
@A00769:11:HC3HCDRXX:1:2109:14407:26850
CATTCTCC
+
FFFFFFFF
@A00769:11:HC3HCDRXX:1:2109:30987:26850
CATTCTCC
+
FFFFFFFF
@A00769:11:HC3HCDRXX:1:2109:11641:26882
CATTCTCC
+
FFFFFFFF
@A00769:11:HC3HCDRXX:1:2109:2880:26929
CATTCTCC
+
FFFFFFFF
@A00769:11:HC3HCDRXX:1:2109:6325:27038
CATTCTCC
+
FFFFFFFF
@A00769:11:HC3HCDRXX:1:2109:11677:27164
CATTCTCC
+
FFFFFFFF
@A00769:11:HC3HCDRXX:1:2109:7789:27195
CATTCTCC
+
FFFFFFFF
@A00769:11:HC3HCDRXX:1:2109:12518:27336
CATTCTCC
+
FFFFFFFF
@A00769:11:HC3HCDRXX:1:2109:20636:27398
CATTCTCC
+
FFFFFFFF
@A00769:11:HC3HCDRXX:1:2109:7871:27430
CATTCTCC
+
FFFFFFFF
@A00769:11:HC3HCDRXX:1:2109:30011:27508
CATTCTCC
+
FFFFFFFF
@A00769:11:HC3HCDRXX:1:2109:20690:27555
CATTCTCC
+
FFFFFFFF
@A00769:11:HC3HCDRXX:1:2109:29035:27571
CATTCTCC
+
FFFFFFFF
@A00769:11:HC3HCDRXX:1:2109:8865:27649
CATTCTCC
+
FFFFFFFF
@A00769:11:HC3HCDRXX:1:2109:8133:27759
CATTCTCC
+
FFFFFFFF
@A00769:11:HC3HCDRXX:1:2109:25599:27853
CATTCTCC
+
FFFFFFFF
@A00769:11:HC3HCDRXX:1:2109:18837:27978
CATTCTCC
+
FFFFFFFF
@A00769:11:HC3HCDRXX:1:2109:15655:28166
CATTCTCC
+
FFFFFFFF
@A00769:11:HC3HCDRXX:1:2109:12536:28213
CATTCTCC
+
FFFFFFFF
@A00769:11:HC3HCDRXX:1:2109:26042:28244
CATTCTCC
+
FFFFFFFF
@A00769:11:HC3HCDRXX:1:2109:20256:28307
CATTCTCC
+
FF:F:FFF
@A00769:11:HC3HCDRXX:1:2109:25663:28401
CATTCTCC
+
FFFFFFFF
@A00769:11:HC3HCDRXX:1:2109:21314:28416
CATTCTCC
+
FFFFFFFF
@A00769:11:HC3HCDRXX:1:2109:29930:28432
CATTCTCC
+
FFFF:FFF
@A00769:11:HC3HCDRXX:1:2109:31349:28510
CATTCTCC
+
FF:FFFFF
@A00769:11:HC3HCDRXX:1:2109:12436:28541
CATTCTCC
+
FFFFFFFF
@A00769:11:HC3HCDRXX:1:2109:12870:28573
CATTCTCC
+
FFFFFFFF
@A00769:11:HC3HCDRXX:1:2109:15112:28573
CATTCTCC
+
FFFFFFFF
@A00769:11:HC3HCDRXX:1:2109:18059:28604
CATTCTCC
+
FFFFFFFF
@A00769:11:HC3HCDRXX:1:2109:21667:28620
CATTCTCC
+
FFFFFFFF
@A00769:11:HC3HCDRXX:1:2109:22309:28635
CATTCTCC
+
FFFFFFFF
@A00769:11:HC3HCDRXX:1:2109:25943:28698
CATTCTCC
+
FFFFFFFF
@A00769:11:HC3HCDRXX:1:2109:6406:28714
CATTCTCC
+
FFFFFFFF
@A00769:11:HC3HCDRXX:1:2109:14036:28745
CATTCTCC
+
FFFFFFFF
@A00769:11:HC3HCDRXX:1:2109:17436:28808
CATTCTCC
+
FFFFFFFF
@A00769:11:HC3HCDRXX:1:2109:28320:28808
CATTCTCC
+
FFFFFFFF
@A00769:11:HC3HCDRXX:1:2109:4282:28855
CATTCTCC
+
FFFFFFFF
@A00769:11:HC3HCDRXX:1:2109:31891:28855
CATTCTCC
+
FFFFFFFF
@A00769:11:HC3HCDRXX:1:2109:26169:28902
CATTCTCC
+
FFFFFFFF
@A00769:11:HC3HCDRXX:1:2109:3360:28980
CATTCTCC
+
FFFFFFFF
@A00769:11:HC3HCDRXX:1:2109:24975:29058
CATTCTCC
+
FFFFFFFF
@A00769:11:HC3HCDRXX:1:2109:26259:29089
CATTCTCC
+
FFFFFFFF
@A00769:11:HC3HCDRXX:1:2109:14226:29105
CATTCTCC
+
FFFFFFFF
@A00769:11:HC3HCDRXX:1:2109:32777:29230
CATTCTCC
+
F::FFFFF
@A00769:11:HC3HCDRXX:1:2109:7464:29293
CATTCTCC
+
FFFFFFFF
@A00769:11:HC3HCDRXX:1:2109:19325:29324
CATTCTCC
+
FFFFFFFF
@A00769:11:HC3HCDRXX:1:2109:5122:29371
CATTCTCC
+
:FFF:FFF
@A00769:11:HC3HCDRXX:1:2109:24306:29465
CATTCTCC
+
FFFFFFFF
@A00769:11:HC3HCDRXX:1:2109:7139:29481
CATTCTCC
+
FFFFFFFF
@A00769:11:HC3HCDRXX:1:2109:17644:29481
CATTCTCC
+
FFFFFFFF
@A00769:11:HC3HCDRXX:1:2109:11668:29528
CATTCTCC
+
FFFFFFFF
@A00769:11:HC3HCDRXX:1:2109:17770:29575
CATTCTCC
+
FFFFFFFF
@A00769:11:HC3HCDRXX:1:2109:9353:29622
CATTCTCC
+
FFFFFFFF
@A00769:11:HC3HCDRXX:1:2109:27299:29669
CATTCTCC
+
FFFFFFFF
@A00769:11:HC3HCDRXX:1:2109:9164:29951
CATTCTCC
+
FFFFFFFF
@A00769:11:HC3HCDRXX:1:2109:11116:30044
CATTCTCC
+
FFFFFFFF
@A00769:11:HC3HCDRXX:1:2109:14443:30076
CATTCTCC
+
FFFFFFFF
@A00769:11:HC3HCDRXX:1:2109:10845:30138
CATTCTCC
+
FFFFFFFF
@A00769:11:HC3HCDRXX:1:2109:17553:30138
CATTCTCC
+
FFFFFFFF
@A00769:11:HC3HCDRXX:1:2109:17797:30154
CATTCTCC
+
FFFFFFFF
@A00769:11:HC3HCDRXX:1:2109:4978:30185
CATTCTCC
+
FFFFFFFF
@A00769:11:HC3HCDRXX:1:2109:24704:30217
CATTCTCC
+
FFFFFFFF
@A00769:11:HC3HCDRXX:1:2109:9001:30295
CATTCTCC
+
FFFFFFFF
@A00769:11:HC3HCDRXX:1:2109:30879:30389
CATTCTCC
+
FFFFFFFF
@A00769:11:HC3HCDRXX:1:2109:14498:30452
CATTCTCC
+
FFFFFFFF
@A00769:11:HC3HCDRXX:1:2109:17047:30577
CATTCTCC
+
FFFFFFFF
@A00769:11:HC3HCDRXX:1:2109:5231:30592
CATTCTCC
+
FFFFFFFF
@A00769:11:HC3HCDRXX:1:2109:11306:30592
CATTCTCC
+
F:FFFFFF
@A00769:11:HC3HCDRXX:1:2109:27543:30592
CATTCTCC
+
FFFFFFFF
@A00769:11:HC3HCDRXX:1:2109:12364:30608
CATTCTCC
+
FFFFFFFF
@A00769:11:HC3HCDRXX:1:2109:5475:30639
CATTCTCC
+
FFFFFFFF
@A00769:11:HC3HCDRXX:1:2109:4354:30671
CATTCTCC
+
FFFFFFFF
@A00769:11:HC3HCDRXX:1:2109:12029:30686
CATTCTCC
+
FFFFFFFF
@A00769:11:HC3HCDRXX:1:2109:28809:30686
CATTCTCC
+
FFFFFFFF
@A00769:11:HC3HCDRXX:1:2109:27263:30702
CATTCTCC
+
FFFFFFFF
@A00769:11:HC3HCDRXX:1:2109:26096:30749
CATTCTCC
+
FFFFFFFF
@A00769:11:HC3HCDRXX:1:2109:1958:30812
CATTCTCC
+
FFFFFFFF
@A00769:11:HC3HCDRXX:1:2109:24786:30921
CATTCTCC
+
FFFFFFFF
@A00769:11:HC3HCDRXX:1:2109:27109:30968
CATTCTCC
+
FFFFFFFF
@A00769:11:HC3HCDRXX:1:2109:7925:31093
CATTCTCC
+
FFFFFFFF
@A00769:11:HC3HCDRXX:1:2109:15628:31125
CATTCTCC
+
FFFF:FFF
@A00769:11:HC3HCDRXX:1:2109:12635:31172
CATTCTCC
+
FFFFFFFF
@A00769:11:HC3HCDRXX:1:2109:14543:31250
CATTCTCC
+
FFFFFFFF
@A00769:11:HC3HCDRXX:1:2109:29143:31328
CATTCTCC
+
FFFFFFFF
@A00769:11:HC3HCDRXX:1:2109:13964:31344
CATTCTCC
+
FFFFFFFF
@A00769:11:HC3HCDRXX:1:2109:13946:31375
CATTCTCC
+
FFFFFFFF
@A00769:11:HC3HCDRXX:1:2109:10574:31391
CATTCTCC
+
FFFFFFFF
@A00769:11:HC3HCDRXX:1:2109:10673:31469
CATTCTCC
+
FFFFFFFF
@A00769:11:HC3HCDRXX:1:2109:4589:31516
CATTCTCC
+
FF:,:FFF
@A00769:11:HC3HCDRXX:1:2109:16052:31548
CATTCTCC
+
FFFFFFFF
@A00769:11:HC3HCDRXX:1:2109:3730:31563
CATTCTCC
+
FFFFFFFF
@A00769:11:HC3HCDRXX:1:2109:15682:31563
CATTCTCC
+
FFFFFFFF
@A00769:11:HC3HCDRXX:1:2109:9245:31594
CATTCTCC
+
FFFFFFFF
@A00769:11:HC3HCDRXX:1:2109:30038:31626
CATTCTCC
+
FFFFFFFF
@A00769:11:HC3HCDRXX:1:2109:21459:31735
CATTCTCC
+
FFFFFFFF
@A00769:11:HC3HCDRXX:1:2109:15600:31767
CATTCTCC
+
FFFFFFFF
@A00769:11:HC3HCDRXX:1:2109:32090:31923
CATTCTCC
+
FFFFFFFF
@A00769:11:HC3HCDRXX:1:2109:14995:31970
CATTCTCC
+
FFFFFFFF
@A00769:11:HC3HCDRXX:1:2109:10375:32049
CATTCTCC
+
FFFFFFFF
@A00769:11:HC3HCDRXX:1:2109:29903:32049
CATTCTCC
+
FFFFFFFF
@A00769:11:HC3HCDRXX:1:2109:23240:32095
CATTCTCC
+
FFFFFFFF
@A00769:11:HC3HCDRXX:1:2109:2989:32189
CATTCTCC
+
FFFFFFFF
@A00769:11:HC3HCDRXX:1:2109:24578:32221
CATTCTCC
+
FFFFFFFF
@A00769:11:HC3HCDRXX:1:2109:18132:32236
CATTCTCC
+
FFFFFFFF
@A00769:11:HC3HCDRXX:1:2109:3143:32330
CATTCTCC
+
FFFFFFFF
@A00769:11:HC3HCDRXX:1:2109:4734:32330
CATTCTCC
+
FFFFFFFF
@A00769:11:HC3HCDRXX:1:2109:14208:32330
CATTCTCC
+
FFFFFFFF
@A00769:11:HC3HCDRXX:1:2109:3748:32377
CATTCTCC
+
FFFFFFFF
@A00769:11:HC3HCDRXX:1:2109:10691:32377
CATTCTCC
+
FFFFFFFF
@A00769:11:HC3HCDRXX:1:2109:23800:32440
CATTCTCC
+
FFFFFFFF
@A00769:11:HC3HCDRXX:1:2109:1524:32471
CATTCTCC
+
FFFFFFFF
@A00769:11:HC3HCDRXX:1:2109:26910:32471
CATTCTCC
+
FFFFFFFF
@A00769:11:HC3HCDRXX:1:2109:5439:32518
CATTCTCC
+
FFFFFFFF
@A00769:11:HC3HCDRXX:1:2109:1163:32534
CATTCTCC
+
FFFFFFFF
@A00769:11:HC3HCDRXX:1:2109:22616:32550
CATTCTCC
+
FFFFFFFF
@A00769:11:HC3HCDRXX:1:2109:2691:32581
CATTCTCC
+
FFFFFFFF
@A00769:11:HC3HCDRXX:1:2109:13657:32659
CATTCTCC
+
FFFFFFFF
@A00769:11:HC3HCDRXX:1:2109:10908:32753
CATTCTCC
+
FFFFFFFF
@A00769:11:HC3HCDRXX:1:2109:7066:32769
CATTCTCC
+
FFFFFFFF
@A00769:11:HC3HCDRXX:1:2109:7798:32847
CATTCTCC
+
,F:FFFFF
@A00769:11:HC3HCDRXX:1:2109:2257:32925
CATTCTCC
+
FFFFFFFF
@A00769:11:HC3HCDRXX:1:2109:5837:32925
CATTCTCC
+
FFFFFFFF
@A00769:11:HC3HCDRXX:1:2109:18584:32925
CATTCTCC
+
FFFFFFFF
@A00769:11:HC3HCDRXX:1:2109:13250:32957
CATTCTCC
+
FFF:FFF:
@A00769:11:HC3HCDRXX:1:2109:8205:33051
CATTCTCC
+
FFFFFFFF
@A00769:11:HC3HCDRXX:1:2109:23276:33066
CATTCTCC
+
FFFFFFFF
@A00769:11:HC3HCDRXX:1:2109:11134:33144
CATTCTCC
+
FFFFFFFF
@A00769:11:HC3HCDRXX:1:2109:16288:33238
CATTCTCC
+
FFFF,,F,
@A00769:11:HC3HCDRXX:1:2109:32542:33270
CATTCTCC
+
FFFFFFFF
@A00769:11:HC3HCDRXX:1:2109:12952:33411
CATTCTCC
+
FFFFFFFF
@A00769:11:HC3HCDRXX:1:2109:13648:33426
CATTCTCC
+
FFFFFFFF
@A00769:11:HC3HCDRXX:1:2109:11505:33442
CATTCTCC
+
FFFFFFFF
@A00769:11:HC3HCDRXX:1:2109:2293:33458
CATTCTCC
+
FFFFFFFF
@A00769:11:HC3HCDRXX:1:2109:16206:33536
CATTCTCC
+
FFFFFFFF
@A00769:11:HC3HCDRXX:1:2109:4779:33567
CATTCTCC
+
FFFFFFFF
@A00769:11:HC3HCDRXX:1:2109:4996:33630
CATTCTCC
+
FFFFFFFF
@A00769:11:HC3HCDRXX:1:2109:7690:33661
CATTCTCC
+
FFFFFFFF
@A00769:11:HC3HCDRXX:1:2109:1561:33724
CATTCTCC
+
FFFFFFFF
@A00769:11:HC3HCDRXX:1:2109:6280:33786
CATTCTCC
+
FFFFFFFF
@A00769:11:HC3HCDRXX:1:2109:20139:33833
CATTCTCC
+
FFFFFFFF
@A00769:11:HC3HCDRXX:1:2109:20943:33912
CATTCTCC
+
FFFFFFFF
@A00769:11:HC3HCDRXX:1:2109:11650:33974
CATTCTCC
+
FFFFFFFF
@A00769:11:HC3HCDRXX:1:2109:10041:34006
CATTCTCC
+
FFFF,FFF
@A00769:11:HC3HCDRXX:1:2109:15998:34021
CATTCTCC
+
FFFFFFFF
@A00769:11:HC3HCDRXX:1:2109:30120:34021
CATTCTCC
+
FFF:FFFF
@A00769:11:HC3HCDRXX:1:2109:4218:34037
CATTCTCC
+
FFFFFFFF
@A00769:11:HC3HCDRXX:1:2109:23231:34084
CATTCTCC
+
FFFFFFFF
@A00769:11:HC3HCDRXX:1:2109:19533:34100
CATTCTCC
+
FFFFFFFF
@A00769:11:HC3HCDRXX:1:2109:16450:34115
CATTCTCC
+
FFFFFFFF
@A00769:11:HC3HCDRXX:1:2109:1832:34194
CATTCTCC
+
FFFFFFFF
@A00769:11:HC3HCDRXX:1:2109:15167:34240
CATTCTCC
+
FFFFFFFF
@A00769:11:HC3HCDRXX:1:2109:19777:34240
CATTCTCC
+
FFFFFFFF
@A00769:11:HC3HCDRXX:1:2109:11397:34256
CATTCTCC
+
FFFFFFFF
@A00769:11:HC3HCDRXX:1:2109:13277:34287
CATTCTCC
+
FFFFFFFF
@A00769:11:HC3HCDRXX:1:2109:28149:34334
CATTCTCC
+
FFFFFFFF
@A00769:11:HC3HCDRXX:1:2109:24758:34413
CATTCTCC
+
FFFFFFFF
@A00769:11:HC3HCDRXX:1:2109:1624:34460
CATTCTCC
+
FFFFFFFF
@A00769:11:HC3HCDRXX:1:2109:3242:34569
CATTCTCC
+
FFFFFFFF
@A00769:11:HC3HCDRXX:1:2109:5059:34585
CATTCTCC
+
FFFFFFFF
@A00769:11:HC3HCDRXX:1:2109:21061:34741
CATTCTCC
+
FFFFFFFF
@A00769:11:HC3HCDRXX:1:2109:12210:34757
CATTCTCC
+
FFFFFFFF
@A00769:11:HC3HCDRXX:1:2109:16966:34820
CATTCTCC
+
FFFFFFFF
@A00769:11:HC3HCDRXX:1:2109:27001:34851
CATTCTCC
+
FFFFFFFF
@A00769:11:HC3HCDRXX:1:2109:10890:34945
CATTCTCC
+
FFFFFFFF
@A00769:11:HC3HCDRXX:1:2109:17734:34961
CATTCTCC
+
FFFFFFFF
@A00769:11:HC3HCDRXX:1:2109:5755:35164
CATTCTCC
+
FFFFFFFF
@A00769:11:HC3HCDRXX:1:2109:18882:35196
CATTCTCC
+
FFFFFFFF
@A00769:11:HC3HCDRXX:1:2109:24071:35196
CATTCTCC
+
FFFFFFFF
@A00769:11:HC3HCDRXX:1:2109:15845:35258
CATTCTCC
+
FFFFFFFF
@A00769:11:HC3HCDRXX:1:2109:5132:35305
CATTCTCC
+
FFFFFFFF
@A00769:11:HC3HCDRXX:1:2109:7753:35305
CATTCTCC
+
FFFFFFFF
@A00769:11:HC3HCDRXX:1:2109:32886:35430
CATTCTCC
+
FFFFFFFF
@A00769:11:HC3HCDRXX:1:2109:26169:35446
CATTCTCC
+
FFFFFFFF
@A00769:11:HC3HCDRXX:1:2109:5177:35603
CATTCTCC
+
FF:FFFFF
@A00769:11:HC3HCDRXX:1:2109:19316:35603
CATTCTCC
+
FFFFFFFF
@A00769:11:HC3HCDRXX:1:2109:29884:35744
CATTCTCC
+
FFF,FFFF
@A00769:11:HC3HCDRXX:1:2109:5448:35853
CATTCTCC
+
FFFFFFFF
@A00769:11:HC3HCDRXX:1:2109:16333:35853
CATTCTCC
+
FFFFFFFF
@A00769:11:HC3HCDRXX:1:2109:29966:35947
CATTCTCC
+
FFFFFFFF
@A00769:11:HC3HCDRXX:1:2109:24053:36010
CATTCTCC
+
FFFFFFFF
@A00769:11:HC3HCDRXX:1:2109:2257:36025
CATTCTCC
+
:FFFFFF:
@A00769:11:HC3HCDRXX:1:2109:6641:36072
CATTCTCC
+
FFFFFFFF
@A00769:11:HC3HCDRXX:1:2109:32325:36338
CATTCTCC
+
:F,FF,FF
@A00769:11:HC3HCDRXX:1:2109:5285:36354
CATTCTCC
+
FFFFFFFF
@A00769:11:HC3HCDRXX:1:2109:8648:36479
CATTCTCC
+
FFFFFFFF
@A00769:11:HC3HCDRXX:1:2109:28004:36526
CATTCTCC
+
FFFFFFFF
@A00769:11:HC3HCDRXX:1:2109:20021:36542
CATTCTCC
+
FFFFFFFF
@A00769:11:HC3HCDRXX:1:2109:29288:36558
CATTCTCC
+
F:FFFFFF
@A00769:11:HC3HCDRXX:1:2109:18331:36620
CATTCTCC
+
FFFFFFFF
@A00769:11:HC3HCDRXX:1:2109:6822:36667
CATTCTCC
+
FFFFFFFF
@A00769:11:HC3HCDRXX:1:2109:28302:36699
CATTCTCC
+
FFFFFFFF
@A00769:11:HC3HCDRXX:1:2109:14154:36746
CATTCTCC
+
FFFFFFFF
@A00769:11:HC3HCDRXX:1:2109:12943:36808
CATTCTCC
+
FFFFFFFF
@A00769:11:HC3HCDRXX:1:2109:1470:36886
CATTCTCC
+
FFFFFFFF
@A00769:11:HC3HCDRXX:1:2109:16360:36902
CATTCTCC
+
FFFFFFFF
@A00769:11:HC3HCDRXX:1:2109:31638:36902
CATTCTCC
+
FFFFFFFF
@A00769:11:HC3HCDRXX:1:2109:1687:36918
CATTCTCC
+
FFFFFFFF
@A00769:11:HC3HCDRXX:1:2109:27073:36918
CATTCTCC
+
FFFFFFFF
@A00769:11:HC3HCDRXX:1:2109:24496:36996
CATTCTCC
+
FFFFFFFF
@A00769:11:HC3HCDRXX:1:2109:24668:37043
CATTCTCC
+
FFFFFFFF
@A00769:11:HC3HCDRXX:1:2110:17707:1063
CATTCTCC
+
FFFFFF,,
@A00769:11:HC3HCDRXX:1:2110:21441:1078
CATTCTCC
+
FFFFFFFF
@A00769:11:HC3HCDRXX:1:2110:6361:1110
CATTCTCC
+
FFFFFFFF
@A00769:11:HC3HCDRXX:1:2110:19452:1172
CATTCTCC
+
FFFFFFFF
@A00769:11:HC3HCDRXX:1:2110:26431:1172
CATTCTCC
+
FFFFFFFF
@A00769:11:HC3HCDRXX:1:2110:30346:1188
CATTCTCC
+
FFF:FFFF
@A00769:11:HC3HCDRXX:1:2110:5376:1313
CATTCTCC
+
FFFFFFFF
@A00769:11:HC3HCDRXX:1:2110:23484:1329
CATTCTCC
+
FFF:FFFF
@A00769:11:HC3HCDRXX:1:2110:32642:1376
CATTCTCC
+
FFFFFFFF
@A00769:11:HC3HCDRXX:1:2110:26675:1626
CATTCTCC
+
FFFFFFFF
@A00769:11:HC3HCDRXX:1:2110:24478:1642
CATTCTCC
+
FFFFFFFF
@A00769:11:HC3HCDRXX:1:2110:1823:1673
CATTCTCC
+
FFFFFFFF
@A00769:11:HC3HCDRXX:1:2110:3938:1673
CATTCTCC
+
FFFFFFFF
@A00769:11:HC3HCDRXX:1:2110:29125:1736
CATTCTCC
+
FFFFF:FF
@A00769:11:HC3HCDRXX:1:2110:17589:1799
CATTCTCC
+
FFFFFFFF
@A00769:11:HC3HCDRXX:1:2110:20772:1861
CATTCTCC
+
FFFFFFFF
@A00769:11:HC3HCDRXX:1:2110:28727:1861
CATTCTCC
+
FFFFFFFF
@A00769:11:HC3HCDRXX:1:2110:15628:2033
CATTCTCC
+
FFFFFFFF
@A00769:11:HC3HCDRXX:1:2110:4155:2143
CATTCTCC
+
FFFFFFFF
@A00769:11:HC3HCDRXX:1:2110:7301:2174
CATTCTCC
+
FFFFFFFF
@A00769:11:HC3HCDRXX:1:2110:7699:2174
CATTCTCC
+
FFFFFFFF
@A00769:11:HC3HCDRXX:1:2110:18991:2190
CATTCTCC
+
FFFFFFFF
@A00769:11:HC3HCDRXX:1:2110:10773:2206
CATTCTCC
+
:FFFFFFF
@A00769:11:HC3HCDRXX:1:2110:20311:2284
CATTCTCC
+
FFFF:FF:
@A00769:11:HC3HCDRXX:1:2110:28302:2284
CATTCTCC
+
FFFFFFFF
@A00769:11:HC3HCDRXX:1:2110:27932:2300
CATTCTCC
+
FFFFFFFF
@A00769:11:HC3HCDRXX:1:2110:20247:2331
CATTCTCC
+
FFFFFFFF
@A00769:11:HC3HCDRXX:1:2110:32163:2394
CATTCTCC
+
FFFFFFFF
@A00769:11:HC3HCDRXX:1:2110:7202:2440
CATTCTCC
+
FFFFFFFF
@A00769:11:HC3HCDRXX:1:2110:11993:2472
CATTCTCC
+
FFFFFFFF
@A00769:11:HC3HCDRXX:1:2110:12011:2472
CATTCTCC
+
FFFFFF,F
@A00769:11:HC3HCDRXX:1:2110:11153:2519
CATTCTCC
+
FFFFFFFF
@A00769:11:HC3HCDRXX:1:2110:11939:2566
CATTCTCC
+
FFFFFFFF
@A00769:11:HC3HCDRXX:1:2110:15917:2722
CATTCTCC
+
FFFFFFFF
@A00769:11:HC3HCDRXX:1:2110:10619:2754
CATTCTCC
+
FFFFFFFF
@A00769:11:HC3HCDRXX:1:2110:27688:2848
CATTCTCC
+
FFFFFFFF
@A00769:11:HC3HCDRXX:1:2110:15420:3114
CATTCTCC
+
FFFFFFFF
@A00769:11:HC3HCDRXX:1:2110:15763:3114
CATTCTCC
+
FFFFFFFF
@A00769:11:HC3HCDRXX:1:2110:3739:3176
CATTCTCC
+
FFFFFFFF
@A00769:11:HC3HCDRXX:1:2110:21106:3286
CATTCTCC
+
FFFFFFFF
@A00769:11:HC3HCDRXX:1:2110:24180:3317
CATTCTCC
+
,FFFFFFF
@A00769:11:HC3HCDRXX:1:2110:30644:3364
CATTCTCC
+
FFFFFFFF
@A00769:11:HC3HCDRXX:1:2110:28971:3474
CATTCTCC
+
FFFFFFF:
@A00769:11:HC3HCDRXX:1:2110:26069:3615
CATTCTCC
+
FFFFFFFF
@A00769:11:HC3HCDRXX:1:2110:18376:3693
CATTCTCC
+
FFFFFFFF
@A00769:11:HC3HCDRXX:1:2110:28890:3740
CATTCTCC
+
FFFFFFFF
@A00769:11:HC3HCDRXX:1:2110:13575:3928
CATTCTCC
+
FFFFFFFF
@A00769:11:HC3HCDRXX:1:2110:18096:3991
CATTCTCC
+
FFFFFFFF
@A00769:11:HC3HCDRXX:1:2110:9245:4038
CATTCTCC
+
FFFFFFFF
@A00769:11:HC3HCDRXX:1:2110:19262:4038
CATTCTCC
+
FFFFFFFF
@A00769:11:HC3HCDRXX:1:2110:29857:4069
CATTCTCC
+
FFFFFFFF
@A00769:11:HC3HCDRXX:1:2110:10276:4194
CATTCTCC
+
FFFFFFFF
@A00769:11:HC3HCDRXX:1:2110:6433:4304
CATTCTCC
+
FFFFFFFF
@A00769:11:HC3HCDRXX:1:2110:22752:4351
CATTCTCC
+
FFF:,F:F
@A00769:11:HC3HCDRXX:1:2110:11677:4366
CATTCTCC
+
FFFFFFFF
@A00769:11:HC3HCDRXX:1:2110:13621:4413
CATTCTCC
+
FF:FF:,F
@A00769:11:HC3HCDRXX:1:2110:29225:4413
CATTCTCC
+
FFFFFFFF
@A00769:11:HC3HCDRXX:1:2110:2718:4445
CATTCTCC
+
FFFFFFFF
@A00769:11:HC3HCDRXX:1:2110:19190:4539
CATTCTCC
+
FFF:FFFF
@A00769:11:HC3HCDRXX:1:2110:21224:4586
CATTCTCC
+
FFFFFFFF
@A00769:11:HC3HCDRXX:1:2110:26169:4601
CATTCTCC
+
FFFFFFFF
@A00769:11:HC3HCDRXX:1:2110:31186:4679
CATTCTCC
+
FFFFFFFF
@A00769:11:HC3HCDRXX:1:2110:8585:4867
CATTCTCC
+
FFFFFFFF
@A00769:11:HC3HCDRXX:1:2110:25934:5040
CATTCTCC
+
FFFFFFFF
@A00769:11:HC3HCDRXX:1:2110:27263:5055
CATTCTCC
+
FFFFFFFF
@A00769:11:HC3HCDRXX:1:2110:2917:5102
CATTCTCC
+
FFFFFFFF
@A00769:11:HC3HCDRXX:1:2110:14199:5102
CATTCTCC
+
FFFFFFFF
@A00769:11:HC3HCDRXX:1:2110:18918:5165
CATTCTCC
+
FFFFFFFF
@A00769:11:HC3HCDRXX:1:2110:17201:5196
CATTCTCC
+
FFFFFFFF
@A00769:11:HC3HCDRXX:1:2110:18557:5196
CATTCTCC
+
FFFFFFFF
@A00769:11:HC3HCDRXX:1:2110:7808:5243
CATTCTCC
+
FF:FFFFF
@A00769:11:HC3HCDRXX:1:2110:19533:5290
CATTCTCC
+
FFFFFFFF
@A00769:11:HC3HCDRXX:1:2110:19361:5306
CATTCTCC
+
FF:F,F:F
@A00769:11:HC3HCDRXX:1:2110:15863:5384
CATTCTCC
+
FFFFFFFF
@A00769:11:HC3HCDRXX:1:2110:16360:5400
CATTCTCC
+
FFFFFFFF
@A00769:11:HC3HCDRXX:1:2110:9561:5431
CATTCTCC
+
FFFFFFFF
@A00769:11:HC3HCDRXX:1:2110:7084:5462
CATTCTCC
+
FFFFFFFF
@A00769:11:HC3HCDRXX:1:2110:32633:5462
CATTCTCC
+
FFFFFFFF
@A00769:11:HC3HCDRXX:1:2110:22553:5478
CATTCTCC
+
FFFFFFFF
@A00769:11:HC3HCDRXX:1:2110:1823:5588
CATTCTCC
+
FFFFFFFF
@A00769:11:HC3HCDRXX:1:2110:28438:5588
CATTCTCC
+
FFFFFFFF
@A00769:11:HC3HCDRXX:1:2110:23945:5666
CATTCTCC
+
FFFFFFFF
@A00769:11:HC3HCDRXX:1:2110:9570:5822
CATTCTCC
+
FFFFFFFF
@A00769:11:HC3HCDRXX:1:2110:1181:5916
CATTCTCC
+
FFFFFFFF
@A00769:11:HC3HCDRXX:1:2110:26530:5916
CATTCTCC
+
FFFFFFFF
@A00769:11:HC3HCDRXX:1:2110:17770:6120
CATTCTCC
+
FFFFFFFF
@A00769:11:HC3HCDRXX:1:2110:23755:6120
CATTCTCC
+
FFFFFFFF
@A00769:11:HC3HCDRXX:1:2110:32814:6308
CATTCTCC
+
FFFFFFFF
@A00769:11:HC3HCDRXX:1:2110:13458:6511
CATTCTCC
+
FFFFFFFF
@A00769:11:HC3HCDRXX:1:2110:31873:6558
CATTCTCC
+
FFFFFFFF
@A00769:11:HC3HCDRXX:1:2110:16260:6574
CATTCTCC
+
FFFFFFFF
@A00769:11:HC3HCDRXX:1:2110:27642:6590
CATTCTCC
+
FFFFFFFF
@A00769:11:HC3HCDRXX:1:2110:26576:6621
CATTCTCC
+
FFFFFFFF
@A00769:11:HC3HCDRXX:1:2110:7844:6746
CATTCTCC
+
FFFFFFFF
@A00769:11:HC3HCDRXX:1:2110:6804:6793
CATTCTCC
+
FFFFFFFF
@A00769:11:HC3HCDRXX:1:2110:14299:6840
CATTCTCC
+
FFFFFFFF
@A00769:11:HC3HCDRXX:1:2110:22806:6856
CATTCTCC
+
FFFFFFFF
@A00769:11:HC3HCDRXX:1:2110:1976:6918
CATTCTCC
+
FFFFFFFF
@A00769:11:HC3HCDRXX:1:2110:8621:6965
CATTCTCC
+
FFFFFFFF
@A00769:11:HC3HCDRXX:1:2110:7817:7012
CATTCTCC
+
FFFFFFFF
@A00769:11:HC3HCDRXX:1:2110:27905:7044
CATTCTCC
+
FFFFFFFF
@A00769:11:HC3HCDRXX:1:2110:14606:7059
CATTCTCC
+
FFFFFFFF
@A00769:11:HC3HCDRXX:1:2110:28583:7091
CATTCTCC
+
FFFFFFFF
@A00769:11:HC3HCDRXX:1:2110:4200:7169
CATTCTCC
+
FFFFFFFF
@A00769:11:HC3HCDRXX:1:2110:25563:7216
CATTCTCC
+
FFFFFFFF
@A00769:11:HC3HCDRXX:1:2110:7346:7232
CATTCTCC
+
,FF:FFFF
@A00769:11:HC3HCDRXX:1:2110:5511:7279
CATTCTCC
+
FFFFFFFF
@A00769:11:HC3HCDRXX:1:2110:29405:7294
CATTCTCC
+
FF:FFFFF
@A00769:11:HC3HCDRXX:1:2110:2076:7341
CATTCTCC
+
FFFFFFFF
@A00769:11:HC3HCDRXX:1:2110:8323:7388
CATTCTCC
+
FFFFFFFF
@A00769:11:HC3HCDRXX:1:2110:18448:7388
CATTCTCC
+
FFFFFFFF
@A00769:11:HC3HCDRXX:1:2110:8495:7435
CATTCTCC
+
FFFFFFFF
@A00769:11:HC3HCDRXX:1:2110:2456:7498
CATTCTCC
+
FFFFFFFF
@A00769:11:HC3HCDRXX:1:2110:29559:7560
CATTCTCC
+
FFFFFFFF
@A00769:11:HC3HCDRXX:1:2110:12789:7607
CATTCTCC
+
FFFFFFFF
@A00769:11:HC3HCDRXX:1:2110:23619:7607
CATTCTCC
+
FFFFFFFF
@A00769:11:HC3HCDRXX:1:2110:24099:7623
CATTCTCC
+
FFFFFFFF
@A00769:11:HC3HCDRXX:1:2110:8169:7780
CATTCTCC
+
FFFFFFFF
@A00769:11:HC3HCDRXX:1:2110:12391:7795
CATTCTCC
+
FFFFFFFF
@A00769:11:HC3HCDRXX:1:2110:26982:7795
CATTCTCC
+
FFFFFFFF
@A00769:11:HC3HCDRXX:1:2110:5846:7827
CATTCTCC
+
FFFFFFFF
@A00769:11:HC3HCDRXX:1:2110:13720:7874
CATTCTCC
+
FFFFFFFF
@A00769:11:HC3HCDRXX:1:2110:3260:7921
CATTCTCC
+
FFFFFFFF
@A00769:11:HC3HCDRXX:1:2110:29541:7999
CATTCTCC
+
FFFFFFFF
@A00769:11:HC3HCDRXX:1:2110:21802:8061
CATTCTCC
+
FFFFFFFF
@A00769:11:HC3HCDRXX:1:2110:16667:8155
CATTCTCC
+
FFFFFFFF
@A00769:11:HC3HCDRXX:1:2110:6072:8218
CATTCTCC
+
FFFFFFFF
@A00769:11:HC3HCDRXX:1:2110:26585:8234
CATTCTCC
+
FFFFFFFF
@A00769:11:HC3HCDRXX:1:2110:4580:8296
CATTCTCC
+
FFFFFF:F
@A00769:11:HC3HCDRXX:1:2110:17824:8343
CATTCTCC
+
FFFFFFFF
@A00769:11:HC3HCDRXX:1:2110:29912:8390
CATTCTCC
+
FFFFFFFF
@A00769:11:HC3HCDRXX:1:2110:10068:8469
CATTCTCC
+
FFFFFFFF
@A00769:11:HC3HCDRXX:1:2110:15076:8500
CATTCTCC
+
:F::FFF:
@A00769:11:HC3HCDRXX:1:2110:17653:8516
CATTCTCC
+
FFFFFFFF
@A00769:11:HC3HCDRXX:1:2110:8314:8531
CATTCTCC
+
FFFFFFFF
@A00769:11:HC3HCDRXX:1:2110:20030:8688
CATTCTCC
+
FFFFFFFF
@A00769:11:HC3HCDRXX:1:2110:18521:8735
CATTCTCC
+
FFFFFFFF
@A00769:11:HC3HCDRXX:1:2110:31747:8750
CATTCTCC
+
FFFFFFFF
@A00769:11:HC3HCDRXX:1:2110:14181:8797
CATTCTCC
+
FFFFFFFF
@A00769:11:HC3HCDRXX:1:2110:2266:8829
CATTCTCC
+
FFFFFFFF
@A00769:11:HC3HCDRXX:1:2110:6334:8891
CATTCTCC
+
FFFFFFFF
@A00769:11:HC3HCDRXX:1:2110:24478:8938
CATTCTCC
+
FFF:FFFF
@A00769:11:HC3HCDRXX:1:2110:12545:8970
CATTCTCC
+
FFFFFFFF
@A00769:11:HC3HCDRXX:1:2110:17770:9064
CATTCTCC
+
FFFFFFFF
@A00769:11:HC3HCDRXX:1:2110:4110:9079
CATTCTCC
+
FFFFFFFF
@A00769:11:HC3HCDRXX:1:2110:28113:9095
CATTCTCC
+
FFFFFFFF
@A00769:11:HC3HCDRXX:1:2110:9200:9220
CATTCTCC
+
FFFFFFF,
@A00769:11:HC3HCDRXX:1:2110:15393:9361
CATTCTCC
+
FFFFFFFF
@A00769:11:HC3HCDRXX:1:2110:12635:9377
CATTCTCC
+
FFFFFFFF
@A00769:11:HC3HCDRXX:1:2110:4038:9392
CATTCTCC
+
FF,,:FFF
@A00769:11:HC3HCDRXX:1:2110:17942:9392
CATTCTCC
+
FFFFFFFF
@A00769:11:HC3HCDRXX:1:2110:20708:9455
CATTCTCC
+
FFFFFFFF
@A00769:11:HC3HCDRXX:1:2110:17481:9690
CATTCTCC
+
FFF,,,:F
@A00769:11:HC3HCDRXX:1:2110:23701:9752
CATTCTCC
+
FFFFFFFF
@A00769:11:HC3HCDRXX:1:2110:14082:9815
CATTCTCC
+
FFFFFFFF
@A00769:11:HC3HCDRXX:1:2110:13051:9878
CATTCTCC
+
FFFFFFFF
@A00769:11:HC3HCDRXX:1:2110:7166:9893
CATTCTCC
+
FFFFFFFF
@A00769:11:HC3HCDRXX:1:2110:25545:9940
CATTCTCC
+
FFFFFFFF
@A00769:11:HC3HCDRXX:1:2110:25599:9972
CATTCTCC
+
FFFFFFFF
@A00769:11:HC3HCDRXX:1:2110:3115:9987
CATTCTCC
+
FFFFFFFF
@A00769:11:HC3HCDRXX:1:2110:11180:10144
CATTCTCC
+
FFFFFFFF
@A00769:11:HC3HCDRXX:1:2110:29984:10144
CATTCTCC
+
FFFFFFFF
@A00769:11:HC3HCDRXX:1:2110:13277:10238
CATTCTCC
+
FFFFFFFF
@A00769:11:HC3HCDRXX:1:2110:12798:10316
CATTCTCC
+
FFFFFFFF
@A00769:11:HC3HCDRXX:1:2110:2338:10426
CATTCTCC
+
FFFFFFFF
@A00769:11:HC3HCDRXX:1:2110:9733:10426
CATTCTCC
+
FFFFFFFF
@A00769:11:HC3HCDRXX:1:2110:10294:10582
CATTCTCC
+
FFFFFFFF
@A00769:11:HC3HCDRXX:1:2110:4408:10598
CATTCTCC
+
,FFFFFF:
@A00769:11:HC3HCDRXX:1:2110:10547:10614
CATTCTCC
+
FFFFFFFF
@A00769:11:HC3HCDRXX:1:2110:26341:10629
CATTCTCC
+
FFFFFFFF
@A00769:11:HC3HCDRXX:1:2110:30707:10645
CATTCTCC
+
FFFFFFFF
@A00769:11:HC3HCDRXX:1:2110:1696:10692
CATTCTCC
+
FFFFFFFF
@A00769:11:HC3HCDRXX:1:2110:24641:10692
CATTCTCC
+
FFFFFFFF
@A00769:11:HC3HCDRXX:1:2110:32099:10708
CATTCTCC
+
FFFF,FFF
@A00769:11:HC3HCDRXX:1:2110:5376:10802
CATTCTCC
+
FFFFFFFF
@A00769:11:HC3HCDRXX:1:2110:11342:10927
CATTCTCC
+
,FFFFFFF
@A00769:11:HC3HCDRXX:1:2110:24270:10927
CATTCTCC
+
FFFFFFFF
@A00769:11:HC3HCDRXX:1:2110:5168:10942
CATTCTCC
+
FFFFFFFF
@A00769:11:HC3HCDRXX:1:2110:5358:10989
CATTCTCC
+
FFFFFFFF
@A00769:11:HC3HCDRXX:1:2110:21423:11005
CATTCTCC
+
FFFF:FFF
@A00769:11:HC3HCDRXX:1:2110:6216:11036
CATTCTCC
+
FFFFFFFF
@A00769:11:HC3HCDRXX:1:2110:25201:11099
CATTCTCC
+
FFFFFFFF
@A00769:11:HC3HCDRXX:1:2110:20374:11162
CATTCTCC
+
FFFFFFFF
@A00769:11:HC3HCDRXX:1:2110:28357:11303
CATTCTCC
+
FFFFFFFF
@A00769:11:HC3HCDRXX:1:2110:5394:11334
CATTCTCC
+
FFFFFFFF
@A00769:11:HC3HCDRXX:1:2110:11415:11428
CATTCTCC
+
FFFFFFFF
@A00769:11:HC3HCDRXX:1:2110:13801:11428
CATTCTCC
+
FFFFFFFF
@A00769:11:HC3HCDRXX:1:2110:26775:11569
CATTCTCC
+
FFFFFFFF
@A00769:11:HC3HCDRXX:1:2110:32741:11788
CATTCTCC
+
FFFFFFFF
@A00769:11:HC3HCDRXX:1:2110:5086:11898
CATTCTCC
+
FFFFFFFF
@A00769:11:HC3HCDRXX:1:2110:15121:11960
CATTCTCC
+
FFFFFFFF
@A00769:11:HC3HCDRXX:1:2110:19678:11960
CATTCTCC
+
FFFFFFFF
@A00769:11:HC3HCDRXX:1:2110:19506:12007
CATTCTCC
+
FFFFFFFF
@A00769:11:HC3HCDRXX:1:2110:2772:12023
CATTCTCC
+
FFFFFFFF
@A00769:11:HC3HCDRXX:1:2110:14922:12242
CATTCTCC
+
FFFFFFFF
@A00769:11:HC3HCDRXX:1:2110:27561:12242
CATTCTCC
+
FFFFFFFF
@A00769:11:HC3HCDRXX:1:2110:9787:12273
CATTCTCC
+
FFFFFFFF
@A00769:11:HC3HCDRXX:1:2110:14814:12273
CATTCTCC
+
FFFFFFFF
@A00769:11:HC3HCDRXX:1:2110:12590:12305
CATTCTCC
+
FFFFFFFF
@A00769:11:HC3HCDRXX:1:2110:15266:12305
CATTCTCC
+
FFFFFFFF
@A00769:11:HC3HCDRXX:1:2110:27100:12320
CATTCTCC
+
FFFFFFFF
@A00769:11:HC3HCDRXX:1:2110:7735:12352
CATTCTCC
+
FFFFFFFF
@A00769:11:HC3HCDRXX:1:2110:26069:12414
CATTCTCC
+
FFFFFFFF
@A00769:11:HC3HCDRXX:1:2110:27968:12414
CATTCTCC
+
FFFFFFFF
@A00769:11:HC3HCDRXX:1:2110:15619:12477
CATTCTCC
+
F:FFFFFF
@A00769:11:HC3HCDRXX:1:2110:6343:12571
CATTCTCC
+
FFFFFFFF
@A00769:11:HC3HCDRXX:1:2110:7609:12571
CATTCTCC
+
FFFFFFFF
@A00769:11:HC3HCDRXX:1:2110:25681:12618
CATTCTCC
+
FFFFFFFF
@A00769:11:HC3HCDRXX:1:2110:3784:12774
CATTCTCC
+
FFFFFFFF
@A00769:11:HC3HCDRXX:1:2110:14660:12821
CATTCTCC
+
FFFFFFFF
@A00769:11:HC3HCDRXX:1:2110:22706:12947
CATTCTCC
+
FFFFFFFF
@A00769:11:HC3HCDRXX:1:2110:28700:13056
CATTCTCC
+
FFFFFFFF
@A00769:11:HC3HCDRXX:1:2110:4255:13150
CATTCTCC
+
FFFFFFFF
@A00769:11:HC3HCDRXX:1:2110:29749:13150
CATTCTCC
+
FFFFFFFF
@A00769:11:HC3HCDRXX:1:2110:7627:13166
CATTCTCC
+
FFFFFFFF
@A00769:11:HC3HCDRXX:1:2110:13494:13244
CATTCTCC
+
FFF:FFFF
@A00769:11:HC3HCDRXX:1:2110:5837:13291
CATTCTCC
+
FFF:FFFF
@A00769:11:HC3HCDRXX:1:2110:32325:13291
CATTCTCC
+
FFFFFFFF
@A00769:11:HC3HCDRXX:1:2110:5168:13322
CATTCTCC
+
FFFFF:FF
@A00769:11:HC3HCDRXX:1:2110:5764:13354
CATTCTCC
+
FFFFFF::
@A00769:11:HC3HCDRXX:1:2110:23068:13448
CATTCTCC
+
FFFFFFFF
@A00769:11:HC3HCDRXX:1:2110:8531:13542
CATTCTCC
+
FFFFFFFF
@A00769:11:HC3HCDRXX:1:2110:2383:13761
CATTCTCC
+
FFFFFFFF
@A00769:11:HC3HCDRXX:1:2110:29866:13761
CATTCTCC
+
FFFFFFFF
@A00769:11:HC3HCDRXX:1:2110:17400:13839
CATTCTCC
+
FFFFFFFF
@A00769:11:HC3HCDRXX:1:2110:32750:13839
CATTCTCC
+
FFFFFFFF
@A00769:11:HC3HCDRXX:1:2110:13557:13886
CATTCTCC
+
FFFFFFFF
@A00769:11:HC3HCDRXX:1:2110:17318:13949
CATTCTCC
+
FFFFFFFF
@A00769:11:HC3HCDRXX:1:2110:29839:13996
CATTCTCC
+
FFFFFFFF
@A00769:11:HC3HCDRXX:1:2110:27507:14090
CATTCTCC
+
FFFFFFFF
@A00769:11:HC3HCDRXX:1:2110:23213:14105
CATTCTCC
+
FFFFFFFF
@A00769:11:HC3HCDRXX:1:2110:31241:14168
CATTCTCC
+
FFFFFFFF
@A00769:11:HC3HCDRXX:1:2110:13250:14262
CATTCTCC
+
FFFFFFFF
@A00769:11:HC3HCDRXX:1:2110:27037:14278
CATTCTCC
+
FFFFFFFF
@A00769:11:HC3HCDRXX:1:2110:30617:14309
CATTCTCC
+
FFFFFFFF
@A00769:11:HC3HCDRXX:1:2110:17372:14356
CATTCTCC
+
FFFFFFFF
@A00769:11:HC3HCDRXX:1:2110:5475:14387
CATTCTCC
+
FFFFFFFF
@A00769:11:HC3HCDRXX:1:2110:9923:14387
CATTCTCC
+
FFFFFFFF
@A00769:11:HC3HCDRXX:1:2110:9543:14450
CATTCTCC
+
FFFFFFFF
@A00769:11:HC3HCDRXX:1:2110:24831:14465
CATTCTCC
+
FFFFFFFF
@A00769:11:HC3HCDRXX:1:2110:17029:14481
CATTCTCC
+
FFFFFFFF
@A00769:11:HC3HCDRXX:1:2110:31141:14622
CATTCTCC
+
FFFFFFFF
@A00769:11:HC3HCDRXX:1:2110:21784:14638
CATTCTCC
+
FFFFFFFF
@A00769:11:HC3HCDRXX:1:2110:8540:14779
CATTCTCC
+
FFFFFFFF
@A00769:11:HC3HCDRXX:1:2110:15989:14779
CATTCTCC
+
FFFFFFFF
@A00769:11:HC3HCDRXX:1:2110:25798:15013
CATTCTCC
+
FFFFFFFF
@A00769:11:HC3HCDRXX:1:2110:4526:15029
CATTCTCC
+
FFFFFFFF
@A00769:11:HC3HCDRXX:1:2110:26901:15045
CATTCTCC
+
FFFF:FF,
@A00769:11:HC3HCDRXX:1:2110:15230:15060
CATTCTCC
+
FFFFFFFF
@A00769:11:HC3HCDRXX:1:2110:11243:15107
CATTCTCC
+
FFFFFFFF
@A00769:11:HC3HCDRXX:1:2110:7437:15123
CATTCTCC
+
FFFFFFFF
@A00769:11:HC3HCDRXX:1:2110:24189:15139
CATTCTCC
+
FFFFFFFF
@A00769:11:HC3HCDRXX:1:2110:15944:15201
CATTCTCC
+
FFFFFFFF
@A00769:11:HC3HCDRXX:1:2110:32235:15264
CATTCTCC
+
FF:FFF,F
@A00769:11:HC3HCDRXX:1:2110:28420:15421
CATTCTCC
+
FF:,:FFF
@A00769:11:HC3HCDRXX:1:2110:23981:15436
CATTCTCC
+
FFFFFFFF
@A00769:11:HC3HCDRXX:1:2110:31015:15468
CATTCTCC
+
FFFFFFFF
@A00769:11:HC3HCDRXX:1:2110:24144:15530
CATTCTCC
+
FFFFFFFF
@A00769:11:HC3HCDRXX:1:2110:26494:15593
CATTCTCC
+
FFFFFFFF
@A00769:11:HC3HCDRXX:1:2110:12807:15718
CATTCTCC
+
FFFFFFFF
@A00769:11:HC3HCDRXX:1:2110:8938:15781
CATTCTCC
+
FFFFF:FF
@A00769:11:HC3HCDRXX:1:2110:4399:15969
CATTCTCC
+
FFFFFFFF
@A00769:11:HC3HCDRXX:1:2110:8260:16016
CATTCTCC
+
FFFFFFFF
@A00769:11:HC3HCDRXX:1:2110:2157:16094
CATTCTCC
+
FFFFFFFF
@A00769:11:HC3HCDRXX:1:2110:29134:16125
CATTCTCC
+
FFFFFFFF
@A00769:11:HC3HCDRXX:1:2110:1298:16203
CATTCTCC
+
FFFFFFFF
@A00769:11:HC3HCDRXX:1:2110:13476:16219
CATTCTCC
+
FFFFFFFF
@A00769:11:HC3HCDRXX:1:2110:21377:16250
CATTCTCC
+
FFFF,FF:
@A00769:11:HC3HCDRXX:1:2110:3992:16266
CATTCTCC
+
FFFFFFFF
@A00769:11:HC3HCDRXX:1:2110:16559:16266
CATTCTCC
+
FFFFFFFF
@A00769:11:HC3HCDRXX:1:2110:13232:16360
CATTCTCC
+
FFFFFFFF
@A00769:11:HC3HCDRXX:1:2110:15167:16611
CATTCTCC
+
FFFFFFFF
@A00769:11:HC3HCDRXX:1:2110:15655:16611
CATTCTCC
+
FFFFFFFF
@A00769:11:HC3HCDRXX:1:2110:7093:16752
CATTCTCC
+
FFFFFFFF
@A00769:11:HC3HCDRXX:1:2110:23900:16830
CATTCTCC
+
:FFF:F,F
@A00769:11:HC3HCDRXX:1:2110:16758:16861
CATTCTCC
+
FFFFFFFF
@A00769:11:HC3HCDRXX:1:2110:13024:16908
CATTCTCC
+
FFFFFFFF
@A00769:11:HC3HCDRXX:1:2110:16703:16955
CATTCTCC
+
FFFFFFFF
@A00769:11:HC3HCDRXX:1:2110:2302:17002
CATTCTCC
+
FFFFFFFF
@A00769:11:HC3HCDRXX:1:2110:1551:17174
CATTCTCC
+
FFFFFFFF
@A00769:11:HC3HCDRXX:1:2110:11180:17190
CATTCTCC
+
FFFFFFFF
@A00769:11:HC3HCDRXX:1:2110:6451:17237
CATTCTCC
+
FFFFFFFF
@A00769:11:HC3HCDRXX:1:2110:29414:17237
CATTCTCC
+
FFFFFFFF
@A00769:11:HC3HCDRXX:1:2110:30897:17268
CATTCTCC
+
FFFFFFFF
@A00769:11:HC3HCDRXX:1:2110:3613:17331
CATTCTCC
+
FF:FFFFF
@A00769:11:HC3HCDRXX:1:2110:2754:17347
CATTCTCC
+
FFFFFFFF
@A00769:11:HC3HCDRXX:1:2110:1985:17362
CATTCTCC
+
FFFFFFFF
@A00769:11:HC3HCDRXX:1:2110:19614:17425
CATTCTCC
+
FFFFFFFF
@A00769:11:HC3HCDRXX:1:2110:30951:17425
CATTCTCC
+
FFFFFFFF
@A00769:11:HC3HCDRXX:1:2110:4761:17534
CATTCTCC
+
FFFFFFFF
@A00769:11:HC3HCDRXX:1:2110:3170:17597
CATTCTCC
+
FFFFFFFF
@A00769:11:HC3HCDRXX:1:2110:4978:17628
CATTCTCC
+
FFFFFFFF
@A00769:11:HC3HCDRXX:1:2110:7681:17738
CATTCTCC
+
FFFFFFFF
@A00769:11:HC3HCDRXX:1:2110:5439:17832
CATTCTCC
+
FFFFFFFF
@A00769:11:HC3HCDRXX:1:2110:25084:17942
CATTCTCC
+
FFFFFFFF
@A00769:11:HC3HCDRXX:1:2110:9218:17957
CATTCTCC
+
FFFFFFFF
@A00769:11:HC3HCDRXX:1:2110:30689:18004
CATTCTCC
+
FFF:F,:F
@A00769:11:HC3HCDRXX:1:2110:3161:18082
CATTCTCC
+
FFFFFFFF
@A00769:11:HC3HCDRXX:1:2110:19099:18098
CATTCTCC
+
FFFFFFFF
@A00769:11:HC3HCDRXX:1:2110:4426:18145
CATTCTCC
+
FFFFFFFF
@A00769:11:HC3HCDRXX:1:2110:15094:18145
CATTCTCC
+
FFFFFFFF
@A00769:11:HC3HCDRXX:1:2110:14326:18161
CATTCTCC
+
F:FFFFFF
@A00769:11:HC3HCDRXX:1:2110:4318:18176
CATTCTCC
+
FFFFFFFF
@A00769:11:HC3HCDRXX:1:2110:5122:18192
CATTCTCC
+
FFFFFFFF
@A00769:11:HC3HCDRXX:1:2110:12165:18239
CATTCTCC
+
FFFFFFFF
@A00769:11:HC3HCDRXX:1:2110:23647:18239
CATTCTCC
+
FFFFFFFF
@A00769:11:HC3HCDRXX:1:2110:17128:18286
CATTCTCC
+
FFFFFFFF
@A00769:11:HC3HCDRXX:1:2110:6144:18302
CATTCTCC
+
FFFFFFFF
@A00769:11:HC3HCDRXX:1:2110:21359:18349
CATTCTCC
+
FFFFFFFF
@A00769:11:HC3HCDRXX:1:2110:25708:18364
CATTCTCC
+
FFFFFFFF
@A00769:11:HC3HCDRXX:1:2110:8603:18521
CATTCTCC
+
FFFFFFFF
@A00769:11:HC3HCDRXX:1:2110:25735:18537
CATTCTCC
+
FFFFFFFF
@A00769:11:HC3HCDRXX:1:2110:23556:18552
CATTCTCC
+
FFFFFFFF
@A00769:11:HC3HCDRXX:1:2110:32081:18599
CATTCTCC
+
FFFFFFFF
@A00769:11:HC3HCDRXX:1:2110:22182:18709
CATTCTCC
+
FFFFFFFF
@A00769:11:HC3HCDRXX:1:2110:26250:18709
CATTCTCC
+
FFFFFFFF
@A00769:11:HC3HCDRXX:1:2110:7853:18787
CATTCTCC
+
FFFFFFFF
@A00769:11:HC3HCDRXX:1:2110:16405:18787
CATTCTCC
+
FFFFFFFF
@A00769:11:HC3HCDRXX:1:2110:4915:18803
CATTCTCC
+
FFFFFFFF
@A00769:11:HC3HCDRXX:1:2110:17888:18818
CATTCTCC
+
:FFFFFFF
@A00769:11:HC3HCDRXX:1:2110:3161:18834
CATTCTCC
+
FFFFFFFF
@A00769:11:HC3HCDRXX:1:2110:3784:18850
CATTCTCC
+
FFFFFFFF
@A00769:11:HC3HCDRXX:1:2110:3803:18850
CATTCTCC
+
FFFFFFFF
@A00769:11:HC3HCDRXX:1:2110:24849:18912
CATTCTCC
+
FFFFFFFF
@A00769:11:HC3HCDRXX:1:2110:7817:18944
CATTCTCC
+
FFFFFFFF
@A00769:11:HC3HCDRXX:1:2110:7645:18959
CATTCTCC
+
FFFFFFFF
@A00769:11:HC3HCDRXX:1:2110:25147:19022
CATTCTCC
+
FFFFFFFF
@A00769:11:HC3HCDRXX:1:2110:31232:19069
CATTCTCC
+
FFFFFFFF
@A00769:11:HC3HCDRXX:1:2110:19063:19100
CATTCTCC
+
FFFFFFFF
@A00769:11:HC3HCDRXX:1:2110:15311:19116
CATTCTCC
+
FFFFFFFF
@A00769:11:HC3HCDRXX:1:2110:2609:19132
CATTCTCC
+
FFFFFFFF
@A00769:11:HC3HCDRXX:1:2110:24270:19163
CATTCTCC
+
FFFFFFFF
@A00769:11:HC3HCDRXX:1:2110:6569:19382
CATTCTCC
+
FFFFFFFF
@A00769:11:HC3HCDRXX:1:2110:7111:19413
CATTCTCC
+
FFFFFFFF
@A00769:11:HC3HCDRXX:1:2110:5746:19429
CATTCTCC
+
FFFFFFFF
@A00769:11:HC3HCDRXX:1:2110:15275:19460
CATTCTCC
+
FFFFFFFF
@A00769:11:HC3HCDRXX:1:2110:22661:19476
CATTCTCC
+
FFFFFFFF
@A00769:11:HC3HCDRXX:1:2110:2356:19507
CATTCTCC
+
:F:FFFFF
@A00769:11:HC3HCDRXX:1:2110:28890:19586
CATTCTCC
+
F:FFFFFF
@A00769:11:HC3HCDRXX:1:2110:5782:19680
CATTCTCC
+
FFFFFFFF
@A00769:11:HC3HCDRXX:1:2110:27145:19758
CATTCTCC
+
FFFFFFFF
@A00769:11:HC3HCDRXX:1:2110:10402:19789
CATTCTCC
+
FFF:FFFF
@A00769:11:HC3HCDRXX:1:2110:32895:19820
CATTCTCC
+
FFFFFFFF
@A00769:11:HC3HCDRXX:1:2110:2320:19852
CATTCTCC
+
FFFFFFFF
@A00769:11:HC3HCDRXX:1:2110:7066:20024
CATTCTCC
+
FFFFFFFF
@A00769:11:HC3HCDRXX:1:2110:8006:20024
CATTCTCC
+
FFFFFFFF
@A00769:11:HC3HCDRXX:1:2110:16613:20055
CATTCTCC
+
FFFFFFFF
@A00769:11:HC3HCDRXX:1:2110:9625:20102
CATTCTCC
+
FFFFFFFF
@A00769:11:HC3HCDRXX:1:2110:27697:20118
CATTCTCC
+
FFFFFFFF
@A00769:11:HC3HCDRXX:1:2110:17038:20134
CATTCTCC
+
FFFFFFFF
@A00769:11:HC3HCDRXX:1:2110:8006:20243
CATTCTCC
+
FFFFFFFF
@A00769:11:HC3HCDRXX:1:2110:22525:20275
CATTCTCC
+
FFFFFFFF
@A00769:11:HC3HCDRXX:1:2110:32624:20290
CATTCTCC
+
FFFFFFFF
@A00769:11:HC3HCDRXX:1:2110:5249:20322
CATTCTCC
+
FFFFFFFF
@A00769:11:HC3HCDRXX:1:2110:6587:20447
CATTCTCC
+
FFFFFFFF
@A00769:11:HC3HCDRXX:1:2110:20781:20447
CATTCTCC
+
FFFFFFFF
@A00769:11:HC3HCDRXX:1:2110:24026:20494
CATTCTCC
+
,F:FF,FF
@A00769:11:HC3HCDRXX:1:2110:25174:20603
CATTCTCC
+
FFFFFFFF
@A00769:11:HC3HCDRXX:1:2110:27308:20635
CATTCTCC
+
FF,FFFFF
@A00769:11:HC3HCDRXX:1:2110:5394:20666
CATTCTCC
+
FFFFFFFF
@A00769:11:HC3HCDRXX:1:2110:24505:20760
CATTCTCC
+
FFFFFFFF
@A00769:11:HC3HCDRXX:1:2110:18756:20791
CATTCTCC
+
FFFFFFFF
@A00769:11:HC3HCDRXX:1:2110:22372:20823
CATTCTCC
+
FFFFFFFF
@A00769:11:HC3HCDRXX:1:2110:19144:20838
CATTCTCC
+
FFFFFFFF
@A00769:11:HC3HCDRXX:1:2110:14913:20870
CATTCTCC
+
FFFFFFFF
@A00769:11:HC3HCDRXX:1:2110:12310:20901
CATTCTCC
+
FFFFFFFF
@A00769:11:HC3HCDRXX:1:2110:15049:20917
CATTCTCC
+
FFFFFFFF
@A00769:11:HC3HCDRXX:1:2110:2935:21042
CATTCTCC
+
FFFFFFFF
@A00769:11:HC3HCDRXX:1:2110:7988:21120
CATTCTCC
+
FFFFFFFF
@A00769:11:HC3HCDRXX:1:2110:21667:21261
CATTCTCC
+
FF,,:FF:
@A00769:11:HC3HCDRXX:1:2110:21640:21308
CATTCTCC
+
FFFFFFFF
@A00769:11:HC3HCDRXX:1:2110:4598:21324
CATTCTCC
+
FFFFFFFF
@A00769:11:HC3HCDRXX:1:2110:18096:21371
CATTCTCC
+
FFFFFFFF
@A00769:11:HC3HCDRXX:1:2110:28438:21433
CATTCTCC
+
FFFFFFFF
@A00769:11:HC3HCDRXX:1:2110:32461:21449
CATTCTCC
+
FFFFFFFF
@A00769:11:HC3HCDRXX:1:2110:6705:21465
CATTCTCC
+
FF,FFFF:
@A00769:11:HC3HCDRXX:1:2110:13792:21465
CATTCTCC
+
FFFFFFFF
@A00769:11:HC3HCDRXX:1:2110:28248:21637
CATTCTCC
+
FFFFFFFF
@A00769:11:HC3HCDRXX:1:2110:16089:21746
CATTCTCC
+
FFFFFFFF
@A00769:11:HC3HCDRXX:1:2110:10963:21793
CATTCTCC
+
FFFFFFFF
@A00769:11:HC3HCDRXX:1:2110:29568:21825
CATTCTCC
+
FFFFFFFF
@A00769:11:HC3HCDRXX:1:2110:5186:21903
CATTCTCC
+
FFFFFFFF
@A00769:11:HC3HCDRXX:1:2110:15456:21934
CATTCTCC
+
FFFFFFFF
@A00769:11:HC3HCDRXX:1:2110:31295:22060
CATTCTCC
+
FFFFFFFF
@A00769:11:HC3HCDRXX:1:2110:21178:22075
CATTCTCC
+
FFFFFFFF
@A00769:11:HC3HCDRXX:1:2110:23999:22075
CATTCTCC
+
FFFFFFFF
@A00769:11:HC3HCDRXX:1:2110:29532:22106
CATTCTCC
+
FFF:FFFF
@A00769:11:HC3HCDRXX:1:2110:4227:22185
CATTCTCC
+
FFFFFFFF
@A00769:11:HC3HCDRXX:1:2110:8187:22435
CATTCTCC
+
FFFFFFFF
@A00769:11:HC3HCDRXX:1:2110:8458:22467
CATTCTCC
+
FFFFFFFF
@A00769:11:HC3HCDRXX:1:2110:20808:22467
CATTCTCC
+
FFFFFFFF
@A00769:11:HC3HCDRXX:1:2110:14606:22623
CATTCTCC
+
FFFFFFFF
@A00769:11:HC3HCDRXX:1:2110:23692:22701
CATTCTCC
+
FFFFFFFF
@A00769:11:HC3HCDRXX:1:2110:19388:23077
CATTCTCC
+
FF:FF:FF
@A00769:11:HC3HCDRXX:1:2110:8612:23140
CATTCTCC
+
:FFFFFFF
@A00769:11:HC3HCDRXX:1:2110:24532:23156
CATTCTCC
+
FFFFFFFF
@A00769:11:HC3HCDRXX:1:2110:3830:23187
CATTCTCC
+
FFFFFFFF
@A00769:11:HC3HCDRXX:1:2110:26133:23234
CATTCTCC
+
FFFFFF:F
@A00769:11:HC3HCDRXX:1:2110:7663:23375
CATTCTCC
+
FFFFFFFF
@A00769:11:HC3HCDRXX:1:2110:27814:23390
CATTCTCC
+
FFFFFFFF
@A00769:11:HC3HCDRXX:1:2110:29378:23406
CATTCTCC
+
FFFFFFFF
@A00769:11:HC3HCDRXX:1:2110:15953:23453
CATTCTCC
+
FFFFFFFF
@A00769:11:HC3HCDRXX:1:2110:29604:23453
CATTCTCC
+
FFFFFFFF
@A00769:11:HC3HCDRXX:1:2110:30409:23531
CATTCTCC
+
FFFFFFFF
@A00769:11:HC3HCDRXX:1:2110:3938:23563
CATTCTCC
+
FFFFFFFF
@A00769:11:HC3HCDRXX:1:2110:3902:23625
CATTCTCC
+
FFFFFFFF
@A00769:11:HC3HCDRXX:1:2110:17689:23735
CATTCTCC
+
FFFFFFFF
@A00769:11:HC3HCDRXX:1:2110:17372:23750
CATTCTCC
+
FFFFFFFF
@A00769:11:HC3HCDRXX:1:2110:25220:23750
CATTCTCC
+
FFFFFFFF
@A00769:11:HC3HCDRXX:1:2110:13277:23766
CATTCTCC
+
FFFFFFFF
@A00769:11:HC3HCDRXX:1:2110:15456:23782
CATTCTCC
+
FFFFFFFF
@A00769:11:HC3HCDRXX:1:2110:9715:23860
CATTCTCC
+
FFFFFFFF
@A00769:11:HC3HCDRXX:1:2110:24632:23891
CATTCTCC
+
FFFFFFFF
@A00769:11:HC3HCDRXX:1:2110:10646:23907
CATTCTCC
+
FFFFFFFF
@A00769:11:HC3HCDRXX:1:2110:30743:24017
CATTCTCC
+
FFFFFFFF
@A00769:11:HC3HCDRXX:1:2110:16541:24032
CATTCTCC
+
FFFFFFFF
@A00769:11:HC3HCDRXX:1:2110:20130:24079
CATTCTCC
+
FFFFFFFF
@A00769:11:HC3HCDRXX:1:2110:27453:24111
CATTCTCC
+
FFFFFFFF
@A00769:11:HC3HCDRXX:1:2110:8838:24158
CATTCTCC
+
FFFFFFFF
@A00769:11:HC3HCDRXX:1:2110:9805:24173
CATTCTCC
+
FFFFFFFF
@A00769:11:HC3HCDRXX:1:2110:21395:24173
CATTCTCC
+
FFFFFFFF
@A00769:11:HC3HCDRXX:1:2110:1777:24518
CATTCTCC
+
FFFFFFFF
@A00769:11:HC3HCDRXX:1:2110:10384:24612
CATTCTCC
+
FFFFFFFF
@A00769:11:HC3HCDRXX:1:2110:13150:24643
CATTCTCC
+
FFFFFFFF
@A00769:11:HC3HCDRXX:1:2110:2428:24799
CATTCTCC
+
FFFFFFFF
@A00769:11:HC3HCDRXX:1:2110:8874:24846
CATTCTCC
+
FFFFFFFF
@A00769:11:HC3HCDRXX:1:2110:8883:24862
CATTCTCC
+
FFFFFFFF
@A00769:11:HC3HCDRXX:1:2110:9661:24862
CATTCTCC
+
FFFFFFFF
@A00769:11:HC3HCDRXX:1:2110:29975:24940
CATTCTCC
+
FFFFFFFF
@A00769:11:HC3HCDRXX:1:2110:26539:25066
CATTCTCC
+
FFFFFFFF
@A00769:11:HC3HCDRXX:1:2110:16568:25238
CATTCTCC
+
FFFFFFFF
@A00769:11:HC3HCDRXX:1:2110:30761:25269
CATTCTCC
+
FFFFFFFF
@A00769:11:HC3HCDRXX:1:2110:26169:25300
CATTCTCC
+
FFFFFFFF
@A00769:11:HC3HCDRXX:1:2110:17101:25316
CATTCTCC
+
FFFFFFFF
@A00769:11:HC3HCDRXX:1:2110:24912:25347
CATTCTCC
+
FFFFFFFF
@A00769:11:HC3HCDRXX:1:2110:25084:25363
CATTCTCC
+
FFFFFFFF
@A00769:11:HC3HCDRXX:1:2110:25364:25504
CATTCTCC
+
FFFFFFFF
@A00769:11:HC3HCDRXX:1:2110:26232:25535
CATTCTCC
+
FFFFFFFF
@A00769:11:HC3HCDRXX:1:2110:14100:25723
CATTCTCC
+
FFFFFFFF
@A00769:11:HC3HCDRXX:1:2110:20925:25739
CATTCTCC
+
FFFFFFFF
@A00769:11:HC3HCDRXX:1:2110:22580:25755
CATTCTCC
+
FFFFFFFF
@A00769:11:HC3HCDRXX:1:2110:30029:25786
CATTCTCC
+
FFFFFFFF
@A00769:11:HC3HCDRXX:1:2110:27136:25880
CATTCTCC
+
FFFFFFFF
@A00769:11:HC3HCDRXX:1:2110:3097:25958
CATTCTCC
+
FFFFFFFF
@A00769:11:HC3HCDRXX:1:2110:16577:25974
CATTCTCC
+
FFFFFFFF
@A00769:11:HC3HCDRXX:1:2110:30309:26083
CATTCTCC
+
FF:FFFFF
@A00769:11:HC3HCDRXX:1:2110:31584:26099
CATTCTCC
+
FFFFFFFF
@A00769:11:HC3HCDRXX:1:2110:4164:26177
CATTCTCC
+
FFFFFFFF
@A00769:11:HC3HCDRXX:1:2110:29821:26334
CATTCTCC
+
FFFFFFFF
@A00769:11:HC3HCDRXX:1:2110:13114:26459
CATTCTCC
+
FFFFFFFF
@A00769:11:HC3HCDRXX:1:2110:12436:26537
CATTCTCC
+
FFFFFFFF
@A00769:11:HC3HCDRXX:1:2110:2971:26584
CATTCTCC
+
FFFFFFFF
@A00769:11:HC3HCDRXX:1:2110:31268:26584
CATTCTCC
+
FFFFFFFF
@A00769:11:HC3HCDRXX:1:2110:28384:26600
CATTCTCC
+
FFFFFFFF
@A00769:11:HC3HCDRXX:1:2110:30165:26678
CATTCTCC
+
FFFFFFFF
@A00769:11:HC3HCDRXX:1:2110:12527:26725
CATTCTCC
+
FFFF,FF:
@A00769:11:HC3HCDRXX:1:2110:15700:26741
CATTCTCC
+
FFFFFFFF
@A00769:11:HC3HCDRXX:1:2110:24542:26835
CATTCTCC
+
FFFFFFFF
@A00769:11:HC3HCDRXX:1:2110:29396:26913
CATTCTCC
+
FFFFFFFF
@A00769:11:HC3HCDRXX:1:2110:31141:26929
CATTCTCC
+
FFFFFFFF
@A00769:11:HC3HCDRXX:1:2110:21649:27054
CATTCTCC
+
FFFFFFFF
@A00769:11:HC3HCDRXX:1:2110:1787:27101
CATTCTCC
+
FF,:FFFF
@A00769:11:HC3HCDRXX:1:2110:17246:27164
CATTCTCC
+
FFFFFFFF
@A00769:11:HC3HCDRXX:1:2110:23194:27258
CATTCTCC
+
FFFFFFFF
@A00769:11:HC3HCDRXX:1:2110:21929:27289
CATTCTCC
+
FFFFFFFF
@A00769:11:HC3HCDRXX:1:2110:3513:27430
CATTCTCC
+
FFFFFFFF
@A00769:11:HC3HCDRXX:1:2110:10592:27445
CATTCTCC
+
FFFFFFFF
@A00769:11:HC3HCDRXX:1:2110:10664:27477
CATTCTCC
+
FFFFFFFF
@A00769:11:HC3HCDRXX:1:2110:8486:27680
CATTCTCC
+
FFF:FFF,
@A00769:11:HC3HCDRXX:1:2110:30662:27790
CATTCTCC
+
FFFFFFFF
@A00769:11:HC3HCDRXX:1:2110:13340:27821
CATTCTCC
+
FFFFFFFF
@A00769:11:HC3HCDRXX:1:2110:22001:27821
CATTCTCC
+
FFFFFFFF
@A00769:11:HC3HCDRXX:1:2110:30355:28009
CATTCTCC
+
FFFFFFFF
@A00769:11:HC3HCDRXX:1:2110:18819:28134
CATTCTCC
+
FFFFFFFF
@A00769:11:HC3HCDRXX:1:2110:5764:28228
CATTCTCC
+
F:FFFFFF
@A00769:11:HC3HCDRXX:1:2110:9064:28244
CATTCTCC
+
FFFFFFFF
@A00769:11:HC3HCDRXX:1:2110:5168:28260
CATTCTCC
+
FFFFFFFF
@A00769:11:HC3HCDRXX:1:2110:21558:28401
CATTCTCC
+
FFFFFFFF
@A00769:11:HC3HCDRXX:1:2110:2419:28604
CATTCTCC
+
FFFFFFFF
@A00769:11:HC3HCDRXX:1:2110:11568:28792
CATTCTCC
+
FFFFFFFF
@A00769:11:HC3HCDRXX:1:2110:2483:28902
CATTCTCC
+
FFFFFFFF
@A00769:11:HC3HCDRXX:1:2110:9299:29027
CATTCTCC
+
FFFFFFFF
@A00769:11:HC3HCDRXX:1:2110:16541:29074
CATTCTCC
+
FFFFFFFF
@A00769:11:HC3HCDRXX:1:2110:6659:29121
CATTCTCC
+
FFFFFFFF
@A00769:11:HC3HCDRXX:1:2110:22372:29183
CATTCTCC
+
FFFFFFFF
@A00769:11:HC3HCDRXX:1:2110:32407:29403
CATTCTCC
+
FFFFFFFF
@A00769:11:HC3HCDRXX:1:2110:29469:29543
CATTCTCC
+
FFFFFFFF
@A00769:11:HC3HCDRXX:1:2110:27959:29653
CATTCTCC
+
FFFFFFFF
@A00769:11:HC3HCDRXX:1:2110:7572:29700
CATTCTCC
+
FFFFFFFF
@A00769:11:HC3HCDRXX:1:2110:12409:29810
CATTCTCC
+
FFFFFFFF
@A00769:11:HC3HCDRXX:1:2110:31322:29810
CATTCTCC
+
FFFFFFFF
@A00769:11:HC3HCDRXX:1:2110:24632:29841
CATTCTCC
+
FFFFFFFF
@A00769:11:HC3HCDRXX:1:2110:28266:29872
CATTCTCC
+
FFFFFFFF
@A00769:11:HC3HCDRXX:1:2110:24062:29919
CATTCTCC
+
FFFFFFFF
@A00769:11:HC3HCDRXX:1:2110:18548:29982
CATTCTCC
+
FFFFFFFF
@A00769:11:HC3HCDRXX:1:2110:10366:30060
CATTCTCC
+
FFFFFFFF
@A00769:11:HC3HCDRXX:1:2110:16179:30138
CATTCTCC
+
FFFFFFFF
@A00769:11:HC3HCDRXX:1:2110:8088:30311
CATTCTCC
+
FFFFFFFF
@A00769:11:HC3HCDRXX:1:2110:11107:30342
CATTCTCC
+
FFFFFF::
@A00769:11:HC3HCDRXX:1:2110:2220:30358
CATTCTCC
+
FF:FFFFF
@A00769:11:HC3HCDRXX:1:2110:15953:30373
CATTCTCC
+
FFFFFFFF
@A00769:11:HC3HCDRXX:1:2110:25211:30373
CATTCTCC
+
FFFFFFFF
@A00769:11:HC3HCDRXX:1:2110:6876:30405
CATTCTCC
+
FFFFFFFF
@A00769:11:HC3HCDRXX:1:2110:12201:30420
CATTCTCC
+
FFFFFFFF
@A00769:11:HC3HCDRXX:1:2110:24930:30452
CATTCTCC
+
FFFFFFFF
@A00769:11:HC3HCDRXX:1:2110:27661:30452
CATTCTCC
+
FFFFFF:F
@A00769:11:HC3HCDRXX:1:2110:19099:30530
CATTCTCC
+
:FFFFFFF
@A00769:11:HC3HCDRXX:1:2110:28556:30592
CATTCTCC
+
FFFFFFFF
@A00769:11:HC3HCDRXX:1:2110:28167:30639
CATTCTCC
+
FFF,FF:,
@A00769:11:HC3HCDRXX:1:2110:6117:30686
CATTCTCC
+
FFFF:F,F
@A00769:11:HC3HCDRXX:1:2110:7853:30686
CATTCTCC
+
FFFFFFFF
@A00769:11:HC3HCDRXX:1:2110:9896:30686
CATTCTCC
+
FFFFFFFF
@A00769:11:HC3HCDRXX:1:2110:2374:30718
CATTCTCC
+
:FFF::,F
@A00769:11:HC3HCDRXX:1:2110:8323:30780
CATTCTCC
+
FFFFFFFF
@A00769:11:HC3HCDRXX:1:2110:31665:30843
CATTCTCC
+
FFFFFFFF
@A00769:11:HC3HCDRXX:1:2110:28601:30890
CATTCTCC
+
FFFFFFFF
@A00769:11:HC3HCDRXX:1:2110:17173:30953
CATTCTCC
+
FFFFFFFF
@A00769:11:HC3HCDRXX:1:2110:19804:31000
CATTCTCC
+
FFFFFFFF
@A00769:11:HC3HCDRXX:1:2110:8666:31093
CATTCTCC
+
FFFFFFFF
@A00769:11:HC3HCDRXX:1:2110:18819:31172
CATTCTCC
+
FFFFFFFF
@A00769:11:HC3HCDRXX:1:2110:24496:31172
CATTCTCC
+
FFFFFFFF
@A00769:11:HC3HCDRXX:1:2110:9372:31187
CATTCTCC
+
FFFFFFFF
@A00769:11:HC3HCDRXX:1:2110:2528:31203
CATTCTCC
+
FFFFFFFF
@A00769:11:HC3HCDRXX:1:2110:23909:31219
CATTCTCC
+
FFFFFFFF
@A00769:11:HC3HCDRXX:1:2110:30978:31250
CATTCTCC
+
FFFFFFFF
@A00769:11:HC3HCDRXX:1:2110:5385:31391
CATTCTCC
+
::F:FFF:
@A00769:11:HC3HCDRXX:1:2110:13910:31532
CATTCTCC
+
FFFFFFFF
@A00769:11:HC3HCDRXX:1:2110:31494:31735
CATTCTCC
+
FFFFFFFF
@A00769:11:HC3HCDRXX:1:2110:10438:31814
CATTCTCC
+
FFFFFFFF
@A00769:11:HC3HCDRXX:1:2110:11957:31814
CATTCTCC
+
FFFFFFFF
@A00769:11:HC3HCDRXX:1:2110:2329:31861
CATTCTCC
+
FFFFFFFF
@A00769:11:HC3HCDRXX:1:2110:16206:31908
CATTCTCC
+
FFFFFFFF
@A00769:11:HC3HCDRXX:1:2110:28212:31908
CATTCTCC
+
FFFFFFFF
@A00769:11:HC3HCDRXX:1:2110:17192:31955
CATTCTCC
+
FFFFFFFF
@A00769:11:HC3HCDRXX:1:2110:2392:31970
CATTCTCC
+
FFFFFFFF
@A00769:11:HC3HCDRXX:1:2110:25807:32002
CATTCTCC
+
FF:FFFFF
@A00769:11:HC3HCDRXX:1:2110:8486:32033
CATTCTCC
+
FFFFFFFF
@A00769:11:HC3HCDRXX:1:2110:14470:32033
CATTCTCC
+
FF:FF,F:
@A00769:11:HC3HCDRXX:1:2110:7392:32049
CATTCTCC
+
FFFFFFFF
@A00769:11:HC3HCDRXX:1:2110:27444:32049
CATTCTCC
+
FFFFFFFF
@A00769:11:HC3HCDRXX:1:2110:31765:32049
CATTCTCC
+
FFFFFFFF
@A00769:11:HC3HCDRXX:1:2110:15429:32315
CATTCTCC
+
FFFFFFFF
@A00769:11:HC3HCDRXX:1:2110:23538:32362
CATTCTCC
+
FFFFFFFF
@A00769:11:HC3HCDRXX:1:2110:8052:32440
CATTCTCC
+
FFFFFFFF
@A00769:11:HC3HCDRXX:1:2110:4092:32503
CATTCTCC
+
FFFFFFFF
@A00769:11:HC3HCDRXX:1:2110:22525:32675
CATTCTCC
+
FFFFFFFF
@A00769:11:HC3HCDRXX:1:2110:25545:32675
CATTCTCC
+
FFFFFFFF
@A00769:11:HC3HCDRXX:1:2110:26033:32737
CATTCTCC
+
FFFFFFFF
@A00769:11:HC3HCDRXX:1:2110:15040:32769
CATTCTCC
+
FFFFFFFF
@A00769:11:HC3HCDRXX:1:2110:30870:32784
CATTCTCC
+
FFFFFFFF
@A00769:11:HC3HCDRXX:1:2110:24297:32800
CATTCTCC
+
FFFFFFFF
@A00769:11:HC3HCDRXX:1:2110:18629:32847
CATTCTCC
+
FFFFFFFF
@A00769:11:HC3HCDRXX:1:2110:1561:32878
CATTCTCC
+
FFFFFFFF
@A00769:11:HC3HCDRXX:1:2110:7075:32941
CATTCTCC
+
FFFFFFFF
@A00769:11:HC3HCDRXX:1:2110:10050:33051
CATTCTCC
+
FFFFFFFF
@A00769:11:HC3HCDRXX:1:2110:27335:33082
CATTCTCC
+
FFFFFFFF
@A00769:11:HC3HCDRXX:1:2110:20066:33113
CATTCTCC
+
FFFFFFFF
@A00769:11:HC3HCDRXX:1:2110:28203:33144
CATTCTCC
+
FFFFFFFF
@A00769:11:HC3HCDRXX:1:2110:22281:33191
CATTCTCC
+
FFFFFFFF
@A00769:11:HC3HCDRXX:1:2110:7925:33223
CATTCTCC
+
FFFFFFFF
@A00769:11:HC3HCDRXX:1:2110:28528:33238
CATTCTCC
+
FFFFFFFF
@A00769:11:HC3HCDRXX:1:2110:12319:33254
CATTCTCC
+
FFFFFFFF
@A00769:11:HC3HCDRXX:1:2110:30707:33254
CATTCTCC
+
FFFFFFFF
@A00769:11:HC3HCDRXX:1:2110:30445:33332
CATTCTCC
+
FFFFFFFF
@A00769:11:HC3HCDRXX:1:2110:5620:33364
CATTCTCC
+
FFFFFFFF
@A00769:11:HC3HCDRXX:1:2110:24605:33364
CATTCTCC
+
FFFFFFFF
@A00769:11:HC3HCDRXX:1:2110:11270:33411
CATTCTCC
+
FFFFFFFF
@A00769:11:HC3HCDRXX:1:2110:18656:33426
CATTCTCC
+
FFFFFFFF
@A00769:11:HC3HCDRXX:1:2110:14380:33442
CATTCTCC
+
FFF:FFFF
@A00769:11:HC3HCDRXX:1:2110:20880:33489
CATTCTCC
+
FFFFFFFF
@A00769:11:HC3HCDRXX:1:2110:27624:33489
CATTCTCC
+
:FF::FFF
@A00769:11:HC3HCDRXX:1:2110:7455:33536
CATTCTCC
+
FFFFFFFF
@A00769:11:HC3HCDRXX:1:2110:18367:33614
CATTCTCC
+
FFFFFFFF
@A00769:11:HC3HCDRXX:1:2110:24180:33630
CATTCTCC
+
FFFFFFFF
@A00769:11:HC3HCDRXX:1:2110:30798:33692
CATTCTCC
+
FFFFFFFF
@A00769:11:HC3HCDRXX:1:2110:12093:33739
CATTCTCC
+
FFFFFFFF
@A00769:11:HC3HCDRXX:1:2110:6876:33755
CATTCTCC
+
FFFF:FFF
@A00769:11:HC3HCDRXX:1:2110:10004:33755
CATTCTCC
+
FFFFFFFF
@A00769:11:HC3HCDRXX:1:2110:30237:33786
CATTCTCC
+
FFFFFFFF
@A00769:11:HC3HCDRXX:1:2110:31647:33849
CATTCTCC
+
FFFFFFFF
@A00769:11:HC3HCDRXX:1:2110:14136:33927
CATTCTCC
+
FFFFFFFF
@A00769:11:HC3HCDRXX:1:2110:21667:33974
CATTCTCC
+
FFF:FFFF
@A00769:11:HC3HCDRXX:1:2110:16269:34053
CATTCTCC
+
FFFFFFFF
@A00769:11:HC3HCDRXX:1:2110:10836:34131
CATTCTCC
+
FFFFFFF:
@A00769:11:HC3HCDRXX:1:2110:15736:34131
CATTCTCC
+
FFFFFFFF
@A00769:11:HC3HCDRXX:1:2110:12726:34147
CATTCTCC
+
FFFFFFFF
@A00769:11:HC3HCDRXX:1:2110:19180:34147
CATTCTCC
+
FFFFFFFF
@A00769:11:HC3HCDRXX:1:2110:27208:34178
CATTCTCC
+
FFFFFFFF
@A00769:11:HC3HCDRXX:1:2110:29776:34209
CATTCTCC
+
FFFFFFFF
@A00769:11:HC3HCDRXX:1:2110:29722:34303
CATTCTCC
+
FFFFFFFF
@A00769:11:HC3HCDRXX:1:2110:22019:34648
CATTCTCC
+
FFFFFFFF
@A00769:11:HC3HCDRXX:1:2110:19732:34663
CATTCTCC
+
FFFFFFFF
@A00769:11:HC3HCDRXX:1:2110:20446:34710
CATTCTCC
+
FFFFFFFF
@A00769:11:HC3HCDRXX:1:2110:4942:34726
CATTCTCC
+
FFFFFFFF
@A00769:11:HC3HCDRXX:1:2110:8820:34741
CATTCTCC
+
FFFFFFFF
@A00769:11:HC3HCDRXX:1:2110:13512:34757
CATTCTCC
+
FF:FFFFF
@A00769:11:HC3HCDRXX:1:2110:1570:34835
CATTCTCC
+
FFFFFFFF
@A00769:11:HC3HCDRXX:1:2110:21124:34851
CATTCTCC
+
FFFFFFFF
@A00769:11:HC3HCDRXX:1:2110:16288:34867
CATTCTCC
+
FFFFFFFF
@A00769:11:HC3HCDRXX:1:2110:19605:34976
CATTCTCC
+
FFFFFFFF
@A00769:11:HC3HCDRXX:1:2110:14208:35023
CATTCTCC
+
FFFFFFFF
@A00769:11:HC3HCDRXX:1:2110:8350:35055
CATTCTCC
+
FFFFFFFF
@A00769:11:HC3HCDRXX:1:2110:3513:35070
CATTCTCC
+
FFFFFFFF
@A00769:11:HC3HCDRXX:1:2110:29749:35133
CATTCTCC
+
FFF:::,F
@A00769:11:HC3HCDRXX:1:2110:16016:35180
CATTCTCC
+
FFFFFFFF
@A00769:11:HC3HCDRXX:1:2110:4372:35243
CATTCTCC
+
FFFFFFFF
@A00769:11:HC3HCDRXX:1:2110:31078:35243
CATTCTCC
+
FFFFFFFF
@A00769:11:HC3HCDRXX:1:2110:13467:35305
CATTCTCC
+
FFFFFFFF
@A00769:11:HC3HCDRXX:1:2110:22742:35305
CATTCTCC
+
FFFFFFFF
@A00769:11:HC3HCDRXX:1:2110:1380:35352
CATTCTCC
+
FFFFFFFF
@A00769:11:HC3HCDRXX:1:2110:1515:35430
CATTCTCC
+
FFFFFFFF
@A00769:11:HC3HCDRXX:1:2110:5900:35477
CATTCTCC
+
:FFFFF,F
@A00769:11:HC3HCDRXX:1:2110:23900:35493
CATTCTCC
+
FFFFFFFF
@A00769:11:HC3HCDRXX:1:2110:25075:35681
CATTCTCC
+
FFFFFFFF
@A00769:11:HC3HCDRXX:1:2110:22815:35712
CATTCTCC
+
FFFFFFFF
@A00769:11:HC3HCDRXX:1:2110:14760:35728
CATTCTCC
+
FFFFFFFF
@A00769:11:HC3HCDRXX:1:2110:10402:35759
CATTCTCC
+
FFFFFFFF
@A00769:11:HC3HCDRXX:1:2110:31928:35900
CATTCTCC
+
FFFFFFFF
@A00769:11:HC3HCDRXX:1:2110:12780:35931
CATTCTCC
+
FFFFFFFF
@A00769:11:HC3HCDRXX:1:2110:6804:35978
CATTCTCC
+
FFFFFFFF
@A00769:11:HC3HCDRXX:1:2110:23086:35994
CATTCTCC
+
FFF::FFF
@A00769:11:HC3HCDRXX:1:2110:25726:36213
CATTCTCC
+
FFFFFFFF
@A00769:11:HC3HCDRXX:1:2110:26268:36213
CATTCTCC
+
FFFFFFFF
@A00769:11:HC3HCDRXX:1:2110:5222:36307
CATTCTCC
+
FFFFFFFF
@A00769:11:HC3HCDRXX:1:2110:12174:36354
CATTCTCC
+
FFFFFFFF
@A00769:11:HC3HCDRXX:1:2110:20148:36354
CATTCTCC
+
:FFFFF:F
@A00769:11:HC3HCDRXX:1:2110:22037:36401
CATTCTCC
+
FFFFFFFF
@A00769:11:HC3HCDRXX:1:2110:25274:36432
CATTCTCC
+
FFFFFFFF
@A00769:11:HC3HCDRXX:1:2110:24885:36448
CATTCTCC
+
FFFFFFFF
@A00769:11:HC3HCDRXX:1:2110:27868:36511
CATTCTCC
+
FFFFFFFF
@A00769:11:HC3HCDRXX:1:2110:6922:36620
CATTCTCC
+
FFFFFFFF
@A00769:11:HC3HCDRXX:1:2110:1805:36652
CATTCTCC
+
FFFFFFFF
@A00769:11:HC3HCDRXX:1:2110:25762:36871
CATTCTCC
+
FFFFFFFF
@A00769:11:HC3HCDRXX:1:2110:32488:36871
CATTCTCC
+
FFFFFFFF
@A00769:11:HC3HCDRXX:1:2110:27037:36949
CATTCTCC
+
FFFFFFFF
@A00769:11:HC3HCDRXX:1:2110:1687:37012
CATTCTCC
+
FFFFFFFF
@A00769:11:HC3HCDRXX:1:2110:27326:37043
CATTCTCC
+
FFFFFFFF
@A00769:11:HC3HCDRXX:1:2111:10981:1031
CATTCTCC
+
:FFFFFFF
@A00769:11:HC3HCDRXX:1:2111:30978:1063
CATTCTCC
+
FFFFFFFF
@A00769:11:HC3HCDRXX:1:2111:3188:1094
CATTCTCC
+
FFFFFFFF
@A00769:11:HC3HCDRXX:1:2111:30002:1251
CATTCTCC
+
FFFFFFFF
@A00769:11:HC3HCDRXX:1:2111:5421:1297
CATTCTCC
+
FF:F:FFF
@A00769:11:HC3HCDRXX:1:2111:4716:1360
CATTCTCC
+
FFFFFFFF
@A00769:11:HC3HCDRXX:1:2111:2365:1485
CATTCTCC
+
FFFFFFFF
@A00769:11:HC3HCDRXX:1:2111:5873:1548
CATTCTCC
+
FFFFFFF:
@A00769:11:HC3HCDRXX:1:2111:19967:1595
CATTCTCC
+
FFFFFFFF
@A00769:11:HC3HCDRXX:1:2111:31665:1658
CATTCTCC
+
FFFFFFFF
@A00769:11:HC3HCDRXX:1:2111:12997:1799
CATTCTCC
+
FFF:FFFF
@A00769:11:HC3HCDRXX:1:2111:25427:1971
CATTCTCC
+
FFFFFFFF
@A00769:11:HC3HCDRXX:1:2111:16405:2002
CATTCTCC
+
FFFFFFFF
@A00769:11:HC3HCDRXX:1:2111:26910:2033
CATTCTCC
+
FFFFFFFF
@A00769:11:HC3HCDRXX:1:2111:11351:2080
CATTCTCC
+
FFFFFFFF
@A00769:11:HC3HCDRXX:1:2111:26558:2112
CATTCTCC
+
FFFFFFFF
@A00769:11:HC3HCDRXX:1:2111:22661:2127
CATTCTCC
+
FFFFFFFF
@A00769:11:HC3HCDRXX:1:2111:24062:2174
CATTCTCC
+
FFFFFFFF
@A00769:11:HC3HCDRXX:1:2111:7952:2300
CATTCTCC
+
FF,FF,F:
@A00769:11:HC3HCDRXX:1:2111:4128:2315
CATTCTCC
+
FFFFFFFF
@A00769:11:HC3HCDRXX:1:2111:27633:2315
CATTCTCC
+
FFFFFFFF
@A00769:11:HC3HCDRXX:1:2111:9507:2362
CATTCTCC
+
FFFFFFFF
@A00769:11:HC3HCDRXX:1:2111:14461:2394
CATTCTCC
+
FFFFFFFF
@A00769:11:HC3HCDRXX:1:2111:23348:2409
CATTCTCC
+
FFFFFFFF
@A00769:11:HC3HCDRXX:1:2111:30698:2581
CATTCTCC
+
FFFFFFFF
@A00769:11:HC3HCDRXX:1:2111:18204:2613
CATTCTCC
+
FFFFFFFF
@A00769:11:HC3HCDRXX:1:2111:27606:2613
CATTCTCC
+
FFFFFFFF
@A00769:11:HC3HCDRXX:1:2111:18403:2675
CATTCTCC
+
FFFFFFFF
@A00769:11:HC3HCDRXX:1:2111:11189:2707
CATTCTCC
+
FFFFFFFF
@A00769:11:HC3HCDRXX:1:2111:15646:2722
CATTCTCC
+
FFFFFFFF
@A00769:11:HC3HCDRXX:1:2111:4607:2769
CATTCTCC
+
FFFFFFFF
@A00769:11:HC3HCDRXX:1:2111:6849:2769
CATTCTCC
+
FFFFFFFF
@A00769:11:HC3HCDRXX:1:2111:16089:2769
CATTCTCC
+
FFFFFFFF
@A00769:11:HC3HCDRXX:1:2111:9155:2816
CATTCTCC
+
FFF:FFFF
@A00769:11:HC3HCDRXX:1:2111:19931:2848
CATTCTCC
+
FFF:FFF:
@A00769:11:HC3HCDRXX:1:2111:13584:2973
CATTCTCC
+
:F,,,F,F
@A00769:11:HC3HCDRXX:1:2111:11686:3004
CATTCTCC
+
FFFFFFFF
@A00769:11:HC3HCDRXX:1:2111:18611:3035
CATTCTCC
+
FFFFFFFF
@A00769:11:HC3HCDRXX:1:2111:17264:3239
CATTCTCC
+
FFFFFFFF
@A00769:11:HC3HCDRXX:1:2111:30535:3239
CATTCTCC
+
FFFFFFFF
@A00769:11:HC3HCDRXX:1:2111:9010:3255
CATTCTCC
+
FFFFFFFF
@A00769:11:HC3HCDRXX:1:2111:9815:3270
CATTCTCC
+
FFFFFFFF
@A00769:11:HC3HCDRXX:1:2111:12753:3505
CATTCTCC
+
FFFFFFFF
[truncated: 5,745,851 more chars]
