# Supplementary material for: Acidified drinking water attenuates motor deficits and brain pathology in a mouse model of a childhood neurodegenerative disorder
Source: Sci Rep. 2022 May 30;12:9025. doi: 10.1038/s41598-022-12981-0 (PMC9151921; doi:10.1038/s41598-022-12981-0)
Supplement: Supplementary file 4 — Supplementary Information 4. [file 41598_2022_12981_MOESM4_ESM.zip › 060519AK515F/129xC57.3.m.Tap.4082.R_Index.fastq]

@A00769:11:HC3HCDRXX:1:2101:3721:1110
CACCAAGT
+
FFFFFFFF
@A00769:11:HC3HCDRXX:1:2101:21992:1188
CACCAAGT
+
FFFFFFFF
@A00769:11:HC3HCDRXX:1:2101:8549:1204
CACCAAGT
+
FFFFFFFF
@A00769:11:HC3HCDRXX:1:2101:17056:1219
CACCAAGT
+
FFFFFFFF
@A00769:11:HC3HCDRXX:1:2101:2347:1235
CACCAAGT
+
FFFFFFFF
@A00769:11:HC3HCDRXX:1:2101:11107:1282
CACCAAGT
+
FFFFFFFF
@A00769:11:HC3HCDRXX:1:2101:12870:1329
CACCAAGT
+
FFFFFFFF
@A00769:11:HC3HCDRXX:1:2101:15374:1344
CACCAAGT
+
FFFF:FFF
@A00769:11:HC3HCDRXX:1:2101:23538:1360
CACCAAGT
+
FFFFFFFF
@A00769:11:HC3HCDRXX:1:2101:26024:1376
CACCAAGT
+
FFFFFFFF
@A00769:11:HC3HCDRXX:1:2101:13304:1391
CACCAAGT
+
FFFFFFFF
@A00769:11:HC3HCDRXX:1:2101:3929:1407
CACCAAGT
+
FFFFFFFF
@A00769:11:HC3HCDRXX:1:2101:31403:1517
CACCAAGT
+
FFFFFFFF
@A00769:11:HC3HCDRXX:1:2101:14452:1532
CACCAAGT
+
FFFFFFFF
@A00769:11:HC3HCDRXX:1:2101:19886:1548
CACCAAGT
+
FFFFFF:F
@A00769:11:HC3HCDRXX:1:2101:23204:1626
CACCAAGT
+
FFFFFFFF
@A00769:11:HC3HCDRXX:1:2101:24469:1626
CACCAAGT
+
FFFFFFFF
@A00769:11:HC3HCDRXX:1:2101:6135:1658
CACCAAGT
+
FFFFFFFF
@A00769:11:HC3HCDRXX:1:2101:17273:1689
CACCAAGT
+
FFFFFFFF
@A00769:11:HC3HCDRXX:1:2101:18593:1720
CACCAAGT
+
FFFFFFFF
@A00769:11:HC3HCDRXX:1:2101:12066:1814
CACCAAGT
+
FFFFFFFF
@A00769:11:HC3HCDRXX:1:2101:21305:1877
CACCAAGT
+
FFF:FFFF
@A00769:11:HC3HCDRXX:1:2101:7853:1939
CACCAAGT
+
FFFFFFFF
@A00769:11:HC3HCDRXX:1:2101:27299:2049
CACCAAGT
+
:F,,FFFF
@A00769:11:HC3HCDRXX:1:2101:22950:2065
CACCAAGT
+
FFFFFFFF
@A00769:11:HC3HCDRXX:1:2101:13331:2284
CACCAAGT
+
FFFFFFFF
@A00769:11:HC3HCDRXX:1:2101:30056:2284
CACCAAGT
+
FFFFFFFF
@A00769:11:HC3HCDRXX:1:2101:4517:2300
CACCAAGT
+
FFFFFFFF
@A00769:11:HC3HCDRXX:1:2101:6081:2409
CACCAAGT
+
:F:,FF:F
@A00769:11:HC3HCDRXX:1:2101:25174:2472
CACCAAGT
+
FFFFFFFF
@A00769:11:HC3HCDRXX:1:2101:24731:2613
CACCAAGT
+
FF::FFF,
@A00769:11:HC3HCDRXX:1:2101:26494:2628
CACCAAGT
+
FFFFFFFF
@A00769:11:HC3HCDRXX:1:2101:8187:2644
CACCAAGT
+
FFFFFFFF
@A00769:11:HC3HCDRXX:1:2101:9489:2644
CACCAAGT
+
FFFFFFFF
@A00769:11:HC3HCDRXX:1:2101:2871:2769
CACCAAGT
+
FFFFFFFF
@A00769:11:HC3HCDRXX:1:2101:21423:2769
CACCAAGT
+
FFFFFFFF
@A00769:11:HC3HCDRXX:1:2101:16098:2816
CACCAAGT
+
,F:FFF,F
@A00769:11:HC3HCDRXX:1:2101:30563:2816
CACCAAGT
+
FFFFFFFF
@A00769:11:HC3HCDRXX:1:2101:14253:2848
CACCAAGT
+
FFFFFFFF
@A00769:11:HC3HCDRXX:1:2101:4472:2910
CACCAAGT
+
FFFFFFFF
@A00769:11:HC3HCDRXX:1:2101:23927:2942
CACCAAGT
+
FFFFFFFF
@A00769:11:HC3HCDRXX:1:2101:19407:3098
CACCAAGT
+
FFFFFF:F
@A00769:11:HC3HCDRXX:1:2101:20681:3302
CACCAAGT
+
FFFF:FFF
@A00769:11:HC3HCDRXX:1:2101:21386:3458
CACCAAGT
+
FFFFFFFF
@A00769:11:HC3HCDRXX:1:2101:11107:3474
CACCAAGT
+
FFFFFFFF
@A00769:11:HC3HCDRXX:1:2101:27263:3490
CACCAAGT
+
FFFFFFFF
@A00769:11:HC3HCDRXX:1:2101:31177:3505
CACCAAGT
+
FFFF:FFF
@A00769:11:HC3HCDRXX:1:2101:28402:3552
CACCAAGT
+
FFFFFFFF
@A00769:11:HC3HCDRXX:1:2101:21649:3568
CACCAAGT
+
FFFFFFFF
@A00769:11:HC3HCDRXX:1:2101:27742:3568
CACCAAGT
+
FFFFFFFF
@A00769:11:HC3HCDRXX:1:2101:18213:3599
CACCAAGT
+
FFFFFFFF
@A00769:11:HC3HCDRXX:1:2101:11053:3724
CACCAAGT
+
FFFF,FFF
@A00769:11:HC3HCDRXX:1:2101:19208:3818
CACCAAGT
+
FFFFFFFF
@A00769:11:HC3HCDRXX:1:2101:21305:3818
CACCAAGT
+
FFFFFFFF
@A00769:11:HC3HCDRXX:1:2101:22535:3850
CACCAAGT
+
FFFFFFF:
@A00769:11:HC3HCDRXX:1:2101:23312:3881
CACCAAGT
+
FFFFFFFF
@A00769:11:HC3HCDRXX:1:2101:5403:3897
CACCAAGT
+
FFFFFFFF
@A00769:11:HC3HCDRXX:1:2101:28311:3959
CACCAAGT
+
FFFFFFFF
@A00769:11:HC3HCDRXX:1:2101:14136:4022
CACCAAGT
+
FFFFFFFF
@A00769:11:HC3HCDRXX:1:2101:7600:4038
CACCAAGT
+
FFFFFFFF
@A00769:11:HC3HCDRXX:1:2101:15619:4053
CACCAAGT
+
FFFFFFFF
@A00769:11:HC3HCDRXX:1:2101:6171:4163
CACCAAGT
+
FFFFFFFF
@A00769:11:HC3HCDRXX:1:2101:12554:4225
CACCAAGT
+
FFFFFFFF
@A00769:11:HC3HCDRXX:1:2101:27091:4225
CACCAAGT
+
FFFFFFFF
@A00769:11:HC3HCDRXX:1:2101:16007:4288
CACCAAGT
+
FFFFFFFF
@A00769:11:HC3HCDRXX:1:2101:8820:4304
CACCAAGT
+
FFFFFFFF
@A00769:11:HC3HCDRXX:1:2101:3260:4382
CACCAAGT
+
FFFFFFFF
@A00769:11:HC3HCDRXX:1:2101:5448:4445
CACCAAGT
+
FFFFFFFF
@A00769:11:HC3HCDRXX:1:2101:23321:4523
CACCAAGT
+
FFFFFFFF
@A00769:11:HC3HCDRXX:1:2101:5701:4601
CACCAAGT
+
F:FFFFFF
@A00769:11:HC3HCDRXX:1:2101:23005:4601
CACCAAGT
+
FFFFFFFF
@A00769:11:HC3HCDRXX:1:2101:24795:4601
CACCAAGT
+
FFFFFFFF
@A00769:11:HC3HCDRXX:1:2101:3775:4711
CACCAAGT
+
FFFFFFFF
@A00769:11:HC3HCDRXX:1:2101:26069:4742
CACCAAGT
+
FFFFFFFF
@A00769:11:HC3HCDRXX:1:2101:25003:4773
CACCAAGT
+
FFFFFFFF
@A00769:11:HC3HCDRXX:1:2101:6262:4820
CACCAAGT
+
FFFFFFFF
@A00769:11:HC3HCDRXX:1:2101:13584:4883
CACCAAGT
+
FFFFFFFF
@A00769:11:HC3HCDRXX:1:2101:5502:4946
CACCAAGT
+
FFFFFFFF
@A00769:11:HC3HCDRXX:1:2101:5990:4946
CACCAAGT
+
FFFFFFFF
@A00769:11:HC3HCDRXX:1:2101:15872:5055
CACCAAGT
+
FFFFFFFF
@A00769:11:HC3HCDRXX:1:2101:24415:5102
CACCAAGT
+
FFFFFFFF
@A00769:11:HC3HCDRXX:1:2101:14064:5118
CACCAAGT
+
FFFFFFFF
@A00769:11:HC3HCDRXX:1:2101:31864:5259
CACCAAGT
+
FFFFFFF,
@A00769:11:HC3HCDRXX:1:2101:2618:5274
CACCAAGT
+
FFFFFFFF
@A00769:11:HC3HCDRXX:1:2101:1940:5572
CACCAAGT
+
FFFF:,FF
@A00769:11:HC3HCDRXX:1:2101:12264:5603
CACCAAGT
+
FFFFFFFF
@A00769:11:HC3HCDRXX:1:2101:6931:5666
CACCAAGT
+
FFFFFFFF
@A00769:11:HC3HCDRXX:1:2101:3278:5822
CACCAAGT
+
FFFFFFFF
@A00769:11:HC3HCDRXX:1:2101:28348:5932
CACCAAGT
+
FFFFFFFF
@A00769:11:HC3HCDRXX:1:2101:8847:5948
CACCAAGT
+
FFFFFFFF
@A00769:11:HC3HCDRXX:1:2101:27407:5963
CACCAAGT
+
FFFFFFFF
@A00769:11:HC3HCDRXX:1:2101:9245:6042
CACCAAGT
+
FF:FFFF,
@A00769:11:HC3HCDRXX:1:2101:25446:6042
CACCAAGT
+
FFFFFFFF
@A00769:11:HC3HCDRXX:1:2101:4119:6057
CACCAAGT
+
FFFFFFFF
@A00769:11:HC3HCDRXX:1:2101:5068:6073
CACCAAGT
+
FFFF,FFF
@A00769:11:HC3HCDRXX:1:2101:27290:6230
CACCAAGT
+
FFF,FF::
@A00769:11:HC3HCDRXX:1:2101:31403:6245
CACCAAGT
+
FFFF:FFF
@A00769:11:HC3HCDRXX:1:2101:5719:6292
CACCAAGT
+
FFFFFFFF
@A00769:11:HC3HCDRXX:1:2101:20907:6292
CACCAAGT
+
FFFFFFFF
@A00769:11:HC3HCDRXX:1:2101:3794:6308
CACCAAGT
+
FFFFFFFF
@A00769:11:HC3HCDRXX:1:2101:3794:6339
CACCAAGT
+
FFFFFFFF
@A00769:11:HC3HCDRXX:1:2101:14543:6355
CACCAAGT
+
FFFFFFFF
@A00769:11:HC3HCDRXX:1:2101:27633:6386
CACCAAGT
+
FFFFFFFF
@A00769:11:HC3HCDRXX:1:2101:32027:6449
CACCAAGT
+
FFFFFFFF
@A00769:11:HC3HCDRXX:1:2101:11406:6464
CACCAAGT
+
FFFFFFFF
@A00769:11:HC3HCDRXX:1:2101:13006:6480
CACCAAGT
+
FFFFFFFF
@A00769:11:HC3HCDRXX:1:2101:21558:6511
CACCAAGT
+
FFFFFFFF
@A00769:11:HC3HCDRXX:1:2101:23999:6511
CACCAAGT
+
FFFFFFFF
@A00769:11:HC3HCDRXX:1:2101:27823:6590
CACCAAGT
+
FFFFFFFF
@A00769:11:HC3HCDRXX:1:2101:30951:6590
CACCAAGT
+
FFFFFFFF
@A00769:11:HC3HCDRXX:1:2101:22652:6746
CACCAAGT
+
FFFFFFFF
@A00769:11:HC3HCDRXX:1:2101:28745:6840
CACCAAGT
+
FFFF:FF,
@A00769:11:HC3HCDRXX:1:2101:22272:6872
CACCAAGT
+
FFFFFFFF
@A00769:11:HC3HCDRXX:1:2101:23050:6934
CACCAAGT
+
FFFFFFFF
@A00769:11:HC3HCDRXX:1:2101:32108:6934
CACCAAGT
+
FFFFFFFF
@A00769:11:HC3HCDRXX:1:2101:19009:7044
CACCAAGT
+
FFFFFFFF
@A00769:11:HC3HCDRXX:1:2101:32606:7044
CACCAAGT
+
FFFFFFFF
@A00769:11:HC3HCDRXX:1:2101:22652:7059
CACCAAGT
+
FFFFFFFF
@A00769:11:HC3HCDRXX:1:2101:25581:7216
CACCAAGT
+
FFFFFFFF
@A00769:11:HC3HCDRXX:1:2101:25654:7247
CACCAAGT
+
FFFFF:FF
@A00769:11:HC3HCDRXX:1:2101:28366:7247
CACCAAGT
+
FFFFFFFF
@A00769:11:HC3HCDRXX:1:2101:9552:7294
CACCAAGT
+
FFFFFFFF
@A00769:11:HC3HCDRXX:1:2101:21829:7357
CACCAAGT
+
:FFFFFFF
@A00769:11:HC3HCDRXX:1:2101:17463:7373
CACCAAGT
+
FFFFFFFF
@A00769:11:HC3HCDRXX:1:2101:18059:7498
CACCAAGT
+
FFFFFFFF
@A00769:11:HC3HCDRXX:1:2101:18059:7560
CACCAAGT
+
FFFFFFFF
@A00769:11:HC3HCDRXX:1:2101:27398:7607
CACCAAGT
+
FFFFFFFF
@A00769:11:HC3HCDRXX:1:2101:2808:7639
CACCAAGT
+
FFFFFFFF
@A00769:11:HC3HCDRXX:1:2101:16749:7639
CACCAAGT
+
FFFFFFFF
@A00769:11:HC3HCDRXX:1:2101:1606:7654
CACCAAGT
+
FFFFFFFF
@A00769:11:HC3HCDRXX:1:2101:23158:7780
CACCAAGT
+
FFFFFFFF
@A00769:11:HC3HCDRXX:1:2101:30861:7780
CACCAAGT
+
FFFFFFFF
@A00769:11:HC3HCDRXX:1:2101:1425:7811
CACCAAGT
+
FFFFFFFF
@A00769:11:HC3HCDRXX:1:2101:10393:7811
CACCAAGT
+
FF:FFFFF
@A00769:11:HC3HCDRXX:1:2101:20076:7858
CACCAAGT
+
FFFFFFFF
@A00769:11:HC3HCDRXX:1:2101:23873:7921
CACCAAGT
+
FFFFFFFF
@A00769:11:HC3HCDRXX:1:2101:9344:7936
CACCAAGT
+
FFFFFFFF
@A00769:11:HC3HCDRXX:1:2101:30138:7968
CACCAAGT
+
FFFFFFFF
@A00769:11:HC3HCDRXX:1:2101:4227:7999
CACCAAGT
+
FFFF:FFF
@A00769:11:HC3HCDRXX:1:2101:4001:8046
CACCAAGT
+
FF:FFF,F
@A00769:11:HC3HCDRXX:1:2101:15826:8046
CACCAAGT
+
FFFFFFFF
@A00769:11:HC3HCDRXX:1:2101:13078:8140
CACCAAGT
+
FFFFFFFF
@A00769:11:HC3HCDRXX:1:2101:16378:8218
CACCAAGT
+
FFFFFFFF
@A00769:11:HC3HCDRXX:1:2101:30752:8343
CACCAAGT
+
FFFFFFFF
@A00769:11:HC3HCDRXX:1:2101:20754:8375
CACCAAGT
+
FFFFFFFF
@A00769:11:HC3HCDRXX:1:2101:4146:8422
CACCAAGT
+
FFFFFFFF
@A00769:11:HC3HCDRXX:1:2101:18276:8437
CACCAAGT
+
FFFFFFFF
@A00769:11:HC3HCDRXX:1:2101:8847:8672
CACCAAGT
+
FFFFFFFF
@A00769:11:HC3HCDRXX:1:2101:30219:8703
CACCAAGT
+
FFFFFFFF
@A00769:11:HC3HCDRXX:1:2101:10556:8782
CACCAAGT
+
FFFFFFFF
@A00769:11:HC3HCDRXX:1:2101:10529:8797
CACCAAGT
+
FFFFFFFF
@A00769:11:HC3HCDRXX:1:2101:16242:8797
CACCAAGT
+
FFFFFFFF
@A00769:11:HC3HCDRXX:1:2101:18692:8813
CACCAAGT
+
FFFFFFFF
@A00769:11:HC3HCDRXX:1:2101:31928:8907
CACCAAGT
+
FFFFFFFF
@A00769:11:HC3HCDRXX:1:2101:17644:9001
CACCAAGT
+
FFFFFFFF
@A00769:11:HC3HCDRXX:1:2101:14326:9111
CACCAAGT
+
:FFFFFFF
@A00769:11:HC3HCDRXX:1:2101:8585:9126
CACCAAGT
+
FFFFFFFF
@A00769:11:HC3HCDRXX:1:2101:32072:9189
CACCAAGT
+
FFFFFFFF
@A00769:11:HC3HCDRXX:1:2101:2790:9236
CACCAAGT
+
FFFFF:FF
@A00769:11:HC3HCDRXX:1:2101:13810:9283
CACCAAGT
+
FFFFFFFF
@A00769:11:HC3HCDRXX:1:2101:12807:9330
CACCAAGT
+
FFFFFFFF
@A00769:11:HC3HCDRXX:1:2101:12870:9345
CACCAAGT
+
FFFFFFFF
@A00769:11:HC3HCDRXX:1:2101:25916:9455
CACCAAGT
+
FFFFFFFF
@A00769:11:HC3HCDRXX:1:2101:22914:9486
CACCAAGT
+
FFFFFFFF
@A00769:11:HC3HCDRXX:1:2101:19488:9502
CACCAAGT
+
FFFFFFFF
@A00769:11:HC3HCDRXX:1:2101:7319:9565
CACCAAGT
+
FFFFFFFF
@A00769:11:HC3HCDRXX:1:2101:19199:9565
CACCAAGT
+
FFFFFFFF
@A00769:11:HC3HCDRXX:1:2101:18566:9690
CACCAAGT
+
FFFFFFFF
@A00769:11:HC3HCDRXX:1:2101:14145:9831
CACCAAGT
+
FFFFFFFF
@A00769:11:HC3HCDRXX:1:2101:29830:9909
CACCAAGT
+
FFFFFFFF
@A00769:11:HC3HCDRXX:1:2101:4851:9925
CACCAAGT
+
FFFFFFFF
@A00769:11:HC3HCDRXX:1:2101:31629:9925
CACCAAGT
+
FFFFFFFF
@A00769:11:HC3HCDRXX:1:2101:18692:9972
CACCAAGT
+
FFFFFFFF
@A00769:11:HC3HCDRXX:1:2101:31566:9972
CACCAAGT
+
FFFFFFFF
@A00769:11:HC3HCDRXX:1:2101:7753:10097
CACCAAGT
+
FFFFFFFF
@A00769:11:HC3HCDRXX:1:2101:15845:10113
CACCAAGT
+
FFFF:FFF
@A00769:11:HC3HCDRXX:1:2101:26241:10113
CACCAAGT
+
FFFFF:FF
@A00769:11:HC3HCDRXX:1:2101:32597:10160
CACCAAGT
+
FFFFFFFF
@A00769:11:HC3HCDRXX:1:2101:31394:10207
CACCAAGT
+
FFFFFFFF
@A00769:11:HC3HCDRXX:1:2101:22001:10285
CACCAAGT
+
FFFFFFFF
@A00769:11:HC3HCDRXX:1:2101:27362:10457
CACCAAGT
+
FF,:FFFF
@A00769:11:HC3HCDRXX:1:2101:29722:10473
CACCAAGT
+
FFFFFFFF
@A00769:11:HC3HCDRXX:1:2101:30120:10473
CACCAAGT
+
FFFFFFFF
@A00769:11:HC3HCDRXX:1:2101:25229:10520
CACCAAGT
+
FFFFFF:F
@A00769:11:HC3HCDRXX:1:2101:1452:10551
CACCAAGT
+
FFFFFFFF
@A00769:11:HC3HCDRXX:1:2101:22860:10614
CACCAAGT
+
FFFFFFFF
@A00769:11:HC3HCDRXX:1:2101:5728:10629
CACCAAGT
+
FFFFFFFF
@A00769:11:HC3HCDRXX:1:2101:18602:10692
CACCAAGT
+
FFFFFFFF
@A00769:11:HC3HCDRXX:1:2101:27588:10692
CACCAAGT
+
FFFFFFFF
@A00769:11:HC3HCDRXX:1:2101:15329:10755
CACCAAGT
+
FFFFFFFF
@A00769:11:HC3HCDRXX:1:2101:4417:10770
CACCAAGT
+
FFFFFFFF
@A00769:11:HC3HCDRXX:1:2101:7979:10833
CACCAAGT
+
FFFFFFFF
@A00769:11:HC3HCDRXX:1:2101:15212:10833
CACCAAGT
+
FFFFFFFF
@A00769:11:HC3HCDRXX:1:2101:11478:10848
CACCAAGT
+
FFFFFFFF
@A00769:11:HC3HCDRXX:1:2101:22715:10958
CACCAAGT
+
FFFFFFFF
@A00769:11:HC3HCDRXX:1:2101:6045:11083
CACCAAGT
+
FFFFFFFF
@A00769:11:HC3HCDRXX:1:2101:8703:11271
CACCAAGT
+
FFFFFFFF
@A00769:11:HC3HCDRXX:1:2101:14986:11287
CACCAAGT
+
FFFFFFFF
@A00769:11:HC3HCDRXX:1:2101:18692:11287
CACCAAGT
+
FFFFFFFF
@A00769:11:HC3HCDRXX:1:2101:20564:11334
CACCAAGT
+
FFFFFFFF
@A00769:11:HC3HCDRXX:1:2101:10791:11350
CACCAAGT
+
FFFFFFFF
@A00769:11:HC3HCDRXX:1:2101:21522:11365
CACCAAGT
+
FFFFFFFF
@A00769:11:HC3HCDRXX:1:2101:31159:11584
CACCAAGT
+
FFFFFFFF
@A00769:11:HC3HCDRXX:1:2101:5222:11663
CACCAAGT
+
FFFFFFFF
@A00769:11:HC3HCDRXX:1:2101:12933:11741
CACCAAGT
+
FFFFFFFF
@A00769:11:HC3HCDRXX:1:2101:6479:11772
CACCAAGT
+
FFFFFFFF
@A00769:11:HC3HCDRXX:1:2101:29550:11866
CACCAAGT
+
FFFFFFFF
@A00769:11:HC3HCDRXX:1:2101:17427:11882
CACCAAGT
+
FFFFFFFF
@A00769:11:HC3HCDRXX:1:2101:16676:11898
CACCAAGT
+
:FF:FFFF
@A00769:11:HC3HCDRXX:1:2101:2139:12085
CACCAAGT
+
FFF:F:F:
@A00769:11:HC3HCDRXX:1:2101:5159:12085
CACCAAGT
+
FFFFFFFF
@A00769:11:HC3HCDRXX:1:2101:20455:12117
CACCAAGT
+
FFFFFFFF
@A00769:11:HC3HCDRXX:1:2101:7392:12164
CACCAAGT
+
FFFFFFFF
@A00769:11:HC3HCDRXX:1:2101:10022:12211
CACCAAGT
+
FFFFFFFF
@A00769:11:HC3HCDRXX:1:2101:14714:12289
CACCAAGT
+
FFFFFFFF
@A00769:11:HC3HCDRXX:1:2101:19714:12305
CACCAAGT
+
FFFFFFFF
@A00769:11:HC3HCDRXX:1:2101:7455:12367
CACCAAGT
+
FFFFFFFF
@A00769:11:HC3HCDRXX:1:2101:28718:12555
CACCAAGT
+
FFFFFFFF
@A00769:11:HC3HCDRXX:1:2101:23818:12587
CACCAAGT
+
,FF,,F:F
@A00769:11:HC3HCDRXX:1:2101:15176:12712
CACCAAGT
+
FFFFFFFF
@A00769:11:HC3HCDRXX:1:2101:31684:12774
CACCAAGT
+
FFFFFFFF
@A00769:11:HC3HCDRXX:1:2101:10809:12790
CACCAAGT
+
FFFFFFFF
@A00769:11:HC3HCDRXX:1:2101:20112:12806
CACCAAGT
+
FFFFFFFF
@A00769:11:HC3HCDRXX:1:2101:6976:12821
CACCAAGT
+
FFFFFFFF
@A00769:11:HC3HCDRXX:1:2101:26277:12962
CACCAAGT
+
FFFFFFFF
@A00769:11:HC3HCDRXX:1:2101:14479:13009
CACCAAGT
+
FFFFFFFF
@A00769:11:HC3HCDRXX:1:2101:3848:13041
CACCAAGT
+
FFFFFFFF
@A00769:11:HC3HCDRXX:1:2101:26069:13072
CACCAAGT
+
FFFFFFFF
@A00769:11:HC3HCDRXX:1:2101:22887:13135
CACCAAGT
+
FFFFFFFF
@A00769:11:HC3HCDRXX:1:2101:6677:13401
CACCAAGT
+
FFFFFFFF
@A00769:11:HC3HCDRXX:1:2101:16523:13448
CACCAAGT
+
::FFF:FF
@A00769:11:HC3HCDRXX:1:2101:19859:13495
CACCAAGT
+
FFFFFFFF
@A00769:11:HC3HCDRXX:1:2101:1606:13542
CACCAAGT
+
FFFFFFFF
@A00769:11:HC3HCDRXX:1:2101:16938:13573
CACCAAGT
+
FFFFFFFF
@A00769:11:HC3HCDRXX:1:2101:26793:13573
CACCAAGT
+
FFFFFFFF
@A00769:11:HC3HCDRXX:1:2101:1570:13604
CACCAAGT
+
FFFFFFFF
@A00769:11:HC3HCDRXX:1:2101:30671:13620
CACCAAGT
+
FFFFFFFF
@A00769:11:HC3HCDRXX:1:2101:20320:13730
CACCAAGT
+
FFFFFFFF
@A00769:11:HC3HCDRXX:1:2101:32108:13730
CACCAAGT
+
FFFFFFFF
@A00769:11:HC3HCDRXX:1:2101:13575:13792
CACCAAGT
+
FFFFFFFF
@A00769:11:HC3HCDRXX:1:2101:1814:13839
CACCAAGT
+
FFFFFFFF
@A00769:11:HC3HCDRXX:1:2101:31159:13839
CACCAAGT
+
::F,:F:F
@A00769:11:HC3HCDRXX:1:2101:12138:13902
CACCAAGT
+
FF:FF:FF
@A00769:11:HC3HCDRXX:1:2101:21775:13902
CACCAAGT
+
FFFFFFFF
@A00769:11:HC3HCDRXX:1:2101:8838:13980
CACCAAGT
+
FFFFFFFF
@A00769:11:HC3HCDRXX:1:2101:7853:14090
CACCAAGT
+
FFFFFFFF
@A00769:11:HC3HCDRXX:1:2101:18575:14090
CACCAAGT
+
FFFFFF:F
@A00769:11:HC3HCDRXX:1:2101:23204:14121
CACCAAGT
+
FFFFFFFF
@A00769:11:HC3HCDRXX:1:2101:13557:14137
CACCAAGT
+
FFFFFFFF
@A00769:11:HC3HCDRXX:1:2101:3929:14152
CACCAAGT
+
FFFFFFFF
@A00769:11:HC3HCDRXX:1:2101:13856:14184
CACCAAGT
+
FFFFFFFF
@A00769:11:HC3HCDRXX:1:2101:27597:14184
CACCAAGT
+
FFFF,FFF
@A00769:11:HC3HCDRXX:1:2101:24216:14309
CACCAAGT
+
FFFFFFFF
@A00769:11:HC3HCDRXX:1:2101:12888:14325
CACCAAGT
+
FFFFFFFF
@A00769:11:HC3HCDRXX:1:2101:4282:14356
CACCAAGT
+
FFFFFFFF
@A00769:11:HC3HCDRXX:1:2101:18258:14356
CACCAAGT
+
FFFFFFFF
@A00769:11:HC3HCDRXX:1:2101:17716:14387
CACCAAGT
+
FFFFFFFF
@A00769:11:HC3HCDRXX:1:2101:31448:14465
CACCAAGT
+
FFFFFFFF
@A00769:11:HC3HCDRXX:1:2101:23764:14559
CACCAAGT
+
FFFFFFFF
@A00769:11:HC3HCDRXX:1:2101:20166:14622
CACCAAGT
+
FFFFFFFF
@A00769:11:HC3HCDRXX:1:2101:31738:14653
CACCAAGT
+
FFFFFFFF
@A00769:11:HC3HCDRXX:1:2101:17689:14685
CACCAAGT
+
FFFFFFFF
@A00769:11:HC3HCDRXX:1:2101:31322:14716
CACCAAGT
+
FFFF:FFF
@A00769:11:HC3HCDRXX:1:2101:5556:14779
CACCAAGT
+
FFFFFFFF
@A00769:11:HC3HCDRXX:1:2101:11207:14826
CACCAAGT
+
FFFFFFFF
@A00769:11:HC3HCDRXX:1:2101:2573:14841
CACCAAGT
+
FFFFFFFF
@A00769:11:HC3HCDRXX:1:2101:32334:14935
CACCAAGT
+
FFFFFFFF
@A00769:11:HC3HCDRXX:1:2101:18511:15076
CACCAAGT
+
FFFF:FFF
@A00769:11:HC3HCDRXX:1:2101:3351:15092
CACCAAGT
+
FFFFFFFF
@A00769:11:HC3HCDRXX:1:2101:12283:15123
CACCAAGT
+
FFFFFFFF
@A00769:11:HC3HCDRXX:1:2101:31647:15154
CACCAAGT
+
FFF,FF:F
@A00769:11:HC3HCDRXX:1:2101:21838:15170
CACCAAGT
+
FFFFFFFF
@A00769:11:HC3HCDRXX:1:2101:10981:15186
CACCAAGT
+
FFFFFFFF
@A00769:11:HC3HCDRXX:1:2101:4824:15233
CACCAAGT
+
FFFFFFFF
@A00769:11:HC3HCDRXX:1:2101:20392:15233
CACCAAGT
+
FFFFFFFF
@A00769:11:HC3HCDRXX:1:2101:28013:15248
CACCAAGT
+
FFFFFFFF
@A00769:11:HC3HCDRXX:1:2101:20663:15327
CACCAAGT
+
FFFFFFFF
@A00769:11:HC3HCDRXX:1:2101:23240:15342
CACCAAGT
+
:F,FFFFF
@A00769:11:HC3HCDRXX:1:2101:17210:15389
CACCAAGT
+
FFFFFFFF
@A00769:11:HC3HCDRXX:1:2101:31277:15389
CACCAAGT
+
FFFFFFFF
@A00769:11:HC3HCDRXX:1:2101:14714:15421
CACCAAGT
+
FFFFFFFF
@A00769:11:HC3HCDRXX:1:2101:3757:15515
CACCAAGT
+
FFFFFFFF
@A00769:11:HC3HCDRXX:1:2101:9959:15546
CACCAAGT
+
FFFFFF:F
@A00769:11:HC3HCDRXX:1:2101:14091:15562
CACCAAGT
+
FFF:,FFF
@A00769:11:HC3HCDRXX:1:2101:29541:15577
CACCAAGT
+
FFFFFFFF
@A00769:11:HC3HCDRXX:1:2101:4752:15608
CACCAAGT
+
FFFFFFFF
@A00769:11:HC3HCDRXX:1:2101:11903:15624
CACCAAGT
+
FFFFFFFF
@A00769:11:HC3HCDRXX:1:2101:5529:15640
CACCAAGT
+
FFFFFFFF
@A00769:11:HC3HCDRXX:1:2101:29460:15749
CACCAAGT
+
FFFFFFFF
@A00769:11:HC3HCDRXX:1:2101:20311:15781
CACCAAGT
+
FFFFFFFF
@A00769:11:HC3HCDRXX:1:2101:20265:15796
CACCAAGT
+
FFFFFFFF
@A00769:11:HC3HCDRXX:1:2101:7961:15812
CACCAAGT
+
FFFFFFFF
@A00769:11:HC3HCDRXX:1:2101:14877:15890
CACCAAGT
+
FFFFFFFF
@A00769:11:HC3HCDRXX:1:2101:11234:15937
CACCAAGT
+
FFFFFFFF
@A00769:11:HC3HCDRXX:1:2101:2636:16016
CACCAAGT
+
FFFFFF,,
@A00769:11:HC3HCDRXX:1:2101:7663:16110
CACCAAGT
+
FFFFFFFF
@A00769:11:HC3HCDRXX:1:2101:12581:16110
CACCAAGT
+
FFFFFFFF
@A00769:11:HC3HCDRXX:1:2101:18918:16282
CACCAAGT
+
FFFF:FFF
@A00769:11:HC3HCDRXX:1:2101:7979:16344
CACCAAGT
+
FFFFFFFF
@A00769:11:HC3HCDRXX:1:2101:29595:16454
CACCAAGT
+
FFFFFFF:
@A00769:11:HC3HCDRXX:1:2101:3703:16611
CACCAAGT
+
:F:FFFFF
@A00769:11:HC3HCDRXX:1:2101:14398:16626
CACCAAGT
+
FFFFFFFF
@A00769:11:HC3HCDRXX:1:2101:21197:16689
CACCAAGT
+
FFFFFFFF
@A00769:11:HC3HCDRXX:1:2101:2944:16705
CACCAAGT
+
FFFFFFFF
@A00769:11:HC3HCDRXX:1:2101:15429:16752
CACCAAGT
+
FFFFFFFF
@A00769:11:HC3HCDRXX:1:2101:6958:16767
CACCAAGT
+
FFFFFFFF
@A00769:11:HC3HCDRXX:1:2101:20482:16767
CACCAAGT
+
FFFFFFFF
@A00769:11:HC3HCDRXX:1:2101:18738:16783
CACCAAGT
+
FFFFFFFF
@A00769:11:HC3HCDRXX:1:2101:32497:16783
CACCAAGT
+
FFFFFFFF
@A00769:11:HC3HCDRXX:1:2101:10393:16799
CACCAAGT
+
FFFFFFFF
@A00769:11:HC3HCDRXX:1:2101:31828:16814
CACCAAGT
+
FFFFFFFF
@A00769:11:HC3HCDRXX:1:2101:29487:16830
CACCAAGT
+
FFFFFF:F
@A00769:11:HC3HCDRXX:1:2101:27742:16971
CACCAAGT
+
:FFFFFFF
@A00769:11:HC3HCDRXX:1:2101:20148:17002
CACCAAGT
+
FFFFFFFF
@A00769:11:HC3HCDRXX:1:2101:1298:17018
CACCAAGT
+
FFFFFFFF
@A00769:11:HC3HCDRXX:1:2101:1235:17033
CACCAAGT
+
FFFFFFFF
@A00769:11:HC3HCDRXX:1:2101:10890:17033
CACCAAGT
+
FFFFFFFF
@A00769:11:HC3HCDRXX:1:2101:18557:17033
CACCAAGT
+
FFFFFFFF
@A00769:11:HC3HCDRXX:1:2101:6985:17065
CACCAAGT
+
FFFFFFFF
@A00769:11:HC3HCDRXX:1:2101:19036:17080
CACCAAGT
+
FFFFFFFF
@A00769:11:HC3HCDRXX:1:2101:3893:17253
CACCAAGT
+
FFFFFF:F
@A00769:11:HC3HCDRXX:1:2101:5294:17300
CACCAAGT
+
FFFFFFFF
@A00769:11:HC3HCDRXX:1:2101:2465:17534
CACCAAGT
+
FFFFFFFF
@A00769:11:HC3HCDRXX:1:2101:29875:17534
CACCAAGT
+
FFFFFFFF
@A00769:11:HC3HCDRXX:1:2101:16495:17566
CACCAAGT
+
FFFFFFFF
@A00769:11:HC3HCDRXX:1:2101:2049:17597
CACCAAGT
+
FFFFFFFF
@A00769:11:HC3HCDRXX:1:2101:12355:17597
CACCAAGT
+
FFFFFFFF
@A00769:11:HC3HCDRXX:1:2101:16369:17628
CACCAAGT
+
FFFFFFFF
@A00769:11:HC3HCDRXX:1:2101:2157:17754
CACCAAGT
+
FFF:FFFF
@A00769:11:HC3HCDRXX:1:2101:4725:17754
CACCAAGT
+
FFFFFFFF
@A00769:11:HC3HCDRXX:1:2101:2781:17801
CACCAAGT
+
FFFFFFFF
@A00769:11:HC3HCDRXX:1:2101:7220:17816
CACCAAGT
+
FFFFFFFF
@A00769:11:HC3HCDRXX:1:2101:12102:17816
CACCAAGT
+
FFFFFFFF
@A00769:11:HC3HCDRXX:1:2101:2311:17895
CACCAAGT
+
FFFFFFFF
@A00769:11:HC3HCDRXX:1:2101:16604:17910
CACCAAGT
+
FFFFFFFF
@A00769:11:HC3HCDRXX:1:2101:31955:17910
CACCAAGT
+
FFFFFFFF
@A00769:11:HC3HCDRXX:1:2101:13738:17957
CACCAAGT
+
FFFFFFFF
@A00769:11:HC3HCDRXX:1:2101:4815:17973
CACCAAGT
+
FFFFFFFF
@A00769:11:HC3HCDRXX:1:2101:27362:17973
CACCAAGT
+
FFFFFFFF
@A00769:11:HC3HCDRXX:1:2101:29396:17989
CACCAAGT
+
FFFFFFFF
@A00769:11:HC3HCDRXX:1:2101:24795:18035
CACCAAGT
+
FFFFFFFF
@A00769:11:HC3HCDRXX:1:2101:22706:18145
CACCAAGT
+
FFFFFFFF
@A00769:11:HC3HCDRXX:1:2101:10366:18161
CACCAAGT
+
FFFFFFFF
@A00769:11:HC3HCDRXX:1:2101:18014:18161
CACCAAGT
+
FFFFFFFF
@A00769:11:HC3HCDRXX:1:2101:5168:18176
CACCAAGT
+
FFFFFFFF
@A00769:11:HC3HCDRXX:1:2101:31222:18176
CACCAAGT
+
FFFFFFFF
@A00769:11:HC3HCDRXX:1:2101:29062:18223
CACCAAGT
+
FFFFFFFF
@A00769:11:HC3HCDRXX:1:2101:12617:18270
CACCAAGT
+
FFFFFFFF
@A00769:11:HC3HCDRXX:1:2101:2926:18396
CACCAAGT
+
FFFFFFFF
@A00769:11:HC3HCDRXX:1:2101:12888:18396
CACCAAGT
+
FFFFFFFF
@A00769:11:HC3HCDRXX:1:2101:16577:18552
CACCAAGT
+
FFFFFFFF
@A00769:11:HC3HCDRXX:1:2101:8693:18677
CACCAAGT
+
FFFFFFFF
@A00769:11:HC3HCDRXX:1:2101:31204:18677
CACCAAGT
+
FFFFFFFF
@A00769:11:HC3HCDRXX:1:2101:6542:18709
CACCAAGT
+
FFFFFFFF
@A00769:11:HC3HCDRXX:1:2101:5556:18850
CACCAAGT
+
FFFF:FFF
@A00769:11:HC3HCDRXX:1:2101:30463:18897
CACCAAGT
+
FFFFFFFF
@A00769:11:HC3HCDRXX:1:2101:28944:18959
CACCAAGT
+
FFFFFFFF
@A00769:11:HC3HCDRXX:1:2101:18710:18991
CACCAAGT
+
FFFFFFFF
@A00769:11:HC3HCDRXX:1:2101:5846:19038
CACCAAGT
+
FFFFFFF:
@A00769:11:HC3HCDRXX:1:2101:25491:19116
CACCAAGT
+
FFFFFFFF
@A00769:11:HC3HCDRXX:1:2101:2826:19163
CACCAAGT
+
FFFFFFFF
@A00769:11:HC3HCDRXX:1:2101:6931:19194
CACCAAGT
+
FFFFFFFF
@A00769:11:HC3HCDRXX:1:2101:4101:19304
CACCAAGT
+
FFFFFFFF
@A00769:11:HC3HCDRXX:1:2101:5267:19351
CACCAAGT
+
FFFFFFFF
@A00769:11:HC3HCDRXX:1:2101:32271:19398
CACCAAGT
+
FFFFFFFF
@A00769:11:HC3HCDRXX:1:2101:4851:19413
CACCAAGT
+
FFFFFFFF
@A00769:11:HC3HCDRXX:1:2101:17318:19429
CACCAAGT
+
FFFFFFFF
@A00769:11:HC3HCDRXX:1:2101:31566:19492
CACCAAGT
+
FFFFFFFF
@A00769:11:HC3HCDRXX:1:2101:5159:19507
CACCAAGT
+
FFFFFFFF
@A00769:11:HC3HCDRXX:1:2101:16938:19617
CACCAAGT
+
FF:,FFFF
@A00769:11:HC3HCDRXX:1:2101:7970:19648
CACCAAGT
+
FFFFFFFF
@A00769:11:HC3HCDRXX:1:2101:2139:19695
CACCAAGT
+
FFFFFFFF
@A00769:11:HC3HCDRXX:1:2101:9299:19695
CACCAAGT
+
FFFFFFFF
@A00769:11:HC3HCDRXX:1:2101:2826:19820
CACCAAGT
+
FFFFFFFF
@A00769:11:HC3HCDRXX:1:2101:30544:19883
CACCAAGT
+
FFFFFFFF
@A00769:11:HC3HCDRXX:1:2101:7247:19899
CACCAAGT
+
FFFFFFFF
@A00769:11:HC3HCDRXX:1:2101:4001:19914
CACCAAGT
+
FFFFFFFF
@A00769:11:HC3HCDRXX:1:2101:31331:19930
CACCAAGT
+
FFFFFFFF
@A00769:11:HC3HCDRXX:1:2101:27353:20024
CACCAAGT
+
FFFFFFFF
@A00769:11:HC3HCDRXX:1:2101:19081:20040
CACCAAGT
+
FFFFFFFF
@A00769:11:HC3HCDRXX:1:2101:1063:20087
CACCAAGT
+
FF:FFF:F
@A00769:11:HC3HCDRXX:1:2101:12472:20087
CACCAAGT
+
FFFFFFFF
@A00769:11:HC3HCDRXX:1:2101:10926:20134
CACCAAGT
+
FFFFFFFF
@A00769:11:HC3HCDRXX:1:2101:4860:20149
CACCAAGT
+
FFFFFFFF
@A00769:11:HC3HCDRXX:1:2101:30165:20228
CACCAAGT
+
FFFFFFFF
@A00769:11:HC3HCDRXX:1:2101:1579:20259
CACCAAGT
+
FFFFFF::
@A00769:11:HC3HCDRXX:1:2101:21685:20259
CACCAAGT
+
FFFFF:FF
@A00769:11:HC3HCDRXX:1:2101:19940:20275
CACCAAGT
+
FFFFFFFF
@A00769:11:HC3HCDRXX:1:2101:17210:20369
CACCAAGT
+
FFFFFFFF
@A00769:11:HC3HCDRXX:1:2101:8241:20400
CACCAAGT
+
FFFFFFFF
@A00769:11:HC3HCDRXX:1:2101:4200:20447
CACCAAGT
+
FFFF:FFF
@A00769:11:HC3HCDRXX:1:2101:26160:20556
CACCAAGT
+
FFFFFFFF
@A00769:11:HC3HCDRXX:1:2101:20320:20650
CACCAAGT
+
FFFFFFFF
@A00769:11:HC3HCDRXX:1:2101:8621:20744
CACCAAGT
+
FFFFFFFF
@A00769:11:HC3HCDRXX:1:2101:21947:20807
CACCAAGT
+
FFFFFFFF
@A00769:11:HC3HCDRXX:1:2101:8314:20838
CACCAAGT
+
FFFF:FFF
@A00769:11:HC3HCDRXX:1:2101:16468:20838
CACCAAGT
+
FF,:FFFF
@A00769:11:HC3HCDRXX:1:2101:23936:20932
CACCAAGT
+
FFFFFFFF
@A00769:11:HC3HCDRXX:1:2101:23981:20979
CACCAAGT
+
FFFFFFFF
@A00769:11:HC3HCDRXX:1:2101:25626:21104
CACCAAGT
+
FFFFFFFF
@A00769:11:HC3HCDRXX:1:2101:10348:21136
CACCAAGT
+
FFFFFFFF
@A00769:11:HC3HCDRXX:1:2101:10981:21167
CACCAAGT
+
FF,FFF:F
@A00769:11:HC3HCDRXX:1:2101:12726:21308
CACCAAGT
+
FFFFFFFF
@A00769:11:HC3HCDRXX:1:2101:25780:21339
CACCAAGT
+
FFFFFFFF
@A00769:11:HC3HCDRXX:1:2101:18936:21355
CACCAAGT
+
FFFFFFFF
@A00769:11:HC3HCDRXX:1:2101:9805:21449
CACCAAGT
+
FFFFFFFF
@A00769:11:HC3HCDRXX:1:2101:20247:21496
CACCAAGT
+
FFFFFFFF
@A00769:11:HC3HCDRXX:1:2101:7410:21559
CACCAAGT
+
FFFFFF:F
@A00769:11:HC3HCDRXX:1:2101:4571:21590
CACCAAGT
+
FFFFFFFF
@A00769:11:HC3HCDRXX:1:2101:4589:21621
CACCAAGT
+
FFFFFFFF
@A00769:11:HC3HCDRXX:1:2101:25581:21684
CACCAAGT
+
FFFFFFFF
@A00769:11:HC3HCDRXX:1:2101:7392:21715
CACCAAGT
+
FFFFFFFF
@A00769:11:HC3HCDRXX:1:2101:16143:21746
CACCAAGT
+
FFFFFFFF
@A00769:11:HC3HCDRXX:1:2101:25925:21746
CACCAAGT
+
FFFFFFFF
@A00769:11:HC3HCDRXX:1:2101:8106:21762
CACCAAGT
+
FFFFFFFF
@A00769:11:HC3HCDRXX:1:2101:4779:21950
CACCAAGT
+
FFFFFFFF
@A00769:11:HC3HCDRXX:1:2101:13160:21997
CACCAAGT
+
FFFFFFFF
@A00769:11:HC3HCDRXX:1:2101:10221:22013
CACCAAGT
+
FFFFFFFF
@A00769:11:HC3HCDRXX:1:2101:26368:22013
CACCAAGT
+
FFFFFFFF
@A00769:11:HC3HCDRXX:1:2101:1145:22044
CACCAAGT
+
FFFFFFFF
@A00769:11:HC3HCDRXX:1:2101:5141:22044
CACCAAGT
+
FFFFFFFF
@A00769:11:HC3HCDRXX:1:2101:26521:22060
CACCAAGT
+
FFFFFFFF
@A00769:11:HC3HCDRXX:1:2101:25843:22138
CACCAAGT
+
FFFFFFFF
@A00769:11:HC3HCDRXX:1:2101:28664:22232
CACCAAGT
+
FFFFFFFF
@A00769:11:HC3HCDRXX:1:2101:7446:22247
CACCAAGT
+
FFFFFFFF
@A00769:11:HC3HCDRXX:1:2101:28881:22263
CACCAAGT
+
FFFFFFFF
@A00769:11:HC3HCDRXX:1:2101:24623:22310
CACCAAGT
+
FFF:FFFF
@A00769:11:HC3HCDRXX:1:2101:5339:22326
CACCAAGT
+
FFFFFFFF
@A00769:11:HC3HCDRXX:1:2101:13584:22357
CACCAAGT
+
FFFFFFFF
@A00769:11:HC3HCDRXX:1:2101:28212:22388
CACCAAGT
+
FFFFFFFF
@A00769:11:HC3HCDRXX:1:2101:28402:22435
CACCAAGT
+
FFFFFFFF
@A00769:11:HC3HCDRXX:1:2101:5050:22451
CACCAAGT
+
FFFFFFFF
@A00769:11:HC3HCDRXX:1:2101:20365:22482
CACCAAGT
+
FFFFFFFF
@A00769:11:HC3HCDRXX:1:2101:31801:22686
CACCAAGT
+
FFFF:FFF
@A00769:11:HC3HCDRXX:1:2101:14470:22795
CACCAAGT
+
FFFF,FFF
@A00769:11:HC3HCDRXX:1:2101:18484:22952
CACCAAGT
+
FFFFFFFF
@A00769:11:HC3HCDRXX:1:2101:27344:22952
CACCAAGT
+
,FFFF:FF
@A00769:11:HC3HCDRXX:1:2101:14796:22983
CACCAAGT
+
FFFFFFFF
@A00769:11:HC3HCDRXX:1:2101:16794:23062
CACCAAGT
+
FFFFFFFF
@A00769:11:HC3HCDRXX:1:2101:19316:23202
CACCAAGT
+
FFFFFFFF
@A00769:11:HC3HCDRXX:1:2101:21974:23296
CACCAAGT
+
FFFFFFFF
@A00769:11:HC3HCDRXX:1:2101:14597:23390
CACCAAGT
+
FFFFFFFF
@A00769:11:HC3HCDRXX:1:2101:16495:23422
CACCAAGT
+
FFFFFFFF
@A00769:11:HC3HCDRXX:1:2101:9932:23484
CACCAAGT
+
FFFFFFFF
@A00769:11:HC3HCDRXX:1:2101:1895:23531
CACCAAGT
+
FFFFFFFF
@A00769:11:HC3HCDRXX:1:2101:7111:23578
CACCAAGT
+
FFFFFFFF
@A00769:11:HC3HCDRXX:1:2101:7835:23578
CACCAAGT
+
FFFFFFFF
@A00769:11:HC3HCDRXX:1:2101:27868:23610
CACCAAGT
+
FFFFFFFF
@A00769:11:HC3HCDRXX:1:2101:25563:23688
CACCAAGT
+
FFF,:FFF
@A00769:11:HC3HCDRXX:1:2101:26784:23703
CACCAAGT
+
FFFFFFFF
@A00769:11:HC3HCDRXX:1:2101:15700:23797
CACCAAGT
+
FF,F:F,:
@A00769:11:HC3HCDRXX:1:2101:14082:23813
CACCAAGT
+
FFFFFFFF
@A00769:11:HC3HCDRXX:1:2101:28872:23907
CACCAAGT
+
FFFFFFFF
@A00769:11:HC3HCDRXX:1:2101:12816:23970
CACCAAGT
+
FFFFFFFF
@A00769:11:HC3HCDRXX:1:2101:29487:23970
CACCAAGT
+
FFFF,FFF
@A00769:11:HC3HCDRXX:1:2101:13449:24032
CACCAAGT
+
FFFFFFFF
@A00769:11:HC3HCDRXX:1:2101:16694:24111
CACCAAGT
+
FFFFFFFF
@A00769:11:HC3HCDRXX:1:2101:18285:24205
CACCAAGT
+
FFFFFFFF
@A00769:11:HC3HCDRXX:1:2101:22516:24205
CACCAAGT
+
FFFFFFFF
@A00769:11:HC3HCDRXX:1:2101:22489:24251
CACCAAGT
+
FFFFFFFF
@A00769:11:HC3HCDRXX:1:2101:9968:24267
CACCAAGT
+
FFFFFFFF
@A00769:11:HC3HCDRXX:1:2101:19551:24330
CACCAAGT
+
FFFFFFFF
@A00769:11:HC3HCDRXX:1:2101:31864:24392
CACCAAGT
+
FFFFFFFF
@A00769:11:HC3HCDRXX:1:2101:31069:24424
CACCAAGT
+
FFFFFFFF
@A00769:11:HC3HCDRXX:1:2101:15691:24533
CACCAAGT
+
FFFFFFFF
@A00769:11:HC3HCDRXX:1:2101:23430:24533
CACCAAGT
+
FFFFFFFF
@A00769:11:HC3HCDRXX:1:2101:1750:24565
CACCAAGT
+
FFFFFFFF
@A00769:11:HC3HCDRXX:1:2101:4499:24565
CACCAAGT
+
FFFFFFFF
@A00769:11:HC3HCDRXX:1:2101:15438:24565
CACCAAGT
+
FFFFFFFF
@A00769:11:HC3HCDRXX:1:2101:24017:24580
CACCAAGT
+
FFFFFFFF
@A00769:11:HC3HCDRXX:1:2101:5972:24674
CACCAAGT
+
FFFFFFFF
@A00769:11:HC3HCDRXX:1:2101:20392:24752
CACCAAGT
+
FFFFFFFF
@A00769:11:HC3HCDRXX:1:2101:18069:24862
CACCAAGT
+
FFFFFFFF
@A00769:11:HC3HCDRXX:1:2101:20148:24862
CACCAAGT
+
FFFFFFFF
@A00769:11:HC3HCDRXX:1:2101:23999:24862
CACCAAGT
+
FFFFFFFF
@A00769:11:HC3HCDRXX:1:2101:4092:25019
CACCAAGT
+
FFF:FF:F
@A00769:11:HC3HCDRXX:1:2101:16848:25034
CACCAAGT
+
FFFFFFFF
@A00769:11:HC3HCDRXX:1:2101:12328:25066
CACCAAGT
+
FFFFFFFF
@A00769:11:HC3HCDRXX:1:2101:26612:25066
CACCAAGT
+
FFFFFF:F
@A00769:11:HC3HCDRXX:1:2101:10728:25144
CACCAAGT
+
FFFF:FFF
@A00769:11:HC3HCDRXX:1:2101:10700:25160
CACCAAGT
+
FFFFFFFF
@A00769:11:HC3HCDRXX:1:2101:18394:25175
CACCAAGT
+
FFFFFFFF
@A00769:11:HC3HCDRXX:1:2101:27570:25316
CACCAAGT
+
FFFFFFFF
@A00769:11:HC3HCDRXX:1:2101:19642:25332
CACCAAGT
+
FFFFFFFF
@A00769:11:HC3HCDRXX:1:2101:21676:25379
CACCAAGT
+
FFFFFFFF
@A00769:11:HC3HCDRXX:1:2101:6940:25441
CACCAAGT
+
FFFFFFFF
@A00769:11:HC3HCDRXX:1:2101:4598:25457
CACCAAGT
+
FFF,FFFF
@A00769:11:HC3HCDRXX:1:2101:14217:25488
CACCAAGT
+
FFFFFFFF
@A00769:11:HC3HCDRXX:1:2101:16062:25676
CACCAAGT
+
FFFFFFFF
@A00769:11:HC3HCDRXX:1:2101:21432:25708
CACCAAGT
+
:FF,FF:F
@A00769:11:HC3HCDRXX:1:2101:25310:25786
CACCAAGT
+
FFF:FFFF
@A00769:11:HC3HCDRXX:1:2101:7256:25801
CACCAAGT
+
FFFFFFFF
@A00769:11:HC3HCDRXX:1:2101:20274:25864
CACCAAGT
+
F,FFFFFF
@A00769:11:HC3HCDRXX:1:2101:3070:25880
CACCAAGT
+
FFFFFFFF
@A00769:11:HC3HCDRXX:1:2101:20989:25942
CACCAAGT
+
FFFF,:FF
@A00769:11:HC3HCDRXX:1:2101:29830:26036
CACCAAGT
+
FFFFFFFF
@A00769:11:HC3HCDRXX:1:2101:4824:26099
CACCAAGT
+
FFFFFFFF
@A00769:11:HC3HCDRXX:1:2101:3694:26240
CACCAAGT
+
FFFFFFFF
@A00769:11:HC3HCDRXX:1:2101:6750:26240
CACCAAGT
+
FFFFF,F,
@A00769:11:HC3HCDRXX:1:2101:1976:26271
CACCAAGT
+
FFFFFFFF
@A00769:11:HC3HCDRXX:1:2101:12626:26271
CACCAAGT
+
FFFFFFFF
@A00769:11:HC3HCDRXX:1:2101:14588:26349
CACCAAGT
+
FFFFFFFF
@A00769:11:HC3HCDRXX:1:2101:13395:26381
CACCAAGT
+
FFFFFFFF
@A00769:11:HC3HCDRXX:1:2101:7536:26412
CACCAAGT
+
FFFFFFFF
@A00769:11:HC3HCDRXX:1:2101:18584:26506
CACCAAGT
+
FFFFFFFF
@A00769:11:HC3HCDRXX:1:2101:16278:26522
CACCAAGT
+
FFFFF:FF
@A00769:11:HC3HCDRXX:1:2101:6207:26553
CACCAAGT
+
FFFFFFFF
@A00769:11:HC3HCDRXX:1:2101:14986:26631
CACCAAGT
+
FFFFFFFF
@A00769:11:HC3HCDRXX:1:2101:18638:26788
CACCAAGT
+
FFFFFFFF
@A00769:11:HC3HCDRXX:1:2101:18810:26897
CACCAAGT
+
F:FFFFFF
@A00769:11:HC3HCDRXX:1:2101:22444:26897
CACCAAGT
+
FFFFFFFF
@A00769:11:HC3HCDRXX:1:2101:30888:26897
CACCAAGT
+
FFFFFFFF
@A00769:11:HC3HCDRXX:1:2101:7419:26929
CACCAAGT
+
FFFFFFFF
@A00769:11:HC3HCDRXX:1:2101:3197:26944
CACCAAGT
+
FFFFFFFF
@A00769:11:HC3HCDRXX:1:2101:9742:26944
CACCAAGT
+
FFFFFFFF
@A00769:11:HC3HCDRXX:1:2101:30011:26976
CACCAAGT
+
FFFFFFFF
@A00769:11:HC3HCDRXX:1:2101:18900:27054
CACCAAGT
+
FFFFF:FF
@A00769:11:HC3HCDRXX:1:2101:11722:27117
CACCAAGT
+
FFFFFFFF
@A00769:11:HC3HCDRXX:1:2101:14724:27117
CACCAAGT
+
FFFFFFFF
@A00769:11:HC3HCDRXX:1:2101:25527:27132
CACCAAGT
+
FFFFFFFF
@A00769:11:HC3HCDRXX:1:2101:9643:27211
CACCAAGT
+
FFFFFF:F
@A00769:11:HC3HCDRXX:1:2101:5132:27289
CACCAAGT
+
FF:FFFFF
@A00769:11:HC3HCDRXX:1:2101:2031:27305
CACCAAGT
+
FFFFFFFF
@A00769:11:HC3HCDRXX:1:2101:16333:27305
CACCAAGT
+
FFFF::F,
@A00769:11:HC3HCDRXX:1:2101:18466:27305
CACCAAGT
+
FFFFFFFF
@A00769:11:HC3HCDRXX:1:2101:3540:27383
CACCAAGT
+
FFFFFFFF
@A00769:11:HC3HCDRXX:1:2101:20835:27430
CACCAAGT
+
FFFFFFFF
@A00769:11:HC3HCDRXX:1:2101:22408:27555
CACCAAGT
+
FFFFFFFF
@A00769:11:HC3HCDRXX:1:2101:29677:27555
CACCAAGT
+
FFFFFFF:
@A00769:11:HC3HCDRXX:1:2101:9362:27571
CACCAAGT
+
FFFFF:FF
@A00769:11:HC3HCDRXX:1:2101:16957:27602
CACCAAGT
+
FFFFFFFF
@A00769:11:HC3HCDRXX:1:2101:1768:27633
CACCAAGT
+
FFFFFFFF
@A00769:11:HC3HCDRXX:1:2101:12617:27696
CACCAAGT
+
FFFFFFFF
@A00769:11:HC3HCDRXX:1:2101:7256:27774
CACCAAGT
+
FFFFFFFF
@A00769:11:HC3HCDRXX:1:2101:31711:27915
CACCAAGT
+
FFFFFFFF
@A00769:11:HC3HCDRXX:1:2101:16929:27962
CACCAAGT
+
FFFFFFFF
@A00769:11:HC3HCDRXX:1:2101:22905:28072
CACCAAGT
+
FFFFFFFF
@A00769:11:HC3HCDRXX:1:2101:12328:28166
CACCAAGT
+
:FFFFFF:
@A00769:11:HC3HCDRXX:1:2101:14904:28181
CACCAAGT
+
FFFFFFFF
@A00769:11:HC3HCDRXX:1:2101:23882:28228
CACCAAGT
+
FFFFFFFF
@A00769:11:HC3HCDRXX:1:2101:18828:28244
CACCAAGT
+
FFFFFFFF
@A00769:11:HC3HCDRXX:1:2101:12970:28275
CACCAAGT
+
FFFFFFFF
@A00769:11:HC3HCDRXX:1:2101:17653:28275
CACCAAGT
+
FFFFFFF,
@A00769:11:HC3HCDRXX:1:2101:20130:28275
CACCAAGT
+
FFFFFFFF
@A00769:11:HC3HCDRXX:1:2101:6650:28291
CACCAAGT
+
FFFFFFFF
@A00769:11:HC3HCDRXX:1:2101:6244:28307
CACCAAGT
+
FFFFFFFF
@A00769:11:HC3HCDRXX:1:2101:20121:28322
CACCAAGT
+
FFF:FF:F
@A00769:11:HC3HCDRXX:1:2101:2031:28401
CACCAAGT
+
FFFFFFFF
@A00769:11:HC3HCDRXX:1:2101:6831:28447
CACCAAGT
+
FFFFFFFF
@A00769:11:HC3HCDRXX:1:2101:16559:28541
CACCAAGT
+
FFFFFFFF
@A00769:11:HC3HCDRXX:1:2101:20048:28573
CACCAAGT
+
FFFFFFFF
@A00769:11:HC3HCDRXX:1:2101:20401:28682
CACCAAGT
+
FFFFFFFF
@A00769:11:HC3HCDRXX:1:2101:26621:28714
CACCAAGT
+
FFFFFFFF
@A00769:11:HC3HCDRXX:1:2101:3224:28776
CACCAAGT
+
FFFF:FFF
@A00769:11:HC3HCDRXX:1:2101:6587:28808
CACCAAGT
+
FFFFFFFF
@A00769:11:HC3HCDRXX:1:2101:11125:28808
CACCAAGT
+
FFF:FFFF
@A00769:11:HC3HCDRXX:1:2101:13494:28808
CACCAAGT
+
FFFFFFFF
@A00769:11:HC3HCDRXX:1:2101:23583:28839
CACCAAGT
+
FFF,FFFF
@A00769:11:HC3HCDRXX:1:2101:3577:28855
CACCAAGT
+
FFFFFFFF
@A00769:11:HC3HCDRXX:1:2101:31783:28948
CACCAAGT
+
FFFFFFFF
@A00769:11:HC3HCDRXX:1:2101:15393:29027
CACCAAGT
+
FFFFFFFF
@A00769:11:HC3HCDRXX:1:2101:25328:29105
CACCAAGT
+
FFFFFFFF
@A00769:11:HC3HCDRXX:1:2101:17164:29121
CACCAAGT
+
FFFFFFFF
@A00769:11:HC3HCDRXX:1:2101:18123:29215
CACCAAGT
+
FFFFFFFF
@A00769:11:HC3HCDRXX:1:2101:4065:29262
CACCAAGT
+
FFFFF:FF
@A00769:11:HC3HCDRXX:1:2101:10375:29387
CACCAAGT
+
FFFFFFFF
@A00769:11:HC3HCDRXX:1:2101:19153:29434
CACCAAGT
+
FFFFFFFF
@A00769:11:HC3HCDRXX:1:2101:26621:29465
CACCAAGT
+
FFFFFFFF
@A00769:11:HC3HCDRXX:1:2101:6343:29512
CACCAAGT
+
FFFFFFFF
@A00769:11:HC3HCDRXX:1:2101:15501:29590
CACCAAGT
+
FFFFFFFF
@A00769:11:HC3HCDRXX:1:2101:32253:29606
CACCAAGT
+
FFFFFFF:
@A00769:11:HC3HCDRXX:1:2101:4010:29794
CACCAAGT
+
FFFFFFFF
@A00769:11:HC3HCDRXX:1:2101:4933:29857
CACCAAGT
+
FFFFFFFF
@A00769:11:HC3HCDRXX:1:2101:12590:29904
CACCAAGT
+
F:FFFF,F
@A00769:11:HC3HCDRXX:1:2101:26440:29904
CACCAAGT
+
FFFFFFFF
@A00769:11:HC3HCDRXX:1:2101:16857:30029
CACCAAGT
+
FFFFFFFF
@A00769:11:HC3HCDRXX:1:2101:24831:30029
CACCAAGT
+
FFFFFFFF
@A00769:11:HC3HCDRXX:1:2101:15510:30076
CACCAAGT
+
FFFFFFFF
@A00769:11:HC3HCDRXX:1:2101:12635:30107
CACCAAGT
+
FFFFFFFF
@A00769:11:HC3HCDRXX:1:2101:19271:30107
CACCAAGT
+
FFFFFFFF
@A00769:11:HC3HCDRXX:1:2101:19027:30154
CACCAAGT
+
FFFFFFFF
@A00769:11:HC3HCDRXX:1:2101:13729:30185
CACCAAGT
+
FFFFFFFF
@A00769:11:HC3HCDRXX:1:2101:28266:30185
CACCAAGT
+
FFF:FFFF
@A00769:11:HC3HCDRXX:1:2101:25337:30311
CACCAAGT
+
FFFFFFFF
@A00769:11:HC3HCDRXX:1:2101:25916:30311
CACCAAGT
+
FFFFFFFF
@A00769:11:HC3HCDRXX:1:2101:13196:30389
CACCAAGT
+
FFFFFFFF
@A00769:11:HC3HCDRXX:1:2101:17824:30483
CACCAAGT
+
FFFFFFFF
@A00769:11:HC3HCDRXX:1:2101:9516:30561
CACCAAGT
+
FFFFFFFF
@A00769:11:HC3HCDRXX:1:2101:2618:30608
CACCAAGT
+
FFFFFFFF
@A00769:11:HC3HCDRXX:1:2101:10248:30608
CACCAAGT
+
FFFFFFFF
@A00769:11:HC3HCDRXX:1:2101:14344:30624
CACCAAGT
+
FFFFFFFF
@A00769:11:HC3HCDRXX:1:2101:32334:30624
CACCAAGT
+
:FFFFF:,
@A00769:11:HC3HCDRXX:1:2101:16712:30655
CACCAAGT
+
FFFFFFFF
@A00769:11:HC3HCDRXX:1:2101:5104:30718
CACCAAGT
+
FFFFFFFF
@A00769:11:HC3HCDRXX:1:2101:22137:30718
CACCAAGT
+
FFFFFFFF
@A00769:11:HC3HCDRXX:1:2101:27642:30733
CACCAAGT
+
FFFFFFFF
@A00769:11:HC3HCDRXX:1:2101:14452:30749
CACCAAGT
+
FFFFFFFF
@A00769:11:HC3HCDRXX:1:2101:6732:30780
CACCAAGT
+
FFFFFFFF
@A00769:11:HC3HCDRXX:1:2101:26549:30780
CACCAAGT
+
FFFFFFFF
@A00769:11:HC3HCDRXX:1:2101:5801:30796
CACCAAGT
+
FFFF:FFF
@A00769:11:HC3HCDRXX:1:2101:19822:30812
CACCAAGT
+
FFFFFFFF
@A00769:11:HC3HCDRXX:1:2101:28230:30812
CACCAAGT
+
FFFFFFFF
@A00769:11:HC3HCDRXX:1:2101:8757:30906
CACCAAGT
+
FF:FFFFF
@A00769:11:HC3HCDRXX:1:2101:19063:30906
CACCAAGT
+
FFFFF:,F
@A00769:11:HC3HCDRXX:1:2101:19036:30921
CACCAAGT
+
FFFFFFFF
@A00769:11:HC3HCDRXX:1:2101:5068:30937
CACCAAGT
+
FFFFFFFF
@A00769:11:HC3HCDRXX:1:2101:3423:31031
CACCAAGT
+
FFFFFFFF
@A00769:11:HC3HCDRXX:1:2101:20446:31046
CACCAAGT
+
:FFFFFFF
@A00769:11:HC3HCDRXX:1:2101:8097:31109
CACCAAGT
+
FFFFFFFF
@A00769:11:HC3HCDRXX:1:2101:19931:31125
CACCAAGT
+
FFFFFFFF
@A00769:11:HC3HCDRXX:1:2101:28131:31203
CACCAAGT
+
FFFFFFFF
@A00769:11:HC3HCDRXX:1:2101:19018:31234
CACCAAGT
+
FFFFFFFF
@A00769:11:HC3HCDRXX:1:2101:26937:31266
CACCAAGT
+
FFFFFFFF
@A00769:11:HC3HCDRXX:1:2101:27416:31407
CACCAAGT
+
FFFFFFFF
@A00769:11:HC3HCDRXX:1:2101:16685:31422
CACCAAGT
+
,FF:F:,F
@A00769:11:HC3HCDRXX:1:2101:29270:31516
CACCAAGT
+
FFFFFFFF
@A00769:11:HC3HCDRXX:1:2101:19271:31641
CACCAAGT
+
FFFF:FFF
@A00769:11:HC3HCDRXX:1:2101:25220:31673
CACCAAGT
+
FFFFFFFF
@A00769:11:HC3HCDRXX:1:2101:4029:31704
CACCAAGT
+
FFFFFFFF
@A00769:11:HC3HCDRXX:1:2101:24704:31720
CACCAAGT
+
FFFFFFFF
@A00769:11:HC3HCDRXX:1:2101:14859:31735
CACCAAGT
+
FFFFFFFF
@A00769:11:HC3HCDRXX:1:2101:5132:31767
CACCAAGT
+
FFFFFFFF
@A00769:11:HC3HCDRXX:1:2101:6479:31845
CACCAAGT
+
FF:FFFFF
@A00769:11:HC3HCDRXX:1:2101:25355:31876
CACCAAGT
+
FF,,FF,F
@A00769:11:HC3HCDRXX:1:2101:30427:31923
CACCAAGT
+
FFF::F:F
@A00769:11:HC3HCDRXX:1:2101:15854:31955
CACCAAGT
+
FFFFFFFF
@A00769:11:HC3HCDRXX:1:2101:6415:31986
CACCAAGT
+
FFFFFFFF
@A00769:11:HC3HCDRXX:1:2101:20889:32002
CACCAAGT
+
FFFFFFFF
@A00769:11:HC3HCDRXX:1:2101:8567:32049
CACCAAGT
+
FFFFFFFF
@A00769:11:HC3HCDRXX:1:2101:15655:32049
CACCAAGT
+
FFFFFFFF
@A00769:11:HC3HCDRXX:1:2101:3287:32142
CACCAAGT
+
FFFFFFFF
@A00769:11:HC3HCDRXX:1:2101:5276:32142
CACCAAGT
+
FFFFFFFF
@A00769:11:HC3HCDRXX:1:2101:9335:32189
CACCAAGT
+
FFFFFFFF
@A00769:11:HC3HCDRXX:1:2101:30508:32315
CACCAAGT
+
FFFFFFFF
@A00769:11:HC3HCDRXX:1:2101:15691:32330
CACCAAGT
+
FFFFFFFF
@A00769:11:HC3HCDRXX:1:2101:26738:32330
CACCAAGT
+
FFFFFFFF
@A00769:11:HC3HCDRXX:1:2101:5900:32377
CACCAAGT
+
FFFFFFFF
@A00769:11:HC3HCDRXX:1:2101:6361:32424
CACCAAGT
+
F:F,FFFF
@A00769:11:HC3HCDRXX:1:2101:8079:32424
CACCAAGT
+
FFFFFFFF
@A00769:11:HC3HCDRXX:1:2101:18349:32424
CACCAAGT
+
FFFFFFFF
@A00769:11:HC3HCDRXX:1:2101:19054:32424
CACCAAGT
+
FFFFFFFF
@A00769:11:HC3HCDRXX:1:2101:24469:32440
CACCAAGT
+
FFFFFF:F
@A00769:11:HC3HCDRXX:1:2101:25400:32518
CACCAAGT
+
FFFFFFFF
@A00769:11:HC3HCDRXX:1:2101:18728:32550
CACCAAGT
+
FFFFFF:F
@A00769:11:HC3HCDRXX:1:2101:12219:32612
CACCAAGT
+
FFFFFFFF
@A00769:11:HC3HCDRXX:1:2101:24252:32659
CACCAAGT
+
FF:FFFFF
@A00769:11:HC3HCDRXX:1:2101:2284:32722
CACCAAGT
+
F:FFFFFF
@A00769:11:HC3HCDRXX:1:2101:1985:32769
CACCAAGT
+
FFFFFFFF
@A00769:11:HC3HCDRXX:1:2101:18340:32784
CACCAAGT
+
FFFFFFFF
@A00769:11:HC3HCDRXX:1:2101:22236:32863
CACCAAGT
+
FFFFFFFF
@A00769:11:HC3HCDRXX:1:2101:1669:32910
CACCAAGT
+
FFFFFFFF
@A00769:11:HC3HCDRXX:1:2101:22245:32910
CACCAAGT
+
FFFFFFFF
@A00769:11:HC3HCDRXX:1:2101:10086:32988
CACCAAGT
+
FFFFFFFF
@A00769:11:HC3HCDRXX:1:2101:28664:33004
CACCAAGT
+
FFFFFFFF
@A00769:11:HC3HCDRXX:1:2101:2971:33035
CACCAAGT
+
FFFFFFFF
@A00769:11:HC3HCDRXX:1:2101:20980:33035
CACCAAGT
+
FFFFFFFF
@A00769:11:HC3HCDRXX:1:2101:31720:33066
CACCAAGT
+
FFFFFFFF
@A00769:11:HC3HCDRXX:1:2101:5430:33098
CACCAAGT
+
FFFFFFFF
@A00769:11:HC3HCDRXX:1:2101:24026:33144
CACCAAGT
+
FFFFFFFF
@A00769:11:HC3HCDRXX:1:2101:30960:33348
CACCAAGT
+
FFFFF:FF
@A00769:11:HC3HCDRXX:1:2101:19813:33364
CACCAAGT
+
FFFFFFFF
@A00769:11:HC3HCDRXX:1:2101:5547:33426
CACCAAGT
+
FFFFFFFF
@A00769:11:HC3HCDRXX:1:2101:7265:33458
CACCAAGT
+
FFFFFFF:
@A00769:11:HC3HCDRXX:1:2101:13883:33489
CACCAAGT
+
FFFFFFFF
@A00769:11:HC3HCDRXX:1:2101:6162:33520
CACCAAGT
+
FFFFFFFF
@A00769:11:HC3HCDRXX:1:2101:22905:33520
CACCAAGT
+
FFFFF:FF
@A00769:11:HC3HCDRXX:1:2101:9299:33630
CACCAAGT
+
FFFFFFFF
@A00769:11:HC3HCDRXX:1:2101:14055:33630
CACCAAGT
+
FF:F:FFF
@A00769:11:HC3HCDRXX:1:2101:18448:33630
CACCAAGT
+
FFFFFFFF
@A00769:11:HC3HCDRXX:1:2101:24740:33724
CACCAAGT
+
FFFFFFFF
@A00769:11:HC3HCDRXX:1:2101:7401:33755
CACCAAGT
+
FFFFF,F:
@A00769:11:HC3HCDRXX:1:2101:16658:33755
CACCAAGT
+
FFFFFFFF
@A00769:11:HC3HCDRXX:1:2101:3568:33818
CACCAAGT
+
FFFFFFFF
@A00769:11:HC3HCDRXX:1:2101:3540:33896
CACCAAGT
+
FFFFFFFF
@A00769:11:HC3HCDRXX:1:2101:4625:33896
CACCAAGT
+
FFFFFFFF
@A00769:11:HC3HCDRXX:1:2101:23764:33912
CACCAAGT
+
FFFFFFFF
@A00769:11:HC3HCDRXX:1:2101:11252:33974
CACCAAGT
+
FFFFFFFF
@A00769:11:HC3HCDRXX:1:2101:27480:34115
CACCAAGT
+
FFFFFFFF
@A00769:11:HC3HCDRXX:1:2101:21432:34131
CACCAAGT
+
FFFFFFFF
@A00769:11:HC3HCDRXX:1:2101:29903:34209
CACCAAGT
+
FFFFFFFF
@A00769:11:HC3HCDRXX:1:2101:28230:34381
CACCAAGT
+
FFFFFFFF
@A00769:11:HC3HCDRXX:1:2101:10936:34428
CACCAAGT
+
F:FFFFFF
@A00769:11:HC3HCDRXX:1:2101:4074:34444
CACCAAGT
+
FFFFFFFF
@A00769:11:HC3HCDRXX:1:2101:30834:34475
CACCAAGT
+
FFFFFFFF
@A00769:11:HC3HCDRXX:1:2101:18756:34569
CACCAAGT
+
FFF:FFFF
@A00769:11:HC3HCDRXX:1:2101:18403:34585
CACCAAGT
+
FFFFFFFF
@A00769:11:HC3HCDRXX:1:2101:8088:34695
CACCAAGT
+
FFFFFFFF
@A00769:11:HC3HCDRXX:1:2101:30147:34695
CACCAAGT
+
FFFFFFFF
@A00769:11:HC3HCDRXX:1:2101:4788:34710
CACCAAGT
+
FFFFFFFF
@A00769:11:HC3HCDRXX:1:2101:29487:34710
CACCAAGT
+
FFFFFFFF
@A00769:11:HC3HCDRXX:1:2101:23312:34788
CACCAAGT
+
FFFFFFFF
@A00769:11:HC3HCDRXX:1:2101:32859:34788
CACCAAGT
+
FFFFFFFF
@A00769:11:HC3HCDRXX:1:2101:7509:34820
CACCAAGT
+
,FFFFFF:
@A00769:11:HC3HCDRXX:1:2101:2220:34961
CACCAAGT
+
:FFFFFFF
@A00769:11:HC3HCDRXX:1:2101:27462:34992
CACCAAGT
+
,FFFFFF:
@A00769:11:HC3HCDRXX:1:2101:9733:35008
CACCAAGT
+
FFFFFFFF
@A00769:11:HC3HCDRXX:1:2101:1895:35023
CACCAAGT
+
FFFFFFFF
@A00769:11:HC3HCDRXX:1:2101:16721:35117
CACCAAGT
+
FFFFFFFF
@A00769:11:HC3HCDRXX:1:2101:18141:35164
CACCAAGT
+
FFFFFFFF
@A00769:11:HC3HCDRXX:1:2101:15013:35196
CACCAAGT
+
FFFFFFFF
@A00769:11:HC3HCDRXX:1:2101:28031:35258
CACCAAGT
+
FFFFFFFF
@A00769:11:HC3HCDRXX:1:2101:25292:35305
CACCAAGT
+
,FFFFFFF
@A00769:11:HC3HCDRXX:1:2101:22905:35336
CACCAAGT
+
FFFFFFFF
@A00769:11:HC3HCDRXX:1:2101:10945:35352
CACCAAGT
+
FFFFFFFF
@A00769:11:HC3HCDRXX:1:2101:27615:35352
CACCAAGT
+
FFFFFFFF
@A00769:11:HC3HCDRXX:1:2101:13593:35368
CACCAAGT
+
FFFFFFFF
@A00769:11:HC3HCDRXX:1:2101:32235:35368
CACCAAGT
+
,FF:FF:F
@A00769:11:HC3HCDRXX:1:2101:4291:35634
CACCAAGT
+
FF,FF,:,
@A00769:11:HC3HCDRXX:1:2101:17201:35697
CACCAAGT
+
FFFFFFFF
@A00769:11:HC3HCDRXX:1:2101:13268:35712
CACCAAGT
+
FFFFFFFF
@A00769:11:HC3HCDRXX:1:2101:29044:35759
CACCAAGT
+
FFFFFFFF
@A00769:11:HC3HCDRXX:1:2101:5032:35790
CACCAAGT
+
FFFFFFFF
@A00769:11:HC3HCDRXX:1:2101:15528:35837
CACCAAGT
+
FFFFFFFF
@A00769:11:HC3HCDRXX:1:2101:19678:35853
CACCAAGT
+
FFFFFFFF
@A00769:11:HC3HCDRXX:1:2101:20112:35853
CACCAAGT
+
FFFFFFFF
@A00769:11:HC3HCDRXX:1:2101:29134:35884
CACCAAGT
+
F:FFFFFF
@A00769:11:HC3HCDRXX:1:2101:8350:35931
CACCAAGT
+
FFFFFFFF
@A00769:11:HC3HCDRXX:1:2101:32307:35931
CACCAAGT
+
FFFFFFFF
@A00769:11:HC3HCDRXX:1:2101:26675:36041
CACCAAGT
+
FFFFFFFF
@A00769:11:HC3HCDRXX:1:2101:20021:36198
CACCAAGT
+
FFFFFFFF
@A00769:11:HC3HCDRXX:1:2101:3893:36229
CACCAAGT
+
FFFFFFFF
@A00769:11:HC3HCDRXX:1:2101:10321:36245
CACCAAGT
+
FFFFFFFF
@A00769:11:HC3HCDRXX:1:2101:17463:36245
CACCAAGT
+
FFFFFFFF
@A00769:11:HC3HCDRXX:1:2101:22263:36260
CACCAAGT
+
FFFFFFFF
@A00769:11:HC3HCDRXX:1:2101:20817:36323
CACCAAGT
+
FFFFFFFF
@A00769:11:HC3HCDRXX:1:2101:22996:36338
CACCAAGT
+
FFFFFFFF
@A00769:11:HC3HCDRXX:1:2101:14271:36354
CACCAAGT
+
FFFFFFFF
@A00769:11:HC3HCDRXX:1:2101:7446:36432
CACCAAGT
+
FFFFFFFF
@A00769:11:HC3HCDRXX:1:2101:10538:36464
CACCAAGT
+
FFFFFFFF
@A00769:11:HC3HCDRXX:1:2101:6063:36511
CACCAAGT
+
FFFFFFFF
@A00769:11:HC3HCDRXX:1:2101:31919:36511
CACCAAGT
+
FFFFFFFF
@A00769:11:HC3HCDRXX:1:2101:26910:36573
CACCAAGT
+
FFFFFFFF
@A00769:11:HC3HCDRXX:1:2101:24442:36589
CACCAAGT
+
FFFFFFFF
@A00769:11:HC3HCDRXX:1:2101:4788:36714
CACCAAGT
+
FFFFFFFF
@A00769:11:HC3HCDRXX:1:2101:18566:36808
CACCAAGT
+
:F:FFF:F
@A00769:11:HC3HCDRXX:1:2101:17978:36855
CACCAAGT
+
FFFFFFFF
@A00769:11:HC3HCDRXX:1:2101:2329:36902
CACCAAGT
+
FFFFFFFF
@A00769:11:HC3HCDRXX:1:2101:10583:36949
CACCAAGT
+
FFFFFFFF
@A00769:11:HC3HCDRXX:1:2101:20446:37027
CACCAAGT
+
FFFFFFFF
@A00769:11:HC3HCDRXX:1:2102:32542:1078
CACCAAGT
+
FFF,FFFF
@A00769:11:HC3HCDRXX:1:2102:10122:1172
CACCAAGT
+
FFFFFFFF
@A00769:11:HC3HCDRXX:1:2102:16342:1172
CACCAAGT
+
FFFFFFFF
@A00769:11:HC3HCDRXX:1:2102:9842:1219
CACCAAGT
+
FFFFF:FF
@A00769:11:HC3HCDRXX:1:2102:18258:1266
CACCAAGT
+
FFFFFFFF
@A00769:11:HC3HCDRXX:1:2102:13340:1297
CACCAAGT
+
FFF,FFFF
@A00769:11:HC3HCDRXX:1:2102:6596:1329
CACCAAGT
+
FFFFFFFF
@A00769:11:HC3HCDRXX:1:2102:17933:1391
CACCAAGT
+
FFFFFFFF
@A00769:11:HC3HCDRXX:1:2102:9426:1438
CACCAAGT
+
FFFFFFFF
@A00769:11:HC3HCDRXX:1:2102:7789:1485
CACCAAGT
+
FFFFFFFF
@A00769:11:HC3HCDRXX:1:2102:18692:1517
CACCAAGT
+
FFFFFFFF
@A00769:11:HC3HCDRXX:1:2102:10502:1548
CACCAAGT
+
FFFFFFFF
@A00769:11:HC3HCDRXX:1:2102:16866:1705
CACCAAGT
+
FFFFF:FF
@A00769:11:HC3HCDRXX:1:2102:18240:1767
CACCAAGT
+
FFFFFFFF
@A00769:11:HC3HCDRXX:1:2102:6497:1783
CACCAAGT
+
FFFFFFFF
@A00769:11:HC3HCDRXX:1:2102:4001:1908
CACCAAGT
+
FFFFFFFF
@A00769:11:HC3HCDRXX:1:2102:25807:1939
CACCAAGT
+
FFFFFF:,
@A00769:11:HC3HCDRXX:1:2102:28592:1939
CACCAAGT
+
FFFFFFFF
@A00769:11:HC3HCDRXX:1:2102:13901:2018
CACCAAGT
+
FFFFFFFF
@A00769:11:HC3HCDRXX:1:2102:7988:2143
CACCAAGT
+
:FFFFFFF
@A00769:11:HC3HCDRXX:1:2102:4942:2221
CACCAAGT
+
FFFFFFFF
@A00769:11:HC3HCDRXX:1:2102:8115:2237
CACCAAGT
+
FFFFFFFF
@A00769:11:HC3HCDRXX:1:2102:23511:2253
CACCAAGT
+
FFFFFFFF
@A00769:11:HC3HCDRXX:1:2102:7048:2300
CACCAAGT
+
FFFFFFFF
@A00769:11:HC3HCDRXX:1:2102:6216:2362
CACCAAGT
+
FFFFFFFF
@A00769:11:HC3HCDRXX:1:2102:15167:2394
CACCAAGT
+
FFFFFFFF
@A00769:11:HC3HCDRXX:1:2102:24623:2425
CACCAAGT
+
FFFFFFFF
@A00769:11:HC3HCDRXX:1:2102:22507:2456
CACCAAGT
+
FFFFFFFF
@A00769:11:HC3HCDRXX:1:2102:25672:2456
CACCAAGT
+
FFFFFFFF
@A00769:11:HC3HCDRXX:1:2102:12111:2581
CACCAAGT
+
FFFFFFFF
@A00769:11:HC3HCDRXX:1:2102:2935:2691
CACCAAGT
+
FFFFFFFF
@A00769:11:HC3HCDRXX:1:2102:4734:2707
CACCAAGT
+
FFFFFFFF
@A00769:11:HC3HCDRXX:1:2102:13114:2722
CACCAAGT
+
FFFFFFFF
@A00769:11:HC3HCDRXX:1:2102:24605:2769
CACCAAGT
+
FFFFFFFF
@A00769:11:HC3HCDRXX:1:2102:4535:2801
CACCAAGT
+
FFFFFFFF
@A00769:11:HC3HCDRXX:1:2102:4363:2816
CACCAAGT
+
FFFFFFFF
@A00769:11:HC3HCDRXX:1:2102:14100:2895
CACCAAGT
+
FF,:FFFF
@A00769:11:HC3HCDRXX:1:2102:19895:2910
CACCAAGT
+
FFFFFFFF
@A00769:11:HC3HCDRXX:1:2102:26603:2942
CACCAAGT
+
FFFFFFFF
@A00769:11:HC3HCDRXX:1:2102:10086:2988
CACCAAGT
+
FFFFFFFF
@A00769:11:HC3HCDRXX:1:2102:28302:3098
CACCAAGT
+
FFFFFFFF
@A00769:11:HC3HCDRXX:1:2102:7988:3114
CACCAAGT
+
FFFFFFFF
@A00769:11:HC3HCDRXX:1:2102:11858:3114
CACCAAGT
+
FFFF,:FF
@A00769:11:HC3HCDRXX:1:2102:31358:3129
CACCAAGT
+
FFFFFFFF
@A00769:11:HC3HCDRXX:1:2102:11252:3223
CACCAAGT
+
FFF:FF,F
@A00769:11:HC3HCDRXX:1:2102:28131:3239
CACCAAGT
+
F:FF:FFF
@A00769:11:HC3HCDRXX:1:2102:7482:3302
CACCAAGT
+
FFFFFFFF
@A00769:11:HC3HCDRXX:1:2102:22191:3317
CACCAAGT
+
FFFFFFFF
@A00769:11:HC3HCDRXX:1:2102:24451:3349
CACCAAGT
+
FFFFFFFF
@A00769:11:HC3HCDRXX:1:2102:25192:3349
CACCAAGT
+
FFFFFFFF
@A00769:11:HC3HCDRXX:1:2102:5873:3364
CACCAAGT
+
FFFFFFFF
@A00769:11:HC3HCDRXX:1:2102:20175:3364
CACCAAGT
+
FFFFFFFF
@A00769:11:HC3HCDRXX:1:2102:14579:3411
CACCAAGT
+
,FF,FFFF
@A00769:11:HC3HCDRXX:1:2102:15058:3458
CACCAAGT
+
FFFFFFFF
@A00769:11:HC3HCDRXX:1:2102:16125:3458
CACCAAGT
+
FFFFFFFF
@A00769:11:HC3HCDRXX:1:2102:20998:3474
CACCAAGT
+
FFFFFFFF
@A00769:11:HC3HCDRXX:1:2102:11641:3490
CACCAAGT
+
FFFFFFFF
@A00769:11:HC3HCDRXX:1:2102:2691:3552
CACCAAGT
+
FFFFFFFF
@A00769:11:HC3HCDRXX:1:2102:9796:3615
CACCAAGT
+
FFFFFFFF
@A00769:11:HC3HCDRXX:1:2102:23936:3615
CACCAAGT
+
FFFFFFFF
@A00769:11:HC3HCDRXX:1:2102:14498:3646
CACCAAGT
+
FFFFFFFF
@A00769:11:HC3HCDRXX:1:2102:5321:3662
CACCAAGT
+
,FF,FF,,
@A00769:11:HC3HCDRXX:1:2102:31458:3677
CACCAAGT
+
FFF,FFF:
@A00769:11:HC3HCDRXX:1:2102:7952:3740
CACCAAGT
+
FFFFFFFF
@A00769:11:HC3HCDRXX:1:2102:17083:3740
CACCAAGT
+
FFFFFFFF
@A00769:11:HC3HCDRXX:1:2102:20745:3756
CACCAAGT
+
FFFFFFFF
@A00769:11:HC3HCDRXX:1:2102:27100:3771
CACCAAGT
+
:FFFF:F,
@A00769:11:HC3HCDRXX:1:2102:6976:3834
CACCAAGT
+
FFFFFFFF
@A00769:11:HC3HCDRXX:1:2102:14317:3834
CACCAAGT
+
FFFFFFFF
@A00769:11:HC3HCDRXX:1:2102:9950:3881
CACCAAGT
+
FFFFFFFF
@A00769:11:HC3HCDRXX:1:2102:24840:3928
CACCAAGT
+
FFFFFFFF
@A00769:11:HC3HCDRXX:1:2102:20609:3991
CACCAAGT
+
FFFFFFFF
@A00769:11:HC3HCDRXX:1:2102:24985:3991
CACCAAGT
+
FFFFF::F
@A00769:11:HC3HCDRXX:1:2102:15474:4116
CACCAAGT
+
FFFFFFFF
@A00769:11:HC3HCDRXX:1:2102:29875:4225
CACCAAGT
+
FFFFFFFF
@A00769:11:HC3HCDRXX:1:2102:11397:4257
CACCAAGT
+
FFFFFFFF
@A00769:11:HC3HCDRXX:1:2102:22164:4335
CACCAAGT
+
FFFFFFFF
@A00769:11:HC3HCDRXX:1:2102:23981:4382
CACCAAGT
+
FFFFFFFF
@A00769:11:HC3HCDRXX:1:2102:11134:4398
CACCAAGT
+
FFFFFFFF
@A00769:11:HC3HCDRXX:1:2102:14009:4398
CACCAAGT
+
FFFFFFFF
@A00769:11:HC3HCDRXX:1:2102:32723:4492
CACCAAGT
+
FFFFFFFF
@A00769:11:HC3HCDRXX:1:2102:13539:4523
CACCAAGT
+
FFFFFFFF
@A00769:11:HC3HCDRXX:1:2102:3540:4648
CACCAAGT
+
FFFFFFFF
@A00769:11:HC3HCDRXX:1:2102:16957:4679
CACCAAGT
+
FFFFFFFF
@A00769:11:HC3HCDRXX:1:2102:5231:4695
CACCAAGT
+
,FFFFFFF
@A00769:11:HC3HCDRXX:1:2102:8232:4695
CACCAAGT
+
FFFFFFFF
@A00769:11:HC3HCDRXX:1:2102:24352:4773
CACCAAGT
+
FFFFFFFF
@A00769:11:HC3HCDRXX:1:2102:31910:4836
CACCAAGT
+
FFFF:FFF
@A00769:11:HC3HCDRXX:1:2102:25590:4852
CACCAAGT
+
FFFFFFFF
@A00769:11:HC3HCDRXX:1:2102:30879:4899
CACCAAGT
+
FFFFFFFF
@A00769:11:HC3HCDRXX:1:2102:11243:4930
CACCAAGT
+
FFFFFFFF
@A00769:11:HC3HCDRXX:1:2102:29460:4946
CACCAAGT
+
FFFFFFFF
@A00769:11:HC3HCDRXX:1:2102:7057:5040
CACCAAGT
+
FFFFFFFF
@A00769:11:HC3HCDRXX:1:2102:8784:5087
CACCAAGT
+
FFFF:FFF
@A00769:11:HC3HCDRXX:1:2102:25455:5118
CACCAAGT
+
FFFFFFFF
@A00769:11:HC3HCDRXX:1:2102:20094:5165
CACCAAGT
+
FFFFFFFF
@A00769:11:HC3HCDRXX:1:2102:3260:5196
CACCAAGT
+
FFFFFFFF
@A00769:11:HC3HCDRXX:1:2102:8495:5274
CACCAAGT
+
FFFFFFFF
@A00769:11:HC3HCDRXX:1:2102:7871:5290
CACCAAGT
+
FFFFFFFF
@A00769:11:HC3HCDRXX:1:2102:1687:5384
CACCAAGT
+
FFFFFFFF
@A00769:11:HC3HCDRXX:1:2102:25916:5509
CACCAAGT
+
FFFFFFFF
@A00769:11:HC3HCDRXX:1:2102:13666:5556
CACCAAGT
+
FFFF:FFF
@A00769:11:HC3HCDRXX:1:2102:6912:5666
CACCAAGT
+
FFFFFFFF
@A00769:11:HC3HCDRXX:1:2102:14109:5666
CACCAAGT
+
FFFFFFFF
@A00769:11:HC3HCDRXX:1:2102:19027:5666
CACCAAGT
+
FFFFFFFF
@A00769:11:HC3HCDRXX:1:2102:19045:5666
CACCAAGT
+
FFFFFFFF
@A00769:11:HC3HCDRXX:1:2102:9326:5682
CACCAAGT
+
FFFFFFFF
@A00769:11:HC3HCDRXX:1:2102:12328:5744
CACCAAGT
+
FFFFFFFF
@A00769:11:HC3HCDRXX:1:2102:13395:5744
CACCAAGT
+
FFFFFFFF
@A00769:11:HC3HCDRXX:1:2102:17128:5822
CACCAAGT
+
FFFFF,FF
@A00769:11:HC3HCDRXX:1:2102:3730:5854
CACCAAGT
+
FFFFFFFF
@A00769:11:HC3HCDRXX:1:2102:7708:5885
CACCAAGT
+
,FF,FF,F
@A00769:11:HC3HCDRXX:1:2102:7319:5932
CACCAAGT
+
FFFFFFFF
@A00769:11:HC3HCDRXX:1:2102:18457:5932
CACCAAGT
+
FFFFFFFF
@A00769:11:HC3HCDRXX:1:2102:27661:5963
CACCAAGT
+
FFFFFFFF
@A00769:11:HC3HCDRXX:1:2102:14434:5979
CACCAAGT
+
FFFFFFFF
@A00769:11:HC3HCDRXX:1:2102:5240:6151
CACCAAGT
+
FFFFFFFF
@A00769:11:HC3HCDRXX:1:2102:16523:6277
CACCAAGT
+
FFFFFFFF
@A00769:11:HC3HCDRXX:1:2102:6623:6292
CACCAAGT
+
FFFFFFFF
@A00769:11:HC3HCDRXX:1:2102:8901:6292
CACCAAGT
+
FFFFFFFF
@A00769:11:HC3HCDRXX:1:2102:14362:6292
CACCAAGT
+
FFF,FFF:
@A00769:11:HC3HCDRXX:1:2102:6894:6324
CACCAAGT
+
FFFFFFFF
@A00769:11:HC3HCDRXX:1:2102:19407:6324
CACCAAGT
+
FFFFFFFF
@A00769:11:HC3HCDRXX:1:2102:8793:6386
CACCAAGT
+
FF,:F:FF
@A00769:11:HC3HCDRXX:1:2102:23963:6386
CACCAAGT
+
FFFFFFFF
@A00769:11:HC3HCDRXX:1:2102:4227:6496
CACCAAGT
+
FFFFFFFF
@A00769:11:HC3HCDRXX:1:2102:4237:6574
CACCAAGT
+
FFFFFFFF
@A00769:11:HC3HCDRXX:1:2102:32777:6590
CACCAAGT
+
FFF:FFFF
@A00769:11:HC3HCDRXX:1:2102:14959:6605
CACCAAGT
+
:FF,FFFF
@A00769:11:HC3HCDRXX:1:2102:22914:6637
CACCAAGT
+
FFFFFFFF
@A00769:11:HC3HCDRXX:1:2102:13178:6715
CACCAAGT
+
FFFFFFFF
@A00769:11:HC3HCDRXX:1:2102:7292:6731
CACCAAGT
+
FFFFFFFF
@A00769:11:HC3HCDRXX:1:2102:15646:6731
CACCAAGT
+
FFF:FFFF
@A00769:11:HC3HCDRXX:1:2102:30590:6746
CACCAAGT
+
FFFFFFFF
@A00769:11:HC3HCDRXX:1:2102:21875:6934
CACCAAGT
+
FFFFFFFF
@A00769:11:HC3HCDRXX:1:2102:28601:6965
CACCAAGT
+
FFFF,FFF
@A00769:11:HC3HCDRXX:1:2102:3577:6997
CACCAAGT
+
FFFFFFFF
@A00769:11:HC3HCDRXX:1:2102:21585:6997
CACCAAGT
+
FFF,FFFF
@A00769:11:HC3HCDRXX:1:2102:32832:6997
CACCAAGT
+
FFFF,F,F
@A00769:11:HC3HCDRXX:1:2102:5231:7106
CACCAAGT
+
FFFFFFF:
@A00769:11:HC3HCDRXX:1:2102:26639:7169
CACCAAGT
+
FFFFFFFF
@A00769:11:HC3HCDRXX:1:2102:32307:7216
CACCAAGT
+
FFFFFFFF
@A00769:11:HC3HCDRXX:1:2102:29351:7294
CACCAAGT
+
FFFFFFFF
@A00769:11:HC3HCDRXX:1:2102:12219:7341
CACCAAGT
+
FFFFFFFF
@A00769:11:HC3HCDRXX:1:2102:29396:7435
CACCAAGT
+
FFFFFF:F
@A00769:11:HC3HCDRXX:1:2102:26729:7482
CACCAAGT
+
FFFFFFFF
@A00769:11:HC3HCDRXX:1:2102:13006:7670
CACCAAGT
+
FFF,FFFF
@A00769:11:HC3HCDRXX:1:2102:15845:7670
CACCAAGT
+
FFFFFFFF
@A00769:11:HC3HCDRXX:1:2102:32425:7670
CACCAAGT
+
FFFFFFFF
@A00769:11:HC3HCDRXX:1:2102:9489:7686
CACCAAGT
+
FFFFFFFF
@A00769:11:HC3HCDRXX:1:2102:19144:7717
CACCAAGT
+
FFFFFFFF
@A00769:11:HC3HCDRXX:1:2102:10267:7842
CACCAAGT
+
FFFFFFFF
@A00769:11:HC3HCDRXX:1:2102:17183:7858
CACCAAGT
+
FFFFFFF:
@A00769:11:HC3HCDRXX:1:2102:20681:7874
CACCAAGT
+
FFFFFFFF
@A00769:11:HC3HCDRXX:1:2102:11026:7905
CACCAAGT
+
FFFF:FFF
@A00769:11:HC3HCDRXX:1:2102:29731:8015
CACCAAGT
+
FFFFFFFF
@A00769:11:HC3HCDRXX:1:2102:3088:8093
CACCAAGT
+
FFFFFFFF
@A00769:11:HC3HCDRXX:1:2102:30861:8124
CACCAAGT
+
FFFFFFFF
@A00769:11:HC3HCDRXX:1:2102:13829:8187
CACCAAGT
+
FF:F,F::
@A00769:11:HC3HCDRXX:1:2102:1922:8202
CACCAAGT
+
FFFFFFFF
@A00769:11:HC3HCDRXX:1:2102:31494:8218
CACCAAGT
+
FFFFFFFF
@A00769:11:HC3HCDRXX:1:2102:8802:8375
CACCAAGT
+
FFFFFFFF
@A00769:11:HC3HCDRXX:1:2102:1768:8406
CACCAAGT
+
FFFFFFFF
@A00769:11:HC3HCDRXX:1:2102:32687:8437
CACCAAGT
+
FFFFFFFF
@A00769:11:HC3HCDRXX:1:2102:6867:8469
CACCAAGT
+
FFFFFFFF
@A00769:11:HC3HCDRXX:1:2102:4255:8484
CACCAAGT
+
FFFFFFFF
@A00769:11:HC3HCDRXX:1:2102:10357:8625
CACCAAGT
+
FFFFFFFF
@A00769:11:HC3HCDRXX:1:2102:11125:8672
CACCAAGT
+
FFFFFFFF
@A00769:11:HC3HCDRXX:1:2102:6117:8735
CACCAAGT
+
FFFFFFFF
@A00769:11:HC3HCDRXX:1:2102:25753:8735
CACCAAGT
+
FFFFFFFF
@A00769:11:HC3HCDRXX:1:2102:29306:8876
CACCAAGT
+
FFFFFFFF
@A00769:11:HC3HCDRXX:1:2102:1181:8891
CACCAAGT
+
FFFFFFFF
@A00769:11:HC3HCDRXX:1:2102:16495:8891
CACCAAGT
+
FFFFFFFF
@A00769:11:HC3HCDRXX:1:2102:27914:8970
CACCAAGT
+
F,FFFFFF
@A00769:11:HC3HCDRXX:1:2102:1307:9017
CACCAAGT
+
FFFFFFFF
@A00769:11:HC3HCDRXX:1:2102:2392:9048
CACCAAGT
+
FFFFFFFF
@A00769:11:HC3HCDRXX:1:2102:7970:9064
CACCAAGT
+
FFFFFFFF
@A00769:11:HC3HCDRXX:1:2102:25265:9142
CACCAAGT
+
FFFFFFFF
@A00769:11:HC3HCDRXX:1:2102:15483:9236
CACCAAGT
+
FFFFFFFF
@A00769:11:HC3HCDRXX:1:2102:26964:9298
CACCAAGT
+
FFFFFFFF
@A00769:11:HC3HCDRXX:1:2102:7030:9314
CACCAAGT
+
FFFFFFFF
@A00769:11:HC3HCDRXX:1:2102:14922:9361
CACCAAGT
+
FFFFFFFF
@A00769:11:HC3HCDRXX:1:2102:24587:9408
CACCAAGT
+
FFF:FFFF
@A00769:11:HC3HCDRXX:1:2102:21956:9518
CACCAAGT
+
FFFFFFFF
@A00769:11:HC3HCDRXX:1:2102:17137:9659
CACCAAGT
+
FFFFFFFF
@A00769:11:HC3HCDRXX:1:2102:23999:9674
CACCAAGT
+
FFFFFFFF
@A00769:11:HC3HCDRXX:1:2102:26422:9799
CACCAAGT
+
FFF,FFFF
@A00769:11:HC3HCDRXX:1:2102:9236:9815
CACCAAGT
+
FFFFFFFF
@A00769:11:HC3HCDRXX:1:2102:19895:9925
CACCAAGT
+
FFFFFFFF
@A00769:11:HC3HCDRXX:1:2102:27425:9940
CACCAAGT
+
FFFFFFFF
@A00769:11:HC3HCDRXX:1:2102:29369:9956
CACCAAGT
+
FFFFFFFF
@A00769:11:HC3HCDRXX:1:2102:11550:10034
CACCAAGT
+
FFFFFFFF
@A00769:11:HC3HCDRXX:1:2102:2474:10066
CACCAAGT
+
FFFFFFFF
@A00769:11:HC3HCDRXX:1:2102:11541:10081
CACCAAGT
+
FFFFFFFF
@A00769:11:HC3HCDRXX:1:2102:10474:10113
CACCAAGT
+
FFFFFFFF
@A00769:11:HC3HCDRXX:1:2102:10140:10128
CACCAAGT
+
FFFFFFFF
@A00769:11:HC3HCDRXX:1:2102:6325:10222
CACCAAGT
+
FFFFFFFF
@A00769:11:HC3HCDRXX:1:2102:20482:10222
CACCAAGT
+
FFFFFFFF
@A00769:11:HC3HCDRXX:1:2102:3242:10300
CACCAAGT
+
FFFFFF:F
@A00769:11:HC3HCDRXX:1:2102:32344:10316
CACCAAGT
+
FFFFFFFF
@A00769:11:HC3HCDRXX:1:2102:32777:10316
CACCAAGT
+
FFFFFFFF
@A00769:11:HC3HCDRXX:1:2102:23086:10379
CACCAAGT
+
FFFFFFFF
@A00769:11:HC3HCDRXX:1:2102:15474:10441
CACCAAGT
+
FFFFFFFF
@A00769:11:HC3HCDRXX:1:2102:9950:10457
CACCAAGT
+
FFFFFFFF
@A00769:11:HC3HCDRXX:1:2102:15908:10473
CACCAAGT
+
FFFFFFFF
@A00769:11:HC3HCDRXX:1:2102:31078:10504
CACCAAGT
+
FFFFFFFF
@A00769:11:HC3HCDRXX:1:2102:5593:10520
CACCAAGT
+
FFFFFFFF
@A00769:11:HC3HCDRXX:1:2102:28438:10567
CACCAAGT
+
FFFFFFFF
@A00769:11:HC3HCDRXX:1:2102:17942:10614
CACCAAGT
+
FFFFFFFF
@A00769:11:HC3HCDRXX:1:2102:23565:10708
CACCAAGT
+
FFFFFFFF
@A00769:11:HC3HCDRXX:1:2102:23077:10770
CACCAAGT
+
FFFFFFFF
@A00769:11:HC3HCDRXX:1:2102:2365:10817
CACCAAGT
+
FFFFFFFF
@A00769:11:HC3HCDRXX:1:2102:11360:10864
CACCAAGT
+
FFFFFF:F
@A00769:11:HC3HCDRXX:1:2102:10547:10895
CACCAAGT
+
FFFFFFFF
@A00769:11:HC3HCDRXX:1:2102:28881:10927
CACCAAGT
+
FF:FF::F
@A00769:11:HC3HCDRXX:1:2102:31485:11021
CACCAAGT
+
FFFFFFFF
@A00769:11:HC3HCDRXX:1:2102:10764:11115
CACCAAGT
+
FFFFFFFF
@A00769:11:HC3HCDRXX:1:2102:3568:11240
CACCAAGT
+
FFFFFFFF
@A00769:11:HC3HCDRXX:1:2102:22408:11303
CACCAAGT
+
FFFFFFFF
@A00769:11:HC3HCDRXX:1:2102:5312:11318
CACCAAGT
+
FFFFFFFF
@A00769:11:HC3HCDRXX:1:2102:17734:11381
CACCAAGT
+
FF:F:,:,
@A00769:11:HC3HCDRXX:1:2102:28194:11397
CACCAAGT
+
FFFFFFFF
@A00769:11:HC3HCDRXX:1:2102:19180:11412
CACCAAGT
+
F:F,F,FF
@A00769:11:HC3HCDRXX:1:2102:14109:11428
CACCAAGT
+
FFFFFFFF
@A00769:11:HC3HCDRXX:1:2102:13060:11459
CACCAAGT
+
FFFFFFFF
@A00769:11:HC3HCDRXX:1:2102:14904:11459
CACCAAGT
+
FFFFFFFF
@A00769:11:HC3HCDRXX:1:2102:10637:11490
CACCAAGT
+
:FFFFFFF
@A00769:11:HC3HCDRXX:1:2102:20066:11506
CACCAAGT
+
FFFFFFFF
@A00769:11:HC3HCDRXX:1:2102:31114:11537
CACCAAGT
+
FFFFFF,,
@A00769:11:HC3HCDRXX:1:2102:1072:11553
CACCAAGT
+
FFFFFFFF
@A00769:11:HC3HCDRXX:1:2102:20338:11631
CACCAAGT
+
,FF:FFF:
@A00769:11:HC3HCDRXX:1:2102:27896:11631
CACCAAGT
+
FFFFFFFF
@A00769:11:HC3HCDRXX:1:2102:32181:11631
CACCAAGT
+
FFFF,FFF
@A00769:11:HC3HCDRXX:1:2102:2709:11757
CACCAAGT
+
FFFFFFFF
@A00769:11:HC3HCDRXX:1:2102:8350:11788
CACCAAGT
+
FFFFFFFF
@A00769:11:HC3HCDRXX:1:2102:2112:11851
CACCAAGT
+
FFFFFFFF
@A00769:11:HC3HCDRXX:1:2102:28456:11945
CACCAAGT
+
FFFFF:FF
@A00769:11:HC3HCDRXX:1:2102:28782:11976
CACCAAGT
+
FFFFFFFF
@A00769:11:HC3HCDRXX:1:2102:7066:12038
CACCAAGT
+
FFFFFFFF
@A00769:11:HC3HCDRXX:1:2102:13105:12101
CACCAAGT
+
FFFF:FFF
@A00769:11:HC3HCDRXX:1:2102:4390:12132
CACCAAGT
+
FFFFFFFF
@A00769:11:HC3HCDRXX:1:2102:8974:12211
CACCAAGT
+
FFFFFFFF
@A00769:11:HC3HCDRXX:1:2102:28583:12226
CACCAAGT
+
FFFFFFFF
@A00769:11:HC3HCDRXX:1:2102:1497:12289
CACCAAGT
+
FFF:FFFF
@A00769:11:HC3HCDRXX:1:2102:32868:12320
CACCAAGT
+
FFFFFFFF
@A00769:11:HC3HCDRXX:1:2102:7075:12493
CACCAAGT
+
FFF,FFFF
@A00769:11:HC3HCDRXX:1:2102:30807:12508
CACCAAGT
+
FFFFFFFF
@A00769:11:HC3HCDRXX:1:2102:1633:12524
CACCAAGT
+
FFFFFFFF
@A00769:11:HC3HCDRXX:1:2102:25120:12524
CACCAAGT
+
FFFFFFFF
@A00769:11:HC3HCDRXX:1:2102:6985:12618
CACCAAGT
+
FFFFFFFF
@A00769:11:HC3HCDRXX:1:2102:19352:12618
CACCAAGT
+
FFF,FFF:
@A00769:11:HC3HCDRXX:1:2102:10303:12633
CACCAAGT
+
FFFF:FFF
@A00769:11:HC3HCDRXX:1:2102:10185:12680
CACCAAGT
+
FFFFFFFF
@A00769:11:HC3HCDRXX:1:2102:29243:12743
CACCAAGT
+
FFFFFFFF
@A00769:11:HC3HCDRXX:1:2102:3540:12821
CACCAAGT
+
FFFFFFFF
@A00769:11:HC3HCDRXX:1:2102:14986:12853
CACCAAGT
+
FFFFFFF:
@A00769:11:HC3HCDRXX:1:2102:3269:12884
CACCAAGT
+
FFFFFFFF
@A00769:11:HC3HCDRXX:1:2102:31078:12884
CACCAAGT
+
FFFFFFFF
@A00769:11:HC3HCDRXX:1:2102:20537:12915
CACCAAGT
+
FFFFFFFF
@A00769:11:HC3HCDRXX:1:2102:26295:12931
CACCAAGT
+
FFFFFFFF
@A00769:11:HC3HCDRXX:1:2102:10474:12962
CACCAAGT
+
FFFFFFFF
@A00769:11:HC3HCDRXX:1:2102:8910:13416
CACCAAGT
+
FFFFFFF:
@A00769:11:HC3HCDRXX:1:2102:22164:13667
CACCAAGT
+
FFFFFFFF
@A00769:11:HC3HCDRXX:1:2102:3305:13730
CACCAAGT
+
FFFFFFFF
@A00769:11:HC3HCDRXX:1:2102:3794:13761
CACCAAGT
+
FFFFFFFF
@A00769:11:HC3HCDRXX:1:2102:23637:13808
CACCAAGT
+
FFFFFFFF
@A00769:11:HC3HCDRXX:1:2102:12961:13823
CACCAAGT
+
FF:FFFFF
@A00769:11:HC3HCDRXX:1:2102:26078:13839
CACCAAGT
+
FFFFFF:F
@A00769:11:HC3HCDRXX:1:2102:9598:14074
CACCAAGT
+
FFFFFFFF
@A00769:11:HC3HCDRXX:1:2102:10574:14168
CACCAAGT
+
FFFFFFFF
@A00769:11:HC3HCDRXX:1:2102:21504:14184
CACCAAGT
+
FFFFF:F:
@A00769:11:HC3HCDRXX:1:2102:5122:14215
CACCAAGT
+
FFFFFFFF
@A00769:11:HC3HCDRXX:1:2102:32108:14231
CACCAAGT
+
FFFFFFFF
@A00769:11:HC3HCDRXX:1:2102:24668:14434
CACCAAGT
+
FFFFFFFF
@A00769:11:HC3HCDRXX:1:2102:15465:14559
CACCAAGT
+
FFFFF:FF
@A00769:11:HC3HCDRXX:1:2102:16152:14559
CACCAAGT
+
FFFFFFFF
@A00769:11:HC3HCDRXX:1:2102:7771:14575
CACCAAGT
+
FFFFFFFF
@A00769:11:HC3HCDRXX:1:2102:23059:14591
CACCAAGT
+
FFFFFFFF
@A00769:11:HC3HCDRXX:1:2102:14877:14732
CACCAAGT
+
FFFFFFFF
@A00769:11:HC3HCDRXX:1:2102:32470:14826
CACCAAGT
+
FFFFFFFF
@A00769:11:HC3HCDRXX:1:2102:4562:14904
CACCAAGT
+
FFFFFFFF
@A00769:11:HC3HCDRXX:1:2102:12635:14951
CACCAAGT
+
FFFFFFFF
@A00769:11:HC3HCDRXX:1:2102:26603:14998
CACCAAGT
+
FFFFFFFF
@A00769:11:HC3HCDRXX:1:2102:30563:15029
CACCAAGT
+
FFFFFFFF
@A00769:11:HC3HCDRXX:1:2102:27923:15154
CACCAAGT
+
FFFFFFFF
@A00769:11:HC3HCDRXX:1:2102:17933:15201
CACCAAGT
+
FFFFFFFF
@A00769:11:HC3HCDRXX:1:2102:21350:15264
CACCAAGT
+
FFFFFFFF
@A00769:11:HC3HCDRXX:1:2102:8495:15295
CACCAAGT
+
FFFFFFFF
@A00769:11:HC3HCDRXX:1:2102:24126:15311
CACCAAGT
+
FFFFFFFF
@A00769:11:HC3HCDRXX:1:2102:22010:15374
CACCAAGT
+
FFFFFFFF
@A00769:11:HC3HCDRXX:1:2102:10194:15389
CACCAAGT
+
FFFFFFFF
@A00769:11:HC3HCDRXX:1:2102:9155:15436
CACCAAGT
+
FFFFFFF:
@A00769:11:HC3HCDRXX:1:2102:9010:15468
CACCAAGT
+
FFFFFFFF
@A00769:11:HC3HCDRXX:1:2102:31222:15483
CACCAAGT
+
FFFFFFFF
@A00769:11:HC3HCDRXX:1:2102:5728:15515
CACCAAGT
+
FFFFFFFF
@A00769:11:HC3HCDRXX:1:2102:22200:15515
CACCAAGT
+
FFFFF:FF
@A00769:11:HC3HCDRXX:1:2102:16694:15530
CACCAAGT
+
FFFFFFFF
@A00769:11:HC3HCDRXX:1:2102:27353:15546
CACCAAGT
+
:FFFFFFF
@A00769:11:HC3HCDRXX:1:2102:19280:15562
CACCAAGT
+
FFFFFFFF
@A00769:11:HC3HCDRXX:1:2102:20943:15562
CACCAAGT
+
FF:FFFFF
@A00769:11:HC3HCDRXX:1:2102:14136:15640
CACCAAGT
+
FFFFFFFF
@A00769:11:HC3HCDRXX:1:2102:11831:15655
CACCAAGT
+
FFFFFFFF
@A00769:11:HC3HCDRXX:1:2102:11966:15702
CACCAAGT
+
,FF:FFFF
@A00769:11:HC3HCDRXX:1:2102:4363:15718
CACCAAGT
+
FFFFFFFF
@A00769:11:HC3HCDRXX:1:2102:4273:15781
CACCAAGT
+
FF:FFFFF
@A00769:11:HC3HCDRXX:1:2102:22535:15812
CACCAAGT
+
FFFFFFFF
@A00769:11:HC3HCDRXX:1:2102:27905:15812
CACCAAGT
+
FFFFFFFF
@A00769:11:HC3HCDRXX:1:2102:3875:15906
CACCAAGT
+
FFFFFFFF
@A00769:11:HC3HCDRXX:1:2102:29767:15937
CACCAAGT
+
FFFFFFFF
@A00769:11:HC3HCDRXX:1:2102:18991:16031
CACCAAGT
+
FFFFFFFF
@A00769:11:HC3HCDRXX:1:2102:24822:16141
CACCAAGT
+
FFF,:FFF
@A00769:11:HC3HCDRXX:1:2102:14416:16250
CACCAAGT
+
FFFFFFFF
@A00769:11:HC3HCDRXX:1:2102:19063:16313
CACCAAGT
+
FFFFFFFF
@A00769:11:HC3HCDRXX:1:2102:10447:16360
CACCAAGT
+
FFFFFFFF
@A00769:11:HC3HCDRXX:1:2102:4092:16376
CACCAAGT
+
FFFFFFFF
@A00769:11:HC3HCDRXX:1:2102:22209:16376
CACCAAGT
+
FFFF::FF
@A00769:11:HC3HCDRXX:1:2102:6162:16391
CACCAAGT
+
FFFFFFFF
@A00769:11:HC3HCDRXX:1:2102:1488:16658
CACCAAGT
+
FFFFFFFF
@A00769:11:HC3HCDRXX:1:2102:5150:16673
CACCAAGT
+
FFFFFFFF
@A00769:11:HC3HCDRXX:1:2102:29351:16908
CACCAAGT
+
FFFFFFFF
@A00769:11:HC3HCDRXX:1:2102:14769:16924
CACCAAGT
+
FFFFFFFF
@A00769:11:HC3HCDRXX:1:2102:3233:16955
CACCAAGT
+
FFFFFFFF
@A00769:11:HC3HCDRXX:1:2102:24487:16971
CACCAAGT
+
FFFFFFFF
@A00769:11:HC3HCDRXX:1:2102:31078:17112
CACCAAGT
+
FFFFFFFF
@A00769:11:HC3HCDRXX:1:2102:4499:17268
CACCAAGT
+
FFFFFFFF
@A00769:11:HC3HCDRXX:1:2102:6361:17268
CACCAAGT
+
FFFFFFFF
@A00769:11:HC3HCDRXX:1:2102:10673:17315
CACCAAGT
+
FFFFFFFF
@A00769:11:HC3HCDRXX:1:2102:21757:17315
CACCAAGT
+
FFFFFFFF
@A00769:11:HC3HCDRXX:1:2102:2166:17331
CACCAAGT
+
FFFFFFFF
@A00769:11:HC3HCDRXX:1:2102:17246:17331
CACCAAGT
+
FFFFFFFF
@A00769:11:HC3HCDRXX:1:2102:14633:17378
CACCAAGT
+
FFFFFFFF
@A00769:11:HC3HCDRXX:1:2102:17002:17378
CACCAAGT
+
FFFFFFFF
@A00769:11:HC3HCDRXX:1:2102:19750:17378
CACCAAGT
+
FFFFFFFF
@A00769:11:HC3HCDRXX:1:2102:10565:17409
CACCAAGT
+
FFF:FFFF
@A00769:11:HC3HCDRXX:1:2102:22390:17409
CACCAAGT
+
FFFFFFFF
@A00769:11:HC3HCDRXX:1:2102:1344:17440
CACCAAGT
+
:FF:FFFF
@A00769:11:HC3HCDRXX:1:2102:20971:17456
CACCAAGT
+
FFFFFFFF
@A00769:11:HC3HCDRXX:1:2102:14995:17472
CACCAAGT
+
FFFFFFFF
@A00769:11:HC3HCDRXX:1:2102:24975:17503
CACCAAGT
+
FFFFFFFF
@A00769:11:HC3HCDRXX:1:2102:20121:17519
CACCAAGT
+
FFFFFFFF
@A00769:11:HC3HCDRXX:1:2102:7563:17534
CACCAAGT
+
FFFFFFFF
@A00769:11:HC3HCDRXX:1:2102:32705:17581
CACCAAGT
+
FFFFFFFF
@A00769:11:HC3HCDRXX:1:2102:10818:17628
CACCAAGT
+
FFFFFFFF
@A00769:11:HC3HCDRXX:1:2102:21251:17628
CACCAAGT
+
FFFFFF:F
@A00769:11:HC3HCDRXX:1:2102:10628:17675
CACCAAGT
+
FFFFFFFF
@A00769:11:HC3HCDRXX:1:2102:11216:17691
CACCAAGT
+
FFFFFFFF
@A00769:11:HC3HCDRXX:1:2102:15628:17722
CACCAAGT
+
FFFFFFFF
@A00769:11:HC3HCDRXX:1:2102:27308:17722
CACCAAGT
+
FFFFFFFF
@A00769:11:HC3HCDRXX:1:2102:32696:17785
CACCAAGT
+
FFFFFFFF
@A00769:11:HC3HCDRXX:1:2102:8721:17816
CACCAAGT
+
FFFFFFFF
@A00769:11:HC3HCDRXX:1:2102:18954:17848
CACCAAGT
+
FFFF,FFF
@A00769:11:HC3HCDRXX:1:2102:3613:17895
CACCAAGT
+
FFFFFFFF
@A00769:11:HC3HCDRXX:1:2102:15682:17910
CACCAAGT
+
FFFFFFFF
@A00769:11:HC3HCDRXX:1:2102:22770:18067
CACCAAGT
+
FFFFFFFF
@A00769:11:HC3HCDRXX:1:2102:31232:18129
CACCAAGT
+
FFFFFFFF
@A00769:11:HC3HCDRXX:1:2102:16043:18192
CACCAAGT
+
FFFFFFFF
@A00769:11:HC3HCDRXX:1:2102:17418:18286
CACCAAGT
+
FFFFFFFF
@A00769:11:HC3HCDRXX:1:2102:3414:18396
CACCAAGT
+
FFFFFFFF
@A00769:11:HC3HCDRXX:1:2102:7148:18411
CACCAAGT
+
FFFF:FFF
@A00769:11:HC3HCDRXX:1:2102:21549:18458
CACCAAGT
+
FFFFFFFF
@A00769:11:HC3HCDRXX:1:2102:21215:18474
CACCAAGT
+
FFFFFFFF
@A00769:11:HC3HCDRXX:1:2102:18539:18505
CACCAAGT
+
FFFFFFFF
@A00769:11:HC3HCDRXX:1:2102:5864:18568
CACCAAGT
+
FFFFFFFF
@A00769:11:HC3HCDRXX:1:2102:5873:18709
CACCAAGT
+
FFFFFFFF
@A00769:11:HC3HCDRXX:1:2102:17942:18724
CACCAAGT
+
FFF,FFF,
@A00769:11:HC3HCDRXX:1:2102:19804:18787
CACCAAGT
+
:FFFFF:,
@A00769:11:HC3HCDRXX:1:2102:16188:18818
CACCAAGT
+
FFFFFFFF
@A00769:11:HC3HCDRXX:1:2102:11388:18897
CACCAAGT
+
FFFFFFFF
@A00769:11:HC3HCDRXX:1:2102:16071:18928
CACCAAGT
+
FFFFFFFF
@A00769:11:HC3HCDRXX:1:2102:28809:18944
CACCAAGT
+
FFFFFFFF
@A00769:11:HC3HCDRXX:1:2102:28845:18944
CACCAAGT
+
FFFFFFFF
@A00769:11:HC3HCDRXX:1:2102:11261:19210
CACCAAGT
+
FFFFFFFF
@A00769:11:HC3HCDRXX:1:2102:22010:19225
CACCAAGT
+
FFFFFFFF
@A00769:11:HC3HCDRXX:1:2102:4390:19304
CACCAAGT
+
FFFFFFFF
@A00769:11:HC3HCDRXX:1:2102:16559:19304
CACCAAGT
+
FFFFFFFF
@A00769:11:HC3HCDRXX:1:2102:4969:19335
CACCAAGT
+
FFFFFFFF
@A00769:11:HC3HCDRXX:1:2102:16477:19382
CACCAAGT
+
FFFFFFFF
@A00769:11:HC3HCDRXX:1:2102:4273:19445
CACCAAGT
+
FFFFFFFF
@A00769:11:HC3HCDRXX:1:2102:1371:19460
CACCAAGT
+
FFFFFFFF
@A00769:11:HC3HCDRXX:1:2102:3197:19492
CACCAAGT
+
FFFFFFF,
@A00769:11:HC3HCDRXX:1:2102:21748:19492
CACCAAGT
+
FFFFFFFF
@A00769:11:HC3HCDRXX:1:2102:19099:19507
CACCAAGT
+
FFFFFFFF
@A00769:11:HC3HCDRXX:1:2102:2636:19554
CACCAAGT
+
FFFFFFFF
@A00769:11:HC3HCDRXX:1:2102:2347:19648
CACCAAGT
+
FFFFFFFF
@A00769:11:HC3HCDRXX:1:2102:29749:19914
CACCAAGT
+
FFFFFFFF
@A00769:11:HC3HCDRXX:1:2102:6171:19946
CACCAAGT
+
FFFFFFFF
@A00769:11:HC3HCDRXX:1:2102:13910:19977
CACCAAGT
+
FFFFFFFF
@A00769:11:HC3HCDRXX:1:2102:21920:20008
CACCAAGT
+
FFFFFFFF
@A00769:11:HC3HCDRXX:1:2102:13937:20024
CACCAAGT
+
FFFFFFFF
@A00769:11:HC3HCDRXX:1:2102:21341:20040
CACCAAGT
+
FFFFFFFF
@A00769:11:HC3HCDRXX:1:2102:22706:20055
CACCAAGT
+
FFFFFFFF
@A00769:11:HC3HCDRXX:1:2102:28103:20071
CACCAAGT
+
FFFFFFFF
@A00769:11:HC3HCDRXX:1:2102:2049:20102
CACCAAGT
+
FFFFFFFF
@A00769:11:HC3HCDRXX:1:2102:5339:20102
CACCAAGT
+
FFFFFFFF
@A00769:11:HC3HCDRXX:1:2102:28899:20290
CACCAAGT
+
FFFFFFFF
@A00769:11:HC3HCDRXX:1:2102:2040:20306
CACCAAGT
+
FFFFFFFF
@A00769:11:HC3HCDRXX:1:2102:2031:20322
CACCAAGT
+
FFFFFFFF
@A00769:11:HC3HCDRXX:1:2102:22110:20462
CACCAAGT
+
FFFFFFFF
@A00769:11:HC3HCDRXX:1:2102:10248:20744
CACCAAGT
+
FFFFFFFF
@A00769:11:HC3HCDRXX:1:2102:14271:20791
CACCAAGT
+
FFFFFFFF
@A00769:11:HC3HCDRXX:1:2102:26142:20870
CACCAAGT
+
FFFFFFFF
@A00769:11:HC3HCDRXX:1:2102:22083:20917
CACCAAGT
+
FFFFFFFF
@A00769:11:HC3HCDRXX:1:2102:23240:20917
CACCAAGT
+
FFFFFFFF
@A00769:11:HC3HCDRXX:1:2102:32253:20932
CACCAAGT
+
FFFFFFFF
@A00769:11:HC3HCDRXX:1:2102:6750:20948
CACCAAGT
+
FFF,:F:F
@A00769:11:HC3HCDRXX:1:2102:16342:20995
CACCAAGT
+
FFFFFFFF
@A00769:11:HC3HCDRXX:1:2102:26567:21042
CACCAAGT
+
FF,FFFFF
@A00769:11:HC3HCDRXX:1:2102:10420:21104
CACCAAGT
+
FFFFFFFF
@A00769:11:HC3HCDRXX:1:2102:28311:21120
CACCAAGT
+
FF:FFFFF
@A00769:11:HC3HCDRXX:1:2102:29360:21120
CACCAAGT
+
FFFFFFFF
@A00769:11:HC3HCDRXX:1:2102:30499:21120
CACCAAGT
+
FFFF:FFF
@A00769:11:HC3HCDRXX:1:2102:26476:21167
CACCAAGT
+
FFFFFFFF
@A00769:11:HC3HCDRXX:1:2102:2184:21183
CACCAAGT
+
FFFFFFFF
@A00769:11:HC3HCDRXX:1:2102:7744:21261
CACCAAGT
+
FFFFFFFF
@A00769:11:HC3HCDRXX:1:2102:31241:21277
CACCAAGT
+
FFFFFFFF
@A00769:11:HC3HCDRXX:1:2102:14091:21292
CACCAAGT
+
FFFFFFFF
@A00769:11:HC3HCDRXX:1:2102:15474:21371
CACCAAGT
+
FFFFFFFF
@A00769:11:HC3HCDRXX:1:2102:15835:21559
CACCAAGT
+
FFFFFFFF
@A00769:11:HC3HCDRXX:1:2102:18891:21652
CACCAAGT
+
FFFFFFFF
@A00769:11:HC3HCDRXX:1:2102:19027:21668
CACCAAGT
+
FFFFFF:F
@A00769:11:HC3HCDRXX:1:2102:22137:21668
CACCAAGT
+
FFFFFFFF
@A00769:11:HC3HCDRXX:1:2102:31503:21699
CACCAAGT
+
FFFFFFFF
@A00769:11:HC3HCDRXX:1:2102:15347:21840
CACCAAGT
+
FFFFFFFF
@A00769:11:HC3HCDRXX:1:2102:18367:21872
CACCAAGT
+
FFFFFFFF
@A00769:11:HC3HCDRXX:1:2102:4915:21966
CACCAAGT
+
FFFFFFFF
@A00769:11:HC3HCDRXX:1:2102:17282:21966
CACCAAGT
+
FFFFFFFF
@A00769:11:HC3HCDRXX:1:2102:30951:21966
CACCAAGT
+
FFFFFFFF
@A00769:11:HC3HCDRXX:1:2102:6587:21981
CACCAAGT
+
FFFFFFFF
@A00769:11:HC3HCDRXX:1:2102:4878:21997
CACCAAGT
+
FFFFFFFF
@A00769:11:HC3HCDRXX:1:2102:30644:22028
CACCAAGT
+
FFFFFFFF
@A00769:11:HC3HCDRXX:1:2102:2564:22060
CACCAAGT
+
FFFFFFFF
@A00769:11:HC3HCDRXX:1:2102:25265:22138
CACCAAGT
+
FFFFFFFF
@A00769:11:HC3HCDRXX:1:2102:15890:22153
CACCAAGT
+
FFFFFFFF
@A00769:11:HC3HCDRXX:1:2102:11595:22169
CACCAAGT
+
FFFF:FFF
@A00769:11:HC3HCDRXX:1:2102:27706:22169
CACCAAGT
+
FFFFFFFF
@A00769:11:HC3HCDRXX:1:2102:12717:22263
CACCAAGT
+
FFFFFF,F
@A00769:11:HC3HCDRXX:1:2102:27055:22263
CACCAAGT
+
FFFF:FFF
@A00769:11:HC3HCDRXX:1:2102:19443:22294
CACCAAGT
+
FFFFFFFF
@A00769:11:HC3HCDRXX:1:2102:29686:22404
CACCAAGT
+
FFFFFFFF
@A00769:11:HC3HCDRXX:1:2102:11306:22482
CACCAAGT
+
FFFFFFFF
@A00769:11:HC3HCDRXX:1:2102:26350:22514
CACCAAGT
+
FFFFFFFF
@A00769:11:HC3HCDRXX:1:2102:27019:22608
CACCAAGT
+
FFFFFFFF
@A00769:11:HC3HCDRXX:1:2102:11623:22623
CACCAAGT
+
FFFFFFFF
@A00769:11:HC3HCDRXX:1:2102:15501:22795
CACCAAGT
+
FFFFFFFF
@A00769:11:HC3HCDRXX:1:2102:14253:22827
CACCAAGT
+
FFFFFFFF
@A00769:11:HC3HCDRXX:1:2102:20211:22842
CACCAAGT
+
FFFFFFFF
@A00769:11:HC3HCDRXX:1:2102:19976:22874
CACCAAGT
+
FFFFFFFF
@A00769:11:HC3HCDRXX:1:2102:23574:22968
CACCAAGT
+
FFFFFFFF
@A00769:11:HC3HCDRXX:1:2102:24099:22999
CACCAAGT
+
FFFFFFFF
@A00769:11:HC3HCDRXX:1:2102:11993:23046
CACCAAGT
+
FFFFFFFF
@A00769:11:HC3HCDRXX:1:2102:18394:23046
CACCAAGT
+
FFFFFFFF
@A00769:11:HC3HCDRXX:1:2102:9697:23077
CACCAAGT
+
FFFFFFFF
@A00769:11:HC3HCDRXX:1:2102:1723:23109
CACCAAGT
+
FFFFFFFF
@A00769:11:HC3HCDRXX:1:2102:5593:23109
CACCAAGT
+
FFFFFFFF
@A00769:11:HC3HCDRXX:1:2102:10041:23171
CACCAAGT
+
FFFFFFFF
@A00769:11:HC3HCDRXX:1:2102:15727:23218
CACCAAGT
+
FFFFFFFF
@A00769:11:HC3HCDRXX:1:2102:25482:23578
CACCAAGT
+
FFFFFFFF
@A00769:11:HC3HCDRXX:1:2102:16107:23594
CACCAAGT
+
FFFFFFFF
@A00769:11:HC3HCDRXX:1:2102:28574:23641
CACCAAGT
+
FFFFFFF:
@A00769:11:HC3HCDRXX:1:2102:8630:23735
CACCAAGT
+
FFF:FFFF
@A00769:11:HC3HCDRXX:1:2102:4571:23876
CACCAAGT
+
FFFFFFFF
@A00769:11:HC3HCDRXX:1:2102:31729:23907
CACCAAGT
+
FFFFFFFF
@A00769:11:HC3HCDRXX:1:2102:6723:23938
CACCAAGT
+
FFFFFFFF
@A00769:11:HC3HCDRXX:1:2102:2022:24001
CACCAAGT
+
FFFFFFFF
@A00769:11:HC3HCDRXX:1:2102:8558:24048
CACCAAGT
+
FFFFFFFF
@A00769:11:HC3HCDRXX:1:2102:7943:24111
CACCAAGT
+
FFFFF:FF
@A00769:11:HC3HCDRXX:1:2102:21368:24189
CACCAAGT
+
FFFFFFFF
@A00769:11:HC3HCDRXX:1:2102:2627:24205
CACCAAGT
+
FFFFFFFF
@A00769:11:HC3HCDRXX:1:2102:25192:24236
CACCAAGT
+
FFFF:FFF
@A00769:11:HC3HCDRXX:1:2102:3459:24298
CACCAAGT
+
FFFFFFFF
@A00769:11:HC3HCDRXX:1:2102:1922:24330
CACCAAGT
+
FFFFFFFF
@A00769:11:HC3HCDRXX:1:2102:1976:24361
CACCAAGT
+
FFFFF,FF
@A00769:11:HC3HCDRXX:1:2102:32108:24439
CACCAAGT
+
FFFFFFFF
@A00769:11:HC3HCDRXX:1:2102:8187:24471
CACCAAGT
+
FFFFFFFF
@A00769:11:HC3HCDRXX:1:2102:19027:24549
CACCAAGT
+
FFFF:FFF
@A00769:11:HC3HCDRXX:1:2102:2166:24596
CACCAAGT
+
FFFFFFFF
@A00769:11:HC3HCDRXX:1:2102:8838:24627
CACCAAGT
+
FFFFFFFF
@A00769:11:HC3HCDRXX:1:2102:12319:24737
CACCAAGT
+
FFFFFFFF
@A00769:11:HC3HCDRXX:1:2102:19162:24815
CACCAAGT
+
FFFFFFFF
@A00769:11:HC3HCDRXX:1:2102:14217:24831
CACCAAGT
+
FF,F:F,F
@A00769:11:HC3HCDRXX:1:2102:4625:24846
CACCAAGT
+
FFFF:FFF
@A00769:11:HC3HCDRXX:1:2102:1606:24940
CACCAAGT
+
FFFFFF::
@A00769:11:HC3HCDRXX:1:2102:11740:24956
CACCAAGT
+
FFFFFFFF
@A00769:11:HC3HCDRXX:1:2102:4110:25081
CACCAAGT
+
FFFFFFFF
@A00769:11:HC3HCDRXX:1:2102:2112:25097
CACCAAGT
+
FFFFFFFF
@A00769:11:HC3HCDRXX:1:2102:27923:25144
CACCAAGT
+
FFFFFFFF
@A00769:11:HC3HCDRXX:1:2102:17915:25160
CACCAAGT
+
FFFFFFFF
@A00769:11:HC3HCDRXX:1:2102:31611:25175
CACCAAGT
+
FFFFFFFF
@A00769:11:HC3HCDRXX:1:2102:13123:25191
CACCAAGT
+
FFFFFFFF
@A00769:11:HC3HCDRXX:1:2102:9082:25207
CACCAAGT
+
FFFFFFFF
@A00769:11:HC3HCDRXX:1:2102:19633:25222
CACCAAGT
+
FFFFFFFF
@A00769:11:HC3HCDRXX:1:2102:6063:25238
CACCAAGT
+
FFFFFFFF
@A00769:11:HC3HCDRXX:1:2102:13277:25363
CACCAAGT
+
:FFFFFFF
@A00769:11:HC3HCDRXX:1:2102:31421:25535
CACCAAGT
+
FFFFFFFF
@A00769:11:HC3HCDRXX:1:2102:2519:25582
CACCAAGT
+
FFFFFFFF
@A00769:11:HC3HCDRXX:1:2102:5990:25582
CACCAAGT
+
FFFFFFFF
@A00769:11:HC3HCDRXX:1:2102:16423:25645
CACCAAGT
+
FFFFFFFF
@A00769:11:HC3HCDRXX:1:2102:6750:25676
CACCAAGT
+
FFFFFFFF
@A00769:11:HC3HCDRXX:1:2102:26494:25676
CACCAAGT
+
FFFF:FFF
@A00769:11:HC3HCDRXX:1:2102:5168:25692
CACCAAGT
+
FFFFFFFF
@A00769:11:HC3HCDRXX:1:2102:14479:25692
CACCAAGT
+
FFFFFFFF
@A00769:11:HC3HCDRXX:1:2102:14651:25708
CACCAAGT
+
FFF:FFFF
@A00769:11:HC3HCDRXX:1:2102:24668:25833
CACCAAGT
+
FFFFFFFF
@A00769:11:HC3HCDRXX:1:2102:15347:25848
CACCAAGT
+
FFFFFFFF
@A00769:11:HC3HCDRXX:1:2102:21359:25864
CACCAAGT
+
FFFFFFFF
@A00769:11:HC3HCDRXX:1:2102:2311:25880
CACCAAGT
+
FFFFFFFF
@A00769:11:HC3HCDRXX:1:2102:18801:25880
CACCAAGT
+
FFF:FFFF
@A00769:11:HC3HCDRXX:1:2102:21459:26005
CACCAAGT
+
FFFFFFFF
@A00769:11:HC3HCDRXX:1:2102:12500:26021
CACCAAGT
+
FFFFFFFF
@A00769:11:HC3HCDRXX:1:2102:25572:26021
CACCAAGT
+
F:::F,FF
@A00769:11:HC3HCDRXX:1:2102:26946:26021
CACCAAGT
+
FFF:FFFF
@A00769:11:HC3HCDRXX:1:2102:17300:26224
CACCAAGT
+
FFF:FFFF
@A00769:11:HC3HCDRXX:1:2102:21748:26287
CACCAAGT
+
FFFFFFFF
@A00769:11:HC3HCDRXX:1:2102:15176:26303
CACCAAGT
+
FFFFFFFF
@A00769:11:HC3HCDRXX:1:2102:26142:26318
CACCAAGT
+
FFFFFFFF
@A00769:11:HC3HCDRXX:1:2102:29080:26365
CACCAAGT
+
FFFFFFFF
@A00769:11:HC3HCDRXX:1:2102:12138:26396
CACCAAGT
+
FFFFFFFF
@A00769:11:HC3HCDRXX:1:2102:13982:26396
CACCAAGT
+
FFFFFFFF
@A00769:11:HC3HCDRXX:1:2102:18882:26396
CACCAAGT
+
FFFFFFFF
@A00769:11:HC3HCDRXX:1:2102:16550:26428
CACCAAGT
+
FFFFFFFF
@A00769:11:HC3HCDRXX:1:2102:27498:26443
CACCAAGT
+
FFFFFFFF
@A00769:11:HC3HCDRXX:1:2102:29821:26490
CACCAAGT
+
FFFFFFFF
@A00769:11:HC3HCDRXX:1:2102:24270:26522
CACCAAGT
+
FFFFFFFF
@A00769:11:HC3HCDRXX:1:2102:18186:26569
CACCAAGT
+
F:FFFFFF
@A00769:11:HC3HCDRXX:1:2102:30608:26631
CACCAAGT
+
FFFFFFFF
@A00769:11:HC3HCDRXX:1:2102:25464:26678
CACCAAGT
+
FFFFFFFF
@A00769:11:HC3HCDRXX:1:2102:17924:26710
CACCAAGT
+
FFFFFFFF
@A00769:11:HC3HCDRXX:1:2102:9426:26804
CACCAAGT
+
,FFFFF:F
@A00769:11:HC3HCDRXX:1:2102:28926:26850
CACCAAGT
+
FFFFFFFF
@A00769:11:HC3HCDRXX:1:2102:14181:26991
CACCAAGT
+
FFFFFFFF
@A00769:11:HC3HCDRXX:1:2102:31376:27085
CACCAAGT
+
FFFFFFFF
@A00769:11:HC3HCDRXX:1:2102:11243:27132
CACCAAGT
+
FFFFFFFF
@A00769:11:HC3HCDRXX:1:2102:29794:27164
CACCAAGT
+
FFFFFFFF
@A00769:11:HC3HCDRXX:1:2102:19208:27179
CACCAAGT
+
FF,,,F,:
@A00769:11:HC3HCDRXX:1:2102:13241:27305
CACCAAGT
+
FFFF:FFF
@A00769:11:HC3HCDRXX:1:2102:25590:27336
CACCAAGT
+
FFFFFFFF
@A00769:11:HC3HCDRXX:1:2102:20157:27383
CACCAAGT
+
FFFFFFFF
@A00769:11:HC3HCDRXX:1:2102:10592:27414
CACCAAGT
+
FFFFFFFF
@A00769:11:HC3HCDRXX:1:2102:19199:27477
CACCAAGT
+
FFFFFFFF
@A00769:11:HC3HCDRXX:1:2102:6578:27508
CACCAAGT
+
FF,FFF,F
@A00769:11:HC3HCDRXX:1:2102:10221:27524
CACCAAGT
+
FFFFFFFF
@A00769:11:HC3HCDRXX:1:2102:32570:27524
CACCAAGT
+
FFFFFFFF
@A00769:11:HC3HCDRXX:1:2102:1877:27539
CACCAAGT
+
FFFFFFFF
@A00769:11:HC3HCDRXX:1:2102:26196:27539
CACCAAGT
+
FFFFFFFF
@A00769:11:HC3HCDRXX:1:2102:20428:27571
CACCAAGT
+
FFFFFFFF
@A00769:11:HC3HCDRXX:1:2102:23909:27586
CACCAAGT
+
FFFFFFFF
@A00769:11:HC3HCDRXX:1:2102:26151:27586
CACCAAGT
+
FFFFFFFF
@A00769:11:HC3HCDRXX:1:2102:13503:27665
CACCAAGT
+
FFFFFFFF
@A00769:11:HC3HCDRXX:1:2102:26187:27712
CACCAAGT
+
FFFFFFFF
@A00769:11:HC3HCDRXX:1:2102:32090:27790
CACCAAGT
+
FFFFFFFF
@A00769:11:HC3HCDRXX:1:2102:25870:27978
CACCAAGT
+
FFFFFFFF
@A00769:11:HC3HCDRXX:1:2102:26539:28009
CACCAAGT
+
FFFFFFFF
@A00769:11:HC3HCDRXX:1:2102:21097:28072
CACCAAGT
+
FFFFFFFF
@A00769:11:HC3HCDRXX:1:2102:24433:28087
CACCAAGT
+
FFFF,F:F
@A00769:11:HC3HCDRXX:1:2102:14253:28150
CACCAAGT
+
FFFFFFFF
@A00769:11:HC3HCDRXX:1:2102:19045:28150
CACCAAGT
+
FFFFFFFF
@A00769:11:HC3HCDRXX:1:2102:21992:28244
CACCAAGT
+
FFFFFFFF
@A00769:11:HC3HCDRXX:1:2102:32217:28260
CACCAAGT
+
FFFFFFFF
@A00769:11:HC3HCDRXX:1:2102:24270:28275
CACCAAGT
+
FFFFFFFF
@A00769:11:HC3HCDRXX:1:2102:10176:28322
CACCAAGT
+
FFFF:FFF
@A00769:11:HC3HCDRXX:1:2102:9824:28338
CACCAAGT
+
FFFFFFFF
@A00769:11:HC3HCDRXX:1:2102:13557:28354
CACCAAGT
+
FFFFFFFF
@A00769:11:HC3HCDRXX:1:2102:30129:28369
CACCAAGT
+
FFFFFFFF
@A00769:11:HC3HCDRXX:1:2102:22055:28541
CACCAAGT
+
FFFFFFFF
@A00769:11:HC3HCDRXX:1:2102:7265:28667
CACCAAGT
+
FFFFFFFF
@A00769:11:HC3HCDRXX:1:2102:4580:28682
CACCAAGT
+
FFFFFFFF
@A00769:11:HC3HCDRXX:1:2102:5358:28839
CACCAAGT
+
,FFFF,F,
@A00769:11:HC3HCDRXX:1:2102:31982:28855
CACCAAGT
+
FFFFFFFF
@A00769:11:HC3HCDRXX:1:2102:13313:28933
CACCAAGT
+
FFFFFFFF
@A00769:11:HC3HCDRXX:1:2102:3839:28964
CACCAAGT
+
FFFFFFFF
@A00769:11:HC3HCDRXX:1:2102:14244:28980
CACCAAGT
+
FFFFFFFF
@A00769:11:HC3HCDRXX:1:2102:21703:29089
CACCAAGT
+
FFFFFFFF
@A00769:11:HC3HCDRXX:1:2102:1298:29105
CACCAAGT
+
FFFFFFFF
@A00769:11:HC3HCDRXX:1:2102:13865:29105
CACCAAGT
+
FFFFFFFF
@A00769:11:HC3HCDRXX:1:2102:9399:29168
CACCAAGT
+
FFFFFFFF
@A00769:11:HC3HCDRXX:1:2102:15600:29230
CACCAAGT
+
:FFFFFFF
@A00769:11:HC3HCDRXX:1:2102:27480:29230
CACCAAGT
+
FFFFFFFF
@A00769:11:HC3HCDRXX:1:2102:8603:29356
CACCAAGT
+
FFFFFFFF
@A00769:11:HC3HCDRXX:1:2102:15962:29356
CACCAAGT
+
FFFFFFFF
@A00769:11:HC3HCDRXX:1:2102:29884:29356
CACCAAGT
+
FFFFFFFF
@A00769:11:HC3HCDRXX:1:2102:19018:29481
CACCAAGT
+
FFFFFFFF
@A00769:11:HC3HCDRXX:1:2102:7102:29543
CACCAAGT
+
FFFFFFFF
@A00769:11:HC3HCDRXX:1:2102:21242:29669
CACCAAGT
+
FFFFFFFF
@A00769:11:HC3HCDRXX:1:2102:15157:29747
CACCAAGT
+
FFFFFFFF
@A00769:11:HC3HCDRXX:1:2102:24831:29747
CACCAAGT
+
FFF:FFFF
@A00769:11:HC3HCDRXX:1:2102:15492:29763
CACCAAGT
+
FFF:F:,F
@A00769:11:HC3HCDRXX:1:2102:6533:29841
CACCAAGT
+
FFFFFFFF
@A00769:11:HC3HCDRXX:1:2102:7265:29857
CACCAAGT
+
FFFFFFFF
@A00769:11:HC3HCDRXX:1:2102:18213:29935
CACCAAGT
+
FFFFFFFF
@A00769:11:HC3HCDRXX:1:2102:11948:29982
CACCAAGT
+
FFFFFFFF
@A00769:11:HC3HCDRXX:1:2102:21197:30029
CACCAAGT
+
FFF:FFFF
@A00769:11:HC3HCDRXX:1:2102:20166:30123
CACCAAGT
+
FFFFFFFF
@A00769:11:HC3HCDRXX:1:2102:21305:30185
CACCAAGT
+
FFFFFFFF
@A00769:11:HC3HCDRXX:1:2102:29044:30217
CACCAAGT
+
FFFFFFFF
@A00769:11:HC3HCDRXX:1:2102:4264:30295
CACCAAGT
+
FFFFFFFF
@A00769:11:HC3HCDRXX:1:2102:10926:30373
CACCAAGT
+
FFFFFFFF
@A00769:11:HC3HCDRXX:1:2102:21314:30608
CACCAAGT
+
FFFFFFFF
@A00769:11:HC3HCDRXX:1:2102:22688:30608
CACCAAGT
+
FFFFFFFF
@A00769:11:HC3HCDRXX:1:2102:14290:30624
CACCAAGT
+
FFFFFFFF
@A00769:11:HC3HCDRXX:1:2102:25075:30671
CACCAAGT
+
FFFFFFFF
@A00769:11:HC3HCDRXX:1:2102:10348:30686
CACCAAGT
+
FF:FFFFF
@A00769:11:HC3HCDRXX:1:2102:20690:30718
CACCAAGT
+
FFFFFFFF
@A00769:11:HC3HCDRXX:1:2102:21323:30812
CACCAAGT
+
FFFFFFFF
@A00769:11:HC3HCDRXX:1:2102:31873:30827
CACCAAGT
+
FFFFFFFF
@A00769:11:HC3HCDRXX:1:2102:23674:30843
CACCAAGT
+
FFFFFFFF
@A00769:11:HC3HCDRXX:1:2102:26313:30843
CACCAAGT
+
FFFFFFFF
@A00769:11:HC3HCDRXX:1:2102:1561:31000
CACCAAGT
+
FFFFFFFF
@A00769:11:HC3HCDRXX:1:2102:16758:31328
CACCAAGT
+
FFFFFFFF
@A00769:11:HC3HCDRXX:1:2102:27326:31375
CACCAAGT
+
FFFFFFFF
@A00769:11:HC3HCDRXX:1:2102:11234:31438
CACCAAGT
+
FFFFFFFF
@A00769:11:HC3HCDRXX:1:2102:28194:31438
CACCAAGT
+
FFFFFFFF
@A00769:11:HC3HCDRXX:1:2102:10710:31469
CACCAAGT
+
FFFFFFFF
@A00769:11:HC3HCDRXX:1:2102:1190:31516
CACCAAGT
+
FFFFFFFF
@A00769:11:HC3HCDRXX:1:2102:11849:31532
CACCAAGT
+
FFFFFFFF
@A00769:11:HC3HCDRXX:1:2102:23863:31579
CACCAAGT
+
FFFFFFFF
@A00769:11:HC3HCDRXX:1:2102:20094:31688
CACCAAGT
+
FFFFFFFF
@A00769:11:HC3HCDRXX:1:2102:26332:31688
CACCAAGT
+
FFFFFFFF
@A00769:11:HC3HCDRXX:1:2102:25997:31923
CACCAAGT
+
FFFFFFFF
@A00769:11:HC3HCDRXX:1:2102:23032:31986
CACCAAGT
+
FFFF,:FF
@A00769:11:HC3HCDRXX:1:2102:23701:32049
CACCAAGT
+
FFFFFFFF
@A00769:11:HC3HCDRXX:1:2102:17273:32095
CACCAAGT
+
FFFFFFFF
@A00769:11:HC3HCDRXX:1:2102:16649:32111
CACCAAGT
+
FFFFFFFF
@A00769:11:HC3HCDRXX:1:2102:3640:32158
CACCAAGT
+
FFFFFFFF
@A00769:11:HC3HCDRXX:1:2102:27715:32330
CACCAAGT
+
FFFFFFFF
@A00769:11:HC3HCDRXX:1:2102:6985:32409
CACCAAGT
+
FFFFFFFF
@A00769:11:HC3HCDRXX:1:2102:8856:32456
CACCAAGT
+
FFFF:FFF
@A00769:11:HC3HCDRXX:1:2102:21097:32487
CACCAAGT
+
FFFFFFFF
@A00769:11:HC3HCDRXX:1:2102:2546:32518
CACCAAGT
+
FFFFFFFF
@A00769:11:HC3HCDRXX:1:2102:7717:32518
CACCAAGT
+
F,FFFFFF
@A00769:11:HC3HCDRXX:1:2102:25256:32518
CACCAAGT
+
FFFFFFFF
@A00769:11:HC3HCDRXX:1:2102:4399:32565
CACCAAGT
+
FF:FFFFF
@A00769:11:HC3HCDRXX:1:2102:29225:32597
CACCAAGT
+
FFFFFFFF
@A00769:11:HC3HCDRXX:1:2102:30300:32612
CACCAAGT
+
FFFFFFFF
@A00769:11:HC3HCDRXX:1:2102:12617:32643
CACCAAGT
+
FFF:FF::
@A00769:11:HC3HCDRXX:1:2102:23466:32675
CACCAAGT
+
FFFFFFF:
@A00769:11:HC3HCDRXX:1:2102:10565:32722
CACCAAGT
+
FFFFFFFF
@A00769:11:HC3HCDRXX:1:2102:7527:32847
CACCAAGT
+
FFFFFFFF
@A00769:11:HC3HCDRXX:1:2102:32642:32847
CACCAAGT
+
FFFFFFFF
@A00769:11:HC3HCDRXX:1:2102:16025:33004
CACCAAGT
+
FFFFFF:F
@A00769:11:HC3HCDRXX:1:2102:24397:33035
CACCAAGT
+
FFFFF:FF
@A00769:11:HC3HCDRXX:1:2102:24415:33035
CACCAAGT
+
FFFFFFFF
@A00769:11:HC3HCDRXX:1:2102:2745:33082
CACCAAGT
+
FFFFFFFF
@A00769:11:HC3HCDRXX:1:2102:17354:33113
CACCAAGT
+
FFFFFF:F
@A00769:11:HC3HCDRXX:1:2102:16613:33176
CACCAAGT
+
FFFFFFFF
@A00769:11:HC3HCDRXX:1:2102:20048:33176
CACCAAGT
+
FFFFFFFF
@A00769:11:HC3HCDRXX:1:2102:32145:33176
CACCAAGT
+
FFFFFFFF
@A00769:11:HC3HCDRXX:1:2102:14253:33223
CACCAAGT
+
FFFFFFFF
@A00769:11:HC3HCDRXX:1:2102:9670:33270
CACCAAGT
+
FFFFFFFF
@A00769:11:HC3HCDRXX:1:2102:12075:33270
CACCAAGT
+
FFFFFFFF
@A00769:11:HC3HCDRXX:1:2102:21079:33301
CACCAAGT
+
FFFFFFFF
@A00769:11:HC3HCDRXX:1:2102:5647:33411
CACCAAGT
+
FFFFFFFF
@A00769:11:HC3HCDRXX:1:2102:29930:33442
CACCAAGT
+
FFFFFFFF
@A00769:11:HC3HCDRXX:1:2102:28791:33536
CACCAAGT
+
FFFFFFFF
@A00769:11:HC3HCDRXX:1:2102:31448:33599
CACCAAGT
+
FFFFFFFF
@A00769:11:HC3HCDRXX:1:2102:11080:33614
CACCAAGT
+
FFFFFFFF
@A00769:11:HC3HCDRXX:1:2102:17752:33646
CACCAAGT
+
FFFFFFFF
@A00769:11:HC3HCDRXX:1:2102:4227:33708
CACCAAGT
+
FFFFFFFF
@A00769:11:HC3HCDRXX:1:2102:8377:33818
CACCAAGT
+
FFFFFFFF
@A00769:11:HC3HCDRXX:1:2102:8549:33865
CACCAAGT
+
FFFFFFFF
@A00769:11:HC3HCDRXX:1:2102:8639:33865
CACCAAGT
+
FFFFFFFF
@A00769:11:HC3HCDRXX:1:2102:1606:33896
CACCAAGT
+
,FFFFF:F
@A00769:11:HC3HCDRXX:1:2102:31901:33912
CACCAAGT
+
FFFFFFFF
@A00769:11:HC3HCDRXX:1:2102:2682:33974
CACCAAGT
+
FFFFFFFF
@A00769:11:HC3HCDRXX:1:2102:18394:34068
CACCAAGT
+
FFFFFFFF
@A00769:11:HC3HCDRXX:1:2102:5584:34115
CACCAAGT
+
FFFFFFFF
@A00769:11:HC3HCDRXX:1:2102:16025:34162
CACCAAGT
+
FFFFFFFF
@A00769:11:HC3HCDRXX:1:2102:6126:34178
CACCAAGT
+
FFFFFFFF
@A00769:11:HC3HCDRXX:1:2102:25211:34194
CACCAAGT
+
FFFFFFFF
@A00769:11:HC3HCDRXX:1:2102:1904:34225
CACCAAGT
+
FFFFFFFF
@A00769:11:HC3HCDRXX:1:2102:15980:34240
CACCAAGT
+
FFFFFFFF
@A00769:11:HC3HCDRXX:1:2102:4101:34272
CACCAAGT
+
FFFFFFFF
@A00769:11:HC3HCDRXX:1:2102:26829:34272
CACCAAGT
+
FFFFFFFF
@A00769:11:HC3HCDRXX:1:2102:26992:34272
CACCAAGT
+
FFFFFFFF
@A00769:11:HC3HCDRXX:1:2102:26585:34287
CACCAAGT
+
FFFFFFFF
@A00769:11:HC3HCDRXX:1:2102:31286:34319
CACCAAGT
+
FFFFFFFF
@A00769:11:HC3HCDRXX:1:2102:1416:34350
CACCAAGT
+
FFFFFFFF
@A00769:11:HC3HCDRXX:1:2102:28465:34381
CACCAAGT
+
FFFFFFFF
@A00769:11:HC3HCDRXX:1:2102:3134:34413
CACCAAGT
+
F:FFFFFF
@A00769:11:HC3HCDRXX:1:2102:25030:34413
CACCAAGT
+
FFFFFFFF
@A00769:11:HC3HCDRXX:1:2102:8160:34507
CACCAAGT
+
FFFFFFFF
@A00769:11:HC3HCDRXX:1:2102:9923:34522
CACCAAGT
+
FFFFFFFF
@A00769:11:HC3HCDRXX:1:2102:14389:34522
CACCAAGT
+
FFFFFFFF
@A00769:11:HC3HCDRXX:1:2102:9453:34616
CACCAAGT
+
FFFFFFFF
@A00769:11:HC3HCDRXX:1:2102:9462:34632
CACCAAGT
+
FFFFFFFF
@A00769:11:HC3HCDRXX:1:2102:9399:34679
CACCAAGT
+
FFFF:F,F
@A00769:11:HC3HCDRXX:1:2102:4933:34835
CACCAAGT
+
FFFFFFFF
@A00769:11:HC3HCDRXX:1:2102:9607:35070
CACCAAGT
+
FFFFFFFF
@A00769:11:HC3HCDRXX:1:2102:28284:35102
CACCAAGT
+
FFFFFFFF
@A00769:11:HC3HCDRXX:1:2102:26413:35211
CACCAAGT
+
FFFFFFFF
@A00769:11:HC3HCDRXX:1:2102:8015:35227
CACCAAGT
+
FFF:::FF
@A00769:11:HC3HCDRXX:1:2102:12084:35258
CACCAAGT
+
FFFFFFFF
@A00769:11:HC3HCDRXX:1:2102:11125:35321
CACCAAGT
+
FFFFFFFF
@A00769:11:HC3HCDRXX:1:2102:26747:35321
CACCAAGT
+
FFFFFFFF
@A00769:11:HC3HCDRXX:1:2102:12491:35336
CACCAAGT
+
FFFFFFFF
@A00769:11:HC3HCDRXX:1:2102:23764:35383
CACCAAGT
+
FFFFFFFF
@A00769:11:HC3HCDRXX:1:2102:2899:35728
CACCAAGT
+
FFFFFFFF
@A00769:11:HC3HCDRXX:1:2102:20473:35759
CACCAAGT
+
FFFFFFFF
@A00769:11:HC3HCDRXX:1:2102:31123:35853
CACCAAGT
+
FFFFFFFF
@A00769:11:HC3HCDRXX:1:2102:2609:35884
CACCAAGT
+
FFFFFFFF
@A00769:11:HC3HCDRXX:1:2102:10493:35884
CACCAAGT
+
FFFFFFFF
@A00769:11:HC3HCDRXX:1:2102:28980:35900
CACCAAGT
+
FFFFFF::
@A00769:11:HC3HCDRXX:1:2102:21757:35947
CACCAAGT
+
FFFFFFFF
@A00769:11:HC3HCDRXX:1:2102:26386:35947
CACCAAGT
+
FFFFFFFF
@A00769:11:HC3HCDRXX:1:2102:19596:36025
CACCAAGT
+
FFFFFFFF
@A00769:11:HC3HCDRXX:1:2102:16694:36135
CACCAAGT
+
FFFFFFFF
@A00769:11:HC3HCDRXX:1:2102:24099:36213
CACCAAGT
+
FFFFFFFF
@A00769:11:HC3HCDRXX:1:2102:5195:36260
CACCAAGT
+
FFFFFFFF
@A00769:11:HC3HCDRXX:1:2102:32307:36276
CACCAAGT
+
FFFFFFFF
@A00769:11:HC3HCDRXX:1:2102:31458:36370
CACCAAGT
+
FFFFFFFF
@A00769:11:HC3HCDRXX:1:2102:29405:36385
CACCAAGT
+
FFFFFFFF
@A00769:11:HC3HCDRXX:1:2102:25220:36495
CACCAAGT
+
FFFFFFFF
@A00769:11:HC3HCDRXX:1:2102:5674:36558
CACCAAGT
+
FFFFFFFF
@A00769:11:HC3HCDRXX:1:2102:13693:36573
CACCAAGT
+
FFFFFFFF
@A00769:11:HC3HCDRXX:1:2102:29215:36620
CACCAAGT
+
:FFFF:FF
@A00769:11:HC3HCDRXX:1:2102:23339:36683
CACCAAGT
+
FF,:FF::
@A00769:11:HC3HCDRXX:1:2102:31964:36714
CACCAAGT
+
FFFFFFFF
@A00769:11:HC3HCDRXX:1:2102:21043:36808
CACCAAGT
+
FFFFFFF:
@A00769:11:HC3HCDRXX:1:2102:2546:36839
CACCAAGT
+
FFFFFFFF
@A00769:11:HC3HCDRXX:1:2102:23357:36839
CACCAAGT
+
FFFFFFFF
@A00769:11:HC3HCDRXX:1:2102:8540:36855
CACCAAGT
+
FFFFFFFF
@A00769:11:HC3HCDRXX:1:2102:22950:36855
CACCAAGT
+
FFFFFFFF
@A00769:11:HC3HCDRXX:1:2102:3766:36886
CACCAAGT
+
FFFFFFFF
@A00769:11:HC3HCDRXX:1:2102:24813:36886
CACCAAGT
+
FFFFFFFF
@A00769:11:HC3HCDRXX:1:2102:31882:36886
CACCAAGT
+
FFFFFFFF
@A00769:11:HC3HCDRXX:1:2102:2645:36918
CACCAAGT
+
FFFFFFFF
@A00769:11:HC3HCDRXX:1:2102:21151:36933
CACCAAGT
+
FFFFFFFF
@A00769:11:HC3HCDRXX:1:2102:3351:36949
CACCAAGT
+
FFFFFFFF
@A00769:11:HC3HCDRXX:1:2102:8684:36980
CACCAAGT
+
FFFFFFFF
@A00769:11:HC3HCDRXX:1:2102:18765:36996
CACCAAGT
+
FFFFFFFF
@A00769:11:HC3HCDRXX:1:2102:31928:37027
CACCAAGT
+
FFFFFFFF
@A00769:11:HC3HCDRXX:1:2103:32145:1110
CACCAAGT
+
FFFFFFFF
@A00769:11:HC3HCDRXX:1:2103:11415:1188
CACCAAGT
+
FFFFFFFF
@A00769:11:HC3HCDRXX:1:2103:19452:1235
CACCAAGT
+
FFFFFFFF
@A00769:11:HC3HCDRXX:1:2103:21703:1251
CACCAAGT
+
FFFFFFFF
@A00769:11:HC3HCDRXX:1:2103:7618:1438
CACCAAGT
+
FF,FFF,:
@A00769:11:HC3HCDRXX:1:2103:15573:1501
CACCAAGT
+
FFFFFFFF
@A00769:11:HC3HCDRXX:1:2103:15591:1501
CACCAAGT
+
FFFFFFFF
@A00769:11:HC3HCDRXX:1:2103:2636:1517
CACCAAGT
+
FFFFFFFF
@A00769:11:HC3HCDRXX:1:2103:7446:1548
CACCAAGT
+
FFFFFFFF
@A00769:11:HC3HCDRXX:1:2103:21160:1595
CACCAAGT
+
FFFFFFFF
@A00769:11:HC3HCDRXX:1:2103:26594:1673
CACCAAGT
+
FFFFFFFF
@A00769:11:HC3HCDRXX:1:2103:17146:1689
CACCAAGT
+
FFFFFFFF
@A00769:11:HC3HCDRXX:1:2103:13449:1799
CACCAAGT
+
FFFFFFF:
@A00769:11:HC3HCDRXX:1:2103:21468:1846
CACCAAGT
+
FFFFFFFF
@A00769:11:HC3HCDRXX:1:2103:18945:1861
CACCAAGT
+
FFFFFFFF
@A00769:11:HC3HCDRXX:1:2103:5385:1892
CACCAAGT
+
FFFFFFFF
@A00769:11:HC3HCDRXX:1:2103:2727:1924
CACCAAGT
+
FFFFFFFF
@A00769:11:HC3HCDRXX:1:2103:5222:1924
CACCAAGT
+
FFF,FFFF
@A00769:11:HC3HCDRXX:1:2103:12988:1971
CACCAAGT
+
FFFFFFFF
@A00769:11:HC3HCDRXX:1:2103:3143:2112
CACCAAGT
+
FFFFFFFF
@A00769:11:HC3HCDRXX:1:2103:30725:2127
CACCAAGT
+
FFFFFFFF
@A00769:11:HC3HCDRXX:1:2103:13033:2143
CACCAAGT
+
FFFFFFFF
@A00769:11:HC3HCDRXX:1:2103:22110:2143
CACCAAGT
+
FF::F::F
@A00769:11:HC3HCDRXX:1:2103:20076:2190
CACCAAGT
+
FFFFFFFF
@A00769:11:HC3HCDRXX:1:2103:8567:2237
CACCAAGT
+
FFFFFFFF
@A00769:11:HC3HCDRXX:1:2103:11749:2268
CACCAAGT
+
FFFFFFFF
@A00769:11:HC3HCDRXX:1:2103:15058:2268
CACCAAGT
+
FFFFFFFF
@A00769:11:HC3HCDRXX:1:2103:23149:2284
CACCAAGT
+
FFFFFFFF
@A00769:11:HC3HCDRXX:1:2103:32054:2300
CACCAAGT
+
FFFFFFFF
@A00769:11:HC3HCDRXX:1:2103:20555:2362
CACCAAGT
+
FFFFFFFF
@A00769:11:HC3HCDRXX:1:2103:7518:2394
CACCAAGT
+
FFFFFFFF
@A00769:11:HC3HCDRXX:1:2103:3414:2425
CACCAAGT
+
FFFFFFFF
@A00769:11:HC3HCDRXX:1:2103:19750:2440
CACCAAGT
+
:FFFFFFF
@A00769:11:HC3HCDRXX:1:2103:5358:2503
CACCAAGT
+
FFFFFFFF
@A00769:11:HC3HCDRXX:1:2103:30002:2566
CACCAAGT
+
FFFFFFFF
@A00769:11:HC3HCDRXX:1:2103:21965:2644
CACCAAGT
+
FFFFFF::
@A00769:11:HC3HCDRXX:1:2103:9516:2660
CACCAAGT
+
FFFFFFFF
@A00769:11:HC3HCDRXX:1:2103:12301:2660
CACCAAGT
+
FFFFFFFF
@A00769:11:HC3HCDRXX:1:2103:9127:2801
CACCAAGT
+
FFF:FFFF
@A00769:11:HC3HCDRXX:1:2103:30852:2816
CACCAAGT
+
FFFFFFFF
@A00769:11:HC3HCDRXX:1:2103:6994:3114
CACCAAGT
+
FFFFFFFF
@A00769:11:HC3HCDRXX:1:2103:15745:3302
CACCAAGT
+
FFFFFFFF
@A00769:11:HC3HCDRXX:1:2103:16224:3317
CACCAAGT
+
FFFF:FFF
@A00769:11:HC3HCDRXX:1:2103:8043:3396
CACCAAGT
+
FFFFFFFF
@A00769:11:HC3HCDRXX:1:2103:11442:3427
CACCAAGT
+
FFF:FFFF
@A00769:11:HC3HCDRXX:1:2103:18918:3443
CACCAAGT
+
FFF:FFFF
@A00769:11:HC3HCDRXX:1:2103:23321:3490
CACCAAGT
+
FFFFFFFF
@A00769:11:HC3HCDRXX:1:2103:1181:3505
CACCAAGT
+
FFFFFFFF
@A00769:11:HC3HCDRXX:1:2103:3477:3537
CACCAAGT
+
FFFFFFFF
@A00769:11:HC3HCDRXX:1:2103:19913:3537
CACCAAGT
+
FFFFFFFF
@A00769:11:HC3HCDRXX:1:2103:16143:3552
CACCAAGT
+
FFFFFFFF
@A00769:11:HC3HCDRXX:1:2103:21197:3599
CACCAAGT
+
FFFFFFFF
@A00769:11:HC3HCDRXX:1:2103:26919:3615
CACCAAGT
+
FFFFFFFF
@A00769:11:HC3HCDRXX:1:2103:31358:3756
CACCAAGT
+
FFFFFFFF
@A00769:11:HC3HCDRXX:1:2103:15881:3818
CACCAAGT
+
FFFFFFFF
@A00769:11:HC3HCDRXX:1:2103:29080:3881
CACCAAGT
+
FFFFFFFF
@A00769:11:HC3HCDRXX:1:2103:7527:3975
CACCAAGT
+
FFFFFFFF
@A00769:11:HC3HCDRXX:1:2103:11858:4053
CACCAAGT
+
FFFFFFFF
@A00769:11:HC3HCDRXX:1:2103:27615:4100
CACCAAGT
+
FFFFFFFF
@A00769:11:HC3HCDRXX:1:2103:3974:4116
CACCAAGT
+
FFFFFFFF
@A00769:11:HC3HCDRXX:1:2103:10212:4210
CACCAAGT
+
FFFFFFFF
@A00769:11:HC3HCDRXX:1:2103:27335:4210
CACCAAGT
+
FF::FF:F
@A00769:11:HC3HCDRXX:1:2103:18593:4225
CACCAAGT
+
FF:FFFFF
@A00769:11:HC3HCDRXX:1:2103:2817:4304
CACCAAGT
+
FFFFFFFF
@A00769:11:HC3HCDRXX:1:2103:23041:4351
CACCAAGT
+
FFFFFFFF
@A00769:11:HC3HCDRXX:1:2103:5565:4398
CACCAAGT
+
FFF:FF::
@A00769:11:HC3HCDRXX:1:2103:14660:4398
CACCAAGT
+
FFFFFFFF
@A00769:11:HC3HCDRXX:1:2103:21061:4492
CACCAAGT
+
FFFFFFFF
@A00769:11:HC3HCDRXX:1:2103:2573:4539
CACCAAGT
+
FFFFFFFF
@A00769:11:HC3HCDRXX:1:2103:14443:4617
CACCAAGT
+
FFFFFFFF
@A00769:11:HC3HCDRXX:1:2103:23692:4695
CACCAAGT
+
FFFFFFFF
@A00769:11:HC3HCDRXX:1:2103:5692:4836
CACCAAGT
+
F:FFFFFF
@A00769:11:HC3HCDRXX:1:2103:29225:4852
CACCAAGT
+
FFFFFFFF
@A00769:11:HC3HCDRXX:1:2103:3504:4930
CACCAAGT
+
FFFFFFFF
@A00769:11:HC3HCDRXX:1:2103:23773:4930
CACCAAGT
+
FFFFFFFF
@A00769:11:HC3HCDRXX:1:2103:18032:4977
CACCAAGT
+
FFFFFFFF
@A00769:11:HC3HCDRXX:1:2103:24270:4977
CACCAAGT
+
FFFFFFFF
@A00769:11:HC3HCDRXX:1:2103:23285:5118
CACCAAGT
+
FFFFFFFF
@A00769:11:HC3HCDRXX:1:2103:25735:5321
CACCAAGT
+
FFFFFFFF
@A00769:11:HC3HCDRXX:1:2103:16749:5353
CACCAAGT
+
FFFFFFFF
@A00769:11:HC3HCDRXX:1:2103:31548:5368
CACCAAGT
+
FFFFFFFF
@A00769:11:HC3HCDRXX:1:2103:20952:5494
CACCAAGT
+
FFFFFFFF
@A00769:11:HC3HCDRXX:1:2103:2103:5509
CACCAAGT
+
FFFFFFFF
@A00769:11:HC3HCDRXX:1:2103:13557:5525
CACCAAGT
+
FFFFFFFF
@A00769:11:HC3HCDRXX:1:2103:30734:5588
CACCAAGT
+
FFFFFFFF
@A00769:11:HC3HCDRXX:1:2103:2202:5619
CACCAAGT
+
FFFFFFFF
@A00769:11:HC3HCDRXX:1:2103:24397:5697
CACCAAGT
+
FFFFFFFF
@A00769:11:HC3HCDRXX:1:2103:18132:5744
CACCAAGT
+
FFFFFFFF
@A00769:11:HC3HCDRXX:1:2103:23909:5760
CACCAAGT
+
FFFFFFFF
@A00769:11:HC3HCDRXX:1:2103:4616:5791
CACCAAGT
+
FFFFFFFF
@A00769:11:HC3HCDRXX:1:2103:23818:5854
CACCAAGT
+
FFFFFFFF
@A00769:11:HC3HCDRXX:1:2103:7428:5869
CACCAAGT
+
FFFFFFFF
@A00769:11:HC3HCDRXX:1:2103:19081:5979
CACCAAGT
+
FFFFFFFF
@A00769:11:HC3HCDRXX:1:2103:19099:5979
CACCAAGT
+
FFFF:FFF
@A00769:11:HC3HCDRXX:1:2103:24948:5995
CACCAAGT
+
FFFFFFFF
@A00769:11:HC3HCDRXX:1:2103:17571:6057
CACCAAGT
+
FFFFFFFF
@A00769:11:HC3HCDRXX:1:2103:4255:6073
CACCAAGT
+
FFFFFFFF
@A00769:11:HC3HCDRXX:1:2103:15763:6089
CACCAAGT
+
FFFFFFFF
@A00769:11:HC3HCDRXX:1:2103:11451:6104
CACCAAGT
+
FFFFFFFF
@A00769:11:HC3HCDRXX:1:2103:7401:6167
CACCAAGT
+
FFFFFFFF
@A00769:11:HC3HCDRXX:1:2103:17372:6183
CACCAAGT
+
FFFFFFFF
@A00769:11:HC3HCDRXX:1:2103:8052:6261
CACCAAGT
+
FF,:FFFF
@A00769:11:HC3HCDRXX:1:2103:3206:6292
CACCAAGT
+
FFFFFFFF
@A00769:11:HC3HCDRXX:1:2103:16631:6339
CACCAAGT
+
FFFFFFFF
@A00769:11:HC3HCDRXX:1:2103:29993:6339
CACCAAGT
+
FFFFFFFF
@A00769:11:HC3HCDRXX:1:2103:21450:6417
CACCAAGT
+
FFFFFFFF
@A00769:11:HC3HCDRXX:1:2103:30879:6433
CACCAAGT
+
FFFFFFFF
@A00769:11:HC3HCDRXX:1:2103:31756:6449
CACCAAGT
+
FFFFFFFF
@A00769:11:HC3HCDRXX:1:2103:23701:6496
CACCAAGT
+
FF,,FFFF
@A00769:11:HC3HCDRXX:1:2103:17101:6558
CACCAAGT
+
FFFFFFFF
@A00769:11:HC3HCDRXX:1:2103:23375:6558
CACCAAGT
+
FFFFFFFF
@A00769:11:HC3HCDRXX:1:2103:29884:6684
CACCAAGT
+
FFFFFFFF
@A00769:11:HC3HCDRXX:1:2103:8612:6731
CACCAAGT
+
FFF:FFFF
@A00769:11:HC3HCDRXX:1:2103:21676:6809
CACCAAGT
+
FFFFFFFF
@A00769:11:HC3HCDRXX:1:2103:12264:6825
CACCAAGT
+
FFFFFFFF
@A00769:11:HC3HCDRXX:1:2103:9824:6887
CACCAAGT
+
FFFFFFFF
@A00769:11:HC3HCDRXX:1:2103:19831:6934
CACCAAGT
+
FFFFFFFF
@A00769:11:HC3HCDRXX:1:2103:20283:6934
CACCAAGT
+
FFFFFFFF
@A00769:11:HC3HCDRXX:1:2103:22516:7012
CACCAAGT
+
FFFFFFFF
@A00769:11:HC3HCDRXX:1:2103:2139:7075
CACCAAGT
+
FFFFFFFF
@A00769:11:HC3HCDRXX:1:2103:23990:7091
CACCAAGT
+
FFFFFFFF
@A00769:11:HC3HCDRXX:1:2103:9860:7106
CACCAAGT
+
FFFFFFFF
@A00769:11:HC3HCDRXX:1:2103:9842:7138
CACCAAGT
+
:FFFFFFF
@A00769:11:HC3HCDRXX:1:2103:7753:7310
CACCAAGT
+
FFFFFFFF
@A00769:11:HC3HCDRXX:1:2103:20880:7310
CACCAAGT
+
FFFF:FFF
@A00769:11:HC3HCDRXX:1:2103:9968:7326
CACCAAGT
+
FFFF:FFF
@A00769:11:HC3HCDRXX:1:2103:8739:7451
CACCAAGT
+
FFFFFFFF
@A00769:11:HC3HCDRXX:1:2103:15899:7451
CACCAAGT
+
FFFFF:FF
@A00769:11:HC3HCDRXX:1:2103:17589:7592
CACCAAGT
+
FFFFFFFF
@A00769:11:HC3HCDRXX:1:2103:28004:7623
CACCAAGT
+
FFFFFFFF
@A00769:11:HC3HCDRXX:1:2103:32588:7639
CACCAAGT
+
FF:FFFFF
@A00769:11:HC3HCDRXX:1:2103:29288:7654
CACCAAGT
+
FFFFFFFF
@A00769:11:HC3HCDRXX:1:2103:18774:7670
CACCAAGT
+
FFFFFFFF
@A00769:11:HC3HCDRXX:1:2103:30201:7670
CACCAAGT
+
FFFFFFFF
@A00769:11:HC3HCDRXX:1:2103:11379:7733
CACCAAGT
+
FFFFFFFF
@A00769:11:HC3HCDRXX:1:2103:10791:7780
CACCAAGT
+
FFFFFFFF
@A00769:11:HC3HCDRXX:1:2103:27597:7889
CACCAAGT
+
,FF,FFFF
@A00769:11:HC3HCDRXX:1:2103:9019:7968
CACCAAGT
+
FFFFFFFF
@A00769:11:HC3HCDRXX:1:2103:28302:8046
CACCAAGT
+
FFFFFFFF
@A00769:11:HC3HCDRXX:1:2103:28791:8108
CACCAAGT
+
FFF:FFFF
@A00769:11:HC3HCDRXX:1:2103:14452:8265
CACCAAGT
+
FFFFFFFF
@A00769:11:HC3HCDRXX:1:2103:19280:8265
CACCAAGT
+
FFFFFFFF
@A00769:11:HC3HCDRXX:1:2103:4869:8328
CACCAAGT
+
FFFFFFFF
@A00769:11:HC3HCDRXX:1:2103:29333:8328
CACCAAGT
+
FFFF:FFF
@A00769:11:HC3HCDRXX:1:2103:9254:8343
CACCAAGT
+
FFFFFFFF
@A00769:11:HC3HCDRXX:1:2103:10917:8500
CACCAAGT
+
FFF:F:::
@A00769:11:HC3HCDRXX:1:2103:5141:8547
CACCAAGT
+
FFFFFFF:
@A00769:11:HC3HCDRXX:1:2103:11903:8547
CACCAAGT
+
FFFFF:FF
@A00769:11:HC3HCDRXX:1:2103:30454:8547
CACCAAGT
+
FFFFFFFF
@A00769:11:HC3HCDRXX:1:2103:7609:8656
CACCAAGT
+
FFFFFFFF
@A00769:11:HC3HCDRXX:1:2103:18728:8656
CACCAAGT
+
FFFFFFFF
@A00769:11:HC3HCDRXX:1:2103:21404:8688
CACCAAGT
+
FFFFFFFF
@A00769:11:HC3HCDRXX:1:2103:19063:8703
CACCAAGT
+
FFFFFFFF
@A00769:11:HC3HCDRXX:1:2103:6840:8829
CACCAAGT
+
FFFFFFFF
@A00769:11:HC3HCDRXX:1:2103:8006:8907
CACCAAGT
+
FFFFFFFF
@A00769:11:HC3HCDRXX:1:2103:31340:8923
CACCAAGT
+
FFFFFFFF
@A00769:11:HC3HCDRXX:1:2103:2022:8970
CACCAAGT
+
FFFFFFF:
@A00769:11:HC3HCDRXX:1:2103:15582:9001
CACCAAGT
+
FFFFFFFF
@A00769:11:HC3HCDRXX:1:2103:19723:9001
CACCAAGT
+
:FFFFFFF
@A00769:11:HC3HCDRXX:1:2103:7075:9048
CACCAAGT
+
FFFFFFFF
@A00769:11:HC3HCDRXX:1:2103:23149:9079
CACCAAGT
+
FFFFFFFF
@A00769:11:HC3HCDRXX:1:2103:15573:9111
CACCAAGT
+
FFFFFFFF
@A00769:11:HC3HCDRXX:1:2103:26033:9157
CACCAAGT
+
,FFFFFFF
@A00769:11:HC3HCDRXX:1:2103:4029:9220
CACCAAGT
+
FFFFFFFF
@A00769:11:HC3HCDRXX:1:2103:32190:9236
CACCAAGT
+
FFFFFFFF
@A00769:11:HC3HCDRXX:1:2103:9670:9314
CACCAAGT
+
FFFFFFFF
@A00769:11:HC3HCDRXX:1:2103:21829:9361
CACCAAGT
+
FFFFF,FF
@A00769:11:HC3HCDRXX:1:2103:20681:9471
CACCAAGT
+
FFFFFFFF
@A00769:11:HC3HCDRXX:1:2103:26467:9596
CACCAAGT
+
FFFFFFFF
@A00769:11:HC3HCDRXX:1:2103:6831:9690
CACCAAGT
+
FFFFFFFF
@A00769:11:HC3HCDRXX:1:2103:24099:9690
CACCAAGT
+
FFFFFFFF
@A00769:11:HC3HCDRXX:1:2103:5358:9706
CACCAAGT
+
FFFFFFFF
@A00769:11:HC3HCDRXX:1:2103:20726:9799
CACCAAGT
+
FFFFFFFF
@A00769:11:HC3HCDRXX:1:2103:26124:9815
CACCAAGT
+
:F:FFFFF
@A00769:11:HC3HCDRXX:1:2103:31801:9815
CACCAAGT
+
F:FFFFFF
@A00769:11:HC3HCDRXX:1:2103:30590:9909
CACCAAGT
+
FFFFFFFF
@A00769:11:HC3HCDRXX:1:2103:7437:9925
CACCAAGT
+
FFFFFFFF
@A00769:11:HC3HCDRXX:1:2103:26512:9925
CACCAAGT
+
FFFFFFFF
@A00769:11:HC3HCDRXX:1:2103:27208:9972
CACCAAGT
+
FFFFFFFF
@A00769:11:HC3HCDRXX:1:2103:25681:10050
CACCAAGT
+
FFFFFFFF
@A00769:11:HC3HCDRXX:1:2103:21676:10128
CACCAAGT
+
FFF:FF:F
@A00769:11:HC3HCDRXX:1:2103:30644:10222
CACCAAGT
+
FFFFFFFF
@A00769:11:HC3HCDRXX:1:2103:24686:10363
CACCAAGT
+
FFFFFFFF
@A00769:11:HC3HCDRXX:1:2103:24894:10379
CACCAAGT
+
FFFFFFFF
@A00769:11:HC3HCDRXX:1:2103:26621:10394
CACCAAGT
+
FFFFFFFF
@A00769:11:HC3HCDRXX:1:2103:7853:10426
CACCAAGT
+
FFFFFFFF
@A00769:11:HC3HCDRXX:1:2103:23547:10426
CACCAAGT
+
FFFF:FFF
@A00769:11:HC3HCDRXX:1:2103:26992:10535
CACCAAGT
+
FFFFFFFF
@A00769:11:HC3HCDRXX:1:2103:26449:10880
CACCAAGT
+
FFFFFF::
@A00769:11:HC3HCDRXX:1:2103:9715:10895
CACCAAGT
+
FFFFFFFF
@A00769:11:HC3HCDRXX:1:2103:9706:10942
CACCAAGT
+
FFFFFFFF
@A00769:11:HC3HCDRXX:1:2103:21630:10958
CACCAAGT
+
FFFFFFFF
@A00769:11:HC3HCDRXX:1:2103:7871:10989
CACCAAGT
+
FFFFFFFF
@A00769:11:HC3HCDRXX:1:2103:8115:11193
CACCAAGT
+
FFFFFFFF
@A00769:11:HC3HCDRXX:1:2103:20537:11193
CACCAAGT
+
FFFFFFFF
@A00769:11:HC3HCDRXX:1:2103:10474:11209
CACCAAGT
+
FFFFFFFF
@A00769:11:HC3HCDRXX:1:2103:24542:11240
CACCAAGT
+
FFFFFFFF
@A00769:11:HC3HCDRXX:1:2103:16405:11271
CACCAAGT
+
FFFFFFFF
@A00769:11:HC3HCDRXX:1:2103:27615:11271
CACCAAGT
+
FFFFFFFF
@A00769:11:HC3HCDRXX:1:2103:12626:11303
CACCAAGT
+
FFF:FFFF
@A00769:11:HC3HCDRXX:1:2103:24379:11428
CACCAAGT
+
FFFFFFFF
@A00769:11:HC3HCDRXX:1:2103:25174:11490
CACCAAGT
+
FFFF,FFF
@A00769:11:HC3HCDRXX:1:2103:15094:11506
CACCAAGT
+
FFFFFFFF
@A00769:11:HC3HCDRXX:1:2103:25717:11553
CACCAAGT
+
FFFFFFFF
@A00769:11:HC3HCDRXX:1:2103:10330:11584
CACCAAGT
+
FFFFFFFF
@A00769:11:HC3HCDRXX:1:2103:27425:11694
CACCAAGT
+
FFFFFFFF
@A00769:11:HC3HCDRXX:1:2103:19777:11725
CACCAAGT
+
FFFFFFFF
@A00769:11:HC3HCDRXX:1:2103:22670:11725
CACCAAGT
+
FFFFFFFF
@A00769:11:HC3HCDRXX:1:2103:22571:11835
CACCAAGT
+
F:FF:FFF
@A00769:11:HC3HCDRXX:1:2103:17589:11882
CACCAAGT
+
FFFFFFFF
@A00769:11:HC3HCDRXX:1:2103:11740:11960
CACCAAGT
+
FFFFFFFF
@A00769:11:HC3HCDRXX:1:2103:20157:11976
CACCAAGT
+
FFFFFFFF
@A00769:11:HC3HCDRXX:1:2103:22562:11976
CACCAAGT
+
FFFFFFFF
@A00769:11:HC3HCDRXX:1:2103:6189:12023
CACCAAGT
+
FFFFFFFF
@A00769:11:HC3HCDRXX:1:2103:26277:12054
CACCAAGT
+
FFFFFFFF
@A00769:11:HC3HCDRXX:1:2103:4255:12117
CACCAAGT
+
FFFF:FFF
@A00769:11:HC3HCDRXX:1:2103:13738:12132
CACCAAGT
+
FFFFFFFF
@A00769:11:HC3HCDRXX:1:2103:30427:12132
CACCAAGT
+
FFFFFFFF
@A00769:11:HC3HCDRXX:1:2103:14226:12195
CACCAAGT
+
FFFFFFFF
@A00769:11:HC3HCDRXX:1:2103:3703:12320
CACCAAGT
+
FFFFFFFF
@A00769:11:HC3HCDRXX:1:2103:29505:12414
CACCAAGT
+
FFF:FFFF
@A00769:11:HC3HCDRXX:1:2103:13322:12540
CACCAAGT
+
FFFFFFFF
@A00769:11:HC3HCDRXX:1:2103:2564:12602
CACCAAGT
+
FFFFFFFF
@A00769:11:HC3HCDRXX:1:2103:22923:12602
CACCAAGT
+
FFFFFFFF
@A00769:11:HC3HCDRXX:1:2103:6922:12665
CACCAAGT
+
FFFFFFFF
@A00769:11:HC3HCDRXX:1:2103:25473:12665
CACCAAGT
+
FFFFFFFF
@A00769:11:HC3HCDRXX:1:2103:25654:12665
CACCAAGT
+
FFFFFFFF
@A00769:11:HC3HCDRXX:1:2103:4634:12712
CACCAAGT
+
FFFFFFFF
@A00769:11:HC3HCDRXX:1:2103:31747:12759
CACCAAGT
+
FFFFFFFF
@A00769:11:HC3HCDRXX:1:2103:8919:12774
CACCAAGT
+
FFFFFFFF
@A00769:11:HC3HCDRXX:1:2103:10194:12790
CACCAAGT
+
FFFFFFFF
@A00769:11:HC3HCDRXX:1:2103:18087:12868
CACCAAGT
+
FFFFFFFF
@A00769:11:HC3HCDRXX:1:2103:5719:12900
CACCAAGT
+
FFFFFF:F
@A00769:11:HC3HCDRXX:1:2103:18511:12978
CACCAAGT
+
FFFFFFFF
@A00769:11:HC3HCDRXX:1:2103:21206:12978
CACCAAGT
+
FFFFFF:F
@A00769:11:HC3HCDRXX:1:2103:23213:13041
CACCAAGT
+
FFFFFFFF
@A00769:11:HC3HCDRXX:1:2103:1994:13119
CACCAAGT
+
FFFFFFFF
@A00769:11:HC3HCDRXX:1:2103:2230:13119
CACCAAGT
+
FFFFFFFF
@A00769:11:HC3HCDRXX:1:2103:17725:13119
CACCAAGT
+
FFFF:FFF
@A00769:11:HC3HCDRXX:1:2103:27398:13213
CACCAAGT
+
FFFFFFFF
@A00769:11:HC3HCDRXX:1:2103:27245:13228
CACCAAGT
+
FFFFFFFF
@A00769:11:HC3HCDRXX:1:2103:21323:13338
CACCAAGT
+
,FFFFFFF
@A00769:11:HC3HCDRXX:1:2103:18331:13385
CACCAAGT
+
,::F::FF
@A00769:11:HC3HCDRXX:1:2103:28239:13385
CACCAAGT
+
FFFF:FFF
@A00769:11:HC3HCDRXX:1:2103:22209:13401
CACCAAGT
+
FFFFFFFF
@A00769:11:HC3HCDRXX:1:2103:14145:13495
CACCAAGT
+
FFFFFFFF
@A00769:11:HC3HCDRXX:1:2103:29053:13542
CACCAAGT
+
FFFFFFF:
@A00769:11:HC3HCDRXX:1:2103:8829:13620
CACCAAGT
+
FFFFFFFF
@A00769:11:HC3HCDRXX:1:2103:24605:13667
CACCAAGT
+
FFFFFFFF
@A00769:11:HC3HCDRXX:1:2103:31946:13698
CACCAAGT
+
FFFFFFFF
@A00769:11:HC3HCDRXX:1:2103:17924:13745
CACCAAGT
+
FFFFFFFF
@A00769:11:HC3HCDRXX:1:2103:16495:13777
CACCAAGT
+
FFFFFFFF
@A00769:11:HC3HCDRXX:1:2103:17996:13777
CACCAAGT
+
FFFFFFFF
@A00769:11:HC3HCDRXX:1:2103:27245:13792
CACCAAGT
+
FFF,FF:F
@A00769:11:HC3HCDRXX:1:2103:5764:13886
CACCAAGT
+
FFFFFFFF
@A00769:11:HC3HCDRXX:1:2103:18150:14043
CACCAAGT
+
FFFFFFFF
@A00769:11:HC3HCDRXX:1:2103:22661:14090
CACCAAGT
+
FFFFFFFF
@A00769:11:HC3HCDRXX:1:2103:31241:14105
CACCAAGT
+
FFFFFFFF
@A00769:11:HC3HCDRXX:1:2103:13503:14137
CACCAAGT
+
FFFFFFFF
@A00769:11:HC3HCDRXX:1:2103:29496:14152
CACCAAGT
+
FFFFFFFF
@A00769:11:HC3HCDRXX:1:2103:16676:14184
CACCAAGT
+
FFFFFFFF
@A00769:11:HC3HCDRXX:1:2103:3088:14356
CACCAAGT
+
FFFFFFFF
@A00769:11:HC3HCDRXX:1:2103:7148:14497
CACCAAGT
+
FFFFFFFF
@A00769:11:HC3HCDRXX:1:2103:13467:14575
CACCAAGT
+
FFFFFFFF
@A00769:11:HC3HCDRXX:1:2103:16685:14606
CACCAAGT
+
FFFFFFFF
@A00769:11:HC3HCDRXX:1:2103:19958:14606
CACCAAGT
+
FFFFFFFF
@A00769:11:HC3HCDRXX:1:2103:31575:14622
CACCAAGT
+
FFFFF:FF
@A00769:11:HC3HCDRXX:1:2103:32380:14794
CACCAAGT
+
FFFFFFFF
@A00769:11:HC3HCDRXX:1:2103:28384:14888
CACCAAGT
+
FFFFFFFF
@A00769:11:HC3HCDRXX:1:2103:18240:15013
CACCAAGT
+
FFFFFFFF
@A00769:11:HC3HCDRXX:1:2103:5846:15060
CACCAAGT
+
FFFFFFFF
@A00769:11:HC3HCDRXX:1:2103:9290:15076
CACCAAGT
+
FFFFFFFF
@A00769:11:HC3HCDRXX:1:2103:26675:15092
CACCAAGT
+
FFFFFFFF
@A00769:11:HC3HCDRXX:1:2103:26612:15139
CACCAAGT
+
FF:F:FFF
@A00769:11:HC3HCDRXX:1:2103:27552:15170
CACCAAGT
+
FFFFFFFF
@A00769:11:HC3HCDRXX:1:2103:32081:15186
CACCAAGT
+
FFFFFFFF
@A00769:11:HC3HCDRXX:1:2103:31611:15217
CACCAAGT
+
FF,,FFF,
@A00769:11:HC3HCDRXX:1:2103:26115:15248
CACCAAGT
+
FFFFFFFF
@A00769:11:HC3HCDRXX:1:2103:26883:15264
CACCAAGT
+
FFFFFFFF
@A00769:11:HC3HCDRXX:1:2103:14922:15280
CACCAAGT
+
FFFFFFFF
@A00769:11:HC3HCDRXX:1:2103:32841:15280
CACCAAGT
+
FFFFFFFF
@A00769:11:HC3HCDRXX:1:2103:8802:15295
CACCAAGT
+
FFFFFFF,
@A00769:11:HC3HCDRXX:1:2103:12111:15295
CACCAAGT
+
FFFFFFFF
@A00769:11:HC3HCDRXX:1:2103:16929:15342
CACCAAGT
+
FFFFFFFF
@A00769:11:HC3HCDRXX:1:2103:10022:15530
CACCAAGT
+
FFFFFFFF
@A00769:11:HC3HCDRXX:1:2103:27263:15577
CACCAAGT
+
FFFFFFFF
@A00769:11:HC3HCDRXX:1:2103:9778:15734
CACCAAGT
+
FFFFFFFF
@A00769:11:HC3HCDRXX:1:2103:13792:15734
CACCAAGT
+
FFFFFFFF
@A00769:11:HC3HCDRXX:1:2103:26693:15749
CACCAAGT
+
FFFF:FFF
@A00769:11:HC3HCDRXX:1:2103:17228:15796
CACCAAGT
+
FFFFFFFF
@A00769:11:HC3HCDRXX:1:2103:25256:15796
CACCAAGT
+
FFFFFFFF
@A00769:11:HC3HCDRXX:1:2103:29460:15812
CACCAAGT
+
FFFFFFFF
@A00769:11:HC3HCDRXX:1:2103:30065:15828
CACCAAGT
+
FFFFFFFF
@A00769:11:HC3HCDRXX:1:2103:29866:15859
CACCAAGT
+
FF:FFFFF
@A00769:11:HC3HCDRXX:1:2103:24370:15984
CACCAAGT
+
FFFFFFFF
@A00769:11:HC3HCDRXX:1:2103:26530:16063
CACCAAGT
+
FFFFFFFF
@A00769:11:HC3HCDRXX:1:2103:25418:16141
CACCAAGT
+
FFFFFFFF
@A00769:11:HC3HCDRXX:1:2103:29053:16172
CACCAAGT
+
FFFFFFFF
@A00769:11:HC3HCDRXX:1:2103:3956:16235
CACCAAGT
+
FFFFFFFF
@A00769:11:HC3HCDRXX:1:2103:28149:16266
CACCAAGT
+
FFFFFFFF
@A00769:11:HC3HCDRXX:1:2103:28239:16266
CACCAAGT
+
FFFFFFFF
@A00769:11:HC3HCDRXX:1:2103:29288:16297
CACCAAGT
+
FFFFFFFF
@A00769:11:HC3HCDRXX:1:2103:12816:16391
CACCAAGT
+
FFFFFFFF
@A00769:11:HC3HCDRXX:1:2103:11822:16423
CACCAAGT
+
FFFFFFFF
@A00769:11:HC3HCDRXX:1:2103:15845:16438
CACCAAGT
+
FFFFFFFF
@A00769:11:HC3HCDRXX:1:2103:4336:16517
CACCAAGT
+
FFFFFFFF
@A00769:11:HC3HCDRXX:1:2103:9543:16517
CACCAAGT
+
FFFFFF::
@A00769:11:HC3HCDRXX:1:2103:27606:16517
CACCAAGT
+
FFFFFFFF
@A00769:11:HC3HCDRXX:1:2103:16658:16532
CACCAAGT
+
FFFFFF,F
@A00769:11:HC3HCDRXX:1:2103:8639:16548
CACCAAGT
+
FFF,F:,,
@A00769:11:HC3HCDRXX:1:2103:19813:16579
CACCAAGT
+
FFFFFFFF
@A00769:11:HC3HCDRXX:1:2103:21974:16658
CACCAAGT
+
FFFFFFFF
@A00769:11:HC3HCDRXX:1:2103:22191:16720
CACCAAGT
+
FFFFFFFF
@A00769:11:HC3HCDRXX:1:2103:27887:16720
CACCAAGT
+
:FFFFFFF
@A00769:11:HC3HCDRXX:1:2103:29423:16783
CACCAAGT
+
FFFFFFFF
@A00769:11:HC3HCDRXX:1:2103:23619:16814
CACCAAGT
+
FFFFFFFF
@A00769:11:HC3HCDRXX:1:2103:7898:16892
CACCAAGT
+
FFFFFFFF
@A00769:11:HC3HCDRXX:1:2103:20184:16908
CACCAAGT
+
FFFFFFFF
@A00769:11:HC3HCDRXX:1:2103:7048:17018
CACCAAGT
+
FFFFFFFF
@A00769:11:HC3HCDRXX:1:2103:22435:17112
CACCAAGT
+
FFFFFFFF
@A00769:11:HC3HCDRXX:1:2103:9525:17237
CACCAAGT
+
FFFFFFFF
@A00769:11:HC3HCDRXX:1:2103:6497:17253
CACCAAGT
+
FFFFFFFF
@A00769:11:HC3HCDRXX:1:2103:16812:17268
CACCAAGT
+
FFF:FFFF
@A00769:11:HC3HCDRXX:1:2103:17598:17284
CACCAAGT
+
FFFFFFFF
@A00769:11:HC3HCDRXX:1:2103:18846:17347
CACCAAGT
+
FFFF:FFF
@A00769:11:HC3HCDRXX:1:2103:4634:17378
CACCAAGT
+
FFFFFFFF
@A00769:11:HC3HCDRXX:1:2103:13593:17425
CACCAAGT
+
FFFFFFFF
@A00769:11:HC3HCDRXX:1:2103:6307:17487
CACCAAGT
+
FFFFFFFF
@A00769:11:HC3HCDRXX:1:2103:18747:17487
CACCAAGT
+
FFFFFFFF
@A00769:11:HC3HCDRXX:1:2103:25156:17503
CACCAAGT
+
FFFFFFFF
@A00769:11:HC3HCDRXX:1:2103:7970:17519
CACCAAGT
+
FFFFFFFF
@A00769:11:HC3HCDRXX:1:2103:20365:17534
CACCAAGT
+
FFFFFFFF
@A00769:11:HC3HCDRXX:1:2103:30834:17566
CACCAAGT
+
FFFFFFFF
@A00769:11:HC3HCDRXX:1:2103:17951:17613
CACCAAGT
+
FFFF:FFF
@A00769:11:HC3HCDRXX:1:2103:26549:17691
CACCAAGT
+
FFFFFFFF
@A00769:11:HC3HCDRXX:1:2103:26115:17754
CACCAAGT
+
FFFFFFFF
@A00769:11:HC3HCDRXX:1:2103:4942:17816
CACCAAGT
+
FFFFFFFF
@A00769:11:HC3HCDRXX:1:2103:3676:17910
CACCAAGT
+
FFFFFFFF
@A00769:11:HC3HCDRXX:1:2103:15555:18004
CACCAAGT
+
FFFFFFFF
@A00769:11:HC3HCDRXX:1:2103:20582:18035
CACCAAGT
+
FF:FFFF,
@A00769:11:HC3HCDRXX:1:2103:14290:18067
CACCAAGT
+
FFFFFF,F
@A00769:11:HC3HCDRXX:1:2103:20347:18129
CACCAAGT
+
FFFFFFFF
@A00769:11:HC3HCDRXX:1:2103:19461:18317
CACCAAGT
+
FFFFFFFF
@A00769:11:HC3HCDRXX:1:2103:6804:18380
CACCAAGT
+
FFFFFFFF
@A00769:11:HC3HCDRXX:1:2103:30246:18584
CACCAAGT
+
FFFFFF:F
@A00769:11:HC3HCDRXX:1:2103:4869:18662
CACCAAGT
+
FFFFFFFF
@A00769:11:HC3HCDRXX:1:2103:5909:18677
CACCAAGT
+
FFFFFFFF
@A00769:11:HC3HCDRXX:1:2103:10149:18724
CACCAAGT
+
FFFFFFFF
@A00769:11:HC3HCDRXX:1:2103:21287:18756
CACCAAGT
+
FFFFFFFF
@A00769:11:HC3HCDRXX:1:2103:18150:18803
CACCAAGT
+
FFFFFFFF
@A00769:11:HC3HCDRXX:1:2103:24126:18912
CACCAAGT
+
FFF,FF,,
@A00769:11:HC3HCDRXX:1:2103:12735:19006
CACCAAGT
+
FFFFFFFF
@A00769:11:HC3HCDRXX:1:2103:16504:19053
CACCAAGT
+
FFFFFFFF
@A00769:11:HC3HCDRXX:1:2103:32108:19085
CACCAAGT
+
FFFFFFFF
@A00769:11:HC3HCDRXX:1:2103:6424:19382
CACCAAGT
+
FFFFFFFF
@A00769:11:HC3HCDRXX:1:2103:10384:19476
CACCAAGT
+
FFFFFFFF
@A00769:11:HC3HCDRXX:1:2103:31250:19539
CACCAAGT
+
FFFF:FFF
@A00769:11:HC3HCDRXX:1:2103:21260:19586
CACCAAGT
+
FFFFFFFF
@A00769:11:HC3HCDRXX:1:2103:23999:19601
CACCAAGT
+
FFFFFFFF
@A00769:11:HC3HCDRXX:1:2103:30418:19664
CACCAAGT
+
FFFFFFFF
@A00769:11:HC3HCDRXX:1:2103:12436:19742
CACCAAGT
+
FFFFFFFF
@A00769:11:HC3HCDRXX:1:2103:1687:19914
CACCAAGT
+
FFFFFFFF
@A00769:11:HC3HCDRXX:1:2103:15356:19914
CACCAAGT
+
FFFFFFFF
@A00769:11:HC3HCDRXX:1:2103:7789:20024
CACCAAGT
+
FFFFFFFF
@A00769:11:HC3HCDRXX:1:2103:23493:20071
CACCAAGT
+
FFFFFFFF
@A00769:11:HC3HCDRXX:1:2103:4264:20149
CACCAAGT
+
FFFFFFFF
@A00769:11:HC3HCDRXX:1:2103:28628:20165
CACCAAGT
+
FF:FFFF,
@A00769:11:HC3HCDRXX:1:2103:20157:20494
CACCAAGT
+
FFFFFFFF
@A00769:11:HC3HCDRXX:1:2103:24668:20509
CACCAAGT
+
FFFFFFFF
@A00769:11:HC3HCDRXX:1:2103:9254:20525
CACCAAGT
+
FFF,,FF:
@A00769:11:HC3HCDRXX:1:2103:17752:20556
CACCAAGT
+
FFF:FFFF
@A00769:11:HC3HCDRXX:1:2103:31051:20572
CACCAAGT
+
FFFFFFFF
@A00769:11:HC3HCDRXX:1:2103:14850:20666
CACCAAGT
+
FFFFFFFF
@A00769:11:HC3HCDRXX:1:2103:15338:20729
CACCAAGT
+
FFFFFFFF
@A00769:11:HC3HCDRXX:1:2103:17309:20854
CACCAAGT
+
FFFFFFFF
@A00769:11:HC3HCDRXX:1:2103:23185:21042
CACCAAGT
+
FFFFFFFF
@A00769:11:HC3HCDRXX:1:2103:16848:21120
CACCAAGT
+
FFFFFFFF
@A00769:11:HC3HCDRXX:1:2103:14714:21151
CACCAAGT
+
FFFFFF:,
@A00769:11:HC3HCDRXX:1:2103:5077:21245
CACCAAGT
+
FFFFFFFF
@A00769:11:HC3HCDRXX:1:2103:10203:21261
CACCAAGT
+
FFFFFFFF
@A00769:11:HC3HCDRXX:1:2103:32796:21339
CACCAAGT
+
FFFFFFFF
@A00769:11:HC3HCDRXX:1:2103:12698:21355
CACCAAGT
+
FFFFFFFF
@A00769:11:HC3HCDRXX:1:2103:15555:21355
CACCAAGT
+
FFFFFFFF
@A00769:11:HC3HCDRXX:1:2103:32253:21371
CACCAAGT
+
FFFFFFFF
@A00769:11:HC3HCDRXX:1:2103:10899:21746
CACCAAGT
+
FFFF,FFF
@A00769:11:HC3HCDRXX:1:2103:7690:21762
CACCAAGT
+
FFFFFFFF
@A00769:11:HC3HCDRXX:1:2103:20754:21840
CACCAAGT
+
FFFFFFFF
@A00769:11:HC3HCDRXX:1:2103:28501:21856
CACCAAGT
+
FFFFFFFF
@A00769:11:HC3HCDRXX:1:2103:6506:21872
CACCAAGT
+
FFFFFFFF
@A00769:11:HC3HCDRXX:1:2103:14841:21872
CACCAAGT
+
FFFFFFFF
@A00769:11:HC3HCDRXX:1:2103:19786:21919
CACCAAGT
+
FFFFFFFF
@A00769:11:HC3HCDRXX:1:2103:5647:22013
CACCAAGT
+
F:FFFFFF
@A00769:11:HC3HCDRXX:1:2103:26341:22060
CACCAAGT
+
FFFFFFFF
@A00769:11:HC3HCDRXX:1:2103:22200:22122
CACCAAGT
+
FFFFFFFF
@A00769:11:HC3HCDRXX:1:2103:4001:22263
CACCAAGT
+
FFFFFFFF
@A00769:11:HC3HCDRXX:1:2103:24695:22498
CACCAAGT
+
FFFFFFFF
@A00769:11:HC3HCDRXX:1:2103:7428:22561
CACCAAGT
+
FFFFFFFF
@A00769:11:HC3HCDRXX:1:2103:22616:22654
CACCAAGT
+
FFFFFFFF
@A00769:11:HC3HCDRXX:1:2103:4218:22701
CACCAAGT
+
FF,FFFFF
@A00769:11:HC3HCDRXX:1:2103:14950:22748
CACCAAGT
+
FFF,FF:F
@A00769:11:HC3HCDRXX:1:2103:5448:22952
CACCAAGT
+
FFFFFFFF
@A00769:11:HC3HCDRXX:1:2103:31340:22952
CACCAAGT
+
FFFFFFFF
@A00769:11:HC3HCDRXX:1:2103:17680:22968
CACCAAGT
+
FFF,FF:F
@A00769:11:HC3HCDRXX:1:2103:18900:23015
CACCAAGT
+
FFFFFFFF
@A00769:11:HC3HCDRXX:1:2103:2076:23156
CACCAAGT
+
FFFFFFFF
@A00769:11:HC3HCDRXX:1:2103:20853:23171
CACCAAGT
+
FFFFFFFF
@A00769:11:HC3HCDRXX:1:2103:7328:23202
CACCAAGT
+
FFFFFFFF
@A00769:11:HC3HCDRXX:1:2103:3025:23234
CACCAAGT
+
FFFFFFFF
@A00769:11:HC3HCDRXX:1:2103:24822:23249
CACCAAGT
+
FFFFFFFF
@A00769:11:HC3HCDRXX:1:2103:11469:23359
CACCAAGT
+
FFFFFFFF
@A00769:11:HC3HCDRXX:1:2103:18322:23359
CACCAAGT
+
FFFFFFFF
@A00769:11:HC3HCDRXX:1:2103:14371:23375
CACCAAGT
+
FFFFFFFF
@A00769:11:HC3HCDRXX:1:2103:24695:23375
CACCAAGT
+
FFFFFFFF
@A00769:11:HC3HCDRXX:1:2103:30626:23500
CACCAAGT
+
FFFFFFFF
@A00769:11:HC3HCDRXX:1:2103:17336:23563
CACCAAGT
+
FFFFFFFF
@A00769:11:HC3HCDRXX:1:2103:30400:23610
CACCAAGT
+
FFFFF:F:
@A00769:11:HC3HCDRXX:1:2103:9435:23657
CACCAAGT
+
FFFFF,::
@A00769:11:HC3HCDRXX:1:2103:31403:23657
CACCAAGT
+
FFFFFFFF
@A00769:11:HC3HCDRXX:1:2103:2266:23672
CACCAAGT
+
FFFFFFFF
@A00769:11:HC3HCDRXX:1:2103:18340:23672
CACCAAGT
+
FFFFFFFF
@A00769:11:HC3HCDRXX:1:2103:2428:23735
CACCAAGT
+
FFFFFFFF
@A00769:11:HC3HCDRXX:1:2103:18647:23735
CACCAAGT
+
FFFFFFFF
@A00769:11:HC3HCDRXX:1:2103:7862:23782
CACCAAGT
+
FFFFFFFF
@A00769:11:HC3HCDRXX:1:2103:21423:23813
CACCAAGT
+
FFFFFFFF
@A00769:11:HC3HCDRXX:1:2103:7120:23844
CACCAAGT
+
FFFFFFFF
@A00769:11:HC3HCDRXX:1:2103:17725:23860
CACCAAGT
+
FFFFFFFF
@A00769:11:HC3HCDRXX:1:2103:32217:23907
CACCAAGT
+
FFFFFFFF
@A00769:11:HC3HCDRXX:1:2103:21169:23938
CACCAAGT
+
FFFFFFFF
@A00769:11:HC3HCDRXX:1:2103:32108:23938
CACCAAGT
+
FFFFFFFF
@A00769:11:HC3HCDRXX:1:2103:32687:24095
CACCAAGT
+
FFFFFFFF
@A00769:11:HC3HCDRXX:1:2103:18891:24189
CACCAAGT
+
FFFFFFFF
@A00769:11:HC3HCDRXX:1:2103:31521:24236
CACCAAGT
+
FFFFFFFF
@A00769:11:HC3HCDRXX:1:2103:28076:24251
CACCAAGT
+
FFFFFFFF
@A00769:11:HC3HCDRXX:1:2103:25102:24298
CACCAAGT
+
FFFFFFFF
@A00769:11:HC3HCDRXX:1:2103:2709:24345
CACCAAGT
+
FFFFFFFF
@A00769:11:HC3HCDRXX:1:2103:8187:24345
CACCAAGT
+
FFFFFFFF
@A00769:11:HC3HCDRXX:1:2103:23393:24471
CACCAAGT
+
FFFFFFFF
@A00769:11:HC3HCDRXX:1:2103:19569:24549
CACCAAGT
+
FFFFFFFF
@A00769:11:HC3HCDRXX:1:2103:10285:24565
CACCAAGT
+
FFFFFFFF
@A00769:11:HC3HCDRXX:1:2103:2826:24674
CACCAAGT
+
FFFFFFFF
@A00769:11:HC3HCDRXX:1:2103:11668:24768
CACCAAGT
+
F:FF:FF,
@A00769:11:HC3HCDRXX:1:2103:9851:24784
CACCAAGT
+
FF:FFF:F
@A00769:11:HC3HCDRXX:1:2103:6705:24815
CACCAAGT
+
FFFFFFFF
@A00769:11:HC3HCDRXX:1:2103:25455:24815
CACCAAGT
+
FFFFFFFF
@A00769:11:HC3HCDRXX:1:2103:10321:24878
CACCAAGT
+
FFFFFFFF
@A00769:11:HC3HCDRXX:1:2103:8892:24909
CACCAAGT
+
FFFFFF,F
@A00769:11:HC3HCDRXX:1:2103:3495:24925
CACCAAGT
+
FFFFFFFF
@A00769:11:HC3HCDRXX:1:2103:21649:24956
CACCAAGT
+
FFFFFFFF
@A00769:11:HC3HCDRXX:1:2103:31539:24987
CACCAAGT
+
FFFFFFFF
@A00769:11:HC3HCDRXX:1:2103:5755:25019
CACCAAGT
+
FFFFFFFF
@A00769:11:HC3HCDRXX:1:2103:7337:25034
CACCAAGT
+
FFFFFFFF
@A00769:11:HC3HCDRXX:1:2103:8097:25128
CACCAAGT
+
FF::F::F
@A00769:11:HC3HCDRXX:1:2103:3721:25160
CACCAAGT
+
:FFFFFF:
@A00769:11:HC3HCDRXX:1:2103:3278:25238
CACCAAGT
+
FFFFFFFF
@A00769:11:HC3HCDRXX:1:2103:15239:25254
CACCAAGT
+
F:::F:FF
@A00769:11:HC3HCDRXX:1:2103:23421:25300
CACCAAGT
+
FFFFFFFF
@A00769:11:HC3HCDRXX:1:2103:14082:25316
CACCAAGT
+
FFFF:FFF
@A00769:11:HC3HCDRXX:1:2103:7762:25332
CACCAAGT
+
FFFFFFFF
@A00769:11:HC3HCDRXX:1:2103:3152:25363
CACCAAGT
+
FFFFFFFF
@A00769:11:HC3HCDRXX:1:2103:20039:25363
CACCAAGT
+
,F,FFFFF
@A00769:11:HC3HCDRXX:1:2103:13358:25379
CACCAAGT
+
FFFFFFFF
@A00769:11:HC3HCDRXX:1:2103:9426:25394
CACCAAGT
+
FFFFFFFF
@A00769:11:HC3HCDRXX:1:2103:12943:25441
CACCAAGT
+
FFFFFFFF
@A00769:11:HC3HCDRXX:1:2103:32443:25457
CACCAAGT
+
FFFFFFFF
@A00769:11:HC3HCDRXX:1:2103:27507:25488
CACCAAGT
+
FFFFFFFF
@A00769:11:HC3HCDRXX:1:2103:7771:25504
CACCAAGT
+
FFFFFFFF
@A00769:11:HC3HCDRXX:1:2103:21450:25582
CACCAAGT
+
FFFFFFFF
@A00769:11:HC3HCDRXX:1:2103:8214:25645
CACCAAGT
+
FFFFFFFF
@A00769:11:HC3HCDRXX:1:2103:22128:25723
CACCAAGT
+
FFFF:FFF
@A00769:11:HC3HCDRXX:1:2103:4734:25755
CACCAAGT
+
FFFFFFFF
@A00769:11:HC3HCDRXX:1:2103:23972:25817
CACCAAGT
+
FFFFFFFF
@A00769:11:HC3HCDRXX:1:2103:12111:25880
CACCAAGT
+
FFFFFFFF
@A00769:11:HC3HCDRXX:1:2103:15881:25895
CACCAAGT
+
FFFFFFFF
@A00769:11:HC3HCDRXX:1:2103:32488:25911
CACCAAGT
+
F:FFFFFF
@A00769:11:HC3HCDRXX:1:2103:22733:25927
CACCAAGT
+
FFFFFFFF
@A00769:11:HC3HCDRXX:1:2103:22119:26052
CACCAAGT
+
FFFF,FFF
@A00769:11:HC3HCDRXX:1:2103:23086:26068
CACCAAGT
+
FFFFFFFF
@A00769:11:HC3HCDRXX:1:2103:17743:26146
CACCAAGT
+
FFFFFFFF
@A00769:11:HC3HCDRXX:1:2103:27453:26146
CACCAAGT
+
FFFFFFFF
@A00769:11:HC3HCDRXX:1:2103:7392:26443
CACCAAGT
+
FFF:FFFF
@A00769:11:HC3HCDRXX:1:2103:26530:26459
CACCAAGT
+
FFFFFFFF
@A00769:11:HC3HCDRXX:1:2103:7355:26475
CACCAAGT
+
FFFFFFFF
@A00769:11:HC3HCDRXX:1:2103:3314:26522
CACCAAGT
+
FFFFFFFF
@A00769:11:HC3HCDRXX:1:2103:25563:26537
CACCAAGT
+
FFFFFFFF
@A00769:11:HC3HCDRXX:1:2103:19967:26584
CACCAAGT
+
FFFFFFFF
@A00769:11:HC3HCDRXX:1:2103:3622:26647
CACCAAGT
+
FFFFFFFF
@A00769:11:HC3HCDRXX:1:2103:18204:26663
CACCAAGT
+
FFFFFFFF
@A00769:11:HC3HCDRXX:1:2103:6677:26678
CACCAAGT
+
FFFFFFFF
@A00769:11:HC3HCDRXX:1:2103:2980:26694
CACCAAGT
+
FFFFFFFF
@A00769:11:HC3HCDRXX:1:2103:21811:26741
CACCAAGT
+
FFFFFFFF
@A00769:11:HC3HCDRXX:1:2103:26368:26741
CACCAAGT
+
FFFFFFFF
@A00769:11:HC3HCDRXX:1:2103:11505:26835
CACCAAGT
+
FFFFFFFF
@A00769:11:HC3HCDRXX:1:2103:11686:26866
CACCAAGT
+
FFFFFFFF
@A00769:11:HC3HCDRXX:1:2103:13376:26944
CACCAAGT
+
FFFFFFFF
@A00769:11:HC3HCDRXX:1:2103:3296:27023
CACCAAGT
+
FFFFFF:,
@A00769:11:HC3HCDRXX:1:2103:32515:27023
CACCAAGT
+
FFFFFFFF
@A00769:11:HC3HCDRXX:1:2103:7961:27085
CACCAAGT
+
FFFFFFFF
@A00769:11:HC3HCDRXX:1:2103:2365:27101
CACCAAGT
+
:FFFFFFF
@A00769:11:HC3HCDRXX:1:2103:25409:27148
CACCAAGT
+
FFFFFFFF
@A00769:11:HC3HCDRXX:1:2103:2022:27195
CACCAAGT
+
FFFFFFFF
@A00769:11:HC3HCDRXX:1:2103:28357:27242
CACCAAGT
+
FFFFFFFF
@A00769:11:HC3HCDRXX:1:2103:25427:27305
CACCAAGT
+
FFFFFFFF
@A00769:11:HC3HCDRXX:1:2103:26115:27305
CACCAAGT
+
FFFFFFFF
@A00769:11:HC3HCDRXX:1:2103:26820:27305
CACCAAGT
+
FFFFFFFF
@A00769:11:HC3HCDRXX:1:2103:17173:27383
CACCAAGT
+
FFFFFFFF
@A00769:11:HC3HCDRXX:1:2103:26277:27398
CACCAAGT
+
FF:FF:FF
@A00769:11:HC3HCDRXX:1:2103:15519:27492
CACCAAGT
+
FFFFFFFF
@A00769:11:HC3HCDRXX:1:2103:25057:27508
CACCAAGT
+
FFFFFFFF
@A00769:11:HC3HCDRXX:1:2103:16233:27571
CACCAAGT
+
FFFFFFFF
@A00769:11:HC3HCDRXX:1:2103:6099:27586
CACCAAGT
+
FFFFFFFF
@A00769:11:HC3HCDRXX:1:2103:14326:27618
CACCAAGT
+
FFFFFFFF
@A00769:11:HC3HCDRXX:1:2103:8205:27633
CACCAAGT
+
FFFFFFFF
@A00769:11:HC3HCDRXX:1:2103:29912:27680
CACCAAGT
+
FFFFFFFF
@A00769:11:HC3HCDRXX:1:2103:30291:27680
CACCAAGT
+
FFFFFFFF
@A00769:11:HC3HCDRXX:1:2103:23393:27696
CACCAAGT
+
FFFFFFFF
@A00769:11:HC3HCDRXX:1:2103:22553:27712
CACCAAGT
+
FF,FFF:F
@A00769:11:HC3HCDRXX:1:2103:8214:27774
CACCAAGT
+
FFFFFFFF
@A00769:11:HC3HCDRXX:1:2103:25482:27868
CACCAAGT
+
F:FFFFFF
@A00769:11:HC3HCDRXX:1:2103:7735:27915
CACCAAGT
+
FFFFFFFF
@A00769:11:HC3HCDRXX:1:2103:27995:27993
CACCAAGT
+
FFFFFFFF
@A00769:11:HC3HCDRXX:1:2103:29225:27993
CACCAAGT
+
FFFFFFFF
@A00769:11:HC3HCDRXX:1:2103:1452:28025
CACCAAGT
+
FFFFFFFF
@A00769:11:HC3HCDRXX:1:2103:18964:28040
CACCAAGT
+
FFFFFFFF
@A00769:11:HC3HCDRXX:1:2103:15474:28134
CACCAAGT
+
FFFFFFFF
@A00769:11:HC3HCDRXX:1:2103:29071:28322
CACCAAGT
+
FFFFFFFF
@A00769:11:HC3HCDRXX:1:2103:29044:28338
CACCAAGT
+
FFFFFFFF
@A00769:11:HC3HCDRXX:1:2103:16450:28354
CACCAAGT
+
FFFFFFFF
@A00769:11:HC3HCDRXX:1:2103:9498:28401
CACCAAGT
+
FFFFFFFF
@A00769:11:HC3HCDRXX:1:2103:26946:28432
CACCAAGT
+
FFFFFFFF
@A00769:11:HC3HCDRXX:1:2103:7871:28526
CACCAAGT
+
FFFFFFFF
@A00769:11:HC3HCDRXX:1:2103:22028:28557
CACCAAGT
+
FFFFFFFF
@A00769:11:HC3HCDRXX:1:2103:23402:28588
CACCAAGT
+
FFFFFFFF
@A00769:11:HC3HCDRXX:1:2103:24659:28604
CACCAAGT
+
FFFFFFFF
@A00769:11:HC3HCDRXX:1:2103:26639:28682
CACCAAGT
+
FF,FFFFF
@A00769:11:HC3HCDRXX:1:2103:1334:28729
CACCAAGT
+
FFFFFFFF
@A00769:11:HC3HCDRXX:1:2103:5511:28729
CACCAAGT
+
FFFF:FFF
@A00769:11:HC3HCDRXX:1:2103:21314:28729
CACCAAGT
+
FFF:FFFF
@A00769:11:HC3HCDRXX:1:2103:12382:28761
CACCAAGT
+
FFFFFFFF
@A00769:11:HC3HCDRXX:1:2103:32027:28776
CACCAAGT
+
FFFF:FFF
@A00769:11:HC3HCDRXX:1:2103:15411:28808
CACCAAGT
+
FFFFFFFF
@A00769:11:HC3HCDRXX:1:2103:21278:28823
CACCAAGT
+
FFFFFFFF
@A00769:11:HC3HCDRXX:1:2103:21875:28823
CACCAAGT
+
FF::FFFF
@A00769:11:HC3HCDRXX:1:2103:17282:28886
CACCAAGT
+
FFFFFFFF
@A00769:11:HC3HCDRXX:1:2103:17517:28886
CACCAAGT
+
FFFFFFFF
@A00769:11:HC3HCDRXX:1:2103:16929:28964
CACCAAGT
+
FFFFFFFF
@A00769:11:HC3HCDRXX:1:2103:17183:28995
CACCAAGT
+
FFFFFFFF
@A00769:11:HC3HCDRXX:1:2103:1533:29011
CACCAAGT
+
FFFFFFFF
@A00769:11:HC3HCDRXX:1:2103:12346:29105
CACCAAGT
+
FFFFFFFF
@A00769:11:HC3HCDRXX:1:2103:27896:29105
CACCAAGT
+
FFFFFFFF
@A00769:11:HC3HCDRXX:1:2103:11388:29168
CACCAAGT
+
FFFF:F:F
@A00769:11:HC3HCDRXX:1:2103:11397:29183
CACCAAGT
+
FFFFFFFF
@A00769:11:HC3HCDRXX:1:2103:24216:29215
CACCAAGT
+
FFFFFFFF
@A00769:11:HC3HCDRXX:1:2103:17318:29262
CACCAAGT
+
FFFFFFFF
@A00769:11:HC3HCDRXX:1:2103:29839:29403
CACCAAGT
+
FFFF:FFF
@A00769:11:HC3HCDRXX:1:2103:17011:29418
CACCAAGT
+
FFFFFFFF
@A00769:11:HC3HCDRXX:1:2103:11930:29481
CACCAAGT
+
FFFFFFFF
@A00769:11:HC3HCDRXX:1:2103:3450:29512
CACCAAGT
+
FFFFFFFF
@A00769:11:HC3HCDRXX:1:2103:8422:29543
CACCAAGT
+
FFFFFFFF
@A00769:11:HC3HCDRXX:1:2103:1199:29590
CACCAAGT
+
FFF,F:,:
@A00769:11:HC3HCDRXX:1:2103:32298:29590
CACCAAGT
+
FFFFFFFF
@A00769:11:HC3HCDRXX:1:2103:1886:29684
CACCAAGT
+
FFFFFFFF
@A00769:11:HC3HCDRXX:1:2103:5855:29700
CACCAAGT
+
FFFFFFFF
@A00769:11:HC3HCDRXX:1:2103:27914:29794
CACCAAGT
+
FFFFFF::
@A00769:11:HC3HCDRXX:1:2103:30165:29872
CACCAAGT
+
FFFFFFFF
@A00769:11:HC3HCDRXX:1:2103:18801:29951
CACCAAGT
+
FF:FFFFF
@A00769:11:HC3HCDRXX:1:2103:6171:29997
CACCAAGT
+
FFFFFFFF
@A00769:11:HC3HCDRXX:1:2103:5050:30060
CACCAAGT
+
FFFFFFFF
@A00769:11:HC3HCDRXX:1:2103:1344:30091
CACCAAGT
+
FFFFFFFF
@A00769:11:HC3HCDRXX:1:2103:25780:30138
CACCAAGT
+
FFFFFFFF
@A00769:11:HC3HCDRXX:1:2103:14561:30185
CACCAAGT
+
FFFFFFFF
@A00769:11:HC3HCDRXX:1:2103:19687:30232
CACCAAGT
+
FFFFFFFF
@A00769:11:HC3HCDRXX:1:2103:20012:30232
CACCAAGT
+
FFFFFFFF
@A00769:11:HC3HCDRXX:1:2103:15637:30264
CACCAAGT
+
FFF,FFF,
@A00769:11:HC3HCDRXX:1:2103:28673:30264
CACCAAGT
+
FFFFFFFF
@A00769:11:HC3HCDRXX:1:2103:21649:30279
CACCAAGT
+
FFFFFFFF
@A00769:11:HC3HCDRXX:1:2103:32244:30311
CACCAAGT
+
FFFFFFFF
@A00769:11:HC3HCDRXX:1:2103:3387:30373
CACCAAGT
+
FFFFFFFF
@A00769:11:HC3HCDRXX:1:2103:10194:30389
CACCAAGT
+
FFFF:FFF
@A00769:11:HC3HCDRXX:1:2103:3134:30405
CACCAAGT
+
FFFFFFFF
@A00769:11:HC3HCDRXX:1:2103:14724:30499
CACCAAGT
+
FFFFFFFF
@A00769:11:HC3HCDRXX:1:2103:1271:30530
CACCAAGT
+
FFFFFFFF
@A00769:11:HC3HCDRXX:1:2103:13386:30530
CACCAAGT
+
FFFFFFFF
@A00769:11:HC3HCDRXX:1:2103:22851:30765
CACCAAGT
+
FFFFFFFF
@A00769:11:HC3HCDRXX:1:2103:22869:30765
CACCAAGT
+
FFFFFFFF
@A00769:11:HC3HCDRXX:1:2103:23845:30827
CACCAAGT
+
FFFF:FFF
@A00769:11:HC3HCDRXX:1:2103:32696:30906
CACCAAGT
+
FFFFFFFF
@A00769:11:HC3HCDRXX:1:2103:16152:30937
CACCAAGT
+
FFFFFFFF
@A00769:11:HC3HCDRXX:1:2103:18502:31031
CACCAAGT
+
FFFFFFFF
@A00769:11:HC3HCDRXX:1:2103:29939:31140
CACCAAGT
+
FFFFFFFF
@A00769:11:HC3HCDRXX:1:2103:29405:31187
CACCAAGT
+
FFFFFFFF
@A00769:11:HC3HCDRXX:1:2103:31647:31187
CACCAAGT
+
FFFFFFFF
@A00769:11:HC3HCDRXX:1:2103:17951:31234
CACCAAGT
+
FFFFFFFF
@A00769:11:HC3HCDRXX:1:2103:21531:31266
CACCAAGT
+
FF:FF:FF
@A00769:11:HC3HCDRXX:1:2103:22562:31297
CACCAAGT
+
FFFFFFFF
@A00769:11:HC3HCDRXX:1:2103:10059:31313
CACCAAGT
+
FFFFFFFF
@A00769:11:HC3HCDRXX:1:2103:30870:31375
CACCAAGT
+
FFFFFFFF
@A00769:11:HC3HCDRXX:1:2103:10122:31454
CACCAAGT
+
FFFFFFFF
@A00769:11:HC3HCDRXX:1:2103:12626:31469
CACCAAGT
+
FFFFFFFF
@A00769:11:HC3HCDRXX:1:2103:24551:31548
CACCAAGT
+
FFFFFFFF
@A00769:11:HC3HCDRXX:1:2103:24885:31563
CACCAAGT
+
FFFFFFFF
@A00769:11:HC3HCDRXX:1:2103:1163:31594
CACCAAGT
+
FFFFFFFF
@A00769:11:HC3HCDRXX:1:2103:16215:31641
CACCAAGT
+
FFFFFFFF
@A00769:11:HC3HCDRXX:1:2103:21893:31673
CACCAAGT
+
FFFFFFFF
@A00769:11:HC3HCDRXX:1:2103:3278:31720
CACCAAGT
+
FF,FF:,:
@A00769:11:HC3HCDRXX:1:2103:16749:31782
CACCAAGT
+
FFFFFFFF
@A00769:11:HC3HCDRXX:1:2103:18728:31861
CACCAAGT
+
FFFFFFFF
@A00769:11:HC3HCDRXX:1:2103:16993:31955
CACCAAGT
+
FFFFFFFF
@A00769:11:HC3HCDRXX:1:2103:16866:32017
CACCAAGT
+
FFFFFFFF
@A00769:11:HC3HCDRXX:1:2103:27046:32017
CACCAAGT
+
FFFFFFFF
@A00769:11:HC3HCDRXX:1:2103:27118:32017
CACCAAGT
+
FFFFF:FF
@A00769:11:HC3HCDRXX:1:2103:8043:32049
CACCAAGT
+
FFFFFFFF
@A00769:11:HC3HCDRXX:1:2103:1570:32080
CACCAAGT
+
:FFFFF::
@A00769:11:HC3HCDRXX:1:2103:10592:32080
CACCAAGT
+
FFFFFF::
@A00769:11:HC3HCDRXX:1:2103:32786:32095
CACCAAGT
+
FFFFFFFF
@A00769:11:HC3HCDRXX:1:2103:19922:32174
CACCAAGT
+
FFFFFFFF
@A00769:11:HC3HCDRXX:1:2103:28131:32174
CACCAAGT
+
FFFFFFFF
@A00769:11:HC3HCDRXX:1:2103:2682:32189
CACCAAGT
+
FFFFFFFF
@A00769:11:HC3HCDRXX:1:2103:5321:32283
CACCAAGT
+
FFFFFFFF
@A00769:11:HC3HCDRXX:1:2103:3143:32299
CACCAAGT
+
:F,:F,FF
@A00769:11:HC3HCDRXX:1:2103:12346:32299
CACCAAGT
+
FFFFFFFF
@A00769:11:HC3HCDRXX:1:2103:12563:32299
CACCAAGT
+
FFFFFFFF
@A00769:11:HC3HCDRXX:1:2103:8838:32362
CACCAAGT
+
FFFFFFFF
@A00769:11:HC3HCDRXX:1:2103:14299:32362
CACCAAGT
+
FFFFFFFF
@A00769:11:HC3HCDRXX:1:2103:14651:32440
CACCAAGT
+
FFFFFFFF
@A00769:11:HC3HCDRXX:1:2103:30174:32487
CACCAAGT
+
FFFFFFFF
@A00769:11:HC3HCDRXX:1:2103:27380:32565
CACCAAGT
+
FFFFFFFF
@A00769:11:HC3HCDRXX:1:2103:32262:32597
CACCAAGT
+
FFFFFFFF
@A00769:11:HC3HCDRXX:1:2103:11234:32659
CACCAAGT
+
FFFFFFFF
@A00769:11:HC3HCDRXX:1:2103:2889:32706
CACCAAGT
+
FFFFFFF:
@A00769:11:HC3HCDRXX:1:2103:20528:32722
CACCAAGT
+
FFFFFFFF
@A00769:11:HC3HCDRXX:1:2103:6388:32753
CACCAAGT
+
FFFFFFFF
@A00769:11:HC3HCDRXX:1:2103:24089:32753
CACCAAGT
+
FFFFFFFF
@A00769:11:HC3HCDRXX:1:2103:1859:32863
CACCAAGT
+
FFFFFFFF
@A00769:11:HC3HCDRXX:1:2103:9688:32863
CACCAAGT
+
FFFFFFFF
@A00769:11:HC3HCDRXX:1:2103:22363:32894
CACCAAGT
+
,F,,FFFF
@A00769:11:HC3HCDRXX:1:2103:24551:32894
CACCAAGT
+
FFF:FFF,
@A00769:11:HC3HCDRXX:1:2103:13458:32910
CACCAAGT
+
FFFFFFFF
@A00769:11:HC3HCDRXX:1:2103:6379:32988
CACCAAGT
+
FFFFFFFF
@A00769:11:HC3HCDRXX:1:2103:3757:33019
CACCAAGT
+
FFFFFFFF
@A00769:11:HC3HCDRXX:1:2103:6370:33129
CACCAAGT
+
FFFFFFFF
@A00769:11:HC3HCDRXX:1:2103:17653:33191
CACCAAGT
+
FFFFFFFF
@A00769:11:HC3HCDRXX:1:2103:22191:33254
CACCAAGT
+
FFFFFFFF
@A00769:11:HC3HCDRXX:1:2103:24560:33254
CACCAAGT
+
F,FFF:FF
@A00769:11:HC3HCDRXX:1:2103:31241:33395
CACCAAGT
+
FFFFFFFF
@A00769:11:HC3HCDRXX:1:2103:6876:33411
CACCAAGT
+
FFFFFFFF
@A00769:11:HC3HCDRXX:1:2103:13386:33411
CACCAAGT
+
FFFFFFF:
@A00769:11:HC3HCDRXX:1:2103:12355:33442
CACCAAGT
+
FFFFFFFF
@A00769:11:HC3HCDRXX:1:2103:18674:33489
CACCAAGT
+
FFFFFFFF
@A00769:11:HC3HCDRXX:1:2103:23375:33489
CACCAAGT
+
FFFFFFFF
@A00769:11:HC3HCDRXX:1:2103:6641:33505
CACCAAGT
+
FFFFFFFF
@A00769:11:HC3HCDRXX:1:2103:27760:33505
CACCAAGT
+
FFFFFFFF
@A00769:11:HC3HCDRXX:1:2103:8639:33552
CACCAAGT
+
FFF:FFFF
@A00769:11:HC3HCDRXX:1:2103:28619:33552
CACCAAGT
+
FFFFFFFF
@A00769:11:HC3HCDRXX:1:2103:1940:33567
CACCAAGT
+
FFFFFFFF
@A00769:11:HC3HCDRXX:1:2103:15971:33567
CACCAAGT
+
FFFFFFFF
@A00769:11:HC3HCDRXX:1:2103:10031:33583
CACCAAGT
+
FF:FFFF,
@A00769:11:HC3HCDRXX:1:2103:21838:33833
CACCAAGT
+
FFFFFFF:
@A00769:11:HC3HCDRXX:1:2103:25563:33896
CACCAAGT
+
FFF:FFFF
@A00769:11:HC3HCDRXX:1:2103:21178:33943
CACCAAGT
+
FFFFFFFF
@A00769:11:HC3HCDRXX:1:2103:11794:34006
CACCAAGT
+
FF:FFFFF
@A00769:11:HC3HCDRXX:1:2103:14705:34068
CACCAAGT
+
FFFFFFFF
@A00769:11:HC3HCDRXX:1:2103:3622:34162
CACCAAGT
+
FFFFFFFF
@A00769:11:HC3HCDRXX:1:2103:19732:34225
CACCAAGT
+
FFFFFFFF
@A00769:11:HC3HCDRXX:1:2103:32154:34225
CACCAAGT
+
FFFFFFFF
@A00769:11:HC3HCDRXX:1:2103:31910:34240
CACCAAGT
+
FFFFFFF:
@A00769:11:HC3HCDRXX:1:2103:32705:34397
CACCAAGT
+
FFFFFFFF
@A00769:11:HC3HCDRXX:1:2103:13910:34475
CACCAAGT
+
FF:FFF,F
@A00769:11:HC3HCDRXX:1:2103:25861:34475
CACCAAGT
+
FFFFFFFF
@A00769:11:HC3HCDRXX:1:2103:17481:34554
CACCAAGT
+
FFFFFFFF
@A00769:11:HC3HCDRXX:1:2103:16025:34601
CACCAAGT
+
FFFFFFFF
@A00769:11:HC3HCDRXX:1:2103:8648:34695
CACCAAGT
+
FFFFFFFF
@A00769:11:HC3HCDRXX:1:2103:32045:34695
CACCAAGT
+
FFFFFFFF
@A00769:11:HC3HCDRXX:1:2103:9824:34757
CACCAAGT
+
FFFFFFFF
@A00769:11:HC3HCDRXX:1:2103:6542:34804
CACCAAGT
+
FFFF:FFF
@A00769:11:HC3HCDRXX:1:2103:2700:34820
CACCAAGT
+
FFFFFFFF
@A00769:11:HC3HCDRXX:1:2103:11722:34820
CACCAAGT
+
FFF:FFFF
@A00769:11:HC3HCDRXX:1:2103:24026:34929
CACCAAGT
+
FFFFFFFF
@A00769:11:HC3HCDRXX:1:2103:31729:35023
CACCAAGT
+
FFFFFFFF
@A00769:11:HC3HCDRXX:1:2103:11270:35039
CACCAAGT
+
FFFFFFFF
@A00769:11:HC3HCDRXX:1:2103:14597:35039
CACCAAGT
+
FFFFFFFF
@A00769:11:HC3HCDRXX:1:2103:17409:35055
CACCAAGT
+
FFFFFFFF
@A00769:11:HC3HCDRXX:1:2103:26702:35149
CACCAAGT
+
FF,FFFFF
@A00769:11:HC3HCDRXX:1:2103:19009:35164
CACCAAGT
+
FFFFFFFF
@A00769:11:HC3HCDRXX:1:2103:1271:35196
CACCAAGT
+
FFFFFFFF
@A00769:11:HC3HCDRXX:1:2103:26856:35196
CACCAAGT
+
FFFFFFFF
@A00769:11:HC3HCDRXX:1:2103:28429:35227
CACCAAGT
+
FFFF:FFF
@A00769:11:HC3HCDRXX:1:2103:31738:35289
CACCAAGT
+
FFFFFFFF
@A00769:11:HC3HCDRXX:1:2103:1253:35321
CACCAAGT
+
FFFFFFFF
@A00769:11:HC3HCDRXX:1:2103:25455:35368
CACCAAGT
+
FFFFFFFF
@A00769:11:HC3HCDRXX:1:2103:10176:35430
CACCAAGT
+
FFFFFFFF
@A00769:11:HC3HCDRXX:1:2103:31801:35430
CACCAAGT
+
FFFF,FFF
@A00769:11:HC3HCDRXX:1:2103:23647:35462
CACCAAGT
+
FFFFFFFF
@A00769:11:HC3HCDRXX:1:2103:17400:35540
CACCAAGT
+
FFFFFFFF
@A00769:11:HC3HCDRXX:1:2103:13792:35744
CACCAAGT
+
FFFFFFFF
@A00769:11:HC3HCDRXX:1:2103:10474:35759
CACCAAGT
+
FFFF:FFF
@A00769:11:HC3HCDRXX:1:2103:17137:35775
CACCAAGT
+
FFFFFFFF
@A00769:11:HC3HCDRXX:1:2103:26268:35806
CACCAAGT
+
FFFFFFFF
@A00769:11:HC3HCDRXX:1:2103:30798:35853
CACCAAGT
+
FFFFFFFF
@A00769:11:HC3HCDRXX:1:2103:19452:35900
CACCAAGT
+
FFFFFFFF
@A00769:11:HC3HCDRXX:1:2103:27896:35900
CACCAAGT
+
FFFFFFFF
@A00769:11:HC3HCDRXX:1:2103:31078:35931
CACCAAGT
+
FFFFFFFF
@A00769:11:HC3HCDRXX:1:2103:25491:35963
CACCAAGT
+
FFF,:F,F
@A00769:11:HC3HCDRXX:1:2103:26006:35978
CACCAAGT
+
FFFFFFFF
@A00769:11:HC3HCDRXX:1:2103:6008:36010
CACCAAGT
+
FFFFFFFF
@A00769:11:HC3HCDRXX:1:2103:15013:36041
CACCAAGT
+
FFFFFFFF
@A00769:11:HC3HCDRXX:1:2103:22634:36119
CACCAAGT
+
FFFFFFFF
@A00769:11:HC3HCDRXX:1:2103:22155:36260
CACCAAGT
+
FFFFFFFF
@A00769:11:HC3HCDRXX:1:2103:16025:36292
CACCAAGT
+
FFFFFFFF
@A00769:11:HC3HCDRXX:1:2103:21576:36292
CACCAAGT
+
FFFFFFFF
@A00769:11:HC3HCDRXX:1:2103:21423:36401
CACCAAGT
+
FFFFF:FF
@A00769:11:HC3HCDRXX:1:2103:22083:36417
CACCAAGT
+
FFFFFFFF
@A00769:11:HC3HCDRXX:1:2103:26359:36464
CACCAAGT
+
:FFFFFFF
@A00769:11:HC3HCDRXX:1:2103:29161:36558
CACCAAGT
+
FFFFFFFF
@A00769:11:HC3HCDRXX:1:2103:25382:36620
CACCAAGT
+
FFFF,FFF
@A00769:11:HC3HCDRXX:1:2103:18692:36683
CACCAAGT
+
FFFFFFFF
@A00769:11:HC3HCDRXX:1:2103:22471:36683
CACCAAGT
+
FFFFFFFF
@A00769:11:HC3HCDRXX:1:2103:24153:36777
CACCAAGT
+
:FFFFFFF
@A00769:11:HC3HCDRXX:1:2103:9525:36839
CACCAAGT
+
FFFFFFFF
@A00769:11:HC3HCDRXX:1:2103:8793:36855
CACCAAGT
+
FFFFFFFF
@A00769:11:HC3HCDRXX:1:2103:30364:36855
CACCAAGT
+
FFFFFFFF
@A00769:11:HC3HCDRXX:1:2103:27208:36871
CACCAAGT
+
FFFFFFFF
@A00769:11:HC3HCDRXX:1:2103:22263:36886
CACCAAGT
+
FFFFFFFF
@A00769:11:HC3HCDRXX:1:2103:26720:36933
CACCAAGT
+
FFF,FF:F
@A00769:11:HC3HCDRXX:1:2104:8974:1031
CACCAAGT
+
FFFFFFFF
@A00769:11:HC3HCDRXX:1:2104:20455:1063
CACCAAGT
+
FFFFFFFF
@A00769:11:HC3HCDRXX:1:2104:27850:1063
CACCAAGT
+
FFFFFFFF
@A00769:11:HC3HCDRXX:1:2104:16857:1188
CACCAAGT
+
FFFFFFFF
@A00769:11:HC3HCDRXX:1:2104:28818:1204
CACCAAGT
+
FFFFFFFF
@A00769:11:HC3HCDRXX:1:2104:10456:1344
CACCAAGT
+
FFFFFFFF
@A00769:11:HC3HCDRXX:1:2104:11442:1391
CACCAAGT
+
FFFFFFFF
@A00769:11:HC3HCDRXX:1:2104:27932:1391
CACCAAGT
+
FFFFFFFF
@A00769:11:HC3HCDRXX:1:2104:4065:1423
CACCAAGT
+
FFFFFFFF
@A00769:11:HC3HCDRXX:1:2104:32307:1485
CACCAAGT
+
FFFFFFFF
@A00769:11:HC3HCDRXX:1:2104:24542:1501
CACCAAGT
+
FFFFFFFF
@A00769:11:HC3HCDRXX:1:2104:26160:1579
CACCAAGT
+
FFFFFFFF
@A00769:11:HC3HCDRXX:1:2104:17237:1626
CACCAAGT
+
FFFFFFFF
@A00769:11:HC3HCDRXX:1:2104:28917:1626
CACCAAGT
+
FFFFFFFF
@A00769:11:HC3HCDRXX:1:2104:1063:1642
CACCAAGT
+
FFFFFFFF
@A00769:11:HC3HCDRXX:1:2104:31024:1705
CACCAAGT
+
FFFFFFFF
@A00769:11:HC3HCDRXX:1:2104:27688:1814
CACCAAGT
+
FFFFFFFF
@A00769:11:HC3HCDRXX:1:2104:21676:1892
CACCAAGT
+
FFFFFFFF
@A00769:11:HC3HCDRXX:1:2104:20374:1955
CACCAAGT
+
FF:FFFFF
@A00769:11:HC3HCDRXX:1:2104:17390:1986
CACCAAGT
+
FFFFFFFF
@A00769:11:HC3HCDRXX:1:2104:26874:2190
CACCAAGT
+
:FFFFFFF
@A00769:11:HC3HCDRXX:1:2104:25545:2237
CACCAAGT
+
FFFFFFFF
@A00769:11:HC3HCDRXX:1:2104:2998:2268
CACCAAGT
+
FFFFFFFF
@A00769:11:HC3HCDRXX:1:2104:22634:2300
CACCAAGT
+
FFFFFFFF
@A00769:11:HC3HCDRXX:1:2104:7636:2347
CACCAAGT
+
FFFFFFFF
@A00769:11:HC3HCDRXX:1:2104:18412:2347
CACCAAGT
+
FFFFFFFF
@A00769:11:HC3HCDRXX:1:2104:3332:2378
CACCAAGT
+
FFFFFFFF
@A00769:11:HC3HCDRXX:1:2104:24225:2394
CACCAAGT
+
FFFFFFFF
@A00769:11:HC3HCDRXX:1:2104:32524:2519
CACCAAGT
+
FFFFFFFF
@A00769:11:HC3HCDRXX:1:2104:3730:2534
CACCAAGT
+
FFFFFF,:
@A00769:11:HC3HCDRXX:1:2104:22498:2534
CACCAAGT
+
FFFFFFFF
@A00769:11:HC3HCDRXX:1:2104:26024:2597
CACCAAGT
+
FFFFFFFF
@A00769:11:HC3HCDRXX:1:2104:4499:2613
CACCAAGT
+
FFFFFFFF
@A00769:11:HC3HCDRXX:1:2104:23863:2644
CACCAAGT
+
FFFFFFFF
@A00769:11:HC3HCDRXX:1:2104:26015:2644
CACCAAGT
+
FFFFFFFF
@A00769:11:HC3HCDRXX:1:2104:22815:2675
CACCAAGT
+
FFFFFFFF
@A00769:11:HC3HCDRXX:1:2104:27733:2675
CACCAAGT
+
FFFFFFFF
@A00769:11:HC3HCDRXX:1:2104:31873:2675
CACCAAGT
+
FFFFFFFF
@A00769:11:HC3HCDRXX:1:2104:18466:2691
CACCAAGT
+
FFFFFFFF
@A00769:11:HC3HCDRXX:1:2104:30129:2691
CACCAAGT
+
FFFFFFFF
@A00769:11:HC3HCDRXX:1:2104:6967:2722
CACCAAGT
+
FFFFFFFF
@A00769:11:HC3HCDRXX:1:2104:16360:2832
CACCAAGT
+
F::FFFF:
@A00769:11:HC3HCDRXX:1:2104:31810:3098
CACCAAGT
+
FFFFFFFF
@A00769:11:HC3HCDRXX:1:2104:8151:3145
CACCAAGT
+
FFFFFFFF
@A00769:11:HC3HCDRXX:1:2104:31575:3192
CACCAAGT
+
FFFFFFFF
@A00769:11:HC3HCDRXX:1:2104:3296:3349
CACCAAGT
+
FFFFFFFF
@A00769:11:HC3HCDRXX:1:2104:30563:3349
CACCAAGT
+
FF,FFF,,
@A00769:11:HC3HCDRXX:1:2104:31928:3364
CACCAAGT
+
FFFFFFFF
@A00769:11:HC3HCDRXX:1:2104:26313:3443
CACCAAGT
+
FFFFFFFF
@A00769:11:HC3HCDRXX:1:2104:26033:3458
CACCAAGT
+
FFFFFFFF
@A00769:11:HC3HCDRXX:1:2104:2446:3474
CACCAAGT
+
FFFF,:F:
@A00769:11:HC3HCDRXX:1:2104:9082:3474
CACCAAGT
+
FFFFFFFF
@A00769:11:HC3HCDRXX:1:2104:28935:3474
CACCAAGT
+
FFFFFFFF
@A00769:11:HC3HCDRXX:1:2104:1108:3568
CACCAAGT
+
FFFFFFFF
@A00769:11:HC3HCDRXX:1:2104:4435:3568
CACCAAGT
+
FFFFFFFF
@A00769:11:HC3HCDRXX:1:2104:10818:3881
CACCAAGT
+
FFFFFFF:
@A00769:11:HC3HCDRXX:1:2104:31882:3944
CACCAAGT
+
FFFFFFFF
@A00769:11:HC3HCDRXX:1:2104:30255:3975
CACCAAGT
+
FFFFFFFF
@A00769:11:HC3HCDRXX:1:2104:26232:3991
CACCAAGT
+
FFFFFFFF
@A00769:11:HC3HCDRXX:1:2104:32217:3991
CACCAAGT
+
FFFFFFFF
@A00769:11:HC3HCDRXX:1:2104:3875:4006
CACCAAGT
+
FFFFFFFF
@A00769:11:HC3HCDRXX:1:2104:3866:4053
CACCAAGT
+
FFFFFFFF
@A00769:11:HC3HCDRXX:1:2104:15492:4053
CACCAAGT
+
FFFFFFFF
@A00769:11:HC3HCDRXX:1:2104:14615:4100
CACCAAGT
+
FFFFFFFF
@A00769:11:HC3HCDRXX:1:2104:31186:4116
CACCAAGT
+
FFFFFFF:
@A00769:11:HC3HCDRXX:1:2104:1976:4225
CACCAAGT
+
FFFFFFFF
@A00769:11:HC3HCDRXX:1:2104:29559:4272
CACCAAGT
+
FFFFFFFF
@A00769:11:HC3HCDRXX:1:2104:7690:4476
CACCAAGT
+
FFFFFFFF
@A00769:11:HC3HCDRXX:1:2104:18918:4476
CACCAAGT
+
FFFFFFFF
@A00769:11:HC3HCDRXX:1:2104:15573:4507
CACCAAGT
+
FF,FFFF,
@A00769:11:HC3HCDRXX:1:2104:4200:4570
CACCAAGT
+
FFFFFFFF
@A00769:11:HC3HCDRXX:1:2104:10917:4648
CACCAAGT
+
FFFFFFFF
@A00769:11:HC3HCDRXX:1:2104:14823:4648
CACCAAGT
+
FFFFFFFF
@A00769:11:HC3HCDRXX:1:2104:3260:4726
CACCAAGT
+
FFFFFFFF
@A00769:11:HC3HCDRXX:1:2104:18412:4726
CACCAAGT
+
FFFFFFFF
@A00769:11:HC3HCDRXX:1:2104:14606:4742
CACCAAGT
+
FFFFFF:F
@A00769:11:HC3HCDRXX:1:2104:25789:4758
CACCAAGT
+
FFFFFFFF
@A00769:11:HC3HCDRXX:1:2104:23791:4836
CACCAAGT
+
FFF:F:FF
@A00769:11:HC3HCDRXX:1:2104:6045:4852
CACCAAGT
+
FFFFFFFF
@A00769:11:HC3HCDRXX:1:2104:5529:4867
CACCAAGT
+
FFFFFFFF
@A00769:11:HC3HCDRXX:1:2104:26883:4930
CACCAAGT
+
FFFFFFFF
@A00769:11:HC3HCDRXX:1:2104:27335:4930
CACCAAGT
+
FFFFFFFF
@A00769:11:HC3HCDRXX:1:2104:15628:4977
CACCAAGT
+
FFFFFFFF
@A00769:11:HC3HCDRXX:1:2104:2691:5087
CACCAAGT
+
FFFFFFFF
@A00769:11:HC3HCDRXX:1:2104:4679:5149
CACCAAGT
+
FFFFFFFF
@A00769:11:HC3HCDRXX:1:2104:32163:5212
CACCAAGT
+
FFFFFFFF
@A00769:11:HC3HCDRXX:1:2104:4237:5259
CACCAAGT
+
FFFFFFFF
@A00769:11:HC3HCDRXX:1:2104:29532:5259
CACCAAGT
+
FFFFFFFF
@A00769:11:HC3HCDRXX:1:2104:31268:5259
CACCAAGT
+
FFFF:FFF
@A00769:11:HC3HCDRXX:1:2104:16893:5290
CACCAAGT
+
FFFFF:FF
@A00769:11:HC3HCDRXX:1:2104:29640:5290
CACCAAGT
+
FFFFFFFF
@A00769:11:HC3HCDRXX:1:2104:22706:5306
CACCAAGT
+
FFFFFFF:
@A00769:11:HC3HCDRXX:1:2104:28004:5337
CACCAAGT
+
FFFFFFFF
@A00769:11:HC3HCDRXX:1:2104:10438:5353
CACCAAGT
+
FFFFFFFF
@A00769:11:HC3HCDRXX:1:2104:13160:5400
CACCAAGT
+
FFF,F,F:
@A00769:11:HC3HCDRXX:1:2104:18114:5494
CACCAAGT
+
FFFFFFFF
@A00769:11:HC3HCDRXX:1:2104:23701:5494
CACCAAGT
+
FFFFFFFF
@A00769:11:HC3HCDRXX:1:2104:14479:5556
CACCAAGT
+
FFFFF:FF
@A00769:11:HC3HCDRXX:1:2104:2311:5682
CACCAAGT
+
FFFFF:F,
@A00769:11:HC3HCDRXX:1:2104:24198:5697
CACCAAGT
+
FFF,FFFF
@A00769:11:HC3HCDRXX:1:2104:27959:5697
CACCAAGT
+
FFFFFFFF
@A00769:11:HC3HCDRXX:1:2104:26169:5760
CACCAAGT
+
FFFFFFFF
@A00769:11:HC3HCDRXX:1:2104:32154:5760
CACCAAGT
+
FFFFFFFF
@A00769:11:HC3HCDRXX:1:2104:5918:5885
CACCAAGT
+
FFFFFFFF
@A00769:11:HC3HCDRXX:1:2104:11333:5901
CACCAAGT
+
FFFFF:FF
@A00769:11:HC3HCDRXX:1:2104:14714:5901
CACCAAGT
+
FFFFFFFF
@A00769:11:HC3HCDRXX:1:2104:4960:6010
CACCAAGT
+
FFFFFFFF
@A00769:11:HC3HCDRXX:1:2104:28330:6057
CACCAAGT
+
FFFFFFFF
@A00769:11:HC3HCDRXX:1:2104:21377:6073
CACCAAGT
+
FFFFFFFF
@A00769:11:HC3HCDRXX:1:2104:32063:6073
CACCAAGT
+
FFFFFFFF
@A00769:11:HC3HCDRXX:1:2104:21820:6089
CACCAAGT
+
FFFFFFFF
@A00769:11:HC3HCDRXX:1:2104:5294:6151
CACCAAGT
+
FF:FFF,:
@A00769:11:HC3HCDRXX:1:2104:7319:6183
CACCAAGT
+
FFFFFFFF
@A00769:11:HC3HCDRXX:1:2104:7473:6198
CACCAAGT
+
FFFFFFFF
@A00769:11:HC3HCDRXX:1:2104:26711:6198
CACCAAGT
+
FFFFFFFF
@A00769:11:HC3HCDRXX:1:2104:27932:6339
CACCAAGT
+
FFFFFFFF
@A00769:11:HC3HCDRXX:1:2104:24288:6386
CACCAAGT
+
FFFFFFFF
@A00769:11:HC3HCDRXX:1:2104:4282:6433
CACCAAGT
+
FFFFFFFF
@A00769:11:HC3HCDRXX:1:2104:18376:6480
CACCAAGT
+
FFFFFFFF
@A00769:11:HC3HCDRXX:1:2104:11243:6558
CACCAAGT
+
FFFFFFF:
@A00769:11:HC3HCDRXX:1:2104:23357:6558
CACCAAGT
+
FFFFFFFF
@A00769:11:HC3HCDRXX:1:2104:15266:6605
CACCAAGT
+
FFFFFFFF
@A00769:11:HC3HCDRXX:1:2104:20853:6699
CACCAAGT
+
FFFF:FFF
@A00769:11:HC3HCDRXX:1:2104:22164:6746
CACCAAGT
+
FFFFFFFF
@A00769:11:HC3HCDRXX:1:2104:31675:6746
CACCAAGT
+
FFFFFFFF
@A00769:11:HC3HCDRXX:1:2104:32398:6778
CACCAAGT
+
FFFFFFFF
@A00769:11:HC3HCDRXX:1:2104:22950:6825
CACCAAGT
+
FFFFFFFF
@A00769:11:HC3HCDRXX:1:2104:23493:6918
CACCAAGT
+
FFFFFFFF
@A00769:11:HC3HCDRXX:1:2104:16269:6997
CACCAAGT
+
FFFFFFFF
@A00769:11:HC3HCDRXX:1:2104:29333:7012
CACCAAGT
+
FFFFFFFF
@A00769:11:HC3HCDRXX:1:2104:18982:7091
CACCAAGT
+
FFFFFFFF
@A00769:11:HC3HCDRXX:1:2104:10050:7122
CACCAAGT
+
FFFFFFFF
@A00769:11:HC3HCDRXX:1:2104:17390:7153
CACCAAGT
+
FFFFFFFF
@A00769:11:HC3HCDRXX:1:2104:25021:7310
CACCAAGT
+
FFFFFFFF
@A00769:11:HC3HCDRXX:1:2104:16749:7420
CACCAAGT
+
FFFFFFFF
@A00769:11:HC3HCDRXX:1:2104:14931:7529
CACCAAGT
+
FFFFFFFF
@A00769:11:HC3HCDRXX:1:2104:19072:7529
CACCAAGT
+
:FF,FFFF
@A00769:11:HC3HCDRXX:1:2104:19144:7560
CACCAAGT
+
FFFF::FF
@A00769:11:HC3HCDRXX:1:2104:28827:7607
CACCAAGT
+
FFFFFFFF
@A00769:11:HC3HCDRXX:1:2104:16966:7701
CACCAAGT
+
FFFFFFFF
@A00769:11:HC3HCDRXX:1:2104:21404:7780
CACCAAGT
+
FFFFFFFF
@A00769:11:HC3HCDRXX:1:2104:4101:7874
CACCAAGT
+
FFFFFFFF
@A00769:11:HC3HCDRXX:1:2104:5321:7921
CACCAAGT
+
FFFFFFFF
@A00769:11:HC3HCDRXX:1:2104:31711:7936
CACCAAGT
+
FFFFFFFF
@A00769:11:HC3HCDRXX:1:2104:28510:8061
CACCAAGT
+
FFFFFFFF
@A00769:11:HC3HCDRXX:1:2104:19786:8140
CACCAAGT
+
FFFFFFFF
@A00769:11:HC3HCDRXX:1:2104:25355:8171
CACCAAGT
+
FFFFFFFF
@A00769:11:HC3HCDRXX:1:2104:20193:8187
CACCAAGT
+
FFFFFFFF
@A00769:11:HC3HCDRXX:1:2104:18304:8202
CACCAAGT
+
FFFFFFFF
@A00769:11:HC3HCDRXX:1:2104:30671:8202
CACCAAGT
+
FFFFFFFF
@A00769:11:HC3HCDRXX:1:2104:17219:8234
CACCAAGT
+
FFFFFFFF
@A00769:11:HC3HCDRXX:1:2104:21414:8265
CACCAAGT
+
FFFFFFFF
@A00769:11:HC3HCDRXX:1:2104:24768:8375
CACCAAGT
+
FFFFFFFF
@A00769:11:HC3HCDRXX:1:2104:7401:8422
CACCAAGT
+
FFFFFFFF
@A00769:11:HC3HCDRXX:1:2104:2718:8453
CACCAAGT
+
FFFFFFFF
@A00769:11:HC3HCDRXX:1:2104:19922:8469
CACCAAGT
+
FFFFFFFF
@A00769:11:HC3HCDRXX:1:2104:1398:8516
CACCAAGT
+
FFFFFFFF
@A00769:11:HC3HCDRXX:1:2104:3658:8516
CACCAAGT
+
FFFFFFFF
@A00769:11:HC3HCDRXX:1:2104:19153:8578
CACCAAGT
+
FFFFFFFF
@A00769:11:HC3HCDRXX:1:2104:20799:8609
CACCAAGT
+
FFFFFFFF
@A00769:11:HC3HCDRXX:1:2104:25238:8656
CACCAAGT
+
F,:FFFFF
@A00769:11:HC3HCDRXX:1:2104:13006:8672
CACCAAGT
+
FFFFFFFF
@A00769:11:HC3HCDRXX:1:2104:29225:8703
CACCAAGT
+
FFFFFFFF
@A00769:11:HC3HCDRXX:1:2104:2528:8782
CACCAAGT
+
FFFFFFFF
@A00769:11:HC3HCDRXX:1:2104:30680:8813
CACCAAGT
+
FFFFFFFF
@A00769:11:HC3HCDRXX:1:2104:32904:8970
CACCAAGT
+
FFFFFFFF
@A00769:11:HC3HCDRXX:1:2104:4535:9001
CACCAAGT
+
FFFFFFFF
@A00769:11:HC3HCDRXX:1:2104:6280:9017
CACCAAGT
+
FFFFFFFF
@A00769:11:HC3HCDRXX:1:2104:7645:9064
CACCAAGT
+
FFFFFFFF
@A00769:11:HC3HCDRXX:1:2104:28872:9095
CACCAAGT
+
FFFFFFFF
@A00769:11:HC3HCDRXX:1:2104:29306:9095
CACCAAGT
+
FFFFFFFF
@A00769:11:HC3HCDRXX:1:2104:9968:9236
CACCAAGT
+
FFFFFFFF
@A00769:11:HC3HCDRXX:1:2104:16911:9236
CACCAAGT
+
FFFFFFFF
@A00769:11:HC3HCDRXX:1:2104:28013:9236
CACCAAGT
+
FFFFFFFF
@A00769:11:HC3HCDRXX:1:2104:27868:9267
CACCAAGT
+
FFFFFFFF
@A00769:11:HC3HCDRXX:1:2104:4390:9314
CACCAAGT
+
FFFFFFFF
@A00769:11:HC3HCDRXX:1:2104:30427:9345
CACCAAGT
+
FFFFFFFF
@A00769:11:HC3HCDRXX:1:2104:13874:9392
CACCAAGT
+
FFFFFFFF
@A00769:11:HC3HCDRXX:1:2104:12491:9408
CACCAAGT
+
FFFFFFFF
@A00769:11:HC3HCDRXX:1:2104:24388:9471
CACCAAGT
+
FFFFFFFF
@A00769:11:HC3HCDRXX:1:2104:24415:9486
CACCAAGT
+
FFFFFFFF
@A00769:11:HC3HCDRXX:1:2104:15537:9518
CACCAAGT
+
FFFFFFFF
@A00769:11:HC3HCDRXX:1:2104:22562:9627
CACCAAGT
+
FFFFFFFF
@A00769:11:HC3HCDRXX:1:2104:1615:9674
CACCAAGT
+
FFFFFFFF
@A00769:11:HC3HCDRXX:1:2104:9733:9674
CACCAAGT
+
FFFFFFFF
@A00769:11:HC3HCDRXX:1:2104:11975:9799
CACCAAGT
+
FFFFFFFF
@A00769:11:HC3HCDRXX:1:2104:21486:9799
CACCAAGT
+
FFFFFFFF
@A00769:11:HC3HCDRXX:1:2104:10836:9831
CACCAAGT
+
FFFFFFFF
@A00769:11:HC3HCDRXX:1:2104:25726:9878
CACCAAGT
+
FFFFFFFF
@A00769:11:HC3HCDRXX:1:2104:19262:9925
CACCAAGT
+
FFFFFFFF
@A00769:11:HC3HCDRXX:1:2104:22019:9940
CACCAAGT
+
FFFFFFFF
@A00769:11:HC3HCDRXX:1:2104:32570:9956
CACCAAGT
+
FFFFFFFF
@A00769:11:HC3HCDRXX:1:2104:26069:10003
CACCAAGT
+
FFFFFFFF
@A00769:11:HC3HCDRXX:1:2104:13865:10034
CACCAAGT
+
FFFFFFFF
@A00769:11:HC3HCDRXX:1:2104:11351:10097
CACCAAGT
+
FFFFFFF:
@A00769:11:HC3HCDRXX:1:2104:22715:10175
CACCAAGT
+
FFFFFFFF
@A00769:11:HC3HCDRXX:1:2104:2483:10207
CACCAAGT
+
FFFFFFFF
@A00769:11:HC3HCDRXX:1:2104:11776:10238
CACCAAGT
+
FFFFFFFF
@A00769:11:HC3HCDRXX:1:2104:16351:10300
CACCAAGT
+
FFFFFFFF
@A00769:11:HC3HCDRXX:1:2104:19551:10300
CACCAAGT
+
FFFFFFFF
@A00769:11:HC3HCDRXX:1:2104:23104:10316
CACCAAGT
+
FFFFFFFF
@A00769:11:HC3HCDRXX:1:2104:30138:10347
CACCAAGT
+
,FFFFF::
@A00769:11:HC3HCDRXX:1:2104:20654:10457
CACCAAGT
+
FFFFFFFF
@A00769:11:HC3HCDRXX:1:2104:20320:10473
CACCAAGT
+
FFFFFFFF
@A00769:11:HC3HCDRXX:1:2104:25708:10504
CACCAAGT
+
FFFFFFFF
@A00769:11:HC3HCDRXX:1:2104:26368:10520
CACCAAGT
+
FFFFFFFF
@A00769:11:HC3HCDRXX:1:2104:32117:10551
CACCAAGT
+
FFFFFFFF
@A00769:11:HC3HCDRXX:1:2104:4499:10661
CACCAAGT
+
:FFFFFFF
@A00769:11:HC3HCDRXX:1:2104:15239:10692
CACCAAGT
+
FFFFFFFF
@A00769:11:HC3HCDRXX:1:2104:9417:10817
CACCAAGT
+
FFFFFFFF
@A00769:11:HC3HCDRXX:1:2104:32723:10848
CACCAAGT
+
FFFFFFFF
@A00769:11:HC3HCDRXX:1:2104:4381:10895
CACCAAGT
+
FFFFFFFF
@A00769:11:HC3HCDRXX:1:2104:27028:11005
CACCAAGT
+
FFFFFFFF
@A00769:11:HC3HCDRXX:1:2104:12066:11021
CACCAAGT
+
FFFFFFFF
@A00769:11:HC3HCDRXX:1:2104:24632:11021
CACCAAGT
+
FFFFFFFF
@A00769:11:HC3HCDRXX:1:2104:28899:11052
CACCAAGT
+
FFFFFFFF
@A00769:11:HC3HCDRXX:1:2104:23710:11115
CACCAAGT
+
FFFFFFFF
@A00769:11:HC3HCDRXX:1:2104:32633:11130
CACCAAGT
+
FFFFFFFF
@A00769:11:HC3HCDRXX:1:2104:15935:11240
CACCAAGT
+
FFFFFFFF
@A00769:11:HC3HCDRXX:1:2104:19678:11240
CACCAAGT
+
FFFFFFFF
@A00769:11:HC3HCDRXX:1:2104:26341:11256
CACCAAGT
+
FFFFFFFF
@A00769:11:HC3HCDRXX:1:2104:2754:11271
CACCAAGT
+
FFFFFFFF
@A00769:11:HC3HCDRXX:1:2104:6686:11381
CACCAAGT
+
FFFFFFFF
@A00769:11:HC3HCDRXX:1:2104:12744:11443
CACCAAGT
+
FFFFFFFF
@A00769:11:HC3HCDRXX:1:2104:19334:11522
CACCAAGT
+
FFFFFFFF
@A00769:11:HC3HCDRXX:1:2104:4029:11600
CACCAAGT
+
FFFFFFFF
@A00769:11:HC3HCDRXX:1:2104:7618:11741
CACCAAGT
+
FFFFFFFF
@A00769:11:HC3HCDRXX:1:2104:10664:11757
CACCAAGT
+
FFFFFF:F
@A00769:11:HC3HCDRXX:1:2104:5077:11788
CACCAAGT
+
FFFFFFFF
@A00769:11:HC3HCDRXX:1:2104:26955:11882
CACCAAGT
+
FFFFFFFF
@A00769:11:HC3HCDRXX:1:2104:24641:12007
CACCAAGT
+
FFFFFFFF
@A00769:11:HC3HCDRXX:1:2104:24144:12023
CACCAAGT
+
FFFFFFFF
@A00769:11:HC3HCDRXX:1:2104:22236:12038
CACCAAGT
+
:FFFFFFF
@A00769:11:HC3HCDRXX:1:2104:29478:12054
CACCAAGT
+
FFFFFFFF
@A00769:11:HC3HCDRXX:1:2104:3902:12070
CACCAAGT
+
FFFFFFFF
@A00769:11:HC3HCDRXX:1:2104:19578:12070
CACCAAGT
+
FFFFFFFF
@A00769:11:HC3HCDRXX:1:2104:25391:12085
CACCAAGT
+
FFFFFFFF
@A00769:11:HC3HCDRXX:1:2104:12617:12101
CACCAAGT
+
FFFFFFFF
@A00769:11:HC3HCDRXX:1:2104:30083:12101
CACCAAGT
+
FFFFFFFF
@A00769:11:HC3HCDRXX:1:2104:27344:12117
CACCAAGT
+
FFFFFFFF
@A00769:11:HC3HCDRXX:1:2104:12373:12148
CACCAAGT
+
FFFFFFFF
@A00769:11:HC3HCDRXX:1:2104:17282:12164
CACCAAGT
+
FFFFFF:F
@A00769:11:HC3HCDRXX:1:2104:29324:12195
CACCAAGT
+
FFFFFFFF
@A00769:11:HC3HCDRXX:1:2104:12228:12242
CACCAAGT
+
FFFFFFFF
@A00769:11:HC3HCDRXX:1:2104:19651:12258
CACCAAGT
+
FFFFFFFF
@A00769:11:HC3HCDRXX:1:2104:21025:12258
CACCAAGT
+
FFFFFFFF
@A00769:11:HC3HCDRXX:1:2104:24469:12367
CACCAAGT
+
FFFFF:FF
@A00769:11:HC3HCDRXX:1:2104:25536:12367
CACCAAGT
+
FFFFFFFF
@A00769:11:HC3HCDRXX:1:2104:8187:12383
CACCAAGT
+
FFFFFFFF
@A00769:11:HC3HCDRXX:1:2104:3640:12399
CACCAAGT
+
FFFFFFFF
@A00769:11:HC3HCDRXX:1:2104:5864:12430
CACCAAGT
+
FFFFFFFF
@A00769:11:HC3HCDRXX:1:2104:17083:12446
CACCAAGT
+
FFFFFFFF
@A00769:11:HC3HCDRXX:1:2104:25355:12461
CACCAAGT
+
FFFFFFFF
@A00769:11:HC3HCDRXX:1:2104:26160:12571
CACCAAGT
+
FFFFFFFF
@A00769:11:HC3HCDRXX:1:2104:12156:12587
CACCAAGT
+
FFFFFFFF
@A00769:11:HC3HCDRXX:1:2104:10022:12649
CACCAAGT
+
FFFFFFFF
@A00769:11:HC3HCDRXX:1:2104:23411:12727
CACCAAGT
+
FFFFFFFF
@A00769:11:HC3HCDRXX:1:2104:9896:12743
CACCAAGT
+
FFFFFFFF
@A00769:11:HC3HCDRXX:1:2104:28664:12868
CACCAAGT
+
FFFFFFFF
@A00769:11:HC3HCDRXX:1:2104:6768:12900
CACCAAGT
+
FFFFFFFF
@A00769:11:HC3HCDRXX:1:2104:17553:13009
CACCAAGT
+
:FFFFF,:
@A00769:11:HC3HCDRXX:1:2104:1307:13119
CACCAAGT
+
FFFFFFFF
@A00769:11:HC3HCDRXX:1:2104:28971:13150
CACCAAGT
+
FFFFFFFF
@A00769:11:HC3HCDRXX:1:2104:29152:13150
CACCAAGT
+
FFFFFFFF
@A00769:11:HC3HCDRXX:1:2104:20672:13338
CACCAAGT
+
FFFFFFFF
@A00769:11:HC3HCDRXX:1:2104:16369:13401
CACCAAGT
+
FFFFFFFF
@A00769:11:HC3HCDRXX:1:2104:10013:13448
CACCAAGT
+
FFFFFFFF
@A00769:11:HC3HCDRXX:1:2104:28791:13463
CACCAAGT
+
FFFFFFFF
@A00769:11:HC3HCDRXX:1:2104:32036:13479
CACCAAGT
+
FFFFFFFF
@A00769:11:HC3HCDRXX:1:2104:3586:13495
CACCAAGT
+
FFFFFFFF
@A00769:11:HC3HCDRXX:1:2104:19045:13495
CACCAAGT
+
FFF::FFF
@A00769:11:HC3HCDRXX:1:2104:14986:13542
CACCAAGT
+
FFFFFFFF
@A00769:11:HC3HCDRXX:1:2104:16116:13651
CACCAAGT
+
FFFFFFFF
@A00769:11:HC3HCDRXX:1:2104:18087:13651
CACCAAGT
+
FFFFFFFF
@A00769:11:HC3HCDRXX:1:2104:24623:13698
CACCAAGT
+
FFFFFFFF
@A00769:11:HC3HCDRXX:1:2104:7491:13745
CACCAAGT
+
:FFFFFFF
@A00769:11:HC3HCDRXX:1:2104:26558:13761
CACCAAGT
+
FFFFFF,F
@A00769:11:HC3HCDRXX:1:2104:16161:13855
CACCAAGT
+
FFFFFFFF
@A00769:11:HC3HCDRXX:1:2104:8241:13917
CACCAAGT
+
FFFFFFFF
@A00769:11:HC3HCDRXX:1:2104:1344:13933
CACCAAGT
+
FFFFFFFF
@A00769:11:HC3HCDRXX:1:2104:12671:13980
CACCAAGT
+
FFFFFFFF
@A00769:11:HC3HCDRXX:1:2104:24343:14121
CACCAAGT
+
FFFFFFFF
@A00769:11:HC3HCDRXX:1:2104:1597:14372
CACCAAGT
+
FFFFFFFF
@A00769:11:HC3HCDRXX:1:2104:2139:14591
CACCAAGT
+
FFFFFFFF
@A00769:11:HC3HCDRXX:1:2104:23023:14591
CACCAAGT
+
FFFFFFFF
@A00769:11:HC3HCDRXX:1:2104:21884:14653
CACCAAGT
+
FFFFFFFF
@A00769:11:HC3HCDRXX:1:2104:13530:14779
CACCAAGT
+
FFFFFFFF
@A00769:11:HC3HCDRXX:1:2104:25003:14857
CACCAAGT
+
FFFFFFFF
@A00769:11:HC3HCDRXX:1:2104:22968:14935
CACCAAGT
+
F:FFFFF:
@A00769:11:HC3HCDRXX:1:2104:4625:14951
CACCAAGT
+
FFFFFFFF
@A00769:11:HC3HCDRXX:1:2104:18557:14967
CACCAAGT
+
FFFFFFFF
@A00769:11:HC3HCDRXX:1:2104:3604:15092
CACCAAGT
+
FFFFFFFF
@A00769:11:HC3HCDRXX:1:2104:26973:15139
CACCAAGT
+
FFFFFFFF
@A00769:11:HC3HCDRXX:1:2104:27850:15186
CACCAAGT
+
FFFFFFFF
@A00769:11:HC3HCDRXX:1:2104:4065:15201
CACCAAGT
+
FFFFFFFF
@A00769:11:HC3HCDRXX:1:2104:28863:15217
CACCAAGT
+
FFFFFFFF
@A00769:11:HC3HCDRXX:1:2104:8431:15248
CACCAAGT
+
FFFFFFFF
@A00769:11:HC3HCDRXX:1:2104:1823:15264
CACCAAGT
+
FFFFFFFF
@A00769:11:HC3HCDRXX:1:2104:13964:15342
CACCAAGT
+
FFFFFFFF
@A00769:11:HC3HCDRXX:1:2104:6668:15389
CACCAAGT
+
FFFFFFFF
@A00769:11:HC3HCDRXX:1:2104:16758:15546
CACCAAGT
+
FFFFFFFF
@A00769:11:HC3HCDRXX:1:2104:4363:15593
CACCAAGT
+
F:FFFFF:
@A00769:11:HC3HCDRXX:1:2104:32660:15749
CACCAAGT
+
FFFFFFFF
@A00769:11:HC3HCDRXX:1:2104:20618:15781
CACCAAGT
+
FFFFFFFF
@A00769:11:HC3HCDRXX:1:2104:15429:15843
CACCAAGT
+
FFFFFFFF
@A00769:11:HC3HCDRXX:1:2104:16016:15890
CACCAAGT
+
FFF,,FFF
@A00769:11:HC3HCDRXX:1:2104:29125:15890
CACCAAGT
+
FFFFFFFF
@A00769:11:HC3HCDRXX:1:2104:22083:15906
CACCAAGT
+
FFFFFFFF
@A00769:11:HC3HCDRXX:1:2104:24451:15937
CACCAAGT
+
FFFFFFFF
@A00769:11:HC3HCDRXX:1:2104:12906:15984
CACCAAGT
+
FFF:F,FF
@A00769:11:HC3HCDRXX:1:2104:1497:16078
CACCAAGT
+
FFFFFFFF
@A00769:11:HC3HCDRXX:1:2104:29234:16078
CACCAAGT
+
FFFFFFFF
@A00769:11:HC3HCDRXX:1:2104:7157:16141
CACCAAGT
+
FFFFFFFF
@A00769:11:HC3HCDRXX:1:2104:11261:16172
CACCAAGT
+
FFFFFFFF
@A00769:11:HC3HCDRXX:1:2104:29324:16172
CACCAAGT
+
FFFFFFFF
@A00769:11:HC3HCDRXX:1:2104:17607:16235
CACCAAGT
+
FFFFFFFF
@A00769:11:HC3HCDRXX:1:2104:22516:16250
CACCAAGT
+
FFFFFFFF
@A00769:11:HC3HCDRXX:1:2104:25238:16297
CACCAAGT
+
FFFFFFFF
@A00769:11:HC3HCDRXX:1:2104:3947:16313
CACCAAGT
+
FFFFFFFF
@A00769:11:HC3HCDRXX:1:2104:6795:16329
CACCAAGT
+
FFFFFFFF
@A00769:11:HC3HCDRXX:1:2104:30644:16391
CACCAAGT
+
FFFFFFFF
@A00769:11:HC3HCDRXX:1:2104:29758:16517
CACCAAGT
+
FFFFFFFF
@A00769:11:HC3HCDRXX:1:2104:6325:16548
CACCAAGT
+
FFFFFFFF
@A00769:11:HC3HCDRXX:1:2104:8784:16799
CACCAAGT
+
FFFF:FFF
@A00769:11:HC3HCDRXX:1:2104:31394:16814
CACCAAGT
+
FFFFFFFF
@A00769:11:HC3HCDRXX:1:2104:17716:16861
CACCAAGT
+
FF::FFFF
@A00769:11:HC3HCDRXX:1:2104:28420:16861
CACCAAGT
+
FFFFFFFF
@A00769:11:HC3HCDRXX:1:2104:15185:16892
CACCAAGT
+
FFFFFFFF
@A00769:11:HC3HCDRXX:1:2104:17517:16892
CACCAAGT
+
FFFFFFFF
@A00769:11:HC3HCDRXX:1:2104:21603:16955
CACCAAGT
+
FFFFFFFF
@A00769:11:HC3HCDRXX:1:2104:19153:17033
CACCAAGT
+
F:F,FFFF
@A00769:11:HC3HCDRXX:1:2104:20039:17065
CACCAAGT
+
FFFFFFFF
@A00769:11:HC3HCDRXX:1:2104:21694:17143
CACCAAGT
+
FFFFFFFF
@A00769:11:HC3HCDRXX:1:2104:1344:17190
CACCAAGT
+
FFFFFFFF
@A00769:11:HC3HCDRXX:1:2104:11397:17190
CACCAAGT
+
FFFFFFFF
@A00769:11:HC3HCDRXX:1:2104:4987:17206
CACCAAGT
+
FFFF:FFF
@A00769:11:HC3HCDRXX:1:2104:22019:17268
CACCAAGT
+
FFFFFFFF
@A00769:11:HC3HCDRXX:1:2104:19587:17284
CACCAAGT
+
FFFFFFFF
@A00769:11:HC3HCDRXX:1:2104:11360:17347
CACCAAGT
+
FFFFFFFF
@A00769:11:HC3HCDRXX:1:2104:12048:17347
CACCAAGT
+
FFF:FFFF
@A00769:11:HC3HCDRXX:1:2104:6732:17409
CACCAAGT
+
FFFFFFFF
@A00769:11:HC3HCDRXX:1:2104:23402:17409
CACCAAGT
+
FFFFFFFF
@A00769:11:HC3HCDRXX:1:2104:27263:17519
CACCAAGT
+
FFFFFFFF
@A00769:11:HC3HCDRXX:1:2104:11722:17566
CACCAAGT
+
FFFFFFFF
@A00769:11:HC3HCDRXX:1:2104:15374:17597
CACCAAGT
+
FFFFFFFF
@A00769:11:HC3HCDRXX:1:2104:4074:17722
CACCAAGT
+
FFFFFFFF
@A00769:11:HC3HCDRXX:1:2104:9751:17722
CACCAAGT
+
FFFFFFFF
@A00769:11:HC3HCDRXX:1:2104:17255:17722
CACCAAGT
+
FFFFFFFF
@A00769:11:HC3HCDRXX:1:2104:18412:17785
CACCAAGT
+
FFFFFFFF
@A00769:11:HC3HCDRXX:1:2104:13937:17989
CACCAAGT
+
FFFFFFFF
@A00769:11:HC3HCDRXX:1:2104:11143:18004
CACCAAGT
+
FFFFFFFF
@A00769:11:HC3HCDRXX:1:2104:9236:18051
CACCAAGT
+
FFFF:FFF
@A00769:11:HC3HCDRXX:1:2104:31448:18067
CACCAAGT
+
FFFFFFFF
@A00769:11:HC3HCDRXX:1:2104:32316:18067
CACCAAGT
+
FFFFFFFF
@A00769:11:HC3HCDRXX:1:2104:31521:18129
CACCAAGT
+
FFFFFFFF
@A00769:11:HC3HCDRXX:1:2104:32334:18129
CACCAAGT
+
FFFFF:FF
@A00769:11:HC3HCDRXX:1:2104:22028:18161
CACCAAGT
+
,FFFFFFF
@A00769:11:HC3HCDRXX:1:2104:20817:18223
CACCAAGT
+
FFFFFFFF
@A00769:11:HC3HCDRXX:1:2104:20455:18317
CACCAAGT
+
FFF,FFFF
@A00769:11:HC3HCDRXX:1:2104:10556:18427
CACCAAGT
+
FFFFFFFF
@A00769:11:HC3HCDRXX:1:2104:3052:18490
CACCAAGT
+
FFFFFFFF
@A00769:11:HC3HCDRXX:1:2104:31340:18599
CACCAAGT
+
FFFFFFFF
@A00769:11:HC3HCDRXX:1:2104:13783:18693
CACCAAGT
+
FFFFFFFF
@A00769:11:HC3HCDRXX:1:2104:23592:18740
CACCAAGT
+
FFF,FFFF
@A00769:11:HC3HCDRXX:1:2104:30526:18818
CACCAAGT
+
FFFFFFFF
@A00769:11:HC3HCDRXX:1:2104:4336:18834
CACCAAGT
+
FFFFFFFF
@A00769:11:HC3HCDRXX:1:2104:8467:18975
CACCAAGT
+
FFFFFFFF
@A00769:11:HC3HCDRXX:1:2104:19596:19022
CACCAAGT
+
FFFFFFFF
@A00769:11:HC3HCDRXX:1:2104:30825:19053
CACCAAGT
+
FFFFFFFF
@A00769:11:HC3HCDRXX:1:2104:31467:19163
CACCAAGT
+
FFFFFFFF
@A00769:11:HC3HCDRXX:1:2104:14886:19225
CACCAAGT
+
F:FFFFFF
@A00769:11:HC3HCDRXX:1:2104:32615:19272
CACCAAGT
+
FFF,FFFF
@A00769:11:HC3HCDRXX:1:2104:6334:19319
CACCAAGT
+
FFFFFFFF
@A00769:11:HC3HCDRXX:1:2104:9317:19351
CACCAAGT
+
FFFFFFFF
@A00769:11:HC3HCDRXX:1:2104:18973:19382
CACCAAGT
+
FFFFFFFF
@A00769:11:HC3HCDRXX:1:2104:19596:19429
CACCAAGT
+
FFFFFFFF
@A00769:11:HC3HCDRXX:1:2104:16785:19507
CACCAAGT
+
FFFFFFFF
@A00769:11:HC3HCDRXX:1:2104:24189:19523
CACCAAGT
+
FFFFFFFF
@A00769:11:HC3HCDRXX:1:2104:20880:19554
CACCAAGT
+
FFFFFFFF
@A00769:11:HC3HCDRXX:1:2104:5529:19586
CACCAAGT
+
FFFFFFFF
@A00769:11:HC3HCDRXX:1:2104:22724:19586
CACCAAGT
+
FFF:FFFF
@A00769:11:HC3HCDRXX:1:2104:15022:19680
CACCAAGT
+
FFFFFFFF
@A00769:11:HC3HCDRXX:1:2104:15926:19680
CACCAAGT
+
FFFFFFFF
@A00769:11:HC3HCDRXX:1:2104:1759:19695
CACCAAGT
+
FFF,FFFF
@A00769:11:HC3HCDRXX:1:2104:2121:19695
CACCAAGT
+
FFFFFFFF
@A00769:11:HC3HCDRXX:1:2104:24686:19695
CACCAAGT
+
FFFFFFFF
@A00769:11:HC3HCDRXX:1:2104:29884:19711
CACCAAGT
+
FFF:FFFF
@A00769:11:HC3HCDRXX:1:2104:6659:19852
CACCAAGT
+
FFFFFFFF
@A00769:11:HC3HCDRXX:1:2104:16613:19867
CACCAAGT
+
FFFFFF:F
@A00769:11:HC3HCDRXX:1:2104:28528:19961
CACCAAGT
+
FFFFFFFF
@A00769:11:HC3HCDRXX:1:2104:31819:19961
CACCAAGT
+
FFFFFFFF
@A00769:11:HC3HCDRXX:1:2104:3061:20040
CACCAAGT
+
FFFFFFFF
@A00769:11:HC3HCDRXX:1:2104:24632:20040
CACCAAGT
+
FFFFFFFF
@A00769:11:HC3HCDRXX:1:2104:22073:20087
CACCAAGT
+
FFFFFFFF
@A00769:11:HC3HCDRXX:1:2104:12527:20181
CACCAAGT
+
FFFFFFFF
@A00769:11:HC3HCDRXX:1:2104:30337:20181
CACCAAGT
+
FFFFFFFF
@A00769:11:HC3HCDRXX:1:2104:17499:20243
CACCAAGT
+
FFFFFFFF
@A00769:11:HC3HCDRXX:1:2104:2636:20275
CACCAAGT
+
FFFFFFFF
@A00769:11:HC3HCDRXX:1:2104:26304:20306
CACCAAGT
+
FFFFFFFF
@A00769:11:HC3HCDRXX:1:2104:27154:20369
CACCAAGT
+
FFFFFFFF
@A00769:11:HC3HCDRXX:1:2104:10700:20400
CACCAAGT
+
FFFF:FFF
@A00769:11:HC3HCDRXX:1:2104:18186:20431
CACCAAGT
+
FFFFFFFF
@A00769:11:HC3HCDRXX:1:2104:10782:20603
CACCAAGT
+
FFFFFFFF
@A00769:11:HC3HCDRXX:1:2104:28140:20603
CACCAAGT
+
FFFFFFFF
@A00769:11:HC3HCDRXX:1:2104:3703:20650
CACCAAGT
+
FFFFFFFF
@A00769:11:HC3HCDRXX:1:2104:29414:20682
CACCAAGT
+
FFFFFFFF
@A00769:11:HC3HCDRXX:1:2104:13602:20697
CACCAAGT
+
FFFFFFFF
@A00769:11:HC3HCDRXX:1:2104:29288:20713
CACCAAGT
+
FFFFFFFF
@A00769:11:HC3HCDRXX:1:2104:25373:20885
CACCAAGT
+
FFFFFF:F
@A00769:11:HC3HCDRXX:1:2104:12680:20979
CACCAAGT
+
FFFFFFFF
@A00769:11:HC3HCDRXX:1:2104:4969:21089
CACCAAGT
+
FFFFFFFF
@A00769:11:HC3HCDRXX:1:2104:25418:21120
CACCAAGT
+
FFFFFFFF
@A00769:11:HC3HCDRXX:1:2104:11469:21230
CACCAAGT
+
FFFFFFFF
@A00769:11:HC3HCDRXX:1:2104:11360:21292
CACCAAGT
+
FFFFFFFF
@A00769:11:HC3HCDRXX:1:2104:26178:21371
CACCAAGT
+
FFFFFFFF
@A00769:11:HC3HCDRXX:1:2104:19623:21418
CACCAAGT
+
FFFFF:FF
@A00769:11:HC3HCDRXX:1:2104:24912:21433
CACCAAGT
+
FFF:FFFF
@A00769:11:HC3HCDRXX:1:2104:26666:21496
CACCAAGT
+
FFFFFFFF
@A00769:11:HC3HCDRXX:1:2104:22525:21527
CACCAAGT
+
FFFFFFFF
@A00769:11:HC3HCDRXX:1:2104:14823:21652
CACCAAGT
+
FFFFFFFF
@A00769:11:HC3HCDRXX:1:2104:29921:21715
CACCAAGT
+
FFFFFFFF
@A00769:11:HC3HCDRXX:1:2104:31891:21746
CACCAAGT
+
FFFFFFFF
@A00769:11:HC3HCDRXX:1:2104:16342:21934
CACCAAGT
+
FFFFFFFF
@A00769:11:HC3HCDRXX:1:2104:26919:21966
CACCAAGT
+
FFFFFFFF
@A00769:11:HC3HCDRXX:1:2104:10104:21997
CACCAAGT
+
FFFFFFFF
@A00769:11:HC3HCDRXX:1:2104:8314:22091
CACCAAGT
+
FFFFFFFF
@A00769:11:HC3HCDRXX:1:2104:22272:22091
CACCAAGT
+
FFFFF:FF
@A00769:11:HC3HCDRXX:1:2104:18620:22153
CACCAAGT
+
FFFFFFFF
@A00769:11:HC3HCDRXX:1:2104:4526:22200
CACCAAGT
+
FFFFFFFF
@A00769:11:HC3HCDRXX:1:2104:1506:22420
CACCAAGT
+
FFFFFFFF
@A00769:11:HC3HCDRXX:1:2104:25427:22482
CACCAAGT
+
FFFFFFFF
@A00769:11:HC3HCDRXX:1:2104:29794:22529
CACCAAGT
+
FFFFFFFF
@A00769:11:HC3HCDRXX:1:2104:2130:22561
CACCAAGT
+
FFFFFFFF
@A00769:11:HC3HCDRXX:1:2104:6551:22795
CACCAAGT
+
FFFFFFFF
@A00769:11:HC3HCDRXX:1:2104:28167:22811
CACCAAGT
+
FF::FF:F
@A00769:11:HC3HCDRXX:1:2104:11677:22874
CACCAAGT
+
FFFFFFFF
@A00769:11:HC3HCDRXX:1:2104:20745:22952
CACCAAGT
+
FFFFFFFF
@A00769:11:HC3HCDRXX:1:2104:28700:22952
CACCAAGT
+
FFFFFFFF
@A00769:11:HC3HCDRXX:1:2104:28257:22999
CACCAAGT
+
FFFFF:,:
@A00769:11:HC3HCDRXX:1:2104:4191:23030
CACCAAGT
+
FFFFFFFF
@A00769:11:HC3HCDRXX:1:2104:18719:23046
CACCAAGT
+
FFFFFFFF
@A00769:11:HC3HCDRXX:1:2104:23954:23124
CACCAAGT
+
FFFFFFFF
@A00769:11:HC3HCDRXX:1:2104:32262:23234
CACCAAGT
+
FFF::F,F
@A00769:11:HC3HCDRXX:1:2104:3360:23249
CACCAAGT
+
FFFFFFFF
@A00769:11:HC3HCDRXX:1:2104:4363:23328
CACCAAGT
+
FFFFFFFF
@A00769:11:HC3HCDRXX:1:2104:14534:23343
CACCAAGT
+
FFF:FFFF
@A00769:11:HC3HCDRXX:1:2104:28375:23359
CACCAAGT
+
FFFFFFFF
@A00769:11:HC3HCDRXX:1:2104:7554:23437
CACCAAGT
+
FFFFFFFF
@A00769:11:HC3HCDRXX:1:2104:28962:23437
CACCAAGT
+
FFFFF:FF
@A00769:11:HC3HCDRXX:1:2104:29071:23500
CACCAAGT
+
FFFFFFFF
@A00769:11:HC3HCDRXX:1:2104:2591:23766
CACCAAGT
+
FFFFFFFF
@A00769:11:HC3HCDRXX:1:2104:2239:23813
CACCAAGT
+
FFFFFFFF
@A00769:11:HC3HCDRXX:1:2104:21404:23844
CACCAAGT
+
FFFF:FFF
@A00769:11:HC3HCDRXX:1:2104:31828:23860
CACCAAGT
+
FFFFFFFF
@A00769:11:HC3HCDRXX:1:2104:16559:23876
CACCAAGT
+
FFFFFFFF
@A00769:11:HC3HCDRXX:1:2104:4273:23891
CACCAAGT
+
FFFFFFFF
@A00769:11:HC3HCDRXX:1:2104:13250:23907
CACCAAGT
+
FFFFFFFF
@A00769:11:HC3HCDRXX:1:2104:19605:23923
CACCAAGT
+
FFFFFFFF
@A00769:11:HC3HCDRXX:1:2104:23249:23938
CACCAAGT
+
FFFFFFFF
@A00769:11:HC3HCDRXX:1:2104:14018:23954
CACCAAGT
+
FFFFFFFF
@A00769:11:HC3HCDRXX:1:2104:16188:23985
CACCAAGT
+
FFFFFFFF
@A00769:11:HC3HCDRXX:1:2104:4734:24032
CACCAAGT
+
FFFFFFFF
@A00769:11:HC3HCDRXX:1:2104:1823:24158
CACCAAGT
+
FFFFF:FF
@A00769:11:HC3HCDRXX:1:2104:24198:24205
CACCAAGT
+
FFFFFFFF
@A00769:11:HC3HCDRXX:1:2104:19452:24220
CACCAAGT
+
FFFFFFFF
@A00769:11:HC3HCDRXX:1:2104:29432:24283
CACCAAGT
+
FFFFFFFF
@A00769:11:HC3HCDRXX:1:2104:24108:24330
CACCAAGT
+
FFFFFFFF
@A00769:11:HC3HCDRXX:1:2104:10330:24392
CACCAAGT
+
FFFFFFFF
@A00769:11:HC3HCDRXX:1:2104:22914:24392
CACCAAGT
+
FFFFFFFF
@A00769:11:HC3HCDRXX:1:2104:3477:24455
CACCAAGT
+
FFFFFFFF
@A00769:11:HC3HCDRXX:1:2104:21088:24549
CACCAAGT
+
FFFFFFFF
@A00769:11:HC3HCDRXX:1:2104:10050:24565
CACCAAGT
+
FFFFFFFF
@A00769:11:HC3HCDRXX:1:2104:21097:24565
CACCAAGT
+
FFFFFFFF
@A00769:11:HC3HCDRXX:1:2104:28022:24596
CACCAAGT
+
FFFFFFFF
@A00769:11:HC3HCDRXX:1:2104:5358:24612
CACCAAGT
+
FFFFFFFF
@A00769:11:HC3HCDRXX:1:2104:16052:24627
CACCAAGT
+
FFFFFFFF
@A00769:11:HC3HCDRXX:1:2104:28827:24643
CACCAAGT
+
FFFFFFFF
@A00769:11:HC3HCDRXX:1:2104:8278:24659
CACCAAGT
+
FFFFFFFF
@A00769:11:HC3HCDRXX:1:2104:31042:24721
CACCAAGT
+
FFFFFF,F
@A00769:11:HC3HCDRXX:1:2104:17463:24878
CACCAAGT
+
FFFF:FFF
@A00769:11:HC3HCDRXX:1:2104:13205:24893
CACCAAGT
+
FFFFFFFF
@A00769:11:HC3HCDRXX:1:2104:13476:24893
CACCAAGT
+
FFFFFFFF
@A00769:11:HC3HCDRXX:1:2104:29460:24987
CACCAAGT
+
FFFFFFFF
@A00769:11:HC3HCDRXX:1:2104:2257:25034
CACCAAGT
+
FFFFFFFF
@A00769:11:HC3HCDRXX:1:2104:7220:25050
CACCAAGT
+
FFFFFFFF
@A00769:11:HC3HCDRXX:1:2104:19479:25050
CACCAAGT
+
FFFFFFFF
@A00769:11:HC3HCDRXX:1:2104:20401:25144
CACCAAGT
+
FFFFFF:F
@A00769:11:HC3HCDRXX:1:2104:8024:25347
CACCAAGT
+
FFFFFFFF
@A00769:11:HC3HCDRXX:1:2104:17011:25410
CACCAAGT
+
FFFF:FFF
@A00769:11:HC3HCDRXX:1:2104:20455:25676
CACCAAGT
+
FFFFFFFF
@A00769:11:HC3HCDRXX:1:2104:27516:25942
CACCAAGT
+
FFFFFFFF
@A00769:11:HC3HCDRXX:1:2104:5168:25974
CACCAAGT
+
FFFFFFFF
@A00769:11:HC3HCDRXX:1:2104:1154:26036
CACCAAGT
+
FFFFFFFF
@A00769:11:HC3HCDRXX:1:2104:32235:26068
CACCAAGT
+
FFFFFFFF
@A00769:11:HC3HCDRXX:1:2104:2392:26177
CACCAAGT
+
FFFFFFFF
@A00769:11:HC3HCDRXX:1:2104:16333:26177
CACCAAGT
+
FFFFFFFF
@A00769:11:HC3HCDRXX:1:2104:31286:26177
CACCAAGT
+
FFFFFFFF
@A00769:11:HC3HCDRXX:1:2104:21875:26193
CACCAAGT
+
FFFFFFFF
@A00769:11:HC3HCDRXX:1:2104:24171:26256
CACCAAGT
+
FFFFFFFF
@A00769:11:HC3HCDRXX:1:2104:9950:26303
CACCAAGT
+
FFFFFFFF
@A00769:11:HC3HCDRXX:1:2104:29035:26318
CACCAAGT
+
FFFFFFF:
@A00769:11:HC3HCDRXX:1:2104:8350:26443
CACCAAGT
+
FFFFFFFF
@A00769:11:HC3HCDRXX:1:2104:24867:26490
CACCAAGT
+
FFFFFFFF
@A00769:11:HC3HCDRXX:1:2104:4481:26506
CACCAAGT
+
FFFFFFFF
@A00769:11:HC3HCDRXX:1:2104:30255:26553
CACCAAGT
+
FFFFFFFF
@A00769:11:HC3HCDRXX:1:2104:18638:26631
CACCAAGT
+
FFFFFFFF
@A00769:11:HC3HCDRXX:1:2104:5141:26647
CACCAAGT
+
FFFFFFFF
@A00769:11:HC3HCDRXX:1:2104:32289:26725
CACCAAGT
+
FFFFF,:,
@A00769:11:HC3HCDRXX:1:2104:19316:26804
CACCAAGT
+
FFFFFFFF
@A00769:11:HC3HCDRXX:1:2104:4408:26819
CACCAAGT
+
FFFFFFFF
@A00769:11:HC3HCDRXX:1:2104:6379:26819
CACCAAGT
+
FFFFFFFF
@A00769:11:HC3HCDRXX:1:2104:29441:26866
CACCAAGT
+
FFFFFFFF
@A00769:11:HC3HCDRXX:1:2104:9751:26960
CACCAAGT
+
FFFFFFFF
@A00769:11:HC3HCDRXX:1:2104:8097:27007
CACCAAGT
+
FFFFFFFF
@A00769:11:HC3HCDRXX:1:2104:17960:27148
CACCAAGT
+
FFFFFFFF
@A00769:11:HC3HCDRXX:1:2104:11767:27164
CACCAAGT
+
FFFFFFFF
@A00769:11:HC3HCDRXX:1:2104:28330:27195
CACCAAGT
+
FFFF,FF:
@A00769:11:HC3HCDRXX:1:2104:16920:27289
CACCAAGT
+
FFFFFFFF
@A00769:11:HC3HCDRXX:1:2104:5240:27414
CACCAAGT
+
FFFFFFFF
@A00769:11:HC3HCDRXX:1:2104:17418:27492
CACCAAGT
+
FFFFFFFF
@A00769:11:HC3HCDRXX:1:2104:5403:27696
CACCAAGT
+
FFFFFFFF
@A00769:11:HC3HCDRXX:1:2104:19669:27727
CACCAAGT
+
FFFFFFFF
@A00769:11:HC3HCDRXX:1:2104:31494:27727
CACCAAGT
+
FFFFFFFF
@A00769:11:HC3HCDRXX:1:2104:28537:27774
CACCAAGT
+
FFFFFFFF
@A00769:11:HC3HCDRXX:1:2104:23032:27790
CACCAAGT
+
FFF:FF,F
@A00769:11:HC3HCDRXX:1:2104:16351:27837
CACCAAGT
+
FFFFFFFF
@A00769:11:HC3HCDRXX:1:2104:13358:27853
CACCAAGT
+
,FFFFFF,
@A00769:11:HC3HCDRXX:1:2104:12319:27868
CACCAAGT
+
FFFFFFFF
@A00769:11:HC3HCDRXX:1:2104:2085:27899
CACCAAGT
+
FFFFFFFF
@A00769:11:HC3HCDRXX:1:2104:13331:27931
CACCAAGT
+
F::FFFFF
@A00769:11:HC3HCDRXX:1:2104:12328:27978
CACCAAGT
+
FFFFFFFF
@A00769:11:HC3HCDRXX:1:2104:22968:28025
CACCAAGT
+
FFF:F:F,
@A00769:11:HC3HCDRXX:1:2104:32081:28025
CACCAAGT
+
FFFFFFFF
@A00769:11:HC3HCDRXX:1:2104:14787:28040
CACCAAGT
+
FFFFFFFF
@A00769:11:HC3HCDRXX:1:2104:28131:28040
CACCAAGT
+
FFFFFFFF
@A00769:11:HC3HCDRXX:1:2104:15284:28150
CACCAAGT
+
FFFFFFFF
@A00769:11:HC3HCDRXX:1:2104:29496:28181
CACCAAGT
+
FFFF:FFF
@A00769:11:HC3HCDRXX:1:2104:26087:28322
CACCAAGT
+
FFFFFFFF
@A00769:11:HC3HCDRXX:1:2104:18267:28401
CACCAAGT
+
FFFFFFFF
@A00769:11:HC3HCDRXX:1:2104:29649:28416
CACCAAGT
+
FFFFFFFF
@A00769:11:HC3HCDRXX:1:2104:7247:28479
CACCAAGT
+
FFFFFFFF
@A00769:11:HC3HCDRXX:1:2104:15700:28494
CACCAAGT
+
FFFFFFFF
@A00769:11:HC3HCDRXX:1:2104:4743:28526
CACCAAGT
+
FFFFFFFF
@A00769:11:HC3HCDRXX:1:2104:25898:28526
CACCAAGT
+
FFFFFFFF
@A00769:11:HC3HCDRXX:1:2104:15501:28620
CACCAAGT
+
FFFFFFFF
@A00769:11:HC3HCDRXX:1:2104:31358:28714
CACCAAGT
+
FFFFFFFF
@A00769:11:HC3HCDRXX:1:2104:6262:28776
CACCAAGT
+
FFFFFFFF
@A00769:11:HC3HCDRXX:1:2104:17779:28808
CACCAAGT
+
FFFFFFFF
@A00769:11:HC3HCDRXX:1:2104:19190:28902
CACCAAGT
+
FFFFFFFF
@A00769:11:HC3HCDRXX:1:2104:30264:28980
CACCAAGT
+
FFFFFFFF
@A00769:11:HC3HCDRXX:1:2104:16134:28995
CACCAAGT
+
FFFF,FFF
@A00769:11:HC3HCDRXX:1:2104:2040:29074
CACCAAGT
+
FFF,FFFF
@A00769:11:HC3HCDRXX:1:2104:9417:29136
CACCAAGT
+
FFFFFFFF
@A00769:11:HC3HCDRXX:1:2104:26214:29168
CACCAAGT
+
FFFFFFFF
@A00769:11:HC3HCDRXX:1:2104:32633:29199
CACCAAGT
+
FFFFFFF:
@A00769:11:HC3HCDRXX:1:2104:19569:29215
CACCAAGT
+
FFFFFFFF
@A00769:11:HC3HCDRXX:1:2104:27570:29450
CACCAAGT
+
FFFFFFFF
@A00769:11:HC3HCDRXX:1:2104:20238:29496
CACCAAGT
+
FFFFFFFF
@A00769:11:HC3HCDRXX:1:2104:8838:29512
CACCAAGT
+
FFFFFFFF
@A00769:11:HC3HCDRXX:1:2104:8196:29559
CACCAAGT
+
FFFFFFFF
@A00769:11:HC3HCDRXX:1:2104:3911:29684
CACCAAGT
+
FFFFFFFF
@A00769:11:HC3HCDRXX:1:2104:16929:29716
CACCAAGT
+
,FFFFF:F
@A00769:11:HC3HCDRXX:1:2104:22715:29716
CACCAAGT
+
FFFFFFFF
@A00769:11:HC3HCDRXX:1:2104:2727:29731
CACCAAGT
+
FFFFFFFF
@A00769:11:HC3HCDRXX:1:2104:3595:29731
CACCAAGT
+
FFFFFFFF
@A00769:11:HC3HCDRXX:1:2104:6885:29731
CACCAAGT
+
FFFFFFFF
@A00769:11:HC3HCDRXX:1:2104:13639:29747
CACCAAGT
+
FFFFFFFF
@A00769:11:HC3HCDRXX:1:2104:9552:29778
CACCAAGT
+
FFFFFFFF
@A00769:11:HC3HCDRXX:1:2104:26693:29778
CACCAAGT
+
FFFFFFFF
@A00769:11:HC3HCDRXX:1:2104:3812:29919
CACCAAGT
+
FFFFFFFF
@A00769:11:HC3HCDRXX:1:2104:2691:30013
CACCAAGT
+
FFFFFFFF
@A00769:11:HC3HCDRXX:1:2104:8241:30044
CACCAAGT
+
FFFFFFFF
@A00769:11:HC3HCDRXX:1:2104:22444:30060
CACCAAGT
+
FFFFFFFF
@A00769:11:HC3HCDRXX:1:2104:11460:30076
CACCAAGT
+
FFFFFFFF
@A00769:11:HC3HCDRXX:1:2104:10294:30185
CACCAAGT
+
FFFFFFFF
@A00769:11:HC3HCDRXX:1:2104:11297:30201
CACCAAGT
+
,FFFFFF:
@A00769:11:HC3HCDRXX:1:2104:2808:30217
CACCAAGT
+
FFFFFFFF
@A00769:11:HC3HCDRXX:1:2104:9001:30295
CACCAAGT
+
FFFFFFFF
@A00769:11:HC3HCDRXX:1:2104:23809:30326
CACCAAGT
+
FFFFFFF:
@A00769:11:HC3HCDRXX:1:2104:25319:30373
CACCAAGT
+
FFFFFFFF
@A00769:11:HC3HCDRXX:1:2104:2564:30452
CACCAAGT
+
FFFFFFFF
@A00769:11:HC3HCDRXX:1:2104:8892:30452
CACCAAGT
+
FFFFFFFF
@A00769:11:HC3HCDRXX:1:2104:9218:30483
CACCAAGT
+
FFFFFFFF
@A00769:11:HC3HCDRXX:1:2104:32497:30499
CACCAAGT
+
FFFFFFFF
@A00769:11:HC3HCDRXX:1:2104:15890:30514
CACCAAGT
+
FFFFFFFF
@A00769:11:HC3HCDRXX:1:2104:23511:30530
CACCAAGT
+
FFFFFFFF
@A00769:11:HC3HCDRXX:1:2104:2049:30592
CACCAAGT
+
FFFFFFFF
@A00769:11:HC3HCDRXX:1:2104:32325:30639
CACCAAGT
+
FFFFFFFF
@A00769:11:HC3HCDRXX:1:2104:24975:30686
CACCAAGT
+
FFFFFFFF
@A00769:11:HC3HCDRXX:1:2104:29188:30718
CACCAAGT
+
FFFFFFFF
@A00769:11:HC3HCDRXX:1:2104:2980:30733
CACCAAGT
+
FFFFFFFF
@A00769:11:HC3HCDRXX:1:2104:3061:30843
CACCAAGT
+
FFF:FFFF
@A00769:11:HC3HCDRXX:1:2104:10384:30843
CACCAAGT
+
FFFFFFFF
@A00769:11:HC3HCDRXX:1:2104:23023:30937
CACCAAGT
+
FFFFFFF:
@A00769:11:HC3HCDRXX:1:2104:23330:30937
CACCAAGT
+
FFFFFFFF
@A00769:11:HC3HCDRXX:1:2104:14805:30953
CACCAAGT
+
FFFFFFFF
@A00769:11:HC3HCDRXX:1:2104:6768:30968
CACCAAGT
+
FFFFFFFF
@A00769:11:HC3HCDRXX:1:2104:15790:30968
CACCAAGT
+
FFFFFFFF
@A00769:11:HC3HCDRXX:1:2104:29785:31062
CACCAAGT
+
FFFFFFFF
@A00769:11:HC3HCDRXX:1:2104:7365:31219
CACCAAGT
+
FFFFFFFF
@A00769:11:HC3HCDRXX:1:2104:4110:31313
CACCAAGT
+
FFFFFFFF
@A00769:11:HC3HCDRXX:1:2104:5168:31360
CACCAAGT
+
FFFFFFFF
@A00769:11:HC3HCDRXX:1:2104:23095:31438
CACCAAGT
+
FFFFFFFF
@A00769:11:HC3HCDRXX:1:2104:20835:31469
CACCAAGT
+
FFFFFFFF
@A00769:11:HC3HCDRXX:1:2104:22797:31516
CACCAAGT
+
FFFFFFFF
@A00769:11:HC3HCDRXX:1:2104:17047:31548
CACCAAGT
+
FFFFFFFF
@A00769:11:HC3HCDRXX:1:2104:19253:31861
CACCAAGT
+
FFFFFFFF
@A00769:11:HC3HCDRXX:1:2104:24894:31892
CACCAAGT
+
FFFFFFFF
@A00769:11:HC3HCDRXX:1:2104:3830:31923
CACCAAGT
+
FFFFFFFF
@A00769:11:HC3HCDRXX:1:2104:25265:31970
CACCAAGT
+
FFFFFFF:
@A00769:11:HC3HCDRXX:1:2104:3432:32111
CACCAAGT
+
FFFFFFFF
@A00769:11:HC3HCDRXX:1:2104:9670:32142
CACCAAGT
+
FFFFF:FF
@A00769:11:HC3HCDRXX:1:2104:4969:32174
CACCAAGT
+
FFFFFFFF
@A00769:11:HC3HCDRXX:1:2104:20518:32174
CACCAAGT
+
FFFFFFFF
@A00769:11:HC3HCDRXX:1:2104:15320:32252
CACCAAGT
+
FFFFFFFF
@A00769:11:HC3HCDRXX:1:2104:7817:32283
CACCAAGT
+
FFFFFFFF
@A00769:11:HC3HCDRXX:1:2104:23529:32346
CACCAAGT
+
FFFF:FFF
@A00769:11:HC3HCDRXX:1:2104:18213:32409
CACCAAGT
+
FFFFFFFF
@A00769:11:HC3HCDRXX:1:2104:3577:32424
CACCAAGT
+
FFFFFFFF
@A00769:11:HC3HCDRXX:1:2104:11442:32581
CACCAAGT
+
FFFFFFFF
@A00769:11:HC3HCDRXX:1:2104:10511:32628
CACCAAGT
+
FFFFFFFF
@A00769:11:HC3HCDRXX:1:2104:28140:32690
CACCAAGT
+
FFFFFFFF
@A00769:11:HC3HCDRXX:1:2104:2573:32816
CACCAAGT
+
FFFFFFFF
@A00769:11:HC3HCDRXX:1:2104:29423:32847
CACCAAGT
+
FFFFFFFF
@A00769:11:HC3HCDRXX:1:2104:21441:32863
CACCAAGT
+
FFFFFFFF
@A00769:11:HC3HCDRXX:1:2104:5755:32878
CACCAAGT
+
FFFF:FFF
@A00769:11:HC3HCDRXX:1:2104:31177:32941
CACCAAGT
+
FFFFFFFF
@A00769:11:HC3HCDRXX:1:2104:21974:32972
CACCAAGT
+
FFFFFFFF
@A00769:11:HC3HCDRXX:1:2104:31195:32972
CACCAAGT
+
FFFFFFFF
@A00769:11:HC3HCDRXX:1:2104:13602:33004
CACCAAGT
+
FFFFFFFF
@A00769:11:HC3HCDRXX:1:2104:21296:33019
CACCAAGT
+
FFFFFFFF
@A00769:11:HC3HCDRXX:1:2104:8160:33191
CACCAAGT
+
FFFFFFFF
@A00769:11:HC3HCDRXX:1:2104:11686:33191
CACCAAGT
+
FFFFFFFF
@A00769:11:HC3HCDRXX:1:2104:32443:33191
CACCAAGT
+
FFFFFFFF
@A00769:11:HC3HCDRXX:1:2104:11984:33301
CACCAAGT
+
FF:FFFFF
@A00769:11:HC3HCDRXX:1:2104:28592:33317
CACCAAGT
+
FFFFFFFF
@A00769:11:HC3HCDRXX:1:2104:12870:33426
CACCAAGT
+
FFFFFFFF
@A00769:11:HC3HCDRXX:1:2104:25545:33426
CACCAAGT
+
FFFFFFFF
@A00769:11:HC3HCDRXX:1:2104:28429:33630
CACCAAGT
+
FFFFFFFF
@A00769:11:HC3HCDRXX:1:2104:32443:33661
CACCAAGT
+
FFFFFFFF
@A00769:11:HC3HCDRXX:1:2104:30924:33724
CACCAAGT
+
FFFFFFFF
@A00769:11:HC3HCDRXX:1:2104:16866:33771
CACCAAGT
+
FFFFFFFF
@A00769:11:HC3HCDRXX:1:2104:11270:33818
CACCAAGT
+
FFFFFFFF
@A00769:11:HC3HCDRXX:1:2104:13178:33833
CACCAAGT
+
FFFFFFFF
@A00769:11:HC3HCDRXX:1:2104:17544:33849
CACCAAGT
+
FFFFFFFF
@A00769:11:HC3HCDRXX:1:2104:18647:33912
CACCAAGT
+
FFFFFFFF
@A00769:11:HC3HCDRXX:1:2104:18078:33990
CACCAAGT
+
FFFFFFFF
@A00769:11:HC3HCDRXX:1:2104:22607:34006
CACCAAGT
+
FFFFFFFF
@A00769:11:HC3HCDRXX:1:2104:28158:34006
CACCAAGT
+
FFFFFFFF
@A00769:11:HC3HCDRXX:1:2104:32642:34006
CACCAAGT
+
FFFFFFFF
@A00769:11:HC3HCDRXX:1:2104:17381:34037
CACCAAGT
+
FFFFFFFF
@A00769:11:HC3HCDRXX:1:2104:13648:34084
CACCAAGT
+
FFFFFFFF
@A00769:11:HC3HCDRXX:1:2104:2772:34194
CACCAAGT
+
FFFFFFFF
@A00769:11:HC3HCDRXX:1:2104:20039:34225
CACCAAGT
+
FFFFFFFF
@A00769:11:HC3HCDRXX:1:2104:21215:34225
CACCAAGT
+
FFFFFFFF
@A00769:11:HC3HCDRXX:1:2104:24334:34303
CACCAAGT
+
FFFFFFFF
@A00769:11:HC3HCDRXX:1:2104:23999:34381
CACCAAGT
+
FFFFFFFF
@A00769:11:HC3HCDRXX:1:2104:31946:34522
CACCAAGT
+
F:FFFFFF
@A00769:11:HC3HCDRXX:1:2104:13051:34554
CACCAAGT
+
:FFF:FF:
@A00769:11:HC3HCDRXX:1:2104:15121:34695
CACCAAGT
+
FFFFFFFF
@A00769:11:HC3HCDRXX:1:2104:7012:34710
CACCAAGT
+
FFFFFFFF
@A00769:11:HC3HCDRXX:1:2104:25437:34710
CACCAAGT
+
FF,:FFF,
@A00769:11:HC3HCDRXX:1:2104:20021:34726
CACCAAGT
+
FFFFFFFF
@A00769:11:HC3HCDRXX:1:2104:4417:34976
CACCAAGT
+
FFF::FFF
@A00769:11:HC3HCDRXX:1:2104:2754:35039
CACCAAGT
+
FFF:FFFF
@A00769:11:HC3HCDRXX:1:2104:9100:35039
CACCAAGT
+
FFFFFFFF
@A00769:11:HC3HCDRXX:1:2104:3938:35055
CACCAAGT
+
FFFFFFFF
@A00769:11:HC3HCDRXX:1:2104:4851:35070
CACCAAGT
+
FF:FFFFF
@A00769:11:HC3HCDRXX:1:2104:23484:35086
CACCAAGT
+
FF:,FFFF
@A00769:11:HC3HCDRXX:1:2104:28718:35102
CACCAAGT
+
FFFFFF:F
@A00769:11:HC3HCDRXX:1:2104:32172:35258
CACCAAGT
+
FFFF,FFF
@A00769:11:HC3HCDRXX:1:2104:7346:35415
CACCAAGT
+
FFFFFFFF
@A00769:11:HC3HCDRXX:1:2104:9037:35524
CACCAAGT
+
FFFFFFFF
@A00769:11:HC3HCDRXX:1:2104:26124:35556
CACCAAGT
+
FF:FFFFF
@A00769:11:HC3HCDRXX:1:2104:14913:35587
CACCAAGT
+
FFFFFFFF
@A00769:11:HC3HCDRXX:1:2104:15727:35587
CACCAAGT
+
FFFFFFFF
@A00769:11:HC3HCDRXX:1:2104:16830:35587
CACCAAGT
+
FFFFFFFF
@A00769:11:HC3HCDRXX:1:2104:29324:35587
CACCAAGT
+
FFFFFFFF
@A00769:11:HC3HCDRXX:1:2104:8612:35603
CACCAAGT
+
FFFFFFFF
@A00769:11:HC3HCDRXX:1:2104:22761:35618
CACCAAGT
+
FFFFFFF:
@A00769:11:HC3HCDRXX:1:2104:13358:35681
CACCAAGT
+
FFFFFFFF
@A00769:11:HC3HCDRXX:1:2104:26820:35759
CACCAAGT
+
FFFFFFFF
@A00769:11:HC3HCDRXX:1:2104:31015:35884
CACCAAGT
+
FFFFFFFF
@A00769:11:HC3HCDRXX:1:2104:5593:35916
CACCAAGT
+
FFFFFFFF
@A00769:11:HC3HCDRXX:1:2104:14163:35978
CACCAAGT
+
FFFFFFFF
@A00769:11:HC3HCDRXX:1:2104:3676:36072
CACCAAGT
+
FFF:FFFF
@A00769:11:HC3HCDRXX:1:2104:11496:36088
CACCAAGT
+
FFFFFFFF
@A00769:11:HC3HCDRXX:1:2104:31584:36151
CACCAAGT
+
FFFFFFFF
@A00769:11:HC3HCDRXX:1:2104:1090:36229
CACCAAGT
+
FFFFFFFF
@A00769:11:HC3HCDRXX:1:2104:4463:36245
CACCAAGT
+
FFFFFFFF
@A00769:11:HC3HCDRXX:1:2104:4227:36276
CACCAAGT
+
FFFFFFFF
@A00769:11:HC3HCDRXX:1:2104:22571:36385
CACCAAGT
+
FF:,:FFF
@A00769:11:HC3HCDRXX:1:2104:3595:36495
CACCAAGT
+
FFFFFFFF
@A00769:11:HC3HCDRXX:1:2104:20012:36495
CACCAAGT
+
FFFFFFFF
@A00769:11:HC3HCDRXX:1:2104:2419:36589
CACCAAGT
+
FFFFFFFF
@A00769:11:HC3HCDRXX:1:2104:2248:36605
CACCAAGT
+
FFFFFFFF
@A00769:11:HC3HCDRXX:1:2104:13169:36636
CACCAAGT
+
FFFFFFFF
@A00769:11:HC3HCDRXX:1:2104:4969:36652
CACCAAGT
+
FFFFFFFF
@A00769:11:HC3HCDRXX:1:2104:14733:36683
CACCAAGT
+
FFFFFFFF
@A00769:11:HC3HCDRXX:1:2104:5150:36746
CACCAAGT
+
FFFFFFFF
@A00769:11:HC3HCDRXX:1:2104:27028:36746
CACCAAGT
+
FFFFFFFF
@A00769:11:HC3HCDRXX:1:2104:32353:36824
CACCAAGT
+
FFFFF:FF
@A00769:11:HC3HCDRXX:1:2104:28583:36933
CACCAAGT
+
FFFFFFFF
@A00769:11:HC3HCDRXX:1:2104:10890:37043
CACCAAGT
+
:FFFF:F:
@A00769:11:HC3HCDRXX:1:2104:23222:37043
CACCAAGT
+
:FFFFFFF
@A00769:11:HC3HCDRXX:1:2105:24424:1016
CACCAAGT
+
FFFFFFFF
@A00769:11:HC3HCDRXX:1:2105:27326:1219
CACCAAGT
+
FFFFFFFF
@A00769:11:HC3HCDRXX:1:2105:30816:1313
CACCAAGT
+
FFFFFFFF
@A00769:11:HC3HCDRXX:1:2105:18258:1329
CACCAAGT
+
FFFFF,FF
@A00769:11:HC3HCDRXX:1:2105:8947:1391
CACCAAGT
+
FFFFFFFF
@A00769:11:HC3HCDRXX:1:2105:1787:1423
CACCAAGT
+
FFFFFFFF
@A00769:11:HC3HCDRXX:1:2105:14606:1454
CACCAAGT
+
FFFFFF::
@A00769:11:HC3HCDRXX:1:2105:31602:1517
CACCAAGT
+
FFFFFFFF
@A00769:11:HC3HCDRXX:1:2105:16188:1595
CACCAAGT
+
FFFFFFFF
@A00769:11:HC3HCDRXX:1:2105:25337:1626
CACCAAGT
+
FFFFFFFF
@A00769:11:HC3HCDRXX:1:2105:2564:1642
CACCAAGT
+
FFFFFFFF
@A00769:11:HC3HCDRXX:1:2105:3938:1705
CACCAAGT
+
FFFFFFFF
@A00769:11:HC3HCDRXX:1:2105:27281:1705
CACCAAGT
+
FF,FFFFF
@A00769:11:HC3HCDRXX:1:2105:20066:1799
CACCAAGT
+
FFFFFFFF
@A00769:11:HC3HCDRXX:1:2105:32099:1939
CACCAAGT
+
FFFFFFFF
@A00769:11:HC3HCDRXX:1:2105:20898:1955
CACCAAGT
+
FFFFFFFF
@A00769:11:HC3HCDRXX:1:2105:26765:2002
CACCAAGT
+
FFFFFFFF
@A00769:11:HC3HCDRXX:1:2105:17436:2096
CACCAAGT
+
FFFFFFFF
@A00769:11:HC3HCDRXX:1:2105:13756:2143
CACCAAGT
+
FFFFFFFF
@A00769:11:HC3HCDRXX:1:2105:7337:2237
CACCAAGT
+
FFFFFFFF
@A00769:11:HC3HCDRXX:1:2105:15790:2284
CACCAAGT
+
FFFFFFFF
@A00769:11:HC3HCDRXX:1:2105:27724:2315
CACCAAGT
+
FFFFFFFF
@A00769:11:HC3HCDRXX:1:2105:11586:2362
CACCAAGT
+
FFFFFFFF
@A00769:11:HC3HCDRXX:1:2105:24297:2362
CACCAAGT
+
FFFFFFFF
@A00769:11:HC3HCDRXX:1:2105:20329:2378
CACCAAGT
+
FFFFFFFF
@A00769:11:HC3HCDRXX:1:2105:2103:2472
CACCAAGT
+
FFFFFFFF
@A00769:11:HC3HCDRXX:1:2105:13178:2487
CACCAAGT
+
FFFFFFFF
@A00769:11:HC3HCDRXX:1:2105:24894:2487
CACCAAGT
+
FFFFFFFF
@A00769:11:HC3HCDRXX:1:2105:28637:2487
CACCAAGT
+
FFFFFFFF
@A00769:11:HC3HCDRXX:1:2105:9507:2519
CACCAAGT
+
FFFFFFFF
@A00769:11:HC3HCDRXX:1:2105:8594:2566
CACCAAGT
+
FFFFFFF:
@A00769:11:HC3HCDRXX:1:2105:2248:2754
CACCAAGT
+
FFFFFFFF
@A00769:11:HC3HCDRXX:1:2105:12418:2832
CACCAAGT
+
FF:F:,F,
@A00769:11:HC3HCDRXX:1:2105:20645:2863
CACCAAGT
+
FFFFFFFF
@A00769:11:HC3HCDRXX:1:2105:24234:3004
CACCAAGT
+
FFFFFFFF
@A00769:11:HC3HCDRXX:1:2105:18177:3067
CACCAAGT
+
FFFFFFFF
@A00769:11:HC3HCDRXX:1:2105:11008:3082
CACCAAGT
+
FFFFFFFF
@A00769:11:HC3HCDRXX:1:2105:18331:3176
CACCAAGT
+
FFFFFFFF
@A00769:11:HC3HCDRXX:1:2105:13042:3255
CACCAAGT
+
FFFFFFFF
@A00769:11:HC3HCDRXX:1:2105:4842:3333
CACCAAGT
+
FFFFFFFF
@A00769:11:HC3HCDRXX:1:2105:7618:3537
CACCAAGT
+
FFFFFFFF
@A00769:11:HC3HCDRXX:1:2105:1262:3552
CACCAAGT
+
FFFFFFFF
@A00769:11:HC3HCDRXX:1:2105:3721:3552
CACCAAGT
+
FFFFFFFF
@A00769:11:HC3HCDRXX:1:2105:12183:3552
CACCAAGT
+
FFFFFFFF
@A00769:11:HC3HCDRXX:1:2105:6479:3568
CACCAAGT
+
FFFFFFFF
@A00769:11:HC3HCDRXX:1:2105:18276:3583
CACCAAGT
+
FFFFFFFF
@A00769:11:HC3HCDRXX:1:2105:27670:3724
CACCAAGT
+
FFFFFFFF
@A00769:11:HC3HCDRXX:1:2105:21088:3787
CACCAAGT
+
FFFFFFFF
@A00769:11:HC3HCDRXX:1:2105:20980:3912
CACCAAGT
+
FFFFFFFF
@A00769:11:HC3HCDRXX:1:2105:27923:4006
CACCAAGT
+
FF:FFFFF
@A00769:11:HC3HCDRXX:1:2105:19488:4147
CACCAAGT
+
FFFFFFFF
@A00769:11:HC3HCDRXX:1:2105:11568:4210
CACCAAGT
+
FFFFFFFF
@A00769:11:HC3HCDRXX:1:2105:15275:4210
CACCAAGT
+
FFFFFFFF
@A00769:11:HC3HCDRXX:1:2105:11180:4257
CACCAAGT
+
FFFFFFFF
@A00769:11:HC3HCDRXX:1:2105:21287:4445
CACCAAGT
+
FFFFFFFF
@A00769:11:HC3HCDRXX:1:2105:16233:4492
CACCAAGT
+
FFFFFF:F
@A00769:11:HC3HCDRXX:1:2105:32443:4633
CACCAAGT
+
FFFFFFF,
@A00769:11:HC3HCDRXX:1:2105:11406:4648
CACCAAGT
+
FFFFFFFF
@A00769:11:HC3HCDRXX:1:2105:11424:4648
CACCAAGT
+
,F,,FF:F
@A00769:11:HC3HCDRXX:1:2105:31828:4758
CACCAAGT
+
FFFFFFFF
@A00769:11:HC3HCDRXX:1:2105:2076:4773
CACCAAGT
+
FFFFFFFF
@A00769:11:HC3HCDRXX:1:2105:8549:4836
CACCAAGT
+
FFFFFFFF
@A00769:11:HC3HCDRXX:1:2105:5972:4946
CACCAAGT
+
FFFFFFFF
@A00769:11:HC3HCDRXX:1:2105:15754:5008
CACCAAGT
+
FFFFFFFF
@A00769:11:HC3HCDRXX:1:2105:18430:5071
CACCAAGT
+
FFFFFFFF
@A00769:11:HC3HCDRXX:1:2105:6623:5134
CACCAAGT
+
FFFFFFFF
@A00769:11:HC3HCDRXX:1:2105:14398:5134
CACCAAGT
+
FF,FFF:F
@A00769:11:HC3HCDRXX:1:2105:9164:5212
CACCAAGT
+
FFFFFFFF
@A00769:11:HC3HCDRXX:1:2105:15185:5212
CACCAAGT
+
FFFFFFFF
@A00769:11:HC3HCDRXX:1:2105:19931:5290
CACCAAGT
+
F:FFFFFF
@A00769:11:HC3HCDRXX:1:2105:27344:5353
CACCAAGT
+
FFFFFFFF
@A00769:11:HC3HCDRXX:1:2105:27642:5368
CACCAAGT
+
FFFFFFFF
@A00769:11:HC3HCDRXX:1:2105:25780:5400
CACCAAGT
+
FFFFF:F,
@A00769:11:HC3HCDRXX:1:2105:32262:5478
CACCAAGT
+
FFFFFFFF
@A00769:11:HC3HCDRXX:1:2105:28989:5635
CACCAAGT
+
FFFFFFFF
@A00769:11:HC3HCDRXX:1:2105:14154:5682
CACCAAGT
+
FFFF:FFF
@A00769:11:HC3HCDRXX:1:2105:6325:5869
CACCAAGT
+
FFFFFFFF
@A00769:11:HC3HCDRXX:1:2105:32307:5869
CACCAAGT
+
FFFFFFFF
@A00769:11:HC3HCDRXX:1:2105:2275:5901
CACCAAGT
+
FFFFFFFF
@A00769:11:HC3HCDRXX:1:2105:10456:5948
CACCAAGT
+
FFFFFFFF
@A00769:11:HC3HCDRXX:1:2105:25635:6214
CACCAAGT
+
,,F:F:FF
@A00769:11:HC3HCDRXX:1:2105:2528:6277
CACCAAGT
+
FFFFFF:F
@A00769:11:HC3HCDRXX:1:2105:17842:6308
CACCAAGT
+
FFFFFFFF
@A00769:11:HC3HCDRXX:1:2105:13259:6480
CACCAAGT
+
FFFFFFFF
@A00769:11:HC3HCDRXX:1:2105:18647:6543
CACCAAGT
+
FFFFFFFF
@A00769:11:HC3HCDRXX:1:2105:17680:6558
CACCAAGT
+
FFFFFFFF
@A00769:11:HC3HCDRXX:1:2105:12870:6652
CACCAAGT
+
FFFFFFFF
@A00769:11:HC3HCDRXX:1:2105:10972:6684
CACCAAGT
+
FFFFFFFF
@A00769:11:HC3HCDRXX:1:2105:9534:6731
CACCAAGT
+
FFFFFFFF
@A00769:11:HC3HCDRXX:1:2105:3875:6793
CACCAAGT
+
FFFFFFFF
@A00769:11:HC3HCDRXX:1:2105:9561:6965
CACCAAGT
+
FFFFFFFF
@A00769:11:HC3HCDRXX:1:2105:29261:6981
CACCAAGT
+
FFFFFFFF
@A00769:11:HC3HCDRXX:1:2105:10438:7012
CACCAAGT
+
FFFFFFFF
@A00769:11:HC3HCDRXX:1:2105:29062:7044
CACCAAGT
+
FF::FFFF
@A00769:11:HC3HCDRXX:1:2105:5900:7075
CACCAAGT
+
F:FFFFFF
@A00769:11:HC3HCDRXX:1:2105:13856:7075
CACCAAGT
+
FFFFFFFF
@A00769:11:HC3HCDRXX:1:2105:5891:7091
CACCAAGT
+
FFFFFFFF
@A00769:11:HC3HCDRXX:1:2105:26521:7091
CACCAAGT
+
FFF,FF::
@A00769:11:HC3HCDRXX:1:2105:3233:7153
CACCAAGT
+
FFFFFFFF
@A00769:11:HC3HCDRXX:1:2105:9001:7153
CACCAAGT
+
FFFFFFFF
@A00769:11:HC3HCDRXX:1:2105:27172:7185
CACCAAGT
+
FFFFFFFF
@A00769:11:HC3HCDRXX:1:2105:30535:7185
CACCAAGT
+
FFFFFFFF
@A00769:11:HC3HCDRXX:1:2105:32325:7247
CACCAAGT
+
FFFFFFF:
@A00769:11:HC3HCDRXX:1:2105:29767:7263
CACCAAGT
+
FFFFFFFF
@A00769:11:HC3HCDRXX:1:2105:1597:7326
CACCAAGT
+
FFFFFFFF
@A00769:11:HC3HCDRXX:1:2105:18738:7326
CACCAAGT
+
FFFFFFFF
@A00769:11:HC3HCDRXX:1:2105:8070:7357
CACCAAGT
+
FFFFFFFF
@A00769:11:HC3HCDRXX:1:2105:6090:7373
CACCAAGT
+
FFF,FFF:
@A00769:11:HC3HCDRXX:1:2105:19325:7404
CACCAAGT
+
FFFFFFFF
@A00769:11:HC3HCDRXX:1:2105:24758:7420
CACCAAGT
+
FFFFFFFF
@A00769:11:HC3HCDRXX:1:2105:28058:7435
CACCAAGT
+
FFFFFFFF
@A00769:11:HC3HCDRXX:1:2105:23330:7576
CACCAAGT
+
FFF:FFFF
@A00769:11:HC3HCDRXX:1:2105:28872:7592
CACCAAGT
+
FFFFFFFF
@A00769:11:HC3HCDRXX:1:2105:12463:7607
CACCAAGT
+
FFFFFF::
@A00769:11:HC3HCDRXX:1:2105:17463:7654
CACCAAGT
+
:FFFFFFF
@A00769:11:HC3HCDRXX:1:2105:7916:7686
CACCAAGT
+
FFFFFFFF
@A00769:11:HC3HCDRXX:1:2105:16685:7686
CACCAAGT
+
FFFFFFFF
@A00769:11:HC3HCDRXX:1:2105:8052:7701
CACCAAGT
+
FFFFFFFF
@A00769:11:HC3HCDRXX:1:2105:30635:7701
CACCAAGT
+
FFFFFFFF
@A00769:11:HC3HCDRXX:1:2105:15609:7733
CACCAAGT
+
FFFFFFFF
@A00769:11:HC3HCDRXX:1:2105:3034:7874
CACCAAGT
+
FFFFFFFF
@A00769:11:HC3HCDRXX:1:2105:28131:7874
CACCAAGT
+
FFF:FFFF
@A00769:11:HC3HCDRXX:1:2105:14036:7952
CACCAAGT
+
FFFFFFFF
@A00769:11:HC3HCDRXX:1:2105:22489:7999
CACCAAGT
+
FFFFFFFF
@A00769:11:HC3HCDRXX:1:2105:15320:8015
CACCAAGT
+
FFFFFFFF
@A00769:11:HC3HCDRXX:1:2105:32434:8124
CACCAAGT
+
:FF,,FFF
@A00769:11:HC3HCDRXX:1:2105:23909:8296
CACCAAGT
+
F,F,FFF:
@A00769:11:HC3HCDRXX:1:2105:10755:8343
CACCAAGT
+
FFFFFFFF
@A00769:11:HC3HCDRXX:1:2105:2483:8422
CACCAAGT
+
FFFFFFFF
@A00769:11:HC3HCDRXX:1:2105:1850:8484
CACCAAGT
+
FFFFFFFF
@A00769:11:HC3HCDRXX:1:2105:29197:8625
CACCAAGT
+
FFFFFFFF
@A00769:11:HC3HCDRXX:1:2105:11162:8766
CACCAAGT
+
FFFFFFFF
@A00769:11:HC3HCDRXX:1:2105:18204:8876
CACCAAGT
+
FFFFFFFF
@A00769:11:HC3HCDRXX:1:2105:27236:8923
CACCAAGT
+
FFFFFFFF
@A00769:11:HC3HCDRXX:1:2105:29143:8938
CACCAAGT
+
FFFFFFFF
@A00769:11:HC3HCDRXX:1:2105:27208:8970
CACCAAGT
+
FFFFFFFF
@A00769:11:HC3HCDRXX:1:2105:16839:9017
CACCAAGT
+
FFFFFFFF
@A00769:11:HC3HCDRXX:1:2105:16667:9064
CACCAAGT
+
FFFFFFFF
@A00769:11:HC3HCDRXX:1:2105:28791:9079
CACCAAGT
+
FF:FFFFF
@A00769:11:HC3HCDRXX:1:2105:24749:9095
CACCAAGT
+
FFFF::,,
@A00769:11:HC3HCDRXX:1:2105:28076:9220
CACCAAGT
+
FFFFFFFF
@A00769:11:HC3HCDRXX:1:2105:1380:9236
CACCAAGT
+
FFFFFFFF
@A00769:11:HC3HCDRXX:1:2105:10592:9314
CACCAAGT
+
FFFFFFFF
@A00769:11:HC3HCDRXX:1:2105:23050:9345
CACCAAGT
+
FFFFFFFF
@A00769:11:HC3HCDRXX:1:2105:10465:9377
CACCAAGT
+
FFFFFFFF
@A00769:11:HC3HCDRXX:1:2105:3170:9424
CACCAAGT
+
FFFFFFFF
@A00769:11:HC3HCDRXX:1:2105:24795:9455
CACCAAGT
+
FFFFFFFF
@A00769:11:HC3HCDRXX:1:2105:17038:9486
CACCAAGT
+
FFFFFFFF
@A00769:11:HC3HCDRXX:1:2105:28266:9518
CACCAAGT
+
FFFFFFFF
@A00769:11:HC3HCDRXX:1:2105:31051:9518
CACCAAGT
+
FFFFFFFF
@A00769:11:HC3HCDRXX:1:2105:1226:9533
CACCAAGT
+
FFFFFFFF
@A00769:11:HC3HCDRXX:1:2105:13087:9659
CACCAAGT
+
FFFFFFFF
@A00769:11:HC3HCDRXX:1:2105:29188:9674
CACCAAGT
+
FFFFFFFF
@A00769:11:HC3HCDRXX:1:2105:28149:9690
CACCAAGT
+
FF:FFFFF
@A00769:11:HC3HCDRXX:1:2105:11071:9706
CACCAAGT
+
FFFFFFFF
@A00769:11:HC3HCDRXX:1:2105:28375:9706
CACCAAGT
+
FFFFFFFF
@A00769:11:HC3HCDRXX:1:2105:22987:9768
CACCAAGT
+
FFFF:FFF
@A00769:11:HC3HCDRXX:1:2105:17653:9893
CACCAAGT
+
FFFFFFFF
@A00769:11:HC3HCDRXX:1:2105:27679:9940
CACCAAGT
+
FFFFF:FF
@A00769:11:HC3HCDRXX:1:2105:23791:10034
CACCAAGT
+
FFFFFFFF
@A00769:11:HC3HCDRXX:1:2105:2700:10207
CACCAAGT
+
FFFFFFFF
@A00769:11:HC3HCDRXX:1:2105:18638:10285
CACCAAGT
+
FFFFFFFF
@A00769:11:HC3HCDRXX:1:2105:2899:10363
CACCAAGT
+
FFFFFFFF
@A00769:11:HC3HCDRXX:1:2105:2917:10457
CACCAAGT
+
FFFFFFFF
@A00769:11:HC3HCDRXX:1:2105:32814:10567
CACCAAGT
+
FFFFFFFF
@A00769:11:HC3HCDRXX:1:2105:28122:10582
CACCAAGT
+
FFFFFFFF
@A00769:11:HC3HCDRXX:1:2105:15176:10645
CACCAAGT
+
FFFFFFFF
@A00769:11:HC3HCDRXX:1:2105:25455:10723
CACCAAGT
+
FFFFFFFF
@A00769:11:HC3HCDRXX:1:2105:12301:10739
CACCAAGT
+
FFFFFFFF
@A00769:11:HC3HCDRXX:1:2105:27670:10770
CACCAAGT
+
FFFFFFFF
@A00769:11:HC3HCDRXX:1:2105:3522:10880
CACCAAGT
+
FFFFFFFF
@A00769:11:HC3HCDRXX:1:2105:5195:10927
CACCAAGT
+
FFFFFFFF
@A00769:11:HC3HCDRXX:1:2105:5981:11099
CACCAAGT
+
FFFFFFFF
@A00769:11:HC3HCDRXX:1:2105:24532:11193
CACCAAGT
+
FFFFFFFF
@A00769:11:HC3HCDRXX:1:2105:14326:11209
CACCAAGT
+
FFFFFFFF
@A00769:11:HC3HCDRXX:1:2105:27850:11240
CACCAAGT
+
FFFFFFFF
@A00769:11:HC3HCDRXX:1:2105:13132:11271
CACCAAGT
+
FFFFFFFF
@A00769:11:HC3HCDRXX:1:2105:18340:11271
CACCAAGT
+
FFFFFFFF
@A00769:11:HC3HCDRXX:1:2105:32280:11271
CACCAAGT
+
FFFFFFFF
@A00769:11:HC3HCDRXX:1:2105:21775:11334
CACCAAGT
+
FFFFFFFF
@A00769:11:HC3HCDRXX:1:2105:4481:11350
CACCAAGT
+
FFF,FF,:
@A00769:11:HC3HCDRXX:1:2105:9625:11616
CACCAAGT
+
FFFFFFFF
@A00769:11:HC3HCDRXX:1:2105:1172:11631
CACCAAGT
+
FFFFFFFF
@A00769:11:HC3HCDRXX:1:2105:23231:11631
CACCAAGT
+
FFFFFFFF
@A00769:11:HC3HCDRXX:1:2105:23520:11819
CACCAAGT
+
FFFFFFFF
@A00769:11:HC3HCDRXX:1:2105:26359:11819
CACCAAGT
+
FFFFFFF:
@A00769:11:HC3HCDRXX:1:2105:17553:11882
CACCAAGT
+
FFFFFFFF
@A00769:11:HC3HCDRXX:1:2105:14669:12085
CACCAAGT
+
FFFFFFFF
@A00769:11:HC3HCDRXX:1:2105:22363:12101
CACCAAGT
+
FFFFFFFF
@A00769:11:HC3HCDRXX:1:2105:27525:12117
CACCAAGT
+
FFFFFFFF
@A00769:11:HC3HCDRXX:1:2105:4408:12132
CACCAAGT
+
FFFFFFFF
@A00769:11:HC3HCDRXX:1:2105:28176:12179
CACCAAGT
+
FFFFFF,,
@A00769:11:HC3HCDRXX:1:2105:1461:12289
CACCAAGT
+
FF,FFFFF
@A00769:11:HC3HCDRXX:1:2105:29315:12336
CACCAAGT
+
FFFFFFFF
@A00769:11:HC3HCDRXX:1:2105:32597:12352
CACCAAGT
+
FFFFFFFF
@A00769:11:HC3HCDRXX:1:2105:13648:12414
CACCAAGT
+
FFFFFFFF
@A00769:11:HC3HCDRXX:1:2105:15899:12587
CACCAAGT
+
FFFFFFFF
@A00769:11:HC3HCDRXX:1:2105:6732:12743
CACCAAGT
+
FFFFFFFF
@A00769:11:HC3HCDRXX:1:2105:11071:12743
CACCAAGT
+
FFF::F,,
@A00769:11:HC3HCDRXX:1:2105:28167:12790
CACCAAGT
+
FFFFFFFF
@A00769:11:HC3HCDRXX:1:2105:10538:12853
CACCAAGT
+
FFFFFFFF
@A00769:11:HC3HCDRXX:1:2105:7247:12884
CACCAAGT
+
FFFFFFFF
@A00769:11:HC3HCDRXX:1:2105:25617:12884
CACCAAGT
+
FFFFFFFF
@A00769:11:HC3HCDRXX:1:2105:13693:12900
CACCAAGT
+
FFFFFFFF
@A00769:11:HC3HCDRXX:1:2105:10257:12931
CACCAAGT
+
FFFF,FFF
@A00769:11:HC3HCDRXX:1:2105:10122:13009
CACCAAGT
+
FFFFFFFF
@A00769:11:HC3HCDRXX:1:2105:2609:13025
CACCAAGT
+
FFFFFFFF
@A00769:11:HC3HCDRXX:1:2105:19759:13041
CACCAAGT
+
FFFFFFFF
@A00769:11:HC3HCDRXX:1:2105:7129:13088
CACCAAGT
+
FFFFFFFF
@A00769:11:HC3HCDRXX:1:2105:24388:13135
CACCAAGT
+
FFFF:FFF
@A00769:11:HC3HCDRXX:1:2105:14208:13166
CACCAAGT
+
FFFFFFFF
@A00769:11:HC3HCDRXX:1:2105:24288:13182
CACCAAGT
+
FFFFFFFF
@A00769:11:HC3HCDRXX:1:2105:9055:13197
CACCAAGT
+
FFFFFFFF
@A00769:11:HC3HCDRXX:1:2105:4056:13307
CACCAAGT
+
FFFFFFFF
@A00769:11:HC3HCDRXX:1:2105:31114:13479
CACCAAGT
+
FFFFFFFF
@A00769:11:HC3HCDRXX:1:2105:13738:13510
CACCAAGT
+
FFFFFFFF
@A00769:11:HC3HCDRXX:1:2105:19099:13526
CACCAAGT
+
FFFFFFFF
@A00769:11:HC3HCDRXX:1:2105:10574:13542
CACCAAGT
+
FFFFFFFF
@A00769:11:HC3HCDRXX:1:2105:13295:13557
CACCAAGT
+
FFFFFFFF
@A00769:11:HC3HCDRXX:1:2105:30707:13589
CACCAAGT
+
FFFFFFFF
@A00769:11:HC3HCDRXX:1:2105:28953:13651
CACCAAGT
+
FFFFFFFF
@A00769:11:HC3HCDRXX:1:2105:5276:13730
CACCAAGT
+
FFFF:FFF
@A00769:11:HC3HCDRXX:1:2105:27706:13745
CACCAAGT
+
FFFFFFFF
@A00769:11:HC3HCDRXX:1:2105:16179:13761
CACCAAGT
+
FFFFFFFF
@A00769:11:HC3HCDRXX:1:2105:10420:13777
CACCAAGT
+
FFFFFFFF
@A00769:11:HC3HCDRXX:1:2105:16378:13792
CACCAAGT
+
FFFFFFFF
@A00769:11:HC3HCDRXX:1:2105:27227:13792
CACCAAGT
+
FFFFFFFF
@A00769:11:HC3HCDRXX:1:2105:28709:13823
CACCAAGT
+
FFFFFFFF
@A00769:11:HC3HCDRXX:1:2105:4562:13933
CACCAAGT
+
FFFFFFFF
@A00769:11:HC3HCDRXX:1:2105:27859:13949
CACCAAGT
+
FFFFFFFF
@A00769:11:HC3HCDRXX:1:2105:12020:13980
CACCAAGT
+
,FFFFFFF
@A00769:11:HC3HCDRXX:1:2105:18186:14293
CACCAAGT
+
FFFFFFFF
@A00769:11:HC3HCDRXX:1:2105:5213:14340
CACCAAGT
+
FFFFFFFF
@A00769:11:HC3HCDRXX:1:2105:9299:14340
CACCAAGT
+
FFFFFFFF
@A00769:11:HC3HCDRXX:1:2105:28655:14387
CACCAAGT
+
FFFFFFFF
@A00769:11:HC3HCDRXX:1:2105:28718:14465
CACCAAGT
+
FFFFFFFF
@A00769:11:HC3HCDRXX:1:2105:28601:14575
CACCAAGT
+
FFFFFFFF
@A00769:11:HC3HCDRXX:1:2105:31232:14591
CACCAAGT
+
FFFFFFFF
@A00769:11:HC3HCDRXX:1:2105:32759:14606
CACCAAGT
+
FFFFFFFF
@A00769:11:HC3HCDRXX:1:2105:2627:14622
CACCAAGT
+
FFFFFFFF
@A00769:11:HC3HCDRXX:1:2105:31665:14622
CACCAAGT
+
FFFFFFFF
@A00769:11:HC3HCDRXX:1:2105:6894:14653
CACCAAGT
+
FFFFFFFF
@A00769:11:HC3HCDRXX:1:2105:14145:14653
CACCAAGT
+
FFFFFFFF
@A00769:11:HC3HCDRXX:1:2105:6099:14685
CACCAAGT
+
FFFFFFFF
@A00769:11:HC3HCDRXX:1:2105:3170:14873
CACCAAGT
+
FFFFFFFF
@A00769:11:HC3HCDRXX:1:2105:8341:14873
CACCAAGT
+
FFFFFFFF
@A00769:11:HC3HCDRXX:1:2105:3613:14920
CACCAAGT
+
FFFFFFFF
@A00769:11:HC3HCDRXX:1:2105:13322:15170
CACCAAGT
+
FFFFFFFF
@A00769:11:HC3HCDRXX:1:2105:17951:15201
CACCAAGT
+
FFFFFFFF
@A00769:11:HC3HCDRXX:1:2105:18765:15233
CACCAAGT
+
FFFFFFFF
@A00769:11:HC3HCDRXX:1:2105:8413:15311
CACCAAGT
+
FFFFFF::
@A00769:11:HC3HCDRXX:1:2105:3351:15342
CACCAAGT
+
FFFFFFFF
@A00769:11:HC3HCDRXX:1:2105:11252:15374
CACCAAGT
+
FFFFFFFF
@A00769:11:HC3HCDRXX:1:2105:14552:15483
CACCAAGT
+
FFFFFFFF
@A00769:11:HC3HCDRXX:1:2105:4743:15499
CACCAAGT
+
FFFFFFFF
@A00769:11:HC3HCDRXX:1:2105:5394:15499
CACCAAGT
+
:FFFFFFF
@A00769:11:HC3HCDRXX:1:2105:13720:15577
CACCAAGT
+
FFFF:FFF
@A00769:11:HC3HCDRXX:1:2105:24768:15577
CACCAAGT
+
FFFFFFFF
@A00769:11:HC3HCDRXX:1:2105:9028:15593
CACCAAGT
+
FFFFFF:F
@A00769:11:HC3HCDRXX:1:2105:26702:15671
CACCAAGT
+
FFFFFFFF
@A00769:11:HC3HCDRXX:1:2105:27814:15718
CACCAAGT
+
FFFFFFFF
@A00769:11:HC3HCDRXX:1:2105:32524:15734
CACCAAGT
+
FFFFFFFF
@A00769:11:HC3HCDRXX:1:2105:8892:15859
CACCAAGT
+
FFFFFFFF
@A00769:11:HC3HCDRXX:1:2105:2808:15906
CACCAAGT
+
FFFFFFFF
@A00769:11:HC3HCDRXX:1:2105:19397:15922
CACCAAGT
+
FFFFFFFF
@A00769:11:HC3HCDRXX:1:2105:31665:15969
CACCAAGT
+
FFFFFFFF
@A00769:11:HC3HCDRXX:1:2105:11406:16078
CACCAAGT
+
FFFFFFFF
@A00769:11:HC3HCDRXX:1:2105:21929:16172
CACCAAGT
+
FFFFFFFF
@A00769:11:HC3HCDRXX:1:2105:3812:16203
CACCAAGT
+
FFFFFFFF
@A00769:11:HC3HCDRXX:1:2105:26178:16266
CACCAAGT
+
FFFFFF:,
@A00769:11:HC3HCDRXX:1:2105:3658:16313
CACCAAGT
+
FF:FFFFF
@A00769:11:HC3HCDRXX:1:2105:16387:16313
CACCAAGT
+
FFFFFFFF
@A00769:11:HC3HCDRXX:1:2105:27905:16344
CACCAAGT
+
FFFFFFFF
@A00769:11:HC3HCDRXX:1:2105:32063:16376
CACCAAGT
+
FFFFFFFF
@A00769:11:HC3HCDRXX:1:2105:5339:16501
CACCAAGT
+
FFFFFFFF
@A00769:11:HC3HCDRXX:1:2105:1533:16517
CACCAAGT
+
FFFFFFFF
@A00769:11:HC3HCDRXX:1:2105:3025:16595
CACCAAGT
+
FFFFFFFF
@A00769:11:HC3HCDRXX:1:2105:3034:16611
CACCAAGT
+
FFFFFFFF
@A00769:11:HC3HCDRXX:1:2105:18728:16736
CACCAAGT
+
FFFFFFFF
@A00769:11:HC3HCDRXX:1:2105:18783:16736
CACCAAGT
+
FFFFFFFF
@A00769:11:HC3HCDRXX:1:2105:14977:16783
CACCAAGT
+
FFFF:FFF
@A00769:11:HC3HCDRXX:1:2105:1118:16830
CACCAAGT
+
FFFFFFFF
@A00769:11:HC3HCDRXX:1:2105:26214:16830
CACCAAGT
+
FFFFFFFF
@A00769:11:HC3HCDRXX:1:2105:24189:16892
CACCAAGT
+
FFFFFFFF
@A00769:11:HC3HCDRXX:1:2105:15845:16939
CACCAAGT
+
FFFFFFFF
@A00769:11:HC3HCDRXX:1:2105:26241:16971
CACCAAGT
+
FFFFFFFF
@A00769:11:HC3HCDRXX:1:2105:11505:17002
CACCAAGT
+
FFFFFFFF
@A00769:11:HC3HCDRXX:1:2105:5837:17018
CACCAAGT
+
FFF,FF:F
@A00769:11:HC3HCDRXX:1:2105:27534:17018
CACCAAGT
+
FFFFFFFF
@A00769:11:HC3HCDRXX:1:2105:29161:17049
CACCAAGT
+
FFFFFFFF
@A00769:11:HC3HCDRXX:1:2105:28565:17080
CACCAAGT
+
FFFFFFFF
@A00769:11:HC3HCDRXX:1:2105:32452:17080
CACCAAGT
+
FFFFFFFF
@A00769:11:HC3HCDRXX:1:2105:22516:17127
CACCAAGT
+
FFFFFFFF
@A00769:11:HC3HCDRXX:1:2105:26160:17143
CACCAAGT
+
FFFFFFFF
@A00769:11:HC3HCDRXX:1:2105:9968:17221
CACCAAGT
+
FFFFFFFF
@A00769:11:HC3HCDRXX:1:2105:24261:17237
CACCAAGT
+
FFFFFFFF
@A00769:11:HC3HCDRXX:1:2105:18150:17300
CACCAAGT
+
FFFFFFFF
@A00769:11:HC3HCDRXX:1:2105:20320:17362
CACCAAGT
+
FFFFFFFF
@A00769:11:HC3HCDRXX:1:2105:15492:17425
CACCAAGT
+
FFFFFFFF
@A00769:11:HC3HCDRXX:1:2105:17689:17472
CACCAAGT
+
FFFFFFFF
@A00769:11:HC3HCDRXX:1:2105:25138:17534
CACCAAGT
+
FFFFFFF:
@A00769:11:HC3HCDRXX:1:2105:30092:17534
CACCAAGT
+
FFFFFFFF
@A00769:11:HC3HCDRXX:1:2105:11460:17550
CACCAAGT
+
FFFFFFFF
@A00769:11:HC3HCDRXX:1:2105:24885:17597
CACCAAGT
+
FFFFFFFF
@A00769:11:HC3HCDRXX:1:2105:32081:17597
CACCAAGT
+
FFFFFFFF
@A00769:11:HC3HCDRXX:1:2105:23854:17660
CACCAAGT
+
FFFFFFFF
@A00769:11:HC3HCDRXX:1:2105:28881:17660
CACCAAGT
+
FFFF:FFF
@A00769:11:HC3HCDRXX:1:2105:20030:17675
CACCAAGT
+
FFFFFF:F
@A00769:11:HC3HCDRXX:1:2105:20085:17707
CACCAAGT
+
FFFF,:,:
@A00769:11:HC3HCDRXX:1:2105:11415:17722
CACCAAGT
+
FFFFFFFF
@A00769:11:HC3HCDRXX:1:2105:10646:17863
CACCAAGT
+
FFFFFFFF
@A00769:11:HC3HCDRXX:1:2105:18819:17989
CACCAAGT
+
FF:FFFFF
@A00769:11:HC3HCDRXX:1:2105:22535:18004
CACCAAGT
+
FFFFFFFF
@A00769:11:HC3HCDRXX:1:2105:11731:18020
CACCAAGT
+
FFFFFFFF
@A00769:11:HC3HCDRXX:1:2105:9824:18035
CACCAAGT
+
FFF,FF,,
@A00769:11:HC3HCDRXX:1:2105:22272:18082
CACCAAGT
+
FFFFFFFF
@A00769:11:HC3HCDRXX:1:2105:31584:18082
CACCAAGT
+
FFFF:FFF
@A00769:11:HC3HCDRXX:1:2105:31177:18223
CACCAAGT
+
FFFFFFFF
@A00769:11:HC3HCDRXX:1:2105:20048:18270
CACCAAGT
+
FFFFFFFF
@A00769:11:HC3HCDRXX:1:2105:11794:18317
CACCAAGT
+
FFFFFFFF
@A00769:11:HC3HCDRXX:1:2105:25229:18317
CACCAAGT
+
FFFF:FFF
@A00769:11:HC3HCDRXX:1:2105:11207:18646
CACCAAGT
+
FFFFFFFF
@A00769:11:HC3HCDRXX:1:2105:30779:18662
CACCAAGT
+
FFFFFFFF
@A00769:11:HC3HCDRXX:1:2105:9236:18677
CACCAAGT
+
FFFFFFFF
@A00769:11:HC3HCDRXX:1:2105:12409:18693
CACCAAGT
+
FFF:FFFF
@A00769:11:HC3HCDRXX:1:2105:28140:18693
CACCAAGT
+
FFFFFFFF
@A00769:11:HC3HCDRXX:1:2105:14886:18724
CACCAAGT
+
FFFFFFFF
@A00769:11:HC3HCDRXX:1:2105:27615:18756
CACCAAGT
+
FFFFFFFF
@A00769:11:HC3HCDRXX:1:2105:27055:18818
CACCAAGT
+
FFFFFFF:
@A00769:11:HC3HCDRXX:1:2105:7247:18834
CACCAAGT
+
FFFFFFFF
@A00769:11:HC3HCDRXX:1:2105:14253:19006
CACCAAGT
+
FFFFFFFF
@A00769:11:HC3HCDRXX:1:2105:4508:19069
CACCAAGT
+
FFFFFFFF
@A00769:11:HC3HCDRXX:1:2105:32362:19116
CACCAAGT
+
FFFFFFFF
@A00769:11:HC3HCDRXX:1:2105:12979:19179
CACCAAGT
+
FFFFFFFF
@A00769:11:HC3HCDRXX:1:2105:18982:19179
CACCAAGT
+
FFFFFFFF
@A00769:11:HC3HCDRXX:1:2105:7518:19210
CACCAAGT
+
FFF,F:F:
@A00769:11:HC3HCDRXX:1:2105:30092:19225
CACCAAGT
+
FFFFFFFF
@A00769:11:HC3HCDRXX:1:2105:17436:19413
CACCAAGT
+
FFFFFFFF
@A00769:11:HC3HCDRXX:1:2105:27028:19429
CACCAAGT
+
FFFFFFFF
@A00769:11:HC3HCDRXX:1:2105:22516:19570
CACCAAGT
+
FFFFFFFF
@A00769:11:HC3HCDRXX:1:2105:32244:19570
CACCAAGT
+
FFFFFFFF
@A00769:11:HC3HCDRXX:1:2105:1759:19633
CACCAAGT
+
FFFFFFFF
@A00769:11:HC3HCDRXX:1:2105:3595:19836
CACCAAGT
+
FFFFFFFF
@A00769:11:HC3HCDRXX:1:2105:4390:19899
CACCAAGT
+
FFFFFFFF
@A00769:11:HC3HCDRXX:1:2105:18765:19899
CACCAAGT
+
FFFFFFFF
@A00769:11:HC3HCDRXX:1:2105:19470:19930
CACCAAGT
+
FFFFFFFF
@A00769:11:HC3HCDRXX:1:2105:23285:19993
CACCAAGT
+
FFFFFFFF
@A00769:11:HC3HCDRXX:1:2105:32371:20040
CACCAAGT
+
FFFFFFFF
@A00769:11:HC3HCDRXX:1:2105:32515:20071
CACCAAGT
+
FFFFFFFF
@A00769:11:HC3HCDRXX:1:2105:9616:20087
CACCAAGT
+
FFFFFFFF
@A00769:11:HC3HCDRXX:1:2105:32823:20134
CACCAAGT
+
FFFFFFFF
@A00769:11:HC3HCDRXX:1:2105:20130:20228
CACCAAGT
+
FFFFFFFF
@A00769:11:HC3HCDRXX:1:2105:9670:20243
CACCAAGT
+
FFFFFFFF
@A00769:11:HC3HCDRXX:1:2105:17870:20322
CACCAAGT
+
FFFFFF:F
@A00769:11:HC3HCDRXX:1:2105:24424:20337
CACCAAGT
+
FF::FFFF
@A00769:11:HC3HCDRXX:1:2105:7211:20431
CACCAAGT
+
FFFFFFFF
@A00769:11:HC3HCDRXX:1:2105:32588:20478
CACCAAGT
+
FFFFFFFF
@A00769:11:HC3HCDRXX:1:2105:10547:20572
CACCAAGT
+
FFFFFFFF
@A00769:11:HC3HCDRXX:1:2105:23484:20650
CACCAAGT
+
FFFFFFFF
@A00769:11:HC3HCDRXX:1:2105:8540:20666
CACCAAGT
+
:FFFFFFF
@A00769:11:HC3HCDRXX:1:2105:18656:20744
CACCAAGT
+
FFFFFFFF
@A00769:11:HC3HCDRXX:1:2105:14055:20791
CACCAAGT
+
,FFFFFFF
@A00769:11:HC3HCDRXX:1:2105:5954:20917
CACCAAGT
+
FFFFFFFF
@A00769:11:HC3HCDRXX:1:2105:19542:20932
CACCAAGT
+
FFFFFFFF
@A00769:11:HC3HCDRXX:1:2105:4137:20964
CACCAAGT
+
FFFFFFFF
@A00769:11:HC3HCDRXX:1:2105:3414:20995
CACCAAGT
+
FFFFFFFF
@A00769:11:HC3HCDRXX:1:2105:6596:21026
CACCAAGT
+
FFFFFFFF
@A00769:11:HC3HCDRXX:1:2105:17906:21042
CACCAAGT
+
FFFFFFFF
@A00769:11:HC3HCDRXX:1:2105:17942:21198
CACCAAGT
+
FFFFFFFF
@A00769:11:HC3HCDRXX:1:2105:32262:21230
CACCAAGT
+
FFFF:FFF
@A00769:11:HC3HCDRXX:1:2105:5041:21308
CACCAAGT
+
FFFFFFFF
@A00769:11:HC3HCDRXX:1:2105:9218:21308
CACCAAGT
+
FFFFFFFF
@A00769:11:HC3HCDRXX:1:2105:28574:21324
CACCAAGT
+
FFFFFFFF
@A00769:11:HC3HCDRXX:1:2105:8757:21449
CACCAAGT
+
FFFFFFFF
@A00769:11:HC3HCDRXX:1:2105:22770:21449
CACCAAGT
+
FFFFFFFF
@A00769:11:HC3HCDRXX:1:2105:28519:21449
CACCAAGT
+
FFFFFFFF
@A00769:11:HC3HCDRXX:1:2105:31132:21465
CACCAAGT
+
FFFF:FFF
@A00769:11:HC3HCDRXX:1:2105:27326:21512
CACCAAGT
+
FFFFFFFF
@A00769:11:HC3HCDRXX:1:2105:23963:21637
CACCAAGT
+
FFFFFFFF
@A00769:11:HC3HCDRXX:1:2105:13539:21652
CACCAAGT
+
FFFFFFFF
@A00769:11:HC3HCDRXX:1:2105:24053:21668
CACCAAGT
+
:FFFFFFF
@A00769:11:HC3HCDRXX:1:2105:28375:21699
CACCAAGT
+
FFFFFFFF
@A00769:11:HC3HCDRXX:1:2105:3296:21762
CACCAAGT
+
FFFFFFFF
@A00769:11:HC3HCDRXX:1:2105:1208:21809
CACCAAGT
+
FFFFFFFF
@A00769:11:HC3HCDRXX:1:2105:15004:21840
CACCAAGT
+
FFFFFFFF
@A00769:11:HC3HCDRXX:1:2105:16215:22091
CACCAAGT
+
FFFFFF:F
@A00769:11:HC3HCDRXX:1:2105:11369:22122
CACCAAGT
+
FFFFFFFF
@A00769:11:HC3HCDRXX:1:2105:6442:22138
CACCAAGT
+
FFFFFFFF
@A00769:11:HC3HCDRXX:1:2105:15067:22451
CACCAAGT
+
FFFFFFFF
@A00769:11:HC3HCDRXX:1:2105:8495:22498
CACCAAGT
+
FFFFFFFF
@A00769:11:HC3HCDRXX:1:2105:29749:22576
CACCAAGT
+
FFFFFFFF
@A00769:11:HC3HCDRXX:1:2105:7554:22623
CACCAAGT
+
FFF,FFFF
@A00769:11:HC3HCDRXX:1:2105:27570:22654
CACCAAGT
+
FFFFFFFF
@A00769:11:HC3HCDRXX:1:2105:4318:22811
CACCAAGT
+
FFFFF:FF
@A00769:11:HC3HCDRXX:1:2105:15628:22858
CACCAAGT
+
FFFFFFFF
@A00769:11:HC3HCDRXX:1:2105:14326:22889
CACCAAGT
+
FFFFFFFF
@A00769:11:HC3HCDRXX:1:2105:8431:22983
CACCAAGT
+
FFFFFFFF
@A00769:11:HC3HCDRXX:1:2105:6135:23077
CACCAAGT
+
,FFFFFFF
@A00769:11:HC3HCDRXX:1:2105:6569:23077
CACCAAGT
+
FFFFFFFF
@A00769:11:HC3HCDRXX:1:2105:5936:23109
CACCAAGT
+
FFF:FFFF
@A00769:11:HC3HCDRXX:1:2105:10294:23109
CACCAAGT
+
FFFFFFFF
@A00769:11:HC3HCDRXX:1:2105:25455:23249
CACCAAGT
+
FFFFFFFF
@A00769:11:HC3HCDRXX:1:2105:16016:23281
CACCAAGT
+
FFFFFFFF
@A00769:11:HC3HCDRXX:1:2105:25201:23312
CACCAAGT
+
FFFFFFFF
@A00769:11:HC3HCDRXX:1:2105:24288:23390
CACCAAGT
+
FFFFF,:F
@A00769:11:HC3HCDRXX:1:2105:24822:23437
CACCAAGT
+
FFFFFFFF
@A00769:11:HC3HCDRXX:1:2105:25165:23500
CACCAAGT
+
FFFFFFFF
@A00769:11:HC3HCDRXX:1:2105:32127:23500
CACCAAGT
+
FFFFFFFF
@A00769:11:HC3HCDRXX:1:2105:3088:23563
CACCAAGT
+
FFFFFFFF
@A00769:11:HC3HCDRXX:1:2105:21640:23563
CACCAAGT
+
FFFFFFFF
@A00769:11:HC3HCDRXX:1:2105:5231:23829
CACCAAGT
+
FFFFFFFF
@A00769:11:HC3HCDRXX:1:2105:5276:23844
CACCAAGT
+
FFFFFFFF
@A00769:11:HC3HCDRXX:1:2105:31358:23860
CACCAAGT
+
FFFFFFFF
@A00769:11:HC3HCDRXX:1:2105:4815:23891
CACCAAGT
+
FFFFFFFF
@A00769:11:HC3HCDRXX:1:2105:30861:23907
CACCAAGT
+
FFFFFFFF
@A00769:11:HC3HCDRXX:1:2105:31566:23907
CACCAAGT
+
FFFFFFFF
@A00769:11:HC3HCDRXX:1:2105:32154:24079
CACCAAGT
+
FFFFFFFF
@A00769:11:HC3HCDRXX:1:2105:13367:24111
CACCAAGT
+
FFFFFF:F
@A00769:11:HC3HCDRXX:1:2105:26603:24142
CACCAAGT
+
FFFFFFFF
@A00769:11:HC3HCDRXX:1:2105:5737:24205
CACCAAGT
+
FFFFFFFF
@A00769:11:HC3HCDRXX:1:2105:1823:24220
CACCAAGT
+
FFFFFFFF
@A00769:11:HC3HCDRXX:1:2105:27245:24251
CACCAAGT
+
FFFFFF:F
@A00769:11:HC3HCDRXX:1:2105:25988:24267
CACCAAGT
+
FFFFFFFF
@A00769:11:HC3HCDRXX:1:2105:26304:24345
CACCAAGT
+
FFFFFFFF
@A00769:11:HC3HCDRXX:1:2105:6397:24377
CACCAAGT
+
FFFFFFFF
@A00769:11:HC3HCDRXX:1:2105:17535:24439
CACCAAGT
+
FFFFFFF:
@A00769:11:HC3HCDRXX:1:2105:20139:24439
CACCAAGT
+
FFFFFFFF
@A00769:11:HC3HCDRXX:1:2105:18403:24502
CACCAAGT
+
FFFFFFFF
@A00769:11:HC3HCDRXX:1:2105:18638:24596
CACCAAGT
+
FFFFFFFF
@A00769:11:HC3HCDRXX:1:2105:31376:24643
CACCAAGT
+
F:FFFFFF
@A00769:11:HC3HCDRXX:1:2105:21811:24768
CACCAAGT
+
FFFF:FFF
@A00769:11:HC3HCDRXX:1:2105:6560:24909
CACCAAGT
+
FFFFFFFF
@A00769:11:HC3HCDRXX:1:2105:11840:24972
CACCAAGT
+
,FFFFFFF
@A00769:11:HC3HCDRXX:1:2105:3513:25019
CACCAAGT
+
FFFFFFFF
@A00769:11:HC3HCDRXX:1:2105:18430:25019
CACCAAGT
+
FFFFFFFF
@A00769:11:HC3HCDRXX:1:2105:16993:25066
CACCAAGT
+
FFFFFFFF
@A00769:11:HC3HCDRXX:1:2105:3794:25128
CACCAAGT
+
FFFFFFFF
@A00769:11:HC3HCDRXX:1:2105:8929:25128
CACCAAGT
+
FFFFFFFF
@A00769:11:HC3HCDRXX:1:2105:31132:25160
CACCAAGT
+
FFFF:FFF
@A00769:11:HC3HCDRXX:1:2105:23267:25191
CACCAAGT
+
FFFFFFFF
@A00769:11:HC3HCDRXX:1:2105:31132:25316
CACCAAGT
+
FFFFFFFF
@A00769:11:HC3HCDRXX:1:2105:32145:25347
CACCAAGT
+
FFFFFFFF
@A00769:11:HC3HCDRXX:1:2105:5385:25473
CACCAAGT
+
FFFFFFFF
@A00769:11:HC3HCDRXX:1:2105:20193:25473
CACCAAGT
+
FFFFFFFF
@A00769:11:HC3HCDRXX:1:2105:30011:25473
CACCAAGT
+
FFFFFFFF
@A00769:11:HC3HCDRXX:1:2105:31629:25488
CACCAAGT
+
FFFFFFFF
@A00769:11:HC3HCDRXX:1:2105:31024:25567
CACCAAGT
+
FFFFFFFF
@A00769:11:HC3HCDRXX:1:2105:12653:25661
CACCAAGT
+
F:FFFFFF
@A00769:11:HC3HCDRXX:1:2105:5638:25692
CACCAAGT
+
FFFFFFFF
@A00769:11:HC3HCDRXX:1:2105:12943:25723
CACCAAGT
+
FFFFFFFF
@A00769:11:HC3HCDRXX:1:2105:32723:25880
CACCAAGT
+
FFFFFFFF
@A00769:11:HC3HCDRXX:1:2105:1850:25927
CACCAAGT
+
FFFFFFFF
@A00769:11:HC3HCDRXX:1:2105:31286:25989
CACCAAGT
+
FFFFFFFF
@A00769:11:HC3HCDRXX:1:2105:27389:26162
CACCAAGT
+
FF:FFFFF
@A00769:11:HC3HCDRXX:1:2105:21450:26271
CACCAAGT
+
FFFFFFFF
@A00769:11:HC3HCDRXX:1:2105:9778:26287
CACCAAGT
+
FFFFFFFF
@A00769:11:HC3HCDRXX:1:2105:9824:26428
CACCAAGT
+
FFFFFFFF
@A00769:11:HC3HCDRXX:1:2105:23384:26428
CACCAAGT
+
FFFFFFFF
@A00769:11:HC3HCDRXX:1:2105:29604:26490
CACCAAGT
+
FFFFFFFF
@A00769:11:HC3HCDRXX:1:2105:27190:26506
CACCAAGT
+
FFFFFFFF
@A00769:11:HC3HCDRXX:1:2105:25220:26537
CACCAAGT
+
FFFFFFFF
@A00769:11:HC3HCDRXX:1:2105:9896:26616
CACCAAGT
+
FFFFFFFF
@A00769:11:HC3HCDRXX:1:2105:14488:26616
CACCAAGT
+
FFFFFFF,
@A00769:11:HC3HCDRXX:1:2105:11162:26678
CACCAAGT
+
FFFFFFFF
@A00769:11:HC3HCDRXX:1:2105:20537:26694
CACCAAGT
+
FFFFFFFF
@A00769:11:HC3HCDRXX:1:2105:7355:26725
CACCAAGT
+
FFFFFFFF
@A00769:11:HC3HCDRXX:1:2105:17571:26882
CACCAAGT
+
FFFFFFFF
@A00769:11:HC3HCDRXX:1:2105:32823:26897
CACCAAGT
+
FFFFFFF:
@A00769:11:HC3HCDRXX:1:2105:30165:26929
CACCAAGT
+
FFFFFFFF
@A00769:11:HC3HCDRXX:1:2105:9146:26976
CACCAAGT
+
FFFFFFFF
@A00769:11:HC3HCDRXX:1:2105:16812:27038
CACCAAGT
+
FFFFFFFF
@A00769:11:HC3HCDRXX:1:2105:28845:27085
CACCAAGT
+
FFFFFFFF
@A00769:11:HC3HCDRXX:1:2105:32380:27132
CACCAAGT
+
FFFFFFFF
@A00769:11:HC3HCDRXX:1:2105:2582:27258
CACCAAGT
+
FFFFF,FF
@A00769:11:HC3HCDRXX:1:2105:32705:27258
CACCAAGT
+
FFFFFFFF
@A00769:11:HC3HCDRXX:1:2105:14877:27289
CACCAAGT
+
FFFFFFFF
@A00769:11:HC3HCDRXX:1:2105:24053:27336
CACCAAGT
+
FFFFFFFF
@A00769:11:HC3HCDRXX:1:2105:2899:27398
CACCAAGT
+
FFFFF:,:
@A00769:11:HC3HCDRXX:1:2105:12924:27414
CACCAAGT
+
FFFFFFFF
@A00769:11:HC3HCDRXX:1:2105:5511:27477
CACCAAGT
+
FFFFFFFF
@A00769:11:HC3HCDRXX:1:2105:20193:27477
CACCAAGT
+
FFFFFFFF
@A00769:11:HC3HCDRXX:1:2105:9787:27492
CACCAAGT
+
FFFFFFFF
@A00769:11:HC3HCDRXX:1:2105:18692:27508
CACCAAGT
+
FFFFFFFF
@A00769:11:HC3HCDRXX:1:2105:24731:27508
CACCAAGT
+
FFFFFFFF
@A00769:11:HC3HCDRXX:1:2105:31195:27649
CACCAAGT
+
FFFFFFFF
@A00769:11:HC3HCDRXX:1:2105:3613:27665
CACCAAGT
+
FFFFFFFF
@A00769:11:HC3HCDRXX:1:2105:16468:27727
CACCAAGT
+
FFFFFFFF
@A00769:11:HC3HCDRXX:1:2105:25590:27743
CACCAAGT
+
FFFFFFFF
@A00769:11:HC3HCDRXX:1:2105:11388:27821
CACCAAGT
+
FFFFFFFF
@A00769:11:HC3HCDRXX:1:2105:30101:27884
CACCAAGT
+
FFFFFFFF
@A00769:11:HC3HCDRXX:1:2105:2609:27993
CACCAAGT
+
FFFFFFFF
@A00769:11:HC3HCDRXX:1:2105:18331:28009
CACCAAGT
+
FFFFF:FF
@A00769:11:HC3HCDRXX:1:2105:8178:28025
CACCAAGT
+
FFFFFFFF
@A00769:11:HC3HCDRXX:1:2105:27344:28087
CACCAAGT
+
F:FFFFFF
@A00769:11:HC3HCDRXX:1:2105:19117:28150
CACCAAGT
+
FFFFFFFF
@A00769:11:HC3HCDRXX:1:2105:10185:28213
CACCAAGT
+
FFFFFFFF
@A00769:11:HC3HCDRXX:1:2105:9164:28291
CACCAAGT
+
FFFFFFFF
@A00769:11:HC3HCDRXX:1:2105:2266:28369
CACCAAGT
+
FFFFFFFF
@A00769:11:HC3HCDRXX:1:2105:23176:28385
CACCAAGT
+
FFFFFFFF
@A00769:11:HC3HCDRXX:1:2105:1090:28401
CACCAAGT
+
FFFFFFFF
@A00769:11:HC3HCDRXX:1:2105:27398:28432
CACCAAGT
+
FFFFFFFF
@A00769:11:HC3HCDRXX:1:2105:25012:28463
CACCAAGT
+
FFFFFFFF
@A00769:11:HC3HCDRXX:1:2105:2112:28479
CACCAAGT
+
FFFFFFFF
@A00769:11:HC3HCDRXX:1:2105:32334:28494
CACCAAGT
+
FF:FFFFF
@A00769:11:HC3HCDRXX:1:2105:3034:28510
CACCAAGT
+
FFFFFFFF
@A00769:11:HC3HCDRXX:1:2105:26323:28573
CACCAAGT
+
FFFFFFFF
@A00769:11:HC3HCDRXX:1:2105:12481:28588
CACCAAGT
+
FFFFFFFF
@A00769:11:HC3HCDRXX:1:2105:19497:28588
CACCAAGT
+
FFFFFFFF
@A00769:11:HC3HCDRXX:1:2105:29568:28588
CACCAAGT
+
FFFFFFFF
@A00769:11:HC3HCDRXX:1:2105:2058:28604
CACCAAGT
+
FFFFFFFF
@A00769:11:HC3HCDRXX:1:2105:6940:28604
CACCAAGT
+
FFFFFFFF
@A00769:11:HC3HCDRXX:1:2105:9706:28667
CACCAAGT
+
FFFFFFFF
@A00769:11:HC3HCDRXX:1:2105:6479:28745
CACCAAGT
+
FFFFFFFF
@A00769:11:HC3HCDRXX:1:2105:28610:28745
CACCAAGT
+
FFFFFFFF
@A00769:11:HC3HCDRXX:1:2105:23773:28855
CACCAAGT
+
FFF:FFF:
@A00769:11:HC3HCDRXX:1:2105:8287:28870
CACCAAGT
+
FFFF:FFF
@A00769:11:HC3HCDRXX:1:2105:9950:28870
CACCAAGT
+
FFFFFFFF
@A00769:11:HC3HCDRXX:1:2105:30373:28886
CACCAAGT
+
FFFFFFFF
@A00769:11:HC3HCDRXX:1:2105:5267:28902
CACCAAGT
+
FFFF:FFF
@A00769:11:HC3HCDRXX:1:2105:1823:29011
CACCAAGT
+
FFFFFFFF
@A00769:11:HC3HCDRXX:1:2105:31503:29183
CACCAAGT
+
FFFFFFFF
@A00769:11:HC3HCDRXX:1:2105:18566:29199
CACCAAGT
+
FFFFFFFF
@A00769:11:HC3HCDRXX:1:2105:13946:29215
CACCAAGT
+
FFFFFFFF
@A00769:11:HC3HCDRXX:1:2105:22688:29262
CACCAAGT
+
FFFFFFFF
@A00769:11:HC3HCDRXX:1:2105:32244:29340
CACCAAGT
+
FFFFFFFF
@A00769:11:HC3HCDRXX:1:2105:30391:29481
CACCAAGT
+
FFFFFFFF
@A00769:11:HC3HCDRXX:1:2105:18855:29512
CACCAAGT
+
FFF:FFFF
@A00769:11:HC3HCDRXX:1:2105:13132:29528
CACCAAGT
+
FFFFFFFF
@A00769:11:HC3HCDRXX:1:2105:16640:29528
CACCAAGT
+
FFFFFFFF
@A00769:11:HC3HCDRXX:1:2105:5068:29559
CACCAAGT
+
FFFFFFFF
@A00769:11:HC3HCDRXX:1:2105:12735:29653
CACCAAGT
+
FFFF:FFF
@A00769:11:HC3HCDRXX:1:2105:3341:29700
CACCAAGT
+
FFFFFFFF
@A00769:11:HC3HCDRXX:1:2105:4517:29731
CACCAAGT
+
FFFFFFFF
@A00769:11:HC3HCDRXX:1:2105:9815:29825
CACCAAGT
+
FFFFFFFF
@A00769:11:HC3HCDRXX:1:2105:18078:29825
CACCAAGT
+
FFFFFFFF
@A00769:11:HC3HCDRXX:1:2105:4698:29857
CACCAAGT
+
FFFFFFFF
@A00769:11:HC3HCDRXX:1:2105:12518:29935
CACCAAGT
+
FFFFFFFF
@A00769:11:HC3HCDRXX:1:2105:11478:29982
CACCAAGT
+
FFFFFFFF
@A00769:11:HC3HCDRXX:1:2105:25075:30044
CACCAAGT
+
FFFFFFFF
@A00769:11:HC3HCDRXX:1:2105:32407:30060
CACCAAGT
+
FFFFFFFF
@A00769:11:HC3HCDRXX:1:2105:2266:30123
CACCAAGT
+
FFFFFFFF
@A00769:11:HC3HCDRXX:1:2105:12246:30154
CACCAAGT
+
FFFFFFF:
@A00769:11:HC3HCDRXX:1:2105:13178:30201
CACCAAGT
+
FFFFFFFF
@A00769:11:HC3HCDRXX:1:2105:2899:30217
CACCAAGT
+
FFFFFFFF
@A00769:11:HC3HCDRXX:1:2105:9462:30279
CACCAAGT
+
FFFFFFFF
@A00769:11:HC3HCDRXX:1:2105:15275:30326
CACCAAGT
+
FFFFFFFF
@A00769:11:HC3HCDRXX:1:2105:1163:30342
CACCAAGT
+
FFFFFFFF
@A00769:11:HC3HCDRXX:1:2105:22733:30342
CACCAAGT
+
,FFFF::F
@A00769:11:HC3HCDRXX:1:2105:3721:30389
CACCAAGT
+
FFFFFFFF
@A00769:11:HC3HCDRXX:1:2105:21025:30389
CACCAAGT
+
FFFFFFFF
@A00769:11:HC3HCDRXX:1:2105:23791:30389
CACCAAGT
+
FFFFFFFF
@A00769:11:HC3HCDRXX:1:2105:13295:30530
CACCAAGT
+
FF:FFF::
@A00769:11:HC3HCDRXX:1:2105:8965:30545
CACCAAGT
+
FFFFFFFF
@A00769:11:HC3HCDRXX:1:2105:14136:30577
CACCAAGT
+
FFFFFFFF
@A00769:11:HC3HCDRXX:1:2105:13376:30608
CACCAAGT
+
FFFFFFFF
@A00769:11:HC3HCDRXX:1:2105:21974:30655
CACCAAGT
+
FFFFFFFF
@A00769:11:HC3HCDRXX:1:2105:1669:30686
CACCAAGT
+
FFFFFFFF
@A00769:11:HC3HCDRXX:1:2105:2257:30733
CACCAAGT
+
FFF:FFFF
@A00769:11:HC3HCDRXX:1:2105:27416:30749
CACCAAGT
+
FFFFFFFF
@A00769:11:HC3HCDRXX:1:2105:4318:30796
CACCAAGT
+
FFFFFFFF
@A00769:11:HC3HCDRXX:1:2105:29993:30827
CACCAAGT
+
:FFFFF:F
@A00769:11:HC3HCDRXX:1:2105:9588:30843
CACCAAGT
+
FFFFFFFF
@A00769:11:HC3HCDRXX:1:2105:27453:30874
CACCAAGT
+
FFFFFFFF
@A00769:11:HC3HCDRXX:1:2105:25346:30890
CACCAAGT
+
FFFFFFFF
@A00769:11:HC3HCDRXX:1:2105:2790:30968
CACCAAGT
+
FFFFFFFF
@A00769:11:HC3HCDRXX:1:2105:2618:31046
CACCAAGT
+
FFFFFFFF
@A00769:11:HC3HCDRXX:1:2105:31042:31297
CACCAAGT
+
FFFFFFFF
@A00769:11:HC3HCDRXX:1:2105:29930:31313
CACCAAGT
+
FFFFFFFF
@A00769:11:HC3HCDRXX:1:2105:22941:31328
CACCAAGT
+
FFFFFFFF
@A00769:11:HC3HCDRXX:1:2105:1814:31407
CACCAAGT
+
FFFFFFFF
@A00769:11:HC3HCDRXX:1:2105:30770:31422
CACCAAGT
+
FFFFFFFF
@A00769:11:HC3HCDRXX:1:2105:24288:31469
CACCAAGT
+
FFFFFFFF
@A00769:11:HC3HCDRXX:1:2105:1642:31485
CACCAAGT
+
FF::FFFF
@A00769:11:HC3HCDRXX:1:2105:30969:31485
CACCAAGT
+
FFFFFFFF
@A00769:11:HC3HCDRXX:1:2105:2555:31501
CACCAAGT
+
FFFFFFFF
@A00769:11:HC3HCDRXX:1:2105:17508:31563
CACCAAGT
+
FFFFFFFF
@A00769:11:HC3HCDRXX:1:2105:12644:31594
CACCAAGT
+
FFFFFFFF
@A00769:11:HC3HCDRXX:1:2105:24496:31610
CACCAAGT
+
FFFFFFFF
@A00769:11:HC3HCDRXX:1:2105:3170:31626
CACCAAGT
+
FFFFFFFF
@A00769:11:HC3HCDRXX:1:2105:4689:31626
CACCAAGT
+
FFFFFFFF
@A00769:11:HC3HCDRXX:1:2105:14253:31626
CACCAAGT
+
FFFFFFFF
@A00769:11:HC3HCDRXX:1:2105:23276:31657
CACCAAGT
+
FFFFFFFF
@A00769:11:HC3HCDRXX:1:2105:23565:31657
CACCAAGT
+
FFFFFFF:
@A00769:11:HC3HCDRXX:1:2105:24912:31704
CACCAAGT
+
FFFFFFFF
@A00769:11:HC3HCDRXX:1:2105:7572:31767
CACCAAGT
+
FFFFFFFF
@A00769:11:HC3HCDRXX:1:2105:32488:31798
CACCAAGT
+
FFFFFFFF
@A00769:11:HC3HCDRXX:1:2105:22480:31876
CACCAAGT
+
FFFFFFFF
@A00769:11:HC3HCDRXX:1:2105:13702:31892
CACCAAGT
+
FFFFFFFF
@A00769:11:HC3HCDRXX:1:2105:27823:31923
CACCAAGT
+
FFFFFFFF
@A00769:11:HC3HCDRXX:1:2105:19027:31970
CACCAAGT
+
FFFFFFFF
@A00769:11:HC3HCDRXX:1:2105:29894:31970
CACCAAGT
+
FFFFFFFF
@A00769:11:HC3HCDRXX:1:2105:5773:32064
CACCAAGT
+
FFFFFFFF
@A00769:11:HC3HCDRXX:1:2105:28782:32111
CACCAAGT
+
FFFF:FFF
@A00769:11:HC3HCDRXX:1:2105:13006:32189
CACCAAGT
+
FFFFFFFF
@A00769:11:HC3HCDRXX:1:2105:19949:32252
CACCAAGT
+
FFFFFFFF
@A00769:11:HC3HCDRXX:1:2105:11704:32346
CACCAAGT
+
FFFFFFFF
@A00769:11:HC3HCDRXX:1:2105:10194:32362
CACCAAGT
+
FFFFFFFF
@A00769:11:HC3HCDRXX:1:2105:25545:32424
CACCAAGT
+
FFFFFFFF
@A00769:11:HC3HCDRXX:1:2105:29821:32471
CACCAAGT
+
FFFFFFFF
@A00769:11:HC3HCDRXX:1:2105:2220:32612
CACCAAGT
+
FFFFFFFF
@A00769:11:HC3HCDRXX:1:2105:29930:32690
CACCAAGT
+
FFFFFFFF
@A00769:11:HC3HCDRXX:1:2105:31331:32706
CACCAAGT
+
FFFFFFFF
@A00769:11:HC3HCDRXX:1:2105:18566:32894
CACCAAGT
+
FFFFFFFF
@A00769:11:HC3HCDRXX:1:2105:3531:32941
CACCAAGT
+
FFFFFFFF
@A00769:11:HC3HCDRXX:1:2105:18521:33066
CACCAAGT
+
FFFFFF:F
@A00769:11:HC3HCDRXX:1:2105:23448:33144
CACCAAGT
+
FFFFFFFF
@A00769:11:HC3HCDRXX:1:2105:15555:33160
CACCAAGT
+
FFFFFFFF
@A00769:11:HC3HCDRXX:1:2105:14064:33176
CACCAAGT
+
FFFFFFFF
@A00769:11:HC3HCDRXX:1:2105:27968:33207
CACCAAGT
+
FFFFFFFF
@A00769:11:HC3HCDRXX:1:2105:16278:33254
CACCAAGT
+
FFFFFFFF
@A00769:11:HC3HCDRXX:1:2105:2392:33317
CACCAAGT
+
FFFFFFFF
@A00769:11:HC3HCDRXX:1:2105:16441:33379
CACCAAGT
+
FFFFFFFF
@A00769:11:HC3HCDRXX:1:2105:10547:33505
CACCAAGT
+
FFFFFFFF
@A00769:11:HC3HCDRXX:1:2105:27832:33505
CACCAAGT
+
FFFFFFFF
@A00769:11:HC3HCDRXX:1:2105:6659:33567
CACCAAGT
+
FFFFFFFF
@A00769:11:HC3HCDRXX:1:2105:26648:33583
CACCAAGT
+
FFFFFFFF
@A00769:11:HC3HCDRXX:1:2105:24117:33614
CACCAAGT
+
FFFFFFFF
@A00769:11:HC3HCDRXX:1:2105:29559:33646
CACCAAGT
+
FFFFFFFF
@A00769:11:HC3HCDRXX:1:2105:9010:33661
CACCAAGT
+
FFFFFFFF
@A00769:11:HC3HCDRXX:1:2105:9444:33755
CACCAAGT
+
FFFFFFFF
@A00769:11:HC3HCDRXX:1:2105:19859:33786
CACCAAGT
+
FFFFFFFF
@A00769:11:HC3HCDRXX:1:2105:13051:33896
CACCAAGT
+
FFFFFFFF
@A00769:11:HC3HCDRXX:1:2105:16197:33927
CACCAAGT
+
FFFFFFFF
@A00769:11:HC3HCDRXX:1:2105:2591:33974
CACCAAGT
+
FFFFFFFF
@A00769:11:HC3HCDRXX:1:2105:10981:33974
CACCAAGT
+
FFFFFFFF
@A00769:11:HC3HCDRXX:1:2105:9977:34084
CACCAAGT
+
FFFFFFFF
@A00769:11:HC3HCDRXX:1:2105:11921:34100
CACCAAGT
+
FFFFFFFF
@A00769:11:HC3HCDRXX:1:2105:12463:34100
CACCAAGT
+
FFFFFFFF
@A00769:11:HC3HCDRXX:1:2105:14814:34100
CACCAAGT
+
FFFF:FFF
@A00769:11:HC3HCDRXX:1:2105:4887:34287
CACCAAGT
+
FFF,FFFF
@A00769:11:HC3HCDRXX:1:2105:2013:34319
CACCAAGT
+
FFFFFFFF
@A00769:11:HC3HCDRXX:1:2105:7057:34319
CACCAAGT
+
FFFFFFFF
@A00769:11:HC3HCDRXX:1:2105:8341:34444
CACCAAGT
+
FFFFFFFF
@A00769:11:HC3HCDRXX:1:2105:24144:34444
CACCAAGT
+
FFFFFFFF
@A00769:11:HC3HCDRXX:1:2105:1579:34475
CACCAAGT
+
FFFFFFFF
@A00769:11:HC3HCDRXX:1:2105:28167:34491
CACCAAGT
+
FFFFFFFF
@A00769:11:HC3HCDRXX:1:2105:21802:34554
CACCAAGT
+
FFFFFFFF
@A00769:11:HC3HCDRXX:1:2105:3332:34569
CACCAAGT
+
FFFF:FFF
@A00769:11:HC3HCDRXX:1:2105:21269:34601
CACCAAGT
+
FF,FFFFF
@A00769:11:HC3HCDRXX:1:2105:23927:34632
CACCAAGT
+
FFFFFFFF
@A00769:11:HC3HCDRXX:1:2105:29044:34695
CACCAAGT
+
FFFF:FFF
@A00769:11:HC3HCDRXX:1:2105:8974:34757
CACCAAGT
+
FFFFFFFF
@A00769:11:HC3HCDRXX:1:2105:8250:34882
CACCAAGT
+
FFFFFFFF
@A00769:11:HC3HCDRXX:1:2105:12418:34961
CACCAAGT
+
FFFFFFFF
@A00769:11:HC3HCDRXX:1:2105:10339:35086
CACCAAGT
+
FFFFFFFF
@A00769:11:HC3HCDRXX:1:2105:9426:35196
CACCAAGT
+
FFFFFFFF
@A00769:11:HC3HCDRXX:1:2105:15591:35321
CACCAAGT
+
FFFFFFFF
@A00769:11:HC3HCDRXX:1:2105:15826:35321
CACCAAGT
+
FFFFFFFF
@A00769:11:HC3HCDRXX:1:2105:26169:35352
CACCAAGT
+
FFFFFFFF
@A00769:11:HC3HCDRXX:1:2105:28592:35352
CACCAAGT
+
FFFFFFFF
@A00769:11:HC3HCDRXX:1:2105:6632:35368
CACCAAGT
+
FFFFF:FF
@A00769:11:HC3HCDRXX:1:2105:4381:35383
CACCAAGT
+
FFFFFF:F
@A00769:11:HC3HCDRXX:1:2105:1108:35415
CACCAAGT
+
FFFFFFFF
@A00769:11:HC3HCDRXX:1:2105:14606:35462
CACCAAGT
+
FFFFFFFF
@A00769:11:HC3HCDRXX:1:2105:18222:35493
CACCAAGT
+
FFFFFFFF
@A00769:11:HC3HCDRXX:1:2105:10556:35524
CACCAAGT
+
FFFFFFFF
@A00769:11:HC3HCDRXX:1:2105:28176:35571
CACCAAGT
+
FFFFFFFF
@A00769:11:HC3HCDRXX:1:2105:26829:35587
CACCAAGT
+
FFFFFFFF
@A00769:11:HC3HCDRXX:1:2105:27100:35587
CACCAAGT
+
FFFFFFFF
@A00769:11:HC3HCDRXX:1:2105:30725:35697
CACCAAGT
+
FFFFFFFF
@A00769:11:HC3HCDRXX:1:2105:12120:35759
CACCAAGT
+
FFFFFFFF
@A00769:11:HC3HCDRXX:1:2105:4725:35790
CACCAAGT
+
FFFFFFFF
@A00769:11:HC3HCDRXX:1:2105:8287:35884
CACCAAGT
+
:FFFFFFF
@A00769:11:HC3HCDRXX:1:2105:7826:36025
CACCAAGT
+
FFFFFFFF
@A00769:11:HC3HCDRXX:1:2105:4607:36057
CACCAAGT
+
FFFFFFFF
@A00769:11:HC3HCDRXX:1:2105:8097:36088
CACCAAGT
+
FFFFFFFF
@A00769:11:HC3HCDRXX:1:2105:17083:36088
CACCAAGT
+
FFFFFFFF
@A00769:11:HC3HCDRXX:1:2105:30210:36088
CACCAAGT
+
,FF,F:,,
@A00769:11:HC3HCDRXX:1:2105:7220:36135
CACCAAGT
+
FFFFFFFF
@A00769:11:HC3HCDRXX:1:2105:27615:36135
CACCAAGT
+
FFFFF::F
@A00769:11:HC3HCDRXX:1:2105:22544:36182
CACCAAGT
+
FFFFFFFF
@A00769:11:HC3HCDRXX:1:2105:28239:36182
CACCAAGT
+
FFFFFFFF
@A00769:11:HC3HCDRXX:1:2105:18059:36213
CACCAAGT
+
FFFFFFFF
@A00769:11:HC3HCDRXX:1:2105:24117:36213
CACCAAGT
+
FFFFFFFF
@A00769:11:HC3HCDRXX:1:2105:7527:36229
CACCAAGT
+
FFFFFFFF
@A00769:11:HC3HCDRXX:1:2105:21450:36229
CACCAAGT
+
FF:FF:F:
@A00769:11:HC3HCDRXX:1:2105:14326:36260
CACCAAGT
+
FFFFFFFF
@A00769:11:HC3HCDRXX:1:2105:4842:36276
CACCAAGT
+
FFFFFFFF
@A00769:11:HC3HCDRXX:1:2105:13792:36307
CACCAAGT
+
FFFFFFFF
@A00769:11:HC3HCDRXX:1:2105:19822:36323
CACCAAGT
+
FFFFFFFF
@A00769:11:HC3HCDRXX:1:2105:12599:36495
CACCAAGT
+
FFFFFFFF
@A00769:11:HC3HCDRXX:1:2105:13865:36652
CACCAAGT
+
FFFFFFFF
@A00769:11:HC3HCDRXX:1:2105:24297:36683
CACCAAGT
+
FFFFFFFF
@A00769:11:HC3HCDRXX:1:2105:20799:36730
CACCAAGT
+
FFFF:FFF
@A00769:11:HC3HCDRXX:1:2105:7798:36761
CACCAAGT
+
FFFFFFFF
@A00769:11:HC3HCDRXX:1:2105:16260:36793
CACCAAGT
+
FFFFF:FF
@A00769:11:HC3HCDRXX:1:2105:19949:36793
CACCAAGT
+
FFFFFFFF
@A00769:11:HC3HCDRXX:1:2105:17237:36855
CACCAAGT
+
FFFFFFFF
@A00769:11:HC3HCDRXX:1:2105:29948:36855
CACCAAGT
+
FFFFFFFF
@A00769:11:HC3HCDRXX:1:2105:19217:36871
CACCAAGT
+
FFFFFFFF
@A00769:11:HC3HCDRXX:1:2105:1895:37027
CACCAAGT
+
FFFFFFFF
@A00769:11:HC3HCDRXX:1:2106:26404:1031
CACCAAGT
+
FFFFFFFF
@A00769:11:HC3HCDRXX:1:2106:31738:1031
CACCAAGT
+
FFFFFFFF
@A00769:11:HC3HCDRXX:1:2106:14371:1204
CACCAAGT
+
FFFFFFFF
@A00769:11:HC3HCDRXX:1:2106:23457:1219
CACCAAGT
+
FFFFFFFF
@A00769:11:HC3HCDRXX:1:2106:14751:1360
CACCAAGT
+
:FFFF:F:
@A00769:11:HC3HCDRXX:1:2106:30897:1360
CACCAAGT
+
FFFFFFFF
@A00769:11:HC3HCDRXX:1:2106:13711:1470
CACCAAGT
+
FFFFFFFF
@A00769:11:HC3HCDRXX:1:2106:26982:1470
CACCAAGT
+
FFFFFFFF
@A00769:11:HC3HCDRXX:1:2106:8820:1517
CACCAAGT
+
FFFFFFFF
@A00769:11:HC3HCDRXX:1:2106:26133:1532
CACCAAGT
+
F,FFFF:F
@A00769:11:HC3HCDRXX:1:2106:29369:1532
CACCAAGT
+
FFF:FFF:
@A00769:11:HC3HCDRXX:1:2106:2311:1579
CACCAAGT
+
FFFFF:FF
@A00769:11:HC3HCDRXX:1:2106:11831:1595
CACCAAGT
+
FFFFFFFF
@A00769:11:HC3HCDRXX:1:2106:11026:1673
CACCAAGT
+
FFFFFFFF
@A00769:11:HC3HCDRXX:1:2106:15420:1705
CACCAAGT
+
FFFFFFFF
@A00769:11:HC3HCDRXX:1:2106:18566:1861
CACCAAGT
+
F,FFFF:F
@A00769:11:HC3HCDRXX:1:2106:19922:1861
CACCAAGT
+
FFFFFFFF
@A00769:11:HC3HCDRXX:1:2106:31638:1892
CACCAAGT
+
:FF:FF,F
@A00769:11:HC3HCDRXX:1:2106:12536:1908
CACCAAGT
+
FFFFFFFF
@A00769:11:HC3HCDRXX:1:2106:13241:2033
CACCAAGT
+
FFFFFFFF
@A00769:11:HC3HCDRXX:1:2106:2817:2049
CACCAAGT
+
FFFFFFFF
@A00769:11:HC3HCDRXX:1:2106:20681:2143
CACCAAGT
+
FFFFFFFF
@A00769:11:HC3HCDRXX:1:2106:10999:2190
CACCAAGT
+
,FFFFFF:
@A00769:11:HC3HCDRXX:1:2106:12219:2206
CACCAAGT
+
FF:FF:FF
@A00769:11:HC3HCDRXX:1:2106:15374:2253
CACCAAGT
+
FFFFFFFF
@A00769:11:HC3HCDRXX:1:2106:1588:2362
CACCAAGT
+
FFFFFFFF
@A00769:11:HC3HCDRXX:1:2106:30662:2362
CACCAAGT
+
FFFFFFFF
@A00769:11:HC3HCDRXX:1:2106:5231:2409
CACCAAGT
+
FFFFFFFF
@A00769:11:HC3HCDRXX:1:2106:1452:2503
CACCAAGT
+
FFFFFFFF
@A00769:11:HC3HCDRXX:1:2106:23059:2503
CACCAAGT
+
FFFFFFFF
@A00769:11:HC3HCDRXX:1:2106:26169:2534
CACCAAGT
+
FFFFFFFF
@A00769:11:HC3HCDRXX:1:2106:6912:2566
CACCAAGT
+
FFFFFFFF
@A00769:11:HC3HCDRXX:1:2106:21296:2581
CACCAAGT
+
FFFFFFFF
@A00769:11:HC3HCDRXX:1:2106:25437:2644
CACCAAGT
+
FFFFF:FF
@A00769:11:HC3HCDRXX:1:2106:26784:2660
CACCAAGT
+
FFFFFFFF
@A00769:11:HC3HCDRXX:1:2106:27633:2660
CACCAAGT
+
FFFFFFFF
@A00769:11:HC3HCDRXX:1:2106:32814:2707
CACCAAGT
+
FFFFFFFF
@A00769:11:HC3HCDRXX:1:2106:15745:2769
CACCAAGT
+
FFFFFFFF
@A00769:11:HC3HCDRXX:1:2106:8178:2848
CACCAAGT
+
FFFFFFFF
@A00769:11:HC3HCDRXX:1:2106:32750:2910
CACCAAGT
+
FFFFFFFF
@A00769:11:HC3HCDRXX:1:2106:26494:2942
CACCAAGT
+
FFFF::FF
@A00769:11:HC3HCDRXX:1:2106:10438:3004
CACCAAGT
+
FFFFFFFF
@A00769:11:HC3HCDRXX:1:2106:24162:3035
CACCAAGT
+
FFFFFFFF
@A00769:11:HC3HCDRXX:1:2106:6867:3082
CACCAAGT
+
FFFFFFFF
@A00769:11:HC3HCDRXX:1:2106:8467:3129
CACCAAGT
+
FFFFFFFF
@A00769:11:HC3HCDRXX:1:2106:9579:3176
CACCAAGT
+
FFFFFFFF
@A00769:11:HC3HCDRXX:1:2106:5575:3255
CACCAAGT
+
FFFFFFFF
@A00769:11:HC3HCDRXX:1:2106:5584:3364
CACCAAGT
+
FFFFFFFF
@A00769:11:HC3HCDRXX:1:2106:12301:3411
CACCAAGT
+
FFFFFFFF
@A00769:11:HC3HCDRXX:1:2106:1777:3443
CACCAAGT
+
F:FFFFFF
@A00769:11:HC3HCDRXX:1:2106:14018:3474
CACCAAGT
+
FFFFFFFF
@A00769:11:HC3HCDRXX:1:2106:2465:3599
CACCAAGT
+
FFFFFFFF
@A00769:11:HC3HCDRXX:1:2106:32009:3599
CACCAAGT
+
FFFFFFFF
@A00769:11:HC3HCDRXX:1:2106:26332:3662
CACCAAGT
+
FFFFFFFF
@A00769:11:HC3HCDRXX:1:2106:25328:3709
CACCAAGT
+
FFFFFFFF
@A00769:11:HC3HCDRXX:1:2106:11270:3756
CACCAAGT
+
FFFFFFFF
@A00769:11:HC3HCDRXX:1:2106:20745:3756
CACCAAGT
+
FFFFFF:F
@A00769:11:HC3HCDRXX:1:2106:6858:3818
CACCAAGT
+
FFFFFFFF
@A00769:11:HC3HCDRXX:1:2106:28375:3818
CACCAAGT
+
FFFFFFFF
@A00769:11:HC3HCDRXX:1:2106:22571:3850
CACCAAGT
+
FFFF:FFF
@A00769:11:HC3HCDRXX:1:2106:5059:3865
CACCAAGT
+
FFFFFFFF
@A00769:11:HC3HCDRXX:1:2106:28311:3865
CACCAAGT
+
FFFFFFFF
@A00769:11:HC3HCDRXX:1:2106:26720:3928
CACCAAGT
+
FFF,FF,F
@A00769:11:HC3HCDRXX:1:2106:17852:3944
CACCAAGT
+
FFFFFF:F
@A00769:11:HC3HCDRXX:1:2106:26033:3991
CACCAAGT
+
FFFFFFFF
@A00769:11:HC3HCDRXX:1:2106:28402:3991
CACCAAGT
+
FFFFFF:F
@A00769:11:HC3HCDRXX:1:2106:23909:4131
CACCAAGT
+
FF::FFFF
@A00769:11:HC3HCDRXX:1:2106:15094:4241
CACCAAGT
+
FFFFFFFF
@A00769:11:HC3HCDRXX:1:2106:21133:4241
CACCAAGT
+
FF,,:FF,
@A00769:11:HC3HCDRXX:1:2106:8919:4288
CACCAAGT
+
FFFFFFFF
@A00769:11:HC3HCDRXX:1:2106:5575:4319
CACCAAGT
+
FFFFFFFF
@A00769:11:HC3HCDRXX:1:2106:16776:4335
CACCAAGT
+
FFFFFFFF
@A00769:11:HC3HCDRXX:1:2106:24496:4335
CACCAAGT
+
FFFFFFFF
@A00769:11:HC3HCDRXX:1:2106:32850:4335
CACCAAGT
+
FFFFFFFF
@A00769:11:HC3HCDRXX:1:2106:15591:4445
CACCAAGT
+
FFFFFFFF
@A00769:11:HC3HCDRXX:1:2106:5267:4570
CACCAAGT
+
FFFFFFFF
@A00769:11:HC3HCDRXX:1:2106:26431:4711
CACCAAGT
+
FFFFFFFF
@A00769:11:HC3HCDRXX:1:2106:29089:4711
CACCAAGT
+
FFFFFFFF
@A00769:11:HC3HCDRXX:1:2106:18457:4742
CACCAAGT
+
FFFFFFFF
@A00769:11:HC3HCDRXX:1:2106:27064:4742
CACCAAGT
+
FFFFFFFF
@A00769:11:HC3HCDRXX:1:2106:16351:4789
CACCAAGT
+
FFFFFFFF
@A00769:11:HC3HCDRXX:1:2106:20618:4852
CACCAAGT
+
FFFFFFFF
@A00769:11:HC3HCDRXX:1:2106:31611:4852
CACCAAGT
+
FFFFFFFF
@A00769:11:HC3HCDRXX:1:2106:3052:4867
CACCAAGT
+
FFFFFFFF
@A00769:11:HC3HCDRXX:1:2106:1940:4946
CACCAAGT
+
FFFFFFFF
@A00769:11:HC3HCDRXX:1:2106:29640:5008
CACCAAGT
+
FFF:FFFF
@A00769:11:HC3HCDRXX:1:2106:2573:5040
CACCAAGT
+
FFF:FFFF
@A00769:11:HC3HCDRXX:1:2106:17689:5228
CACCAAGT
+
FFFFFFFF
@A00769:11:HC3HCDRXX:1:2106:4453:5259
CACCAAGT
+
FFFFFFFF
@A00769:11:HC3HCDRXX:1:2106:7247:5274
CACCAAGT
+
FFFFFFFF
@A00769:11:HC3HCDRXX:1:2106:11641:5400
CACCAAGT
+
FFFFFFFF
@A00769:11:HC3HCDRXX:1:2106:27227:5400
CACCAAGT
+
FFFFFFFF
@A00769:11:HC3HCDRXX:1:2106:31530:5400
CACCAAGT
+
FFFFFFFF
@A00769:11:HC3HCDRXX:1:2106:27615:5447
CACCAAGT
+
FFFFFFFF
@A00769:11:HC3HCDRXX:1:2106:31729:5462
CACCAAGT
+
FFFFFFFF
@A00769:11:HC3HCDRXX:1:2106:6668:5556
CACCAAGT
+
FFFFFFFF
@A00769:11:HC3HCDRXX:1:2106:25229:5603
CACCAAGT
+
FFFFFFFF
@A00769:11:HC3HCDRXX:1:2106:4435:5635
CACCAAGT
+
FFFFFF:F
@A00769:11:HC3HCDRXX:1:2106:2510:5650
CACCAAGT
+
FFFFFFFF
@A00769:11:HC3HCDRXX:1:2106:7184:5697
CACCAAGT
+
FFFFFFFF
@A00769:11:HC3HCDRXX:1:2106:29758:5713
CACCAAGT
+
FFFFFFFF
@A00769:11:HC3HCDRXX:1:2106:30382:5760
CACCAAGT
+
FFFFFFFF
@A00769:11:HC3HCDRXX:1:2106:28673:5807
CACCAAGT
+
FFF,,FFF
@A00769:11:HC3HCDRXX:1:2106:13132:5822
CACCAAGT
+
FFFFFFFF
@A00769:11:HC3HCDRXX:1:2106:2564:5995
CACCAAGT
+
FFFFFFFF
@A00769:11:HC3HCDRXX:1:2106:14199:6073
CACCAAGT
+
,FFFF::,
@A00769:11:HC3HCDRXX:1:2106:16821:6104
CACCAAGT
+
FFFFFFFF
@A00769:11:HC3HCDRXX:1:2106:9579:6120
CACCAAGT
+
FFFFFFF,
@A00769:11:HC3HCDRXX:1:2106:9335:6198
CACCAAGT
+
FFFFFFFF
@A00769:11:HC3HCDRXX:1:2106:14868:6198
CACCAAGT
+
FFFFFFFF
@A00769:11:HC3HCDRXX:1:2106:3486:6245
CACCAAGT
+
FFFFFFFF
@A00769:11:HC3HCDRXX:1:2106:14687:6261
CACCAAGT
+
FFFFFFFF
@A00769:11:HC3HCDRXX:1:2106:4996:6324
CACCAAGT
+
FFF:FF,:
@A00769:11:HC3HCDRXX:1:2106:14461:6370
CACCAAGT
+
FFFFF,FF
@A00769:11:HC3HCDRXX:1:2106:23583:6386
CACCAAGT
+
FFFFFFFF
@A00769:11:HC3HCDRXX:1:2106:9507:6433
CACCAAGT
+
FFFFFFFF
@A00769:11:HC3HCDRXX:1:2106:11595:6699
CACCAAGT
+
FFFFFFFF
@A00769:11:HC3HCDRXX:1:2106:7618:6731
CACCAAGT
+
FFFFFFFF
@A00769:11:HC3HCDRXX:1:2106:19976:6746
CACCAAGT
+
FFFFF:FF
@A00769:11:HC3HCDRXX:1:2106:7600:6856
CACCAAGT
+
FFFFFFFF
@A00769:11:HC3HCDRXX:1:2106:24053:6856
CACCAAGT
+
FFFFFFFF
@A00769:11:HC3HCDRXX:1:2106:24325:6856
CACCAAGT
+
FFFFFFFF
@A00769:11:HC3HCDRXX:1:2106:23701:7028
CACCAAGT
+
FFFFFFFF
@A00769:11:HC3HCDRXX:1:2106:22399:7122
CACCAAGT
+
FFFFFFFF
@A00769:11:HC3HCDRXX:1:2106:26919:7153
CACCAAGT
+
FFFFFFFF
@A00769:11:HC3HCDRXX:1:2106:14073:7169
CACCAAGT
+
FFFFFFFF
@A00769:11:HC3HCDRXX:1:2106:11532:7216
CACCAAGT
+
FFFFFFFF
@A00769:11:HC3HCDRXX:1:2106:31132:7247
CACCAAGT
+
FFFFFFFF
@A00769:11:HC3HCDRXX:1:2106:27615:7263
CACCAAGT
+
FFFFFFFF
@A00769:11:HC3HCDRXX:1:2106:28339:7263
CACCAAGT
+
FFFF,FFF
@A00769:11:HC3HCDRXX:1:2106:3866:7341
CACCAAGT
+
FFFFFFFF
@A00769:11:HC3HCDRXX:1:2106:6813:7498
CACCAAGT
+
FFFFFF:F
@A00769:11:HC3HCDRXX:1:2106:28510:7529
CACCAAGT
+
FFFFFFFF
@A00769:11:HC3HCDRXX:1:2106:29776:7623
CACCAAGT
+
FFFFFFFF
@A00769:11:HC3HCDRXX:1:2106:32344:7623
CACCAAGT
+
FFFFFFFF
@A00769:11:HC3HCDRXX:1:2106:9155:7639
CACCAAGT
+
FFFFFFFF
@A00769:11:HC3HCDRXX:1:2106:6551:7733
CACCAAGT
+
FFFFFFFF
@A00769:11:HC3HCDRXX:1:2106:19253:7780
CACCAAGT
+
FFFFFFFF
@A00769:11:HC3HCDRXX:1:2106:5321:7827
CACCAAGT
+
FFFFFFFF
@A00769:11:HC3HCDRXX:1:2106:15393:7827
CACCAAGT
+
FFFFFFFF
@A00769:11:HC3HCDRXX:1:2106:19741:7874
CACCAAGT
+
FFFFFFFF
@A00769:11:HC3HCDRXX:1:2106:24026:7874
CACCAAGT
+
FFFFFFFF
@A00769:11:HC3HCDRXX:1:2106:27444:7968
CACCAAGT
+
FFFFFFFF
@A00769:11:HC3HCDRXX:1:2106:32515:8015
CACCAAGT
+
FFFFFFFF
@A00769:11:HC3HCDRXX:1:2106:16143:8061
CACCAAGT
+
FFFF:FFF
@A00769:11:HC3HCDRXX:1:2106:11532:8218
CACCAAGT
+
FFFFFFFF
@A00769:11:HC3HCDRXX:1:2106:16288:8218
CACCAAGT
+
FF:FFFFF
@A00769:11:HC3HCDRXX:1:2106:2871:8249
CACCAAGT
+
,FF:,F:F
@A00769:11:HC3HCDRXX:1:2106:4408:8375
CACCAAGT
+
FFFFFFFF
@A00769:11:HC3HCDRXX:1:2106:18891:8437
CACCAAGT
+
,FF,FF:,
@A00769:11:HC3HCDRXX:1:2106:27923:8453
CACCAAGT
+
FFFFF:FF
@A00769:11:HC3HCDRXX:1:2106:32488:8469
CACCAAGT
+
FFFFFFFF
@A00769:11:HC3HCDRXX:1:2106:15835:8500
CACCAAGT
+
FF:FFFF:
@A00769:11:HC3HCDRXX:1:2106:7826:8531
CACCAAGT
+
FFFFFFFF
@A00769:11:HC3HCDRXX:1:2106:17101:8531
CACCAAGT
+
FFFFFFF:
@A00769:11:HC3HCDRXX:1:2106:25120:8547
CACCAAGT
+
FFFFFFFF
@A00769:11:HC3HCDRXX:1:2106:17716:8563
CACCAAGT
+
FFFFFFFF
@A00769:11:HC3HCDRXX:1:2106:1090:8578
CACCAAGT
+
FFFFFFFF
@A00769:11:HC3HCDRXX:1:2106:26982:8609
CACCAAGT
+
FFFF:FFF
@A00769:11:HC3HCDRXX:1:2106:2682:8641
CACCAAGT
+
FFFFFFFF
@A00769:11:HC3HCDRXX:1:2106:12491:8656
CACCAAGT
+
FFFFFFFF
@A00769:11:HC3HCDRXX:1:2106:24786:8688
CACCAAGT
+
F:FFFFFF
@A00769:11:HC3HCDRXX:1:2106:19741:8876
CACCAAGT
+
:FFFFFFF
@A00769:11:HC3HCDRXX:1:2106:1949:8907
CACCAAGT
+
FFF,FFFF
@A00769:11:HC3HCDRXX:1:2106:17029:9001
CACCAAGT
+
FFFFFFFF
@A00769:11:HC3HCDRXX:1:2106:14082:9032
CACCAAGT
+
FFFFFFFF
@A00769:11:HC3HCDRXX:1:2106:14045:9095
CACCAAGT
+
FFFFFFFF
@A00769:11:HC3HCDRXX:1:2106:32687:9095
CACCAAGT
+
FFFFFFFF
@A00769:11:HC3HCDRXX:1:2106:31584:9126
CACCAAGT
+
FFFFFFFF
@A00769:11:HC3HCDRXX:1:2106:32705:9189
CACCAAGT
+
FFFFFF::
@A00769:11:HC3HCDRXX:1:2106:11876:9220
CACCAAGT
+
FFFFFFFF
@A00769:11:HC3HCDRXX:1:2106:31250:9267
CACCAAGT
+
FFFFFFFF
@A00769:11:HC3HCDRXX:1:2106:24279:9314
CACCAAGT
+
FFFFFFFF
@A00769:11:HC3HCDRXX:1:2106:6488:9345
CACCAAGT
+
FFFFFFFF
@A00769:11:HC3HCDRXX:1:2106:9525:9408
CACCAAGT
+
FFFFFFFF
@A00769:11:HC3HCDRXX:1:2106:14507:9424
CACCAAGT
+
FFFFFFFF
@A00769:11:HC3HCDRXX:1:2106:3884:9439
CACCAAGT
+
FFFFFFFF
@A00769:11:HC3HCDRXX:1:2106:14398:9455
CACCAAGT
+
FFFFFFFF
@A00769:11:HC3HCDRXX:1:2106:28257:9471
CACCAAGT
+
FFFFFFFF
@A00769:11:HC3HCDRXX:1:2106:31792:9518
CACCAAGT
+
FFFFFFFF
@A00769:11:HC3HCDRXX:1:2106:13386:9612
CACCAAGT
+
FFFFFFFF
@A00769:11:HC3HCDRXX:1:2106:30291:9674
CACCAAGT
+
FFFFFFFF
@A00769:11:HC3HCDRXX:1:2106:6668:9815
CACCAAGT
+
:FFFFF,F
@A00769:11:HC3HCDRXX:1:2106:5575:9831
CACCAAGT
+
FFFFFFFF
@A00769:11:HC3HCDRXX:1:2106:22770:9862
CACCAAGT
+
FFFFFFFF
@A00769:11:HC3HCDRXX:1:2106:20690:10019
CACCAAGT
+
FFFFFFFF
@A00769:11:HC3HCDRXX:1:2106:10700:10034
CACCAAGT
+
FFFFFFFF
@A00769:11:HC3HCDRXX:1:2106:16134:10081
CACCAAGT
+
FFFFFFFF
@A00769:11:HC3HCDRXX:1:2106:20166:10144
CACCAAGT
+
FFFFFFFF
@A00769:11:HC3HCDRXX:1:2106:19868:10160
CACCAAGT
+
FFFFFFFF
@A00769:11:HC3HCDRXX:1:2106:24216:10175
CACCAAGT
+
FFFFFFFF
@A00769:11:HC3HCDRXX:1:2106:12328:10191
CACCAAGT
+
FFFFFFFF
@A00769:11:HC3HCDRXX:1:2106:1814:10300
CACCAAGT
+
FFF,FFFF
@A00769:11:HC3HCDRXX:1:2106:26160:10316
CACCAAGT
+
FFFFFFFF
@A00769:11:HC3HCDRXX:1:2106:2410:10394
CACCAAGT
+
FFFFFFFF
@A00769:11:HC3HCDRXX:1:2106:28402:10410
CACCAAGT
+
FFF:FFFF
@A00769:11:HC3HCDRXX:1:2106:29487:10410
CACCAAGT
+
FF,,,:,:
@A00769:11:HC3HCDRXX:1:2106:5150:10441
CACCAAGT
+
FF,FFFF:
@A00769:11:HC3HCDRXX:1:2106:19244:10520
CACCAAGT
+
FFFFFFFF
@A00769:11:HC3HCDRXX:1:2106:28827:10582
CACCAAGT
+
FFFFFFFF
@A00769:11:HC3HCDRXX:1:2106:16495:10708
CACCAAGT
+
FFFFFFFF
@A00769:11:HC3HCDRXX:1:2106:23610:10755
CACCAAGT
+
FFFFFFFF
@A00769:11:HC3HCDRXX:1:2106:25608:10770
CACCAAGT
+
FFFFFFFF
@A00769:11:HC3HCDRXX:1:2106:17861:10786
CACCAAGT
+
FF,,FF,,
@A00769:11:HC3HCDRXX:1:2106:6045:10802
CACCAAGT
+
FFFFFFFF
@A00769:11:HC3HCDRXX:1:2106:31132:10848
CACCAAGT
+
FFFFFFFF
@A00769:11:HC3HCDRXX:1:2106:26377:10880
CACCAAGT
+
FFFFFFFF
@A00769:11:HC3HCDRXX:1:2106:7229:11068
CACCAAGT
+
FFFFFFFF
@A00769:11:HC3HCDRXX:1:2106:8585:11068
CACCAAGT
+
FFFFFFFF
@A00769:11:HC3HCDRXX:1:2106:15374:11083
CACCAAGT
+
FFFFFFFF
@A00769:11:HC3HCDRXX:1:2106:20998:11115
CACCAAGT
+
FFFFFFFF
@A00769:11:HC3HCDRXX:1:2106:23592:11130
CACCAAGT
+
FFFFFFFF
@A00769:11:HC3HCDRXX:1:2106:9245:11209
CACCAAGT
+
FFFFFFFF
@A00769:11:HC3HCDRXX:1:2106:22733:11240
CACCAAGT
+
FFFFFFF:
@A00769:11:HC3HCDRXX:1:2106:14814:11271
CACCAAGT
+
FFFFFFFF
@A00769:11:HC3HCDRXX:1:2106:24722:11428
CACCAAGT
+
FFFFFFFF
@A00769:11:HC3HCDRXX:1:2106:2130:11443
CACCAAGT
+
FFFFFFFF
@A00769:11:HC3HCDRXX:1:2106:10022:11553
CACCAAGT
+
FFFFFFFF
@A00769:11:HC3HCDRXX:1:2106:26341:11569
CACCAAGT
+
FFFFFFFF
@A00769:11:HC3HCDRXX:1:2106:1497:11600
CACCAAGT
+
FFFFFFFF
@A00769:11:HC3HCDRXX:1:2106:14950:11600
CACCAAGT
+
FFFFFFFF
@A00769:11:HC3HCDRXX:1:2106:17788:11631
CACCAAGT
+
FFFFFFFF
@A00769:11:HC3HCDRXX:1:2106:18186:11725
CACCAAGT
+
FFFFFFFF
@A00769:11:HC3HCDRXX:1:2106:21404:11882
CACCAAGT
+
FFFFFFFF
@A00769:11:HC3HCDRXX:1:2106:13404:11992
CACCAAGT
+
:F,,FFFF
@A00769:11:HC3HCDRXX:1:2106:21224:12007
CACCAAGT
+
FFFFFFFF
@A00769:11:HC3HCDRXX:1:2106:21531:12007
CACCAAGT
+
FFFFFFFF
@A00769:11:HC3HCDRXX:1:2106:10936:12070
CACCAAGT
+
FFFFFFFF
@A00769:11:HC3HCDRXX:1:2106:18105:12179
CACCAAGT
+
FFFF:FFF
@A00769:11:HC3HCDRXX:1:2106:2808:12242
CACCAAGT
+
FFFFFFFF
@A00769:11:HC3HCDRXX:1:2106:13015:12289
CACCAAGT
+
FFFFFFFF
@A00769:11:HC3HCDRXX:1:2106:19054:12289
CACCAAGT
+
FFFFFFFF
@A00769:11:HC3HCDRXX:1:2106:9173:12305
CACCAAGT
+
FFFFFFFF
@A00769:11:HC3HCDRXX:1:2106:27100:12320
CACCAAGT
+
:F,FFFF:
@A00769:11:HC3HCDRXX:1:2106:27896:12320
CACCAAGT
+
FFFFFFF:
@A00769:11:HC3HCDRXX:1:2106:10429:12352
CACCAAGT
+
FFFFFFFF
@A00769:11:HC3HCDRXX:1:2106:20564:12430
CACCAAGT
+
F:FFFFFF
@A00769:11:HC3HCDRXX:1:2106:1099:12477
CACCAAGT
+
FFFFF:FF
@A00769:11:HC3HCDRXX:1:2106:5584:12477
CACCAAGT
+
FFFFFFFF
@A00769:11:HC3HCDRXX:1:2106:30942:12524
CACCAAGT
+
FFFFFFFF
@A00769:11:HC3HCDRXX:1:2106:28311:12571
CACCAAGT
+
FFFFFFFF
@A00769:11:HC3HCDRXX:1:2106:19325:12602
CACCAAGT
+
FFFFFFFF
@A00769:11:HC3HCDRXX:1:2106:9064:12743
CACCAAGT
+
F:FFFF,F
@A00769:11:HC3HCDRXX:1:2106:5367:12759
CACCAAGT
+
FFFFFFFF
@A00769:11:HC3HCDRXX:1:2106:23529:12774
CACCAAGT
+
FFFFF:FF
@A00769:11:HC3HCDRXX:1:2106:30364:12931
CACCAAGT
+
FFFFFFFF
@A00769:11:HC3HCDRXX:1:2106:24442:13072
CACCAAGT
+
FFFFF:FF
@A00769:11:HC3HCDRXX:1:2106:16495:13088
CACCAAGT
+
FFFFFFFF
@A00769:11:HC3HCDRXX:1:2106:11379:13307
CACCAAGT
+
FFFFFFFF
@A00769:11:HC3HCDRXX:1:2106:32823:13307
CACCAAGT
+
FFFFFFFF
@A00769:11:HC3HCDRXX:1:2106:7482:13510
CACCAAGT
+
FFFFFFFF
@A00769:11:HC3HCDRXX:1:2106:11098:13510
CACCAAGT
+
FFFFFFF:
@A00769:11:HC3HCDRXX:1:2106:15528:13542
CACCAAGT
+
FFFF:FFF
@A00769:11:HC3HCDRXX:1:2106:30047:13667
CACCAAGT
+
FFFF:FFF
@A00769:11:HC3HCDRXX:1:2106:15510:13730
CACCAAGT
+
FFFFFFFF
@A00769:11:HC3HCDRXX:1:2106:29668:13730
CACCAAGT
+
FFFFFFF,
@A00769:11:HC3HCDRXX:1:2106:15402:13761
CACCAAGT
+
FFFF:FFF
@A00769:11:HC3HCDRXX:1:2106:23628:13761
CACCAAGT
+
FFFFFFFF
@A00769:11:HC3HCDRXX:1:2106:26639:13839
CACCAAGT
+
FFFFFFFF
@A00769:11:HC3HCDRXX:1:2106:15637:13980
CACCAAGT
+
FFFFFFFF
@A00769:11:HC3HCDRXX:1:2106:26838:14027
CACCAAGT
+
FFFFFFFF
@A00769:11:HC3HCDRXX:1:2106:18819:14043
CACCAAGT
+
FFFFFFFF
@A00769:11:HC3HCDRXX:1:2106:26033:14137
CACCAAGT
+
FFFFFFFF
@A00769:11:HC3HCDRXX:1:2106:31891:14137
CACCAAGT
+
FFFFFFFF
@A00769:11:HC3HCDRXX:1:2106:27199:14152
CACCAAGT
+
FFFFFFFF
@A00769:11:HC3HCDRXX:1:2106:4761:14215
CACCAAGT
+
FFFFFFFF
@A00769:11:HC3HCDRXX:1:2106:1452:14246
CACCAAGT
+
FFFFFFFF
@A00769:11:HC3HCDRXX:1:2106:11342:14246
CACCAAGT
+
FFFF:FFF
@A00769:11:HC3HCDRXX:1:2106:29514:14340
CACCAAGT
+
FFFFFFFF
@A00769:11:HC3HCDRXX:1:2106:12689:14450
CACCAAGT
+
FFFFFFFF
@A00769:11:HC3HCDRXX:1:2106:14660:14575
CACCAAGT
+
FFFFFFFF
@A00769:11:HC3HCDRXX:1:2106:25174:14591
CACCAAGT
+
FFFFFFFF
@A00769:11:HC3HCDRXX:1:2106:28366:14669
CACCAAGT
+
FFFFFFFF
@A00769:11:HC3HCDRXX:1:2106:2672:14700
CACCAAGT
+
FFFFFFFF
@A00769:11:HC3HCDRXX:1:2106:20582:14779
CACCAAGT
+
FFFFFFFF
@A00769:11:HC3HCDRXX:1:2106:6063:14841
CACCAAGT
+
FFFFFFFF
@A00769:11:HC3HCDRXX:1:2106:9842:14935
CACCAAGT
+
FFFFFFFF
@A00769:11:HC3HCDRXX:1:2106:15673:14951
CACCAAGT
+
FFFFFFFF
@A00769:11:HC3HCDRXX:1:2106:26368:15029
CACCAAGT
+
FFF:FFFF
@A00769:11:HC3HCDRXX:1:2106:10077:15092
CACCAAGT
+
FFFFFFFF
@A00769:11:HC3HCDRXX:1:2106:26124:15107
CACCAAGT
+
FFFFFFFF
@A00769:11:HC3HCDRXX:1:2106:30870:15248
CACCAAGT
+
FFFFFFFF
@A00769:11:HC3HCDRXX:1:2106:25183:15264
CACCAAGT
+
FFFFFFFF
@A00769:11:HC3HCDRXX:1:2106:25192:15280
CACCAAGT
+
FFFFFFFF
@A00769:11:HC3HCDRXX:1:2106:23746:15311
CACCAAGT
+
FFFFFFFF
@A00769:11:HC3HCDRXX:1:2106:3305:15546
CACCAAGT
+
FFFFFFFF
@A00769:11:HC3HCDRXX:1:2106:31557:15624
CACCAAGT
+
FFFFFFFF
@A00769:11:HC3HCDRXX:1:2106:9453:15671
CACCAAGT
+
FFFFFFFF
@A00769:11:HC3HCDRXX:1:2106:23448:15734
CACCAAGT
+
FFFFFFFF
@A00769:11:HC3HCDRXX:1:2106:22932:15749
CACCAAGT
+
FFFFFFFF
@A00769:11:HC3HCDRXX:1:2106:7392:15765
CACCAAGT
+
FFFFFFFF
@A00769:11:HC3HCDRXX:1:2106:32443:15781
CACCAAGT
+
FFF:FFFF
@A00769:11:HC3HCDRXX:1:2106:27371:15796
CACCAAGT
+
FFFFFFFF
@A00769:11:HC3HCDRXX:1:2106:27914:15828
CACCAAGT
+
FF:FF,FF
@A00769:11:HC3HCDRXX:1:2106:10022:15875
CACCAAGT
+
FFFFF::,
@A00769:11:HC3HCDRXX:1:2106:15383:15922
CACCAAGT
+
FFFFFFFF
@A00769:11:HC3HCDRXX:1:2106:21052:15937
CACCAAGT
+
FFFFFFFF
@A00769:11:HC3HCDRXX:1:2106:24008:15984
CACCAAGT
+
FFFFFFFF
@A00769:11:HC3HCDRXX:1:2106:24632:16031
CACCAAGT
+
FFFFFFFF
@A00769:11:HC3HCDRXX:1:2106:5692:16078
CACCAAGT
+
FFFFFFFF
@A00769:11:HC3HCDRXX:1:2106:15094:16078
CACCAAGT
+
FF,FFF,F
@A00769:11:HC3HCDRXX:1:2106:23791:16078
CACCAAGT
+
FFFFFFFF
@A00769:11:HC3HCDRXX:1:2106:6542:16329
CACCAAGT
+
FFFFFFFF
@A00769:11:HC3HCDRXX:1:2106:24297:16454
CACCAAGT
+
FFFFFFFF
@A00769:11:HC3HCDRXX:1:2106:24343:16470
CACCAAGT
+
FFFFFFFF
@A00769:11:HC3HCDRXX:1:2106:18756:16501
CACCAAGT
+
FFFFFFFF
@A00769:11:HC3HCDRXX:1:2106:28357:16720
CACCAAGT
+
FFFFFFFF
@A00769:11:HC3HCDRXX:1:2106:6867:16830
CACCAAGT
+
FFFFFFFF
@A00769:11:HC3HCDRXX:1:2106:17291:16845
CACCAAGT
+
FFFFFFFF
@A00769:11:HC3HCDRXX:1:2106:6931:16877
CACCAAGT
+
FFFFFFFF
@A00769:11:HC3HCDRXX:1:2106:5249:17002
CACCAAGT
+
FFFFFFFF
@A00769:11:HC3HCDRXX:1:2106:20220:17033
CACCAAGT
+
FFFFFFFF
@A00769:11:HC3HCDRXX:1:2106:2076:17080
CACCAAGT
+
FFFFFFFF
@A00769:11:HC3HCDRXX:1:2106:13639:17096
CACCAAGT
+
F::FFFFF
@A00769:11:HC3HCDRXX:1:2106:32606:17221
CACCAAGT
+
FFFFFFFF
@A00769:11:HC3HCDRXX:1:2106:7383:17253
CACCAAGT
+
FFFFFFFF
@A00769:11:HC3HCDRXX:1:2106:3314:17284
CACCAAGT
+
FFFFFFFF
@A00769:11:HC3HCDRXX:1:2106:3170:17315
CACCAAGT
+
FFFFFFFF
@A00769:11:HC3HCDRXX:1:2106:8106:17378
CACCAAGT
+
FFF:FFFF
@A00769:11:HC3HCDRXX:1:2106:23999:17378
CACCAAGT
+
,FF:FF:F
@A00769:11:HC3HCDRXX:1:2106:1253:17409
CACCAAGT
+
FFFFFFFF
@A00769:11:HC3HCDRXX:1:2106:23918:17425
CACCAAGT
+
FFFFFFFF
@A00769:11:HC3HCDRXX:1:2106:2555:17566
CACCAAGT
+
FFFFFFFF
@A00769:11:HC3HCDRXX:1:2106:15501:17597
CACCAAGT
+
FFFFFFFF
@A00769:11:HC3HCDRXX:1:2106:19904:17613
CACCAAGT
+
FFFFFFFF
@A00769:11:HC3HCDRXX:1:2106:17282:17644
CACCAAGT
+
FFFFFFFF
@A00769:11:HC3HCDRXX:1:2106:5348:17675
CACCAAGT
+
FFFFFFFF
@A00769:11:HC3HCDRXX:1:2106:4779:17754
CACCAAGT
+
FFFFFFFF
@A00769:11:HC3HCDRXX:1:2106:5104:17754
CACCAAGT
+
FFFFFFFF
@A00769:11:HC3HCDRXX:1:2106:24605:17769
CACCAAGT
+
FFFFFFFF
@A00769:11:HC3HCDRXX:1:2106:3097:17785
CACCAAGT
+
FFFFFFFF
@A00769:11:HC3HCDRXX:1:2106:3278:17848
CACCAAGT
+
FFFFFFFF
@A00769:11:HC3HCDRXX:1:2106:30201:17848
CACCAAGT
+
FFFFFFFF
@A00769:11:HC3HCDRXX:1:2106:21106:18067
CACCAAGT
+
FFFFFFFF
@A00769:11:HC3HCDRXX:1:2106:15980:18082
CACCAAGT
+
FFFFFFFF
@A00769:11:HC3HCDRXX:1:2106:29487:18176
CACCAAGT
+
FFFFFFFF
@A00769:11:HC3HCDRXX:1:2106:31548:18176
CACCAAGT
+
FFFFFFFF
@A00769:11:HC3HCDRXX:1:2106:2220:18270
CACCAAGT
+
FFFFFFFF
@A00769:11:HC3HCDRXX:1:2106:7699:18270
CACCAAGT
+
FFFFFFFF
@A00769:11:HC3HCDRXX:1:2106:31349:18270
CACCAAGT
+
FFFFFF,F
@A00769:11:HC3HCDRXX:1:2106:14552:18396
CACCAAGT
+
FFFFFFFF
@A00769:11:HC3HCDRXX:1:2106:8784:18458
CACCAAGT
+
FFFFFFFF
@A00769:11:HC3HCDRXX:1:2106:29640:18537
CACCAAGT
+
FFFFFFFF
@A00769:11:HC3HCDRXX:1:2106:30219:18537
CACCAAGT
+
FFFFFFFF
@A00769:11:HC3HCDRXX:1:2106:2618:18552
CACCAAGT
+
FFFFFFFF
@A00769:11:HC3HCDRXX:1:2106:8477:18584
CACCAAGT
+
FFFFFFFF
@A00769:11:HC3HCDRXX:1:2106:23565:18599
CACCAAGT
+
FFFFFFFF
@A00769:11:HC3HCDRXX:1:2106:8097:18615
CACCAAGT
+
FFFFFFFF
@A00769:11:HC3HCDRXX:1:2106:16884:18646
CACCAAGT
+
FFFFFFFF
@A00769:11:HC3HCDRXX:1:2106:6180:18677
CACCAAGT
+
FFFFFFFF
@A00769:11:HC3HCDRXX:1:2106:23619:18724
CACCAAGT
+
FFF::FFF
@A00769:11:HC3HCDRXX:1:2106:25021:18740
CACCAAGT
+
FFFFFFFF
@A00769:11:HC3HCDRXX:1:2106:15808:18756
CACCAAGT
+
FFFFFF,,
@A00769:11:HC3HCDRXX:1:2106:32172:18975
CACCAAGT
+
FFF,:F::
@A00769:11:HC3HCDRXX:1:2106:5692:19210
CACCAAGT
+
FFFFFFFF
@A00769:11:HC3HCDRXX:1:2106:19913:19225
CACCAAGT
+
FFFFFFFF
@A00769:11:HC3HCDRXX:1:2106:12861:19257
CACCAAGT
+
FFFFFFFF
@A00769:11:HC3HCDRXX:1:2106:21043:19304
CACCAAGT
+
FFFFFFFF
@A00769:11:HC3HCDRXX:1:2106:5719:19351
CACCAAGT
+
FFFFFFFF
@A00769:11:HC3HCDRXX:1:2106:29179:19398
CACCAAGT
+
FFFFFFFF
@A00769:11:HC3HCDRXX:1:2106:25174:19413
CACCAAGT
+
FFFFFFFF
@A00769:11:HC3HCDRXX:1:2106:5059:19429
CACCAAGT
+
FFFFFFFF
@A00769:11:HC3HCDRXX:1:2106:8296:19429
CACCAAGT
+
FF::FFFF
@A00769:11:HC3HCDRXX:1:2106:23068:19429
CACCAAGT
+
FFFFFFFF
@A00769:11:HC3HCDRXX:1:2106:21811:19539
CACCAAGT
+
FFFFFFFF
@A00769:11:HC3HCDRXX:1:2106:12237:19648
CACCAAGT
+
FFFFFFFF
@A00769:11:HC3HCDRXX:1:2106:8106:19664
CACCAAGT
+
FFFFFFFF
@A00769:11:HC3HCDRXX:1:2106:27814:19695
CACCAAGT
+
FFFFFFFF
@A00769:11:HC3HCDRXX:1:2106:1940:19727
CACCAAGT
+
FF::FFF:
@A00769:11:HC3HCDRXX:1:2106:26268:19805
CACCAAGT
+
FFF:FF,F
@A00769:11:HC3HCDRXX:1:2106:12111:19899
CACCAAGT
+
FFFFFFFF
@A00769:11:HC3HCDRXX:1:2106:22616:19899
CACCAAGT
+
FFFFF:FF
@A00769:11:HC3HCDRXX:1:2106:14561:19914
CACCAAGT
+
FFFFFFFF
@A00769:11:HC3HCDRXX:1:2106:2175:20008
CACCAAGT
+
FFFFFFFF
@A00769:11:HC3HCDRXX:1:2106:14543:20040
CACCAAGT
+
:FF:FF:F
@A00769:11:HC3HCDRXX:1:2106:3775:20149
CACCAAGT
+
FF,FFFFF
@A00769:11:HC3HCDRXX:1:2106:7066:20212
CACCAAGT
+
FFFFFFFF
@A00769:11:HC3HCDRXX:1:2106:1108:20228
CACCAAGT
+
FFFFFFFF
@A00769:11:HC3HCDRXX:1:2106:19967:20228
CACCAAGT
+
FFFFFFFF
@A00769:11:HC3HCDRXX:1:2106:26811:20306
CACCAAGT
+
FFFFFFFF
@A00769:11:HC3HCDRXX:1:2106:24560:20322
CACCAAGT
+
FFFFFFFF
@A00769:11:HC3HCDRXX:1:2106:11957:20353
CACCAAGT
+
FFFFFFFF
@A00769:11:HC3HCDRXX:1:2106:10095:20447
CACCAAGT
+
FFFFFFFF
@A00769:11:HC3HCDRXX:1:2106:22101:20478
CACCAAGT
+
FFFFFFFF
@A00769:11:HC3HCDRXX:1:2106:8712:20494
CACCAAGT
+
FFFFFFFF
@A00769:11:HC3HCDRXX:1:2106:5683:20635
CACCAAGT
+
FFFFFFFF
@A00769:11:HC3HCDRXX:1:2106:5918:20666
CACCAAGT
+
FFFFFFFF
@A00769:11:HC3HCDRXX:1:2106:25156:20697
CACCAAGT
+
FFFFFFFF
@A00769:11:HC3HCDRXX:1:2106:10230:20932
CACCAAGT
+
FFFFFFFF
@A00769:11:HC3HCDRXX:1:2106:24288:21042
CACCAAGT
+
FFFFFFFF
@A00769:11:HC3HCDRXX:1:2106:16550:21167
CACCAAGT
+
,FFFFFFF
@A00769:11:HC3HCDRXX:1:2106:19153:21167
CACCAAGT
+
FFFFFFFF
@A00769:11:HC3HCDRXX:1:2106:13250:21214
CACCAAGT
+
FFFFFFFF
@A00769:11:HC3HCDRXX:1:2106:31448:21230
CACCAAGT
+
FFFFFFFF
@A00769:11:HC3HCDRXX:1:2106:14669:21292
CACCAAGT
+
,FF,FFF,
@A00769:11:HC3HCDRXX:1:2106:29803:21324
CACCAAGT
+
FFFFFFFF
@A00769:11:HC3HCDRXX:1:2106:14398:21386
CACCAAGT
+
FFFFFFFF
@A00769:11:HC3HCDRXX:1:2106:28501:21386
CACCAAGT
+
:FF:FFF:
@A00769:11:HC3HCDRXX:1:2106:32597:21433
CACCAAGT
+
FFFFFFFF
@A00769:11:HC3HCDRXX:1:2106:16134:21480
CACCAAGT
+
FFFFFFFF
@A00769:11:HC3HCDRXX:1:2106:20085:21527
CACCAAGT
+
FFFFFFFF
@A00769:11:HC3HCDRXX:1:2106:5846:21605
CACCAAGT
+
FFFFFFFF
@A00769:11:HC3HCDRXX:1:2106:2148:21715
CACCAAGT
+
FF:FFFFF
@A00769:11:HC3HCDRXX:1:2106:19488:21715
CACCAAGT
+
FFFFFFFF
@A00769:11:HC3HCDRXX:1:2106:20862:21715
CACCAAGT
+
FFFFFFFF
@A00769:11:HC3HCDRXX:1:2106:3974:21746
CACCAAGT
+
FFFFFFFF
@A00769:11:HC3HCDRXX:1:2106:18511:21809
CACCAAGT
+
FFFFFFFF
@A00769:11:HC3HCDRXX:1:2106:26729:21919
CACCAAGT
+
FFFFFFFF
@A00769:11:HC3HCDRXX:1:2106:25762:21966
CACCAAGT
+
FFFFFFFF
@A00769:11:HC3HCDRXX:1:2106:10484:22028
CACCAAGT
+
FFF,FFFF
@A00769:11:HC3HCDRXX:1:2106:10456:22044
CACCAAGT
+
FFFFFFFF
@A00769:11:HC3HCDRXX:1:2106:30653:22075
CACCAAGT
+
FFFFFFFF
@A00769:11:HC3HCDRXX:1:2106:8377:22138
CACCAAGT
+
FFFFFFFF
@A00769:11:HC3HCDRXX:1:2106:29957:22153
CACCAAGT
+
FFFFFFFF
@A00769:11:HC3HCDRXX:1:2106:15221:22310
CACCAAGT
+
FFFFFFFF
@A00769:11:HC3HCDRXX:1:2106:26585:22357
CACCAAGT
+
FFFFFFFF
@A00769:11:HC3HCDRXX:1:2106:3920:22404
CACCAAGT
+
FFFF:FFF
@A00769:11:HC3HCDRXX:1:2106:16622:22420
CACCAAGT
+
FFFFFFFF
@A00769:11:HC3HCDRXX:1:2106:23086:22529
CACCAAGT
+
FFFFFFFF
@A00769:11:HC3HCDRXX:1:2106:2374:22545
CACCAAGT
+
FFFFFFFF
@A00769:11:HC3HCDRXX:1:2106:19325:22561
CACCAAGT
+
FFFF:FFF
@A00769:11:HC3HCDRXX:1:2106:24496:22561
CACCAAGT
+
FFFFFFFF
@A00769:11:HC3HCDRXX:1:2106:23213:22592
CACCAAGT
+
FFFFFFFF
@A00769:11:HC3HCDRXX:1:2106:10239:22608
CACCAAGT
+
FFFFFFFF
@A00769:11:HC3HCDRXX:1:2106:8730:22686
CACCAAGT
+
FFFFFFFF
@A00769:11:HC3HCDRXX:1:2106:31864:22795
CACCAAGT
+
FFFFFFFF
@A00769:11:HC3HCDRXX:1:2106:30481:22811
CACCAAGT
+
FFFFFFFF
@A00769:11:HC3HCDRXX:1:2106:21856:22874
CACCAAGT
+
FFFFFFFF
@A00769:11:HC3HCDRXX:1:2106:18096:22936
CACCAAGT
+
FFFFFFFF
@A00769:11:HC3HCDRXX:1:2106:14778:22952
CACCAAGT
+
FFFFFFFF
@A00769:11:HC3HCDRXX:1:2106:30120:22968
CACCAAGT
+
FFFFFFFF
@A00769:11:HC3HCDRXX:1:2106:29478:22983
CACCAAGT
+
FFFFFFFF
@A00769:11:HC3HCDRXX:1:2106:13503:23030
CACCAAGT
+
FFFFFFFF
@A00769:11:HC3HCDRXX:1:2106:29432:23156
CACCAAGT
+
FFF,F::,
@A00769:11:HC3HCDRXX:1:2106:9344:23218
CACCAAGT
+
FFFFFFFF
@A00769:11:HC3HCDRXX:1:2106:26042:23359
CACCAAGT
+
FFFFFF:F
@A00769:11:HC3HCDRXX:1:2106:26657:23359
CACCAAGT
+
FFFFFFFF
@A00769:11:HC3HCDRXX:1:2106:28212:23390
CACCAAGT
+
FF:F,:,:
@A00769:11:HC3HCDRXX:1:2106:31530:23437
CACCAAGT
+
FFFFFFFF
@A00769:11:HC3HCDRXX:1:2106:29658:23484
CACCAAGT
+
FFFFFFFF
@A00769:11:HC3HCDRXX:1:2106:18828:23516
CACCAAGT
+
FFFFFFFF
@A00769:11:HC3HCDRXX:1:2106:11966:23531
CACCAAGT
+
FFFFFFFF
@A00769:11:HC3HCDRXX:1:2106:30029:23531
CACCAAGT
+
FFFF:FFF
@A00769:11:HC3HCDRXX:1:2106:9164:23625
CACCAAGT
+
FFFFFFFF
@A00769:11:HC3HCDRXX:1:2106:24804:23657
CACCAAGT
+
F,:FFF:,
@A00769:11:HC3HCDRXX:1:2106:24985:23688
CACCAAGT
+
FFFFFFFF
@A00769:11:HC3HCDRXX:1:2106:16875:23891
CACCAAGT
+
FFFFFFFF
@A00769:11:HC3HCDRXX:1:2106:2338:23954
CACCAAGT
+
FFFFFFFF
@A00769:11:HC3HCDRXX:1:2106:12165:24189
CACCAAGT
+
FFFFFFFF
@A00769:11:HC3HCDRXX:1:2106:1976:24205
CACCAAGT
+
FFFFFFFF
@A00769:11:HC3HCDRXX:1:2106:22055:24220
CACCAAGT
+
FFFFFFFF
@A00769:11:HC3HCDRXX:1:2106:31042:24220
CACCAAGT
+
FFFFFFFF
@A00769:11:HC3HCDRXX:1:2106:23484:24283
CACCAAGT
+
FFFFFF:F
@A00769:11:HC3HCDRXX:1:2106:13277:24330
CACCAAGT
+
FFFFFFFF
@A00769:11:HC3HCDRXX:1:2106:12635:24345
CACCAAGT
+
FFFFFFFF
@A00769:11:HC3HCDRXX:1:2106:1163:24424
CACCAAGT
+
FFFFFFFF
@A00769:11:HC3HCDRXX:1:2106:20428:24439
CACCAAGT
+
:F,:FFFF
@A00769:11:HC3HCDRXX:1:2106:22019:24439
CACCAAGT
+
FFFFFFFF
@A00769:11:HC3HCDRXX:1:2106:23701:24502
CACCAAGT
+
FFFFFF,F
@A00769:11:HC3HCDRXX:1:2106:26250:24502
CACCAAGT
+
FFFFFFFF
@A00769:11:HC3HCDRXX:1:2106:21486:24549
CACCAAGT
+
FFFFFFFF
@A00769:11:HC3HCDRXX:1:2106:2808:24580
CACCAAGT
+
FFFFFFFF
@A00769:11:HC3HCDRXX:1:2106:29649:24596
CACCAAGT
+
FFFF:FFF
@A00769:11:HC3HCDRXX:1:2106:8721:24612
CACCAAGT
+
FFFFFFFF
@A00769:11:HC3HCDRXX:1:2106:29776:24659
CACCAAGT
+
FF,FFFFF
@A00769:11:HC3HCDRXX:1:2106:22516:24674
CACCAAGT
+
FFFFFFFF
@A00769:11:HC3HCDRXX:1:2106:15275:24690
CACCAAGT
+
FFFFFFFF
@A00769:11:HC3HCDRXX:1:2106:17065:24721
CACCAAGT
+
FFFFFFFF
@A00769:11:HC3HCDRXX:1:2106:30300:24721
CACCAAGT
+
FFFFFFFF
@A00769:11:HC3HCDRXX:1:2106:4209:24815
CACCAAGT
+
FFFFFFFF
@A00769:11:HC3HCDRXX:1:2106:18982:24846
CACCAAGT
+
FFFFFFFF
@A00769:11:HC3HCDRXX:1:2106:28845:24862
CACCAAGT
+
FFFFFFFF
@A00769:11:HC3HCDRXX:1:2106:12771:24893
CACCAAGT
+
FFFFFFFF
@A00769:11:HC3HCDRXX:1:2106:24017:25175
CACCAAGT
+
FF:FF:FF
@A00769:11:HC3HCDRXX:1:2106:28501:25238
CACCAAGT
+
FFFFFFFF
@A00769:11:HC3HCDRXX:1:2106:11026:25254
CACCAAGT
+
FFFFFFFF
@A00769:11:HC3HCDRXX:1:2106:12780:25254
CACCAAGT
+
FFFFFFFF
@A00769:11:HC3HCDRXX:1:2106:10936:25285
CACCAAGT
+
FFFFFFFF
@A00769:11:HC3HCDRXX:1:2106:6099:25300
CACCAAGT
+
FFFFFFFF
@A00769:11:HC3HCDRXX:1:2106:11026:25347
CACCAAGT
+
FFFFFFFF
@A00769:11:HC3HCDRXX:1:2106:6714:25457
CACCAAGT
+
:F:,FFFF
@A00769:11:HC3HCDRXX:1:2106:24894:25504
CACCAAGT
+
:FFFFFFF
@A00769:11:HC3HCDRXX:1:2106:13693:25551
CACCAAGT
+
FFFFFFFF
@A00769:11:HC3HCDRXX:1:2106:27552:25567
CACCAAGT
+
FFFFFFFF
@A00769:11:HC3HCDRXX:1:2106:6596:25598
CACCAAGT
+
FFFFFFFF
@A00769:11:HC3HCDRXX:1:2106:12264:25645
CACCAAGT
+
FFFFFFFF
@A00769:11:HC3HCDRXX:1:2106:20772:25661
CACCAAGT
+
FFFF,FFF
@A00769:11:HC3HCDRXX:1:2106:15754:25676
CACCAAGT
+
FFFF:FFF
@A00769:11:HC3HCDRXX:1:2106:19452:25723
CACCAAGT
+
FFFFFFFF
@A00769:11:HC3HCDRXX:1:2106:16297:25739
CACCAAGT
+
FFFFFFFF
@A00769:11:HC3HCDRXX:1:2106:13431:25786
CACCAAGT
+
FFFFFFFF
@A00769:11:HC3HCDRXX:1:2106:16062:25927
CACCAAGT
+
FFFFFFFF
@A00769:11:HC3HCDRXX:1:2106:3188:26052
CACCAAGT
+
FFFFFFFF
@A00769:11:HC3HCDRXX:1:2106:21838:26099
CACCAAGT
+
:FFFFFFF
@A00769:11:HC3HCDRXX:1:2106:19244:26146
CACCAAGT
+
FFFF,:FF
@A00769:11:HC3HCDRXX:1:2106:17164:26177
CACCAAGT
+
:FFFFFFF
@A00769:11:HC3HCDRXX:1:2106:26395:26381
CACCAAGT
+
FFFFFFFF
@A00769:11:HC3HCDRXX:1:2106:12500:26490
CACCAAGT
+
FFFFFFF:
@A00769:11:HC3HCDRXX:1:2106:8757:26616
CACCAAGT
+
FFFFFFFF
@A00769:11:HC3HCDRXX:1:2106:1398:26772
CACCAAGT
+
FFFFFFFF
@A00769:11:HC3HCDRXX:1:2106:2618:26788
CACCAAGT
+
FFFFFFFF
@A00769:11:HC3HCDRXX:1:2106:3857:26835
CACCAAGT
+
FFFFFFFF
@A00769:11:HC3HCDRXX:1:2106:31991:26897
CACCAAGT
+
FFFFFFF:
@A00769:11:HC3HCDRXX:1:2106:5737:26929
CACCAAGT
+
FFFF:FFF
@A00769:11:HC3HCDRXX:1:2106:14778:26929
CACCAAGT
+
FFFFFFFF
@A00769:11:HC3HCDRXX:1:2106:24496:27070
CACCAAGT
+
FF:FFFFF
@A00769:11:HC3HCDRXX:1:2106:18909:27132
CACCAAGT
+
FFFFFFFF
@A00769:11:HC3HCDRXX:1:2106:12075:27195
CACCAAGT
+
FFFFFFFF
@A00769:11:HC3HCDRXX:1:2106:13756:27477
CACCAAGT
+
FFFFFFFF
@A00769:11:HC3HCDRXX:1:2106:1090:27524
CACCAAGT
+
FFFFFFFF
@A00769:11:HC3HCDRXX:1:2106:11153:27602
CACCAAGT
+
FFFFFFFF
@A00769:11:HC3HCDRXX:1:2106:20220:27806
CACCAAGT
+
FFFFFFFF
@A00769:11:HC3HCDRXX:1:2106:26160:27821
CACCAAGT
+
FFFFFFFF
@A00769:11:HC3HCDRXX:1:2106:15655:27853
CACCAAGT
+
FFFFFFFF
@A00769:11:HC3HCDRXX:1:2106:20645:27853
CACCAAGT
+
FFFFFFFF
@A00769:11:HC3HCDRXX:1:2106:21377:27899
CACCAAGT
+
FFFFFFFF
@A00769:11:HC3HCDRXX:1:2106:29550:27993
CACCAAGT
+
FFFFFFFF
@A00769:11:HC3HCDRXX:1:2106:22815:28040
CACCAAGT
+
FFFFFFFF
@A00769:11:HC3HCDRXX:1:2106:16324:28072
CACCAAGT
+
FFFFFFFF
@A00769:11:HC3HCDRXX:1:2106:7789:28103
CACCAAGT
+
FFFFFFFF
@A00769:11:HC3HCDRXX:1:2106:3911:28275
CACCAAGT
+
FFFF:FFF
@A00769:11:HC3HCDRXX:1:2106:29767:28307
CACCAAGT
+
FFFFFFFF
@A00769:11:HC3HCDRXX:1:2106:31783:28322
CACCAAGT
+
FFFFFFFF
@A00769:11:HC3HCDRXX:1:2106:32615:28322
CACCAAGT
+
FFF,,F,F
@A00769:11:HC3HCDRXX:1:2106:17183:28338
CACCAAGT
+
FFFFFFFF
@A00769:11:HC3HCDRXX:1:2106:6967:28369
CACCAAGT
+
FFFFFFFF
@A00769:11:HC3HCDRXX:1:2106:12825:28401
CACCAAGT
+
FFFFFFFF
@A00769:11:HC3HCDRXX:1:2106:20121:28416
CACCAAGT
+
FFFFFFFF
@A00769:11:HC3HCDRXX:1:2106:30924:28432
CACCAAGT
+
FFFFFF,F
@A00769:11:HC3HCDRXX:1:2106:14434:28494
CACCAAGT
+
FFFFFFFF
@A00769:11:HC3HCDRXX:1:2106:19479:28494
CACCAAGT
+
FFFFFFFF
@A00769:11:HC3HCDRXX:1:2106:16984:28557
CACCAAGT
+
FFFFFFFF
@A00769:11:HC3HCDRXX:1:2106:17544:28588
CACCAAGT
+
FFFFFFFF
@A00769:11:HC3HCDRXX:1:2106:9254:28667
CACCAAGT
+
FFFFF:FF
@A00769:11:HC3HCDRXX:1:2106:30789:28667
CACCAAGT
+
FFFFFFFF
@A00769:11:HC3HCDRXX:1:2106:29767:28682
CACCAAGT
+
FFFFFFF:
@A00769:11:HC3HCDRXX:1:2106:6244:28714
CACCAAGT
+
FFFFFFFF
@A00769:11:HC3HCDRXX:1:2106:29930:28808
CACCAAGT
+
FFFFFFFF
@A00769:11:HC3HCDRXX:1:2106:31268:28808
CACCAAGT
+
FFFFFFFF
@A00769:11:HC3HCDRXX:1:2106:6596:28855
CACCAAGT
+
FFFFFFFF
@A00769:11:HC3HCDRXX:1:2106:7527:28870
CACCAAGT
+
FFFFFFFF
@A00769:11:HC3HCDRXX:1:2106:21694:28886
CACCAAGT
+
FFFFFFFF
@A00769:11:HC3HCDRXX:1:2106:12988:28902
CACCAAGT
+
FFFF:FFF
@A00769:11:HC3HCDRXX:1:2106:25554:28902
CACCAAGT
+
FFFFFFFF
@A00769:11:HC3HCDRXX:1:2106:18954:28995
CACCAAGT
+
FFFFFFFF
@A00769:11:HC3HCDRXX:1:2106:18991:28995
CACCAAGT
+
FFFFFFFF
@A00769:11:HC3HCDRXX:1:2106:32786:29027
CACCAAGT
+
FFFFFFFF
@A00769:11:HC3HCDRXX:1:2106:20229:29042
CACCAAGT
+
FFFFFFFF
@A00769:11:HC3HCDRXX:1:2106:24316:29105
CACCAAGT
+
FFFFFFFF
@A00769:11:HC3HCDRXX:1:2106:28040:29105
CACCAAGT
+
,FF:F:FF
@A00769:11:HC3HCDRXX:1:2106:13819:29277
CACCAAGT
+
FFFFFFFF
@A00769:11:HC3HCDRXX:1:2106:22101:29403
CACCAAGT
+
FFFFFFFF
@A00769:11:HC3HCDRXX:1:2106:14642:29481
CACCAAGT
+
FFFFFFFF
@A00769:11:HC3HCDRXX:1:2106:28375:29496
CACCAAGT
+
FFFFFFFF
@A00769:11:HC3HCDRXX:1:2106:19063:29559
CACCAAGT
+
F:F,FFFF
@A00769:11:HC3HCDRXX:1:2106:9037:29575
CACCAAGT
+
FFFFFFFF
@A00769:11:HC3HCDRXX:1:2106:21251:29590
CACCAAGT
+
FFFFFFFF
@A00769:11:HC3HCDRXX:1:2106:2654:29606
CACCAAGT
+
FFFFFF:F
@A00769:11:HC3HCDRXX:1:2106:15899:29684
CACCAAGT
+
FFFFFFFF
@A00769:11:HC3HCDRXX:1:2106:22146:29731
CACCAAGT
+
FFFFFFFF
@A00769:11:HC3HCDRXX:1:2106:21187:29951
CACCAAGT
+
FFFFFFFF
@A00769:11:HC3HCDRXX:1:2106:30445:30044
CACCAAGT
+
:FF,F::F
@A00769:11:HC3HCDRXX:1:2106:14470:30060
CACCAAGT
+
FF,F:,,F
@A00769:11:HC3HCDRXX:1:2106:19072:30107
CACCAAGT
+
FFFFFFFF
@A00769:11:HC3HCDRXX:1:2106:31331:30138
CACCAAGT
+
FFFFFFFF
@A00769:11:HC3HCDRXX:1:2106:1488:30185
CACCAAGT
+
FFF:FF:F
@A00769:11:HC3HCDRXX:1:2106:8947:30201
CACCAAGT
+
FFFFFFFF
@A00769:11:HC3HCDRXX:1:2106:32615:30201
CACCAAGT
+
FFFFFFFF
@A00769:11:HC3HCDRXX:1:2106:32579:30295
CACCAAGT
+
FFFFFFFF
@A00769:11:HC3HCDRXX:1:2106:14055:30342
CACCAAGT
+
,FF,FF,,
@A00769:11:HC3HCDRXX:1:2106:2239:30420
CACCAAGT
+
FFFFFFFF
@A00769:11:HC3HCDRXX:1:2106:30996:30436
CACCAAGT
+
FFFFFFFF
@A00769:11:HC3HCDRXX:1:2106:14452:30561
CACCAAGT
+
FFFFFFFF
@A00769:11:HC3HCDRXX:1:2106:22914:30561
CACCAAGT
+
FFFFFFFF
@A00769:11:HC3HCDRXX:1:2106:27308:30561
CACCAAGT
+
FFFFFFFF
@A00769:11:HC3HCDRXX:1:2106:27968:30702
CACCAAGT
+
FFFFFFFF
@A00769:11:HC3HCDRXX:1:2106:25048:30780
CACCAAGT
+
FFFFFFFF
@A00769:11:HC3HCDRXX:1:2106:26711:30780
CACCAAGT
+
FFFFFFFF
@A00769:11:HC3HCDRXX:1:2106:25554:30968
CACCAAGT
+
FFFFF:,F
@A00769:11:HC3HCDRXX:1:2106:17029:31046
CACCAAGT
+
FFFF:FFF
@A00769:11:HC3HCDRXX:1:2106:26964:31125
CACCAAGT
+
FFFFFFFF
@A00769:11:HC3HCDRXX:1:2106:26802:31156
CACCAAGT
+
FFFFFFFF
@A00769:11:HC3HCDRXX:1:2106:28546:31172
CACCAAGT
+
FFFFFFFF
@A00769:11:HC3HCDRXX:1:2106:30987:31391
CACCAAGT
+
FFFFFFFF
@A00769:11:HC3HCDRXX:1:2106:19497:31407
CACCAAGT
+
FFFFFFFF
@A00769:11:HC3HCDRXX:1:2106:5538:31594
CACCAAGT
+
FFFFFFFF
@A00769:11:HC3HCDRXX:1:2106:31593:31594
CACCAAGT
+
F:F:FFFF
@A00769:11:HC3HCDRXX:1:2106:3378:31610
CACCAAGT
+
FFFFFFFF
@A00769:11:HC3HCDRXX:1:2106:15085:31688
CACCAAGT
+
FFFFFFFF
@A00769:11:HC3HCDRXX:1:2106:17517:31798
CACCAAGT
+
FFFFFFFF
@A00769:11:HC3HCDRXX:1:2106:3251:31829
CACCAAGT
+
FFFFFFFF
@A00769:11:HC3HCDRXX:1:2106:30825:31923
CACCAAGT
+
FFFFFFFF
@A00769:11:HC3HCDRXX:1:2106:23276:32064
CACCAAGT
+
FFFF:FFF
@A00769:11:HC3HCDRXX:1:2106:15031:32095
CACCAAGT
+
FFFFFFFF
@A00769:11:HC3HCDRXX:1:2106:24062:32142
CACCAAGT
+
FFFF:FFF
@A00769:11:HC3HCDRXX:1:2106:2917:32158
CACCAAGT
+
FFFFFFFF
@A00769:11:HC3HCDRXX:1:2106:8486:32221
CACCAAGT
+
FFFFFFFF
@A00769:11:HC3HCDRXX:1:2106:11740:32252
CACCAAGT
+
FFFFFFFF
@A00769:11:HC3HCDRXX:1:2106:9381:32268
CACCAAGT
+
FFFFFFFF
@A00769:11:HC3HCDRXX:1:2106:19895:32283
CACCAAGT
+
FFFFFFFF
@A00769:11:HC3HCDRXX:1:2106:29884:32330
CACCAAGT
+
FFFFFFFF
@A00769:11:HC3HCDRXX:1:2106:29930:32503
CACCAAGT
+
F::F,F,,
@A00769:11:HC3HCDRXX:1:2106:13223:32690
CACCAAGT
+
FFFFFFFF
@A00769:11:HC3HCDRXX:1:2106:9616:32706
CACCAAGT
+
FFF:FFFF
@A00769:11:HC3HCDRXX:1:2106:9136:32722
CACCAAGT
+
FFFFFFFF
@A00769:11:HC3HCDRXX:1:2106:6759:32737
CACCAAGT
+
FFFFFFFF
@A00769:11:HC3HCDRXX:1:2106:26928:32753
CACCAAGT
+
FFFF:FFF
@A00769:11:HC3HCDRXX:1:2106:6777:32769
CACCAAGT
+
FFFFFFFF
@A00769:11:HC3HCDRXX:1:2106:13973:32831
CACCAAGT
+
FFFFFFFF
@A00769:11:HC3HCDRXX:1:2106:6650:32894
CACCAAGT
+
FFFFFFFF
@A00769:11:HC3HCDRXX:1:2106:29125:32894
CACCAAGT
+
FFFFFFFF
@A00769:11:HC3HCDRXX:1:2106:29884:32894
CACCAAGT
+
FFFFFFFF
@A00769:11:HC3HCDRXX:1:2106:30915:32894
CACCAAGT
+
FFFFFFFF
@A00769:11:HC3HCDRXX:1:2106:2465:32941
CACCAAGT
+
FFFFFFFF
@A00769:11:HC3HCDRXX:1:2106:29604:33098
CACCAAGT
+
FFFFFFFF
@A00769:11:HC3HCDRXX:1:2106:3703:33113
CACCAAGT
+
FFFFFFFF
@A00769:11:HC3HCDRXX:1:2106:22996:33113
CACCAAGT
+
FFFFFFFF
@A00769:11:HC3HCDRXX:1:2106:15609:33160
CACCAAGT
+
FFFFFFFF
@A00769:11:HC3HCDRXX:1:2106:5837:33176
CACCAAGT
+
,F:FF:,,
@A00769:11:HC3HCDRXX:1:2106:14027:33238
CACCAAGT
+
FFFFFFFF
@A00769:11:HC3HCDRXX:1:2106:24288:33379
CACCAAGT
+
FFFFFFFF
@A00769:11:HC3HCDRXX:1:2106:30327:33411
CACCAAGT
+
FFFFFFFF
@A00769:11:HC3HCDRXX:1:2106:10041:33473
CACCAAGT
+
FFFFFFFF
@A00769:11:HC3HCDRXX:1:2106:29758:33489
CACCAAGT
+
FFFFFFFF
@A00769:11:HC3HCDRXX:1:2106:19018:33552
CACCAAGT
+
FF,F:FFF
@A00769:11:HC3HCDRXX:1:2106:25916:33567
CACCAAGT
+
FFFFFFFF
@A00769:11:HC3HCDRXX:1:2106:30156:33614
CACCAAGT
+
FFFFFFFF
@A00769:11:HC3HCDRXX:1:2106:3296:33630
CACCAAGT
+
FFFFFFFF
@A00769:11:HC3HCDRXX:1:2106:2130:33646
CACCAAGT
+
FFFFFFFF
@A00769:11:HC3HCDRXX:1:2106:11261:33708
CACCAAGT
+
FFFFFFFF
@A00769:11:HC3HCDRXX:1:2106:12373:33755
CACCAAGT
+
FFFFFFFF
@A00769:11:HC3HCDRXX:1:2106:22173:33755
CACCAAGT
+
FFFFFFFF
@A00769:11:HC3HCDRXX:1:2106:1163:34006
CACCAAGT
+
FFFFFFFF
@A00769:11:HC3HCDRXX:1:2106:32117:34068
CACCAAGT
+
FFFFFFFF
@A00769:11:HC3HCDRXX:1:2106:11713:34178
CACCAAGT
+
FFFFFFFF
@A00769:11:HC3HCDRXX:1:2106:26196:34334
CACCAAGT
+
FFFFFFFF
@A00769:11:HC3HCDRXX:1:2106:4318:34366
CACCAAGT
+
FFFFFFFF
@A00769:11:HC3HCDRXX:1:2106:6325:34366
CACCAAGT
+
FFFFFFFF
@A00769:11:HC3HCDRXX:1:2106:9598:34428
CACCAAGT
+
FFFFFFFF
@A00769:11:HC3HCDRXX:1:2106:19063:34444
CACCAAGT
+
FFFFFFFF
@A00769:11:HC3HCDRXX:1:2106:30626:34491
CACCAAGT
+
:FFFFFFF
@A00769:11:HC3HCDRXX:1:2106:5141:34507
CACCAAGT
+
FFFFFFFF
@A00769:11:HC3HCDRXX:1:2106:6903:34585
CACCAAGT
+
FFFFFFF:
@A00769:11:HC3HCDRXX:1:2106:10737:34585
CACCAAGT
+
FFFFFFFF
@A00769:11:HC3HCDRXX:1:2106:21025:34679
CACCAAGT
+
FFFFFFFF
@A00769:11:HC3HCDRXX:1:2106:21215:34695
CACCAAGT
+
FFFFF:FF
@A00769:11:HC3HCDRXX:1:2106:16532:34726
CACCAAGT
+
FFFFFFFF
@A00769:11:HC3HCDRXX:1:2106:20012:34835
CACCAAGT
+
FFFFFFFF
@A00769:11:HC3HCDRXX:1:2106:26250:34898
CACCAAGT
+
FFFFFFFF
@A00769:11:HC3HCDRXX:1:2106:9643:34914
CACCAAGT
+
FFFFFFFF
@A00769:11:HC3HCDRXX:1:2106:1271:34945
CACCAAGT
+
FFFFFFFF
@A00769:11:HC3HCDRXX:1:2106:13440:35070
CACCAAGT
+
FFFFFFFF
@A00769:11:HC3HCDRXX:1:2106:28754:35070
CACCAAGT
+
FFFFFFFF
@A00769:11:HC3HCDRXX:1:2106:28836:35117
CACCAAGT
+
FFFFFFFF
@A00769:11:HC3HCDRXX:1:2106:28302:35196
CACCAAGT
+
FFFF,FFF
@A00769:11:HC3HCDRXX:1:2106:8413:35258
CACCAAGT
+
FFFFFFFF
@A00769:11:HC3HCDRXX:1:2106:22290:35336
CACCAAGT
+
FFFF:FFF
@A00769:11:HC3HCDRXX:1:2106:12246:35446
CACCAAGT
+
FFFFFFFF
@A00769:11:HC3HCDRXX:1:2106:3631:35462
CACCAAGT
+
FFFFFFFF
@A00769:11:HC3HCDRXX:1:2106:27154:35618
CACCAAGT
+
FFFFFFFF
@A00769:11:HC3HCDRXX:1:2106:25473:35806
CACCAAGT
+
FFFFFFFF
@A00769:11:HC3HCDRXX:1:2106:26042:35822
CACCAAGT
+
FFFFFFFF
@A00769:11:HC3HCDRXX:1:2106:29857:35853
CACCAAGT
+
FFFFFFFF
@A00769:11:HC3HCDRXX:1:2106:14877:35994
CACCAAGT
+
FFFFFFFF
@A00769:11:HC3HCDRXX:1:2106:9842:36072
CACCAAGT
+
FFFFFFFF
@A00769:11:HC3HCDRXX:1:2106:21468:36104
CACCAAGT
+
FFFFFFFF
@A00769:11:HC3HCDRXX:1:2106:7446:36119
CACCAAGT
+
FFFFFF:F
@A00769:11:HC3HCDRXX:1:2106:10140:36119
CACCAAGT
+
FFFFFFFF
@A00769:11:HC3HCDRXX:1:2106:5493:36245
CACCAAGT
+
FFFFFFFF
@A00769:11:HC3HCDRXX:1:2106:27742:36260
CACCAAGT
+
FFFFFFFF
@A00769:11:HC3HCDRXX:1:2106:4562:36323
CACCAAGT
+
FFFFFFFF
@A00769:11:HC3HCDRXX:1:2106:5547:36464
CACCAAGT
+
FFFFFFF:
@A00769:11:HC3HCDRXX:1:2106:5321:36479
CACCAAGT
+
FFFFFFFF
@A00769:11:HC3HCDRXX:1:2106:7310:36479
CACCAAGT
+
FFFF,FFF
@A00769:11:HC3HCDRXX:1:2106:32597:36495
CACCAAGT
+
FFFFFFFF
@A00769:11:HC3HCDRXX:1:2106:23240:36511
CACCAAGT
+
FFFFFFFF
@A00769:11:HC3HCDRXX:1:2106:31702:36511
CACCAAGT
+
FFFFFFFF
@A00769:11:HC3HCDRXX:1:2106:2410:36542
CACCAAGT
+
FFFFFFFF
@A00769:11:HC3HCDRXX:1:2106:18313:36558
CACCAAGT
+
FFFFFFFF
@A00769:11:HC3HCDRXX:1:2106:14163:36573
CACCAAGT
+
FFFFFFFF
@A00769:11:HC3HCDRXX:1:2106:4282:36589
CACCAAGT
+
FFFFFFFF
@A00769:11:HC3HCDRXX:1:2106:27932:36589
CACCAAGT
+
FFFFF:FF
@A00769:11:HC3HCDRXX:1:2106:6207:36605
CACCAAGT
+
FFFFFFFF
@A00769:11:HC3HCDRXX:1:2106:1398:36667
CACCAAGT
+
FFFFFFFF
@A00769:11:HC3HCDRXX:1:2106:6840:36699
CACCAAGT
+
FFFFFFFF
@A00769:11:HC3HCDRXX:1:2106:30951:36714
CACCAAGT
+
FFFFFFFF
@A00769:11:HC3HCDRXX:1:2106:6587:36761
CACCAAGT
+
FFFFFFFF
@A00769:11:HC3HCDRXX:1:2106:3251:36777
CACCAAGT
+
FFFFFFFF
@A00769:11:HC3HCDRXX:1:2106:2157:36980
CACCAAGT
+
FFFFFFFF
@A00769:11:HC3HCDRXX:1:2107:29722:1078
CACCAAGT
+
FFFFFFFF
@A00769:11:HC3HCDRXX:1:2107:11623:1141
CACCAAGT
+
FFFFFFFF
@A00769:11:HC3HCDRXX:1:2107:1271:1219
CACCAAGT
+
FFFFFFFF
@A00769:11:HC3HCDRXX:1:2107:12744:1235
CACCAAGT
+
FFFFFFFF
@A00769:11:HC3HCDRXX:1:2107:29387:1282
CACCAAGT
+
FFFFFFFF
@A00769:11:HC3HCDRXX:1:2107:11415:1344
CACCAAGT
+
FFFFFFFF
@A00769:11:HC3HCDRXX:1:2107:14669:1438
CACCAAGT
+
FFFFFFFF
@A00769:11:HC3HCDRXX:1:2107:19045:1438
CACCAAGT
+
FFFFFFFF
@A00769:11:HC3HCDRXX:1:2107:19705:1454
CACCAAGT
+
FFFFFFFF
@A00769:11:HC3HCDRXX:1:2107:17056:1470
CACCAAGT
+
FFFFFFFF
@A00769:11:HC3HCDRXX:1:2107:19750:1470
CACCAAGT
+
FFFFFFFF
@A00769:11:HC3HCDRXX:1:2107:26151:1470
CACCAAGT
+
FFFFFFFF
@A00769:11:HC3HCDRXX:1:2107:8115:1485
CACCAAGT
+
FFFFFFFF
@A00769:11:HC3HCDRXX:1:2107:11641:1485
CACCAAGT
+
FFFFFFFF
@A00769:11:HC3HCDRXX:1:2107:14525:1564
CACCAAGT
+
FFFFFFFF
@A00769:11:HC3HCDRXX:1:2107:19904:1705
CACCAAGT
+
FFF:FF:F
@A00769:11:HC3HCDRXX:1:2107:4020:1783
CACCAAGT
+
FFFFFFFF
@A00769:11:HC3HCDRXX:1:2107:11713:1830
CACCAAGT
+
FFFFFFFF
@A00769:11:HC3HCDRXX:1:2107:23484:1830
CACCAAGT
+
FFFFFFFF
@A00769:11:HC3HCDRXX:1:2107:4472:1846
CACCAAGT
+
FFFFFFFF
@A00769:11:HC3HCDRXX:1:2107:13530:1908
CACCAAGT
+
FFF:FFFF
@A00769:11:HC3HCDRXX:1:2107:14036:1939
CACCAAGT
+
FFFFFFFF
@A00769:11:HC3HCDRXX:1:2107:23312:1939
CACCAAGT
+
FFFFFFFF
@A00769:11:HC3HCDRXX:1:2107:31024:1986
CACCAAGT
+
FFFFFFFF
@A00769:11:HC3HCDRXX:1:2107:1217:2033
CACCAAGT
+
FFFFFFFF
@A00769:11:HC3HCDRXX:1:2107:20419:2065
CACCAAGT
+
FFFFFFFF
@A00769:11:HC3HCDRXX:1:2107:2645:2096
CACCAAGT
+
FFFFFFFF
@A00769:11:HC3HCDRXX:1:2107:16568:2096
CACCAAGT
+
FFFFFFFF
@A00769:11:HC3HCDRXX:1:2107:28284:2096
CACCAAGT
+
FFFFFFFF
@A00769:11:HC3HCDRXX:1:2107:19895:2127
CACCAAGT
+
FFFF,FFF
@A00769:11:HC3HCDRXX:1:2107:3577:2143
CACCAAGT
+
FFFFFFFF
@A00769:11:HC3HCDRXX:1:2107:18873:2268
CACCAAGT
+
FFFFFFF:
@A00769:11:HC3HCDRXX:1:2107:22083:2284
CACCAAGT
+
FFFFFFFF
@A00769:11:HC3HCDRXX:1:2107:13856:2315
CACCAAGT
+
FFFFFFFF
@A00769:11:HC3HCDRXX:1:2107:18295:2362
CACCAAGT
+
FFF:FFFF
@A00769:11:HC3HCDRXX:1:2107:7102:2394
CACCAAGT
+
FFFFFFFF
@A00769:11:HC3HCDRXX:1:2107:24361:2409
CACCAAGT
+
FFFFFFFF
@A00769:11:HC3HCDRXX:1:2107:20645:2425
CACCAAGT
+
FFFFFFFF
@A00769:11:HC3HCDRXX:1:2107:6894:2503
CACCAAGT
+
FFFFFFFF
@A00769:11:HC3HCDRXX:1:2107:12717:2503
CACCAAGT
+
FFFFFFF:
@A00769:11:HC3HCDRXX:1:2107:28818:2644
CACCAAGT
+
FFFFFFFF
@A00769:11:HC3HCDRXX:1:2107:13557:2675
CACCAAGT
+
FFFFFFFF
@A00769:11:HC3HCDRXX:1:2107:24569:2738
CACCAAGT
+
FFFFFFFF
@A00769:11:HC3HCDRXX:1:2107:20003:2754
CACCAAGT
+
FFFFFFFF
@A00769:11:HC3HCDRXX:1:2107:32181:2926
CACCAAGT
+
FFFFFFFF
@A00769:11:HC3HCDRXX:1:2107:5186:3020
CACCAAGT
+
FFFFFFFF
@A00769:11:HC3HCDRXX:1:2107:10502:3051
CACCAAGT
+
FFFFFFFF
@A00769:11:HC3HCDRXX:1:2107:4580:3067
CACCAAGT
+
FFFFFFFF
@A00769:11:HC3HCDRXX:1:2107:26214:3114
CACCAAGT
+
FFFFFFFF
@A00769:11:HC3HCDRXX:1:2107:22155:3129
CACCAAGT
+
FFFFFFFF
@A00769:11:HC3HCDRXX:1:2107:27588:3145
CACCAAGT
+
FFFF:FFF
@A00769:11:HC3HCDRXX:1:2107:30508:3223
CACCAAGT
+
FFFFFFFF
@A00769:11:HC3HCDRXX:1:2107:10140:3239
CACCAAGT
+
FFFFFFFF
@A00769:11:HC3HCDRXX:1:2107:31331:3239
CACCAAGT
+
FFFFFFFF
@A00769:11:HC3HCDRXX:1:2107:14145:3255
CACCAAGT
+
FFFFFFFF
@A00769:11:HC3HCDRXX:1:2107:3884:3302
CACCAAGT
+
FFFFFFFF
@A00769:11:HC3HCDRXX:1:2107:2889:3427
CACCAAGT
+
FFFFFFFF
@A00769:11:HC3HCDRXX:1:2107:31756:3474
CACCAAGT
+
FFF,FF,F
@A00769:11:HC3HCDRXX:1:2107:24126:3568
CACCAAGT
+
FFFFFFFF
@A00769:11:HC3HCDRXX:1:2107:9136:3630
CACCAAGT
+
FFFFFFFF
@A00769:11:HC3HCDRXX:1:2107:18358:3724
CACCAAGT
+
FFFFFFFF
@A00769:11:HC3HCDRXX:1:2107:4698:3740
CACCAAGT
+
FFFFFFFF
@A00769:11:HC3HCDRXX:1:2107:26992:3803
CACCAAGT
+
FFFFFFFF
@A00769:11:HC3HCDRXX:1:2107:1244:3897
CACCAAGT
+
FFFFFFFF
@A00769:11:HC3HCDRXX:1:2107:26765:3912
CACCAAGT
+
FFFFFFFF
@A00769:11:HC3HCDRXX:1:2107:26006:3944
CACCAAGT
+
FFFFFFFF
@A00769:11:HC3HCDRXX:1:2107:6587:4006
CACCAAGT
+
FFFFFFFF
@A00769:11:HC3HCDRXX:1:2107:30942:4069
CACCAAGT
+
FFFFFFFF
@A00769:11:HC3HCDRXX:1:2107:31033:4131
CACCAAGT
+
FFFFFFFF
@A00769:11:HC3HCDRXX:1:2107:3830:4147
CACCAAGT
+
FFFFFFFF
@A00769:11:HC3HCDRXX:1:2107:9534:4163
CACCAAGT
+
FFFFFFFF
@A00769:11:HC3HCDRXX:1:2107:9254:4178
CACCAAGT
+
FFFFFFFF
@A00769:11:HC3HCDRXX:1:2107:17056:4319
CACCAAGT
+
FFFFFFFF
@A00769:11:HC3HCDRXX:1:2107:20826:4335
CACCAAGT
+
FFFF:FFF
@A00769:11:HC3HCDRXX:1:2107:31846:4351
CACCAAGT
+
FFFFFFFF
@A00769:11:HC3HCDRXX:1:2107:9344:4492
CACCAAGT
+
FFFFFFFF
@A00769:11:HC3HCDRXX:1:2107:11369:4523
CACCAAGT
+
FFFFFFFF
@A00769:11:HC3HCDRXX:1:2107:6614:4586
CACCAAGT
+
FFFFFFFF
@A00769:11:HC3HCDRXX:1:2107:7202:4601
CACCAAGT
+
FFFFFFFF
@A00769:11:HC3HCDRXX:1:2107:28800:4679
CACCAAGT
+
FFFFFFFF
@A00769:11:HC3HCDRXX:1:2107:22137:4852
CACCAAGT
+
FFFFFFFF
@A00769:11:HC3HCDRXX:1:2107:1958:5040
CACCAAGT
+
FFFFFFFF
@A00769:11:HC3HCDRXX:1:2107:6189:5040
CACCAAGT
+
FFFFFFFF
@A00769:11:HC3HCDRXX:1:2107:20564:5040
CACCAAGT
+
FFFFFFFF
@A00769:11:HC3HCDRXX:1:2107:26630:5055
CACCAAGT
+
FFFFFFFF
@A00769:11:HC3HCDRXX:1:2107:26576:5087
CACCAAGT
+
FFFFFFFF
@A00769:11:HC3HCDRXX:1:2107:7220:5134
CACCAAGT
+
FFFFFFFF
@A00769:11:HC3HCDRXX:1:2107:2193:5259
CACCAAGT
+
FFFFFFFF
@A00769:11:HC3HCDRXX:1:2107:16423:5321
CACCAAGT
+
FFFFFFFF
@A00769:11:HC3HCDRXX:1:2107:29414:5525
CACCAAGT
+
FFFFFFFF
@A00769:11:HC3HCDRXX:1:2107:8196:5822
CACCAAGT
+
FFFFFFFF
@A00769:11:HC3HCDRXX:1:2107:24695:5838
CACCAAGT
+
FFFFFFFF
@A00769:11:HC3HCDRXX:1:2107:26693:5885
CACCAAGT
+
FFFFFFFF
@A00769:11:HC3HCDRXX:1:2107:15438:5932
CACCAAGT
+
FFFFFFFF
@A00769:11:HC3HCDRXX:1:2107:18475:5932
CACCAAGT
+
FFF:FFFF
@A00769:11:HC3HCDRXX:1:2107:5620:5963
CACCAAGT
+
FFFFFFF:
@A00769:11:HC3HCDRXX:1:2107:3034:6026
CACCAAGT
+
FFFFFFF:
@A00769:11:HC3HCDRXX:1:2107:9417:6026
CACCAAGT
+
FFFFFFFF
@A00769:11:HC3HCDRXX:1:2107:15582:6026
CACCAAGT
+
FFFFFFFF
@A00769:11:HC3HCDRXX:1:2107:11903:6042
CACCAAGT
+
FFFFFFFF
@A00769:11:HC3HCDRXX:1:2107:10104:6057
CACCAAGT
+
FFFFFFFF
@A00769:11:HC3HCDRXX:1:2107:22724:6057
CACCAAGT
+
FFFFFFF:
@A00769:11:HC3HCDRXX:1:2107:9218:6120
CACCAAGT
+
FFFFFFFF
@A00769:11:HC3HCDRXX:1:2107:32832:6120
CACCAAGT
+
FFFFFF:F
@A00769:11:HC3HCDRXX:1:2107:28655:6151
CACCAAGT
+
FFFFFFFF
@A00769:11:HC3HCDRXX:1:2107:14705:6167
CACCAAGT
+
FFFFFFFF
@A00769:11:HC3HCDRXX:1:2107:32823:6167
CACCAAGT
+
FFFFFFFF
@A00769:11:HC3HCDRXX:1:2107:20853:6198
CACCAAGT
+
FFFFFFFF
@A00769:11:HC3HCDRXX:1:2107:1823:6214
CACCAAGT
+
FFFFFFFF
@A00769:11:HC3HCDRXX:1:2107:4535:6214
CACCAAGT
+
FFFFFFFF
@A00769:11:HC3HCDRXX:1:2107:17942:6230
CACCAAGT
+
FFFFFFFF
@A00769:11:HC3HCDRXX:1:2107:20482:6245
CACCAAGT
+
FFFFFFFF
@A00769:11:HC3HCDRXX:1:2107:28221:6277
CACCAAGT
+
:FF,FF:F
@A00769:11:HC3HCDRXX:1:2107:27109:6355
CACCAAGT
+
FFFFFFFF
@A00769:11:HC3HCDRXX:1:2107:10474:6417
CACCAAGT
+
FFFFFFFF
@A00769:11:HC3HCDRXX:1:2107:1741:6511
CACCAAGT
+
FFFFFFFF
@A00769:11:HC3HCDRXX:1:2107:6614:6527
CACCAAGT
+
FFFFFFFF
@A00769:11:HC3HCDRXX:1:2107:3441:6543
CACCAAGT
+
FFFFFFFF
@A00769:11:HC3HCDRXX:1:2107:28311:6558
CACCAAGT
+
FFFFFFFF
@A00769:11:HC3HCDRXX:1:2107:16206:6574
CACCAAGT
+
FFFFFFFF
@A00769:11:HC3HCDRXX:1:2107:10773:6684
CACCAAGT
+
FFFFFFFF
@A00769:11:HC3HCDRXX:1:2107:30933:6746
CACCAAGT
+
FFFFFFFF
@A00769:11:HC3HCDRXX:1:2107:17598:6825
CACCAAGT
+
FFFFFFFF
@A00769:11:HC3HCDRXX:1:2107:30165:6825
CACCAAGT
+
FFFFFFFF
@A00769:11:HC3HCDRXX:1:2107:28908:6903
CACCAAGT
+
FFFFFFFF
@A00769:11:HC3HCDRXX:1:2107:6352:6918
CACCAAGT
+
FFFFFFFF
@A00769:11:HC3HCDRXX:1:2107:8847:6950
CACCAAGT
+
FFFFFFFF
@A00769:11:HC3HCDRXX:1:2107:29197:6997
CACCAAGT
+
FFFFFFFF
@A00769:11:HC3HCDRXX:1:2107:20446:7059
CACCAAGT
+
FFFFFFFF
@A00769:11:HC3HCDRXX:1:2107:20573:7059
CACCAAGT
+
FFFFFFFF
@A00769:11:HC3HCDRXX:1:2107:26829:7059
CACCAAGT
+
FFFFFFFF
@A00769:11:HC3HCDRXX:1:2107:32027:7075
CACCAAGT
+
FFFFFFFF
@A00769:11:HC3HCDRXX:1:2107:18575:7106
CACCAAGT
+
FFFFFFFF
@A00769:11:HC3HCDRXX:1:2107:17029:7153
CACCAAGT
+
FFFFFFFF
@A00769:11:HC3HCDRXX:1:2107:28953:7169
CACCAAGT
+
FFFFFFFF
@A00769:11:HC3HCDRXX:1:2107:2501:7200
CACCAAGT
+
FFFFFFFF
@A00769:11:HC3HCDRXX:1:2107:15266:7200
CACCAAGT
+
FFFFFFFF
@A00769:11:HC3HCDRXX:1:2107:9706:7341
CACCAAGT
+
FFFFFFFF
@A00769:11:HC3HCDRXX:1:2107:29071:7373
CACCAAGT
+
FFFFFFFF
@A00769:11:HC3HCDRXX:1:2107:20193:7404
CACCAAGT
+
FFFFFFFF
@A00769:11:HC3HCDRXX:1:2107:19651:7467
CACCAAGT
+
FFFF:FFF
@A00769:11:HC3HCDRXX:1:2107:21043:7467
CACCAAGT
+
FFFFFFFF
@A00769:11:HC3HCDRXX:1:2107:25644:7545
CACCAAGT
+
FFFFFFFF
@A00769:11:HC3HCDRXX:1:2107:12988:7639
CACCAAGT
+
FFFFFFFF
@A00769:11:HC3HCDRXX:1:2107:4996:7701
CACCAAGT
+
FFFFFFFF
@A00769:11:HC3HCDRXX:1:2107:10411:7717
CACCAAGT
+
FFFFFFFF
@A00769:11:HC3HCDRXX:1:2107:2953:7764
CACCAAGT
+
:FFFFFFF
@A00769:11:HC3HCDRXX:1:2107:26811:7905
CACCAAGT
+
FFFFFFFF
@A00769:11:HC3HCDRXX:1:2107:32759:7936
CACCAAGT
+
FFFFFFFF
@A00769:11:HC3HCDRXX:1:2107:31756:7952
CACCAAGT
+
FFFFFFFF
@A00769:11:HC3HCDRXX:1:2107:6623:7983
CACCAAGT
+
FFFFFFFF
@A00769:11:HC3HCDRXX:1:2107:6569:8015
CACCAAGT
+
FFFFFFFF
@A00769:11:HC3HCDRXX:1:2107:28899:8046
CACCAAGT
+
FFF:F:F,
@A00769:11:HC3HCDRXX:1:2107:14199:8202
CACCAAGT
+
FFFFFFFF
@A00769:11:HC3HCDRXX:1:2107:31882:8202
CACCAAGT
+
FFFFFFFF
@A00769:11:HC3HCDRXX:1:2107:19777:8249
CACCAAGT
+
FFFFFFFF
@A00769:11:HC3HCDRXX:1:2107:1886:8328
CACCAAGT
+
FFFFFFFF
@A00769:11:HC3HCDRXX:1:2107:8196:8328
CACCAAGT
+
FFFFFFFF
@A00769:11:HC3HCDRXX:1:2107:8865:8328
CACCAAGT
+
FFFFFFFF
@A00769:11:HC3HCDRXX:1:2107:24632:8328
CACCAAGT
+
:F,FFFFF
@A00769:11:HC3HCDRXX:1:2107:25518:8359
CACCAAGT
+
FFFFFFFF
@A00769:11:HC3HCDRXX:1:2107:26458:8390
CACCAAGT
+
FFFFFFFF
@A00769:11:HC3HCDRXX:1:2107:12635:8406
CACCAAGT
+
FFFFFF:F
@A00769:11:HC3HCDRXX:1:2107:1307:8547
CACCAAGT
+
FFFFFFFF
@A00769:11:HC3HCDRXX:1:2107:14814:8547
CACCAAGT
+
FFFFFFFF
@A00769:11:HC3HCDRXX:1:2107:26612:8594
CACCAAGT
+
FFFFFF::
@A00769:11:HC3HCDRXX:1:2107:31403:8656
CACCAAGT
+
FFFFFFFF
@A00769:11:HC3HCDRXX:1:2107:4643:8750
CACCAAGT
+
FFFFFFFF
@A00769:11:HC3HCDRXX:1:2107:24596:8797
CACCAAGT
+
FFFFFFFF
@A00769:11:HC3HCDRXX:1:2107:25129:8876
CACCAAGT
+
FFFFFFFF
@A00769:11:HC3HCDRXX:1:2107:23176:8907
CACCAAGT
+
FFFFFFFF
@A00769:11:HC3HCDRXX:1:2107:17607:9095
CACCAAGT
+
FFFFFFFF
@A00769:11:HC3HCDRXX:1:2107:23448:9095
CACCAAGT
+
FFFFFFFF
@A00769:11:HC3HCDRXX:1:2107:17544:9111
CACCAAGT
+
,FFFFFF,
@A00769:11:HC3HCDRXX:1:2107:6524:9126
CACCAAGT
+
FFFFFFFF
@A00769:11:HC3HCDRXX:1:2107:8919:9142
CACCAAGT
+
FFFFFFFF
@A00769:11:HC3HCDRXX:1:2107:6994:9220
CACCAAGT
+
FFFFFFFF
@A00769:11:HC3HCDRXX:1:2107:7518:9251
CACCAAGT
+
FFFFFFFF
@A00769:11:HC3HCDRXX:1:2107:12843:9392
CACCAAGT
+
FFFFFFFF
@A00769:11:HC3HCDRXX:1:2107:21477:9408
CACCAAGT
+
FF,FFF::
@A00769:11:HC3HCDRXX:1:2107:16441:9455
CACCAAGT
+
FFFFFFFF
@A00769:11:HC3HCDRXX:1:2107:24451:9549
CACCAAGT
+
FFFFFFFF
@A00769:11:HC3HCDRXX:1:2107:23900:9627
CACCAAGT
+
FFFFFFFF
@A00769:11:HC3HCDRXX:1:2107:15004:9752
CACCAAGT
+
FFFFFFFF
@A00769:11:HC3HCDRXX:1:2107:28592:9831
CACCAAGT
+
FFFFFFFF
@A00769:11:HC3HCDRXX:1:2107:17436:9893
CACCAAGT
+
FFFFFFFF
@A00769:11:HC3HCDRXX:1:2107:24062:9909
CACCAAGT
+
FFFFFFFF
@A00769:11:HC3HCDRXX:1:2107:6768:10050
CACCAAGT
+
FFFFFFFF
@A00769:11:HC3HCDRXX:1:2107:25030:10081
CACCAAGT
+
FFFFFFFF
@A00769:11:HC3HCDRXX:1:2107:3893:10175
CACCAAGT
+
FFFFFFFF
@A00769:11:HC3HCDRXX:1:2107:12509:10222
CACCAAGT
+
FFFFFFFF
@A00769:11:HC3HCDRXX:1:2107:24587:10222
CACCAAGT
+
FFFFFFFF
@A00769:11:HC3HCDRXX:1:2107:27281:10347
CACCAAGT
+
FFFFFFFF
@A00769:11:HC3HCDRXX:1:2107:7039:10363
CACCAAGT
+
FFFFFFFF
@A00769:11:HC3HCDRXX:1:2107:6027:10457
CACCAAGT
+
FFFFFFFF
@A00769:11:HC3HCDRXX:1:2107:13675:10520
CACCAAGT
+
FFFFFFFF
@A00769:11:HC3HCDRXX:1:2107:31647:10582
CACCAAGT
+
FFFFFFFF
@A00769:11:HC3HCDRXX:1:2107:11523:10614
CACCAAGT
+
FFFFFFFF
@A00769:11:HC3HCDRXX:1:2107:4083:10629
CACCAAGT
+
FFFFFFFF
@A00769:11:HC3HCDRXX:1:2107:5782:10692
CACCAAGT
+
FFFFFFFF
@A00769:11:HC3HCDRXX:1:2107:27308:10833
CACCAAGT
+
FFFFFFFF
@A00769:11:HC3HCDRXX:1:2107:30481:10942
CACCAAGT
+
FFFFFFFF
@A00769:11:HC3HCDRXX:1:2107:19199:11005
CACCAAGT
+
FFFFFFFF
@A00769:11:HC3HCDRXX:1:2107:2211:11052
CACCAAGT
+
:F:FFFFF
@A00769:11:HC3HCDRXX:1:2107:15881:11115
CACCAAGT
+
FFFFFFFF
@A00769:11:HC3HCDRXX:1:2107:26973:11130
CACCAAGT
+
FFFFFFFF
@A00769:11:HC3HCDRXX:1:2107:5195:11240
CACCAAGT
+
FFFFFFFF
@A00769:11:HC3HCDRXX:1:2107:8956:11240
CACCAAGT
+
FFFFFFFF
@A00769:11:HC3HCDRXX:1:2107:8784:11256
CACCAAGT
+
FFFFFFFF
@A00769:11:HC3HCDRXX:1:2107:2754:11271
CACCAAGT
+
FFFFFFFF
@A00769:11:HC3HCDRXX:1:2107:10601:11303
CACCAAGT
+
FFFFFFFF
@A00769:11:HC3HCDRXX:1:2107:27516:11381
CACCAAGT
+
FFFFFFFF
@A00769:11:HC3HCDRXX:1:2107:4806:11412
CACCAAGT
+
FFFFFFFF
@A00769:11:HC3HCDRXX:1:2107:3911:11459
CACCAAGT
+
FFFFFFFF
@A00769:11:HC3HCDRXX:1:2107:30273:11459
CACCAAGT
+
FFFFFFFF
@A00769:11:HC3HCDRXX:1:2107:23945:11490
CACCAAGT
+
FFFFFFFF
@A00769:11:HC3HCDRXX:1:2107:19596:11506
CACCAAGT
+
FFFFFFFF
@A00769:11:HC3HCDRXX:1:2107:7066:11631
CACCAAGT
+
FFFFFFFF
@A00769:11:HC3HCDRXX:1:2107:24822:11631
CACCAAGT
+
FFFFFFFF
@A00769:11:HC3HCDRXX:1:2107:20735:11663
CACCAAGT
+
FFFF:FFF
@A00769:11:HC3HCDRXX:1:2107:30355:11663
CACCAAGT
+
FFFF:FFF
@A00769:11:HC3HCDRXX:1:2107:32253:11694
CACCAAGT
+
FFFFFF::
@A00769:11:HC3HCDRXX:1:2107:1723:11741
CACCAAGT
+
FFFFFFFF
@A00769:11:HC3HCDRXX:1:2107:6072:11851
CACCAAGT
+
FFFFFFFF
@A00769:11:HC3HCDRXX:1:2107:24487:11898
CACCAAGT
+
FFFFFFFF
@A00769:11:HC3HCDRXX:1:2107:30436:11960
CACCAAGT
+
FFFFFFFF
@A00769:11:HC3HCDRXX:1:2107:19271:11976
CACCAAGT
+
FFFFFFFF
@A00769:11:HC3HCDRXX:1:2107:7600:12054
CACCAAGT
+
FFF:FFFF
@A00769:11:HC3HCDRXX:1:2107:29595:12070
CACCAAGT
+
FFFFFFFF
@A00769:11:HC3HCDRXX:1:2107:10755:12101
CACCAAGT
+
FFFFFFFF
@A00769:11:HC3HCDRXX:1:2107:26160:12320
CACCAAGT
+
FFFFFFFF
@A00769:11:HC3HCDRXX:1:2107:10936:12414
CACCAAGT
+
FFFFFFFF
@A00769:11:HC3HCDRXX:1:2107:12075:12446
CACCAAGT
+
FFFFFFFF
@A00769:11:HC3HCDRXX:1:2107:4987:12477
CACCAAGT
+
FFFFFFFF
@A00769:11:HC3HCDRXX:1:2107:29469:12477
CACCAAGT
+
FFFFFFFF
@A00769:11:HC3HCDRXX:1:2107:10610:12508
CACCAAGT
+
FFFFFFFF
@A00769:11:HC3HCDRXX:1:2107:27471:12524
CACCAAGT
+
FFFFFFFF
@A00769:11:HC3HCDRXX:1:2107:7835:12587
CACCAAGT
+
FFFFFFFF
@A00769:11:HC3HCDRXX:1:2107:29143:12602
CACCAAGT
+
FFFFFFFF
@A00769:11:HC3HCDRXX:1:2107:30644:12633
CACCAAGT
+
FFFFFFFF
@A00769:11:HC3HCDRXX:1:2107:25012:12680
CACCAAGT
+
FFFFFFFF
@A00769:11:HC3HCDRXX:1:2107:25635:12884
CACCAAGT
+
FFFFFFFF
@A00769:11:HC3HCDRXX:1:2107:16007:12900
CACCAAGT
+
FFFFFFFF
@A00769:11:HC3HCDRXX:1:2107:20582:12931
CACCAAGT
+
FFFFFFFF
@A00769:11:HC3HCDRXX:1:2107:19497:13150
CACCAAGT
+
FFFFFFFF
@A00769:11:HC3HCDRXX:1:2107:4010:13166
CACCAAGT
+
FFFFFFFF
@A00769:11:HC3HCDRXX:1:2107:10700:13197
CACCAAGT
+
FFFFFFFF
@A00769:11:HC3HCDRXX:1:2107:25789:13213
CACCAAGT
+
FFFFFFFF
@A00769:11:HC3HCDRXX:1:2107:6831:13260
CACCAAGT
+
FFFFFFFF
@A00769:11:HC3HCDRXX:1:2107:27489:13369
CACCAAGT
+
FF:FFFFF
@A00769:11:HC3HCDRXX:1:2107:3332:13401
CACCAAGT
+
FFFFFFFF
@A00769:11:HC3HCDRXX:1:2107:22110:13448
CACCAAGT
+
FFFFFFFF
@A00769:11:HC3HCDRXX:1:2107:6370:13463
CACCAAGT
+
FFFFFFFF
@A00769:11:HC3HCDRXX:1:2107:15591:13495
CACCAAGT
+
FFFFFFFF
@A00769:11:HC3HCDRXX:1:2107:15420:13573
CACCAAGT
+
FFFFFFFF
@A00769:11:HC3HCDRXX:1:2107:24261:13573
CACCAAGT
+
FFFFFFFF
@A00769:11:HC3HCDRXX:1:2107:24117:13604
CACCAAGT
+
FFFFFFF:
@A00769:11:HC3HCDRXX:1:2107:28122:13651
CACCAAGT
+
FFFFFF:F
@A00769:11:HC3HCDRXX:1:2107:31702:13651
CACCAAGT
+
FFFFFFFF
@A00769:11:HC3HCDRXX:1:2107:17038:13683
CACCAAGT
+
FFFFFFFF
@A00769:11:HC3HCDRXX:1:2107:8477:13698
CACCAAGT
+
FFFFFFFF
@A00769:11:HC3HCDRXX:1:2107:17047:13792
CACCAAGT
+
FFFFFFFF
@A00769:11:HC3HCDRXX:1:2107:8630:13808
CACCAAGT
+
FFFFFFFF
@A00769:11:HC3HCDRXX:1:2107:2663:13839
CACCAAGT
+
FFFFFFFF
@A00769:11:HC3HCDRXX:1:2107:14633:13870
CACCAAGT
+
FFFFFFFF
@A00769:11:HC3HCDRXX:1:2107:24813:13933
CACCAAGT
+
FFFFFFFF
@A00769:11:HC3HCDRXX:1:2107:13539:13949
CACCAAGT
+
FFFFFFFF
@A00769:11:HC3HCDRXX:1:2107:3703:14105
CACCAAGT
+
FFFFFFFF
@A00769:11:HC3HCDRXX:1:2107:27552:14105
CACCAAGT
+
FFFFF:FF
@A00769:11:HC3HCDRXX:1:2107:29604:14152
CACCAAGT
+
FFFFFFFF
@A00769:11:HC3HCDRXX:1:2107:25012:14215
CACCAAGT
+
FFFFFFFF
@A00769:11:HC3HCDRXX:1:2107:10230:14231
CACCAAGT
+
FFFFFFFF
@A00769:11:HC3HCDRXX:1:2107:8504:14278
CACCAAGT
+
FFFFFFFF
@A00769:11:HC3HCDRXX:1:2107:32190:14340
CACCAAGT
+
FFFF:FFF
@A00769:11:HC3HCDRXX:1:2107:6741:14450
CACCAAGT
+
FFFFFFFF
@A00769:11:HC3HCDRXX:1:2107:28239:14450
CACCAAGT
+
FF:FFFFF
@A00769:11:HC3HCDRXX:1:2107:9959:14638
CACCAAGT
+
FFFFFFFF
@A00769:11:HC3HCDRXX:1:2107:3703:14669
CACCAAGT
+
FFFFFFFF
@A00769:11:HC3HCDRXX:1:2107:7247:14669
CACCAAGT
+
FFFF:F:F
@A00769:11:HC3HCDRXX:1:2107:15112:14669
CACCAAGT
+
FFFFFFFF
@A00769:11:HC3HCDRXX:1:2107:17327:14747
CACCAAGT
+
FFFFFFFF
@A00769:11:HC3HCDRXX:1:2107:4309:14810
CACCAAGT
+
FFFFFFFF
@A00769:11:HC3HCDRXX:1:2107:16007:14904
CACCAAGT
+
FFFFFFFF
@A00769:11:HC3HCDRXX:1:2107:29369:14935
CACCAAGT
+
FFFF:FFF
@A00769:11:HC3HCDRXX:1:2107:17996:14967
CACCAAGT
+
FFFFFFFF
@A00769:11:HC3HCDRXX:1:2107:13612:15013
CACCAAGT
+
FFFFFFFF
@A00769:11:HC3HCDRXX:1:2107:18132:15107
CACCAAGT
+
FFFFFFFF
@A00769:11:HC3HCDRXX:1:2107:11026:15201
CACCAAGT
+
FFFFFFFF
@A00769:11:HC3HCDRXX:1:2107:29875:15217
CACCAAGT
+
FFFFFFFF
@A00769:11:HC3HCDRXX:1:2107:20537:15452
CACCAAGT
+
FFFFFFFF
@A00769:11:HC3HCDRXX:1:2107:28528:15452
CACCAAGT
+
FFFFFFFF
@A00769:11:HC3HCDRXX:1:2107:23909:15593
CACCAAGT
+
FFFFFFFF
@A00769:11:HC3HCDRXX:1:2107:1443:15608
CACCAAGT
+
FFFFFFFF
@A00769:11:HC3HCDRXX:1:2107:12436:15640
CACCAAGT
+
FFFFFFFF
@A00769:11:HC3HCDRXX:1:2107:9652:15671
CACCAAGT
+
FFFFFFFF
@A00769:11:HC3HCDRXX:1:2107:25283:15687
CACCAAGT
+
FFFFFFFF
@A00769:11:HC3HCDRXX:1:2107:13838:15781
CACCAAGT
+
FFFFFFFF
@A00769:11:HC3HCDRXX:1:2107:17436:15781
CACCAAGT
+
FFFFFFFF
@A00769:11:HC3HCDRXX:1:2107:30110:15875
CACCAAGT
+
FFFFFFF:
@A00769:11:HC3HCDRXX:1:2107:27977:15906
CACCAAGT
+
FFFFFFFF
@A00769:11:HC3HCDRXX:1:2107:4390:15922
CACCAAGT
+
FFFFFFFF
@A00769:11:HC3HCDRXX:1:2107:5421:15922
CACCAAGT
+
FFFFFFFF
@A00769:11:HC3HCDRXX:1:2107:13051:15922
CACCAAGT
+
FFFFFFF:
@A00769:11:HC3HCDRXX:1:2107:28284:15937
CACCAAGT
+
FFFFFFFF
@A00769:11:HC3HCDRXX:1:2107:32551:15969
CACCAAGT
+
FFFFFFFF
@A00769:11:HC3HCDRXX:1:2107:3586:16000
CACCAAGT
+
FFFFFFFF
@A00769:11:HC3HCDRXX:1:2107:12391:16000
CACCAAGT
+
FFFFFFFF
@A00769:11:HC3HCDRXX:1:2107:8458:16016
CACCAAGT
+
FFFFFFFF
@A00769:11:HC3HCDRXX:1:2107:29948:16344
CACCAAGT
+
FFFFFF:F
@A00769:11:HC3HCDRXX:1:2107:21847:16407
CACCAAGT
+
FFFFFFFF
@A00769:11:HC3HCDRXX:1:2107:4381:16438
CACCAAGT
+
FFFFFFFF
@A00769:11:HC3HCDRXX:1:2107:15781:16485
CACCAAGT
+
FFFFFFFF
@A00769:11:HC3HCDRXX:1:2107:2022:16579
CACCAAGT
+
FFFFFFFF
@A00769:11:HC3HCDRXX:1:2107:2148:16579
CACCAAGT
+
FFFFFFFF
@A00769:11:HC3HCDRXX:1:2107:20726:16626
CACCAAGT
+
FFFFFFFF
@A00769:11:HC3HCDRXX:1:2107:27742:16658
CACCAAGT
+
FFFFFFFF
@A00769:11:HC3HCDRXX:1:2107:26467:16673
CACCAAGT
+
FFFFFFFF
@A00769:11:HC3HCDRXX:1:2107:13666:16705
CACCAAGT
+
FF::FF:F
@A00769:11:HC3HCDRXX:1:2107:23357:16736
CACCAAGT
+
FFFFFFFF
@A00769:11:HC3HCDRXX:1:2107:10429:16767
CACCAAGT
+
FFFFFFFF
@A00769:11:HC3HCDRXX:1:2107:23502:16767
CACCAAGT
+
FFFFFFFF
@A00769:11:HC3HCDRXX:1:2107:14606:16799
CACCAAGT
+
FFFFFFFF
@A00769:11:HC3HCDRXX:1:2107:14696:16830
CACCAAGT
+
FFFFFFFF
@A00769:11:HC3HCDRXX:1:2107:7256:16877
CACCAAGT
+
FFFFFFFF
@A00769:11:HC3HCDRXX:1:2107:30129:16908
CACCAAGT
+
FFFFFFFF
@A00769:11:HC3HCDRXX:1:2107:22923:16924
CACCAAGT
+
FFFFFFFF
@A00769:11:HC3HCDRXX:1:2107:31738:16939
CACCAAGT
+
FFFFFFFF
@A00769:11:HC3HCDRXX:1:2107:6949:17002
CACCAAGT
+
FFFFFFFF
@A00769:11:HC3HCDRXX:1:2107:7392:17018
CACCAAGT
+
FF,FFF,:
@A00769:11:HC3HCDRXX:1:2107:7952:17018
CACCAAGT
+
FFFFFFFF
@A00769:11:HC3HCDRXX:1:2107:26675:17096
CACCAAGT
+
FFFFFFFF
@A00769:11:HC3HCDRXX:1:2107:22327:17237
CACCAAGT
+
FFFFFFFF
@A00769:11:HC3HCDRXX:1:2107:32036:17394
CACCAAGT
+
FFF:FFFF
@A00769:11:HC3HCDRXX:1:2107:21025:17425
CACCAAGT
+
FFF:FFFF
@A00769:11:HC3HCDRXX:1:2107:23755:17487
CACCAAGT
+
FFFFFFFF
@A00769:11:HC3HCDRXX:1:2107:14353:17519
CACCAAGT
+
FFFFFFFF
@A00769:11:HC3HCDRXX:1:2107:11107:17534
CACCAAGT
+
FFFFFFFF
@A00769:11:HC3HCDRXX:1:2107:11279:17550
CACCAAGT
+
FFFFFFFF
@A00769:11:HC3HCDRXX:1:2107:3396:17644
CACCAAGT
+
FFFFFFFF
@A00769:11:HC3HCDRXX:1:2107:28809:17785
CACCAAGT
+
FFFFFFFF
@A00769:11:HC3HCDRXX:1:2107:26413:17801
CACCAAGT
+
FFFFFFFF
@A00769:11:HC3HCDRXX:1:2107:22770:17848
CACCAAGT
+
FFF,FFFF
@A00769:11:HC3HCDRXX:1:2107:3631:17863
CACCAAGT
+
FFFFFFFF
@A00769:11:HC3HCDRXX:1:2107:25021:17926
CACCAAGT
+
FFFFF:FF
@A00769:11:HC3HCDRXX:1:2107:29324:17957
CACCAAGT
+
FFFFFFFF
@A00769:11:HC3HCDRXX:1:2107:5358:17973
CACCAAGT
+
FFFFFFFF
@A00769:11:HC3HCDRXX:1:2107:18394:17973
CACCAAGT
+
FFFFFFFF
@A00769:11:HC3HCDRXX:1:2107:25681:18035
CACCAAGT
+
FFFFFFFF
@A00769:11:HC3HCDRXX:1:2107:5186:18051
CACCAAGT
+
FFFFFFFF
@A00769:11:HC3HCDRXX:1:2107:21884:18067
CACCAAGT
+
FFFF:FFF
@A00769:11:HC3HCDRXX:1:2107:26558:18114
CACCAAGT
+
FFFFFFFF
@A00769:11:HC3HCDRXX:1:2107:5141:18192
CACCAAGT
+
FFFFFFFF
@A00769:11:HC3HCDRXX:1:2107:26078:18192
CACCAAGT
+
FFFFFFFF
@A00769:11:HC3HCDRXX:1:2107:8079:18364
CACCAAGT
+
FFFFFFFF
@A00769:11:HC3HCDRXX:1:2107:9118:18380
CACCAAGT
+
FFFFFFFF
@A00769:11:HC3HCDRXX:1:2107:7699:18584
CACCAAGT
+
FFFFFFFF
@A00769:11:HC3HCDRXX:1:2107:3586:18630
CACCAAGT
+
FFFFFFFF
@A00769:11:HC3HCDRXX:1:2107:5801:18709
CACCAAGT
+
FFFFFFFF
@A00769:11:HC3HCDRXX:1:2107:15564:18709
CACCAAGT
+
FFFFFFFF
@A00769:11:HC3HCDRXX:1:2107:22905:18771
CACCAAGT
+
FFFFFFFF
@A00769:11:HC3HCDRXX:1:2107:32579:18771
CACCAAGT
+
FFFFFFFF
@A00769:11:HC3HCDRXX:1:2107:14217:18850
CACCAAGT
+
FFFFFFFF
@A00769:11:HC3HCDRXX:1:2107:32497:18944
CACCAAGT
+
FFFFFFFF
@A00769:11:HC3HCDRXX:1:2107:21432:19006
CACCAAGT
+
FFFFFFFF
@A00769:11:HC3HCDRXX:1:2107:7618:19100
CACCAAGT
+
FFFFFFFF
@A00769:11:HC3HCDRXX:1:2107:11858:19116
CACCAAGT
+
FFFFFFFF
@A00769:11:HC3HCDRXX:1:2107:20998:19194
CACCAAGT
+
FFFFFFFF
@A00769:11:HC3HCDRXX:1:2107:28962:19335
CACCAAGT
+
FFFFF:F,
@A00769:11:HC3HCDRXX:1:2107:24153:19460
CACCAAGT
+
FFFFFFFF
@A00769:11:HC3HCDRXX:1:2107:31901:19476
CACCAAGT
+
FFFFFFFF
@A00769:11:HC3HCDRXX:1:2107:32832:19586
CACCAAGT
+
FFFFFFFF
@A00769:11:HC3HCDRXX:1:2107:26440:19664
CACCAAGT
+
FFFFFFFF
@A00769:11:HC3HCDRXX:1:2107:9498:19758
CACCAAGT
+
FFFFFFFF
@A00769:11:HC3HCDRXX:1:2107:23366:19758
CACCAAGT
+
FFF:FFFF
@A00769:11:HC3HCDRXX:1:2107:5041:19805
CACCAAGT
+
FFFFFFFF
@A00769:11:HC3HCDRXX:1:2107:28320:19852
CACCAAGT
+
FFFFFFFF
@A00769:11:HC3HCDRXX:1:2107:19922:19867
CACCAAGT
+
FFFFFFFF
@A00769:11:HC3HCDRXX:1:2107:5086:19914
CACCAAGT
+
FFFFFFFF
@A00769:11:HC3HCDRXX:1:2107:25102:19946
CACCAAGT
+
::,:FF,F
@A00769:11:HC3HCDRXX:1:2107:23710:19977
CACCAAGT
+
FFFFFFFF
@A00769:11:HC3HCDRXX:1:2107:4996:20008
CACCAAGT
+
FFFFFFFF
@A00769:11:HC3HCDRXX:1:2107:7563:20008
CACCAAGT
+
FFFFF:FF
@A00769:11:HC3HCDRXX:1:2107:30382:20008
CACCAAGT
+
FFFFFFFF
@A00769:11:HC3HCDRXX:1:2107:12029:20040
CACCAAGT
+
FFFFFFFF
@A00769:11:HC3HCDRXX:1:2107:3278:20134
CACCAAGT
+
FFFFFFFF
@A00769:11:HC3HCDRXX:1:2107:4960:20134
CACCAAGT
+
FFFFFFFF
@A00769:11:HC3HCDRXX:1:2107:8486:20165
CACCAAGT
+
FFFFFFFF
@A00769:11:HC3HCDRXX:1:2107:26892:20165
CACCAAGT
+
FFFFFFFF
@A00769:11:HC3HCDRXX:1:2107:4806:20181
CACCAAGT
+
FFFFFFFF
@A00769:11:HC3HCDRXX:1:2107:28944:20181
CACCAAGT
+
FFFFFFFF
@A00769:11:HC3HCDRXX:1:2107:32732:20196
CACCAAGT
+
FFFFFFFF
@A00769:11:HC3HCDRXX:1:2107:7735:20212
CACCAAGT
+
FFFFFFFF
@A00769:11:HC3HCDRXX:1:2107:27434:20259
CACCAAGT
+
FFFFFFFF
@A00769:11:HC3HCDRXX:1:2107:26060:20353
CACCAAGT
+
FFFFFFFF
@A00769:11:HC3HCDRXX:1:2107:32705:20369
CACCAAGT
+
FFFFF:FF
@A00769:11:HC3HCDRXX:1:2107:2103:20415
CACCAAGT
+
FFFFFFFF
@A00769:11:HC3HCDRXX:1:2107:8223:20431
CACCAAGT
+
FFFFFFFF
@A00769:11:HC3HCDRXX:1:2107:26205:20447
CACCAAGT
+
FFFFFFFF
@A00769:11:HC3HCDRXX:1:2107:5113:20525
CACCAAGT
+
FF:FFF,F
@A00769:11:HC3HCDRXX:1:2107:31837:20556
CACCAAGT
+
FFFFFFFF
@A00769:11:HC3HCDRXX:1:2107:1108:20635
CACCAAGT
+
FFFFFFFF
@A00769:11:HC3HCDRXX:1:2107:17815:20635
CACCAAGT
+
FFFF:FFF
@A00769:11:HC3HCDRXX:1:2107:2220:20650
CACCAAGT
+
FFFFFFFF
@A00769:11:HC3HCDRXX:1:2107:6325:20682
CACCAAGT
+
FFFFFFFF
@A00769:11:HC3HCDRXX:1:2107:25201:20838
CACCAAGT
+
FFFFFFFF
@A00769:11:HC3HCDRXX:1:2107:29324:20870
CACCAAGT
+
FFFFFFFF
@A00769:11:HC3HCDRXX:1:2107:19967:20885
CACCAAGT
+
FFFFFFFF
@A00769:11:HC3HCDRXX:1:2107:7771:20901
CACCAAGT
+
FFFFFFFF
@A00769:11:HC3HCDRXX:1:2107:8549:20901
CACCAAGT
+
FFFFFFFF
@A00769:11:HC3HCDRXX:1:2107:11062:20964
CACCAAGT
+
FFFF:FFF
@A00769:11:HC3HCDRXX:1:2107:22318:21167
CACCAAGT
+
FFFFFFFF
@A00769:11:HC3HCDRXX:1:2107:20302:21308
CACCAAGT
+
FFFF::FF
@A00769:11:HC3HCDRXX:1:2107:12933:21386
CACCAAGT
+
FFFFFFFF
@A00769:11:HC3HCDRXX:1:2107:21793:21418
CACCAAGT
+
FFFFFFFF
@A00769:11:HC3HCDRXX:1:2107:32099:21418
CACCAAGT
+
FFFFFFFF
@A00769:11:HC3HCDRXX:1:2107:22327:21496
CACCAAGT
+
FFFFFFFF
@A00769:11:HC3HCDRXX:1:2107:32768:21543
CACCAAGT
+
FFFFFFFF
@A00769:11:HC3HCDRXX:1:2107:10013:21590
CACCAAGT
+
FFFFFFFF
@A00769:11:HC3HCDRXX:1:2107:10050:21621
CACCAAGT
+
FFFFFFFF
@A00769:11:HC3HCDRXX:1:2107:19895:21637
CACCAAGT
+
:FFFFFFF
@A00769:11:HC3HCDRXX:1:2107:27651:21637
CACCAAGT
+
FFFFFFFF
@A00769:11:HC3HCDRXX:1:2107:12165:21872
CACCAAGT
+
FFFFFFFF
@A00769:11:HC3HCDRXX:1:2107:5565:21903
CACCAAGT
+
FFFFFFFF
@A00769:11:HC3HCDRXX:1:2107:27254:21919
CACCAAGT
+
FFFFFFFF
@A00769:11:HC3HCDRXX:1:2107:31268:22013
CACCAAGT
+
FFFFFFFF
@A00769:11:HC3HCDRXX:1:2107:13422:22044
CACCAAGT
+
FFFFF:FF
@A00769:11:HC3HCDRXX:1:2107:20672:22044
CACCAAGT
+
FFFFFFFF
@A00769:11:HC3HCDRXX:1:2107:18918:22106
CACCAAGT
+
FF,F:F:F
@A00769:11:HC3HCDRXX:1:2107:27778:22106
CACCAAGT
+
FFFFFFFF
@A00769:11:HC3HCDRXX:1:2107:15854:22216
CACCAAGT
+
FFFFFFFF
@A00769:11:HC3HCDRXX:1:2107:3088:22247
CACCAAGT
+
FFFFFFFF
@A00769:11:HC3HCDRXX:1:2107:31150:22247
CACCAAGT
+
FFFF:F,F
@A00769:11:HC3HCDRXX:1:2107:10158:22310
CACCAAGT
+
FFFFFFFF
@A00769:11:HC3HCDRXX:1:2107:29948:22326
CACCAAGT
+
FFFFFFFF
@A00769:11:HC3HCDRXX:1:2107:1579:22388
CACCAAGT
+
FFFFFFFF
@A00769:11:HC3HCDRXX:1:2107:30074:22451
CACCAAGT
+
FFFFFFFF
@A00769:11:HC3HCDRXX:1:2107:2736:22514
CACCAAGT
+
FFFFFFFF
@A00769:11:HC3HCDRXX:1:2107:18828:22608
CACCAAGT
+
FFFFFFFF
@A00769:11:HC3HCDRXX:1:2107:31774:22670
CACCAAGT
+
FFFFFFFF
@A00769:11:HC3HCDRXX:1:2107:14516:22686
CACCAAGT
+
FFF:FFFF
@A00769:11:HC3HCDRXX:1:2107:1750:22811
CACCAAGT
+
FFFFFFFF
@A00769:11:HC3HCDRXX:1:2107:29134:22952
CACCAAGT
+
FFFFFFFF
@A00769:11:HC3HCDRXX:1:2107:22941:23124
CACCAAGT
+
FFFFFFFF
@A00769:11:HC3HCDRXX:1:2107:31629:23202
CACCAAGT
+
FF:FFF,F
@A00769:11:HC3HCDRXX:1:2107:24117:23281
CACCAAGT
+
FFF:FFFF
@A00769:11:HC3HCDRXX:1:2107:9688:23312
CACCAAGT
+
FFFFFFFF
@A00769:11:HC3HCDRXX:1:2107:22254:23343
CACCAAGT
+
FFFFFFFF
@A00769:11:HC3HCDRXX:1:2107:32506:23375
CACCAAGT
+
FFFFFFFF
@A00769:11:HC3HCDRXX:1:2107:10013:23406
CACCAAGT
+
FFFFFFFF
@A00769:11:HC3HCDRXX:1:2107:6641:23484
CACCAAGT
+
FFFFFFFF
@A00769:11:HC3HCDRXX:1:2107:21694:23500
CACCAAGT
+
FFF,FFFF
@A00769:11:HC3HCDRXX:1:2107:22200:23531
CACCAAGT
+
FFFFFFFF
@A00769:11:HC3HCDRXX:1:2107:9299:23547
CACCAAGT
+
FFFFFFFF
@A00769:11:HC3HCDRXX:1:2107:10339:23750
CACCAAGT
+
FFFFFFFF
@A00769:11:HC3HCDRXX:1:2107:25111:23782
CACCAAGT
+
FFFFFFFF
@A00769:11:HC3HCDRXX:1:2107:2437:23844
CACCAAGT
+
FF:FFFFF
@A00769:11:HC3HCDRXX:1:2107:25048:23985
CACCAAGT
+
FFFFFFFF
@A00769:11:HC3HCDRXX:1:2107:3983:24079
CACCAAGT
+
FFFFFFFF
@A00769:11:HC3HCDRXX:1:2107:11623:24126
CACCAAGT
+
FFFFFFFF
@A00769:11:HC3HCDRXX:1:2107:10059:24142
CACCAAGT
+
FFFFFFFF
@A00769:11:HC3HCDRXX:1:2107:13024:24236
CACCAAGT
+
FFFFFFFF
@A00769:11:HC3HCDRXX:1:2107:5041:24251
CACCAAGT
+
FFFFFFFF
@A00769:11:HC3HCDRXX:1:2107:12816:24408
CACCAAGT
+
FFFFFFFF
@A00769:11:HC3HCDRXX:1:2107:24017:24424
CACCAAGT
+
FFFFFFFF
@A00769:11:HC3HCDRXX:1:2107:24885:24549
CACCAAGT
+
FFFFFFF:
@A00769:11:HC3HCDRXX:1:2107:23411:24565
CACCAAGT
+
FFFFFFFF
@A00769:11:HC3HCDRXX:1:2107:32832:24565
CACCAAGT
+
FFFFFFFF
@A00769:11:HC3HCDRXX:1:2107:4128:24612
CACCAAGT
+
FFFFFFFF
@A00769:11:HC3HCDRXX:1:2107:2600:24627
CACCAAGT
+
FFFFFFFF
@A00769:11:HC3HCDRXX:1:2107:7943:24643
CACCAAGT
+
FF:FFFFF
@A00769:11:HC3HCDRXX:1:2107:21368:24659
CACCAAGT
+
FFFF::FF
@A00769:11:HC3HCDRXX:1:2107:29875:24737
CACCAAGT
+
FFFFFFFF
@A00769:11:HC3HCDRXX:1:2107:15781:24878
CACCAAGT
+
FFFFFFFF
@A00769:11:HC3HCDRXX:1:2107:7672:24893
CACCAAGT
+
FFFFFFFF
@A00769:11:HC3HCDRXX:1:2107:30960:24893
CACCAAGT
+
FFFFFFFF
@A00769:11:HC3HCDRXX:1:2107:8910:24909
CACCAAGT
+
FFFFFFFF
@A00769:11:HC3HCDRXX:1:2107:28745:24940
CACCAAGT
+
,FF:FF::
@A00769:11:HC3HCDRXX:1:2107:24641:25034
CACCAAGT
+
FFFFFFFF
@A00769:11:HC3HCDRXX:1:2107:31385:25066
CACCAAGT
+
FFFFFFFF
@A00769:11:HC3HCDRXX:1:2107:23737:25097
CACCAAGT
+
FFFFFFFF
@A00769:11:HC3HCDRXX:1:2107:3296:25269
CACCAAGT
+
FFFFFFFF
@A00769:11:HC3HCDRXX:1:2107:20998:25269
CACCAAGT
+
FFFFFFFF
@A00769:11:HC3HCDRXX:1:2107:30400:25426
CACCAAGT
+
:FFFFF,,
@A00769:11:HC3HCDRXX:1:2107:8341:25488
CACCAAGT
+
FFFFFFFF
@A00769:11:HC3HCDRXX:1:2107:20672:25520
CACCAAGT
+
FFFFFF::
@A00769:11:HC3HCDRXX:1:2107:18412:25551
CACCAAGT
+
FFFFFFFF
@A00769:11:HC3HCDRXX:1:2107:2862:25582
CACCAAGT
+
FFFFFFFF
@A00769:11:HC3HCDRXX:1:2107:29351:25582
CACCAAGT
+
FFFFFFFF
@A00769:11:HC3HCDRXX:1:2107:5168:25629
CACCAAGT
+
FFFFFFFF
@A00769:11:HC3HCDRXX:1:2107:18710:25629
CACCAAGT
+
FFFFFFFF
@A00769:11:HC3HCDRXX:1:2107:26413:25629
CACCAAGT
+
FFFFFFFF
@A00769:11:HC3HCDRXX:1:2107:3097:25645
CACCAAGT
+
FFFFFFFF
@A00769:11:HC3HCDRXX:1:2107:4020:25676
CACCAAGT
+
FFFFFFFF
@A00769:11:HC3HCDRXX:1:2107:27453:25676
CACCAAGT
+
FFFFFFFF
@A00769:11:HC3HCDRXX:1:2107:7717:25692
CACCAAGT
+
FFFFFFFF
@A00769:11:HC3HCDRXX:1:2107:19397:25848
CACCAAGT
+
FFF,FFFF
@A00769:11:HC3HCDRXX:1:2107:20184:25927
CACCAAGT
+
FFFFFFFF
@A00769:11:HC3HCDRXX:1:2107:19542:25942
CACCAAGT
+
FFFFFFFF
@A00769:11:HC3HCDRXX:1:2107:32425:25989
CACCAAGT
+
FFFFFFFF
@A00769:11:HC3HCDRXX:1:2107:12084:26115
CACCAAGT
+
FFFFFFFF
@A00769:11:HC3HCDRXX:1:2107:4173:26287
CACCAAGT
+
FFFFFFFF
@A00769:11:HC3HCDRXX:1:2107:32669:26318
CACCAAGT
+
FFFFFFFF
@A00769:11:HC3HCDRXX:1:2107:4164:26334
CACCAAGT
+
FFFFFFFF
@A00769:11:HC3HCDRXX:1:2107:22046:26365
CACCAAGT
+
FFFFFFFF
@A00769:11:HC3HCDRXX:1:2107:32796:26443
CACCAAGT
+
FFFFFFFF
@A00769:11:HC3HCDRXX:1:2107:8178:26522
CACCAAGT
+
FF::F:,F
@A00769:11:HC3HCDRXX:1:2107:26847:26537
CACCAAGT
+
FFFFFFFF
@A00769:11:HC3HCDRXX:1:2107:27073:26584
CACCAAGT
+
:FFFFFFF
@A00769:11:HC3HCDRXX:1:2107:30156:26631
CACCAAGT
+
FFFFFFFF
@A00769:11:HC3HCDRXX:1:2107:2889:26663
CACCAAGT
+
FFFF:FFF
@A00769:11:HC3HCDRXX:1:2107:5755:26678
CACCAAGT
+
FFFFFFFF
@A00769:11:HC3HCDRXX:1:2107:6668:26694
CACCAAGT
+
FFFFFFFF
@A00769:11:HC3HCDRXX:1:2107:22914:26710
CACCAAGT
+
FFFFF:FF
@A00769:11:HC3HCDRXX:1:2107:19976:26725
CACCAAGT
+
FFFFFFFF
@A00769:11:HC3HCDRXX:1:2107:7952:26757
CACCAAGT
+
FFFFFFFF
@A00769:11:HC3HCDRXX:1:2107:14443:26757
CACCAAGT
+
FFFFFFFF
@A00769:11:HC3HCDRXX:1:2107:2230:26772
CACCAAGT
+
FFFFFFFF
@A00769:11:HC3HCDRXX:1:2107:13286:26850
CACCAAGT
+
FFFFFFFF
@A00769:11:HC3HCDRXX:1:2107:15971:26866
CACCAAGT
+
FFFFFFFF
@A00769:11:HC3HCDRXX:1:2107:32588:26897
CACCAAGT
+
FFFFFFFF
@A00769:11:HC3HCDRXX:1:2107:24442:26913
CACCAAGT
+
FFFFFFFF
@A00769:11:HC3HCDRXX:1:2107:10393:26976
CACCAAGT
+
FF,:FF:F
@A00769:11:HC3HCDRXX:1:2107:20103:27101
CACCAAGT
+
FFFFFFFF
@A00769:11:HC3HCDRXX:1:2107:10746:27117
CACCAAGT
+
FFFFFFFF
@A00769:11:HC3HCDRXX:1:2107:21368:27164
CACCAAGT
+
FFFFFFFF
@A00769:11:HC3HCDRXX:1:2107:27706:27211
CACCAAGT
+
FFFFFFFF
@A00769:11:HC3HCDRXX:1:2107:24099:27226
CACCAAGT
+
FFFFFFFF
@A00769:11:HC3HCDRXX:1:2107:23240:27242
CACCAAGT
+
FFFFFFFF
@A00769:11:HC3HCDRXX:1:2107:32018:27258
CACCAAGT
+
FFFFFFFF
@A00769:11:HC3HCDRXX:1:2107:8567:27320
CACCAAGT
+
FFFFFFFF
@A00769:11:HC3HCDRXX:1:2107:14931:27320
CACCAAGT
+
FFFF:FFF
@A00769:11:HC3HCDRXX:1:2107:16116:27336
CACCAAGT
+
FFFFFFFF
@A00769:11:HC3HCDRXX:1:2107:11143:27367
CACCAAGT
+
FFFFFFFF
@A00769:11:HC3HCDRXX:1:2107:23565:27367
CACCAAGT
+
FFFFFFFF
@A00769:11:HC3HCDRXX:1:2107:30490:27430
CACCAAGT
+
FFFFFFFF
@A00769:11:HC3HCDRXX:1:2107:8287:27492
CACCAAGT
+
FFFFFFFF
@A00769:11:HC3HCDRXX:1:2107:32750:27492
CACCAAGT
+
FFFFFFFF
@A00769:11:HC3HCDRXX:1:2107:27932:27508
CACCAAGT
+
FFFFFFFF
@A00769:11:HC3HCDRXX:1:2107:5502:27555
CACCAAGT
+
FFFFFFFF
@A00769:11:HC3HCDRXX:1:2107:4227:27571
CACCAAGT
+
FFFFFFFF
@A00769:11:HC3HCDRXX:1:2107:32389:27586
CACCAAGT
+
FFFFFFFF
@A00769:11:HC3HCDRXX:1:2107:31638:27633
CACCAAGT
+
FFFFFFFF
@A00769:11:HC3HCDRXX:1:2107:17824:27665
CACCAAGT
+
FFFFFFFF
@A00769:11:HC3HCDRXX:1:2107:32199:27665
CACCAAGT
+
FFFFFFFF
@A00769:11:HC3HCDRXX:1:2107:4345:27712
CACCAAGT
+
FFFFFFFF
@A00769:11:HC3HCDRXX:1:2107:15519:27774
CACCAAGT
+
FFFFFFF:
@A00769:11:HC3HCDRXX:1:2107:18719:27774
CACCAAGT
+
,FFFF,FF
@A00769:11:HC3HCDRXX:1:2107:31051:27774
CACCAAGT
+
FFFFFFFF
@A00769:11:HC3HCDRXX:1:2107:31241:27790
CACCAAGT
+
,FFFFFF,
@A00769:11:HC3HCDRXX:1:2107:26784:27837
CACCAAGT
+
FFFFFFFF
@A00769:11:HC3HCDRXX:1:2107:25988:27868
CACCAAGT
+
FFFFFFFF
@A00769:11:HC3HCDRXX:1:2107:8052:27931
CACCAAGT
+
FFFFFFFF
@A00769:11:HC3HCDRXX:1:2107:7048:28040
CACCAAGT
+
FFFFFFFF
@A00769:11:HC3HCDRXX:1:2107:23222:28056
CACCAAGT
+
FFFFFFFF
@A00769:11:HC3HCDRXX:1:2107:15519:28087
CACCAAGT
+
FFFFFFFF
@A00769:11:HC3HCDRXX:1:2107:9887:28260
CACCAAGT
+
FFFFFFFF
@A00769:11:HC3HCDRXX:1:2107:20374:28291
CACCAAGT
+
FFFFFFFF
@A00769:11:HC3HCDRXX:1:2107:3369:28307
CACCAAGT
+
FFFFFFFF
@A00769:11:HC3HCDRXX:1:2107:17137:28322
CACCAAGT
+
FFFFFFFF
@A00769:11:HC3HCDRXX:1:2107:1416:28432
CACCAAGT
+
FFFFFFFF
@A00769:11:HC3HCDRXX:1:2107:27037:28463
CACCAAGT
+
FFFFFFFF
@A00769:11:HC3HCDRXX:1:2107:1416:28494
CACCAAGT
+
FFFFFFFF
@A00769:11:HC3HCDRXX:1:2107:3061:28526
CACCAAGT
+
FFFFFFFF
@A00769:11:HC3HCDRXX:1:2107:14588:28541
CACCAAGT
+
:FFFFFFF
@A00769:11:HC3HCDRXX:1:2107:24994:28620
CACCAAGT
+
FFFFFFFF
@A00769:11:HC3HCDRXX:1:2107:13042:28682
CACCAAGT
+
FFFFFFFF
@A00769:11:HC3HCDRXX:1:2107:8422:28698
CACCAAGT
+
FFFFFFFF
@A00769:11:HC3HCDRXX:1:2107:30987:28698
CACCAAGT
+
FFFFFFFF
@A00769:11:HC3HCDRXX:1:2107:17933:28792
CACCAAGT
+
FFFFFFFF
@A00769:11:HC3HCDRXX:1:2107:21459:28792
CACCAAGT
+
FFFFFFFF
@A00769:11:HC3HCDRXX:1:2107:28194:28808
CACCAAGT
+
FFFFFFFF
@A00769:11:HC3HCDRXX:1:2107:12038:28886
CACCAAGT
+
FF,FFFFF
@A00769:11:HC3HCDRXX:1:2107:6207:28902
CACCAAGT
+
FFFFFFFF
@A00769:11:HC3HCDRXX:1:2107:18548:28917
CACCAAGT
+
FFFFFFFF
@A00769:11:HC3HCDRXX:1:2107:29857:28933
CACCAAGT
+
FFFFFFFF
@A00769:11:HC3HCDRXX:1:2107:9616:28948
CACCAAGT
+
FFF:,FFF
@A00769:11:HC3HCDRXX:1:2107:23628:28980
CACCAAGT
+
FFFFFFFF
@A00769:11:HC3HCDRXX:1:2107:30391:28980
CACCAAGT
+
FFFFFFFF
@A00769:11:HC3HCDRXX:1:2107:8648:29058
CACCAAGT
+
FFFFFFFF
@A00769:11:HC3HCDRXX:1:2107:19199:29074
CACCAAGT
+
FFFFFFF,
@A00769:11:HC3HCDRXX:1:2107:14199:29089
CACCAAGT
+
FFFFFFFF
@A00769:11:HC3HCDRXX:1:2107:11369:29136
CACCAAGT
+
FFFFFFFF
@A00769:11:HC3HCDRXX:1:2107:23710:29183
CACCAAGT
+
FFFFFFFF
@A00769:11:HC3HCDRXX:1:2107:3857:29215
CACCAAGT
+
FFFFFFFF
@A00769:11:HC3HCDRXX:1:2107:7419:29340
CACCAAGT
+
FFFFFFFF
@A00769:11:HC3HCDRXX:1:2107:14181:29465
CACCAAGT
+
FFFFFFFF
@A00769:11:HC3HCDRXX:1:2107:17644:29481
CACCAAGT
+
FFFFFFFF
@A00769:11:HC3HCDRXX:1:2107:17752:29481
CACCAAGT
+
FFFFFFFF
@A00769:11:HC3HCDRXX:1:2107:4670:29590
CACCAAGT
+
FFFFFFFF
@A00769:11:HC3HCDRXX:1:2107:13449:29637
CACCAAGT
+
FFFFFFFF
@A00769:11:HC3HCDRXX:1:2107:30237:29653
CACCAAGT
+
FFFFFFFF
@A00769:11:HC3HCDRXX:1:2107:12491:29700
CACCAAGT
+
FFFFFFFF
@A00769:11:HC3HCDRXX:1:2107:23809:29700
CACCAAGT
+
FFFFFFFF
@A00769:11:HC3HCDRXX:1:2107:24243:29700
CACCAAGT
+
FFFF:FFF
@A00769:11:HC3HCDRXX:1:2107:2862:29778
CACCAAGT
+
FFFFFFFF
@A00769:11:HC3HCDRXX:1:2107:14516:29857
CACCAAGT
+
FFFFFFFF
@A00769:11:HC3HCDRXX:1:2107:3052:29951
CACCAAGT
+
FFFFFFFF
@A00769:11:HC3HCDRXX:1:2107:23231:29982
CACCAAGT
+
FFFFFFFF
@A00769:11:HC3HCDRXX:1:2107:9905:30044
CACCAAGT
+
FFFFFFFF
@A00769:11:HC3HCDRXX:1:2107:8739:30123
CACCAAGT
+
FFFFFFFF
@A00769:11:HC3HCDRXX:1:2107:27597:30123
CACCAAGT
+
FFFFFFFF
@A00769:11:HC3HCDRXX:1:2107:21612:30185
CACCAAGT
+
FFFFFFFF
@A00769:11:HC3HCDRXX:1:2107:9399:30201
CACCAAGT
+
FF:FFFF:
@A00769:11:HC3HCDRXX:1:2107:5249:30279
CACCAAGT
+
FFFFFFFF
@A00769:11:HC3HCDRXX:1:2107:16504:30295
CACCAAGT
+
FF:FFFFF
@A00769:11:HC3HCDRXX:1:2107:2582:30326
CACCAAGT
+
FFFFFFFF
@A00769:11:HC3HCDRXX:1:2107:31069:30373
CACCAAGT
+
FFFFFFFF
@A00769:11:HC3HCDRXX:1:2107:8467:30436
CACCAAGT
+
FFFFFFFF
@A00769:11:HC3HCDRXX:1:2107:17237:30436
CACCAAGT
+
FFFFFFFF
@A00769:11:HC3HCDRXX:1:2107:4553:30483
CACCAAGT
+
FFFFFFFF
@A00769:11:HC3HCDRXX:1:2107:25003:30483
CACCAAGT
+
FFFFFFFF
@A00769:11:HC3HCDRXX:1:2107:10402:30530
CACCAAGT
+
FFFFFFFF
@A00769:11:HC3HCDRXX:1:2107:21016:30530
CACCAAGT
+
FFF,FFF,
@A00769:11:HC3HCDRXX:1:2107:11107:30592
CACCAAGT
+
F:,FFFFF
@A00769:11:HC3HCDRXX:1:2107:9236:30608
CACCAAGT
+
FFFFFFFF
@A00769:11:HC3HCDRXX:1:2107:24162:30749
CACCAAGT
+
FFFFFFFF
@A00769:11:HC3HCDRXX:1:2107:5764:30796
CACCAAGT
+
FFFFFFFF
@A00769:11:HC3HCDRXX:1:2107:15076:30796
CACCAAGT
+
FFFFFFFF
@A00769:11:HC3HCDRXX:1:2107:15112:30796
CACCAAGT
+
FFFF:FFF
@A00769:11:HC3HCDRXX:1:2107:15239:30796
CACCAAGT
+
FFFFFFFF
@A00769:11:HC3HCDRXX:1:2107:4517:30859
CACCAAGT
+
FFF:FF:,
@A00769:11:HC3HCDRXX:1:2107:32217:30859
CACCAAGT
+
FFFFFFFF
@A00769:11:HC3HCDRXX:1:2107:10402:30906
CACCAAGT
+
FFFFFFFF
@A00769:11:HC3HCDRXX:1:2107:2799:30921
CACCAAGT
+
FFFF,FFF
@A00769:11:HC3HCDRXX:1:2107:4679:30921
CACCAAGT
+
FFFFFFF,
@A00769:11:HC3HCDRXX:1:2107:4652:30937
CACCAAGT
+
FFFFFFFF
@A00769:11:HC3HCDRXX:1:2107:18846:30937
CACCAAGT
+
FFFFFFFF
@A00769:11:HC3HCDRXX:1:2107:8639:30953
CACCAAGT
+
FFFFFFFF
@A00769:11:HC3HCDRXX:1:2107:13367:30968
CACCAAGT
+
FFFF:FFF
@A00769:11:HC3HCDRXX:1:2107:24840:30984
CACCAAGT
+
FFFFFFFF
@A00769:11:HC3HCDRXX:1:2107:20726:31000
CACCAAGT
+
FFFFFFFF
@A00769:11:HC3HCDRXX:1:2107:15347:31046
CACCAAGT
+
FFFFFFFF
@A00769:11:HC3HCDRXX:1:2107:27371:31078
CACCAAGT
+
FFFFFFFF
@A00769:11:HC3HCDRXX:1:2107:30047:31078
CACCAAGT
+
FFFFFFFF
@A00769:11:HC3HCDRXX:1:2107:19099:31156
CACCAAGT
+
FFFFFFFF
@A00769:11:HC3HCDRXX:1:2107:14516:31297
CACCAAGT
+
FFFFFFFF
@A00769:11:HC3HCDRXX:1:2107:30101:31297
CACCAAGT
+
FFFFFFFF
@A00769:11:HC3HCDRXX:1:2107:15302:31313
CACCAAGT
+
FFFFFFFF
@A00769:11:HC3HCDRXX:1:2107:26928:31501
CACCAAGT
+
FFFFFFFF
@A00769:11:HC3HCDRXX:1:2107:20482:31579
CACCAAGT
+
FFFFFFFF
@A00769:11:HC3HCDRXX:1:2107:26087:31579
CACCAAGT
+
FF:FFFFF
@A00769:11:HC3HCDRXX:1:2107:31584:31673
CACCAAGT
+
FFFFFFFF
@A00769:11:HC3HCDRXX:1:2107:31846:31720
CACCAAGT
+
FFFFFFFF
@A00769:11:HC3HCDRXX:1:2107:18240:31735
CACCAAGT
+
FFFFFFFF
@A00769:11:HC3HCDRXX:1:2107:22688:31735
CACCAAGT
+
:FFFFFFF
@A00769:11:HC3HCDRXX:1:2107:14950:31767
CACCAAGT
+
FFFFFFFF
@A00769:11:HC3HCDRXX:1:2107:23547:31814
CACCAAGT
+
FFFFFFFF
@A00769:11:HC3HCDRXX:1:2107:1371:31829
CACCAAGT
+
FFFFFFFF
@A00769:11:HC3HCDRXX:1:2107:30309:31845
CACCAAGT
+
FFFFFFFF
@A00769:11:HC3HCDRXX:1:2107:17598:31876
CACCAAGT
+
FFFFFFFF
@A00769:11:HC3HCDRXX:1:2107:22489:31955
CACCAAGT
+
FFFFFFFF
@A00769:11:HC3HCDRXX:1:2107:3396:32017
CACCAAGT
+
FFFFFFFF
@A00769:11:HC3HCDRXX:1:2107:3649:32017
CACCAAGT
+
FFFFFFFF
@A00769:11:HC3HCDRXX:1:2107:11605:32017
CACCAAGT
+
FFFFFFFF
@A00769:11:HC3HCDRXX:1:2107:24370:32017
CACCAAGT
+
:FFF:FFF
@A00769:11:HC3HCDRXX:1:2107:10592:32080
CACCAAGT
+
FFFFFFFF
@A00769:11:HC3HCDRXX:1:2107:20500:32111
CACCAAGT
+
FFFFFFFF
@A00769:11:HC3HCDRXX:1:2107:25120:32158
CACCAAGT
+
FFFFFFFF
@A00769:11:HC3HCDRXX:1:2107:30942:32189
CACCAAGT
+
FFFFFFFF
@A00769:11:HC3HCDRXX:1:2107:17264:32205
CACCAAGT
+
FFFFFFFF
@A00769:11:HC3HCDRXX:1:2107:30291:32252
CACCAAGT
+
FFFFFFFF
@A00769:11:HC3HCDRXX:1:2107:26178:32268
CACCAAGT
+
,FF:FF:F
@A00769:11:HC3HCDRXX:1:2107:16839:32315
CACCAAGT
+
FFF:FFFF
@A00769:11:HC3HCDRXX:1:2107:8784:32424
CACCAAGT
+
FFFFFFFF
@A00769:11:HC3HCDRXX:1:2107:28510:32424
CACCAAGT
+
FFFFFFFF
@A00769:11:HC3HCDRXX:1:2107:4915:32456
CACCAAGT
+
FFFFFFFF
@A00769:11:HC3HCDRXX:1:2107:23836:32534
CACCAAGT
+
FFFFFFFF
@A00769:11:HC3HCDRXX:1:2107:6189:32565
CACCAAGT
+
FFFFFFFF
@A00769:11:HC3HCDRXX:1:2107:11677:32581
CACCAAGT
+
FFFFFFFF
@A00769:11:HC3HCDRXX:1:2107:22137:32628
CACCAAGT
+
FFFFFFFF
@A00769:11:HC3HCDRXX:1:2107:28899:32628
CACCAAGT
+
FFFFFFFF
@A00769:11:HC3HCDRXX:1:2107:10429:32675
CACCAAGT
+
FFFFFF,F
@A00769:11:HC3HCDRXX:1:2107:11270:32722
CACCAAGT
+
FFFFFFFF
@A00769:11:HC3HCDRXX:1:2107:6244:32753
CACCAAGT
+
FFFFFFFF
@A00769:11:HC3HCDRXX:1:2107:23375:32800
CACCAAGT
+
FFFFFFFF
@A00769:11:HC3HCDRXX:1:2107:30120:32800
CACCAAGT
+
FFF:FFFF
@A00769:11:HC3HCDRXX:1:2107:25084:32816
CACCAAGT
+
FFFFFFFF
@A00769:11:HC3HCDRXX:1:2107:20772:32894
CACCAAGT
+
FFFFFFFF
@A00769:11:HC3HCDRXX:1:2107:28375:32941
CACCAAGT
+
FFFF:FFF
@A00769:11:HC3HCDRXX:1:2107:16215:33019
CACCAAGT
+
FFFFFFFF
@A00769:11:HC3HCDRXX:1:2107:6054:33113
CACCAAGT
+
FFFFF:FF
@A00769:11:HC3HCDRXX:1:2107:14190:33144
CACCAAGT
+
FFFFFFFF
@A00769:11:HC3HCDRXX:1:2107:15365:33144
CACCAAGT
+
FFFFFFFF
@A00769:11:HC3HCDRXX:1:2107:10863:33176
CACCAAGT
+
FFFFFFFF
@A00769:11:HC3HCDRXX:1:2107:25346:33176
CACCAAGT
+
FFF:FFFF
@A00769:11:HC3HCDRXX:1:2107:7066:33207
CACCAAGT
+
FFFFFFFF
@A00769:11:HC3HCDRXX:1:2107:15700:33223
CACCAAGT
+
FFFFFFFF
@A00769:11:HC3HCDRXX:1:2107:11469:33379
CACCAAGT
+
FFFFFFFF
@A00769:11:HC3HCDRXX:1:2107:4083:33395
CACCAAGT
+
F:FFFFFF
@A00769:11:HC3HCDRXX:1:2107:23276:33442
CACCAAGT
+
FFFFFFFF
@A00769:11:HC3HCDRXX:1:2107:5638:33458
CACCAAGT
+
FFFFFFFF
@A00769:11:HC3HCDRXX:1:2107:26720:33458
CACCAAGT
+
FFFFFFFF
@A00769:11:HC3HCDRXX:1:2107:11948:33489
CACCAAGT
+
FFFFFFFF
@A00769:11:HC3HCDRXX:1:2107:10393:33520
CACCAAGT
+
FFFFFFFF
@A00769:11:HC3HCDRXX:1:2107:21594:33599
CACCAAGT
+
FFFFFFFF
@A00769:11:HC3HCDRXX:1:2107:8006:33614
CACCAAGT
+
FFF:FFFF
@A00769:11:HC3HCDRXX:1:2107:14344:33630
CACCAAGT
+
FFFFFFFF
@A00769:11:HC3HCDRXX:1:2107:26015:33646
CACCAAGT
+
FFFFFFFF
@A00769:11:HC3HCDRXX:1:2107:9417:33677
CACCAAGT
+
FFFFFFFF
@A00769:11:HC3HCDRXX:1:2107:20636:33692
CACCAAGT
+
FFFF:FFF
@A00769:11:HC3HCDRXX:1:2107:30282:33708
CACCAAGT
+
FFFFFF:F
@A00769:11:HC3HCDRXX:1:2107:11614:33786
CACCAAGT
+
FFFFFFFF
@A00769:11:HC3HCDRXX:1:2107:8124:33818
CACCAAGT
+
FFFFFFFF
@A00769:11:HC3HCDRXX:1:2107:16839:33818
CACCAAGT
+
FFFFFFFF
@A00769:11:HC3HCDRXX:1:2107:17689:33818
CACCAAGT
+
FFFF:FFF
@A00769:11:HC3HCDRXX:1:2107:30951:33833
CACCAAGT
+
FFFFFFFF
@A00769:11:HC3HCDRXX:1:2107:28953:33849
CACCAAGT
+
FFFF:FF:
@A00769:11:HC3HCDRXX:1:2107:20663:33927
CACCAAGT
+
FFFFFFFF
@A00769:11:HC3HCDRXX:1:2107:32452:33959
CACCAAGT
+
FFFFFFFF
@A00769:11:HC3HCDRXX:1:2107:17390:33990
CACCAAGT
+
FFFFFFFF
@A00769:11:HC3HCDRXX:1:2107:12861:34006
CACCAAGT
+
FFFFF,,F
@A00769:11:HC3HCDRXX:1:2107:9236:34115
CACCAAGT
+
FFFFFFFF
@A00769:11:HC3HCDRXX:1:2107:8106:34319
CACCAAGT
+
FFFFFFFF
@A00769:11:HC3HCDRXX:1:2107:29035:34334
CACCAAGT
+
FFFFFFFF
@A00769:11:HC3HCDRXX:1:2107:30101:34366
CACCAAGT
+
FFFFFFFF
@A00769:11:HC3HCDRXX:1:2107:20835:34569
CACCAAGT
+
FFFFFFFF
@A00769:11:HC3HCDRXX:1:2107:30210:34741
CACCAAGT
+
FFFFFFFF
@A00769:11:HC3HCDRXX:1:2107:13069:34773
CACCAAGT
+
:FFFFFFF
@A00769:11:HC3HCDRXX:1:2107:29414:34804
CACCAAGT
+
FFFFFFFF
@A00769:11:HC3HCDRXX:1:2107:16089:34835
CACCAAGT
+
FFFFFFFF
@A00769:11:HC3HCDRXX:1:2107:10239:34851
CACCAAGT
+
FFFFFFFF
@A00769:11:HC3HCDRXX:1:2107:15049:34882
CACCAAGT
+
FFFFFFFF
@A00769:11:HC3HCDRXX:1:2107:10149:34914
CACCAAGT
+
FFFFFFFF
@A00769:11:HC3HCDRXX:1:2107:9833:34961
CACCAAGT
+
FFFFFFFF
@A00769:11:HC3HCDRXX:1:2107:7482:35086
CACCAAGT
+
FFFFFFFF
@A00769:11:HC3HCDRXX:1:2107:7066:35117
CACCAAGT
+
FFFFFFFF
@A00769:11:HC3HCDRXX:1:2107:25744:35149
CACCAAGT
+
FFFFFFFF
@A00769:11:HC3HCDRXX:1:2107:32199:35149
CACCAAGT
+
FFFFFFFF
@A00769:11:HC3HCDRXX:1:2107:30074:35164
CACCAAGT
+
FFFFFFFF
@A00769:11:HC3HCDRXX:1:2107:3766:35227
CACCAAGT
+
FFFFFFFF
@A00769:11:HC3HCDRXX:1:2107:17824:35274
CACCAAGT
+
FFFFF:FF
@A00769:11:HC3HCDRXX:1:2107:7744:35321
CACCAAGT
+
FFFFFFFF
@A00769:11:HC3HCDRXX:1:2107:10637:35321
CACCAAGT
+
FFFFFFFF
@A00769:11:HC3HCDRXX:1:2107:21088:35321
CACCAAGT
+
FF,FFF:,
@A00769:11:HC3HCDRXX:1:2107:1551:35336
CACCAAGT
+
FFFFFF:F
@A00769:11:HC3HCDRXX:1:2107:30608:35368
CACCAAGT
+
FFF:FF:F
@A00769:11:HC3HCDRXX:1:2107:6497:35415
CACCAAGT
+
FFFFFFFF
@A00769:11:HC3HCDRXX:1:2107:19759:35430
CACCAAGT
+
FFFFFFFF
@A00769:11:HC3HCDRXX:1:2107:2365:35493
CACCAAGT
+
FFF,F,::
@A00769:11:HC3HCDRXX:1:2107:9064:35509
CACCAAGT
+
FFFFFFFF
@A00769:11:HC3HCDRXX:1:2107:29197:35587
CACCAAGT
+
FFFFFFFF
@A00769:11:HC3HCDRXX:1:2107:12888:35650
CACCAAGT
+
FFFF:FFF
@A00769:11:HC3HCDRXX:1:2107:25735:35697
CACCAAGT
+
FF:FFF:F
@A00769:11:HC3HCDRXX:1:2107:17969:35744
CACCAAGT
+
FFFFFFFF
@A00769:11:HC3HCDRXX:1:2107:30282:35775
CACCAAGT
+
FFFFFFFF
@A00769:11:HC3HCDRXX:1:2107:6533:35884
CACCAAGT
+
FFFFFFFF
@A00769:11:HC3HCDRXX:1:2107:29378:35900
CACCAAGT
+
FFFFFFFF
@A00769:11:HC3HCDRXX:1:2107:2094:35963
CACCAAGT
+
FFFFFFFF
@A00769:11:HC3HCDRXX:1:2107:27272:35978
CACCAAGT
+
FFFFFFFF
@A00769:11:HC3HCDRXX:1:2107:17526:36010
CACCAAGT
+
FFFFFFFF
@A00769:11:HC3HCDRXX:1:2107:29107:36151
CACCAAGT
+
FFFFFFFF
@A00769:11:HC3HCDRXX:1:2107:7581:36292
CACCAAGT
+
FFFFFFFF
@A00769:11:HC3HCDRXX:1:2107:9155:36292
CACCAAGT
+
FFFFFFFF
@A00769:11:HC3HCDRXX:1:2107:19434:36307
CACCAAGT
+
FFFFFFFF
@A00769:11:HC3HCDRXX:1:2107:4815:36323
CACCAAGT
+
FFFFFFFF
@A00769:11:HC3HCDRXX:1:2107:5701:36323
CACCAAGT
+
,F,:::F:
@A00769:11:HC3HCDRXX:1:2107:4851:36354
CACCAAGT
+
FFFFFFFF
@A00769:11:HC3HCDRXX:1:2107:19208:36354
CACCAAGT
+
FFFFFFFF
@A00769:11:HC3HCDRXX:1:2107:22155:36385
CACCAAGT
+
FFFFFFFF
@A00769:11:HC3HCDRXX:1:2107:31575:36385
CACCAAGT
+
:F,FFFFF
@A00769:11:HC3HCDRXX:1:2107:14461:36432
CACCAAGT
+
FFFFFFFF
@A00769:11:HC3HCDRXX:1:2107:16676:36542
CACCAAGT
+
FFFFFFFF
@A00769:11:HC3HCDRXX:1:2107:30300:36558
CACCAAGT
+
FFFFFFFF
@A00769:11:HC3HCDRXX:1:2107:11252:36573
CACCAAGT
+
FFFFFFFF
@A00769:11:HC3HCDRXX:1:2107:20401:36605
CACCAAGT
+
FFFFFFFF
@A00769:11:HC3HCDRXX:1:2107:9471:36871
CACCAAGT
+
FFFFFFFF
@A00769:11:HC3HCDRXX:1:2107:13458:37012
CACCAAGT
+
FFFFFFFF
@A00769:11:HC3HCDRXX:1:2107:9643:37043
CACCAAGT
+
FFFFFFFF
@A00769:11:HC3HCDRXX:1:2108:15546:1016
CACCAAGT
+
FFFFFFFF
@A00769:11:HC3HCDRXX:1:2108:15383:1047
CACCAAGT
+
FFFFFFFF
@A00769:11:HC3HCDRXX:1:2108:1063:1110
CACCAAGT
+
FFFFFFFF
@A00769:11:HC3HCDRXX:1:2108:18484:1219
CACCAAGT
+
FF:FFFFF
@A00769:11:HC3HCDRXX:1:2108:24505:1219
CACCAAGT
+
FFFFFFFF
@A00769:11:HC3HCDRXX:1:2108:32000:1266
CACCAAGT
+
FFFFFFFF
@A00769:11:HC3HCDRXX:1:2108:14452:1282
CACCAAGT
+
FFFFFFFF
@A00769:11:HC3HCDRXX:1:2108:4209:1329
CACCAAGT
+
FFFFFFFF
@A00769:11:HC3HCDRXX:1:2108:31810:1344
CACCAAGT
+
FFFFFFFF
@A00769:11:HC3HCDRXX:1:2108:21911:1391
CACCAAGT
+
FFFFFFFF
@A00769:11:HC3HCDRXX:1:2108:25455:1391
CACCAAGT
+
FFFFFFFF
@A00769:11:HC3HCDRXX:1:2108:6885:1423
CACCAAGT
+
FFFFFFFF
@A00769:11:HC3HCDRXX:1:2108:8296:1423
CACCAAGT
+
FFFFFFFF
@A00769:11:HC3HCDRXX:1:2108:28565:1423
CACCAAGT
+
FFFFFFFF
@A00769:11:HC3HCDRXX:1:2108:19569:1438
CACCAAGT
+
:FFFFFFF
@A00769:11:HC3HCDRXX:1:2108:12183:1454
CACCAAGT
+
FFFFFF:F
@A00769:11:HC3HCDRXX:1:2108:30056:1564
CACCAAGT
+
FFFFFFFF
@A00769:11:HC3HCDRXX:1:2108:10655:1689
CACCAAGT
+
FFF,FF,:
@A00769:11:HC3HCDRXX:1:2108:20256:1689
CACCAAGT
+
FFFFFFFF
@A00769:11:HC3HCDRXX:1:2108:14859:1767
CACCAAGT
+
FFFFFFFF
@A00769:11:HC3HCDRXX:1:2108:12735:1783
CACCAAGT
+
FFFFFFFF
@A00769:11:HC3HCDRXX:1:2108:13575:1924
CACCAAGT
+
FFFFFFFF
@A00769:11:HC3HCDRXX:1:2108:13295:1939
CACCAAGT
+
FFFFFFFF
@A00769:11:HC3HCDRXX:1:2108:11894:1955
CACCAAGT
+
FFFFFFFF
@A00769:11:HC3HCDRXX:1:2108:6741:2018
CACCAAGT
+
FFFF:FFF
@A00769:11:HC3HCDRXX:1:2108:28348:2018
CACCAAGT
+
:FFFFFFF
@A00769:11:HC3HCDRXX:1:2108:1235:2033
CACCAAGT
+
FFFFFFFF
@A00769:11:HC3HCDRXX:1:2108:5810:2033
CACCAAGT
+
FFFFFFFF
@A00769:11:HC3HCDRXX:1:2108:7789:2049
CACCAAGT
+
FFFFFFFF
@A00769:11:HC3HCDRXX:1:2108:15673:2049
CACCAAGT
+
FFFFFFFF
@A00769:11:HC3HCDRXX:1:2108:24026:2112
CACCAAGT
+
FFFFFFFF
@A00769:11:HC3HCDRXX:1:2108:18168:2174
CACCAAGT
+
FFFFFFFF
@A00769:11:HC3HCDRXX:1:2108:20184:2221
CACCAAGT
+
FFFFFFFF
@A00769:11:HC3HCDRXX:1:2108:24234:2253
CACCAAGT
+
FFFFFFFF
@A00769:11:HC3HCDRXX:1:2108:24795:2253
CACCAAGT
+
FFFFFFFF
@A00769:11:HC3HCDRXX:1:2108:16116:2347
CACCAAGT
+
FFFFFFFF
@A00769:11:HC3HCDRXX:1:2108:2013:2409
CACCAAGT
+
FFFFFFFF
@A00769:11:HC3HCDRXX:1:2108:4372:2425
CACCAAGT
+
FFFFFFFF
@A00769:11:HC3HCDRXX:1:2108:7952:2425
CACCAAGT
+
FFFFFFFF
@A00769:11:HC3HCDRXX:1:2108:11632:2472
CACCAAGT
+
FFFFFFFF
@A00769:11:HC3HCDRXX:1:2108:12943:2550
CACCAAGT
+
FFFFFFFF
@A00769:11:HC3HCDRXX:1:2108:13232:2738
CACCAAGT
+
FFFFFFFF
@A00769:11:HC3HCDRXX:1:2108:22101:2754
CACCAAGT
+
FFFFFFFF
@A00769:11:HC3HCDRXX:1:2108:29722:2832
CACCAAGT
+
FFFFFFFF
@A00769:11:HC3HCDRXX:1:2108:4291:2848
CACCAAGT
+
FFFFFFFF
@A00769:11:HC3HCDRXX:1:2108:22164:2863
CACCAAGT
+
FFFFFFFF
@A00769:11:HC3HCDRXX:1:2108:2166:2988
CACCAAGT
+
FFFFFFFF
@A00769:11:HC3HCDRXX:1:2108:14714:3020
CACCAAGT
+
FFFFFFFF
@A00769:11:HC3HCDRXX:1:2108:8431:3035
CACCAAGT
+
FFFFFF::
@A00769:11:HC3HCDRXX:1:2108:32832:3145
CACCAAGT
+
FFFFF:FF
@A00769:11:HC3HCDRXX:1:2108:31864:3161
CACCAAGT
+
FFFFFFFF
@A00769:11:HC3HCDRXX:1:2108:16667:3208
CACCAAGT
+
FFFFFFFF
@A00769:11:HC3HCDRXX:1:2108:7247:3239
CACCAAGT
+
FFFFFFFF
@A00769:11:HC3HCDRXX:1:2108:12816:3270
CACCAAGT
+
FFFFFFFF
@A00769:11:HC3HCDRXX:1:2108:29740:3270
CACCAAGT
+
FFFFFFFF
@A00769:11:HC3HCDRXX:1:2108:27046:3302
CACCAAGT
+
FFFFFFFF
@A00769:11:HC3HCDRXX:1:2108:5755:3349
CACCAAGT
+
FFFFFFFF
@A00769:11:HC3HCDRXX:1:2108:18954:3349
CACCAAGT
+
FFFFFFFF
@A00769:11:HC3HCDRXX:1:2108:15872:3364
CACCAAGT
+
FFF:FFFF
@A00769:11:HC3HCDRXX:1:2108:20591:3427
CACCAAGT
+
FFF:,FF:
@A00769:11:HC3HCDRXX:1:2108:27037:3474
CACCAAGT
+
FFFFFFFF
@A00769:11:HC3HCDRXX:1:2108:17092:3599
CACCAAGT
+
FFFF:FFF
@A00769:11:HC3HCDRXX:1:2108:26883:3677
CACCAAGT
+
FFFFFFFF
@A00769:11:HC3HCDRXX:1:2108:1633:3693
CACCAAGT
+
FFF:FFFF
@A00769:11:HC3HCDRXX:1:2108:6307:3709
CACCAAGT
+
FFFFFFFF
@A00769:11:HC3HCDRXX:1:2108:24867:3724
CACCAAGT
+
FFFFFFFF
@A00769:11:HC3HCDRXX:1:2108:6578:3740
CACCAAGT
+
FFFFFFFF
@A00769:11:HC3HCDRXX:1:2108:4318:3771
CACCAAGT
+
FFFFFFFF
@A00769:11:HC3HCDRXX:1:2108:17336:3803
CACCAAGT
+
FFFFFFFF
@A00769:11:HC3HCDRXX:1:2108:9760:3834
CACCAAGT
+
FFFFFFFF
@A00769:11:HC3HCDRXX:1:2108:10601:3850
CACCAAGT
+
FFFFFFFF
@A00769:11:HC3HCDRXX:1:2108:7410:3959
CACCAAGT
+
FFFFFFFF
@A00769:11:HC3HCDRXX:1:2108:27425:3991
CACCAAGT
+
FFFFFFFF
@A00769:11:HC3HCDRXX:1:2108:6117:4038
CACCAAGT
+
FFFFFFFF
@A00769:11:HC3HCDRXX:1:2108:26874:4163
CACCAAGT
+
FFFFFFFF
@A00769:11:HC3HCDRXX:1:2108:1127:4194
CACCAAGT
+
FFFFFFFF
@A00769:11:HC3HCDRXX:1:2108:21025:4241
CACCAAGT
+
FFFFFFFF
@A00769:11:HC3HCDRXX:1:2108:17671:4319
CACCAAGT
+
FFFFFFFF
@A00769:11:HC3HCDRXX:1:2108:32777:4398
CACCAAGT
+
FFFFFFFF
@A00769:11:HC3HCDRXX:1:2108:8034:4413
CACCAAGT
+
FFFFFFFF
@A00769:11:HC3HCDRXX:1:2108:9950:4476
CACCAAGT
+
FFFFF:::
@A00769:11:HC3HCDRXX:1:2108:9625:4539
CACCAAGT
+
FFFFFFFF
@A00769:11:HC3HCDRXX:1:2108:11297:4586
CACCAAGT
+
FF:,F:F:
@A00769:11:HC3HCDRXX:1:2108:31458:4586
CACCAAGT
+
FFFFFFFF
@A00769:11:HC3HCDRXX:1:2108:10230:4617
CACCAAGT
+
FFFFFFFF
@A00769:11:HC3HCDRXX:1:2108:7572:4679
CACCAAGT
+
FFFFFFFF
@A00769:11:HC3HCDRXX:1:2108:32488:4679
CACCAAGT
+
FFFFFFFF
@A00769:11:HC3HCDRXX:1:2108:18249:4726
CACCAAGT
+
FFFFFFFF
@A00769:11:HC3HCDRXX:1:2108:2239:4742
CACCAAGT
+
FFFFFFFF
@A00769:11:HC3HCDRXX:1:2108:29035:4836
CACCAAGT
+
FFFFFFFF
@A00769:11:HC3HCDRXX:1:2108:16432:4899
CACCAAGT
+
FFFFFFFF
@A00769:11:HC3HCDRXX:1:2108:31448:4977
CACCAAGT
+
FFFFFFFF
@A00769:11:HC3HCDRXX:1:2108:31114:5055
CACCAAGT
+
FFFFFFFF
@A00769:11:HC3HCDRXX:1:2108:14669:5102
CACCAAGT
+
FF:FFFFF
@A00769:11:HC3HCDRXX:1:2108:17797:5165
CACCAAGT
+
FFFFFFFF
@A00769:11:HC3HCDRXX:1:2108:19678:5290
CACCAAGT
+
FFFFFFFF
@A00769:11:HC3HCDRXX:1:2108:29243:5353
CACCAAGT
+
:FFFFFFF
@A00769:11:HC3HCDRXX:1:2108:7572:5368
CACCAAGT
+
FFFFFFFF
@A00769:11:HC3HCDRXX:1:2108:28944:5431
CACCAAGT
+
FFFFFFFF
@A00769:11:HC3HCDRXX:1:2108:29830:5431
CACCAAGT
+
FFFFFFF:
@A00769:11:HC3HCDRXX:1:2108:18728:5462
CACCAAGT
+
FFFFFFFF
@A00769:11:HC3HCDRXX:1:2108:19696:5603
CACCAAGT
+
FFFF,:FF
@A00769:11:HC3HCDRXX:1:2108:29577:5619
CACCAAGT
+
FFFFFFFF
@A00769:11:HC3HCDRXX:1:2108:25301:5635
CACCAAGT
+
FFFFFFFF
@A00769:11:HC3HCDRXX:1:2108:27462:5650
CACCAAGT
+
FFFFFFFF
@A00769:11:HC3HCDRXX:1:2108:5846:5666
CACCAAGT
+
FFFFFFFF
@A00769:11:HC3HCDRXX:1:2108:1651:5697
CACCAAGT
+
FFFFFFFF
@A00769:11:HC3HCDRXX:1:2108:25192:5697
CACCAAGT
+
FFFFFFFF
@A00769:11:HC3HCDRXX:1:2108:25102:5729
CACCAAGT
+
FFFFFFFF
@A00769:11:HC3HCDRXX:1:2108:6180:5807
CACCAAGT
+
FFFFFFFF
@A00769:11:HC3HCDRXX:1:2108:10068:5838
CACCAAGT
+
FFFFFFFF
@A00769:11:HC3HCDRXX:1:2108:17255:5916
CACCAAGT
+
FF,FFFFF
@A00769:11:HC3HCDRXX:1:2108:2202:5932
CACCAAGT
+
FF,FFF:,
@A00769:11:HC3HCDRXX:1:2108:20365:5948
CACCAAGT
+
FFFFFFFF
@A00769:11:HC3HCDRXX:1:2108:25156:5948
CACCAAGT
+
FFFFFFFF
@A00769:11:HC3HCDRXX:1:2108:20500:6026
CACCAAGT
+
FFFFFFFF
@A00769:11:HC3HCDRXX:1:2108:24749:6026
CACCAAGT
+
FFFFFFFF
@A00769:11:HC3HCDRXX:1:2108:3043:6042
CACCAAGT
+
FFFFFFFF
@A00769:11:HC3HCDRXX:1:2108:6171:6230
CACCAAGT
+
FFFFFFFF
@A00769:11:HC3HCDRXX:1:2108:21088:6230
CACCAAGT
+
FFFFFFFF
@A00769:11:HC3HCDRXX:1:2108:24777:6230
CACCAAGT
+
FFFFFFFF
@A00769:11:HC3HCDRXX:1:2108:14669:6292
CACCAAGT
+
FFFFFF:F
@A00769:11:HC3HCDRXX:1:2108:23095:6324
CACCAAGT
+
FFF:FFFF
@A00769:11:HC3HCDRXX:1:2108:14986:6370
CACCAAGT
+
FFFFFFFF
@A00769:11:HC3HCDRXX:1:2108:31810:6386
CACCAAGT
+
FFFFFFFF
@A00769:11:HC3HCDRXX:1:2108:6017:6402
CACCAAGT
+
:FFFFFFF
@A00769:11:HC3HCDRXX:1:2108:32226:6417
CACCAAGT
+
FFFFFFFF
@A00769:11:HC3HCDRXX:1:2108:14968:6464
CACCAAGT
+
FFFFFFFF
@A00769:11:HC3HCDRXX:1:2108:5330:6527
CACCAAGT
+
FFFFFFFF
@A00769:11:HC3HCDRXX:1:2108:22779:6527
CACCAAGT
+
FFFFFFFF
@A00769:11:HC3HCDRXX:1:2108:22860:6543
CACCAAGT
+
FFFFFFFF
@A00769:11:HC3HCDRXX:1:2108:24677:6558
CACCAAGT
+
FFFFFFFF
@A00769:11:HC3HCDRXX:1:2108:7708:6605
CACCAAGT
+
FFFFFFFF
@A00769:11:HC3HCDRXX:1:2108:24207:6652
CACCAAGT
+
FFFFFFFF
@A00769:11:HC3HCDRXX:1:2108:7365:6668
CACCAAGT
+
FFFFFFFF
@A00769:11:HC3HCDRXX:1:2108:22770:6668
CACCAAGT
+
FFFFFF:F
@A00769:11:HC3HCDRXX:1:2108:28565:6684
CACCAAGT
+
FFFFFFFF
@A00769:11:HC3HCDRXX:1:2108:2700:6762
CACCAAGT
+
FFFFFFFF
@A00769:11:HC3HCDRXX:1:2108:20952:6809
CACCAAGT
+
FFFFFFFF
@A00769:11:HC3HCDRXX:1:2108:23836:6887
CACCAAGT
+
FFFFFFFF
@A00769:11:HC3HCDRXX:1:2108:4354:7185
CACCAAGT
+
FFFFFFFF
@A00769:11:HC3HCDRXX:1:2108:16215:7247
CACCAAGT
+
FFFFFFFF
@A00769:11:HC3HCDRXX:1:2108:11107:7263
CACCAAGT
+
FFFFFFFF
@A00769:11:HC3HCDRXX:1:2108:31919:7326
CACCAAGT
+
FFFFFFFF
@A00769:11:HC3HCDRXX:1:2108:15890:7373
CACCAAGT
+
F:FFF::F
@A00769:11:HC3HCDRXX:1:2108:19072:7373
CACCAAGT
+
FFFFFFFF
@A00769:11:HC3HCDRXX:1:2108:7129:7420
CACCAAGT
+
FFFFFFFF
@A00769:11:HC3HCDRXX:1:2108:16477:7451
CACCAAGT
+
FFFFFFFF
@A00769:11:HC3HCDRXX:1:2108:2193:7513
CACCAAGT
+
FFFFFFFF
@A00769:11:HC3HCDRXX:1:2108:12662:7513
CACCAAGT
+
FFFFFFFF
@A00769:11:HC3HCDRXX:1:2108:6036:7529
CACCAAGT
+
FFFFFFFF
@A00769:11:HC3HCDRXX:1:2108:24442:7529
CACCAAGT
+
FFFF:FFF
@A00769:11:HC3HCDRXX:1:2108:3685:7623
CACCAAGT
+
FFFFFFFF
@A00769:11:HC3HCDRXX:1:2108:8260:7623
CACCAAGT
+
FFFF:FFF
@A00769:11:HC3HCDRXX:1:2108:29875:7670
CACCAAGT
+
FFFFFFFF
@A00769:11:HC3HCDRXX:1:2108:16703:7717
CACCAAGT
+
FFFFFFFF
@A00769:11:HC3HCDRXX:1:2108:19316:7827
CACCAAGT
+
FFFFFFFF
@A00769:11:HC3HCDRXX:1:2108:3143:7842
CACCAAGT
+
FFFFFFFF
@A00769:11:HC3HCDRXX:1:2108:25256:7842
CACCAAGT
+
FFFFFFFF
@A00769:11:HC3HCDRXX:1:2108:5873:7968
CACCAAGT
+
FFFFFFFF
@A00769:11:HC3HCDRXX:1:2108:15058:7999
CACCAAGT
+
FFFFFFFF
@A00769:11:HC3HCDRXX:1:2108:24062:7999
CACCAAGT
+
FFFFFFFF
@A00769:11:HC3HCDRXX:1:2108:27489:8015
CACCAAGT
+
FFF:FFFF
@A00769:11:HC3HCDRXX:1:2108:15555:8046
CACCAAGT
+
FFFFFFFF
@A00769:11:HC3HCDRXX:1:2108:29161:8061
CACCAAGT
+
FFFFFFFF
@A00769:11:HC3HCDRXX:1:2108:4933:8124
CACCAAGT
+
FFFFF::F
@A00769:11:HC3HCDRXX:1:2108:18439:8218
CACCAAGT
+
FFFFFFFF
@A00769:11:HC3HCDRXX:1:2108:9534:8234
CACCAAGT
+
FFFFFFFF
@A00769:11:HC3HCDRXX:1:2108:23538:8406
CACCAAGT
+
FFFFFFFF
@A00769:11:HC3HCDRXX:1:2108:25681:8453
CACCAAGT
+
FFFF:FFF
@A00769:11:HC3HCDRXX:1:2108:6406:8484
CACCAAGT
+
FFFFFFFF
@A00769:11:HC3HCDRXX:1:2108:20265:8500
CACCAAGT
+
FFFFFFFF
@A00769:11:HC3HCDRXX:1:2108:16387:8547
CACCAAGT
+
FFFFFFFF
@A00769:11:HC3HCDRXX:1:2108:20238:8547
CACCAAGT
+
FFFFFFFF
@A00769:11:HC3HCDRXX:1:2108:26657:8609
CACCAAGT
+
FFFFFFF:
@A00769:11:HC3HCDRXX:1:2108:10945:8672
CACCAAGT
+
FFFF:FFF
@A00769:11:HC3HCDRXX:1:2108:17219:8703
CACCAAGT
+
FFFFFFFF
@A00769:11:HC3HCDRXX:1:2108:29695:8735
CACCAAGT
+
FFFFFFFF
@A00769:11:HC3HCDRXX:1:2108:21350:8750
CACCAAGT
+
FFFFFFFF
@A00769:11:HC3HCDRXX:1:2108:22055:8750
CACCAAGT
+
F:FFFF,F
@A00769:11:HC3HCDRXX:1:2108:28411:8797
CACCAAGT
+
FFFFFFFF
@A00769:11:HC3HCDRXX:1:2108:28158:8891
CACCAAGT
+
FF,FFF,F
@A00769:11:HC3HCDRXX:1:2108:9950:9048
CACCAAGT
+
FFFFFFFF
@A00769:11:HC3HCDRXX:1:2108:7500:9095
CACCAAGT
+
FFFFFFFF
@A00769:11:HC3HCDRXX:1:2108:25988:9111
CACCAAGT
+
FFFFFFFF
@A00769:11:HC3HCDRXX:1:2108:1588:9283
CACCAAGT
+
FFFFFFFF
@A00769:11:HC3HCDRXX:1:2108:8513:9314
CACCAAGT
+
FFFFFFFF
@A00769:11:HC3HCDRXX:1:2108:16016:9314
CACCAAGT
+
FFFFFFFF
@A00769:11:HC3HCDRXX:1:2108:16360:9345
CACCAAGT
+
FFFFFFFF
@A00769:11:HC3HCDRXX:1:2108:12409:9361
CACCAAGT
+
FFFFFFFF
@A00769:11:HC3HCDRXX:1:2108:20790:9408
CACCAAGT
+
FFFFFFFF
@A00769:11:HC3HCDRXX:1:2108:32018:9408
CACCAAGT
+
FFFFFFFF
@A00769:11:HC3HCDRXX:1:2108:1551:9502
CACCAAGT
+
FFFFFFFF
@A00769:11:HC3HCDRXX:1:2108:23104:9502
CACCAAGT
+
FFFFFFFF
@A00769:11:HC3HCDRXX:1:2108:32127:9502
CACCAAGT
+
FFF,FFFF
@A00769:11:HC3HCDRXX:1:2108:11379:9643
CACCAAGT
+
FFFFFFFF
@A00769:11:HC3HCDRXX:1:2108:20998:9737
CACCAAGT
+
FFFFFFFF
@A00769:11:HC3HCDRXX:1:2108:1289:9768
CACCAAGT
+
FFFFFFFF
@A00769:11:HC3HCDRXX:1:2108:5782:9784
CACCAAGT
+
FFFFFFFF
@A00769:11:HC3HCDRXX:1:2108:23312:9831
CACCAAGT
+
FFFFFFFF
@A00769:11:HC3HCDRXX:1:2108:23384:9893
CACCAAGT
+
FFFFFFFF
@A00769:11:HC3HCDRXX:1:2108:24144:9893
CACCAAGT
+
FFFFFFFF
@A00769:11:HC3HCDRXX:1:2108:16875:10019
CACCAAGT
+
FFFFFFFF
@A00769:11:HC3HCDRXX:1:2108:19379:10066
CACCAAGT
+
FFFFFFFF
@A00769:11:HC3HCDRXX:1:2108:21540:10081
CACCAAGT
+
FFFFFFFF
@A00769:11:HC3HCDRXX:1:2108:26142:10160
CACCAAGT
+
FFFFFFFF
@A00769:11:HC3HCDRXX:1:2108:12572:10238
CACCAAGT
+
FFFF,FFF
@A00769:11:HC3HCDRXX:1:2108:17544:10300
CACCAAGT
+
FF:FF:,,
@A00769:11:HC3HCDRXX:1:2108:25437:10410
CACCAAGT
+
FFFFFFFF
@A00769:11:HC3HCDRXX:1:2108:2826:10488
CACCAAGT
+
FFFFFFFF
@A00769:11:HC3HCDRXX:1:2108:13404:10488
CACCAAGT
+
FFFF:FFF
@A00769:11:HC3HCDRXX:1:2108:15157:10488
CACCAAGT
+
FFFFFFFF
@A00769:11:HC3HCDRXX:1:2108:23674:10488
CACCAAGT
+
FFF:FFFF
@A00769:11:HC3HCDRXX:1:2108:20889:10582
CACCAAGT
+
FFFFFFFF
@A00769:11:HC3HCDRXX:1:2108:16414:10598
CACCAAGT
+
FFFFFFFF
@A00769:11:HC3HCDRXX:1:2108:7717:10629
CACCAAGT
+
FFFFFFFF
@A00769:11:HC3HCDRXX:1:2108:8585:10629
CACCAAGT
+
FFFFFFFF
@A00769:11:HC3HCDRXX:1:2108:9543:10629
CACCAAGT
+
FFFFFFFF
@A00769:11:HC3HCDRXX:1:2108:27181:10676
CACCAAGT
+
FFFFFFFF
@A00769:11:HC3HCDRXX:1:2108:14733:10723
CACCAAGT
+
FFFFFFFF
@A00769:11:HC3HCDRXX:1:2108:15239:10755
CACCAAGT
+
FFFFFFFF
@A00769:11:HC3HCDRXX:1:2108:30716:10880
CACCAAGT
+
FFFFFFFF
@A00769:11:HC3HCDRXX:1:2108:15230:10895
CACCAAGT
+
FFFFFFFF
@A00769:11:HC3HCDRXX:1:2108:26196:10942
CACCAAGT
+
FFFFFFFF
@A00769:11:HC3HCDRXX:1:2108:15167:10974
CACCAAGT
+
FFFF:FFF
@A00769:11:HC3HCDRXX:1:2108:27950:11068
CACCAAGT
+
FFFFFFFF
@A00769:11:HC3HCDRXX:1:2108:7401:11083
CACCAAGT
+
FFFFFFFF
@A00769:11:HC3HCDRXX:1:2108:30635:11115
CACCAAGT
+
FFFFFFFF
@A00769:11:HC3HCDRXX:1:2108:2618:11130
CACCAAGT
+
FFFFFFFF
@A00769:11:HC3HCDRXX:1:2108:20302:11130
CACCAAGT
+
FFFFFFFF
@A00769:11:HC3HCDRXX:1:2108:22878:11177
CACCAAGT
+
FFFFFFFF
@A00769:11:HC3HCDRXX:1:2108:23529:11177
CACCAAGT
+
FFFFFFFF
@A00769:11:HC3HCDRXX:1:2108:18982:11256
CACCAAGT
+
FFFFFFFF
@A00769:11:HC3HCDRXX:1:2108:26259:11271
CACCAAGT
+
FFFFFFFF
@A00769:11:HC3HCDRXX:1:2108:9426:11365
CACCAAGT
+
FFFFFFFF
@A00769:11:HC3HCDRXX:1:2108:7663:11381
CACCAAGT
+
FFFFFFFF
@A00769:11:HC3HCDRXX:1:2108:28673:11443
CACCAAGT
+
FFFFFFFF
@A00769:11:HC3HCDRXX:1:2108:30445:11475
CACCAAGT
+
FFFFFFFF
@A00769:11:HC3HCDRXX:1:2108:23656:11490
CACCAAGT
+
FFFF,FFF
@A00769:11:HC3HCDRXX:1:2108:6153:11553
CACCAAGT
+
:FFF:F:,
@A00769:11:HC3HCDRXX:1:2108:32226:11647
CACCAAGT
+
FFFFFFFF
@A00769:11:HC3HCDRXX:1:2108:11948:11725
CACCAAGT
+
FFFFFFFF
@A00769:11:HC3HCDRXX:1:2108:22417:11757
CACCAAGT
+
FFFFFFFF
@A00769:11:HC3HCDRXX:1:2108:29080:11866
CACCAAGT
+
FFFFFFFF
@A00769:11:HC3HCDRXX:1:2108:29405:12054
CACCAAGT
+
FFFFFFFF
@A00769:11:HC3HCDRXX:1:2108:1081:12070
CACCAAGT
+
FFFFFFFF
@A00769:11:HC3HCDRXX:1:2108:16532:12179
CACCAAGT
+
,FFFFFF,
@A00769:11:HC3HCDRXX:1:2108:23276:12179
CACCAAGT
+
FFFFFFFF
@A00769:11:HC3HCDRXX:1:2108:6605:12242
CACCAAGT
+
FFFF:FFF
@A00769:11:HC3HCDRXX:1:2108:16224:12273
CACCAAGT
+
FFFFFFFF
@A00769:11:HC3HCDRXX:1:2108:4399:12336
CACCAAGT
+
FFFFFFFF
@A00769:11:HC3HCDRXX:1:2108:19425:12336
CACCAAGT
+
FFFFFFFF
@A00769:11:HC3HCDRXX:1:2108:30273:12336
CACCAAGT
+
FFFF:FFF
@A00769:11:HC3HCDRXX:1:2108:3387:12399
CACCAAGT
+
FFFFFFFF
@A00769:11:HC3HCDRXX:1:2108:15881:12399
CACCAAGT
+
FFFFFFFF
@A00769:11:HC3HCDRXX:1:2108:27941:12430
CACCAAGT
+
FF:FFFFF
@A00769:11:HC3HCDRXX:1:2108:30246:12446
CACCAAGT
+
FFFFFFFF
@A00769:11:HC3HCDRXX:1:2108:24071:12555
CACCAAGT
+
FFFFFFFF
@A00769:11:HC3HCDRXX:1:2108:2311:12602
CACCAAGT
+
FFFF:FFF
@A00769:11:HC3HCDRXX:1:2108:3414:12633
CACCAAGT
+
FFFFFFFF
@A00769:11:HC3HCDRXX:1:2108:21151:12633
CACCAAGT
+
FFFFFFFF
@A00769:11:HC3HCDRXX:1:2108:17797:12712
CACCAAGT
+
FFFFFFFF
@A00769:11:HC3HCDRXX:1:2108:17888:12743
CACCAAGT
+
FFFFFFFF
@A00769:11:HC3HCDRXX:1:2108:18249:12743
CACCAAGT
+
FFFFFFFF
@A00769:11:HC3HCDRXX:1:2108:21079:12759
CACCAAGT
+
FFFFFFFF
@A00769:11:HC3HCDRXX:1:2108:18801:12790
CACCAAGT
+
FFFF:FFF
@A00769:11:HC3HCDRXX:1:2108:6470:12853
CACCAAGT
+
FFFFFFFF
@A00769:11:HC3HCDRXX:1:2108:27977:12900
CACCAAGT
+
FFFFFFFF
@A00769:11:HC3HCDRXX:1:2108:2718:13025
CACCAAGT
+
FFFFFFFF
@A00769:11:HC3HCDRXX:1:2108:18701:13025
CACCAAGT
+
FFFFFFFF
@A00769:11:HC3HCDRXX:1:2108:31222:13041
CACCAAGT
+
FFFFFFFF
@A00769:11:HC3HCDRXX:1:2108:7066:13072
CACCAAGT
+
FFFFFFFF
@A00769:11:HC3HCDRXX:1:2108:29577:13072
CACCAAGT
+
FFFFFFFF
@A00769:11:HC3HCDRXX:1:2108:9299:13307
CACCAAGT
+
FFFFFFFF
@A00769:11:HC3HCDRXX:1:2108:29315:13338
CACCAAGT
+
FFFFFFFF
@A00769:11:HC3HCDRXX:1:2108:17797:13369
CACCAAGT
+
FFFFFFFF
@A00769:11:HC3HCDRXX:1:2108:24379:13401
CACCAAGT
+
FFFFFFFF
@A00769:11:HC3HCDRXX:1:2108:12671:13542
CACCAAGT
+
FFFFFFFF
@A00769:11:HC3HCDRXX:1:2108:27371:13604
CACCAAGT
+
FFFFFFFF
@A00769:11:HC3HCDRXX:1:2108:2700:13620
CACCAAGT
+
FFFF:FFF
@A00769:11:HC3HCDRXX:1:2108:3468:13636
CACCAAGT
+
FFFFFFFF
@A00769:11:HC3HCDRXX:1:2108:3568:13651
CACCAAGT
+
FFFFFFFF
@A00769:11:HC3HCDRXX:1:2108:7789:13698
CACCAAGT
+
FFFFFFFF
@A00769:11:HC3HCDRXX:1:2108:10800:13745
CACCAAGT
+
FF,FF:,,
@A00769:11:HC3HCDRXX:1:2108:7464:13823
CACCAAGT
+
FFFFFFFF
@A00769:11:HC3HCDRXX:1:2108:30535:13980
CACCAAGT
+
FFFFFFFF
@A00769:11:HC3HCDRXX:1:2108:13892:13996
CACCAAGT
+
FFFFFFFF
@A00769:11:HC3HCDRXX:1:2108:31394:13996
CACCAAGT
+
FFFFFFFF
@A00769:11:HC3HCDRXX:1:2108:2446:14027
CACCAAGT
+
FFFFFFFF
@A00769:11:HC3HCDRXX:1:2108:3739:14074
CACCAAGT
+
FFFFFFFF
@A00769:11:HC3HCDRXX:1:2108:27245:14231
CACCAAGT
+
FFFFFFFF
@A00769:11:HC3HCDRXX:1:2108:2374:14309
CACCAAGT
+
FFFFFFFF
@A00769:11:HC3HCDRXX:1:2108:8639:14356
CACCAAGT
+
FFFFFFFF
@A00769:11:HC3HCDRXX:1:2108:29333:14372
CACCAAGT
+
FFFFFFFF
@A00769:11:HC3HCDRXX:1:2108:29469:14638
CACCAAGT
+
FFFFFF,:
@A00769:11:HC3HCDRXX:1:2108:19244:14685
CACCAAGT
+
FFFFFFFF
@A00769:11:HC3HCDRXX:1:2108:7708:14716
CACCAAGT
+
FFFFFFFF
@A00769:11:HC3HCDRXX:1:2108:18358:14779
CACCAAGT
+
FFFFFFFF
@A00769:11:HC3HCDRXX:1:2108:16143:14826
CACCAAGT
+
FFFFFFFF
@A00769:11:HC3HCDRXX:1:2108:19108:14857
CACCAAGT
+
FFFFFFFF
@A00769:11:HC3HCDRXX:1:2108:17526:14904
CACCAAGT
+
FFFFFFFF
@A00769:11:HC3HCDRXX:1:2108:23366:14904
CACCAAGT
+
FFFFFFFF
@A00769:11:HC3HCDRXX:1:2108:15582:15076
CACCAAGT
+
FFFFFFFF
@A00769:11:HC3HCDRXX:1:2108:1353:15201
CACCAAGT
+
FFFFFFFF
@A00769:11:HC3HCDRXX:1:2108:5321:15280
CACCAAGT
+
FFFFFFFF
@A00769:11:HC3HCDRXX:1:2108:30463:15295
CACCAAGT
+
FFFFFF:F
@A00769:11:HC3HCDRXX:1:2108:18322:15311
CACCAAGT
+
FFFFFFFF
@A00769:11:HC3HCDRXX:1:2108:23628:15358
CACCAAGT
+
FFFFFFFF
@A00769:11:HC3HCDRXX:1:2108:23827:15421
CACCAAGT
+
FFFFFFFF
@A00769:11:HC3HCDRXX:1:2108:9317:15436
CACCAAGT
+
FFFFFFFF
@A00769:11:HC3HCDRXX:1:2108:2790:15499
CACCAAGT
+
FFFFFFFF
@A00769:11:HC3HCDRXX:1:2108:26440:15499
CACCAAGT
+
FFFFFFFF
@A00769:11:HC3HCDRXX:1:2108:26549:15593
CACCAAGT
+
FFFFFFFF
@A00769:11:HC3HCDRXX:1:2108:23909:15624
CACCAAGT
+
FFFFFFFF
@A00769:11:HC3HCDRXX:1:2108:12120:15655
CACCAAGT
+
FFFFFFFF
@A00769:11:HC3HCDRXX:1:2108:3016:15796
CACCAAGT
+
FFFFFFFF
@A00769:11:HC3HCDRXX:1:2108:9769:15812
CACCAAGT
+
FFFFFFFF
@A00769:11:HC3HCDRXX:1:2108:9155:15843
CACCAAGT
+
FFFFFFFF
@A00769:11:HC3HCDRXX:1:2108:32036:15922
CACCAAGT
+
FFFFFFFF
@A00769:11:HC3HCDRXX:1:2108:29478:15937
CACCAAGT
+
FFFFFFFF
@A00769:11:HC3HCDRXX:1:2108:18530:15984
CACCAAGT
+
FFFFF:F,
@A00769:11:HC3HCDRXX:1:2108:14868:16000
CACCAAGT
+
FF,FFF,F
@A00769:11:HC3HCDRXX:1:2108:25473:16047
CACCAAGT
+
FFFFFFFF
@A00769:11:HC3HCDRXX:1:2108:2257:16110
CACCAAGT
+
FFFFFFFF
@A00769:11:HC3HCDRXX:1:2108:23610:16110
CACCAAGT
+
FFFFFFFF
@A00769:11:HC3HCDRXX:1:2108:7717:16141
CACCAAGT
+
FF:F:FFF
@A00769:11:HC3HCDRXX:1:2108:4038:16157
CACCAAGT
+
FFFFFFFF
@A00769:11:HC3HCDRXX:1:2108:15591:16157
CACCAAGT
+
FFFFFFFF
@A00769:11:HC3HCDRXX:1:2108:20943:16157
CACCAAGT
+
FFFFFFFF
@A00769:11:HC3HCDRXX:1:2108:6677:16188
CACCAAGT
+
FFFFFFFF
@A00769:11:HC3HCDRXX:1:2108:1597:16219
CACCAAGT
+
FFFFFFFF
@A00769:11:HC3HCDRXX:1:2108:31638:16297
CACCAAGT
+
FFFFFFFF
@A00769:11:HC3HCDRXX:1:2108:1886:16313
CACCAAGT
+
FFFFFFFF
@A00769:11:HC3HCDRXX:1:2108:11415:16313
CACCAAGT
+
FFFFFFFF
@A00769:11:HC3HCDRXX:1:2108:31675:16454
CACCAAGT
+
FFFFFFFF
@A00769:11:HC3HCDRXX:1:2108:16975:16485
CACCAAGT
+
FFFFFFFF
@A00769:11:HC3HCDRXX:1:2108:2465:16532
CACCAAGT
+
FFFF,FFF
@A00769:11:HC3HCDRXX:1:2108:24370:16548
CACCAAGT
+
FFFFFFFF
@A00769:11:HC3HCDRXX:1:2108:6108:16799
CACCAAGT
+
FFFFFFFF
@A00769:11:HC3HCDRXX:1:2108:4896:16830
CACCAAGT
+
FF,FFFFF
@A00769:11:HC3HCDRXX:1:2108:28537:16845
CACCAAGT
+
FFFFFFFF
@A00769:11:HC3HCDRXX:1:2108:4417:16877
CACCAAGT
+
FFFFFFFF
@A00769:11:HC3HCDRXX:1:2108:16333:16908
CACCAAGT
+
FFFFFFFF
@A00769:11:HC3HCDRXX:1:2108:6958:16924
CACCAAGT
+
FFFFFF::
@A00769:11:HC3HCDRXX:1:2108:18710:16924
CACCAAGT
+
FFFFFFFF
@A00769:11:HC3HCDRXX:1:2108:19868:16955
CACCAAGT
+
FFFF:FFF
@A00769:11:HC3HCDRXX:1:2108:5285:16971
CACCAAGT
+
FFFFFFFF
@A00769:11:HC3HCDRXX:1:2108:4390:17080
CACCAAGT
+
FFFFFFFF
@A00769:11:HC3HCDRXX:1:2108:12852:17174
CACCAAGT
+
FFFF:FFF
@A00769:11:HC3HCDRXX:1:2108:12843:17190
CACCAAGT
+
FFFFFFFF
@A00769:11:HC3HCDRXX:1:2108:32452:17237
CACCAAGT
+
FFFFFFFF
@A00769:11:HC3HCDRXX:1:2108:19298:17315
CACCAAGT
+
FFFFFFFF
@A00769:11:HC3HCDRXX:1:2108:15374:17347
CACCAAGT
+
FFFFFFFF
@A00769:11:HC3HCDRXX:1:2108:18774:17347
CACCAAGT
+
FFFFFFFF
@A00769:11:HC3HCDRXX:1:2108:21386:17425
CACCAAGT
+
FFFF:FFF
@A00769:11:HC3HCDRXX:1:2108:31873:17487
CACCAAGT
+
FFFFFFFF
@A00769:11:HC3HCDRXX:1:2108:8052:17503
CACCAAGT
+
FFFFFFFF
@A00769:11:HC3HCDRXX:1:2108:13214:17550
CACCAAGT
+
FFFFFFFF
@A00769:11:HC3HCDRXX:1:2108:8748:17675
CACCAAGT
+
FFFFFFFF
@A00769:11:HC3HCDRXX:1:2108:24180:17722
CACCAAGT
+
FFFFFFFF
@A00769:11:HC3HCDRXX:1:2108:12328:17738
CACCAAGT
+
FFFFFFFF
@A00769:11:HC3HCDRXX:1:2108:20645:17769
CACCAAGT
+
FFFFFFFF
@A00769:11:HC3HCDRXX:1:2108:23909:17785
CACCAAGT
+
FFFFFFFF
@A00769:11:HC3HCDRXX:1:2108:9344:17863
CACCAAGT
+
FFFFFFFF
@A00769:11:HC3HCDRXX:1:2108:16550:17879
CACCAAGT
+
FFFFFFFF
@A00769:11:HC3HCDRXX:1:2108:24044:18051
CACCAAGT
+
FFFFFFFF
@A00769:11:HC3HCDRXX:1:2108:20057:18098
CACCAAGT
+
FFFFFFFF
@A00769:11:HC3HCDRXX:1:2108:27923:18192
CACCAAGT
+
FFFFF:FF
@A00769:11:HC3HCDRXX:1:2108:2618:18270
CACCAAGT
+
FFFFFFFF
@A00769:11:HC3HCDRXX:1:2108:19994:18270
CACCAAGT
+
FFFFFFF,
@A00769:11:HC3HCDRXX:1:2108:26919:18458
CACCAAGT
+
FFFFFFFF
@A00769:11:HC3HCDRXX:1:2108:16767:18474
CACCAAGT
+
FFFFFFFF
@A00769:11:HC3HCDRXX:1:2108:3197:18490
CACCAAGT
+
FFFFFFFF
@A00769:11:HC3HCDRXX:1:2108:4318:18709
CACCAAGT
+
FFFFFFFF
@A00769:11:HC3HCDRXX:1:2108:25581:18740
CACCAAGT
+
F:F:,,,:
@A00769:11:HC3HCDRXX:1:2108:2103:18756
CACCAAGT
+
FFFFFFFF
@A00769:11:HC3HCDRXX:1:2108:20311:18881
CACCAAGT
+
FFFFFFFF
@A00769:11:HC3HCDRXX:1:2108:24099:18897
CACCAAGT
+
FFFFFFFF
@A00769:11:HC3HCDRXX:1:2108:18394:18912
CACCAAGT
+
FFFFFFFF
@A00769:11:HC3HCDRXX:1:2108:16712:18944
CACCAAGT
+
FFFFFFFF
@A00769:11:HC3HCDRXX:1:2108:21296:18959
CACCAAGT
+
:FF,FFF,
@A00769:11:HC3HCDRXX:1:2108:23701:18959
CACCAAGT
+
FFFFFFFF
@A00769:11:HC3HCDRXX:1:2108:26539:18991
CACCAAGT
+
FFFFFFFF
@A00769:11:HC3HCDRXX:1:2108:29179:18991
CACCAAGT
+
FFFFFFFF
@A00769:11:HC3HCDRXX:1:2108:30192:19053
CACCAAGT
+
FFFFFFFF
@A00769:11:HC3HCDRXX:1:2108:29631:19116
CACCAAGT
+
FFFFFFFF
@A00769:11:HC3HCDRXX:1:2108:22046:19132
CACCAAGT
+
FFFFFFFF
@A00769:11:HC3HCDRXX:1:2108:26558:19179
CACCAAGT
+
FFFFFFFF
@A00769:11:HC3HCDRXX:1:2108:1425:19210
CACCAAGT
+
FFFFFFFF
@A00769:11:HC3HCDRXX:1:2108:8585:19210
CACCAAGT
+
FFFFFFFF
@A00769:11:HC3HCDRXX:1:2108:2790:19257
CACCAAGT
+
FFFFFFFF
@A00769:11:HC3HCDRXX:1:2108:20211:19335
CACCAAGT
+
FFFFFFFF
@A00769:11:HC3HCDRXX:1:2108:5502:19351
CACCAAGT
+
FFFFFFFF
@A00769:11:HC3HCDRXX:1:2108:14552:19398
CACCAAGT
+
FFFFFFFF
@A00769:11:HC3HCDRXX:1:2108:20654:19445
CACCAAGT
+
FFFFFFFF
@A00769:11:HC3HCDRXX:1:2108:7581:19507
CACCAAGT
+
FFFFFFFF
@A00769:11:HC3HCDRXX:1:2108:7157:19523
CACCAAGT
+
FFFFFFFF
@A00769:11:HC3HCDRXX:1:2108:29532:19570
CACCAAGT
+
FFFFFFFF
@A00769:11:HC3HCDRXX:1:2108:1081:19586
CACCAAGT
+
FFFFFFFF
@A00769:11:HC3HCDRXX:1:2108:25238:19586
CACCAAGT
+
F:FFFFF,
@A00769:11:HC3HCDRXX:1:2108:29984:19695
CACCAAGT
+
FFFFFFFF
@A00769:11:HC3HCDRXX:1:2108:8621:19742
CACCAAGT
+
FFFFFFFF
@A00769:11:HC3HCDRXX:1:2108:12653:19930
CACCAAGT
+
FFFFFFFF
@A00769:11:HC3HCDRXX:1:2108:21450:20008
CACCAAGT
+
FFFFFFFF
@A00769:11:HC3HCDRXX:1:2108:2682:20040
CACCAAGT
+
FFFFFFFF
@A00769:11:HC3HCDRXX:1:2108:15718:20040
CACCAAGT
+
FFFFFFFF
@A00769:11:HC3HCDRXX:1:2108:24650:20040
CACCAAGT
+
FFFFFFFF
@A00769:11:HC3HCDRXX:1:2108:19922:20087
CACCAAGT
+
FFFFFFFF
@A00769:11:HC3HCDRXX:1:2108:5773:20196
CACCAAGT
+
FFFFFFFF
@A00769:11:HC3HCDRXX:1:2108:5999:20212
CACCAAGT
+
FFFFFFFF
@A00769:11:HC3HCDRXX:1:2108:18539:20290
CACCAAGT
+
FFFFFFFF
@A00769:11:HC3HCDRXX:1:2108:20338:20337
CACCAAGT
+
FFFFFFFF
@A00769:11:HC3HCDRXX:1:2108:12319:20447
CACCAAGT
+
FFFFFF:F
@A00769:11:HC3HCDRXX:1:2108:26729:20541
CACCAAGT
+
FFFFFFFF
@A00769:11:HC3HCDRXX:1:2108:20491:20572
CACCAAGT
+
FFFFFFFF
@A00769:11:HC3HCDRXX:1:2108:5421:20713
CACCAAGT
+
FFFFFFFF
@A00769:11:HC3HCDRXX:1:2108:16758:20776
CACCAAGT
+
FFFFFFFF
@A00769:11:HC3HCDRXX:1:2108:21793:20854
CACCAAGT
+
FFFFFFFF
@A00769:11:HC3HCDRXX:1:2108:8241:20901
CACCAAGT
+
FFFFFFFF
@A00769:11:HC3HCDRXX:1:2108:28700:20948
CACCAAGT
+
FFFFFFFF
@A00769:11:HC3HCDRXX:1:2108:18945:20964
CACCAAGT
+
FFFFFFFF
@A00769:11:HC3HCDRXX:1:2108:5819:21089
CACCAAGT
+
FFFFFFFF
@A00769:11:HC3HCDRXX:1:2108:7211:21120
CACCAAGT
+
FFFFFFFF
@A00769:11:HC3HCDRXX:1:2108:16025:21136
CACCAAGT
+
FFFFFFFF
@A00769:11:HC3HCDRXX:1:2108:16143:21214
CACCAAGT
+
FFFFFFFF
@A00769:11:HC3HCDRXX:1:2108:5575:21230
CACCAAGT
+
FFFFFFFF
@A00769:11:HC3HCDRXX:1:2108:32136:21324
CACCAAGT
+
FFFFFFFF
@A00769:11:HC3HCDRXX:1:2108:28628:21386
CACCAAGT
+
FF,:FF:F
@A00769:11:HC3HCDRXX:1:2108:30174:21433
CACCAAGT
+
FFFFFFFF
@A00769:11:HC3HCDRXX:1:2108:8775:21449
CACCAAGT
+
FFFFF:F,
@A00769:11:HC3HCDRXX:1:2108:12400:21559
CACCAAGT
+
FFFFFFFF
@A00769:11:HC3HCDRXX:1:2108:14678:21652
CACCAAGT
+
FFFFFFFF
@A00769:11:HC3HCDRXX:1:2108:4806:21715
CACCAAGT
+
FFF:FFF:
@A00769:11:HC3HCDRXX:1:2108:28583:21746
CACCAAGT
+
FFFFFFFF
@A00769:11:HC3HCDRXX:1:2108:5086:21887
CACCAAGT
+
FFFFFFFF
@A00769:11:HC3HCDRXX:1:2108:7139:21934
CACCAAGT
+
FFFFFFFF
@A00769:11:HC3HCDRXX:1:2108:13783:21981
CACCAAGT
+
FFFFFFFF
@A00769:11:HC3HCDRXX:1:2108:21893:21997
CACCAAGT
+
FFFFFFFF
@A00769:11:HC3HCDRXX:1:2108:10700:22185
CACCAAGT
+
FFFFFFFF
@A00769:11:HC3HCDRXX:1:2108:22272:22185
CACCAAGT
+
FFFFFFFF
@A00769:11:HC3HCDRXX:1:2108:20853:22232
CACCAAGT
+
FFFFFFFF
@A00769:11:HC3HCDRXX:1:2108:26919:22279
CACCAAGT
+
FFFFFFFF
@A00769:11:HC3HCDRXX:1:2108:2374:22294
CACCAAGT
+
FFFFFFFF
@A00769:11:HC3HCDRXX:1:2108:25075:22341
CACCAAGT
+
FFFFFFFF
@A00769:11:HC3HCDRXX:1:2108:7328:22357
CACCAAGT
+
FFFFFFFF
@A00769:11:HC3HCDRXX:1:2108:4960:22420
CACCAAGT
+
FFFFF:F:
@A00769:11:HC3HCDRXX:1:2108:19352:22670
CACCAAGT
+
FFFFFFFF
@A00769:11:HC3HCDRXX:1:2108:25690:22780
CACCAAGT
+
:FF,FF,,
@A00769:11:HC3HCDRXX:1:2108:20392:22842
CACCAAGT
+
FFFFFFFF
@A00769:11:HC3HCDRXX:1:2108:2013:22858
CACCAAGT
+
FFFFFFFF
@A00769:11:HC3HCDRXX:1:2108:5918:22858
CACCAAGT
+
FFFFFFFF
@A00769:11:HC3HCDRXX:1:2108:7111:22921
CACCAAGT
+
FFFFFFFF
@A00769:11:HC3HCDRXX:1:2108:14226:22968
CACCAAGT
+
FFFFFFFF
@A00769:11:HC3HCDRXX:1:2108:5113:22999
CACCAAGT
+
FFFFFFFF
@A00769:11:HC3HCDRXX:1:2108:19388:23046
CACCAAGT
+
FFFFFFFF
@A00769:11:HC3HCDRXX:1:2108:25699:23077
CACCAAGT
+
FFFFFFFF
@A00769:11:HC3HCDRXX:1:2108:13847:23124
CACCAAGT
+
FFFFFFFF
@A00769:11:HC3HCDRXX:1:2108:2492:23156
CACCAAGT
+
FFFFFFFF
@A00769:11:HC3HCDRXX:1:2108:9308:23218
CACCAAGT
+
FFFFFFFF
@A00769:11:HC3HCDRXX:1:2108:16721:23218
CACCAAGT
+
FFFFFFFF
@A00769:11:HC3HCDRXX:1:2108:29387:23265
CACCAAGT
+
FFFFFFFF
@A00769:11:HC3HCDRXX:1:2108:16984:23328
CACCAAGT
+
FFFF,FFF
@A00769:11:HC3HCDRXX:1:2108:9914:23359
CACCAAGT
+
FFFFFFFF
@A00769:11:HC3HCDRXX:1:2108:25843:23422
CACCAAGT
+
FFFF:FFF
@A00769:11:HC3HCDRXX:1:2108:20844:23437
CACCAAGT
+
FFFFFFFF
@A00769:11:HC3HCDRXX:1:2108:5267:23516
CACCAAGT
+
FFFFFFFF
@A00769:11:HC3HCDRXX:1:2108:10465:23594
CACCAAGT
+
FFFFFFFF
@A00769:11:HC3HCDRXX:1:2108:17996:23672
CACCAAGT
+
FFFFFFFF
@A00769:11:HC3HCDRXX:1:2108:31467:23797
CACCAAGT
+
FFFFFFFF
@A00769:11:HC3HCDRXX:1:2108:32090:23813
CACCAAGT
+
FFFFFFFF
@A00769:11:HC3HCDRXX:1:2108:32307:23813
CACCAAGT
+
FFFF::FF
@A00769:11:HC3HCDRXX:1:2108:28592:23860
CACCAAGT
+
F:FFFFFF
@A00769:11:HC3HCDRXX:1:2108:19153:23923
CACCAAGT
+
FFFFFFFF
@A00769:11:HC3HCDRXX:1:2108:21061:23938
CACCAAGT
+
FFFFF:,F
@A00769:11:HC3HCDRXX:1:2108:21811:24142
CACCAAGT
+
FFFFFFFF
@A00769:11:HC3HCDRXX:1:2108:15935:24236
CACCAAGT
+
FFFFFFFF
@A00769:11:HC3HCDRXX:1:2108:1398:24267
CACCAAGT
+
FFFFFFFF
@A00769:11:HC3HCDRXX:1:2108:22516:24361
CACCAAGT
+
FFFFFFFF
@A00769:11:HC3HCDRXX:1:2108:32515:24361
CACCAAGT
+
FFFFFFFF
@A00769:11:HC3HCDRXX:1:2108:12219:24377
CACCAAGT
+
F,,FFFFF
@A00769:11:HC3HCDRXX:1:2108:31647:24518
CACCAAGT
+
FFFFFFFF
@A00769:11:HC3HCDRXX:1:2108:20193:24596
CACCAAGT
+
FFF:FFFF
@A00769:11:HC3HCDRXX:1:2108:2230:24674
CACCAAGT
+
FFFFFFFF
@A00769:11:HC3HCDRXX:1:2108:4607:24690
CACCAAGT
+
FFFFFFFF
@A00769:11:HC3HCDRXX:1:2108:30481:24690
CACCAAGT
+
FFFFFFFF
@A00769:11:HC3HCDRXX:1:2108:9860:24706
CACCAAGT
+
FFFFFFFF
@A00769:11:HC3HCDRXX:1:2108:11143:24706
CACCAAGT
+
FFFFFF,:
@A00769:11:HC3HCDRXX:1:2108:8395:24737
CACCAAGT
+
FFFFFFFF
@A00769:11:HC3HCDRXX:1:2108:28971:24737
CACCAAGT
+
FFFFFFFF
@A00769:11:HC3HCDRXX:1:2108:6831:24815
CACCAAGT
+
FF,:FFFF
@A00769:11:HC3HCDRXX:1:2108:7120:24846
CACCAAGT
+
FFFFFFFF
@A00769:11:HC3HCDRXX:1:2108:25834:24972
CACCAAGT
+
FFFFFFFF
@A00769:11:HC3HCDRXX:1:2108:9390:24987
CACCAAGT
+
FFFFFFFF
@A00769:11:HC3HCDRXX:1:2108:13485:25003
CACCAAGT
+
FFFFFF:F
@A00769:11:HC3HCDRXX:1:2108:3649:25066
CACCAAGT
+
FFFFFFFF
@A00769:11:HC3HCDRXX:1:2108:15049:25081
CACCAAGT
+
FFFFFFFF
@A00769:11:HC3HCDRXX:1:2108:6741:25128
CACCAAGT
+
FFFFFFFF
@A00769:11:HC3HCDRXX:1:2108:5945:25191
CACCAAGT
+
FFFFFFFF
@A00769:11:HC3HCDRXX:1:2108:21332:25191
CACCAAGT
+
FFFFFFFF
@A00769:11:HC3HCDRXX:1:2108:3495:25300
CACCAAGT
+
FFFFFFFF
@A00769:11:HC3HCDRXX:1:2108:7663:25379
CACCAAGT
+
FFFFFFFF
@A00769:11:HC3HCDRXX:1:2108:3622:25394
CACCAAGT
+
FFFF:FF:
@A00769:11:HC3HCDRXX:1:2108:2022:25410
CACCAAGT
+
FFFFFFFF
@A00769:11:HC3HCDRXX:1:2108:6298:25457
CACCAAGT
+
FFFFFF:F
@A00769:11:HC3HCDRXX:1:2108:11216:25520
CACCAAGT
+
FFFFFFFF
@A00769:11:HC3HCDRXX:1:2108:4987:25535
CACCAAGT
+
FFFFFFFF
@A00769:11:HC3HCDRXX:1:2108:31322:25551
CACCAAGT
+
FFFFFFFF
@A00769:11:HC3HCDRXX:1:2108:10176:25567
CACCAAGT
+
FFFFFFFF
@A00769:11:HC3HCDRXX:1:2108:20229:25567
CACCAAGT
+
FFFFFFFF
@A00769:11:HC3HCDRXX:1:2108:21694:25755
CACCAAGT
+
FFFFFFFF
@A00769:11:HC3HCDRXX:1:2108:11442:25786
CACCAAGT
+
FFFFFFFF
@A00769:11:HC3HCDRXX:1:2108:11288:25833
CACCAAGT
+
FFFFFFFF
@A00769:11:HC3HCDRXX:1:2108:10881:25848
CACCAAGT
+
FFFFFFFF
@A00769:11:HC3HCDRXX:1:2108:21640:25942
CACCAAGT
+
FFFFFFFF
@A00769:11:HC3HCDRXX:1:2108:8540:25958
CACCAAGT
+
FFFFFFFF
@A00769:11:HC3HCDRXX:1:2108:29857:25989
CACCAAGT
+
FFFFFFFF
@A00769:11:HC3HCDRXX:1:2108:6099:26303
CACCAAGT
+
FFFFFFFF
@A00769:11:HC3HCDRXX:1:2108:15148:26318
CACCAAGT
+
FFFFFFFF
@A00769:11:HC3HCDRXX:1:2108:27425:26318
CACCAAGT
+
FFFFFFFF
@A00769:11:HC3HCDRXX:1:2108:32045:26365
CACCAAGT
+
FFFFFFFF
@A00769:11:HC3HCDRXX:1:2108:5339:26396
CACCAAGT
+
FFFFFFFF
@A00769:11:HC3HCDRXX:1:2108:7898:26412
CACCAAGT
+
FFFFFFFF
@A00769:11:HC3HCDRXX:1:2108:29324:26412
CACCAAGT
+
FFFFFFFF
@A00769:11:HC3HCDRXX:1:2108:21603:26443
CACCAAGT
+
FFFFFFFF
@A00769:11:HC3HCDRXX:1:2108:30454:26490
CACCAAGT
+
FFFFFFFF
@A00769:11:HC3HCDRXX:1:2108:30526:26490
CACCAAGT
+
FFFFFFFF
@A00769:11:HC3HCDRXX:1:2108:8540:26616
CACCAAGT
+
FFFFFFFF
@A00769:11:HC3HCDRXX:1:2108:21612:26647
CACCAAGT
+
FF,,FF:F
@A00769:11:HC3HCDRXX:1:2108:27254:26647
CACCAAGT
+
FFFFFFFF
@A00769:11:HC3HCDRXX:1:2108:22064:26741
CACCAAGT
+
FFFFFFFF
@A00769:11:HC3HCDRXX:1:2108:13503:26788
CACCAAGT
+
FFFFFFFF
@A00769:11:HC3HCDRXX:1:2108:4282:26819
CACCAAGT
+
FFFF:FFF
@A00769:11:HC3HCDRXX:1:2108:18023:26850
CACCAAGT
+
FFFFF:FF
@A00769:11:HC3HCDRXX:1:2108:2374:26960
CACCAAGT
+
FFFFFFFF
@A00769:11:HC3HCDRXX:1:2108:8938:26960
CACCAAGT
+
FFFFFFFF
@A00769:11:HC3HCDRXX:1:2108:8965:26976
CACCAAGT
+
FFFFFFFF
@A00769:11:HC3HCDRXX:1:2108:31259:27070
CACCAAGT
+
FFF:FFFF
@A00769:11:HC3HCDRXX:1:2108:21757:27117
CACCAAGT
+
FFFFFFFF
@A00769:11:HC3HCDRXX:1:2108:23222:27148
CACCAAGT
+
FFFFFFFF
@A00769:11:HC3HCDRXX:1:2108:17734:27195
CACCAAGT
+
FFFFF,FF
@A00769:11:HC3HCDRXX:1:2108:15700:27242
CACCAAGT
+
FFFFFFFF
@A00769:11:HC3HCDRXX:1:2108:32850:27258
CACCAAGT
+
FF:FFFFF
@A00769:11:HC3HCDRXX:1:2108:7572:27289
CACCAAGT
+
FFFFFFFF
@A00769:11:HC3HCDRXX:1:2108:14009:27383
CACCAAGT
+
FFFFFFFF
@A00769:11:HC3HCDRXX:1:2108:23294:27461
CACCAAGT
+
FFFFFFFF
@A00769:11:HC3HCDRXX:1:2108:1271:27524
CACCAAGT
+
FFFFFFFF
@A00769:11:HC3HCDRXX:1:2108:24306:27524
CACCAAGT
+
FFFFFFFF
@A00769:11:HC3HCDRXX:1:2108:6415:27539
CACCAAGT
+
FFFFFFFF
@A00769:11:HC3HCDRXX:1:2108:16333:27586
CACCAAGT
+
FFFFFFFF
@A00769:11:HC3HCDRXX:1:2108:2763:27633
CACCAAGT
+
FFFFFFFF
@A00769:11:HC3HCDRXX:1:2108:29026:27712
CACCAAGT
+
FFFFFFFF
@A00769:11:HC3HCDRXX:1:2108:3314:27806
CACCAAGT
+
FFFFFFFF
@A00769:11:HC3HCDRXX:1:2108:12084:27931
CACCAAGT
+
FFFF:FFF
@A00769:11:HC3HCDRXX:1:2108:4824:27946
CACCAAGT
+
FFFFFFFF
@A00769:11:HC3HCDRXX:1:2108:24334:27946
CACCAAGT
+
FFFFFFFF
@A00769:11:HC3HCDRXX:1:2108:18891:28072
CACCAAGT
+
FFFFFFFF
@A00769:11:HC3HCDRXX:1:2108:24650:28087
CACCAAGT
+
FFFFFFFF
@A00769:11:HC3HCDRXX:1:2108:6451:28134
CACCAAGT
+
FFFFFFFF
@A00769:11:HC3HCDRXX:1:2108:20166:28150
CACCAAGT
+
FFFFFFFF
@A00769:11:HC3HCDRXX:1:2108:2139:28181
CACCAAGT
+
FFFFFFFF
@A00769:11:HC3HCDRXX:1:2108:10294:28275
CACCAAGT
+
FFFFFFFF
@A00769:11:HC3HCDRXX:1:2108:16125:28322
CACCAAGT
+
FFFFFFFF
@A00769:11:HC3HCDRXX:1:2108:20356:28322
CACCAAGT
+
FFFFFFFF
@A00769:11:HC3HCDRXX:1:2108:30056:28432
CACCAAGT
+
FFFFFFFF
@A00769:11:HC3HCDRXX:1:2108:9697:28463
CACCAAGT
+
FFFFFFFF
@A00769:11:HC3HCDRXX:1:2108:6560:28479
CACCAAGT
+
FFFFFFFF
@A00769:11:HC3HCDRXX:1:2108:13304:28479
CACCAAGT
+
FFFFFFFF
@A00769:11:HC3HCDRXX:1:2108:27498:28479
CACCAAGT
+
FFFFFFFF
@A00769:11:HC3HCDRXX:1:2108:6334:28494
CACCAAGT
+
FFFFFFFF
@A00769:11:HC3HCDRXX:1:2108:18855:28604
CACCAAGT
+
FFFFF:FF
@A00769:11:HC3HCDRXX:1:2108:15980:28635
CACCAAGT
+
FFFFFFFF
@A00769:11:HC3HCDRXX:1:2108:29875:28682
CACCAAGT
+
FFFFFFFF
@A00769:11:HC3HCDRXX:1:2108:27308:28776
CACCAAGT
+
FFFFFFFF
@A00769:11:HC3HCDRXX:1:2108:29243:28776
CACCAAGT
+
F:F:FFFF
@A00769:11:HC3HCDRXX:1:2108:30843:28886
CACCAAGT
+
FFFFFFFF
@A00769:11:HC3HCDRXX:1:2108:11134:28917
CACCAAGT
+
FFFFFFFF
@A00769:11:HC3HCDRXX:1:2108:23891:28964
CACCAAGT
+
FFFFFFFF
@A00769:11:HC3HCDRXX:1:2108:30761:28964
CACCAAGT
+
FFFFFFFF
@A00769:11:HC3HCDRXX:1:2108:6198:28980
CACCAAGT
+
FFFFFFFF
@A00769:11:HC3HCDRXX:1:2108:13783:28995
CACCAAGT
+
FFF,,F,:
@A00769:11:HC3HCDRXX:1:2108:18005:29011
CACCAAGT
+
FFFFFFFF
@A00769:11:HC3HCDRXX:1:2108:2853:29230
CACCAAGT
+
FFFFFFFF
@A00769:11:HC3HCDRXX:1:2108:7500:29262
CACCAAGT
+
FFFFFFFF
@A00769:11:HC3HCDRXX:1:2108:28167:29324
CACCAAGT
+
FFFFFFFF
@A00769:11:HC3HCDRXX:1:2108:16532:29340
CACCAAGT
+
FFFFFFFF
@A00769:11:HC3HCDRXX:1:2108:9245:29371
CACCAAGT
+
FFFFFFFF
@A00769:11:HC3HCDRXX:1:2108:27543:29371
CACCAAGT
+
FFFFFFFF
@A00769:11:HC3HCDRXX:1:2108:28176:29371
CACCAAGT
+
FFFFFFFF
@A00769:11:HC3HCDRXX:1:2108:9968:29403
CACCAAGT
+
FFFFFFFF
@A00769:11:HC3HCDRXX:1:2108:12509:29450
CACCAAGT
+
FFFFFFFF
@A00769:11:HC3HCDRXX:1:2108:8422:29481
CACCAAGT
+
FFFFFFFF
@A00769:11:HC3HCDRXX:1:2108:2663:29496
CACCAAGT
+
FFFFFFFF
@A00769:11:HC3HCDRXX:1:2108:24451:29590
CACCAAGT
+
FFFFFFFF
@A00769:11:HC3HCDRXX:1:2108:8287:29622
CACCAAGT
+
FFFFFFFF
@A00769:11:HC3HCDRXX:1:2108:19714:29622
CACCAAGT
+
FFFFFFFF
@A00769:11:HC3HCDRXX:1:2108:8467:29747
CACCAAGT
+
FFFFFFFF
@A00769:11:HC3HCDRXX:1:2108:6406:29778
CACCAAGT
+
FFFFFFFF
@A00769:11:HC3HCDRXX:1:2108:32823:29810
CACCAAGT
+
FFFFFFFF
@A00769:11:HC3HCDRXX:1:2108:27651:29841
CACCAAGT
+
FFFFFFFF
@A00769:11:HC3HCDRXX:1:2108:21314:29888
CACCAAGT
+
FFFFFFFF
@A00769:11:HC3HCDRXX:1:2108:5819:30044
CACCAAGT
+
FFFFFFFF
@A00769:11:HC3HCDRXX:1:2108:19859:30060
CACCAAGT
+
FFFFFFFF
@A00769:11:HC3HCDRXX:1:2108:11831:30091
CACCAAGT
+
FFFFFFFF
@A00769:11:HC3HCDRXX:1:2108:12744:30107
CACCAAGT
+
FFFFFFFF
@A00769:11:HC3HCDRXX:1:2108:30002:30123
CACCAAGT
+
FFFFFFFF
@A00769:11:HC3HCDRXX:1:2108:11369:30138
CACCAAGT
+
:FF:FF,F
@A00769:11:HC3HCDRXX:1:2108:31222:30170
CACCAAGT
+
FFFFFFFF
@A00769:11:HC3HCDRXX:1:2108:22914:30217
CACCAAGT
+
FFFFFFFF
@A00769:11:HC3HCDRXX:1:2108:26169:30217
CACCAAGT
+
FFFFFFFF
@A00769:11:HC3HCDRXX:1:2108:8576:30373
CACCAAGT
+
FFFFFFFF
@A00769:11:HC3HCDRXX:1:2108:16984:30373
CACCAAGT
+
FFFFFFF:
@A00769:11:HC3HCDRXX:1:2108:7238:30436
CACCAAGT
+
FFFFFFFF
@A00769:11:HC3HCDRXX:1:2108:27145:30686
CACCAAGT
+
FFFFFFFF
@A00769:11:HC3HCDRXX:1:2108:19407:30749
CACCAAGT
+
FFFFFFFF
@A00769:11:HC3HCDRXX:1:2108:26937:30765
CACCAAGT
+
FFFFFFFF
@A00769:11:HC3HCDRXX:1:2108:20961:30812
CACCAAGT
+
FFFFFFFF
@A00769:11:HC3HCDRXX:1:2108:2365:30859
CACCAAGT
+
FFFFFFFF
@A00769:11:HC3HCDRXX:1:2108:17879:30890
CACCAAGT
+
F:FFFFFF
@A00769:11:HC3HCDRXX:1:2108:26313:30906
CACCAAGT
+
FFFF:FFF
@A00769:11:HC3HCDRXX:1:2108:22155:30968
CACCAAGT
+
FFFFFFFF
@A00769:11:HC3HCDRXX:1:2108:25283:30968
CACCAAGT
+
FFFFFFFF
@A00769:11:HC3HCDRXX:1:2108:28592:31000
CACCAAGT
+
FFFFFFFF
@A00769:11:HC3HCDRXX:1:2108:31891:31203
CACCAAGT
+
FFFFFFFF
@A00769:11:HC3HCDRXX:1:2108:1606:31360
CACCAAGT
+
FFFFFFFF
@A00769:11:HC3HCDRXX:1:2108:15799:31391
CACCAAGT
+
FFFFFFFF
@A00769:11:HC3HCDRXX:1:2108:1967:31516
CACCAAGT
+
FFFF,:FF
@A00769:11:HC3HCDRXX:1:2108:20989:31610
CACCAAGT
+
FFFFFFFF
@A00769:11:HC3HCDRXX:1:2108:8721:31720
CACCAAGT
+
FFFFFFFF
@A00769:11:HC3HCDRXX:1:2108:21016:31720
CACCAAGT
+
FFFFFFFF
@A00769:11:HC3HCDRXX:1:2108:24089:31814
CACCAAGT
+
FFFFFFFF
@A00769:11:HC3HCDRXX:1:2108:19904:31923
CACCAAGT
+
FFFFFFFF
@A00769:11:HC3HCDRXX:1:2108:3260:31939
CACCAAGT
+
FFFFFFFF
@A00769:11:HC3HCDRXX:1:2108:9516:31970
CACCAAGT
+
FFFFFF:F
@A00769:11:HC3HCDRXX:1:2108:9001:32080
CACCAAGT
+
FFFFFFFF
@A00769:11:HC3HCDRXX:1:2108:8757:32127
CACCAAGT
+
FFFFFFFF
@A00769:11:HC3HCDRXX:1:2108:5023:32268
CACCAAGT
+
FFFFFFFF
@A00769:11:HC3HCDRXX:1:2108:28284:32283
CACCAAGT
+
FFFFFFFF
@A00769:11:HC3HCDRXX:1:2108:15447:32315
CACCAAGT
+
FFFFFFFF
@A00769:11:HC3HCDRXX:1:2108:20989:32330
CACCAAGT
+
FFFFFFFF
@A00769:11:HC3HCDRXX:1:2108:7283:32362
CACCAAGT
+
FFFFFFFF
@A00769:11:HC3HCDRXX:1:2108:10022:32377
CACCAAGT
+
FF:FFFFF
@A00769:11:HC3HCDRXX:1:2108:18087:32377
CACCAAGT
+
FFFFFFFF
@A00769:11:HC3HCDRXX:1:2108:26928:32377
CACCAAGT
+
FFFFFFFF
@A00769:11:HC3HCDRXX:1:2108:26802:32409
CACCAAGT
+
FFFFFFFF
@A00769:11:HC3HCDRXX:1:2108:23764:32440
CACCAAGT
+
FF:FFFFF
@A00769:11:HC3HCDRXX:1:2108:12391:32534
CACCAAGT
+
FFFFFFFF
@A00769:11:HC3HCDRXX:1:2108:16423:32565
CACCAAGT
+
FFFFFFFF
@A00769:11:HC3HCDRXX:1:2108:8639:32612
CACCAAGT
+
F:FFFFF:
@A00769:11:HC3HCDRXX:1:2108:20636:32722
CACCAAGT
+
FFFFFFFF
@A00769:11:HC3HCDRXX:1:2108:18141:32847
CACCAAGT
+
FFFFFFF:
@A00769:11:HC3HCDRXX:1:2108:12807:32941
CACCAAGT
+
FFFF,FFF
@A00769:11:HC3HCDRXX:1:2108:2003:33113
CACCAAGT
+
FF:FF:FF
@A00769:11:HC3HCDRXX:1:2108:6822:33129
CACCAAGT
+
FFFFFFFF
@A00769:11:HC3HCDRXX:1:2108:16957:33238
CACCAAGT
+
FFFFFFFF
@A00769:11:HC3HCDRXX:1:2108:13304:33270
CACCAAGT
+
FFFFFFFF
@A00769:11:HC3HCDRXX:1:2108:22345:33270
CACCAAGT
+
FFFFFFFF
@A00769:11:HC3HCDRXX:1:2108:1832:33317
CACCAAGT
+
FFFFFFFF
@A00769:11:HC3HCDRXX:1:2108:14416:33317
CACCAAGT
+
FFFFFFFF
@A00769:11:HC3HCDRXX:1:2108:32009:33317
CACCAAGT
+
FFFFFFFF
@A00769:11:HC3HCDRXX:1:2108:13060:33411
CACCAAGT
+
FFFFFFFF
@A00769:11:HC3HCDRXX:1:2108:6524:33489
CACCAAGT
+
FFFFFFFF
@A00769:11:HC3HCDRXX:1:2108:4996:33505
CACCAAGT
+
FFFFFFFF
@A00769:11:HC3HCDRXX:1:2108:30237:33536
CACCAAGT
+
FFFFFFFF
@A00769:11:HC3HCDRXX:1:2108:21377:33567
CACCAAGT
+
FFFFFFFF
@A00769:11:HC3HCDRXX:1:2108:28049:33567
CACCAAGT
+
FFFFFFFF
@A00769:11:HC3HCDRXX:1:2108:17933:33708
CACCAAGT
+
FFFFFFFF
@A00769:11:HC3HCDRXX:1:2108:18891:33771
CACCAAGT
+
FFFF:FFF
@A00769:11:HC3HCDRXX:1:2108:1235:33786
CACCAAGT
+
FFFFFFFF
@A00769:11:HC3HCDRXX:1:2108:29432:33802
CACCAAGT
+
FFFFFFFF
@A00769:11:HC3HCDRXX:1:2108:28637:33865
CACCAAGT
+
FFFFFFFF
@A00769:11:HC3HCDRXX:1:2108:17526:33943
CACCAAGT
+
FFFFFFFF
@A00769:11:HC3HCDRXX:1:2108:4309:33974
CACCAAGT
+
FFFFF,::
@A00769:11:HC3HCDRXX:1:2108:3323:34021
CACCAAGT
+
FFFFFFFF
@A00769:11:HC3HCDRXX:1:2108:13223:34037
CACCAAGT
+
FFFFFFFF
@A00769:11:HC3HCDRXX:1:2108:29930:34194
CACCAAGT
+
FFF,FF::
@A00769:11:HC3HCDRXX:1:2108:30761:34194
CACCAAGT
+
FFFFFFFF
@A00769:11:HC3HCDRXX:1:2108:10429:34397
CACCAAGT
+
FFFFFFFF
@A00769:11:HC3HCDRXX:1:2108:10872:34413
CACCAAGT
+
FFFFFFFF
@A00769:11:HC3HCDRXX:1:2108:19515:34413
CACCAAGT
+
FFFFFFF:
@A00769:11:HC3HCDRXX:1:2108:15808:34444
CACCAAGT
+
FFFFFFFF
@A00769:11:HC3HCDRXX:1:2108:19714:34507
CACCAAGT
+
FFFFFFFF
@A00769:11:HC3HCDRXX:1:2108:11541:34538
CACCAAGT
+
FFFFFFFF
@A00769:11:HC3HCDRXX:1:2108:7410:34585
CACCAAGT
+
FFFFFFFF
@A00769:11:HC3HCDRXX:1:2108:30888:34663
CACCAAGT
+
FFFFFFFF
@A00769:11:HC3HCDRXX:1:2108:14199:34726
CACCAAGT
+
FFFFFFFF
@A00769:11:HC3HCDRXX:1:2108:21414:34726
CACCAAGT
+
FFFFFFFF
@A00769:11:HC3HCDRXX:1:2108:22381:34804
CACCAAGT
+
FFFFFFFF
@A00769:11:HC3HCDRXX:1:2108:7726:34851
CACCAAGT
+
FFFFFFFF
@A00769:11:HC3HCDRXX:1:2108:19108:34898
CACCAAGT
+
FFFFFFFF
@A00769:11:HC3HCDRXX:1:2108:1497:34992
CACCAAGT
+
FFFFFFFF
@A00769:11:HC3HCDRXX:1:2108:5728:34992
CACCAAGT
+
FFFFFFFF
@A00769:11:HC3HCDRXX:1:2108:19135:35008
CACCAAGT
+
FFFFFFFF
@A00769:11:HC3HCDRXX:1:2108:21811:35008
CACCAAGT
+
FFFFFFFF
@A00769:11:HC3HCDRXX:1:2108:28754:35039
CACCAAGT
+
FFFFFFFF
@A00769:11:HC3HCDRXX:1:2108:5403:35086
CACCAAGT
+
FFFFFFFF
@A00769:11:HC3HCDRXX:1:2108:24026:35117
CACCAAGT
+
FFFFFFFF
@A00769:11:HC3HCDRXX:1:2108:29722:35336
CACCAAGT
+
FFFFFFFF
@A00769:11:HC3HCDRXX:1:2108:11397:35383
CACCAAGT
+
FFFFFFFF
@A00769:11:HC3HCDRXX:1:2108:3495:35446
CACCAAGT
+
FFFFFF,F
@A00769:11:HC3HCDRXX:1:2108:11234:35509
CACCAAGT
+
FFFFFFFF
@A00769:11:HC3HCDRXX:1:2108:9552:35540
CACCAAGT
+
FFFFFFFF
@A00769:11:HC3HCDRXX:1:2108:20763:35540
CACCAAGT
+
FFFFFFFF
@A00769:11:HC3HCDRXX:1:2108:24008:35556
CACCAAGT
+
FFFFFFFF
@A00769:11:HC3HCDRXX:1:2108:20265:35587
CACCAAGT
+
FF,F:,FF
@A00769:11:HC3HCDRXX:1:2108:17698:35618
CACCAAGT
+
FFFFFFFF
@A00769:11:HC3HCDRXX:1:2108:25373:35634
CACCAAGT
+
FFFFFFFF
@A00769:11:HC3HCDRXX:1:2108:30427:35681
CACCAAGT
+
FFFFFFFF
@A00769:11:HC3HCDRXX:1:2108:25455:35712
CACCAAGT
+
FFFFFFFF
@A00769:11:HC3HCDRXX:1:2108:14525:35790
CACCAAGT
+
FFFFFFFF
@A00769:11:HC3HCDRXX:1:2108:17806:35806
CACCAAGT
+
FF,FFFF:
@A00769:11:HC3HCDRXX:1:2108:8070:35822
CACCAAGT
+
FFFFFFFF
@A00769:11:HC3HCDRXX:1:2108:19280:35853
CACCAAGT
+
FFFFFFFF
@A00769:11:HC3HCDRXX:1:2108:30002:35978
CACCAAGT
+
FFFFF,,F
@A00769:11:HC3HCDRXX:1:2108:25301:36010
CACCAAGT
+
FFFFFFFF
@A00769:11:HC3HCDRXX:1:2108:7880:36088
CACCAAGT
+
FFFFFFFF
@A00769:11:HC3HCDRXX:1:2108:25834:36245
CACCAAGT
+
FFFFFFFF
@A00769:11:HC3HCDRXX:1:2108:13358:36276
CACCAAGT
+
FFFFFFFF
@A00769:11:HC3HCDRXX:1:2108:4408:36338
CACCAAGT
+
FFFFFFFF
@A00769:11:HC3HCDRXX:1:2108:1108:36354
CACCAAGT
+
FFFFFFFF
@A00769:11:HC3HCDRXX:1:2108:20663:36401
CACCAAGT
+
FFFFFFFF
@A00769:11:HC3HCDRXX:1:2108:26006:36417
CACCAAGT
+
FFFFFFFF
@A00769:11:HC3HCDRXX:1:2108:23457:36448
CACCAAGT
+
FFFFFFFF
@A00769:11:HC3HCDRXX:1:2108:27787:36464
CACCAAGT
+
FFF,FFFF
@A00769:11:HC3HCDRXX:1:2108:30581:36479
CACCAAGT
+
FFFFFFFF
@A00769:11:HC3HCDRXX:1:2108:31159:36479
CACCAAGT
+
FFFF:FFF
@A00769:11:HC3HCDRXX:1:2108:24099:36526
CACCAAGT
+
FFFF:FF:
@A00769:11:HC3HCDRXX:1:2108:17770:36620
CACCAAGT
+
FFFFFFFF
@A00769:11:HC3HCDRXX:1:2108:26377:36683
CACCAAGT
+
FFFFFFFF
@A00769:11:HC3HCDRXX:1:2108:30834:36730
CACCAAGT
+
FFFFFFFF
@A00769:11:HC3HCDRXX:1:2108:12147:36746
CACCAAGT
+
FF:FFFFF
@A00769:11:HC3HCDRXX:1:2108:9308:36839
CACCAAGT
+
FFFFFFFF
@A00769:11:HC3HCDRXX:1:2108:24749:36839
CACCAAGT
+
FFFFFFFF
@A00769:11:HC3HCDRXX:1:2108:26214:36839
CACCAAGT
+
FFFF:FFF
@A00769:11:HC3HCDRXX:1:2108:7039:36855
CACCAAGT
+
FFFFFFFF
@A00769:11:HC3HCDRXX:1:2108:28230:36886
CACCAAGT
+
FFFF,:FF
@A00769:11:HC3HCDRXX:1:2108:29170:36886
CACCAAGT
+
FFFF,FFF
@A00769:11:HC3HCDRXX:1:2108:26341:36902
CACCAAGT
+
FFFFFFFF
@A00769:11:HC3HCDRXX:1:2108:15022:36933
CACCAAGT
+
FFFFFFFF
@A00769:11:HC3HCDRXX:1:2108:4426:36965
CACCAAGT
+
FFFFFFFF
@A00769:11:HC3HCDRXX:1:2108:9995:36965
CACCAAGT
+
FFFFFFFF
@A00769:11:HC3HCDRXX:1:2108:7057:37012
CACCAAGT
+
FFFFFFFF
@A00769:11:HC3HCDRXX:1:2108:10809:37027
CACCAAGT
+
FFFFFFFF
@A00769:11:HC3HCDRXX:1:2109:5575:1000
CACCAAGT
+
FFFFFFFF
@A00769:11:HC3HCDRXX:1:2109:7220:1000
CACCAAGT
+
FFFFF:FF
@A00769:11:HC3HCDRXX:1:2109:22697:1000
CACCAAGT
+
FFFFFFFF
@A00769:11:HC3HCDRXX:1:2109:3441:1125
CACCAAGT
+
FFFFFFFF
@A00769:11:HC3HCDRXX:1:2109:22245:1188
CACCAAGT
+
FFFFFFFF
@A00769:11:HC3HCDRXX:1:2109:11921:1219
CACCAAGT
+
FFFFFFFF
@A00769:11:HC3HCDRXX:1:2109:22019:1297
CACCAAGT
+
FFFFF:FF
@A00769:11:HC3HCDRXX:1:2109:30092:1313
CACCAAGT
+
FFFFFFFF
@A00769:11:HC3HCDRXX:1:2109:11930:1329
CACCAAGT
+
FFFFFFFF
@A00769:11:HC3HCDRXX:1:2109:11858:1391
CACCAAGT
+
FFFFFFFF
@A00769:11:HC3HCDRXX:1:2109:15275:1454
CACCAAGT
+
FFFFFFFF
@A00769:11:HC3HCDRXX:1:2109:17255:1626
CACCAAGT
+
FFFFFFFF
@A00769:11:HC3HCDRXX:1:2109:25500:1626
CACCAAGT
+
FFFFFFFF
@A00769:11:HC3HCDRXX:1:2109:7039:1658
CACCAAGT
+
FFFFFFFF
@A00769:11:HC3HCDRXX:1:2109:20708:1689
CACCAAGT
+
FFFF:FFF
@A00769:11:HC3HCDRXX:1:2109:25229:1720
CACCAAGT
+
FFFF:,FF
@A00769:11:HC3HCDRXX:1:2109:12888:1736
CACCAAGT
+
FFFFFFFF
@A00769:11:HC3HCDRXX:1:2109:8386:1767
CACCAAGT
+
FFFFFFFF
@A00769:11:HC3HCDRXX:1:2109:19434:1861
CACCAAGT
+
FFFFFFFF
@A00769:11:HC3HCDRXX:1:2109:23647:1892
CACCAAGT
+
FFFFFFFF
@A00769:11:HC3HCDRXX:1:2109:1470:1908
CACCAAGT
+
FFFFFFFF
@A00769:11:HC3HCDRXX:1:2109:31521:1971
CACCAAGT
+
FFFFFFFF
@A00769:11:HC3HCDRXX:1:2109:2166:1986
CACCAAGT
+
FFFFFFFF
@A00769:11:HC3HCDRXX:1:2109:12807:2033
CACCAAGT
+
FFFFFFFF
@A00769:11:HC3HCDRXX:1:2109:22399:2049
CACCAAGT
+
FFFFFFFF
@A00769:11:HC3HCDRXX:1:2109:30499:2080
CACCAAGT
+
FFFFFFFF
@A00769:11:HC3HCDRXX:1:2109:8115:2112
CACCAAGT
+
FFFF,FFF
@A00769:11:HC3HCDRXX:1:2109:25491:2143
CACCAAGT
+
FFFFFFFF
@A00769:11:HC3HCDRXX:1:2109:12174:2221
CACCAAGT
+
FFFFFFFF
@A00769:11:HC3HCDRXX:1:2109:21847:2378
CACCAAGT
+
:F,F,F,,
@A00769:11:HC3HCDRXX:1:2109:17635:2503
CACCAAGT
+
FFFFFFFF
@A00769:11:HC3HCDRXX:1:2109:30996:2566
CACCAAGT
+
FFFFFFFF
@A00769:11:HC3HCDRXX:1:2109:31837:2644
CACCAAGT
+
FFFFFFFF
@A00769:11:HC3HCDRXX:1:2109:10194:2769
CACCAAGT
+
FFFFFFFF
@A00769:11:HC3HCDRXX:1:2109:18421:2769
CACCAAGT
+
FFFFFFFF
@A00769:11:HC3HCDRXX:1:2109:32190:2816
CACCAAGT
+
FFFFFFFF
@A00769:11:HC3HCDRXX:1:2109:14425:2832
CACCAAGT
+
FFFFFFFF
@A00769:11:HC3HCDRXX:1:2109:2645:2910
CACCAAGT
+
FFFFFFFF
@A00769:11:HC3HCDRXX:1:2109:26711:2942
CACCAAGT
+
FFFFFFFF
@A00769:11:HC3HCDRXX:1:2109:29523:2957
CACCAAGT
+
FFFFFFFF
@A00769:11:HC3HCDRXX:1:2109:25265:3004
CACCAAGT
+
FFFFFFFF
@A00769:11:HC3HCDRXX:1:2109:18032:3098
CACCAAGT
+
FFFFFFFF
@A00769:11:HC3HCDRXX:1:2109:27923:3223
CACCAAGT
+
FFFFFFFF
@A00769:11:HC3HCDRXX:1:2109:30382:3286
CACCAAGT
+
FFFFFFFF
@A00769:11:HC3HCDRXX:1:2109:4255:3317
CACCAAGT
+
FFFFFFFF
@A00769:11:HC3HCDRXX:1:2109:6677:3317
CACCAAGT
+
FFFF:FFF
@A00769:11:HC3HCDRXX:1:2109:29170:3537
CACCAAGT
+
FFFFFFFF
@A00769:11:HC3HCDRXX:1:2109:4146:3599
CACCAAGT
+
FFFFFFFF
@A00769:11:HC3HCDRXX:1:2109:26467:3646
CACCAAGT
+
FFFF:FFF
@A00769:11:HC3HCDRXX:1:2109:3432:3677
CACCAAGT
+
FFFFFFFF
@A00769:11:HC3HCDRXX:1:2109:15980:3709
CACCAAGT
+
FFFFFFFF
@A00769:11:HC3HCDRXX:1:2109:19669:4022
CACCAAGT
+
FFFFFFFF
@A00769:11:HC3HCDRXX:1:2109:9353:4038
CACCAAGT
+
FFFFFFFF
@A00769:11:HC3HCDRXX:1:2109:31467:4069
CACCAAGT
+
FFFFFFFF
@A00769:11:HC3HCDRXX:1:2109:9706:4241
CACCAAGT
+
FFFFFFFF
@A00769:11:HC3HCDRXX:1:2109:20139:4241
CACCAAGT
+
FFFFFFFF
@A00769:11:HC3HCDRXX:1:2109:13666:4272
CACCAAGT
+
FFFFFFFF
@A00769:11:HC3HCDRXX:1:2109:13648:4304
CACCAAGT
+
FFFFFFFF
@A00769:11:HC3HCDRXX:1:2109:6216:4460
CACCAAGT
+
FFFFFFFF
@A00769:11:HC3HCDRXX:1:2109:17246:4492
CACCAAGT
+
FFFFFFFF
@A00769:11:HC3HCDRXX:1:2109:5367:4554
CACCAAGT
+
FFFFFFFF
@A00769:11:HC3HCDRXX:1:2109:28999:4648
CACCAAGT
+
FFFFFFFF
@A00769:11:HC3HCDRXX:1:2109:16134:4664
CACCAAGT
+
FFF:FFFF
@A00769:11:HC3HCDRXX:1:2109:28980:4711
CACCAAGT
+
FFFFFFFF
@A00769:11:HC3HCDRXX:1:2109:1542:4726
CACCAAGT
+
FFFFFFFF
@A00769:11:HC3HCDRXX:1:2109:10610:4742
CACCAAGT
+
FFFFFFFF
@A00769:11:HC3HCDRXX:1:2109:14552:4773
CACCAAGT
+
FFFFFFFF
@A00769:11:HC3HCDRXX:1:2109:3658:4789
CACCAAGT
+
FFFFFFFF
@A00769:11:HC3HCDRXX:1:2109:6922:4805
CACCAAGT
+
FFFFFFFF
@A00769:11:HC3HCDRXX:1:2109:23809:4805
CACCAAGT
+
FFFFFFFF
@A00769:11:HC3HCDRXX:1:2109:26196:4805
CACCAAGT
+
FFFFFFFF
@A00769:11:HC3HCDRXX:1:2109:12038:4836
CACCAAGT
+
FFFFFFFF
@A00769:11:HC3HCDRXX:1:2109:24243:4836
CACCAAGT
+
FFFFFFFF
@A00769:11:HC3HCDRXX:1:2109:4173:4961
CACCAAGT
+
,F,FFFFF
@A00769:11:HC3HCDRXX:1:2109:29080:5008
CACCAAGT
+
FFF:FF,F
@A00769:11:HC3HCDRXX:1:2109:30499:5024
CACCAAGT
+
FFFFFFFF
@A00769:11:HC3HCDRXX:1:2109:30472:5071
CACCAAGT
+
FFFFFFFF
@A00769:11:HC3HCDRXX:1:2109:13449:5087
CACCAAGT
+
FFFFFF:F
@A00769:11:HC3HCDRXX:1:2109:20889:5102
CACCAAGT
+
FFFFFFFF
@A00769:11:HC3HCDRXX:1:2109:6885:5118
CACCAAGT
+
FFFFFFFF
@A00769:11:HC3HCDRXX:1:2109:27841:5118
CACCAAGT
+
FFFFFFFF
@A00769:11:HC3HCDRXX:1:2109:14100:5274
CACCAAGT
+
FFFFFFFF
@A00769:11:HC3HCDRXX:1:2109:26711:5290
CACCAAGT
+
FFFFFFFF
@A00769:11:HC3HCDRXX:1:2109:32045:5290
CACCAAGT
+
FFFFFFFF
@A00769:11:HC3HCDRXX:1:2109:19325:5368
CACCAAGT
+
FFFFFFFF
@A00769:11:HC3HCDRXX:1:2109:26992:5462
CACCAAGT
+
FFFFFFFF
@A00769:11:HC3HCDRXX:1:2109:14208:5525
CACCAAGT
+
FFFFFFFF
@A00769:11:HC3HCDRXX:1:2109:31521:5541
CACCAAGT
+
FFFFFFFF
@A00769:11:HC3HCDRXX:1:2109:2383:5619
CACCAAGT
+
FFFFFFFF
@A00769:11:HC3HCDRXX:1:2109:23303:5650
CACCAAGT
+
FFFFFFFF
@A00769:11:HC3HCDRXX:1:2109:2094:5682
CACCAAGT
+
FFFFFFFF
@A00769:11:HC3HCDRXX:1:2109:19343:5682
CACCAAGT
+
FFFFFFFF
@A00769:11:HC3HCDRXX:1:2109:23240:5697
CACCAAGT
+
FFFFFFFF
@A00769:11:HC3HCDRXX:1:2109:5168:5932
CACCAAGT
+
FFFFFF:F
@A00769:11:HC3HCDRXX:1:2109:16920:5963
CACCAAGT
+
FFFFFFFF
@A00769:11:HC3HCDRXX:1:2109:24523:5979
CACCAAGT
+
FFFFFFFF
@A00769:11:HC3HCDRXX:1:2109:30599:6073
CACCAAGT
+
FFFFFFFF
@A00769:11:HC3HCDRXX:1:2109:31476:6183
CACCAAGT
+
FFFFFFFF
@A00769:11:HC3HCDRXX:1:2109:13241:6230
CACCAAGT
+
FFFFFFFF
@A00769:11:HC3HCDRXX:1:2109:1696:6245
CACCAAGT
+
FFFFFFFF
@A00769:11:HC3HCDRXX:1:2109:18457:6245
CACCAAGT
+
FFFFFFFF
@A00769:11:HC3HCDRXX:1:2109:21215:6292
CACCAAGT
+
FFFFFFFF
@A00769:11:HC3HCDRXX:1:2109:14244:6402
CACCAAGT
+
FFFFFFFF
@A00769:11:HC3HCDRXX:1:2109:6759:6433
CACCAAGT
+
FFFFFFFF
@A00769:11:HC3HCDRXX:1:2109:32199:6464
CACCAAGT
+
FFFFFFFF
@A00769:11:HC3HCDRXX:1:2109:3839:6511
CACCAAGT
+
:F:FFFFF
@A00769:11:HC3HCDRXX:1:2109:9598:6527
CACCAAGT
+
FFFFFFFF
@A00769:11:HC3HCDRXX:1:2109:23421:6543
CACCAAGT
+
FFFFFFFF
@A00769:11:HC3HCDRXX:1:2109:4598:6699
CACCAAGT
+
FFFFFFF,
@A00769:11:HC3HCDRXX:1:2109:7618:6699
CACCAAGT
+
,FFFFFFF
@A00769:11:HC3HCDRXX:1:2109:14814:6762
CACCAAGT
+
FFFFFFFF
@A00769:11:HC3HCDRXX:1:2109:14299:6778
CACCAAGT
+
FFFFFFFF
@A00769:11:HC3HCDRXX:1:2109:22643:6856
CACCAAGT
+
FFFFFFFF
@A00769:11:HC3HCDRXX:1:2109:13901:6872
CACCAAGT
+
FFFFFFFF
@A00769:11:HC3HCDRXX:1:2109:22227:6918
CACCAAGT
+
:FFF,:FF
@A00769:11:HC3HCDRXX:1:2109:22480:6918
CACCAAGT
+
FFFFFFFF
@A00769:11:HC3HCDRXX:1:2109:28067:6981
CACCAAGT
+
FFFFFFFF
@A00769:11:HC3HCDRXX:1:2109:16721:7028
CACCAAGT
+
FFFFFFFF
@A00769:11:HC3HCDRXX:1:2109:26585:7200
CACCAAGT
+
FFFFFFFF
@A00769:11:HC3HCDRXX:1:2109:3965:7232
CACCAAGT
+
FFFFFFFF
@A00769:11:HC3HCDRXX:1:2109:30798:7263
CACCAAGT
+
FFFFFFFF
@A00769:11:HC3HCDRXX:1:2109:22119:7294
CACCAAGT
+
FFFFFFFF
@A00769:11:HC3HCDRXX:1:2109:1271:7326
CACCAAGT
+
FFFFFFFF
@A00769:11:HC3HCDRXX:1:2109:14778:7451
CACCAAGT
+
FF:FFFF:
@A00769:11:HC3HCDRXX:1:2109:19162:7467
CACCAAGT
+
FFFFFFFF
@A00769:11:HC3HCDRXX:1:2109:11568:7529
CACCAAGT
+
FFFFFFFF
@A00769:11:HC3HCDRXX:1:2109:26015:7560
CACCAAGT
+
FFFFFFFF
@A00769:11:HC3HCDRXX:1:2109:31141:7639
CACCAAGT
+
FFFFFFFF
@A00769:11:HC3HCDRXX:1:2109:13178:7748
CACCAAGT
+
FFFFFFFF
@A00769:11:HC3HCDRXX:1:2109:27127:7764
CACCAAGT
+
FFFFFFFF
@A00769:11:HC3HCDRXX:1:2109:24234:7921
CACCAAGT
+
FFFFFFFF
@A00769:11:HC3HCDRXX:1:2109:2311:7936
CACCAAGT
+
FFFFFFFF
@A00769:11:HC3HCDRXX:1:2109:10800:7983
CACCAAGT
+
FFFFFFFF
@A00769:11:HC3HCDRXX:1:2109:21395:7983
CACCAAGT
+
:F:FFF:F
@A00769:11:HC3HCDRXX:1:2109:7328:8046
CACCAAGT
+
:FFFFFFF
@A00769:11:HC3HCDRXX:1:2109:29848:8124
CACCAAGT
+
FFFFFFFF
@A00769:11:HC3HCDRXX:1:2109:30192:8124
CACCAAGT
+
FFFFFFFF
@A00769:11:HC3HCDRXX:1:2109:2013:8265
CACCAAGT
+
FFFFFFFF
@A00769:11:HC3HCDRXX:1:2109:20338:8281
CACCAAGT
+
FFFFFFFF
@A00769:11:HC3HCDRXX:1:2109:27733:8281
CACCAAGT
+
FFFFFFFF
@A00769:11:HC3HCDRXX:1:2109:7789:8312
CACCAAGT
+
FFFFFFFF
@A00769:11:HC3HCDRXX:1:2109:19849:8375
CACCAAGT
+
FFFFF:FF
@A00769:11:HC3HCDRXX:1:2109:8477:8406
CACCAAGT
+
FFFFFFFF
@A00769:11:HC3HCDRXX:1:2109:7636:8516
CACCAAGT
+
FFFFFFFF
@A00769:11:HC3HCDRXX:1:2109:9218:8594
CACCAAGT
+
FFFFFFFF
@A00769:11:HC3HCDRXX:1:2109:30011:8625
CACCAAGT
+
FFFFFFFF
@A00769:11:HC3HCDRXX:1:2109:4824:8688
CACCAAGT
+
FFF,FF,F
@A00769:11:HC3HCDRXX:1:2109:13946:8703
CACCAAGT
+
FFFF:FFF
@A00769:11:HC3HCDRXX:1:2109:1190:8719
CACCAAGT
+
FFFFFFFF
@A00769:11:HC3HCDRXX:1:2109:15501:8766
CACCAAGT
+
FF::FFFF
@A00769:11:HC3HCDRXX:1:2109:32606:8766
CACCAAGT
+
FFFFFFFF
@A00769:11:HC3HCDRXX:1:2109:28610:8797
CACCAAGT
+
FFFFFFFF
@A00769:11:HC3HCDRXX:1:2109:3224:8891
CACCAAGT
+
FFFFFFFF
@A00769:11:HC3HCDRXX:1:2109:8205:8907
CACCAAGT
+
FFFFFFFF
@A00769:11:HC3HCDRXX:1:2109:5873:8938
CACCAAGT
+
FFFFFFFF
@A00769:11:HC3HCDRXX:1:2109:30807:9001
CACCAAGT
+
FFFFFFFF
@A00769:11:HC3HCDRXX:1:2109:18557:9017
CACCAAGT
+
FFFFFFFF
@A00769:11:HC3HCDRXX:1:2109:7319:9095
CACCAAGT
+
FFFFFFFF
@A00769:11:HC3HCDRXX:1:2109:17155:9095
CACCAAGT
+
FFFFFFFF
@A00769:11:HC3HCDRXX:1:2109:23538:9095
CACCAAGT
+
FFFFFFFF
@A00769:11:HC3HCDRXX:1:2109:17183:9142
CACCAAGT
+
FFFFFFFF
@A00769:11:HC3HCDRXX:1:2109:28881:9142
CACCAAGT
+
FFFFFFFF
@A00769:11:HC3HCDRXX:1:2109:27471:9173
CACCAAGT
+
FFFFFFFF
@A00769:11:HC3HCDRXX:1:2109:3061:9298
CACCAAGT
+
FFFFFFFF
@A00769:11:HC3HCDRXX:1:2109:5150:9408
CACCAAGT
+
FFFFFFFF
@A00769:11:HC3HCDRXX:1:2109:23936:9439
CACCAAGT
+
FFFFFFFF
@A00769:11:HC3HCDRXX:1:2109:27055:9455
CACCAAGT
+
FFFFFFFF
@A00769:11:HC3HCDRXX:1:2109:21585:9533
CACCAAGT
+
FFFFFFFF
@A00769:11:HC3HCDRXX:1:2109:26033:9533
CACCAAGT
+
FFFFFFFF
@A00769:11:HC3HCDRXX:1:2109:13150:9580
CACCAAGT
+
FFFFFFFF
@A00769:11:HC3HCDRXX:1:2109:5764:9627
CACCAAGT
+
FFFFFFFF
@A00769:11:HC3HCDRXX:1:2109:10845:9627
CACCAAGT
+
FFFFFFFF
@A00769:11:HC3HCDRXX:1:2109:9245:9674
CACCAAGT
+
FF,FFF,F
@A00769:11:HC3HCDRXX:1:2109:17363:9674
CACCAAGT
+
FFF:FFFF
@A00769:11:HC3HCDRXX:1:2109:30933:9752
CACCAAGT
+
FFFFFFFF
@A00769:11:HC3HCDRXX:1:2109:26404:9768
CACCAAGT
+
FFFFFFF:
@A00769:11:HC3HCDRXX:1:2109:25111:9846
CACCAAGT
+
FFFFFFFF
@A00769:11:HC3HCDRXX:1:2109:16758:9878
CACCAAGT
+
FFFFFFFF
@A00769:11:HC3HCDRXX:1:2109:10239:9925
CACCAAGT
+
FFFFFFFF
@A00769:11:HC3HCDRXX:1:2109:11731:9940
CACCAAGT
+
FFFFFFFF
@A00769:11:HC3HCDRXX:1:2109:7545:9987
CACCAAGT
+
FFFFFFFF
@A00769:11:HC3HCDRXX:1:2109:12355:10019
CACCAAGT
+
FFFFFFFF
@A00769:11:HC3HCDRXX:1:2109:19560:10034
CACCAAGT
+
FFFFFFFF
@A00769:11:HC3HCDRXX:1:2109:15573:10081
CACCAAGT
+
FFFFFFFF
@A00769:11:HC3HCDRXX:1:2109:32244:10081
CACCAAGT
+
FFFFFFFF
@A00769:11:HC3HCDRXX:1:2109:15890:10222
CACCAAGT
+
FFFFFFFF
@A00769:11:HC3HCDRXX:1:2109:18891:10254
CACCAAGT
+
FFFFFFFF
@A00769:11:HC3HCDRXX:1:2109:13856:10300
CACCAAGT
+
FFFFFFFF
@A00769:11:HC3HCDRXX:1:2109:19714:10363
CACCAAGT
+
FFFFFFFF
@A00769:11:HC3HCDRXX:1:2109:21224:10410
CACCAAGT
+
:FFFF:F:
@A00769:11:HC3HCDRXX:1:2109:17996:10426
CACCAAGT
+
FFFFFFFF
@A00769:11:HC3HCDRXX:1:2109:31087:10426
CACCAAGT
+
FFFFFFFF
@A00769:11:HC3HCDRXX:1:2109:1271:10582
CACCAAGT
+
FFFFFFFF
@A00769:11:HC3HCDRXX:1:2109:19849:10598
CACCAAGT
+
FFFFFFFF
@A00769:11:HC3HCDRXX:1:2109:4978:10645
CACCAAGT
+
FFFFFFFF
@A00769:11:HC3HCDRXX:1:2109:9869:10661
CACCAAGT
+
FFFFFFFF
@A00769:11:HC3HCDRXX:1:2109:4282:11099
CACCAAGT
+
FFFFFFFF
@A00769:11:HC3HCDRXX:1:2109:11803:11162
CACCAAGT
+
FFFFF:FF
@A00769:11:HC3HCDRXX:1:2109:9851:11193
CACCAAGT
+
FFFFFFFF
@A00769:11:HC3HCDRXX:1:2109:31539:11240
CACCAAGT
+
FFFFFFFF
@A00769:11:HC3HCDRXX:1:2109:23321:11350
CACCAAGT
+
FFFFFFFF
@A00769:11:HC3HCDRXX:1:2109:25509:11350
CACCAAGT
+
FFFFFFFF
@A00769:11:HC3HCDRXX:1:2109:25129:11412
CACCAAGT
+
FFFFFFFF
@A00769:11:HC3HCDRXX:1:2109:28546:11412
CACCAAGT
+
FFF:FFFF
@A00769:11:HC3HCDRXX:1:2109:5348:11443
CACCAAGT
+
FFFFFFFF
@A00769:11:HC3HCDRXX:1:2109:10782:11522
CACCAAGT
+
FFFFFFFF
@A00769:11:HC3HCDRXX:1:2109:13720:11569
CACCAAGT
+
FFFFFFFF
@A00769:11:HC3HCDRXX:1:2109:24578:11584
CACCAAGT
+
FFFFFFFF
@A00769:11:HC3HCDRXX:1:2109:8910:11600
CACCAAGT
+
FFFFF:F:
@A00769:11:HC3HCDRXX:1:2109:30101:11600
CACCAAGT
+
FFFFFFFF
@A00769:11:HC3HCDRXX:1:2109:4679:11694
CACCAAGT
+
FFFFFFFF
@A00769:11:HC3HCDRXX:1:2109:3766:11804
CACCAAGT
+
FFFFFFFF
@A00769:11:HC3HCDRXX:1:2109:5828:11804
CACCAAGT
+
FFFFFFFF
@A00769:11:HC3HCDRXX:1:2109:10167:11804
CACCAAGT
+
FFFFFFFF
@A00769:11:HC3HCDRXX:1:2109:26811:11819
CACCAAGT
+
FFFFFFFF
@A00769:11:HC3HCDRXX:1:2109:8106:11960
CACCAAGT
+
FFFFFFFF
@A00769:11:HC3HCDRXX:1:2109:9191:11960
CACCAAGT
+
FFFFFFF:
@A00769:11:HC3HCDRXX:1:2109:2645:12117
CACCAAGT
+
FFFFFFFF
@A00769:11:HC3HCDRXX:1:2109:1651:12148
CACCAAGT
+
FFFFF:FF
@A00769:11:HC3HCDRXX:1:2109:6696:12242
CACCAAGT
+
FFFFFFFF
@A00769:11:HC3HCDRXX:1:2109:9959:12320
CACCAAGT
+
FFFFFFFF
@A00769:11:HC3HCDRXX:1:2109:12500:12399
CACCAAGT
+
FFFFF:FF
@A00769:11:HC3HCDRXX:1:2109:18855:12414
CACCAAGT
+
FFFFFFFF
@A00769:11:HC3HCDRXX:1:2109:3360:12446
CACCAAGT
+
FFFFFFFF
@A00769:11:HC3HCDRXX:1:2109:21097:12446
CACCAAGT
+
FFFFFFFF
@A00769:11:HC3HCDRXX:1:2109:28763:12446
CACCAAGT
+
FFFFFFFF
@A00769:11:HC3HCDRXX:1:2109:11388:12477
CACCAAGT
+
FFFFFFFF
@A00769:11:HC3HCDRXX:1:2109:13892:12493
CACCAAGT
+
FFFFFFFF
@A00769:11:HC3HCDRXX:1:2109:10854:12555
CACCAAGT
+
FFFFFFFF
@A00769:11:HC3HCDRXX:1:2109:32497:12555
CACCAAGT
+
FFFFFFFF
@A00769:11:HC3HCDRXX:1:2109:4960:12712
CACCAAGT
+
FFFFFFFF
@A00769:11:HC3HCDRXX:1:2109:7410:12790
CACCAAGT
+
FFFFFFFF
@A00769:11:HC3HCDRXX:1:2109:20076:12900
CACCAAGT
+
FFFFFFFF
@A00769:11:HC3HCDRXX:1:2109:1118:12978
CACCAAGT
+
FFFFFFFF
@A00769:11:HC3HCDRXX:1:2109:27850:13025
CACCAAGT
+
:FFFFFFF
@A00769:11:HC3HCDRXX:1:2109:25527:13041
CACCAAGT
+
FFFFFFFF
@A00769:11:HC3HCDRXX:1:2109:17888:13182
CACCAAGT
+
FFFF:FFF
@A00769:11:HC3HCDRXX:1:2109:13765:13244
CACCAAGT
+
FFFFFFFF
@A00769:11:HC3HCDRXX:1:2109:23891:13244
CACCAAGT
+
FFFFFFFF
@A00769:11:HC3HCDRXX:1:2109:8513:13291
CACCAAGT
+
FFFFFFFF
@A00769:11:HC3HCDRXX:1:2109:17282:13322
CACCAAGT
+
FFFFFFFF
@A00769:11:HC3HCDRXX:1:2109:28664:13401
CACCAAGT
+
FFFF:FFF
@A00769:11:HC3HCDRXX:1:2109:1262:13448
CACCAAGT
+
,FFFFFFF
@A00769:11:HC3HCDRXX:1:2109:10095:13495
CACCAAGT
+
FFFFFFFF
@A00769:11:HC3HCDRXX:1:2109:31006:13510
CACCAAGT
+
,FFFFF:F
@A00769:11:HC3HCDRXX:1:2109:25825:13589
CACCAAGT
+
FFFFFFFF
@A00769:11:HC3HCDRXX:1:2109:27661:13636
CACCAAGT
+
FFFFFFFF
@A00769:11:HC3HCDRXX:1:2109:3866:13667
CACCAAGT
+
FFF,::FF
@A00769:11:HC3HCDRXX:1:2109:15474:13698
CACCAAGT
+
FFFFFFFF
@A00769:11:HC3HCDRXX:1:2109:29252:13823
CACCAAGT
+
FFFF:FFF
@A00769:11:HC3HCDRXX:1:2109:10655:13902
CACCAAGT
+
FFFFFFFF
@A00769:11:HC3HCDRXX:1:2109:7527:13933
CACCAAGT
+
FFFFFFFF
@A00769:11:HC3HCDRXX:1:2109:29080:13933
CACCAAGT
+
FFFFFFFF
@A00769:11:HC3HCDRXX:1:2109:16740:13949
CACCAAGT
+
FFFFFFFF
@A00769:11:HC3HCDRXX:1:2109:21495:14011
CACCAAGT
+
FFF,F:F:
@A00769:11:HC3HCDRXX:1:2109:31584:14011
CACCAAGT
+
FFFFFFFF
@A00769:11:HC3HCDRXX:1:2109:2356:14027
CACCAAGT
+
FF:FFFF:
@A00769:11:HC3HCDRXX:1:2109:2202:14043
CACCAAGT
+
FFFFFFFF
@A00769:11:HC3HCDRXX:1:2109:16550:14090
CACCAAGT
+
FFFFFFFF
@A00769:11:HC3HCDRXX:1:2109:28103:14184
CACCAAGT
+
FFFFFFFF
@A00769:11:HC3HCDRXX:1:2109:18602:14199
CACCAAGT
+
FFFFFFF:
@A00769:11:HC3HCDRXX:1:2109:1425:14262
CACCAAGT
+
FFFFFFFF
@A00769:11:HC3HCDRXX:1:2109:22390:14278
CACCAAGT
+
FFFFFFFF
@A00769:11:HC3HCDRXX:1:2109:3595:14325
CACCAAGT
+
FFFF:FFF
@A00769:11:HC3HCDRXX:1:2109:26539:14325
CACCAAGT
+
FFFFFFFF
@A00769:11:HC3HCDRXX:1:2109:3595:14356
CACCAAGT
+
FFFF:FFF
@A00769:11:HC3HCDRXX:1:2109:24460:14450
CACCAAGT
+
FFFFFFFF
@A00769:11:HC3HCDRXX:1:2109:10158:14512
CACCAAGT
+
FFFFFFFF
@A00769:11:HC3HCDRXX:1:2109:14317:14544
CACCAAGT
+
FFFFFFFF
@A00769:11:HC3HCDRXX:1:2109:19840:14685
CACCAAGT
+
FFFFFFFF
@A00769:11:HC3HCDRXX:1:2109:5954:14716
CACCAAGT
+
FFFFFFFF
@A00769:11:HC3HCDRXX:1:2109:19623:14716
CACCAAGT
+
FFFF:FFF
@A00769:11:HC3HCDRXX:1:2109:22290:14732
CACCAAGT
+
FFFFFFFF
@A00769:11:HC3HCDRXX:1:2109:30987:14732
CACCAAGT
+
FFFFFFFF
@A00769:11:HC3HCDRXX:1:2109:28908:14857
CACCAAGT
+
FFFFFFFF
@A00769:11:HC3HCDRXX:1:2109:26458:14873
CACCAAGT
+
FFFFFFFF
@A00769:11:HC3HCDRXX:1:2109:13277:14967
CACCAAGT
+
FFFFFFFF
@A00769:11:HC3HCDRXX:1:2109:9100:15029
CACCAAGT
+
FFFFFFFF
@A00769:11:HC3HCDRXX:1:2109:18665:15029
CACCAAGT
+
FFFFFFFF
@A00769:11:HC3HCDRXX:1:2109:29993:15107
CACCAAGT
+
FFFFFFFF
@A00769:11:HC3HCDRXX:1:2109:3387:15123
CACCAAGT
+
FFFFFFF:
@A00769:11:HC3HCDRXX:1:2109:9534:15154
CACCAAGT
+
FFFFFFFF
@A00769:11:HC3HCDRXX:1:2109:30861:15170
CACCAAGT
+
FFFFFFFF
@A00769:11:HC3HCDRXX:1:2109:19515:15248
CACCAAGT
+
FFFFFFFF
@A00769:11:HC3HCDRXX:1:2109:22336:15248
CACCAAGT
+
FFFFFFFF
@A00769:11:HC3HCDRXX:1:2109:5421:15327
CACCAAGT
+
FFFFFFFF
@A00769:11:HC3HCDRXX:1:2109:26124:15389
CACCAAGT
+
FFFFFFFF
@A00769:11:HC3HCDRXX:1:2109:5412:15405
CACCAAGT
+
FFFFFFFF
@A00769:11:HC3HCDRXX:1:2109:1994:15468
CACCAAGT
+
FFFFFFFF
@A00769:11:HC3HCDRXX:1:2109:24379:15468
CACCAAGT
+
FFFFFFF:
@A00769:11:HC3HCDRXX:1:2109:9308:15515
CACCAAGT
+
FFFFFFFF
@A00769:11:HC3HCDRXX:1:2109:4942:15530
CACCAAGT
+
FFFF:FFF
@A00769:11:HC3HCDRXX:1:2109:11921:15530
CACCAAGT
+
FFF,FFFF
@A00769:11:HC3HCDRXX:1:2109:19859:15562
CACCAAGT
+
FFFFFFFF
@A00769:11:HC3HCDRXX:1:2109:11948:15640
CACCAAGT
+
FFFFFFFF
@A00769:11:HC3HCDRXX:1:2109:20717:15640
CACCAAGT
+
FFFFFFFF
@A00769:11:HC3HCDRXX:1:2109:27001:15718
CACCAAGT
+
FFFFFFFF
@A00769:11:HC3HCDRXX:1:2109:32307:15765
CACCAAGT
+
FFFFFFF,
@A00769:11:HC3HCDRXX:1:2109:14425:15796
CACCAAGT
+
FFF:FFFF
@A00769:11:HC3HCDRXX:1:2109:6515:15906
CACCAAGT
+
FFFFFFFF
@A00769:11:HC3HCDRXX:1:2109:22553:15937
CACCAAGT
+
FFFFFFF:
@A00769:11:HC3HCDRXX:1:2109:25337:16000
CACCAAGT
+
FFFFFFFF
@A00769:11:HC3HCDRXX:1:2109:20708:16063
CACCAAGT
+
FFFFFFFF
@A00769:11:HC3HCDRXX:1:2109:22390:16125
CACCAAGT
+
FFFFFF:F
@A00769:11:HC3HCDRXX:1:2109:6253:16141
CACCAAGT
+
FFFFFFFF
@A00769:11:HC3HCDRXX:1:2109:4246:16203
CACCAAGT
+
FFFFFFFF
@A00769:11:HC3HCDRXX:1:2109:32841:16407
CACCAAGT
+
FFFFFFFF
@A00769:11:HC3HCDRXX:1:2109:14986:16485
CACCAAGT
+
FFFFFFFF
@A00769:11:HC3HCDRXX:1:2109:16052:16485
CACCAAGT
+
FFFFFFFF
@A00769:11:HC3HCDRXX:1:2109:7744:16564
CACCAAGT
+
FFFFFFFF
@A00769:11:HC3HCDRXX:1:2109:18683:16626
CACCAAGT
+
FFFFFFFF
@A00769:11:HC3HCDRXX:1:2109:31593:16720
CACCAAGT
+
FFFFFFFF
@A00769:11:HC3HCDRXX:1:2109:3676:16814
CACCAAGT
+
FFFFFFFF
@A00769:11:HC3HCDRXX:1:2109:19913:16814
CACCAAGT
+
FFFFFFFF
@A00769:11:HC3HCDRXX:1:2109:12952:16908
CACCAAGT
+
FFFFFFFF
@A00769:11:HC3HCDRXX:1:2109:28546:16955
CACCAAGT
+
FFFFFFFF
@A00769:11:HC3HCDRXX:1:2109:29586:16971
CACCAAGT
+
FFFFFFFF
@A00769:11:HC3HCDRXX:1:2109:1958:17002
CACCAAGT
+
FFFFFFFF
@A00769:11:HC3HCDRXX:1:2109:32407:17033
CACCAAGT
+
FFFFFFFF
@A00769:11:HC3HCDRXX:1:2109:12771:17096
CACCAAGT
+
FFFF:FFF
@A00769:11:HC3HCDRXX:1:2109:30617:17096
CACCAAGT
+
FFFFFFFF
@A00769:11:HC3HCDRXX:1:2109:8992:17190
CACCAAGT
+
FFFFFFFF
@A00769:11:HC3HCDRXX:1:2109:13548:17190
CACCAAGT
+
FFFFFFFF
@A00769:11:HC3HCDRXX:1:2109:11812:17284
CACCAAGT
+
FF,,:FF,
@A00769:11:HC3HCDRXX:1:2109:12807:17440
CACCAAGT
+
FFFFFFF,
@A00769:11:HC3HCDRXX:1:2109:27697:17456
CACCAAGT
+
FFF,FF,F
@A00769:11:HC3HCDRXX:1:2109:18358:17472
CACCAAGT
+
FFFFFFFF
@A00769:11:HC3HCDRXX:1:2109:21694:17487
CACCAAGT
+
FF:FFFFF
@A00769:11:HC3HCDRXX:1:2109:20446:17550
CACCAAGT
+
FFFFFFFF
@A00769:11:HC3HCDRXX:1:2109:24650:17597
CACCAAGT
+
FFFF:FFF
@A00769:11:HC3HCDRXX:1:2109:1624:17738
CACCAAGT
+
FFFFFFFF
@A00769:11:HC3HCDRXX:1:2109:12744:17769
CACCAAGT
+
FFFFFFFF
@A00769:11:HC3HCDRXX:1:2109:8323:17848
CACCAAGT
+
FFFFFFFF
@A00769:11:HC3HCDRXX:1:2109:19623:17910
CACCAAGT
+
FF:FFFFF
@A00769:11:HC3HCDRXX:1:2109:32524:17926
CACCAAGT
+
FFFFFFFF
@A00769:11:HC3HCDRXX:1:2109:18358:17942
CACCAAGT
+
FFFFFFFF
@A00769:11:HC3HCDRXX:1:2109:32072:17957
CACCAAGT
+
FFFFFFFF
@A00769:11:HC3HCDRXX:1:2109:29496:18004
CACCAAGT
+
FFFFFFFF
@A00769:11:HC3HCDRXX:1:2109:7473:18067
CACCAAGT
+
FFFFFFFF
@A00769:11:HC3HCDRXX:1:2109:23701:18082
CACCAAGT
+
FFFFFFFF
@A00769:11:HC3HCDRXX:1:2109:27570:18082
CACCAAGT
+
FFFFFFFF
@A00769:11:HC3HCDRXX:1:2109:21902:18255
CACCAAGT
+
FFFFFFFF
@A00769:11:HC3HCDRXX:1:2109:29261:18255
CACCAAGT
+
FFFFFFFF
@A00769:11:HC3HCDRXX:1:2109:27661:18270
CACCAAGT
+
FFFFFFFF
@A00769:11:HC3HCDRXX:1:2109:9254:18302
CACCAAGT
+
FFFFFFFF
@A00769:11:HC3HCDRXX:1:2109:5936:18349
CACCAAGT
+
FFFFFFFF
@A00769:11:HC3HCDRXX:1:2109:27326:18380
CACCAAGT
+
FFFFFFFF
@A00769:11:HC3HCDRXX:1:2109:6614:18427
CACCAAGT
+
FF:,F::,
@A00769:11:HC3HCDRXX:1:2109:28492:18427
CACCAAGT
+
FFFFFFFF
@A00769:11:HC3HCDRXX:1:2109:32208:18568
CACCAAGT
+
FFFFFFFF
@A00769:11:HC3HCDRXX:1:2109:30156:18615
CACCAAGT
+
,F:FFFFF
@A00769:11:HC3HCDRXX:1:2109:1063:18646
CACCAAGT
+
FFFFFFFF
@A00769:11:HC3HCDRXX:1:2109:21603:18646
CACCAAGT
+
FFFFFFFF
@A00769:11:HC3HCDRXX:1:2109:25364:18646
CACCAAGT
+
FFFFFF:F
@A00769:11:HC3HCDRXX:1:2109:10728:18693
CACCAAGT
+
FFFFFFFF
@A00769:11:HC3HCDRXX:1:2109:22968:18693
CACCAAGT
+
FFFFFFFF
@A00769:11:HC3HCDRXX:1:2109:14262:18709
CACCAAGT
+
FFFFFFFF
@A00769:11:HC3HCDRXX:1:2109:6433:18740
CACCAAGT
+
FFFFFFFF
@A00769:11:HC3HCDRXX:1:2109:26323:18771
CACCAAGT
+
FFFFFFFF
@A00769:11:HC3HCDRXX:1:2109:9905:18865
CACCAAGT
+
:F:F,FFF
@A00769:11:HC3HCDRXX:1:2109:4652:18975
CACCAAGT
+
FFFF:FFF
@A00769:11:HC3HCDRXX:1:2109:26666:19116
CACCAAGT
+
FFFFFFFF
@A00769:11:HC3HCDRXX:1:2109:30156:19179
CACCAAGT
+
FFFFFFFF
@A00769:11:HC3HCDRXX:1:2109:21359:19194
CACCAAGT
+
FFFF:FF:
@A00769:11:HC3HCDRXX:1:2109:21206:19241
CACCAAGT
+
FFFFFFFF
@A00769:11:HC3HCDRXX:1:2109:1967:19304
CACCAAGT
+
FFFFFFFF
@A00769:11:HC3HCDRXX:1:2109:11369:19304
CACCAAGT
+
FFFFF:FF
@A00769:11:HC3HCDRXX:1:2109:25373:19319
CACCAAGT
+
FFFFFFFF
@A00769:11:HC3HCDRXX:1:2109:18783:19398
CACCAAGT
+
FFFF:FFF
@A00769:11:HC3HCDRXX:1:2109:30734:19398
CACCAAGT
+
FFFFFFFF
@A00769:11:HC3HCDRXX:1:2109:4842:19429
CACCAAGT
+
FFF:FFFF
@A00769:11:HC3HCDRXX:1:2109:12002:19429
CACCAAGT
+
FF,FFFFF
@A00769:11:HC3HCDRXX:1:2109:13702:19429
CACCAAGT
+
FFFFFFFF
@A00769:11:HC3HCDRXX:1:2109:27100:19523
CACCAAGT
+
FFFFFFFF
@A00769:11:HC3HCDRXX:1:2109:17381:19539
CACCAAGT
+
FFFFFFFF
@A00769:11:HC3HCDRXX:1:2109:20066:19617
CACCAAGT
+
FFFFFFFF
@A00769:11:HC3HCDRXX:1:2109:3369:19633
CACCAAGT
+
FFFFFFFF
@A00769:11:HC3HCDRXX:1:2109:6759:19648
CACCAAGT
+
FFFFFFFF
@A00769:11:HC3HCDRXX:1:2109:10022:19695
CACCAAGT
+
FFFFFFFF
@A00769:11:HC3HCDRXX:1:2109:1768:19867
CACCAAGT
+
FFFFFFFF
@A00769:11:HC3HCDRXX:1:2109:29197:19867
CACCAAGT
+
FFFFFFFF
@A00769:11:HC3HCDRXX:1:2109:13304:19961
CACCAAGT
+
FFFFFFFF
@A00769:11:HC3HCDRXX:1:2109:18945:19993
CACCAAGT
+
FFFFFFFF
@A00769:11:HC3HCDRXX:1:2109:23194:20024
CACCAAGT
+
FFF:FFFF
@A00769:11:HC3HCDRXX:1:2109:3052:20055
CACCAAGT
+
FFFFFFFF
@A00769:11:HC3HCDRXX:1:2109:32841:20071
CACCAAGT
+
FFFFFFFF
@A00769:11:HC3HCDRXX:1:2109:17002:20165
CACCAAGT
+
FFFFFFFF
@A00769:11:HC3HCDRXX:1:2109:26467:20181
CACCAAGT
+
FFFFFFFF
@A00769:11:HC3HCDRXX:1:2109:19985:20196
CACCAAGT
+
FFFFFFFF
@A00769:11:HC3HCDRXX:1:2109:18394:20384
CACCAAGT
+
FFFF,F,:
@A00769:11:HC3HCDRXX:1:2109:31846:20384
CACCAAGT
+
FFFFFFFF
@A00769:11:HC3HCDRXX:1:2109:13693:20478
CACCAAGT
+
FFFFFFFF
@A00769:11:HC3HCDRXX:1:2109:13892:20509
CACCAAGT
+
FFFFFFFF
@A00769:11:HC3HCDRXX:1:2109:17969:20588
CACCAAGT
+
FFFFFFFF
@A00769:11:HC3HCDRXX:1:2109:2049:20791
CACCAAGT
+
FFFFFFFF
@A00769:11:HC3HCDRXX:1:2109:25889:20807
CACCAAGT
+
FFFFFFFF
@A00769:11:HC3HCDRXX:1:2109:24406:20932
CACCAAGT
+
FFFFFFFF
@A00769:11:HC3HCDRXX:1:2109:3224:20948
CACCAAGT
+
FFFFFFFF
@A00769:11:HC3HCDRXX:1:2109:21793:20979
CACCAAGT
+
FF:FFF:F
@A00769:11:HC3HCDRXX:1:2109:13810:21026
CACCAAGT
+
FFFFFFFF
@A00769:11:HC3HCDRXX:1:2109:26259:21198
CACCAAGT
+
FFFFFFFF
@A00769:11:HC3HCDRXX:1:2109:21432:21230
CACCAAGT
+
FFFFFFF:
@A00769:11:HC3HCDRXX:1:2109:3378:21433
CACCAAGT
+
,F:FFFFF
@A00769:11:HC3HCDRXX:1:2109:22851:21465
CACCAAGT
+
F:F:FF,F
@A00769:11:HC3HCDRXX:1:2109:9896:21480
CACCAAGT
+
FFFFFFFF
@A00769:11:HC3HCDRXX:1:2109:8260:21559
CACCAAGT
+
FFFFFFFF
@A00769:11:HC3HCDRXX:1:2109:17996:21574
CACCAAGT
+
FFFF:FFF
@A00769:11:HC3HCDRXX:1:2109:23945:21574
CACCAAGT
+
FFFFFFFF
@A00769:11:HC3HCDRXX:1:2109:29722:21621
CACCAAGT
+
FFFFFFFF
@A00769:11:HC3HCDRXX:1:2109:8323:21637
CACCAAGT
+
FFFFFFFF
@A00769:11:HC3HCDRXX:1:2109:32054:21652
CACCAAGT
+
FFFFFFFF
@A00769:11:HC3HCDRXX:1:2109:27841:21684
CACCAAGT
+
FFFFFFFF
@A00769:11:HC3HCDRXX:1:2109:32108:21684
CACCAAGT
+
FFFFFFFF
@A00769:11:HC3HCDRXX:1:2109:17897:21746
CACCAAGT
+
FFFFFFFF
@A00769:11:HC3HCDRXX:1:2109:4246:21809
CACCAAGT
+
FFFFFFFF
@A00769:11:HC3HCDRXX:1:2109:8043:21809
CACCAAGT
+
FFFFFFFF
@A00769:11:HC3HCDRXX:1:2109:13331:21887
CACCAAGT
+
FFFFFFFF
@A00769:11:HC3HCDRXX:1:2109:27887:21981
CACCAAGT
+
FFFFFFFF
@A00769:11:HC3HCDRXX:1:2109:5999:21997
CACCAAGT
+
FFFFFFFF
@A00769:11:HC3HCDRXX:1:2109:13666:22060
CACCAAGT
+
FFFFFFFF
@A00769:11:HC3HCDRXX:1:2109:5150:22310
CACCAAGT
+
FFFFFFFF
@A00769:11:HC3HCDRXX:1:2109:12888:22310
CACCAAGT
+
FFFFFFFF
@A00769:11:HC3HCDRXX:1:2109:23059:22326
CACCAAGT
+
FFFFFFFF
@A00769:11:HC3HCDRXX:1:2109:13250:22341
CACCAAGT
+
FFF,FF,,
@A00769:11:HC3HCDRXX:1:2109:5475:22404
CACCAAGT
+
FFFF:FFF
@A00769:11:HC3HCDRXX:1:2109:14651:22420
CACCAAGT
+
FFFFFFFF
@A00769:11:HC3HCDRXX:1:2109:30915:22435
CACCAAGT
+
FFFF,F:F
@A00769:11:HC3HCDRXX:1:2109:27724:22451
CACCAAGT
+
FF:F:F:F
@A00769:11:HC3HCDRXX:1:2109:8540:22482
CACCAAGT
+
FFFFFFFF
@A00769:11:HC3HCDRXX:1:2109:20998:22482
CACCAAGT
+
FFFFFFFF
@A00769:11:HC3HCDRXX:1:2109:30861:22529
CACCAAGT
+
FFFFFFFF
@A00769:11:HC3HCDRXX:1:2109:32425:22545
CACCAAGT
+
FFFFFFFF
@A00769:11:HC3HCDRXX:1:2109:31846:22576
CACCAAGT
+
FFFF:FFF
@A00769:11:HC3HCDRXX:1:2109:22978:22592
CACCAAGT
+
FFFFFFFF
@A00769:11:HC3HCDRXX:1:2109:1967:22654
CACCAAGT
+
FFFFFFFF
@A00769:11:HC3HCDRXX:1:2109:13015:22654
CACCAAGT
+
FFFFFFFF
@A00769:11:HC3HCDRXX:1:2109:24207:22686
CACCAAGT
+
FFFFFFFF
@A00769:11:HC3HCDRXX:1:2109:11324:22701
CACCAAGT
+
FFFFFFFF
@A00769:11:HC3HCDRXX:1:2109:29631:22811
CACCAAGT
+
FFFFFFFF
@A00769:11:HC3HCDRXX:1:2109:31882:22827
CACCAAGT
+
FFFFFFFF
@A00769:11:HC3HCDRXX:1:2109:14317:22968
CACCAAGT
+
FFF::FF:
@A00769:11:HC3HCDRXX:1:2109:10131:22983
CACCAAGT
+
FFFFFFFF
@A00769:11:HC3HCDRXX:1:2109:9851:23062
CACCAAGT
+
FFFFFFFF
@A00769:11:HC3HCDRXX:1:2109:22245:23140
CACCAAGT
+
FFFFFFFF
@A00769:11:HC3HCDRXX:1:2109:32181:23156
CACCAAGT
+
FFFFFFFF
@A00769:11:HC3HCDRXX:1:2109:23502:23187
CACCAAGT
+
FFFFFFFF
@A00769:11:HC3HCDRXX:1:2109:6732:23202
CACCAAGT
+
FFFFFFFF
@A00769:11:HC3HCDRXX:1:2109:27073:23234
CACCAAGT
+
FFF:FFFF
@A00769:11:HC3HCDRXX:1:2109:26901:23281
CACCAAGT
+
FFFFFFFF
@A00769:11:HC3HCDRXX:1:2109:13367:23359
CACCAAGT
+
FFFFFFFF
@A00769:11:HC3HCDRXX:1:2109:28953:23422
CACCAAGT
+
FFFFFFFF
@A00769:11:HC3HCDRXX:1:2109:21423:23437
CACCAAGT
+
FFFFFFFF
@A00769:11:HC3HCDRXX:1:2109:27272:23484
CACCAAGT
+
FFFFFFFF
@A00769:11:HC3HCDRXX:1:2109:12608:23547
CACCAAGT
+
FFFFFFFF
@A00769:11:HC3HCDRXX:1:2109:14000:23610
CACCAAGT
+
FFFFFFFF
@A00769:11:HC3HCDRXX:1:2109:21612:23703
CACCAAGT
+
FFFFFFFF
@A00769:11:HC3HCDRXX:1:2109:10194:23719
CACCAAGT
+
FFFFFFFF
@A00769:11:HC3HCDRXX:1:2109:17806:23719
CACCAAGT
+
FFFFFFFF
@A00769:11:HC3HCDRXX:1:2109:23773:23750
CACCAAGT
+
FFFF:FFF
@A00769:11:HC3HCDRXX:1:2109:8594:23985
CACCAAGT
+
FFFFFFFF
@A00769:11:HC3HCDRXX:1:2109:24325:24017
CACCAAGT
+
FFFFFFFF
@A00769:11:HC3HCDRXX:1:2109:9019:24095
CACCAAGT
+
FFFFFFFF
@A00769:11:HC3HCDRXX:1:2109:2094:24126
CACCAAGT
+
FFFFFFFF
@A00769:11:HC3HCDRXX:1:2109:26386:24236
CACCAAGT
+
FFFFFFFF
@A00769:11:HC3HCDRXX:1:2109:2184:24251
CACCAAGT
+
FFFFFFFF
@A00769:11:HC3HCDRXX:1:2109:4933:24251
CACCAAGT
+
FFFFFFFF
@A00769:11:HC3HCDRXX:1:2109:4652:24330
CACCAAGT
+
FFFFFFFF
@A00769:11:HC3HCDRXX:1:2109:25427:24330
CACCAAGT
+
FFFF:FFF
@A00769:11:HC3HCDRXX:1:2109:14407:24377
CACCAAGT
+
FFFFFFFF
@A00769:11:HC3HCDRXX:1:2109:3983:24392
CACCAAGT
+
FFFFFFFF
@A00769:11:HC3HCDRXX:1:2109:25635:24471
CACCAAGT
+
FFFFFFFF
@A00769:11:HC3HCDRXX:1:2109:14235:24486
CACCAAGT
+
FFFFFFFF
@A00769:11:HC3HCDRXX:1:2109:13982:24518
CACCAAGT
+
FFFFFFFF
@A00769:11:HC3HCDRXX:1:2109:2049:24549
CACCAAGT
+
FFFFFFFF
@A00769:11:HC3HCDRXX:1:2109:5186:24721
CACCAAGT
+
FFFFFFFF
@A00769:11:HC3HCDRXX:1:2109:12436:24721
CACCAAGT
+
FFFFFFFF
@A00769:11:HC3HCDRXX:1:2109:20609:24752
CACCAAGT
+
FFFF:FFF
@A00769:11:HC3HCDRXX:1:2109:6840:24768
CACCAAGT
+
FFFF:FFF
@A00769:11:HC3HCDRXX:1:2109:10619:24862
CACCAAGT
+
FFFFFFFF
@A00769:11:HC3HCDRXX:1:2109:3794:24909
CACCAAGT
+
FFFFFFFF
@A00769:11:HC3HCDRXX:1:2109:28583:24909
CACCAAGT
+
FFFFFFFF
@A00769:11:HC3HCDRXX:1:2109:23836:24925
CACCAAGT
+
FFFFFFFF
@A00769:11:HC3HCDRXX:1:2109:25003:24940
CACCAAGT
+
FFFFFFFF
@A00769:11:HC3HCDRXX:1:2109:30129:25050
CACCAAGT
+
FF:FFFFF
@A00769:11:HC3HCDRXX:1:2109:3459:25144
CACCAAGT
+
FFFFFFFF
@A00769:11:HC3HCDRXX:1:2109:6189:25207
CACCAAGT
+
FFFFFFFF
@A00769:11:HC3HCDRXX:1:2109:4390:25254
CACCAAGT
+
FFFFFFFF
@A00769:11:HC3HCDRXX:1:2109:2275:25285
CACCAAGT
+
FFFFFFFF
@A00769:11:HC3HCDRXX:1:2109:23484:25316
CACCAAGT
+
FFFF,FFF
@A00769:11:HC3HCDRXX:1:2109:4056:25394
CACCAAGT
+
FFFFFFFF
@A00769:11:HC3HCDRXX:1:2109:23068:25410
CACCAAGT
+
FFFFFFFF
@A00769:11:HC3HCDRXX:1:2109:17128:25488
CACCAAGT
+
FFFFFFFF
@A00769:11:HC3HCDRXX:1:2109:30291:25551
CACCAAGT
+
FFFFFFFF
@A00769:11:HC3HCDRXX:1:2109:25427:25582
CACCAAGT
+
FFFFFFFF
@A00769:11:HC3HCDRXX:1:2109:15682:25676
CACCAAGT
+
FFFFFFFF
@A00769:11:HC3HCDRXX:1:2109:17119:25755
CACCAAGT
+
FFFFFFFF
@A00769:11:HC3HCDRXX:1:2109:21567:25786
CACCAAGT
+
FFFF:FF:
@A00769:11:HC3HCDRXX:1:2109:31141:25833
CACCAAGT
+
FFFFFFFF
@A00769:11:HC3HCDRXX:1:2109:16071:25880
CACCAAGT
+
FFFFFFFF
@A00769:11:HC3HCDRXX:1:2109:5077:25911
CACCAAGT
+
FFFFFFFF
@A00769:11:HC3HCDRXX:1:2109:32362:26036
CACCAAGT
+
FFFFFFFF
@A00769:11:HC3HCDRXX:1:2109:3477:26052
CACCAAGT
+
FFFFFFFF
@A00769:11:HC3HCDRXX:1:2109:27995:26052
CACCAAGT
+
FFFFFFFF
@A00769:11:HC3HCDRXX:1:2109:21224:26099
CACCAAGT
+
FFFFFFFF
@A00769:11:HC3HCDRXX:1:2109:27832:26115
CACCAAGT
+
:FFFFFFF
@A00769:11:HC3HCDRXX:1:2109:4390:26162
CACCAAGT
+
FFFFFFFF
@A00769:11:HC3HCDRXX:1:2109:29324:26256
CACCAAGT
+
FFFFFFFF
@A00769:11:HC3HCDRXX:1:2109:32380:26318
CACCAAGT
+
FFFFFFFF
@A00769:11:HC3HCDRXX:1:2109:22028:26334
CACCAAGT
+
FFFFFFFF
@A00769:11:HC3HCDRXX:1:2109:11523:26365
CACCAAGT
+
FFFFFFFF
@A00769:11:HC3HCDRXX:1:2109:5186:26412
CACCAAGT
+
FFFFFFFF
@A00769:11:HC3HCDRXX:1:2109:28682:26428
CACCAAGT
+
FFFF:FFF
@A00769:11:HC3HCDRXX:1:2109:26341:26506
CACCAAGT
+
FFFFFFFF
@A00769:11:HC3HCDRXX:1:2109:15845:26522
CACCAAGT
+
FFFFFFFF
@A00769:11:HC3HCDRXX:1:2109:25030:26553
CACCAAGT
+
FF:FFF:F
@A00769:11:HC3HCDRXX:1:2109:16758:26600
CACCAAGT
+
FFFFFFFF
@A00769:11:HC3HCDRXX:1:2109:11505:26647
CACCAAGT
+
FFFFFFFF
@A00769:11:HC3HCDRXX:1:2109:22697:26647
CACCAAGT
+
FFFFFFFF
@A00769:11:HC3HCDRXX:1:2109:18846:26678
CACCAAGT
+
FFFFFFFF
@A00769:11:HC3HCDRXX:1:2109:25807:26678
CACCAAGT
+
FFFFFFFF
@A00769:11:HC3HCDRXX:1:2109:11379:26804
CACCAAGT
+
FFFFFFFF
@A00769:11:HC3HCDRXX:1:2109:16251:26850
CACCAAGT
+
FFFFFFFF
@A00769:11:HC3HCDRXX:1:2109:22309:26850
CACCAAGT
+
FFFFFFFF
@A00769:11:HC3HCDRXX:1:2109:6343:26882
CACCAAGT
+
FFF,,FFF
@A00769:11:HC3HCDRXX:1:2109:2266:26897
CACCAAGT
+
FFF:FFFF
@A00769:11:HC3HCDRXX:1:2109:8223:27132
CACCAAGT
+
FFFFFFFF
@A00769:11:HC3HCDRXX:1:2109:12753:27148
CACCAAGT
+
FFFFFFFF
@A00769:11:HC3HCDRXX:1:2109:23710:27179
CACCAAGT
+
FFFFFFFF
@A00769:11:HC3HCDRXX:1:2109:3992:27226
CACCAAGT
+
FFFFFFFF
@A00769:11:HC3HCDRXX:1:2109:24686:27242
CACCAAGT
+
FFFFFFFF
@A00769:11:HC3HCDRXX:1:2109:5059:27352
CACCAAGT
+
FFFFFFF,
@A00769:11:HC3HCDRXX:1:2109:7102:27414
CACCAAGT
+
FFFFFFFF
@A00769:11:HC3HCDRXX:1:2109:29188:27430
CACCAAGT
+
FFFFFFFF
@A00769:11:HC3HCDRXX:1:2109:9299:27524
CACCAAGT
+
FFFFFFFF
@A00769:11:HC3HCDRXX:1:2109:5882:27586
CACCAAGT
+
FFFFFF:F
@A00769:11:HC3HCDRXX:1:2109:32886:27633
CACCAAGT
+
FFFFFFFF
@A00769:11:HC3HCDRXX:1:2109:6036:27665
CACCAAGT
+
FFFFFFFF
@A00769:11:HC3HCDRXX:1:2109:15212:27680
CACCAAGT
+
FFFFFFFF
@A00769:11:HC3HCDRXX:1:2109:21197:27712
CACCAAGT
+
:F:,F,F,
@A00769:11:HC3HCDRXX:1:2109:24668:27712
CACCAAGT
+
FFFFFFFF
@A00769:11:HC3HCDRXX:1:2109:30490:27712
CACCAAGT
+
FFFFFFFF
@A00769:11:HC3HCDRXX:1:2109:9977:27790
CACCAAGT
+
FFFFFFFF
@A00769:11:HC3HCDRXX:1:2109:13494:27806
CACCAAGT
+
FFFFFFFF
@A00769:11:HC3HCDRXX:1:2109:10963:27868
CACCAAGT
+
FFFF,FFF
@A00769:11:HC3HCDRXX:1:2109:32063:27868
CACCAAGT
+
FFFFFF:F
@A00769:11:HC3HCDRXX:1:2109:21314:27946
CACCAAGT
+
FF:FFF:F
@A00769:11:HC3HCDRXX:1:2109:1136:28009
CACCAAGT
+
FFFFFFFF
@A00769:11:HC3HCDRXX:1:2109:9607:28087
CACCAAGT
+
FFFFFFFF
@A00769:11:HC3HCDRXX:1:2109:21386:28166
CACCAAGT
+
:FFFFFFF
@A00769:11:HC3HCDRXX:1:2109:1877:28197
CACCAAGT
+
FFFFFFFF
@A00769:11:HC3HCDRXX:1:2109:2944:28385
CACCAAGT
+
FFFFFFFF
@A00769:11:HC3HCDRXX:1:2109:6650:28479
CACCAAGT
+
FFFFFFFF
@A00769:11:HC3HCDRXX:1:2109:8748:28479
CACCAAGT
+
FFFFFFFF
@A00769:11:HC3HCDRXX:1:2109:15347:28635
CACCAAGT
+
FFFFFFFF
@A00769:11:HC3HCDRXX:1:2109:29731:28651
CACCAAGT
+
FFFFFFFF
@A00769:11:HC3HCDRXX:1:2109:20654:28682
CACCAAGT
+
FFFFFFFF
@A00769:11:HC3HCDRXX:1:2109:3314:28714
CACCAAGT
+
FFFFFFFF
@A00769:11:HC3HCDRXX:1:2109:16712:28745
CACCAAGT
+
FFFFFFF,
@A00769:11:HC3HCDRXX:1:2109:21567:28792
CACCAAGT
+
FFFFFFFF
@A00769:11:HC3HCDRXX:1:2109:25455:28823
CACCAAGT
+
FFFFFFFF
@A00769:11:HC3HCDRXX:1:2109:24650:28964
CACCAAGT
+
FF::FFFF
@A00769:11:HC3HCDRXX:1:2109:9182:29105
CACCAAGT
+
FFFFFFFF
@A00769:11:HC3HCDRXX:1:2109:19651:29105
CACCAAGT
+
FFFFFFFF
@A00769:11:HC3HCDRXX:1:2109:26856:29152
CACCAAGT
+
FFFFFFFF
@A00769:11:HC3HCDRXX:1:2109:22236:29262
CACCAAGT
+
FFFF:FFF
@A00769:11:HC3HCDRXX:1:2109:13015:29324
CACCAAGT
+
F:FFFFFF
@A00769:11:HC3HCDRXX:1:2109:20627:29387
CACCAAGT
+
FFFFFFFF
@A00769:11:HC3HCDRXX:1:2109:4074:29403
CACCAAGT
+
FFFFFFFF
@A00769:11:HC3HCDRXX:1:2109:25961:29418
CACCAAGT
+
FFFFFFFF
@A00769:11:HC3HCDRXX:1:2109:14561:29434
CACCAAGT
+
FFFFFFFF
@A00769:11:HC3HCDRXX:1:2109:16351:29434
CACCAAGT
+
FFFFFFFF
@A00769:11:HC3HCDRXX:1:2109:6126:29481
CACCAAGT
+
FFFFFFFF
@A00769:11:HC3HCDRXX:1:2109:18973:29528
CACCAAGT
+
FFFFFFFF
@A00769:11:HC3HCDRXX:1:2109:20148:29559
CACCAAGT
+
FFFFFFFF
@A00769:11:HC3HCDRXX:1:2109:3730:29684
CACCAAGT
+
FFFFFFFF
@A00769:11:HC3HCDRXX:1:2109:21757:29716
CACCAAGT
+
FFFFF,FF
@A00769:11:HC3HCDRXX:1:2109:30237:29716
CACCAAGT
+
FFFFFFFF
@A00769:11:HC3HCDRXX:1:2109:30147:29778
CACCAAGT
+
FFFFFFFF
@A00769:11:HC3HCDRXX:1:2109:10827:29857
CACCAAGT
+
FFFFFFFF
@A00769:11:HC3HCDRXX:1:2109:12192:29997
CACCAAGT
+
FFFFFFFF
@A00769:11:HC3HCDRXX:1:2109:21567:30044
CACCAAGT
+
FFFF:FFF
@A00769:11:HC3HCDRXX:1:2109:23755:30076
CACCAAGT
+
FFFFFFFF
@A00769:11:HC3HCDRXX:1:2109:20410:30138
CACCAAGT
+
FFFFFFFF
@A00769:11:HC3HCDRXX:1:2109:19334:30154
CACCAAGT
+
FFFFFFFF
@A00769:11:HC3HCDRXX:1:2109:7157:30170
CACCAAGT
+
FFFFF:FF
@A00769:11:HC3HCDRXX:1:2109:32271:30264
CACCAAGT
+
FFFFFFFF
@A00769:11:HC3HCDRXX:1:2109:32633:30264
CACCAAGT
+
FFFFFFFF
@A00769:11:HC3HCDRXX:1:2109:15555:30311
CACCAAGT
+
FFFFFFFF
@A00769:11:HC3HCDRXX:1:2109:27914:30358
CACCAAGT
+
FFFFFFFF
@A00769:11:HC3HCDRXX:1:2109:15094:30420
CACCAAGT
+
FFFFFFFF
@A00769:11:HC3HCDRXX:1:2109:1633:30530
CACCAAGT
+
FFFFFFFF
@A00769:11:HC3HCDRXX:1:2109:17996:30592
CACCAAGT
+
FFFFFFFF
@A00769:11:HC3HCDRXX:1:2109:16613:30608
CACCAAGT
+
FFFFFF:F
@A00769:11:HC3HCDRXX:1:2109:10556:30671
CACCAAGT
+
FFFFFFFF
@A00769:11:HC3HCDRXX:1:2109:27633:30686
CACCAAGT
+
FFFF:FFF
@A00769:11:HC3HCDRXX:1:2109:2917:30718
CACCAAGT
+
FFFFFFFF
@A00769:11:HC3HCDRXX:1:2109:19660:30718
CACCAAGT
+
F:FFFFFF
@A00769:11:HC3HCDRXX:1:2109:5177:30968
CACCAAGT
+
FFFFFFFF
@A00769:11:HC3HCDRXX:1:2109:14416:31031
CACCAAGT
+
FFFF:FFF
@A00769:11:HC3HCDRXX:1:2109:25003:31078
CACCAAGT
+
FFFFFFFF
@A00769:11:HC3HCDRXX:1:2109:23411:31140
CACCAAGT
+
FFFFFF:,
@A00769:11:HC3HCDRXX:1:2109:14651:31156
CACCAAGT
+
FFFFFFFF
@A00769:11:HC3HCDRXX:1:2109:23348:31156
CACCAAGT
+
FFFFFFFF
@A00769:11:HC3HCDRXX:1:2109:32163:31203
CACCAAGT
+
FFFFFFFF
@A00769:11:HC3HCDRXX:1:2109:27896:31234
CACCAAGT
+
FFFFFFFF
@A00769:11:HC3HCDRXX:1:2109:18032:31250
CACCAAGT
+
FFFFFFFF
@A00769:11:HC3HCDRXX:1:2109:30816:31250
CACCAAGT
+
FFFFFFFF
@A00769:11:HC3HCDRXX:1:2109:13548:31281
CACCAAGT
+
FFFF,F:F
@A00769:11:HC3HCDRXX:1:2109:29758:31360
CACCAAGT
+
FFFFFFFF
@A00769:11:HC3HCDRXX:1:2109:28076:31391
CACCAAGT
+
FFFFFFFF
@A00769:11:HC3HCDRXX:1:2109:29080:31438
CACCAAGT
+
FFFFFFFF
@A00769:11:HC3HCDRXX:1:2109:1407:31454
CACCAAGT
+
F::FF:,,
@A00769:11:HC3HCDRXX:1:2109:30300:31516
CACCAAGT
+
FFFFFFFF
@A00769:11:HC3HCDRXX:1:2109:7419:31532
CACCAAGT
+
FFFFFFFF
@A00769:11:HC3HCDRXX:1:2109:32624:31594
CACCAAGT
+
FFFFFFFF
@A00769:11:HC3HCDRXX:1:2109:3450:31704
CACCAAGT
+
FFFFFFFF
@A00769:11:HC3HCDRXX:1:2109:29098:31720
CACCAAGT
+
FFFFFFFF
@A00769:11:HC3HCDRXX:1:2109:16721:31767
CACCAAGT
+
FFF:FFFF
@A00769:11:HC3HCDRXX:1:2109:17101:31767
CACCAAGT
+
FFFFFFFF
@A00769:11:HC3HCDRXX:1:2109:16866:31829
CACCAAGT
+
,FFFFFFF
@A00769:11:HC3HCDRXX:1:2109:26422:31876
CACCAAGT
+
FFFFFFFF
@A00769:11:HC3HCDRXX:1:2109:5728:32017
CACCAAGT
+
FFFFFFF:
@A00769:11:HC3HCDRXX:1:2109:32090:32049
CACCAAGT
+
FFFFFFFF
@A00769:11:HC3HCDRXX:1:2109:13829:32142
CACCAAGT
+
FFFFFFFF
@A00769:11:HC3HCDRXX:1:2109:30662:32174
CACCAAGT
+
FFFFFFFF
@A00769:11:HC3HCDRXX:1:2109:31304:32189
CACCAAGT
+
FFFFFFFF
@A00769:11:HC3HCDRXX:1:2109:8603:32236
CACCAAGT
+
FFFFFFFF
@A00769:11:HC3HCDRXX:1:2109:14172:32518
CACCAAGT
+
FFFFFFFF
@A00769:11:HC3HCDRXX:1:2109:30906:32534
CACCAAGT
+
FFFFFFFF
@A00769:11:HC3HCDRXX:1:2109:2013:32565
CACCAAGT
+
FFFFFFFF
@A00769:11:HC3HCDRXX:1:2109:13404:32628
CACCAAGT
+
FFFFFFFF
@A00769:11:HC3HCDRXX:1:2109:5032:32659
CACCAAGT
+
FFFFFFFF
@A00769:11:HC3HCDRXX:1:2109:27362:32690
CACCAAGT
+
FFFFFFFF
@A00769:11:HC3HCDRXX:1:2109:23619:32753
CACCAAGT
+
FFFFFFFF
@A00769:11:HC3HCDRXX:1:2109:21766:32769
CACCAAGT
+
FFFFFFFF
@A00769:11:HC3HCDRXX:1:2109:13386:32816
CACCAAGT
+
FFFFFFFF
@A00769:11:HC3HCDRXX:1:2109:31277:32831
CACCAAGT
+
FFFFFFFF
@A00769:11:HC3HCDRXX:1:2109:7491:32847
CACCAAGT
+
FFFFFFFF
@A00769:11:HC3HCDRXX:1:2109:24686:33160
CACCAAGT
+
FFFFFFFF
@A00769:11:HC3HCDRXX:1:2109:19090:33238
CACCAAGT
+
FFF,F::F
@A00769:11:HC3HCDRXX:1:2109:17020:33254
CACCAAGT
+
FFFFFFFF
@A00769:11:HC3HCDRXX:1:2109:5493:33301
CACCAAGT
+
FFFFFFFF
@A00769:11:HC3HCDRXX:1:2109:10538:33301
CACCAAGT
+
FFFFFFFF
@A00769:11:HC3HCDRXX:1:2109:20509:33317
CACCAAGT
+
FFFFFFFF
@A00769:11:HC3HCDRXX:1:2109:26458:33442
CACCAAGT
+
FFFFFFFF
@A00769:11:HC3HCDRXX:1:2109:31873:33614
CACCAAGT
+
FFFFFFFF
@A00769:11:HC3HCDRXX:1:2109:14913:33646
CACCAAGT
+
FFFF:FFF
@A00769:11:HC3HCDRXX:1:2109:16052:33677
CACCAAGT
+
FFFFFFFF
@A00769:11:HC3HCDRXX:1:2109:31421:33677
CACCAAGT
+
FFFFFFFF
@A00769:11:HC3HCDRXX:1:2109:14534:33708
CACCAAGT
+
FFFFFFFF
@A00769:11:HC3HCDRXX:1:2109:19153:33724
CACCAAGT
+
:FFFFFFF
@A00769:11:HC3HCDRXX:1:2109:3115:33755
CACCAAGT
+
FFFFFFFF
@A00769:11:HC3HCDRXX:1:2109:14615:33849
CACCAAGT
+
FFFFFFFF
@A00769:11:HC3HCDRXX:1:2109:31946:33927
CACCAAGT
+
FFFF:FFF
@A00769:11:HC3HCDRXX:1:2109:24478:33990
CACCAAGT
+
FFFFFFFF
@A00769:11:HC3HCDRXX:1:2109:32570:34037
CACCAAGT
+
FFFFFFFF
@A00769:11:HC3HCDRXX:1:2109:5963:34053
CACCAAGT
+
FFFFFFFF
@A00769:11:HC3HCDRXX:1:2109:6244:34100
CACCAAGT
+
FFFFFFFF
@A00769:11:HC3HCDRXX:1:2109:10827:34147
CACCAAGT
+
FFFFFFFF
@A00769:11:HC3HCDRXX:1:2109:15790:34162
CACCAAGT
+
FFFFFFFF
@A00769:11:HC3HCDRXX:1:2109:3983:34225
CACCAAGT
+
FFFFFFFF
@A00769:11:HC3HCDRXX:1:2109:21649:34225
CACCAAGT
+
FFFFFFFF
@A00769:11:HC3HCDRXX:1:2109:18421:34272
CACCAAGT
+
FFFFFFFF
@A00769:11:HC3HCDRXX:1:2109:27109:34287
CACCAAGT
+
FFFFFFFF
@A00769:11:HC3HCDRXX:1:2109:13801:34319
CACCAAGT
+
FFFFFFFF
@A00769:11:HC3HCDRXX:1:2109:19361:34491
CACCAAGT
+
FFFFFFFF
@A00769:11:HC3HCDRXX:1:2109:29740:34491
CACCAAGT
+
FFFFFFFF
@A00769:11:HC3HCDRXX:1:2109:14226:34585
CACCAAGT
+
FFFFFFFF
@A00769:11:HC3HCDRXX:1:2109:19018:34648
CACCAAGT
+
FFFFFFFF
@A00769:11:HC3HCDRXX:1:2109:7120:34741
CACCAAGT
+
FFF:FFFF
@A00769:11:HC3HCDRXX:1:2109:14543:34788
CACCAAGT
+
FFF:FFFF
@A00769:11:HC3HCDRXX:1:2109:16351:34820
CACCAAGT
+
FFFFFFFF
@A00769:11:HC3HCDRXX:1:2109:14922:34851
CACCAAGT
+
FFFFFFFF
@A00769:11:HC3HCDRXX:1:2109:15501:34851
CACCAAGT
+
FFF:FFFF
@A00769:11:HC3HCDRXX:1:2109:3866:34898
CACCAAGT
+
FFFFFFFF
@A00769:11:HC3HCDRXX:1:2109:29143:34898
CACCAAGT
+
FFF:FFFF
@A00769:11:HC3HCDRXX:1:2109:17653:34914
CACCAAGT
+
FFFFFFFF
@A00769:11:HC3HCDRXX:1:2109:28483:34976
CACCAAGT
+
FFFFFFFF
@A00769:11:HC3HCDRXX:1:2109:2157:35164
CACCAAGT
+
FFFFFFFF
@A00769:11:HC3HCDRXX:1:2109:15049:35196
CACCAAGT
+
FFFFFFFF
@A00769:11:HC3HCDRXX:1:2109:11216:35227
CACCAAGT
+
FFFF:F:F
@A00769:11:HC3HCDRXX:1:2109:19587:35227
CACCAAGT
+
FFFFFFFF
@A00769:11:HC3HCDRXX:1:2109:11993:35258
CACCAAGT
+
FFFFFFFF
@A00769:11:HC3HCDRXX:1:2109:17192:35336
CACCAAGT
+
FFFFFFFF
@A00769:11:HC3HCDRXX:1:2109:27706:35352
CACCAAGT
+
FFFFFFFF
@A00769:11:HC3HCDRXX:1:2109:31222:35368
CACCAAGT
+
FFFFFFFF
@A00769:11:HC3HCDRXX:1:2109:3369:35383
CACCAAGT
+
FFFFFFFF
@A00769:11:HC3HCDRXX:1:2109:6045:35383
CACCAAGT
+
FFFFFFFF
@A00769:11:HC3HCDRXX:1:2109:24867:35415
CACCAAGT
+
FFFFFFFF
@A00769:11:HC3HCDRXX:1:2109:16984:35477
CACCAAGT
+
FFFFFFFF
@A00769:11:HC3HCDRXX:1:2109:27326:35571
CACCAAGT
+
FFFFFFFF
@A00769:11:HC3HCDRXX:1:2109:16342:35681
CACCAAGT
+
FFFFFFFF
@A00769:11:HC3HCDRXX:1:2109:28917:35728
CACCAAGT
+
FFFFFFFF
@A00769:11:HC3HCDRXX:1:2109:13702:35744
CACCAAGT
+
FFFFFFFF
@A00769:11:HC3HCDRXX:1:2109:14660:35775
CACCAAGT
+
FFFFFFFF
@A00769:11:HC3HCDRXX:1:2109:6750:35853
CACCAAGT
+
FFFFFFFF
@A00769:11:HC3HCDRXX:1:2109:17291:35884
CACCAAGT
+
FFFFFFFF
@A00769:11:HC3HCDRXX:1:2109:2546:35931
CACCAAGT
+
FFFFFFFF
@A00769:11:HC3HCDRXX:1:2109:7889:35978
CACCAAGT
+
FFFFFFFF
@A00769:11:HC3HCDRXX:1:2109:8567:35994
CACCAAGT
+
FFFFFFFF
@A00769:11:HC3HCDRXX:1:2109:16188:36104
CACCAAGT
+
FFFFFFFF
@A00769:11:HC3HCDRXX:1:2109:28592:36135
CACCAAGT
+
FFFFFFFF
@A00769:11:HC3HCDRXX:1:2109:13693:36166
CACCAAGT
+
FFFFFFFF
@A00769:11:HC3HCDRXX:1:2109:22525:36182
CACCAAGT
+
FFFFFFFF
@A00769:11:HC3HCDRXX:1:2109:9661:36260
CACCAAGT
+
FFFFFFFF
@A00769:11:HC3HCDRXX:1:2109:18936:36260
CACCAAGT
+
FFFFFFFF
@A00769:11:HC3HCDRXX:1:2109:8024:36307
CACCAAGT
+
FFF:FFFF
@A00769:11:HC3HCDRXX:1:2109:1940:36323
CACCAAGT
+
FFFFFFFF
@A00769:11:HC3HCDRXX:1:2109:30481:36338
CACCAAGT
+
FFFFFFFF
@A00769:11:HC3HCDRXX:1:2109:24532:36495
CACCAAGT
+
FFFFFFFF
@A00769:11:HC3HCDRXX:1:2109:24288:36511
CACCAAGT
+
FFFFFFFF
@A00769:11:HC3HCDRXX:1:2109:24596:36573
CACCAAGT
+
:FFFFFF:
@A00769:11:HC3HCDRXX:1:2109:26865:36652
CACCAAGT
+
FF:FFFFF
@A00769:11:HC3HCDRXX:1:2109:16315:36699
CACCAAGT
+
FFFFFF:F
@A00769:11:HC3HCDRXX:1:2109:8919:36761
CACCAAGT
+
FFFFFFFF
@A00769:11:HC3HCDRXX:1:2109:22218:36777
CACCAAGT
+
FFFFFFFF
@A00769:11:HC3HCDRXX:1:2109:15203:36808
CACCAAGT
+
FFFF:F:F
@A00769:11:HC3HCDRXX:1:2109:22507:36871
CACCAAGT
+
FFFF,FFF
@A00769:11:HC3HCDRXX:1:2109:12861:36918
CACCAAGT
+
FFFFFFFF
@A00769:11:HC3HCDRXX:1:2109:11948:36996
CACCAAGT
+
FFFFFFFF
@A00769:11:HC3HCDRXX:1:2109:29252:36996
CACCAAGT
+
FFFFFFFF
@A00769:11:HC3HCDRXX:1:2109:2953:37012
CACCAAGT
+
FFFFFFFF
@A00769:11:HC3HCDRXX:1:2109:22806:37043
CACCAAGT
+
FFFFFFFF
@A00769:11:HC3HCDRXX:1:2110:27941:1031
CACCAAGT
+
FFFFFFFF
@A00769:11:HC3HCDRXX:1:2110:17770:1204
CACCAAGT
+
FFF,FFFF
@A00769:11:HC3HCDRXX:1:2110:13006:1282
CACCAAGT
+
FFFFFFFF
@A00769:11:HC3HCDRXX:1:2110:29875:1282
CACCAAGT
+
FFFFFFFF
@A00769:11:HC3HCDRXX:1:2110:29731:1376
CACCAAGT
+
FFF:FFFF
@A00769:11:HC3HCDRXX:1:2110:25220:1391
CACCAAGT
+
FFFF:FFF
@A00769:11:HC3HCDRXX:1:2110:30933:1391
CACCAAGT
+
FFFFFFFF
@A00769:11:HC3HCDRXX:1:2110:6551:1407
CACCAAGT
+
FFFFFFFF
@A00769:11:HC3HCDRXX:1:2110:7789:1423
CACCAAGT
+
FFFFFFFF
@A00769:11:HC3HCDRXX:1:2110:28601:1423
CACCAAGT
+
FFFF:FFF
@A00769:11:HC3HCDRXX:1:2110:17644:1485
CACCAAGT
+
FFFFFFFF
@A00769:11:HC3HCDRXX:1:2110:10917:1642
CACCAAGT
+
FFFFFFFF
@A00769:11:HC3HCDRXX:1:2110:10936:1642
CACCAAGT
+
FFFFFFFF
@A00769:11:HC3HCDRXX:1:2110:29053:1642
CACCAAGT
+
FFF:FFF,
@A00769:11:HC3HCDRXX:1:2110:22616:1673
CACCAAGT
+
FFFFFFFF
@A00769:11:HC3HCDRXX:1:2110:8558:1689
CACCAAGT
+
FFFFFFFF
@A00769:11:HC3HCDRXX:1:2110:23619:1783
CACCAAGT
+
FFFFFFFF
@A00769:11:HC3HCDRXX:1:2110:4960:1814
CACCAAGT
+
FFFFFFFF
@A00769:11:HC3HCDRXX:1:2110:12310:1861
CACCAAGT
+
FFFFFFFF
@A00769:11:HC3HCDRXX:1:2110:11577:1877
CACCAAGT
+
FFFFFFFF
@A00769:11:HC3HCDRXX:1:2110:29225:1877
CACCAAGT
+
FFFFFFFF
@A00769:11:HC3HCDRXX:1:2110:10438:1908
CACCAAGT
+
FFFFFFFF
@A00769:11:HC3HCDRXX:1:2110:3938:1924
CACCAAGT
+
FFFFFFFF
@A00769:11:HC3HCDRXX:1:2110:25129:1986
CACCAAGT
+
FFFFFFFF
@A00769:11:HC3HCDRXX:1:2110:9372:2002
CACCAAGT
+
FFFFFFFF
@A00769:11:HC3HCDRXX:1:2110:27416:2002
CACCAAGT
+
FFFFFFFF
@A00769:11:HC3HCDRXX:1:2110:1642:2080
CACCAAGT
+
FFFFFFFF
@A00769:11:HC3HCDRXX:1:2110:2573:2221
CACCAAGT
+
FFFFFFFF
@A00769:11:HC3HCDRXX:1:2110:10303:2268
CACCAAGT
+
FFFFFFFF
@A00769:11:HC3HCDRXX:1:2110:16514:2315
CACCAAGT
+
F:FFFFFF
@A00769:11:HC3HCDRXX:1:2110:27462:2331
CACCAAGT
+
FFFFFFFF
@A00769:11:HC3HCDRXX:1:2110:2754:2347
CACCAAGT
+
FFFFFFFF
@A00769:11:HC3HCDRXX:1:2110:3513:2378
CACCAAGT
+
FFFFFFFF
@A00769:11:HC3HCDRXX:1:2110:17870:2378
CACCAAGT
+
FFFFFFFF
@A00769:11:HC3HCDRXX:1:2110:31891:2394
CACCAAGT
+
FFFFFFFF
@A00769:11:HC3HCDRXX:1:2110:21829:2440
CACCAAGT
+
FFFFFFFF
@A00769:11:HC3HCDRXX:1:2110:11198:2472
CACCAAGT
+
FFF:FF:F
@A00769:11:HC3HCDRXX:1:2110:5801:2519
CACCAAGT
+
FFFFFFFF
@A00769:11:HC3HCDRXX:1:2110:22399:2519
CACCAAGT
+
FFFFFFFF
@A00769:11:HC3HCDRXX:1:2110:10655:2597
CACCAAGT
+
FFFFFFFF
@A00769:11:HC3HCDRXX:1:2110:5303:2628
CACCAAGT
+
FFF,FFFF
@A00769:11:HC3HCDRXX:1:2110:11767:2707
CACCAAGT
+
FFFFFFFF
@A00769:11:HC3HCDRXX:1:2110:15854:2707
CACCAAGT
+
FFFFFFFF
@A00769:11:HC3HCDRXX:1:2110:18683:2722
CACCAAGT
+
FFFFFFFF
@A00769:11:HC3HCDRXX:1:2110:7789:2738
CACCAAGT
+
FFFFFFFF
@A00769:11:HC3HCDRXX:1:2110:32479:2754
CACCAAGT
+
FFFFFFFF
@A00769:11:HC3HCDRXX:1:2110:20745:2816
CACCAAGT
+
FFFFFFFF
@A00769:11:HC3HCDRXX:1:2110:28917:2879
CACCAAGT
+
FFFFFFFF
@A00769:11:HC3HCDRXX:1:2110:16107:2957
CACCAAGT
+
FFFFFFFF
@A00769:11:HC3HCDRXX:1:2110:24379:2973
CACCAAGT
+
FFFFFFFF
@A00769:11:HC3HCDRXX:1:2110:1244:2988
CACCAAGT
+
FFFFFFFF
@A00769:11:HC3HCDRXX:1:2110:1190:3020
CACCAAGT
+
FFFFFFFF
@A00769:11:HC3HCDRXX:1:2110:12020:3051
CACCAAGT
+
FFFFFFFF
@A00769:11:HC3HCDRXX:1:2110:31232:3067
CACCAAGT
+
FFFFFFFF
@A00769:11:HC3HCDRXX:1:2110:14823:3082
CACCAAGT
+
FFFFFFFF
@A00769:11:HC3HCDRXX:1:2110:16315:3129
CACCAAGT
+
FFFFFFFF
@A00769:11:HC3HCDRXX:1:2110:30165:3129
CACCAAGT
+
FFFFFFFF
@A00769:11:HC3HCDRXX:1:2110:6768:3192
CACCAAGT
+
FFFFFFFF
@A00769:11:HC3HCDRXX:1:2110:4029:3208
CACCAAGT
+
FFFFFFFF
@A00769:11:HC3HCDRXX:1:2110:7084:3239
CACCAAGT
+
FFFFFFFF
@A00769:11:HC3HCDRXX:1:2110:1561:3411
CACCAAGT
+
FFFFF:FF
@A00769:11:HC3HCDRXX:1:2110:20392:3427
CACCAAGT
+
FFFF:FFF
@A00769:11:HC3HCDRXX:1:2110:29668:3458
CACCAAGT
+
FFFFFFFF
@A00769:11:HC3HCDRXX:1:2110:13114:3505
CACCAAGT
+
FFFFFFFF
@A00769:11:HC3HCDRXX:1:2110:13675:3537
CACCAAGT
+
FFFFFFFF
@A00769:11:HC3HCDRXX:1:2110:16812:3552
CACCAAGT
+
FFFFFFFF
@A00769:11:HC3HCDRXX:1:2110:6072:3646
CACCAAGT
+
:FFFFFFF
@A00769:11:HC3HCDRXX:1:2110:15573:3693
CACCAAGT
+
FFFFFFFF
@A00769:11:HC3HCDRXX:1:2110:22218:3740
CACCAAGT
+
FFFFFFFF
@A00769:11:HC3HCDRXX:1:2110:30418:3756
CACCAAGT
+
FFFFFFFF
@A00769:11:HC3HCDRXX:1:2110:13566:3818
CACCAAGT
+
FFFFFFFF
@A00769:11:HC3HCDRXX:1:2110:5457:3834
CACCAAGT
+
FFFFFF,,
@A00769:11:HC3HCDRXX:1:2110:20537:4053
CACCAAGT
+
FFFFFFFF
@A00769:11:HC3HCDRXX:1:2110:28456:4053
CACCAAGT
+
FFFFFFFF
@A00769:11:HC3HCDRXX:1:2110:32271:4241
CACCAAGT
+
FFFFFF:F
@A00769:11:HC3HCDRXX:1:2110:17870:4257
CACCAAGT
+
FFFFFFFF
@A00769:11:HC3HCDRXX:1:2110:31593:4413
CACCAAGT
+
FFFFFFFF
@A00769:11:HC3HCDRXX:1:2110:29912:4476
CACCAAGT
+
FFFFFFFF
@A00769:11:HC3HCDRXX:1:2110:32868:4492
CACCAAGT
+
FFFFFFFF
@A00769:11:HC3HCDRXX:1:2110:3721:4554
CACCAAGT
+
FFFFFFFF
@A00769:11:HC3HCDRXX:1:2110:9028:4664
CACCAAGT
+
FFFFFFFF
@A00769:11:HC3HCDRXX:1:2110:28718:4695
CACCAAGT
+
FFFFFFFF
@A00769:11:HC3HCDRXX:1:2110:15203:4773
CACCAAGT
+
FFFFFFFF
@A00769:11:HC3HCDRXX:1:2110:1389:4836
CACCAAGT
+
FFFFFFFF
@A00769:11:HC3HCDRXX:1:2110:16658:4946
CACCAAGT
+
FFFFFFFF
@A00769:11:HC3HCDRXX:1:2110:13006:5008
CACCAAGT
+
FFFFFFFF
@A00769:11:HC3HCDRXX:1:2110:17454:5102
CACCAAGT
+
FFFFFFFF
@A00769:11:HC3HCDRXX:1:2110:20021:5102
CACCAAGT
+
FF:FFFFF
@A00769:11:HC3HCDRXX:1:2110:8458:5212
CACCAAGT
+
FFFFFFFF
@A00769:11:HC3HCDRXX:1:2110:17445:5212
CACCAAGT
+
FFFFFFFF
@A00769:11:HC3HCDRXX:1:2110:8477:5243
CACCAAGT
+
FFFFFFFF
@A00769:11:HC3HCDRXX:1:2110:23556:5243
CACCAAGT
+
FFFFFFFF
@A00769:11:HC3HCDRXX:1:2110:15537:5259
CACCAAGT
+
FFFFFFFF
@A00769:11:HC3HCDRXX:1:2110:28655:5337
CACCAAGT
+
FFFFFFFF
@A00769:11:HC3HCDRXX:1:2110:1841:5400
CACCAAGT
+
FFFFFFFF
@A00769:11:HC3HCDRXX:1:2110:31937:5447
CACCAAGT
+
FFFF,FFF
@A00769:11:HC3HCDRXX:1:2110:16893:5478
CACCAAGT
+
FFFFFFFF
@A00769:11:HC3HCDRXX:1:2110:12509:5494
CACCAAGT
+
FFFFFFFF
@A00769:11:HC3HCDRXX:1:2110:14498:5494
CACCAAGT
+
FFFFFFFF
@A00769:11:HC3HCDRXX:1:2110:25617:5556
CACCAAGT
+
FFFFFFFF
@A00769:11:HC3HCDRXX:1:2110:4652:5572
CACCAAGT
+
FFFFFFFF
@A00769:11:HC3HCDRXX:1:2110:4381:5603
CACCAAGT
+
FFFFFFFF
@A00769:11:HC3HCDRXX:1:2110:12174:5666
CACCAAGT
+
FFFFFFF,
@A00769:11:HC3HCDRXX:1:2110:10086:5682
CACCAAGT
+
FFFF:FFF
@A00769:11:HC3HCDRXX:1:2110:24930:5682
CACCAAGT
+
FFFFFFFF
@A00769:11:HC3HCDRXX:1:2110:31015:5697
CACCAAGT
+
FFFFFFFF
@A00769:11:HC3HCDRXX:1:2110:31819:5713
CACCAAGT
+
FFFFFFFF
@A00769:11:HC3HCDRXX:1:2110:6696:5791
CACCAAGT
+
:FF,FF,F
@A00769:11:HC3HCDRXX:1:2110:6732:5854
CACCAAGT
+
FFFFFFFF
@A00769:11:HC3HCDRXX:1:2110:7129:5916
CACCAAGT
+
FF,FFF:F
@A00769:11:HC3HCDRXX:1:2110:14778:6042
CACCAAGT
+
FF:FF,,F
@A00769:11:HC3HCDRXX:1:2110:16712:6042
CACCAAGT
+
FFFFFFFF
@A00769:11:HC3HCDRXX:1:2110:21187:6057
CACCAAGT
+
FFFFFFFF
@A00769:11:HC3HCDRXX:1:2110:21178:6073
CACCAAGT
+
:FF,FFFF
@A00769:11:HC3HCDRXX:1:2110:2645:6230
CACCAAGT
+
FFFFFFFF
@A00769:11:HC3HCDRXX:1:2110:32244:6230
CACCAAGT
+
FFFFFFFF
@A00769:11:HC3HCDRXX:1:2110:29713:6292
CACCAAGT
+
FFFFFF::
@A00769:11:HC3HCDRXX:1:2110:19515:6324
CACCAAGT
+
FFFFFFFF
@A00769:11:HC3HCDRXX:1:2110:20491:6324
CACCAAGT
+
FFFFFFFF
@A00769:11:HC3HCDRXX:1:2110:28474:6370
CACCAAGT
+
FFFFFFFF
@A00769:11:HC3HCDRXX:1:2110:28727:6402
CACCAAGT
+
FFFFFFFF
@A00769:11:HC3HCDRXX:1:2110:8847:6449
CACCAAGT
+
FFFFFFFF
@A00769:11:HC3HCDRXX:1:2110:25446:6480
CACCAAGT
+
FFFFFFFF
@A00769:11:HC3HCDRXX:1:2110:30816:6511
CACCAAGT
+
FFFFFFFF
@A00769:11:HC3HCDRXX:1:2110:1886:6605
CACCAAGT
+
FFFFFFFF
@A00769:11:HC3HCDRXX:1:2110:28574:6605
CACCAAGT
+
FFFFFFFF
@A00769:11:HC3HCDRXX:1:2110:4399:6699
CACCAAGT
+
FFFFFFFF
@A00769:11:HC3HCDRXX:1:2110:30725:6699
CACCAAGT
+
FFFFFFFF
@A00769:11:HC3HCDRXX:1:2110:29884:6715
CACCAAGT
+
FFFFFFFF
@A00769:11:HC3HCDRXX:1:2110:26702:6778
CACCAAGT
+
FF,FFF:,
@A00769:11:HC3HCDRXX:1:2110:19388:6793
CACCAAGT
+
FFFFFFFF
@A00769:11:HC3HCDRXX:1:2110:27028:6840
CACCAAGT
+
FFFFFFFF
@A00769:11:HC3HCDRXX:1:2110:30671:6918
CACCAAGT
+
FFFFFFFF
@A00769:11:HC3HCDRXX:1:2110:14344:6950
CACCAAGT
+
FFFFFFFF
@A00769:11:HC3HCDRXX:1:2110:3152:6981
CACCAAGT
+
FFFFFFFF
@A00769:11:HC3HCDRXX:1:2110:27670:7044
CACCAAGT
+
FFFFFFFF
@A00769:11:HC3HCDRXX:1:2110:28718:7044
CACCAAGT
+
FFFFFFFF
@A00769:11:HC3HCDRXX:1:2110:28248:7138
CACCAAGT
+
FFFF::FF
@A00769:11:HC3HCDRXX:1:2110:7048:7404
CACCAAGT
+
FFFFFF:F
@A00769:11:HC3HCDRXX:1:2110:15085:7451
CACCAAGT
+
FFFFFFFF
@A00769:11:HC3HCDRXX:1:2110:13557:7498
CACCAAGT
+
FFFFFFFF
@A00769:11:HC3HCDRXX:1:2110:29197:7529
CACCAAGT
+
FFFFFFFF
@A00769:11:HC3HCDRXX:1:2110:1696:7654
CACCAAGT
+
FFFFFFFF
@A00769:11:HC3HCDRXX:1:2110:1615:7827
CACCAAGT
+
FFFFFFFF
@A00769:11:HC3HCDRXX:1:2110:19750:7827
CACCAAGT
+
FFFFFFFF
@A00769:11:HC3HCDRXX:1:2110:31503:7827
CACCAAGT
+
FF,FFFFF
@A00769:11:HC3HCDRXX:1:2110:11912:8093
CACCAAGT
+
FFFFFFFF
@A00769:11:HC3HCDRXX:1:2110:2709:8155
CACCAAGT
+
FFFFFFFF
@A00769:11:HC3HCDRXX:1:2110:9344:8155
CACCAAGT
+
FFFFFFFF
@A00769:11:HC3HCDRXX:1:2110:11876:8218
CACCAAGT
+
FFFFFFFF
@A00769:11:HC3HCDRXX:1:2110:22064:8296
CACCAAGT
+
FFFFFFFF
@A00769:11:HC3HCDRXX:1:2110:24316:8312
CACCAAGT
+
FFFFFFFF
@A00769:11:HC3HCDRXX:1:2110:26115:8328
CACCAAGT
+
FFFFFFFF
@A00769:11:HC3HCDRXX:1:2110:32371:8328
CACCAAGT
+
FFFFFFFF
@A00769:11:HC3HCDRXX:1:2110:23692:8359
CACCAAGT
+
FFFFFFFF
@A00769:11:HC3HCDRXX:1:2110:19126:8375
CACCAAGT
+
FFFFFFFF
@A00769:11:HC3HCDRXX:1:2110:4896:8469
CACCAAGT
+
FFFFFFFF
@A00769:11:HC3HCDRXX:1:2110:32154:8609
CACCAAGT
+
FFFF:FFF
@A00769:11:HC3HCDRXX:1:2110:7238:8703
CACCAAGT
+
FF:FFFFF
@A00769:11:HC3HCDRXX:1:2110:28501:8829
CACCAAGT
+
FFFFFFFF
@A00769:11:HC3HCDRXX:1:2110:7572:8844
CACCAAGT
+
FFFFFFFF
@A00769:11:HC3HCDRXX:1:2110:3441:8923
CACCAAGT
+
FFFFFFFF
@A00769:11:HC3HCDRXX:1:2110:17210:8938
CACCAAGT
+
FFFFFFFF
@A00769:11:HC3HCDRXX:1:2110:21658:8938
CACCAAGT
+
FFFFFFFF
@A00769:11:HC3HCDRXX:1:2110:31042:8938
CACCAAGT
+
FFFFFFFF
@A00769:11:HC3HCDRXX:1:2110:28827:8954
CACCAAGT
+
FFFFFFFF
@A00769:11:HC3HCDRXX:1:2110:9335:8985
CACCAAGT
+
FFFFFFF:
@A00769:11:HC3HCDRXX:1:2110:18493:9001
CACCAAGT
+
FFFFFFFF
@A00769:11:HC3HCDRXX:1:2110:9381:9126
CACCAAGT
+
FFFFFFFF
@A00769:11:HC3HCDRXX:1:2110:22083:9173
CACCAAGT
+
FFFFFFFF
@A00769:11:HC3HCDRXX:1:2110:2627:9204
CACCAAGT
+
FFFFFFFF
@A00769:11:HC3HCDRXX:1:2110:4788:9251
CACCAAGT
+
FFFFFFFF
@A00769:11:HC3HCDRXX:1:2110:1506:9267
CACCAAGT
+
FFFFFFFF
@A00769:11:HC3HCDRXX:1:2110:14886:9298
CACCAAGT
+
FFFFFFFF
@A00769:11:HC3HCDRXX:1:2110:18258:9314
CACCAAGT
+
FFFFFFFF
@A00769:11:HC3HCDRXX:1:2110:28953:9361
CACCAAGT
+
FFFFFFFF
@A00769:11:HC3HCDRXX:1:2110:14968:9377
CACCAAGT
+
FFFFFFFF
@A00769:11:HC3HCDRXX:1:2110:13774:9439
CACCAAGT
+
FFFFFFFF
@A00769:11:HC3HCDRXX:1:2110:28004:9439
CACCAAGT
+
FFFFFFFF
@A00769:11:HC3HCDRXX:1:2110:12192:9549
CACCAAGT
+
FFFFFFFF
@A00769:11:HC3HCDRXX:1:2110:15799:9565
CACCAAGT
+
FF,FFFF:
@A00769:11:HC3HCDRXX:1:2110:16197:9565
CACCAAGT
+
FFFFFFFF
@A00769:11:HC3HCDRXX:1:2110:22544:9565
CACCAAGT
+
FFFFFFFF
@A00769:11:HC3HCDRXX:1:2110:32325:9596
CACCAAGT
+
FFFF:,FF
@A00769:11:HC3HCDRXX:1:2110:26015:9659
CACCAAGT
+
FFFFFFFF
@A00769:11:HC3HCDRXX:1:2110:26196:9659
CACCAAGT
+
FFFFFFFF
@A00769:11:HC3HCDRXX:1:2110:21142:9674
CACCAAGT
+
FFFFFFFF
@A00769:11:HC3HCDRXX:1:2110:17761:9862
CACCAAGT
+
FFFFFFFF
@A00769:11:HC3HCDRXX:1:2110:2944:9878
CACCAAGT
+
FFFFFFFF
@A00769:11:HC3HCDRXX:1:2110:16586:9893
CACCAAGT
+
FFFFFFFF
@A00769:11:HC3HCDRXX:1:2110:12382:9940
CACCAAGT
+
FFFFFFFF
@A00769:11:HC3HCDRXX:1:2110:23936:9940
CACCAAGT
+
FFFFFFFF
@A00769:11:HC3HCDRXX:1:2110:15176:9956
CACCAAGT
+
FFFFFFFF
@A00769:11:HC3HCDRXX:1:2110:12436:9972
CACCAAGT
+
FFFFFFFF
@A00769:11:HC3HCDRXX:1:2110:27715:10003
CACCAAGT
+
FFFFFFFF
@A00769:11:HC3HCDRXX:1:2110:11840:10034
CACCAAGT
+
FFFFFFFF
@A00769:11:HC3HCDRXX:1:2110:5593:10050
CACCAAGT
+
FFFFFFFF
@A00769:11:HC3HCDRXX:1:2110:23402:10050
CACCAAGT
+
FFFFFFFF
@A00769:11:HC3HCDRXX:1:2110:13087:10066
CACCAAGT
+
FFFFFFFF
@A00769:11:HC3HCDRXX:1:2110:8305:10113
CACCAAGT
+
FFFFFFFF
@A00769:11:HC3HCDRXX:1:2110:28185:10128
CACCAAGT
+
FFFFFFFF
@A00769:11:HC3HCDRXX:1:2110:19741:10160
CACCAAGT
+
FFFFFFFF
@A00769:11:HC3HCDRXX:1:2110:21206:10191
CACCAAGT
+
FFFFF:FF
@A00769:11:HC3HCDRXX:1:2110:25681:10269
CACCAAGT
+
FFFFF:FF
@A00769:11:HC3HCDRXX:1:2110:12066:10520
CACCAAGT
+
FFFFFFFF
@A00769:11:HC3HCDRXX:1:2110:5547:10535
CACCAAGT
+
FFFFFFFF
@A00769:11:HC3HCDRXX:1:2110:9426:10551
CACCAAGT
+
FFFFFFFF
@A00769:11:HC3HCDRXX:1:2110:19678:10551
CACCAAGT
+
FFFFFFFF
@A00769:11:HC3HCDRXX:1:2110:19714:10551
CACCAAGT
+
FFFFFFFF
@A00769:11:HC3HCDRXX:1:2110:6289:10567
CACCAAGT
+
FFFFFFFF
@A00769:11:HC3HCDRXX:1:2110:24062:10567
CACCAAGT
+
FFFFFFFF
@A00769:11:HC3HCDRXX:1:2110:11704:10645
CACCAAGT
+
FFFFFFFF
@A00769:11:HC3HCDRXX:1:2110:20654:10676
CACCAAGT
+
FFFFFFFF
@A00769:11:HC3HCDRXX:1:2110:22218:10692
CACCAAGT
+
FFF,FFFF
@A00769:11:HC3HCDRXX:1:2110:24740:10770
CACCAAGT
+
FFFFFFFF
@A00769:11:HC3HCDRXX:1:2110:29143:10786
CACCAAGT
+
FFFF:FFF
@A00769:11:HC3HCDRXX:1:2110:23023:10802
CACCAAGT
+
:FFFFFF:
@A00769:11:HC3HCDRXX:1:2110:32117:10802
CACCAAGT
+
FFFFFFFF
@A00769:11:HC3HCDRXX:1:2110:3586:10833
CACCAAGT
+
FFFFFFFF
@A00769:11:HC3HCDRXX:1:2110:24994:10833
[truncated: 6,355,389 more chars]
