# Supplementary material for: Acidified drinking water attenuates motor deficits and brain pathology in a mouse model of a childhood neurodegenerative disorder
Source: Sci Rep. 2022 May 30;12:9025. doi: 10.1038/s41598-022-12981-0 (PMC9151921; doi:10.1038/s41598-022-12981-0)
Supplement: Supplementary file 4 — Supplementary Information 4. [file 41598_2022_12981_MOESM4_ESM.zip › 060519AK515F/129xC57.3.m.Tap.4082.R_R2.fastq]

@A00769:11:HC3HCDRXX:1:2101:3721:1110 2:N:0:ACAGTG
GGACTACCCGGGTATCTAATCCTGTTCGATCCCCACGCTTTCGTGCCTCAGCGTCAGTTGGGCGCCGGTATGCTGCCTTCGCAATCGGCGTTCTGCGTGATATCTATGCATTTCACCGCTACACCACGCATTCCGCATACTTCTCGCCCACTCAAGACTGCCAGTTCCGACGGCTCGACAGGGTTGAGCCCTGAATTTTTACCGCCGGCTTAACAGCCCGCCTGCGCACCCTTTAAACCCAATAAATCCGG
+
:FFFFFFFFFFFFFFFFFFFFFFFFFFFFFFFFFFFFFFFFFFFFFFFFFFFFFFFFFFFFFFFFFFFFFFFFFFFFFFFFFFFFFFFFFFFFFFFFFFFFFFFFFFFFFFFFFFFFFFFFFFFFFFFFFFFFFFFFFFFFFFFFFFFFFFFFFFFFFFFFFFFFFFFFFFFFFFFFFFFFFFFFFFFFFFFFFFFFFFFFFFFFFFFFFFFFFFFFFFFFFFFFFFFFFFFFFFFFFFFF:FFFFFFFFF
@A00769:11:HC3HCDRXX:1:2101:21992:1188 1:N:0:ACAGTG
GGACTACCCGGGTATCTAATCCTGTTTGATCCCCACGCTTTCGTGCTTCAGTGTCAGTTATGGCTTAGTAAGCTGCCTTCGCAATCGGGGTTCTGCGTGATATCTATGCATTTCACCGCTACACCACGCATTCCGCCTTCTTCTCGCCCACTCAAGGCCCCCAGTTTCAACGGCCGGACGGGGTTGAGCCCCGAATTTTTACCGCTGACTTAAAAGCCCGCCTACGCACCCTTTAAACCCAATAAATCCGG
+
FFFFFFFFFFFFFFFFFFFFFFFFFFFFFFFFFFFFFFFFFFFFFFFFFFFFFFFFFFFFFFFFFFFFFFFFFFFFFFFFFFFFFFFFFFFFFFFFFFFF:FFFFFFFFFFFFFFFFFFFFFFFFFFFFFFFFFFFFFFFFFFFFFFFFFFFFFFFFFFFFFFFFFFFFFFFFFFFFFFFFFFFFFFFFFFFFFFFFFFFFFFFFFFFFFFFFFFFFFFFFFFFFFFFFFFFFFFFFFFF,FFFFFF:FFF
@A00769:11:HC3HCDRXX:1:2101:8549:1204 2:N:0:ACAGTG
GGACTACCGGGGTATCTAATCCTGTTCGATCCCCACGCTTTCGTGCCTCAGCGTCAGTCGGGCGCCGGTATGCTGCCTTCGCAATCGGAGTTCTGCGTGATATCTATGCATTTCACCGCTACACCACGCATTCCGCATACTTCTCGCCCACTCAAGATCCCCAGTTTCAACGGCCGGCCCGGGTTGAGCCCGGACATTTTACCGCTGACTTAAAAATCCGCCTGCGCACCCTTTAAACCCAATAAATCCGG
+
FFFFFFFFFFFFFFFFFFFFFFFF:FFFFFFFFFFFFFFFFFFFFFFFFFFFFFFFFFFFFFFFFFFFFFFFFFFFFFFFFFFFFFFFFFFFFFFFFFFFFFFFF:FFFFFFFFFFFFFFFFFFFFFFFFFFFFFFFFFFFFFFFFFFFFFFFFFFFFFFFFFFFFFFFFFFFFFFFFFFFFFFFFFFFFFFFFFFFFFFFFFFFFFFFFFFFFFFFFFFFFFFFFFFFFFFFFFF,FFFFFFFFFFFFFF
@A00769:11:HC3HCDRXX:1:2101:17056:1219 2:N:0:ACAGTG
GGACTACAGGGGTATCTAATCCTGTTCGCTCCCCACGCTTTCGCTCCTCAGCGTCAGTAACGGCCCAGAGACCTGCCTTCGCCATTGGTGTTCTTCCCGATATCTACACATTCCACCGTTACACCGGGAATTCCAGTCTCCCCTACCGCACTCAAGCCCGCCCGTACCCGGCGCGGATCCACCGTTAAGCGATGGACTTTCACACCGGACGCGACGAACCGCCTACGAGCCCTTTACGCCCAATAAATCCG
+
FFFFFFFFFFFFFFFFFFFFFFFFFFFFFFFFFFFFFFFFFFFFFFFFFFFFFFFFFFFFFFFFFFFFFFFFFFFFFFFFFFFFFFFFFFFFFFFFFFFFFFFFFFFFFFFFFFFFFFFFFFFFFFFFFFFFFF:FFFFFFFFFFFFFFFFFFFFFFFFFFFFF:FFFFFFFFFFFFFFF:FFFFFFFF::FFFF,FFFFFFFFFFFFFFFFF:FFFFFFFFFF:FFFFFFFFFFFFFFFFFFFFFFFFFF
@A00769:11:HC3HCDRXX:1:2101:2347:1235 1:N:0:ACAGTG
GGACTACGCGGGTATCTAATCCTGTTCGCTACCCACGCTCTCGTGCTTCAGCGTCAGTCGCAGTCTGGTAAGCTGCCTTCGCTATCGGAGTTCTAAGTTATATCTAAGCATTTCACCGCTACTTAACTTATTCCGCCTACCTCGTCTGAACTCGAGTCTTACAGTATTAATGGCAAATCAAGGTGAAGCCCCGACGTTTAACCACTAACTTAAAAAACCGCCTACGCACCCTTTAAACCCAATAAATCCGG
+
FFFFFFFFFFFFFFFFFFFFFFFFFFFFFFFFFFFFFFFFFFFFFFFFFFFFFFFFFFFFFFFFFFFFFFFFFFFFFFFFFFFFFFFFFFFFFFFFFFFFFFFFFFFFFFFFFFFFFFFFFFFFFFFFFFFFFFFFFFFFFFFFFFFFF:FFFFFFFFFFFFFFFFFFFFFFFFF:FFFFFFFFFFFFFFFFFFFFF:FF,FFFFFFFFFFFFFFFFFFFFFFFFFFFFFF,FFFFFFFFFFFFFFFF:F:
@A00769:11:HC3HCDRXX:1:2101:11107:1282 2:N:0:ACAGTG
GGACTACGGGGGTATCTAATCCTGTTCGCTCCCCACGCTTTCGCTCCTCAGCGTCAGTAACGGCCCAGAGACCTGCCTTCGCCATTGGTGTTCTTCCCGATATCTACACATTCCACCGTTACACCGGGAATTCCAGTCTCCCCTACCGCACTCAAGCCCGCCCGTACCCGGCGCGGATCCACCGTTAAGCGATGGACTTTCACACCGGACGCGACGAACCGCCTACGAGCCCTTTACGCCCAATAAATCCG
+
FFFFFFFFFFFFFFFFFFFFFFFFFFFFFFFFFFFFFFFFFFFFFFFFFFFFFFFFFFFFFFFFFFFFFFFFFFFFFFFFFFFFFFFFFFFFFFFFFFFFFFFFFFFFFF:FFFFFFFFFFFFFFFFFFFFFFFFFFFFFFFFFFFFFF:FFFFFFFFFFFFFFFFFFFFFFFFFFFFFFFFFFFF:FFFFFFFFFFF:FFFFFFFFF,FFFFFFFFFFFFFFFFFFF:FFF:F:FFFFFFFFF:F,FFFF
@A00769:11:HC3HCDRXX:1:2101:12870:1329 1:N:0:ACAGTG
GGTATCTAATCCTGTTCGATCCCCACGCTTTCGTGCCTCAGCGTCAGTTGGGCGCCGGTATGCTGCCTTCGCAATCGGCGTTCTGCGTGATATCTATGCATTTCACCGCTACACCACGCATTCCGCATACTTCTCGCCCACTCAAGACTGCCAGTTCCGACGGCTCGACAGGGTTGAGCCCTGAATTTTTACCGCCGGCTTAACAGCCCGCCTGCGCACCCTTTAGACCCAATAAATCCGGATAACGCTCG
+
FFFFFFFFFFFFFFFFFFFFFFFFFFFFFFFFFFFFFFFFFFFFFFFFFFFFFFFFFFFFFFFFFFFFFFFFFFFFFFFFFFFFFFFFFFFFFFFFFFFFFFFFFFFFFFFFFFFFFFFFFFFFFFFFFFFFFFFFFFFFFFFFFFFFFFFFFFFFF:FFFFFFFFFFFFFFFFFFFFFFFFFF:FFFFFFFFFFFFFFFFFFFFFFFFFFFFFFFFF:FFFFFFFFFFFFFFFFFFFFFFFFFFFFFFFF
@A00769:11:HC3HCDRXX:1:2101:15374:1344 2:N:0:ACAGTG
GGACTACACGGGTATCTAATCCTGTTCGATACCCACACTTTCGTGCATGAGCGTCAGTTGAGCGCCGGTATGCTGCCTTCGCAATCGGAGTTCTGCGTGGTATCTATGCATTTCACCGCTACACCACGCATTCCGCATACTTCTCGCTCACTCAAGAAAACCAGTTTCAACGGCTCGAAGAGGTTGAGCCTCTCAATTTTACCGCTGACTTGATCTTCCGCCTGCGCACCCTTTAAACCCAATAAATCCGG
+
FFFF:FFFFFFFFFFFFFFFFFFF,FFFFFFFFFFFFFFFFFFFFFFFFFFFFFFFFFFFFFFFFFFFFFFFFFFFFFFFFFFFFFFFFFFFFFFFFFFFFFFFFFFFFFFFFFFFFFFF,FFFFFFFFFFFFFFFFFFFFFFFFFFFFFFFFFFFFFFFFFFFFFFFFFFFFFFFFFFFFFFFFFFFFFFFFFFFFFFFFFFFF:F:FFFFFFFFFFFFFFFFFFFFFFFFFFFFFFFFFFF,FFFFFFF
@A00769:11:HC3HCDRXX:1:2101:23538:1360 1:N:0:ACAGTG
CCTGTTTGCTCCCCACGCTTTCGAGCCTCAACGTCAGTTACCGTCCAGTAAGCCGCCTTCGCCACTGGTGTTCCTCCTAATATCTACGCATTTCACCGCTACACTAGGAATTCCGCTTACCTCTCCGGTACTCCAGCAAAAAAGTTTCCAAAGCCATTCCGCGGTTGAGCCGCGGGCTTTCACTTCAGACTTCCTTCGCCGTCTACGCTCCCTTTACACCCAGTAAATCCGGATAACGCTTGCCCCCTACG
+
FFFFFFFFFFFFFFFFFFFFFFFFFFFFFFFFFFFFFFFFFFFFFFFFFFFFFFFFFFFFFFFFFFFFFFFFFFFFFFFFFFFFFFFFFFFFFFFFFFFFFFFFF:FFFFFFFFFFFFFFFFFFFFFFF,FFFFFFFFFFFFFFFFFFFFFFFFFFFFFFFFFF:FFFFFFFFFFFFFFFFFFFFFFFFFFFFFFFFFFFFFFFFFFFFFFFFFFFFFFFFFFFF:FFFFFFFFFFFFFFFFFFFFFF:FF
@A00769:11:HC3HCDRXX:1:2101:26024:1376 1:N:0:ACAGTG
GTATCTAATCCTGTTCGATACCCACGCTTTCGTGCCTCAGCGTCAGATCGCCGCCGGTATGCTGCCTTCGCAATCGGAGTTCTGCGCAATATCTAAGCATTTCACCGCTACACTGCGCATTCCGCATACCTCTCGACATCTCAAGACAGCCAGTTTCAACGGCTCGCCGGGGTTGAGCCCCGGGCTTTTACCGCTGACTTAACAGCCCGCCTACGCACCCTTTAAACCCAATAAATCCGGATAACGCTCGC
+
FFFFFFFFFFFFFFFFFFFFFFFFFFFFFFFFFFFFFFFFFFFFFFFFFFFFFFFFFFFFFFFFFFFFFFFFFFFFFFFFFFFFFFFFFFFFFFFFFFFFFFFFFFFFFFFFFFFFFFFFFFFFFFFFFFFFFFFFFFFFFFFFF:FFFFFFFFFFFFFFFFFFFFFFFFFFFFFFFFFF:FFFFFFFFFF:FFFFFFFFFFFFFFFFFFFFFFFFFFFFFFFF:FFFFFFFFFFFFFFFFFFF:FFFF,F
@A00769:11:HC3HCDRXX:1:2101:13304:1391 2:N:0:ACAGTG
GGACTACAGGGGTATCTAATCCTGTTTGCTACCCACGCTTTCGAACCTCAGCGTCAGTTACAGACCAGAGAGCCGCTTTCGCCACTGGTGTTCTTCCATATATCTACGCATTTCACCGCTACACATGGAGTTCCACTCTCCTCTTCTGCACTCAAGTCTCCCAGTTTCCAATGCACTACTCCGGTTAAGCCGAAGGCTTTCACATCAGACTTAAAAGACCGCCTGCGTTCCCTTTACGCCCAATAAATCCG
+
FFFFFFFFFFFFFFFFFFFFFFFFFFFFFFFFFFFFFFFFFFFFFFFFFFFFFFFFFFFFFFFFFFFFFFFFFFFFFFFFFFFFFFFFFFFFFFFFFFFFFFFFFFFFFFFFFFF:FFFFFFFFFFFFFFFFFFFFFFF:FFFFFFFFFFFFFFFFFFFFFFFFFFFFFFFFFFFFFFFFF:FFFFFFFFFFFFFFFFFFFFFFFFFFFFFFFFFFFFF:FFFFFFFFFFFFFFFFFFFFF,FFFFF:,FF
@A00769:11:HC3HCDRXX:1:2101:3929:1407 2:N:0:ACAGTG
GGACTACCGGGGTATCTAATCCTGTTCGATACCCACGCTTTCGTGCCTCAGCGTCAGATCGCCGCCGGTATGCTGCCTTCGCAATCGGAGTTCTGCGCAATATCTAAGCATTTCACCGCTACACTGCGCATTCCGCATACCTCTCGACATCTCAAGACAGCCAGTTTCAACGGCTCGCCGGGGTTGAGCCCCGGGCTTTTACCGCTGACTTAACAGTCCGCCTACGCACCCTTTAAACCCAATAAATCCGG
+
FFFFFFFFFFFF:FFFFFFFFFFF:FFFFFFFFFFFFFFFFFFFFFFFFFFFFFFFFFFFFFFFFFFFFFFFFFFFFFFFFFFFFF:FFFFFFFFFFFFFFFFFFFFF:FF:FFFFFFFFFFFFFFFFFFF:FFFFFFFFFFFFFFFFFFFFFFFFFFFFFFFFFFFFFFFFFFFFFFFFFFFFFFFFFFFFFFFFFFFFFFFFFFFFFFFFFFFFFFFFFFFFFFFFFFFFFFFFFFFFFFFFFFFFFFF
@A00769:11:HC3HCDRXX:1:2101:31403:1517 2:N:0:ACAGTG
GGACTACGGGGGTATCTAATCCTGTTTGCTACCCACGCTTTCGAACCTCAGCGTCAGTTACAGACCAGAGAGCCGCTTTCGCCACTGGTGTTCTTCCATATATCTACGCATTTCACCGCTACACATGGAGTTCCACTTTCCTCTTCTGCACTCAAGTCTCCCAGTTTCCAATGCACTACTCCGGTTAAGCCGAAGGCTTTCACATCAGACTTAAAAGACCGCCTGCGTTCCCTTTACGCCCAATAAATCCG
+
FFFFFFFFFFFFF:FFFFFFFFFFFFFFFFFFFFFFFFFFFFFFFFFFFFFFFFFFFFFFFFFFFFFFFFFFFFFFFFFFFFFFFFFFFFFFFFFFFFFFFFFFFFFFFFFFFFFFFFFFFFFFFFFFFFFFF:FFFFFFFFFFFFFFFFFFFFFFFFFFFFFFFFFFFFFFFFFFFFFFFFF:FFFFF:FFFFFFFFFFFFFFFFFFFFFFFFFFFFF:FFFFFFF,FFFFF,FFF:F:F,FF:FFFF:F
@A00769:11:HC3HCDRXX:1:2101:14452:1532 1:N:0:ACAGTG
GGTATCTAATCCTGTTCGATCCCCACGCTTTCGTGCCTCAGCGTCAGTTGGGCGCCGGTATGCTGCCTTCGCAATCGGCGTTCTGCGTGATATCTATGCATTTCACCGCTACACCACGCATTCCGCATACTTCTCGCCCACTCAAGACTGCCAGTTCCGACGGCTCGACAGGGTTGAGCCCTGAATTTTTACCGCCGGCTTAACAGCCCGCCTGCGCACCCTTTAAACCCAATAAATCCGGATAACGCTCG
+
FFFFFFFFFFFFFFFFFFFFFFFFFFFFFFFFFFFFFFFFFFFFFFFFFFFFFFFFFFFFFFFFFFFFFFFFF:FFFFFFFFFFFFFFFFFFFFFFFFFFFFFFFFFFF:FFFFFFFFFFFFFFFFFFFFFFFFFFFFFFFFFFFFFFFFFFFFFFFFFFFFFFFFFFFFFFF:FFFFFFFFFFFFFFFFFF:FFFFFFFFFFFFF:FFFFFFF::FFFFF:::FFFFFFFFFFFFFFFFFF:FFFFFFFF
@A00769:11:HC3HCDRXX:1:2101:19886:1548 2:N:0:ACAGTG
GGACTACAGGGGTATCTAATCCTGTTCGATCCCCACGCTTTCGTGCCTCAGCGTCAGTCGGGCGCCGGTATGCTGCCTTCGCAATCGGAGTTCTGCGTGATATCTATGCATTTCACCGCTACACCACGCATTCCGCATACTTCTCGCCCACTCAAGATCCCCAGTATCAACGGCCGGCCCGGGTTGAGCCCGGACATTTTACCGCTGACTTAAAGATCCGCCAACGCACCCTTTAAACCCAATAAATCCCG
+
FFFFFFFFF:FFF:,F,FFFFF,FFFF,FFFFFFF:FFFFFFFF,FFFFFFFFFFFFFFFFFFFFFFFFFFFF,FFFFFF:FFFFFF,F,,,FF:FFFFF,FFFFFF,F:FF::FFFFFFFFFFFF,F:,,,FF,FFFFFFFFF,FF,FFFFFFFFF,FFFFFFF,FFFFFF,F:F:,FF,::F::FFFF,FFFFFF:F,FFFFFF,FFF,FFF,:FFFFFF,:,:FF,FFFFFFFFF:FF:FFFF,FF,:
@A00769:11:HC3HCDRXX:1:2101:23204:1626 1:N:0:ACAGTG
GGACTACCGGGGTATCTAATCCTGTTCGATCCCCACGCTTTCGTGCCTCAGCGTCAGTTGGGCGCCGGTATGCTGCCTTCGCAATCGGCGTTCTGCGTGATATCTATGCATTTCACCGCTACACCACGCATTCCGCATACTTCTCGCCCACTCAAGACTGCCAGTTCCGACGGCTCGACAGGGTTGAGCCCTGAATTTTTACCGCCGGCTTAACAGCCCGCCTGCGCACCCTTTAAACCCAATAAATCCGG
+
FFFFFFFFFFFFFFFFFFFFFFFFFFFFFFFFFFFFFFFFFFFFFFFFFFFFFFFFFFFFFFFFFFFFFFFFFFFFFFFFFFFFFFFFFFFFFFFFFFFFFFFFFFFFFFFFFFFFFFFFFFFFFFFFFFFFFFFFFFFFFFFFFFFFFFFFFFFFFFFFFFFFFFFFFFFFFFFFFFFFFFFFFFFFFFFFFFFFFFFFFFFFFFFFFFFFFFFFFFFFFFFFFFFFFFFFFFFFFFFFFFFFFFFF:FF
@A00769:11:HC3HCDRXX:1:2101:24469:1626 2:N:0:ACAGTG
GGACTACGCGGGTATCTAATCCTGTTCGCTCCCCACGCTTTCGCTCCTCAGCGTCAGTAACGGCCCAGAGACCTGCCTTCGCCATTGGTGTTCTTCCCGATATCTACACATTCCACCGTTACACCGGGAATTCCAGTCTCCCCTACCGCACTCAAGCCCGCCCGTACCCGGCGCGGATCCACCGTTAAGCGATGGACTTTCACACCGGACGCGACGAACCGCCTACGAGCCCTTTACGCCCAATAAATCCG
+
FFFFFFFFFFFFFFFFFFFFFFFFFFFFFFFFFFFFFFF:FFFFFFFFFFFFFFFFFFFFFFFFFFFFFFFFFFFFFFFFFFFFFFFFFFFFFFFFFFFF:FFFFFFFFFFFFF:FFFFFFFFFFFFFFFFFFFFFFFFFFFFFFFFFFFFFFFFFFFFFFFFFFFFFFFFFFFFFFFFFFFFFFFFFFFFFFFFFFFFFFFFFFFFFFFFFFFFFFFFFFFFF:FFFFFFFF:FFFFFFF:FFF:FFFFF
@A00769:11:HC3HCDRXX:1:2101:6135:1658 1:N:0:ACAGTG
GGACTACAGGGGTATCTAATCCTGTTCGATACCCACGCTTTCGTGCCTCAGCGTCAGTGTGGGGCCGGCAGGCTGCCTTCGCAATCGGGGTTCTGCGCGATATCTATGCATTTCACCGCTACACCGCGCATTCCGCCTGCCTTTCCCCAACTCAAGCCAGCCAGTTTCAACGGCGGGCCGGGGTTGAGCCCCGGGCTTTTACCGCTGACTTAACTCGCCGCCTACGCACCCTTTAAACCCAATAAATCCGG
+
FFFFFFFFFFFFF:FFFFFFFFFFFFFFFFFFFFFFFFFFFFFFFFFFFFFFFFFFFFFFFFFFFFFFFFFFFFFFFFFFFFFFFFFFFFFFFFFFFFFF:FFFFFFFFFFFFFFFFFFFFFFFFFFFFFFFFFFFFFFFFFFFFFFF:FFFFFFFFF:FFFFFFFFFFFFFFFFFFFFFFFFFFFFFFFFFFFFFFFFFFFFFFFFFFFFFFFFFFFFFFFFFFFFFFFFFFFFFFFF:FFFFFFFFFFF
@A00769:11:HC3HCDRXX:1:2101:17273:1689 2:N:0:ACAGTG
GGACTACGGGGGTATCTAATCCTGTTTGCTACCCACGCTTTCGAACCTCAGCGTCAGTTACAGACCAGAGAGCCGCTTTCGCCACTGGTGTTCTTCCATATATCTACGCATTTCACCGCTACACATGGAGTTCCACTCTCCTCTTCTGCACTCAAGTCTCCCAGTTTCCAATGCACTACTCCGGTTAAGCCGAAGGCTTTCACATCAGACTTAAAAGACCGCCTGCGTTCCCTTTACGCCCAATAAATCCG
+
FFFFFFFFFFFFFFFFFFFFFFFFFFFFFFFFFFFFFFFFFFFFFFFFFFFFFFFFF:FFFFFFFFFFFFFFFFFFFFFFFFFFFFFFFFFFFFFFFFFFFFFFFFFFFFFFFFFFFFFFFFFFFFFFFFFFFFFFFFFFFFFFFFFFFFFFFFFFF:FFFFFFFFFFFFFFFFFFFFFFFFFFFFFFFFFFFFFFFFFFFFFFFFFFFFFFFFFFFFFFFFFFFFFFFFFF:FFFFFFFFFFF:FFFFFF
@A00769:11:HC3HCDRXX:1:2101:18593:1720 2:N:0:ACAGTG
GGACTACGCGGGTATCTAATCCTGTTCGATCCCCACGCTTTCGTGCTTCAGCGTCAGTAGGAAGCCGGCATGCTGCCTTCGCAATCGGGGTTCTGCGTGATATCTATGCATTTCACCGCTACACCTCGCATTCCGCATACTTCTCTTCCACTCAAGATCGCCAGTTTCAATGGCGGGAAGGGGTTGAGCCCCTCAATTTGACCACTGACTTAACGATCCGCCTACGCACCCTTTAAACCCAATAAATCCGG
+
:FFFFFFFFFFFFFFFFFFFFFFFFFFFFFFFFFFFFFFFFFFFFFFFFFFFFFFFFFFFFFFFFFFFFFFFFFFFFFFFFFF:FFFFFFFFFFFFFFFFFFFFFFFFFFFFFFFFFFFFFFFFFFFFFF:FFFFFFFFFFFFFFFFFFFFFFFFFFFF:FFFFFFFFFFFFFFFFFFFFFFFFFFFFFFFFFF::,FFFFFFFFFFFFFFFFFFFFFFFFFFFFFFFFFFF:FFFFFFFFFF::F:FFFF
@A00769:11:HC3HCDRXX:1:2101:12066:1814 1:N:0:ACAGTG
GGACTACACGGGTATCTAATCCTGTTCGCTACCCACGCTCTCGTGCTTCAGCGTCAGTCGCAGTCTGGTAAGCTGCCTTCGCTATCGGAGTTCTAAGTTATATCTAAGCACTTCACCGCTACTTAACTTATTCCGCCTACCTCGTCTGAACTCGAGTCTTACAGTATTAATGGCAAATCAAGGTGAAGCCCCGACGTTTAACCACTAACTTAAAAAACCGCCTACGCACCCTTTAAACCCAATAAATCCGG
+
FFFFF:FFFFFFFFFFFFFFFFFFFFFFFFFFFFFFFFFFFFFFFFFFFFFFFFFFFFFFFFFFFFFFFFFFFFFFFFFFFFFFFFFFFFFFFF:FFFFFFFFFFFFFFFFFFFFFFFFFFFFFFFFFFFFFFFFFFF:FFFFFFFFFFFFFFFFFFFFFFFFFFFFFFFFFFFFFFFFFFFFFFFFFFFFFF:FFFFFFFFFFFFFFFF:FFFFFFF:FFFFFFFFFFFFFFFFFFFFFFFFFFFFFFF:
@A00769:11:HC3HCDRXX:1:2101:21305:1877 2:N:0:ACAGTG
GGACTACGGGGGTATCTAATCCTGTTTGCTACCCACGCTTTCGAACCTCAGCGTCAGTTACAGACCAGAGAGCCGCTTTCGCCACTGGTGTTCTTCCATATATCTACGCGTTTCACCGCTACACATGGAGTTCCACTCTACTCTTCTGCACTCAGGTCTCCCAGTTTCCAATGCACAACACCGGTTAAGCCCAAGGCTTTCACATAACACATAAAAGACCGCCAGCGATACCTTTACGCACAAAAAATCCG
+
FFFF,:F::FFFFFFF:FFFFF,:,:FFFFF:,FFF,FF,FF:FFFFFFF:::,FF,FF:FFFFFFFFF,FFFFFFFF,FFFF:F,,F,FFFFFFFF::F:F:F:FF:F,FF,FFFFFF,F:FFFF,,F,F:FFFF,FF,FFF,F:F,FFF:FF:FF,::FF:,,FF,FF,F,FFF,FF,F:F,,F:F,FF,FF,,:F,FFF,F,,F,FF,,:FFFFF,:FFF,FFF,F,F::,FF::F,FF,,F:FF:,,
@A00769:11:HC3HCDRXX:1:2101:7853:1939 2:N:0:ACAGTG
GGACTACCGGGGTATCTAATCCTGTTCGCTCCCCACGCTTTCGCTCCTCAGCGTCAGTAACGGCCCAGAGACCTGCCTTCGCCATTGGTGTTCTTCCCGATATCTACACATTCCACCGTTACACCGGGAATTCCAGTCTCCCCTACCGCACTCAAGCCCGCCCGTACCCGGCGCGGATCCACCGTTAAGCGATGGACTTTCACACCGGACGCGACGAACCGCCTACGAGCCCTTTACGCCCAATAAATCCG
+
FFFFFFFFFFFFFFFFFFFFFFFFFFFFFFFFFFFFFFFFFFFFFFFFFFFFFFFFFFFFFFFFFFFFFFFFFFFFFFFFFFFFFFFFFFFFFFFFFFFFFFFFFFFFFFFFFFFFFFFFFFFFFFFFFFFFFFFFFFFFFFFFFFFFF:FFFFFFFFFFFFFFFFFFFFFFFFFFFFFFFFFFFFFFFFFFFFFFFFFFFFFFFFFFFFFFFFFFF:FFFFFFFFFFFFFFFFFFF:FFFFFFFFFFFFF
@A00769:11:HC3HCDRXX:1:2101:27299:2049 1:N:0:ACAGTG
GGACTACCCGGGTATCTAATCCTGTTCGATCCCCACGCTTTCGTGCCTCAGCGTCAGTTGGGCGCCGGTATGCTGCCTTCGCAATCGGCGTTCTGCGTGATATCTATGCATCTCACCGCTACACCACGCATTCCGCATACTTCTCGCCCACTCAAGACTGCCAGTTCCGACGGCTCGACAGGGTTGAGCCCTGAATTTTTACCGCCGGCTTAACAGCCCGCCTGCGCACCCTTTAAACCCAATAAATCCGG
+
F,F,FFFFFFFFFFFFFFFFFFFFFFFFFFFF:FFF:FFFFFF:FF,FFFFFFFFFFFF,FFFFFFFFFFFFF:FFFF:F:FF:FFFFFFF:FFFFFFFFFFFFFFFF:FFF:FFFFF:FFF:FFFFFFFFFFFF,FFFFF:FFFFF,FFFFFFFFFFF:FFFFFF:FFFFFFFFFFFFFF,FF:FFFFF::FFFFFFFFFFF,FF:FFFFFF:FFFFFF,FFFFFFFF,:F:FFFF:,FFFFFFFFFFF,
@A00769:11:HC3HCDRXX:1:2101:22950:2065 1:N:0:ACAGTG
GGACTACGGGGGTATCTAATCCTATTTGCTCCCCACGCTTTCGTGCCTCAGCGTCAGTAACAGGCCAGGCGGCCGCCTTCGCCACTGGTGTTCTTCCATATATCTACGCATTTTACCGCTACACATGGAGTTCCACCGCCCTCTCCTGCTCTCTAGCCCGCCAGTTTCCAGAGCCTATACCGGTTGAGCCGGTACCTTTCACTCCAGACTTAGCAGGCCGCCTACGCACCCTTTACGCCCAATCATTCCGG
+
FFFFFFFFFFFFFFFFFFFFFFFFFFFFFFFFFFFFFFFFFFFFFFFFFFFFFFFFFFFFFFFFFFFFFFFFFFFFFFFFFFFFFFFFFFFFFFFFFFFFFFFFFFFFFFFFFFFFFFFFFFFFFFFFFFFFFFFF:FFFFFFFFFFFFFFFFFFFFFFFFFFFFFFFFFFFFFFF:FFFFFFFFFFFFFFFFFFFFFF:FFF:FFFFFF:FF:FFFFFFFFF:FFFFF:FF,FFFFFFFFFFFFF:FFFF
@A00769:11:HC3HCDRXX:1:2101:13331:2284 1:N:0:ACAGTG
GTATCTAATCCTGTTCGCTACCCACGCTCTCGTGCTTCAGCGTCAGTCGCAGTCTGGTAAGCTGCCTTCGCTATCGGAGTTCTAAGTTATATCTAAGCATTTCACCGCTACTTAACTTATTCCGCCTACCTCGTCTGAACTCGAGTCTTACAGTATTAATGGCAAATCAAGGTGAAGCCCCGACGTTTAACCACTAACTTAAAAAACCGCCTACGCACCCTTTAAACCCAATAAATCCGGATAACGCCCGC
+
FFFFFFFFFFFFFFFFFFFFFFFFFFFFFFFFFFFFFFFFFFFFFFFFFFFFFFFFFFFFFFFFFFFFFFFFFFFFFFFFFFFFFFFFFFFFFFFFFFFFFFFFFFFFFFFF,FFFFFFFFFFFFFFFFFFFFFFFFFFFFFFFFFFFFFFFFF:FFFFFFFFFFFFFFFFFFFFFFFFFFF:FFFFFFFFF:FFFFFFFFFFFFFFFFFFFFFFFFFFFFFFFFFFFFF:F,FFFFFFFFFFFFFFFFFF
@A00769:11:HC3HCDRXX:1:2101:30056:2284 1:N:0:ACAGTG
GGACTACAGGGGTATCTAATCCTGTTTGCTCCCCACGCTTTCGAGCCTCAGTGTCAGTTACAGTCCAGTAAGCCGCCTTCGCCACTGGTGGTCTTCCATATATCTACGCATTTCACCGCTACACATGGAGTTCCACTCTCCTCTTCTGCACTCAAGTCTCCCAGTTTCCAATGCACTACTCCGGTTAAGCCGAAGGCTTTCACATCAGACTTAAAAGACCGCCTGCGATCCCTTTACGCCCAATAAATCCG
+
FF:F:F:FFF,:,F,FFFFFFF:FFFF:FF,FFFFFFF:F,:FFFFFFFF:FF::FFFF:FFFF:FFF:FFFFFFFF::FFFFFFFFF:F,:FF,FF:,:FFFFFFFFFFF,F:FF:FFF,FFFFF:FF,FFFFFF:FFFFF:,,FFFFFFF,FF,FF:F:,,:FF,FFFFF,,FFFFFFFFFFFFFF:F:FFFF,FFFF,F,FFF::FF,,FF:F::FF:F,F,FF,F:FFFFFFFF,F,FFF,FF,F:,
@A00769:11:HC3HCDRXX:1:2101:4517:2300 1:N:0:ACAGTG
GGACTACGCGGGTATCTAATCCTGTTCGATACCCACGCTTTCGTGCCTCAGCGTCAGTGTGGAGCCGGCATGCTGCCTTCGCAATCGGGGTTCTGCGCGGTATCTATGCATTTCACCGCTACACCGCGCATTCCGCCTGCCTTTCCCCAACTCAAGCCAGCCAGTTTCAACGGCGGGCCGGGGTTGAGCCCCGGGCTTTTACCGCTGACTTAACTCGCCGCCTACGCACCCTTTAAACCCAATAAATCCGG
+
FFFFFFFFFFFFFFFFFFFFFFFFFFFFFFFFFFFFFFFFFFFFFFFFFFFFFFFFFFFFFFFFFFFFFFFFFFFFFFFFFFFFFFFFFFFFFFFFFFFFFFFFFFFFFFFFFFFFFFFFFFFFFFFFFFFFFFFFFFFFFFFFFFFFFFFFFF:FFFFFFFFFFFFFFFFFFFFFFFFFFFFFFFFFFFFFFFFFFFFFFFFFFFFFFFFFFFFFFFFFFFFFFFFFFFFFFFFFFFFFFFF:FFFFFFF
@A00769:11:HC3HCDRXX:1:2101:6081:2409 2:N:0:ACAGTG
GGACTACACGGGTATCTAATCCTGTTCGATCCCCAAACTTTCGTGCCTCAGCGTCAGTATGGCGCCGGAAGGCTGCCTTCGCAATCGGTGTTCTGCGAGATATCTATGCATTTCACCGCTACACCACGCATACCGCCTTCTTCTCGCCCACTCAAGGCACCCAGTTTCAACGGCCGGACGGGGTTGAGCCCCGAATTTTTACCGCTGACTTAAAAGCCCGCCTACGCACCCTTTAAACCCAATAAATCCGG
+
,:F:FFF:FFF::,:F:FF,F:F,FF:,F:F,F:,,F,F,F:::,FFF,F,FF,FF,F,,,F:,F:,:FF,:F:,,:,,,:FFFFF,F,FFFFFFF:,FFFFF,,F,,FF,,F,F:F:FFFFF:,,,FF:F,F:FF:F,,:FF,,FFFFFFF:FFF,F,FFFF,FFFF,FF,F::,FFFFF:F,,FFFFFFF:FFFF,FF,,,FFF:FFFFF:,,FFFF,FFFFFFFF:FF,,,FFFF:F,,FFF:FFF:,
@A00769:11:HC3HCDRXX:1:2101:25174:2472 1:N:0:ACAGTG
GGTATCTAATCCTGTTCGATCCTCGCACTTTCGTGCCTCAGCGTCAGTAGGGCGCCGGAAGGCTGCCTTCGCAATCGGGGTTCTGCGTGATATCTATGCATTTCACCGCTACACCACGCATTCCGCCTTCTTCTCGCCCACTCAAGGCCCCCAGTTTCAACGGCCGGACGGGGTTGAGCCCCGAATTCTTACCGCTGACTTAAAAGCCCGCCTACGCACCCTTTAAACCCAATAAATCCGGATAACGCTCG
+
FFFFFFFFFFFFFFFFFFFFFFFFFFFFFFFFFFFFFFFFFFFFFFFFFFFFFFFFFFF:FFFFFFFFFFFFFFFFFFFFFFFFFFFFF:FFFFFFFFFFFFFFFFFFFFFFFFFFFFFFFFFFFFFFFFFFFFFFFFFFFFFFFFFFFFFFFFFFFFFFFFFFFFFFFFFFFFFFFFFFFFFF,FFFFFFFFFFFFFFFFFFFF:FFFFFFFFFFFFFFFFFFFFFFFFF:F:FFFFFFFFFFFFF:FFF
@A00769:11:HC3HCDRXX:1:2101:24731:2613 1:N:0:ACACTG
GGACTACCCGGGTATCTAATCCTGTTCGATACCCACGCTTTCGTGCCTCAGCGTCAGATCGCCGCCGGTATGCTGCCTTCGCAATCGGAGTTCTGCGCAATATCTAAGCATTTCACCGCTACACTGCGCATTCCGCATACCTCTCGACATCTCAAGACAGCCAGTTTCAACGGCTCGCCGGGGATGAGCCCCGGGCTTTTACCGCTGACTTAACAGCCCGCCTACGCACCCTTTAAACACAATAAATCAGG
+
FFF,F::FFF,F:F:F:FFFFFFFFFFFFFF:::FF:,FFFFF,,FFF:FFF:,:F:FF:FF:,:F::FFFFFF:F,F,:,FFFF,,FF,,FF:,::,FF:F:FFFFF,F,,FFFF:,,FF:FFFFF,,F:,F,FFF,F:::,FF:FFF,F,FFF:FFFF,FF,F:F:FFF:,FFFF,F:,:,,:FFF,F,,,,,FF::FFF,,,,,F,FFFF,FF,F,F,FFF,,FFFF,F:FFF,F,FFFFFFFF:F::
@A00769:11:HC3HCDRXX:1:2101:26494:2628 1:N:0:ACAGTG
GGACTACCGGGGTATCTAATCCTGTTCGATACCCACGCTTTCGTGCTTCAGCGTCAGTTGGGCGCCGGTATGCTGCCTTCGCAATCGGAGTTCTGCGTGATATCTATGCATTTCACCGCTACACCACGCATTCCGCATACTTCTCGCCCACTCAAGAACGCCAGTTTCAACGGCGGAGCGAGGTTGAGCCCCGCGATTTTACCGCTGACTTGGCATTCCGCCTACGCACCCTTTAAACCCAATAAATCCGG
+
FFFFFFFFFFFFFFFFFFFFFFFFFFFFFFFFFFFFFFFFFFFFFFFFFFFFFFFFFFFFFFFFFFFFFFFFFFFFFFFFFFFFFFFFFFFFFFFFFFFF:FFFFFFFFFFFFFFFFFFFFFFFFFFFFFFFFFFFFFFFFFFFFFFFFFFFFFFFFFFFFFFFFFFFFFFFFFFFFFFFFFFFFFFFFFFFFFFFFFFFFFFFFFFFFFFFFFFFFFFFFFF:FFFFFFFFFFFFFFFFFFFFFFFFFFF
@A00769:11:HC3HCDRXX:1:2101:8187:2644 1:N:0:ACAGTG
GGACTACCGGGGTATCTAATCCTGTTCGATCCCCACGCTTTCGTGCCTCAGCGTCAGTGTGGCGCCGGTACGCTGCCTTCGCAATCGGAGTTCTGCGCGATATCTATGCATTTCACCGCTACACCGCGCATTCCGCGTACTTCTCGCCAACTCAAGTCTGCCAGTTTCAACGGCTCGACGGGGTTGAGCCCCGCAATTTTACCGCTGACTTAACGGACCGCCTACGCACCCTTTAAACCCAATAAATCCGG
+
FFFFFFFFFFFFFFFFFFFFFFFFFFFFFFFFFFFFFFFFFFFFFFFFFFFFFFFFFFFFFFFFFFFFFFFFFFFFFFFFFFFFFFFFFFFFFFFFFFFF:FFFFFFFFFFFFFFFFFF:FFFFFFFFFFFFFFFFFFFFFFFFFFFFFFFFFFFFFFFFFFFFFFFFFFFFFFFFFFFFFFFFFFFFFFFFFFFFFFFFFFFFFFFFFFFFFFFFFFFFFFF,FFFFFFFFFFFFFFFFFFFFFFFFFFF
@A00769:11:HC3HCDRXX:1:2101:9489:2644 1:N:0:ACAGTG
GGACTACACGGGTATCTAATCCTGTTCGATACCCACGCTTCCGTGCTTCAGCGTCAGTTGGGCGCCGGTATGCTGCCTTCGCAATCGGAGTTCTGCGTGATATCTATGCATTTCACCGCTACACCACGCATTCCGCATACTTCTCGCCCACTCAAGAACGCCAGTTTCAACGGCGGAGCGAGGTTGAGCCCCGCGATTTTACCGCTGACTTGGCATTCCGCCTACGCACCCTTTAAACCCAATAAATCCGG
+
FFFFFFFFFFFFFFFFFFFFFFFFFFFFFFFF:FFFFF:FFFFFFFFFFFFFFFFFFFFFFFFFFFFFFFFFFFFFFFFFFFF:FFFFFFFFFFFFFFFF:FFFFFFFFFFFFFFFFFFFFFFFFFFFFFFFFFFFFFFFFFFFF:FFFFFFFFFFFFFFFFFFFFFFFFFFFFFFFFFFFFFFFFFFFFFFFFFFFFFFFFFFFFFFFFFFFFFFFFFFFFFFFFFFF:FFFF:FFFFFFFFFFFF:FFF
@A00769:11:HC3HCDRXX:1:2101:2871:2769 1:N:0:ACAGTG
GGACTACCGGGGTATCTAATCCTGTTCGCTCCCCTAGCTTTCGCGCCTCAGCGTCAGTGGCGGCCCAGAGATCTGCCTTCGCCATCGGTGTTCTTCCCGATATCTGCGCATTCCACCGCTACACCGGGAATTCCGATCTCCCCTACCGCACTCGAGGCGCCCAGTTCGGGACCCGGCTCGGGGTTGAGCCCCGAGGTTAGAGGTCCCGCTTAGGCACCCGCCTACGCGCGCTTTACGCCCAATGAATCCGG
+
FFFFFFFFFFFFF:FFFFFFFFFFFFFFFFFFFFFFFFFFFFFFFFFFFFFFFFFFFFFFFFFFFF:FFFFFFFFFFFFFFFF:FFFFFFFFFFFFFFFFFFFFFFFFFFFFFFFFFFFFFFFFFFFFF:FFFFFFFFFFFFFFFFFFFFFFFFFFFFFFFF:FFFFFFFFFFFFFFFFFFFFFFFFFFFFFFFFFFF::FFFFFFFFFFFFFFFFFFFFFFFFFFFFFFFFFFFFFFFFFFFFF,:FFF,
@A00769:11:HC3HCDRXX:1:2101:21423:2769 1:N:0:ACAGTG
GGACTACGCGGGTATCTAATCCTGTTTGCTACCCACGCTTTCGAACCTCAGCGTCAGTTACAGACCAGAGAGCCGCTTTCGCCACTGGTGTTCTTCCATATATCTACGCATTTCACCGCTACACATGGAGTTCCACTCTCCTCTTCTGCACTCAAGTCTCCCAGTTTCCAATGCACTACTCCGGTTAAGCCGAAGGCTTTCACATCAGACTTAAAAGACCGCCTGCGTTCCCGTTACGCCCACTAAATCCG
+
FFFFFFFFFFFFFFFFFFFFFFFFFFFFFFFFFFFFFFFFFFFFFFFFFFFFFFFFFFFFFFFFFFFFFFFFFFFFFFFFFFFFFFFFFFFFFFFFFFFFFFFFFFFFFFFFFFFFFFFFFFFFFFFFFFFFFFFF:FFFFFFFFFFFFFFFFFFFFFFFFFFFFFFFFFFFF:FFFFFFFFFFFFFFFFFFFFFFFF:FFFFF:FFFFFFFFF:FFFFFFFFFFFFF:FFF,F,FFFFFFF,F,F,FFF:
@A00769:11:HC3HCDRXX:1:2101:16098:2816 1:N:0:ACAGTG
GGACTACCCGGGTATCTAATCCTGTTCGATACCCACGCTTTCGAGCCTCAGCGTCAGTTCGCCGCCGGTATGCTGCCTTCGCAATCGGAGTTCTGCGCAATATCTACGCATTGCGCCGCTACACTGCGCATTCCGCATACCTCTCGACATCTCAAGACAGCCAGTTTCATCGGCTCGCCGGGGTGGAGCCCCGGGGTTGTACCGCTGACTTAAGAGCCCGCCTGCGCGCCCGTTAAACCCCATACATCCGG
+
FF,,F,FFFFFFFFFF:FFF::FFF::F,FFFFFFFFF,FFF:,FF:F::FFF:::F,F,F,,,FF,::F,FF:FFFFFFFF,F,:F:::FFFFFFFF,F,:,FFF,FFF,F,:,FF:FFFF:F:,FF::FF:,F:FF,FFF:FFFF:FF:FFFFF,F,FF:FF,FFF,:,FF:::,:,FFFFF,F:F:,F:FFF,F,,,,:FFF:F,F:,::,,,:FFFF,F,F::,,,F,,,,:F,F:,:F,,F::FFF
@A00769:11:HC3HCDRXX:1:2101:30563:2816 2:N:0:ACAGTG
GGACTACCCGGGTATCTAATCCTGTTCGATCCCCGCACTTTCGTGCCTCAGCGTCAGTAGGGCGCCGGAAGGCTGCCTTCGCAATCGGGGTTCTGCGTGATATCTATGCATTTCACCGCTACACCACGCATTCCGCCTTCTTCTCGCCCACTCAAGGCCCCCAGTTTCAACGGCCGGACGGGGTTGAGCCCGAATTTTTACCGCTGACTTAAAAGCCCGCCTACGCACCCTTTAAACCCAATAAATCCGG
+
FFFFFFFFFFFFFFFFFFFFFFFFFFFFFFFFFFFFFFFFFFFFFFFFFFFFFFFFFFFFFFFFFFFFFFFFFFFFFFFFFFF:FFFFFFFFFFFFFFFFFFFFFFFFFFFFFFFFFFFFFFFFFFFFFFFFFFFFFFFFFFFFFFFFFFFFFFFF:FFFFFFFFFFFFFFFFFFFFFFFF:FFFFFFFFFFFFF,FFFFF:FFFFFFFFFFFFF,FFFFFFFFFFFFFFFFFFFFF,FFFFFFFFFFFF
@A00769:11:HC3HCDRXX:1:2101:14253:2848 1:N:0:ACAGTG
GGACTACCCGGGTATCTAATCCTGTTCGATACCCACACTTTCGTGCATGAGCGTCAGTTGAGCGCCGGTATGCTGCCTTCGCAATCGGAGTTCTGCGTGATATCTATGCATTTCACCGCTACACCACGCATTCCGCATACTTCTCGCCCACTCAAGAACGCCAGTTTCAACGGCGGAGCGAGGTTGAGCCCCGCGATCTTACCGCTGACTTGCACCTCCGCCTGCGCACCCTTTAAACCCAATAAATCCGG
+
FFFFFFFFFFFFFFFFFFFFFFFFFFFFFFFFFFFFFFFFFFFFFFFFFFFFFFFFFFFFFFFFFFFFF:FFFFFFFFFFFFFFFFFFFFFFFFFFFFFFFFFFFFFFFFFFFFFFFFFFFFFFFFFFFFFFFFFFFFFFFFFFF:FFFFFFFFFFFFFFFFFFFFFFFFFFFFFFFFFFFFFFFFFFFFFFFFFFFFFFFFFFFFFFFFFFFFFFFFFFFFFFFFFFFFFFFFFFFFFFFFFFFFFFFFF
@A00769:11:HC3HCDRXX:1:2101:4472:2910 1:N:0:ACAGTG
GGACTACGCGGGTATCTAATCCTGTTCGATCCCCACGCTTTCGTGCCTCAGCGTCAGTCGGGCGCCGGTATGCTGCCTTCGCAATCGGAGTTCTGCGTGATATCTATGCATTTCACCGCTACACCACGCATTCCGCATACTTCTCGCCCACTCAAGATCACCAGTTTCAACGGCTTAAAGGGGTTGAGCCCCTCGATTTTACCGCTGACTTAATGTTCCGCCTACGCACCCTTTAAACCCAATAAATCCGG
+
FFFFFFFFFFFFFFFFFFFFFFFFFFFFFFFFFFFFFFFFFFFFFFFFFFFFFFFFFFFFFFFFFFFFFFFFFFFFFFFFFFFFFFFFFFFFFFFFFFFFFFFFFFFFFFFFFFFFFFFFFFFFFFFFFFFFFFFFFFFFFFFFFFFFFFFFFFFFFFFFFFFFFFFFFFFFFFFFFFFFFFFFFFFFFFFFFFFFFFFFFFFFFFFFFFFFFFFFFFFFFFFFFFFFFFFFFFFFFFFFFFFFFFFFFFF
@A00769:11:HC3HCDRXX:1:2101:23927:2942 1:N:0:ACAGTG
GGACTACGGGGGTATCTAATCCTGTTTGCTACCCACGCTTTCGAACCTCAGCGTCAGTTACAGACCAGAGAGCCGCTTTCGCCACTGGTGTTCTTCCATATATCTACGCATTTCACCGCTACACATGGAGTTCCACTCTCCTCTTCTGCACTCAAGTCTCCCAGTTTCCAATGCACTACTCCGGTTAAGCCGAAGGCTTTCACATCAGACTTAAAAGACCGCCTGCGTTCCCTTTACGCCCAATAAATCCG
+
FFFFFFFFFFFFFFFFFFFFFFFFFFFFFFFFFFFFFFFFFFFFFFFFFFFFFFFFFFFFFFFFFFFFFFFFFFFFFFFFFFFFFFFFFFFFFFFFFFFFFFFFFFFFFFFFFFFFFFFFFFFFFFFFFFFFFFFFFFFFFFFFFFFFFFFFFFF:FFFFFFFFFFFFFFFFFFFFFFFFFFFFFFFFFFFFFFFFFFFFFFFFFFFFFFFFFFFFF:F,FFFFFFFFFFFFFFFFFFFFFFFFFFFFFF,
@A00769:11:HC3HCDRXX:1:2101:19407:3098 1:N:0:ACAGTG
GTATCTAATCCTGTTCGCTCCCCACGCTTTCGTGCCTCAGCGTCAGTTGGGCGCCGGTATGCTGCCTTCGCAATCGGCGTTCTGCGTGATATCTATGCATTTCACCGCTACACCACGCATTCCGCATACTTCTCGCCCACTCAAGACTGCCAGTTCCGACGGCTCGACAGGGTTGAGCCCTGAATTTTTACCGCCGGCTTAACAGCCCGCCTGCGCACCCTTTAAACCCAATAAATCCGGATAACGCTCGC
+
,FFFFFFFFFFFFFFFFFFFFFFFFFFFFFFFFFFFFFFFFFFFFFFFFFFFFFF:FFFFFFFF:FFFFFFFFFF:FF:FFFFFFFFFF:F:FF,FFFFFFFFFFFFFFFFFFFFFFFFFFFFFFFFFFFFFFFFF:FFFF:FFFFFFFFFFFFF:FFFFFFFFF:FFF:F,FFFFFFFFFFFFFFFFFFF,FFFFFFF,FFFFFFF:FFF:F:F:FF:FF,FFFFFFF:FFFFFFFFFFFFFFF,FFFF,
@A00769:11:HC3HCDRXX:1:2101:20681:3302 1:N:0:ACAGTG
GGACTACCCGGGTATCTAATCCTGTTTGCTACCCACGCTTTCGAACCTCAGCGTCAGTTACAGACCAGAGAGCCGCTTTCGCCACTGGTGTTCTTCCATATATCTACGCATTTCACCGCTACACATGGAGTTCCACTCTCCTCTTCTGCACTCAAGTCTCCCAGTTTCCAATGCACTACTCCGGTTAAGCCGAAGGCTTTCACATCAGACTTAAAAGACCGCCTGCGTTCCCTTTACGCCCAATAAATCCG
+
FFFFFFFFFFFFFFFFFFFFFFFF:FFFFFFFFFFFFFFFFFFFFFFFFFFFFFFFFFFFFFFFFFFFFFFFFFFFFFFFFFFFFFFF:FFFFFFFFFFFFFFFFFFFFFFFFFFFFFFFFFFFFFFFFFFFFFFFFFFFFFFFFFFFFFFFFFFFFFFFFFFFFFFFFFFFFFFFF:FFFFFFFFFFFFFFF:FFFFFFFFFFFFFFFFFFFFFFFFFFFFFFFFFFFFFFFFFFFFFFFFFFFFFF:FF
@A00769:11:HC3HCDRXX:1:2101:21386:3458 2:N:0:ACAGTG
GGACTACGCGGGTATCTAATCCTGTTCGATACCCACGCTTTCGTGCTTCAGCGTCAGTTGGGCGCCGGTATGCTGCCTTCGCAATCGGAGTTCTGCGTGATATCTATGCATTTCACCGCTACACCACGCATTCCGCATACTTCTCGCCCACTCAAGAACGCCAGTTTCAACGGCGGAGCGAGGTTGAGCCCCGCGATTTTACCGCTGACTTGGCATTCCGCCTACGCACCCATTAAACCCAAAAAATCCGG
+
,F:FFFF:F:FFFFFFFFFFFFFF,F:FFFFFFFFFFF::FF:F:FFFFFFFFFFFFF::FF,F:F:FFFFFF:FF:FFF,FFFF,:FF:FFFF,F,:FFFFF,:F:::FF:FFFF,::,F,F,,FF::FFF:F:FFFFFFFFFF::,FFF:FFFFFFF,FFFF,F,:FFF:,F::FFF:F::F::F:FFF::FFF:,F:F:,::FFFF,F:F,FF,F,:FF,F:FFFF:F,,,FFF:F,FF,FFFFF,,:
@A00769:11:HC3HCDRXX:1:2101:11107:3474 2:N:0:ACAGTG
CCTGTTCGATACCCACGCTTTCGTGCCTCAGCGTCAGTGTGGGGCCGGCAGGCTGCCTTCGCAATCGGGGTTCTGCGCGATATCTATGCATTTCACCGCTACACCGCGCATTCCGCCTGCCTTTCCCCAACTCAAGCCAGCCAGTTTCAACGGCGGGCCGGGGTTGAGCCCCGGGCTTTTACCGCTGACTTAACTCGCCGCCTACGCACCCTTTAAACCCAATAAATCCGGATAACGCTCGCATCCTCCGT
+
FFFFFFFFFFFFFFFFFFF:FFFFFFFFFFFFFFFFFFFFFFFFFFFFFFFFFFFFFFFFFFFFFFFFFFFFFFFFFFFFFFFFFFFFFFFFFFFFFFFFFFFFFFFFFFFFFFFFFFFFFFFFFFFFFFFFFFFFFFFFFF:FFFFFFFFFFFFFFFFFFFFFFFFFFFFFFFFFFFFFFFFFFFFFFFFFFFFFFFFFFFFFFFFFFFFFFFF:FFFFFFF:FFFFF,FFFFFFFFF:FFFFFFFFFF:
@A00769:11:HC3HCDRXX:1:2101:27263:3490 1:N:0:ACAGTG
GGACTACCCGGGTATCTAATCCTGTTCGATACCCACGCTTTCGTGCCTCAGCGTCAGATCGCCGCCGGTATGCTGCCTTCGCAATCGGAGTTCTGCGCAATATCTAAGCATTTCACCGCTACACTGCGCATTCCGCATACCTCTCGACATCTCAAGACAGCCAGTTTCAACGGCTCGCCGGGGTTGAGCCCCGGGCTTTTACCGCTGACTTAACAGCCCGCCTACGCACCCTTTAAACCCAATAAATCCGG
+
FFFFFFFFFFFFFFFFFFFFFFFFFFFFFFFFFFFFFFFFFFFFFFFFFFFFFFFFFFFFFFFFFFFFFFFFFFFFFFFFFFFFFFFFFFFFFFFFFFFFFFFFFFFFFFFFFFFFFFFFFFFFFFFFFFFFFFFFFFFFFFFFFFFFFFFFFFFFFFFFFFFFFFFFFFFFFFFFFFFFFFFFFFFFFFFFFFFFFFFFFFFFFFFFFFFFFFFFFFFFFFFFFFFFFFFFFFFFFFFFFFFFFFFFFFF
@A00769:11:HC3HCDRXX:1:2101:31177:3505 1:N:0:ACAGTG
GGACTACGGGGGTATCTAATCCCGTTTGCTCCCTACGCTTTCGTGCCTTAGTGTCAGAACCGTCCCAGTAACCTGCCTACGCTATTGGTGTTCCCTCTAATATCTACGGATTTCAACCCTACACTAGAAATTCCAGTTACCCCTAACGGTCTCGAGCTTAACAGTTTAGCTAATAGTCTGAATGGTTGAGCCACCAGATTTCACTAGCTACTTATTATGCCACCTACGCAACTCTTTACACCCAGTCACTC
+
FFFFFFFFFFFFFFFFFFFFFFFFFFFFFFFFFFFFFFFFFFFFFFFFFFFFFFFFFFFFFFFFFFFFFFFFFFFFFFFFFFFFFFFFFFFFFFFFFFFFFFFFFFFFFFFFFFFFFFFFFFFFF,FF:FFFFFFFFFFFFFFFFFFFFFFFFFFFFFFFFFFFFFFFFFF,FFFFFFFFFFFFFFFFFFFFFF:FFFFFFFFFF:FFF:FFF:FFFFFFFFFFFFFF:F:FFFFFFFFFFFF::FFFFFF
@A00769:11:HC3HCDRXX:1:2101:28402:3552 2:N:0:ACAGTG
GGACTACGCGGGATCTAATCCTGTTTGCTCCCCACGCTTTCGCGCCTCAGTGTCAGTTGCAGACCAGGAAGCCGCCTTCGCCACTGGTGTTCCTCCATATCTCTACGCATCTCACCGCTACACATGGACTTCCACTTCCCTCTTCTGCACTCAAGTCAACCAGTTTCCAATGACCCTCCACGGTTAAGCCGTGGGCTTTCACATCAGACTTAATTAACCACCTGCGCGCTCTTTACGCCCAATAATTCCGG
+
FFFFFFFFFFFFFFFFFFFFFFFFFFFFFFFFFFFFFFFFFFFFFFFFFFFFFFFFFFFFFFFFFFFFFFFFFFFFFFFFFFFFFFFFFF:FFFFFFF,FFFFFFFFF:FFFFFFFFFFFFFFFFFFF,FFFFFFFFFFFFFFFFFFFFFFFFFFFFFFFFFFFFFFFFFFFFFFFFFFFFFFFFFFFFFFFFFFFFFFFFFFFFFFFFFFFFFFFFFFFFFFFFFFFFFFFFFFFFFFFF:F:FFFFFFF
@A00769:11:HC3HCDRXX:1:2101:21649:3568 1:N:0:ACAGTG
GGACTACCGGGGTATCTAATCCTGTTCGATACCCACGCTTTCGTGCCTCAGCGTCAGTGTGGAGCCGGCATGCTGCCTTCGCAATCGGAGTTCTGCGCGATATCTATGCATTTCACCGCTACACCGCGCATTCCGCATACTTCTCTCCAACTCGAGACTGCCAGTTTCAACGGCGGGCCGGGGTTGAGCCCCGGGCTTTGACCGCTGACTTAACAGACCGCCTGCGCACCCTTTAAACCCAATAAATCCGG
+
FFFFFFFFFFFFFFFFFFFFFFFFFFFFFFFFFFFFFFFFFFFFFFFFFFFFFFFFFFFFFFFFFFFFFFFFFFFFFFFFFFFFFFFFFFFFFFFFFFFFFFFFFFFFFFFFFFFFFFFFFFFFFFFFFFFFFFFFFFFFFFFFFFFFFFFFFFFFFFFFFFFFFFFFFFFFFFFFFFFFFFFFFFFFFFFFFFFFFFFFFFFFFFFFFFFFFFFFFFFFFFFFFFFFFFFFFFFFFFFFFFFFFFFFFFF
@A00769:11:HC3HCDRXX:1:2101:27742:3568 2:N:0:ACAGTG
GGACTACACGGGTATCTAATCCTGTTCGATCCCCACGCTTTCGTGCTTCAGCGTCAGTAGGAAGCCGGCATGCTGCCTTCGCAATCGGGGTTCTGCGTGATATCTATGCATTTCACCGCTACACCACGCATTCCGCATACTTCTCTTCCACTCAAGATCGCCAGTTTCAATGGCGGGAAGGGGTTGGGCCCCTCAATTTGACCACTGACTTAACGATCCGCCTACGCACCCTTTAAACCCAATAAATCCGG
+
FFFFFFFFFFFFFFFFFFFFFFFFFFFFFFFFFFFFFFFFFFFFFFFFFFFFFFFFFFFFFFFFFFFFFFFFFFFFFFFFFFFFFFFFFFFFFFFFFFFFFFFFFFF:FFFFFFFFFFFFFFFFFFFFFFFFFFFFFFFFFFFFFFFFFFFFFFFFFFFFFFFFFFFFFFFFFFFFFFFFFFFFFFFFFFFFFFFFFFFFFFFFFFFFFFFFFFFFFFFFFFFFFFFFFFFFFFFFFFFFFFFFFFFFFF,
@A00769:11:HC3HCDRXX:1:2101:18213:3599 2:N:0:ACAGTG
CCTGTTCGATCCCCACGCTTTCGTGCCTCAGCGTCAGTTGGGCGCCGGTATGCTGCCTTCGCAATCGGCGTTCTGCGTGATATCTATGCATTTCACCGCTACACCACGCATTCCGCATACTTCTCGCCCACTCAAGACTGCCAGTTCCGACGGCTCGACAGGGTTGAGCCCTGAATTTTTACCGCCGGCTTAACAGCCCGCCTGCGCACCCTTTAAACCCAATAAATCCGGATAACGCTCGCATCCTCCGT
+
FFFFFFFFFFFFFFFFFFFFFFFFFFFFFFFFFFFFFFFFFFFFFFFFFFFFFFFFFFFFFFFFFFFFFFFFFFFFFFFFFFFFFFFFFFFFFFFFFFFFFFFFFFFFFFFFFFFFFFFFFFFFFFFFFFFFFFFFFFFFFFFFFFFFFFFFFFFFFFFFFFFFFFFFFFFFFFFFFFFFFFFFFFFFFFFFFFFFFFFFFFFFFFFFFFFFFFFFFFFFFFF:FFFFFFFFFFFFFFFFFFFFFFFFFF,
@A00769:11:HC3HCDRXX:1:2101:11053:3724 1:N:0:ACAGTG
AATCCTGTTTGCTACCCACGCTTTCGAACCTCAGCGTCAGTTACAGACCAGAGAGCCGCTTTCGCCACTGGTGTTCTTCCATATATCTACGCGTTTCACCGCTACACATGGAGTTCCACTCTCCTCTTCTGCACTCAAGTCTCCCAGTTTCCAATGCACTACTCCGGTTAAGCCGGAGGCTTTCACATCAGACTTAAAAGACCGCCTGCGTTCCCTTTACGCCCAATAAATCCGGATAACGCTTGCCACCT
+
FFFFFFFFFFFFFFFFFFFFFFFFFFFFFFFFFFFFFFFFFFFFFFFFFFFFFFFFFFFFFFFFFFFFFFFFFFFFFFFFFFFFFFFFFFFFFFFFFFFFFFFFFFFFFFFFFFFFFFFFFFFFFFFFFFFFFFFFFFFFFFFFFFFFFFFFFFFFFFFFFFFFFFFFFFFFFFFFFFFFFFFFFFFFFFFFFFFFFFFFFFFFFFFFFFFFFFFFFFFFFFFF,FFFFFFFFFFFFFFFFFFFFFFFFFF
@A00769:11:HC3HCDRXX:1:2101:19208:3818 2:N:0:ACAGTG
GGACTACAGGGGTATCTAATCCTGTTTGCTACCCACGCTTTCGAACCTCAGCGTCAGTTACAGACCAGAGAGCCGCTTTCGCCACTGGTGTTCTTCCATATATCTACGCATTTCACCGCTACACATGGAGTTCCACTCTCCTCTTCTGCACTCAAGTCTCCCAGTTTCCAATGCACTACTCCGGTTAAGCCGAAGGCTTTCACATCAGACTTAAAAGACCGCCTGCGTTCCCTTTACGCCCAATAAATCCG
+
FFFFFFFFFFFFFFFFFFFFFFFFFFFFFFFFFFFFFFFFFFFFFFFFFFFFFFFFFFFFFFFFFFFFFFFFFFFFFFFFFFFFFFFFFFFFFFFFFFFFFFFFFFFFFFFFFFFFFFFFFFFFFFFFFFFFFFFFFFFFFFFFFFFFFFFFFFFFFFFFFFFFFFFF:FFFFFFFFFF,FFFFFFFF,FFFFFFFFFFFFFFFFFFFFFFFFFFFFFF:FFFFFFF:FFFFFFFFFFFFFFF:FFFFFFF
@A00769:11:HC3HCDRXX:1:2101:21305:3818 1:N:0:ACAGTG
GGACTACGGGGGTATCTAATCCTGTTCGATACCCGCACTTTCGTGCCTCAGCGTCAGTTGAGCGCCGGTAAGCTGCCTTCGCAATCGGCGTTCTGCGTGATATCTATGCATTTCACCGCTACACCACGCATTCCGCTTACTTCTCACTCACTCAAGGGTGTCAGTTTCAACGGCACGACGGGGTTGAGCCCCGAAATTTTACCGCTGACTTGACACTCCGCCTACGCACCCTTTAAACCCAATAAATCCGG
+
FFFFFFFFFFFFFFFFFFFFFFFFFFFF:FFFFFFFFFFFFFFFFFFFFFFFFFFFFFFFFFFFFFFFFFFFFFFFFFFFFFFFFFFFFFFFFFFFFFFF,FFFFFFFFFFFFFFFFFFF:FFFFFFFFFFFFFFFFFFFFFFFFFFFFFFFFFFFFFFFFFFFFFFFFFFFFFFFFFFFFFFFFFFFFFFFFFFFFFFFFFFFFFFFFFFFFFFFFFFFFFF:F:FFFFFFFFFFFFFFFFF,FFF:FFF
@A00769:11:HC3HCDRXX:1:2101:22535:3850 1:N:0:ACAGTG
GGACTACGCGGGTATCTAATCCTGTTTGCTACCCACGCTTTCGAACCTCAGCGTCAGTTACAGACCAGAGAGCCGCTTTCGCCACTGGTGTTCTTCCATATATCTACGCATTTCACCGCTACACATGGAGTTCCACTCTCCTCTTCTGCACTCAAGTCTCCCAGTTTCCAATGCACTACTCCGGTTAAGCCGAAGGCTTTCACATCAGACTTAAAAGACCGCCTGCGTTCCCTTTACGCCCAATAAATCCG
+
FFFFFFFFFFFFFFFFFFFFFFFF:FFFFFFFFFFFFFFFFFFFFFFFFFFFFFFFFFFFFFFFFFFFFFFFFFFFFFFFFFFFFFFFFF:FFFFFFFFFFFFFFFFFFFFFFFFFFFFFFFFFFFFFFFFFFFFFFFFFFFFFFFFFFFFFFFFFFFFFFFFFFFFFFFFFFFFFFFFFFFFFFFFF:F:FFFFFFFFFFFFFFFFFFFFFFFFFFFFFFFFFFFFFFFFFF:FFFFFFFFFFFFFFFFF
@A00769:11:HC3HCDRXX:1:2101:23312:3881 2:N:0:ACAGTG
GGACTACACGGGTATCTAATCCTATTTGCTACCCACGCTTTCGAACCTCAGCGTCAGTTACAGACCAGAGAGCCGCTTTCGCCACTGGTGTTCTTCCATATATCTACGCATTTTACCGCTACACATGGAGTTCCACCGCCCTCTCCTGCTCTCTAGCCCGCCAGTTTCCAGAGCCTGTACCGGTTGAGCCGGTACCTTTCACTCCAGACTTAGCAGGCCGCCTACGCACCCTTTACGCCCAATCATTCCGG
+
FFFFFFFFFFFFFFFFFFFFFFFFFFFFFFFFFFFFFFFFFFFFFFFFFFFFFFFFFFFFFFFFFFFFFFFFFFFFFFFFFFFFFFFFFFFFFFFFFFFFFFFFFFFFFFFFFFF:FFFFFFFFFFFFFFFFFFFFFFFFFFFFFFFFFFFFFFFFFFFFFF:FFFFFFFFFFFFFFFFF:FFFFF:FFFFFFFFFFFFFFFFFFFFFFFFFFFFFFFFFFFF:FFFFFFFFFFFFFFFFFFFFFFF:FFF
@A00769:11:HC3HCDRXX:1:2101:5403:3897 1:N:0:ACAGTG
GGACTACGCGGGTATCTAATCCTGTTCGATACCCACGCTTTCGTGCCTCAGCGTCAGTGTGGAGCCGGCATGCTGCCTTCGCAATCGGGGTTCTGCGCGGTATCTATGCATTTCACCGCTACACCGCGCATTCCGCCTGCCTTTCCCCAACTCAAGCCAGCCAGTTTCAACGGCGGGCCGGGGTTGAGCCCCGGGCTTTTACCGCTGACTTAACTCGCCGCCTACGCACCCTTTAAACCCAATAAATCCGG
+
FFFFFFFFFFFFFFFFFFFFFFFFFFFFFFFFFFFFFFFFFFFFFFFFFFFFFFFFFFFFFFFFFFFFFFFFFFFFFFFFFFFFFFFFFFFFFFFFFFFFFFFFFFFFFFFFFFFFFFFFFFFFFFFFFFFFFFFFFFFFFFFFFFFFFFFFFFFFFFFFFFFFFFFFFFFFFFFFFFFFFFFFFFFFFFFFFFFFFFFFFFFFFFFFFFFFFFFFFFFFFFFFFFFFFFFFFFFFFFFFFFFFFFFFFF:
@A00769:11:HC3HCDRXX:1:2101:28311:3959 2:N:0:ACAGTG
GGACTACGGGGGTATCTAATCCTGTTCGATACCCACGCTTTCGTGCTTCAGCGTCAGTTGGGCGCCGGTATGCTGCCTTCGCAATCGGAGTTCTGCGTGATATCTATGCATTTCACCGCTACACCACGCATTCCGCATACTTCTCGCCCACTCAAGAACGCCAGTTTCAACGGCGGAGCGAGGTTGAGCCCCGCGATTTTACCGCTGACTTGGCATTCCGCCTACGCACCCTTTAAACCCAATCAATCCGG
+
FFFFFFFFFFFFFFFFFFFFFFFFFFFFFFFFFFFFFFFFFFFFFFFFFFFFFFFFFFFFFFFFFFFFFFFFFFFFFFFFFFF:FFFFFFFFFFFFFFF,FFFF:FFFF:FFFFFFFFFFFFFFFFFFFF,FFFFFFF,FFFFFFFFFFFFFFFFFFFFFFFFFF:FF:FFFFFFFFFFFFFFF:FFFFFFFFFFFFFFFFFFFF:FFFFFFFF:FFFFFFF:,FFF,FFFF::FFFFFFF,F,F,FFFFF
@A00769:11:HC3HCDRXX:1:2101:14136:4022 2:N:0:ACAGTG
GGACTACGGGGGTATCTAATCCTGTTCGCTCCCCACGCTTTCGCTCCTCAGCGTCAGTAACGGCCCAGAGACCTGCCTTCGCCATTGGTGTTCCTCCCGATATCTACACATTCCACCGTTACACCGGGAATTCCAGTCTCCCCTACCGCACTCAAGCCCGCCCGTACCCGGCGCGGATCCACCGTTAAGCGATGGACTTTCACACCGGACGCGACGACCCGCCTACGAGCCCTTTACGCCCAATAAATCCG
+
:FFFFFFFFFFFFFFFFFFFFFFFFFFFFFFFFFFFFFFFFFFFFFFFFFFFFFFFFFFFFFFFFFFFFFFFFFFF:FFFFFF:FFFFFFFFFFFFFFFFFFFFFFFFFFFFFFFFFFFFFFFFFFFFFFFFFF:FFFFFFFFFFFFFFFFFFFFFFFFFFFFFFFFFFFFFFFFFFFFFFFFFFFFFFFF,FFFFFFFFFFFFFFFFFFFFFFFFF,FFFFFFFFFFFFFFFFFFFFFFF:F:FFFFFFF
@A00769:11:HC3HCDRXX:1:2101:7600:4038 2:N:0:ACAGTG
GGTATCTAATCCTGTTTGCTCCCCACGCTTTCGTGCCTCAACGTCAGAAGTAGCTTGGTAAGCTGCCTTCGCAATCGGTGTTCTGTATGATCTCTAAGCATTTCACCGCTACACCATACATTCCGCCTACCGCAACTACTCTCTAGCCGAACAGTATCAGAGGCAATTCCGAAGTTGAGCCTCGGGATTTCACCTCTAACTTATCCGACCGCCTACGCACCCTTTAAACCCAATAAATCCGGATAACGCTT
+
FFFFFFFFFFFFFFFFFFFFFFFFFFFFFFFFFFFFFFFFFFFFFFFFFFFFFFFFFFFFFFFFFFFFFFFFFFFFFFFFFFFFFFFFFFFFFFFFFFFFFFFFFFFFFFFFFFFFFFFFFFFFFFFFFFFFFFFFF:FFFFFFFFFFFFFFFFFFFFFFFFFFF,FFFFFFFFFFFFFFFFFFFFFFFFFFFFFFFFFFFFFFFFFFFFFFFFFFFFFFFFF,F:FFFFFFFFF,FF,FFFFFFFFFFFF
@A00769:11:HC3HCDRXX:1:2101:15619:4053 2:N:0:ACAGTG
TATCTAATCCTGTTCGATACCCACGCTTTCGTGCTTCAGCGTCAGTTGGGCGCCGGTATGCTGCCTTCGCAATCGGAGTTCTGCGTGATATCTATGCATTTCACCGCTACACCACGCATTCCGCATACTTCTCGCCCACTCAAGAACGCCAGTTTCAACGGCGGAGCGAGGTTGAGCCCCGCGATTTTACCGCTGACTTGGCATTCCGCCTACGCACCCTTTAAACCCAATAAATCCGGATAACGCTCGC
+
FFFFFFFFFFFFFFFFFFFFFFFFFFFFFFFFFFFFFFFFFFFFFFFFFFFFFFFFFFFFFFFFFFFFFFFFFFFFFFFFFFFFFFFFFFFFFFFFFFFFFFFFFFFFFFFFFFFFFFFFFFFFFFFFFFFFFFFFFFFFFFFFFFFFFFFFFFFFFFFFFFFFFFFFFFFFFFFFF:FFFFFFFFFFFFFFFFFFFFFFFFFFFFFFFFFFFFFFFFFFFFFFFFFFFFFFFFFFFFFFFFFF:FFFFF
@A00769:11:HC3HCDRXX:1:2101:6171:4163 2:N:0:ACAGTG
GGACTACGGGGGTATCTAATCCTATTTGCTCCCCACGCTTTCGTGCCTCAGCGTCAGTAACAGGCCAGGCGGCCGCCTTCGCCACTGGTGTTCTTCCATATATCTACGCATTTTACCGCTACACATGGAGTTCCACCGCCCTCTCCTGCTCTCTAGCCCGCCAGTTTCCAGAGCCTATACCGGTTGAGCCGGTACCTTTCACTCCAGACTTAGCAGGCCGCCTACGCACCCTTTACGCCCAATCATTCCGG
+
FFFFFFFFFFFFFFFFFFFFFFFFFFFFFFFFFFFFFFFFFFFFFFFFFFFFFFFFFFFFFFFFFFFFFFFFFFFFFFFFFFFFFFFFFFFFFFFFFF:FFFFFFFFFFFFFFFFFFFFFFFFFFFFFFFFFFFFFFFFFFFFFFFFFFFFFFFFFFFFFFFFFFFFFFFFFFFFF,FFFFFFFFFFFFFFFFFFFFFFFFFFFFFFFFFFFFFFFFFFFFFFFFFFFFFFFFFFFFFFFFFFFFFFFFFF
@A00769:11:HC3HCDRXX:1:2101:12554:4225 2:N:0:ACAGTG
GGACTACAGGGGTATCTAATCCTGTTCGATACCCACGCTTTCGTGCTTCAGCGTCAGTTGGGCGCCGGTATGCTGCCTTCGCAATCGGAGTTCTGCGTGATATCTATGCATTTCACCGCTACACCACGCATTCCGCATACTTCTCGCCCACTCAAGAACGCCAGTTTCAACGGCGGAGCGAGGTTGAGCCCCGCGATTTTACCGCTGACTTGGCATTCCGCCTACGCACCCTTTAAACCCAATAAATCCGG
+
FFFFFFFFFFFFFFFFFFFFFFFFFFFFFFFFFFFFFFFFFFFFFFFFFFFFFFFFFFFFFFFFFFFFFFFFFFFFFFFFFFFFFFFFFFFFFFFFFFFFFFFFFFFFFFFFFFFFFFFFFFFFFFFFFFFFFFFFFFFFFFFFFFFFFFFFFFFFFFFFFFFFFFFFFFFFFFFFFFFFFFFFFFFFFFFFFFFFFFFFFFFFFFFFFFFFFFFFFFFFFFFFFFFFFFFFFFFFFFFFFF:FFFFFFFF
@A00769:11:HC3HCDRXX:1:2101:27091:4225 2:N:0:ACAGTG
GGACTACGGGGGTATCTAATCCTGTTCGATACCCACGCTTTCGTGCTTCAGCGTCAGTTGGGCGCCGGTATGCTGCCTTCGCAATCGGAGTTCTGCGTGATATCTATGCATTTCACCGCTACACCACGCATTCCGCATACTTCTCGCCCACTCAAGAACGCCAGTTTCAACGGCGGAGCGAGGTTGAGCCCCGCGATTTTACCGCTGACTTGGCATTCCGCCTACGCACCCTTTAAACCCAATAAATCCGG
+
FFFFFFFFFFFFFFFFFFFFFFFFFFFFFF:FFFFFFFFFFFFFFFFFFFFFFFFFFFFFFFFFFFFFFFFFFFFFFFFFFFF,FFFFFFFFFFFFF:FFFFFFF:FFFFFFFFFFFFFFFFFFFFFFFFFFFFFFF:FFFFFFF,FFFFFFFFFFFFFFFFFFFFFFFFFFFFFFFFFFFFFFFFFFFFFF:FFF,FFFFFFFFFFFFFFFFFFFFFFFFFFFFFFFFFFF::,FFFFFF:FFFFFFFF:
@A00769:11:HC3HCDRXX:1:2101:16007:4288 1:N:0:ACAGTG
GTATCTAATCCTGTTCGATACCCACGCTTTCGTGCTTCAGCGTCAGTTGGGCGCCGGTATGCTGCCTTCGCAATCGGAGTTCTGCGTGATATCTATGCATTTCACCGCTACACCACGCATTCCGCACACTTCTCGCCCACTCAAGAACATCAGTTTCAACGGCACGACGGGGTTGAGCCCCGAATTTTTACCGCTGACTTGACATTCCGCCTACGCACCCTTTAAACCCAATAAATCCGGATAACGCTCGC
+
FFFFFFFFFFFFFFFFFFFFFFFFFFFFFFFFFFFFFFFFFFFFFFFFFFFFFFFFFFFFFFFFFFFFFFFFFFFFFFFFFFFFFFFFFFFFFFFFFFFFFFFFFFFFFFFFFFFFFFFF:FFFFFFFFFFFFFFFFFFFFFFFFFFFFFFFFFFFFFFFFFFFFFFFFFFFFFFFFFFFFFFFFFFFFFFFFFFFFFFFFFFFFFF:FFFFFFFFFFFFFFFFF,FFFFFFFFFFF:F:FFFFFFFF:F:
@A00769:11:HC3HCDRXX:1:2101:8820:4304 1:N:0:ACAGTG
GGACTACACGGGTATCTAATCCTGTTCGATCCCCACGCTTTCGTGCCTCAGCGTCAGTCTGGCGCCGGTACGCTGCCTTCGCAATCGGAGTTCTGCGCGATATCTATGCATTTCACCGCTACACCGCGCATTCCGCGTACTTCTCGCCAACTCAAGTCTGCCAGTTTCAACGGCTCGACGGGGTTGAGCCCCGCAATTTTACCGCTGACTTAACGGACCGCCTACGCACCCTTTAAACCCAATAAATCCGG
+
FFFFFFFFFFFFFFFFFFFFFFFFFFFFFFFFFFFFFFFFFFFFFFFFFFFFFFFFFFFFFFFFFFFFFFFFFFFFFFFFFFFFFFFFFFFFFFFFFFF:FFFFFFFFFFFFFFFFFFFFFFFFFFFFFFFFFFFFFFFFFFFFFFFFFFFFFFFFFFFFFFFFFFFFFFFFFFFFFFFFFFFFFFFFFFFFFFF:FFFFFFFFFFFFFFFFFFFFFFFFFFFFFFFFFFFF:F,:FFFFFFFF:FFFFF:
@A00769:11:HC3HCDRXX:1:2101:3260:4382 1:N:0:ACAGTG
GGACTACACGGGTATCTAATCCTGTTCGCTACCCACGCTCTCGTGCTTCAGCGTCAGTCGCAGTCAGGTAAGCTGCCTTCGCTATCGGAGTTCTAAGTTATATCTAAGCATTTCACCGCTACTTAACTTATTCCGCCTACCTCGTCTGAACTCGAGTCTTACAGTATTAATGGCAAATCAAGGTGAAGCCCCGACGTTTAACCACTAACTTAAAAAACCGCCTACGCACCCTTTAAACCCAATAAATCCGG
+
FFFFFFFFFFFFFFFFFFFFFFFFFFFFFFFFFFFFFFFFFFFFFFFFFFFFFFFFFFFFFFFFFFFFFFFFFFFFFFFFFFFFFFFFFFFFFF:FFFFFFFFFFFFFFFFFFFFFFFFFFFFFFFFFFFFFFFFFFFFFFFFF:FFFFFFFFFFFFFFFFFFFFFFFFFFFFFFFFFFFFFFFFFF:FFFFF:FF:FFFFFFFFF,FFFFFFFFF:FFFFFFFFFFFFFFF,F:FFFFFFFFF,FF:FFF
@A00769:11:HC3HCDRXX:1:2101:5448:4445 1:N:0:ACAGTG
GGACTACAGGGGTATCTAATCCTGTTCGATACCCACGCTTTCGTGCCTCAGCGTCAGTGTGGAGCCGGCATGCTGCCTTCGCAATCGGAGTTCTGCGCGATATCTATGCATTTCACCGCTACACCGCGCATTCCGCATACTTCTCTCCAACTCGAGACTGCCAGTTTCAACGGCGGGCCGGGGTTGAGCCCCGGGCTTTGACCGCTGACTTAACAGACCGCCTGCGCACCCTTTAAACCCAATAAATCCGG
+
FFFFFFFFFF:FFFFFFFF:FFFFFFFFFFFFFFFFFFFFFFFFFFFFFFFFFFFFFFFFFFFF,FFF:FFF:FFF:FFFFFF:FFFFFFFFFFFFFFFFFFFFFFFFFFFFFFFFF:FFFFFFFFFFFFFFF:F:F::FFFFFFFF:FFFFF,FFFFFF::FFFFFFFFF,FFFFFFFFFFFFFFFF:FF:F:FFFFFFFFFFFFFFFFFFFFFFFF,FFFFFFFFFFFFF:F,:FFFFFFFF:FF,FFF
@A00769:11:HC3HCDRXX:1:2101:23321:4523 1:N:0:ACAGTG
GGACTACACGGGTATCTAATCCTATTTGCTCCCCACGCTTTCGTGCCTCAGCGTCAGTTAACAGGCCAGGCGGCCGCCTTCGCCACTGGTGTTCTTCCATATATCTACGCATTTTACCGCTACACATGGAGTTCCACCGCCCTCTCCTGCTCTCTAGCCCGCCAGTTTCCAGAGCCTGTACCGGTTGAGCCGGTACCTTTCACTCCAGACTTAGCAGGCCGCCTACGCACCCTTTACGCCCAATCATTCCG
+
FFF:FFFFFFFFFFFFFFFFFFFFFFFFFFFFFFFFFFFFFFFFFFFFFFFFFFFFFFFFFFFFFFFFFFFFFFFFFFFFFF:FFFFFFFFFFFFF:FFFFFF:FFFFFFFFF:FFFFFFFFFFFFFF:FFFF:FFF:FFFF,FFFFFFFFFFFFFFFFFFFFFFFFFFFFFFFFFFF:F:FFFFFFFFFFFFF:FFFFF,FFFFFFFFF::FF:FFFFFFFFFFFFFFFFFFF:FF:FFFFFFFFF,FFF
@A00769:11:HC3HCDRXX:1:2101:5701:4601 1:N:0:ACAGTG
GGACTACAGGGGTATCTAATCCTGTTCGATACCCACGCTTTCGTGCCTCAGCGTCAGTGTGGAGCCGGCATGCTGCCTTCGCAATCGGAGTTCTGCGCGATATCTATGCATTTCACCGCTACACCGCGCATTCCGCATACTTCTCTCCAACTCGAGACTGCCAGTTTCAACGGCGGGCCGGGGTTGAGCCCCGGGCTTTGACCGCTGACTTAACAGACCGCCTGCGCACCCTTTAAACCCAATAAATCCGG
+
FFFFFFFFFFFFFFFFFFFFFFFFFFFFFFFFFFFFFFFFFFFFFFFFFFFFFFFFFFFFFFFFFFFFFFFFFFFFFFFFFFFFFFFFFF:FFFFFFFFFFFFFFFFFFFFFFFFFFFFFFFFFFFFFFFFFFFFFFFFFFFFFFFFFFFFFFFFFFFFFFFFFF:FFFFFFFFFFFFFFFFFF:FFFFFFFFFFFF:FFFFFFFFFFFFFFFFFFFFFFFFFFFFFFFFF,F,FFFFFFFF:FFFFFFF:
@A00769:11:HC3HCDRXX:1:2101:23005:4601 2:N:0:ACAGTG
GGACTACGGGGGTATCTAATCCTATTTGCTCCCCACGCTTTCGTGCCTCAGCGTCAGTTAACAGGCCAGGCGGCCGCCTTCGCCACTGGTGTTCTTCCAGATATCTTCGCATTTTACCGCTACACATGGAGTTCCACCGCCCTCTCCTGCTCTCTAGCCCGCCAGTTTCCAGAGCCTGTACCGGTTGAGCCGGTACCTTTCACTCCAGACTTAGCAGGCCGCCTACGCACCCTTTACGCCCAATCATTCCG
+
FFFFFFFFFFFFFFFFFFFFFFFFFFFFFFFFFFFFFFFFFFFFFFFFFFFFFFFFFFFFFFFFFFFFFFFFFFF:FFFFFFFFFFFFFFF:FFFFFFF,:FFFFFFFFFFFFFFFFFFFFFFFFFFFFFFFFFF:FFFFFFFFFFFFFFFFFFFFFFFFFFFFFFFFFFFFFF::FF:FFFFFFFFFF,FFFFFFFFFFFFF:FFFF:FFFFFFFFFFFFFFFFFFFFFFFF:FF:F::FFFF:FFFFFF
@A00769:11:HC3HCDRXX:1:2101:24795:4601 1:N:0:ACAGTG
GGACTACAGGGGTATCTAATCCTGTTCGATCCCCACGCTTTCGTGCCTCAGCGTCAGTGTGGCGCCGGTACGCTGCCTTCGCAATCGGAGTTCTGCGCGATATCTATGCATTTCACCGCTACACCGCGCATTCCGCGTACTTCTCGCCAACTCAAGTCTGCCAGTTTCAACGGCTCGACGGGGTTGAGCCCCGCAATTTTACCGCTGACTTAACGGACCGCCTACGCACCCTTTAAACCCAATAAATCCGG
+
FFFFFFFFFFFFFFFFFFFFFFFFFFFFFFFFFFFFFFFFFFFFFFFFFFFFFFFFFFFFFFFFFFFFFFFFFFFFFFFFFFFFFFFFFFFFFFFFFFFFFFFFFFFFFFFFFFFFFFFFFFFFFFFFFFFFFFFFFFFFFFFFFFFFFFFFFFFFFFFFFFFFFFFFFFFFFFFFFFFFFFFFFFFFFFFFFFFFFFFFFFFFFFFFFFFF:FFFFFFFFFFFFFFFFFFFFFFFFFFFFFF:FFFFFFF
@A00769:11:HC3HCDRXX:1:2101:3775:4711 1:N:0:ACAGTG
GGACTACACGGGTATCTAATCCTGTTCGATACCCACGCTTTCGTGCCTCAGCGTCAGTGTGGAGCCGGTACGCTGCCTTCGCAATCGGGGTTCTGCGCGATATCTAAGCATTTCACCGCTACACCGCGCATTCCGCGTACTTCTCTCCAACTCCAGCCCGCCAGTTTCAACGGCTCGCCGGGGTTGAGCCCCGGGCTTTTACCGCTGACTTAACAGGCCGCCTGCGCACCCTTTAAACCCAATAAATCCGG
+
FFFFFFFFFFFFFFFFFFFFFFFFFFFFFFFFFFFFFFFFFFFFFFFFFFFFFFFFFFFFFFFFFFFFFFFFFFFFFFFFFFFFFFFFFFFFFFFFFFFFFFFFFFFFFFFFFFFFFFF:FFFFFFFFFFFFFFFFFFFFFFFFFFFFFFFFFFFFFFFFFFFFF:F:FFFFFFFFFFFFFFFFFFFFFFFFFFFFFFFFFFFFFFFFFFFFFFFFFFFFFFFFFFFFFFFFF:FF:FFFFFFFFFFFFFF
@A00769:11:HC3HCDRXX:1:2101:26069:4742 2:N:0:ACAGTG
GGACTACCGGGGTATCTAATCCTGTTCGATACCCACGCTTTCGTGCTTCAGCGTCAGTTGGGCGCCGGTATGCTGCCTTCGCAATCGGAGTTCTGCGTGATATCTATGCATTTCACCGCTACACCACGCATTCCGCATACTTCTCGCCCACTCAAGAACATCAGTTTCAACGGCACGACGGGGTTGAGCCCCGAATTTTTACCGCTGACCTGATATTCCGCCTACGCACCCTTTAAACCCAATAAATCCGG
+
FFFFFFFFFFFFFFFFFFFFFFFFFFFFFFFFFFFFFFFFFFFFFFFFFFFFFFFFFFFFFFFFFFFFFFFFFFFFFFFFFFFFFFFFFFFFFFFFFFFFFFFFFFFFFFFFFFFFFFFFFFFFFFFFFFFFFFFFFFFFFFFFFFFFFFFFFFFFFFFFFFFFFFFFFFFFFFFFFFFFFFF:FF,FFFFFFFFFFFFFFFFFFFFFFFFFFFFFFFFFFFFFFFFFFFFFFFFFFFFFFFFFFFFFFFF
@A00769:11:HC3HCDRXX:1:2101:25003:4773 2:N:0:ACAGTG
GGACTACAGGGGTATCTAATCCTGTTTGCTACCCACGCTTTCGAACCTCAGCGTCAGTTACAGACCAGAGAGCCGCTTTCGCCACTGGTGTTCTTCCATATATCTACGCATTTCACCGCTACACATGGAGTTCCACTCTCCTCTTCTGCACTCAAGTCTCCCAGTTTCCAATGCACTACTCCGGTTAAGCCGAAGGCTTTCACATCAGACTTAAAAGACCGCCTGCGTTCCCTTTACGCCCAATAAATCCG
+
FF:FFFFFFFFFFFFFFFFFFFFFFFFFFFFFFFFFFFFFFFFFFFFFFFFFFFFFFFFFFFFFFFFFFFFFFFFFFFFFFFFFFFFFFFFFFFFFFFFFFFFFFFFFFFFFFFFFFFFFFFFFFFFFFFFFFFFFFFFFFFFFFFFFFFFFFFFFFFFFFFFFFFFFFFFFFFFFFFFFFFFFFFFFFFFFFFFFFFFFFFFFFFFFFFFFFFFF:FFFFFFFFFFFFFFFFFFFFFFFFFFFFFFFF:F
@A00769:11:HC3HCDRXX:1:2101:6262:4820 1:N:0:ACAGTG
GGACTACAGGGGTATCTAATCCTGTTTGCTACCCACGCTTTCGAACCTCAGCGTCAGTTACAGACCAGAGAGCCGCTTTCGCCACTGGTGTTCTTCCATATATCTACGCATTTCACCGCTACACATGGAGTTCCACTCTCCTCTTCTGCACTCAAGTCTCCCAGTTTCCAATGCACTACTCCGGTTAAGCCGAAGGCTTTCACACCAGACTTAAAAGACCGCCTGCGTTCCCTTTACGCCCAATAAATCCG
+
FFFFFFFFFFFFFFFFFFFFFFFFFFFFFFFFFFFFFFFFFFFFFFFFFFFFFFFFFFFFFFFFFFFFFFFFFFFFFFFFFFFFFFFFFFFFFFFFFFFFFFFFFFFFFFFFFFFFFFFFFFFFFFFFFFFFFFFFFFFFFFFFFFFFFFFFFFFFFFFF:FFFFFFFFFFFFFFFFFFFFFFFFFFFFFFFFFFFFFFFFFFFFFFFFFFFFFFFFFFFFFFFFFFFFFFFFFFFF:FFFFFFFFFFFFF
@A00769:11:HC3HCDRXX:1:2101:13584:4883 1:N:0:ACAGTG
GGACTACGCGGGTATCTAATCCTGTTCGATACCCACGCTTTCGTGCTTCAGCGTCAGTTGGGCGCCGGTATGCTGCCTTCGCAATCGGAGTTCTGCGTGATATCTATGCATTTCACCGCTACACCACGCATTCCGCATACTTCTCGCCCACTCAAGAACGCCAGTTTCAACGGCGGAGCGAGGTTGAGCCCCGCGATTTTACCGCTGACTTGGCATTCCGCCTACGCACCCTTTAAACCCAATAAATCCGG
+
FFFFFFFFFFFFFFFFFFFFFFFFFFFFFFFFFFFFFFFFFFFFFFFFFFFFFFFFFFFFFFFFFFFFFFFFFFFFFFFFFFFFFFFFFFFFFFFFFFFFFF:FFFFFFFFFFFFFFFFFFFFFFFFFFFFFFFFFFFFFFFFFFFFFFFFFFFFFFFFFFFFFFFFFFFFFFFFFFFFF:FFFFFFFFFFFFFFFFFFFFFFFFFFFFFFFFFFFFFFFFFFFFFFFFFFFFFFFFFFFFFFFFFFFFF:
@A00769:11:HC3HCDRXX:1:2101:5502:4946 2:N:0:ACAGTG
CGATACCCACGCTTTCGTGCCTGAGCGTCAGTTGGGCGCCGGTATGCTGCCTTCGCAGTCGGAGTTCTGCGTGATATCTATGCATTTCACCGCTACACCACGCATTCCGCATACTTCTCGCCCACTCTAGCAAGCCAGTTTCAACGGCTTGTCGGGGTTGAGCCCCGAAATTTTACCGCTGACTTAACTCGCCGCCTGCGCACCCTCTAAACCCAATAAATCCGGATAACGCTCGCATCCTCCGTATTACC
+
FFFFFFFFFFFFFFFFFFFFFFFFFFFFFFFFFFFFFFFFFFFFFFFFFFFFFFFFFFFFFFFFFFFFFFFFFFFFFFFFFFFFFFFFFFFFFFFFFFFFFFFFFFFFFFFFFFFFFFFFFFFFFFFFF:FFFFFFFFFFFFFFFFFFFFFFFFFFFFFFFFFFFFFFFFFFFFF:FFFFFFFFFFFFFFFFFFFFFFFFFFFFFFFFFFFFFFFFFFFFFFFFFFFFFFFFFFFFFFFFFFFFFFFFFFF
@A00769:11:HC3HCDRXX:1:2101:5990:4946 1:N:0:ACAGTG
GGACTACGCGGGTATCTAATCCTGTTCGATCCCCACGCTTTCGTGCCTCAGCGTCAGTCGGGCGCCGGTATGCTGCCTTCGCAATCGGAGTTCTGCGTGATATCTATGCACTTCACCGCTACACCACGCATTCCGCATACTTCTCGCCCACTCAAGATCACCAGTTTCAACGGCTTAAAGGGGTTGAGCCCCTCGATTTTACCGCTGACTTAATGTTCCGCCTACGCACCCTTTAAACCCAATAAATCCGG
+
FFFFFFFFFFFFFFFFFFFFFFFFFFFFFFFFFFFFFFFFFFFFFFFFFFFFFFFFFFFFFFFFFFFFFFFFFFFFFFFFFFFFFFFFFFFFFFFFFFFFFFFFFFFFFFFFFFFFFFFFFFFFFFFFFFFFFFFFFFFFFFFFFFFFFFFFFFFFFFFFFFFFFFFFFFFFFFFFFFFFFFFFFFFFFFFFFFFFFFFFFFFFFFFFFFFFFFFFFFFFFFFFFFFFFFFFFFFFFFFFFFFFFFFFFF:
@A00769:11:HC3HCDRXX:1:2101:15872:5055 1:N:0:ACAGTG
GGACTACAGGGGTATCTAATCCTATTTGCTCCCCACGCTTTCGTGCCTCAGCGTCAGTTAACAGGCCAGGCGGCCGCCTTCGCCACTGGTGTTCTTCCATATATCTACGCATTTTACCGCTACACATGGAGTTCCACCGCCCTCTCCTGCTCTCTAGCCCGCCAGTTTCCAGAGCCTGTACCGGTTGAGCCGGTACCTTTCACTCCAGACTTAGCAGGCCGCCTACGCACCCTTTACGCCCAATCATTCCG
+
FFFFFFFFFFFFFFFFFFFFFFFFFFFFFFFFFFFFFFFFFFFFFFFFFFFFFFFFFFFFFFFFFFFFFFFFFFFFFFFFFFFFFFFFFFFFFFFFFFFFFFFFFFFFFFFFFFFFFFFFFFFFFFFFFFFFFFFFFFFFFFFFFFFFFFFFFFFFFFFFFFFFFFFFFFFFFFFFFFFFFFFFFFFFFFFFFF:FFFFFFFFFFFFFFFFFFFFFFFFFFFFFFFFFFFFFFFFFFFFF:FFFFFFFFFF
@A00769:11:HC3HCDRXX:1:2101:24415:5102 1:N:0:ACAGTG
GGACTACAGGGGTATCTAATCCTGTTCGATCCCCACGCTTTCGTGCCTCAGCGTCAGTGTGGCGCCGGTACGCTGCCTTCGCAATCGGAGTTCTGCGCGATATCTATGCATTTCACCGCTACACCGCGCATTCCGCGTACTTCTCGCCAACTCAAGTCTGCCAGTTTCAACGGCTCGACGGGGTTGAGCCCCGCAATTTTACCGCTGACTTAACGGACCGCCTACGCACCCTTTAAACCCAATAAATCCGG
+
FFFFFFFFFFFFF:FFFFFFFFFFFF:FFFFF:FFFFFFFFFFFFFFFFFFFFFFFFFFFFFFFFFFFFFFFFFFFFFFFFFFFFFFFFFFFFFFFFFFFFFFFFFFF:FFFFFFFFFFFFFFFFFFFFFFFFFFFFFFFFFFFF:FFFFFFFFFFFFFFFFFFFFF:FFF:FFFFFFFFFFFFFFFFFFFFFFFFFFFFFFFFFFFFFFFFFFFFFFFFFFFFFFFFFFFFFFF,FFFFFFF:FFFFFFF
@A00769:11:HC3HCDRXX:1:2101:14064:5118 2:N:0:ACAGTG
GGACTACGGGGGTATCTAATCCTATTTGCTCCCCACGCTTTCGTGCCTCAGCGTCAGTAACAGGCCAGGCGGCCGCCTTCGCCACTGGTGTTCTTCCATATATCTACGCATTTTACCGCTACACATGGAGTTCCACCGCCCTCTCCTGCTCTCTAGCCCGCCAGTTTCCAGAGCCTGTACCGGTTGAGCCGGTACCTTTCACTCCAGACTTAGCAGGCCGCCTACGCACCCTTTACGCCCAATCATTCCGG
+
FFFFFFFFFFFFFFFFFFFFFFFFFFFFFFFFFFFFFFFFFFFFFFFFFFFFFFFFFFFFFFFFFFFFFFFFFFFFFFFFFFFFFFFFFFFFFFFFFFFFFFFFFFFFFFFFFFFFFFFFFFFFFFFFFFFFFFFFFFFFFFFFFFFFFFFFFFFFFFFFFFFFFFFFFFFFFFFFFFFFFFFFFFFFFFFFFFFFFFFFFFFFFFFFFFFFF:FFFFFFFFFFFFFFFFFFFFFFFFFFFFFF:FFFFFF
@A00769:11:HC3HCDRXX:1:2101:31864:5259 1:N:0:ACAGTG
GGACTACGGGGGTATCTAATCCTGTTTGCTACCCACGCTTTCGAACCTCAGCGTCAGTTACAGACCAGAGAGCCGCTTTCGCCACTGGTGTTCTTCCATATATCTACGCATTTCACCGCTACACATGGAGTTCCACTCTCCCCTTCTGCACTCAAGTCTCCCAGTTTCCAATGCACTACTCCGGTTAAGCCGAAGGCTTCCACATCAGACTTAAAAGACCGCCTGCGTTCCCTTTACGCCCAATAAATCCG
+
FFFFFFFFFFFFFFFFFFFFFFFFFFFFFFFFFFFFFFFFFFFFFFFFFFFFFFFFFFFFFFFFFFFFFFFFFFFFFFFFFFFFFFFFFFFFFFFFFFFFFFFFFFFFFFFFFFFFFFFFFFFFFFFFFFFF:FFFFFFFFFFFFFFFFFFFFFFFFFFFFFFFFFFFFFFFFFFFFFFFFFFFFFFFFFFFFFFFFFFFFFFFFFFFFFFFFFFFFFFFFFFF:FFFFFFFFFFFFFFFFFFFFFFF:FF
@A00769:11:HC3HCDRXX:1:2101:2618:5274 2:N:0:ACAGTG
GGACTACGCGGGTATCTAATCCTGTTTGATACCCACACTTTCGAGCATCAGCGTCAGTTACAGTCCAGCAGGCTGCCTTCGCAATCGGAGTTCTTCGTGATATCTAAGCATTTCACCGCTACACCACGAATTCCGCCTACCTCTACTGTACTCAAGGATGCCAGTATCAACTGCAATTTTACGGTTGAGCCGCAAACTTTCACAACTGACTTAACAACCCGCCTACGCTCCCTTTAAACCCAATAAATCCG
+
FFFFFFFFFFFFFFFFFFFFFFFFFFFFFFFFFFFFFFFFFFFFFFFFFFFFFFFFFFFFFFFFFFFFFFFFFFFFFFFFFFFFFFFFFFFFFFFFFFFFFFFFFFFFFFFFFFFFFFFFFFFFFFFFFFFFFFFFFFFFFFFFFFFFFFFFFFFFFFFFFFFFF:FFF:FFFFFFFFFFFF:FFFFFFFFFFFFFFFFFFFFFFFFFFFFFFFFFFFFFFFFFFFFFFFFFFFFFFFFFFFF,FF:F,FF
@A00769:11:HC3HCDRXX:1:2101:1940:5572 1:N:0:ACAGTG
GGACTACACGGGTATCTAATCCTGTTCGATACCCACGCTTTCGTGCTTCAGCGTCAGTTGGGCGCCGGTATGCTGCCTTCGCAATCGGAGTTCTGCGTGATATCTATGCATTTCACCGCTACACCACGCATTCCGCATACTTCTCGCCCACTCAAGAACATCAGTTTCAACGGCACGACGGGGTTGAGCCCCGAATTTTTACCGCTGACTTGATATTCCGCCTACGCACCCTTTAAACCCAATAAATCAGG
+
F:FFFFFFFFF:FFFF:FFF:FFFFFFFFFFFFFFFFFF:FFF:FFFFFFFFFFFFFFFFF::FFFFFFFFFFFFFFFF:,FFFFF:FFFF:FFFFFFFFFFFFFFFFFFFFFFFFFF::FFFFFFFFFF:FF:FFF,FFF,FFFF:FF:FFF:FFFF::FFFFF,FFFFFF:FFFFFF,:FF:FFFF,FFFF:FFF:FFFFFFFFFFFF,FF:F:,,FFF:FFF,FFFFFFF,FFFF:FFFF,FFFF:,F
@A00769:11:HC3HCDRXX:1:2101:12264:5603 1:N:0:ACAGTG
GGACTACCCGGGTATCTAATCCTGTTCGATCCCCGCACTTTCGTGCCTCAGCGTCAGTAGGGCGCCGGAAGGCTGCCTTCGCAATCGGGGTTCTGCGTGATATCTATGCATTTCACCGCTACACCACGCATTCCGCCTTCTTCTCGCCCACTCAAGGCCCCCAGTTTCAACGGCCGGACGGGGTTGAGCCCCGAATTTTTACCGCTGACTTAAAAGCCCGCCTACGCACCCTTTAAACCCAATAAATCCGG
+
FFFFFFFFFFFFFFFFFFFFFFFFFFFFFFFFFFFFFFFFFFFFFFFFFFFFFFFFFFFFFFFFFFFFFFFFFFFFFFFFFFFFFFFFFFFFFFFFFFFFFF:FFFFFFFFFFFFFFFFFFFFFFFFFFFFFFFFFFFFFFFFFFFFFFFFFFFFFFFFFFFFFFFFFF,FFFFFFFFFFFFFFFFFFFFFFFFFFFFFFFFFFFFFFFFFFFFFFFFFFFFFFF:FFFFFFFFFFFFFFFFFFFFFFFFF
@A00769:11:HC3HCDRXX:1:2101:6931:5666 1:N:0:ACAGTG
GTATCTAATCCTGTTCGATACCCACACTTTCGTGCCTGAGCGTCAGTCGCAGACTGGTAAGCTGCCTTCGCAATCGGAGTTCTTCGTGATATCTATGCATTTCACCGCTACACCACGAATTCCGCCTACCTCGCCTGAACTCAAGCGCGCCAGTTCAAACGGCTCGACGGGGTTGAGCCCCGCTATTTTACCGCTTGCTTGACACGCCGCCTGCGCACCCTTTAAACCCAATAAATCCGGATAACGCTCGC
+
FFFFFFFFFFFFFFFFFFFFFFFFFFFFFFFFFFFFFFFFFFFFFFFFFFFFFFFFFFFFFFFFFFFFFFFFFFFFFFFFFFFFFFFFFFFFFFFFFFFFFFFFFFFFFFFFFFFFFFFFFFFFFFF:FFFFFFFFFFFFFFFFFFFFFFF:FFFFFFFFFFFFFFFFFFFFFFFFFFFFFFFFFFFFFFFFFFFFFFFFFFFFFFFFFFFFFFFFFFFFFFFFFFFFF:FFFFFFFFFFFFFFFFFFFFF
@A00769:11:HC3HCDRXX:1:2101:3278:5822 2:N:0:ACAGTG
GGACTACACGGGTATCTAATCCTGTTTGCTACCCACGCTTTCGAACCTCAGCGTCAGTTACAGACCAGAGAGCCGCCCTCGCCACTGGTGTTCTTCCTAATCTCTACGCATTTCACCGCTACACTAGGAATTCCATTCTCCTCTCCTGCACTCTAGACTTCCAGTTTGAAATGCAGCACTCAAGTTGAGCCCGAGTATTTCACATCTCACTTAAAAGTCCGCCTACGCTCCCTTTACGCCCAGTAAATCCG
+
FFFFFFFFFFFFFFFFFFFFFFFFFFFFFFFFFFFFFFFFFFFFFFFFFFFFFFFFFFFFFFFFFFFFFFFFFFFFFFFFFFFFFFFFFFFFFFFFFF:FFFFFFFFFFFFFFFFFFFFFFFFFFFFFFFFFFFFFFFFFFFFFFFFFF:FFFFFFFFFFFFFFFFFFFFFFFFFFFFFFFFFFFFFFFFFFFFFFFFFFFFFFFFFFFFFFFFFFFFFFFFFFFFFFFFFFF,FFFFFFFFFFFFFFFFF
@A00769:11:HC3HCDRXX:1:2101:28348:5932 2:N:0:ACAGTG
GGACTACCGGGGTATCTAATCCTGTTCGATCCCCACGCTTTCGTGCCTCAGCGTCAGTTGGGCGCCGGTATGCTGCCTTCGCAATCGGCGTTCTGCGTGATATCTATGCATTTCACCGCTACACCACGCATTCCGCATACTTCTCGCCCACTCAAGACTGCCAGTTCCGACGGCTCGACAGGGTTGAGCCCTGAATTTTTACCGCCGGCTTAACAGCCCGCCTGCGCACCCTTTAAACCCAATAAATCCGG
+
FFFFFFFFFFFFFFFFFFFFFFFFFFFFFFFFFFFFFFFFFFFFFFFFFFFFFFFFFFFFFFFFFFFFF,FFFFFFFFFFFFF:FFFFFFFFFFFFFFFFFFFFFFFFFFFFFFFFFFFFFFFFFFFFFFFFFFFFFFFFFFFFFFFFFFFFFFFFFFFFFF:FFFFFFFFFFFFFFFFFFFFFFFFFFFFFFFFFFFFFFFFFFFFFFFFFFFFFFFFFFFFFFFFFFFFFFFFFFFFFFFFFFFFFFFF
@A00769:11:HC3HCDRXX:1:2101:8847:5948 2:N:0:ACAGTG
GGACTACACGGGTATCTAATCCTGTTCGATACCCACGCTTTCGTGCTTCAGCGTCAGTCGGGCGCCGGTATGCTGCCTTCGCAATCGGAGTTCTGCGTGATATCTATGCATTTCACCGCTACACCACGCATTCCGCATACTTCTCGCCCACTCAAGACCGTCAGTTTCAACGGCGGGCGGAGGTTGAGCCCCCGTATTTTACCGCTGACTTGACAGTCCGCCTACGCACCCTTTAAACCCAATAAATCCGG
+
FFFFFFFFFFFFFFFFFFFFFFFFFFFFFFFFFFFFFFFFFFFFFFFFFFFFFFFFFFFFFFFFFFFFFFFFFFFFFFFFFFFFFFFFFFFFFFFFFFFFF,FFFFFFFFFFFFFFFFFF:FFFFFFFFFFFFFFFFFFFFFFFFFFFFFF:FFFFFFFFFFFFF:FFFFFFFFFFFFFFFFFFFFFFFFFFFFFFFFFFFFFFF:FFFFFFFFFFFFFFFFF,FFFFFFF,FFFFFFFFFFFF,FFFFFF
@A00769:11:HC3HCDRXX:1:2101:27407:5963 2:N:0:ACAGTG
GGACTACGGGGGTATCTAATCCTGTTCGCTACCCATGCTCTCGTGCATCAGCGTCAGACTCAGTCTGGTAAGCTGCCTTCGCTATCGGTGTTCTAAGTTATATCTATGCATTTCACCGCTACTTAACTTATTCCGCCTACCTCGTCTGTTCTCTAGCTCTACAGTATTAATGGCGTAGTGAGGTGAAGCCCCAATATTTTACCACTAACTTATAATGCCGCCTACGCACCCTTTAAACCCAATAAATCCGG
+
FFFFFFFFFFFFFFFFFFFFFFFFFFFFFFFFFFFF:FFFFFFFFFFFFFFFFFFFF:FFFFFFFFFFFFFFFFFFFFFFFFFFFFFFFFFFFFFFFFFFFFFFFFF:FFFFFFFFFFFFFFFFFF:FFFFFFFFFFFFFFFFFFFFFFFFFFFF:FFFFFFFFFFFFF,FF:FFFFFFF,FFFFFF::FFFFFFFFFFFF:FFFFFFFFFFFFFFFFFFFF,FFFFFF,FFFFFF:F:FFFFFFFF,FFF
@A00769:11:HC3HCDRXX:1:2101:9245:6042 1:N:0:ACAGTG
GGACTACCCGGGTATCTAATCCTGTTTGCTACCCACGCTTTCGAACCTCAGCGTCAGTTACAGACCAGAGAGCCGCTTTCGCCACTGGTGTTCTTCCATATATCTACGCATTTCACCGCTACACATGGAGTTCCACTCTCCTCTTCTGCACTCAAGTCTCCCAGTTTCCAATGCACTAATCCGGTTAAGCCGAAGGCTTTCACATCAGACTTAAAATACCGCCTGCGTTCCCTTTACGCCAAATAAATCCG
+
:FF:FFFF,FFFFFFFF:F,FFFFFFFFFFFF::FFFFFFFFFFF::,FF:F,FFFFFFFFFFFFFFFFF::FF::FF,,FFFFF::F,,FFFFF:FF,FFFF,,F:,FFFFFFFFF:F,FFF:F,FFFFFF,F,,F,FFFF,,FFFFFF:,FFFFF,FF,FFFFFFFFFFF,FFF:F,,FF,FFFFF,F,:FF:FFFFF,FFF,,FFFF,,F,FF,FF,FF,:FFFF,FF:FFFF:,,F,:FFF:,F,:,
@A00769:11:HC3HCDRXX:1:2101:25446:6042 1:N:0:ACAGTG
GGACTACGCGGGTATCTAATCCTGTTTGCTACCCACGCTTTCGAACCTCAGCGTCAGTTACAGACCAGAGAGCCGCTTTCGCCACTGGTGTTCTTCCATATATCTACGCATTTCACCGCTACACATGGAGTTCCACTCTCCTCTTCTGCACTCAAGTCTCCCAGTTTCCAATGCACTACTCCGGTTAAGCCGAAGGCTTTCACATCAGACTTAAAAGACCGCCTGCGTTCCCTTTACGCCCAATAAATCCG
+
FFFFFFFFFFFFFFFFFFFFFFFFFFFFFFFFFFFFFFFFFFFFFFFFFFFFFFFFFFFFFFFFFFFFFFFFFFFFFFFFFFFFFFFF,FFFFF:FFFFFFFFFFFFFFFFFFFFFFFFFFFFFFFFFFFFFFFFFFFFFFFFFFFFFFFFFFFFFFFFFFFFFFFFFFFFFFFFFFFFFFFFFFFFFFFFFFFFFFFFFFFFFFFFFFFFFFFFF,FFFFFFFFFFFFFFF,FFFFFFFFFFFFF,FFFF
@A00769:11:HC3HCDRXX:1:2101:4119:6057 1:N:0:ACAGTG
GGACTACAGGGGTATCTAATCCTGTTCGATCCCCACGCTTTCGTGCTTCAGCGTCAGTAGGAAGCCGGCATGCTGCCTTCGCAATCGGGGTTCTGCCTGATATCTATGCATTTCACCGCTACACCACGCATTCCGCATACTTCTCTTCCACTCAAGAACGCCAGTTTTAATGGCGGGAAGGGGTTGAGCCCCTCAATTTGACCACTGACTTAACGATCCGCCTACGCACCCTTTAAACCCAATAAATCCGG
+
FFFFFFFFFFFFFFFFFFFFFFFFFFFFFFFFFFFFFFFFFFFFFFFFFFFFFFFFFFFFFFFFFFFFFFFFFFFFFFFFFFF:FFFFFFFFFFFFFFFFF:FFFFFFFFFFFFFFFFFFFFFFFFFFFFFFFFFFFFFFFFFFFFFFFFFFFFFFFFFFFFFFFFFFFFFFFFFFFF,FFFFFFFFFFFFFFFFFFFFFFFFFFFFFFFFFFFFFFFFFFFFFF:FFFFFFFFFFFFFFFFFFFFFFFFF
@A00769:11:HC3HCDRXX:1:2101:5068:6073 1:N:0:ACAGTG
GGACTACAGGGGTATCTAATCCTGTTCGCTCCCCACGCTTTCGCTCCTCAGCGTCAGTAACGGCCCAGAGACCTGCCTTCGCCATTGGTGTTCTTCCCGATATCTACACATTCCACCGTTACACCGGGAATTCCAGTCTCCCCTACCGCACTCAAGCCCGCCCGTACCCGGCGCGGATCCACCGTTAAGCGATGGGCTTTCACACCGGACGCGACGAACCGCCTACGAGCCCTTTACGCCCAATAAATCCG
+
FFFF:FFFFFFFFFFFFFFFFFFFFFFFFFFFFFFFFFFFFFFFFFFFFFFFFFFFFFFFFFFFFFFFFFFFFFFFFFFFFFFFFFFFFFFFFFFFFFFFFFFFFFFFFFFFFFFFFFFFFFFFFF:FFFFFF:FFFFFFFFFFFFFF:FFFFFFFFFFFFFFF:FFFFFFFFFFFFFFFFFFFFFFFF:FFFFFFFFFFFFFFFF:FFFFFFFF,FFFFFFFF,FFFF,FFFFFFFFFFFFFFF,FFF:F
@A00769:11:HC3HCDRXX:1:2101:27290:6230 2:N:0:ACAGTG
CTAATCCTGTTTGATCCCCACGCTTTCGATCCTCAACGTAAGTTAAAGTCCAGTAAGCAGAATTCGCCACTGGTGTTGCTCCTAATATCTACGCATTTCACCGCTACACTAGTAATTCCACTTACCTCTCATGCACTCAAGCCATACAGTTTCAAAAGCCGAACTGTGGTTGGGACACCGCCTTTCACTTCAGACTTGCATAGCCGTCTAAGATCCCTATACAACCAGTAAATACGGATAAAGCTTGCCCC
+
F,FFF:FFFFFFF,FF,FFFF:,FF:FF:,F:FFFF::F:FFFFF,F:F,FFF:FFF,,F,,FFF:,FFFF,:,FFF,,,FFFF,FFFFFF,:F,,FFF:,F,FFFF,,,FF,:F:F,,,FFFFF,:F:F,FFFF,:F,,,F,FFF,F,FFFF,FF:F:,,,,F,F,F,F::,F,,,,FF:,FFFF,::,FF,F,F::FF,,:,:F:::F,:FF,,,FFFFFF,,F:F,FFFFFF,:FFFF,FF,:F,F,F
@A00769:11:HC3HCDRXX:1:2101:31403:6245 1:N:0:ACAGTG
GGACTACGCGGGTATCTAATCCTGTTTGCTCCCCACACTTTCGTGCCTCAACGTCAGTTACAGTCCAGAAAGTCGCCTTCGCCACTGGTGTTCCTCCTAATATCTACGCATTTCACCGCTACACTAGGAATTCCACTTTCCTCTCCTGCACTCAAGAAAAATAGTTTTAGTTGCAGTTCCTCAGTTGAGCCGAGGGATTTCACAACTAACTTATTTTCCCGTCTACGCACCCTTTACACCCAATAAATCCG
+
FFFFFFFFFFFFFFFFFFFFFFFFFFFFFFFFFFFFFFFFFFFFFFFFFFFFFFFFFFFFFFFFFFFFF:FFFFFFFFFFFFFFFFFFFFFFFFFFFFFFFFFFFFFFFFFFFFFFFFFFFFFFFFFFFFFFFFFFFFFFFFFFFFFFFFFFFFFFFFFFFFFFFFFFFFFFFFFFFFFFFFFFFFFFFFFFFFFFFFF:FFFFFFF:FFFFFFFFFFFFFFFFF:FFFFFFFFFFFFFFFFFFFFFFF:F
@A00769:11:HC3HCDRXX:1:2101:5719:6292 1:N:0:ACAGTG
GGACTACCCGGGTATCTAATCCTGTTCGATACCCACGCTTTCGTGCATGAGCGTCAGTTGAGCGCCGGTATGCTGCCTTCGCAATCGGAGTTCTGCGTGATATCTATGCATTTCACCGCTACACCACGCATTCCGCATACTTCTCGCTCACTCAAGAACGCCAGTTTCAACGGCACGACGGGGTTGAGCCCCGAAATTTTACCGCTGACTTGACATTCCGCCTGCGCACCCTTTAAACCCAATAAATCCGG
+
:FFFFFFFF:FFFFF:FFFFFFFFFFFFFFFFFFF:FF:FF:FFFFFFFF:FFFFFFFFFFFFFFFFFFFFFF,F:FFF,FFFFFFFFFFFFFFFFFFFF:FFFFFFFFFFFFFFFFFFFF:FFFFFFFFF,,FFFFFFFFFFFFFFFFFFFFFFFFFF,F,FFFFF:FFFFFFFF,FFFFFFFFFFFF::FFF:FFFFFFFFFFF:FFFFFFFFFFF,FFFFFFFFFFFFFFFFFFFFF:FFFFF,FFF,
@A00769:11:HC3HCDRXX:1:2101:20907:6292 1:N:0:ACAGTG
GGACTACCGGGGTATCTAATCCTGTTCGCTCCCCACGCTTTCGCTCCTCAGCGTCAGTAACGGCCCAGAGACCTGCCTTCGCCATTGGTGTTCTTCCCGATATCTACACATTCCACCGTTACACCGGGAATTCCAGTCTCCCCTACCGCACTCAAGCCCGCCCGTACCCGGCGCGGATCCACCGTTAAGCGATGGACTTTCACACCGGACGCGACGAACCGCCTACGAGCCCTTTACGCCCAATAAATCCG
+
FFFFFFFFFFFFFFFFFFFFFFFFFFFFFFFFFFFFFFFFFFFFFFFFFFFFFFFFFFFFFFFFFFFFFFFFFFFFFFFFFFFFFFFFFFFFFFFFFFFFFFFFFFFFFFFFFFFFFFFFFFFFFFFFFFFFFFFFFFFFFFFFFFFFFFFFFFFFFFFFFFFFFFFFFF:FFFF:FFFFFFFFFFFFFFFFFFFFFFFFFFFFFFFFFFFFFFFFFFFFFFFFFFFFFFFFFFFFFFFFFFFFFFFFFFF
@A00769:11:HC3HCDRXX:1:2101:3794:6308 1:N:0:ATAGTG
GGACTACGCGGGTATCTAATCCTGTTCGATACCCACGCTTTCGTGCCTCAGCGTCAGTGTGGGGCCGGCAGGCTGCCTTCGCAATCGGGGTTCTGCGCGATATCTATGCATTTCACCGCTACACCGCGCATTCCGCCTGCCTTTCCCCAACTCAAGCCAGCCAGTTTCAACGGCGGGCCGGGGTTGAGCCCCGGGCTTTTACCGCTGACTTAACTCGCCGCCTACGCACCCTTTAAACCCAATAAATCCGG
+
FFFFFFFFFFFFFFFFFFFFFFFFFFFFFFFFFFFFFFFFFFFFFFFFFFFFFFFFFFFFFFFFFFFFFFFFFFFFFFFFFFFFFFFFFFFFFFFFFFFF:F:FFFFFFFFFFFFFFFFFFFFFFFFFFFFFFFFFFFFFFFFFFFFFFFFFFFFFFFFFFFFFFFFFFFFFFFFFFFFFFFFFFFFFFFFFFFFFFFFFFFFFFFFFFFFFFFFFFFFFFFF,FFFFFFFFFFFFFFFFFFF:FFFFF::
@A00769:11:HC3HCDRXX:1:2101:3794:6339 1:N:0:ATAGTG
GGACTACGCGGGTATCTAATCCTGTTCGATACCCACGCTTTCGTGCCTCAGCGTCAGTGTGGGGCCGGCAGGCTGCCTTCGCGATCGGGGTTCTGCGCGATATCTATGCATTTCACCGCTACACCGCGCATTCCGCCTGCCTTTCCCCAACTCAAGCCAGCCAGTTTCAACGGCGGGCCGGGGTTGAGCCCCGGGCTTTTACCGCTGACTTAACTCGCCGCCTACGCACCCTTTAAACCCAATAAATCCGG
+
FFFFFFFFFFFFFFFFFFFFFFFFFFFFFFFFFFFFFFFFFFFFFFFFFFFFFFFFFFFFFFFFFFFFFFFFFFFFFFFFFF,FFFFFFFFFFFFFFFFF,F,FFFFFFFFFFFFFFFFFFFFFFFFFFFFFFFFFFFFFFFFFFFFFFFFFFFFFFFFFFFFFFFFFFFFFFFFFFFFFFFFF:FFFFFFFFFFFFFFFFFFFFFFFFFFFFFFFFFFFFFFFFFFFFFFFFFFFFFFFFFFFFFFFFF:
@A00769:11:HC3HCDRXX:1:2101:14543:6355 1:N:0:ACAGTG
GTATCTAATCCTGTTCGATACCCACACTTTCGTGCCTGAGCGTCAGTCGCAGACTGGTAAGCTGCCTTCGCAATCGGAGTTCTTCGTGATATCTATGCATTTCACCGCTACACCACGAATTCCGCCTACCTCGCCTGAACTCAAGCGCGCCAGTTCAAACGGCTCGACGGGGTTGAGCCCCGCTATTTTACCGCTTGCTTGACACGCCGCCTGCGCACCCTTTAAACCCAATAAATCCGGATAACGCTCGC
+
FF:FFFFFFFFFFFFFFFFFFFFFFFFFFFFFFFFFFFFFFFFFFFFFFFFFFFFFFFFFFFFFFFFFFFFFFFFFFFFFFFFFFFFFF:FFFFFFFFFFFFFFFFFFFFFFFFFFFFFFFFFFFFFFFFFFFFFFFFFFFFFFFFFFFFFFFFFFFFFFFFFFFFFFFFFFFFFFFFFFFFFFFFFFFFFFFFFFFFFFFFFFFFFFFFFFFFFFFFFFFFFFFFFFFFFF::FFFFFFFFFFFFFFF::
@A00769:11:HC3HCDRXX:1:2101:27633:6386 1:N:0:ACAGTG
GGACTACACGGGTATCTAATCCTGTTCGCTCCCCCAGCTTTCGCGCCTCAGCGTCAGTGACGGCCCAGAGAGCTGCCTTCGCCATCGGTGTTCTTCCCGATATCTGCGCATTCCACCGCTACACCGGGAATTCCGCTCTCCTCTACCGCACTCGAGCCGCCCAGTCCGGAACCCGGCCCGAGGTTGAGCCCCGGGGTTAGAGGTTCCGCTTAGGCGGCCGCCTACGCGCGCTTTACGCCCAATGAATCCGG
+
FFFFFFFFFFFFFFFFFFFFFFFFFFFFFFFFFFFFFFFFFFFFFFFFFFFFFFFFFFFFFFFFFFFFFFFFFFFFFFFFFFFFFFFFFFFFFFFFFFFFFFFFFFFFFFFFFFFFFFFFFFFFFFFFFFFFFFFFFFFFFFFFFFFFFFFFFFFFFFFFFFFFFFFFFFFFFFFFFFFFFFFFFFFFFFFFFFFFFFFFFFFFFFFFFFFFFFFFFFFFFFFFFFFFFFFFFFFF:FFFFFFFF:FFFFF
@A00769:11:HC3HCDRXX:1:2101:32027:6449 1:N:0:ACAGTG
GGACTACACGGGTATCTAATCCTGTTCGCTCCCCACGCTTTCGCTCCTCAGCGTCAGTAACGGCCCAGAGACCTGCCTTCGCCATTGGTGTTCTTCCCGATATCTACACATTCCACCGTTACACCGGGAATTCCAGTCTCCCCTACCGCACTCAAGCCCGCCCGTACCCGGCGCGGATCCACCGTTAAGCGATGGACTTTCACACCGGACGCGACGAACCGCCTACGAGCCCTTTACGCCCAATAAATCCG
+
FFFFFFFFFFFFFFFFFFFFFFFFFFFFFFFFFFFFFFFFFFFFFFFFFFFFFFFFFFFFFFFFFFFFFFFFFFFFFFFFFFFFFFFFFFFFFFFFFFFFFFFFFFFFFFFFFFFFFFFFFFFFFFFFFFFFFFFFFFFFFFFFFFFFFFFFFFFFFFFFFFFFFFFFFFFFFFFFFFFFFFFFFFFFFFFFFFFFFFFFFFFFFFFFFFFFFFFFFFFFFFFFFFFFFFFFFFFFFFFFF:FF:,FFFFF
@A00769:11:HC3HCDRXX:1:2101:11406:6464 1:N:0:ACAGTG
GGACTACGGGGGTATCTAATCCTGTTCGCTCCCCACGCTTTCGCTCCTCAGCGTCAGTAACGGCCCAGAGACCTGCCTTCGCCATTGGTGTTTTTCCCGATATCTACACATTCCACCGTTACACCGGGAATTCCAGTCTCCCCTACCGCACTCAAGCCCGCCCGTACCCGGCGCGGATCCACAGTTAAGCGATGGACTTTCACACCGGACGCGACGAACCGCCTACGAGCCCTTTACGCCCAATAAATCCG
+
FFFFFFFFFFFFFFFFFFFFFFFFFFFFFFFFFFFFFFFFFFFFFFFFFFFFFFFFFFFFFFFFFFFFFFFFFFFFFFFFFFF,FFFFFFFFFFFFFFFFFFFFFFFFFFFFFFFFFFFFFFFFFFFFFFFFFFFFFFFFFFFFFFFFFFFFFFFFFFFFFFFFFFFFFFFFFFFFFFFFFFFFFFFFFFFFFFFFFFFFFFFFFFFFFFFFF:FFFFFFFFFFFFFFFFFFFFFFFFFFFFFFFFFFF,F
@A00769:11:HC3HCDRXX:1:2101:13006:6480 1:N:0:ACAGTG
GGACTACGCGGGTATCTAATCCTGTTTGCTACCCACGCTTTCGAACCTCAGCGTCAGTTACAGACCAGAGAGCCGCTTTCGCCACTGGTGTTCTTCCATATATCTACGCATTTCACCGCTACACATGGAGTTCCACTCTCCTCTTCTGCACTCAAGTCTCCCAGTTTCCAATGCACTACTCCGGTTAAGCCGAAGGCTTTCACATCAGACTTAAAAGACCGCCTGCGTTCCCTTTACGCCCAATAAATCCG
+
FFFFFFFFFFFFFFFFFFFFFFFFFFFFFFFFFFFFFFFFFFFFFFFFFFFFFFFFFFFFFFFFFFFFFFFFFFFFFFFFFFFFFFFFFF:FFFFFFFFFFFFFFFFFFFFFFFFFFFFFFFFFFFFFFFFFFFFFFFFFFFFFFFFFFFFFFFFFFFFFFFFFFFFFFFFFFFFFFFFFFFFFFFFFFFFFFFFFFFFFFFFFFFFFFFFFFFFFFFFFFFFFFFFFFFFFFFFFFFFFFFFFFFFFFFF
@A00769:11:HC3HCDRXX:1:2101:21558:6511 1:N:0:ACAGTG
GGACTACGGGGGTATCTAATCCTGTTCGATACCCACGCTTTCGTGCCTCAGCGTCAGATCGCCGCCGGTATGCTGCCTTCGCAATCGGAGTTCTGCGCAATATCTAAGCATTTCACCGCTACACTGCGCATTCCGCATACCTCTCGACATCTCAAGACAGCCAGTTTCAACGGCTCGCCGGGGTTGAGCCCCGGGCTTTTACCGCTGACTTAACAGCCCGCCTACGCACCCTTTAAACCCAATAAATCCGG
+
FFFFFFFFFFFFFFFFFFFFFFFFFFFFFFFFFFFFFFFFFFFFFFFFFFFFFFFFFFFFFFFFFFFFFFFFFFFFFFFFFFFFFFFFFFFFFFFFFFF,FFFFFFFFFFFFFFFFFFFFFFFFFFFFFFFFFFFFFFFFFFFFFFFFFFFFFFFFFFFFFFFFFFF:FFFFFFFFFFFFFFFFFFFF:FFFFFFFFFFFFF:F:FFFFFFFFFFF:FFF:F:FFFFFFFFFFFFFFFFFFF::FFFF,F:
@A00769:11:HC3HCDRXX:1:2101:23999:6511 1:N:0:ACAGTG
GGACTACCGGGGTATCTAATCCTGTTTGCTCCCCACGCTTTCGCGCCTCAGCGTCAATACCGGTCCAGGTGGCCGCCTTCGCCACTGATGTTCCTCCAGATATCTACGGATTTCACTCCTACACCTGGAATTCCGCCACCCTCTCCCGGATTCAAGTCGCGCAGTATCAAGGGCTGTTCCACGGTTGAGCCGTGGGATTTCACCCCCAACTTACACAACAGCCTACGCGCGCTTTACGCCCAGTAATTCCG
+
FFFFFFFFFFFFFFFFFFFFFFFFFFFFFFFFFFFFFFFFFFFFFFFFFFFFFFFFFFFFFFFFFFFFFFFFFFFFFFFFFFFFFFFFFFFFFFFFFFFFFFFFFFFFFFFFFFFFFFFFFFFFFFFFFFFFFFFFFFFFFFFFFFFFFFFFFFFFFFFFFFFFFFFFFFFFFFFFFFFFFFFFFFFFFFFFFFFFFFFFFFF:FFFFFFFFFFFFFFFFFFFFFFFFFFFF:FFFF:FFFFFF,FFFF:F
@A00769:11:HC3HCDRXX:1:2101:27823:6590 1:N:0:ACAGTG
GGACTACACGGGTATCTAATCCTGTTCGATCCCCACGCTTTCGTGCCTCAGCGTCAGTTGGGCGCCGGTATGCTGCCTTCGCAATCGGCGTTCTGCGTGATATCTATGCATTTCACCGCTACACCACGCATTCCGCATACTTCTCGCCCACTCAAGACTGCCAGTTCCGACGGCTCGACAGGGTTGAGCCCTGAATTTTTACCGCCGGCTTAACAGCCCGCCTGCGCACCCTTTAAACCCAATAAATCCGG
+
FFFFFFFFFFFFFFFFFFFFFFFFFFFFFFFFFFFFFFFFFFFFFFFFFFFFFFFFFFFFFFFFFFFFFFFFFFFFFFFFFFFFFFFFFFFFFFFFFFFFFFFFFFFFFFFFFFFFFFFFFFFFFFFFFFFFFFFFFFFFFFFFFFFFFFFFFFFFFFFFFFFFFFFFFFFFFFFFFFFFFFFFFFFFFFFFFFFFFFFFFFFFFFFFFFFFFFFFFFFFFFFFFFFFFFFFFFFF:F:FFFFFFFFF:FF
@A00769:11:HC3HCDRXX:1:2101:30951:6590 2:N:0:ACAGTG
GGACTACACGGGTATCTAATCCTGTTCGATACCCACGCTTTCGTGCCTCAGCGTCAGATCGCCGCCGGTATGCTGCCTTCGCAATCGGAGTTCTGCGCAATATCTAAGCATTTCACCGCTACACTGCGCATTCCGCATACCTCTCGACATCTCAAGACAGCCAGTTTCAACGGCTCGCCGGGGTTGAGCCCCGGGCTTTTACCGCTGACTTAACAGCCCGCCTACGCACCCTTTAAACTCAATAAATCCGG
+
FFFFFFFFFFFFFFFFFFFFFFFFFFFFFFFFFFFFFFFFFFFFFFFFFFFFFFFFFFFFFFFFFFFFFFFFFFFFFFFFFFFFFFFFFFFFFFFFFFFFF:FFFFFFFFFFFFFFFFFFFFFFFFFFFFFFFFFFFFFFFFFFFFFFFFFFFFFFFFFFFFFFFFFFFFFFFFFFFFFFFFFFFFFFFFFFFFFFFFFFFFFFFFFFFFFFFFFFFFFFFFFFFFFFFFFFFFFFFFFFFFF:FFFFFF:
@A00769:11:HC3HCDRXX:1:2101:22652:6746 2:N:0:ACAGTG
GGACTACGCGGGTATCTAATCCTGTTTGATACCCACGCTTTCGAGCATCAGCGTCAGTTACAGTCCAGCAGGCTGCCTTCGCAATCGGAGTTCTTCGTGATATCTAAGCATTTCACCGCTACACCACGAATTCCGCCTACCTCTACTGTACTCAAGGATGCCAGTATCAACTGCAATTTTACGGTTGAGCCGCAAACTTTCACAACTGACTTAACAACCCGCCTGCGCTCCCTTTAAACCCAATAAATCCG
+
FFFFFFFFFFFFF:FFFFFFFFFFFFFFFFFFFFFFFFFFFFFFFFFFFFFFFFFFFFFFFFFFFFFFFFFFFFFFFFFFFFFFFFFFFFFFFFFFFFFFFFFFFFFFFFFFFFFFFFFFFFFFFFFFFFFFFFFFFFFFFFFFFFFFFFFFFFFFFFFFFFFFFFFFFFFFFFFFFFFFFFFFFFFFFFFFFFFFFFFFFFFFFFFFFFFFFFFFFFFFFFFFFFF:FFFFFFFFFFF:FF:F:FFFFFF
@A00769:11:HC3HCDRXX:1:2101:28745:6840 1:N:0:ACAGTG
GGACTACACGGGTATCTAATCCTGTTCGATACCCACACTTTCGTGCATGAGCGTCAGTTGAGCGCCGGTATGCTGCCTTCGCAATCGGAGTTCTGCGTGATATCTATGCATTTCACCGCTACACCACGCATTCCGCATACTTCTCGCTCACTCAAGAAAACCAGTTTCAACGGCTCGAAGAGGTTGAGCCTCTCAATTTTACCGCTGACTTGATCTTCCGCCTGCGCACCCTTTAAACCCAATAAATCCGG
+
::FFFFFFFFF:FFFFF:F:FFFFFF:FFFF:FFFFFFF:FFFFFFFFFFFFF:FFFFFFFFFFFFFFFFFFFFFFFFFF,:::FFFFF:FFFFF,:FFFFFFFFFF,FFFFFFFF,FFFFFFFFFFFFFFFFFFFFF:FFFFFFFFFFFFFFFFFFFFFFFFF,FFFFFFFF:F:FF::FFFFFFF,FF:FFFFFFFFFF:F:FFFFFFFFFFFFFFF:FFFFFFFFFFFFFFFFFFFFFF,FFFF:FF,
@A00769:11:HC3HCDRXX:1:2101:22272:6872 2:N:0:ACAGTG
GGACTACCGGGGTATCTAATCCTGTTCGATACCCACGCTTTCGTGCATGAGCGTCAGTTGAGCGCCGGTATGCTGCCTTCGCAATCGGAGTTCTGCGTGATATCTATGCATTTCACCGCTACACCACGCATTCCGCATACTTCTCGCTCACTCAAGAACGCCAGTTTCAACGGCACGACGGGGTTGAGCCCCGAAATTTTACCGCTGACTTGACATTCCGCCTGCGCACCCTGTAAACCCAATAAATCCGG
+
FFFFFFFFFFFF,FFFF,FFFFFFFFFFF:FFFFFFFFFFFF:FFFFFFFFFFFFFF:FFFFFFF:FFFFFFFFFFFFFFFFFFFFFFFFFFFFFF:FFFFFFFFFFFFFF:FFFFFFFFFFFFFFFFF:FFF::FFFFFFFFFFFFFFFFFFFFFFFFFFFFF:FFFFFFFFFFFFFFFFF:FFFFFFFFFFFFFFFF:FFFFFFF:FF,FFFFFFF:FF:FFFFFFF:FF,FFF:FFFFFF:::FFF,,
@A00769:11:HC3HCDRXX:1:2101:23050:6934 1:N:0:ACAGTG
GGACTACAGGGGTATCTAATCCTGTTTGCTACCCACGCTTTCGAACCTCAGCGTCAGTTACAGACCAGAGAGCCGCTTTCGCCACTGGTGTTCTTCCATATATCTACGCATTTCACCGCTACACATGGAGTTCCACTCTCCTCTTCTGCACTCAAGTCTCCCAGTTTCCAATGCACTACTCCGGTTAAGCCGAAGGCTTTCACATCAGACTTAAAAGACCGCCTGCGTTCCCTTTACGCCCAATAAATCCG
+
FFFFFFFFFFFFFFFFFFFFFFFFFFFFFFFFFFFFFFFFFFFFFFFFFFFFFFFFFFFFFFFFFFFFFFFFFFFFFFFFFFFFFFFFFFFFFFFFFFFFFFFFFFFFFFFFFFFFFFFFFFFFFFFFFFFFF:FFFFFFFFFFFFFFFFFFFFFFFFFFFFFFFFFFFFFFFFFFFFFFFFFFFFFFFFFFFFFFFFFFFFFFFFFFFFFFFFFFF:FFFFFFFFFFFFFFFFF:FFFFFF,FFFFFFFF
@A00769:11:HC3HCDRXX:1:2101:32108:6934 2:N:0:ACAGTG
ACATGTTCCTCCGCTTGTGCGGGCCCCCGTCAATTCCTTTGAGTTTCACCGTTGCCGGCGTACTCCCCAGGTGGAATGCTTATCGCTTTCGCTTCGCCGCCCAGGTCTCATTCGACCCGGACAACCAGCATTCATCGTTTACTGCGTGGACTACCCGGGTATCTAATCCTGTTCGATCCCCACGCTTTCGTGCCTCAGCGTCAGTGTGGCGCCGGTACGCTGCCTTCGCAATCGGAGTTCTGCGCGATATC
+
FFFFFFFFFFFFFFFFFFFFFFFFFFFFFFFFFFFFFFFFFFFFFFFFFFFFFFFFFFFFFFFFFFFFFFFFFFFFFFFFFFFFFFFFFFFFFFFFFFFFFFFFFFFFFFFFFFFFFFFFFFF:FFFFFFFFFFFFFFFFFFFFFFFFFFFFFFFFFFFFFFFFFFFFFFFFFFFFFFFFFFFFFF:FFFFFFFFFFFFFFFFFFFFFFFFFFFFFFFFFFFFFFFFFFFF,FFFFFFFFFFFFFFF:F:F
@A00769:11:HC3HCDRXX:1:2101:19009:7044 2:N:0:ACAGTG
GGACTACGGGGGTATCTAATCCTGTTCGATCCCCGCACTTTCGTGCCTCAGCGTCAGTAGGGCGCCGGAAGGCTGCCTTCGCAATCGGGGTTCTGCGTGATATCTATGCATTTCACCGCTACACCACGCATTCCGCCTTCTTCTCGCCCACTCAAGGCCCCCAGTTTCAACGGCCGGACGGGGTTGAGCCCCGAATTTTTACCGCTGACTTAAAAGCCCGCCTACGCACCCTTTAAACCCAATAAATCCGG
+
FFFFFFFFFFFFFFFFFFFFFFFFFFFFFFFFFFFFFFFFFFFFFFFFFFFFFFFFFFFFFFFFFFFFFFFFFFFFFFFFFFFFFFFFFFFFFFFFFFFFFFFFF,FFFFFFFFFFFFFFFFFFFFFFFFFFFFFFFFFFFFFFFFFFFFFFFFFFFFFFFFFFFFFFFFFFFFFFFFFFFFFFFFFFFFFFFFFFFFFFFFFFFFFFFFFFFFFF,FFFFF:FFFFFFFFFFFFFFFFFF:F:FFFFFF:
@A00769:11:HC3HCDRXX:1:2101:32606:7044 2:N:0:ACAGTG
GGACTACACGGGTATCTAATCCTGTTCGATACCCACGCTTTCGTGCTTCAGCGTCAGTTGGGCGCCGGTATGCTGCCTTCGCAATCGGAGTTCTGCGTGATATCTATGCATTTCACCGCTACACCACGCATTCCGCATACTTCTCGCCCACTCAAGACCGTCAGTTTCAACGGCGGGCGGAGGTTGAGCCCCCGTATTTTACCGCTGACTTGACAGTCCGCCTACGCACCCTTTAAACCCAATAAATCCGG
+
FFFFFFFFFFFFFFFFFFFFFFFFFFFFFFFFFFFFFFFFFFFFFFFFFFFFFFFFFFFFFFFFFFFFFFFFFFFFFFFFFFFFFFFFFFFFFFFFFFFFFFFFF:FFFFFFFFFFFFFFFFFFFFFFFFFFFFFFFFFFFFFFFFFFFFFFFFFFFF:FFFFFFFFFF:FFFFFFFFFFFFF:FFFFFFFFFFFFFFFFFFFFFFF:FFFFFF:FFFFFFFF,FFFFFFFFF:FFFFFF:FFFF:FF:FF
@A00769:11:HC3HCDRXX:1:2101:22652:7059 2:N:0:ACAGTG
GGACTACGGGGGTATCTAATCCTGTTCGATACCCACGCTTTCGTGCTTCAGCGTCAGTTGGGCGCCGGTATGCTGCCTTCGCAATCGGAGTTCTGCGTGATATCTATGCATTTCACCGCTACACCACGCATTCCGCATACTTCTCGCCCACTCAAGAACGCCGGTTTCAACGGCGGAGCGAGGTTGAGCCCCGCGATTTTACCGCTGACTTGGCATTCCGCCTACGCACCCTTTAAACCCAATAAATCCGG
+
:FFFFFFFFFFFFFFFFFFFFFFFFFFFFFFFFFFFFFFFFFFFFFFFFFFFFFFFFFFF:FFFFFFFFFFFFFFFFFFFFFFFFFFFFFFFFFFFFFFFFFFFFFFFFFFFFFFFFFFFFFFFFFFFFFFFFFFFFFFFFFFFFFFFFFFFFF:F:FFFFFFFF:FFFFFFFFFFFFFFFFFFFFFFFFFFFFFFFFFFFFFFFFFFFFFFFFFFFFFFFFFFFFFFFFFF:FFFFFFFFFFF:FFF:F,
@A00769:11:HC3HCDRXX:1:2101:25581:7216 1:N:0:ACAGTG
GGACTACCGGGGTATCTAATCCTGTTCGATCCCCACGCTTTCGTGCCTCAGCGTCAGTCTGGCGCCGGTACGCTGCCTTCGCAATCGGAGTTCTGCGCGATCTCTATGCATTTCACCGCTACACCGTGCATTCCGCGTACTTCTCGCCAACTCAAGTCTGCCAGTTTCAACGGCTCGACGGGGTTGAGCCCCGCAATTTTACCGCTGACTTAACGGACCGCCTACGCACCCTTTAAACCCAATAAATCCGG
+
FFFF,FFFFFFF::F,FFFFFF,F:FFFFFFFFFFFFFFF:FFFFFFFFFFFFFF:FFFFFFFFFFFFFFFFFFFFFFFFFFFFFFFFFFFFF:FFFFFFF,FF,:FFFFFFFFFFFFF:FFFFFF,FF::FFFFFF:FF:FFFFFFFFFFFF:,FFFFFF,,FF:FF::FFFF:FFFFFFFF:FFF:FFFFFFFFF,FF,FFFF:FF:,F,FFFFFFFFFF::FFFFFFF:,FF,FF,FF,F,FFFFFFF
@A00769:11:HC3HCDRXX:1:2101:25654:7247 2:N:0:ACAGTG
GTATCTAATCCTGTTTGCTACCCACGCTTTCGAACCTCAGCGTCAGTTACAGACCAGAGAGCCGCTTTCGCCACTGGTGTTCTTCCATATATCTACGCATTTCACCGCTACACATGGAGTTCCACTCTCCTCTTCTGCACTCAAGTCTCCCAGTTTCCAATGCACTACTCCGGTTAAGCCGAAGGCTTTCACATCAGACTTAAAAGACCGCCTGCGTTCCCTTTACGCCCAATAAATCCGGATAACGCTTG
+
FFFFFFFFFFFFFFFFFFFFFFFFFFFFFFFFFFFFFFFFFFFF,FFFFFFFFFFFFFFFFFFFFFFFFFFF:F:FFFFFFFFFFFFF:FFFFFFFFFFFFFFFFFFFFFFFFFFFFFFFFFFFFFFFFFFFFFFFFFFFFFFFFFFFFFFFFFFFFF:FFFFFFFFFFFFFFFFFFFFFFFFFFFFFFFF:FF:FFFFFFFFFFFF:F:FFFFFFFFFFF,FFFFFFFFFFFF,FF:FFFFFFFFF:FFF
@A00769:11:HC3HCDRXX:1:2101:28366:7247 2:N:0:ACAGTG
GGACTACGGGGGTATCTAATCCTGTTCGCTCCCCACGCTTTCGCTCCTCAGCGTCAGTAACGGCCCAGAGACCTGCCTTCGCCATTGGTGTTCTTCCCGATATCTACACATTCCACCGTTACACCGGGAATTCCAGTCTCCCCTACCGCACTCAAGCCCGCCCGTACCCGGCGCGGATCCACCGTTAAGCGATGGACTTTCACACCGGACGCGACGAACCGCCTACGAGCCCTTTACGCCCAATAAATCCG
+
FFFFFFFFFFFFFFFFFFFFFFFFFFFFFFFFFFFFFFFFFFFFFFFFFFFFFFFFFFFFFFFFFFFFFFFFFFFFFFFFFFFFFFFFFFFFFFFFFFFFFFFFFF:FFFFFFFFFFFFFFFFFFFFFF:FFFFFFFFFFFFFF,FFFFFFFFFFFFFFFFFFFFFFFFFFFFFFFFFFFFFFFFFFFFFFFFFFFFFFFFFFFFFFFFFFFFFFFFFFFFFFFFFFFFFFFFFFFFFFFFFFFFFFFFFF
@A00769:11:HC3HCDRXX:1:2101:9552:7294 1:N:0:ACAGTG
GGACTACACGGGTATCTAATCCTGTTCGATCCCCACGCTTTCGTGCCTCAGCGTCAGTTGGGCGCCCGTATGCTGCCTTCGCAATCGGAGTTCTGCGTGATATCTATGCATTTCACCGCTACACCACGCATTCCGCATACTTCTCGCCCACTCAAGAACGCCAGTTTCAACGGCGGAGCGAGGTTGAGCCCCGCGATTTTACCGCTGACTTGGCATTCCGCCTACGCACCCTTTAAACCCAATAAATCCGG
+
FFFFFFFFFFFFFFFFFFFFFFFFFFFFFFFFFFFFFFFFFFFFFFFFFFFFFFFFFFFFFFFFFFFFFFFFFFFFFF:FFFFFFFFFFFFFFFFFFFFFFF:FFFFFFFFF,FFFFFFFFFFFFFFFFFFFFFF:FFFFFFFFFFFFFFFFFFFFFFFFFFFFFFFFFFFFFFFFFFFFFFFFFFFFFFFFFFFFFFFFFFFFFFFFFFFFFFFFFFFFFFFFFFF:FFFFFFFFFF:FFFFF:FFFF:F
@A00769:11:HC3HCDRXX:1:2101:21829:7357 1:N:0:ACAGTG
GGACTACGGGGGTATCTAATCCTGTTTGCTACCCACGCTTTCGAACCTCAGCGTCAGTTACAGACCAGAGAGCCGCTTTCGCCACTGGTGTTCTTCCATATATCTACGCATTTCACCGCTACACATGGAGTTCCACTCTCCTCTTCTGCACTCAAGTCTCCCAGTTTCCAATGCACTACTCCGGTTAAGCCGAAGGCTTTCACATCAGACTTAAAATACCGCCTGCGTTCCCTTTACGCCCAATAAATCCG
+
FFFFFFFFFFFFFFFFFFFFFFFFFFFFFFFFFFFFFFFFFFFFFFFFFFFFFFFFFFFFFFFFFFFFFFFFFFFFFFFFFFF:FFFF,FFFFFFFFFFFFFFFFFFFFFFFFFFF:FFFFFFFFFFFFFFFFFFFFFFFFFFFFFFFFFFFFFFFFFFFFFFFFFFFFFF,FFFFFFFFFFFFFFFF,FFFFFFFFFFFFFF:FFFFFF:FFF:F,FF:FFF:FFFFFF,FFFFFFFFFFFFFFFFFFFF
@A00769:11:HC3HCDRXX:1:2101:17463:7373 2:N:0:ACAGTG
GGACTACGGGGGTATCTAATCCTGTTCGATCCCCACGCTTTCGTGCCTCAGCGTCAGTTGGGCGCCGGTATGCTGCCTTCGCAATCGGCGTTCTGCGTGATATCTATGCATTTCACCGCTACACCACGCATTCCGCATACTTCTCGCCCACTCAAGACTGCCAGTTCCGACGGCTCGACAGGGTTGAGCCCTGAATTTTTACCGCCGGCTTAACAGCCCGCCTGCGCACCCTTTAAACCCAATAAATCCGG
+
FFFFFFFFFFFFFFFFFFFFFFFFFFFFFFFFFFFFFFFFFFFFFFFFFFFFFFFFFFFFFFFFFFFFFFFFFFFFFF:FFFFFFFFFFFFFFFFFFFFFFFFFF:FFFFFFFFFFFFFFFFFFF:FFFFFFFFFFFFFFFFFFFFFFFFFFFFFFFFFFFFFFFFFFFFFFFFFFFFFFFFFFFFFFFFFFFFFFFFFFFFFFFF:FFFFFFFFF:FFFFFFFFFFFFFFFFFFFFFFFFFF:FFFFFF:
@A00769:11:HC3HCDRXX:1:2101:18059:7498 1:N:0:ACAGTG
GGACTACCCGGGTATCTAATCCTGTTCGCTACCCATGCTCTCGTGCATCAGCGTCAGACTCAGTCTGGTAAGCTGCCTTCGCTATCGGTGTTCTAAGTTATATCTATGCATTTCACCGCTACTTAACTTATTCCGCCTACCTCGTCTGTTCTCTAGCTCTACAGTATTAATGGCGTAGTGAGGTGAAGCCCCAATATTTTACCACTAACTTATAATGCCGCCTACGCACCCTTTAAACCCAATAAATCCGG
+
FFFFFFFFFFFFFFFFFFFFFFFFFFFFFFFFFFFFFFFFFFFFFFFFFFFFFFFFFFFFFFFFFFFFFFFFFFFFFFFFFFFFFFFFFFFFFFFFFFFFF:FFFFFFFFFFFFFFFFF:FFFFFFFFFFFFFFFFFFFFFFFFFFFFFFFFFFFFFFFFFFFFFFFFFFFFFFFFFFFFFFFFFFFFFFFFF:F:FFFFFFFFFFFFFFF:FFFFFFFFFFFFFFFFFFFFFF:FFFFFFFFF:FFFFF:
@A00769:11:HC3HCDRXX:1:2101:18059:7560 1:N:0:ACAGTG
GGACTACCCGGGTATCTAATCCTGTTCGATCCCCGCACTTTCGTGCCTCAGCGTCAGTAGGGCGCCGGAAGGCTGCCTTCGCAATCGGGGTTCTGCGTGATATCTATGCATTTCACCGCTACACCACGCATTCCGCCTTCTTCTCGCCCACTCAAGGCCCCCAGTTTCAACGGCCGGACGGGGTTGAGCCCCGAATTTTTACCGCTGACTTAAAAGCCCGCCTACGCACCCTTTAAACCCAATAAATCCGG
+
FFFFFFFFFFFFFFFFFFFFFFFFFFFFFFFFFFFFFFFFFFFFFFFFFFFFFFFFFFFFFFFFFFFFFFFFFFFFFFFFFFFFFFFFFFFFFFFFFFFFFFFFFFFFFFFFFFFFFFFF:FFFFFFF:FFFFFFFFFFFFFFFFFFFFFFFFFFFFFFFFFFFFFFFFFFFFFFFFFFFFFFFFFFFFFFFFFFFFFFFFFFFFFFFFFFFFFFFFFFFFFFFFFFFFFFF:FFFFFFFFFFFFFFFFFF
@A00769:11:HC3HCDRXX:1:2101:27398:7607 2:N:0:ACAGTG
GGACTACGGGGGTATCTAATCCTGTTCGATACCCACGCTTTCGTGCCTCAGCGTCAGATCGCCGCCGGTATGCTGCCTTCGCAATCGGAGTTCTGCGCAATATCTAAGCATTTCACCGCTACACTGCGCATTCCGCATACCTCTCGACATCTCAAGACAGCCTGTTTCAACGGCTCGCCGGGGTTGAGCCCGGGGCTTTTACCGCTGACTTAACAGCCCGCCTACGCACCCTTTAAACCCAATAAATCCGG
+
FFFFFFFFFFFFFFFFFFFFFFFFFFFFFFFFFFFFFFFFFFFFFFFFFFFFFFFFFFFFFFFFFFFFFFFFFFFFFFFFFFFFFFFFFFFFFFFFFFFFFFFFFFFFFFFFFFFFFFFFFFFFFFFFFFFFFFFFFFFFFFFFFFFFFFFFFFFFFFFFFFFFFFFFFFFFFFFFFFFFFFFFFFFFFFFFFFFFFFFF:FFFFFF:FFFFFF,FFFFFFFFFFFFFFFFFFFFFFFFFFFFFFFF:FFF
@A00769:11:HC3HCDRXX:1:2101:2808:7639 1:N:0:ACAGTG
GTATCTAATCCTGTTCGATACCCACGCTTTCGTGCCTCAGCGTCAGTGTGGAGCCGGTACGCTGCCTTCGCAATCGGGGTTCTGCGCGATATCTAAGCATTTCACCGCTACACCGCGCATTCCGCGTACTTCTCTCCAACTCCAGCCCGCCAGTTTCAACGGCTCGCCGGGGTTGAGCCCCGGGCTTTTACCGCTGACTTAACAGGCCGCCTGCGCACCCTTTAAACCCAATAAATCCGGATAACGCTCGC
+
FFFFFFFFFFFFFFFFFFFFFFFFFFFFFFFFFFFFFFFFFFFFFFFFFFFFFFFFFFFFFFFFFFFFFFFFFFFFFFFFFFFFFFFFFFFFFFFFFFFFFFFFFFFFFFFFFFFFFFFFFFFFFFFFFFFFFFFFFFFFFFFFFFFFFFFFFFFFFFFFFFFFFFFFFFFFFFFFFFFFFFFFFFFFFFFFFFFFFFF,FFFFFFFFFFFFFFFFFFFFFFFFFFFFFFFFF,FFFFFFFFFFFFFFFF:
@A00769:11:HC3HCDRXX:1:2101:16749:7639 2:N:0:ACAGTG
GGACTACGGGGGTATCTAATCCTGTTCGATCCCCGCACTTTCGTGCCTCAGCGTCAGTAGGGCGCCGGAAGGCTGCCTTCGCAATCGGGGTTCTGCGTGATATCTATGCATTTCACCGCTACACCACGCATTCCGCCTTCTTCTCGCCCACTCAAGGCCCCCAGTTTCAACGGCCGGACGGGGTTGAGCCCCGAATTTTTACCGCTGACTTAAAAGCCCGCCTACGCACCCTTTAAACCCAATAAATCCGG
+
FFFFFFFFFFFFFFFFFFFFFFFFFFFFFFFFFFFFFFFFFFFFFFFFFFFFFFFFFFFFFFFFFFFFFFFFFFFFFFFFFFFFFFFFFFFFFFFFFFFFFFFFFFFFFFFFFFFFFFFFFFFFFFFFFFFFFFFFFFFFFFFFFFFFFFFFFFFFFFFFFFFFFFFFFFFFFFFFFFFFFFFFFFFFFFFFFFFFFFFFFFFFFFFFFFFFFFFFFFFFFFFFFFFFFFFFFFFFFFFFFFFFFFFFFFF
@A00769:11:HC3HCDRXX:1:2101:1606:7654 2:N:0:ACAGTG
GGACTACGCGGGTATCTAATCCTGTTCGATACCCACACTTTCGTGCATGAGCGTCAGTTGAGCGCCGGTATGCTGCCTTCGCAATCGGAGTTCTGCGTGATATCTATGCATTTCACCGCTACACCACGCATTCCGCATACTTCTCGCTCACTCAAGAAAACCAGTTTCAACGGCTCGAAGAGGTTGAGCCTCTCAATTTTACCGCTGACTTGATCTTCCGCCTGCGCACCCTTTAAACCCAATAAATCCGG
+
FFFFFFFFFFFFFFFFFFFFFFFFFFFFFFFFFFFFFFFFFFFFFFFFFFFFFFFFFFFFFFFFFFFFFFFFFFFFFFFFFFFFFFFFFFFFFFFFFFFFFFFFFFFFFFFFFFFFFFFFFFFFFFFFFFFFFFFFFFFFFFFFFFFFF:FFF:FFFFFFFFFFFFFFFFFFFFFFFFFFFFFFFFFFFFFFFFFFFFFFFFFFFFFFFFFFFFFFFF:FFFFFF:FFFFFF:FFFFFFFFFFFFFFFFF:
@A00769:11:HC3HCDRXX:1:2101:23158:7780 1:N:0:ACAGTG
GGACTACGGGGGTATCTAATCCTATTTGCTCCCCACGCTTTCGTGCCTCAGCGTCAGTAACAGGCCAGGCGGCCGCCTTCGCCACTGGTGTTCTTCCATATATCTACGCATTTTACCGCTACACATGGAGTTCCACCGCCCTCTCCTGCTCTCTAGCCCGCCAGTTTCCAGAGCCTGTACCGGTCGAGCCGGTACCTTTCACTCCAGACTTAGCAGGCCGCCTACGCACCCTTTACGCCCAATCATTCCGG
+
FFFFFFFFFFFFFFFFFFFFFFFFFFFFFFFFFFFFFFFFFFFFFFFFFFFFFFFFFF:FFFFFFFFFFFFFFFFFFFFFFFFFFFFFFFFFFFFFFFFFFFFFFFFFFFFFFFFFFFFFFFFF:FFFFFFFFFFFFFFFFFFFFFFFFFFFFFFFFFFFFFFFFFFFFFFFFFFFFFFFFFFFFFFFFFFFFFFFFFFFFFFFFFFFFFFFFF:FFFFFFFFFFFFFFFFF::FFFFFFFFFFF:FFFFF
@A00769:11:HC3HCDRXX:1:2101:30861:7780 2:N:0:ACAGTG
ACCCACGCTTTCGTGCCTCAGCGTCAGTGTGGAGCCGGCATGCTGCCTTCGCAATCGGAGTTCTGCGCGATATCTATGCATTTCACCGCTACACCGCGCATTCCGCATACTTCTCTCCAACTCGAGACTGCCAGTTTCAACGGCGGGCCGGGGTTGAGCCCCGGGCTTTGACCGCTGACTTAACAGACCGCCTGCGCACCCTTTAAACCCAATAAATCCGGATAACGCTCGCATCCTCCGTATTACCGCGG
+
FFFFFFFFFFFFFFFFFFFFFFFFFFFFFFFFFFFFFFFFFFFFFFFFFFFFFFFFFFFFFFFFFFFFFFFFFFFFFFFFFFFFFFFFFFFFFFFFFFFFFFFFFFFFFFFFFFFFFFFFFFFFFFFFFFFFFFFFFFFFFFFFFFFFFFFFFFFFFFFFFFFFFFFFFFFFFFFFFFFFFF:FFFFFFFFFFFFFFFFFFFFFFFFFFFF,F:FFFFFFFFFFFF:FFFFFFFFFFFFFFFFFFFFFFFF
@A00769:11:HC3HCDRXX:1:2101:1425:7811 2:N:0:ACAGTG
GGACTACGGGGGTATCTAATCCTGTTTGCTACCCACGCTTTCGAACCTCAGCGTCAGTTACAGACCAGAGAGCCGCTTTCGCCACTGGTGTTCTTCCATATATCTAAGCATTTCACCGCTACACATGGAGTTCCACTCTCCTCTTCTGAACTCAAGTCTCACAGTTTCCAATGCACTACTCCGGTTAAGCCGAAGGCTTTCACATCAGACTTAAAAGACCGCCTGCGTTCCCTTTACGCCCAATAAATC
+
F,FFFFF:FF:FFFF,FFFFFF:,FFF::::FF:F,F,:FFFFFFF,:FFFF,FFFF:FFF:F:FFF,:FFFF,,FFFF:FF,:FFFFFF,FF:FF:F:FFFFFFF,,FF,,FFFFFFFFFFFFFFF:FFFFFFFFFFFFF::F,:::,FF,FFFFF:F,,:F,FF::,FFF,FFF,:FFF,FFF,F:,,,FF::,FF:FFF:F,:FFFF,FFFFFFF:,,FFFF,F,F,FFFFFFFFFF,::FFFF,F
@A00769:11:HC3HCDRXX:1:2101:10393:7811 2:N:0:ACAGTG
GGACTACGGGGGTATCTAATCCTGTTCGATACCCACGCTTTCGTGCCTCAGCGTCAGATCGCCGCCGGTATGCTGCCTTCGCAATCGGAGTTCTGCGCAATATCTATGCATTTCACCGCTACACCACGCATTCCGCATACTTCTCGCCCACTCAAGACTGCCAGTTCCGACGGCTCGACAGGGTTGAGCCCTGAATTTTTACCGCCGGCTTAACAGCCCGCCTGCGCACCCTTTAAACCCAATAAATCCGG
+
FFFFFFFFFFFFFFFFFFFFFFFFFFFFFFFFFFFFFFFFFFFFFFFFFFFFFFFFFFFFFFFFFFFFFFFFFFFFFFFFFFFFFFFFFFFFFFFFFFFFFFFFFFFFFFFFFFFFFFFFFFFFFFFFFFFFFFFFFFFFFFFFFFFFFFFFFFFFFFFFFFFFFFFFFFFFFFFFFFFFFFFFFFFFFFFFFFFFFFFFFFFFFFFFFFFFFFFFFFFFF::FFFFFFFFFFFFFFF:FFFFFFFFFFFF
@A00769:11:HC3HCDRXX:1:2101:20076:7858 2:N:0:ACAGTG
GGGGGGCGGGGGGGTTTAAAAAAGTTGAATCACCCCCCAAGATTGGGAAAGCGGCGGTGGGGGGCGGGCCGGAGGCCGGCGCAAACGGGGGGTTGTGGGTATAGATATAATTAAACACACAAACCACCAAAAACCCAGATAAATAACCCCACAAACACCCCCCCATAAACACCCGGCCCGGGGGGGGGGCCCACAAAATATAACACTCGTTGAAAAAACCCCAAACACCCCATAAAAAAAACAAAAAAAA
+
FFF,,,,,:,FF,,,,,,,F,,,,:,,,,,,,:,:,,,,,,,,,,,,,,,,,,,,,,,,,,,:,,,,,,,,,,,,,,,,,,,,,,,,,::,,,,,,,,,,,,:,,,,,,,,,,FF,,,,,,:,,:,,F,,,,,,,:,,,,,,,,,,:F,F:,:,F,F,,FF::,,,,,,:,,,,,,::,,F:,,,,,,,,:,,,:,,,F,,:,,,,,,,,:,,F:,F,,F,:,,,,,,,F:,,F,FFF,,F,FFFFFF,:
@A00769:11:HC3HCDRXX:1:2101:23873:7921 1:N:0:ACAGTG
GGACTACGGGGGTATCTAATCCTATTTGCTCCCCACGCTTTCGTGCCTCAGCGTCAGTAACAGGCCAGGCGGCCGCCTTCGCCACTGGTGTTCTTCCATATATCTACGCATTTTACCGCTACACATGGAGTTCCACCGCCCTCTCCTGCTCTCTAGCCCGCCAGTTTCCAGAGCCTGTACCGGTCGAGCCGGTACCTTTCACTCCAGACTTAGCAGGCCGCCTACGCACCCTTTACGCCCAATCATTCCGG
+
FF,FFFFFFFFFFFFFFFFFFFFFFFFFFFFFFFFFFFFFFFFFFFFFFFFFFFFFFFFFFFFFFFFFFFFFFFFFFFFFFFFFFFFFFFFFFFFFFFFFFFFFFFFFFFFFFFFFFFFFF:FFFFFFFFFFFFFFFFFFFFFFFFFFFFFFFFFFFFFFFFFFFFFFFFFFFFFFFFFFFFFFF:FFFFFFFFFFFFFFFF:FFFFFFFFFFFFFFFFFFF,FFFFFFFFFFFFF:FFFFFFFFF:FFF,
@A00769:11:HC3HCDRXX:1:2101:9344:7936 2:N:0:ACAGTG
GGACTACAGGGGTATCTAATCCTGTTTGATACCCACGCTTTCGTGCTTCAGCGTCAGTCGGGCGCCGGTATGCTGCCTTCGCAATCGGAGTTCTGCGTGATATCTATGCATTTCACCGCTACACCACGCATTCCGCATACTTCTCGCCCACTCAAGATCATCAGTTTCAACGGCTGGATGGAGTTGAGCTCCACGATTTTACCGCTGACTTGATAACCCGCCTACGCACCCTTTAAACCCAATAAATCCGG
+
FFFFFFFFFFFFFFFFFFFFFFFFFFFFFFFFFFFFFFFFFFFFFFFFFFFFFFFFFFFFFFFFFFFFFFFFFFFFFFFFFFFFFFFFFFFFFFFFFFFFFFFFFFFFFFFFFFFFFFFFFFFFFFFFFFFFFFFFFFFFFFFFFFFFFFFFFFFFFFFFFFFFFFFFFFFFFFFFFFFFFFFFFFFFFFFFFFFFFFFFFFFFFFFFFFFFFFFFFFFFFFFFFFFFFFFFFFFFFFFFF:FFFFFFFFF
@A00769:11:HC3HCDRXX:1:2101:30138:7968 1:N:0:ACAGTG
TATCTAATCCTATTTGCTCCCCACGCTTTCGTGCCTCAGCGTCAGTAACAGGCCAGGCGGCCGCCTTCGCCACTGGTGTTCTTCCATATATCTACGCATTTTACCGCTACACATGGAGTTCCACCGCCCTCTCCTGCTCTCTAGCCCGCCAGTTTCCAGAGCCTGTACCGGTTGAGCCGGTACCTTTCACTCCAGACTTAGCAGGCCGCCTACGCACCCTTTACGCCCAATCATTCCGGATAACGCTCGCC
+
FFFFFFFFFFFFFFFFFFFFFFFFFFFFFFFFFFFFFFFFFFFFFFFFFFFFFFFFFFFFFFFFFFFFFFFFFFFFFFFF:FFFFFFFFFFFFFFFFFFFFFFFFFFFFFFFFFFFFFFFFFFFFFFFFFFFFFFFFFFFFFFF:FFFFF:FFFFFFFFFFFFFFFFFFFFFFFFFFFFFFFFFFFFFFFFFFFFFFFFFFFFFFFFFFFFFFFFFFFFFFFFFFFFFFFFFFFFFFFFFFFF:F:FFFFF
@A00769:11:HC3HCDRXX:1:2101:4227:7999 2:N:0:ACAGTG
GGACTACTGGGGTATCTAATCCTGTTCGATACCCACGCTTTCGTGCTTCAGCGTCAGTTGGGCGCCGGTATGCTGCCTTCGCAATCGGAGTTCTGCGTGATATCTATGCATTTCACCGCTACACCACGCATTCCGCATACTTCTCGCCCACTCAAGAACGCCAGTTTCAACGGCGGAGCGAGGTTGAGCCCCGCGATTTTACCGCTGACTTGGCATTCCGCCTACGCACCCTTTAAACCCAATAAATCCGG
+
FFFFFFFFFFFFFFFFFFFFFFFFFFFFFFFFFFFFFFFFFFFFFFFFFFFFFFFFFFFFFFFFFFFFFFFFFFFFFFFFFFFFFFFFFFFFFFFFFFFFFFFFFFFFFFFFFFFFFFFF:FFFFFFFFFFFFFFFFFFFFFFFFFFFFFFFFFFFFFFFFFFFFFFFFFFFFFFFFFFFFFFFFFFFFFFFFFFFFFFFFFFFFFFFFFFFFFFFFFFFFFFFFFFFFFFFF:FFFF:FFFFFFFFFFF:
@A00769:11:HC3HCDRXX:1:2101:4001:8046 1:N:0:ACAGTG
GGACTACGCGGGTATCTAATCCTGTTCGATCCCCACGCTTTCGTGCCTCAGCGTCAGTTGGGCGCCGGTATGCTGCCTTCGCAATCGGCGTTCTGCGTGATATCTATGCATTTCACCGCTACACCACGCATTCCGCATACTTCTCGCCCACTCAAGACTGCCAGTTCCGACGGCTCGACAGGGTTGAGCCCTGAATTTTTACCGCCGGCTTAACAGCCCGCCTGCGCACCCTTTAAACCCAATAAATCCGG
+
FFFFFFFFFFFFFFFFFFFFFFFFFFFFFFFFFFFFFFFFFFFFFFFFFFFFFFFFFFFFFFFFFFFFFFFFFFFFFFFFFFFFFFFFFFFFFFFFFFFFFFFFFFFFFFFFFFFFFFFFFFFFFFFFFFFFFFFFFFFFFFFFFFFFFFFFFFFFFFFFFFFFFFFFFFFFFFFFFFFFFFFFFFFFFFFFFF,FFFFFFFFFFFFFFFFFFFFFFFFFFFFFFFFFFFFF:FFFFFFFFFFF:FFFFFF
@A00769:11:HC3HCDRXX:1:2101:15826:8046 2:N:0:ACAGTG
GGACTACAGGGGTATCTAATCCTGTTTGCTACCCACGCTTTCGAACCTCAGCGTCAGTTACAGACCAGAGAGCCGCTTTCGCCACTGGTGTTCTTCCATATATCTACGCATTTCACCGCTACACATGGAGTTCCACTCTCCTCTTCTGCACTCAAGTCTCCCAGTTTCCAATGCACTACTCCGGTTAAGCCGAAGGCTTTCACATCAGACTTAAAAGACCGCCTGCGTTCCCTTTACGCCCAATAAATCCG
+
FFFFFFFFFFFFFFFFFFFFFFFFFFFFFFFFFFFFFFFFFFFFFFFFFFFFFFFFFFFFFFFFFFFFFFFFFFFF:FFFFFFFFFFFFFFFFFFFFFFFFFFFFFFFFFFFFFFFFFFFFFFFFFFFFFFFFFFFFFFFFFFFFFFFFF:FFFFFFFFFFFFFFFFFFFFFFFFFFFFFFFFFFFFFFFFFFFFFFFFFFFFFFFFFFFFFFF:FFFFFFFFFFFFFFFFFFFFFFFFFFFFFFFFFFFF
@A00769:11:HC3HCDRXX:1:2101:13078:8140 2:N:0:ACAGTG
GGACTACAGGGGTATCTAATCCTGTTTGCTACCCACGCTTTCGAACCTCAGCGTCAGTTACAGACCAGAGAGCCGCTTTCGCCACTGGTGTTCTTCCATATATCTACGCATTTCACCGCTACACATGGAGTTCCACTCTCCTCTTCTGCACTCAAGTCTCCCAGTTTCCAATGCACTACTCCGGTTAAGCCGAAGGCTTTCACATCAGACTTAAAAGACCGCCTGCGTTCCCTTTACGCCCAATAAATCCG
+
FFFFFFFFFFFFFFFFFFFFFFFFFFFFFFFFFFFFFFFFFFFFFF:FFFF:FFFFFFFFFFFFFFFFFFFFFFFF:FFFF::FFFFFFFFFFFFFFFFF,FFFFFFFFFFFF:F:FFFFFFFFFFFFFFFFF:F::F:FFFFF:FFFFFFFFFFFFF:FFFFFFFFFFFFFFFFFFFF:FFFFFFFFFFFFFFFFFFFF:F:FFFFFFFFFFFF::FFF:FFFFFF:F,FFFFFFFFFFFFFFFFF:F:F
@A00769:11:HC3HCDRXX:1:2101:16378:8218 1:N:0:ACAGTG
GGTATCTAATCCTGTTCGATCCCCACGCTTTCGTGCCTCAGCGTCAGTCTGGCGCCGGTACGCTGCCTTCGCAATCGGAGTTCTGCGCGATATCTATGCATTTCACCGCTACACCGCGCATTCCGCGTACTTCTCGCCAACTCAAGTCTGCCAGTTTCAACGGCTCGACGGGGTTGAGCCCCGCAATTTTACCGCTGACTTAACGGACCGCCTACGCACCCTTTAAACCCAATAAATCCGGATAACGCTCG
+
FFFFFFFFFFFFFFFFFFFFFFFFFFFFFFFFFFFFFFFFFFFFFFFFFFFFFFFFFFFFFFFFFFFFFFFFFFFFFFFFFFFFFFFFFFFFFFFFFFFFFFFFFFFFFFFFFFFFFFFFFFFFFFFFFFFFFFF:FFFFFFFFFFFFFFFFFFFFF:FFFFFFFFFFFFFFFFFFFFFFFFFFFFFFFFFFFFFFFFFFFFFFFFFFFFFFF:FFFFFFFFFFFFFF:FFFFF,FFFFFFFFFFF,FF:F
@A00769:11:HC3HCDRXX:1:2101:30752:8343 2:N:0:ACAGTG
GGACTACACGGGTATCTAATCCTGTTTGCTACCCACGCTTTCGAACCTCAGCGTCAGTTACAGACCAGAGAGCCGCTTTCGCCACTGGTGTTCTTCCATATATCTACGCATTTCACCGCTACACATGGAGTTCCACTCTCCTCTTCTGCACTCAAGTCTCCCAGTTTCCAATGCACTACTCCGGTTAAGCCGAAGGCTTTCACATCAGACTTAAAAGACCGCCTGCGTTCCCTTTACGCCCAATAAATCCG
+
FFFFFFFFFFFFFFFFFFFFFFFFFFFFFFFFFFFFFFFFFFFFFFFFFFFFFFFFFFFFFFFFFFFFFFFFFFFFFFFFFFFFF:FFFFFFFFFFFFFFFFFFFFFFFFFFFFFFFFFFFFFFFFFFFFFFFFFFFFFFFFFFFFFFFFFFFFFFFFFFFFFFFFFFFFFFFFFFFFFFFFFFFFFFFFFFFFFFFFFFFFFFFFFFFFFFFFFFFFFFFFFFFFFFFFFFFFFFFFFFFF:FFFFFFFF
@A00769:11:HC3HCDRXX:1:2101:20754:8375 2:N:0:ACAGTG
GGACTACAGGGGTATCTAATCCTGTTCGATACCCACGCTTTCGTGCCTCAGCGTCAGTGTGGAGCCGGCATGCTGCCTTCGCAATCGGAGTTCTGCGCGATATCTATGCATTTCACCGCTACACCGCGCATTCCGCATACTTCTCTCCAACTCGAGACTGCCAGTTTCAACGGCGGGCCGGGGTTGAGCCCCGGGCTTTGACCGCTGACTTAACAGACCGCCTGCGCACCCTTTAAACCCAATAAATCCGG
+
FFFFFFFFFFFFFFFFFFFFFFFFFFFFFFFFFFFFFFFFFFFFFFFFFFFFFFFFFFFFFFFFFFFFFFFFFFFFFFFFFFFFFFFFFFFFFFFFFFFFFFFFFFFFFFFFFFFFFFFFFFFFFFFFF,FFFFFFFFFFFFFFFFFFFFFFFFFFFFFFFFFFFFFFFFFFFFFFFFFFFFFFFFFFFFFFFFFFFFFFFFFFFFFFFFFFFFFFFFFFFFFFF:FFFFFFFFFF:FFF:FF:,FFFFFF
@A00769:11:HC3HCDRXX:1:2101:4146:8422 2:N:0:ACAGTG
GGACTACTGGGGTATCTAATCCTGTTCGATACCCACGCTTTCGTGCTTCAGCGTCAGTTGGGCGCCGGTATGCTGCCTTCGCAATCGGAGTTCTGCGTGATATCTATGCATTTCACCGCTACACCACGCATTCCGCATACTTCTCGCCCACTCAAGAACGCCAGTTTCAACGGCGGAGCGAGGTTGAGCCCCGCGATTTTACCGCTGACTTGGCATTCCGCCTACGCACCCTTTAAACCCAATAAATCCGG
+
FFFFFFFFFFFFFFFFFFFFFFFFFFFFFFFFFFFFFFFFFFFFFFFFFFFFFFFFFFFFFFFFFFFFFFFFFFFFFFFFFFFFFFFFFFFFFFFFFFFFFFFFFFFFFFFFFFFFF:FFFFFFFFF:FFFFFFFF:FFFFFFFFFFFFFFFFFFFFFFFFFFFFFFFFFFFFFFFFFFFFFFFFFFFFFFFFFFFFFFFFFFFFFFFFFFFFFFFFFFFFFFFFFFFFFFFF:F:FFFF,FF,F:FFFFF
@A00769:11:HC3HCDRXX:1:2101:18276:8437 1:N:0:ACAGTG
GGTATCTAATCCTGTTCGATACCCACGCTTTCGTGCCTCAGCGTCAGATCGCCGCCGGTATGCTGCCTTCGCAATCGGAGTTCTGCGCAATATCTAAGCATTTCACCGCTACACTGCGCATTCCGCATACCTCTCGACATCTCAAGACAGCCAGTTTCAACGGCTCGCCGGGGTTGAGCCCCGGGCTCTTACCGCTGACTTAACAGCCCGCCTACGCACCCTTTAAACCCACTAAATCCGGATAACGCTCG
+
FFFFFFFFFFFFFFFFFFFFFFFFFFFFFFFFFFFFFFFFFFFFFFFFFFFFFFFFFFFFFFFFFFFFFFFFFFFFFFFFFFFFFFFFFFFFFFFFFFFFFFFFFFFFFFFFFFFFFFFFFFFF:FFFFFFFFFFFFFFFFFFFFF:FFFFFFFFFFFFFFFFFFFFFFFFFFFFFFFFFFFFFFFFFFFFFFFFFFFFFFF:FFFFFFFFFFFFFFFFFFFF:FFFFFFF:FFF:FFFFF:FFFF:FF:F
@A00769:11:HC3HCDRXX:1:2101:8847:8672 1:N:0:ACAGTG
GGACTACCGGGGTATCTAATCCTGTTCGATACCCACGCTTTCGTGCATGAGCGTCAGTAGCGCGCCGGTAGGCTGCCTTCGCGATCGGAGTTCTGCGTGATATCTATGCATTTCACCGCTACACCACGCATTCCGCCTACCCTTCGCGCACTCAAGGGACACAGTTTCAACGGCGGAGCGGGGTTGAGCCCCGCGATTTTACCGCTGACTTGTGCCTCCGCCTGCGCACCCTTTAAACCCAATAAATCCGG
+
FFFFFFFFFFFFFFFFFFFFFFFFFFFFFFFFFFFFFFFFFFFFFFFFFFFFFFFFFFFFFFFFFFFFFFFFFFFFFFFFFFFFFFFFFFFFFFFFFFFFF:FFFFFFFFFFFFFFFFFFFFFFFFFFFFFFFFFFFFFFFFFFFFFFFFFFFFFFFFFFFFFFFFFFFFFFFFFFFFFFFFF:FFFFFFFFFFFFFFFFFFFFFFFFFFFFFFFFFFFFFFFFFFFFFFFFFFFFFFFFFFFFFFFF:F:
@A00769:11:HC3HCDRXX:1:2101:30219:8703 1:N:0:ACAGTG
GGACTACGCGGGTATCTAATCCTGTTCGATCCCCACGCTTTCGTGCCTCAGCGTCAGTCTGGCGCCGGTACGCTGCCTTCGCAATCGGAGTTCTGCGCGATATCTATGCATTTCACCGCTACACCGCGCATTCCGCGTACTTCTCGCCAACTCAAGTCTGCCAGTTTCAACGGCTCGACGGGGTTGAGCCCCGCAATTTTACCGCTGACTTAACGGACCGCCTACGCACCCTTTAAACCCAATAAATCCGG
+
FFFFFFFFFFFFFFFFFFFFFFFFFFFFFFFFFFFFFFFFFFFFFFFFFFFFFFFFFFFFFFFFFFFFFFFFFFFFFFFFFFFFFFFFFFFFFFFFFFFFFFFFFFFFFFFFFFFFFFFFFFFFFFFFFFFFFFFFFFFFFFFFFFFFFFFFFFFFFFFFFFFFFFFFFFFFFFFFFFFFFFFFFFFFFFFFFFFFFFFFFFFFFFFFFFFFFFFFFFFFFFFFFFFFFFFFFFFFFFFFFFF:FFFFFFF
@A00769:11:HC3HCDRXX:1:2101:10556:8782 2:N:0:ACAGTG
GGACTACACGGGTATCTAATCCCGTTTGCTACCCACGCTTTCGAACCTCAGCGTCAGTTACAGACCAGAGAGCCGCTTTCGCCACTGGTGTTCTTCCATATATCTACGCATTTCACCGCTACACATGGAGTTCCACTCTCCTCTTCTGCACTCAAGTCTCCCAGTTTCCAATGCACTACTCCGGTTAAGCCGAAGGCTTTCACATCAGACTTAAAAGACCGCCTGCGTTCCCTTTACGCCCAATAAATCCG
+
FFFFFFFFFFFFFFFFFFFFFFFFFFFFFFFFFFFFFFFFFFFFFFFFFFFFFFFFFFFFFFFFFFFFFFFFFFFFFFF:FFFFFFFF,F:FFFFFFFFFFFFFFF:FFFFFFFFFFFFFFFFFF:FFFFFFFFFFFFFFFFFFFFFFFFFFFFFFFFFFFFFFF:FFFFFFFFFFFFFFFFFFFFFFFFFFFFFFFFFFFFFFFFFFFFFFFFFFFFFF:FF:FFFFFF:FF:FF:FFFFFFFFFFFF:F
@A00769:11:HC3HCDRXX:1:2101:10529:8797 1:N:0:ACAGTG
GGACTACAGGGGTATCTAATCCTGTTTGCTACCCACGCTTTCGAACCTCAGCGTCAGTTACAGACCAGAGAGTCGCTTTCGCCACTGGTGTTGTTCCATATATCTACGCATTTCACCGCTACACATGGAGTTCCACTCTCCTCTTCTGCACTCAAGTCTCCCAGTTTACAATGCACTACTCCGGTTAAGCCGAAGGCTTTCACAAAAGACATAAAATACCCCCTGCGGTCCCATTACGCCCAAAAAATCCG
+
FFFFFFFFFFFFFFFFFFFFFFFFFFFFFFFFFFFFFFFFFFFFFFFFFFFFFFFFFFFFFFFFFFFFFFFFFFFF,:F,:FF,F,:F,F,F,::,FF,FFF:,:F,:FF,FF,F:F:F,F:,F:,,FFFFF,FFF,::,F,F:F,::FFF,:FF:F,,:FFF:FFF,::F,,,:F,F,F,F,F,F:F,FFF:F,:F:FF,FFF,::,F,,:FFFF,F,,,FF,,::,F,FF,:F:,,FFF:F,FF,,F,,
@A00769:11:HC3HCDRXX:1:2101:16242:8797 1:N:0:ACAGTG
GGACTACCCGGGTATCTAATCCTGTTCGATACCCACGCTTTCGTGCCTCAGCGTCAGTGTGGAGCCGGCATGCTGCCTTCGCAATCGGAGTTCTGCGCGATATCTATGCATTTCACCGCTACACCGCGCATTCCGCATACTTCTCTCCAACTCGAGACTGCCAGTTTCAACGGCGGGCCGGGGTTGAGCCCCGGGCTTTGACCGCTGACTTAACAGACCGCCTGCGCACCCTTTAAACCCAATAAATCCGG
+
FFFFFFFFFFFFFFFFFFFFFFFFFFFFFFFFFFFFFFFFFFFFFFFFFFFFFFFFFFFFFFFFFFFFFFFFFFFFFFFFFFFFFFFFFFFFFFFFFFFFFFFFFFFFFFFFFFFFFFF:FFFFFFFFFFFFFFFFFFFF:FFFFFFFF,FFFFFFFFFFFFFFFFFFFFF:FFFFFFFFFFFFFFFFFFFFFFFFF,FFFFFFFFFFFFFFFFFFFFFFFFFFFFFFFFFFFFF:FFFFF,FFFFFF:FF
@A00769:11:HC3HCDRXX:1:2101:18692:8813 1:N:0:ACAGTG
GGACTACGCGGGTATCTAATCCTGTTCGATACCCACGCTTTCGTGCCTCAGCGTCAGTGTGGAGCCGGCATGCTGCCTTCGCAATCGGAGTTCTGCGCGATATCTATGCATTTCACCGCTACACCGCGCATTCCGCATACTTCTCTCCAACTCGAGACTGCCAGTTTCAACGGCGGGCCGGGGTTGAGCCCCGGGCTTTGACCGCTGACTTAACAGACCGCCTGCGCACCCTTTAAACCCAATAAATCCGG
+
FFFFFFFFFFFFFFFFFFFFFFFFFFFFFFFFFFFFFFFFFFFFFFFFFFFFFFFFFFFFFFFFFFFFFFFFFFFFFFFFFFFFFFFFFFFFFFFFFFFF:FFFFFFFFFFFFFFFFFFFFFFFFFFFFFFFFFFFFFFFFFFFFFFFFFFFFFFFFFFFFFFFFFFFFFFFFFFFFFFFFFFFFFFFFFFFFFFFFFFFFFFFFFFFFFFFFFFFFFFFFFFFFFFFFFFFFFFFFFFFFFFFFFFFFFF
@A00769:11:HC3HCDRXX:1:2101:31928:8907 1:N:0:ACAGTG
GGACTCGCGGGTATCTAATCCTATTTGCTCCCCACGCTTTCGTGCCTCAGCGTCAGTAACAGGCCAGGCGGCCGCCTTCGCCACTGGTGTTCTTCCATATATCTACGCATTTTACCGCTACACGTGGAGTTCCACCGCCCTCTCCTGCTCTCTAGCCCGCCAGTTTCCAGAGCCTGTACCGGTTGAGCCGGTACCTTTCACTCCAGACTTAGCAGGCCGCCTACGCACCCTTTACGCCCAATCATTCCGG
+
FFFFF:FFFFFF:FFFFFFFFFFFFFFFFFFFFFFFFFFFFFFFFFFFFFFFFFFFFF,FFFFFF:FFFFFFFFFF:FFFFFFFFFF,FF:F:FFFFFFFFFFF:FFFFFFFFFFFFFFFFFFFFFFFFFFFFFFFFFFFFFFFFFFFFFFFFFFFFFFFFFFFFFFFFFFFFFFFFFF:FFFFFFFFFFFFFFFFFFFFFFFFFFFFFFFFFFFFFFFFFF:FFFFFFFF,FFFFFFFF:FFF,:FFFF
@A00769:11:HC3HCDRXX:1:2101:17644:9001 1:N:0:ACAGTG
ATCTAATCCTGTTTGCTACCCACGCTTTCGAACCTCAGCGTCAGTTACAGACCAGAGAGCCGCTTTCGCCACTGGTGTTCTTCCATATATCTACGCATTTCACCGCTACACATGGAGTTCCACTCTCCTCTTCTGCACTCAAGTCTCCCAGTTTCCAATGCACTACTCCGGTTAAGCCGAAGGCTTTCACATCAGACTTAAAAGACCGCCTGCGTTCCCTTTACGCCCAATACAGCCGGATAACGCTTGCC
+
FFFFFFFFFFFFFFFFFFFFFFFFFFFFFFFFFFFFFFFFFFFFFFFFFFFFFFFFFFFFFFFFFFFFFFFFFFF:F,FFF,FFFFFFFFFFFFFFFFFFFFFFFFFFFFFFFFFFFFFFFFFFFFFFFFFFFFFFFFFFFFFFFFFFFFFFFFF:FFFFFFFFFF,FFFFFFFFFFFFFFFFFFFFFFFFFFFFFFF:FFFF:FFFFFFFFFF,FFFFF:FFFFFFFFFFF:F,,F:F::F:FFFFFFFF
@A00769:11:HC3HCDRXX:1:2101:14326:9111 2:N:0:ACAGTG
GGACTACGGGGGTATCTAATCCTGTTCGATCCCCACGCTTTCGTGCCTCAGCGTCAGTCTGGCGCCGGTACGCTGCCTTCGCAATCGGAGTTCTGCGCGATATCTATGCATTTCACCGCTACACCGCGCATTCCGCGCACTTCTCGCCAACTCAAGACTGCCAGTTTCAACGGCTCGACTGGGTTGAGCCCCGCAATTTTACCGCTGACTTAACGGACCGCCTACGCACCCTTTAAAACCAAAAAATACGG
+
FFFFFFFFFFFFFFFFFFFFFFFFFFFFFFFFFFFFFFFFFFFFFFFFFFFFF:FFFF:F,FF:,,,FFF,:FFFFFFFFFFFFFFFFFFFFFF:,F,,FFFFFFFFFFFFFFFFFFFFFFFF,F,F::FFFFF:,,,FF,FFFFFFF:FFFFFFF,,F:FFFFFFFFFF:FFFFFFFF,,F,,F,FFFF,F:,F:,FFFF,FF,,:F:,FFF,,F,FF:FF,F,FF:,FF::FFFF,FFFF,FFF,FF:F
@A00769:11:HC3HCDRXX:1:2101:8585:9126 2:N:0:ACAGTG
ACTACCCGGGTATCTAATCCTGTTTGCTACCCACGCTATCGAACCTCAGCGTCAATTACAGACCAGAGAGCCGCTTTCGCCACTGGTGTTCTTCCATATATCTACGCATTTCACCGCTACACATTGAGTTCCACTCTCCTCATCTGCACTCAAGTCTCCCAGTATCCAATGAACTACTCCGGTTAAGACTAAGGCTTTCACATCAGACTTAAAAGACCGCCAGCGTTCCCATTACGCCCAAAAAATCCGG
+
F,,:,,FFF,FFFFFFFF,FF,FF::F:FFFFFFFFF,FFFFFFF,FF:,F,FFF,FF,F:F:FF,F,FFFF,F:,:::FFFFF,,FF,FFF:FFF,FFF:,FF,FFFF,F,FF,,F:F,FFFF,,FF,F:F:F:,F::,F,F,::,FF,FF:,,FF:FF:,:,F,FFF,:,FF:FF,F,F:FFFFF,F,:F:,FFF:FFFF,,F,F:FFFF,:,F:FFFF,,,FF,:F,,F,F,,,FFF,,:F:F,F,,
@A00769:11:HC3HCDRXX:1:2101:32072:9189 1:N:0:ACAGTG
GGACTACCCGGGTATCTAATCCTGTTCGCTCCCCACGCTTTCGCTCCTCAGCGTCAGTAACGGCCCAGAGACCTGCCTTCGCCATTGGTGTTCTTCCCGATATCTACACATTCCACCGTTACACCGGGAATTCCAGTCTCCCCTACCGCACTCAAGCCCGCCCGTACCCGGCGCGGATCCACCGTTAAGCGATGGACTTTCACACCGGACGCGACGAACCGCCTACGAGCCCTTTACGCCCAATAAATCCG
+
FFFFFFFFFFFFFFFFFFFFFFFFFFFFFFFFFFFFFFFFFFFFFFFFFFFFFFFFFFFF:FFFFFFFFFFFFFFFFFFFFFFFFFFFFFFFFFFFFFFFFFFFFFFFFFFFFFFFFFFFFFFFFFFFFFFFFFFFFFFFFFFFFFFFFFFFFFFFFFFFFFFFFFFFFFFFFFFFFFFFFFFF:FFFFFFFFFFFF:FFFFFFF:FFFFFFFFFFFFFFFFF:FF:FFFFFFFFFFFFFFFFFFFFFF:F
@A00769:11:HC3HCDRXX:1:2101:2790:9236 2:N:0:ACAGTG
GGACTACAGGGGTATCTAATCCTGTTTGCTACCCACGCTTTCGTGCTTCAGCGTCAGTTGGGCGCCGGTATGCTGCCTTCGCAATCGGAGTTCTGCGTGATATCTATGCATTTCACCGCTACACCACGCATTCCGCATACTTCTCGCCCACTCAAGAACATCAGTTTCAACGGCACGACGGGGTTGAGCCCCGAATTTTTACCGCTGACTTGATATTCCGCCTACGCACCCTTTAAACCCAATAAATCCGG
+
FFFFFFFFFFFFFFFFFFFFFFFFFFFFFFFFFFFFFFFFFFFFFFFFFFFFFFFFFFFFFFFFFFFFFFFFFFFFFFFFFFFFFFFFFFFFFFFFFFFF:F:FFFFFFFFFFFFFFFFFFFFFFFFFFFFFFFFFFFFFFFFFFFFFFFFFFFFFFFFFFFFFFFFFFFFFFF:FFFFFFFFFFFFFFFFFFFFFFFFFFFFFFFFFFFFFFFFFFFFFFFFFFFFFFFF,F,FF,F,FF:FFFFFFFFF
@A00769:11:HC3HCDRXX:1:2101:13810:9283 2:N:0:ACAGTG
GGACTACCGGGGTATCTAATCCTGTTTGCTACCCACGCTTTCGAACCTCAGCGTCAGTTACAGACCAGAGAGCCGCTTTCGCCACTGGTGTTCTTCCATATATCTACGCATTTCACCGCTACACATGGAGTTCCACTCTCCTCTTCTGCACTCAAGTCTCCCAGTTTCCAATGCACTACTCCGGTTAAGCCGAAGGCTTTCACATCAGACTTAAAAGACCGCCTGCGTTCCCTTTACGCCCAATAAATCCG
+
FFFFF:FFFFFFFFFFF:FFFFFF:FFFFFFFFFFFFFFFFFFFFFFFFFFF:,FFFFFFFFFFFF,FFFFFFFFF,FFFFFFFF,FFFFFFFFFFFFFFFFFFF,F:FFFFFFFFFFFFFFFFF:FFFFFFFFFFFFFF:FFFFFFFFFFFFFFFFFFFFFFFFFFFFFFFFFFFFFFFFFFFFFFFFFFFFFFFFFFFFFFFFFFFFFFFFFFF,:FFFFFFFFFFFFFFFFFFFFFFFF,FFFFFFFF
@A00769:11:HC3HCDRXX:1:2101:12807:9330 1:N:0:ACAGTG
GGACTACACGGGTATCTAATCCTGTTCGATACCCACGCTTTCGTGCTTCAGCGTCAGTTGGGCGCCGGTATGCTGCCTTCGCAATCGGAGTTCTGCGTGATATCTATGCATTTCACCGCTACACCACGCATTCCGCGTACTTCTCGCCAACTCAAGTCTGCCAGTTTCAACGGCTCGACGGGGTTGAGCCCCGCAATTTTACCGCTGACTTAACGGACCGCCTACGCACCCTTTAAACCCAATAAATCCGG
+
FFFFFFFFFFFFFFFFFFFFFFFFFFFFFFFFFFFFFFFFFFFFFFFFFFFFFFFFFFFFFFFFFFFFFFFFFFFFFFFFFFFFFFFFFFFFFFFFFFFF:F:FFFFFFFFFFFFFFFFFFFFFFFFFFFFFFFFFFFFFFFFFFFFFFFFFFFFFFFFFFFFFFFFFFFFFFFFFFFFFFFFFFFFFFFFFFFFFFFFFFFFFFFFFFFFFFFFFFFFFFFF:FFFFFFFFFFFFFFFFFFFF:FFF:F:
@A00769:11:HC3HCDRXX:1:2101:12870:9345 2:N:0:ACAGTG
GGACTACGGGGGTATCTAATCCTGTTCGATCCCCGCACTTTCGTGCCTCAGCGTCAGTAGGGCGCCGGAAGGCTGCCTTCGCAATCGGGATTCTGCGTGATATCTATGCATTTCACCGCTACACCACGCATTCCGCCTTCTTCTCGCCCACTCAAGGCCCCCAGTTTCAACGGCCGGACGGGGTTGAGCCCCGAATTTTTACCGCTGACTTAAAAGCCCGCCTACGCACCCTTTAAACCCAATAAATCCGG
+
FFFFFFFFFFFFFFFFFFFFFFFFFFFFFFFFFFFFFFFFFFFFFFFFFFFFFFFFFFFFFFFFFFFFFFFFFFFFFFFFFFFFFFFFFFFFFFFFFFFFFFFFFFFFFFFFFFFFFFFFFFFFFFFFFFFFFFFFFFFFFFFFFFFFFFFFFFFFFF:FFFFFFFFFFFFFFFFFFFFFFFFFFFFFFFFFFFFFFFFFFFFFFFFFFFFFFFFF:FFFFFF:FFFFFFFFFFFFFFFFFFF:FFF:FFF
@A00769:11:HC3HCDRXX:1:2101:25916:9455 2:N:0:ACAGTG
GGACTACGGGGGTATCTAATCCTGTTTGCTACCCACGCTTTCGAACCTCAGCGTCAGTTACAGACCAGAGAGCCGCTTTCGCCACTGGTGTTCTTCCATATATCTACGCATTTCACCGCTACACATGGAGTTCCACTCTCCTCTTCTGCACTCAAGTCTCCCAGTTTCCAATGCACTACTCCGGTTAAGCCGAAGGCTTTCACATCAGACTTAAAAGACCGCCTGCGTTCCCTTTACGCCCAATAAATCCG
+
FFFFFFFFFFFFFFFFFFFFFFFFFFFFFFFFFFFFFFFFFFFFFFFFFFFFFFF:FFFFFFFFFFFFFFFFFFFFF:FFFFF,FFFFFFFFFFFFFFFFFFFFFFFFFFFFFFFFFFFFFFFFFFFFFFFFFFFFFFFFFFFFFFFFFFFFFFFFFFFFFFFFFFFFFFFFFFFFFFFFFFFFFFFFFFFFFFFFFFFFFFFFFFFFFFF:FF:,::F,FFF:F:FFF,F:FFFFF:FFFFF:FFFFFFF
@A00769:11:HC3HCDRXX:1:2101:22914:9486 2:N:0:ACAGTG
GGACTACACGGGTATCTAATCCTGTTCGATACCCACGCTTTCGTGCTTCGGCGTCAGTTGGGCGCCGGTATGCTGCCTTCGCAATCGGAGTTCTGCGTGATATCTATGCATTTCACCGCTACACCACGCATTCCGCATACTTCTCGCCCACTCAAGACCGTCAGTTTCAACGGCGGGCGGAGGTTGAGCCCCCGTATTTTACCGCTGACTTGACAGTCCGCCTACGCACCCTTTAAACCCAATAAATCCGG
+
FFFFFFFFFFFFFFFFFFFFFFFFFFFFFFFFFFFFFFF:FFFFFFFFFFFFFFFFFFFFFFFFFFFFFFFFFFFFFFFFFFF:FFFFFFFFFFFFFFFFFFFFFFFFFFFFFFFFFFFFFFFFFFF:FFFFFFFFFFFFFFFFFFFFFFFFFFFFFFFFFFFFFFFFFFFFFFFFFFFFFFFFFFFFFFFFFFF:FFFFFFFFFFFFFFFFFFFFFFFFFF:FFFFFFFFFFFFFFFFFF:FF:FFFFF:
@A00769:11:HC3HCDRXX:1:2101:19488:9502 2:N:0:ACAGTG
GGACTACGGGGGTATCTAATCCTGTTTGCTACCCACGCTTTCGAACCTCAGCGTCAGTTGCAGACCAGAGAGCCGCTTTCGCCACTGGTGTTCTTCCATATATCTACGCATTTCACCGCTACACATGGAGTTCCACTCTCCTCTTCTGCACTCAAGTCTCCCAGTTTCCAATGCACTACTCCGGTTAAGCCGAAGGCTTTCACATCAGACTTAAAAGACCGCCTGCGTTCCCTTTACGCCCAATAAATCCG
+
FFFFFFFFFFFFFFFFFFFFFFFFFFFFFFFFFFFFFFFFFFFFFFFFFFFFFFFFFFFFFFFFFFFFFFFFFFFFFFFFFFFFF:FFFFFFFFFFFFFFFFFFFFFFFF:FFFFFFFFFFFFFFFFFFFFFFFFFFFFFFFFFFFFFFFFFFFF:FFFFFFFFF:FFFFFF:FFFFFFFFF:F:FFFFF:FFFFFFFFFFFFFFFF:FFFFFFFF,FFF::F,FFFF,F,:F,FFF:FFFFF:FFF:F,F
@A00769:11:HC3HCDRXX:1:2101:7319:9565 1:N:0:ACAGTG
GTATCTAATCCTGTTTGCTCCCCACACTTTCGTGCCTCAACGTCAGTTACTGTCCAGAAAGTCGCCTTCGCCACTGGTGTTCCTCCTAATATCTACGCATTTCACCGCTACACTAGGAATTCCACTTTCCTCTCCAGTACTCAAGAAAATCAGTTTTAGTTGCAGTTCCTCAGTCAAGCCGAGGGATTTCACAACTAACTTAATTTCCCGTCTACGCACCCTTTACACCCAATAAATCCGGATAACGCTTG
+
FFFFFFFFFFFFFFFFFFFFFFFFFFFFFFFFFFFFFFFFFFFFFFFFFFFFFFFFFFFFFFFFFFFFFFFFFFFFFFF:FFFFFFFFFFFFFFFFFFFFFFFFFFFFFFFFFFFFFFFFFFFFFFFFFFFFFFFFFFFFFFFFFFFFFFFFFFFFFFFFFFFFFFFFFFFFFFFFFFFFFFFFFFFFFFFFFFFFFFFFFFFFFF:FFFFFFFFFFFFFFFFFFFFF:FFFFFFFFF:FFFFFFFFFFFF
@A00769:11:HC3HCDRXX:1:2101:19199:9565 2:N:0:ACAGTG
GGTATCTAATCCTGTTCGATACCCACGCTTTCGTGCCTCAGCGTCAGATCGCCGCCGGTATGCTGCCTTCGCAATCGGAGTTCTGCGCAATATCTAAGCATTTCACCGCTACACTGCGCATTCCGCATACCTCTCGACATCTCAAGACAGCCAGTTTCAACGGCTCGCCGGGGTTGAGCCCCGGGCTTTTACCGCTGACTTAACAGCCCGCCTACGCACCCTTTAAACCCAATAAATCCGGATAACGCTCG
+
FFFF:FFFFFFFFFFFFFFFFFFFFFFFFFFFFFFFFFFFFFFFFFFFFFFFFFFFFFFFFFFF:FFFFFFFFFFFFFFFFFFFFFFFFFFFFFFFFFFFFFFFFFFFFFFFFFFFFFFFFFFFFFFFFFFFFFFFFFFFFFFFFFFFFFFFFFFFFFFFFFFFFFFFFFFFFFFFFFFFFFFFFFFFFFFF:FFFFFFF:FFFFF:FFFFFFFFF:FFFF:FFFFFFFF::FF:FFF,FFFFFFFFFF:F
@A00769:11:HC3HCDRXX:1:2101:18566:9690 2:N:0:ACAGTG
GGACAACGCGGGTATCTAATCCAGTTCGATCCCCACGCTTTCGTGCCTCAGAGTCAGTATGGCGCCGGTACGCTGCCTTCGCAAACGGAGATCTGCGCGATATCTATGCATTTCACCGCTACACCGCGCATACCGCGTACTTCTCGCCAACTCAGGACTGCCAGATACAACGGCTCGACGGGGTTGAGCCCCGCAATTATACAGCTGACTAAACTGACCGCCTACGCACCCTTTAAACCCAAAAAATCCGG
+
,,F,,F::,,,,,F,F,FF,F:,,,,:,F,F::FFF,F,F,F,,,,::FF,,:,,F,,,,,:F:,:,,,F:,,:,FF,,F,:FF,,,,F:,,::,,:,,FFF,,,F,:FF,,,:F,F,,,F,F,,,,:FF:,:,,F,,:,,,F,:,,FFF,,:F,,,F::,,FF,:,FFF,,,F,:,F:,,,,F,:F:,:F:,:FF,,,,F,,,,,:F::,FF:,,F,F,F:,F::FF:,:,,,FFFF,FFF,,FFFF,,,
@A00769:11:HC3HCDRXX:1:2101:14145:9831 2:N:0:ACAGTG
GGACTACGGGGGTATCTAATCCTGTTTGCTCCCCACGCTTTCGAGCCTCAACGTCAGTTACGGTCCAGTAAGCCGCCTTCGCCACTGGTGTTCCTCCTAATATCTACGCATTTCACCGCTACACTAGGAATTCCGCCTACCTCTCCCGCACTCGAGCCGCACAGTTTCCAAAGCAGTTCCGGGGTTGGGCCCCGGCATTTCACTCCAGACTTGCGCTGCCGTCTACGCTCCCTTTACACCCAGTACATCCG
+
FFFFFFFFFFFFFFFFFFFFFFFFFFFFFFFFFFFFFFFFFFFFFFFFFFFFFFFFFFFFFFFFFFFFFFFFFFFFFFFFFFFFFFFFFFFFFFFFFF:FFFFFFFFFFFFFFFFFFFFFFFFFFFFFFFFFFFFFFF:FFFFFFFFFFFF:FFFFFFFFFFFFFFFFFFFFFFFFFFFFFFFFFFFFFFFFFFFFFFFF:FFFFFFFF:FFFFFFFFFFFFFFFFFFFFFFFFFFFFFFFFF,F,FFFFF
@A00769:11:HC3HCDRXX:1:2101:29830:9909 2:N:0:ACAGTG
GGACTACAGGGGTATCTAATCCTGTTTGCTCCCCACGCTTTCGAGCCTCAGCGTCAGTCATCGTCCAGTAAGCCGCCTTCGCCACTGGTGTTCCTCCTAATATCTACGCATTTCACCGCTACACTAGGAATTCCGCTTACCCCTCCGACACTCCAGCCCGGCAGTTTCCAATGCAGTCCCGGGGTTGAGCCCCGGGTTTTCACACCAGACTTGCCGTGCCGCCTGCGCTCCCTTTACGCCCAGTGAATCCG
+
FFFFFFFFFFFFF,:FFFFFFFFF:F:FFF,FF,FF,FFFFFFFFFFF,,FFFFFFFFFFFFF:FFFF,FFF::FF,FF::FFFFF:F:,FFFFFFFFFFFFF,FFF,FF,FFFFFF,FF:FFFF:F:FFF:F,F,F:FFFFFF:FFFFFFFFFFFF:FFFFFFF::FFF,FFFFFFFFFFFFF,FFFFFFFFFFFFFFFFFFFFFF:FFF,FFFF,FFFFFFFFFFFFFFFF,F,,FFFFF:FFFFFFF:
@A00769:11:HC3HCDRXX:1:2101:4851:9925 2:N:0:ACAGTG
GGACTACGGGGGTATCTAATCCTGTTCGATCCCCGCACTTTCGTGCCTCAGCGTCAGTAGGGCGCCGGAAGGCTGCCTTCGCAATCGGGGTTCTGCGTGATATCTATGCATTTCACCGCTACACCACGCATTCCGCCTTCTTCTCGCCCACTCAAGGCCCCCAGTTTCAACGGCCGGACGGGGTTGAGCCCCGAATTTTTACCGCTGACTTAAAAGCCCGCCTACGCACCCTTTAAACCCACTAAATCCGG
+
FFFFFFFFFFFFFFFFFFFFFFFFFFFFFFFFFFFFFFFFFFFFFFFFFFFFFFFFFFFFFFFFFFFFFFFFFFFFFFFFFFF:FFFFFFFFFFFFFFFFFFFFFFFFFFFFFFFFFFFFFFFFFFFFFFFFFFFFFFFFFFFFFFFFFFFFFFFFFFFFFFFFFFFFF,FFFFFFFFFFFFFFFFFFFFFFFFFFFFFFFFFFFFFFFFFFFFFFFFFFFFFFFFFFFFFF,F:FFFFFF,FFFFFFFFF
@A00769:11:HC3HCDRXX:1:2101:31629:9925 1:N:0:ACAGTG
GGACTACCGGGGTATCTAATCCTGTTCGATACCCACGCTTTCGTGCATGAGCGTCAGTTGCGCGCCGGTATGCTGCCTTCGCAATCGGAGTTCTGCGTGATATCTATGCATTTCACCGCTACACCACGCATTCCGCATACTTCTCGCGCACTCAAGGGATGCAGTTTCAACGGCAGTACGGGGTTGAGCCCCGCAATTTGACCGCTGACTTGCACCTCCGCCTGCGCACCCTTTAAACCCAATAAATCCGG
+
FFFFFFFFFFFFFFFFFFFFFFFFFFFFFFFFFFFFFFFFFFFFFFFFFFFFFFFFFFFFFFFFFFFFFFFFFFFFFFFFFFFFFFFFFFFFFFFFFFFFFFFFFFFFFFFFFFFFFFFFFFFFFFFFFFFFFFFFFFFFFFFFFF:FFFFFFFFFFFFFFFFFFFFFFFFFFFFFFFFFFFFFFFFFFFFFFFFFFFFFFFFFFFFFFFFFFFFFFFFFFFFFFFFFFFFF:FFFFFFF:FF:FFFFFF:
@A00769:11:HC3HCDRXX:1:2101:18692:9972 2:N:0:ACAGTG
GGACTACGGGGGTATCTAATCCTGTTTGCTCCCCACGCTTTCGAGCCTCAACGTCAGTTACGGTCCAGTAAGCCGCCTTCGCCACCGGTGTTCCTCCTAATATCTACGCATTTCACCGCTACACTAGGAATCCCGCCTACCTCTCCCGCACTCGAGCCGCACAGTTTCCAAAGCAGTTCCGGGGTTGGGCCCCGGCATTTCACTCCAGACTTGCGCTGCCGTCTACGCTCCCTTTACACCCAGTAAATCCG
+
FFFFFFFFFFFFFFFFFFFFFFFFFFFFFFFFFFFFFFFFFFFFFFFFFFFFFFFFFFFFFFFFFFFFFF:FFFFFFFFFFFFFFFFFFFFFFFFFFFFFFFFFFFFFFFFFFFFFFFFFFFFFFFFFF:FFFFFFFFFFFFFFFFFFFFFFFFFFFFFFFFFFFFFFFF,FFFFFFFFFFFFFFFFFFFFFFFFFFFFFFFFFFFFFFFF:FFFFFFFFFFFFFFFFFFFFFFFFFFFFFFFF,F:FFFF
@A00769:11:HC3HCDRXX:1:2101:31566:9972 1:N:0:ACAGTG
GGACTACCGGGGTATCTAATCCTGTTCGATACCCACGCTTTCGTGCATGAGCGTCAGTTGCGCGCCGGTATGCTGCCTTCGCAATCGGAGTTCTGCGTGATATCTATGCATTTCACCGCTACACCACGCATTCCGCATACTTCTCGCGCACTCAAGGGATGCAGTTTCAACGGCAGTACGGGGTTGAGCCCCGCAATTTGACCGCTGACTTGCACCTCCGCCTGCGCACCCTTTAAACCCAATAAATCCGG
+
FFFFFFFFFFFFFFFFFFFFFFFFFFFFFFFFFFFFFFFFFFFFFFFFFFFFFFFFFFFFFFFFFFFFF:FFFFFFFFFFFFFFFFFFFFFFFFFFFFFFFF:FFFFFFFFFFFFFFFFFFFFFFFFFFFFFFFFFFFFFFFFFF:FFFFFFFFFFFF,FFFFFFFFFFFFFFFFFFFFFFFFFFFFFFFFFFFFFFFFFFFFFFFFFFFFFFFFFFFFFFFFFFFFFFFFFFFFFFFFFF:FFFFFFFFF
@A00769:11:HC3HCDRXX:1:2101:7753:10097 2:N:0:ACAGTG
GGACTACGGGGGTATCTAATCCTGTTTGCTACCCACGCTTTCGAACCTCAGCGTCAGTTACAGACCAGAGAGCCGCTTTCGCCACTGGTGTTCTTCCATATATCTACGCATTTCACCGCTACACATGGAGTTCCACTCTCCTCTTCTGCACTCAAGTCTCCCAGTTTCCAATGCACTACTCCGGTTAAGCCGAAGGCTTTCACATCAGACTTAAAAGACCGCCTGCGTTCCCTTTACGCCCAATAAATCCG
+
FFFFFFFFFFFFFFFFFFFFFFFFFFFFFFFFFFFFFFFFFFFFFFFFFFFFFFFFFFFFFFFFFFFFFFFFFFFF:FFFFFFFFFFF,FFFFFFFFFFFFFFFFFFFFFFFFFFFFFFFFF:FFFFFFFFFFFFFFFFFFFFFFFFFFFFFFFFFFFFFFFFFFFFFFFFFFFFFFFFFFFFFFFFFFFFFFFFFFFFFFFFFFFFFFFFFFFFF:FFFFFFFFFFFFFFFFFFFFFFFFF,FFFFFFFF
@A00769:11:HC3HCDRXX:1:2101:15845:10113 1:N:0:ACAGTG
GTATCTAATCCTGTTCGCTCCCCTAGCTTTCGCGCCTCAGCGTCGGTTGCGGCCCAGAGATCTGCCTTCGCCATCGGTGTTCTTCCCGATATCTGCGCATTCCACCGCTACGCCGGGAATTCCGATCTCCCCTACCGAACCCGAGGCTGCCAGTTCGGGACCCGGCTCAAGGTTGAGCCCTGAGATTAGAGGTCCCGCTTAGCAACCCGCCTGCGCGCGCTTTACGCCCAATGAATCCGGATAACGCTTGC
+
FFFFFFFFFFFFFFFFFFFFFFFFFFFFFFFFFFFFFFFFFFFFFFFFFFFFFFFFFFFFFFFFFF:FFFFFFFFFFFFFFFFFFFFFFFFFFFFFFFFFFFF:FFFFFFFFFFFFFF:FFFFFFFFFFFFFFFFFFFFFFFFFFFFFFFFFFFFFFFFFFFFFFFFFFFFFFFFFFFFFFFFFFFFFFFFFFFFFFFFFFFFFFFFFFFFFFFFFFFFFFFFFFFFFFFFFFFF:FFFFFFFFFFFFFFF
@A00769:11:HC3HCDRXX:1:2101:26241:10113 1:N:0:ACAGTG
GGACTACCGGGGTATCTAATCCTGTTCGATACCCACGCTTTCGCGCCTCAGCGTCAGATCGCCGCCGGTATGCTGCCTTCGCAATCGGAGTTCTGCGCAATATCTAGGCATTTCACCGCTACACTGCGCATTCCGCATACCTCTCGACATCTCAAGACAGCCAGTTTCAACGGCTCGCCGGGGTTGAGCCCCGGGCTTTTACCGCTGACTTAACAGCCCGCCTACGCACCCTTTAAACCCAATAAATCCGG
+
FFFFFFFFFFFFFFFFFFFFFFFFFFFFFFFFFFFFFFFFFFFFFFFFFFFFFFFFFFFFFFFFFFFFFFFFFFFFFFFFFFFFFFFFFFFFFFFFFFFFFFFFFFFFFFFFFFFFFFF:FFFFFFFFFFFFFFFFF:FFFFFFFFFFFFFFFFFFFFFFFFFFFFFFFFFFFFFFFFFFFFFFFFFFFFFFFFFFFFFFFFFFFFFFFFFFFFFFFFFFFFFFFFFFFFFFFFF:FFFFFFF,FFFFFFF
@A00769:11:HC3HCDRXX:1:2101:32597:10160 1:N:0:ACAGTG
GGACTACGGGGGTATCTAATCCTGTTCGATACCCACGCTTTCGTGCTTCAGCGTCAGTTGGGCGCCGGTATGCTGCCTTCGCAATCGGAGTTCTGCGTGATATCTATGCATTTCACCGCTACACCACGCATTCCGCATACTTCTCGCCCACTCAAGAACATCAGTTTCAACGGCACGACGGGGTTGAGCCCCGAATTTTTACCGCTGACTTGATATTCCGCCTACGCACCCTTTAAACCCAATAAATCCGG
+
FFFFFFFFFFFFFFFFFFFFFFFFFFFFFFFFFFFFFFFFFFFFFFFFFFFFFFFFFFFFFFFFFFFFFFFFFFFFFFFFFFFFFFFFFFFFFFFFFFFFFFFFFFFFFFFFFFFFFFFFFFFFFFFFFFFFFFFFFFFFFFFFFFFFFFFFFFFFFFFFFFFFFFFFFFFFFFFFFFFFFFFFFFFFFFFFFFFFFFFFFFFFFF:FFFFFFFFFFFFFFFFFFFFFFFFFFFFFFFFFFFFFFFFF:F,
@A00769:11:HC3HCDRXX:1:2101:31394:10207 1:N:0:ACAGTG
GGAACTACAGGGGTATCTAATCCTGTTCGATCCCCGCACTTTCGTGCCTCAGCGTCAGTAGGGCGCCGGAAGGCTGCCTTCGCAATCGGGGTTCTGCGTGATATCTATGCATTTCACCGCTACACCACGCATTCCGCCTTCTTCTCGCCCACTCAAGGCCCCCAGTTTCAACGGCCGGACGGGGTTGAGCCCCGAATTTTTACCGCTGACTTAAAAGCCCACCTACGCACCCTTTAAACCCAATAAATCCG
+
FFFFFFFFFFFFFFFFFFFFFFFFFFFFFFFFFFFFFFFFFFFFFFFFFFFFFFFFFFFFFFFFFFFFFFFFFFFFFFFFFFFFFFFFFFFFFFFFFFFFFF:FFFFFFFFFFFFFFFFFFFFFFFFFFFFFFFFFFFFFFFFFFFFFFFFFFFFFFFFFFFFFFFFFFF:FFFFFFFFFFFFFFFFFFFFFFFFFFFFFFFFFFFFFFFFFFFFFFFFFFFFFFFFFFFFFF:FFFFFFFFFFFFFFFFF
@A00769:11:HC3HCDRXX:1:2101:22001:10285 1:N:0:ACAGTG
TATCTAATCCTGTTCGATCCCCACGCTTTCGTGCCTCAGCGTCAGTTGAGCGCCGGTATGCTGCCTTCGCAATCGGAGTTCTGCGTGATATCTATGCATTTCACCGCTACACCACGCATTCCGCATACTTCTCGCTCACTCAAGACCCGCAGTTTCAACGGCGATACGGCGTTGAGCACCGCATTTTTACCGCTGACTTACAAATCCGCCTACGCACCCTTTAAACCCAATAAATCCGGATAACGCTCGC
+
FFFFFFFFFFFFFFFFFFFFFFFFFFFFFFFFFFFFFFFFFFFFFFFFFFFFFFFFFFFFFFFFFFFFFFFFFFFFFFFFFFFFFFFFFFFFFFFFFFFFFFFFFFFFFFFFFFFFFFFFFFFFFFFFFFFFFFFFFFFFFFFFFFFFFFFFFFFFFFFFFFFFFFFFFFFFFFFFFFFFFFF:F:FFFFFFFFFFFFFFFFFFFFFFFFFFFFFFFFFF,FFFFFFFFFFF:FFFFFFFF:FFFFFFFF
@A00769:11:HC3HCDRXX:1:2101:27362:10457 2:N:0:ACAGTG
GGACTACACGGGTATCTAATCCTGTTCGCTCCCCATGCTTTCGCACCCCAGCGTCGGTAGGGACCCAGAGAGCTACCTTCGCTTTTGGCATTCCTTCGTAGATCTATGGATTTCACCCCTACACACGAAATTCCACTGTCCTCTGTCTCACTCAAGTGAATTGGTTTCGAGAGCATTCGCCACTTTTTGGCGACTTTCACTTTCAACATGATTCACCGCCTACGTGCCCTTTACGTCCAGTCATTCCGA
+
FFF:FF,FFFFFFFFFFFF:F:FFFFFFFF:FFFFFF,F:FFFF::FF:F:F:F,FFFFFFFFFFFFF,FFFFFFFFFFFF,FFFFF,FFFFFF,:FFFFF:FFF,FFFF:FFFFFFFFFFFFFFFFFFFFFFFFFFF:F,FFFFFFF:FFFFFFFFFFFFFF:FFF,FFF:FF:FFFF::FFF,FFFF,FFFFFFFFFFFFFFF:F,FFF:FFFFFF:F:FF:F:FF,FFFFFFF:,FFFFF,F,FFF
@A00769:11:HC3HCDRXX:1:2101:29722:10473 1:N:0:ACAGTG
GGACTACCGGGGTATCTAATCCTGTTTGCTACCCACGCTTTCGAACCTCAGCGTCAGTTACAGACCAGAGAGCCGCTTTCGCCACTGGTGTTCTTCCATATATCTACGCATTTCACCGCTACACATGGAGTTCCACTCTCCTCTTCTGCACTCAAGTCTCCCAGTTTCCAATGCACTACTCCGGTTAAGCCGAAGGCTTTCACATCAGACTTAAAAGACCGCCTGCGTTCCCTTTACGCCCAATAAATCCG
+
FFFFFFFFFFFFFFFFFFFFFFFFFFFFFFFFFFFFFFFFFFFFFFFFFFFFFFFFFFFFFFFFFFFFFFFFFFFFFFFFFFFFFFFFFF,FFFFFFFFFFFFFFFFFFFFFFFFFFFFFFFFFFFFFFFFFFFFFFFFFFFFFFFFFFFFFFFFFFFFFFFFFFFFFFFFFFFFFFFFFFFFFFFFFFFFFFFFFFFFFFFFFFFFFFFFFFFFF,FFFFFFFFFFFFFFFFFFFFFFFF:FFF,FFFFF
@A00769:11:HC3HCDRXX:1:2101:30120:10473 1:N:0:ACAGTG
GGACTACAGGGGTATCTAATCCTGTTTGCTACCCACGCTTTCGAACCTCAGCGTCAGTTACAGACCAGAGAGCCGCTTTCGCCACTGGTGTTCTTCCATATATCTACGCATTTCACCGCTACACATGGAGTTCCACTCTCCTCTTCTGCACTCAAGTCTCCCAGTTTCCAATGCACTACTCCGGTTAAGCCGAAGGCTTTCACATCAGACTTAAAAGACCGCCTGCGTTCCCTTTACGCCCAATAAATCCG
+
FFFFFFFFFFFFFFFFFFFFFFFFFFFFFFFFFFFFFFFFFFFFFFFFFFFFFFFFFFFFFFFFFFFFFFFFFFFFFFFFFFFFFFFF:F:FFFFFFFFFFFFFFFFFFFFFFFFFFFFFFFFFFFFFFFFFFFFFFFFFF:FFFFFFFFFFFFFFFFFFFFFFFFFFFFFFFFFFFFFFFFFFFFFFFFFFF:FFFFFFFFFFFFFFFFFFFFFFFFFFFFF:FFFFFFFF::FFFFFFFFFFFFFFFFF
@A00769:11:HC3HCDRXX:1:2101:25229:10520 2:N:0:ACAGTG
ACGGGGGTATCTAATCCTGTTCGATCCCCACGCTTTCGTGCCTCAGCGTCAGTCTGGCGCCGGTACGCTGCCTTCGCAATCGGAGTTCTGCGCGATATCTATGCATTTCACCGCTACACCGCGCATTCCGCGTACTTCTCGCCAACTCAAGTCTGCCAGTTTCAACGGCTCGACGGGGTTGAGCCCCGCAATTTTACCGCTGACTTAACGGACCGCCTACGCACCCTTGAAACCCAAAAAATCCGGATAAC
+
,FFFF:F,:FFFF:FF,F::FFFFFFFFFFF:FFFF:FFFFFFFF:FFFF:FFFFF,:FF:FFFFFFF:FFF:FFFFFFFF::FFFFFFFFF,:FFFFFFFF:FF,::FFF:,:FFFFFFFFF:F,,F:FFF,FFF:F:F::FF:F,FFFF,FFF,FF::::FFF:F:F,FFFF,FFF:FFFF,FFFFFF,,,F:FF:F,,,FFF,FFFF:FF,:FFF,FFFFFFF,F,FFF,FF::,,FF,F,:,FFFFF
@A00769:11:HC3HCDRXX:1:2101:1452:10551 2:N:0:ACAGTG
GGACTACACGGGTATCTAATCCTGTTCGATACCCACGCTTTCGTGCTTCAGCGTCAGTTGGGCGCCGGTATGCTGCCTTCGCAATCGGAGTTCTGCGTGATATCTATGCATTTCACCGCTACACCACGCATTCCGCATACTTCTCGCCCACTCAAGAACGCCAGTTTCAACGGCGGAGCGAGGTTGAGCCCCGCGATTTTACCGCTGACTTGGCATTCCGCCTACGCACCCTTTAAACCCAATAAATCCGG
+
FFFFFFFFFFFFFFFFFFFFFFFFFFFFFFFFFFFFFFFFFFFFFFFFFFFFFFFFFFFFFFFFFFFFFFFFFFFFFFFFFFFFFFFFFFFFFFFFFFFFFFFFFFFFFFFFFFFFFFFFFFFFFFFFFFFFFFFFFFFFFFFFFFFFFFFFFFFFFFFFFFFFFFFFFFFFFFFFFFFFFFFFFFFFFFFFFFFFFFFFFFFFFFFFFFFFFFFFFFFFFFFFFFFFFFFFFFFFFFFFFFF:FFFFFFF
@A00769:11:HC3HCDRXX:1:2101:22860:10614 1:N:0:ACAGTG
GGACTACCGGGGTATCTAATCCTGTTCGATACCCACGCTTTCGTGCTTCAGCGTCAGTTGGGCGCCGGTATGCTGCCTTCGCAATCGGAGTTCTGCGTGATATCTATGCATTTCACCGCTACACCACGCATTCCGCATACTTCTCGCCCACTCAAGAACGCCAGTTTCAACGGCGGAGCGAGGTTGAGCCCCGCGATTTCACCGCTGACTTGGCATTCCGCCTACGCACCCTTTAAACCCAATAAATCCGG
+
FFFFFFFFFFFFFFFFFFFFFFFFFFFFFFFFFFFFFFFFFFFFFFFFFFFFFFFFFFFFFFFFFFFFFFFFFFFFFFFFFFFFFF:FFFFFFFFFFFFFFFFFFFFFFFFFFFFFFFFFFFFFFFFFFFFFFFFFFFFFFFFFFFFFFFFFFFFFFFFFFFFFFFFFFFFFFFFFFFFFFFFFFFFFFFFFF:FFFFF:FFFFFF:FFFFFFFFFFFFFFFF:F:FFFFFFFFFFFFFFFFFFFFFFFFF
@A00769:11:HC3HCDRXX:1:2101:5728:10629 1:N:0:ACAGTG
GGACTACACGGGTATCTAATCCTGTTCGATACCCACGCTTTCGTGCCTGAGCGTCAGTTGGGCGCCGGTATGCTGCCTTCGCAATCGGAGTTCTGCGTGATATCTATGCATTTCACCGCTACACCACGCATTCCGCATACTTCTCGCCCACTCAAGAACGCCAGTTTCAACGGCGGAGCGAGGTTGAGCCCCGCGATTTTACCGCTGACTTGGCATTCCGCCTACGCACCCTTTAAACCCAATAAATCCGG
+
FFFFFFFFFFFFF:FFFFFFFFFFFFFFFFFFFFFFFFFFFFFFFFFFFFFFFFFFFFFFFFFFFFFFFFFFFFFFFFFFFFF:FFFFFFFFFFFFFFFFFFFFF:FFFFFFFFFFFFFFFFFFFFFFFFFFFFFFFFFFFFFFFFFFFFFFFFFFFFFFFFFFFFFFFFFFFFFFFFFFFFFFFFFFFFFFFFFFFFFFFFFFFFFFFFFFFFFFFFFFFFF:FFFFFFFFFFFFFFFFFFFFFFFFFFF
@A00769:11:HC3HCDRXX:1:2101:18602:10692 2:N:0:ACAGTG
GGACTACACGGGTATCTAATCCTGTTTGCTACCCACGCTTTCGAACCTCAGCGTCAGTTACAGACCAGAGAGCCGCTTTCGCCACTGGTGTTCTTCCATATATCTACGCATTTCACCGCTACACATGGAGTTCCACTCTCCTCTTCTGCACTCAAGTCTCCCAGTTTCCAATGCACTACTCCGGTTAAGCCGAAGGCTTTCACATCAGACTTAAAAGACCGCCTGCGTTCCCTTTACGCCCAATAAATCCG
+
FFFFFFFFFFFFFFFFFFFFFFFFFFFFFFFFFFFFFFFFFFFFFFFFFFFFFFFFF:FFFFFFFFFFFFFFFFFFFFFFFFF:FFFFFFFFFFFFFFFFFFFFFFFFFFFFFFFFFFFFFFFFFFFFFFFFFFFFFFFFFFFFFFFFFFFFFFFFFFFFFFFFFFFFFFFFFFFFFFFFFFFFFFFFFFFFFFFFFFFFFFFFFFFF:FFFFFFFFFFFFFFFFFFFFFFF:FFFFFFFFFFFFFFFFFF
@A00769:11:HC3HCDRXX:1:2101:27588:10692 2:N:0:ACAGTG
GGACTACCGGGGTATCTAATCCTGTTCGATCCCCGCACTTTCGTGCCTCAGCGTCAGTAGGGCGCCGGAAGGCTGCCTTCGCAATCGGGGTTCTGCGTGATATCTATGCATTTCACCGCTACACCACGCATTCCGCCTTCTTCTCGCCCACTCAAGGCCCCCAGTTTCAACGGCCGGACGGGGTTGAGCCCCGAATTTTTACCGCTGACTTAAAAGCCCGCCTACGCACCCTTTAAACCCAATAAATCCGG
+
FFFFFFFFFFFFFFFFFFFFFFFFFFFFFFFFFFFFFFFFFFFFFFFFFFFFFFFFFFFFFFFFFFFF:FFFFFFFFFFFFFFFFFFFFFFFFFFFFFFFFFFFFFFFFFFFFFFFFFFF:FFFFFFFFFFFFFFFFFFFFFFFFFFFFFFFFFFFFFFFFFFFFFFFF,FFFFFFFFFFFFFFFF:FFFFFFFFFFFFFFFFFFFFFFFFFFFFFFFFFFFFFFFFFFFFF:FFFFFFFFFFFFF:FFFF
@A00769:11:HC3HCDRXX:1:2101:15329:10755 2:N:0:ACAGTG
GGACTACACGGGTATCTAATCCTGTTTGCTACCCACGCTTTCGAACCTCAGCGTCAGTTACAGACCAGAGAGCCGCTTTCGCCACTGGTGTTCTTCCATATATCTACGCATTTCACCGCTACACATGGAGTTCCACTCTCCTCTTCTGCACTCAAGTCTCCCAGTTTCCAATGCACTACTCCGGTTAAGCCGAAGGCTTTCACATCAGACTTAAAAGACCGCCTGCGTTCCCTTTACGCCCAATAAATCCG
+
FFFFFFFFFFFFFFFFFFFFFFFFFFFFFFFFFFFFFFFFFFFFFFFFFFFFFFFFFFFFFFFFFFFFFFFFFFFFFFFFFFFFFFFFFFFFFFFFFFFFFFFF,FFFFFF:FFFFFFFFFFFFFFFFFFFFFFFFFFFF:FFFFFF:FFFFFF,:FFFFFFFFFFFFFFF:FFFFFF:FFFFFFFFFFFF:FFFFF:FFFFFFFFFFFF:FFFFFFFFFFFFFFFFFFFFF:FFFFFFFFF:F,F:FFFF
@A00769:11:HC3HCDRXX:1:2101:4417:10770 2:N:0:ACAGTG
GGGGGGGGGGGGGTGGGGTTGGGTGTTGGGCACCCCAGGCGAAAACCACGCCGGGTGACAAACAACGCCCCCCGAGGGGCCCGGGGGGGGGGGGGAGAAAGAAAGAAAAGAAACCCCACCCCAACGCGGGCACGACACCACGAGGACCACACACAAGCACAGGAACAAACACAGAAAACAGGAGGAGGACCGGAGGTGAGACAAAAAAAAAAAAACACACCCGAGGCCGGGCACACACACCAAAAAAAGAC
+
,F:FFFFFFF:F,,,,,,,,,,,,,,:,,,,,,,,,,,,,,,,,,,:,,,,,,,,,,,,,,,,,,,,,,,,,,,,,,,,,,,,,,,::,,,,:,,,,,,,,:,,,,,,,,,:,,,,,,,,,,,,,,,,,,,,,,,,,,,,,,,,,,,,,,,,,,,,,,,,,,,,,,,,,,,:,,:,,,:,,,,,,,,,:,,,,,,,,,,,,,,,:,,,,,F,F:F,,,,,,,,,,,,F,,,,:,,,::,:::,F,:,,,,,
@A00769:11:HC3HCDRXX:1:2101:7979:10833 1:N:0:ACAGTG
GGACTACACGGGTATCTAATCCTGTTCGATACCCACGCTTTCGTGCCTCAGCGTCAGATCGCCGCCGGTATGCTGCCTTCGCAATCGGAGTTCTGCGCAATATCTAAGCATTTCACCGCTACACTGCGCATTCCGCATACCTCTCGACATCTCAAGACAGCCAGTTTCAACGGCTCGCCGGGGTTGAGCCCCGGGCTTTTACCGCTGACTTAACAGTCCGCCTACGCACCCTTTAAACCCAATAAATCCGG
+
FFFFFFFFFFFFFFFFFFFFFFFFFFFFFFFFFFFFFFFFFFFFFFFFFFFFFFFFFFFFFFFFFFFFFFFFFFFFFFFFFFFFFFFFFFFFFFFFFFFFFFFFFFFFFFFFFFFFFFFFFFFFFFFFFFFFFFFFFFFFFFFFFFFFFFFFFFFFFFFFFFFFFFFFFFFFFFFFFFFFFFFFFFFFFFFFFFFFFFFFFFFFFFFFFFFFFFFFFFFFFFFFFFFFFFFFFFFF:FFFFFFFFFFF:FF
@A00769:11:HC3HCDRXX:1:2101:15212:10833 1:N:0:ACAGTG
ACTACAGGGGTATCTAATCCTGTTTGCTCCCCACGCTTTCGTGCCTCAACGTCAGAAGTAGCTTGGTAAGCTGCCTTCGCAATCGGTGTTCTGTATGATCTCTAAGCATTTCACCGCTACACCATACATTCCGCCTACCGCAACTACTCTCTAGCCGAACAGTATCAGAGGCAATTCCGAAGTTGAGCCTCGGGATTTCACCTCTAACTTATCCGACCGCCTACGCACCCTTTAAACCCAATAAATCCGG
+
FFFFFFFFFFFFFFFFFFFFFFFFFFFFFFFFFFFFFFFFFFFFFFFFFFFFFFFFFFFFFFFFFFFFFFFFFFFFFFFFFFFFFFFFFFFFFFFFFFFFFFFFFFFFFFFFFFFFFFFFFFFFFFFFFFFFFFFFFFFFFFFFF:FFFFFFFFFFFFFFFFFFFFFFFFFFFFFFFFFFFFFFFFFFFFFFFFFFFFFFFFFFFFFFFFFFFFFFFFFFFFFFFFFFFFFFFFFFFFFFFFFFFFF:FF
@A00769:11:HC3HCDRXX:1:2101:11478:10848 1:N:0:ACAGTG
GGACTACAGGGGTATCTAATCCTGTTTGCTCCCCACGCTTTCGAGCCTCAACGTCAGTCACGGTCCAGTAAGCCGCCTTCGCCGCTGGTGTTCCTCCTAATATCTACGCATTTCACCGCTACACTAGGAATTCCGCTTACCTCTCCCGCACTCCAGCCGGGCAGTTTCCAGAGCGGTCCCGGGGTTGGGCCCCGGCCTTTCACTCCAGACTTGCCCCGCCGTCTACGCTCCCTTTACACCCAGTAAATCCG
+
FFFFFFFFFFFFFFFFFFFFFFFFFFFFFFFFFFFFFFFFFFFFFFFFFFFFFFFFFFFFFFFFFFFFFFFFFFFFFFFFFFFFFFFFFFFFFFFFFFFFFFFFFFFFFFFFFFFFFFFFFFFFFFFFF:FFFFFFFFFFFFFFF:FFFFFFFFFFFFFFFFFFFFFFFFFFFFFFFFFFFFFFFFFFFFFFFFFFFFFFFFFFFFF:FFFFF:FFFFFFFFFFFFFFFFFFFFFFFFFFFFFFFFFFFFF
@A00769:11:HC3HCDRXX:1:2101:22715:10958 1:N:0:ACAGTG
GGACTACCGGGGTATCTAATCCTGTTTGCTACCCACGCTTTCGAACCTCAGCGTCAGTTACAGACCAGAGAGCCGCTTTCGCCACTGGTGTTCTTCCATATATCTACGCATTTCACCGCTACACATGGAGTTCCACTCTCCTCTTCTGCACTCAAGTCTCCCAGTTTCCAATGCACTACTCCGGTTAAGCCGAAGGCTTTCACATCAGACTTAAAAGACCGCCTGCGTTCCCTTTACGCCCAATAAATCCG
+
FFFFFFFFFFFFFFFFFFFFFFFFFFFFFFFFFFFFFFFFFFFFFFFFFFFFFFFFFFFFFFFFFFFFFFFFFFFFFFFFFFFFFFFF:FFF:FFFFFFFFFFFFFFFFFFFFFFFFFFFFFFFFFFFFFFFFFFFFFFFFFFFFFFFFFFFFFFFFFFFFFFFFFFFFFFFFFFFFFFFFFFFFFFFFFFFFFFFFFFFFFF:FFFFFFFFFFFFFF:FFFFFFFFFFF:FF:FFF:FF:FFFFFFFFFF
@A00769:11:HC3HCDRXX:1:2101:6045:11083 2:N:0:ACAGTG
GTATCTAATCCTGTTCGATACCCACGCTTTCGTGCTTCAGCGTCAGTTGGGCGCCGGTACGCTGCCTTCGCAATCGGAGTTCTGCGTGATATCTATGCATTTCACCGCTACACCACGCATTCCGCATACTTCTCGCGCACTCAAGGGATGCAGTTTCAACGGCAGTACGGGGTTGAGCCCCGCAATTTGACCGCTGACTTGCACCGCCGCCTACGCACCCTTTAAACCCAATACATCCGGATAGCGCTCGC
+
FFFFFFFFFFFFFFFFFFFFFFFFFFFFFFFFFFFFFF,FFFFFFFFFFFFFFFFFFF:FFFFFFFFFFFFFFFFFFFFFFFFFFFFFFF,FFF,FFFFFFFFFFFFFF,FFFFFFFFFFFFFFFFFFF:FFFFFFFFFFFFFFFFF,FFF,FFFFFFFFFFFFFFFFFFFFFFFFFFFFFFFF:FFFFFFFFFFFFFFFFFFFFFFFFFFFFFFFF:FFF:F:FFFFF,FF:,FFFFFFFFFFFFF:F::
@A00769:11:HC3HCDRXX:1:2101:8703:11271 1:N:0:ACAGTG
GGACTACACGGGTATCTAATCCTGTTTGCTCCCCACGCTTTCGTGCCTCAGTGTCAGTTACAGTCCAGTAAATCGCCTTCGCCGCTGGTGTTCTTCCCAATATCTACGCATTCCACCGCTACACTGGGAGTTCCATTTACCCCTCCTGCACTCAAGCCCGACAGTTTTAGTAGTAGATCCGAAGTTGAGCCCCGGAATTACGCTACTAACTTGCCGAACCACCTACGCACCCTTTACGCCCAGTCATTCCG
+
FFFFFFFFFFFFFFFFFFFFFFFFFFFFFFFFFFFFFFFFFFFFFFFFFFFFFFFFFFFFFFFFFFFFFFFFFFFFF:FFFFFFFFFFFFFFFFFFFFFFFFFFFFFFFFFFFFFFFFFFFFFFFFFFFFFFFFFFFFFFFFFFFFFFFFFFFFFFFFFFFFFFFFFFFFFFFF:FFFFFF:FF:FFFFFFFFFFF,F:FFFFFFFFFFFFFFFFFFFFFFFFFFFFFFFFFFFFFFFFFFFFFF:FFFFF
@A00769:11:HC3HCDRXX:1:2101:14986:11287 2:N:0:ACAGTG
GGACTACGCGGGTATCTAATCCTGTTTGCTCCCCACGCTTTCGAGCCTCAACGTCAGTTACTGTCCAGTAAGCCGCCTTCGCCACTGGTGTTCCTCCTAATATCTACGCATTTCACCGCTACACTAGGAATTCCACTTACCTCTCCAGCACTCTAGCATGGCAGTTTCCAAAGCAGTTCAGGGGTTAAGCCCCTGCCTTTCACTTCAGACTTGCCGCGCCGTCTACGCTCCCTTTACACCCAGTAAATCCG
+
FFFFFFFFFFFFFFFFFFFFFFFFFFFFFFFFFFFFFFFFFFFFFFFFFFFFFFFFFFFFFFFFFFFFFFFFFFFFFFFFFFFFFFFFFFFFFFFFFFFFFFFFFFFFFFFFFFFFFFFFFF:F:FFFFFFFFFFFFFFFFFFFFFFFFFFFFFFFFFFFFFFFFFFFFFFFFFFFFFFFFFFFFFFFFFFFFFFFFFFFFFFFFFFFFFFFFFFFFFFFFFFFFFFFFFFFFFFFFFFFFFF:F:FFFFF
@A00769:11:HC3HCDRXX:1:2101:18692:11287 2:N:0:ACAGTG
GTATCTAATCCTGTTCGATACCCACGCTTTCGTGCTTCAGCGTCAGTCGGGCGCCGGTATGCTGCCTTCGCAATCGGAGTTCTGCGTGATATCTATGCATTTCACCGCTACACCACGCATTCCGCATACTTCTCGCCCACTCAAGATCATCAGTTTCAACGGCTGGATGGAGTTGAGCTCCACGATTTTACCGCTGACTTGATAACCCGCCTACGCACCCTTTAAACCCAATAAATCCGGATAACGCTCGC
+
FF,FFFFFFFFFFFFFFFFFFFFFFFFFFFFFFFFFFFFFFFFFFFFFFFFFFFFFFFFFFFFFFFFFFFFFFFFFFFFFFFFFFFFFFFFFFFFFFFFFFFFFFFFFFFF:FFFFFFFFFFFFFFF:FFFFFFFFFFFFFFFFFFFFFFFFFFFFFFFFFFFFFFFFFFFFFFFFFFFFFFFFFFFFFFFFFFFFFFFFF:FFFFFFF:FFFFFFFFFFFFFFFFFFFFFFFFFFFFFFFFFFFFFFFFF
@A00769:11:HC3HCDRXX:1:2101:20564:11334 1:N:0:ACAGTG
GGACTACGCGGGTATCTAATCCTGTTTGCTACCCACGCTTTCGAACCTCAGCGTCAGTTACAGACCAGAGAGCCGCTTTCGCCACTGGTGTTCTCCCATATATCTACGCATTTCACCGCTACACATGGAGTTCCACTCTCCTCTTCTGCACTCAAGTCTCCCAGTTTCCAATGCACTACTCCGGTTAAGCCGAAGGCTTTCACATCAGACTTAAAAGACCGCCTGCGTTCCCTTTACGCCCAATAAATCCG
+
FFFFFFFFFFFFFFFFFFFFFFFFFFFFFFFFFFFFFFFFFFFFFFFFFFFFFFFFFFFFFFFFFFFFFFFFFFFFFFFFFFFFFFFFFFFFFFFFFFFFFFFFFFFFF:FFFFFFFFFFFFFFFFFFFFFFFFFFFFFFFFFFFFFFFFFFFFFFFFFFFFFFFFFFF:FFFFFFFFFFFFFFFFFFFFFFFFFFFFFFFFFFFFFFFFFFFFFFFFFFFFFFFFFFFFFFFFFFFFFFFFFFFFFFFFF
@A00769:11:HC3HCDRXX:1:2101:10791:11350 1:N:0:ACAGTG
GGACTACGGGGGTATCTAATCCTGTTCGATACCCACGCTTTCGTGCCTGAGCGTCAGTTGGGCGCCGGTATGCTGCCTTCGCAATCGGAGTTCTGCGTGATATCTATGCATTTCACCGCTACACCACGCATTCCGCATACTTCTCGCCCACTCTAGCAAGCCAGTTTCAACGGCTTGTCGGGGTTGAGCCCCGAAATTTTACCGCTGACTTAACTCGCCGCCTGCGCACCCTTTAAACCCAATAAATCCGG
+
FFFFFFFFFFFFFFFFFFFFFFFFFFFFFFFFFFFFFFFFFFFFFFFFF:FFFFFFFFFF:FFFFFFFFFF:FFFFFFFFFFFFFF:FFFFFFFFFFFFF::FFF:FFFFFFFFFFFFFFF:FF:FFFFFFFFFFFFFFFFFFFFFF:FFFFFFFFFFF,FFFFFFFFFFFFFFFFFFFFFFFFFFFFFFFFFF,FFFFFFFFFFFFFFFFFF:FFFFFFFFFFFFFFFFFFFFFFF,FFFF:F,FFFFFF
@A00769:11:HC3HCDRXX:1:2101:21522:11365 1:N:0:ACAGTG
GGACTACCCGGGTATCTAATCCTGTTCGATACCCACGCTTTCGTGCCTCAGCGTCAGTGTGGGGCCGGCAGGCTGCCTTCGCAATCGGGGTTCTGCGCGATATCTATGCATTTCACCGCTACACCGCGCATTCCGCCTGCCTTTCCCCAACTCAAGCCAGCCAGTTTCAACGGCGAGCCGGGGTTGAGCCCCGGGCTTTTACCGCTGACTTAACTCGCCGCCTACGCACCCTTTAAACCCAATAAATCCGG
+
FFFFFFFFFFFFFFFFFFFFFF:FFFFFFFFFFFFFFFFFFFFFFFFFFFFFFFFFFFFFFFFFFFFFFFFFFFFFFFFFFFFFFF:FFFFFFFFFFFFFF,FFFFFFFFFFFFFFFFFFFFFFFFFFFFFFFFFFFFFFFFFFFFFFFFFFFFFFFF:FFF:FF:FFFFFFFFFFFFFFFFFFFFFFFFFFFFFFFFFFFFFFFF:FFFFFFFFF:FFFFFF:FFFFFFFFFFFFFFFFFFF,FFFFFF:
@A00769:11:HC3HCDRXX:1:2101:31159:11584 1:N:0:ACAGTG
CCTGTTCGATCCCCGCACTTTCGTGCCTCAGCGTCAGTAGGGCGCCGGAAGGCTGCCTTCGCAATCGGGGTTCTGCGTGATATCTATGCATTTCACCGCTACACCACGCATTCCGCCTTCTTCTCGCCCACTCAGGCCCCCAGTTTCAACGGCCGGACGGGGTTGAGCCCCGAATTTTTACCGCTGACTTAAAAGCCCGCCTACGCACCCTTTAAACCCAATAAATCCGGATAACGCTCGCATCCTCCGT
+
F:FFFFFFFFFFFFFFFFFFFFFFFFFFFFFFFFFFFFFFFFFFFFFFFFFFFF:FFFFFFFFFFFFFFFFFFFFFFFFFFFFFFFFFFFFFFFFFFFFFFFFFFFFFFFFFFFFFFFFFFFFFFFFFFFFFFFFFFFFFFFFFFFFF,FFFFFFFFFFFFFFFFFFFFFFFFFFFFFFFFFFFFFFFFFF:F:FFFFFFFFFFFFFFFFF:FF:F:FFFFF,FFFFFFFFFF:FFFFFFFFFFFFFFFF
@A00769:11:HC3HCDRXX:1:2101:5222:11663 2:N:0:ACAGTG
GGACTACAGGGGTATCTAATCCTGTTCGATCCCCACGCTTTCGTGCTTCAGCGTCAGTAGGAAGCCGGCATGCTGCCTTCGCAATCGGGGTTCTGCGTGATATCTATGCATTTCACCGCTACACCACGCATTCCGCATACTTCTCTTCCACTCAAGATCGCCAGTTTCAATGGCGGGAAGGGGTTGAGCCCCTCAATTTGACCACTGACTTAACGATCCGCCTACGCACCCTTTAAACCCAATAAATCCGG
+
FFFFFFFFFFFFFFFFFFFFFFFFFFFFFFFFFFFFFFFFFFFFFFFFFFFFFFFFFFFFFFFFFFFFFFFFFFFFFFFFFFFFFFFFFFFFFFFFFFFFFFFFFFFFFFFFFFFFFFFFFFFFFFFFFFFFFFFFFFFFFFFFFFFFFFFFFF:FFFF:FFFFFFFFFF:FFFFFFF:FFFFFFFFFFFFF:FFF,FFFFFFFFFFFFFFFFFFFFFFFFFFFFFFFF:FFFFFFFFF::FFFFFFFFF:
@A00769:11:HC3HCDRXX:1:2101:12933:11741 1:N:0:ACAGTG
GGACTACCGGGGTATCTAATCCTGTTCGATACCCACGCTTTCGTGCTTCAGCGTCAGTCGGGCGCCGGTATGCTGCCTTCGCAATCGGAGTTCTGCGTGATATCTATGCATTTCACCGCTACACCACGCATTCCGCATACTTCTCGCCCACTCAAGACCGTCAGTTTCAACGGCGGGCGGAGGTTGAGCCCCCGTATTTTACCGCTGACTTGACAGTCCGCCTACGCACCCTTTAAACCCAATAAATCCGG
+
FFFFFFFFFFFFFFFFFFFFFFFFFFFFFFFFF:FFFFFFFFFFFFFFFFFFFFFFFFFFFFFFFFFFFFFFFFFFFFFFFFFFFFFFFFFF:FFFFFFFF,FF:FFFFFFFFFFFFFFFFFFFFFF:FFFFFFFFFFFF:FFFFFFFFFFFFFFFF:FFFFFFFFFFFFFFFFFFFFFFFFFFFFFFFFFFFFFFFFFFF:FFFFFFFFFFFFFFFF:FFFFFF:FFFFFF,F:FF,FFFFFFFFFFF:F
@A00769:11:HC3HCDRXX:1:2101:6479:11772 2:N:0:ACAGTG
GGACTACGGGGGTATCTAATCCTGTTCGATCCCCACGCTTTCGTGCCTCAGCGTCAGTCGGGCGCCGGTATGCTGCCTTCGCAATCGGAGTTCTGCGTGATATCTATGCATTTCACCGCTACACCACGCATTCCGCATACTTCTCGCCCACTCAAGATCCCCAGTTTCAACGGCCGGCCCGGGTTGAGCCCGGACATTTTACCGCTGACTTAAAAATCCGCCTACGCACCCTTTAAACCCAATAAATCCGG
+
FFFFFFFFFFFFFFFFFFFFFFFFFFFFFFFFFFFFFFFFFFFFFFFFFFFFFFFFFFFFFFFFFFFFFFFFFFFFFFFFFFFFFFFFFFFFFFFFFFFFFFFFFFFFFFFFFFFFFFFFFFFFFFFFFFFFFFFFFFFFFFFFFFFFFFFFFFFF:FFFFFFFFFFFFFFFFFFFFFFFFFFFFFFFFFFFFFFFFFFFFFFFFFFFFFFFFFFFFFFFFFFFFFFFFFFFFFFFFF:FF:FF:FFFFFF
@A00769:11:HC3HCDRXX:1:2101:29550:11866 2:N:0:ACAGTG
GGACTACGCGGGTATCTAATCCTGTTTGCTACCCACGCTTTCGAACCTCAGCGTCAGTTACAGACAAGAGAGCCGCTTTCGCCACTGGTGTTCTTCCATATATCTACGCATTTCACCGCTACACATGGAGTTCCACTCTCCTCTTCTGCACTCAAGTCTCCCAGTTTCCAATGCACTACACCGGTTAAGCCGAAGGCTTTCACATCAGACTTAAAAGACCGCCTGCGTTCCCTTTACGCCCAATAAATCCG
+
,,FF,FFFFFFFF:FF:FFFF,F:FF,:FFFFFFFF:FF:FFFFFFFF:F:,:FFFFFFF,FFFF,FFF,FFFF:FFF:F,FFFFFFF,:,FFF,,FFFFFF:FFFFFFFFFFFFFFF:FFFFFF,FFFFFFFF::F::,FFF:FF,FF,FFFFFFFFF:FFFF,FFFFFFFFFFF:F,,FFFF:FF,:FF:FFF,F,F,:FFFF,FFFFF:FFFFFFF,FFF:F:F:,FFFF,FFFFFFFFFFFFF,FFF
@A00769:11:HC3HCDRXX:1:2101:17427:11882 2:N:0:ACAGTG
GGACTACACGGGTATCTAATCCTGTTTGCTCCCCACGCTTTCGTGCCTCAACGTCAGATATAGTTTGGTAAGCTGCCTTCGCAATCGGTGTTCTGTATGATCTCTACGCATTTCACCGCTACACCATACATTCCGCCTACCGCATCTATTCTCTAGTCATACAGTATTAGAGGCACGTCCGGAGTTGAGCCCCGAATTTTCACCTCTAACTTATAAAACCGCCTACGCACCCTTTAAACCCAATAAATCCG
+
FFFFFFFFFFFFFFFFFFFFFFFFFFFFFFFFFFFFFFFFFFFFFFFFFFFFFFFFFFFFFFFFFFFFFFFFFFFFFFFFFFFFFFFFFFFFFFFFFFFFFFFFFFFFFFFFFFFFFFFFFFFFFFFFFFFFFFFFFFFFFFFFFFFFFFFFFFFFFFFFFFFFFFFFFFFFFFFFFFFFFFFFFFFFFFFFFFFFFFFFFFFFFFFFFFFFFFFFFFFFFFFFFFFFFFFFFFFFFFFFFFFF:FF:FFF
@A00769:11:HC3HCDRXX:1:2101:16676:11898 1:N:0:ACAGTG
GGACTACCGGGGTATCTAATCCTGTTCGATACCCACGCTTTCGTGCCTGAGCGTCAGTTGTGCACCGGTATGCTGCCTTCGCAATCGGGGTTCTGCGTGATATCTATGCATTTCACCGCTACACCACGCATTCCGCATACCTCTCGCACACTCTAGATCCCCAGTTTCAACGGCTGGATGGGGTTGAGCCCCACGATTTGACCGCTGACTTAAAAATCCGCCTGCGCACCCTTTAAACCCAATAAATCCGG
+
,FFFFF:FFFFFF:FFFFFFFFFFFFFFFFFF,FFFFFFFFFFF:FFFFFFFFFFFFFFFFFFFFFFFFFFFFF:FF,FFFFFF:F:FFFF:FFFFFFFF:FFFF:FFFFFFFFF:FFFF,FFFFFFF:FFFF::FFF:FFFFF:FFFFFF,FF,,FFF::::FFF:,FFF,:,:FFFFF:FFFFFF::FFFFFFFFFF:FFFFFF,FFFF:FFFFF::FF:FFFFFFFFF:FFFFF:F:F:F:FF:,F:F
@A00769:11:HC3HCDRXX:1:2101:2139:12085 1:N:0:ACAGTG
GGACTACCGGGGTATCTAATCCTGTTCGATACCCACGCTTTCGTGCCTGAGCGTCAGTTGGGCGCCGGTATGCTGCCTTCGCAATCGGAGTTCTGCGTGATATCTATGCATTTCACCGCTACACCACGCATTCCGCATACTTCTCGCCCACTCTAGCAAGCCAGTTTCAACGGCTTGTCGGGGTTGAGCCCCGAAATTTTACCGCTGACTTAACTCGCCGCCTGCGCACCCTTTAAACCCAATAAATCAGG
+
,FFFFFF:::FFFFF:FFFFFFFFFFFFFFFFF,FF:FFFF:FFF:FFFFFF:FFFFFFF:FFFFF:FFFFFFFFF:FFFFFFFFFFFFFFFFFFFFFFFFFFFF:FFFFFF:FFFFF:FFFFF:FF:FFFFFFFFFFFFFF:FFFFFFFFFFFFFFFFFFFFFFFFFF:FFFFFFFFFFFFF:FFFF:,FFFFFFFFFFFFFFFFFFFFFFFFFFFFFFFFF,FF:FFF:FFFF,,FFFFFFFFF:F,:,
@A00769:11:HC3HCDRXX:1:2101:5159:12085 2:N:0:ACAGTG
CTACGGGGGTATCTAATCCTGTTCGATCCCCGCACTTTCGTGCCTCAGCGTCAGTAGGGCGCCGGAAGGCTGCCTTCGCAATCGGGGTTCTGCGTGATATCTATGCATTTCACCGCTACACCACGCATTCCGCCTTCTTCTCGCCCACTCAAGGCCCCCAGTTTCAACGGCCGGACGGGGTTGAGCCCCGAATTTTTACCGCTGACTTAAAAGCCCGCCTACGCACCCTTTAAACCCAATAAATCCGGAT
+
FFFFFFFFFFFFFF:FFFFFFFFFFFFFFFFFFFFFFFFFFFFFFFFFFF:FFFFFFFFFFFFFFFFFFFFFFFFFFFFFFFFFFFFFFFFFFFFFFFFFFFFFFFFFFFFFFFFFFFFFFFFFFFFFFFFFFFFFFFFFFF:FFFFFFFFFFFFFFFFFF:FFF:FFFFFFFFFFFFFFFFFFFFFFFFFFFFFFFFFF::F:FFFFFFFFFFFFFFFFFFFFFFFFFFFFFFFFFFF:FFF:FFFFFF
@A00769:11:HC3HCDRXX:1:2101:20455:12117 1:N:0:ACAGTG
GGACTACGGGGGTATCTAATCCTGTTCGATCCCCACGCTTTCGTGCCTCAGCGTCAGTCTGGCGCCGGTACGCTGCCTTCGCAATCGGAGTTCTGCGCGATATCTATGCATTTCACCGCTACACCGCGCATTCCGCGTACTTCTCGCCAACTCAAGTCTGCCAGTTTCAACGGCTCGACGGGGTTGAGCCCCGCAATTTTACCGCTGACTTAACGGACCGCCTACGCACCCTTTAAACCCAATAAATCCGG
+
FFFFFFFFFFFFFFFFFFFFFFFFFFFFFFFFFFFFFFFFFFFFFFFFFFFFFFFFFFFFFFFFFFFFFFFFFFFFFFFFFFFFFFFFFFFFFFFFFFFFFFFFFFFFFFFFFFFFFFFFFFFFFFFFFFFFFFFFFFFFFFFFFFFFFFFFFFFFFFFFFF:FFFFFFFFFFFFFFFFFFFFFFFFFFFFFFFFFFFFFFFFFFFFFFFFFFFFFFFFFFFF:FFFFFFFFFFFFFFFFFFFFFFFFFFF
@A00769:11:HC3HCDRXX:1:2101:7392:12164 2:N:0:ACAGTG
GGACTACAGGGGTATCTAATCCTGTTCGCTCCCCACGCTTTCGCTCCTCAGCGTCAGTTACAGACCAGAGAGCCGCTTTCGCCACTGGTGTTCTTCCATATATCTACGCATTTCACCGCTACACATGGAGTTCCACCGCCCTCTCCTGCTCTCTAGCCCGCCAGTTTCCAGAGCCTATACCGGTTGAGCCGGTACCTTTCACTCCAGACTTAGCAGGCCGCCTACGCACCCTTTACGCCCAATCATTCCGG
+
FFFFFFFFFFFFFFFFFFFFFFFFFFFFFFFFFFFFFFFFFFFFFFFFFFFFFFFFFFFFFFFFFFFFFFFFFFFFFFFFFFFFFFFFFF:FFFFFFFFFFFFFFFFFFFFFFFFFFFFFFF:FFFFFFFFFFFFFFFFFFFFFFFFFFFFFFFFFFFFFFFFFFFFFF,FFFFFFFFFFFFFFFFFFFFFFFFFFFFFFFFFFFFFFFFF,FFFFFFFFFFF,FFFFFFFFFFFFFFFFFFFFFFF:FFF
@A00769:11:HC3HCDRXX:1:2101:10022:12211 1:N:0:ACAGTG
GGACTACGCGGGTATCTAATCCTGTTCGCTCCCCACGCTTTCGCTCCTCAGCGTCAGTAACGGCCCAGAGACCTGCCTTCGCCATTGGTGTTCTTCCCGATATCTACACATTCCACCGTTACACCGGGAATTCCAGTCTCCCCTACCGCACTCAAGCCCGCCCGTACCCGGCGCGGATCCACCGTTAAGCGATGGACTTTCACACCGGACGCGACGAACCGCCTACGAGCCCTTTACTCCCAATAAATCCG
+
FFF,F,FFFFFFFF::FFFFFFFF:F::,,FFF,FF:FF:FF:FFFFFFFFFFFFFFFFF:FFFFFFFFFFFFFFFFF:FFFFFFF::FFFFFFF,FFFFFFFFFFFFFFF:FFF,::FFFFFFFF::FFFFF:F:FFFFFF:FFFFFFFFFFFFF:F,F:FFF,:FFFFFFFF:FFF,FFFFFF,FFFFFF,,FFF:,FFF:F:FF,FF,:FFFFFF,F:F:FFFFFFFFFF,FFF,FFFFFFFF:FF,F
@A00769:11:HC3HCDRXX:1:2101:14714:12289 1:N:0:ACAGTG
GGACTACAGGGGTATCTAATCCTGTTCGATACCCACGCTTTCGTGCCTCAGCGTCAGTGTGGAGCCGGCATGCTGCCTTCGCAATCGGAGTTCTGCGCGATATCTATGCATTTCACCGCTACACCGCGCATTCCGCATACTTCTCTCCAACTCGAGACTGCCAGTTTCAACGGCGGGCCGGGGTTGAGCCCCGGGCTTTGACCGCTGACTTAACAGACCGCCTGCGCACCCTTTAAACCCAATAAATCCGG
+
FFFFFFFFFFFFFFFFFFFFFFFFFFFFFFFFFFFFFFFFFFFFFFFFFFFFFFFFFFFFFFFFFFFFFFFFFFFFFFFFFFFFFFFFFFFFFFFFFFFFFFFFFFFFFFFFFFFFFFFFFFFFFFFFFFFFFFFFFFFFFFFFFFFFFFFFFFFFFFFFFFFFFFFFFFFFFFFFFFFFFFFFFFFFFFFFFFFFFFFFFFFFFF:FFFFFFFFFFF:FFFFF:FFFFFFFFFFFFF:FFFFFFFFF:F,
@A00769:11:HC3HCDRXX:1:2101:19714:12305 1:N:0:CCAGTG
GGACTACAGGGGTATCTAATCCTGTTCGATCCCCACGCTTTCGTGCCTCAGCGTCAGTCTGGCGCCGGTACGCTGCCTTCGCAATCGGAGTTCTGCGCGATATCTATGCATTTCACCGCTACACCGCGCATTCCGCGTACTTCTCGCCAACTCAAGTCTGCCAGTTTCAACGGCTCGACGGGGTTGAGCCCCGCAATTTTACCGCTGACTTAACGGACCGCCTACGCACCCTTTAAACCCAATAAATCCGG
+
:,FF:FFF:F,::FFF,FF,FFFF:,FFF:FFFFFFFFFF:FFFFFFFF:FFFFF:FFFFFFFFFFFFFFFFFFFFFF:FFFFFFFFFFFFFFFFFFFF:F:FFFFFFFFFFFFFFFFF:FFFFFFFFF:FFFFFFF:FFF:FFFFFFFFFFFFFFFFFFFFFFFFFFFFFFFFFFF:FFFFFFFFFFF:FFFF:,F:FFFFFFFFFFF::FFFFFF::FFFF,FFFFF:FF:,FFFFFFF:FFFFFF,FF
@A00769:11:HC3HCDRXX:1:2101:7455:12367 1:N:0:ACAGTG
GGACTACAGGGGTATCTAATCCTGTTCGATCCCCGCACTTTCGTGCCTCAGCGTCAGTAGGGCGCCGGAAGGCTGCCTTCGCAATCGGGGTTCTGCGTGATATCTATGCATTTCACCGCTACACCACGCATTCCGCCTTCTTCTCGCCCACTCAAGGCCCCCAGTTTCAACGGCCGGACGGGGTTGAGCCCCGAATTTTTACCGCTGACTTAAAAGCCCGCCTACGCACCCTTTAAACCCAATAAATCCGG
+
FFFFFFFFFFFFFFFFFFFFFFFFFFFFFFFFFFFFFFFFFFFFFFFFFFFFFFFFFFFFFFFFFFFFFFFFFFFFFFFFFFF:FFFFFFFFFFFFFFFF:FFFF,FFFFFFFFFFFFFF:FFFFFFFFFFFFFFFFFFFFFFFFFFFFFFFFFFFFFFFFFFFFFFFF:FFFFFFFFFFFFFFFFFFFFFFFFFFFFFFFFFFFFFFFFFFF:FFFFFFFFFFFFFFFFFFFFFFFFFFFFFFFFFFFFF
@A00769:11:HC3HCDRXX:1:2101:28718:12555 1:N:0:ACAGTG
GGACTACCCGGGTATCTAATCCTGTTTGCTACCCACGCTTTCGAACCTCAGCGTCAGTTACAGACCAGAGAGCCGCTTTCGCCACTGGTGTTCTTCCATATATCTACGCATTTCACCGCTACACATGGAGTTCCACTCTCCTCTTCTGCACTCAAGTCTCCCAGTTTCCAATGCACTACTCCGGTTAAGCCGAAGGCTTTCACATCAGACTTAAAAGACCGCCTGCGTTCCCTTTACGCCCAATAAATCCG
+
FFFFFFFFFFFFFFFFFFFFFFFFFFFFFFFFFFFFFFFFFFFFFFFFFFFFFFFFFFFFFFFFFFFFFFFFFFFFFFFFFFFFFFFFFFFFFFFFFFFFFFFFFFFFFFFFFFFFFFFFFFFFFFFFFFFFFFFFFFFFFFFFFFFFFFFFFFFFFFFFFFFFFFFFFFFFFFFFFFFFFFFFFFFFFFFFFFFFFFFFFFFF::FFFFFFFFFFFFF:FFFFFFFFFFFFFFFFF:FFFFFFFFF:FFF
@A00769:11:HC3HCDRXX:1:2101:23818:12587 2:N:0:ACAGTG
GGACTACGCGGGTATCTAATCCTATTTGCTCCCCACGCTTTCGTGCCTCAGCGTCAGTTAACAGGCCAGGCGGCCGCCTTCGCCACTGGTGTTCTTCCATATATCTACGCATTTTACCGCTACACATGGAGTTCCACCGCCCTCTCCTGCTCTCTAGCCCGCCAGTTTCCAGAGCCTGTACCGGTTGAGCCGGTACCTTTCACTCCAGACTTAGCAGGCCGCCTACGCACCCTTTACGCCCAATCATTCCG
+
FFFFFFFFFFFFFFFFFFFFFF,FFFFFFFFFFFFF:FFFFFFFFFFFFFFFFFFFFFFFFFF,,FFF::FFFFFFFFF,FFFF,FFFF:FF:FFFFFFFFFFFFFFFF:FFF::FFFFFF:FFF:FFFF:F,F,F,,FFFF:FFFFF,:FFFFFFFFFFFFFFF,F,:FFFFFFFFFFFFF,FFF:FFFF:FFFF,FFFFFF:F:FFFFFFFFFF,FFFFFF,FF,FFFFFF:FFF,FFFF:F:F,,FFF
@A00769:11:HC3HCDRXX:1:2101:15176:12712 1:N:0:ACAGTG
GTATCTAATCCTGTTCGATACCCACGCTTTCGTGCTTCAGCGTCAGTTGGGCGCCGGTATGCTGCCTTCGCAATCGGAGTTCTGCGTGATATCTATGCATTTCACCGCTACACCACGCATTCCGCATACTTCTCGCCCACTCAAGACCGTCAGTTTCAACGGCGGGCGGAGGTTGAGCCCCCGTATTTTACCGCTGACTTGACAGTCCGCCTACGCACCCTTTAAACCCAATAAATCCGGATAACGCTCGC
+
FFFFFFFFFFFFFFFFFFFFFFFFFFFFFFFFFFFFFFFFFFFFFFFFFFFFFFFFFFFFFFFFFFFFFFFFFFFFFFFFFFFFFFFFFFFFFFFFFFFFFFFFFFFFFFFFFFFFFFFFFFFFFFFFFFFFFFFFFFFFFFFFFFFFFFFFFFFFFFFFFFFFFFFFFFFFFFFFFFFFFFFFFFFFFFFFFFFFFFFFFFFFFFFFFFFFFFFFFFFFFFFFFFFFFFFFFFFFFFFFFFFFFFFFFF:
@A00769:11:HC3HCDRXX:1:2101:31684:12774 2:N:0:ACAGTG
GGACTACAGGGGTATCTAATCCTGTTCGATCCCCACGCTTTCGTGCCTCAGCGTCAGTCTGGCGCCGGTACGCTGCCTACGCAATCGGAGTTCTGCGCGATATCTATGCATTTCACCGCTACACCGCGCATTCCGCGTACTTCTCGCCAACTCAAGTCTGCCAGTTTCAACGGCTCGACGGGGTTGAGCCCCGCAATTTTACCACTGACTTAACGGACCGCCCACGCACCCTTTAAACCCAATAAATCCGG
+
FFFFFFFFFFFFFFFFFFFFFFFFFFFFFFFFFFFFFFFFFFFFFFFFFFFFFFFFFFFFFFFFFFFFFFFFFFFFFFFFFFF:FFFFFFFFFFFFFFFFFFFFFFFFFFFFFFFFFFFFFFFFFFFFFFFFFFFFFFFFFFFFFFFFFFFFFFFFFFFFFF:FFFFFFFFFFFFFFFFFFFFFFFFFFFFFFFFFFFFFFFFFFFFFFF,FFFFFFFFFFFFFFFFFFFFFFFFFFFFFFFF:FFFFFFF
@A00769:11:HC3HCDRXX:1:2101:10809:12790 1:N:0:ACAGTG
TATCTAATCCTGTTCGATCCCCACGCTTTCGTGCCTCAGCGTCAGTGTGGCGCCGGTACGCTGCCTTCGCAATCGGAGTTCTGCGCGATATCTATGCATTTCACCGCTACACCGCGCATTCCGCGTACTTCTCGCCAACTCAAGTCTGCCAGTTTCAACGGCTCGACGGGGTTGAGCCCCGCAATTTTACCGCTGACTTAACGGACCGCCTACGCACCCTTTAAACCCAATAAATCCGGATAACGCTCGC
+
FFFFFFFFFFFFFFFFFFFFFFFFFFFFFFFFFFFFFFFFFFFFFFFFFFFFFFFFFFFFFFFFFFFFFFFFFFFFFFFFFFFFFFFFFFFFFFFFFFFFFFFFFFFFFFFFFFFFFFFFFFFFFFFFFFFFFFFFFFFFFFFFFFFFFFFFFFFFFFFFFFFFFFFFFFFFFFFFFFFFFFF:FFFFFFFFFFFFFFFFFFFFFFFFFFFFFFFFFFFFFF:FFFFFFFFFFFFFFFFF,FFFFFFFFF
@A00769:11:HC3HCDRXX:1:2101:20112:12806 2:N:0:ACAGTG
TATCTAATCCTGTTCGCTACCCATGCTCTCGTGCATCAGCGTCAGACTCAGTCTGGTAAGCTGCCTTCGCTATCGGTGTTCTAAGTTATATCTATGCATTTCACCGCTACTTAACTTATTCCGCCTACCTCGTCTGTTCTCTAGCTCTACAGTATTAATGGCGTAGTGAGGTGAAGCCCCAATATTTTACCACTAACTTATAATGCCGCCTACGCACCCTTTAAACCCAATAAATCCGGACAACGCTCGC
+
FFFFFFFFFFFFFFFFFFFFFFFFFFFFFFFFFFFFFFFFFFFFFFFFFFFFFFFFFFFFFFFFFFFFFFF:FFFFFFFFFFFFFFFFFFFFFFFFFFFFFFFFFFFFFFFFFFFFFFFFFFFFFFFFFFFFFFFFFFFFFFFFFFFFFFFFFFFFFFFFFFFFFFFFFFFFFFFFFFFFFFFFF:FFFFFFFFFFFFFFFFFFFFF:FFFFF:FFFFFFFFFFFFFFFFFFFFFFFFFFFFFFFFFFFF
@A00769:11:HC3HCDRXX:1:2101:6976:12821 2:N:0:ACAGTG
GGACTACGGGGGTATCTAATCCTGTTCGATCCCCACGCTTTCGTGCCTCAGCGTCAGTCGGGCGCCGGTATGCTGCCTTCGCAATCGGAGTTCTGCGTGATATCTATGCATTTCACCGCTACACCACGCATTCCGCATACTTCTCGCCCACTCAAGATCCCCAGTTTCAACGGCCGGCCCGGGTTGAGCCCGGACATTTTACCGCTGACTTAAAAATCCGCCTACGCACCCTTTAAACCCAATAAATCCGG
+
FFFFFFFFFFFFFFFFFFFFFFFFFFFFFFFFFFFFFFFFFFFFFFFFFFFFFFFFFFFFFFFFFFFFFFFFFFFFFFFFFFFFFFFFFFFFFFFFFFFFFFFFFFFFFFFFFFFFFFFFFFFFFFFFFFFFFFFFFFFFFFFFFFFFFFFFFFFFF:FFFFFFFFFFFFFFFFFFFFFFFFFFFFFFFFFFFFFFFFFFFFFFFFFFFFFFFFFFFFFFFFFFFFFFFFFFFFFFFFFFFFF:FFFFFFF
@A00769:11:HC3HCDRXX:1:2101:26277:12962 2:N:0:ACAGTG
GGTATCTAATCCTGTTTGCTACCCACGCTTTCGAACCTCAGCGTCAGTTACAGACCAGAGAGCCGCTTTCGCCACTGGTGTTCTTCCATATATCTACGCATTTCACCGCTACACATGGAGTTCCACTCTCCTCTTCTGCACTCAAGTCTCCCAGTTTCCAATGCACTACTCCGGTTAAGCCGAAGGCTTTCACATCAGACTTAAAAGACCGCCTGCGTTCCCTTTACGCCCAATAAATCCGGATAACGCTT
+
FFFFFFFFFFFFFFFFFFFFFFFFFFFFFFFFFFFFFFFFFFF:FFFFFF:FFFFFFFFFFFFFFFF:FFFFFFFFFFFFF:FFFFFFFFFFFFFFFFFFFFFFFFFFFFFF:FF:FFF,FFFFFFFFFFFFF:FFFFFFF,FF::FFFFFFFFFFFFFFF,:FFFFFF:FFF:FFFFFFFF:,::FFFFFFFF:FFFFFFFFFFFFFF:FFF,FFFFFFFF:FFFF:FFFFFF:FFFFFFFF,FFFFFF:
@A00769:11:HC3HCDRXX:1:2101:14479:13009 2:N:0:ACAGTG
GGACTACGGGGGTATCTAATCCTGTTCGATCCCCGCACTTTCGTGCCTCAGCGTCAGTAGGGCGCCGGAAGGCTGCCTTCGCAATCGGGGTTCTGCGTGATATCTATGCATTTCACCGCTACACCACGCATTCCGCCTTCTTCTCGCCCACTCAAGGCCCCCAGTTTCAACGGCCGGATGGGGTTGAGCCCCGAATTTTTACCGCTGACTTAAAAGCCCGCCTACGCACCCTTTAAACCCAATAAATCCGG
+
FFFFFFFFFFFFFFFFFFFFFFFFFFFFFFFFFFFFFFFFFFFFFFFFFFFFFFFFFFFFFFFFFFFFFFFFFFFFFFFFFFFFFFFFFFFFFFFFFFFFFFFFFFFFFFFFFFFFFFFFFFFFFFFFFFFFFFFFFFFFFFFFFFFFFFFFFFFFFFFFFFFFFFFFF:FFFFFFFFFFFFFFFFFFFFFFFFFFFFFFFFFFFFFFFFFFFFFFFFFFFFFFFF:FFFFFFFFFFFFFFFFFFFFFFFF
@A00769:11:HC3HCDRXX:1:2101:3848:13041 2:N:0:ACAGTG
GGACTACCGGGGTATCTAATCCTGTTCGATCCCCACGCTTTCGTGCCTCAGCGTCAGTTGGGCGCCGGTATGCTGCCTTCGCAATCGGCGTTCTGCGTGATATCTATGCATTTCACCGCTACACCACGCATTCCGCATACTTCTCGCCCACTCAAGACTGCCAGTTCCGACGGCTCGACAGGGTTGAGCCCTGAATTTTTACCGCCGGCTTAACAGCCCGCCTGCGCACCCTTTAAACCCAATAAATCCGG
+
FFFFFFFFFFFFFFFFFFFFFFFFFFFFFFFFFFFFFFFFFFFFFFFFFFFFFFFFFFFFFFFFFFFFFFFFFFFFFFFFFFFFFFFFFFFFFFFFFFFFFFFFFFFFFFFFFFFFFFFFFFFFFFFFFFFFFFFFFFFF:FFFFFFFFFFFFFFFFFFFFFFFFFFFFFFFFFFFFFFFFFF:FF:FFFFFFFFFFFFFFFFFFFFFFFFFFFFFFFFFFF:FFFFFFFFFFFFFFFFF::F,FFFFFFF
@A00769:11:HC3HCDRXX:1:2101:26069:13072 2:N:0:ACAGTG
GGACTACAGGGGTATCTAATCCTGTTCGATACCCACGCTTTCGTGCCTCAGCGTCAGTAGGGCGCCGGTATGCTGCCTTCGCAATCGGAGTTCTGCGTGATATCTATGCATTTCACCGCTACACCACGCATTCCGCATACTTCTCGCCCGCTCGAGGCCGCCAGTTTCAACGGCAGGCCGGGGTTGAGCCCCGACATTTGACCGCTGACTTAACAGCCCGCCTACGCACCCTTTAAACCCAATAAATCCGG
+
FFFFFFFFFFFFFFFFFFFFFFFFFFFFFFFFFFFFFFFFFFFFFFFFFFFFFFFFFFFFFFFFFFFFFFFFFFFFFFFFFFFFFFFFFFFFFFFFFFFFFFFFFFFFFFFFFFFFFFFFFFFFFFFFFFFFFFFFFFFFFFFFFFFFFFFFFFFFFFFFFFFFFFFFFFFFFFFFFFFFFFFFFFFFFFFFFFFFFFFFFFFFFFFFFFFFFFFFFFFFFFFFFFFFFFFFFFFFFFFFFFF,FFFFFFF
@A00769:11:HC3HCDRXX:1:2101:22887:13135 2:N:0:ACAGTG
GGACTACGGGGGTATCTAATCCTGTTCGATCCCCACGCTTTCGTGCCTCAGCGTCAGTTGGGCGCCGGTATGCTGCCTTCGCAATCGGCGTTCTGCGTGATATCTATGCATTTCACCGCTACACCACGCATTCCGCATACTTCTCGCCCACTCAAGACTGCCAGTTCCGACGGCTCGACAGGGTTGAGCCCTGAATTTTTACCGCCGGCTTAACAGCCCGCCTGCGCACCCTTTAAACCCAATAAATCCGG
+
FFFFFFFFFFFFFFFFFFFFFFFFFFFFFFFFFFFFFFFFFFFFFFFFFFFFFFFFFFFFFFFFFFFFFFFFFFFFFFFFFFFFFFFFFFFFFFFFFFFFFFFF:FFFFFFFFFFFFFFFFFFFFFFFFF:FFFFFFFFFFFFFFFFFFFFFFFFFFFFFF:FFFFFFFFFFFFFFFFFFFFFFFFFFFFFFFFFFFFFFFFFFFFFFFFFFFFFFFFFFFFFFFFFFFFFFFFFFFFFFFFFFFFFF:FF
@A00769:11:HC3HCDRXX:1:2101:6677:13401 1:N:0:ACAGTG
GGACTACCGGGGTATCTAATCCTGTTCGCTCCCCACGCTTTCGCTCCTCAGCGTCAGTAACGGCCCAGAGATCTGCCTTCGCCATTGGTGTTCTTCCCGATATCTACACATTCCACCGTTACACCGGGAATTCCAGTCTCCCCTACCGCACTCAAGCCCGCCCGTACCCGGCGCGGATCCACCGTTAAGCGATGGACTTTCACACCGGACGCGACGAACCGCCTACGAGCCCTTTACGCCCAATAAATCCG
+
FFFFFFFFFFFFFFFFFFFFFFFFFFFFFFFFFFFFFFFFFFFFFFFFFFFFFFFFFFFFFFFFFFFFFFFFFFFFFFFFFFFFFFFFFFFFFFFFFFFFFFFFFFFFFFFFFFFFFFFFFFFFFFFFF:FFFFFFFFFFFFFFFFFFFFFFFFFFFFFFFFFFFFFFFFFFFFFFFFFFFFFFFF:FF:FFFFFFFFFFFFFFFFFFFFFFFFFFFFFFFFFFFFFFFFFFFFFFFFFFFFFFFF,FFFF
@A00769:11:HC3HCDRXX:1:2101:16523:13448 1:N:0:AAAGTG
GGACTACCGGGGTATCTAATCATGTTCGCTCCCCACGCTTTCGCACCTCAGCGTCAGTAACGGCCCAGAGACCTGCCTTCGCCATTGGTGTTCTTTCCGATATCTACACATTCCACCGTTACACCGGGAATACCAGTCTCCCCTACAGCACTCAAGCCCGCCCGTACCCGGCGCGCATCAACCGTTAAGCGATGGACATTCACACCTGACGCGACGAACCGCCTACGAGCACATTACGCCCAATAAAGCCG
+
F,F,FF,F,,F:FFF,F:FFF,,,FFFFFF,:F:FF:FF:,FFF,FFFF,FFFFFF,F:FF:,FF,F,FF::,F,,:,::FF,F,,,F,:,F,,:,,F:F::,,FF,FF:FFFFFF:F,FF:F:,,,F:,F,,,FF:FFFF:FF:F,,FFF,,:F,,F,:FFF,F:,,FF,F,,F,F,:FFF::F:FFF:FFF,F:F,FF,FF,F:,FFFF::,F,F:FFF,FF,:::FF,F,,,:,,:,,,,,FFF,FF,
@A00769:11:HC3HCDRXX:1:2101:19859:13495 2:N:0:ACAGTG
GGACTACCCGGGTATCTAATCCTGTTCGATCCCCACGCTTTCGTGCCTCAGCGTCAGTTGGGCGCCGGTATGCTGCCTTCGCAATCGGAGTTCTGCGCGATATCTATGCATTTCACCGCTACACCGCGCATTCCGCATACTTCTCTCCAACTCGAGACTGCCAGTTTCAACGGCGGGCCGGGGTTGAGCCCCGGGCTTTGACCGCTGACTTAACAGACCGCCTGCGCACCCTTTAAACCCAATAAATCCGG
+
FFFFFFFFFFFFFFFFFFFFFFFFFFFFFFFFFFFFFFFFFFFFFFFFFFFFFFFFFFFFFFFFFFFFFFFFFFFFFFFFFFFFFFFFFFFFFFFFFFFFF:FFFFFFFFFFFFFFFFFF:FFFFFFFFFFFFFFFFFFFFFFFFFFFFFFFFFFFFFFFFFFFFFFFFFFFFFFFFFFFFFF:FFFFFFFFFFFFFFFFFFFFFFFFFFFFFFFFFFFFFFFFFFFFFFFFFFFFFFFFFFFF,FFFFFF
@A00769:11:HC3HCDRXX:1:2101:1606:13542 2:N:0:ACAGTG
GGACTACACGGGTATCTAATCCTGTTCGATCCCCACGCTTTCGTGCCTCAGCGTCAGTTGGGCGCCGGTATGCTGCCTTCGCAATCGGCGTTCTGCGTGATATCTATGCATTTCACCGCTACACCACGCATTCCGCATACTTCTCGCCCACTCAAGACTGCCAGTTCCGACGGCTCGACAGGGTTGAGCCCTGAATTTTTACCGCCGGCTTAACAGCCCGCCTGCGCACCCTTTAAACCCAATAAATCCGG
+
FFFFFFFFFFFFFFFFFFFFFFFFFFFFFFFFFFFFFFFFFFFFFFFFFFFFFFFFFFFFFFFFFFFFFFFFFFFFFFFFFFFFFFFFFFFFFFFFFFF:FFFFFFFFFFFFFFFFFFFFFFFFFFFFFFFFFFFFFFFFFFFFFFFFFFFFFFFFFFFFFFFFFFFFFFFFFFFFFFFFFFFFFFFFFFFFFFFFFFFFFFFFFFFFFFFFFFFFFFFFFFFFFFFFFFFF:FFFFF:FFFFFFFFFFFF
@A00769:11:HC3HCDRXX:1:2101:16938:13573 2:N:0:ACAGTG
GGACTACCGGGGTATCTAATCCTGTTCGATACCCACGCTTTCGTGCCTCAGCGTCAGTGTGGAGCCGGCATGCTGCCTTCGCAATCGGAGTTCTGCGCGATATCTATGCATTTCACCGCTACACCGCGCATTCCGCATACTTCTCTCCAACTCGAGACTGCCAGTTTCAACGGCGGGCCGGGGTTGAGCCCCGGGCTTTGACCGCTGACTTAACAGACCGCCTGCGCACCCTTTAAACCCAATAAATCCGG
+
FFFFFFFFFFFFFFFFFFFFFFFFFFFFFFFFFFFFFFFFFFFFFFFFFFFFFFFFFFFFFFFFFFFFFFFFFFFFFFFFFFFFFFFFFFFFFFFFFFFFFFFFFFFFFFFFFFFFFFFFFFFFFFFFFFFFFFFFFFFFFFFFFFFFFFFFFFFFFFFFFFFFFFFFFFFFFFFFFFFFFFFFFFFFFFFFFFFFFFFFFFFFFFFFFFFFFFFFFFFFFFFFFFFFFFFF:FFFFFFFFFF:FFFF:F:
@A00769:11:HC3HCDRXX:1:2101:26793:13573 1:N:0:ACAGTG
GTATCTAATCCTGTTCGATCCCCACGCTTTCGTGCCTCAGCGTCAGTGTGGCGCCGGTACGCTGCCTTCGCAATCGGAGTTCTGCGCGATATCTATGCATTTCACCGCTACACCGCGCATTCCGCGTACTTCTCGCCAACTCAAGTCTGCCAGTTTCAACGGCTCGACGGGGTTGAGCCCCGCAATTTTACCGCTGACTTAACGGACCGCCTACGCACCCTTTAAACCCAATAAATCCGGATAACGCTCGC
+
FFFFFFFFFFFFFFFFFFFFFFFFFFFFFFFFFFFFFFFFFFFFFFFFFFFFFFFFFFFFFFFFFFFFFFFFFFFFFFFFFFFFFFFFF:FFFFFFFFFFFFFFFFFFFFFFFFFFFFFFFFFFFFFFFFFFFF:FFFFFFFFFFFFFFFFFFFFFFFFFFFFFFFFFFFFFFFFFFFFFFFFFFFFFFFFFFFFFFFFFFFFFFFFFF:FFFFF:FFFFFFFFFFFFFFFFFFFFFFFFFFFFFFFFFF:
@A00769:11:HC3HCDRXX:1:2101:1570:13604 2:N:0:ACAGTG
GGACTACACGGGTATCTAATCCTGTTCGATCCCCACGCTTTCGTGCCTCAGCGTCAGTTGGGCGCCGGTATGCTGCCTTCGCAATCGGCGTTCTGCGTGATATCTATGCATTTCACCGCTACACCACGCATTCCGCATACTTCTCGCCCACTCAAGACTGCCAGTTCCGACGGCTCGACAGGGTTGAGCCCTGAATTTTTACCGCCGGCTTAACAGCCCGCCTGCGCACCCTTTAAACCCAATAAATCCGG
+
FFFFFFFFFFFFFFFFFFFFFFFFFFFFFFFFFFFFFFFFFFFFFFFFFFFFFFFFFFFFFFFFFFFFFFFFFFFFFFFFFFFFFFFFFFFFFFFFFFFFFFFFFFFFFFFFFFFFFFFFFFFFFFFFFF:FFFFFFFFFFFFFFFFFFFFFFFFFFFFFFFFFFFFFFFFFFFFFFFFFFFFFFFFFFFFFF:FFFFFFFFFFFFFFFFF,FFFFFFFFFFFFFFFFFFFF,FFFFFFFF,FFFFFFFFF
@A00769:11:HC3HCDRXX:1:2101:30671:13620 1:N:0:ACAGTG
TATCTAATCCTGTTTGCTCCCCACGCTTTCGTGCCTCAGCGTCAGTAACGGCCCAGAGACCTGCCTTCGCCATTGGTGTTCTTCCCGATATCTACACATTCCACCGTTACACCGGGAATTCCAGTCTCCCCTACTGCACTCAAGCCCGCCCGTACCCGGCGCGGATCCACCGTTAAGCGATGGACTTTCACACCGGACGCGACGAACCGCCTACGAGCCCTTTACGCCCAATAAATCCGGATAACGCTTGC
+
FFFFFFFFFFFFFFFF:FFFFFFFFFFFFFFFFFFFFFFFFFFFFFFFFFFFFFFFFFFFFFFFFFFFFFFFFFFFFFFFFFFFFFFFFFFFFFFFFFFFFFFFFFFFFFFFFFFFFFFFFFFFFFFFFFFF:FFFFFFFFFFFFFFFFFFFFFFFFFFFFFFFFFFFFFFFFFFFFFFFFFFFFFFFFFFFFFFFFFFFFFFFF:FFFFFF,FFFFFFFFFFFFFFFFFFFFFFFFFFFF:FFFFFFFF:
@A00769:11:HC3HCDRXX:1:2101:20320:13730 2:N:0:ACAGTG
GGACTACCGGGGTATCTAATCCTGTTCGCTCCCCACGCTTTCGCTCCTCAGCGTCAGTAACGGCCCAGAGACCTGCCTTCGCCATTGGTGTTCTTCCCGATATCTACACATTCCACCGTTACACCGGGAATTCCAGTCTCCCCTACCGCACTCAAGCCCGCCCGTACCCGGCGCGGATCCACCGTTAAGCGATGGACTTTCACACCGGACGCGACGAACCGCCTACGAGCCCTTTACGCCCAATAAATCCG
+
FFFFFFFFFFFFFFFFFFFFFFFFFFFFFFFFFFFFFFFFFFFFFFFFFFFFFFFFFFFFFFFFFFFFFFFFFFFFFFFFFFF:FFFFFFF:F:FFFFFFFFFFFFFFFFFFFFFFFFFFFFFFFFFFFFFFFFFFFFFFFFFFFFFFFFFFFFFFFFFFFFFFFFFFFFFFFFFFFFFFFFFFFFFFFFFFFFFFFFFFFFFFFFFFFFFFFFFFFFFFFFFF,FFFFFFFFFFFFFFFFFFFFFFFFFF
@A00769:11:HC3HCDRXX:1:2101:32108:13730 1:N:0:ACAGTG
GGACTACACGGGTATCTAATCCTGTTCGATCCCCACGCTTTCGTGCCTCAGCGTCAGTTGGGCGCCGGTATGCTGCCTTCGCAATCGGCGTTCTGCGTGATATCTATGCATTTCACCGCTACACCACGCATTCCGCATACTTCTCGCCCACTCAAGACTGCCAGTTCCGACGGCTCGACAGGGTTGAGCCCTGAATTTTTACCGCCGGCTTAACAGCCCGCCTGCGCACCCTTTAAACCCAATAAATCCGG
+
FFFFFFFFFFFFFFFFFFFFFFFFFFFFFFFFFFFFFFFFFFFFFFFFFFFFFFFFFFFFFFFFFFFFFFFFFFFFFFFFFFFFFFFFFFFFFFFFFFFF::FFFFFFFFFFFFFFFFFFFFFFFFFFFFFFFFFFF:FFFFFFFFFFFFFFFFFFFFFFFFFFFFFFFFFFFFFFFFFFFFFFFFFFFFFFFFFFFFFFFFFFFFFFFFFFFFFFFFFFFFFFFFFFFFFFFFFFFFFFF:FFF:FFFF,
@A00769:11:HC3HCDRXX:1:2101:13575:13792 1:N:0:ACAGTG
CCTGTTCGATACCCACGCTTTCGTGCATGAGCGTCAGTTGCGCGCCGGTATGCTGCCTTCGCAATCGGAGTTCTGCGTGATATCTATGCATTTCACCGCTACACCACGCATTCCGCGTACTTCTCGCGCACTCAAGGGATGCAGTTTCAACGGCAGTACGGGGTTGAGCCCCGCAATTTGACCGCTGACTTGCACCTCCGCCTGCGCACCCTTTAAACCCAATAAATCCGGATAACGCTCGCATCCTCCGT
+
FFFFFFFFFFFFFFFFFFFFFFFFFFFFFFFFFFFFFFFFFFFFFFFFFFFFFFFFFFFFFFFFFFFFFFFFFFFFFFFFFFFF:FFFFFFFFFFFFFFFFFFFFFFFFFFFFFFFFFFFFFFFFFFFFFFFFFFFFFFFFFFFFFFFFFFFFFFFFFFFFFFFFFFFFFFFFFFFFFFFFFFFFFFFFFFFFFFFFFFFFFFFFFFFFFFFFFFFFFFFFFFFFFFFFFFFFFFFFFFFFFFFFFFFFF,
@A00769:11:HC3HCDRXX:1:2101:1814:13839 1:N:0:ACAGTG
GGTATCTAATCCTGTTCGATACCCACGCTTTCGTGCCTCAGCGTCAGATCGCCGCCGGTATGCTGCCTTCGCAATCGGAGTTCTGCGCAATATCTAAGCATTTCACCGCTACACTGCGCATTCCGCATACCTCTCGACATCTCAAGACAGCCAGTTTCAACGGCTCGCCGGGGTTGAGCCCCGGGCTTTTACCGCTGACTTAACAGTCCGCCTACGCACCCTTTAAACCCAATAAATCCGGATAACGCTCG
+
FFFFFFFFFFFFFFFFFFFFFFFFFFFFFFFFFFFFFFFFFFFFFFFFFFFFFFFFFFFFFFFFFFFFFFFFFFFFFFFFFFFFFFFFFFFFFFFFFFFFFFFFFFFFFFFFFFFFFFFFFFFFFFFFFFFFFFFFFFFFFFFFFF:FFFFFFFFFFFFFFFFFFFFFFFFFFFFFFFFFFFFFFFFFFFFFFFFFFFFFFFFFFFFFFFFFFFFFFFFFFFFFF:FFFFFFFFFFFFFFFFFFFF,FF:,
@A00769:11:HC3HCDRXX:1:2101:31159:13839 1:N:0:ACAGTG
GGACTACGGGGGTATCTAATCCTGTTCGATACCCACGCTTTCGTGCCTCAGCGTCAGATCGCCGCCGGTATGCTGCCTTCGCAATCGGAGTTCTGCGCAATATCTAAGCATTACACCGCTACACTGCGCATTCCGCATACCTCTCGACATCTCAAGACAGCCAGTTTCAACGGCTCGCCGGGGTTGAGCCCCGGGCTTTTACCGCTGACTAAACAGCCCGCCTACGCACCCTTTAAACCCAATAAATCCGC
+
FFFF:FFF,:FFF,FF:F:F,,:F,F:FFFF:FFF:FFFF:FFFFFFFFF:FFFFF,FF,FFFFFFF:F:F:FFF:FF,FF:FFFF,FF:F:F::FFFF:F:FFF:FFF:F:,F:FF,F,FFFF,F,FFF,:,F,FFFF:,FFFFFFFFF,F,F:FFFF:,F,FFF:FFFFFFFF:FFF:F:FFF:FF,:F::F,FF:F,F:,,F:,FF,,FFFF,,F:FFF,,FFF:FFFFFF:,FF,:FF,,:F,F:F,
@A00769:11:HC3HCDRXX:1:2101:12138:13902 1:N:0:ACAGTG
GGACTACACGGGTATCTAATCCTGTTCGATACCCACGCTTTCGTGCCTCAGCGTCAGTGTGGAGCCGGCATGCTGCCTTCGCAATCGGAGTTCTGCGCGATATCTATGCATTTCACCGCTACACCGCGCATTCCGCATACTTCTCTCCAACTCGAGACTGCCAGTTTCAACGGCGGGCCGGGGTTGAGCCCCGGGCTTTGACCGCTGACTTAACAGACCGCCTGCGCACCCTTTAAACCCAATAAATCCGG
+
:,FFFFFFFFF:FF:F,FFF:FFFFFFFFFFFF::FFFFFFFFFFFFFFFFFFFF:FFFF:FFFF:FFFFFFFFF:FFFFFFFFF:FFFFFFFFF:FFFFFFFFFFF:FFF:F:FFF,::FFFF:FFFFFFFFFF:FFFFFFFFFF:FFFFFFFF,FFFFFFFFFF:FFF::,F:FF:FF:F:FF:FF:F,FF:FFFFF:FFF:FFFFFF,FFFFFFF,FFFFFFFFF:F,FFFFF:F:FFF:FFFF,,,:
@A00769:11:HC3HCDRXX:1:2101:21775:13902 1:N:0:ACAGTG
GGACTACACGGGTATCTAATCCTGTTTGCTCCCCACGCTTTCGAGCCTCAACGTCAGTTACTGTCCAGTAAGCCGCCTTCGCCACTGGTGTTCCTCCTAATATCTACGCATTTCACCGCTACACTAGGAATTCCACTTACCTCTCCAGCACTCTAGCATGGCAGTTTCCAAAGCAGTTCAGGGGTTAAGCCCCTGCCTTTCACTTCAGACTTGCCGCGCCGTCTACGCTCCCTTTACACCCAGTAAATCCG
+
FFFFFFFFFFFFFFFFFFFFFFFFFFFFFFFFFFFFFFFFFFFFFFFFFFFFFFFFFFFFFFFFFFFFFFFFFFFFFFFFFFFFFFFFFFFFFFFFFFFFFFFFFFFFFFFFFFFFFFFFFFFFF,FFFFFFFFFFFFFFFFFFFFFFFFFFFFFFFFFFFFFFFFFFFFFFFFFFFFFFFFFFFFFFFFFFFFFFFFFFFFFFFFFFFFFFFFFFFFFFFFFFFFFFFFFFFFFFFFFFFFF:FFFFFFF
@A00769:11:HC3HCDRXX:1:2101:8838:13980 1:N:0:ACAGTG
GGACTACAGGGGTATCTAATCCTGTTCGACCCCCGCACTTTCGTGCCTCAGCGTCAGTAGGGCGCCGGAAGGCTGCCTTCGCAATCGGGGTTCTGCGTGATATCTATGCATTTCACCGCTACACCACGCATTCCGCCTTCATCTCGCCCACTCAAGGCCCCCAGTTTCAACGGCCGGACGGGGTTGAGCCCCGAATTTTTACCGCTGACTTAAAAGCCCGCCTACGCACCCTTTAAACCCAATAAATCCGG
+
,,F,FFFFFF:FFF:FFFFF::FF:,FFFFFFFFFFF:FF:FF:FFF:FF:FFFFFFFFFFFFFFFFFFFFF:FF,FFFFFFFF,FFFF:F:F:FFF,F:,F:FFFFFFFFFFFFFFFFFFFFFFFF,FF,FFFFFFF:F,F:FFF:F:FFFFFFFFFFFFFF:F,:F,,FFFFFFFFF,FFFFFFF:FF,FF,F:F,FFFFFF,FF:FF,:FF:FFFFFFFF,::FF:FFF:FF,FF::FFFFFF,F,:,
@A00769:11:HC3HCDRXX:1:2101:7853:14090 2:N:0:ACAGTG
CCTGTTTGCTACCCACGCTTTCGAACCTCAGCGTCAGTTACAGACCAGAGAGCCGCTTTCGCCACTGGTGTTCTTCCATATATCTACGCATTTCACCGCTACACATGGAGTTCCACTCTCCTCTTCTGCACTCAAGTCTCCCAGTTCCCAATGCACTACTCCGGTTAAGCCGAAGGCTTTCACATCAGACTTAAAAGACCGCCTGCGTTCCCTTTACGCCCAATAAATCCGGATAACGCTTGCCACCTACG
+
FFFFFFFFFFFFFFFFFFFFFFFFFFFFFFFFFFFFFFFFFFFFFFFFFFFFFFFFFFFFFFFFFFFF:F:FFFFFFFFFFFFFFFFFFFFFFFFFFFFFFFFFFFFFFFFFFFFFFFFFFFFFFFFFFFFFFFFFFFFFFFFFFFFFFFFFFFFFFFFF:FFFFFFF,FFFFFFFFFFFFFFFFFFFFFFFFFFF,F:FFFFFFFFFFFFFFFFFFFFFFFFFFFFF:FFFFFFFFFFFFFFFFFFFFFF
@A00769:11:HC3HCDRXX:1:2101:18575:14090 1:N:0:ACAGTG
GGACTACGCGGGTATCTAATCCTGTTTGCTACCCACGCTTTCGAACCTCAGCGTCAGTTACAGACCAGAGAGCCGCTTTCGTCACTGGTGTTCTTCCATATATCTACGCATTTCACCGCTACACATGGAGTTCCACTCTCCTCTTCTGCACTCAAGTCTCCCAGTTTCCAATGCACTACTCCGGTTAAGCCGAAGGCTTTCACATCAGACTTAAAAGACCGCCTGCGTTCCCTTTACGCCCAATAAATCCG
+
FFF,:FFFFFFF:F,FFFFFFFFFFFFFF:FFFFFFFFFFFFFFFFFFFFFFFFFFFFFFFFFFFFF:FFFFFF::FFF::FFF::FF,F:F:F:FFFFFFFFF:FF,FFFFFFF:FFFFF,::F::FFFFFFFFFFFFFFFFF:F:FFF,FFFFFFFFF,FFFFFFFFFFFFFFFFF:FFFFFFFFFFFFFFFFFFFFFFFFFFFFFFFFFFFFFFFFFFFFFFFFFFFFFFFFF,FFFFFFFFFFFFFF
@A00769:11:HC3HCDRXX:1:2101:23204:14121 2:N:0:ACAGTG
GGACTACACGGGTATCTAATCCTGTTCGATACCCACGCTTTCGTGCTTCAGCGTCAGTTGGGCGCCGGTATGCTGCCTTCGCAATCGGAGTTCTGCGTGATATCTATGCATTTCACCGCTACACCACGCATTCCGCATACTTCTCGCCCACTCAAGAACGCCAGTTTCAACGGCGGAGCGAGGTTGAGCCCCGCGATTTTACCGCTGACTTGGCATTCCGCCTACGCACCCTTTAAACCCAATAAATCCGG
+
FFFFFFFFFFFFFFFFFFFFFFFFFFFFFFFFFFF:FFFFFFFFFFFFFFFFFFFFFFFFFFFFFFFFFFFFFFFFFFFFFFFFFFFFFFFFFFFFFFFFFFFFFFFFFFFFFFFFFFFFFFFFFFFFFFFFFFFFFFFFFFFFFFFFFFFFFFFFFFF:FFFFFFFFFFFFFFFFFFFFFFFFFFFFFFFFFFFFFFFFFFFFFFFFFFFFFFFFFFFFFFFFFFFFF:FFFFFFFFFFF,FFFFFFFFF
@A00769:11:HC3HCDRXX:1:2101:13557:14137 2:N:0:ACAGTG
GGACTACCGGGGTATCTAATCCTGTTCGATCCCCACGCTTTCGTGCCTCAGCGTCAGTCTGGCGCCGGTACGCTGCCTTCGCAATCGGAGTTCTGCGCGATATCTATGCATTTCACCGCTACACCGCGCATTCCGCGTACTTCTCGCCAACTCAAGTCTGCCAGTTTCAACGGCTCGACGGGGTTGAGCCCCGCAATTTTACCGCTGACTTAACGGACCGCCTACGCACCCTTTAAACCCAATCAATCCGG
+
FFFFFFFFFFFFFFFFFFFFFFFFFFFFFFFFFFFFFFFFFFFFFFFFFFFFFFFFFFF:FFFFFFFFFFFFFFFF:FFF:FFFFFFFFF:FFF:FFFFFFFFFFFFFFFFFFFFFFFFFF:FFFFFFFF,FF,FFFFFFFFFFFFFFFFFFFFFFFFFFFFFFFFFFFFFFFFFFFFFF::FFFFFFFFFFFFF,:FFFFFFFFF,FFFFF:FFFFFFF:F:FFFFFFFFF,F:FFFFFFFF:F,:F,FF
@A00769:11:HC3HCDRXX:1:2101:3929:14152 1:N:0:ACAGTG
GTATCTAATCCTGTTCGATCCCCACGCTTTCGTGCCTCAGCGTCAGTTGGGCGCCGGTATGCTGCCTTCGCAATCGGCGTTCTGCGTGATATCTATGCATTTCACCGCTACACCACGCATTCCGCATACTTCTCGCCCACTCAAGACTGCCAGTTCCGACGGCTCGACAGGGTTGAGCCCTGAATTTTTACCGCCGGCTTAACAGCCCGCCTGCGCACCCTTTAAACCCAATAAATCCGGATAACGCTCGC
+
FFFFFFFFFFFFFFFFFFFFFFFFFFFFFFFFFFFFFFFFFFFFFFFFFFFFFFFFFFFFFFFFFFFFFFFFFFFFFFFFFFFFFFFFFFFFFFFFFFFFFFFFFFFFFFFFFFFFFFFFFFFFFFFFFFFFFFFFFFFFFFFFFFFFFFFFFFFFFFFFFFFFFFFFFFFFFFFFFFFFFFFFFFFFFFFFFFFFFFFFFFFFFFFFFFFFFFFFFFFFFFFFFFFFFFFFFFFFFFFFFFFFFFFFFF:
@A00769:11:HC3HCDRXX:1:2101:13856:14184 2:N:0:ACAGTG
GGACTACCGGGGTATCTAATCCTGTTCGATCCCCACGCTTTCGTGCCTCAGCGTCAGTCTGGCGCCGGTACGCTGCCTTCGCAATCGGAGTTCTGCGCGATATCTATGCATTTCACCGCTACACCGCGCATTCCGCGTACTTCTCGCCAACTCAAGTCTGCCAGTTTCAACGGCTCGACGGGGTTGAGCCCCGCAATTTTACCGCTGACTTAACGGACCGCCTACGCACCCTTTAAACCCCATAAATCCGG
+
FFFFFFFFFFFFFFFFFFFFFFFFFFFFFFFFFFFFFFFFFFFFFFFFFFFFFFFF:FFFFFFFFFF:FFFFFFFFFFFFFFFFFFFFFFFFFFFFFFFFFFFFFFFFFFFFFFFFFFFFFFFFFFFFFF:FFFFF:FFFFFFFFFFF,FFFFFFFFFFFFF:FFFFF:FFFFFFFFFFF:FFF:FFFFFFFFFFFFFFF:FFFFFFFFFFFFFFFFFFFFFF,FFFFFFFF:F,FFFFF,,FFFFFFFFF
@A00769:11:HC3HCDRXX:1:2101:27597:14184 1:N:0:ACAGTG
GGACTACCCGGGTATCTAATCCTGTTCGATACCCACGCTTTCGTGCCTCAGCGTCAGTGTGGAGCCGGCATGCTGCCTTCGCAATCGGAGTTCTGCGCGATATCTATGCATTTCACCGCTACACCGCGCATTCCGCATACTTCTCTCCAACTCGAGACTGCCAGTTTCAACGGCGGGCCGGGGTTGAGCCCCGGGCTTTGACCGCTGACTTAACAGACCGCCTGCGCACCCTTTAAACCCAATAAATCCGG
+
FFFFFFFFFFFFFFFFFFFFFFFFFFFFFFFFFFFFFFFFFFFFFFFFFFFFFFFFFFFFFFFFFFFFFFFFFFFFFFFFFFFFFFFFFFFFFFFFFFFFFFFFFFFFFFFFFFFFFFFFFFFFF:FFFFFFF:FFFFFFFFFFFFFFFFFFFFFFFFFFFFFFFFFFFFFFFFFFFFFFFFFFFFFFFFFFFFFFFFFFFFFFFFFFFFFFFFFFFFFFFFFFFFFFFFFFFFFFFFFFFFFFFFFFFF:
@A00769:11:HC3HCDRXX:1:2101:24216:14309 1:N:0:ACAGTG
GGACTACAGGGGTATCTAATCCTGTTCGATACCCACGCTTTCGTGCCTCAGCGTCAGTCCGGCGCCGGTACGCTGCCTTCGCAATCGGAGTTCTGCGCGATATCTATGCATTTCACCGCTACACCGCGCATTCCGCGTACTTCTCGCCGTCTCTAGTCCGACAGTTTCAACGGCTCGCCGGGGTTGAGCCCCGGGCTTTTACCGCTGACTTTCCGGACCGCCTACGCACCCTTTAAACCCAATAAATCCGG
+
FFFFFFFFFFFFFFFFFFFFFFFFFFFFFFFFFFFFFFFFFFFFFFFFFFFFFFFFFFFFFFFFFFFFFFFFFFFFFFFFFFFFFFFFFFFFF:FFFFFFFFFFFFFFFFFFFFFFFFFFFFFFFFFFFFFFFFFFFFFFFFFFFFFFFFFFFFFFFFFFFFFFFFFFFFFFFFFFFFFFFFFFFFFFFFFFFFFF:FFFFFFFFFFFFFFFFFFFFFFFFFF:FFFFFFFFFFFFFFFFFFF:FFFFFFF
@A00769:11:HC3HCDRXX:1:2101:12888:14325 1:N:0:ACAGTG
GGACTACACGGGTATCTAATCCTGTTTGCTACCCACGCTTTCGAACCTCAGCGTCAGTTACAGACCAGAGAGCCGCTTTCGCCACTGGTGTTCTTCCATATATCTACGCATTTCACCGCTACACATGGAGTTCCACTCTCCTCTTCTGCACTCAAGTCTCCCAGTTTCCAATGCACTACTCCGGTTAAGCCGAAGGCTTTCACATCAGACCTAAAAGACCGCCTGCGTTCCCTTTACGCCCAATAAATCCG
+
FFFFFFFFFFFFFFFFFFFFFFFFFFFFFFFFFFFFFFFFFFFFFFFFFFFFFFFFFFFFFFFFFFFFFFFFFFFFFFFFFFFFFFFF,FFFFFFFFFFFFFFFFFFFFFFFFFFFFFFFFFFFFFFFFFFFFFFFFFFFFFFFFFFFFFFFFFFFFFFFFFFFFFFFFFFFFFFFFFFFFFFFFFFF:FFFFFFFFFFFFFFFFFFFFFFFFFFFFFFFFFFFFFFFFFFF:FFFFFFFFFFFFFFF,FF
@A00769:11:HC3HCDRXX:1:2101:4282:14356 1:N:0:ACAGTG
GGACTACGGGGGTATCTAATCCTGTTCGATACCCACGCTTTCGTGCCTGAGCGTCAGCTGGGCGCCGGTATGCTGCCTTCGCAATCGGAGTTCTGCGTGATATCTATGCATTTCACCGCTACACCACGCATTCCGCATACTTCTCGCCCACTCTAGCAAGCCAGTTTCAACGGCTTGTCGGGGTTGAGCCCCGAAATTTTACCGCTGACTTAACTCGCCGCCTGCGCACCCTTTAAACCCAATAAATCCGG
+
FFFFFFFFFFFFFFFFFFFFFFFFFFFFFFFFFFFFFFFFFFFFFFFFFFFFFFFFFFFFFFFFFFFFFFFFFFFFFFFFFFFFFFFFFFFFFFFFFFFF,FFFFFFFFFFFFFFFFFFF:FFFFFFFFFFFFFFFFFFFFFFFFFFFFFFFFFFFFF:FFFFFFFFFFFFFFFFFFFFFFFFFFFFFFFF:F:FFFFFFF:FFFFFFFFFFFFFFFFFFFFFF:FFFFFFF:FFFFFFFFFFFFFF:F:F
@A00769:11:HC3HCDRXX:1:2101:18258:14356 1:N:0:ACAGTG
GGACTACCCGGGTATCTAATCCTGTTTGCTACCCACGCTTTCGAACCTCAGCGTCAGTAGGGCGCCGGTATGCTGCCTTCGCAATCGGAGTTCTGCGTGATATCTATGCATTTCACCGCTACACCACGCATTCCGCATACTTCTCGCCCACTCGAGGCCGCCAGTTTCAACGGCAGGCCGGGGTTGAGCCCCGACATTTGACCGCTGACTTAACAGCCCGCCTACGCACCCTTTAAACCCAATAAATCCGG
+
FFFFFFFFFFFFFFFFFFFFFFFFFFFFFFFFFFFFFFFFFFFFFFFFFFFFFFFFFFFFFFFFFFFFFFFFFFFFFFFFFFFFFFFFFFFFFFFFFFFFFFFFFFFFFFFFFFFFFFFFFFFFFFFFFFFFFFFFFFFFFFFFFFFFFFFFFFFFFFFFFFFFFFFFFFFFFF:FFFFFFFFFFFFFFFFFFFFFFFFFFFFFFFFFFFFFFF:FFFFFFFFFFFFFFFFFFFFFFFFFFFFFFFFFFFF
@A00769:11:HC3HCDRXX:1:2101:17716:14387 1:N:0:ACAGTG
CTGTTCGATCCCCACGCTTTCGTGCCTCAGCGTCAGTTGGGCGCCGGTATGCTGCCTTCGCAATCGGCGTTCTGCGTGATATCTATGCATTTCACCGCTACACCACGCATTCCGCATACTTCTCGCCCACTCAAGACTGCCAGTTCCGACGGCTCGACAGGGTTGAGCCCTGAATTTTTACCGCCGGCTTAACAGCCCGCCTGCGCACCCTTTAAACCCAATAAATCCGGATAACGCTCGCATCCTCCGT
+
FFFFFFFFFFFFFFFFFFFFFFFFFFFFFFFFFF:FFFFFFFFFFFFFFFFFFFFFFFFFFFFFFFFFFFFFFFFF:FFFFFFFFFFFFFFFFFFFFFFFFFFFFFFFFFFFFFFFFFFFFFFFFFFFFFFFFFFFFFFFFFFFFFFFFFFFF:FFFFFFFFFFFFFFFFFFFFFFFFFFFFFFFFFFFFFFFFFFFFFFFFFFFFFFFFFFFFFFFFFFFFFFFFFFFFFFF,FFFFFFFFFFFFFFFF
@A00769:11:HC3HCDRXX:1:2101:31448:14465 2:N:0:ACAGTG
GGACTACACGGGTATCTAATCCTGTTCGATCCCCACGCTTTCGTGCCTCAGCGTCAGTTGGGCGCCGGTATGCTGCCTTCGCAATCGGCGTTCTGCGTGATATCTATGCATTTCACCGCTACACCACGCATTCCGCATACTTCTCGCCCACTCAAGACTGCCAGTTCCGACGGCTCGACAGGGTTGAGCCCTGAATTTTTACCGCCGGCTTAACAGCCCGCCTGCGCACCCTTTAAACCCAATAAATCCGG
+
FFFFFFFFFFFFFFFFFFFFFFFFFFFFFFFFFFFFFFFFFFFFFFFFFFFFFFFFFFFFFFFFFFFFFFFFFFFFFFFFFFFFFFFFFFFFFFFFFFFFFFFFFFFFFFFFFFFFFFFFFFFFFFFFFFFFFFFFFFFFFFFFFFFFFFFFF:FFFFFFFFFFFFFFFFFFFFFFFFFFFFFFFFFFFFFFFFFFFFFFFFFFFFFFF:FFFFFFFFFFFFFFFFFFFFFFFFFFFFFFFFFFFFFFFFF
@A00769:11:HC3HCDRXX:1:2101:23764:14559 1:N:0:ACAGTG
GGACTACGCGGGTATCTAATCCTGTTCGCTACCCATGCTCTCGTGCATCAGCGTCAGACTCAGTCTGGTAAGCTGCCTTCGCTATCGGTGTTCTAAGTTATATCTATGCATTTCACCGCTACTTAACTTATTCCGCCTACCTCGTCTGTTCTCTAGCTCTACAGTATTAATGGCGTAGTGAGGTGAAGCCCCAATATTTTACCACTAACTTATAATGCCGCCTACGCACCCTTTAAACCCAATAAATCCGG
+
FFFFFFFFFFFFFFFFFFFFFFFFFFFFFFFFFF:FFFFFFFFFFFFFFFFFFFFFFFFFFFFFFFFFFFFFFFFFFFFFFFFFFFFFFFFFFFFFFFFFFFFFFFFFFFFFFFFFFFFFFFFFFFFFFFFFFFFFFFFFFFFFFFFFFFFFFFFFFFFFFFFFF:FFFFFFFFFFFFFFFFFFFFFFFFFFFFFFF:FFFFFFFFFFFFFFFFFFFFFFFFFFFFFFFFFFF,FFFF:FFFFFFFFFFFF
@A00769:11:HC3HCDRXX:1:2101:20166:14622 2:N:0:ACAGTG
GACTACCGGGGTATCTAATCCTATTTGCTCCCCACGCTTTCGTGCCTCAGCGTCAGTAACAGGCCAGGCGGCCGCCTTCGCCACTGGTGTTCTTCCATATATCTACGCATTTTACCGCTACACATGGAGTTCCACCGCCCTCTCCTGCTCTCTAGCCCGCCAGTTTCCAGAGCCTATACCGGTTGAGCCGGTACCTTTCACTCCAGACTTAGCAGGCCGCCTACGCACCCTTTACGCCCAATCATTCCGG
+
FFFFFFFFFFFFFFFFFFFFFFFFFFFFFFFFFFFFFFFFFFFFFFFFFFFFFFFFFFFFFFFFFFFFFFFFFFFFFFFFFFFFFFFFFFFF:FFFFFFFFFFFFFFFFFFFFFFFFFFFFFFFFFFFFFFFFFFFFFFFFFFFFFFFFFFFF:FFFFFFFFFFFFFFFFFFFFF:FFFFFFFFFFFFFFFFFFFFFFFFFFFFFFFFFFFFFFFFFFFFFFFFFFFFFFFFFFFFFFFFFFFFFFF:FF
@A00769:11:HC3HCDRXX:1:2101:31738:14653 1:N:0:ACAGTG
GGACTACGGGGGTATCTAATCCTGTTCGATACCCACGCTTTCGTGCCTCAGCGTCAGATCGCCGCCGGTATGCTGCCTTCGCAATCGGAGTTCTGCGCAATATCTAAGCATTTCACCGCTACACTGCGCATTCCGCATACCTCTCGACATCTCAAGACAGCCAGTTTCAACGGCTCGCCGGGGTTGAGCCCCGGGCTTTTACCGCTGACTTAACAGCCCGCCTACGCACCCTTTAAACCCAATAAATCCGG
+
FFFFFFFFFFFFFFFFF:FFFFFFFFFFFFFFFFFFFFFFFFFFFFFFFFFFFFFFFFFFFFFFFFFFFFFFFFFFFFFFFFF:FFFFFFFFFFFFFFFFFFFFFFFFFFFFFFFFFFFF:FFFFFFFFFFFFFFF:FFFFFFFFFFFFFFFFFFFFFFFFF:FFFFFFFFFFFFFFFFFFFFFFFFFFFFFFFFFFFFFFFFFFFFFFFFFFFFFFFFFFFF,FFFFFFFF:FFFFFFFFFF:FFFFFFF
@A00769:11:HC3HCDRXX:1:2101:17689:14685 2:N:0:ACAGTG
GGACTACCGGGGTATCTAATCCTGTTCGATACCCACGCTTTCGTGCTTCAGCGTCAGTTGGGCGCCGGTATGCTGCCTTCGCAATCGGAGTTCTGCGTGATATCTATGCATTTCACCGCTACACCACGCATTCCGCATACTTCTCGCCCACTCAAGAACGCCAGTTTCAACGGCGGAGCGAGGTTGAGCCCCGCGATTTTACCGCTGACTTGGCATTCCGCCTACGCACCCTTTAAACCCAATAAATCCGG
+
FFFFFFFFFFFFF:FFFFFFFFFFFFFFFFFFFFFFFFFFFFFFFFFFFFFFFFFFFFFFFFFFFFFFFFFFFFFFFFFFFFFFFFFFFFFFFFFFFFFF:FFFFFFFFFFFFFFFFFFFFFFFFFFFFFFFFFFFFFFFFFFFFFFFFFFFFFFFFFFFFFFFFFFFFFFFFFFFFFFFFFFFFFFFFFFFFFFFFFFFFFFFFFFFFFFFFFFFFFFFFFFFFFFFFFFFFFFFFFFFF,F:FFFFFFF
@A00769:11:HC3HCDRXX:1:2101:31322:14716 1:N:0:ACAGTG
GGACTACCGGGGTATCTAATCCTGTTTGCTACCCACGCTTTCGAACCTCAGCGTCAGTTACAGACCAGAGAGCCGCTTTCGCCACTGGTGTTCTTCCATATATCTACGCATTTCACCGCTACACATGGAGTTCCACTCTCCTCTTCTGCACTCAAGTCTCCCAGTTTCCAATGCACTACTCCGGTTAAGCCGAAGGCTTTCACATCAGACTTAAAAAACCGCCTGCGTTCCCTTTACGCCCAATAAATCCG
+
FFFFFFFFFFFFFFFFFFFFFFFFFFFFFFFFFFFFFFFFFFFFFFFFFFFFFFFFFFFFFFFFFFFFFFFFFFFFFFFFFFFFFFFFFFFFF:FFFFFFFFFFFFFFFFFFFFFFFFFFFFFFFFFFFFFFFFFFFFFFFFFFFFFFFFFFFFFFFFF:FFF:FFFFFFFFFFFFFFFFFFFFFFFFFFFFFFFFF:F:FFFFF:FFFFFFFFFFFF::FFF:FFFFFFFFFFFFF,FFFF::FFF:F:F
@A00769:11:HC3HCDRXX:1:2101:5556:14779 2:N:0:ACAGTG
GGACTACCGGGGTATCTAATCCTGTTCGATCCCCACGCTTTCGTGCCTCAGCGTCAGTCCGGCGCCGGTACGCTGCCTTCGCAATCGGAGTTCTGCGCGATATCTATGCATTTCACCGCTACACCGCGCATTCCGCGTACTTCTCGCCAACTCAAGTCTGCCAGTTTCAACGGCTCGACGGGGTTGAGCCCCGCAATTTTACCGCTGACTTAACGGACCGCCTACGCACCCTTTAAACCCAATAAATCCGG
+
FFFFFFFFFFFFFFFFFFFFFFFFFFFFFFFFFFFFFFFFFFFFFFFFFFFFFFFFFFFFFFFFFFFFFFFFFFFFFFFFFFFFFFFFFFFFFFFFFFFFFFFF:FFFFFFFFFFFFFFFFFFFFFFFFFFFFFFFFFFFFFFFFFFFFFFFFFFFFFFFFFFFFFFFFFFFFFFFFFFFFFFFFFFFFFFFFFF:FFFFFFFFFFFFFFFFFFFFFFFFFFF,FFFFFFFFFFFFFFFFFFFFFFFFFFF
@A00769:11:HC3HCDRXX:1:2101:11207:14826 1:N:0:ACAGTG
GGACTACACGGGTATCTAATCCTGTTCGATACCCACGCTTTCGTGCTTCAGCGTCAGTTGGGCGCCGGTATGCTGCCTTCGCAATCGGAGTTCTGCGTGATATCTATGCATTTCACCGCTACACCACGCATTCCGCATACTTCTCGCCCACTCAAGAACGCCAGTTTCAACGGCGGAGCGAGGTTGAGCCCCGCGATTTTACCGCTGACTTGGCATTCCGCCTACGCACCCTTTAAACCCAATAAATCCGG
+
FFFFFFFFFFFFFFFFFFFFFFFFFFFFFFFFFFFFFFFFFFFFFFFFFFFFFFFFFFFFFFFFFFFFFFFFFFFFFFFFFFF:FFFFFFFFFFFFFFFFFFFFFFFFFFFFFFFFFFFFFFFFFFF:FFFFFFFFFFFFFFFFFFFFFFFFFFFFFFFFFFFFFFFFFFFFFFFFFFFFFFFFFF:FFFFFFFFF::FFFFFFFFFFFF:FFFFFFFFFFFFFFFFFFFFF,F,FFFFFFFFFFF:FFF,
@A00769:11:HC3HCDRXX:1:2101:2573:14841 2:N:0:ACAGTG
GGACTACACGGGTATCTAATCCTGTTCGCTCCCCACGCTTTCGCTCCTCAGCGTCAGTAACGGCCCAGAGACCTGCCTTCGCCATTGGTGTTCTTCCCGATATCTACACATTCCACCGTTACACCGGGAATACCAGTCTCCCCTACCGCACTCAAGCCCGCCCGTACCCGGCGCGGATCCACCGTTAAGCGATGGACTTTCACACCGGACGCGACGAACCGCCTACGAGCCCTTTACGCCCAATAAATCCG
+
FFFFFFFFFFFFFFFFFFFFFFFFFFFFFFFFFFFFFFFFFFFFFFFFFFFF:FFFFFFFFFFFFFFFFFFFFFFFFFFFFFFF:FFFFFFFFFFFFFFFFFFFFFFFFFFFFFFFFFFFFFFFFFFFF:FFFFFFFFFFFFFFFFFFFFFFFFFFFFFFFFFFFFFFFFFFFFFFFFFFFFFFFFFFFFF:FFFF:FFFF,FFFFFFFFFFF:FFFFFFFFFFFF:FFFFFFFFFFFFFFFFFFFFFFFF
@A00769:11:HC3HCDRXX:1:2101:32334:14935 1:N:0:ACAGTG
GGACTACGGGGGTATCTAATCCTATTTGCTCCCCACGCTTTCGTGCCTCAGCGTCAGTTAACAGGCCAGGCGGCCGCCTTCGCCACTGGTGTTCTTCCATATATCTACGCATTTTACCGCTACACATGGAGTTCCACCGCCCTCTCCTGCTCTCTAGCCCGCCAGTTTCCAGAGCCTGTACCGGTTGAGCCGGTACCTTTCACTCCAGACTTAGCAGGCCGCCTACGCACCCTTTACGCCCAATCATTCCG
+
FFFFFFFFFFFFFFFFFFFFFFFFFFFFFFFFFFFFFFFFFFFFFFFFFFFFFFFFFFFFFFFFFFFFFFFFFFFFFFFFFFFFFFFFFFFF,FFFFFFFFFFFFFFFFFFFFFFFFFFFFFFFFFFFFFFFFFFF:FFFFFFFFFFFFFFFFFFF:FFFFFFFFFFFF:FFFFFFFFFFFFFFFFFFFFFFFF,FFFFFFFFFFFFFFFFFFFFFFFFFFFFFFFFFFFFFFFFFFFFFFFFFFFF:FFF
@A00769:11:HC3HCDRXX:1:2101:18511:15076 1:N:0:ACAGTG
GGACTACGGGGGTATCTAATCCTGTTCGATACCCACGCTTTCGTGCCTCAGCGTCAGTGTGGAGCCGGCATGCTGCCTTCGCAATCGGAGTTCTGCGCGATATCTATGCATTTCACCGCTACACCGCGCATTCCGCATACTTCTCTCCAACTCGAGACTGCCAGTTTCAACGGCGGGCCGGGGTTGAGCCCCGGGCTTTGACCGCTGACTTAACAGACCGCCTGCGCACCCTTTAAACCCAATAAATCCGG
+
FFFFFFFFFFFFFFFFFFFFFFFFFFFFFFFFFFFFFFFFFFFFFFFFFFFFFFFFFFFFFFFFFFFFFFFFFFFFFFFFFFFFFFFFFFFFFFFFFFFFFFFFFFFFFFFFFFFFFFFFFFFFFFFFFFFFFFFFFF:FFFFFFFFFFFFFFFFFFFFFFFFFFFFFFFFFFFFFFFFFFFFFFFFFFFFFFFFFFFFFFFFFFFFFFFFFFFFFFFFFFFFFFFFFFFFFFFFFFFFFFFFFFFFFFFF
@A00769:11:HC3HCDRXX:1:2101:3351:15092 1:N:0:ACAGTG
GGACTACGCGGGTATCTAATCCTGTTTGATCCCCACGCTTTCGTGCTTCAGTGTCAGTTATGGCTTAGTAAGCTGCCTTCGCAATCGGAGTTCTGCGTGATATCTATGCATTTCACCGCTACACCACGCATTCCGCCTACCTCAAGCACACTCAAGTCTTCCAGTTTCAACGGCAATTTTATGGTTGAGCCACAAACTTTCACCGCTGACTTAAAAAACAACCTACGCACCCTTTAAACCCAATAAATCCG
+
::FFFFFFFFFFFFF:FFFFF,F:FFFFFF:FFFFF:FF,FFFFFFFFFFF:F,:FFFFFFF:,,FFFFFFFFFF:FFFFFFFFFFFFFFFFFFFFFFFFFFFFFFFFFFFFFFFF:FFFFFFF,FFFFF:FFF:F:FFFFFFFF,FFFFF:FFFFFFFFFFFFF,F:FFFFFFFF:FFFFFFFF,FFFFF,FFFF:::FFFFF:FFFFFFFFFFFFFFFFFFFFFFF,F:F::FFFF,F,FFFFFFFFFF
@A00769:11:HC3HCDRXX:1:2101:12283:15123 1:N:0:ACAGTG
GGACTACGCGGGTATCTAATCCTGTTCGATCCCCACGCTTTCGTGCCTCAGCGTCAGTTGGGCGCCGGTATGCTGCCTTCGCAATCGGCGTTCTGCGTGATATCTATGCACTTCACCGCTACACCACGCATTCCGCATACTTCTCGCCCACTCAAGACTGCCAGTTCCGACGGCTCGACAGGGTTGAGCCCTGAATTTTTACCGCCGGCTTAACAGCCCGCCTGCGCACCCTTTAAACCCAATAAATCCGG
+
FFFFFFFFFFFFFFF:FFFFFFFFFFFFFFFFFFFFFFFFFFFFFFFFFFFFFFFFFFFFFFFFFFFFFFFFFFFFFFFFFFFFFFFFFFFFFFFFFFFFF:FFFFFFFFF:FFFFFFFFFFFFFFFFFFFFFFFFFFFFFFFFFFFFFFFFFFFFFFFFFFFFFFFFFFFFFFFFFFFFFFFFFFFFFFFFFFFFFFFFFFFFFFFFFFFFFFFFFFFFFFFFFFFFFFFFFFF:FF:FFFF:FFFFFFF
@A00769:11:HC3HCDRXX:1:2101:31647:15154 2:N:0:ACAGTG
GGACTACGGGGGTATCTAATCCTGATCGATACCCACGCTTTCGTGCATGAGCGTCAGTTGAGCGCCGGTATGCTGCCTTCGCAATCGGAGTTCTGCGTGATAACTATGCATATCACCGCTACACCACGCATTCCGCATACTTCTCGCTCACTCAAGAACGCCAGTTTCAACGGCACGACGGGGGTGAGCCCCGAAATTTTACCGCTGACTTGACATTCCGCCTGCGCAACCATTAAACCCAATAAATCCGG
+
,FFF:FF::,:F,F:FF,,,FF,F,FFFFFFFFFFFFF,,F,,:FFFF,F,,FFFF,FF:F,F,,FF:,:,FF::FFF:F,FF:,F,:,:FFF,,:FFF,,F,F,:FFF:F,,,F,F,FFF,:F:FF,FF:FF,::FFFF,FF,F,,,,FFFF:F:FF,,FFF,,,FFFFF,,FFF:FF,,,:,,,F:F,:FFF,FFFFFF,FFF:,FFF,:,FFF:FF::FF,FFFF,FF,:F:F,F,:FFFFFFFFFF,
@A00769:11:HC3HCDRXX:1:2101:21838:15170 2:N:0:ACAGTG
GGACTACGCGGGTATCTAATCCTGTTCGATCCCCACGCTTTCGTGCCTCAGCGTCAGCCTGGCGCCGGTACGCTGCCTTCGCAATCGGAGTTCTGCGCGATATCTATGCATTTCACCGCTACACCGCGCATTCCGCGTACTTCTCGCCAACTCAAGTCTGCCAGTTTCAACGGCTCGACGGGGTTGAGCCCCGCAATTTTACCGCTGACTTAACGGACCGCCTACGCACCCTTTAAACCCAATAAATCCGG
+
FFFFFFFFFFFFF,FFFFFFFFFFFFFFFFFFFFFFFFFFFFFFFFFFFFFFFFFFFFFFFFFFFFFFFFFFFFFFFFFFFFFFFFFFFFFFFFFFFFFFFFFFFFFFFFFFFFFFFFFFFFFFFFFFFF:FFFFFFFFFFFFFFFFFFFFFFFFFFFFFFFFFFFF:FFFFFFFFFFFFFFFFFFFFFFFFFFFFFFFFFFFFFFFFFFFFFFFFFFFFFFF:F:FFFFFFFFFFFFFFFFFFFFFFFF:
@A00769:11:HC3HCDRXX:1:2101:10981:15186 1:N:0:ACAGTG
GGACTACCGGGGTATCTAATCCTGTTCGATACCCACACTTTCGTGCCTGAGCGTCAGTCGCAGACTGGTAAGCTGCCTTCGCAATCGGAGTTCTTCGTGATATCTATGCATTTCACCGCTACACCACGAATTCCGCCTACCTCGCCTGAACTCAAGAGCGCCAGTTCAAACGGCTCGACGGGGTTGAGCCCCGCTATTTTACCGCTTGCTTGACACGACTCCTGCGCACCCTTTAAACCCAATAAATCCGC
+
,,:FFFFFFFFFFFF,FFFFFF:FFFF,F:F:,:FFFFF,FF:F::FF:F:F:FFF:F:FFFFFFFFFFFFFF,:FFF,FFFF:FFFFFFFF::FF,F:FFFF,FF,FFFFFFF:,,:F:F:FFFF::FF::,,:,FFF::F:FFF,FFFFFFFF,,F,FFFF::FFFFFFFFFFF:FFFFFFF,FFFFFFFFFFFF:FFFF,FFF:,:F,FF:FFF,F,FFFFF:F:F:FFF,FFF::FFF:FFFF::,,
@A00769:11:HC3HCDRXX:1:2101:4824:15233 2:N:0:ACAGTG
GGACTACAGGGGTATCTAATCCTGTTCGCTCCCCACGCTTTCGCTCCTCAGCGTCAGTAACGGCCCAGAGACCTGCCTTCGCCATTGGTGTTCTTCCCGATATCTACACATTCCACCGTTACACCGGGAATTCCAGTCTCCCCTACCGCACTCAAGCCCGCCCGTACCCGGCGCGGATCCACCGTTAAGCGATGGACTTTCACACCGGACGCGACGAACCGCCTACGAGCCCTTTACGCCCAATAAATCCG
+
FFFFFFFFFFFFFFFFFFFFFFFFFFFFFFFFFFFFFFFFFFFFFFFFFFFFFFFFFFFFFFFFFFFFFFFFFFFFFFFFFFF:FFFFFFFFFFFFFFFFFFFFFFFFFFFFFFFFFFFFFFFF:FFFFFFFFFFFFFFFFFFFFFFFFFFFFFFFFFFFFFFFFFFFFFFFFFFFFFF:FFFFFFFFFFFFFFFFFFFFFFFFF,FFFFFFFFFFFFF:FFFFFFFFFFFFFFFFF:FFF,FFFFFF:FF
@A00769:11:HC3HCDRXX:1:2101:20392:15233 2:N:0:ACAGTG
GGACTACACGGGTATCTAATCCTGTTCGATCCCCACGCTTTCGTGCCTCAGCGTCAGTCTGGCGCCGGTACGCTGCCTTCGCAATCGGAGTTCTGCGCGATATCTATGCATTTCACCGCTACACCGCGCATTCCGCGTACTTCTCGCCAACTCAAGTCTGCCAGTTTCAACGGCTCGACGGGGTTGAGCCCCGCAATTTTACCGCTGACTTAACGGACCGCCTACGCACCCTTTAAACCCAATAAATCCGG
+
FFFFFFFFFFFFF:FFFFFFFFFFFFFFFFFFFFFFFFF:FFFFFFFFFFFFFFFFFFFFFFFFFFFFFFFFFFFFFFFFFFFFFFFFFFFFFFFFFFFFFFFFFF:FFFFFFFFFFFFFFFFFFFFFFF:FFFFFFFFFFFFFFFFF:FFFFFFFFFFFFFFFFFFFFFFFFFFFFFFFFFFFFFFFFFFFFFFFFFFF:FFFFFFFFFFFFFFFFFFFFFFFFFFFFF:F:FFFFFFFFFF:FFFFFFF
@A00769:11:HC3HCDRXX:1:2101:28013:15248 1:N:0:ACAGTG
GTATCTAATCCTGTTTGCTACCCACGCTTTCGAACCTCAGCGTCAGTTACAGACCAGAGAGCCGCTTTCGCCACTGGTGTTCTTCCATATATCTACGCATTTCACCGCTACACATGGAGTTCCACTCTCCTCTTCTGCACTCAAGTCTCCCAGTTTCCAATGCACTACTCCGGTTAAGCCGAAGGCTTTCACATCAGACTTAAAAGACCGCCTGCGTTCCCTTTGCGCCCAATAAATCCGGATAACGCTTG
+
FFFFFFFFFFFFFFFFFFFFFFFFFFFFFFFFFFFFFFFFFFFFFFFFFFFFFFFFFFFFFFFFFFFFFFFFFFFFFFFFFFFFFFFFFFFFFFFFFFFFFFFFFFFFFFFFFFFFFFFFFFFFFFFFFFFFFFFFFFFFFFFFFFFFFFFFFFFF:FFFFFFFFFFFFFFFFFFFF:FFFFFFFFFFFFFFFFFF:FFFFFFFFF,F,FFFFF,FFF:FFFFFFFFFFFFF,FFFFFFFFFFFFFFFFFF
@A00769:11:HC3HCDRXX:1:2101:20663:15327 2:N:0:ACAGTG
TATCTAATCCTGTTCGCTACCCATGCTTTCGAGCCTCAGCGTCAGTTGCAGACCAGAGAGCCGCCTTCGCCACTGGTGTTCTTCCATATATCTACGCATTCCACCGCTACACATGGAGTTCCACTCTCCTCTTCTGCACTCAAGTTCAACAGTTTCTGATGCAATTCTCCGGTTGAGCCGAAGGCTTTCACATCAGACTTATTGAACCGCCTGCACTCGCTTTACGCCCAATAAATCCGGACAACGCTTGC
+
FFFFFFFFFFFFFFFFFFFFFFFFFFFFFFFFFFFFFFFFFFFFFFFFFFFFFFFFFFFFFFFFFFFFFFFFFFFFFFFFFFFFFFFFFFFFFFFFFFFFFFFFFFFFFFFFFFFFFFFF:FFFFFFFFFFFFFFFFFFFFFFFFFFFFFFFFFFFFFFFFFF:FFFFFFFFFFFFFFFFFFFFFFFFFFFFFFFFFFFFFFFFFFFFFFFFFFFFFFFFF:FFFFFFFFFFFFFF,FFFFFFFFFFFFFF
@A00769:11:HC3HCDRXX:1:2101:23240:15342 1:N:0:ACAGTG
TATCTAATCCTGTTCGCTCCCCACGCTTTCGCTCCTCAGCGTCAGTAACGGCCCAGAGACCTGCCTTCGCCATTGGTGTTCTTCCCGATATCTACACATTCCACCGTTACACCGGGAATTCCAGTCTCCCCTACCGCACTCAAGCCCGCCCGTACCCGGCGCGGATCCACCGTTAAGCGATGGACTTTCACACCGGACGCGGCGAACCGCCTACGAGCCCTTTACGCCCAATAAATCCGGATAACGCTTGC
+
FFFFFFFFF:FF::FFFFF:FFFFF:F:,F:FFFFFFFFFF:FFFFFF:FFFFFFFFFFFFFFFFFFFFF:FFFF:F:FFFFFF,FFFFFFFFFFFFF:F,FFFFFFFFFFF::,FFFFFFFFFFFFFFFFFFFFFFFFFFFFFFFF:FFFFFFFFFFFFFFF,FFFFFFF:FF:FF,FF:FFFFFFFFFFFFF:FFF:FFFFFFFFFF,FFFFFF:FFFF,FFF,FFFF,FF::FF::FF:FF:,:F,::
@A00769:11:HC3HCDRXX:1:2101:17210:15389 2:N:0:ACAGTG
GGACTACCCGGGTATCTAATCCTGTTTGCTACCCACGCTTTCGAACCTCAGCGTCAGTTACAGACCAGAGAGCCGCTTTCGCCACTGGTGTTCTTCCATATATCTACGCATTTCACCGCTACACATGGAGTTCCACTCTCCTCTTCTGCACTCAAGTCTCCCAGTTTCCAATGCACTACTCCGGTTAAGCCGAAGGCTTTCACATCAGACTTAAAAGACCGCCTGCGTTCCCTTTACGCCCAATAAATCCG
+
FFFFFFFFFFFFFFFFFFFFFFFFFFFFFFFFFFFFFFFFFFFFFFFFFFFFFFFFFFFFFFFFFFFFFFFFFFFFFFFFFFFFFFFFFFFFFFFFFFFFFFFFFFFFFFFFFFFFFFFFFFFFFFFFFFFFFF,FFFFFFFFFFFFFFFFFFFF:FFFFFFFFFFFFFFFFFFFFFFFFFFFFFFFFFFFFFFFFFFFFFFFFFFFFFFFFFFFFFFFFFFFFFFFFFFFF:FFF:FFFFFF:FFFFFFF
@A00769:11:HC3HCDRXX:1:2101:31277:15389 2:N:0:ACAGTG
GGACTACCCGGGTATCTAATCCTGTTCGATACCCACGCTTTCGTGCCTCAGCGTCAGTGTGGAGCCGGCATGCTGCCTTCGCGATCGGAGTTCTGCGCGATATCTATGCATTTCACCGCTACACCGCGCATTCCGCATACTTCTCTCCAACTCGAGACTGCCAGTTTCAACGGCGGGCCGGGGTTGAGCCCCGGGCTTTGACCGCTGACTTAACAGACCGCCTGCGCACCCTTTAAACCCAATAAATCCGG
+
FFFFFFFFFFFFFFFFFFFFFFFFF:FFFFFFFFFFFFFFFFFFFFFFFFFFFFFFFFFFFFFFFFFFFFFFFFFFFFFFFFFFFFFFFFFFFFFFFFFFFFFFFFFFFFFFFFFFFFFFFFFFFFFFFFFFFFFFFFFFFFFFFFFF:FFFFFFFFFFFFFFFFFFFFFFFFFFFFFFFFFFFFFFFFFFFFFFFFFFFFFFFF:FFFFFFFFFFFFFFFFFFFFFFFFFFFFF,FFFFF,FF,FFF:F:
@A00769:11:HC3HCDRXX:1:2101:14714:15421 2:N:0:ACAGTG
GGACTACCGGGGTATCTAATCCTGTTTGCTACCCACGCTTTCGAACCTCAGCGTCAGTTACAGACCAGAGAGCCGCTTTCGCCACTGGTGTTCTTCCATATATCTACGCATTTCACCGCTACACATGGAGTTCCACTCTCCTCTTCTGCACTCAAGTCTCCCAGTTTCCAATGCACTACTCCGGTTAAGCCGAAGGCTTTCACATCAGACTTAAAAGACCGCCTGCGTTCCCTTTACGCCCAATACATCCG
+
FFFFFFFFFFFFFFFFFFFFFFFFFFFFFFFFFFFFFFFFFFFFFFFFFFFFFFFFFFFFFFFFFFFFFFFFFFFFFFFFFFFFFFFFFFFFFFFFFFFFF:FFFFFFFFFFFFFFFFFFFFFFFFFFFFFFFFFFFFFFFFFFFFFFFFFFFFFFFFFFFFFFFFFFFFFFFFFFFFFFFFFFFFFFFFFFFFFFFFFFFFFF:FFFFFFFFFFFFFFFFFFFFF:FFFFFFFFFFFFFF,F,F,FFFF:
@A00769:11:HC3HCDRXX:1:2101:3757:15515 2:N:0:ACAGTG
GGACTACAGGGGTATCTAATCCTGTTCGATCCCCACGCTTTCGTGCTTCAGCGTCAGTAGGAAGCCGGCATGCTGCCTTCGCAATCGGGGTTTTGCGTGATATCTATGCATTTCACCGCTACACCACGCATTCCGCATACTTCTCTTCCACTCAAGATCGCCAGTTTCAATGGCGGGACGGGGTTGAGCCCCTCAATTTGACCACTGACTTAACGATCCGCCTACGCACCCTTTAAACCCAATAAATCCGG
+
FFFFFFFFFFFFFFFFFFFFFFFFFFFFFFFFFFFFFFFFFFFFFFFFFFFFFFFFFFFFFFFFFFFFFFFFFFFFFFFFFFFFFFFFFFFFFFFFFFFFFFFF,FFFFFFFFFFFFFFFFFFFFFFFFFFFFFFFFF:FFFFFFFFFFFFFFFFFFFFFFFFFFFFFFFFFFFFFF:,FFFFFFFFFFFFFFFFFFFFFFFFFFFFFFFFFFFFFFFFFFFFFFFFFFFFFFFFFFFFFF,F,F:FF:F:
@A00769:11:HC3HCDRXX:1:2101:9959:15546 1:N:0:ACAGTG
GGACTACCCGGGTATCTAATCCTGTTCGATCCCCACGCTTTCGTGCCTCAGCGTCAGTGTGGCGCCGGTACGCTGCCTTCGCAATCGGAGTTCTGCGCGATATCTATGCATTTCACCGCTACACCGCGCATTCCGCGTACTTCTCGCCAACTCAAGTCTGCCAGTTTCAACGGCTCGACAGGGTTGAGCCCTGAATTTTTACCGCCGGCTTAACAGACCGCCTACGCACCCTTTACGCCCAATCATTCCGG
+
FFF,FFFFFF:FFFFFFFFFF,FFFFFFFF:F,FFFFFF:FFFF::F,:F:F:FFF:F:F,FFF:FF,FFFF:FF,FF,FFFFFFFFFFFFFFF:,,FFFF,:FF:FFFFFFFFFFFFFFFFFF::FFFFF:FFF:FFFFFFFFFFFFFFFFFFF,FFFFF,FFFFFFF,:,,FFFFFFF:FFFFFFFF:FFFFF,FFFFFFF:,:FFF::FFFFF,FF:FFFFF:F:FFFF:FF:FF:FFFFFF,F,F::
@A00769:11:HC3HCDRXX:1:2101:14091:15562 1:N:0:ACAGTG
GGACTACCGGGGTATCTAATCCTGTTCGATACCCACGCTTTCGTGCCTCAGCGTCAGTGTGGAGCCGGCATGCTGCCTTCGCAATCGGAGTTCTGCGCGATATCTATGCATTTCACCGCTACACCGCGCATTCCGCATACTTCTCTCCAACTCGAGACTGCCAGTTTCAACGGCGGGCCGGGGTTGAGCCCCGGGCTTTGACCGCTGACTTAACAGACCGCCTGCGCACCCTTTAAACCCAATAAATCCGG
+
FFFFFFFFFFFFFFFFFFFFFFFFFFFFFFFFFFFFFFFFFFFFFFFFFFFFFFFFFFFFFFFFFFFFFFFFFFFFFFFFFFFFFFFFFFFFFFFFFFFFFFFFFFFFFFFFFFFFFFFFFFFFFFFFFFFFFFFFFFFFFFFFFFFFFFFFFFFFFFFFFFFFFFFFFFFFFFFFFFFFFFFFFFFFFFFFFFFFFFFFFFFFFFFFFFFFFFFFFFFFFFFFFFFFFFFFFFFFFFFFF:FFFFFFFFF
@A00769:11:HC3HCDRXX:1:2101:29541:15577 2:N:0:ACAGTG
GGACTACACGGGTATCTAATCCTGTTCGATCCCCACGCTTTCGTGCCTCAGCGTCAGTTGGGCGCCGGTACGCTGCCTTCGCAATCGGCGTTCTGCGTGATATCTATGCATTTCACCGCTACACCACGCATTCCGCATACTTCTCGCCCACTCAAGACTGCCAGTTCCGACGGCTCGACAGGGTTGAGCCCTGAATTTTTACCGCCGGCTTAACAGCCCGCCTGCGCACCCTTTAAACCCAATAAATCCGG
+
FFFFFFFFFFFFFFFFFFFFFFFFFFFFFFFFFFFFFFFFFFFFFFFFFFFFFFFFFFFFFFFFFFFFFFFFFFFFFFFFFFFFFFFFFFFFFFFFFFFFFFFFFFFFFFFFFFFFFFFFFFFFFFFFFFFFFFFFFFFFFFFFFFFFFFFFFFFFFFFFFFFFFFFFFFFFFFFFFFFFFFF:FFFFFFFFFFFFFFFFFFFFFFFFFFFFFF:FFFFFFFFFFFFFFFFFFFF,FFFFFFF,F:FFFFF
@A00769:11:HC3HCDRXX:1:2101:4752:15608 2:N:0:ACAGTG
GGACTACCGGGGTATCTAATCCTGTTCGATCCCCACGCTTTCGTGCCTCAGCGTCAGTAGGGCGCCGGTATGCTGCCTTCGCAATCGGAGTTCTGCGTGATATCTATGCATTTCACCGCTACACCACGCATTCCGCATACTTCTCGCCCACTCAAGATCCCCAGTTTCAACGGCCGGCCCGGGTTGAGCCCGGACATTTTACCGCTGACTTAAAAGCCCGCCTACGCACCCTTTAAACCCAATAAATCCGG
+
FFFFFFFFFFFFFFFFFFFFFFFFFFFFFFFFFFFFFFFFFFFFFFFFFFFFFFFFFFFFFFFFFF:FFFFFFFFFFFFFFFFFFFFFFFFFFFFFFFFFFFFFFFFFFFFFFFFFFFFFFFFFFFFFFFFFFFFFFFFFFFFFFFFFFFFFF:FFFFFFFFFFFFFFFFFFFFFFFFFFFFFFFFFFFFFFFFFFFFFFFFFFFFFFFFFFFFFFFFFFFFFFFFFFFFFF,F:,FFF:FF:F,FFFFF:
@A00769:11:HC3HCDRXX:1:2101:11903:15624 2:N:0:ACAGTG
GGACTACGGGGGTATCTAATCCTGTTTGCTCCCCACGCTTTCGAGCCTCAGTGTCAGTTACAGTCCAGTAAGCCGCCTTCGCCACTGGTGTTCCTCCTAATATCTATGCATTCCACCGTTACACCGGGAATTCCAGTCTCCCCTACCGCACTCAAGCCCGCCCGTACCCGGCGCGGATCCACCGTTAAGCGATGGACTTTCACACCGGACGCGACGAACCGCCTACGAGCCCTTTACGCCCAATAAATCCG
+
FFFFFFFFFFFFFFFFFFFFFFFF:FFFFFFFFFFFFFFFFFFFFFFFFFFFFFFFFFFFFFFFFFFFFFFFFFFFFFFFFFFFFFFFFFFFFFFFFFFFFFFFFFFFFFFFFFFFFFFFFFFFFFFFFFFFFFFFFFFFFFFFFFFFFFFFFFFFFFFFFFFFFFFFFFFFFFFFFFFFFFFFFFFFFFFFFFFFFFFFFFFFFFFFFFFFFFFFF,FFFFFFFFFFFFFFFFFFFFFFFFFFFFFFFFF
@A00769:11:HC3HCDRXX:1:2101:5529:15640 2:N:0:ACAGTG
GGACTACGCGGGTATCTAATCCTGTTCGATCCCCACGCTTTCGTGCCTCAGCGTCAGTCGGGCGCCGGTATGCTGCCTTCGCAATCGGAGTTCTGCGTGATATCTATGCATTTCACCGCTACACCACGCATTCCGCATACTTCTCGCCCACTCAAGATCCCCAGTTTCAACGGCCGGCCCGGGTTGAGCCCGGACATTTTACCGCTGACTTAAAAATCCGCCTACGCACCCTTTAAACCCAATAAATCCGG
+
FFFFFFFFFFFFFFFFFFFFFFFFFFFFFFFFFFFFFFFFFFFFFFFFFFFFFFFFFFFFFFFFFFFFF:FFFFFFFFFFFFFFFFFFFFFFFFFFFFFFFFFFFFFFFFFFFFFFFFFFFFFFFFFFF:F:FFFFFFFFFFFFFFFFFFFFFFFFFFFFFFFFFFFFFFFFFFFFFFFFFFFFFFFFFFFFFFFFFFFFFFFFFFFFFFFFFFFFFFFFFFFFFFFFFFFFFFFFFFFFFFFF,FFFFFF
@A00769:11:HC3HCDRXX:1:2101:29460:15749 2:N:0:ACAGTG
GGACTACGCGGGTATCTAATCCTGTTCGATACCCACGCTTTCGTGCCTCAGCGTCAGATCGCCGCCGGTATGCTGCCTTCGCAATCGGAGTTCTGCGCAATATCTAAGCATTTTACCGCTACACTGCGCATTCCGCATACCTCTCGACATCTCAAGACAGCCAGTTTCAACGGCTCGCCGGGGTTGAGCCCCGGGCTTTTACCGCTGACTTAACAGCCCGCCTACGCACCCTTTAAACCCAATAAATCCGG
+
FFFFFFFFFFFFF,FF::FFFFFFFFFFFFFFFFFFFFF:FFFFFFFFFFFFFFFFFFFFFFFFFFFFFFFFFFFFF:FFFFFFFFFFFFFFFFFFFF::FFFFFFFFFFFFFF:FFFFFFFFFFFFFFFFFFFFFFFFFFFFFFFFFFFFFF:FFFFFFFF:FFFFFFFFFFFFFFFFFFFFF:FFFFFFFFFFFFFFFFFFFFFFFFFFFFFFFFFFFFFFFFFFFFFFFFFFFFFFFFFF::FFFFFF
@A00769:11:HC3HCDRXX:1:2101:20311:15781 1:N:0:ACAGTG
CTAATCCTGTTCGATCCCCACGCTTTCGTGCCTCAGCGTCAGTTGGGCGCCGGTATGCTGCCTTCGCAATCGGCGTTCTGCGTGATATCTATGCATTTCACCGCTACACCACGCATTCCGCATACTTCTCGCCCACTCAAGACTGCCAGTTCCGACGGCTCGACAGGGTTGAGCCCTGAATTTTTACCGCCGGCTTAACAGCCCGCCTGCGCACCCTTTAAACCCAATAAATCCGGATAACGCTCGCATCC
+
FFFFFFFFFFFFFFFFFFFFFFFFFFFFFFFFFFFFFFFFFFFFFFFFFFFFFFFFFFFFFFFFFFFFFFFFFFFFFFFFFFFFFFFFFFFFFFFFFFFFFFFFFFFFFFFFFFFFFFFFFFFFFFFFFFFFF:FFFFFFFFFFF:FFFFFFFFFFFFFFFFFFFFFFFFFFFFFFFFFFFFFFFFFFFFFFFFFFFFFFF:FFFFFFFFFFFFFFFFFFFFFFFFFFFFFFFFFFFFFFF,FFFFFFF:F
@A00769:11:HC3HCDRXX:1:2101:20265:15796 1:N:0:ACAGTG
CTAATCCTGTTCGATCCCCACGCTTTCGTGCCTCAGCGTCAGTTGGGCGCCGGTATGCTGCCTTCGCAATCGGCGTTCTGCGTGATATCTATGCATTTCACCGCTACACCACGCATTCCGCATACTTCTCGCCCACTCAAGACTGCCAGTTCCGACGGCTCGACAGGGTTGAGCCCTGAATTTTTACCGCCGGCTTAACAGCCCGCCTGCGCACCCTTTAAACCCAATAAATCCGGATAACGCTCGCATCC
+
FFFFFFFFFFFFFFFFFFFFFFFFFFFFFFFFFFFFFFFFFFFFFFFFFFFFFFFFFFFFFFFFFFFFFFFFFFFFFFFFFFFFFFFFFFFFFFFFFFFFFFFFFFFFFFFFFFFFFFFFFFFFFFF:FFFFFFFFFFFFFFFFFFFFFFFF:FFFFFFFFFFFFFFFFFF:FFFFFFFFFFFFFFFFFFFFFFFFFF:FFFFFFFFFFFFFFFFFF:FFFFFFFF::FFFFF,FFFF,FFFFFFFFFFF,
@A00769:11:HC3HCDRXX:1:2101:7961:15812 1:N:0:ACAGTG
GGACTACCGGGGTATCTAATCCTGTTTGCTCCCCACGCTTTCGAGCCTCAACGTCAGTTACTGTCCAGTAAGCCGCCTTCGCCACTGGTGTTCCTCCTAATATCTACGCATTTCACCGCTACACTAGGAATTCCGCTTACCTCTCCAGCACTCTAGCCGGGCAGTTTCCAAAGCAGTCCCGCAGTTGGGCCGCGGGCTTTCACTTCAGACTTGCTCTGCCGTCTACGCTCCCCTTACACCCAGTAAATCCG
+
FFFFFFFFFFFFFFFFFFFFFFFFFFFFFFFFFFFFFFFFFFFFFFFFFFFFFFFFFFFFFFFFFFFFFFFFFFFFFFFFFFFFFFFFFFFFFFFFFFFFFFFFFFFFFFFFFFFFFFFFFFFFF:FFFFFFFFFFFFFFFFFFFFFFFFFFFFFFFFFFFFFFFFFFFFFFFFFFFFFFFFFFFFFFFFFFFFFFFFFFFFFFFFFFFFFFFFFFFFFFFFFFFFFFFFFFFFFFFFFFFFFFFFFFFFF
@A00769:11:HC3HCDRXX:1:2101:14877:15890 1:N:0:ACAGTG
GGACTACGGGGGTATCTAATCCTGTTCGATCCCCACGCTTTCGTGCCTCAGCGTCAGTTGGGCGCCGGTATGCTGCCTTCGCAATCGGCGTTCTGCGTGATATCTATGCATTTCACCGCTACACCACGCATTCCGCATACTTCTCGCCCACTCAAGACTGCCAGTTCCGACGGCTCGACAGGGTTGAGCCCTGAATTTTTACCGCCGGCTTAACAGCCCGCCTGCGCACCCTTTAAACCCAATAAATCCGG
+
F:FFFFFFFFF:FFFFFFFF:FFFFFFFFFFFFFFFFFFF:FFFFFFFF:FFFFFFFFFFFFF:FFFFFFFFFFFFFF,FFFFFFFFFF:FFFFFF,FFF::FFFFFFFFF,FFFF,F,FFFFFFFFFFFFFFFFFF,FFFFFFFFFFFFF,FFFFFFFFFFFFF::FFFFFF:FFF:FFF:F:FFFFFF:FFFFFFFFFFF:FFFFFFF,FFFFF:FF,FFFFFFFFFFFFFFFFFFFF:F,:F,F:,:F
@A00769:11:HC3HCDRXX:1:2101:11234:15937 2:N:0:ACAGTG
GGACTACCGGGGTATCTAATCCTGTTCGATACCCACGCTTTCGTGCCTCAGCGTCAGATCGCCGCCGGTATGCTGCCTTCGCAATCGGAGTTCTGCGCAATATCTAAGCATTTCACCGCTACACTGCGCATTCCGCATACCTCTCGACATCTCAAGACAGCCAGTTTCAACGGCTCGCCGGGGTTGAGCCCCGGGCTTTTACCGCTGACTTAACAGCCCGCCTACGCACCCTTTAAACCCAATAAATCCGG
+
FFFFFFFFFFFFFFFFFFFFFFFFFFFFFFFF:FFFFF:FFFFFFFFFFFFFFFFFFFFFFFFFFFFFFFFFFFFFFFFFFFFFFFF:FFFFFFFFFFFFFFFF,FFFFFFFFFFFFFFFFFFFFFFFFFFFFFFFFFFFFFFFFFFFFFFFFFFFFFFFFFFF:FFFFFFFFFFFFFFFFFFFFFFFFFFFFFFFFFFFFFFFFFFFFFFFFFFFFFFFFFFFFFFFFFFFFFFFFFFFFFFFFFFFFF:
@A00769:11:HC3HCDRXX:1:2101:2636:16016 1:N:0:ACAGTG
GGACTACCCGGGTATCTAATCCTGTTCGATACCCACGCTTTCGTGCCTCAGCGTCAGATCGCCGCCGGTATGCTGCCTTCGCAATCGGAGTTCTGCGCAATATCTAAGCATTTCACCGCTACACTGCGCATTCCGCATACCTCTCGACATCTCAAGACAGCCAGTTTCAACGGCTCGCCGGGGTTGAGCCCCGGGCTTTTAACGCTGACTTAACAGTCCGCCTACGCACCCTTTAAACCCAATAAATCCGG
+
FFFF,FFFFF,FF,:FFFFF,FF:FFFFF,F,F:F:F::,F:F::FFFFFFF::FFFF:F:,::,FFFFFF:FFFF:FFF:FFFF:,FFFFF:FF,FFFF,FF:F:FFFFFF,FF:FFFFF,FF:FFFFFF,F:FFFFFF:FFFF,F:FFF:,FF,F:FFF:,F,F,FFF:F:F,::FFFFFFFFFF,FFFFF,FFFF:FF,:FF:FFF::FF,F:F,FF,FFF:FF:FFFFFFFFFFFFFFFFFF:F:,F
@A00769:11:HC3HCDRXX:1:2101:7663:16110 2:N:0:ACAGTG
GGACTACCGGGGTATCTAATCCTGTTCGATACCCACGCTTTCGTGCTTCAGCGTCAGTTGGGCGCCGGTATGCTGCCTTCGCAATCGGAGTTCTGCGTGATATCTATGCATCTCACCGCTACACCACGCATTCCGCATACTTCTCGCCCACTCAAGACCGTCAGTTTCAACGGCGGGCGGAGGTTGAGCCCCCGTATTTTACCGCTGACTTGACAGTCCGCCTACGCACCCTTTAAACCCAATAAATCCGG
+
FFFFFFFFFFFFFFFFFFFFFFFFFFFFFFFFFFFFFFFFFFFFFFFFFFFFFFFFFFFFFFFFFFFFFFFFFFFFFFFFFFFFFFFFFFFFFFFFFFFFFFFFFFFFFFFFFFFFFFFFFFFFFFFFFFFFFFFFFFFFFFFFFFFFFFFFFFFFFFFFFFFFFFFFFFFFFF:FFFFFFFFFFFFFFFFFFFFFFFFFFFFFFFFFFFFFFFFFFFFFFFFFFFFFFFFFFFFFFF:FFFFFFFF:FF:
@A00769:11:HC3HCDRXX:1:2101:12581:16110 1:N:0:ACAGTG
GGACTACGCGGGTATCTAATCCTGTTTGCTACCCACGCTTTCGAACCTCAGCGTCAGTTACAGACCAGAGAGCCGCTTTCGCCACTGGTGTTCTTCCATATATCTACACATTTCACCGCTACACATGGAGTTCCACTCTCCTCTTCTGCACTCAAGTCTCCCAGTTTCCAATGCACTACTCCGGTTAAGCCGAAGGCTTTCACATCAGACTTAAAAGAACGCCAGCGTTCCCTTTACGCCCAATAAATCCG
+
FFFFFFFFFFFFFF:,FFFFF:FF:FFFFFFFFFFFF,FFF,FFFFFFFF:FFFFFFFFFFFFFFFFFFFFFF,FFFF:FFFFFFFF:FFFFF:F:FF:FF:FFFF:FFF:F:FFF,FFFFFFFF:::F:FF:FFFFFFFF,FFFFFFFFF:FFF:FFFFFFFFFFF:FFFFF:FF,F,FFF:FF,FF:FFFFF,FF:,F:FF:,FFFFFFF:FFF,F,::FF,:FFFFF,FF,FF,F,F:FFFFFFF,F:
@A00769:11:HC3HCDRXX:1:2101:18918:16282 1:N:0:ACAGTG
GGACTACGGGGGTATCTAATCCTGTTTGCTCCCCACGCTTTCGCGCCTCAGTGTCAGTTACAGACCAGAGAGCCGCTTTCGCCACTGGTGTTCTTCCATATATCTACGCATTTCACCGCTACACATGGAGTTCCACTCTCCTCTTCTGCACTCAAGTCTCCCAGTTTCCAATGCACTACTCCGGTTAAGCCGAAGGCTTTCACATCAGACTTAAAAGACCGCCTGCGTTCCCTTTACGCCCAATAAATCCG
+
FFFFFFFFF:FFFFFFFFFFFFFFFFFFFFFFFFFFFFFFFFFFFFFFFFFFFFFFFFFFFFFFF:FFFFFFFFFFFFFFFFFFFFFF:FFFFFFFFFFFFFFFFFFFFFFFFFFFFFFFFFFFFFFFFFFFFFFFFFFFFFFFF:FFFFFFFFFFFFFFFFFFFFFFFFFFFFFFFFFFFF:FFFFF:FFFFFFFFFFFFFFFFFFFFFF:FFFF:FFFFFFFFFFFFFFFF:FFFFFFFFFFFFF:,FF
@A00769:11:HC3HCDRXX:1:2101:7979:16344 2:N:0:ACAGTG
GGACTACGGGGGTATCTAATCCTGTTTGCTACCCACGCTTTCGAACCTCAGCGTCAGTTACAGACCAGAGAGCCGCTTTCGCCACTGGTGTTCTTCCATATATCTACGCATTTCACCGCTACACATGGAGTTCCACTCTCCTCTTCTGCACTCAAGTCTCCCAGTTTCCAATGCACTACTCCGGTTAAGCCGAAGGCTTTCACATCAGACTTAAAAGACCGCCTGCGTTCCCTTTACGCCCAATAAATCCG
+
F::FFFFFFFFFFFFFFFFFFFFFFFFFFFFFFFFFFFFFFFFFFFFFFFFFF:FFFFFFFFFFFFFFFFFFFFFFFFFFFFFFFFFFFFFFFFFFFFFFFFF:FFFFFFFFFFFFF:FFFFF,FFFFFFFF:FFFFFFFFFFFFFFFFFFFFFFFFFFFFFFFFFF:FFFFFFF:FFFFFFFFFFFFF:FFFFFFFFFFFFFFF::FFFFFFFFFFFFFFFFFFFFFFFFF:FFFFFFFFFFFF,FF:FF
@A00769:11:HC3HCDRXX:1:2101:29595:16454 2:N:0:ACAGTG
GGACTACCCGGGTATCTAATCCTGTTCGATACCCACACTTTCGTGCCTGAGCGTCAGTCGCAGACTGGTAAGCTGCCTTCGCAATCGGAGTTCTTCGTGATATCTATGCATTTCACCGCTACACCACGAATTCCGCCTACCTCGCCTGAACTCAAGCGCGCCAGTTCAAACGGCTCGACGGGGTTGAGCCCCGCTATTTTACCGCTTGCGTGACACGCCGCCTGCGCACCCTTTAAACCCAATAAATCCGG
+
:FFFFF:FFFFFFF:FFFFFFFFF:FFFFFFFF:FFFFFFFFFF::FFFFFFFFFFFFFFFFFFFFFFFFFF:FF:FFFFFFFFFFFFF:FFFFFF:F:FFF:FFFF:FFFF,FFFFFFFFFFFFF,FFF:FFF,FF:FFFFFF:FFFFFFFFFF::F::F:FFFFFFF:FFFFFFFFFF:FF:F,FF,FFF:F:FFFF:FFFFF,:::,FFFFFFFF:FFF,F:FFFFFFF,FFFFF:FFF:FFFFFFF:
@A00769:11:HC3HCDRXX:1:2101:3703:16611 2:N:0:ACAGTG
GGTATCTAATCCTGTTCGATCCCCACGCTTTCGTGCCTCAGCGTCAGTCTGGCGCCGGTACGCTGCCTTCGCAATCGGAGTTCTGCGCGATATCTATGCATTTCACCGCTACACCGCGCATTCCGCGTACTTCTCGCCAACTCAAGTCTGCCAGTTTCAACGGCTCGACGGGGTTGAGCCCCGCAATTTTACCGCTGACTTAACGGACCGCCTACGCACCCATTAAACCCAATAAATCCGGATAACGCTCG
+
FFFFFFFFFFFFFF:FFFFFFFFFFFFFFFFFFFFFFFFFF:FFFFFFFFFFFFF:FF:F:F:FFFFF,:FFFFFFFFFFFFFFFFFFFFFFFFFFFFFFFFFFFFFFFFFFFF:FFFFFFFFFFF:,FFFFFFFFFFFF,FFFFFFFF:FFFFFFFFF:F,FFFF:FFF:FFFFFF::FFFFFFFF:FFFF:FFFFFFFFFFFFFFFFFFFFFFF,FFFF,FFFFF,F,FFFFFFFFF,:F,FFFF,FF:
@A00769:11:HC3HCDRXX:1:2101:14398:16626 2:N:0:ACAGTG
GGACTACGGGGGTATCTAATCCTGTTCGCTCCCCACGCTTTCGCTCCTCAGCGTCAGTAACGGCCCAGAGACCTGCCTTCGCCATTGGTGTTCTTCCCGATATCTACACATTCCACCGTTACACCGGGAATTCCAGTCTCCCCTACCGCACTCAAGCCCGCCCGTACCCGGCGCGGATCCACCGTTAAGCGATGGACTTTCACACCGGACGCGACGAACCGCCTACGAGCCCTGTACGCCCAATAAATCCG
+
FFFFFFFFFFFFFFFFFFFFFFFFFFFFFFFFFFFFFFFFFFFFFFFFFFFFFFFFFFFFFFFFFFFFFFFFFFFFFFFFFF:FFFFFFFFFFFFFFFFFFFFFFFFFFFFFFFFFFFFFFFFFFFFFF:FFFFFFFFFFFFF:FFFFFFFFFFFFFFFFFFFF:FFFFFFFFFFFFFFFFFFFFFFF:FFFFFFFFFFFFFFFFFFFFFFFFFFFFFFFFFFFFFFFFFFFF:FFFFFFFFF,FFFFFFF
@A00769:11:HC3HCDRXX:1:2101:21197:16689 2:N:0:ACAGTG
GGACTACGGGGGTATCTAATCCTGTTCGCTCCCCACGCTTTCGCTCCTCAGCGTCAGTAACGGCCCAGAGACCTGCCTTCGCCATTGGTGTTCTTCCCGATATCTACACACTCCACCGTTACACCGGGAATTCCAGTCTCCCCTACCGCACTCAAGCCCGCCCGTACCCGGCGCGGATCCACCGTTAAGCGATGGACTTTCACACCGGACGCGACGAACCGCCTACGAGCCCTTTGCGCCCAATAAATCCG
+
FFFFFFFFFFFFFFFFFFFFFFFFFFFFFFFFFFFFFFFFFFFFFFFFFFFFFFFFFFFFFFFFFFFFFFFFFFFFF:FFFFF,:FFFFFFFFFFFFFFFFFFFFFFFFFFFFFFFFFFFFFFFFFFFF,FFFFFFFFFFFFFFFFFFFFFFFFFFFFFFFFFFFFFFFFFFFFFFFFFFFFFFFFFFFFFFFFFFFFFFFFFFFFFFFFFFFFFFFFFFFFFFFFFFFFFFFFF,FFFFFFFFFFFFFFF
@A00769:11:HC3HCDRXX:1:2101:2944:16705 1:N:0:ACAGTG
GGACTACCCGGGTATCTAATCCTGTTCGATACCCACGCTTTCGTGCCTCAGCGTCAGATCGCCGCCGGTATGCTGCCTTCGCAATCGGAGTTCTGCGCAATATCTAAGCATTTCACCGCTACACTGCGCATTCCGCATACCTCTCGACATCTCAAGACAGCCAGTTTCAACGGCTCGCCGGGGTTGAGCCCCGGGCTTTTACCGCTGACTTAACAGTCCGCCTACGCACCCTTTAAACCCAATAAATCCGG
+
FFFFFFFFFFFFFFFFFFFFFFFFFFFFFFFFFFFFFFFFFFFFFFFFFFFFFFFFFFFFFFFFFFFFFFFFFFFFFFFFFFFFFFFFFFFFFFFFFFF,FFFFFFFFFFFFFFFFFFFFFFFFFFFFFFFFFFFFFFFFFFFFFFFFFFFFFFFFFF:FFFFF:FFFFFFFFFFFFFFFFFFFFFFFFFFFFFFFFFFFFFFFFFFFFFFFFFFFFFFFFFFFFFFFFFFFFFFFFFFF,FFFFFFFFFF
@A00769:11:HC3HCDRXX:1:2101:15429:16752 1:N:0:ACAGTG
TATCTAATCTTGTTCGATACCCACGCTTTCGTGCATCAGCGTCAATCTCCGATTCGTCAGATGCCTTCGCAATCGGTGTTCTGTGTGATATCTATGCATTTCACCGCTACACCACACATTCCTCCGACGGCATCGGAATTCTAGCGCTCCGGTTTCAACGGCAGCCCCGGGGTTGAGCCCCGGTATTTCACCGCTGACTTGGCATTCCGCCTACGCACCCTTTAAACCCAATAAATCCGGATAACGCTCGC
+
FFFFFFFFFFFFFFFFFFFFFFFFFFFFFFFFFFFFFFFFFFFFFFFFFFFFFFFFFFFFFFFFFFFFFFFFFFFFFFFFFFFFFFFFFFFFFFFFFFFFFFFFFFFFFFFFFFFFFFFFFFFFFFFFFFFFF:FFF:FFFFFFFFFFFFFFFFFFFFFFFFFFFFFFFFFFFFFFFFFFFFFFFFFFFFFFFFFFFFFFFFFFFFFFFFFF:FFFFFFF:FFFFFFFFFFF,F:FF:FFFF:FFF:FF::
@A00769:11:HC3HCDRXX:1:2101:6958:16767 2:N:0:ACAGTG
GTATCTAATCCTGTTCGATCCCCACGCTTTCGTGCTTCAGCGTCAGTAGGAAGCCGGCATGCTGCCTTCGCAATCGGGGTTCTGCGTGATATCTATGCATTTCACCGCTACACCACGCATCCCGCATACTTCTCGCCCACTCAAGACTGCCAGTTCCGACGGCTCGACAGGGTTGAGCCCTGAATTTTTACCGCTGACTTGGCATTCCGCCTACGCACCCTTTAAACCCAATAAATCCGGATAACGCTCGC
+
FFFFFFFFFFFFFFFFFFFFFFFFFFFFFFFFFFFFFFFFFFFFFFFFFFFFFFFFFFFFFFFFFFFFFFFFFFFFFFFFFFFFFFFFFFFFFFFFFFFFFFFFFFFFFFFFFFFFFFFFFFFFFFFFFFFFFFFFFFFFFFFFFFFFFF:FFFFFFFFFFFFFFFFFFFFFF:FFFFFFFFFFFFFFFFFFFFFFFFFFFFFFFFFFFFFFFFFFFFFFFF:FFFFFFFF,FFFFFFFFFFFFFFFFFFF
@A00769:11:HC3HCDRXX:1:2101:20482:16767 2:N:0:ACAGTG
GGACTACGCGGGTATCTAATCCTGTTCGATACCCACGCTTTCGTGCCTCAGCGTCAGATCGCCGCCGGTATGCTGCCTTCGCAATCGGAGTTCTGCGCAATATCTAAGCATTTCACCGCTACACTGCGCATTCCGCATACCTCTCGACATCTCAAGACAGCCAGTTTCAACGGCTCGCCGGGGTTGAGCCCCGGGCTTTTACCGCTGACTTAACAGCCCGCCTACGCACCCTTTAAACCCAATAAATCCGG
+
FFFFFFFFFFFFFFFFFFFFFFFFFFFFFFFFFFFFFFFFFFFFFFFFFFFFFFFFFFFFFFFFFFFFFFFFFFFFFFFFFFFFFFFFFF,FFFFFFFF,FFFFFFFFFFFFFFFFFFFFFFFFFFFFFF:FFFFFFFFFFFFFFFFFFFFFFF:FFFFFFFFFFFFFFFFFFFFFFFFFFFFFFFFFFFFFFFFFFFFFFFFFFFFFFFFFFF:FFFFFFFFFFFFFFFFFFFFFFF,FFFFFFFFFFFF
@A00769:11:HC3HCDRXX:1:2101:18738:16783 1:N:0:ACAGTG
GGACTACGCGGGTATCTAATCCTATTTGCTCCCCACGCTTTCGTGCCTCAGCGTCAGTAACAGGCCAGGCGGCCGCCTTCGCCACTGGTGTTCTTCCATATATCTACGCATTTTACCGCTACACATGGAGTTCCACCGCCCTCTCCTGCTCTCTAGCCCGCCAGTTTCCAGAGCCTGTACCGGTTGAGCCGGTACCTTTCACTCCAGACTTAGCAGGCCGCCTACGCACCCTTTACGGCCAATCATTCCGG
+
FFFFFFFFFFFFFFFFF:FFFFFFFFFFFFFFFFFFFFFFFFFFFFFFFFFFFFFFFFFFFFFFFF,FFFFFFFFFFFFFFFFFFFFF,FFFFFFFFFFFFFFFFFFFFFFFFFFFFFFFFFFFFFFFFFFFFFFFFFFFFFFFFFFFFFFFFFFFFFFFFFFFFFFFFFFFFFFFFFFFFFFFFFFFFFFFFFFFFFFFFFFFFFFFFFFFFFFFFFFFFFF:FFFFFFFFFFFFFFFFFFFFFFFF:FF
@A00769:11:HC3HCDRXX:1:2101:32497:16783 2:N:0:ACAGTG
CCTGTTCGATACCCACGCTTTCGTGCTTCAGCGTCAGTTGGGCGCCGGTATGCTGCCTTCGCAATCGGAGTTCTGCGTGATATCTATGCATTTCACCGCTACACCACGCATTCCGCATACTTCTCGCCCACTCAAGAACGCCAGTTTCAACGGCGGAGCGAGGTTGAGCCCCGCGATTTTACCGCTGACTTGGCATTCCGCCTACGCACCCTTTAAACCCAATAAATCCGGATAACGCTCGCATCCTCCGT
+
FFFFFFFFFFFFFFFFFFFFFFFFFFFFFFFFFFFFFFFFFFFFFFFFFFFFFFFFFFFFFFFFFFFFFFFFFFFFFFFFFFFFFFFFFFFFFFFFFFFF:FFFFFFFFFFFFFFFFFFFFFFFFFFFFFFFFFFFFFFFFFFFFFFFFFFFFFFFFFFFFFFFFFFFFFFFFFF,FFFFFFFFFFFFFFFFFFFFFFFFFFF:FFFFFFF,FFFFFFFF::F,FFFFFFFFFFFFFFFFFFFFFFFFFFF
@A00769:11:HC3HCDRXX:1:2101:10393:16799 2:N:0:ACAGTG
GGACTACAGGGGTATCTAATCCTGTTCGCTCCCCACGCTTTCGCTCCTCAGCGTCAGTAACGGCCCAGAGACCTGCCTTCGCCATTGGTGTTCTTCCCGATATCTACACATTCCACCGTTACACCGGGAATTCCAGTCTCCCCTACCGCACTCAAGCCCGCCCGTACCCGGCGCGGATCCACCGTTAAGCGATGGACTTTCACACCGGACGCGACGAACCGCCTACGAGCCCTTTACGCCCAATAAATCCG
+
FFFFFFFFFFFFFFFFFFFFFFFFFFFFFFFFFF:FFFFFFFFFFFFFFFFFFFFFFFFFFFFFFFFFFFFF::FFFFFFFFFFFFFFFFFFFFFFFFFFFFFFFFFFFFFFFFFFFFFFFFFFFFFFF::FFFFFFFFFFFFFFF:FFFFFFFFFFFFF:FFFFFFF:FF:FFFFFFFFFFFFFFFFF:FFFFFFFF:FFFFFFFFFFFF:FFFFFF:FFFFFFFFFFFFFFFFFFFFFFFFF:FF:FFF
@A00769:11:HC3HCDRXX:1:2101:31828:16814 1:N:0:ACAGTG
GGACTACGGGGGTATCTAATCCTGTTCGATACCCACGCTTTCGTGCCTCAGCGTCAGTGTGGAGCCGGCATGCTGCCTTCGCAATCGGAGTTCTGCGCGATATCTATGCATTTCACCGCTACACCGCGCATTCCGCATACTTCTCTCCAACTCGAGACTGCCAGTTTCAACGGCGGGCCGGGGTTGAGCCCCGGGCTTTGACCGCTAACTTAACAGACCGCCTGCGCACCCTTTAAACCCAATAAATCCGG
+
FFFFFFFFFFFFFFFFFFFFFFFFFFFFFFFFFFFFFFFFFFFFFFFFFFFFFFFFFFFFFFFFFFFFFFFFFFFFFFFFFFFFFFFFFFFFFFFFFFFFF:FFFFFFFFFFFFFFFFFFFFFFFFFFFFFFFFFFFFFFFFFFFFFFFFFFFFFFFFFFFFFFFFFFFFFFFFFFFFFFFFFFFFFFFFFFFFFFFFFFFFFFF:FFFFFFFFFFFFFFFFFFFFFFFFFFFFFFFFFFFFFFFFFFFFF
@A00769:11:HC3HCDRXX:1:2101:29487:16830 1:N:0:ACAGTG
GGACTACCGGGGTATCTAATCCTGTTTGCTCCCCACGCTTTCGAGCCTCAGCGTCAGTTACAGTCCAGAGAATCGCCTTCGCCACTGGTGTTCTTCCTAATCTCTACGCATTTCACCGCTACACTAGGAATTCCATTCTCCTCTCCTGCACTCTAGACTTCCAGTTTGAAATGCAGCACTCAAGTTGAGCCCGAGTATTTCACATCTCACTTAAAAGTCCGCCTACGCTCCCTTTACGCCCAGTAAATCCG
+
FFFFFFFFFFFFFFFFFFFFFFFFFFFFFFFFFFFFFFFFFFFFFFFFFFFFFFFFFFFFFFFFFFFFFFFFFFFFFFFFFFFFFFFFFFFFFFFFFFFFFFFFFFFFFFFFFFFFFFFFFFFFFFFFFFFFFFFFFFFFFFFFFFFFFFFFFFFFFFFFFFFFFFFFFFFFFFFFFFFFFFFFFFFFFFFFFFFFFFFFFFFFFFFFFFFFFFFFFFFFFFFFFFFFFFFFFFFFFFFFFFFF:F,FF:F
@A00769:11:HC3HCDRXX:1:2101:27742:16971 2:N:0:ACAGTG
GGACTACACGGGTATCTAATCCTGTTCGATACCCACGCTTTCGTGCTTCAGCGTCAGTCGGGCGCCGGTATGCTGCCTTCGCAATCGGAGTTCTGCGTGATCTCTATGCATTTCACCGCTACACCACGCATTCCGCATACTTCTCGCCCACTCAAGATCATCAGTTTCAACGGCTGGATGGAGTTGAGCTCCACGATTTTACCGCTGACTTGATAACCCGCCTACGCACCCTTTAAACCCAATAAATCCGG
+
FFFFFFFFFFFFFFFFFFFFFFF:FFFFFFFFFFFFFF,FFFFFFFF,FFF,FFFFF:FFFFFFFFFFF:FFFFFFF,FFFFFFFFFFFFFFFFFFFFFFF,FFF:FFFFFFFFFF:FFFFFFF:FFF,:FFFF:FFFFFFF:FF:F,FFFFFFFFFFFFFFFFFFFFFF,,F::FFFFF,F,FFFFFFF,:FFFFFFFFF:,FFF,:FFFFFFFF:FF:F:F:,F,F,FFF,:FFF::FFFFFFFFFFFF
@A00769:11:HC3HCDRXX:1:2101:20148:17002 2:N:0:ACAGTG
GGACTACGGGGGTATCTAATCCTGTTTGCTACCCACGCTTTCGAACCCCAGCGTCAGTTACAGACCAGAGAGCCGCTTTCGCCACTGGTGTTCTTCCATATATCTACGCATTTCACCGCTACACATGGAGTTCCACTCTCCTCTTCTGCACTCAAGTCTCCCAGTTTCCAATGCACTACTCCGGTTAAGCCGAAGGCTTTCACATCAGACTTAAAAGACCGCCTGCGTTCCCTTTACGCCCAATAAATCCG
+
FFFFFFFFFFFFFFFFFFFFFFFFFFFFFFFFFFFFFFFFFFFFFFFFFFFFFFFFFFFFFFFFFFFFFFFFFFFFFFFFFFFFFFFFFFFFFFFFFFFFFFFFF:FFFFFFFFFFFFFFFFFFFFFFFFFFFFFFFFFFFFFFFFFFFFFFFFFFFFFFFFFFFFFFFFFFFFFFFFFFFFFFFFFFFFFFFFFFFFFF:FFFFFFFFFFFFFFF:FFFFFFFFFFFFFFFFFFFFFFFFFFFFFFFF,F
@A00769:11:HC3HCDRXX:1:2101:1298:17018 1:N:0:ACAGTG
GGACTACCCGGGTATCTAATCCTGTTCGATACCCACGCTTTCGTGCTTCAGCGTCAGTTGGGCGCCGGTATGCTGCCTTCGCAATCGGAGTTCTGCGTGATATCTATGCATTTCACCGCTACACCACGCATTCCGCATACTTCTCGCCCACTCAAGAACGCCAGTTTCAACGGCGGAGCGAGGTTGAGCCCCGCGATTTTACCGCTGACTTGGCATTCCGCCTACGCACCCTTTAAACCCAATAAATCCGG
+
FFFFFFFFFFFFFFFFFFFFFFFFFFFFFFFFFFFFFFFFFFFFFFFFFFFFFFFFFFFFFFFFFFFFFFFFFFFFFFFFFFFFFFFFFFFFFFFFFFFFFFFFFFFFFFFFFFFFFFFFFFFFFFFFFFFFFFFFFFFFFFFFFFFFFFFFFFFFFFFFFFFFFFFFFFFFFFFFFFFFFFFFFFFFFFFFFFFFFFFFFFFFFFFFFFFFFFFFFFFFFFFFFFFFFFFFFFFFFFFFFFFFFFFFFFF
@A00769:11:HC3HCDRXX:1:2101:1235:17033 1:N:0:ACAGTG
GGACTACGGGGGTATCTAATCCTGTTCGATACCCACGCTTTCGTGCCTCAGCGTCAGTGTGGAGCCGGCATGCTGCCTTCGCAATCGGAGTTCTGCGCGATATCTATGCATTTCACCGCTACACCGCGCATTCCGCATACTTCTCTCCAACTCGAGACTGCCAGTTTCAACGGCGGGCCGGGGTTGAGCCCCGGGCTTTGACCGCTGACTTAACAGACCGCCTGCGCACCCTTTAAACCCAATAAATCCGG
+
FFFFFFFFFFFFFFFFFFFFFFFFFFFFFFFFFFFFFFFFFFFFFFFFFFFFFFFFFFFFFFF:FFFFFFFFFFFFFFFFFFFFFFFFFFFFFFFFFFFFFFFFFFFFFFFFFFFFFFFFFFFFFFFFFFFFFFFFFFFFFFFFFFFFFFFFFFFFFFFFFFFFFFFFFFFFFFFFFFFFFFFFFFFFFFFFFFFFFFFFFFFFFFFFFFFFFFFFFFF:FFFFFFFFFFFFFFFF,FFFFFFFFFFFFFF
@A00769:11:HC3HCDRXX:1:2101:10890:17033 1:N:0:ACAGTG
GGACTACCGGGGTATCTAATCCTGTTTGCTCCCCACGCTTTCGCGCCTCACCGTCAGTTGCTGTCCAGCAGACCGCCTTCGCCACTGGTGTTCCTCCTAATATCTACGCATTTCACCGCTACACTAGGAATTCCGTCTGCCTCTCCAGTACTCAAGATCAACAGTTTCAAATGCAGTTCTGCGGTTAAGCCGCAGGATTTCACATCTGACTTGTCAACCCGGCTACACGCCCCTTACACCCAGTAAATCCG
+
FFFFFFFFFFFFFFFFFFFFFFFFFFFFFFFFFFFFFFFFFFFFFFFFFFFFFFFFFFFFFFFFFFFFFFFFFFFFFFFFFFFFFFFFFFFFFFFFFFFFFFFFFFFFFFFFFFFFFFFF:FFFFFFFFFFFFFFFFFFFFFFFFF:FFFFFFFFFFFFFFFFFFFFFFFFFFFFFFFFFFFFFFFFFFFFFFFFFFF,FFFFFFFFFFFFFFFFFFFFFFFFF:FFFFFFFFFFFFFFFFFFF:FFFFF:
@A00769:11:HC3HCDRXX:1:2101:18557:17033 1:N:0:ACAGTG
GGACTACACGGGTATCTAATCCTGTTCGATACCCACGCTTTCGTGCCTGAGCGTCAGTTGGGCGCCGGTATGCTGCCTTCGCAATCGGAGTTCTGCGTGATATCTATGCATTTCACCGCTACACCACGCATTCCGCATACTTCTCGCCCACTCTAGCAAGCCAGTTTCAACGGCTTGTCGGGGTTGAGCCCCGAAATTTTACCGCTGACTTAACTCGCCGCCTGCGCACCCTTTAAACCCAATAAATCCGG
+
:FFFFFFFFFFFFFFFFFFFFFFFFFFFFFFFFFFFFFFFFFFFFFFFFFFFFFFFFFFFFFFFFFFFFFFFFFFFFFFFFFFFFFFFFFFFFFFFFFFFFFFFFFFFFFFFFFFFFFFFFFFFFFFFFFFFFFFFFFFFFFFFFFFFFFFFFFFFFFFFFFFFFFFFFFFFFFFFFFFFFFFFFFFFFFFFFFFFFFFFFFFFFFFFFFFFFFFF:FFFFFFFFFFFFFFFFFFFFFFFFFF:FFFFFFF
@A00769:11:HC3HCDRXX:1:2101:6985:17065 2:N:0:ACAGTG
TACCGGGGTATCTAATCCTGTTCGATACCCACACTTTCGTGCCTGAGCGTCAGTCGCAGACTGGTAAGCTGCCTTCGCAATCGGAGTTCTTCGTGATATCTATGCATTTCACCGCTACACCACGAATTCCGCCTACCTCGCCTGAACTCAAGCGCGCCAGTTCAAACGGCTCGACGGGGTTGAGCCCCGCTATTTTACCGCTTGCTTGACACGCCGCCTGCGCACCCTTTAAACCCAATAAATCCGGATAC
+
FFFFFFFFFFFFFFFFFFFFFFFFFFFFFFFFFFFFFFFFFFFFFFFFFFFFFFFFFFFFFFFFFFFFFFFFFFFFFFFFFFFFFFFFFFFFFFFFFFFF:,FFFFFFFFFFFFFFFFFFFFFFFFFFFFFFFFFFFFFFFFFFFFFFFFFFFFFFFFFFFFFFFFFFFFFFFFFFFFFFFFFFFFFFFFF::FFFFF:FFFFFFFFFFF:FFFFFFFFFFFF:FFFFFFF::F,FF,F:FFFFFFFFFF:
@A00769:11:HC3HCDRXX:1:2101:19036:17080 1:N:0:ACAGTG
GGACTACGCGGGTATCTAATCCTATTTGCTCCCCACGCTTTCGTGCCTCAGCGTCAGTAACAGGCCAGGCGGCCGCCTTCGCCACTGGTGTTCTTCCATATATCTACGCATTTTACCGCTACACATGGAGTTCCACCGCCCTCTCCTGCTCTCTAGCCCGCCAGTTTCCAGAGCCTGTACCGGTTGAGCCGGTACCTTTCACTCCAGACTTAGCAGGCCGCCTACGCACCCTTTACGCCCAATCATTCCGG
+
FFFFFFFFFFFFFFFFFFFFFFFFFFFFFFFFFFFFFFFFFFFFFFFFFFFFFFFFFFFFFFFFFFFFFFFFFFFFFFFFFFFFFFFF:F,FFFFFFFFFFFFFFFFFFFFFFFFFFFFFFFFFFFFFFFFFFFFFFFFFFFFFF:FFFFFFFFFFFFFFFFFFFFFFFFFFFFFFFFFFFFFFFFFFFFFFFFFFFFFFFFFFFFFFFFFFFFFFFFFFFFFFFFF:FFFFF:FF:FFFFFFFF:FFFF:
@A00769:11:HC3HCDRXX:1:2101:3893:17253 1:N:0:ACAGTG
GGACTACAGGGGTATCTAATCCTGTTCGCTCCCCACGCTTTCGCTCCTCAGCGTCAGTAACGGCCCAGAGACCTGCCTTCGCCATTGGTGTTCTTCCCGATATCTACACATTCCACCGTTACACCGGGAATTCCAGTCTCCCCTACCGCACTCAAGCCCGCCCGTACCCGGCGCGGATCCACCGTTAAGCGATGGACTTTCACACCGGACGCGACGAACCGCCTACGAGCCCTTTACGCCCAATAAATCCG
+
F:FFFFFFFFFFFFFFFFFFFFFFFFFFFFFFFFFFFFFFFFFFFFFFFFFFFFFFFFFFFFFFFFFFFFFFFFFFFFFFFFFFFFF:FFFFFFFFFFFFFFFFFFFFFFF:FFFFFF:F:FFFFFF,:FFFFFFF,FFFFFFFFFFFFFFFFFFFF:FFFFFF:FFFFF::FFF:FFFFFFFFFFFFF:FFF,FFFF,FFFFFF:FFFFFFFFFFFFFFFFFFFFFFFFF,,F:FFFFFFF,FFFFFFFF
@A00769:11:HC3HCDRXX:1:2101:5294:17300 2:N:0:ACAGTG
GGACTACGGGGGTATCTAATCCTGTTCGATACCCACGCTTTCGTGCCTCAGCGTCAGATCGCCGCCGGTATGCTGCCTTCGCAATCGGAGTTCTGCGCAATATCTAAGCATTTCACCGCTACACTGCGCATTCCGCATACCTCTCGACATCTCAAGACAGCCAGTTTCAACGGCTCGCCGGGGTTGAGCCCCGGGCTTTTACCGCTGACTTAACAGCCCGCCTACGCACCCTTTAAACCCAATAAATCCGG
+
FFFFFFFFFFFFFFFFFFFFFFFFFFFFFFFFFFFFFFFFFFFFFFFFFFFFFFFFFFFFFFFFFFFFFFFFFFFFFFFFFFFFFFFFFFFFFFFFFFF,FFFFFFFFFFFFFFFFFFFFFFFFFFFFFFFFF:FFFFFFFFFFFFFFFFFFFFFFFFFFFFFFFFFFFFF:FFFFFFFFFFFFFFFFFFFFFFFFFFFFFFFFFFFFFFFFFFFFF:FFFF,FFFFFFFFF,FFFFFFFF:::FFF:FFF
@A00769:11:HC3HCDRXX:1:2101:2465:17534 2:N:0:ACAGTG
GGACTACGGGGGTATCTAATCCTGTTCGCTCCCCACGCTTTCGCTCCTCAGCGTCAGTAACGGCCCAGAGACCTGCCTTCGCCATTGGTGTTCTTCCCGATATCTACACATTCCACCGTTACACCGGGAATTCCAGTCTCCCCTACCGCACTCAAGCCCGCCCGTACCCGGCGCGGATCCACCGTTAAGCGATGGACTTTCACACCGGACGCGACGAACCGCCTACGAGCCCTTTACGCCCAATAAATCCG
+
FFFFFFFFFFFFFFFFFFFFFFFFFFFFFFFFFFFFFFFFFFFFFFFFFFFFFFFFFFFFFFFFFFFFFFFFFFFFFFFFFFFFFFFFFFFFFFFFFFFFFFFFFFFFFFFFFFFFFFF:FFFFFFFFFFFFFFFFFFFFFFFFFFFFFFFFFFFFFFFFFFFFFFFFFFFFFFFFFFFFFFFFFFFF:FFFFFFFFFFFFFFFFFFFFFFFFFFFFFFFFFFFFFFFFFFFFFFFFFFFFFFFFFFFF:F
@A00769:11:HC3HCDRXX:1:2101:29875:17534 1:N:0:ACAGTG
GGACTACGGGGGTATCTAATCCTGTTCGCTCCCCACGCTTTCGCCCCTCAGCGTCAGTAACGGCCCAGAGACCTGCCTTCGCCATTGGTGTTCTTCCCGATATCTACACATTCCACCGTTACACCGGGAATTCCAGTCTCCCCTACCGCACTCAAGCCCGCCCGTACCCGGCGCGGATCCACCGTTAAGCGATGGACTTTCACACCGGACGCGACGAACCGCCTACGAGCCCTTTACGCCCAATAAATCCG
+
:FFFFFFFFFFFFFFFFFFFFFFFFFFFFFFFFFFFFFFFFFFFFFFFFFFFFFFFFFFFFFFFFFFFF:FFFFFFFFFFFFFFFFFFFFFFFFFFFFFFFFFFFFFFFFFFFFFFFFFFFFFFFFFFFFFFFFFFFFFFFFFFFFFFFFFFFFF,FFFFFFFFFFFFFFFFFFFFFFFFFFFFFFFFFFFFFFF:FFFFFFFFFFFFFFFFFFFFFFF:FFFF:FFFFFFFF:FFFFFFFFFF:FFFFFF
@A00769:11:HC3HCDRXX:1:2101:16495:17566 2:N:0:ACAGTG
GGACTACAGGGGTATCTAATCCTGTTCGATACCCACGCTTTCGTGCTTCAGCGTCAGTTGGGCGCCGGTATGCTGCCTTCGCAATCGGAGTTCTGCGTGATATCTATGCATTTCACCGCTACACTACGCATTCCGCATACTTCTCGCCCACTCAAGAACGCCAGTTTCAACGGCGGAGCGAGGTTGAGCCCCGCGATTTTACCGCTGACTTGGCATTCCGCCTACGCACCCTTTAAACCCAATAAATCCGG
+
FFFFFFFFFFFFFFFFFFFFFFFFFFFFFFFFFFFFFFFFFFFFFFFFFFFFFFFFFFFFFFFFFFFFFFFFFFFFFFFFFFFFFFFFFFFFFFFFFFFFFFFFFFFFFFFFFFFFFFFFFFFFFFFFFFFFFFFFFFFFFFFFF:FFFFFFFFFFFFFFFFFFFFFFFFFFFF:FFFFFFFF:FFFFFFF:FFFFFFFFFFFFFFFFFFFFFFFFFFFFFFFFFFFFFFFFFFFF:FFFFFFFFFFFFFF
@A00769:11:HC3HCDRXX:1:2101:2049:17597 2:N:0:ACAGTG
GGACTACAGGGGTATCTAATCCTGTTTGCTCCCCACGCTTTCGCGCCTCAGCGTCAGTTAATGTCCGGCAGGCCGCCTTCGCCACTGGTGTTCCTCCGTATATCTACGCATTTCACCGCTACACACGGAATTCCGCCTGCCTCTCCATCACTCAAGAAGAACAGTTTCAAACGCAGTTCCAGGGTTGAGCCCTGGAATTTCACGTCTGACTTGCTCTCCCGCCTACACGCCCTTTACACCCAGTAAATCCG
+
FFFFFFFFFFFFFFFFFFFFFFFFFFFFFFFFFFFFFFFFFFFFFFFFFFFFFFFFFFFFFFFFFFFFFFFFFFFFFFFFFFFFFFFFFFFFFFFFFFFFFFFFFFFFFFFFFFFFFFFFFFFFFFFFFFFFFFFFFFFFFFFFFFFFFFFFFFFFFFF:FFFFFFFFFFF:FFFFFFFFFFFFFFFFFFFFFFFF:FFFFFFFFFFFFFFFFFFFFFFFFFFFFF:FFFFF,FFFFFF:FFFF,FFFFF:
@A00769:11:HC3HCDRXX:1:2101:12355:17597 1:N:0:ACAGTG
GGACTACGCGGGTATCTAATCCTGTTCGATCCCCACGCTTTCGTGCCTCAGCGTCAGTTGGGCGCCGGTATGCTGCCTTCGCAATCGGCGTTCTGCGTGATATCTATGCATTTCACCGCTACACCACGCATTCCGCATACTTCTCGCCCACTCAAGACTGCCAGTTCCGACGGCTCGACAGGGTTGAGCCCTGAATTTTTACCGCCGGCTTAACAGCCCGCCTGCGCACCCTTTAAACCCAATAAATCCGG
+
FFFFFFFFFFFFFFFFFFFFFFFFFFFFFFFFFFFFFFFFFFFFFFFFFFFFFFFFFFFFFFFFFFFFFFFFFFFFFFFFFFFFFFFFFFFFFFFFFFFFFFFFFFFFFFFFFFFFFFFFFFFFFFFFFFFFFFFFFFFFFFFFFFFFFFFFFFFFFFFFFFFFFFFFFFFFFFFFFFFFFFFFFFFFFFFFFFFFFFFFFFFFFFFFFFFFFFFFFFFFFFFFFFFFFFFFFFFFFFFFFFF:FFFFFFF
@A00769:11:HC3HCDRXX:1:2101:16369:17628 1:N:0:ACAGTG
TATCTAATCTTGTTCGATACCCACGCTTTCGTGCATCAGCGTCAATCTCCGATTCGTCAGATGCCTTCGCAATCGGTGTTCTGTGTGATATCTATGCATTTCACCGCTACACCACACATTCCTCCGACGGCATCGGAATTCTAGCGCTCCGGTTTCAACGGCAGCCCCGGGGTTGAGCCCCGGTATTTCACCGCTGACTTGGCATTCCGCCTACGCACCCTTTAAACCCAATAAATCCGGATAACGCTCGC
+
FFFFFFFFFFFFFFFFFFFFFFFFFFFFFFF:FFFFFFFFFFFFFFFFF:FFFFFFFFFFFFFFFF:FFFFFFFFFFFFFFFFFFFFFFFFFFFFFFFFFFFFFFFFFFFFFFFFFFFFFFFF:FFFFFFFFFFFFFFFFFFFF:FFFFFFFFFFFFFFF:FFF:FFFFFFFFFFFFF:FFFFF:FFFFFFFF:FFFFF:F:FFFFF::FFFFF:FFFFFF:FFFFFFFFFFFFFFF,FFFFFFF,FFF:F
@A00769:11:HC3HCDRXX:1:2101:2157:17754 2:N:0:ACAGTG
GGACTACAGGGGTATCTAATCCTGTTCGATACCCACGCTTTCGTGCATGAGCGTCAGTTGCGCGCCGGTATGCTGCCTTCGCAATCGGAGTTCTGCGTGGTATCTATGCATTTCACCGCTACACCACGCATTCCGCATACTTCTCGCGCACTCAAGGGATGCAGTTTCAACGGCAGTACGGGGTTGAGCCCCGCAATTTGACCGCTGACTTGCACCTCCGCCTGCGCACCCTTTAAACCCAATAAATCCGG
+
FFFFFFFFFFFFFFFFF:FFFFFFFFFFFFFFFFFFFFFFFFFFFFFFFFFFFFFFFFFFFFFFFFFFF:FFFFFFFFFFFFF,FFFFFFFFFFFFF:FFFFFFFFFFFFF:FF:FFFFFFFFFFFFFFFFFFFFFFFFFFFFFF:F:FFFFFFF:FFFFFFFFFFF,FFFFFFFFFFFFFFFFFFF:FFFFFFF,FFFFFFFFFFFFFFFFFFFFFF:FFFFFFFFFFFFFFFFFF,FFFF,FFF:FF:F
@A00769:11:HC3HCDRXX:1:2101:4725:17754 1:N:0:ACAGTG
GTATCTAATCCTGTTTGCTACCCACGCTTTCGAACCTCAGCGTCAGTTACAGACCAGAGAGCCGCTTTCGCCACTGGTGTTCTTCCATATATCTACGCATTTCACCGCTACACATGGAGTTCCACTCTCCTCATCTGCACTCAAGTCTCCCAGTTTCCAATGCACTACTCCGGTTAAGCCGAAGGCTTTCACATCAGACTTAAAAGACCGCCTGCGTTCCCTTTACGCCCAATAAATCCGGATAACGCTTG
+
FFFFFFFFFFFFFFFFFFFFFFFFFFFFFFFFFFFFFFFFFFFFFFFFFFFFFFFFFFFFFFFFFFFFFFFFFFFFFFFFFFFFFFFFFFFFFFFFFFFFFFFFFFFFFFFFFF::FFFFFFF,FFFFFFFFFFFFFFFFFFFFFFFFFFFFFFFFFFFFFF:FFFFFFFFFFFFFF:FFFFFFFFFFFFFFFFFFFFFFFFFFFFFF:FFFFFFF:FFFF:FFFF:FFFFF:FFF:FFFFFFFF::FFFF
@A00769:11:HC3HCDRXX:1:2101:2781:17801 2:N:0:ACAGTG
GGACTACAGGGGTATCTAATCCTGTTTGCTACCCACGCTTTCGAACCTCAGCGTCAGTTACAGACCAGAGAGCCGCTTTCGCCACTGGTGTTCTTCCATATATCTACGCATTTCACCGCTTCACATGGAGTTCCACTCTCCTCTTCTGCACTCAAGTCTCCCAGTTTCCAATGCACTACTCCGGTTAAGCCGAAGGCTTTCACATCAGACTTAAAAGACCGCCTGCGTTCCCTTTACGCCCAATAAATCCG
+
FFFFFFFFFFFFFFFFFFFFFFFFFFFFFFFFFFFFFFFFFFFFFFFFFFFFFFFFFFFFFFFFFFFFFFFFFFFFFFFFFFFFFFFFFFFFFFFFFFFFFFFFFFFFFFFFFFFFFFFFFFFFFFFFFFFFFFFFFFFFFFFFFFFFFFFFFFFFFFFFFFFFFFFFFFFFFFFFFFFFFFFFFFFFFFFFFFFFFFFFFFFFFFFFFFFFFFFFFFFFFFFFFFFFFF:FFFFF,FFFFFFFFFFF:FF
@A00769:11:HC3HCDRXX:1:2101:7220:17816 1:N:0:ACAGTG
GGACTACAGGGGTATCTAATCCTGTTCGATCCCCGCACTTTCGTGCCTCAGCGTCAGTAGGGCGCCGGAAGGCTGCCTTCGCAATCGGGGTTCTGCGTGATATCTATGCATTTCACCGCTACACCACGCATTCCGCATACTTCTCGCCCACTCAAGAACATCAGTTTCAACGGCACGACGGGGTTGAGCCCCGAATTTTTACCGCTGACTTGACATTCCGCCTACGCACCCTTTAAACCCAATAAATCCGG
+
FFFFFFFFFFFFFFFFFFFFFFFFFFFFFFFFFFFFFFFFFFFFFFFFFFFFFFFFFFFFFFFFFFFFFFFFFFFFFFFFFFFFFFFFFFFFFFFFFFFFFFFFFFFFFFFFFFFFFFFFFFFFFFFFFFFFFFFFFFFFFFFFFFFFFFFFFFFFFFFFFFFFFFFFFFFFFFFFFFFFFFFFFFFFFFFFFFFFFFFFFFFFFFFFFFFFFFFFFFFFFFFFFFFFFFFFFFFFFFFFFFFFFFFFFF:
@A00769:11:HC3HCDRXX:1:2101:12102:17816 1:N:0:ACAGTG
GGACTACGCGGGTATCTAATCCTGTTCGATCCCCACGCTTTCGTGCCTCAGCGTCAGTTGGGCGCCGGTATGCTGCCTTCGCAATCGGCGTTCTGCGTGATATCTATGCATTTCACCGCTACACCACGCATTCCGCATACTTCTCGCCCACTCAAGACTGCCAGTTCCGACGGCTCGACAGGGTTGAGCCCTGAATTTTTACCGCCGGCTTAACAGCCCGCCTGCGCACCCTTTAAACCCAATAAATCCGG
+
FFFFFFFFFFFFFFFFFFFFFFFFFFFFFFFFFFFFFFFFFFFFFFFFFFFFFFFFFFFFFFFFFFFFFFFFFFFFFFFFFFFFFFFFFFFFFFFFFFFFFFFFFFFFFFFFFFFFFFFFFFFFFFFFFFFFFFFFFFFFFFFFFFFFFFFFFFFFFFFFFFFFFFFFFFFFFFFFFFFFFFFFFFFFFFFFFFFFFFFFFFFFFFFFFFFFFFFFFFFFFFFFFFFFFFFFFFFFFFFFFFFFFFFFFFF
@A00769:11:HC3HCDRXX:1:2101:2311:17895 2:N:0:ACAGTG
GGACTACGCGGGTATCTAATCCTGTTCGATACCCACACTTTCGTGCATGAGCGTCAGTTGAGCGCCGGTATGCTGCCTTCGCAATCGGAGTTCTGCGTGATATCTATGCATTTCACCGCTACACCACGCATTCCGCATACTTCTCGCTCACTCAAGAAAACCAGTTTCAACGGCTCGAAGAGGTTGAGCCTCTCAATTTTACCGCTGACTTGATCTTCCGCCTGCGCACCCTTTAAACCCAATAAATCCGG
+
FFFFFFFFFFFFFFFFFFFFFFFFFF:FFFFFFFFFFFFFFFFFFFFFFFFFFFFFFFFFFFFFFFFFFFFFFFFF:FFFFFFFFFFFFFFFFFFFFFFFFFFFFFFFFF:FF:FFFFFFFFFFFFFFFFFFFFFFFFF:FFFFF:FFFFFFFFFFFF,:FFFFFFFFFFFFFFFFFF:FFFFFFF:FFFFFFFFFF:FFFFFFFFFFF:FFFFFFFFFFFFFFF:FFFFFFFF:FFFFFFF:FF:FFFF,
@A00769:11:HC3HCDRXX:1:2101:16604:17910 2:N:0:ACAGTG
GGACTACCGGGGTATCTAATCCTATTTGCTCCCCACGCTTTCGTGCCTCAGCGTCAGCAACAGGCCAGGCGGCCGCCTTCGCCACTGGTGTTCTTCCATATATCTACGCATTTTACCGCTACACATGGAGTTCCACCGCCCTCTCCTGCTCTCCAGTCCTCCAGTTTCCAAAGCCATGCATGAGTTGAGCTCATGCGTTTCACTCCAGACTTGCAGGACCGCCTGCGCACCCTTTACGCCCAATCATTCCG
+
FFFFFFFFFFFFFFFFFFFFFF:FFFFFFFFFFFFFFFFFFFFFFFFFFFFFFFFFFFFFFFFFFFFFFFFFFFFFFFFFFFFFFFFFFFFFFFF:FFFFFFF::FFFFFFFFFFFFFFFFFFFFFFFFFFFFFFFFFFFFFFFFFFFFFFFFFF:FFFFFFFFF:FFFFFFFFFFFFFFFFFFFFFFFFFFFF:FFFFFFFFFFFFFFFFFFFFFFFFFFFFFFFFFFFFF:FFFFFFFF:FFFFF:FFF
@A00769:11:HC3HCDRXX:1:2101:31955:17910 2:N:0:ACAGTG
GGACTACCGGGGTATCTAATCCTGTTCGATCCCCACGCTTTCGTGCCTCAGCGTCAGTCTGGCGCCGGTACGCTGCCTTCGCAATCGGAGTTCTGCGCGATATCTATGCATTTCACCGCTACACCGCGCATTCCGCGTACTTCTCGCCAACTCAAGTCTGCCAGTTTCAACGGCTCGACGGGGTTGAGCCCCGCAATTTTACCGCTGACTTAACGGACCGCCTACGCACCCTTTAAACCCAATAAATCCGG
+
FFFFFFFFFFFFFFFFFFFFFFFFFFFFFFFFFFFFFFFFFFFFFFFFFFFFFFFFFFFFFFFFFFFFFFFFFFFFFFFFFFF:FFFFFFFFFFFFFFFFFFFFFFFFFFFFFFFFFFFFFFFF:FFFFFFFFFFFFFFFFFFFFFFFFFFFFFFFFFFFFFFFFFF:FFFFFFFFFFFFFFFFFFFFFFFFFFF:F:FFFFFFFFFFFFFFFFFFFFFFFFFFFFFFFFF,FFFFFFF:FFF:FFFFFF,
@A00769:11:HC3HCDRXX:1:2101:13738:17957 2:N:0:CCAGTG
GGACTACGGGGGTATCTAATCCTGTTCGCTCCCCACGCTTTCGCTCCTCAGCGTCAGTAACGGCCCAGAGACCTGCCTTCGCCATTGGTGTTCTTCCCGATATCTACACATTCCACCGTTACACCGGGAATTCCAGTCTCCCCTACCGCACTCAAGCCCGCCCGTACCCGGCGCGGATCCACCGTTAAGCGATGGACTTTCACACCGGACGCGACGAACCGCCTACGAGCCCTTTACGCCCAATAAATCCG
+
FFFFFFFFFFFFFFFFFFFFFFFFFFFFFFFFFFFFFFFFFFFFFFFFFFFFFFFFFFFFFFFFFFFFFFFFFFFFFFFFFFFFFFFFFFFFFFFFFFFF:FFFFFFFFFFFFFFFFFFFFFFFFFFFFFFFFFFFFFF:FFFFFFFFFFFFFFFFFFFFFFFFFFFFFFFFFFFFFFFFFFFFFF:FFFFFFFFFFFFFF:FFFF:FF:FFFFFFF:FFFFFF,FFFFFFFF:F:FFFFF,F,F,FFFFF
@A00769:11:HC3HCDRXX:1:2101:4815:17973 2:N:0:ACAGTG
GGACTACCGGGGTATCTAATCCTGTTCGATACCCACGCTTTCGTGCCTCAGCGTCAGTGTGGAGCCGGCATGCTGCCTTCGCAATCGGAGTTCTGCGCGATATCTATGCATTTCACCGCTACACCGCGCATTCCGCATACTTCTCTCCAACTCGAGACTGCCAGTTTCAACGGCGGGCCGGGGTTGAGCCCCGGGCTTTGACCGCTGACTTAACAGACCGCCTGCGCACCCTTTAAACCCAATAAATCCGG
+
FFFFFFFFFFFFFFFFFFFFFFFFFFFFFFFFFFFFFFFFFFFFFFFFFFFFFFFFFFFFFFFFFFFFFFFFFFFFFFFFFFF:FFFFFFFFFFFFFFFFFFFFFFFFFFFFFFFFFFFFFFFFFFFFFFFFFFFFFF,FFFFFFFFFFFFFFFFFFFFFFFFF,FFFFFF:FFFFFFFFFFFFFFFFFFFFFFFFFFFFFFFFFFFFFFFFFFFFFFFFFFFF:FFFFFFF,FFFFFFFFFF,:FFF:F:
@A00769:11:HC3HCDRXX:1:2101:27362:17973 1:N:0:ACAGTG
GTATCTAATCCTGTTCGATACCCACGCTTTCGTGCATGAGCGTCAGTTGCGCGCCGGTATGCTGCCTTCGCAATCGGAGTTCTGCGTGATATCTATGCATTTCACCGCTACACCACGCATTCCGCATACTTCTCGCGCACTCAAGGGATGCAGTTTCAACGGCAGTACGGGGTTGAGCCCCGCAATTTGACCGCTGACTTGCACCTCCGCCTGCGCACCCTTTAAACCCAATAAATCCGGATAACGCTCGC
+
FFFFFFFFFFFFFFFFFFFFFFFFFFFFFFFFFFFFFFFFFFFFFFFFFFFFFFFFFFFFFFFFFFFFFFFFFFFFFFFFFFFFFFFFFFFFFFFFFFFFFFFFFFFFFFFFFFFFFFFFFFFFFFFFFFFFFFFFFFFFFFFFFFFFFFFFFFFFFFFFFFFFFFFFFFFFFFFFFFFFFFFFFFFFFFFFFFFFFFFFFFFFFFFFFFFFFFFFFFFFFFFFF:FFFFFFFFFFFFFFFFFFFFF:F:F
@A00769:11:HC3HCDRXX:1:2101:29396:17989 2:N:0:ACAGTG
GGACTACGGGGGTATCTAATCCTGTTTGCTCCCCACGCTTTCGAGCCTCAACGTCAGTTACAGTCCAGTAAGCCGCCTTCGCCACTGGTGTTCCTCCTAATATCTACGCATTTCACCGCTACACTAGGAATTCCACTTACCTCTCCTGCACTCCAGCCATACAGTTTCCAAAGCAGTCCGGGGGTTGGGCCCCCGCCTTTCACTTCAGACTTGCATCGCCGTCTACGCTCCCTTTACACCCAGTAAATCCG
+
FFFFFFFFFFFFFFFFFFFFFFFFFFFFFFFFFFFFFFFFFFFFFFFFFFFFFFFFFFFFFFFFFFFFFFFFFFFFFFFFFFFFFFFFFFFFFFFFFFFFFFFFFFFFFFFFFFFFFFFFFFFFF:FFFFFFFFFFFFFFFFFFFFFFFFFFFFFFFFFFFFFFFFFFFFFFFFFFFFFFFFFFFFFFFFFFFFFFFFFFFFFFFFFFFFFFFFFFFFFFFFFFFFFFFFFFFFFFFFFFFFFFFFFFFFF
@A00769:11:HC3HCDRXX:1:2101:24795:18035 2:N:0:ACAGTG
GGACTACGCGGGTATCTAATCCTGTTTGCTACCCACGCTTTCGAACCTCAGCGTCAGTTACAGACCAGAGAGCCGCTTTCGCCACTGGTGTTCTTCCATATATCTACGCATTTCACCGCTACACATGGAGTTCCACTCTCCTCTTCTGCACTCAAGTCTCCCAGTTTCCAATGCACTACTCCGGTTAAGCCGAAGGCTTTCACATCAGACTTAAAAGACCGCCTGCGTTCCCTTTACGCCCAATAAATCCG
+
FFFFFFFFFFFFFFFFFFFFFFFFFFFFFFFFFFFFFFFFFFFFFFFFFFFFFFFFFFFFFFFFFFFFFFFFFFFFFFFFFFFFFFFFFFFFFFFFFFFFFFFFFFFFFFFFFFFFFFFFFFFFFFFF:FFFFFFFFFFFFFFFFFFFFFFFFFFFFFFFFFFFFFFFFFFFFFFFFFFFFFFFFFFFFFFFFFFFFFFFFFFFFFFFFFFFFFFFFFFFFFFFFFFF:FFFFFFFFFFFFFFF,FFFFFF
@A00769:11:HC3HCDRXX:1:2101:22706:18145 1:N:0:ACAGTG
GGACTACCGGGGTATCTAATCCTGTTCGATCCCCACGCTTTCGTGCCTCAGCGTCAGTTGGGCGCCGGTATGCTGCCTTCGCAATCGGCGTTCTGCGTGATATCTATGCATTTCACCGCTACACCACGCATTCCGCATACTTCTCGCCCACTCAAGACTGCCAGTTCCGACGGCTCGACAGGGTTGGGCCCTGAATTTTTACCGCCGGCTTAACAGCCCGCCTGCGCACCCTTTAAACCCAATAAATCCGG
+
FFFFFFFFFFFFFFFFFFFFFFFFFFFFFFFFFFFFFFFFFFFFFFFFFFFFFFFFFFFFFFFFFFFFFFFFFFFFFFFFFFFFFFFFFFFFFFFFFFFFFFFFFFFFFFFFFFFFF:FFFFFFFFFFFFFFFFFFFFFFFFFFFFFFFFFFFFFFFFFFFFFFFFFFFFFFFFFFFFFFFFFFFFFFF:FFFFFFFFFFFFFFFFFFFFFFFFFFFFFFFFFFFFFFFFFFFFFFFFFFFFFFFFFFFFF
@A00769:11:HC3HCDRXX:1:2101:10366:18161 1:N:0:ACAGTG
GGACTACGGGGGTATCTAATCCTGTTTGATACCCACACTTTCGAGCATCAGCGTCAGTTACAGTCCAGCAGGCTGCCTTCGCAATCGGAGTTCTTCGTGATATCTAAGCATTTCACCGCTACACCACGAATTCCGCCTACCTCTACTGTACTCAAGGATGCCAGTATCAACTGCAATTTTACGGTTGAGCCGCAAACTTTCACAACTGACTTAACAACCCGCCTACGCTCCCTTTAAACCCAATAAATCCG
+
FFFFFFFFFFFFFFFFFFFFFFFFFFFFFFFFFFFFFFFFFFFFFFFFFFFFFFFFFFFFFFFFFFFFFFFFFFFFFFFFF:FFFFFFFFFFFFFFFFFFFFFFFFFFFFFFFFFFFFFFFFFFFFFFFFF:FFFFFFFFFFFFFFFFFFFFFFFFFFFFFFFFF:FFFFFFFFFFFFFFFFFFFFFFFFFFFFFFF:FFFFFFFFFFFFFFFF::FFFFFFFFFFFFFFFFF:FFFF:FF:FFFFF::FF
@A00769:11:HC3HCDRXX:1:2101:18014:18161 2:N:0:ACAGTG
GGACTACGCGGGTATCTAATCCTGTTCGATACCCACGCTTTCGTGCTTCAGCGTCAGTTGGGCGCCGGTATGCTGCCTTCGCAATCGGAGTTCTGCGTGATATCTATGCATTTCACCGCTACACCACGCATTCCGCATACTTCTCGCCCACTCAAGAACGCCAGTTTCAACGGCGGAGCGAGGTTGAGCCCCGCGATTTTACCGCTGACTTGGCATTCCGCCTACGCACCCTTTAAACCCAATAAATCCGG
+
FFFFFFFFFFFFFFFFFFFFFFFFFFFFFFFFFFFFFFFFFFFFFFFFFFFFFFFFFFFFFFFFFFFFFFFFFFFFFFFFFFFFFFFFFFFFFFFFFFFFFFFFFFFFFFFFFFFFFFFFFFFFFFFFFFFFFFFFFFFFFFFFFFFFFFFFFFFFFFFFFFFFFFFFFFFFFFFFFFFFFFFFFFFFFFFFFFFFFFFFFFFFFFFFFFFFFFFFFFFFFFFFFFFFFFFFFFFFFFFFFFF:FFFFFF:
@A00769:11:HC3HCDRXX:1:2101:5168:18176 1:N:0:ACAGTG
GGACTACCCGGGTATCTAATCCTGTTTGCTACCCACGCTTTCGAACCTCAGCGTCAGTTACAGACCAGAGAGCCGCTTTCGCCACTGGTGTTCTTCCATATATCTACGCATTTCACCGCTACACATGGAGTTCCACTCTCCTCTTCTGCACTCAAGTCTCCCAGTTTCCAATGCACTACTCCGGTTAAGCCGAAGGCTTTCACATCAGACTTAAAAGACCGCCTGCGTTCCCTTTACGCCCAATAAATCCG
+
FFFFFFFFFFFFFFFFFFFFFFFFFFFFFFFFFFFFFFFFFFFFFFFFFFFFFFFFFFFFFFFFFFFFFFFFFFFFFFFFFFFFFFFF:FFF:FFFFFFFFFFFFFFFFFFFFFFFFFFFFFFFFFFFFFFFFFFFFFFFFFFFFFFFFFFFFFFFFFFFFFFFFFFFFFFFFFFFFFFFFFFFFFFFFFFFFFFFFFFFFFFFFFFFFFFFFFFF:FF:FFFFFFFFFF:FFFFFF:FFFFFFF:FFF:F
@A00769:11:HC3HCDRXX:1:2101:31222:18176 1:N:0:ACAGTG
GGACTACCGGGGTATCTAATCCTGTTCGCTACCCACGCTCTCGTGCTTCAGCGTCAGTAACAGTCTGGTAAGCTGCCTTCGCTATCGGGGTTCTAAGTTATATCTAAGCATTTCACCGCTACTTAACTTATTCCGCCTACCTCGTCTGTACTCCAGTACTCCAGTTTTAATGGCCAATCAAGGTGAAGCCCCGACGTTTTACCACTCACTTAAAATACCGCCTACGCACCCTTTAAACCCAATAAATCCGG
+
,FFFFFFFFFFFF:FFFFFFFFFF,FFFFFFFFFFFFFFFFF:FFFFFFFFFFFFF:FFFFFF:FFFFFFFFFFFFFFFFFFF:FFFFFF:FFF,,FFFFFFFFFFFFFFFFFFFFFFF:,FFFFFFFFFF::FF:FFFFFFFF:FFFFFFFFFF:FFFFFFFFF,F:FFFFFFFFF,FFFFFFFF::FFFFFFFF:FFF::FFFF,FFFFFFFFFF,F:FF,FF,F,FFFF,:FFF,FF:F:F:F:,F::
@A00769:11:HC3HCDRXX:1:2101:29062:18223 2:N:0:ACAGTG
GGACTACAGGGGTATCTAATCCTGTTTGATACCCACACTTTCGAGCATCAGCGTCAGTTACAGTCCAGCAGGCTGCCTTCGCAATCGGAGTTCTTCGTGATATCTAAGCATTTCACCGCTACACCACGAATTCCGCCTACCTCTACTGTACTCAAGGATGCCAGTATCAACTGCAATTTTACGGTTGAGCCGCAAACTTTCACAACTGACTTGACAGCCCGCCTGCGCACCCTTTAAACCCAATAAATCCG
+
FFFFFFFFFFFF:FFF:FFFFFFFFFFFFFFFFFFFFFFFFFFFFFFFFFFFFFFFFFFFFFFFFFFFFFFFFFFFFFFFFFFFFFFFFFFFFFFFFFF:FFFFF:FFFFFFFFFFFFFFFFFFFFFFFFFFFFFFFFFFFFFFFFFFFFFFFFFFFFFFFFFFF,:FFFFFFFFFFFFF:FFFFFFFFFFFFFFFFFFFFFFFFFFFFFFFFFFFFFFFFFFFFFFFFFFFFFF,FFFFFFF:F,FFFF:
@A00769:11:HC3HCDRXX:1:2101:12617:18270 1:N:0:ACAGTG
GGACTACGCGGGTATCTAATCCTGTTCGATCCCCACGCTTTCGTGCCTCAGCGTCAGTTGGGCGCCGGTATGCTGCCTTCGCAATCGGCGTTCTGCGTGATATCTATGCATTTCACCGCTACACCACGCATTCCGCATACTTCTCGCCCACTCAAGACTGCCAGTTCCGACGGCTCGACAGGGTTGAGCCCTGAATTTTTACCGCCGGCTTAACAGCCCGCCTGCGCACCCTTTAAACCCAATAAATCCGG
+
FFFFFFFFFFFFF:FFFFFFFFFFFFFFFFFFFFFFFFFFFFFFFFFFFFFFFFFFFFFFFFFFFFFFFFFFFFFFFFFFFFF:FFFFFFFFFFFFFFFF:FFFFFFFFFFFFFFFFFFFFFFFFFFFFFFFFFFFFFFFFFFFFFFFFFFFFFFFFFFFFFFFFFFFFFFFFFFFFFF:FFFFFFFFFFFFFF:FFFFFFFFFFFFFFFFFFFFFFFFFFFFFFFFFFFFFFFFFFFFF,FFFFFFFFF,
@A00769:11:HC3HCDRXX:1:2101:2926:18396 1:N:0:ACAGTG
GTATCTAATCCTGTTCGATACCCACGCTTTCGTGCCTCAGCGTCAGTGTGGAGCCGGCATGCTGCCTTCGCAATCGGAGTTCTGCGCGATATCTATGCATTTCACCGCTACACCGCGCATTCCGCATACTTCTCTCCAACTCGAGACTGCCAGTTTCAACGGCGGGCCGGGGTTGAGCCCCGGGCTTTGACCGCTGACTTAACAGACCGCCTGCGCACCCTTTAAACCCAATAAATCCGGATAACGCTCGC
+
FFFFFFFFFFFFFFFFFFFFFFFFFFFFFFFFFFFFFFFFFFFFFFFFFFFFFFFFFFFFFFFFFFFFFFFFFFFFFFFFFFFFFFFFFFFFFFFFFFFFFFFFFFFFFFFFFFFFFFFFFFFFFFFFFFFFFFFFFF:FFFFFFFFFFFFFFFFFFFFFFFFFFFFFFFFFFFFFFFFFFFFFFFFFFFFFFFFFFFFFFFFFF:FFFFFFFFFFFFFFFFFFFFFFFFFF,FFFF,FFFF:FF::FF::
@A00769:11:HC3HCDRXX:1:2101:12888:18396 2:N:0:ACAGTG
GGACTACAGGGGTATCTAATCCTGTTTGCTCCCCACGCTTTCGCGCCTCAGTGTCAGTTGCAGACCAGGAAGCCGCCTTCGCCACTGGTGTTCCTCCATATCTCTACGCATTTCACCGCTACACATGGAATTCCACTTCCCTCTTCTGCACTCAAGTCAACCAGTTTCCAATGACCCTCCACGGTTAAGCCGTGGGCTTTCACATCAGACTTAATTAACCACCTGCGCGCTCTTTACGCCCAATAATTCCG
+
:FFFFFFFF:FFFFFFFFFFFFFFFFFFFFFFFFFFFFFFFFFFFFFFFFFFFFFFFFFFFFFFFFFFFFFF:FFFFFFFFFFFFFFFFFFF:FFFFFFFF,FFFFFFFFFFFFFFFFF,FFFFFFFFFFFFF:FFFFF:FFFFF:FFFFFFFFFFFFFFFFFFFFFFFFFF:FF:FFF,FFFFFFF:F,F::FFFFFFFFFFF,FFFF:F:FF:FF:FFFFFFF:FFFFF:FFFFF,F:FFFFFFFF::,
@A00769:11:HC3HCDRXX:1:2101:16577:18552 1:N:0:ACAGTG
TATCTAATCTTGTTCGATACCCACGCTTTCGTGCATCAGCGTCAATCTCCGATTCGTCAGATGCCTTCGCAATCGGTGTTCTGTGTGATATCTATGCATTTCACCGCTACACCACACATTCCTCCGACGGCATCGGAATTCTAGCGCTCCGGTTTCAACGGCAGCCCCGGGGTTGAGCCCCGGTATTTCACCGCTGACTTGGCATTCCGCCTACGCACCCTTTAAACCCAATAAATCCGGATAACGCTCGC
+
FFFFFFFFFFFFFFFFFFFFFFFFFFFFFFFFFFFFFFFFFFFFFFFFFFFFFFFFFFFFFFFFFFFFFFFFFFFFFFFFFFFFFFFFFFFFFFFFFFFFFFFFFFFFFFFFFFFFF:FFFFFFFFFFFFFF:FFFFFFFFF:FFFFFFFFFFFFFFFFFFFFFFFFFFFFFFFFFFFFFFFFF,FFFFFFFFFFFFFFFFFFFFFF:FFFFFFFFFFFFFF:FF:FFFFFFFFF:F:FFFF,FFFFFFFF
@A00769:11:HC3HCDRXX:1:2101:8693:18677 1:N:0:ACAGTG
ATCTAATCCTGTTTGCTACCCACGCTTTCGAACCTCAGCGTCAGTTACAGACCAGAGAGCCGCTTTCGCCACTGGTGTTCTTCCATATATCTACGCATTTCACCGCTACACATGGAGTTCCACTCTCCTCTTCTGCACTCAAGTCTCCCAGTTTCCAATGCACTACTCCGGTTAAGCCGAAGGCTTTCACATCAGACTTAAAAGACCGCCTGCGTTCCCTTTACGCCCAATAAATCCGGATAACGCTTGCC
+
FFFFFFFFFFFFFFFFFFFFFFFFFFFFFFFFFFFFFFFFFFFFFFFFFFFFFFFFFFFFFFFFFFFFFFFFFFF:FFFFFFFFFFFFFF:FFFFFFFFFF:FFFFFFFFFFFFFFFFFFFFFFFFFFFFFFFFFFFFFFFFFFFFFFFFFFFFFFFFFFFFFFFFFFFFFFFFF,FFFFFFFFFFFFFF,FFFFFFFFFFFFFFFFFFFFFFF:FFFFFFFFFFFFFFFFF:F:FFFF,FF,FFFFFFFF
@A00769:11:HC3HCDRXX:1:2101:31204:18677 2:N:0:ACAGTG
GGACTACACGGGTATCTAATCCTGTTCGATCCCCACGCTTTCGTGCCTCAGCGTCAGTGTGGCGCCGGTACGCTGCCTTCGCAATCGGAGTTCTGCGTGATATCTATGCATTTCACCGCTACACCACGCATTCCGCATACTTCTCGCCCACTCAAGAACGCCAGTTTCAACGGCGGAGCGAGGTTGAGCCCCGCGATTTTACCGCTGACTTGGCATTCCGCCTACGCACCCTTTAAACCCAATAAATCCGG
+
FFFFFFFFFFFF:FFFFFFFFFFFFFFFFFFFFFFFFFFFFFFFFFFFFFFFFFFFFFFFFFFFFFFFF:FFFFFFF:FFFFF:FFFFFFFFFFFFFFFFF:FF:FFFFFFFFFFFFFFFFFFFFFFFF,,FFFFFFFFFFFFFFFFFFFFFFFFFFFFFFF:FFFFFFFFF:FFFF:FFFFFFFFFFFFFFFFFFFFFFFFFFFFFFFFFFFFFFFF:FFFF:FFFFFFFFFFFFFFFFF,F:,FFFFFF
@A00769:11:HC3HCDRXX:1:2101:6542:18709 2:N:0:ACAGTG
GGACTACACGGGTATCTAATCCTGTTCGCTCCCCACGCTTTCGCTCCTCAGCGTCAGTAACGGCCCAGAGACCTGCCTTCGCCATTGGTGTTCTTCCCGATATCTACACATTCCACCGTTACACCGGGAATTCCAGTCTCCCCTACCGCACTCAAGCCCGCCCGTACCCGGCGCGGATCCACCGTTAAGCGATGGACTTTCACACCGGACGCGACGAACCGCCTACGAGCCCTTTACGCCCAATAAATCCG
+
FFFFFFFFFFFFFFFFFFFFFFFFFFFFFFFFFFFFFFFFFFFFFFFFFFFFFFFFFFFFFFFFFFFFFFFFFFFFFFFFFFFFFFFFFFFFFFFFFFFFFFFFFFFFFFFFFFFFFFFFFFFFFFFFFFFFFFFFFFFFFFFFFFFFFFFFFFFFFFFFFFFFFFFFFFFFFFFFFFFFFFFFFFFFFFFFFFFFFF:FFFFFFFFFFFFFFFFFFFFFFFFFFFFFFFFFFFFFF:FFFFFFFFFFFFF
@A00769:11:HC3HCDRXX:1:2101:5556:18850 2:N:0:ACAGTG
GGACTACCGGGGTATCTAATCCTGTTCGATACCCACGCTTTCGTGCTTCAGCGTCAGTTGGGCGCCGGTATGCTGCCTTCGCAATCGGAGTTCTGCGTGATATCTATGCATTTCACCGCTACACCACGCATTCCGCATACTTCTCGCCCACTCAAGAACGCCAGTTTCAACGGCGGAGCGAGGTTGAGCCCCGCGATTTTACCGCTGACTTGGCATTCCGCCTACGCACCCTTTAAACCCAATAAATCCGG
+
FFFFFFFFFFFFFFFFFFFFFFFFFFFFFFFFFFFFFFFFFFFFFFFFFFFFFFFFFFFFFFFFFFFFFFFFFFFFFFFFFFFFFFFFFFFFFFFFFFFF,FFF:FFFF:FFFFFFFFFFFFFFFFFFFFFFFFFFFFFFFFFFFFFFFFFFFFFFFFFFFFFFFFFFFFFFFFFF,FFFFFFFFFFFFFFFFFFFF,FFFFFFFFFFFFFFFFFFFFFFFFF:FFFFFFFFFF:FFFFFFFFFF,FFFFF
@A00769:11:HC3HCDRXX:1:2101:30463:18897 2:N:0:ACAGTG
GGACTACCCGGGTATCTAATCCTGTTCGATACCCACGCTTTCGTGCCTCAGCGTCAGTGTGGAGCCGGCATGCTGCCTTCGCAATCGGAGTTCTGCGCGATATCTATGCATTTCACCGCTACACCGCGCATTCCGCATACTTCTCTCCAACTCGAGACTGCCAGTTTCAACGGCGGGCCGGGGTTGAGCCCCGGGCTTTGACCGCTGACTTAACAGACCGCCTGCGCACCCTTTAAACCCAATAAATCCGG
+
FFFFFFFFFFFF:FFFFFFFFFFFFFFFFFFFFFFFFFFFFFFFFFFFFFFFFFF,FFFFFFFFFFFFFFFFFFFFFF:FFFFFFFFFFFFFFFFFFFFFFFFFFFFFFFFFFFFFFFFF:FFFFFFFFFFFFFFFFFFFFFFFFFFFFFFFFFFFFF:FFFFFFFFFFFFFFFFFFFFFFFFFFFFFFFFFFFFFFFFFFFFFFFFFFFFFFFFFFFFFFFFFFFFFFFFFFFF:FFFFFFF,FFFFFFF
@A00769:11:HC3HCDRXX:1:2101:28944:18959 2:N:0:ACAGTG
GGACTACCGGGGTATCTAATCCTGTTCGATACCCACGCTTTCGTGCTTCAGCGTCAGTTGGGCGCCGGTATGCTGCCTTCGCAATCGGAGTTCTGCGTGATATCTATGCATTTCACCGCTACACCACGCATTCCGCATACTTCTCGCCCACTCAAGACCGTCAGTTTCAACGGCGGGCGGAGGTTGAGCCCCTGTATTTTACCGCTGACTTGACAGTCCGCCTACGCACCCTTTAAACCCAATAAATCCGG
+
FFFFFFFFFFFFFFFFFFFFFFFFFFFFFFFFFFFFFFFFFFFFFFFFFFFFFFFFFFFFFFFFFFFFFFFFFFFFFFFFFFFFFFFFFFFFFFFFFFFFFFFFFFFFFFFFFFFFFFFFFFFFFFFFFFFFFFFFFFFFFFFFFFFFFFFFFFFFFFFFFFFFFFFFFFFFFFFFFFFFFFFFFFFFFFFFFFFFFFFFFFFFFFFFFFFFFFFFFFFFFFFFFFFFFFFFFFFFFFFFFFF:FFFFFFF
@A00769:11:HC3HCDRXX:1:2101:18710:18991 2:N:0:ACAGTG
GGACTACCCGGGTATCTAATCCTGTTCGCTACCCATGCCTTCGAGCCTCAGCGTCAGTTGCAGACCAGAGAGCCGCCTTCGCCACTGGTGTTCTTCCATATATCTACGCATTCCACCGCTACACATGGAGTTCCACTCTCCTCTTCTGCACTCAAGTTCAACAGTTTCTGATGCAATTCTCCGGTTGAGCCGAAGGCTTTCACATCAGACTTATTGAACCGCCTGCACTCGCTTTACGCCCAATAAATCCG
+
FFFFFFFFFFFFFFFFFFFFFFFFFFFFFFFFFFFFFFFFFFFFFFFFFFFFFFFFFFFFFFFFFFFFFFFFFFFFFFFFFFFFFFFFFFFFFFFFFFFFFFFFFFFFFFFFFFFFFFFFFF:FFFFFFFFFFFFFFFFFFFFFFFFFFFFFFFFFFFFFFFFF:FFFFFFFFFF:FFFFFFFFFFFFFFFFFFFFFFFFFFFFFFFFFFFFFFFFFFFFFFFFFFFFFFFFFFFFFFFF:FFFFFFFF:F
@A00769:11:HC3HCDRXX:1:2101:5846:19038 1:N:0:ACAGTG
GGACTACAGGGGTATCTAATCCTGTTTGCTACCCACGCTTTCGAACCTCAGCGTCAGTTACAGACCAGAGAGCCGCTTTCGCCACTGGTGTTCTTCCATATATCTACGCATTTCACCGCTACACATGGAGTTCCACTCTCCTCTTCTGCACTCAAGTCTCCCAGTTTCCAATGCACTACTCCGGTTAAGCCGAAGGCTTTCACATCAGACTTAAAAGACCGCCTGCGTTCCCTTTACGCCCAATAAATCCG
+
FFFFFFFFFFFFFFFFFFFFFFFF:FFFFFFFFFFFFFFFFFFFFFFFFFFFFFFFFFFFFFFFFFFFFFFFFFFFFFFFFFFFFFFFFFFFFFFFFFFFFFFFFFFFFFFFFFFFFFFFFFFFFFFFFFFFFFFFFFFFFFFFFFFFFFFFFFFFFFFFFFFFFFFFFFFFFFFFFFFFFFFFFFFF:FFFFFFFFFFFFFFFFFF:FFFFFFFFFFFFFFFFFFFFFFFFFFF:,FFFFFFFFFF::FF
@A00769:11:HC3HCDRXX:1:2101:25491:19116 1:N:0:ACAGTG
GGACTACCGGGGTATCTAATCCTGTTCGATCCCCACGCTTTCGTGCCTCAGCGTCAGTCGGGCGCCGGTATGCTGCCTTCGCAATCGGAGTTCTGCGTGATATCTATGCATTTCACCGCTACACCACGCATTCCGCATACTTCTCGCCCACTCAAGATCCCCAGTTTCAACGGCCGGCCCGGGTTGAGCCCGGACATTTTACCGCTGACTTAAAAATCCGCCTACGCACCCTTTAAACCCAATAAATCCGG
+
FFFFFFFFFFFFFF:FFFFFFFFFFFFFFFFFFFFFFFFFFFFFFFFFFFFFFF:FFFFFFFFFFFFFFFFFFFFFFFFFFFF:FFFFFFFFFFFFFFFFFFFFFFFFFFFFFFFFFFFFFFFFFFFFFFFFFFFFFFFFFFFFFFFFFFFFFFFFFFFFFFFFFFFFFFF:FFFFFFFFFFFFFFFF:FFFFFFFFFFFFF:FFFFFFFFFFFFFFFFFFFFFFFFFFFFFFFFFFFFFFFFFFFFFFFF
@A00769:11:HC3HCDRXX:1:2101:2826:19163 2:N:0:ACAGTG
GGACTACGGGGGTATCTAATCCTGTTCGATCCCCACGCTTTCGTGCCTCAGCGTCAGTCTGGCGCCGGTACGCTGCCTTCGCAATCGGAGTTCTGCGCGATATCTATGCATTTCACCGCTACACCGCGCATTCCGCGTACTTCTCGCCAACTCAAGTCTGCCAGTTTCAACGGCTCGACGGGGTTGAGCCCCGCAATTTTACCGCTGACTTAACGGACCGCCTACGCACCCTTTAAACCCAATAAATCCGG
+
FFFFFFFFFFFFFFFFFFFFFFFFFFFFFFFFFFFFFFFFFFFFFFFFFFFFFFFFFFFFFFFFFFFFFFFFFFFFFFFFFFFFFFFFFFFFFFFFFFFFFFFFFFFFFFFFFFFFFFFFFFFFFFFFFFFFFFFFFFFFFFFFFFFFF:FFFFFFFFFFFFFFFFFFFFFFFFFFFFFFFFFFFFFFFFFFFFFFFFFFFFFFFFFFFFFFFFFFFFFFFFFFFFFFFFFFFFFFFFFFFFFFFFFFFFF
@A00769:11:HC3HCDRXX:1:2101:6931:19194 2:N:0:ACAGTG
GGACTACAGGGGTATCTAATCCTGTTCGATACCCACGCTTTCGTGCCTCAGCGTCAGTGTGGAGCCGGCATGCTGCCTTCGCAATCGGAGTTCTGCGCGATATCTATGCATTTCACCGCTACACCGCGCATTCCGCATACTTCTCTCCAACTCGAGACTGCCAGTTTCAACGGCGGGCCGGGGTTGAGCCCCGGGCTTTGACCGCTGACTTAACAGACCGCCTGCGCACCCTTTAAACCCAATAAATCCGG
+
FFFFFFFFFFFFFFFFFFFFFFFFFFFFFFFFFFFFFFFFFFFFFFFFFFFFFFFFFFFFFFFFFFFFFFFFFFFFFFFFFFFFFFFFFFFFFFFFFFFFFFFFFFFFFFFFFFFFFFFFFFFFFFFFFFFFFFFFFFFFFFFFFFFFFFFFFFFFFFFFFFFFFFFFF:FFFFFFFFFFFFFFFFFFFFFFFFFFFFFFFFFFFFFFFFFFFFF:FFFFFFFFFFFFFFFFFFFFFFFF::FFF:FF:FF
@A00769:11:HC3HCDRXX:1:2101:4101:19304 2:N:0:ACAGTG
GTATCTAATCCTGTTTGCTACCCACGCTTTCGAACCTCAGCGTCAGTTACAGACCAGAGAGCCGCTTTCGCCACTGGTGTTCTTCCATATATCTACGCATTTCACCGCTACACATGGAGTTCCACTCTCCTCTTCTGCACTCAAGTCTCCCAGTTTCCAATGCACTACTCCGGTTAAGCCGAAGGCTTTCACATCAGACTTAAAAGACCGCCTGCGTTCCCTTTACGCCCAATAAATCCGGATAACGCTTG
+
FFFFFFFFFFFFFFFFFFFFFFFFFFFFFFFFFFFFFFFFFFFFFFFFFFFFFFFFFFFFFFFFFFFFFFFFFFFFFFFFFFFF:FFFFF,FFFFFFFFF:FFFFFFFFFFFFFFFFFFFFFFFFFFFFFFFFFFFFFFFFFFFFFFFFFFFFFFFFFFFFF:FFFFFFFFFFFFFFFFFFFFFFFFFFFFFFFFFFFFFFFFFFFFFFFFFFFFFFFFFFFFFFFFFFFFFF:FFFFFFFFFFFFFFFFF
@A00769:11:HC3HCDRXX:1:2101:5267:19351 2:N:0:ACAGTG
GGACTACCCGGGTATCTAATCCTGTTCGATCCCCACGCTTTCGTGCTTCAGCGTCAGTAGGAAGCCGGCATGCTGCCTTCGCAATCGGGGTTCTGCGTGATATCTATGCATTTCACCGCTACACCACGCATTCCGCATACTTCTCTTCCACTCAAGAACGCCAGTTTCAATGGCGGGAAGGGGTTGAGCCCCTCAATTTGACCACTGACTTAACGATCCGCCTACGCACCCTTTAAACCCAATAAATCCGG
+
FFFFFFFFFFFFFFFFFFFFFFFFFFFFFFFFFFFFFFFFFFFFFFFFFFFFFFFFFFFFFFFFFFFFFFFFFFFFFFFFFFFFFFFFFFFFFFFFFFFFFFFFFFFFFFFFFFFFFFFFFFFFFFFFFFFFFFFFFFFFFFFFFFFFFFFFFFFFFFFFFFFFFFFFFFFFFFFFFFFFFFFFFFFFFFFFFFFFF:FFFFFFFFFFFFF:FFFFFFFFFFF:FFFFFFFFFFFFFFFFF:F:FFFFFFF
@A00769:11:HC3HCDRXX:1:2101:32271:19398 2:N:0:ACAGTG
ATCTAATCCTGTTCGCTCCCCACGCTTTCGCTCCTCAGCGTCAGTAACGGCCCAGAGACCTGCCTTCGCCATTGGTGTTCTTCCCGATATCTACACATTCCACCGTTACACCGGGAATTCCAGTCTCCCCTACCGCACTCAAGCCCGCCCGTACCCGGCGCGGATCCACCGCTCAGCGATGGACTTTCACACCGGACGCGACGAACCGCCTACGAGCCCTTTACGCCCAATAAATCCGGATAACGCTTGC
+
FFFFFFFFFFFFFFFFFFFFFFFFFFFFFFFFFFFFFFFFFFFFFFFFFFFFFFFFFFFFFFFF:FFFFF:FFFFFFFFFFFFFFFFFFFFFFFFFF:FFFFFFFFFFFFFFFFFF:FFFF:FFFFFFFFF:FFFFFFFFFFFFFFFFFFFFFFFFFFFFFFFFFFFFFFFFF,FF:FFFFFFFFFFFFF:FFF:FFFFFFFFFFFFFFFF,FFFFFFFFFFFFFFFFFFF,FFF:FF:FFFFFFFFFF:
@A00769:11:HC3HCDRXX:1:2101:4851:19413 1:N:0:ACAGTG
TATCTAATCCTGTTCGATACCCACGCTTTCGTGCTTCAGCGTCAGTTGGGCGCCGGTATGCTGCCTTCGCAATCGGAGTTCTGCGTGATATCTATGCATTTCACCGCTACACCACGCATTCCGCATACTTCTCGCCCACTCAAGAACGCCAGTTTCAACGGCGGAGCGAGGTTGAGCCCCGCGATTTTACCGCTGACTTGGCATTCCGCCTACGCACCCTTTAAACCCAATAAATCCGGATAACGCTCGC
+
FFFFFFFFFFFFFFFFFFFFFFFFFFFFFFFFFFFFFFFFFFFFFFFFFFFFFFFFFFFFFFFFFFFFFFFFFFFFFFFFFFFFFFFFFFFFF:FFFFFFFFFFFFFFFFFFFFFFFFFFFFFFFFFFFFFFFFFFFFFFFFFFFFFFFFFFFFFFFFFFFFFFFFFFFFFFFFFFFFFFFFFFFFFFFFFFFFFFFFFFFFFFFFFFFFF,FFFFFFFFFFFFFFFFFFFF:FFFFFFFFFFFFFF:FF
@A00769:11:HC3HCDRXX:1:2101:17318:19429 1:N:0:ACAGTG
GGACTACGGGGGTATCTAATCCTGTTCGATACCCACGCTTTCGTGCCTCAGCGTCAGTGTGGAGCCGGCATGCTGCCTTCGCAATCGGAGTTCTGCGCGATATCTATGCATTTCACCGCTACACCGCGCATTCCGCCTACCTCGCCTGAACTCAAGCGCGCCAGTTCAAACGGCTCGACGGGGTTGAGCCCCGCTATTTTACCGCTTGCTTGACACGCCGCCTGCGCACCCTTTAAACCCAATAAATCCGG
+
FFFFFFFFFFFFFFFFFFFFFFFFFFFFFFFFFFFFFFFFFFFFFFFFFFFFFFFFFFFFFFFFFFFFFFFFFFFFFFFFFFFFFFFFFFFFFFFFFFFF,F:F:F:FFFFFFFFFFFFFFFFFFFFFFFFFFFFFFFFFFFFFFFFF:FFFFFF:FFFFFFFFFFFFFFFFFFFFFFFFFFFFFFFFFFFFFFFFFFFFFFFFFFFFFFFFFFFFFFFFFFFFFFFFFFFFFFFFFFFFFFF:FFFFFFF
@A00769:11:HC3HCDRXX:1:2101:31566:19492 2:N:0:ACAGTG
GGACTACAGGGGTATCTAATCCTGTTCGATACCCACGCTTTCGTGCCTCAGCGTCAGATCGCCGCCGGTATGCTGCCTTCGCAATCGGAGTTCTGCGCAATATCTAAGCATTTCACCGCTACACTGCGCATTCCGCATACCTCTCGACATCTCAAGACAGCCAGTTTCAACGGCTCGCCGGGGTTGAGCCCCGGGCTTTTACCGCTGACTTAACAGTCCGCCTACGCACCCTTTAAACCCACTAAATCCGG
+
FFFFFFFFFFFFF:FFFFFFFFFFFFFFFFFFFFFFFFFFFFFFFFFFFFFFFFFFFFFFFFFFFFFFF:FFFFFFFFFFFFF,FFFFFFFFFFFFFFF:FFFFFFFFFFFFFFFFFFFFFFFFFFFFFF:FFFFFFFFFFFFFFFFFFFFFFFFFFFFFFFFFFFFF:FFFFFFFFFFFFFFFFFFFFFFFFFFFFFFFFFFFFFFFFF,FFF,FFFFFFFFFFFFFFFFF,F,F:FFFF,F:FFFFFFF
@A00769:11:HC3HCDRXX:1:2101:5159:19507 2:N:0:ACAGTG
GGTATCTAATCCTGTTCGATACCCACGCTTTCGTGCTTCAGCGTCAGTTGGGCGCCGGTATGCTGCCTTCGCAATCGGAGTTCTGCGTGATATCTATGCATTTCACCGCTACACCACGCACTCCGCATACTTCTCGCCCACTCAAGACCGTCAGTTTCAACGGCGGGCGGAGGGTGAGCCCCCGTATTTTACCGCTGACTTGACAGTCCGCCTACGCACCCTTTAAACCCAATAAATCCGGATAACGCTCG
+
FFFFFFF:FFFFFFFF:FFFFFFFFFFFFFFFFFFFFFFFFFFFFFFFFFFFFFFFFFFFFFFFFFFFFFFFFFFFFFFFFFFFFFFFFFFF:F:FFFFFFFFFFFFFFFFFFFFFFFFFFFFFFFFFFFFFFFFFFFFFFFFFFFFFFFFFFFFFFFFFFFFFFFFFF:FFF,FFFFFFFFFFF:FFFFFFFFFFFFFFFFFFFFFFFFFFF:FFFFFFFFFFF,FFFFF:FFFFFF,FFFFF,FFFFFF
@A00769:11:HC3HCDRXX:1:2101:16938:19617 2:N:0:ACCGTG
GACTACGGGGGTATCTAATCCTGTTCGATCCCCACGCTTTCGTGCCTCAGCGTCAGTCGGGCGCCGGTATGCTGCCTTCGCAATCGGAGTTCTGCGTGATATCTATGCATTTCACCGCTACACCACGCATTCCGCATACTTCTCGCCCACTCAAGATCCCCAGTTTCAACGGCCGGCCCGGGTTGAGCCCGGACATTCTACCGCTGACTTAAAAATCCGCCTACGCACCCTTTAAACCCAATAAATCCGG
+
FFFFFF:FFFFF:FFFFFFFFFFFFF:FFF:FFFFFFF,FFFFFFFFFFFF:FFFFFF,F:FFFFFFFFFFFFF:FFFFFFFFFF:FFFFFFFFFFFFFFFFFFFFFFFFFFFF:FFFFFF:FFFFFFFFFF:FFFFF:FFFFFF:FFFFFFFFFFFFFFFFF:FFFF::FFFF,FF:FFFF:FFFFFFFFFFFFFFFFFFFFF:FFFFF,FFF,FFFFFFFFFFF,FFF,:,FF,F,:F:F,F,FFFFF
@A00769:11:HC3HCDRXX:1:2101:7970:19648 2:N:0:ACAGTG
GGACTACAGGGGTATCTAATCCTGTTTGCTACCCACGCTTTCGAACCTCAGCGTCAGTTACAGACCAGAGAGCCGCTTTCGCCACTGGTGTTCTTCCATATATCTACGCATTTCACCGCTACACATGGAGTTCCACTCTCCTCTTCTGCACTCAAGTCTCCCAGTTTCCAATGCACTACTCCGGTTAAGCCGAAGGCTTTCACATCAGACTTAAAAGACCGCCTGCGTTCCCTTTACGCCCAATAAATACG
+
FFFFFFFFFFFFFFFFFFFFFFFFFFFFFFFFFFFFFFFFFFFFFFFFFFFFFFFFFFFFFFFFFFFFFFFFFFFFFFFFFFFFFFFFFFFFFFFFFFFFFFFFFFFFFFFFFFFFFFFFFFFFFFFFFFFFFFFFFFFFFFFFFFFFFFFFFFFFFFFFFFFFFFFFFFFFFFFFFFFFFFFFFFFFFFFFFFFFFFFFFFFFFFFFFFFFFFFFFFFFFFFFFFFFFFFFFFFF,FFFFFFFF,FF,FF
@A00769:11:HC3HCDRXX:1:2101:2139:19695 1:N:0:ACAGTG
GGTATCTAATCCTGTTTGCTCCCCACGCTTTCGAGCCTCAACGTCAGTTACAGTCCAGTAAGCCGCCTTCGCCACTGGTGTTCCTCCTAATATCTACGCATTTCACCGCTACACTAGGAATTCCACTTACCTCTCCTGCACTCCAGCTGTACAGTTTCCAGAGCAGTCCGGGGGTTGAGCCCCCGCCTTTCACTCCAGACTTGCACTGCCGTCTACGCTCCCTTTACACCCAGTAAATCCGGATAACGCTT
+
FFFFFFFFFFFFFF:FFFFFFFFFFFFFFFFFFFFFFFFFFFFFFFFFFFFFFFFFFFFFFFFFFFF:FFFFFFFFFFFF,FFF:FFFFFFFFFFFFFFFFFFFFFFFFFFFFFFFFFFFFFFFFFFFFFFFFFFFFFFFFFFFFFFFFFFFFFFFFFFFFFFFFFFF:FFFFFFF:FFFFFFFFFFFFFFFFFFFFFFFFFFFFFFFFFFFFFFFFFFF:FFFFF:FFFFFFFFFFFF:FFFFFFFFFF:
@A00769:11:HC3HCDRXX:1:2101:9299:19695 1:N:0:ACAGTG
GGACTACCGGGGTATCTAATCCTGTTCGATCCCCGCACTTTCGTGCCTCAGCGTCAGTAGGGCGCCGGAAGGCTGCCTTCGCAATCGGGGTTCTGCGTGATATCTATGCATTTCACCGCTACACCACGCATTCCGCCTTCTTCTCGCCCACTCAAGGCCCCCAGTTTCAACGGCCGGACGGGGTTGAGCCCCGAATTTTTACCGCTGACTTAAAAGCCCGCCTACGCACCCTTTAAACCCAATAAATCCGG
+
FFFFFFFFFFFFFFFFF:FFFFFFFFFFFFFFFFFFFFFFFFFFFFFFFFFFFFFFFFFFFFFFFFFFFFFFFFFFFFFFFFFFFFFFFFFFFFFFFFFFFFFFFFFFFFFFFFFFFFFFFFFFFFFFFFFFFFFFFFFFFFFFFFFFFFFFFFFFFFFFFFFFFFFF:,FFFFFFFFFFFFFFFFFFFFFFFFFFFFFFFFFFFFFFFFFFFFFFFFFFFFFFFFFFFFFFFFFF,FFFFFF:FFFFFFF
@A00769:11:HC3HCDRXX:1:2101:2826:19820 1:N:0:ACAGTG
GGACTACCCGGGTATCTAATCCTGTTCGCTCCCCATGCTTTCGCACCCCAGCGTCGGTAGGGACCCAGAGAGCCGCCTTCGCTTTTGGCGTTCCTTCGTAGATCTACGGATTTCACCCCTACACACGAAATTCCACTCTCCTCTGTCTCACTCAAGTGAATTGGTTTCGAGAGCATTCCGCCACTTTTTGGCGACTTTCACTTTCAACCCGATTCACCGCCTACGTGCCCTTTACGCCCAGTCATTCCGA
+
FFFFF:FFFFFFFFFFFFFFFFFFFFFFFFFFFFFFFFFFFFFFFFFFFFFFFFFFFFFFFFFFFFFFFFFFFFFFFFFFFFFFFFFFFFFFFFFFFFFFFFFFFFFFFFFFFFFFFFFFFFFFFFFFFFFFFFFFFFFFFFFFFFFFFFFFFFFFFFFFFFFFFFFFFFFFFFFFFFFFFFFFFFFFFFFFFFFFFFFFFFFFFFFFFFFFFFFFFFFFFFFFFFFFFFFFFFFFFFFFFFFFFFFFFF
@A00769:11:HC3HCDRXX:1:2101:30544:19883 1:N:0:ACAGTG
GGACTACCGGGGTATCTAATCCTGTTCGATCCCCACGCTTTCGTGCCTCAGCGTCAGTCTGGCGCCGGTACGCTGCCTTCGCAATCGGAGTTCTGCGCGATATCTATGCATTTCACCGCTACACCGCGCATTCCGCGTACTTCTCGCCAACTCAAGTCTGCCAGTTTCAACGGCTCGACGGGGTTGAGCCCCGCAATTTTACCGCTGACTTAACGGACCGCCTACGCACCCTTTAAACCCAATAAATCCGG
+
::FFFFFFFFFFFFFFFFFFFFFFFFFFFFFFFFFFFFFFFFFFFFFFFFFFFFFFFFFFFFFFF:FFFFFFFFF:FFFFFFFFFFFFFFFFFFFFFFFFFFFFFFFFFFFFFFFFF::FFFFFFFFFFFFFFFFFFFF:FFFFFF:FFFFFFFFFFFFFFFFFFFFFFFF:FFF:FFF:FFFFF:FFFFFFFFFFFFF:FFFFFFFFFFFFFF:FFFFFFFFFFFFFF,F:FFFFFF,FFFFFFFFFFF:
@A00769:11:HC3HCDRXX:1:2101:7247:19899 2:N:0:ACAGTG
GGACTACGCGGGTATCTAATCCTGTTCGATCCCCGCACTTTCGTGCCTCAGCGTCAGTAGGGCGCCGGAAGGCTGCCTTCGCAATCGGGGTTCTGCGTGATATCTATGCATTTCACCGCTACACCACGCATTCCGCCTTCTTCTCGCCCACTCAAGGCCCCCAGTTTCAACGGCCGGACGGGGTTGAGCCCCGAATTTTTACCGCTGACTTAAAAGCCCGCCTACGCACCCTTTAAACCCAATAAATCCGG
+
FFFFFFFFFFF:FFFFFFFFFFFFFFFFFFFFFFFF:FFFFFFFFFFFFFFFFFFFFFFFFFFFFFFFFFFFFFFFFFFFFFFFFFFFFFFFFFFFFFFFFFFFFFFFFFFFFFFFFFFFFFFFFFFFFFFFFFFFFFFFFFFFFFFFFFFFFFF,FFFFFFFFFFFFFFFFFFFFFFFFFFFFFFFFFFFFFFFFFFFFFFFFFFFFFFFFFFFFFFFFFFFFFFFFFFFFFFFFFFFFFFFFFFFFF:F
@A00769:11:HC3HCDRXX:1:2101:4001:19914 1:N:0:ACAGTG
GGACTACAGGGGTATCTAATCCTGTTCGCTCCCCACGCTTTCGCTCCTCAGCGTCAGTAACGGCCCAGAGACCTGCCTTCGCCATTGGTGTTCTTCCCGATATCTACACATTCCACCGTTACACCGGGAATTCCAGTCTCCCCTACCGCACTCAAGCCCGCCCGTACCCGGCGCGGATCCACCGTTAAGCGATGGACTTTCACACCGGACGCGACGAACCGCCTACGAGCCCTTTACGCCCAATAAATCCG
+
FFFFFFFFFFFFFFFFFFFFFFFFFFFFFFFFFFFFFFFFFFFFFFFFFFFFFFFFFFFFFFFFFFFFFFFFFFFFFFFFFFFFFFFFFFFFFFFFFFFFFFFFFFFFFFFFFFFFFFFFFFFFFFFFFFFFFFFFFFFFFFFFFFFFFFFFFFFFFFFFFFFFFFFFFFFFFFFFFFFFFFFFFFFFFFFFFFFFFFFFFFFFFFFFFFFFFFFFF:FFFFFF:FFFFFFFFFFFFFFFFF:FF,FFFFF
@A00769:11:HC3HCDRXX:1:2101:31331:19930 1:N:0:ACAGTG
GGACTACGGGGGTATCTAATCCTGTTCGATACCCACGCTTTCGTGCATGAGCGTCAGTTGAGCGCCGGTATGCTGCCTTCGCAATCGGAGTTCTGCGTGATATCTATGCATTTCACCGCTACACCACGCATTCCGCATACTTCTCGCTCACTCAAGAAAACCAGTTTCAACGGCTCGAAGAGGTTGAGCCTCTCAATTTTACCGCTGACTTGATCTTCCGCCTGCGCACCCTTTAAACCCAATAAATCCGG
+
FFFFFFFFFFFFFFFFFFFFFFFFFFFFFFFFFFFFFFFFFFFFFFFFFFFFFFFFFFFFFFFFFFFFFFFFFFFFFFFFFFFFFFFFFFFFFFFFFFFFFFFFFFFFFFFFFFFFFFFFFFFFFFFFFFFFFFFFFFFFFFFFFFFFFFFFFFFFFFFFFFFFFFFFFFFFFFFFFFFFFFFFFFFFFFFFFFFFFFFFFFFFFFFFFFFFFFFFFFFFFFFFFFFFFFFFFFFFFFFFF:FFFFFFFFF
@A00769:11:HC3HCDRXX:1:2101:27353:20024 2:N:0:ACAGTG
GGACTACAGGGGTATCTAATCCTGTTTGCTACCCACGCTTTCGAACCTCAGCGTCAGTTACAGACCAGAGAGCCGCTTTCGCCACTGGTGTTCTTCCATATATCTACGCACTTCACCGCTACACATGGAGTTCCACTCTCCTCTTCTGCACTCAAGTCTCCCAGTTTCCAATGCACTACTCCGGTTAAGCCGAAGGCTTTCACATCAGACTTAGAAGACCGCCTGCGTTCCCTTTACGCCCAATAAATCCG
+
FFFFFFFFFFFFFFFFFFFFFFFFFFFFFFFFFFFFFFFFFFFFFFFFFFFFFFFFFFFFFFFFFFFFFFFFFFFFFFFFFFFFFFFFFFFF:FFFFFFFFFFFFFFFFFFFFFFFFFFFFFFFFFFFFFFFFFFFFFFFFFFFF,FFFFFFFFFFFFFFFFFFFFFFFFFFFFFFFFFFFFFFFFFFFFFFFFFFFFFFFFFFFFFFFFFFFFFFFFFFFFFFFFFFFFFFFFFFFFFFFFFFFFFFFFF
@A00769:11:HC3HCDRXX:1:2101:19081:20040 2:N:0:ACAGTG
GGACTACCGGGGTATCTAATCCTGTTCGATCCCCACGCTTTCGTGCCTCAGCGTCAGTCTGGCGCCGGTACGCTGCCTTCGCAATCGGAGTTCTGCGCGATATCTATGCATTTCACCGCTACACCGCGCATTCCGCGTACTTCTCGCCAACTCAAGTCAGCCAGTTTCAACGGCTCGACGGGGTTGAGCCCCGCAATTTTACCGCTGACTTAACGGACCGCCTACGCACCCTTTAAACCCAATAAATCCGG
+
FFFFFFFFFFFFFFFFFFFFFFFF:FFFFFFFFFFFFFFFFFFFFFFFFFFFFFFFFFFF:FFFFFFFFFFFFFFFFF:F:FFFFFF:FFFFFFFFFF:FFFFFFFFFFF:FFFFF,FFFFFFFFFFFFFFFFFFFFFFFFFFFF:FFFFFFFFFFFFF:FFFFFFFFFFFFFFFFFFFF:FFFFFFF:FFFFFFFFFFFFFFFFFFFFFFFFFFFFFFFFFF:FFFFF:FF:FFFFFFFFFFFFF,FFF,
@A00769:11:HC3HCDRXX:1:2101:1063:20087 1:N:0:ACAGTG
GGACTACGGGGGTATCTAATCCTGTTCGATACACACGCTTTCGTGACTGAGCGTCAGTTGGGCGCCGGTATGCTGCCTTCGCAATCGGAGTTCTGCGTGATATCTATGCATTTCACCGCTACACCACGCATTCCGCATACTTCTCGCCCACTCTAGCAAGCCAGTTTCAACGGCTTGTCGGGGGTGAGCCCCGAAATTTTACCGCTGACTTAACTCGCCGCCTGCGCACCCTTAAAACACAATAAATCAGG
+
,,,F,:FF:F,FFFF,,:F,FF:F,FFFF:FF,:F,FF,FF,F,F,FFFFFFF:FFFFF:F,F:FF,,:FFFF:F:FFFF:FFF:FFF:FFFFFFF:FFFFF:FFFFFFFFFFFFF,F:FF,FFFFFFFF:FFFFFF:FFF:FFFFFFFFFFFFF,FFF,FFF:FF:FFFFFFFFF:FF:FFF,F,::,FF::FFFF,F,FF,,F:,FF:FFFF:FFFF,FFF,FF,FFFF,:,FFFF,FF:F,FF:FFFF
@A00769:11:HC3HCDRXX:1:2101:12472:20087 1:N:0:ACAGTG
GGACTACGGGGGTATCTAATCCTGTTCGATACCCACGCTTTCGTGCTTCAGCGTCAGTTGGGCGCCGGTATGCTGCCTTCGCAATCGGAGTTCTGCGTGATATCTATGCATTTCACCGCTACACCACGCATTCCGCATACTTCTCGCCCACTCAAGAACATCAGTTTCAACGGCACGACGGGGTTGAGCCCCGAATTTTTACCGCTGACTTGACATTCCGCCTACGCACCCTTTAAACCCAATAAATCCGG
+
FFFFFFFFFFFFFFFFFFFFFFFFFFFFFFFFFFFFFFFFFFFFFFFFFFFFFFFFFFFFFFFFFFFFFFFFF:FFFFFFFFFFFFFFFFFFFFFFFFFFFFFFFFFFFFFFFFFFFFFFFFFFFFFFFFFFFFFFFFFFFFFFFFFFFFFFFFFFFFFFFFFFFFFFFFFFFFFFFFFFFFFFFFFFFFFFFFFFFFFFFFFFFFFFF:FFFFFFFFFFFFF:FFFFFFFFFFFFFFFFF:F,FFF:FF:
@A00769:11:HC3HCDRXX:1:2101:10926:20134 1:N:0:ACAGTG
CCTGTTCGATACCCACACTTTCGTGCATGAGCGTCAGTTGAGCGCCGGTATGCTGCCTTCGCAATCGGAGTTCTGCGTGATATCTATGCATTTCACCGCTACACCACGCATTCCGCATACTTCTCGCTCACTCAAGAAAACCAGTTTCAACGGCTCGAAGAGGTTGAGCCTCTCAATTTTACCGCTGACTTGATCTTCCGCCTGCGCACCCTTTAAACCCAATAAATCCGGATAACGCTCGCATCCTCCGT
+
FFFFFFFFFFFF:FFFFFFFFFFFFFFFFFFFFFFFFFFFFFFFFFFFFFFFFFFFFFFFFFFFFFFFFFFFFFFFFFFF:FFFFFFFFFFFFFFFFFFFFFFFFFFFFFFFFFFFFFFFFFFFFFFFFFFFFFFFFFFFFFFFFFFFFFFFFFFFFFFFFFFFFF:FFF:FFFFFFFFFFFFFFFFFFFFFFFFFFFFFFFFFFFFFFFFFFFFFFFFFFFFFFFFFFFFFFFFFFFFF:FFFFFFFFFF
@A00769:11:HC3HCDRXX:1:2101:4860:20149 1:N:0:ACAGTG
GGACTACCCGGGTATCTAATCCTGTTCGATCCCCACGCTTTCGTGCCTCAGCGTCAGTGTGGCGCCGGTACGCTGCCTTCGCAATCGGAGTTCTGCGCGATATCTATGCATTTCACCGCTACACCGCGCATTCCGCGTACTTCTCGCCAACTCAAGTCTGCCAGTTTCAACGGCTCGACGGGGTTGAGCCCCGCAATTTTACCGCTGACTTAACGGACCGCCTACGCACCCTTTAAACCCAATAAATCCGG
+
FFFFFFFFFFFFFFFFFFFFFF:FFFFFFFFFFFFFFFFFFFFFFFFFFFFFFFFFFFFFFFFFFFFFFFFFFFFFFFFFFFFFFFFFFFFFFFFFFFFFFFFF,FFFFFFFFFFFFFFFFFFFFFFFFFFFFFFFFFFFFFFFFFFFFFFFFFFFFFFFFFFFFFFFFFFFFFFFFFFFFFFFFFFFFFFFFFF:FFFFFFFFFFFFFFFFFF:FFFFFFFFFF:FFFFFFFFFFFFFFF:FFFFF:FFF
@A00769:11:HC3HCDRXX:1:2101:30165:20228 1:N:0:ACAGTG
GGACTACAGGGGTATCTAATCCTGTTCGATACCCACGCTTTCGTGCTTCAGCGTCAGTTGGGCGCCGGTATGCTGCCTTCGCAATCGGAGTTCTGCGTGATATCTATGCATTTCACCGCTACACCACGCATTCCGCATACTTCTCGCCCACTCAAGAACATCAGTTTCAACGGCACGACGGGGTTGAGCCCCGAATTTTTACCGCTGACTTGATATTCCGCCTACGCACCCTTTAAACCCAATAAATCCGG
+
FFFFFFFFFFFFFFFFFFFFFFFFFFFFFFFFFFFFFFFFFFFFFFFFFFFFFFFFFFFFFFFFFFFFFFFFFFFFFFFFFFFFFFFFFFFFFFFFFFFFF,FFFFFFFFFFFFFFFFFFFFFFFFFFFFFFFFFFFFFFFFFFFFFFFFFFFFFFFFFFFFFFFFFFFFFFFFFFFFFFFFFFFFFFFFFFFFFFFFFFFFFFFFFFFFFFFFFFFFFFFFFFFFFFFFFFFF:FFFFFFFFFFFFFFFF
@A00769:11:HC3HCDRXX:1:2101:1579:20259 2:N:0:ACAGTG
GGTATCTAATCCTGTTCGATACCCACGCTTTCGTGCATGAGCGTCAGTTGCGCGCCGGTAGGCTGCCTTCGCGATCGGAGTTCTGCGTGATATCTATGCATTTCACCGCTACACCACGCATTCCGCCTACCCTTCGCGCACTCAAGGGACACAGTTTCAACGGCGGAGCGGGGTTGAGCCCCGCGATTTTAACGCTGACTTGTGCCTCCGCCTGCGCACCCTTTAAACCCAAAAAATCCGGATAACGCTCG
+
,,FFF,FFF:FFFFFF,FFFFF,FF,:FF::FF,F,FFFF:FFF:FFFFFFFFFFFFF:F:F:F::FFFF,FFF:FFFFFFF:F:FF:FFFFFFFFFFFFFFF,FFF,FFFFF::F:FFF::FFFF,FFFFF,::F::FFF,FFF:FF::,FFFFFFF:F:FF,FFF,:F:F,FF:FFFF::FFFFF,FFF,FF:F:FFFF:,FFFFF:FF:F,FF:FF,FFFFFF:F,,FF,FFFF:,F:FFFFF,FF:,
@A00769:11:HC3HCDRXX:1:2101:21685:20259 1:N:0:ACAGTG
GTATCTAATCCTGTTCGCTCCCCACGCTTTCGCTCCTCAGCGTCAGTAACGGCCCAGAGACCTGCCTTCGCCATTGGTGTTCTTCCCGATATCTACACATTCCACCGTTACACCGGGAATTCCAGTCTCCCCTACCGCACTCAAGCCCGCCCGTACCCGGCGCGGATCCACCGTTAAGCGATGGACTTTCACACCGGACGCGACGAACCGCCTACGAGCCCTTTACGCCCAATAAATCCGGATAACGCTTG
+
FFFFFFFFFFFFFFFFFFFFFFFFFFFFFFFFFFFFFFFFFFFFFFFFFFFFFFFFFFFFFFFFFFFFFFFFFFFFFFFFFFFFFFFFFFFFFFFFFFFFFFFFFFFFFFFFFFFFFFFFFFFFFFFFFFFFFFFFFF:FF:FFFFFFFFFFFFFFFFFFFFFFFFFFFFFFFFFFFFFFFFFFFFFFFFFFFF:FFFFFFFFFFFFFFFFFFFFFFFFFFFFFFFFFFFFFF:FFFFFFFFFFFFFFFFF
@A00769:11:HC3HCDRXX:1:2101:19940:20275 2:N:0:ACAGTG
GGACTACGCGGGTATCTAATCCTGTTTGCTACCCACGCTTTCGAACCTCAGCGTCAGTTACAGACCAGAGAGCCGCTTTCGCCACTGGTGTTCTTCCATATATCTACGCATTTCACCGCTACACATGGAGTTCCACTCTCCTCTTCTGCACTCAAGTCTCCCAGTTTCCAATGCACTACTCCGGTTAAGCCGAAGGCTTTCACATCAGACTTAAAAGACCGCCTGCGTTCCCTTTACGCCCAATAAATCCG
+
FFFFFFFFFFFFFFFFFFFFFFFFFFFFFFFFFFFFFFFFFFFF,FFFFFFFFFFFFFFFFFFFFFFFFFFFFFF:,FFFFFFFF:FF:FFFFFFFFFFFFFFFFFFFFF:FFFFFFFFFFFFFF:FFFF:F,:FFFFF:FFFFFFF:FFF:FFFFFFFFFFFFFFFFF,FFFFFFFF,FFFFFFFFFFFFFFFFFFFFFFFFFFFFFFFFFFFFFFF:F:FFFFFF:FF:FF:FFFFFFFFF:FFFFFFF
@A00769:11:HC3HCDRXX:1:2101:17210:20369 1:N:0:ACAGTG
GGACTACACGGGTATCTAATCCTGTTTGCCCCCCACGCTTTCGTGCTTCAGTGTCAGTTATGGCTTAGTAAGCTGCCTTCGCAATCGGAGTTCTGCGTGATATCTATGCATTTCACCGCTACACCACGCATTCCGCCTACCTCAAACACACTCAAGTCTTCCAGTTTCAACGGCAATTTTATGGTTGAGCCACAAACTTTCACCGCTGACTTAAAAAACAACCTACGCACCCTTTAAACCCAATAAATCCG
+
FF:,FFFFFFF,FFF,:FFFFFFFFFFFFFF:FFFF:FFFFFFFF:,FFFFFFFFFFFF,FFFFFFFF::FFF,FFF::FF,FFF:F,FF,:F::F,FFFFF,FFFFFFFFFFFF,F,FFFF,FFFFFF::F:,FFF:FFFFFFFFFFFFFFFFFF,FFF:FFF:,FFFFFFFFFF,FF:FF,FFF:::FFF:FFFF,F,FFFF:FF,:F:FFFFFFFFFFFFFFF,FF,FFF,FFFFFFF:FFF:F:F:F
@A00769:11:HC3HCDRXX:1:2101:8241:20400 2:N:0:ACAGTG
GGACTACGGGGGTATCTAATCCTGTTTGCTACCCACGCTTTCGAACCTCAGCGTCAGTTACAGACCAGAGAGCCGCTTTCGCCACTGGTGTTCTTCCATATATCTACGCATTTCACCGCTACACATGGAGTTCCACTCTCCTCTTCTGCACTCAAGTCTCCCAGTTTCCAATGCACTACTCCGGTTAAGCCGAAGGCTTTCACATCAGACTTAAAAGACCGCCTGCGTTCCCTTTACGCCCAATAAATCCG
+
FFFFFFFFFFFFFFFFFFFFFFFFFFFFFFFFFFFFFFFFFFFFFFFFFFFFFFFFFFFFFFFFFFFFFFFFFFFFFFFFFFFFFFFFFFFFFFFFFFFFFFFFFFFFFFFFFFFFFFFFFFFFFFFFFFFFFFFFFFFFFFFFFFFFFFFFFFFFFFFFFFFFFFFFFFFFFFFFFFFFFFFFFFFFFFFFFFFFFFFFFFFFFFFFFFFFFFFFFFFF:FFFFFFFFFFF:FFFFFFFF:FF::FFFFF
@A00769:11:HC3HCDRXX:1:2101:4200:20447 1:N:0:ACAGTG
GGACTACACGGGTATCTAATCCTGTTCGATACCCACGCTTTCGTGCATGAGCGTCAGTTGCGCGCCGGTATGCTGCCTTCGCAATCGGAGTTCTGCGTGATATCTATGCATTTCACCGCTACACCACGCATTCCGCATACTTCTCGCGCACTCAAGGGATGCAGTTTCAACGGCAGTACGGGGTTGAGCCCCGCAATTTGACCGCTGACTTGCACCTCCGCCTGCGCACCCTTTAAACCCAATAAATCCGG
+
FFFFFFFFFFFFFFFFFFFFFFFFFFFFFFFFFFFFFFFFFFFFFFFFFFFFFFFFFFFFFFFFFFFFFFFFFFFFFFFFFFFFFFFFFFFFFFFFFFFFF:FFFFFFFFFFFFFFFFFFFFFFFFFFFFFFFFFFFFFFFFFFFFFFFFFFFFFFFF:FFFFFFFFFFFFFFFFFFFFFFFFFFFFFFFFFFFF,FFFFFFFFFFFFFFFFFFFFFFFFFFFFFFFFFFFFFFFFFFFFFFF,F:FFFF:
@A00769:11:HC3HCDRXX:1:2101:26160:20556 1:N:0:ACAGTG
GGACTACCCGGGTATCTAATCCTGTTCGATCCCCACGCTTTCGTGCCTCAGCGTCAGTCGGGCGCCGGTATGCTGCCTTCGCAATCGGAGTTCTGCGTGATATCTATGCATTTCACCGCTACACCACGCATTCCGCATACTTCTCGCCCACTCAAGATCCCCAGTTTCAACGGCCGGCCCGGGTTGAGCCCGGACATTTTACCGCTGACTTAAAAATCCGCCTACGCACCCTTTAAACCCAATAAATCCGG
+
FFFFFFFFFFFFFFFFFFFFFFFFFFFFFFFFFFFFFFFFFFFFFFFFFFFFFFFFFFFFFFFFFFFFFFFFFFFFFFFFFFFFFFFFFFFFFFFFFFFFFFFFFFFFFFFFFFFFFFFFFFFFFFFFFFFFFFFFFFFFFFFFFFFFFFFFFFFFFFFFFFFFFFFFFFFFFFFFFFFFFFFFFFFFFFFFFFFFFFFFFFFFFFFFFFFFFFFFFFFFFFFFFFFFFFFFFFFFFFFFFFFFFFFFFF:
@A00769:11:HC3HCDRXX:1:2101:20320:20650 1:N:0:ACAGTG
GGACTACAGGGGTATCTAATCCTGTTCGATACCCACGCTTTCGTGCTTCAGCGTCAGTTGGGCGCCGGTATGCTGCCTTCGCAATCGGAGTTCTGCGTGATATCTATGCATTTCACCGCTACACCACGCATTCCGCATACTTCTCGCCCACTCAAGAACGCCAGTTTCAACGGCGGAGCGAGGTTGAGCCCCGCGATTTTACCGCTGACTTGGCATTCCGCCTACGCACCCTTTAAACCCAATAAATCCGG
+
FFFFFFFFFFFFFFFFFFFFFFFFFFFFFFFFFFFFFFFFFFFFFFFFFFFFFFFFFFFFFFFFFFFFFFFFFFFFFFFFFFFFFFFFFFFFFFFFFFFFFFFFFFFFFFFFFFFFFFFFFFFFFFFFFFFFFFFFFFFFFFFFFFFFFFFFFFFFFFFFFFFFFFFFFFFFFFFFFFFFFFFFFFFFFFFFFFFFFFFFFFFFFFFFFFFFFFFFFFFFFFFFF:FFFFFFFFFFFFFFFFFFFFFFFFF
@A00769:11:HC3HCDRXX:1:2101:8621:20744 1:N:0:ACAGTG
GGACTACGCGGGTATCTAATCCTGTTCGATCCCCACGCTTTCGTGCCTCAGCGTCAGTCTGGCGCCGGTACGCTGCCTTCGCAATCGGAGTTCTGCGCGATATCTATGCATTTCACCGCTACACCGCGCATTCCGCGTACTTCTCGCCAACTCAAGTCTGCCAGTTTCAACGGCTCGACGGGGTTGAGCCCCGCAATTTTACCGCTGACTTAACGGACCGCCTACGCACCCTTTAAACCCAATAAATCCGG
+
FFFFFFFFFFFFFFFFFFFFFFFFFFFFFFFFFFFFFFFFFFFFFFFFFFFFFFFFFFFFFFFFFFFFFFFFFFFFFFFFFFFFFFFFFFFFFFFFFFFFFFFFFFFFFFFFFFFFFFFFFFFFFFFFFFFFFFFFFFFFFFFFFFFFFFFFFFFFFFFFFFFFFFFFFFFFFFFFFFFFFFFFFFFFFFFFFFF,FFFFFFFFFFFFFFFFFFFFFFFFFFFFFFFFFFFFFFFFFFFFF:F:FFFFFFF
@A00769:11:HC3HCDRXX:1:2101:21947:20807 1:N:0:ACAGTG
GGACTACGGGGGTATCTAATCCTGTTCGATCCCCGCACTTTCGTGCCTCAGCGTCAGTAGGGCGCCGGAAGGCTGCCTTCGCAATCGGGGTTCTGCGTGATATCTATGCATTTCACCGCTACACCACGCATTCCGCCTTCTTCTCGCCCACTCAAGGCCCCCAGTTTCAACGGCACGACGGGGTTGAGCCCCGAATTTTTACCGCTGACTTGATATTCCGCCTACGCACCCTTTAAACCCAATAAATCCGG
+
FFFFFFFFFFFFFFFFFFFFFFFFFFFFFFFFFFFFFFFFFFFFFFFFFFFFFFFFFFFFFFFFFFFFFFFFFFFFFFFFFFFFFFFFFFFFFFFFFFFFFFFFFFFFFFFFFFFFFFFFFFFFFFFFFFFFFFFFFFFFFFFFFFFFFFFFFFFFFFFFFFFFFFFFFFFFFFFFFFFFFFFFFFFFFFFFFFFFFFFFFFFFFFFFFFFFFFFFFFFFFFFFFFFFFFFFFFFFFFFFFF:FFFFFFFF
@A00769:11:HC3HCDRXX:1:2101:8314:20838 2:N:0:ACAGTG
GGACTACGGGGGTATCTAATCCTGTTTGCTACCCACGCTTTCGAACCTCAGCGTCAGTTACAGACCAGAGAGCCGCTTTCGCCACTGGTGTTCTTCCATATATCTACGCATTTCACCGCTACACATGGAGTTCCACTCTCCTCTTCTGCACTCAAGTCTCCCAGTTTCCAATGCACTACTCCGGTTAAGCCGAAGGCTTTCACATCAGACTTAAAAGACCGCCTGCGTTCCCTTTACGCCCAATAAATCCG
+
FFFFFFFFFFFFFFFFFFFFFFFFFFFFFFFFFFFFFFFFFFFFFFFFFFFFFFFFFFFFFFFFFFFFFFFFFFFFFFFFFFFFFFFFFFFFFFFFFFFFFFFFFFFFFFFFFFFFFFFFFFFFFFFFFFFFFFFFFFFFFFFFFFFFFFFFFFFFFFFFFFFFFFFFFFFFFFFFFFFFFFFFFFFF,FFFFFFFFFFFFFFFFFFFFFFFFFFFFFFFFFFFFFFFFFFFFFFFFFFFFFFFFFFFFFF
@A00769:11:HC3HCDRXX:1:2101:16468:20838 1:N:0:ACAGTG
GGACTACGCGGGTATCTAATCCTGTTCGCTCCCCACGCTTTCGAGCCTCAACGTCAGTTACAGTCCAGTAAGCCGCCTTCGCCACTGGTGTTCCTCCTAATATCTACGCATTTCACCGCTACACTAGGAATTCCGCTTACCTCTCCTGCACTCAAGTTAAATAGTTTCCAGAGCAGTCCCGGGGTTGGGCCCCGGCCTTTCACTCCAGACTTACTTAACCGTCTACGCTCCCTTCACACCCAGTCATTCCG
+
FFFFFFFFFFFFFFFFFFFFFFFFFFFFFFFFFFFFFFFFFFFFFFFFFFFFFFFFFFFF:F:F,:FFFFF:F:FFFFFFFFFFF,FFFFF,F:,:FFFFFFFFFFFFFFFFFFFFFFFFFFFF,FF:FFFFFFF,:F,FFFFFF:F:FFFFFFFFF:FFF,FFF:FFFFFFFFF:FFFFFFFFFFF:FFFFFFFFFF:FFFF:FFFFFFFFF:,,:FFFF,FF:FFFFFF::FFFFFFFFFFF,F,FFFF
@A00769:11:HC3HCDRXX:1:2101:23936:20932 2:N:0:ACAGTG
GGACTACCGGGGTATCTAATCCTGTTTGATACCCACACTTTCGAGCATCAGCGTCAGTTACAGTCCAGCAGGCTGCCTTCGCAATCGGAGTTCTTCGTGATATCTAAGCATTTCACCGCTACACCACGAATTCCGCCTACCTCTACTGTACTCAAGGATGCCAGTATCAACTGCAATTTTACGGTTGAGCCGCAAACTTTCACAACAGACTTAACAACCCGCCTACGCTCCCTTTAAACCCAATAAATCCG
+
FFFFFFFFFFFFFFFFFFFFFFFFFFFFFFFFFFFFFFFFFFFFFFFFFFFFFFFFFFFFFFFFFFFFFFFFFFFFFFFFFFFFFFFFFFFFFFFFFFFFFFFFFFFFFFFFFFFFFFFFFFFFFFFFFFFFFFFFFFFFFFFFFFFFFFFFFFFFFFFFFFFFFFFFFFFFFFFFFFFFFFFFFFFFFFFFFFFFFFF:FFFFFFFFFFFFFFFFFFFFFFFFFFFFFFFFFFFFFFFFFFFFF:FFFF:
@A00769:11:HC3HCDRXX:1:2101:23981:20979 2:N:0:ACAGTG
GGGGGGGGGGGGGGGTGGGAAAGGTTTTGGGCCACCCGGGGCGGGCCACCGACGGGGTGGAGAACCAAGCCCCGCGGGGGGGCGGGCGGGTGTTGGGGAAAAAGTAAAAGGAAGAAACAGACACAGAGAGTGGCACAAACACGATAGGGCCGAAAAAGGACCCAGAGACAAAAAAAAAAAAAAAAAAAAAAAAACACGAGAACAAAAAAAAAAAAAAAAAACAACCGGAACGGAAAGAACCAAAAAAAAAC
+
FF:F,,,,,:FF,F:,,,,,,,,,,,:,,,,,,,,:,,,,,,,,,,,,,,,,,,,,,,,,,,,,,,,,,,,,,,,,,,,,,,,,,,,,,:,,:,,,,,,,,,,,,,,,,,,,,,,,,,,,,:,,:,,,,,,,,,,,,,,,,,,,,,,,,,,,,,,,,,,,,,,,,,,,,::,,,,:,,:F,:,,,:::,,,,,,,,,,,,,,,:,,,,,,:,F:FF,F::,,,,,,,,,,,,,,,,,,,,,,,:,FF,,:,
@A00769:11:HC3HCDRXX:1:2101:25626:21104 2:N:0:ACAGTG
GGACTACCCGGGTATCTAATCCTGTTCGATACCCACGCTTTCGTGCCTGAGCGTCAGTTGGGCGCCGGTATGCTGCCTTCGCAATCGGAGTTCTGCGTGATATCTATGCATTTCACCGCTACACCACGCATTCCGCATACTTCTCGCCCACTCTAGCAAGCCAGTTTCAACGGCTTGTCGGGGTTGAGCCCCGAAATTTTACCGCTGACTTAACTCGCCGCCTGCGCACCCTTTAAACCCAATAAATCCGG
+
FFFFFFFFFFFFFFFFFFFFFFFFFFFFFFFFFFFFFFFFFFFFFFFFFFFFFFFFFFFFFFFFFFFFFFFFFFFFFFFFFFF:FFFFFFFFFFFFFFFFF:FFFFFFFFFFFFFFFFFFFFFFFFFFFFFFFFFFFFFFFFFFFFFFFFFFFFFFFFFFFFFFFFFFFFFFFFFFFFFFFFFFFFFFFFFFF:FFFFFFFFFFFFFFFFFFFFFFFFFFFFFFFFFFFFFF:FFFFFFFFFF:FFFFFFF
@A00769:11:HC3HCDRXX:1:2101:10348:21136 1:N:0:ACAGTG
GGACTACAGGGGTATCTAATCCTGTTCGATCCCCACGCTTTCGTGCCTCAGCGTCAGTGTGGCGCCGGTACGCTGCCTTCGCAATCGGAGTTCTGCGCGATATCTATGCATTTCACCGCTACACCGCGCATTCCGCGTACTTCTCGCCAACTCAAGTCTGCCAGTTTCAACGGCTCGACGGGGTTGAGCCCCGCAATTTTACCGCTGACTTAACGGACCGCCTACGCACCCTTTAAACCCAATAAATCCGG
+
FFFFFFFFFFFFFFFFFFFFFFFFFFFFFFFFFFFFFFFFFFFFFFFFFFFFFFFFFFFFFFFFFFFFFFFFFFFFFFFFFFFFFFFFFFFFFFFFFFFFFFFFFFFFF:FFFFFFFFFFFFFFFFFFFFFFFFFFFFFFFFFFFFFFFFFFFFFFFFFFFFFFFFFFFFFFFFFFFFFFFFFFFFFFFFFFFFFFFFFFFFFFFFFFFFFFFF:FFFFFFFFFFFFFFFFF:FFFFFFFF,F:F:F:FFF
@A00769:11:HC3HCDRXX:1:2101:10981:21167 2:N:0:ACAGTG
GGACTACAGGGGTATCTAATCCTGTTCGCTCCCCACGCTTTCGCTCCTCAGCGTCAGTAACGGCCCAGAGACCTGCCTTCGCCATTGGTGTTCTTCCCGATATCTACACATTCCACCGTTACACCGGGAATTCCAGTCTCCCCTACCGCACTCAAGCCCGCCCGTACCCGGCGCGGATCCACCGTTAAGCGATGGACTTTCACACCGGACGCGACGAACCGCCTACGAGCCCTTTACTCCCAATAAATCCG
+
FFFFFFFFFFFFFFFFFFFFFFFFFFFFFFFFFFFFFFFFFFFFFFFFFFFFFFFFFFF:FFFFFFFFFFFFFFFF:FFFFFFFFFFFFFFFFFFFFFFFFFFFFFFFFF:F,FFFFFFFFFFFFFFFFFF:FFFFFFFFFFFFFF:,FFFFFFF:FFFFFFFF:FF:FFFFFFF:FFFFFF,FF::F:FFFFFFFFF,:FFFFF:FFF,FFFFFFFFFFFFFFFFFFF,FFFFFFF,FFFF:F:FFFFF,
@A00769:11:HC3HCDRXX:1:2101:12726:21308 1:N:0:ACAGTG
GGACTACAGGGGTATCTAATCCTGTTCGATACCCACGCTTTCGTGCCTGAGCGTCAGTTGGGCGCCGGTATGCTGCCTTCGCAATCGGAGTTCTGCGTGATATCTATGCATTTCACCGCTACACCACGCATTCCGCATACTTCTCGCCCACTCTAGCAAGCCAGTTTCAACGGCTTGTCGGGGTTGAGCCCCGAAATTTTACCGCTGACTTAACTCGCCGCCTGCGCACCCTTTAAACCCAATAAATCCGG
+
FFFFFFFFFFFFFFFFFFFFFFFFFFFFFFFFFFFFFFFFFFFFFFFFFFFFFFFFFFFFFFFFFFFFFFFFFFFFFFFFFFFFFFFFFFFFFFFFFFFFFFFFFFFFFFFFFFFFFFFFFFFFFFFFFFFFFFFFFFFFFFFFF:FFFFFFFFFFFF,FFF:FFFFFFFFFFFFFFFFFFFFFFFFFFFFFFFFFFFFFFFFFFFFFFFFFFFF::FFFFFFFFFFFFFFF:F,FFFFFFFF:FFFFFFF
@A00769:11:HC3HCDRXX:1:2101:25780:21339 2:N:0:ACAGTG
GGACTACCGGGGTATCTAATCCTGTTCGATACCCACGCTTTCGTGCTTCAGCGTCAGTTGGGCGCCGGTATGCTGCCTTCGCAATCGGAGTTCTGCGTGATATCTATGCATTTCACCGCTACACCACGCATTCCGCATACTTCTCGCCCACTCAAGAACGCCAGTTTCCACGGCGGAGCGAGGTTGAGCCCCGCGATTTTACCGCTGACTTGGCATTCCGCCTACGCACCCTTTAAACCCACTAAATCCGG
+
FFFFFFFFFFFFF,FFFFFFFFFFFFFFFFFFFFFFFFFFFFFFFFFFFFFFFFFFFFFFFFFFFFFFFFFFFFFFFFFFFFFFFFFFFFF:FFFFFFFFFFFFFF:FFFFF,FFFFFFFFFFFFFFFFF,FFFFFFF:FFFFFFFFFFFFFFFFFFFFFFF,FFFFF,FFFFFFFFFFFFFFF:F:FFFFFFFF,:F,FFFFFF:FF:FFFFF,FFFFFFFFFFFF:FFFF,F,FFFFF:,:F,:FF,F,
@A00769:11:HC3HCDRXX:1:2101:18936:21355 1:N:0:ACAGTG
GGACTACGGGGGTATCTAATCCTGTTCGATACCCACGCTTTCGTGCTTCAGCGTCAGTCGGGCGCCGGTATGCTGCCTTCGCAATCGGAGTTCTGCGTGATATCTATGCATTTCACCGCTACACCACGCATTCCGCATACTTCTCGCCCACTCAAGACCGTCAGTTTCAACGGCGGGCGGAGGTTGAGCCCCCGTATTTTACCGCTGACTTGACAGTCCGCCTACGCACCCTTTAAACCCAATAAATCCGG
+
FFFFFFFFFFFFFFFFFFFFFFFFFFFFFFFFFFFFFFFFFFFFFFFFFFFFFFFFFFFFFFFFFFFFFFFFFFFFFFFFFFFFFFFFFFFFFFFFFFFFFFFFFFFFFFFFFFFFFFFFFFFFFFFFFFFFFFFFFFFFFFFFFFFFFFFFFFFFFFFFFFFFFFFFFFFFFFFFFFFFFFFFFFFFFFFFFFFFFFFFFF:FFFFFFFFFFFFFFF:FFFFFFF:FFFFFFFFFFFFFFFFFFFFF:F:
@A00769:11:HC3HCDRXX:1:2101:9805:21449 2:N:0:ACAGTG
GGACTACCCGGGTATCTAATCCTGTTTGCTACCCACGCTTTCGAACCTCAGCGTCAGTTACAGACCAGAGAGCCGCTTTCGCCACTGGTGTTCTTCCATATATCTACGCATTTCACCGCTACACATGGAGTTCCACTCTCCTCTTCTGCACTCAAGTCTCCCAGTTTCCAATGCACTACTCCGGTTAAGCCGAAGGCTTTCACATCAGACTTAAAAGACCGCCTGCGTTCCCTTTACGCCCAATAAATCCG
+
FFFFFFFFFFFFFFFFFFFFFFFFFFFFFFFFFFFFFFFFFFFFFFFFFFFFFFFFFFFFFFFFFFFFFFFFFFFFFFFFFFFFFFFFFFFFFFFFFFFFFFFFFFFFFFFFFFFFFFFFFFFFFFFFFFFFFFFFFFFFFFFFFFFFFFFFFFFFFFFFFF,FFFFFFFFFFFFFFFFFFF:FFF:FFFFF:FFFFFFFFFFFFFFFFFFFFFFFFFFFFFFFFFFFFFFFFFFFFFFFFFFFFFFFFFF
@A00769:11:HC3HCDRXX:1:2101:20247:21496 1:N:0:ACAGTG
GGACTACCCGGGTATCTAATCCTGTTCGATCCCCACGCTTTCGTGCCTCAGCGTCAGTCTGGCGCCGGTACGCTGCCTTCGCAATCGGAGTTCTGCGCGATATCTATGCATTTCACCGCTACACCGCGCATTCCGCGTACTTCTCGCCAACTCAAGTCTGCCAGTTTCAACGGCTCGACGGGGTTGAGCCCCGCAATTTTACCGCTGACTTAACGGACCGCCTACGCACCCTTTAAACCCAATAAATCCGG
+
FFFFFFFFFFFFFFFFFFFFFFFFFFFFFFFFFFFFFFFFFFFFFFFFFFFFFFFFFFFFFFFFFFFFFFFFFFFFFFFFFFFFFFFFFFFFFFFFFFFFFFFFFFFFFFFFFFFFFFFFFFFFFFFFFFFFFFFFFFFFFFFFFFFFFFFFFFFFFFFFFFFFFFFFFFFFFFFFFFFFFFFFFFFFFFFFFFF:FFFFFFFFFFFFFFFFFFFFFFFFFFFFFFFFFFFFFFFFFFFFFFFFFFFFFFF
@A00769:11:HC3HCDRXX:1:2101:7410:21559 1:N:0:ACAGTG
GGACTACGCGGGTATCTAATCCTGTTTGCTACCCACGCTTTCGAACCTCAGCGTCAGTTACAGACCAGAGAGCCGCTTTCGCCACTGGTGTTCTTCCATATATCTACGCATTTCACCGCTACACATGGAGTTCCACTCTCCTCTTCTGCACTCAAGTCTCCCAGTTTCCAATGCACTACTCCGGTTAAGCCGAAGGCTTTCACATCAGACTTAAAAGACCGCCTGCGTTCCCTTTACGCCCAATAAATCCG
+
:FFFFFFFFFFFFFFFFFFF:FFFFFFFFFFFFFFFFFFFFFFF:FF:FFFFFFFFFFFFFFFF:FFFF:FFFFFFFFF:FFFFF,FF,FFF,:F,FFFFFFFFFFFFFF:F:FFF::FFF:FFFFFFFFFFFFFFFF:FFFFFF,F,:FFFFFFFFFF,FFF:,F,FFFF:FFFF:FF,F,::FFFF:FF:FF:FFFFFFFFF,:F:FF,FFFF,,FF,:F,FFF,FFFFF::FF,:FFFFF:FFFF:,F
@A00769:11:HC3HCDRXX:1:2101:4571:21590 2:N:0:ACAGTG
GGACTACCGGGGTATCTAATCCTGTTTGCTACCCACGCTTTCGAACCTCAGCGTCAGTTACAGACCAGAGAGCCGCTTTCGCCACTGGTGTTCTTCCATATATCTACGCATTTCACCGCTACACATGGAGTTCCACTCTCCTCTTCTGCACTCAAGTCCCCCAGTTTCCAATGCACTACTCCGGTTAAGCCGAAGGCTTTCACATCAGACTTAAAAGACCGCCTGCGTTCCCTTTACGCCCAATAAATCCG
+
FFFFFFFFFFFFFFFFFFFFFFFFFFFFFFFFFFFFFFFFFFFFFFFFFFFFFFFFFFFFFFFFFFFFFFFFFFFFFFFFFFFFFFFFFFFFFFFFFFFFFFFFFFFFFFFFFFFFFFFFFFFFFFFFFFFFFFFFFFFF:FFFFFFFFFFFFFFFFFFFFFFFFFFFFFFFFFFFFFFFFFFFFFFFFFFFFFFFFFFFFFFFFFFFFFFFFFFFFFFFFFFFFFFFFF:FFFFFF:FFFFFFFFFFFFF
@A00769:11:HC3HCDRXX:1:2101:4589:21621 2:N:0:ACAGTG
GGACTACCGGGGTATCTAATCCTGTTTGCTACCCACGCTTTCGAACCTCAGCGTCAGTTACAGACCAGAGAGCCGCTTTCGCCACTGGTGTTCTTCCATATATCTACGCATTTCACCGCTACACATGGAGTTCCACTCTCCTCTTCTGCACTCAAGTCCCCCAGTTTCCAATGCACTACTCCGGTTAAGCCGAAGGCTTTCACATCAGACTTAAAAGACCGCCTGCGTTCCCTTTACGCCCAATAAATCCG
+
FFFFFFFFFFFFFFFFFFFFFFFFFFFFFFFFFFFFFFFFFFFFFFFFFFFFFFFFFF:FFFFFFFFFFFFFFFFFFFFFFFFFFFFFFFFFFFFFFF:FFF:FFFFFFFFFFFFFFFFFFFF:,FFF:FFFFF,FFFFFFFFF:FFFFFFFFFFFFFFFFFF:F,FFFFF,:FFFF,FFFFF:FFF:FFFFFFFFF,F:FFFFFFFFFFF:FFFF:FFFFFFFFF:FFFFFF,F:,FFFFFFFFFFFFFF
@A00769:11:HC3HCDRXX:1:2101:25581:21684 2:N:0:ACAGTG
GGACTACCGGGGTATCTAATCCTGTTCGATCCCCGCACTTTCGTGCCTCAGCGTCAGTAGGGCGCCGGAAGGCTGCCTTCGCAATCGGGGTTCTGCGTGATATCTATGCATTTCACCGCTACACCACGCATTCCGCCTTCTTCTCGCCCACTCAAGGCCCCCAGTTTCAACGGCCGGACGGGGTTGAGCCCCGAATTTTTACCGCTGACTTAAAAGCCCGCCTACGCACCCTTTAAACCCAATAAATCCGG
+
FFFFFFFFFFFFFFFFFFFFFFFFFFFFFFFFFFFFFFFFFFFFFFFFFFFFFFFFFFFFFFFFFFFFF:FFFFFFFFFFFFFFFFFFFFFFFFFFFFFFFFFFFFFFFFFFFFFFFFFFFFFFFFFFFFFFFFFFFFFFFFFFFFFFFFFFFF:FFFFFFFFF,FFF,FFFFFFFFFFFFFFF:FFFFFFFFFFFFF:F:FFFFFFFFFFFFFFFFFFFFF:,FFFFFFFFFFF:FFFF,FF,F,FFFFF
@A00769:11:HC3HCDRXX:1:2101:7392:21715 2:N:0:ACAGTG
GGACTACACGGGTATCTAATCCTGTTCGATACCCACGCTTTCGTGCCTGAGCGTCAGTTGTGCACCGGTATGCTGCCTTCGCGATCGGGGTTCTGCGTGATATCTATGCATTTCACCGCTACACCACGCATTCCGCATACCTCTCGCACACTCTAGATCCCCAGTTTCAACGGCTGGATGGGGTTGAGCCCCACGATTTGACCGCTGACTTAAAAATCCGCCTGCGCACCCTTTAAACCCAATAAATCCGG
+
FFFFFFFFFFFFFFFFFFFFFFFFFFFFFFFFFFFFFFFFFFFFFFFFFFFFFFFFFFFFFFFFFFFFFFFFFFFFFFFFFFFFFFFFFFFFFFFFFFFFFFFFFFFFFFFFFFFFFFFFFFFFFFFFFF:FFFFFFFFFFFFFFFFFFFFFFFFFFFFFFFFFFFFFFFFFFFFFFFFFFFFFFFFFFFFFFFFFFFFFFFFFFFFFFFF:FFFFFFFFFFFFFFFFFFFFFFFFFFFFFFF,,FFFFFF
@A00769:11:HC3HCDRXX:1:2101:16143:21746 1:N:0:ACAGTG
GACTACGCGGGTATCTAATCCTGTTCGATCCCCACGCTTTCGTGCCTCAGCGTCAGTTGAGCGCCGGTATGCTGCCTTCGCAATCGGAGTTCTGCGTGATATCTATGCATTTCACCGCTACACCACGCATTCCGCATACTTCTCGCTCACTCAAGACCTGCAGTTTCAACGGCGATACGGCGTTGAGCACCGCATTTTTACCGCTGACTTACAAATCCGCCTACGCACCCTTTAAACCCAATAAATCCGG
+
FFFFFFFFFFFFFFFFFFFFFFFFFFFFFFFFFFFFFFFFFFFFFFFFFFFFFFFFFFFFFFFFFFFFFFFFFFFFFFFFFF:FFFFFFFFFFFFFFFFFFFFFFFFFFFFFFFFFFFFFFFFFFFFFFFFFFFFFFFFFFFFFFFFFFFFFFFFFFFFFFFFFFFFFFFFFFFFFFFFFFFFFFFFFFFFFFFFFFFFFFFFFFFFFFFFFFFFFFFFFFFFF:FFFFFFFF:FFFFFFFFFFFFFFF:
@A00769:11:HC3HCDRXX:1:2101:25925:21746 2:N:0:ACAGTG
GGACTACGCGGGTATCTAATCCTGTTCGATCCCCACGCTTTCGTGCTTCAGCGTCAGTAGGAAGCCGGCATGCTGCCTTCGCAATCGGGGTTCTGCGTGATATCTATGCATTTCACCGCTACACCACGCATTCCGCATACTTCTCTTCCACTCAAGATCGCCAGTTTCAATGGCGGGAAGGGGTTGAGCCCCTCAATTTGACCACTGACTTAACGATCCGCCTACGCACCCTTTAAACCCAATAAATCCGG
+
FFFFFFFFFFFFFFFFFFFFFFFFFFFFFFFFFFFFFFFFFFFFFFFFFFFFFFFFFFFFFFFFFFFFFFFFFFFFFFFFFFFFFFFFFFFFFFFFFFFF:FF:FFFFFFFFFFFFFFFFFFFFFFFFF:FFFFFFFFF,FFFFFFFFFFFFFFFFFFF:FFFFFFFFFFFFFFFFFFFFFFF:FFFFFFFFFFFFFFF:FFFFFFFFFFFFFFFFFFFFFFFFFFFFFFF:FFFFFFFFFFFFFFFFFFF
@A00769:11:HC3HCDRXX:1:2101:8106:21762 1:N:0:ACAGTG
GGACTACCCGGGTATCTAATCCTATTTGCTCCCCACGCTTTCGTGCCTCAGCGTCAGTAACAGGCCAGGCGGCCGCCTTCGCCACTGGTGTTCTTCCATATATCTACGCATTTTACCGCTACACATGGAGTTCCACCGCCCTCTCCTGCTCTCTAGCCCGCCAGTTTCCAGAGCCTGTACCGGTTGAGCCGGTACCTTTCACTCCAGACTTAGCAGGCCGCCTACGCACCCTTTACGCCCAATCATTCCGG
+
FFFFFFFFFFFFFFFFFFFFFFFFFFFFFFFFFFFFFFFFFFFFFFFFFFFFFFFFFFFFFFFFFFFFFFFFFFFFFFFFFFFFFFFFFFFFFFFFFFFFFFFFFFFFFFFFFFFFFFFFFFFFFFFFFFFFFFFFFFFFFFFFFFFFFFFFFFFFFFFFFFFFFFFFFFFFFFFFFFFFFFFFFFFFFFFFFFFFFFFFFFFFFFFFFFFFFFFFFFFFFFFFFFFFFFFFFFFFFFFF:FFFFFFFFFF
@A00769:11:HC3HCDRXX:1:2101:4779:21950 1:N:0:ACAGTG
GGACTACGGGGGTATCTAATCCTGTTTGCTACCCACGCTTTCGAACCTCAGCGTCAGTTACAGACCAGAGAGCCGCTTTCGCCACTGGTGTTCTTCCATATATCTACGCATTTCACCGCTACACATGGAGTTCCACTCTCCTCTTCTGCACTCAAGTCTCCCAGTTTCCAATGCACTACTCCGGTTAAGCCGAAGGCTTTCACATCAGACTTAAAAGACCGCCTGCGTTCCCTTTACGCCCAATAAATCCG
+
FFFFFFFFFFFFFFFFFFFFFFFFFFFFFFFFFFFFFFFFFFFFFFFFF:FFFFFFFFFFFFFFFFFFFFFFFFFFFFFFFFFFFFFFFF:FF:FFFFFFFFFFFFFFFFFFFFFFFFFFFFFFFFFFFFFFFFFFFFFFFFFFFFFFFFFFFFFFFFFFFFFFFFFFFFFFFFFFFFFFFFFFFFFF:FFFF,FFFFFFFFF:FFF:FFFFFFFF,FFFFFFFFFFFFF:FFFFF,FFFFFFFFFFFFFF
@A00769:11:HC3HCDRXX:1:2101:13160:21997 1:N:0:ACAGTG
GGACTACCGGGGTATCTAATCCTGTTTGCTACCCACGCTTTCGAACCTCAGCGTCAGTTACAGACCAGAGAGCCGCTTTCGCCACTGGTGTTCTTCCATATATCTACGCATTTCACCGCTACACATGGAGTTCCACTCTCCTCTTCTGCACTCAAGTCTCCCAGTTTCCAATGCACTACTCCGGTTAAGCCGAAGGCTTTCACATCAGACTTAAAAGACCGCCTGCGTTCCCTTTACGCCCAATAAATCCG
+
:FFFFFFFFFF:,FF::FFFFF:F::FFFFFFFF,FF,F:F,FFFFFF:F:FF,FF:F:FFF:FFFFFFFFF::FF:FFFFFFFF,::,F:F:F:FFFFFFFF,:F:,FFFFF,F:FFFFFFF,FF,:FF:F,FFF:FFF,:F:F::FFF,,,FF:FF,:,FF,FFFF,FFF::FF::FFFF,FF:FF,F:FFF,:::F:,FFF,FF,FF:,FFFFFFFFFFF,,F,F:,F:,:FF,:F:FFFFFFFF:FF
@A00769:11:HC3HCDRXX:1:2101:10221:22013 1:N:0:ACAGTG
GGACTACGCGGGTATCTAATCCTGTTTGCTACCCACGCTTTCGAACCTCAGCGTCAGTTACAGACCAGAGAGCCGCTTTCGCCACTGGTGTTCTTCCATATATCTACGCATTTCACCGCTACACATGGAGTTCCACTCTCCTCTTCTGCACTCAAGTCTCCCAGTTTCCAATGCACTACTCCGGTTAAGCCGAAGGCTTTCACATCAGACTTAAAAGACCGCCTGCGTTCCCTTTACGCCCAATAAATCCG
+
:FFFF:FFFFFFFFFFFFFFFFF:FFFFFFFFFFFFFFFFFF:FFFFFFFFFFFFFFFFFFFFFF::FFFFFFFFFFFFFFFFF,,FFFFFFFF,FFFFF,FF,,F:FFFFFFFF,FFF:FFFF,,FFF:FF:FFFF:FFFFF:FF::FFFFFFF,:,:FF:F:F:FFFFFF:FFF:FFF,F,FF:FFFFFFFFF:FFFFFFFF:F,FFFF,FFFF:F:,F:F:FFFFF:FF,F,F,:FFFF,F:FFF,,F
@A00769:11:HC3HCDRXX:1:2101:26368:22013 2:N:0:ACAGTG
GGACTACGGGGGTATCTAATCCTGTTCGATCCCCACGCTTTCGTGCCTCAGCGTCAGCCGGGCGCCGGTATGCTGCCTTCGCAATCGGAGTTCTGCGTGATATCTATGCATTTCACCGCTACACCACGCATTCCGCATACTTCTCGCCCACTCAAGATCCCCAGTTTCAACGGCCGGCCCGGGTTGAGCCCGGACATTTTACCGCTGACTTAAAAATCCGCCTACGCACCCTTTAAACCCAATAAATCCGG
+
FFFFFFFFFFFFFFFFFFFFFFFFFFFFFFFFFFFFFFFFFFFFFFFFFFFFFFFFFFFFFFFFFFFFFFFFFFFFFFFFFFF:FFFFFFF:FFFFFFFFFFFFFFFFFFFFFFFFFFFFFFFFFFFFFFFFFFFFFFFFFFFFFFFFFFFFFFFFFFFFFFFFFFFFFFFFFFFFFFFFFFFFFFFFFFFF:FFF,FFFFFFFFFFFFFFFFFFFFFFFFFFFFFFFFFFFFFFF:FFFF,FFFFFFFFF
@A00769:11:HC3HCDRXX:1:2101:1145:22044 1:N:0:ACAGTG
GTATCTAATCCTGTTTGCTACCCACGCTTTCGAACCTCAGCGTCAGTTACAGACCAGAGAGCCGCTTTCGCCACTGGTGTTCTTCCATATATCTACGCATTTCACCGCTACACATGGAGTTCCACTCTCCTCTTCTGCACTCAAGTCTCCCAGTTTCCAATGCACTACTCCGGTTAAGCCGAAGGCTTTCACATCAGACTTAAAAGACCGCCTGCGTTCCCTTTACGCCCAATAAATCCGGATAACGCTTG
+
FFFFFFFFFFFFFFFFFFFFFFFFFFFFFFFFFFFFFFFFFFFFFFFFFFFFFFFFFFFFFFFFFFFFFFFFF:FFFFFFF,FFFFFFFFFFFFFFFFFFFFFFFFFFFFFFFFFFFFFFFFFFFFFFFF:FFFFFFFFFFF:FFFFFFFFFFFFF:FFFFFFFFFFFFFFFFFFFFFFFFFFFFFFFFFFFFF:F:F::FFFFFF:FFFFFFFFFF:FFFFFFF::FFFFFFFFFFF,FFFFFFFFFFFF
@A00769:11:HC3HCDRXX:1:2101:5141:22044 1:N:0:ACAGTG
GGACTACAGGGGTATCTAATCCTGTTTGCTACCCACGCTTTCGAACCTCAGAGTCAGTTACAGACCAGAGAGCCGCTTTCGCCACTGGTGTTCTTCCATATATCTAAGCATTTCACCGCTACACATGGAGTTCCACTCTCCTCTTCTGCACTCAAGTCTCCCAGTTTCCAATGAACTACTCCGGTTAAGCCGAAGGCTTTCACATCAGACATAAAAGACCGCCTGCGTTCCCTTTACGCCCAATAGATCCG
+
F:FF,FFFFF:,FFF::FFFFF:FFFFF:FFF,FFFFFF::,FFFFF,FFF,:FFFFF,FFFFF::F:F,FFFF,FF:FFFFF:F:,:,FFFF,,FFFFFFF,FFF,FFFF:,FF:F:::FFFF:,::F:,FF,FF,,,FFF::,FF::FF:FFF,F:FFFF,,FF:,FFF,,,F,,FFF,FF,,F,FFFFFF:,,F:,,FFFF,:F,FF,:FFFF:FF:::F,F,,F:FFF,F,FF,FFF,,,F::FFFF
@A00769:11:HC3HCDRXX:1:2101:26521:22060 2:N:0:ACAGTG
GGACTACCGGGGTATCTAATCCTGTTCGATACCCACGCTTTCGTGCTTCAGCGTCAGTTGGGCGCCGGTATGCTGCCTTCGCAATCGGAGTTCTGCGTGATATCTATGCATTTCACCGCTACACCACGCATTCCGCATACTTCTCGCCCACTCAAGAACGCCAGTTTCAACGGCGGAGCGAGGTTGAGCCCCGCGATTTTACCGCTGACTTGGCATTCCGCCTTCGCACCCTTTAAACCCAATAAATCCGG
+
FFFFFFFFFFFFFFFFFFFFFFFFFFFFFFFFFFFFFFFFFFFFFFFFFFFFFFFFFFFFFFFFFFFFFFFFFFFFFFFFFFFFFFFFFFFFFFFFFFFFFFFFFFFFFFFFFFFFFFFFFFFFFFFFFFFFFFFFFFFFFFFFFFFFFFFFFFFFFFFFFFFFFFFFFFFFFFFFFFFFFFFFFFFFFFFFFFFFFFFFFFFFFFFFFFFFFFFFFFFFFFFFFFFFFFFF:FFFFFFFFFFFFFFFFFF
@A00769:11:HC3HCDRXX:1:2101:25843:22138 2:N:0:ACAGTG
GGACTACCGGGGTATCTAATCCTGTTCGATACCCACGCTTTCGTGCTTCAGCGTCAGTTGGGCGCCGGTATGCTGCCTTCGCAATCGGAGTTCTGCGTGATATCTATGCATTTCACCGCTACACCACGCATTCCGCATACTTCTCGCCCACTCAAGAACGCCAGTTTCAACGGCGGAGCGAGGTTGAGCCCCGCGATTTTACCGCTGACTTGGCATTCCGCCTACGCACCCTTTAAACCCAATAAATCCGG
+
FF:FFFFFFFFFFFFFFFFFFFFFFFFFFFFFFFFFFFFFFFFFFFFFFFFFFFFFFFFFFFFFFFFFFFFFFFFFFFFFFFFFFFFFFFFFFFFFFFFFFFFFFFFFFFFFFFFFFFFF:FFFFFFFFFFFFFFFFFFFFFFFFFFFFFFFFFFFFFFFFFFFFFFFFFFFFFFFFFFFFFFFFFFFFFFFFFFFFFFFFFFFFFFFFFFFFFFFFFFFFFFFFFFFFFFFFFFFFFFFFFF:FFFFFFF
@A00769:11:HC3HCDRXX:1:2101:28664:22232 2:N:0:ACAGTG
GGACTACGCGGGTATCTAATCCTGTTCGATACCCACGCTTTCGTGCCTCAGCGTCAGATCGCCGCCGGTATGCTGCCTTCGCAATCGGAGTTCTGCGCAATATCTAAGCATTTCACCGCTACACTGCGCATTCCGCATACCTCTCGACATCTCAAGACAGCCCGTTTCAACGGCTCGCCGGGGTTGAGCCCCGGGCTTTTACCGCTGACTTAACAGCCCGCCTACGCACCCTTTCAACCCAATCAATCCGG
+
:FFFFFFFFFFFFFFFFFFFFFFFFFFFFFFFFFFFFFFFFFFFFFFFFFFFFFFFFFFF:FFFFFFFFFFFFFFFFFFFFFFFFF:FFFFFFFFFFFF,FFFFFFFFFFFFFF:FFFFFFFFFFFFFFF:FFFFFF:FFFFFFFFFFFFFFFFFFFFFFFF,F:FFFF:FFFFFFFFFFFFF,FFFFFFFFFFFFF::FFFFFFFFF:F:F,F,FFFFFFF:FFFFFFFFF,F,F:FFF,,F,:,FFFFF
@A00769:11:HC3HCDRXX:1:2101:7446:22247 1:N:0:ACAGTG
TATCTAATCCTGTTCGATCCCCACGCTTTCGTGCCTCAGCGTCAGTTGGGCGCCGGTATGCTGCCTTCGCAATCGGCGTTCTGCGTGATATCTATGCATTTCACCGCTACACCACGCATTCCGCATACTTCTCGCCCACTCAAGACTGCCAGTTCCGACGGCTCGACAGGGTTGAGCCCTGAATTTTTACCGCCGGCTTAACAGCCCGCCTGCGCACCCTTTAAACCCAATAAATCCGGATAACGCTCGC
+
FFFFFFFFFFFFFFFFFFFFFFFFFFFFFFFFFFFFFFFFFFFFFFFFFFFFFFFFFFFFFFFFFFFFFFFFFFFFFFFFFFFFFFFFFFFFFFFFFFFFFFFFFFFFFFFFFFFFFFFFFFFFFFFFFFFFFFFFFFFFFFFFFFFFFFFFFFFFFFFFFFFFFFFFFFFFFFFFFFFFFFFFFFFFFFFFFFFFFFFFFFFFFFFFFFFFFFFFFFFFFFFFFFFFFFFFFFFFFFFFFFFFF:FFFF
@A00769:11:HC3HCDRXX:1:2101:28881:22263 2:N:0:ACAGTG
GGACTACCGGGGTATCTAATCCTGTTCGATCCCCACGCTTTCGTGCCTCAGCGTCAGTCTGGCGCCGGTACGCTGCCTTCGCAATCGGAGTTCTGCGCGATATCTATGCATTTCACCGCTACACCGCGCATTCCGCGTACTTCTCGCCAACTCAAGTCTGCCAGTTTCAACGGCTCGACGGGGTTGAGCCCCGCAATTTTACCGCTGACTTAACGGACCGCCTACGCACCCTTTAAACCCAATAAATCCGG
+
FFFFFFFFFFFFFFFFFFFFFFFFFFFFFFFFFFFFFFFFFFFFFFFFFFFFFFFFFFFFFFFFFFFFFFFFFFFFFFFFFFF:FFFFFFFFFFFFFFFFFFFFFFFFFFF:FFFFFFFFFFFFFFFFFFFFFFFFFFFFFFFFFFFFFFFFFFFFFFFFFFFFFFFFFFFFFFFFFFFFFFFFFFFFFFFFFFF:FFFFFF:FFFFFFF,FFFFFFFFFFFF:FFFFFFFFFFFFFFFFF,FF,FFFFFF
@A00769:11:HC3HCDRXX:1:2101:24623:22310 1:N:0:ACAGTG
GGACTACAGGGGTATCTAATCCTGTTCGCTCCCCCAGCTTTCGCGCCTCAGCGTCAGTGACGGCCCAGAGAGCTGCCTTCGCCATCGGTGTTCTTCCCGATATCTGCGCATTCCACCGCTACACCGGGAATTCCGCTCTCCTCTACCGCACTCGAGCCGCCCAGTCCGGAACCCGGCCCGAGGTTGAGCCCGGGGTTAGAGGTTCCGCTTAGGCGGCCGCCTACGCGCGCTTTACGCCCAATGAATCCGG
+
FFFFFFFFFFFFFFFFFFFFFF:FFFFFFFFFF:FFFFFFFFFFFFFFFFFFFFFFFF:FFF:FFFFFFFFFFFFFFFFFFFFF,FFFFFFFFFFFFFFFFFFFF:FFFFFFFFFFFFFFFFFFFFFFFFFFFFFFFFFFFFFFF:F,FFFFFFFFFF:FFFFFFF,FFFF,FFFFFFFFFF,FFFFFFF:FFFFF:FFFF:FFFFFFF,F:FFFFFFFFF::F:FFFFFF:FF,FFFFFF:FF,FF,FF
@A00769:11:HC3HCDRXX:1:2101:5339:22326 1:N:0:ACAGTG
GGACTACAGGGGTATCTAATCCTGTTCGATCCCCACGCTTTCGTGCCTCAGCGTCAGTCTGGCGCCGGTACGCTGCCTTCGCAATCGGAGTTCTGCGCGATATCTATGCATTTCACCGCTGCACCGCGCATTCCGCGTACTTCTCGCCAACTCAAGTCTGCCAGTTTCAACGGCTCGACGGGGTTGAGCCCCGCAATTTTACCGCTGACTTAACGGACCGCCTACGCACCCTTTAAACCCAATAAATCCGG
+
FFFFFFFFFFFFFFFFFFFFFFFFFFFFFFFFFFFFFFFFFFFFFFFFFFFFFFFFFFFFFFFFFFFFFFFFFFFFFFFFFFFFFFFFFFFFFFFFFFFFFFFFFFFFFFFFFFFFFFFFFFFFFFFFFFFFFFFFFFFFFFFFFFFFFFFFFFFFFFFFFFFFFFFFFFFFFFF:FFFFFFFFFFFFFFFFFFF:FFFF:FFFFFFFFFFFFFFFFFFFFFFFFFFFFFFFFFFFFFFFFFFFF:FFFFF
@A00769:11:HC3HCDRXX:1:2101:13584:22357 1:N:0:ACAGTG
GGACTACAGGGGTATCTAATCCTGTTCGATACCCACGCTTTCGTGCCTGAGCGTCAGTTGGGCGCCGGTATGCTGCCTTCGCAATCGGAGTTCCGCGTGATATCTATGCATTTCACCGCTACACCACGCATTCCGCATACTTCTCGCCCACTCTAGCAAGCCAGTTTCAACGGCTTGTCGGGGTTGAGCCCCGAAATTTTACCGCTGACTTAACTCGCCGCCTGCGCACCCTTTAAACCCAATAAATCCGG
+
FFFFFFFFFFFFFFFFFFFFFFFFFFFFFFFFFFFFFFFFFFFFFFFFFFFFFFFFFFFFFFFFFFFFFFFFFFFFFFFFFFFFFFFFFFFFFFFFFFFFFFFFFFFFFFFFFFFFFFFFFFFFFFFFFFFFFFFFFFFFFFFFFFFFFFFFFFFFFF,FFFFFFFFFFFFFFFFFFFFFFFFFFFFFFFFFFFFFFFFFFFFFFFFFFFFFFFFFFFFFFFFFFFFFFFFFFFFFFFFFFFF:FFFFFFF
@A00769:11:HC3HCDRXX:1:2101:28212:22388 1:N:0:ACAGTG
GGACTACACGGGTATCTAATCCTGTTTGCTACCCACGCTTTCGAACCTCAGCGTCAGTTACAGACCAGAGAGCCGCTTTCGCCACTGGTGTTCTTCCATATATCTACGCATTTCACCGCTACACATGGAGTTCCACTCTCCTTTTCTGCACTCAAGTCTCCCAGTTTCCAATGCACTACTCCGGTTAAGCCGAAGGCTTTCACATCAGACTTAAAAGACCGCCTGCGTTCCCTTTACGCCCAATAAATCCG
+
FFFFFFFFFFFFFF:F:FFFFFFFFFFFFFFFFFFFFFFFFFFFFFFFFFFFFFFFFFFFFFFFFFFFFFFFFFFFFFFFFFFFFFFFFFFFFFFFFFFFFFFFFFFFFFFFFFFFFFFFFFFF:FFFFFFFFFFFFFFFFFFFFFFFFFFFFF:FFF::FFFFFFFFFFFFFFFFFFFFFFFFFF:FFFFFF:FFFFFFFFFFFF:FFFFFFFFFFFFFFFFFFFFF:FFFFFFFFFFFFFFFFF,FFFF
@A00769:11:HC3HCDRXX:1:2101:28402:22435 1:N:0:ACAGTG
GGACTACAGGGGTATCTAATCCTGTTCGATCCCCACGCTTTCGTGCCTCAGCGTCAGTTGGGCGCCGGTATGCTGCCTTCGCAATCGGCGTTCTGCGTGATATCTATGCATTTCACCGCTACACCACGCATTCCGCATACTTCTCGCCCACTCAAGACTGCCAGTTCCGACGGCTCGACAGGGTTGAGCCCTGAATTTTTACCGCCGGCTTAACAGCCCGCCTGCGCACCCTTTAAACCCAATAAATCCGG
+
FFFFFFFFFFFFFFFFFFFFFFFFFFFFFFFFFFFFFFFFFFFFFFFFFFFFFFFFFFFFFFFFFFFFFFFFFFFFFFFFFFF,FFFFFFFFFFFFFFFFFFFFF:FFFFFFFFFFFFFFFFFFFFFFFFFFFFFFFFFFFFFFFFFFFFFFFFFFFFFFFFFFFFFFFFFFFFFFFFFFFFFFFFFFFFFFFFFFFFFFFFFFFFFFFFFFFFFFFFFFFFFFFFFFFFFFFF,FFFFFFFF:FFFFFFF
@A00769:11:HC3HCDRXX:1:2101:5050:22451 1:N:0:ACAGTG
GGACTACACGGGTATCTAATCCTGTTCGATACCCACGCTTTCGTGCCTCAGCGTCAGTGTGGGGCCGGCAGGCTGCCTTCGCAATCGGGGTTCTGCGCGATATCTATGCATTTCACCGCTACACCGCGCATTCCGCCTGCCTTTCCCCAACTCAAGCCAGCCAGTTTCAACGGCGGGCCGGGGTTGAGCCCCGGGCTTTTACCGCTGACTTAACTCGCCGCCTACGCACCCTTTAAACCCAATAAATCCGG
+
FFFFFFFFFFFFFFFFFFFFFFFFFFFFFFFFFFFFFFFFFFFFFFFFFFFFFFFFFFFFFFFFFFFFFFFFFFFFFFFFFFFFFFFFFFFFFFFFFFFFF,FFFFFFFFFFFFFFFFFFFFFFFFFFFFFFFFFFFFFFFFFFFFFFFFFFFFFFFFFFFFFFFFFFFFFFFFFFFFFFFFFFFFF:FFFFFFFFFFFFFFFFFFFFFFFFFFFFFFFFFFFFFFFFFFFFFFFFFFFFFFFFFFFFFFF
@A00769:11:HC3HCDRXX:1:2101:20365:22482 2:N:0:ACAGTG
GGACTACAGGGGTATCTAATCCTGTTCGATCCCCACGCTTTCGTGCCTCAGCGTCAGTTGGGCGCCGGTATGCTGCCTTCGCAATCGGCGTTCTGCGTGATATCTATGCATTTCACCGCTACACCACGCATTCCGCATACTTCTCGCCCACTCAAGACTGCCAGTTCCGACGGCTCGACAGGGTTGAGCCCTGAATTTTTACCGCCGGCTTAACAGCCCGCCTGCGCACCCTTTAAACCCAATAAATCCGG
+
FFFFFFFFFFFFFFFFFFFFFFFFFFFFFFFFFFFFFFFFFFFFFFFFFFFFFFFFFFFFFFFFFFFFFFFFFFFFFFFFFFFFFFFFFFFFFFFFFFFFFFFFFFFFFFFFFFFFFFFFFFFFFFFFFFFFFFFFFFFFFFFFFFFFFFFFFFFFFFFFFFFFFFFFFFFFFFFFFFFFFFF,FFFFFFFFFFFFFFFFFFFFFFFFFFFFFFFFFFFFFFFFFFFFFFFFFFFFFFFFF,FFFFFFFFF
@A00769:11:HC3HCDRXX:1:2101:31801:22686 2:N:0:ACAGTG
GGACTACCCGGGTATCTAATCCTGTTCGATACCCACGCTTTCGTGCCTCAGCGTCAGATCGCCGCCGGTATGCTGCCTTCGCAATCGGAGTTCTGCGCAATATCTAAGCATTTCACCGCTACACTGCGCATTCCGCATACCTCTCGACATCTCAAGACAGCCAGTTTCAACGGCTCGCCGGGGTTGAGCCCCGGGCTCTTACCGCTGACTTGGCATTCCGCCTACGCACCCTTTAAACCCAATAAATCCGG
+
FFFFFFFFFFFFFFFFFFFFFFFFFFFFFFFFFFFFFFFFFFFFFFFFFFFFFFFFFFFFFFFFFFFFFFFFFFFFFFFFFFFFFFFFFFFFFFFFFF::FF:FF:FFFFFFFFFFFFFFFFFFFFFFFFFFFFFFFFFFFFFFFFFFFFFFFFFFFFFFFFFFFFFFF:FFFFFFFFFFFFFFFFFFFFFFFFFFFFFFFFFFFFFFF:FFFFF:FFFFFFFFFFFFFFFFFF:FFFFFF,::FFFFFFF
@A00769:11:HC3HCDRXX:1:2101:14470:22795 1:N:0:ACAGTG
GGACTACGCGGGTATCTAATCCTGTTTGCTACCCACGCTTTCGAACCTCAGCGTCAGTTACAGACCAGAGAGCCGCTTTCGCCACTGGTGTTCTTCCATATATCTACGCATTTCACCGCTACACATGGAGTTCCACTCTCCTCTTCTGCACTCAAGTCTCCCAGTTTCCAATGCACTACTCCGGTTAAGCCGAAGGCTTTCACATCAGACTTAAAAGACCGCCTGCGTTCCCTTTACGCCCAATAAATCCG
+
FFF:FFFFF,FF::FFF,F:FFFFFFFF:FFFFFF:FFFFFFFFFFFFF:FFFFFFFFFFFFFFFFFFFFFF,FFF,FFFFFFFFFFFFFFF,FFF:FFF:F,F:F:F,F,FFFFF,F:FF,FFFFF:FFFF:FFFFFFF:FFF:F:F:FF:FFFFF,FF:FFFF:FFFFF::FFFFFF:F:F:,,FFFFF,F,,:FFFF,FFFFFFFFFF,FFFF,FF:FFFFFFFFFF,FF,F:F,FFFFFFF,FFFFF
@A00769:11:HC3HCDRXX:1:2101:18484:22952 1:N:0:ACAGTG
TATCTAATCCTGTTTGATACCCACGCTTTCGTGCATCAGCGTCAATAGCGGATTCGTGAGATGCCTTCGCAATCGGTGTTCTGTGTGATATCTATGCATTTCACCGCTACACCACACATTCCTCCCACGGCATCCGCATTCCAGCAAGGCAGTATCAATGGCACTTCACCCCGTTGAGCGGGGGCATTTCACCGCTGACTTACCTCACAGCCTACGCACCCTTTAAACCCAATAAATCCGGATAACGCTTG
+
FFFFFFFFFFFFFFFFFFFFFFFFFFFFFFFFFFFFFFFFFFFFFFFFFFFFFFFFFFFFFFFFFFFFFFFFFFFFFFFFFFFFFFFFFFFFFFFFFFFFFFFFFFFFFFFFFFFFFFFFFFFFFFFFFFFFFFFFFFFFFFFFFFFFFFFFFFF:FFFFFFFFFFFFFFFFFFFFF:F:FFFFFFFFFFFFFFFFFFFFFFFFFFFFFFFFFFF:FFFFFFFFFFFFFFFFFFFFFFFFFFFFFFFFFF:
@A00769:11:HC3HCDRXX:1:2101:27344:22952 2:N:0:ACAGTG
GGACTACAGGGGTATCTAATCCTGTTCGATACCCACGCTTTCGTGCCTCAGCGTCAGTTGGGCGCCGGTATGCTGCCTTCGCAATCGGCGTTCTGCGTGATATCTATGCATTTCACCGCTACACCACGCATTCCGCATACTTCTCGCCCACTCAAGACTGCCAGTTCCGACGGCTCGACAGGGTTGAGCCCTGAATTTTTACCGCCGGCTTAACAGCCCGCCTGCGCACCCTTTAAACCCAATAAATCCGG
+
FFFFFFFFFFFFFFFFFFF:FFFFFFFFFFFFFFFFFFFFFFFFFFFFFFFFFFFFFFFFFFFFFFFFFFFFFFFF:FFFFFF,FFFFFFFFFFFFFFFFF,FFFFFFFFFFFFFFFFFFFFFF:FF:FFFFFFFFFFFFFFFFFFFFFFFFF:F,FFFFFFFFFFFFFFFFFFFFFFFFF:FFFFFFFFFFF:FFFFFFF,FFFFFFFFFFFFFFFFFFFFFFFFFFFFFF:FFF:FFFFFFFFFFFFFF
@A00769:11:HC3HCDRXX:1:2101:14796:22983 1:N:0:ACAGTG
GGACTACGGGGGTATCTAATCCTGTTCGATACCCACGCTTTCGTGCTTCAGCGTCAGTTGGGCGCCGGTATGCTGCCTTCGCAATCGGAGTTCTGCGTGATATCTATGCATTTCACCGCTACACCACGCATTCCGCATACTTCTCGCCCACTCAAGAACGCCAGTTTCAACGGCGGAGCGAGGTTGAGCCCCGCGATTTTACCGCTGACTTGGCATTCCGCCTACGCACCCTTTAAACCCAATAAATCCGG
+
FFFFFFFFFFFFFFFFFFFFFFFFFFFFFFFFFFFFFFFFFFFFFFFFFFFFFFFFFFFFFFFFFFFFFFFFFFFFFFFFFFFFFFFFFFFFFFFFFFFF:FFFFFFFFFFFFFFFF:FFFFFFFFFFFFFF:FFFFFFFFFFFFFFFFFFFFFFFF:FFFFFFFFFFFFFFFFFFFFFFFFFFFFFF:FFFFFFFFFFFFF:FFFFFFFFFFFFFFFFFFFFFFFFFFFFFFFFFFFFF,FFFFFFFFF,
@A00769:11:HC3HCDRXX:1:2101:16794:23062 2:N:0:ACAGTG
GGACTACGCGGGTATCTAATCCTGTTCGATACCCACGCTTTCGTGCTTCAGCGTCAGTTGGGCGCCGGTATGCTGCCTTCGCAATCGGAGTTCTGCGTGATATCTATGCATTTCACCGCTACACCACGCATTCCGCATACTTCTCGCCCACTCAAGACCGTCAGTTTCAACGGCGGGCGGAGGTTGAGCCCCCGTACTTTACCGCTGACTTGACAGTCCGCCTACGCACCCTTTAAACCCAATAAATCCGG
+
FFFFFFFFFFFFFFFFFFFFFFFFFFFFFFFFFFFFFFFFFFFFFFFFFFFFFFFFFFFFFFFFFFFFFFFFFFFFFFFFFFFFFFFFFFFFFFFFFFFFFFFFFFFFFFFFFFFFFFFFFFFFFFFFFFFFFFFFFFFFFFFFFFFFFFFFFFFFFFFFFFFFFFFFFF:FFFFFFFFFFFFFFFFFFFFFFFFFFFFFFFFFFFFFFFFFFFFFFFFFFFFFFFFFFFFFFFFFFFFFFFF:FFFFFFF
@A00769:11:HC3HCDRXX:1:2101:19316:23202 1:N:0:ACAGTG
GGACTACGCGGGTATCTAATCCTGTTCGATCCCCACGCTTTCGTGCCTCAGCGTCAGTCTGGCGCCGGTACGCTGCCTTCGCAATCGGAGTTCTGCGCGATATCTATGCATTTCACCGCTACACCGCGCATTCCGCGTACTTCTCGCCAACTCAAGTCTGCCAGTTTCAACGGCTCGACGGGGTTGAGCCCCGCAATTTTACCGCTGACTTAACGGACCGCCTACGCACCCTTTAAACCCAATAAATCCGG
+
FFFFFFFFFFFFFFFFFFFFFFFFFFFFFFFFFFFFFFFFFFFFFFFFFFFFFFFFFFFFFFFFFFFFFFFFFFFFFFFFFFFFFFFFFFFFFFFFFFFF:FFFFFFFFFFFFFFFFFFFFFFFFFFFFFFFFFFFFFFFFFFFFFFFFFFFFFFFFFFFFFFFFFFFFFFFFFFFFFFFFFFFFFFFFFFFFFF:FFFFFFFFFFFFFFFFFFFFFFFFFFFFFFFFFFFFFFFFFFFFFFFFFFFFFFF
@A00769:11:HC3HCDRXX:1:2101:21974:23296 1:N:0:ACAGTG
GGACTACGGGGGTATCTAATCCTGTTTGCTCCCCACGCTTTCGAGCCTCAACGTCAGTCTCTGTCCAGCAAGCCGCCTTCGCCACTGGTGTTCCTCCTAATATCTACGCATTTCACCGCTACACTAGGAATTCCGCTTGCCTCTCCAGTACTCCAGCTTAACAGTTTCCAAAGCAGTTCCGCGGTTGAGCCACGGGCTTTCACTTCAGACTTGCTATGCCGTCTACGCTCCCTTTACACCCAGTAAATCCG
+
FF:FFFFFFFFFFFFFFFFFFFFFFFFFFFFFFFFFFFFFFFFFFFFFFFFFFFFFFFFFFFFFFFFFFFFFFFFFFFFFFFFFFFFFFFFFFFFFFFFFFFFFFFFFFFFFFFFFFFFFFFFFF:FFFFFFFFFFFFFFFFFFFFFFFFFFFFFFFFFFFFFFFFFFFFFFFFFFFFFFFFFFFFFFFFFFFFFFFFFFFFFFFFFFFFFFFFFFFFFFFFFFFFFFFFFFFFFFFFF:FFFFF::FFF:
@A00769:11:HC3HCDRXX:1:2101:14597:23390 2:N:0:ACAGTG
GGACTACGCGGGTATCTAATCCTGTTTGCTCCCCACGCTTTCGTGCCTCAACGTCAGAAGTAGCTTGGTAAGCTGCCTTCGCAATCGGTGTTCTGTATGATCTCTAAGCATTTCACCGCTACACCATACATTCCGCCTACCGCAACTACTCTCTAGCCGAACAGTATCAGAGGCAATTCCGAAGTTGAGCCCCGGGATTTCACCTCTAACTTATCCGACCGCCTACGCACCCTTTAAACCCAATAAATCCG
+
FFFFFFFFFFFFFFFFFFFFFFFFFFFFFFFFFFFFFFFFFFFFFFFFFFFFFFFFF:FFFFFFFFFFFFFFFFFFFFFFFFFFFFFFFFFFFFFFFFFFFFFFFFFFFFFFFFFFFFFFFFFFFFFFFFFFFFFFFF,FFFFFFFFFFFFFFFFFFFFFFFFFFFFFFFFFFFFFFFFFFFFFFFFFFFFFFFFF:FFFFFFFFFFFFFFFFFFFFFFFFFFFFFFFFFFFFFF:FFFFFF,:FFFFFFF
@A00769:11:HC3HCDRXX:1:2101:16495:23422 1:N:0:ACAGTG
GGACTACACGGGTATCTAATCCTGTTCGATCCCCACGCTTTCGTGCCTCAGCGTCAGTCGGGCGCCGGTATGCTGCCTTCGCAATCGGAGTTCTGCGTGATATCTATGCATTTCACCGCTACACCACGCATTCCGCATACTTCTCGCCCACTCAAGATCCCCAGTTTCAACGGCCGGCCCGGGTTGAGCCCGGACATTTTACCGCTGACTTAAAAATCCGCCTACGCACCCTTTAAACCCAATAAATCCGG
+
FFFFFFFFFFFFFFFFFFFFFFFFFFFFFFFFFFFFFFFFFFFFFFFFFFFFFFFFFFFFFFFFFFFFFFFFFFFFFFFFFFFFFFFFFFFFFFFFFFFFFFFFFFFFFFFFFFFFFFF:FFFFFFFFFFFFFFFFFFFFFFFFFFFFFFFFFFFFFFFFFFFFFFFFFFFFFFFFFFFFFFFFFFFFFFFFFFF:FFFFFFFFFFFFFFFFFFFFFFFFFFF:FFFFFFFFFFFFFFFFFFFFFFFFFF:
@A00769:11:HC3HCDRXX:1:2101:9932:23484 1:N:0:ACAGTG
GGACTACCGGGGTATCTAATCCTGTTTGCTACCCACGCTTTCGAACCTCAGCGTCAGTTACAGACCAGAGAGCCGCTTTCGCCACTGGTGTTCTTCCATATATCTACGCATTTCACCGCTACACATGGAGTTCCACTCTCCTCTTCTGCACTCAAGTCTCCCAGTTTCCAATGCACTACTCCGGTTAAGCCGAAGGCTTTCACATCAGACTTAAAAGACCGCCTGCGTTCCCTTTACGCCCAATAAATCCG
+
FFFFFFFFFFFFFFFFFFFFFFFFFFFFFFFFFFFFFFFFFFFFFFFFFFFFFFFFFFFFFFFFFFFFFFFFFFFFFFFFFFFFFFFFFFFFFFFFFFFFFFFFFFFFFFFFFFFFFFFFFFFFFFFFFFFFFFFFFFFFFFFFFFFFFFFFFFFFFFFFFFFFFFFFFFFFFFFFFFF:FFFFFFFF:FFFFFFFFFFFFFFFFFFFFFFFFFFFFFF::FFF:FFFFFFFFFFFFFFFFFF:FF,FFFF
@A00769:11:HC3HCDRXX:1:2101:1895:23531 2:N:0:ACAGTG
GGACTACGCGGGTATCTAATCCTGTTTGATACCCACACTTTCGAGCATCAGCGTCAGTTACAGTCCAGCAGGCTGCCTTCGCAATCGGAGTTCTTCGTGATATCTAAGCATTTCACCGCTACACCACGAATTCCGCCTACCTCTACTGTACTCAAGGATGCCAGTATCAACTGCAATTTTACGGTTGAGCCGCAAACTTTCACAACTGACTTAACAACCCGCCTACGCTCCCTTTAAACCCAATAAATCCG
+
FFFFFFFFFFFFFFFFFFFFFFFFFFFFFFFFFFFFFFFFFFFFFFFFFFFFFFFFFFFFFFFFFFFFFFFFFFFFFFFFFFFFFFFFFFFFFFFFFFFFFFFFFFFFFFFFFFFFFFFFFFFFFFFFFFFFFFFFFFFFFFFFFFFFFFFFFFFFFFFFFFFFFFFFFFFFFFFFFFFFFF,FFFFFFFFFFFFFFFFFFFFFFFFFFFFFFFFFFFFFFFFFFFFFFFFFFFFF:FFFFFF,F,FFFFF
@A00769:11:HC3HCDRXX:1:2101:7111:23578 1:N:0:ACAGTG
GGACTACGCGGGTATCTAATCCTGTTCGATACCCACGCTTTCGTGCCTGAGCGTCAGTTGGGCGCCGGTATGCTGCCTTCGCAATCGGAGTTCTGCGTGATATCTATGCATTTCACCGCTACACCACGCATTCCGCATACTTCTCGCCCACTCTAGCAAGCCAGTTTCAACGGCTTGTCGGGGTTGAGCCCCGAAATTTTACCGCTGACTTAACTCGCCGCCTGCGCACCCTTTAAACCCAATAAATCCGG
+
FFFFFFFFFFFFFFFFFFFFFFFFFFFFFFFFFFFFFFFFFFFFFFFFFFFFFFFFFFFFFFFFFFFFFFFFFFFFFFFFFFFFFFFFFFFFFFFFFFFFFFFFFFFFFFFFFFFFFFFFFFFFFFFFFFFFFFFFFFFFFFFFFFFFFFFFFFFFFF:FFFFFFFFFFFFFFFFFFFFFFFFFFFFFFFFFFFFFFFFFFFFFFFFFFFFFFFFFFFFFFFFFFFFFFFFFFFFFFFFFFFFFFFFFFF:
@A00769:11:HC3HCDRXX:1:2101:7835:23578 1:N:0:ACAGTG
GGACTACAGGGGTATCTAATCCTGTTCGATACCCACGCTTTCGTGCATGAGCGTCAGTTGCGCGCCGGTATGCTGCCTTCGCAATCGGAGTTCTGCGTGATATCTATGCATTTCACCGCTACACCACGCATTCCGCATACTTCTCGCGCACTCAAGGGATGCAGTTTCAACGGCAGTACGGGGTTGAGCCCCGCAATTTGACCGCTGACTTGCACCTCCGCCTGCGCACCCTTTAAACCCAATAAATCCGG
+
FFFFFFFFFFFFFFFFFFFFFFFFFFFFFFFFFFFFFFFFFFFFFFFFFFFFFFFFFFFFFFFFFFFFFFFFFFFFFFFFFFF:FFFFFFFFFFFFFFFFFFFFFFFFFFFFFFFFFFFFFFFFFFFFFFFFFFFFFFFFFFFFFFFFFFFFFFFFFFFFFFFFFFFFFFFFFFFFFFFFFFFFFFFFFFFFFFFFFFFFFFFFFFFFFFFFFFFFFFFFFFFFFFFFFFFFFFFFFFFFF:FFFFFFFFF
@A00769:11:HC3HCDRXX:1:2101:27868:23610 1:N:0:ACAGTG
GGACTACACGGGTATCTAATCCTGTTTGCTACCCACGCTTTCGAACCTCAGCGTCAGTTACAGACCAGAGAGCCGCTTTCGCCACTGGTGTTCTTCCATATATCTACGCATTTCACCGCTACACATGGAGTTCCACTCTCCTCTTCTGCACTCAAGTCTCCCAGTTTCCAATGCACTACTCCGGTTAAGCCGAAGGCTTTCACATCAGACTTAAAAGACCGCCTGCGTTCCCTTTACGCCCAATAAATCCG
+
FFFFFFFFFFFFFFFFFFFFFFFFFFFFFFFFFFFFFFFFFFFFFFFFFFFFFFFFFFFFFFFFFFFFFFFFFFFFFFFFFFFFFFFFFFFFFFFFFFFFFFFFFFFFFFFFFFFFFFFFFFFFFFFFFFFFFFFFFFFFFFFFFFFFFFFFFFFFFFFFFFFFFFFFFFFFF:FFFF:FFF:FFFFF:FFFFFFFFFFFFF:F:FFFFFFFFF:F,FFF:FFFFFFFFFFFFFFFFFFFFFFFFFFF,F:
@A00769:11:HC3HCDRXX:1:2101:25563:23688 1:N:0:CCAGTG
GGACTACGGGGGTATCTAATCCTGTTCGATCCCCACGCTTTCGTGCCTCAGCGTCAGTTGGGCGCCGGTATGCTGCCTTCGCAATCGGCGTACTGCGTGATATCTATGCATTTCACCGCTACACCACGCATTCCGCATACTTCTCGCCCACTCAAGACTGCCAGTACCGACGGCTCGACAGGGTTGAGCCCTGAATATTTACCGCCGGCTTAACAGCCCGCCTGCGCACCCTATAAACCCAATAAATCCGG
+
FFF:FFF,FFF:FF:F:F:F,F,F,:F,FFFFFFF,FFF,F,F,FFF,FF:FF,FF:FF::FFFFFFFFF,FFF::F::,F:::,F,FFFF,FF:,F,FFFF:FFFF,F,F,FF,F:FF:FFFFFFF:F::F,F:FF,FF,,,:F:,:FF,FFFF,F:,F,FFF,,,:,FF,,:FF,FFFF,F:FFF:,:F,,FFF,,F,FF,,FF::F,FF:,F,F,,F,FF:FFF,:FFF,FFFF:FFF,::FF,FFF,
@A00769:11:HC3HCDRXX:1:2101:26784:23703 2:N:0:ACAGTG
GGACTACCCGGGTATCTAATCCTGTTCGATCCCCACGCTTTCGTGCCTCAGCGTCAGTCGGGCGCCGGTATGCTGCCTTCGCAATCGGAGTTCTGCGTGATATCTATGCATTTCACCGCTACACCACGCATTCCGCATACTTCTCGCCCACTCAAGATCCCCAGTTTCAACGGCCGGCCCGGGTTGAGCCCGGACATTTTACCGCTGACTTAAAAATCCGCCTACGCACCCTTTAAACCCAATAAATCCGG
+
FFFFFFFFFFFFFFFFFFFFFFFFFFFFFFFFFFFFFFFFFFFFFFFFFFFFFFFFFFFFFFFFFFFFFFFFFFFFFFFFFFFFFFFFFFFFFFFFFFFFFFFFFFFFFFFFFFFFFFFFFFFFFFFFFFFFFFFFFFFFFFFFFFFFFFFFFFFFFFF:FFFFF:FFFFF:FFFFFFFFFFFFFFFFFFFFFFFFFFFFFFFFFFFFFFFFF:FFFFFFFFFF:FFFFFFFFFFFFFFF,FF:FFFFFFF
@A00769:11:HC3HCDRXX:1:2101:15700:23797 1:N:0:ACAGTG
GGACTACACGGGTATCTAATCCTGTTCGATCCCCACGCTTTCGTGCCTCAGCGTCAGTCTGGCGCCGGTACGCTGCCTTCGCAATCGGAGTTCTGCGCGATATCTATGCATTTCACCGCTACACCGCGCATTCCGCGTACTTCTCGCCAACTCAAGTCTGCCAGTTTCAACGGCTCGACGGGGTTGAGCCCCGCAATTTTACCGCTGACTTAACGGACCGCCTACGCACCCTTTAAACCCAATAAATCCGG
+
::FFFFFFFF:FFFFF:FFF:,:::F,FFFF:FFFFFFFFF:F:F,FFFF,FF:FFFFF::FFFF,:FFFFF,F,FFFFF,FFF:F:,FF,FFFFFFF:FFFFFF:FFFFFFFFF,FFF,F:FFF:FFFF,FF:::F:FFFFFFF:FFFFFFFFF:F,F:F,F:FFF:FFF,FFFFFFFFFFFFFFFFFFFFFFF:FFF,FFFFF::FF,FFF:F:FF,:FFFFFFFFFFFF,FFFFFFFFFFFFFF,F:,
@A00769:11:HC3HCDRXX:1:2101:14082:23813 2:N:0:ACAGTG
GGACTACGCGGGTATCTAATCCTGTTCGCTCCCCACGCTTTCGCTCCTCAGCGTCAGTAACGGCCCAGAGACCTGCCTTCGCCATTGGTGTTCTTCCCGATATCTACACATTCCACCGTTACACCGGGAATTCCAGTCTCCCCTACCGCACTCAAGCCCGCCCGTACCCGGCGCGGATCCACCGTTAAGCGATGGACTTTCACACCGGACGCGACGAACCGCCTACGAGCCCTTTACGCCCAATAAATCCG
+
FFFFFFFFFFFFFFFFFFFFFFFFFFFFFFFFFFFFFFFFFFFFFFFFFFFFFFFFFFFFFFFFFFFFFFFFFFFFFFFFFFFF:FFFFFFFFFFFFFFFFFFFFFFFFFFFFFFFFF:FFFFFFFFFFFFFFFFFFFFFFFFFFFFFFFFFFFFFFFFFFFFFFFFFFFFFFFFFFFFFFFFFFFFFFFFF,F:FFFFFFFFFFFFFFFFFFFFFFFFFFFFFFFFFFFFFFFFFFF:FFFFF:FFFFFF
@A00769:11:HC3HCDRXX:1:2101:28872:23907 1:N:0:ACAGTG
GGACTACGGGGGTATCTAATCCTGTTCGATACCCACGCTTTCGTGCCTCAGCGTCAGATCGCCGCCGGTATGCTGCCTTCGCAATCGGAGTTCTGCGCAATATCTAAGCATTTCGCCGCTACACTGCGCATTCCGCATACCTCTCGACATCTCAAGACAGCCAGTTTCAACGGCTCGCCGGGGTTGAGCCCCGGGCTTTTACCGCTGACTTAACAGCCCGCCTACGCACCCTTTAAACCCAATAAATCCGG
+
FFFFFFFFFFFFFFFFFFFFFFFFFFFFF:FFFFFFFFFFFFFFFFFFFFFFFFFFFFFFFFFFFFFFFFFFFFFFFFFFFFFFFFFFFFFFFFFFFF:FFFFFFFFFFFFFFFFFFFFFFFFFFFFFFFFFFFFFFFFFFFFFFFFFFFFFFFFFFFFFFFFFFFFFFFFFFFFFFFFFFFFFFFFFFFFFFFFFFFFFFFFFFFFFFFFFFFFFFFFFFFFFFFF:FFFFFFFFFFFFFFFF:FFFFF,
@A00769:11:HC3HCDRXX:1:2101:12816:23970 1:N:0:ACAGTG
GGACTACCGGGGTATCTAATCCTGTTCGATCCCCGCACTTTCGTGCCTCAGCGTCAGTAGGGCGCCGGAAGGCTGCCTTCGCAATCGGGGTTCTGCGTGATATCTATGCATTTCACCGCTACACCACGCATTCCGCCTTCTTCTCGCCCACTCAAGGCCCCCAGTTTCAACGGCCGGACGGGGTTGAGCCCCGAATTTTTACCGCTGACTTAAAAGCCCGCCTACGCACCCTTTAAACCCAATAAATCCGG
+
FFFFFFFFFFFFFFFFFFFFFFFFFFF:FFFFFFFFFFFFFFFFFFFFFFFFFFFFFFF:FF:FF:FFFFFFFFFFFFFFFFFFFFFFFFFF:FFFF:FFFFFFFFFFFFFFFFFFFFFF:FFFFFFFFFFFFF:FFFFFFFFFFFFFFFF:FFF:F:FFFF:FFFFF,FFFFFFFFFFFFFFFFFFFFFFFFFFFFFFFFFF:FFFFFFFFFF:,F:FFFFFFFFFFFFFFF:,FF,FFFFF,::F,F,,
@A00769:11:HC3HCDRXX:1:2101:29487:23970 1:N:0:ACAGTG
GGACTACCCGGGTATCTAATCCTGTTTGCTCCCCACGCTTTCGCGCCTCAGCGTCAGTTGCTGTCCAGTTGACCGCCTTCGCCACTGGTGTTCCTCCTAATATCTACGCATTTCACCGCTACACTAGGAACTCCGTCAACCTCTCCAGTACTCAAGAACGACAGTTTCAAATGCAATTCAGGGGTTGAGCCCCCGGATTTCACATCTGACTTGCCATCCCGCCTACGCGCCCTTTACACCCAGTAAATCCG
+
FFFFFFFFFFFFFFFFFFFFFFFFFFFFFFFFFFFFFFFFFFFFFFFFFFFFFFFFFFFFFFFFFFFFFFFFFFFFFFFFFFFFFFFFFFFFFFFFFFFFFFFFFFFFFFFFFFFFFFFFFFFFFFFFFFFFFFFFF:FFFFFFFFFFFFFFFFFFFFFFFFFFFFFFFFFFFFFFFFFFFFFFFFFFFFFFFFFFFFFFFFFFFFFFFFFFFFFFFFFFFFFFFFFFFFFFFFFFFFFFFFFF:FFFFFF
@A00769:11:HC3HCDRXX:1:2101:13449:24032 2:N:0:ACAGTG
GGACTACGGGGGTATCTAATCCTGTTTGCTCCCCACGCTTTCGTGCCTCAGTGTCAGTTACAGTCCAGCAACTCGCCTTCGCCACCGGTGTTCTTCCTAATATCTACGCATTCCACCGCTACACTAGAAATTCCAGTTGCCCCTCCTGCACTCGAGTCCAACAGTTTTGGTAGTAGTTCCGAAGTTGAGCTCCGGAGTTACGCTACCAACTTGTCAAACCACCTACGCACCCTTTACGCCCAGTCATTCCG
+
FFFFFFFFFFFFFFFFFFFFFFFFFFFFFFFFFFFFFFFFFFFFFFFFFFFFFFFFFFFFFFFFFFFFFFFFFFFFFFFFFFFFFFFFFFFFFFFFFFFFFFFFFFFFFFFFFFFFFFFFFFFFFFFFFFFFFFFFFFFFFFFFFFFFFFFFFFFFFFFFFFFFFFFFFF,FFF:FFFFFFF,FFFFFFFFFFFFFFFFFFFFFFFFF:FFFFFFF:FFFFFFFFFFFFFFFF:FFFFFFF,FFF,FFFF,
@A00769:11:HC3HCDRXX:1:2101:16694:24111 1:N:0:ACAGTG
GGACTACACGGGTATCTAATCCTGTTCGCTACCCATGCTCTCGTGCATCAGCGTCAGACTCAGTCTGGTAAGCTGCCTTCGCTATCGGTGTTCTAAGTTATATCTATGCATTTCACCGCTACTTAACTTATTCCGCCTACCTCGTCTGTTCTCTAGCTCTACAGTATTAATGGCGTAGTGAGGTGAAGCCCCAATATTTTACCACTAACTTATAATGCCGCCTACGCACCCTTTAAACCCAATAAATCCGG
+
FFFFFFFFFFFFFFFFFFFFFFFFFFFFFFFFFFFFFFFFFFFFFFFFFFFFFFFFFFFFFFFFFFFFFFFFFFFFFFFFFFFFFFFFFFFFFFFFFFFFF:FFFFFFFFFFFFFFFFFFFFFFFFFFFFFFFFFFFFFFFFFFFFFFFF:FFFFFFFFFFFFFFFFFFFFFFFFFFFFF:FFFFFFFFFFFFFFFFFFFFF,,FFFFFFFFFFFFFFFFFFF:FFFFFFFFFFFFFFFFFFFFFFFF,F:
@A00769:11:HC3HCDRXX:1:2101:18285:24205 1:N:0:ACAGTG
GGACTACGGGGGTATCTAATCCTGTTCGATCCCCACGCTTTCGTGCCTCAGCGTCAGTCTGGCGCCGGTACGCTGCCTTCGCAATCGGAGTTCTGCGCGATATCTATGCATTTCACCGCTACACCGCGCATTCCGCGTACTTCTCGCCAACTCAAGTCTGCCAGTTTCAACGGCTCGACGGGGTTGAGCCCCGCAATTTTACCGCTGACTTAACGGACCGCCTACGCACCCTTTAAACCCAATAAATCCGG
+
FFFFFFFFFFFFFFFFFFFFFFFFFFFFFFFFFFFFFFFFFFFFFFFFFFFFFFFFFFFFFFFFFFFFFFFFFFFFFFFFFFFFFFFFFFFFFFFFFFFFFFFFFFFFFFFFFFFFFFFFFFFFFFFFFFFFFFFFFF:FFFFFFFFFFFFFFFFFFFFFFFFFFFFFFFFFFFFFFFFFFFFFFFFFFFFFFFFFFFFFFFFFFFFFFFFFFFFFFFFFFFFFFFFFFFFFFFFFFFFFFFFFFFF:FFF
@A00769:11:HC3HCDRXX:1:2101:22516:24205 2:N:0:ACAGTG
GGACTACAGGGGTATCTAATCCTGTTCGATACCCACGCTTTCGTGCCTCAGCGTCAGTGTGGAGCCGGCATGCTGCCTTCGCAATCGGAGTTCTGCGCGATATCTATGCATTTCACCGCTACACCGCGCATTCCGCATACTTCTCTCCAACTCGAGACTGCCAGTTTCAACGGCGGGCCGGGGTTGAGCCCCGGGCTTTGACCGCTGACTTAACAGACCGCCTGCGCACCCTTTAAACCCAATAAATCCGG
+
FFFFFFFFFFFFFFFFFFF:FFFFFFFFFFFFFFFFFFFFFFFFFFFFFFFFFFF:FFFFFFFFFFFFFFFFFFFFFFFFFFFFFFFFFFFFFFFFFFFFFFFFFFFFFFFFFFFFFFFFFFFFFFFFFFFFFFFFFFFFFFFFFFFFFFFFFFFFFFFFFFFFFFFFFFFFFFFFFFFF,FFFFFFFFFFFFFFFF:FFFFFFFFFFFFFFFFFFFFFFFFF:FFFFFFFFFFFFFFF:F,FFFFFFFF:
@A00769:11:HC3HCDRXX:1:2101:22489:24251 2:N:0:ACAGTG
GGACTACAGGGGTATCTAATCCTGTTCGATACCCACGCTTTCGTGCCTCAGCGTCAGTGTGGAGCCGGCATGCTGCCTTCGCAATCGGAGTTCTGCGCGATATCTATGCATTTCACCGCTACACCGCGCATTCCGCATACTTCTCTCCAACTCGAGACTGCCAGTTTCAACGGCGGGCCGGGGTTGAGCCCCGGGCTTTGACCGCTGACTTAACAGACCGCCTGCGCACCCTTTAAACCCAATAAATCCGG
+
FFFFFFFFFFFFFFFFFFFFFFFFFFFFFFFFFFFFFFFFFFFFFFFFFFFFFFFFFFFFFFFFFFFFFFFFFFFFFFFFFFFFFFFFFFFFFFFFFFFFFFFFFFFFFFFFFFFFFFFFFFFFFFFFFFFFFFFFFFFFFFFFFFFFFFFFFFFFFFFFFFFFFFFFFFFFFFFFFFFFFFFFFFFFFFFFFFFFFFFF:FF:FFFFFFFFFFFFFFFFFFFFF:FFFFFFFF:FFFFFF,F,FFFFFFF
@A00769:11:HC3HCDRXX:1:2101:9968:24267 2:N:0:ACAGTG
GGACTACCGGGGTATCTAATCCTGTTCGATACCCACGCTTTCGTGCATCAGCGTCAGTGTGGAGCCGGCATGCTGCCTTCGCAATCGGAGTTCTGCGCGATATCTATGCATTTCACCGCTACACCGCGCATTCCGCATACTTCTCTCCAACTCGAGACTGCCAGTTTCAACGGCGGGCCGGGGTTGAGCCCCGGGCTTTGACCGCTGACTTAACAGACCGCCTGCGCACCCTTTAAACCCAATAAATCCGG
+
FFFFFFFFFFFFFFFFFFFFFFF,FFFFFFFFFFFFFFFFF:FFFF,FFFFFF:FFFFFFFFF:FFFF,FFFFFFFFFFFF:FFFFFFF:FFFFFFFFFFFFFFFFFFFFFFFFFFFFFFFFFFFFFFFFFFFFFFFFFFFFFFFFFFF,FFFFFFFFFFFFFF,FFFFFFFFFFFFFFFFFF,FFFFFFFFFFFFF:FFFFFFF:FFFFFFFFFFFFFFFFFFFFF,FFF,FFFFFFFFF:F::FFFFFF
@A00769:11:HC3HCDRXX:1:2101:19551:24330 2:N:0:ACAGTG
GGACTACGGGGGTATCTAATCCTGTTTGCTACCCACGCTTTCGAACCTCAGCGTCAGTTACAGACCAGAGAGCCGCTTTCGCCACTGGTGTTCTTCCATATATCTACGCATTTCACCGCTACACATGGAGTTCCACTCTCCTCTTCTGCACTCAAGTCTCCCAGTTTCCAATGCACTACTCCGGTTAAGCCGAAGGCTTTCACATCAGACTTAAAAGACCGCCTGCGTTCCCTTTACGCCCAATAAATCCG
+
FFFFFFFFFFFFFFFFFFFFFFFFFFFFFFFFFFFFFFFFFFFFFFFFFFFFFFFFFFFFFFFFFFFFFFFFFFFFFFFFFFFFFFFFFFFFFFFFFFFFFFFFFFFFFFFFFFFFFFFFFFFF:FFFFFFFFFFFFFFFFFFFFFFFFFFFFFFFFFFFFFFFFFFFFFFFFFFFFFFFFFFFFFFFFFFFFFFFFFFFFFFFFFFFFFFFFFFF:FFFFFFFFFFFFFFFFFFFFFFFFFFFFFFFFFF
@A00769:11:HC3HCDRXX:1:2101:31864:24392 2:N:0:ACAGTG
GGACTACACGGGTATCTAATCCTGTTTGATACCCACACTTTCGAGCATCAGCGTCAGTTACAGTCCAGCAGGCTGCCTTCGCAATCGGAGTTCTTCGTGATATCTAAGCATTTCACCGCTACACCACGAATTCCGCCTACCTCTACTGTACTCAAGGATGCCAGTATCAACTGCAATTTTACGGTTGAGCCGCAAACTTTCACAACTGACTTAACAACCCGCCTACGCTCCCTTTAAACCCAATAAATCCG
+
FFFFFFFFFFFFFFFFFFFFFFFFFFFFFFFFFFFFFFFFFFFFFFFFFFFFFFFFFFFFFFFFFFFFFFFFFFFFFFFFFFFFFFFFFFFFFFFFFFFFFFFFFFFFFFFFFFFFFFFFFFFFFFFFFFFFFFFFFFFFFFFFFFFFFFFFFFFFFFFFFFFFFFFFFFFFFFFFFFFFFFFFFFFFFFFFFFFFFFFFFFFF:FFFFFFFFFFFFFFFFFFFFFFFFFFFFFFFFFF:FF:F::FFF:F
@A00769:11:HC3HCDRXX:1:2101:31069:24424 1:N:0:ACAGTG
GGACTACGGGGGTATCTAATCCTGTTTGCTCCCCACGCTTTCGAGCCTCAACGTCAGTCATCGTCCAGCAGGCCGCCTTCGCCACTGGTGTTCCTCCTAATATCTACGCATTTCACCGCTACACTAGGAATTCCGCCTGCCTCTCCGACACTCTAGCTATACAGTTCCAAATGCAGTCCCGGGGTTGAGCCCCGGGCTTTCACATCTGGCTTGCATCGCCGTCTACGCTCCCTTTACACCCAGTAAATCCG
+
FFFFFFFFFFFFFFFFFFFFFFFFFFFFFFFFFFFFFFFFFFFFFFFFFFFFFFFFFFFFFFFFFFFFFFFFFFFFFFFFFFFFFFFFFFF:FFFFFF:FFFFFFFFFFFFFFFFFFFFFFFFFFFFFFFFFFFFFFFFFFFFFFFFFFFFFFFFFFFFFFFFFFFFFFFFFFFFFFFFFFFFFFFFFFFFFFFFFFFFFFFFFFFFFFFFFFFFFFFFFFFFFFFFFFFFFFFFFFFFFFFFFFFFFFFF
@A00769:11:HC3HCDRXX:1:2101:15691:24533 2:N:0:ACAGTG
GGACTACAGGGGTATCTAATCCTGTTCGATACCCACGCTTTCGTGCTTCAGCGTCAGTCGGGCGCCGGTATGCTGCCTTCGCAATCGGCGTTCTGCGTGATATCTATGCATTTCACCGCTACACCACGCATTCCGCATACTTCTCGCCCACTCAAGACTGCCAGTTCCGACGGCTCGACAGGGTTGAGCCCTGAATTTTTACCGCCGGCTTAACAGCCCGCCTGCGCACCCTTTAAACCCAATAAATCCGG
+
FFFFFFFFFFFFFFFFFFFFFFFFFFFFFFFFFFFFFFFFFFFFFFFFFFFFFFFFFFFFFFFFFFFFFFFFFFFFFFFFFFFFFFFFFFFFFFFFFFFFFFFFFFFFFFFFFFFFFFFFFFFFFFFFFFFFFFFFFFFFFFFFFFFFFFFFFFF:FFFFFFFFFFFFFFFFFFFFFFFFFFFFFFFFFFFFFFFFFFFFFFFFFFFFFFFFFFFFFFFFFFFFFFFFFFFFFFFFFFFFFFFFFFFFFFF
@A00769:11:HC3HCDRXX:1:2101:23430:24533 1:N:0:ACAGTG
GGACTACGCGGGTATCTAATCCTGTTTGATCCCCACGCTTTCGTGCTTCAGTGTCAGTTATGGCTTAGTAAGCTGCCTTCGCAATCGGAGTTCTGCGTGATATCTATGCATTTCACCGCTACACCACGCATTCCGCCTACCTCAAACACACTCAAGTCTTCCAGTTTCAACGGCAATTTTATGGTTGAGCCACAAACTTTCACCGCTGACTTAAAAAACAACCTACGCACCCTTTAAACCCAATAAATCCG
+
FFFFFFFFFFFFFFFFFFFFFFFFFFFFFFFFFFFFFFFFFFFFFFFFFFFFFFFFFFFFFFFFFFFFFFFFFFFFFFFFFFFFFFFFFFFFFFFFFFFFFFFFFFFFFFFFFFFFFFFFFFFFFFFFFFFFFFFFFFFFFFFFFFFFFFFFFFFFFFFFFFFFFFFFFFFFFFFFFFFFFFFFF:FFFFF,FFFFFFFFFFFFFFFFFFFFF:FFFFFF,F,FFFFFFFFFFFFFFFFFFFFFFFFFFFF
@A00769:11:HC3HCDRXX:1:2101:1750:24565 1:N:0:ACAGTG
GGACTACGGGGGTATCTAATCCTGTTCGCTACCCATGCTCTCGTGCATCAGCGTCAGACTCAGTCTGGTAAGCTGCCTTCGCTATCGGTGTTCTAAGTTATATCTATGCATTTCACCGCTACTTAACTTATTCCGCCTACCTCGTCTGTTCTCTAGCTCTACAGTATTAATGGCGTAGTGAGGTGAAGCCCCAATATTTTACCACTAACTTATAATGCCGCCTACGCACCCTTTAAACCCAATAAATCCGG
+
FFFFFFFFFFFFFFFFFFFFFFFFFFFFFFFFFFFFFFFFFFFFFFFFFFFFFFFFFFFFFFFFFFFFFFFFFFFFFFFFFFFFFFFFFFFFFFFFFFFFFFFFFFFFFFFFFFFFFFFFFFFFFFFFFFFFFFFFFFFFFFFFFFFFFFFFFFFFFFFFFFFFFFFFFFFFFF:FFFFFFFFFFFFFFFFFFFFFFFFFF,FFFFFF:FFFFFFFF,FFFFFFFFFFF:FFFFF:FFFFFFFFFFF,F,:
@A00769:11:HC3HCDRXX:1:2101:4499:24565 1:N:0:ACAGTG
GGACTACCGGGGTATCTAATCCTGTTTGCTACCCACGCTTTCGAACCTCAGCGTCAGTTACAGACCAGAGAGCCGCTTTCGCCACTGGTGTTCTTCCATATATCTACGCATTTCACCGCTACACATGGAGTTCCACTCTCCTCTTCTGCACTCAAGTCTCCCAGTTTCCAATGCACTACTCCGGTTAAGCCGAAGGCTTTCACATCAGACTTAAAAGACCGCCTGCGTTCCCTTTACGCCCAATAAATCCG
+
FFFFFFFFFFFFFFFFFFFFFFFFFFFFFFFFFFFFFFFFFFFFFFFFFFFFFFFFFFFFFFFFFFFFFFFFFFFFFFFFFFFFFFFFFFFFFFFFFFFFFFFFFFFFFFFFFFFFFFFFFFFFFFFFFFFFFFFFFFFFFFFFFFFFFFFFFFFFFFFFFFFFFFFFFFFFFFFFFFFFFFFFFFFFFFFFF:FFFFFFFFFFFFFFFFFFFFFF,FF:FFF:FFFFFFFFFFFFF,FFF:F:FFF,:FF
@A00769:11:HC3HCDRXX:1:2101:15438:24565 1:N:0:ACAGTG
GTATCTAATCCTGTTCGATCCCCACGCTTTCGTGCCTCAGCGTCAGGCGGGCGCCGGTATGCTGCCTTCGCAATCGGAGTTCTGCGTGATATCTATGCATTTCACCGCTACACCACGCATTCCGCATACTTCTCGCCCACTCAAGATCCCCAGTTTCAACGGCCGGCCCGGGTTGAGCCCGGACATTTTACCGCTGACTTAAAAATCCGCCTACGCACCCTTTAAACCCAATAAATCCGGATAACGCTCGC
+
FFFFFFFFFFFFFFFFFFFFFFFFFFFFFFFFFFFFFFFFFFFFFFFFFFFFFFFFFFFFFFFFFFFFFFFFFFFFFFFFFFFFFFFFFFFFFFFFFFFFFFFFFFFFFFFFFFFFFFFFFFFFFFFFFFFFFFFFFFFFFFFFFFFFFFFFFFFFFFFFFFFFFFFFFFFFFFFFFFFFFFFFFFFFFFFFFFFFFFFFFFFFFFFFFFFFFFFFFFFFFFFFFFF,FFFFFFFFFFFFFFFFFFFFFF:
@A00769:11:HC3HCDRXX:1:2101:24017:24580 2:N:0:ACAGTG
GTATCTAATCCTGTTTGCTACCCACGCTTTCGAACCTCAGCGTCAGTTACAGACCAGAGAGCCGCTTTCGCCACTGGTGTTCTTCCATATATCTACGCATTTCACCGCTACACATGGAGTTCCACTCTCCTCTTCTGCACTCAAGTCTCCCAGTTTCCAATGCACTACTCCGGTTAAGCCGAAGGCTTTCACATCAGACTTAAAAGACCGCCTGCGTTCCCTTTACGCCCAATAAATCCGGATAACGCTTG
+
FFFFFFFFFFFFFFFFFFFFFFFFFFFFFFFFFFFFFFFFFFFFFFFFFFFFFFFFFFFFFFFFFFFFFFFFFFFFFFFFFFFFFFFFFFFFFFFFFFFFFFFFFFFFFFFFFFFFFFFFFFFFFFFFFFFFFFFFFFFFFFF:FFFFFFFFFFFFFFFFFFFFFFFFFFFFFFFFFFFFFFFFFFFFFFFFFFFFFFFF:FFFFFFFFFFFFFFFFFFFFFFFFFFFFFFFFFFFFF:F,:FFFFFFF:F
@A00769:11:HC3HCDRXX:1:2101:5972:24674 1:N:0:ACAGTG
CTACCCGGGTATCTAATCCTGTTCGATCCCCACGCTTTCGTGCCTCAGCGTCAGTCTGGCGCCGGTACGCTGCCTTCGCAATCGGAGTTCTGCGCGATATCTATGCATTTCACCGCTACACCGCGCATTCCGCGTACTTCTCGCCAACTCAAGTCTGCCAGTTTCAACGGCTCGACGGGGTTGAGCCCCGCAATTTTACCGCTGACTTAACGGACCGCCTACGCACCCTTTAAACCCAATAAATCCGGAT
+
FFFFFFFFFFF:FFFFFFFFFFFFFFFFFFFFFFFFFFFFFFFFFF:FFFFFFFFFFFFFFFFFFFFFFFFFFFF,FFFF,FFFFFFFFFFFFFFFFFFFFFFFFFFFFFFFFFFFFFFFFFFFFFFFFFF::FFFFFFFFFFFFFFFFFFFFFFFFFFFF:FFFFFFFFFFFFFFFFFFFFFFFFFFFF:F,FFFFFFFFFFFFFFFFFFFFFFFFFFF:FFFFFFFFF:FFFF:FF,F,FFFFFFFFF
@A00769:11:HC3HCDRXX:1:2101:20392:24752 1:N:0:ACAGTG
GGACTACCGGGGTATCTAATCCTGTTCGATACCCACGCTTTCGTGCCTCAGCGTCAGTGTGGAGCCGGCATGCTGCCTTCGCAATCGGAGTTCTGCGCGATATCTATGCATTTCACCGCTACACCGCGCATTCCGCATACTTCTCTCCAACTCGAGACTGCCAGTTTCAACGGCGGGCCGGGGTTGAGCCCCGGGCTTTGACCGCTGACTTAACAGACCGCCTGCGCACCCTTTAAACCCAATAAATCCGG
+
FFFFFFFFFFFFFFFFFFFFFFFFFFFFFFFFFFFFFFFFFFFFFFFFFFFFFFFFFFFFFFFFFFFFFFFFFFFFFFFFFFFFFFFFFFFFFFFFFFFF:FFFFFFFFFFFFFFFFFFFFFFFFFFFFFFFFFFFFFFFFFFFFFFFFFFFFFFFFFFFFFFFFFFFFFFFFFFFFFFFFFFFFFFFFFFFFFFFFFFFFFFFFFFFFFFFFFFFFFFFFFFFFFFFFFFFFFFFFFFFFFFFFFFFFF,
@A00769:11:HC3HCDRXX:1:2101:18069:24862 1:N:0:ACAGTG
GGTATCTAATCCTGTTTGCTACCCACGCTTTCGAACCTCAGCGTCAGTTACAGACCAGAGAGCCGCTTTCGCCACTGGTGTTCTTCCATATATCTACGCATTTCACCGCTACACATGGAGTTCCACTCTCCTCTTCTGCACTCAAGTCTCCCAGTTTCCAATGCACTACTCCGGTTAAGCCGAAGGCTTTCACATCAGACTTAAAAGACCGCCTGCGTTCCCTTTACGCCCAATAAATCCGGATAACGCTT
+
FF:FFFFFFFFFFFFFFFFFFFFFFFFFFFFFFFFFFFFFFFFFFFFFFFFFFFFFFFFFFFFFFFFFFFFFF,FFFF:FFFFFFFFFFFFFFFFFFFFF:FFFFFFFFFFF,FFFFFFFFFFFFFFFFFFFFFFFFFFFFFFFFFFFFFFFFFFFFFFFFF,FFFFFFFFFFFFFFFFFFFFFFFFFFFFFFFFFFFFFFFFFFFFFF:FFFF:FF:FFFFFFFFFFFFFFFFFFFFFFFFFFFFFFFFF
@A00769:11:HC3HCDRXX:1:2101:20148:24862 2:N:0:ACAGTG
GGACTACAGGGGTATCTAATCCTGTTCGATCCCCACGCTTTCGTGCCTCAGCGTCAGTCTGGCGCCGGTACGCTGCCTTCGCAATCGGAGTTCTGCGCGATATCTATGCATTTCACCGCTACACCGCGCATTCCGCGTACTTCTCGCCAACTCAAGTCTGCCAGTTTCAACGGCTCGACGGGGTTGAGCCCCGCAATTTTACCGCTGACTTAACGGACCGCCTACGCACCCTTTAAACCCAATAAATCCGG
+
FFFFFFFFFFFFFFFFFFFFFFFFFFFFFFFFFFFFFFFFFFFFFFFFFFFFFFFFFFFFFFFFFFFFFFFFFFFFFFFFFFFFFFFFFFFFFFFFFFFFFFFFFFFFFFFFFFFFFFFFFFFFFFFFFFFFFFFFFFFFFFFFFFFFFFFFFFFFFFFFFFFFFFFFFFFFFFFFFFFFFFFFFFFFFFFFFFFFFFFFFFFFFFFFFFFFFFFFFFFFFFFFFFFFFFFFFFFFFFFFF:FFFFFFFFF
@A00769:11:HC3HCDRXX:1:2101:23999:24862 1:N:0:ACAGTG
GGACTACCGGGGTATCTAATCCTGTTCGATACCCACGCTTTCGTGCATGAGCGTCAGTCGCGCGCCGGTAGGCTGCCTTCGCGATCGGAGTTCTGCGTGATATCTATGCATTTCACCGCTACACCACGCATTCCGCCTACCCTTCGCGCACTCAAGGGACACAGTTTCAACGGCGGAGCGGGGTTGAGCCCCGCGATTTTACCGCTGACTTGTGCCTCCGCATCCGCACCCTTTAAACCCAAAAAATCCGG
+
FFFFFFFFFFFFFFFFFFFFFFFFFFFFFFFFFFFFFFFFFFFFFFFFFFFFFFFFFFFFFFFFFFFFFFFFFFFFFFFFFFFFF:FFFFFFFFFFFFFFFFFFFFFFFFFFFFFFFFFFFFFFFFFFFFFFFFFF:FFFFFFFFFFFFFFFFFFFFFFFFFFFFFFFFFFFFFFFFFFFFFFFFFFFFFFFFFFFFFFFFFFF:FFFFFFFFFFFFF:,F,F,F,FFFF,FF:FFFFFFFF,FFF,FFF,
@A00769:11:HC3HCDRXX:1:2101:4092:25019 1:N:0:ACAGTG
CCTGTTCGATACCCACGCTTTCGTGCCTCAGCGTCAGTGTGGGGCCGGCAGGCTGCCTTCGCAATCGGGGTTCTGCGCGATATCTATGCATTTCACCGCTACACCGCGCATTCCGCCTGCCTTTCCCCAACTCAAGCCAGCCAGTTTCAACGGCGGGCCGGGGTTGAGCCCCGGGCTTTTACCGCTGACTTAACTCGCCGCCTACGCACCCTTTAAACCCAATAAATCCGGATAACGCTCGCATCCTCCGT
+
,,F,,FFFFFFFFFFFFFFFFFFFFFFFFFFFFFFFFF:FFFFF:FFF:FF::FFFFFF:FFFFF:FFF,FFFFF:F:FFFFFFFFFFFFFFFFFF:FFFFFFF,FFFFFFFFFFFFFF:FFFF:FFFFFFFFFFF,FFFFFFFFF,FFF,F:FF:F:FF:FFFF,FFFFFFFFFFFFFFF:FFFFFFF:FFF:FFFF:FFFF:FFFFFFFF:FFFFFFFFF:FFFFF,:FFFFFF,FFFFFFFFFFF:F,
@A00769:11:HC3HCDRXX:1:2101:16848:25034 1:N:0:ACAGTG
GGTATCTAATCCTGTTCGATCCCCACGCTTTCGTGCCTCAGCGTCAGTCTGGCGCCGGTATGCTGCCTCCGCAATCGGAGTTCTGCGTGATATCTATGCATTTCACCGCTACACCACGCATTCCGCATACTTCTCGCCCACTCAAGATCCCCAGTTTCAACGGCCGGCCCGGGTTGAGCCCGGACATTTTACCGCTGACTTAAAAATCAGCCTACGCACCCTTTAAACCCAATAAATCCGGATAACGCTCG
+
,FFFFFFFF,FFFF,::FFFF,:FFFFFFFFF:FFFF,FFFF,,FF,FFFF:FFFFFF,FF::FF:FFFF:FFFFFFFFFF:FFFFFFFFF,FFFFFFFFFFFFFF,FFFF:F,FFFFFFF,FFFFFFFFFFFFF:F:FFFFFFF,FFFFFFFFF:FFF,F:FFFF:FFF:F,:FFF:FFFFFFFFF,FFFFF,F:FFF::FFF:FFF,FFFFFF,FFF,F:FFF,,F,FFFFFFFF,,FFF::F,:FFF,
@A00769:11:HC3HCDRXX:1:2101:12328:25066 2:N:0:ACAGTG
GGACTACGGGGGTATCTAATCCTGTTCGATCCCCACGCTTTCGTGCCTCAGCGTCAGTTGGGCGCCGGTATGCTGCCTTCGCAATCGGCGTTCTGCGTGATATCAATGCATTTCACCGCTACACCACGCATTCCGCATACTTCTCGCCCACTCAAGACTGCCAGTTCCGACGGCTCGACAGGGTTGAGCCCTGAATTTTTACCGCCGGCTTAACAGCCCGCCTGCGCACCCTTTAAACCCAATAAATCCGG
+
FFFFFFF,FFFFFFFFFFFFFFFFFFFFFFFFFFFFFFFFFFFF:FFFFFFFFFFFFFFFFFFFFFFFFFFFFFFFFFFFFFFFFFFFFFFFFFFFFFFFF,FFFFFFFFFFFFFFFFFFFFFFFF:F::FFFFFFFFFFFFFFFFFFFFFFFFFFFFFFFFFFFFF:FFFFFFFFFFFFFFFFFFFFFFFFFFFFFFFFF:FFFFFFFFFFFFFFFFFFFFFFFFFFFFFFFFFFFFFFFFFF,FFFFFF
@A00769:11:HC3HCDRXX:1:2101:26612:25066 2:N:0:ACAGTG
GGACTACGCGGGTATCTAATCCTGTTTGCTACCCACGCTTTCGAACCTCAGCGTCAGTTACAGACAAGAGAGCCGCTTTCGCCACTGGTGTTCTTCCATATATCTACGCATTTCACCGCTACACATGGAGTTCCACTCTCCTCTTCTGCACTCAAGTCTCCCAGTTTCCAATGCACTACACCGGTTAAGCCGAAGGCTTTCACATCAGACTTAAAAGACCGCCTGCGTTCCCTTTACGACCAATAAATCCG
+
FFFFFFFFFF:FFFFFFFFF,,FFFFFFFFFFFFFF:FFFFFFFFFFFFFFF::FFFFFFFF:FF,FFFFFF,F,:::F,,,:FF,FF::FF,:F,FF,FFF,FFFFFFFFFFFFF,,:FFFFFF,FFFFFF,FFF:F,FFF,:FFFFFF:F:FFFFFFF:FFFF,,F:FFF:FFFFFF,FF,:FFF::FFFF,::FFFFFFFFFFF,F:FFFFF,F,F,,FF,FF,F:F:,,FFFF:,F,FFFFFFFF,:
@A00769:11:HC3HCDRXX:1:2101:10728:25144 2:N:0:ACAGTG
GGACTACGGGGGTATCTAATCCTGTTTGCTACCCACGCTTTCGAACCTCAGCGTCAGTTACAGACCAGAGAGCCGCTTTCGCCACTGGTGTTCTTCCATATATCTACGCATTTCACCGCTACACATGGAGTTCCGCTCTCCTCTTCTGCACTCAAGTCTCCCAGTTTCCAATGCACTACTCCGGTTAAGCCGAAGGCTTTCACATCAGACTTAAAAGACCGCCTGCGTTCCCTTTACGCCCAATAAATCCG
+
FFFFFFFFFFFFFFFFFFFFFFFFFFFFFFFFFFFFFFFFFFFFFFFFFFFFFFFFFFFFFFFFFFFFFFFFFFFFFFFFFFFFFFFFFFFFFFFFFFFFFFFFFFFFFFFFFFFFFFFFFF,FF,FF:FFFFFFFFFFFFFFFFFFFFFFFFFFFFFFFFFFFFFFFFFFFFFFFFFFFFFFFFFFFFF:FFFFFFFFFFFFFFFFFFFF:FFFFFFFFFF:F:FFFFFFFFFFFFFFFFFFFF,FFFFF
@A00769:11:HC3HCDRXX:1:2101:10700:25160 2:N:0:ACAGTG
GGACTACGGGGGTATCTAATCCTGTTTGCTACCCACGCTTTCGAACCTCAGCGTCAGTTACAGACCAGAGAGCCGCTTTCGCCACTGGTGTTCTTCCATATATCTACGCATTTCACCGCTACACATGGAGTTCCGCTCTCCTCTTCTGCACTCAAGTCTCCCAGTTTCCAATGCACTACTCCGGTTAAGCCGAAGGCTTTCACATCAGACTTAAAAGACCGCCTGCGTTCCCTTTACGCCCAATAAATCCG
+
FFFFFFFFFFFFFFFFFFFFFFFFFFFFFFFFFFFFFFFFFFFFFFFFFFFFFFFFFFFFFFFFFFFFFFFFFFFFFFFFFFFFF:FF:FFFFFFFFFFFFFFFFFFFFFFFFFFFFFFFFFFFF:FFFFFFFFFFFFFFFFFFFFFFFFFFFFFFFFFFFFFFFFFFFFFFFFFFFFFFFFFFFFFFFFFFF,FFFFFFFFFFFFFFFFFFF:FFFFFFFFFFFFFFFFFFFFFFFFFFFF:FFFFFFFF
@A00769:11:HC3HCDRXX:1:2101:18394:25175 2:N:0:ACAGTG
GGACTACACGGGTATCTAATCCTGTTCGATCCCCACGCTTTCGTGCCTCAGCGTCAGTTGGGCGCCGGTATGCTGCCTTCGCAATCGGCGTTCTGCGTGATATCTATGCATTTCACCGCTACACCACGCATTCCGCATACTTCTCGCCCACTCAAGACTGCCAGTTCCGACGGCTCGACAGGGTTGAGCCCTGAATTTTTACCGCTGACTTGGCATTCCGCCTACGCACCCTTTAAACCCAATAAATCCGG
+
FFFFFFFFFFFFFFFFFFFFFFFFFFFFFFFFFFFFFFFFFFFFFFFFFFFFFFFFFFFFFFFFF:FFFFFFF:FFFFFFFFFFFFFFFFFFFFFFFFFFFFFFF:FFFFFFFFFFFFFFFFFFFFFFFFFFFFFFFFFFFFFFFFFFFFFFFFFFFFFFFFFFFFFFFFFFFFFFFFFFFFFFFFFFFFFFFFFFFFFFFFFFFFFFFFFFFFFFFFFFFFFFF:F:FFFFFFFFFF:FFFFFFFFFFFF
@A00769:11:HC3HCDRXX:1:2101:27570:25316 2:N:0:ACAGTG
GGACTACGCGGGTATCTAATCCTGTTTGCTACCCACGCTTTCGAACCTCAGCGTCAGTTACAGACCAGAGAGCCGCTTTCGCCACTGGTGTTCTTCCATATATCTACGCATTTCACCGCTACACATGGAGTTCCACTCTCCTCTTCTGCACTCAAGTCTCCCAGTTTCCAATGCACTACTCCGGTTAAGCCGAAGGCTTTCACATCAGACTTAAAAGACCGCCTGCGTTCCCTTTACGCCCAATAAATCCG
+
FFFFFFFFFFFFFFFFFFFFFFFFFFFFFFFFFFFFFFFFFFFFFFFFF:FFFFFFFFFFFFFFFFFFFFFFFFFFFFFFFFFFFFFFFFFFFFFFFFFFFFFFFFFFFFFFFFFFFFFFFFFFFFFFFFFFFFFFFFFFFFFFFFFFFFFFFFFFFFFFFFFFFFFFFFFFFFFFFFFFFFFFFFFFFFFFFFFFFFFFFFFFFFFFFFF:FFFFFFFFFFFFFFFFFFFFFFFFFFFFFFFFFFFFFFF
@A00769:11:HC3HCDRXX:1:2101:19642:25332 1:N:0:ACAGTG
GGACTACGCGGGTATCTAATCCTGTTCGCTCCCCACGCTTTCGCTCCTCAGCGTCAGTAACGGCCCAGAGACCTGCCTTCGCCATTGGTGTTCTTCCCGATATCTACACATTCCACCGTTACACCGGGAATTCCAGTCTCCCCTACCGCACTCGAGGCTGCCAGTTCGGGACCCGGCTTGAGGTTGAGCCCCAAGATTAGAGGTCCCGCTTAGCGGCCCGCCTGCGCGCGCTTTACGCCCAATGAATCCGG
+
FFFFFFFFFFFFFFFFFFFFFFFFFFFFFFFFFFFFFFFFFFFFFFFFFFFFFFFFFFFFFFFFFF:FFFFFFFFFFFFFFFFFFFFFFFFFFFFFFFFFFFFFFFFFFFFFFFFFFFFFFFFFFFFFF:FFFFFFFFFFFFFFFFFFFFFFFFFFFFFFFFFFFFFFFFFFFFFFFFFFFFFFFFFFFFFFFFFF:F,FFFFFFFFFFFFFF:FFFFFFFFFFFFFFFFFFFFFFFFFFFFFFF,FFFFF
@A00769:11:HC3HCDRXX:1:2101:21676:25379 1:N:0:ACAGTG
GGACTACGCGGGTATCTAATCCTATTTGCTCCCCACGCTTTCGTGCCTCAGCGTCAGTTAACAGGCCAGGCGGCCGCCTTCGCCACTGGTGTTCTTCCATATATCTACGCATTTTACCGCTACACATGGAGTTCCACCGCCCTCTCCTGCTCTCTAGCCCGCCAGTTTCCAGAGCCTGTACCGGTTGAGCCGGTACCTTTCACTCCAGACTTAGCAGGCCGCCTACGCACCCTTTACGCCCAATCATTCCG
+
FFFFFFFFFFFFFFFFFFFFFFFFFFFFFFFFFFFFFFFFFFFFFFFFFFFFFFFFFFFFFFFFFFFFFFFFFFFFFFFFFFFFFFFFFFFFFFFFFFFFFFFFFFFFFFFFFFFFFFFFFFFFFFFFFFFFFFFFFFFFFFFFFFFFFFFFFFFFFFFFFFFFF:FFFFFFFFFFFFFFFFFFFFFFFFFFFFFFFFFFFFFFFFFFFFFFFFFFFFFFFFFFFFFFFFFFFFFFFFFFFFFFFFFFFFF
@A00769:11:HC3HCDRXX:1:2101:6940:25441 1:N:0:ACAGTG
GGACTACAGGGGTATCTAATCCTGTTTGCTACCCACGCTTTCGAACCTCAGCGTCAGTTACAGACCAGAGAGCCGCTTTCGCCACTGGTGTTCTTCCATATATCTACGCATTTCACCGCTACACATGGAGTTCCACTCTCCTCTTCTGCACTCAAGTCTCCCAGTTTCCAATGCACTACTCCGGTTAAGCCGAAGGCTTTCACATCAGACTTAAAAGACCGCCTGCGTTCCCTTTACGCCCAATAGATCCG
+
FFFFFFFFFFFFFFFFFFFFFFFFFFFFFFFFFFFFFFFFFFFFFFFFFFFFFFFFFFFFFFFFFFFFFFFFFFFFF:FFFFF:FFFFFFF::F:FFFFFFFFFFFFFFFFFFFFFFFFFFFFFFFFFFFFFFFFFFFFFFFFFFFFFFFFFFFF:FFFFFFFFFFFFFFFFF:FFFFFFFFFFFFFFF:FFFFFFFFFFFFFFFFFFFFFFFFFFFFFF:FFFFFFFF:FFFFFFFFFFF:FFFF:FFFF
@A00769:11:HC3HCDRXX:1:2101:4598:25457 2:N:0:ACAGTG
GGACTACCGGGGTATCTAATCCTGTTTGCTACCCACGCTTTCGAACCTCAGCGTCAGTTACAGACCAGAGAGCCGCTTTCGCCACTGGTGTTCTTCCATATATCTACGCATTTCACCGCTACACATGGAGTTCCACTCTCCTCTTCTGCACTCAAGTCTCCCAGTTTCCAATGCACTACTCCGGTTAAGCCGAAGGCTTTCACATCAGACTTAAAAGACCGCCTGCGTTCCCTTTACGCCCAATACATCCG
+
FFFFF:FFFFF:FFFFFFFFFFFFFFF::FFF:FFFFFF,FFFFFFF:FFFFFFFF:FFFFFFFFFFFFFF:FFF:F:FFFFF:FFF,FF,FF:FFF,FFFF:FFFFFFFF:F,F:F,FFFFFFF,:FFFFFFF:F:FF:FFFFFFFFFFFF:F,,::F:F,:FFF,FFF,FFFFFFFFFFF:FFFFFFFFFFFFFF:FF:FFF,FFF:FFF:FFFFFFFFF:FFFFFF:F,,FFF:::FFFF,F,FF:F:
@A00769:11:HC3HCDRXX:1:2101:14217:25488 2:N:0:ACAGTG
GGACTACGCGGGTATCTAATCCTATTTGCTCCCCACGCTTTCGTGCCTCAGCGTCAGTAACAGGCCAGGCGGCCGCCTTCGCCACTGGTGTTCTTCCATATATCTACGCATTTTACCGCTACACATGGAGTTCCACCGCCCTCTCCTGCTCTCTAGCCCGCCAGTTTCCAGAGCCTGTACCGGTTGAGCCGGTACCTTTCACTCCAGACTTAGCAGGCCGCCTACGCACCCTTTACGCCCAATCATTCCGG
+
FFFFFFFFFFFFFFFFFFFFFFFFFFFFFFFFFFFFFFFFFFFFFFFFFFFFFFFFFFFFFFFFFFFFFFFFFFFFFFFFFFFFFFFFFFFFFFFFFFFFFFFFFFFFFFFFFFFFFFFFFFFFFFFFFFFFFFFFFFFFFFFFFFFFFFFFFFF:FFFFFFFFFFFFFFFFFFFFFFFFFFFFFFFFFFFFFFFFFFFFFFFFFFFFFFFFFFFFFFFFFFFFFFFFFFFFFFFFFFFF:FFFFFFFFFF
@A00769:11:HC3HCDRXX:1:2101:16062:25676 2:N:0:ACAGTG
GGACTACACGGGTATCTAATCCTGTTTGCTACCCACGCTTTCGAACCTCAGCGTCAGTTACAGACCAGAGAGCCGCTTTCGCCACTGGTGTTCTTCCATATATCTACGCATTTCACCGCTACACATGGAGTTCCACTCTCCTCTTCTGCACTCAAGTCTCCCAGTTTACAATGCACTACTCCGGTTAAGCCGAAGGCTTTCACATCAGACTTAAAAGACCGCCTGCGTTCCCTTTACGCCCAATAAATCCG
+
FFFFFFFFFFFFF:FFFFFFFFFFFFFFFFFFFFFFFFFFFFFFFFFFFFFFFFFFFFFFFFFFFFFFFFFFFFFFFFFFFFF:FFFFFFFFFFFFFFFFFFFFFFFFFFFFFFFFFFFFFFFFFFFFFFFFFFFFFFFFFFFFFFFFFFFFFFFFFFFFFFFFFFFFFFFFFFFFFFFFFFFFFFFFFFFFFFFFFFFFFFFFFFFFFFFFFFFFFFFFFFFFFFFFFFFFFFF:FFFFFF:FFFFF:FF
@A00769:11:HC3HCDRXX:1:2101:21432:25708 2:N:0:ACAGTG
GGACTACGCGGGTATCTAATCCTGTTTGCTACCCACGCTTTCGAACCTCAGCGTCAGTTACAGACCAGAGAGCCGCTTTCGCCACTGGTGTTCTTCCATATATCTACGCATTTCACCGCTACACATGGAGTTCCACTCTCCTCTACTGCACTCAAGTCTCCCAGTTTCCAATGCACTACTCCGGTTAAGCCGAAGGCTTTCACATCAGACTTAAAAGACCGCCTGCGTTCCCTTTACGCCCAATAAATCCG
+
FFFFFFFFFF::FFFFFFF,FFFF:FFFFFFFFFFFFF,::FFFFFFFFFF:FFFFFF:FFFFFFFFFFFFFFF,FF:F:,:FFFFF,,F:F,F,FFFFF,F,,:FF,FFF:FFFFF:FFFFFFFFF,FF:FF:FFF,FFF:FF,,,FFFFFF::FF,FFFFF,F,FFFFFF,:FFFF::FF,FFFFF:FFF,F:,F:,:FFFF:F:FFFFFFFFF:FFF,FFFFFF,F,FFF,,FFF,FFFF,FFF,FF:
@A00769:11:HC3HCDRXX:1:2101:25310:25786 2:N:0:ACAGTG
GGACTACCCGGGTATCTAATCCTGTTCGATACCCACACTTTCGTGCCTGAGCGTCAGTCGCAGACTGGTAAGCTGCCTTCGCAATCGGAGTTCTTCGTGATATCTATGCGATTCACCGCTACACCACGAATTCCGCCTACCTCGCCTGAACTCAAGCGCGCCAGTTCAAACGGCTCGACGGGGTTGAGCCCCGCTATTTTACCGCTTGCTTGACACGCCACAGGCGCACCCTTTAAACCCAATAAATCCGG
+
::,F:F:FF,FFF,:FF,::FFF:,:FFFFFFFFFFFFFFFF:FFF:,:FFFF:FFFFFF,FFFF:FFF:FFFFF,FFFFFFF::FFFFF::F,,F:,:FFF,FFF:FFF,FFFFFFFF:FFFFFFFFFF:,FF,FFFFFFFFFFFFF:FFFFFFFFFF:FFFFF,:F,FFF:FFFF:F:F,F:FFFFFFFFFFF,:FFF,FFFF,:FFFF:FFF:FFFFF,,F,FFFFFFF:,FFFFFFF:,:,F:F:F,
@A00769:11:HC3HCDRXX:1:2101:7256:25801 2:N:0:ACAGTG
GGACTACCGGGGTATCTAATCCTGTTCGATCCCCACGCTTTCGTGCCTCAGCGTCAGTTGGGCGCCGGTACGCTGCCTTCGCAATCGGCGTTCTGCGTGATATCTATGCATTTCACCGCTACACCACGCATTCCGCATACTTCTCGCCCACTCAAGACTGCCAGTTCCGACGGCTCGACAGGGTTGAGCCCTGAATTTTTACCGCCGGCGTAACAGCCCGCCTGCGCACCCTTTAAACCCAATAAATCCGG
+
FFFFFFFFFFFFFFFFFFFFFFFFFFFFFFFFFFFFFFFFFFFFFFFFFFFFFFFFFFFFFFFFFFFFFFFFFFFFFFFFFFFFFFFFFFFFFFFFFFFFFFFFFFFFFFFFFFFFFFFFFFFFFFFFFFFFFFFFFFFFFFFFFFFFFFFFFFFFFFFFFFFFFFFFFFFFFFFFFFF:FFFFFFFFFFFFFFFFFFFFFFFFFFFFFFFFFFFFFFFFFFFFFFFFFFFF:FFFFFFFFFFFFFFF:FF
@A00769:11:HC3HCDRXX:1:2101:20274:25864 1:N:0:ACAGTG
GGACTACGCGGGTATCTAATCCTGTTCGATACCCACGCTTTCGTGCTTCAGCGTCAGTTGGGCGCCGGTATGCTGCCTTCGCAATCGGAGTTCTGCGTGATATCTATGCATTTCACCGCTACACCACGCATTCCGCATACTTCTCGCCCACTCAAGAACATCAGTTTCAACGGCACGACGGGGTTGAGCCCCGAATTTTTACCGCTGACTTGATATTCCGCCTACGCACCCTTTAAACCCAATAAATCCGG
+
FFFFFFFFFFFFFFFFFFFFFFFFFFFFFFFFFFFFFFFFFFFFFFFFFFFFFFFFFFFFFFFFFFFFFFFFFFFFFFFFFFFFFFFFFFFFFFFFFFFFFFFFFFFFFFFFFFFFFFFFFFFFFFFFFFFFFFFFFFFFFFFFFFFFFFFFFFFFFFFFFFFFFFFFFFFFFFFFFFFFFFFFFFFFFFFFFFFFFFFFFFFFFFFFFFFFFFFFFFFFFFFFFFFFFFFFF:FFFFFFFFFFFFFF:FF
@A00769:11:HC3HCDRXX:1:2101:3070:25880 2:N:0:ACAGTG
ATCTAATCCTGTTTGCTACCCACGCTTTCGAACCTCAGCGTCAGTTACAGACCAGAGAGCCGCTTTCGCCACTGGTGTTCTTCCATATATCTACGCATTTCACCGCTACACATGGAGTTCCACTCTCCTCTTCTGAACTCAAGTCTCCCAGTTTCCAAAGCACTACTCCGGTTAAGCCGAAGGCTTTCACATCAGACTTAAAAGAACGCCTGCGTTCCCTTTACGCCCAAAAAATCCGGATAACGCTTGCC
+
,:FFFFFFFF:F:FFFFF::F:FFFFFF:FFFFFFFFFFFFFFFF:FFF:FFFFFFFFFFFFFFFFFFFFFFF:FFFFFFFF,FF:FFF:FFFF:FFFFFFFFFFF:FFFFF:FFFFFF,F:FFFFFFF:,FFF:,FF:FFF:FFFFFF:::FFFFFF,,FFFFF:F,FF:FFF::FFFFFFF,:FFFFFFFFFFFFF,FFFF,F,FFF:F:FFFFF:FFFFFFF:FFFF,F:FFFFF,FFFFF:FFFFF,
@A00769:11:HC3HCDRXX:1:2101:20989:25942 1:N:0:ACAGTG
GGACTACACGGGTATCTAATCCTGTTTGCTACCCACGCATTCGAACCTCAGCGTCAGTTACAGACCAGAGAGCCGCTTTCGCCACTGGTGTTCTTCCAAATATCTACGAAATACACCGCTACACATGGAGTTCCAATCTCCTCTTCTGCACTCAAGTCACCCAGTATCCAATGAAATACAACGGTTAAGCCGAAGGCTTTCACATCATACTTAAAAGAAAGACAGAGTTACATTTACGCCCAAAAACTC
+
FFF,FFFF,:,FF,FF:FFFF:FFFF,FF:F:,FFF:F,FFF,FFFFFFF:F,:FFFF:F:F:FF,FF,,FFFF,:,FFF,,FF,F,F:F,,:F,FFF,FF,FFFFF,,F,,,FFFF,FF,FFFF,,F:FF,:,F,FFFFFFF,F,,FFF,FF,F:FF,,F,FFF,,F,,FF,,F:F:F:,F,FFF:F:F:,FF,:FFF,FFFFFF,,F:FFF:FF,F,,:,FF,:,FFF,:FFFFF,FFFF:,::,,F
@A00769:11:HC3HCDRXX:1:2101:29830:26036 1:N:0:ACAGTG
GGACTACCGGGGTATCTAATCCTGTTCGATACCCACGCTTTCGTGCTTCAGCGTCAGTTGGGCGCCGGTATGCTGCCTTCGCAATCGGAGTTCTGCGTGATATCTATGCATTTCACCGCTACACCACGCATTCCGCATACTTCTCGCCCACTCAAGAACGCCAGTTTCAACGGCGGAGCGAGGTTGAGCCCCGCGATTTTACCGCTGACTTGGCATTCCGCCTACGCACCCTTTAAACCCAATAAATCCGG
+
FFFFFFFFFFFFFFFFFFFFFFFFFFFFFFFFFFFFFFFFFFFFFFFFFFFFFFFFFFFFFFFFFFFFFFFFFFFFFFFFFFFFFFFFFFFFFFFFFFFF:FFFFF:FFFFFFFFFFFFFFFFFFFFFFFFFFFFFFFFFFFFFFFFFFFFFFFFFFFFFFFFFFFFFFFFFFFFFFFFFFFFFFFFFFFFFFFFFFFFFFFFFFFFFFFFFFFFFFFFFFFFFF:FFFFFFFFFFFFFFFFFFFFFFFFF
@A00769:11:HC3HCDRXX:1:2101:4824:26099 1:N:0:ACAGTG
GGACTACCGGGGTATCTAATCCTGTTTGCTACCCACGCTTTCGAACCTCAGCGTCAGTTACAGACCAGAGAGCCGCTTTCGCCACTGGTGTTCTTCCATATATCTACGCATTTCACCGCTACACATGGAGTTCCACTCTCCTCTTCTGCACTCAAGTCTCCCAGTTTCCAATGCACTACTCCGGTTAAGCCGAAGGCTTTCACATCAGACTTAAAAGACCGCCTGCGTTCCCTTTACGCCCAATAAATCCG
+
FFFFFFFFFFFFFFFFFFFFFFFFFFFFFFFFFFFFFFFFFFFFFFFFFFFFFFFFFFFFFFFFFFFFFFFFFFFFFFFFFFFFFFFF,FFFFFFFFFFFFFFFFFFFFFFFFFFFFFFFFFFFFFFFFFFFFFFFFFFFFFFFFFFFFFFFFFFFFFFFFF:FFFFFFFFFFFFF:FFFFFFFFFFFFFFFFFFFFFFFFFFF::FFFFFFFFFFFFFFFFFFFFFFFFFFFFFFFFFFFFFFFFFFF:F
@A00769:11:HC3HCDRXX:1:2101:3694:26240 1:N:0:ACAGTG
GGACTACACGGGTATCTAATCTTGTTCGATCCCCACGCTTTCGTGCCTCAGCGTCAGTTGGGCGCCGGTATGCTGCCTTCGCAATCGGCGTTCTGCGTGATATCTATGCATTTCACCGCTACACCACGCATTCCGCATACTTCTCGCCCACTCAAGACTGCCAGTTCCGACGGCTCGACAGGGTTGAGCCCTGAATTTTTACCGCCGGCTTAACAGCCCGCCTGCGCACCCTTTAAACCCAATAAATCCGG
+
FFFFFFFFFFFFFFFFFFFFFFFFFFFFFFFFFFFFFFFFFFFFFFFFFFFFFFFFFFFFFFFFFFFFFFFFFFFFFFFFFFFFFFFFFFFFFFFFFFFFFFFFFFFFFFFFFFFFFFFF:FFFFFFFFFFFFFFFFFFFFFFFFFFFFFFFFFFFFFFFFF:FFFFFFFFFFFFFFFFFFFFFFFFFFFFFFFFFFFFFFFFFFFFFFFFFFFFFFFFFFFFFFFFFFFFFFF,FFFFFFFF,FFFFFF:
@A00769:11:HC3HCDRXX:1:2101:6750:26240 2:N:0:ACAGTG
GGACTACACGGGTATCTAATCCTGTTCGATACCCACGCTTTCGTGCTTCAGCGTCAGTTGGGCGCCGGTACGCTGCCTTCGCAATCGGGGTTCTGCGTGATATCTATGCATTTCACCGCTACACCACGCATTCCGCGTACTTCTCGCCCACTCAAGAACGCCAGTTTCAACGGCGGACTCAGGTTGAGCCCCCGTATTTGACCGCTGACTTGGCATCCCGCCTACGCACCCTTTAAACCCAATAAATCCGG
+
FFFF,F,FFFFF::,,F:F:F,:,,FFF:FF,FFFF:,F:F,FFF,F:FF,FFFF,FFFF:F,,FF::FFF,F::FF,FFF,:,FFFFFFF,,:,F,,,:,FFFFFF:FF:,F:FF,:FF:FFFFF,FFFFF:FFFFFFFFFF:,FF,FFFFFFF:FFF,FFFFFFF,FF,F,,F,:F,FFF:,FF,,FFFFF,FF:FFFFFF:,F:FFF,,F,:FFFF:FFFFF,:,FFFFFF,F::FF:F,:FFFFF:F
@A00769:11:HC3HCDRXX:1:2101:1976:26271 1:N:0:ACAGTG
GGACTACCGGGGTATCTAATCCTGTTCGATACCCACGCTTTCGTGCCTGAGCGTCAGTTGGGCGCCGGTATGCTGCCTTCGCAATCGGAGTTCTGCGTGATATCTATGCATTTCACCGCTACACCACGCATTCCGCATACTTCTCGCCCACTCTAGCAAGCCAGTTTCAACGGCTTGTCGGGGTTGAGCCCCGAAATTTTACCGCTGACTTAACTCGCCGCCTGCGCACCCTTTAAACCCAATAAATCCGG
+
FFFFFFFFFFFFFFFFFFFFFFFFFFFFFFFFFFFFFFFFFFFFFFFFFFFFFFFFFFFFFFFFFFFFFFFFFFFFFFFFFFFFFFFFFFFFFFFFFFFFFFFFFFFFFFFFFFFFFFFFFFFFFFFFFFFFFFFFFFFFFFFFFFFFFFFFFFFFFF:FFFFFFFFFFFFFFFFFFFFFFFFFFFFFFFFFFFFFFFFFFFFFFF:FFFFFFFFFFFFFFFFFFFFFFFFFFFFFFFFFFFFFFFFFFFF
@A00769:11:HC3HCDRXX:1:2101:12626:26271 1:N:0:ACAGTG
GTATCTAATCCTGTTCGATCCCCGCACTTTCGTGCCTCAGCGTCAGTAGGGCGCCGGAAGGCTGCCTTCGCAATCGGGGTTCTGCGTGATATCTATGCATTTCACCGCTACACCACGCATTCCGCCTTCTTCTCGCCCACTCAAGGCCCCCAGTTTCAACGGCCGGACGGGGTTGAGCCCCGAATTTTTACCGCTGACTTAAAAGCCCGCCTACGCACCCTTTAAACCCAATAAATCCGGATAACGCTCGC
+
FFFFFFFFFFFFFFFFFFFFFFFF:FFFFFFFFFFFFFFFFFFFFFFFF:FFFF::FFFFFFFFFFF:FFFFFFFFFFFFFFFF:FFFFFFFFFFFFFFFFFFFFFFFF:FFFFFFFFFF:F:FFFFFFFFFF:FFFFFFFFFFFFFFFFFFFFFFFF,FFFFFFFFFF:FFFFFFFFFF:FFFF:FFFFFFFFFFFFF:F:FFFFFFFFFFFFFFFFFFFFFFFFFFFFFF,:,:FFFFFF,FF::FF::
@A00769:11:HC3HCDRXX:1:2101:14588:26349 2:N:0:ACAGTG
GGACTACGCGGGTATCTAATCCTGTTCGATCCCCACGCTTTCGTGCCTCAGCGTCAGTCTGGCGCCGGTACGCTGCCTTCGCAATCGGAGTTCTGCGCGATATCTATGCATTTCACCGCTACACCGCGCATTCCGCGTACTTCTCGCCAACTCAAGTCTGCCAGTTTCAACGGCTCGACGGGGTTGAGCCCCGCAATTTTACCGCTGACTTAACGGACCGCCTACGCACCCTTTAAACCCAATAAATCCGG
+
FF::FFFFFFFFFFFFFFFFFFFFFFFFFFFFFFFFFFFFFFFFFFFFFFFFFFFFFFFFFFFFFFFFFFFFFFFFFFFFFFFFFFFFFFFFFFFFFFFFFFFFFFFFFFFFFFFFFFFFFFFFFFFFFFFFFFFFFFFFFFFFFFFFFFFFFFFFFFFFFFFFFFFFFFFFFFFFFFFFFFFFFFFFFFFFFFFFFFFFFFFFFFFFFFFFFFFFFFFFFFFFFFFFFFFFFFFFFFFFFFFFFFFFFF:
@A00769:11:HC3HCDRXX:1:2101:13395:26381 2:N:0:ACAGTG
GGACTACAGGGGTATCTAATCCTGTTCGCTCCCCTAGCTTTCGCGCCTCAGCGTCAGTGGCGGCCCAGAGATCTGCCTTCGCCATCGGTGTTCTTCCCGATATCTGCGCATTCCACCGCTACACCGGGAATTCCGATCTCCCCTACCGCACTCGAGGCGCCCAGTTCGGGACCCGGCTCGGGGTTGAGCCCCGAGGTTAGAGGTCCCGCTTAGGCACCCGCCTACGCGCGCTTTACGCCCAATGAATCCGG
+
FFFFFFFFFFFFFFFFFFFFFFFFFFFFFFFFFFFFFFFFFFFFFFFFFFFFFFFFFFFFFFFFFFFFFFFFFFFFFFFFFFFFFFFFFFFFFFFFFFFFFFFFFFFFFFFFFFFFFFFFFFFFFFFFFFFFFFFFFFFFFFFFFFFFFFFFFFFFFF,FFFFFFF:FFFFFFFFFFFFFFFFFFFFFFFFFFF:FFFFFFFFFFFFFFFFFFF:,FFFFFFF,FFFFFFFFFFFF::F:FFF:F,FFF:F
@A00769:11:HC3HCDRXX:1:2101:7536:26412 2:N:0:ACAGTG
GGACTACCGGGGTATCTAATCCTGTTCGATCCCCACGCTTTCGTGCCTCAGCGTCAGTTGGGCGCCGGTACGCTGCCTTCGCAATCGGCGTTCTGCGTGATATCTATGCATTTCACCGCTACACCACGCATTCCGCATACTTCTCGCCCACTCAAGACTGCCAGTTCCGACGGCTCGACAGGGTTGAGCCCTGAATTTTTACCGCCGGCGTAACAGCCCGCCTGCGCACCCTTTAAACCCAATAAATCCGG
+
FFFFFFFFFFFFFFFFFFFFFFFFFFFFFFFFFFFFFFFFFFFFFFFFFFFFFFFFFFFFFFFFFFFFFFFFFFFFFFFFFFFFFFFFFFFFFFFFFFFFFFFFFFFFF:FFFFFFFFFFFFFFFFFFFFFFFFFFFFFFFFFFFFFFFFFFFFFF:FFFFFFFFFFFFFFFFFFFFFFFFFFFFFFFFFFFFFFFFFFFFFFFFFFFFFFFFFFFFFFFFFF:FFF:FFFFFFFF:FFFFFFFFFFFFFF
@A00769:11:HC3HCDRXX:1:2101:18584:26506 2:N:0:ACAGTG
GGACTACAGGGGTATCTAATCCTGTTCGATCCCCACGCTTTCGTGCCTCAGCGTCAGTCTGGCGCCGGTACGCTGCCTTCGCAATCGGAGTTCTGCGCGATATCTATGCATTTCACCGCTACACCGCGCATTCCGCGTACTTCTCGCCAACTCAAGTCTGCCAGTTTCAACGGCTCGACGGGGTTGAGCCCCGCAATTTTACCGCTGACTTAACGGACCGCCTACGCACCCTTTAAACCCAATAAATCCGG
+
FFFFFFFFFFFFFFFFFFFFFFFFFFFFFFFFFFFFFFFFFFFFFFFFFFFFFFFFFFFFFFFFFFFFF,FFFFFFFFFF:F:FFFFFFFFFFFFFFFFFF,FFFFFFFFFFFFFFFFFFFFFFFFFFFFFFFFFFFFFFFFFFFFFFFFFFFFFFFFFFFFFFFFFFFFFFFFFF:FFFFFFFFFFFFFFFFFF:FFFFF,::,FFFFFFFFF:FFFFF,FFFFF:FFF:F:FFFF,FFFFFFFFFFFF:
@A00769:11:HC3HCDRXX:1:2101:16278:26522 1:N:0:ACAGTG
GGACTACGCGGGTATCTAATCCTGTTTGCTCCCCACGCTTTCGAGCCTCAGTGTCAGTTACAGTCCAGTAAGCCGCCTTCACCACTGGTGTTCCTCCTAATATCTATGCATTTCACCGCTACACTAGGAATTCCGCTTACCTCTCCTGCACTCCAGCCGGACAGTTTCAAATGCACTCCCGGGGTTGAGCCCCGGGTTTTCACATCTGACTTGCCCTGCCACCTACGCTCCCTTTACACCCAATAAATCCG
+
FFFFFFFFFFF:FFFFFFFFFFFFFFFFFF:FFFFFFFFFFFFFFFFFFFFFFFFFFFFFFF:FFFFFFFFFFFFFFFFFFF:FFFFFFFFFFFF,FFFFFFFFFFFFFFFFF:FFFFFFFFFFFFFFFFFFFFFFFFFFFFFFFFFFFFFFFFFFFFFFFF:FFFF::FF:FFFFFFFF:FFF,FFFFFFFFFFFFFFFFFFF:FFFFFFFFFFFFFFFFFFFFFFFFFFFFFFFFFFFFF,:F,FFF:F
@A00769:11:HC3HCDRXX:1:2101:6207:26553 1:N:0:ACAGTG
GGACTACGCGGGTATCTAATCCTGTTCGATACCCACGCTTTCGTGCCTCAGCGTCAGTGTGGGGCCGGCAGGCTGCCTTCGCAATCGGGGTTCTGCGCGATATCTATGCATTTCACCGCTACACCGCGCATTCCGCCTGCCTTTCCCCAACTCAAGCCAGCCAGTTTCAACGGCGGGCCGGGGTTGAGCCCCGGGCTTTTACCGCTGACTTAACTCGCCGCCTACGCACCCATTAAACCCAATAAATCCGG
+
FFFFFFFFFFFFFFFFFFFFFFFFFFFFFFFFFFFFFFFFFFFFFFFFFFFFFFFFFFFFFFFFFFFFFFFFFFFFFFFFFFFFFFFFFFFFFFFFFFFF:F:FFFFFFFFFFFFFFFFFFFFFFFFFFFFFFFFFFFFFFFFFFFFFFFFFFFFFFFFFFFFFFFFFFFFFFFFFFFFFFFFFFFFFFFFFFFFFFFFFFFFFFFFFFFFFFFFFFFFFFFFFFFFFFFF:FFFFFFFFFFFFFFFFFF:
@A00769:11:HC3HCDRXX:1:2101:14986:26631 1:N:0:ACAGTG
GGACTACCCGGGTATCTAATCCTGTTCGATACCCACGCTTTCGTGCCTCAGCGTCAGTGTGGAGCCGGCATGCTGCCTTCGCAATCGGAGTTCTGCGCGATATCTATGCATTTCACCGCTACACCGCGCATTCCGCATACTTCTCTCCAACTCGAGACTGCCAGTTTCAACGGCGGGCCGGGGTTGAGCCCCGGGCTTTGACCGCTGACTTAACAGACCGCCTGCGCACCCTTTAAACCCAATAAATCCGG
+
FFFFFF:FFFFFFFFFFFFFFFFFFFFFFFFFFFFFFFFFFFFFFFFFFFFFFFF:FFFFFFFFFFFFFFFFFFFFFFFFFFF:FFFFFFFFFFFFFFFFFFFFFFFFFFFFFFFFFFFFFFFFFFFFFFFFFFFFFFFFFFFFFFFFFFFFFFFFFFFFFFFFFFFFFFFFFFFFFFFFFFFFFFFFFFFFFFFFFFFFFFFFFFFFFFFFFFFFFFFFFFFFFF:FFFFFFFFFFFFFFFFFFFFFFF,
@A00769:11:HC3HCDRXX:1:2101:18638:26788 1:N:0:ACAGTG
GGACTACAGGGGTATCTAATCCTGTTTGCTACCCACGCTTTCGAACCTCAGCGTCAGTTACAGACCAGAGAGCCGCTTTCGCCACTGGTGTTCTTCCATATATCTACGCATTTCACCGCTACACATGGAGTTCCACTCTCCTCTTCTGCACTCAAGTCTCCCAGTTTCCAATGCACTACTCCGGTTAAGCCGAAGGCTTTCACATCAGACTTAAAAGACCGCCTGCGTTCCCTTTACGCCCAATAAATCCG
+
FFFFFFFFFFFFFFFFFFFFFFFFFFFFFFFFFFFFFFFFFFFFFFFFFFFFFFFFFFFFFFFFFFFFFFFFFFFFFFFFFFFFFFFF,FFF,FFFFFFFFFFFFFFFFFFFFFFFFFFFFFFFFFFFFFFFFFFFFFFFFFFFFFFFFFFFFFFFFFFFFFFFFFFFFFFF,FFFFF:FFFFFFFFF:FFFFFFFFFFFFFFFFFFFFFFFF:FFFFFFFFFFFFFFFFFFFFFFFFFFFFFFFFFFFFF
@A00769:11:HC3HCDRXX:1:2101:18810:26897 1:N:0:ACAGTG
GGACTACAGGGGTATCTAATCCTGTTCGATACCCACGCTTTCGTGCCTCAGCGTCAGTCGGGCGCCGGTATGCTGCCTTCGCAATCGGAGTTCTGCGTGATATCTATGCATTTCACCGCTACACCACGCATTCCGCATACTTCTCGCCCACTCAAGAATATCAGTTTCAACGGCTGTACGGCGTTGAGCACCGCAATTTTACCGCTGACTTAACATCCCGCCTACGCACCCTTTAAACCCAATAAATCCGG
+
FFFFFFFFFFFFFFFFFFFFFFFFFFFFFFFFFFFFFFFFFFFFFFFFFFFFFFFFFFFFFFFFFFFFFFFFFFFFFFFFFFFFFFFFFFFFFFFFFFFF:F:FFFFFFFFFFFFFFFF:FFFFFFFFFFFFFFFFFFFFFFFFFFFFFFFFF:FFFFF,FFFFFFFFFFFFFF:FF:FFFFFFFFFFFFFFFFF:FFFFFFFFFFFFFFFFFFFFFFFFFFFFFFFFFFFFFFF:FF:FFFFFFFFFFFF
@A00769:11:HC3HCDRXX:1:2101:22444:26897 1:N:0:ACAGTG
GGACTACAGGGGTATCTAATCCTGTTCGATACCCACGCTTTCGTGCCTCAGCGTCAGTGTGGAGCCGGCATGCTGCCTTCGCAATCGGAGTTCTGCGCGATATCTATGCATTTCACCGCTACACCGCGCATTCCGCATACTTCTCTCCAACTCGAGACTGCCAGTTTCAACGGCGGGCCGGGGTTGAGCCCCGGGCTTTGACCGCTGACTTAACAGACCGCCTGCGCACCCTTTAAACCCAATAAATCCGG
+
FFFFFFFFFFFFFFFFFFFFFFFFFFFFFFFFFFFFFFFFFFFFFFFFFFFFFFFFFFFFFFFFFFFFFFFFFFFFFFFFFFFFFFFFFFFFFFFFFFFFFFFFF:FFFFFFFFFFFFFFFFFFFFFFFFFFFFFFFFFFFFFFFFFFFFFFFFFFFFFFFF:FFFFFFFFFFFFFFFFFFFFFFFFFFFF:FFFFFFFFFFFFFFFFFFFFFFFFFFFFFFFFFFFFFFFFFF:FFFFFFFF:F:FFFFF
@A00769:11:HC3HCDRXX:1:2101:30888:26897 2:N:0:ACAGTG
GTATCTAATCCTGTTTGATACCCACACTTTCGAGCATCAGCGTCAGTTACAGTCCAGCAGGCTGCCTTCGCAATCGGAGTTCTTCGTGATATCTAAGCATTTCACCGCTACACCACGAATTCCGCCTACCTCTACTGTACTCAAGGATGCCAGTATCAACTGCAATTTTACGGTTGAGCCGCAAACTTTCACAACTGACTTAACAACCCGCCTACGCTCCCTTTAAACCCAATAAATCCGGATAACGCTCG
+
FFFFFFFFFFFFFFFFFFFFFFFFFFFFFFFFFFFFFFFFFFFFFFFFFFFFFFFFFFFFFFFFFFFFFFFFFFFFFFFFFFFFFFFFFFFFFFFF,FFFFFFFFF:FFFFFFFFFFFFFFFFFFFFFFFFFFFFFFFFFFFFFFFFFFFFFFFFFFFFFFFFFFFFFFFFFFFFFFFFFFFFFFFFFFFFFFFFFFFFFFFFFFFFFFFFFFFFFFFFFFFFFFFFFFF,:F:FFFFFFFFFFFFFFFFF
@A00769:11:HC3HCDRXX:1:2101:7419:26929 2:N:0:ACAGTG
GGACTACGCGGGTATCTAATCCTGTTCGATACCCACGCTTTCGTGCCTCAGCGTCAGTGTGGAGCCGGTATGCTGCCTTCGCAATCGGGGTTCTTCGTGATATCTATGCATTTCACCGCTACACCACGAATTCCGCATACTTCTCTCCAACTCGAGCACGCCAGTTTCAACGGCCGGCCGGGGTTGAGCCCCGACATTTTACCGCTGACTTGACACGCCGCCTGCGCACCCTTTAAACCCAATAAATCCGG
+
FFFFFFFFFFFFFFFFFFFFFFFFFFFFFFFFFFFFFFFFFFFFFFFFFFFFFFFFFFF:FFFFFFFFFFFFFFFFFFFFFFFFFFFFFFFFFFFFFFFFFFFFFFFFFFFFFFFFFFFFFFFFFFFFFFFFFFFFFFFFFFFFFFFFFFFFFFFFFFFFFFFFFFFFF,FFFFFFFFFFFFFFFFFFFFFFFFFFFFFFFFFFFFFFFFFFFFFFFFFFFFFFF:FFFFFFFFFFFFFFFFFFFFFFFFF
@A00769:11:HC3HCDRXX:1:2101:3197:26944 2:N:0:ACAGTG
GGACTACAGGGGTATCTAATCCTGTTCGATACCCACGCTTTCGTGCCTCAGCGTCAGTGTGGAGCCGGCATGCTGCCTTCGCAATCGGAGTTCTGCGCGATATCTATGCATTTCACCGCTACACCGCGCATTCCGCATACTTCTCTCCAACTCGAGACTGCCAGTTTCAACGGCGGGCCGGGGTTGAGCCCCGGGCTTTGACCGCTGACTTAACAGACCGCCTGCGCACCCTTTAAACCCAATAAATCCGG
+
FFFFFFFFFFFFFFFFFFFFFFFFFFFFFFFFFFFFFFFFFFFFFFFFFFFFFFFFFFFFFFFFFFFFFFFFFFFFFFFFFFFFFFFFFFFFFFFFFFFFFFFFFFFFFFFFFFFFFFFFFFFF:FFFFFFFFFFFFFFFFFFFFFFFFFFFFFFFFFFFFFFFFFFFFFFFFFFFFFFFFFFFFFFFFFFFFFFFFFFF:FFFFFFFFFFFFFFFFFFFFFFFFFFFFFFFFFFFFFFFFFFFFFFFFFF
@A00769:11:HC3HCDRXX:1:2101:9742:26944 2:N:0:ACAGTG
GGACTACAGGGGTATCTAATCCTGTTTGCTACCCACGCTTTCGAACCTCAGCGTCAGTTACAGACCAGAGAGCCGCTTTCGCCACTGGTGTTCTTCCATATATCTACGCATTTCACCGCTACACATGGAGTTCCACTCTCCTCTTCTGCACTCAAGTCTCCCAGTTTCCAATGCACTACTCCGGTTAAGCCGAAGGCTTTCACATCAGACTTAAAAGACCGCCTGCGTTCCCTTTACGCCCAATAAATCCG
+
FFFFFFFFFFFFFFFFFFFFFFFFFFFFFFFFFFFFFFFFFFFFFFFFFFFFFFFFFFFFFFFFFFFFFFFFFFFFFFFFFFFFFFFFFFFFFFFFFFFFF:FFFFFFFFFFFFFFFFFFFFFFFFFFFFFFFFFFFFFFFFFFFFFFFFFFFFFFFFFFFFFFFFFFFFFFFFFFFFFFFFFFFFFFFFFFFFFFFFFFFFFFFFFFFFFFFFFFFFFFFFFFFFFFFFFFFFFFFFFFF:FFF:FFF:F
@A00769:11:HC3HCDRXX:1:2101:30011:26976 2:N:0:ACAGTG
GGACTACACGGGTATCTAATCCTGTTCGCTCCCCACGCTTTCGCTCCTCAGCGTCAGTAACGGCCCAGAGACCTGCCTTCGCCATTGGTGTTCTTCCCGATATCTACACATTCCACCGTTACACCGGGAATTCCAGTCTCCCCTACCGCACTCAAGCCCGCCCGTACCCGGCGCGGATCCACCGTTAAGCGATGGACTTTCACACCGGACGCGACGAACCGCCTACGAGCCCTTTACGCCCAATAAATCCG
+
FFFFFFFFFFFFFFFFFFFFFFFFFFFFFFFFFFFFFFFFFFFFFFFFFFFFFFFFFFFFFFFFFFFFFFFFFFFFFFFFFFFFFFFFFFFFFFFFFFFFFFFFFFFFFFFFFFFFFFFFFFFFFFFFFFFFFFFFFFFFFFFF,FFFFFFFFFFFFFFFFFFFFFFFFFFFFFFFFFFF:FFFFFFFF:FFFFFFFFFFFFFFFFFFFFFFFFFFFFFFFFFFFFFFFFFFFFFFFFFFFFFFF:FFFFF
@A00769:11:HC3HCDRXX:1:2101:18900:27054 1:N:0:ACAGTG
GGACTACCCGGGTATCTAATCCTGTTCGATACCCACGCTTTCGTGCCTCAGCGTCAGTGTGGAGCCGGCATGCTGCCTTCGCAATCGGAGTTCTGCGCGATATCTATGCATTTCACCGCTACACCGCGCATTCCGCATACTTCTCTCCAACTCGAGACTGCCAGTTTCAACGGCGGGCCGGGGTTGAGCCCCGGGCTTTGACCGCTGACTTAACAGACCGCCTGCGCACCCTTTAAACCCAATAAATCCGG
+
FFFFFFFFFFFFFFFFFFFFFFFFFFFFFFFFFFFFFFFFFFFFFFFFFFFFFFFFFFFFFFFFFFFFFFFFFFFFFFFFFFFFFFFFFFFFFFFFFFFFFFFFFFFFFFFFFFFFFFFFFFFFFFFFFFFFFFFFFFFFFFFFFFFFFFFFFFFFFFFFFFFFFFFFFFFFFFFFFFFFFFF:FFFFFFFFFFFFFFFFFFFFFFFFFFFFFFFFFFFFFFFFFFFFFFFFFFFFFFFFFFF,FFFFFF:
@A00769:11:HC3HCDRXX:1:2101:11722:27117 2:N:0:ACAGTG
GGACTACGGGGGTATCTAATCCTGTTCGATCCCCACGCTTTCGTGCCTCAGCGTCAGTCTGGCGCCGGTACGCTGCCTTCGCAATCGGAGTTCTGCGCGATATCCATGCATTTCACCGCTACACCGCGCATTCCGCGTACTTCTCGCCAACTCAAGTCTGCCAGTTTCAACGGCTCGACGGGGTTGAGCCCCGCAATTTTACCGCTGACTTAACGGACCGCCTACGCACCCTTTAAACCCAATAAATCCGG
+
FFFFFFFFFFFFFFFFFFFFFFFFFFFFFFFFFFFFFFFFFFFFFFFFFFFFFFFFFFFFFFFFFFFFFFFFFFFFFFFFFFFFFFFFFFFFFFFFFFFFFFFFFFFFFFFFFFFFFFFFFFFFFFFFFFFFFFFFFFFFFFFFFFFFFFFFFFFF:FFFFFFFFFFFFFFFFFFFFFFFFFFFFFFFFFFFFFFFFFFFFFFFFFFFFF:FFFFFFFFFFFFFFFFFFFFF,FF:FFFFFFF::FFFFFF
@A00769:11:HC3HCDRXX:1:2101:14724:27117 1:N:0:ACAGTG
GGACTACCCGGGTATCTAATCCTATTTGCTCCCCACGCTTTCGTGCCTCAACGTCAGAAGTAGCTTGGTAAGCTGCCTTCGCAATCGGTGTTCTGTATGATCTCTAAGCATTTCACCGCTACACCATACATTCCGCCTACCGCAACTACTCTCTAGCCGAACAGTATCAGAGGCAATTCCGAAGTTGAGCCCCGGGATTTCACCTCTAACTTATCCGACCGCCTACGCACCCTTTAAACCCAATAAATCCG
+
FFFFFFFFFFFFFFFFFFFFFFFFFFFFFFFFFFFFFFFFFFFFFFFFFFFFFFFFFFFFFFFFFFFFFFFFFFFFFFFFFFFFFFFFFFFFFFFFFFFFFFFFFFFFFFFFFFFFFFFFFFFFFFFFFFFFFFFFFFFFFFFFFFFFFFFFFFFFFFFFFFFFFFFFFFFFFFFFFFFFFFFFFFFFFFFFFFFFFFFFFFFFFF:FFFFFFFF:FFF:FFFFFF:FFFFFFFFFFFF,FFFF:FFFF,F
@A00769:11:HC3HCDRXX:1:2101:25527:27132 1:N:0:ACAGTG
GGACTACCCGGGTATCTAATCCTGTTCGATACCCACGCTTTCGTGCTTCAGCGTCAGTTGGGCGCCGGTATGCTGCCTTCGCAATCGGAGTTCTGCGTGATATCTATGCATTTCACCGCTACACCACGCATTCCGCATACTTCTCGCCCACTCAAGAACGCCAGTTTCAACGGCGGAGCGAGGTTGAGCCCCGCGATTTTACCGCTGACTTGGCATTCCGCCTACGCACCCTTTAAACCCAATAAATCCGG
+
FFFFFFFFFFFFFFFFF:FFFFFFFFFFFFFFFFFFFFFFFFFFFFFFFFFFFFFFFFFFFFFFFFFFFFFFFFFFFFFFFFFFFFFFFFFFFFFFFFFFFFFFFFFFFFFFFFFFFFFFFFFFFFFFFFFFFFFFFFFFFFFFFFFFFFFFFFFFFFFFFFFFFFFFFFFFFFFFFFFFFFFFFFFFFFFFFFFFFFFFFFFFFFFFFFFFFFFFFFFFFFF:FFFFFFFF:F:FFFFFFFFFFFFFFFF
@A00769:11:HC3HCDRXX:1:2101:9643:27211 2:N:0:ACAGTG
GGACTACACGGGTATCTAATCCTGTTCGATCCCCACGCTTTCGTGCCTCAGCGTCAGTCTGGCGCCGGTACGCTGCCTTCGCAATCGGAGTTCTGCGCGATATCTATGCATTTCACCGCTACACCGCGCATTCCGCGTACTTCTCGCCAACTCAAGTCTGCCAGTTTCAACGGCTCGACGGGGTTGAGCCCCGCAATTTTACCGCTGACTTAACGGACCGCCTACGCACCCTTTAAACCCAATAAATCCGG
+
FFFFFF:FFFF:FFFFFFFFFFFFFFFFFFF,F,FFFFFFFFFFFFFFFFFFFFFFFF:FFFFFFFFFFF,FFFFFFFFFFFFFFFFFFFFFFFFFF,FFFFFFF:FFFFFFFFFF,FFFFFFFFFFFFFFFFFFFFFFFFFFFFFFFFFFFFFFFFFFF:,F:FFFFFFFF,FFF:FFFFFFFFFFF:FFF,FF:FFFFF:FFFFFFFF,FFFFFFFFF,FFFF:FFFFFFFFFFFF:FFFFFFFFFF:,
@A00769:11:HC3HCDRXX:1:2101:5132:27289 2:N:0:ACAGTG
GGACTACCGGGGTATCTAATCCTGTTCGATACCCACACTTTCGTGCATGAGCGTCAGTTGAGCGCCGGTATGCTGCCTTCGCAATCGGAGTTCTGCGTGATATCTATGCATTTCACCGCTACACCGCGCATTCCGCGTACTTCTCGCCAACTCAAGTCTGCCAGTTTCAACGGCTCGACGGGGTTGAGCCCCGCAATTTTACCGCTGACTTAACGGACCGCCTACGCACCCTTTAAACCCAATAAATCCGG
+
FFFFF:FFFFFFFFFFFFFFFFFFFFFFFFFFFF:FFFFFFFFFFF,F:F:FF:FFFFFFFFFFFFFF::FFFFFFFFFFFFFFFFF:FFFFFFFFFFFFF:FFF:FFFF,FFFFFFFFFFFFFFFFFFFFFFFFFFFFFFFFFF:FFFFFFFFFFFFFFFFFFFFFFFFFFFF,FFFFFFFFFFFFFFFFFFFFFFFFFFFFFFFFFFFFFFF:FFFFFFFFFFFFFFFFF:FFFFFFF:FF:FFFFFFF
@A00769:11:HC3HCDRXX:1:2101:2031:27305 2:N:0:ACAGTG
TATCTAATCCTGTTCGATACCCACGCTTTCGTGCCTCAGCGTCAGATCGCCGCCGGTATGCTGCCTTCGCAATCGGAGTTCTGCGCAATATCTAAGCATTTCACCGCTACACTGCGCATTCCGCATACCTCTCGACATCTCAAGACAGCCAGTTTCAACGGCTCGCCGGGGTTGAGCCCCGGGCTTTTACCGCTGACTTAACAGCCCGCCTACGCACCCTTTAAACCCAATAAATCCGGATAACGCTCGC
+
FFFFFFFFFFFFFFFFFFFFFFFFFFFFFFFFFFFFFFFFFFFFFFFFFFFFFFFFFFFFFFFFFFFFFFFFFFFFFFFFFFFFFFFFFFFFFFFFFFFFFFFFFFFFFFFFFFFFFFFFFFFFFFFFFFFFFFFFFFFFFFFFFFFFFFFFFFFFFFFFFFFFFFFFFFFFFFFFFFFFFFFFFFFFFFFFFFFFFFFFFFFFFFFFFFFFFFFFFFFFFFFFFFFF:FF:,FFFFFFFFFFFFFFFFF
@A00769:11:HC3HCDRXX:1:2101:16333:27305 1:N:0:ACAGTG
GGACTACGGGGGTATCAAATCCTGTACGAACCCCACGCTTTCGTGCCTCAGCGTCAGTTGGGCGCCGGTATGCTGCCTTCGCAATATGCGTTCTGCGTGATATATATGCATTTCACCGCTACACCACGCATTCCGCATACTTCTCGCCCACTCAAGACTGCCAGTTCCGACGGCTCGACAGGGGTGAGCCCTGAATTTTTAACGCAGGCTTAACAGCCCGCCTGCGCACCCTTTAAACCCAATAAATCCGG
+
:,:FFFFFFFF:FFFF,FF:FF,FF,F,F,F:,FFFFF:F:F:F:,:F:FF:,,,FF,FFFFFF,F:FF,,,F,F,:FFFFFFF:,,,F,FFF:FFFFF::F,,,F:FFF:,FFF,F,F,,:F,F,FFF,FFF,,:FFFF,F:FF,:F:,,FFF,FFF:FFF:FFFFF,FF,FFFFFF::FF,,F:,::F:F,,,,FFF::,FFF,:F,F,FFFFF,,F,:,,FFFF,F,FF,FFFFF:F,F,FF::F:,:
@A00769:11:HC3HCDRXX:1:2101:18466:27305 2:N:0:ACAGTG
GGACTACAGAGGTATCTAATCCTGTTCGATCCCCACGCTTTCGTGCCTCAGCGTCAGTCTGGCGCCGGTACGCTGCCTTCGCAATCGGAGTTCTGCGCGATATCTATGCATTTCACCGCTACACCGCGCATTCCGCGTACTTCTCGCCAACTCAAGTCTGCCAGTTTCAACGGCTCGACGGGGTTGAGCCCCGCAATTTTACCGCTGACTTAACGGACCGCCTACGCACCCTTTAAACCCAATAAATCCGG
+
FFFFFFFFFFFFF,FFFFFFFFFFFFFFFFFFFFFFFFFFFFFFFFFFFFFFFF:FFFFFFFF:FFFFFFFFFFFFFFFFFFFFFFFFFFFFFFFFFFFFFFFFF:FFFFFFFFFFFFFFFFFFFFFF:FFFFFFFFF:FFFFFFFFFFFFFFFF:FF:FFFFFFFF:FFFF:FF:FFFFFFFFFFFFFFFFFFFFFFFFFFFFFFFFFFFFFFFFFFFFFFFFFFFFFFFF,FFFFFF:F:FFFFFFFFF
@A00769:11:HC3HCDRXX:1:2101:3540:27383 1:N:0:ACAGTG
GGACTACGCGGGTATCTAATCCTGTTTGCTACCCACGCTTTCGAACCTCAGCGTCAGTTACAGACCAGAGAGCCGCTTTCGCCACTGGTGTTCTTCCATATATCTACGCATTTCACCGCTACACATGGAGTTCCACTCTCCTCTTCTGCACTCAAGTCTCCCAGTTTCCAATGCACTACTCCGGTTAAGCCGAAGGCTTTCACATCAGACTTAAAAGACCGCCTGCGTTCCCTTTACGCCCAATAAATCCG
+
FFFFFFFFFFFFFFFFFFFFFFFFFFFFFFFFFFFFFFFFFFFFFFFFFFFFFFFFF:FFFFFFFFFFFFFFFFFFFFFFFFFFFFFF:FFFFFFFFFFFFFFFFFFFFFFFFFFFFFFFFFFFFFFFFFFFFFFFFFFFFFFFFFFFFFFFFFFFFFFFFFFFFFFFFFF:FFFFFFFFFFFFFFFF:FFFFFFFFFFF:FF:FFFFFFFFFFFF,FFFFFFFFFFFFFFF:FFFFFFFFFFFF,FFFFF
@A00769:11:HC3HCDRXX:1:2101:20835:27430 2:N:0:ACAGTG
GGACTACGCGGGTATCTAATCCTGTTTGCTACCCACGCTTTCGAACCTCAGCGTCAGTTACAGACCAGAGAGCCGCTTTCGCCACTGGTGTTCTTCCATATATCTACGCATTTCACCGCTACACATGGAGTTCCACTCTCCTCTTCTGCACTCAAGTCTCCCAGTTTCCAATGCACTACTCCGGTTAAGCCGAAGGCTTTCACATCAGACTTAAAAGACCGCCTGCGTTCCCTTTACGCCCAATAAATCCG
+
FFFFFFFFFFFFFFFFFFFFFFFFFFFFFFFFFFFFFFFFFFFFFFFFFFFFFFFFFFFFFFFFFFFFFFFFFFFFFFFFFFFFFFFFFFFFFFFFFFFFFFFFFFFFFFFFFFFFFFFFFFFFFFFFFFFFFFFFFFFFFFFFFFFFFFFFFFFFFFFFFFFF:FFFFFFFFFFFF,FFFFFFFFFFFFFFFFFFFFFFFFFFFFFFFFF:FF,FFFFFFFFFFFFFFFFFFFFFFFFFF,F,FFFFFFF
@A00769:11:HC3HCDRXX:1:2101:22408:27555 1:N:0:ACAGTG
GGACTACGCGGGTATCTAATCCTGTTCGCTCCCCACGCTTTCGCTCCTCAGCGTCAGTAACGGCCCAGAGACCTGCCTTCGCCATTGGTGTTCTTCCCGATATCTACACATTCCACCGTTACACCGGGAATTCCAGTCTCCCCTACCGCACTCAAGCCCGCCCGTACCCGGCGCGGATCCGCCGTTAAGCGATGGACTTTCACACCGGACGCGACGAACCGCCTACGAGCCCTTTACGCCCAATAAATCCG
+
FFFFFFFFFFFFFFFFFFFFFFFFFFFFFFFFFFFFFFFFFFFFFFFFFFFFFFFFFFFFFFFFFFFFFFFFFFFFFFFFFFFFFFFFFFFFFFFFFFFFFFFFFFFFFFFFFFFFFFFFFFFFFFFFFFFFFFFFFFFFFFFFFFFFFFFFFFFFFFFFFFFFFFFFFFFFFFFFFFFFFFFFFFFFFFFFFFFFFFFFFFFFFFFFFFFFFFFFFFFFFFFFFFFFFFFFF:FFFFFFFF:FFF,FFFF
@A00769:11:HC3HCDRXX:1:2101:29677:27555 2:N:0:ACAGTG
CTCAGCGTCAGTCGGGCGCCGGTACGCTGCCTTCGCAATCGGGGTTCTGCGTGATATCAATGCATTTCACCGCTACACCACGCATTCCGCGTACTTCTCGCCCACTCAAGAACGCCAGTTTCAACGGCGGACGCAGGTTGAGCCCCCGTATTTGACCGCTGACTTGGCATCCCGCCTACGCACCCTTTAAACCCAATAAAACAGGATAACGCTCGCATCCTCCGAATTACCGCGGCGGCTGGCACACTTGG
+
FFFFFFFFFFF,F,FFFFFF:::FF:FF,FFFFFFFFF:FFFF:F:FFF:FF,,FFFF::F:FFF::,FFFFFFF:FFFFF,FF,::FFFFFF,FF::F::FFFFF,FF,FFF,F,F:F,F,,F,FFFF:FFFFFF:F,:FF,FFFFF:F,FFF:FFFFFFF:FFF:,:FFFFFF,FFFF:FFFFF,FFFFFF,FFF,,F,F,:,FFF:,:FF:,FFFFFFFFF,FFFF,F,,F:::FFFF,FFFFF::F,
@A00769:11:HC3HCDRXX:1:2101:9362:27571 2:N:0:ACAGTG
GGACTACCGGGGTATCTAATCCTGTTCGCTACCCATGCTTTCGAGCCTCAGCGTCAGTTGCAGACCAGAGAGCCGCTTTCGCCACTGGTGTTCTTCCATATATCTACGCATTTCACCGCTACACATGGAGTTCCACTCTCCTCTTCTGCACTCAAGTCTCCCAGTTTCCAATGCACTACTCCGGTTAAGCCGAAGGCTTTCACATCAGACTTAAAAGACCGCCTGCGTTCCCTTTACGCCCAATAAATCCG
+
FFFFFF,FFFFFFFFFFFFFFFFFFFF:FFFFFFFFFFFF:,FFFFFFFFFF,FFFFFFFFF,FFFF:FFFF:,FFF:,FF,FFFFFFF:FFFFFFFF:FF,F:FF:FFFFFF,FFFFFFFFF:,:F:FFFFFFFFFF:F,F,FFFFFFF:F:FFF,F:FFFFFFFFFFFF,F:FF:F:F,F,FFFFFF:F,F,FF:,FF,F:F,FFFFFF,::FF,FFF:FF,:FFFFFFFFFFF,F,FFFF,F:FFF,F
@A00769:11:HC3HCDRXX:1:2101:16957:27602 2:N:0:ACAGTG
GGACTACGCGGGTATCTAATCCTGTTTGCTCCCCACGCTTTCGTGCCTCAACGTCAGATATAGTTTGGTAAGCTGCCTTCGCAATCGGTGTTCTGTATGATCTCTAAGCATTTCACCGCTACACCATACATTCCGCCTACCGCAACTACTCTCTAGCTCAGCAGTATCAACGGCACGTTTGGTGTTGAGCACCAAAATTTCACCGCTGACTTACTAAACCGCCTACGCACCCTTTAAACCCAATAAATCCG
+
FFFFFFFFFFFFFFFFFFFFFFFFFFFFFFFFFFFFFFFFFFFFFFFFFFFFFFFFFFFFFFFFFFFFFFFFFFFFFFFFFFFFFFFFFFFFFFFFFFFFFFFFFFFFFFFFFFFFFFFFFFFFFFFFFFFFFFFFFFFFFFFFFFFFFFFFFFFFFFFFFFFFFFFFFFFFFFFFFFFFFFFFFFFFFFFFFFFFFFFFFFFFFFFFFFFFFFFFFFFF:FFFFFFFFFFFFFFFFFFFFFFFFFFFFF:
@A00769:11:HC3HCDRXX:1:2101:1768:27633 2:N:0:ACAGTG
GGACTACGCGGGTATCTAATCCTATTTGCTCCCCACGCTTTCGTGCCTCAGCGTCAGTAACAGGCCAGGCGGCCGCCTTCGCCACTGGTGTTCTTCCATATATCTACGCATTTTACCGCTACACATGGAGTTCCACCGCCCTCTCCTGCTCTCTAGCCCGCCAGTTTCCAGAGCCTGTACCGGTTGAGCCGGTACCTTTCACTCCAGACTTAGCAGGCCGCCTACGCACCCTTTACGCCCAATCATTCCGG
+
FFFFFFFFFFFFFFFFFFFFFFFFFFFFFFFFFFFFFFFFFFFFFFFFFFFFFFFFFFFFFFFFFF:FFFFFFFFFFFFFFFFFFFFFFFFFFFFFFFFFFFFFFFFFFFFFFFFFFFFFFFFFFFFFFFFFFFFFFFFFFFFFFFFFFFFFFFFFFFFFFFFFFFFFFFFFFFF:FFFFFFFFFFFFFFFFFFFFFFFFFFFFFFFFFFFF:FFFFFFFFFFFFFFFFFFFFFFFFFFFFFFF:FFFFFF
@A00769:11:HC3HCDRXX:1:2101:12617:27696 2:N:0:ACAGTG
GGACTACGCGGGTATCTAATCCTGTTTGCTACCCACGCTTTCGAACCTCAGCGTCAGTTACAGACCAGAGAGCCGCTTTCGCCACTGGTGTTCTTCCATATATCTACGCATTTCACCGCTACACATGGAGTTCCACTCTCCTCTTCTGCACTCAAGTCTCCCAGTTTCCAATGCACTACTCCGGTTAAGCCGAAGGCTTTCACATCAGACTTAAAAGACCGCCTGCGTTCCCTTTACGCCCAATAAATCCG
+
FFFFFFFFFFFFFFFFFFFFFFFFFFFFFFFFFFFFFFFFFFFFFFFFFFFFFFFFFFFFFFFFFFFFFFFFFFFFFFFFFFFFFFFFFFFFFFFFFFFFFFFFFFFFFFFFFFFFFFFFFFFFFFFFFFFFFFFFFFFFFFFFFFFFFFFFFFFFFFFFFFFFFFFFFFFFFFFFFFFFFFFFFFFFFFFFF:FFFFFFF:FFFFFFFFFFFFFFF:FFFFFFFFFFFFFFFFFFFFFFFFFFFFFFF,F
@A00769:11:HC3HCDRXX:1:2101:7256:27774 1:N:0:ACAGTG
GGTATCTAATCCTGTTCGATCCCCACGCTTTCGTGCATGAGCGTCAGTCGCGCGCCGGTAGGCTGCCTTCGCGATCGGAGTTCTGCGTGATATCTATGCATTTCACCGCTACACCACGCATTCCGCCTACCCTTCGCGCACTCAAGGGACACAGTTTCAACGGCGGAGCGGGGTTGAGCCCCGCGATTTTACCGCTGACTTGTGCCTCCGCCTGCGCACCCTTTAAACCCAATAAATCCGGATAACGCTCG
+
FFFFFFFFFFFFFFFFFFFFFFFFFFFFFFFFFFFFFFFFFFFFFFFFFFFFFFFFFFFFFFFFFFFFFFFFFFFFFFFFFFFFFFFFFFFFFFFFFFFFFFFFFFFFFFFFFFFFFFFFFFFFFFFFFFFFFFFFFFFFFFFFFFFFFFFFFFFFFFFFFFFFFFFFFFFFFFFFFFFFFFFFFFFFFFFFFFFFFFFFFFFFFFFFFFFFFFFFFFFFFFFF,FFFFFFFF:FFF:FFFF::FFFFF:F
@A00769:11:HC3HCDRXX:1:2101:31711:27915 2:N:0:ACAGTG
GGACTACGGGGGTATCTAATCCTGTTCGATCCCCACGCTTTCGTGCCTCAGCGTCAGTCTGGCGCCGGTACGCTGCCTTCGCAATCGGAGTTCTGCGCGATATCTATGCATTTCACCGCTACACCGCGCATTCCGCGTACTTCTCGCCAACTCAAGTCTGCCAGTTTCAACGGCTCGACGGGGTTGAGCCCCGCAATTTTACCGCTGACTTAACGGACCGCCTACGCACCCTTTAAACCCAATAAATCCGG
+
FFFFFFFFFFFFFFFFFFFFFFFFFFFFFFFFFFFFFFFFFFFFFFFFFFFFFFFFFFFFFFFFFFFFFFFFFFFFFFFFFFFFFFFFFFFFFFFFFFFFFFFFFFFFFFFFFFFFFFFFFFFFFFFFFFFFFFFFFFFFFFFFFFFFFFFFFF:FFFFFFF:FFFFFFFFFFFF:FFFFFFFFFFFFFFFFFFFFFFFFFFFFFF:FFFFFFFFFFFFFFFFFFF:FFFFFFFFFFFFFFFF:FFFF:FF
@A00769:11:HC3HCDRXX:1:2101:16929:27962 2:N:0:ACAGTG
GGACTACGGGGGTATCTAATCCTGTTCGATACCCACGCTTTCGTGCCTCAGCGTCAGATCGCCGCCGGTATGCTGCCTTCGCAATCGGAGTTCTGCGCAATATCTAAGCATTTCACCGCTACACTGCGCATTCCGCATACCTCTCGACATCTCAAGACAGCCAGTTTCAACGGCTCGCCGGGGTTGAGCCCCGGGCTTTTACCGCTGACTTAACAGCCCGCCTACGCACCCTTTAAACCCAATAAATCCGG
+
FFFFFFFFFFFFFFFFFFFFFFFFFFFFFFFFFFFFFFFFFFFFFFFFFFFFFFFFFFFFFFFFFFFFFFFFFFFFFFFFFFFFFFFFFFFFFFFFFFFFFFFFFFFFFFFFFFFFFFFFFFFFFFFFFFFFFFFFFFFFFFFFFFFFFFFFFFFFFFFFFFFFFFFFFFFFFFFF:FFFFFFFFFFFFFFFFFFFFFFFFFFFFFFFFFFF:FFF:FFFFFFFFFFFFFFFFFFFFFFFFFFFFFFFFFF
@A00769:11:HC3HCDRXX:1:2101:22905:28072 2:N:0:ACAGTG
GGACTACACGGGTATCTAATCCTGTTTGCTACCCACGCTTTCGAACCTCAGCGTCAGTTACAGACCAGAGAGCCGCTTTCGCCACTGGTGTTCTTCCATATATCTACGCATTTCACCGCTACACATGGAGTTCCACTCTCCTCTTCTGCACTCAAGTCTCCCAGTTTCCAATGCACTACTCCGGTTAAGCCGAAGGCTTTCACATCAGACTTAAAAGACCGCCTGCGTTCCCTTTACGCCCAATAAATCCG
+
FFFFFFFFFFFFFFFFFFFFFFFFFFFFFFFFFFFFFFFFFFFFFFFFFFFFFFFFFFFFFFFFFFFFFFFFFFFFFFFFFFFFFFFFFFFFFFFFFFFFFFFFFFFFFFFFFFFFFFFFFFFFFFFFFFFFFFFFFFFFFFFFFFFFFFFFFFFFFFFFFFFFFFFFFFFFFFFFFFFFFFFFFFFF:FFFFFFFFFFFFFFFFFFFFFFFFFFF:FFFFFFFFFFFFFFFFFFFFFFFFFFF:FFFFFF
@A00769:11:HC3HCDRXX:1:2101:12328:28166 2:N:0:ACAGTG
GGACTACCCGGGTATCTAATCCTGTTCGATCCCCACGCTTTCGTGCCTCAGCGTCAGTCTGGCGCCGGTACGCTGCCTTCGCAATCGGAGTTCTGCGCGATATCTATGCATTTCACCGCTACACCGCGCATTCCGCGTACTTCTCGCCAACTCAAGTCTGCCAGTTTCAACGGCTCGACGGGGTTGAGCCCCGCAATTTTACCGCTGACTTAACGGACCGCCTACGCACCCTTTAAACCCAATAAATCCGC
+
FF,FFFF:,FFFFF,F:FFFFF,FFFFFF,F:F:FFFFFFFF,FFFF,FF:F::F,FFF:FFF:FFFFFFFFFF,:FFFFF:FFF::,::FFF:,F:F:FFFFFFF,FFFF,:FFFFFF::FFF:FFF,FFFFFFFFFFFFF,:::FFFFFFFFFFFF:FFFFFF:F:FFFFFFF:FFF::FFFF:FFFFFFFFFF,F,FFFFFFF:FFF:FF,FFFFF:FFF:FFF:F,FF,FFFF:F:F:,FFFFFF,,
@A00769:11:HC3HCDRXX:1:2101:14904:28181 1:N:0:ACAGTG
GGACTACAGGGGTATCTAATCCTGTTCGATACCCACGCTTTCGTGCTTCAGCGTCAGTTGGGCGCCGGTATGCTGCCTTCGCAATCGGAGTTCTGCGTGATATCTATGCATTTCACCGCTACACCACGCATTCCGCATACTTCTCGCCCACTCAAGACCGTCAGTTTCAACGGCGGGCGGAGGTTGAGCCCCCGTATTTTACCGCTGACTTGACAGTCCGCCTACGCACCCTTTAAACCCAATAAATCCGG
+
FFFFFFFFFFFFFFFFFFFFFFFFFFFFFFFFFFFFFFFFFFFFFFFFFFFFFFFFFFFFFFFFFFFFFFFFFFFFFFFFFFFFFFFFFFFFFFFFFFFF:FFFF:FFFFFFFFFFFFFF:FFFFFFFFFFFFFFFFF:FFFFFFFFFFFFFFFFFFFFFFFFFFFFFFFFFFFFFFFFFFFFFFFFFFFFFFFFFFFFFFFFFFFFFFFFFFFFFFFFFFFFFFFFFFFFFFFFFFFFFFFF,:FFFFFF
@A00769:11:HC3HCDRXX:1:2101:23882:28228 2:N:0:ACAGTG
GGACTACGGGGGTATCTAATCCTGTTCGATCCCCGCACTTTCGTGCCTCAGCGTCAGTAGGGCGCCGGAAGGCTGCCTTCGCAATCGGGGTTCTGCGTGATATCTATGCATTTCACCGCTACACCACGCATTCCGCCTTCTTCTCGCCCACTCAAGGCCCCCAGTTTCAACGGCCGGACGGGGTTGAGCCCCGAATTTTTACCGCTGACTTAAAAGCCCGCCTACGCACCCTTTAAACCCAATAAATCCGG
+
FFFFFFFFFFFFFFFFFFFFFFFFFFFFFFFFFFFFFFFFFFFFFFFFFFFFFFFFFFFFFFFFFFFFFFFFFFFFFFFFFFFFFFFFFFFFFFFFFFFFFFFFFFFFFFFFFFFFFFFFFFFFFFFFFFFFFFFFFFFFFFFFFFFFFFFFFFFFFFFFFFFFFFFFFFFFFFFFFFFFFFFFFFFFFFFFFFFFFFFFFFFFFFFFFFFFF,FFFFFFFFFFF:FFFFFFFFFFFFFFFFFFFFFFF:F
@A00769:11:HC3HCDRXX:1:2101:18828:28244 2:N:0:ACAGTG
GGACTACCCGGGTATCTAATCCTATTTGCTCCCCACGCTTTCGTGCCTCAGCGTCAGTAACAGGCCAGGCGGCCGCCTTCGCCACTGGTGTTCTTCCATATATCTACGCATTTCACCGCTACACATGGAGTTCCACTCTCCTCTTCTGCACTCAAGTCTCCCAGTTTCCAATGCACTACTCCGGTTAAGCCGAAGGCTTTCACATCAGACTTAAAAGACCGCCTGCGTTCCCTTTACGCCCAATAAATCCG
+
FFFFFFFFFFFFFFFFFFFFFFFFFFFFFFFFFFFFFFFFFFFFFFFFFFFFFFFFFFFFFFFFFFFFFFFFFFFFF:FFFFFFFFFFFFFFFFFFFFFFFFFFFFFFFFFFFFFFFFFFFFFFFFFFFFFFFFFFFFFFFFFFFFFFFFFFFFFFFFFFFFFFFFFFFFFFFFFFFFFFFFFFFFFFFFFFFFFFFFFFFFFFFFFFFFFFFFFFFFFFFFFFFFFFFFFFFFFFFFFFFFFFF:FFFFF
@A00769:11:HC3HCDRXX:1:2101:12970:28275 2:N:0:ACAGTG
GGACTACCCGGGTATCTAATCCTGTTCGATACCCACGCTTTCGTGCTTCAGCGTCAGTCGGGCGCCGGTATGCTGCCTTCGCAATCGGAGTTCTGCGTGATATCTATGCATTTCACCGCTACACCACGCATTCCGCATACTTCTCGCCCACAAGATCATCAGTTTCAACGGCTGGACGGAGTTGAGCTCCACGATTTTACCGCTGACTTGATAACCCGCCTACGCACCCTTTAAACCCAATAAATCCGGAT
+
FFFFFFFFFFFFFFFFFFFFFFFFFFFFFFFFFFFFFFFFFFFFFFFFFFFFFFFFFFFFFFFFFFFFFFFFFFFFFFFFFFFFFFFFFFFFFFFFFFFFFFFFFFFFFFFFFFFFFFFFFFFFFFFFFFFFFFFFFFFFFFFFFFFFFFFFFFFFFFFFFFFFFFFFF:FFFFFF,FFFFFFFFFFFFFFFFFFFFFFFFFF:FFFFFFFFFFFFFFFFFFFFFFFFFFFFFFFFFFFFF:FFFFFFFFF
@A00769:11:HC3HCDRXX:1:2101:17653:28275 1:N:0:ATAGTG
CCTGTTTGCTACCCACGCTTTCGAACCTCAGCGTCAGTTACAGACCAGAGAGCCGCTTTCGCCACTGGTGTTCTTCCATATATCTACGCATTTCACCGCTACACATGGAGTTCCACTCTCCTCTTCTGCACTCAAGTCTCCCAGTTTCCAATGCACTAATCCGGTTAAGCCGAAGGCTTTCACATCAGACTTAAAAGACCGCCTGCGGTCCCTTTACGCCCAATAAATCCGGATAACGCTTGCCACCGACG
+
F,F,:,FF:,FF:FFF:::,FFFFFFFFFFFFFFFFFFFFFFFFFFFFFFFFFF:F:FFFFFFFFF,F:,,::::,FFFFFFFFFF,FFF,FFFFFF:FFFFFFFF::FFF:,FF:FFFFFFF,F:FFFFF,FFFFFFF,FFFF:,FF,FFFFFFFFF,F:,,,FFFF,,:FFFFFFFFFFFFF:FFFFF:FFFFF:FFF:FFF:F:,::F:FFFFFF:F::FFFF:,,FFFFFFF::FF:F:FFFF,FF,
@A00769:11:HC3HCDRXX:1:2101:20130:28275 1:N:0:ACAGTG
ACCGCTACACCATACATTCCGCCTACCGCAACTACTCTCTAGCCGAACAGTATCAGAGGCAATTCCGAAGTTGAGCCCCGGGATCTCACCTCTAACTTATCCGACCGCCTACGCACCCTTTAAACCCAATAAATCCGGATAACGCTTGAATCCTCCGTATTACCGCGGCTGCTGGCACACTTGGTG
+
FFFFFFFFFFFFFFFFFFFFFFFFFFFFFFFFFFFFFFFFFFFFFFFFFFFFFFFFFFFFFFFFFFFFFFFFFFFFFFFFFFFFFFFFFFFFFFFFFFFFFFFFFFFFFFFFFFFFFFFFFFFFFFFFFFFFFFFFFFFFFFFFFFFFFFFFFFFFFFFFFFFFFFFFFFFFFFFFFFFFFFFFFF
@A00769:11:HC3HCDRXX:1:2101:6650:28291 1:N:0:ACAGTG
GGACTACGCGGGTATCTAATCCTGTTCGCTACCCACGCTCTCGTGCTTCAGCGTCAGTCGCAGTCTGGTAAGCTGCCTTCGCTATCGGAGTTCTAAGTTATATCTAAGCATTTCACCGCTACTTAACTTATTCCGCCTACCTCGTCTGAACTCGAGTCTTACAGTATTAATGGCAAATCAAGGTGAAGCCCCGACGTTTAACCACTAACTTAAAAAACCGCCTACGCACCCTTTAAACCCAATAAATCCGG
+
FFFFFFFFFFFFFFFFFFFFFFFFFFFFFFFFFFFFFFFFFFFFFFFFFFFFFFFFFFFFFFFFFFFFFFFFFFFFFFFFFFFFFFFFFFFFFFFFFFFFFFFFFFFFFFFFFFFFFFFF:FFFFFFFFFFFFFFFFF:FFFFFFFFFFFFFFFFFFFFFFFFFFFFFFFFFFFFFFFFFFFFFFFFFFFFFF:FFFFFFFFFFFF:FFFFFFFFFFFFFFFFFF:FFF:FFFFFFFFFFFFFF:FF,FFF
@A00769:11:HC3HCDRXX:1:2101:6244:28307 2:N:0:ACAGTG
ATCTAATCCTGTTCGATACCCACGCTTTCGTGCTTCAGCGTCAGTTGGGCGCCGGTATGCTGCCTTCGCAATCGGAGTTCTGCGTGATATCTATGCATTTCACCGCTACACCACGCATTCCGCATACTTATCGCCCACTCAAGACCGTCAGTTTCAACGGCGGGCGGAGGTTGAGCCCCCGTATTTTACCGCTGACTTGACAGTCCGCCTACGCACCCTTTAAACCCAAAAAATCCGGATAACGCTCGCA
+
FFFFFFFFFFFFFFFFFFFFFFFFFFFFFFFFFFFFFFFFFFFFFFFFFFFFFFFFFFFFFF:FFFFF:FFFFFFFFFFFFFFFFFFFFFFFFF,FFFFFFFFFFFFFFFFFFFF:FFF:FFFFFF,FF,F:FFF,FF,FFF,F:F:FFFFFFF:FFF::::FFFFFFF:FF:F:,:::::FFFFFFF:,F,F,F:F::F:FF:FF:,F:F:F,F::,,,:FFF,,,FF,FFF,,,,,FFFF:,::F,,F
@A00769:11:HC3HCDRXX:1:2101:20121:28322 2:N:0:ACAGTG
GTATCTAATCCTGTTTGCTCCCCACGCTTTCGTGCCTCAATGTCAGTATCGACCCAGCAAGCCGCCTTCGCCACTGGTGTTCTTCCATATATTTACGCATTTTACCGCTACACATGTAGTTCCACTTGCCTCTGTCATACTCTAGCTTTGCAGTATCTTTTGCCCTACTGGGTTGAGCCCAGCATTTTTACAAAAGACTTACTATGCCATCTACGCACCCTTTAAGCCCAATAATTCCGGATAACGCTCGC
+
FFFFFFFFFFFFFFFFFFFFFFFFFFFFFFF:F:FFFFFFFFFFFFFF,FFF,F,FFFFFFFFFFFFFFFFFFFFFFFF,FFFF,FFFFFFFFFF:F:FFFFF:FFFFF:FF::F:FFFFFFF:,,FFFFFFFFFFFFFF,FFFFFFFFFFFFFFF:FFFFFFFFFF,:F,FFF:F,FFFFF,FFFFFF:,FF:FFF:FFFF:FFF:FFFF:F,FFF,,FFFFF,FFFF,FFFF,:F:FFFF,:FFFFFFF
@A00769:11:HC3HCDRXX:1:2101:2031:28401 2:N:0:ACAGTG
GGACTACCCGGGTATCTAATCCTGTTTGCTACCCACGCTTTCGAACCTCAGCGTCAGTTACAGACCAGAGAGCCGCTTTCGCCACTGGTGTTCTTCCATATATCTACGCATTTCACCGCTACACATGGAGTTCCACTCTCCTCTTCTGCACTCAAGTCTCCCAGTTTCCAATGCACTACTCCGGTTAAGCCGAAGGCTTTCACATCAGACTTAAAAGACCGACTGCGTTCCCTTTACGCCCAATAAATCCG
+
FF,:FFFFFFFFFFFFFFFF:FFFFFFFFFFFFFFFFFFFFFFFFFFFFF:FFFFFFFFFFF:FFFFFFFFFFFFFFFFFFFFFFFFFFFFF:FFF:F:FFFFF:FF:FF:FFFFFFFFFF,FFF::FFFFF:FF:F,FFF,:F:FFFFFFFFFF,FFF,FFFFFFF:FFFFF,FFFFF,:FF:,FFFF,F:FFF,,:FFFF:FF,::FFFFFFF::::,F,F::FFFFFF,:FFFFFFFFFFF,FFFFF:
@A00769:11:HC3HCDRXX:1:2101:6831:28447 2:N:0:ACAGTG
GGACTACGGGGGTATCTAATCCTGTTTGCTACCCACGCTTTCGAACCTCAGCGTCAGTTACAGACCAGAGAGCCGCTTTCGCCACTGGTGTTCTTCCATATATCTACGCATTTCACCGCTACACATGGAGTTCCACTCTCCTCTTCTGCACTCAAGTCTCCCAGTTTCCAATGCACTACTCCGGTTAAGCCGAAGGCTTTCACATCAGACTTAAAAGACCGCCTGCGTTCCCTTTACGCCCAATAAATCCG
+
FFFFFFFFFFFFFFFFFFFFFFFFFFFFFFFFFFFFFFFFFFFFFFFFFFFFFFFFFFFFFFFFFFFFFFFFFFFFFFFFFFFFFFFFFFFFFFFFFFFFFFFFFFFFFFFFFFFFFFFFFFFFFFFFFFFFFFFFFFFFFFFFFFFFFFFFFFFFFFFFFFFFFFFFFFFFFFFFFFFFFFFFFFF::FFFFFFFFFFFFFFFF:FFFFFFFFFFFFF:FFFFF:FFF:FFFFFFF,FFFF:FFFFFF:F
@A00769:11:HC3HCDRXX:1:2101:16559:28541 2:N:0:ACAGTG
GGACTACAGGGGTATCTAATCCTGTTCGATCCCCGCACTTTCGTGCCTCAGCGTCAGTAGGGCGCCGGAAGGCTGCCTTCGCAATCGGGGTTCTGCGTGATATCTATGCATTTCACCGCTACACCACGCATTCCGCCTTCTTCTCGCCCACTCAAGGCCCCCAGTTTCAACGGCCGAACGGGGTTGAGCCCCGAATTTTTACCGCTGACTTAAAAGCCCGCCTACGCACCCTTTAAACCCAATAAATCCGG
+
FFFFFFFFFFFFFFFFFFFFFFFFFFFFFFFFFFFFFFFFFFFFFFFFFFFFFFFFFFFFFFFFFFFFFFFFFFFFFFFFFFFFFFFFFFFFFFFFFFFFF:FFFFFFFFFFFFFFFFFFFFFFFFFFFFFFFFFFFFFFFFFFFFFFFFFFFFFFFFFFFFFFFFFFF,FFFFFFFFFFFFFFFFFFFFFFFFFFFFFFFFFFFFFFFFFFFFFFFFFFFFFFFFFFFFFFFFFFFFFFFFFFFFFFFFF
@A00769:11:HC3HCDRXX:1:2101:20048:28573 2:N:0:ACAGTG
GGACTACAGGGGTATCTAATCCTGTTCGATCCCCACGCTTTCGTGCCTCAGCGTCAGTCGGGCGCCGGTATGCTGCCTTCGCAATCGGAGTTCTGCGTGATATCTATGCATTTCACCGCTACACCACGCATTCCGCATACTTCTCGCCCACTCAAGATCCCCAGTTTCAACGGCCGGCCCGGGTTGAGCCCGGACATTTTACCGCTGACTTAAAAATCCGCCTACGCACCCTTTAAACCCAATAAATCCGG
+
FFFFFFFFFFFFFFFFFFFFFFFFFFFFFFFFFFFFFFFFFFFFFFFFFFFFFFFFFFFFFFFFFFFFFFFFFFFFFFFFFFFFFFFFFFFFFFFFFFFFF:FFFFFFFFFFFFFFFFFFFFFFFFFFFFFFFFFFFFFFFFFFFFFFFFFFFFFFFFFFFFFFFFFFFFFFFFFFFFFFFFFFFFFFFFFFFFFFFFFFFFFFFFFFFFFFFFFFFFFFFFFFFFFFFFFFFFFF:FFFFFFFFFFFFFF
@A00769:11:HC3HCDRXX:1:2101:20401:28682 2:N:0:ACAGTG
GGACTACGCGGGTATCTAATCCTGTTTGCTACCCACGCTTTCGAACCTCAGCGTCAGTTACAGACCAGAGAGCCGCTTTCGCCACTGGTGTTCTTCCATATATCTACGCATTTCACCGCTATACATGGAGTTCCACTCTCCTCTTCTGCACTCAAGTCTCCCAGTTTCCAATGCACTACTCCGGTTAAGCCGAAGGCTTTCACATCAGACTTAGAAGACCGCCTGCGTTCCCTTTACGCCCAATAAATCCG
+
FFFFFFFFFFFFFFFFFFFFFFFFFFFFFFFFFFFFFFFFFFFFFFFFFFFFFFFFFFFFFFFFFFFFFFFFFFFFFFFFFFFFFFFFFFFFFFFFFFFFFFFFFFFFFFFFFFFFFFFFFFFFFFFFFFFFFFFFFFFFFFFFFFFFFFFFFFFFFFFFFFFFFFFFFFFFFFFFFFFFFFFFFFFFFFFFFFFFFFFFFFFFFFFFFFFFFFFFFFFFFFFFFFFFFFFFFFFFFFFFFFFFFFFFFFF
@A00769:11:HC3HCDRXX:1:2101:26621:28714 2:N:0:ACAGTG
GGACTACAGGGGTATCTAATCCTATTTGCTCCCCACGCTTTCGTGCCTCAGCGTCAGTAACAGGCCAGGCGGCCGCCTTCACCACTGGTGTTCTTCCATATATCTACGCATTTTACCGCTACACATGGAGTTCCACCGCCCTCTCCTGCTCTCTAGCCCGCCAGTTTCCAGAGCCTGTACCGGTTGAGCCGGTACCTTTCACTCCAGACTTAGCAGGCCGCCTACGCACCCTTTACGCCCAATCATTCCGG
+
FFFFFFFFFFFFFFFFFFF:FFFF:FFFFFFFFFFFFFFFFFFFFFFFFFFFFFFFFFFFFFFFFFFFFFFFFF:FFFFFFFFFFFFFFFFFFFFFFFFFFFFFFFF:FFFFFFF:F:FFFFFFFFFFFFFFF,:FFFFFFFFFFFFFFFFFFFFFFFFFFFFFFFFFFFFFFFFFFFFFFFFFFFFFFFFFFFFFFFFFFFFFFFFFFFFF:FFFFFFFFFFFFFFFFFF,F:FFFF,F,FFFFFFF:FF
@A00769:11:HC3HCDRXX:1:2101:3224:28776 2:N:0:ACAGTG
GGACTACGGGGGTATCTAATCCTGTTCGATACCCACGCTTTCGTGCATGAGCGTCAGTTGCGCGCCGGTATGCTGCCTTCGCAATCGGAGTTCTGCGTGATATCTATGCATTTCACCGCTACACCACGCATTCCGCATACTTCTCGCGCACTCAAGGGATGCAGTTTCAACGGCAGTACGGGGTTGAGCCCCGCAATTTGACCGCTGACTTGCACCTCCGCCTGCGCACCCTTTAAACCCAATAAATCCGG
+
FFFFFFFFFFFFFFFFFFFFFFFFFFFFFFFFFFFFFFFFFFFFFFFFFFFFFFFFFFFFFFFFFFFFFFFFFFFFFFFFFFFFFFFFF:FFFFFFFFFFFF:FFFFFFFFFFFFFFFFFFFFFFFFFFFFFFFFFFFFFFFFFFFFFFFFFFFFFFFFFFFFFFFFFFFFFFFFFFFFFFFFFFFFFFFFFFFFFFFFFFFFFFFFFFFFFFFFFFFFFFFFFFFFFFFFFFFFFFFFFFFFFFFFFFFF
@A00769:11:HC3HCDRXX:1:2101:6587:28808 1:N:0:ACAGTG
GGTATCTAATCCTGTTCGATACCCACGCTTTCGTGCCTCAGCGTCAGATCGCCGCCGGTATGCTGCCTTCGCAATCGGAGTTCTGCGCAATATCTAAGCATTTCACCGCTACACTGCGCATTCCGCATACCTCTCGACATCTCAAGACAGCCAGTTTCAACGGCTCGCCGGGGTTGAGCCCCGGGCTTTTACCGCTGACTTAACAGCCCGCCTACGCACCCTTTAAACCCAATAAATCCGGATAACGCTCG
+
FFFFFFFFFFFFFFFFFFFFFFFFFFFFFFFFFFFFFFFFFFFFFFFFFFFFFFFFFFFFFFFFFFFFFFF:FFFFFFFFFFFFFFFFFFFFFFFFFFFFFFFFFFFFFF:FFFFFFFFFFFFFFFFFFFFFFFFFFFFFFFFFFFFFFFFFFFFFFFFFFFFFFFFFFFFFFFFFFFFFFFFFFFFFFFFFFFFFFFFFFFFFFFFFFFFFFFFFFFFFFFFFFF:FFFFFFFFFFF:F:FF:FF::F:F
@A00769:11:HC3HCDRXX:1:2101:11125:28808 1:N:0:ACAGTG
GTATCTAATCCTGTTCGATACCCACGCTTTCGTGCCTCAGCGTCAGATCGCCGCCGGTATGCTGCCTTCGCAATCGGAGTTCTGCGCAATATCTAAGCATTTCACCGCTACACTGCGCATTCCGCATACCTCTCGACATCTCAAGACAGCCAGTTTCAACGGCTCGCCGGGGTTGAGCCCCGGGCTTTTACCGCTGACTTAACAGCCCGCCTACGCACCCTTTAAACCCAATAAATCCGGATAACGCTCGC
+
FFFFFFFF:FFFFFFFFFFFFFFFFFFFFFFFFFFFFFFFFFFFFFFFFFFFFFFFFFFFFFFFFFFFFFFFFFFFFFFFFFFFFFFFFFFFFFFFFFFFFFFFFFFFFFFFFFFFFFFFFFFFFFFFFFFFFFFFFFFFFFFFFFFFFFFFFFFFFFFFFFFFFFFFFFF:FFFFF:FFFFFFFFFFFFFFFFFFFFFFFFFFFFFFFFFFFFFFFFFFF:FFFFFFFFFFFFFFF:FFFFFF:F:F:FF
@A00769:11:HC3HCDRXX:1:2101:13494:28808 1:N:0:ACAGTG
GGACTACACGGGTATCTAATCCTGTTTGCTACCCACGCTTTCGAACCTCAGCGTCAGTTACAGACCAGAGAGCCGCTTTCGCCACTGGTGTTCTTCCATATATCTACGCATTTCACCGCTACACATGGAGTTCCACTCTCCTCTTCTGCACTCAAGTCTCCCAGTTTCCAATGCACTACTCCGGTTAAGCCGAAGGCTTTCACATCAGACTTAAAAGACCGCCTGCGTTCCCTTTACGCCCAATAAATCCG
+
FFFFFFFFFFFFFFFFFFFFFFFFFFFFFFFFFFFFFFFFFFFFFFFFFFFFFFFFFFFFFFFFFFFFFFFFFFFFFFFFFFF:FFFFFFFFFFFFFFFFFFFFFFFFFFFFFFFFFFFFFFFFFFFFFFFFFFFFFFFFFFFFFFFFFFF:FFF:FFFFFFFFFFFFFFFFFFFFFFFFFFFFFFFFFFFFFFFFFFFFFFF,FFFFFFFFFFFFFFFFFFFFFFFFFFFFFFFFFFFFFF:FFFFF:FF
@A00769:11:HC3HCDRXX:1:2101:23583:28839 2:N:0:ACAGTG
GGACTACGCGGGTATCTAATCCTGTTTGCTACCCACGCTTTCGAACCTCAGCGTCAGTTACAGACCAGAGAGCCGCTTTCGCCACTGGTGTTCTTCCATATATCTACGCATTTCACCGCTACACATGGAGTTCCACTCTCCTCTTCTGCACTCAAGTCTCCCAGTTTCCAATGCACTACTCCGGTTAAGCCGAAGGCTTTCACATCAGACTTAAAAGACCGCCTGCGTCCCCTTTACGCCCAATAAATC
+
:FFFFFFFFFFF:F,FFFFFFFFFFFFFFFFFFFFFFFFFFFFF:FFFFFFF,F:FFFFFFF:FFFFFFFFF:FFF,F:FFFFF,FFF:FF,F,FFF::FFF::FFFFFFFFFFFFFFFFFFFFFFFFF:FF,FF:FFFFFFFFF:F:FFFFFFFFFFFFFFF,FF:FFFFFFFFFFFFFFFFF:FFF::FFFFFFF:FFFFFF::FFFFF,FF:F,FFFFFFFFFFFFFFF,FFFF:F:FF:FFFFFF
@A00769:11:HC3HCDRXX:1:2101:3577:28855 1:N:0:ACAGTG
GGACTACGGGGGTATCTAATCCTGTTTGCTACCCACGCTTTCGAACCTCAGCGTCAGTTACAGACCAGAGAGCCGCTTTCGCCACTGGTGTTCTTCCATATATCTACGCATTTCACCGCTACACATGGAGTTCCACTCTCCTCTTCTGCACTCAAGTCTCCCAGTTTCCAATGCACTACTCCGGTTAAGCCGAAGGCTTTCACATCAGACTTAAAAGACCGCCTGCGTTCCCTTTACGCCCAATAAATCCG
+
FFFFFFFFFFFFFFFFFFFFFFFFFFFFFFFFFFFFFFFFFFFFFFFFFFFFFFFFFFFFFFFFFFFFFFFFFFFFFFFFFFF:FFFFFFFF:FFFFFFFFFFFFFFFFFFFFFFFFFFFF:FFFFFFFFFFFFFFFFFFFFFFFFFFFFFFFFFFFFFFFFFFFFFFFFFFFFFFFFFFF:F:FFFFF:FFFFF:FFFFFFFFFFF,FFFFFFFFFFFF:FFF:FFFFFF:,FFFF,F:FFFFFFFFF::
@A00769:11:HC3HCDRXX:1:2101:31783:28948 1:N:0:ACAGTG
GGACTACACGGGTATCTAATCCTGTTCGATACCCACGCTTTCGTGCTTCAGCGTCAGTCGGGCGCCGGTATGCTGCCTTCGCAATCGGAGTTCTGCGTGATATCTATGCATTTCACCGCTACACCACGCATTCCGCATACTTCTCGCCCACTCAAGACCGTCAGTTTCAACGGCGGGCGGAGGTTGAGCCCCCGTATTTTACCGCTGACTTGACAGTCCGCCTACGCACCCTTTAAACCCAATAAATCCGG
+
::F:FFFFFFFFFFFFFFFFFFFFFFFFFFFFFFFFFFFFFFFFFFFFFFFFFFFFFFFFFFFFFFFFF:FFFFFFF:FFF:FFFFFFFFFFFF:FFFFFFFFFFFFFFFFFFFFFFFFFFFFFFFFFFF:FFFFFFF,FFFFFFFFFFFF:FFFFFFFF,FF:FFF:FFFFFFFFFFFF:F:FFFFF:FFFFFFFFFFF,FFFFFFFFFFFFF:FFFFFFFF:FFFFFFFFFFFFFFFFF:F,FFFFFFF
@A00769:11:HC3HCDRXX:1:2101:15393:29027 1:N:0:ACAGTG
GGTATCTAATCCTGTTTGCTACCCACGCTTTCGAACCTCAGCGTCAGTTACAGACCAGAGAGCCGCTTTCGCCACTGGTGTTCTTCCATATATCTACGCATTTCACCGCTACACATGGAGTTCCACTCTCCTCTTCTGCACTCAAGTCTCCCAGTTTCCAATGCACTACTCCGGTTAAGCCGAAGGCTTTCACATCAGACTTAAAGGACCGCCTGCGTTCCCTTTACGCCCAATAAATCCGGATAACGCTT
+
FFFFFFFFFFFFFFFFFFFFFFFFFFFFFFFFFFFFFFFFFFFFFFFFFFFFFFFFFFFFFFFFFFFFFFFFFFF:FFFFF:::FFFFFFFFFFFFFFFFFFFFFFFFF:FFFFFFFFFFFFFFFF:FFFFFFFFFFFFFFFFFFFFF:FFFFFFF:FFFFFFFFFFFFFFFFFFFFFFFFFFFFFFFFFFFFF,FFFF::FFFFFFFFFFFFFFFF:FFFFFFFFFFFFFF:FFFFFFFFF:FFFFFFF:
@A00769:11:HC3HCDRXX:1:2101:25328:29105 1:N:0:ACAGTG
GGTATCTAATCCTGTTCGATACCCACGCTTTCGTGCCTCAGCGTCAGTGTGGAGCCGGCATGCTGCCTTCGCAATCGGAGTTCTGCGCGATATCTATGCATTTCACCGCTACACCGCGCATTCCGCATACTTCTCTCCAACTCGAGACTGCCAGTTTCAACGGCGGGCCGGGGTGGAGCCCCGGGCTTTGACCGCTGACTTAACAGACCGCCTGCGCACCCTTTAAACCCAATAAATCCGGATAACGCTCG
+
FF:FFFFFFFFFFFFFFFFFFFFFFFFFFFFFFFFFFFFFFFFFFFFFFFFFFFFFFFFFFFFFFFFFFFFFFFFFFFFFFFFFFFFFFFF,FFFFFFFFFFFFFFFFFFFFFFFFFFFFFFFFFFFFFFFFFFFFFFFFFFFFFFFFFFFFFFFFFF::FFFFFFFFFFFFFF,F:FFFFFFFFFFFFFFFFFFFFFFFF:FFFFFFFFFFFFFFFF,FF:FFFFFFFF:F:FFFFFF::FF:FFFFFFF
@A00769:11:HC3HCDRXX:1:2101:17164:29121 2:N:0:ACAGTG
GGACTACGCGGGTATCTAATCCTGTTCGATACCCACGCTTTCGTGCCTCAGCGTCAGTGTGGAGCCGGCATGCTGCCTTCGCAATCGGAGTTCTGCGCGATATCTATGCATTTCACCGCTACACCGCGCATTCCGCATACTTCTCTCCAACTCGAGACTGCCAGTTTCAACGGCGGGCCGGGGTTGAGCCCCGGGCTTTGACCGCTGACTTAACAGACCGCCTGCGCACCCTTTAAACCCAATAAATCCGG
+
FFFFFFFFFFFFFFFFFFFFFFFFFFFFFFFFFFFFFFFFFFFFFFFFFFFFFFFFFFFFFFFFFFFFFFFFFFFFFFFFFFFFFFFFFFFFFFFFFFFFFFFFFFFFFFFFFFFFFFFFFFFFFFFFFFFFFFFFFFFFFFFFFFFFFFFFFFFFFFFFFFFFFFFFFFFFFFFFFFFFFFFFFFFFFFFFFFFFFFFFFFFFFFFFFFFFFFFFFFFFFFFFF:FFFFFFFFFF,F:FFFFFFFFFFFF
@A00769:11:HC3HCDRXX:1:2101:18123:29215 1:N:0:ACAGTG
GGACTACACGGGTATCTAATCCTGTTCGATACCCACGCTTTCGTGCCTGAGCGTCAGTTGGGCGCCGGTATGCTGCCTTCGCAATCGGAGTTCTGCGTGATATCTATGCATTTCACCGCTACACCACGCATTCCGCATACTTCTCGCCCACTCTAGCAAGTCAGTTTCAACGGCTTGTCGGGGTTGAGCCCCGAAATTTTACCGCTGACTTAACTCGCCGCCTGCGCACCCTTTAAACCCAATAAATCCGG
+
FFFFFFFFFFFFFFFFFFFFFFFFFFFFFFFFFFFFFFFFFFFFFFFFFFFFFFFFFFFFFFFFFFFFFFFFFFFFFFFFFFFFFFFFFFFFFFFFFFFFFFFFFFFFFFFFFFFFFFFFFFFFFFFFFFFFFFFFFFFFFFFFFFFFFFFFFFFFFFFFFFFFFFFFFFFFFFFFFFFFFFFFFFFFFFFFFFFFFFFFFFFFFFFFFFFFFFFFFFFFFFFFFFFFFFFFFFFFFFFFFFFFFFFFFFF
@A00769:11:HC3HCDRXX:1:2101:4065:29262 1:N:0:ACAGTG
GGACTACGCGGGTATCTAATCCTGTTCGATACCCACGCTTTCGTGCCTCAGCGTCAGTGTGGAGCCGGTACGCTGCCTTCGCAATCGGGGTTCTGCGCGATATCTAAGCATTTCACCGCTACACCGCGCATTCCGCGTACTTCTCTCCAACTCCAGCCCGCCAGTTTCAACGGCTCGCCGGGGTTGAGCCCCGGGCTTTTACCGCTGACTTAACAGGCCGCCTGCGCACCCTTTAAACCCAATAAATCCGG
+
,FFFFFFFFFFFF:FFFFFFFFFFFFFFFFFFFFFFFFFFFFFFFFFFFFFFFFFFFFFFFFFF:FFFFFFFFFFFFFFFFFFFFFFFFFFFFFFFFFFFFFFFFFFFFFFFFFFFFFFFFFFFFFFFFFFFF:FFFFFFFFFFFFFF,FFFF:FFFFFFFFFFFFFFFFFFF:FFF:FFFFFFF:FFFFFFFFFFFFFFFFFFFFFFFFFFFFFFFFF:FFFFFFFFFFFF:FFFFFFF:F:FFFFFF:F
@A00769:11:HC3HCDRXX:1:2101:10375:29387 2:N:0:ACAGTG
GGACTACCCGGGTATCTAATCCTATTTGCTCCCCACGCTTTCGTGCCTCAGCGTCAGTAACAGGCCAGGCGGCCGCCTTCGCCACTGGTGTTCTTCCATATATCTACGCATTTTACCGCTACACATGGAGTTCCACCGCCCTCTCCTGCTCTCTAGCCCGCCCGTTTCCAGAGCCTGTACCGGTTGAGCCGGTACCTTTCACTCCAGACTTAGCGGGCCGCCTACGCACCCTTTACGCCCAATAAATCCGG
+
FFFFFFFFFFFFFFFFFFFFFFFFFFFFFFFFFFFFFFFFFFFFFFFFFFFFFFFFFFFFFFFFFFFFFFFFFFFFFFFFFFFFFFFFFFFFFFFFFFFFFFFFFFFFFFFF:FFFFFFFFFFFFFFFFF:FFFFFFFFFFFFFFFFFFFFFFFF:FFFFFF,FF:FFFFFFFFFFFFFFFFFFFFFFFFFFF:FFFFFFFFFFFFFFFF:FFFFFFFF:FFFFFFF:FFFF:FFFFFFFF:FFFFFFFF:
@A00769:11:HC3HCDRXX:1:2101:19153:29434 2:N:0:ACAGTG
GTATCTAATCCTGTTTGCTCCCCACGCTTTCGTGCCTCAACGTCAGAAGTAGCTTGGTAAGCTGCCTTCGCAATCGGTGTTCTGTATGATCTCTAAGCATCTCACCGCTACACCATACATTCCGCCTACCGCAACTACTCTCTAGCCGAACAGTATCAGAGGCAATTCCGAAGTTGAGCCCCGGGATTTCACCTCTAACTTATCCGACCGCCTACGCACCCTTTAAACCCAATAAATCCGGATAACGCTTG
+
FFFFFFFFFFFFFFFFFFFFFFFFFFFFFFFFFFFFFFFFFFFFFFFFFFFFFFFFFFFFFFFFFFFFFFFFFFFFFFFFFFFFFFFFFFFFFFFFFFFFFFFFFFFFFFFFFFFFFFFFFFFFFFFFFFFFFFFFFFFFFFFFFFFFFFFFFFFFFFFFFFFFFFFFFFFFFFFFFFFFFFFFFFFFFFFFFFFFFFFFFFFFFFFFFFFFFFFFFFFFFFFFFFFFFFFFFFFFFFFFFFFFFFFFFFF
@A00769:11:HC3HCDRXX:1:2101:26621:29465 1:N:0:ACAGTG
GGACTACGCGGGTATCTAATCCTGTTCGCTACCCACGCTCTCGTGCTTCAGCGTCAGATCGCCGCCGGTATGCTGCCTTCGCAATCGGAGTTCTGCGCAATATCTAAGCATTTCACCGCTACACTGCGCATTCCGCATACCTCTCGACATCTCAAGACAGCCAGTTTCAACGGCTCGCCGGGGTTGAGCCCCGGGCTTTTACCGCTGACTTAACAGCCCGCCTACGCACCCTTTAAACCCAATAAATCCGG
+
FFFFFFFFFFFFFFFFFFFFFFFFFFFFFFFFFFFFFFFFFFFFFFFFFFFFFFFFFFFFFFFFFFFFFFFFFFFFFFFFFFFFFFFFFFFFFFFFFFFFFFFFFFFFFFFFFFFFFFFFFFFFFFFFFFFFFFFFFFFFFFFFFFFFFFFFFFFFFFFFFFFFFFFFFFFFFFFFFFFFFFFFFFFFFFFFFFFFFFFFFFFFFFFFFFFFFFFFFFFFFFFFFFFFFFFFFFFFFFFFFFFFFFFFFFF
@A00769:11:HC3HCDRXX:1:2101:6343:29512 2:N:0:ACAGTG
GGACTACGGGGGTATCTAATCCTGTTCGCTACCCATGCTCTCGTGCATCAGCGTCAGACTCAGTCTGGTAAGCTGCCTTCGCTATCGGTGTTCTAAGTTATATCTATGCATTTCACCGCTACTTAACTTATTCCGCCTACCTCGTCTGTTCTCTAGCTCTACAGTATTAATGGCGTAGTGAGGTGAAGCCCCAATATTTTACCACTAACTTATAATGCCGCCTACGCACCCTTTAAACCCAATAAATCCGG
+
FFFFFFFFFFFFFFFFFFFFFFFFFFFFFFFFFFFFFFFFFFFFFFFFFFFFFFFFFFFFFFFFFFFFFFFFFFFFFFFFFFFFFFFFFFFFFFFFFFFFFFFFFFFFFFFFFFFFFFFFFFFFFFFFFFFFFFFFFFFFFFFFFFFFFFFFFFFFFFFFFFFFFFFFFFFFFFFFFFFFFFFFFFFFFFFFFFFFFFFFFFFFFFFFFFFFFFFFFFFFFFFFFFFFFFFFFFFFFFFFFFFF:FFFFF:
@A00769:11:HC3HCDRXX:1:2101:15501:29590 2:N:0:ACAGTG
GGACTACGGGGGTATCTAATCCTGTTTGCTCCCCACGCTTTCGTGCCTCAACGTCAGTAGTAGCTTGGTAAGCTGCCTTCGCAATCGGTGTTCTGTATGATCTCTAAGCATTTCACCGCTACACCATACATTCCGCCTACCGCAACTACTCTCTAGCCGAACAGTATCAGAGGCAATTCCGAAGTTGAGCCTCGGGATTTCACCTCTAACTTATCCGACCGCCTACGCACCCTTTAAACCCAATAAATCCG
+
FFFFF:FFFFFFFFFFFFFFFFFF,FFFFFFFFFFFFFFFFFFFFFFFFFFFFFFFFFFFFFFFFFFFFFFFFFFFFFFFFFFFFFFFFFFFFFFFFFFFFFFFF:FFFFFFFFFFFFFFFFFFF:FFFFFFFFFFFFFFFFFFFFFFFFFFFFFFFFFFFFFFFFFFFFFFFFF:FFFFFFFFFFFFFFFFFFFFFFFFFFFFFFFFFFF:F:FFFFFFFFFFFFFFFFFFFF:FFFFFFF,FFFFFFFF
@A00769:11:HC3HCDRXX:1:2101:32253:29606 2:N:0:ACAGTG
GGACTACCCGGGTATCTAATCCTGTTCGATACCCACGCTTTCGTGCCTCAGCGTCAGTGTGGAGCCGGCATGCTGCCTTCGCAATCGGAGTTCTGCGCGATATCTATGCATTTCACCGCTACACCGCGCATTCCGCATACTTCTCTCCAACTCGAGACTGCCAGTTTCAACGGCGGGCCGGGGTTGAGCCCCGGGCTTTTACCGCTGACTTAACAGCCCGCCTACGCACCCTTTAAACCCAATAAATCCGG
+
FFFFFFFFFFFFFFFFFFFFFFFF:FFFFFFFFFFFFFFFFFF:FFFFFFFFFFFFFFFFFFFFFFFFFFFFFFFFFFFFFFFF:FFFFFFFFFFFFFFFFFFFFFFF:FFFFFFFFFFFFFFFFFFFF,FFFFFFFFFFFFFFFFFFFFFFF,FFFFFFFFFFFFFFFFFFFF:FF:F:FFFFFFFFFFFFFFFFFFFFF:FFFFFFFFFFFFFFFFFFFFFFFFF:FF::FFFFFFFF,FFFFFFFFFF
@A00769:11:HC3HCDRXX:1:2101:4010:29794 1:N:0:ACAGTG
GGACTACGCGGGTATCTAATCCTGTTCGATACCCACGCTTTCGTGCCTCAGCGTCAGATCGCCGCCGGTATGCTGCCTTCGCAATCGGAGTTCTGCGCAATATCTAAGCATTTCACCGCTACACTGCGCATTCCGCATACCTCTCGACATCTCAAGACAGCCAGTTTCAACGGCTCGCCGGGGTTGAGCCCCGGGCTTTTACCGCTGACTTAACAGTCCGCCTACGCACCCTTTAAACCCAATAAATCCGG
+
FFFFFFFFFFFFFFFFFFFFFFFFFFFFFFFFFFFFFFFFFFFFFFFFFFFFFFFFFFFFFFFFFFFFFFFFFFFFFFFFFFFFFF:FFFFFFFFFFFFFFFFFFFFFFFFFFFFFFFFFFFFFFFFFFFFFFFFFFFFFFFFFFFFFFFFFFFFFFFFFFFFFFFF::FFFFFFFFFFFFFF,FFFFFFF:FFFFFFFFFFFFFFFFFFFFFFFFFFFFFFFFFFFFFFFFFFFFFFFFFFFFFFFF,FF
@A00769:11:HC3HCDRXX:1:2101:4933:29857 1:N:0:ACAGTG
GGACTACGGGGGTATCTAATCCTGTTCGCTACCCATGCTCTCGTGCATCAGCGTCAGACTCAGTCTGGTAAGCTGCCTTCGCTATCGGTGTTCTAAGTTATATCTATGCATTTCACCGCCACTTAACTTATTCCGCCTACCTCGTCTGTTCTCTAGCTCTACAGTATTAATGGCGTAGTGAGGTGAAGCCCCAATATTTTACCACTAACTTATAATGCCGCCTACGCACCCTTTAAACCCAATAAATCCGG
+
FFFFFFFFFFFFFFFFFFFFFFFFFFFFFFFFFFFFFFFFFFFFFFFFFFFFFFFFFFFFFFFFFFFFFFFFFFFFFFFFFF::FFFFFFFFFFFFFFFFFFFFFFFFFFFFFFFFFFFFFFF:FFFFFFFFFFFFFFFFFFFFFFFFFFFFFFFFFFFFFFFFFFFFFFFFFFFFF:FFFFFFFFFFFFFFFFFFFFFFFFFFFF:FFFFFFFFFFFFFFFFFFFFFFFFFFFFFFFFF,FFFFFF:FFF
@A00769:11:HC3HCDRXX:1:2101:12590:29904 1:N:0:ACAGTG
GGACTACCGGGGTATCTAATCCTGTTCGATACCCACGCTTTCGTGCTTCAGCGTCAGTTGGGCGCCGGTATGCTGCCTTCGCAATCGGAGTTCTGCGTGATATCTATGCATTTCACCGCTACACCACGCATTCCGCATACTTCTCGCCCACTCAAGAACGCCAGTTTCAACGGCGGAGCGAGGTTGAGCCCCGCGATTTTACCGCTGACTTGGCATTCCGCCTACGCACCCTTTAAACCCAATAAATACGG
+
FFFFFFFFF::F,F:F,:F:FFFFF::FF:FF:F,FFFF:FFFFFFFFFFFFFFF:F,F,F:FFFFFFF:FFFFFF:FFFFFFFFFFFFFFFFF,FF:FF,FFFFFFFFFFFF:FFFFFF,FF:FFFFFFF:F,FFFFFFF,FFFFFFFFFFFFFFFFF:FFFFFFFFFF:,FF:FFFFFFF:F,FFFFFF:FFFFFFFFFFFFFFFFFFFF,FFFF,FFFFFF,FFFFFFF,FFF,FFFFFFFF:F,FFF
@A00769:11:HC3HCDRXX:1:2101:26440:29904 1:N:0:ACAGTG
GGACTACACGGGTATCTAATCCTGTTTGCTACCCACGCTTTCGAACCTCAGCGTCAGTTACAGACCAGAGAGCCGCTTTCGCCACTGGTGTTCTTCCATATATCTACGCATTTCACCGCTACACATGGAGTTCCACTCTCCTCTTCTGCACTCAAGTCTCCCAGTTTCCAATGCACTACTCCGGTTAAGCCGAAGGCTTTCACATCAGACTTAAAAGACCGCCTGCGTTCCCTTTACGCCCAATAAATCCG
+
FFFFFFFFFFFFFFFFFFFFFFFFFFFFFFFFFFFFFFFFFFFFFFFFFFFFFFFFFFFFFFFFFFFFFFFFFFFFFFFFFFFFFFFF:FFFFFFFFFFFFFFFFFFFFFFFFFFFFFFFFFFFF:FFFFFFFFFFFFFFFFFFFFFFFFFFFFFFFFFFFFFFFFFFFFFFFFFFFFFFFFFFFFFFFFFFFFFFFFFFFFFFFFFFFFFFFFFFFFFFFFFFFFFFFFFFFFFFFFFFFFFFFF:FFFF
@A00769:11:HC3HCDRXX:1:2101:16857:30029 2:N:0:AAAGTG
GGACTACACGGGTATCTAATCCTGTTTGCTACCCACGCTTTCGAACCTCAGCGTCAGTTACAGACCAGAGAGCCGCTTTCGCCACTGGTGTTCTTCCATATATCTACGCATTTCACCGCTACACATGGAGTTCCACTCTCCTCTTCTGCACTCAAGTCTCCCAGTTTCCAATGCACTACTCCGGTTAAGCCGAAGGCTTTCACATCAGACTTAAAAGACCGCCTGCGTTCCCTTTACGCCCAATAAATCCG
+
FFFFFFFFFFFFFFFFFFFFFFFFFFFFFFFFFFFFFFFFFFFFFFFFFFFFFFFFFFFFFFFFFFFF:FFFFFFFFFFFFFFFFFFFFFFFFFFFFFFFFFFFFFFFFFFFFFFFFFFFFFFFFFFFFFFFFFFFFFFFF,FFFFFFF:F:FFFFFFFFFFFFFFFFFFFFFFFFFFFFFFFFFFFFFFF:FFFFFFFFFFFFFFFFFFFFFFFFFFFFFFFFFFFFFFFFFFFFFFFFFFFFFFFFFF:
@A00769:11:HC3HCDRXX:1:2101:24831:30029 2:N:0:ACAGTG
GGACTACGCGGGTATCTAATCCTGTTCGATCCCCACGCTTTCGTGCCTCAGCGTCAGTCGGGCGCCGGTATGCTGCCTTCGCAATCGGAGTTCTGCGTGATATCTATGCATTTCACCGCTACACCACGCATTCCGCATACTTCTCGCCCACTCAAGATCACCAGTTTCAACGGCTTAAAGGGGTTGAGCCCCTCGATTTTACCGCTGACTTAATGTTCCGCCTACGCACCCTTTAAACCCAATAAATCCGG
+
FFFFFFFFFFFFFFFFFFFFFFFFFFFFFFFFFFFFFFFFFFFFFFFFFFFFFFFFFFFFFFFFFFFFFFFFFFFFFFFFFFFFFFFFFFFFFFFFFFFFFFFFFFFFFFFFFFFFFFFFFFFFFFFFFFFFFFFFFFFFFFFFFFFFFFFFFFFFFFFFFFFFFFFFFFFFFFFFFF:F:FFFFFFFFFFFFFFFFFFFFFFFFFFFFFFFFFFFFFFFFFFFFFF:FFFFFFFFFFFFFFFFFFFFFFF
@A00769:11:HC3HCDRXX:1:2101:15510:30076 1:N:0:ACAGTG
GGACTACACGGGTATCTAATCCTGTTCGATCCCCACGCTTTCGTGCCTCAGCGTCAGTCTGGCGCCGGTACGCTGCCTTCGCAATCGGAGTTCTGCGCGATATCTATGCATTTCACCGCTACACCGCGCATTCCGCGTACTTCTCGCCAACTCAAGTCTGCCAGTTTCAACGGCTCGACGGGGTTGAGCCCCGCAATTTTACCGCTGACTTAACGGACCGCCTACGCACCCTTTAAACCCAATAAATCCGG
+
FFFFFFFFFFFFFFFFFFFFFFFFFFFFFFFFFFFFFFFFFFFFFFFFFFFFFFFFFFFFFFFFFFFFFFFFFFFFFFFFFFFFFFFFFFFFFFFFFFFFFFFFFFFFFFFFFFFFFFFFFFFFFFFFFFFFFFFFFFFFFFFFFFFFFFFFFFFFFFFFFFFF:FFFFFFFFFFFFFFFFFFFFFFFFFFFFFFFFFFFFFFFFFFFFFFFFFFFFFFFFFFFFFFFFFFFFFFFFFFFFFFFFFFFFFF
@A00769:11:HC3HCDRXX:1:2101:12635:30107 1:N:0:ACAGTG
ATCTAATCCTGTTCGCTACCCACGCTCTCGTGCTTCAGCGTCAGTCGCAGTCTGGTAAGCTGCCTTCGCTATCGGAGTTCTAAGTTATATCTAAGCATTTCACCGCTACTTAACTTATTCCGCCTACCTCGTCTGAACTCGAGTCTTACAGTATTAATGGCAAATCAAGGTGAAGCCCCGACGTTTAACCACTAACTTAAAAAACCGCCTACGCACCCTTTAAACCCAATAAATCCGGATAACGCTCGCAT
+
FFFFFFFFFFFFFFFFFFFFFFFFFFFFFFFFFFFFFFFFFFFFFFFFFFFFFFFFFFFFFFFFFFFFFFFFFFFFFFFFFFFFFFFFFFFFFFFFFFFFFFFFFFFFFFFFFFFFFFFFFFFFFFFFFFFFFFFFFFFFFFFFFFFFFFFFFFFFFFFFFFFFFFFFFFFFFFFFFFFFFFFFFFFFFFFFFFFFFFFFFFFFFFFFFFFFFFFFFFFFFFFFFFFF,FFFFF:FF:FFFF:FFFFFFF,
@A00769:11:HC3HCDRXX:1:2101:19271:30107 2:N:0:ACAGTG
CCTGTTTGCTACCCACGCTTTCGAACCTCAGCGTCAGTTACAGACCAGAGAGCCGCTTTCGCCACTGGTGTTCTTCCATATATCTACGCATTTCACCGCTACACATGGAGTTCCACTCTCCTCTTCTGCACTCAAGTCTCCCAGTTTCCAATGCACTACTCCGGTTAAGCCGAAGGCTTTCACATCAGACTTAAAAGACCGCCTGCGTTCCCTTTACGCCCAATAAATCCGGATAACGCTTGCCACCTACG
+
FFF:::FFFFF:FFFFFFFFFFFFFFFFF:FFFFFFFFFFFFFFFFFFFFFFF::FFFFFFFFFFFFFFFFFFFFFFFF,FFF:FFFFFF:F:,F:FFFF:F,:F,F:FFFF:FFFFFFFFFFFFF,FFFF:F,FF:FFFFF,FFFFFFFFFFFFFF:FFFFFFFFFFFFFFFFFFFFFFFFF:FFFFFFFFFFFFF:FFFFFFFFFFFFFFFFFFFFFFFFFFF,FFFFFFFFFFFFF:FFFFFFFF,FF
@A00769:11:HC3HCDRXX:1:2101:19027:30154 2:N:0:ACAGTG
GGACTACACGGGTATCTAATCCTGTTTGATACCCACACTTTCGAGCATCAGCGTCAGTTACAGTCCAGCAGGCTGCCTTCGCAATCGGAGTTCTTCGTGATATCTAAGCATTTCACCGCTACACCACGAATTCCGCCTACCTCTACTGTACTCAAGGATGCCAGTATCAACTGCAATTTTACGGTTGAGCCGCAAACTTTCACAACTGACTTAACAACCCGCCTACGCTCCCTTTAAACCCAATAAATCCG
+
FFFFFFFFFFFFFFFFFFFFFFFFFFFFFFFFFFFFFFFFFFFFFFFFFFFFFFFFFFFFFFFFFFFFFFFFFFFFFFFFFFFFFFFFFFFFFFFFFFFFFFFFFFFFFFFFFFFFFFFFFFFFFFFFFFFFFFFFFFFFFFFFFFFFFFFFFFFFFFFF:FFFFFFFFFFFFFFFFFFFFFFFFFFFFFFFFFFFFFFFFFFFFFFFFFFFFFFFFFFFFFFFFFFFFFFFFFFFFFF:FF,FFFFFFFF
@A00769:11:HC3HCDRXX:1:2101:13729:30185 1:N:0:ACAGTG
GGACTACCGGGGTATCTAATCCTGTTCGCTCCCCACGCTTTCGCTCCTCAGCGTCAGTAACGGCCCAGAGACCTGCCTTCGCCATTGGTGTTCTTCCCGATATCTACACATTCCACCGTTACACCGGGAATTCCAGTCTCCCCTACCGCACTCAAGCCCGCCCGTACCCGGCGCGGATCCACCGTTAAGCGATGGACTTTCACACCGGACGCGACGAACCGCCTACGAGCCCTTTACGCCCAATAAATCCG
+
FFFFFFFFFFFFFFFFFFFFFFFFFFFFFFFFFFFFFFFFFFFFFFFFFFFFFFFFFFFFFFFFFFFFFFFFFFFFFFFFFFFFFFFFFFFFFFFFFFFFFFFFFFFFFFFFFFFFFFFFFFFFFFFFFFFFFFFFFFFFFFFFFFFFFFFFFFFFFFFFFFFFFFFFFFFFFFFFFFFFFFFFFFFFFFFFFFFFFFFFFFFFFFFFFFFFFFFF:FFFFFFFFFFFFFFFF,FFFFFFFFFFFFFFF:F
@A00769:11:HC3HCDRXX:1:2101:28266:30185 2:N:0:ACAGTG
GGACTACCGGGGTATCTAATCCTGTTCGATACCCACGCTTTCGTGCCTCAGCGTCAGTGTGGAGCCGGCATGCTGCCTTCGCAATCGGAGTTCTGCGCGATATCTATGCATTTCACCGCTACACCGCGCATTCCGCATACTTCTCTCCAACTCGAGACTGCCAGTTTCAACGGCGGGCCGGGGTTGAGCCCCGGGCTTTGACCGCTGACTTAACAGACCGCCTGCGCACCCTTTAAACCCAATAAATCCGG
+
:FF:FFFFFFFFFF:FFFFF,FF:F,::FFFFFFFF,FFFFFFFFF:F::F::FFFFFFFFFF:FF,FFF:F:F:F:,,:FFF,FFFFFF:F::,F:FFF:FFF:FF,FF:FFFF:F:FFFFF:F:FFFF:FF:FFFFF:FFFFFFF,FFFFF:FFFF,,FFFF:F:FFFF,FFF,FFF,F,FFFFF:F,F:F:FF:FFFFFFFFFFFFF:FFFFF:FFFFFFFF,FFFFFF:,FFFFFF:FFFFF:F:F:
@A00769:11:HC3HCDRXX:1:2101:25337:30311 2:N:0:ACAGTG
ACGGGGGTATCTAATCCTGTTTGCTACCCACGCTTTCGAACCTCAGCGTCAGTTACAGACCAGAGAGCCGCTTTCGCCACTGGTGTTCTTCCATATATCTACGCATTTCACCGCTACACATGGAGTTCCACTCTCCTCTTCTGCACTCAAGTCTCCCAGTTTCCAATGCACTACTCCGGTTAAGCCGAAGGCTTTCACATCAGACTTAAAAGACCGCCTGCGTTCCCTTTACGCCCAATAAATCCGGATA
+
FFFFFFFFFFFFFFFFFFFFFFFFFFFFFFFFFFFFFFFFFFFFFFFFFFFFFFFFFFFFFFFFFFFFFFFFFFFFFFFFFFFFFFFFFFFFFFFFFFFFFFFFFFFFFFFFFFFFFFFFFFFFFFFFFFF:FFFFFFFFFFFFFFFFFF,FFFFFFFFFFFFFFFFFFFFFFFFFFFFFFFFFFFFFFFFFFFFFFFFFFFFFFFFFFFFFFFFFFFFF:FFFFFFFFFFF,FFFFFFFFFFF:FFFFF
@A00769:11:HC3HCDRXX:1:2101:25916:30311 1:N:0:ACAGTG
GGTATCTAATCCTGTTCGATCCCCACGCTTTCGTGCCTCAGCGTCAGTCTGGCGCCGGTACGCTGCCTTCGCAATCGGAGTTCTGCGCGATATCTATGCATTTCACCGCTACACCGCGCATTCCGCGTACTTCTCGCCAACTCAAGTCTGCCAGTTTCAACGGCTCGACGGGGTTGAGCCCCGCAATTTTACCGCTGACTTAACGGACCGCCTACGCACCCTTTAAACCCAATAAATCCGGATAACGCTCG
+
FFFFFFFFFFFFFFFFFFFFFFFFFFFFFFFFFFFFFFFFFFFFFFFFFFFFFFFFFFFFFFFFFFFFFFFFFFFFFFFFFFFFFFFFFFFFFFFFFFFFFFFFFFFFFFFFFFFFFFFFFFFFFFFFFFFFFFFFFFFFFFFFFFFFFFFFFFFFFFFFFFFFFFFFFFFFFFFFFFFFFFFFFFFFFFFFFFFFFFFFFFFF:FFFFFFFFFFFFFFFFFFFFFFFFFFFFFFFFFFFFFFFFF,FFF:
@A00769:11:HC3HCDRXX:1:2101:13196:30389 1:N:0:ACAGTG
GGACTACGCGGGTATCTAATCCTGTTCGCTACCCATGCTTTCGAGCCTCAGCGTCAGTTGCAGACCAGAGAGCCGCCTTCGCCACTGGTGTTCTTCCATATATCTACGCATTCCACCGCTACACATGGAGTTCCACTCTCCTCTTCTGCACTCAAGTTCAACAGTTTCTGATGCAATTCTCCGGTTGAGCCGAAGGCTTTCACATCAGACTTATTGAACCGCCTGCACTCGCTTTACGCCCAATAAATCCG
+
FFFFFFFFFFFFFFFFFFFFFFFFFFFFFFFFFFFFFFFFFFFFFFFFFFFFFFFFFFFFFFFFFFFFFFFFFFFFF:FFFFFFFFFFFF::FFFFFFFFFFFFFFFFF:FFFFFFFFFFFFFFFFFFFFFFFFFFFFFFFFFFFFFFFFFFFFFFFFFFFFFFFFFFFFFFFFFF:FFFFFFF:FFFFFFFFFFFFFFFFFFFFFFFFFFFFFFFFFFFFFFFFFFFFFFFFFFFFFFFFFFFF:FFFFF
@A00769:11:HC3HCDRXX:1:2101:17824:30483 1:N:0:ACAGTG
GTATCTAATCCTGTTCGATACCCACGCTTTCGTGCCTCAGCGTCAGTGTGGAGCCGGCATGCTGCCTTCGCAATCGGAGTTCTGCGCGATATCTACGCATTTCACCGCTACACCGCGCATTCCGCATACTTCTCTCCAACTCGAGACTGCCAGTTTCAACGGCGGGCCGGGGTTGAGCCCCGGGCTTTGACCGCTGACTTAACAGACCGCCTGCGCACCCTTTAAACCCAATAAATCCGGATAACGCTCGC
+
FFFFFFFFFFFFFFFFFFFFFFFFFFFFFFFFFFFFFFFFFFFFFFFFFFFFFFFFFFFFFFFFFFFFFFFFFFFFFFFFFFFFFFFFFFFFFFFFFFFFFFFFFFFFFFFFFFFFFFFFFFFFFFFFFFFFFFFFFFFFFFFFFFFFFFFFFFFFFFFFFFFFFFFFFFFF:FFFFFFFFFFFFFFFFFFFFFFFFFFFFFFFFFFFFFFFFFFFFFFF:FFFFFF:F:FFFFFFFFFFFFFFFF:F:F:
@A00769:11:HC3HCDRXX:1:2101:9516:30561 1:N:0:ACAGTG
GGACTACAGGGGTATCTAATCCTGTTCGCTCCCCACGCTTTCGCTCCTCAGCGTCAGTAACGGCCCAGAGACCTGCCTTCGCCATTGGTGTTCTTCCCGATATCTACACATTCCACCGTTACACCGGGAATTCCAGTCTCCCCTACCGCACTCAAGCCCGCCCGTACCCGGCGCGGATCCACCGTTAAGCGATGGACTTTCACACCGGACGCGACGAACCGCCTACGAGCCCTTTACGCCCAATAAATCCG
+
FFFFFFFFFFFFFFFFFFFFFFFFFFFFFFFFFFFFFFFFFFFFFFFFFFFFFFFFFFFFFFFFFFFFFFFFFFFFFFFFFFFFFFFFFFFFFFFFFFFFFFFFFFFFFFFFFFFFFFFFFFFFFFFFFFFFFFFFFFFFFFFFFFFFFFFFFF:FFFFFFFFFFFFFFFFFFFFFFFFFFFFFFFFFFFFFFFFFFFFFFFFFFFFFFFFFFFFFFFFFFFFFFFFFFFFFFFFFFFFFFFFFFF:FFFF
@A00769:11:HC3HCDRXX:1:2101:2618:30608 2:N:0:ACAGTG
ATCTAATCCTGTTTGCTACCCACGCTTTCGAACCTCAGCGTCAGTTACAGACCAGAGAGCCGCTTTCGCCACTGGTGTTCTTCCATATATCTACGCATTTCACCGCTACACCTGGAGTTCCACTCTCCTCTTCTGCACTCAAGTCTCCCAGTTTCCAATGCACTACTCCGGTTAAGCCGAAGGCTTTCACATCAGACTTAAAAGACCGCCTGCGTTCCCTTTACGCCCAATAAATCCGGATAACGCTTGAC
+
FFFFFFFFFFFFFFFFFFFFFFFFFFFFFFFFFFFFFFFFFFFFFFFFFFFFFFFFFFFFFFFFFFFFFFFFFFFFFFFFFFFFFFFFFFFFFFFFFFFFFFFFFFFFFFF,FFFFFFFFFFFFFFFFFFFFF:FFFFFFFFF:FFFFFFFFFFFFF:FFFFFFFFFFFFFFFFFFFFFFFFFFFFFFFF:FFFFFFFFFFFFFFFFFFF,FFFFFFFFFFFFFFFFF,FFF,FFFFFFFFFF,FFFFF,F
@A00769:11:HC3HCDRXX:1:2101:10248:30608 2:N:0:ACAGTG
GGACTACCCGGGTATCTAATCCTGTTTGCTCCCCACGCTTTCGTGCCTCAACGTCAGAAGTAGCTTGGTAAGCTGCCTTCGCAATCGGTGTTCTGTATGATCTCTAAGCATTTCACCGCTACACCATACATTCCGCCTACCGCAACTACTCTCTAGCCGAACAGTATCAGAGGCAATTCCGAAGTTGAGCCCCGGGATTTCACCTCTAACTTATCCGACCGCCTACGCACCCTTTAAACCCAATAAATCCG
+
FFFFF:FFFFFFFFFFFFFFFFFFFFFFFFFFFFFFFFFFFFFFFFFFFFFFFFFFF:FFFFFFFFFFFFFFFFFFFFFF:FFFFFFFFFFFFFFFFFFFFFFFFFFFFFFFFFFFFFFFF:FFFFFFFFFFFFFFFFFFFFFF,FFFFFFFFFFFFFFFFFFFFFFFFFFFFFFFFFFFFFFF,FF:FFFF:FFF:FFFFFFFFFFFFFFFFFFFFFFFFFFFFFFFFFFFF:FFFFFFFFFF:FFFFFF
@A00769:11:HC3HCDRXX:1:2101:14344:30624 2:N:0:ACAGTG
GGACTACAGGGGTATCTAATCCTATTTGCTCCCCACGCTTTCGTGCCTCAGCGTCAGTAACAGGCCAGGCGGCCGCCTTCGCCACTGGTGTTCTTCCATATATCTACGCATTTTACCGCTACACATGGAGTTCCACCGCCCTCTCCTGCTCTCTAGCCCGCCAGTTTCCAGAGCCTGTACCGGTTGAGCCGGTACCTTTCACTCCAGACTTAGCAGGCCGCCTACGCACCCTTTATGCCCAATCATTCCGG
+
FFFF::FFF:FFFF,FFF:FFFFFFFF:FFFFFFFFFFFFFFFFF:FFFFFFFFFFFFFFFFF,FFFFF,FFF:FFFFFFFF:F:FFFFF:FFFFFF:FFFFFFF,FF:FFFFFFFFFFFFFFFF:FFFF,FFFFFFFFFFFFFFF:FFFF:FFFFFFFFFF:FFFFFFFFFFFFFFFFFFFFFFFFFFFFFFFFFFFFFFFFFFFFF:FFFFFFF:FFFFFFFFFFFFFFFFFFFF:FFFFFFFFFFFFF
@A00769:11:HC3HCDRXX:1:2101:32334:30624 1:N:0:AAAGTG
GGACTACACGGGTATCTAATCCTGTTCGATCCCCGCACTTTCGTGCCTCAGCGTCAGTAGGGCGCCGGAAGGCTGCCTTCGCAATCGGGGTTCTGCGTGAGATCTATGCATTTCACCGCTACACCACGCATTCCGCCTTCTTCTCGCCCACTCAAGGCCCCCAGGTTCAACGGCCGGACGCGGTTGAGCCCCGAAATTTTACCGCTGACTTAAAAGCCCGCCTACGCACCCTGTAAACCCAATAAATCGGG
+
,:,F:,F,FFFF::FF,F:F:FFFF:F,F:FFFFFFFF:FFF,FFF,FFFFF,FFFFFFFFFF,,,:,:,F,F:F,F:FFFFFF,F:F:,FFF,FF::F,,F:,F,FFF:F,FFFFF,,FF:FF,,FFF,FFFF:,FF::,FFFFF,:FFFF:,,F::,,::,F,,::,:,,:F:,FFFF,F,F,,,F,F:,:F,,,FF,,,,::F,,FF,FFF,,,F,,::,:,,:,:,FF,FF,,F,,F,,F:,,F,,F
@A00769:11:HC3HCDRXX:1:2101:16712:30655 1:N:0:ACAGTG
GGACTACCCGGGTATCTAATCCTGTTTGCTACCCACGCTTTCGAACCTCAGCGTCAGTTACAGACCAGAGAGCCGCTTTCGCCACTGGTGTTCTTCCATATATCTACGCATTTCACCGCTACACATGGAGTTCCACTCTCCTCTTCTGCACTCAAGTCTCCCAGTTTCCAATGCACTACTCCGGTTAAGCCGAAGGCTTTCACATCAGACTTAAAAGACCGCCTGCGTTCCCTTTACGCCCAATAAATCCG
+
F:FFFFFFFFFF:F:FFFFFFFFFFFFFFFF,FFFF:FFFFFFFFFFFFFFF:F:FFFFFFFFFFFFFFFFFFFFFFFFFFFFFFFFF:FFF,:F,FFFF:F,FFFFFFFFFFFF,FFF:F:F,F,::FFFFFFFFFF:FFFFFF,FF:FF:FFFFFFF:FFFFFFFFFFFFFFFFFFF:,FFFFFFF:FFFFFFFFFFF,F,F:FFFFFFFFFFF,FFFFFF,:F::F,F:F:FF:,F:FF,FFF:FF:F
@A00769:11:HC3HCDRXX:1:2101:5104:30718 2:N:0:ACAGTG
GGACTACAGGGGTATCTAATCCTGTTCGATACCCACGCTTTCGTGCATGAGCGTCAGTTGCGCGCCGGTATGCTGCCTTCGCAATCGGAGTTCTGCGTGATATCTATGCATTTCACCGCTACACCACGCATTCCGCATACTTCTCGCGCACTCAAGGGATGCAGTTTCAACGGCAGTACGGGGTTGAGCCCCGCAATTTGACCGCTGACTTGCACCTCCGCCTGCGCACCCTTTAAACCCAATAAATCCGG
+
FFFFFFFFFFFFFFFFFFFFFFFFFFFFFFFFFFFFFFFFFFFFFFFFFFFFFFFFFFFFFFFFFFFFFFFFFFFFFFFFFFFFFFFFFFFFFFFFFFFFFFFFFFFFFFFFFFFFFFFFFFFFFFFFFFFFFFFFFFFFFFFFFFFFFFFFFFFFFFFFFFFFFFFFFFFFFFFFFFFFFFFFFFFFFFFFFFFFFFFFFFFFFFFFFFFFFFFFFFFFFFFFFFFFFFFFFFFFFFFFFFFFFFFFFFF
@A00769:11:HC3HCDRXX:1:2101:22137:30718 1:N:0:ACAGTG
GGACTACGGGGGTATCTAATCCTGTTCGATCCCCACGCTTTCGTGCCTCAGCGTCAGTTGGGCGCCGGTATGCTGCCTTCGCAATCGGCGTTCTGCGTGATATCTATGCATTTCACCGCTACACCACGCATTCCGCATACTTCTCGCCCACTCAAGACTGCCAGTTCCGACGGCTCGACAGGGTTGAGCCCTGAATTTTTACCGCCGGCTTAACAGCCCGCCTGCGCACCCTTTAAACCCAATAAATCCGG
+
FFFFFFFFFFFFFFFFFFFFFFFFFFFFFFFFFFFFFFFFFFFFFFFFFFFFFFFFFFFFFFFFFFFFFFFFFFFFFFFFFFFFFFFFFFFFFFFFFFFFFFFFFFFFFFFFFFFFFFFFFFFFFFFFFFFFFFFFFF:FFFFFFFFFFFFFFFFFFFFFFFFFFFFFFFFFFFFFFFFFFFFFFFFFFFFFFFFFFFFFFFFFFFFFFFFFFFFFFFFFFFFFFFFFFFFFFF:FFFFFFFF:F:F:FF,
@A00769:11:HC3HCDRXX:1:2101:27642:30733 1:N:0:ACAGTG
GGACTACGCGGGTATCTAATCCTGTTTGCTACCCACGCTTTCGAACCTCAGCGTCAGTTACAGACCAGAGAGCCGCTTTCGCCACTGGTGTTCTTCCATATATCCACGCATTTCACCGCTACACATGGAGTTCCACTCTCCTCTTCTGCACTCAAGTCTCCCAGTTTCCAATGCACTACTCCGGTTAAGCCGAAGGCTTTCACATCAGACTTAAAAGACCGCCTGCGTTCCCTTTACGCCCAATAAATCCG
+
FFFFFFFFFFFFFFFFFFFFFFFFFFFFFFFFFFFFFFFFFFFFFFFFFFFFFFFFFFFFFFFFFFFFFFFFFFFFFFFFFFFFFFFFFFFFFFFFF:FFFFFFFFFFFFFFFFFFFFFFFFFFFFFFFFFFFFFFFFFFFFFFFFFFFFFFFFFFFFFFFFFFFFFFFFFFFFFFFFFFFFFFFFFFFFFFFFFFFFFFFFFFFFFFFFFFFFFFFFFFFFFFFFFFFFFFFFFFFFFFFF:FFFFFFFF
@A00769:11:HC3HCDRXX:1:2101:14452:30749 2:N:0:ACAGTG
GGACTACACGGGTATCTAATCCTGTTCGATCCCCACGCTTTCGTGCCTCAGCGTCAGTTGGGCGCCGGTATGCTGCCTTCGCAATCGGCGTTCTGCGTGATATCTATGCATTTCACCGCTACACCACGCATTCCGCATACTTCTCGCCCACTCAAGACTGCCAGTTCCGACGGCTCGACCGGGTTGAGCCCTGAATTTTTACCGCCGGCTTAACAGCCCGCCTGCGCACCCTTTAAACCCAATAAATCCGG
+
:FFFFFFFFFFFFFFFFFFFFFFFFFFFFFFFFFFFFFFFFFFFFFFFFFFFFFFFFFFFFFFFFFFFFFFFFFFFFFFFFFFFFFFFFFFFFFFFFFFFF,FFFFFFF:FFFFFFFFFFFFFFFFFFFFFFFFFFF:FFFFFFFFFFFFFFFFFFFFFFF:FFF:FFFFFFFFFFFFF,FFF:FFFFFFFFFFFFFFFFFFFFFFFFF:FFFFFFFFFFFFFFFFFFFFFFFFFFFFFFFFF,F:FFFFF
@A00769:11:HC3HCDRXX:1:2101:6732:30780 2:N:0:ACAGTG
GGACTACGCGGGTATCTAATCCTGTTTGCTACCCACGCTTTCGAACCTCAGCGTCAGTTACAGACCAGAGAGCCGCTTTCGCCACTGGTGTTCTTCCATATATCTACGCATTTCACCGCTACACATGGAGTTCCACTCTCCTCTTCTGCACTCAAGTCTCCCAGTTTCCAATGCACTACTCCGGTTAAGCCGAAGGCTTTCACATCAGACTTAAAAGACCGCCTGCGTTCCCTTTACGCCCAATAAATCCG
+
FFFFFFFFFFFFFFFF::FFFFFFFFFFFFFFFFFFFFFFFFFFFFFFFFFFF:FFFFFFFFFFFFFFFFFFFFFFFFF:FFFFF:FFFFFFFFFFFFFFFFFFFFFFFFFFFFFFFFFFFFFFFFFFFFFFFFFFFFFFFFF,FFFFFFFFFFFFFFFFFFFFFFFFFFFFFFFFFF:FFFFFFFFF:FFFFFFFFF,F:FFFFFFFFF:FFFFFFFF:FFFFFFFFFFFF,FFFFFFFFF:FFFFFFF,
@A00769:11:HC3HCDRXX:1:2101:26549:30780 2:N:0:ACAGTG
GGACTACAGGGGTATCTAATCCTATTTGCTCCCCACGCTTTCGTGCCTCAGCGCCAGTAACAGGCCAGGCGGCCGCCTTCGCCACTGGTGTTCTTCCATATATCTACGCATTTTACCGCTACACATGGAGTTCCACCGCCCTCTCCTGCTCTCTAGCCCGCCAGTTTCCAGAGCCTGTACCGGTTGAGCCGGTACCTTTCACTCCAGACTTAGCAGGCCGCCTACGCACCCTTTACGCCCAATCATTCCGG
+
FFFFFFFFFFFFFFFFFF:FFFFF,FFFFFFFFFFFFFFFFFFFFFF:FFFFFFF,FFF::FF:FFFFFFFFFF:FF:FF:FFFFFFFFFFFFFFFFFFFFFFFFFFFFFFFFFFFFFFFFFFFFFFFFFFFFFFFFFFFFFFFFFFFFFFFFF,,FFF:FFFFFFFFFF:FFFFFFFFFFFFFFFFFFFFFF,FFF:,FFFFFFFFFFF,FF:FF:FFFFFFFFFFFFFFF,:FFF:FF:FFF:,FFF::
@A00769:11:HC3HCDRXX:1:2101:5801:30796 2:N:0:ACAGTG
GGACTACGCGGGTATCTAATCCTGTTCGATACCCACGCTTTCGTGCCTCAGCGTCAGATCGCCGCCGGTATGCTGCCTTCGCAATCGGAGTTCTGCGCAATATCTAAGCATTTCACCGCTACACTGCGCATTCCGCATACCTCTCGACATCTCAAGACAGCCAGTTTCAACGGCTCGCCGGGGTTGAGCCCCGGGCTTTTACCGCTGACTTAACAGCCCGCCTACGCACCCTTTAAACCCAATAAATCCGG
+
FFFFFFFFFFFFFFFFFFFFFFFFFFFFF:FFFFFFFFFFFFFFFFFFFFFFFFF:FF:FFFFFFFFFFFFFFFFFFFFFFFF:FFFFFFFFFFFFFF:FFFFFFFFFFFFFFFFFFFFF,FFFFFFFFFFFFFFFFFFFFFFFFFFFFFFFFFFFFFFFFFFFFFFFFFFFFFFFFFFFF:FFFFFFFFFFFFFFF:FFFFFFFFFFFFFF:FFFFFFFFFF:FFFFFFFFF:FFFFFFF:FFFFFFFFF
@A00769:11:HC3HCDRXX:1:2101:19822:30812 2:N:0:ACAGTG
GGTATCTAATCCTGTTTGCTACCCACGCTTTCGAACCTCAGCGTCAGTTACAGACCAGAGAGCCGCTTTCGCCACTGGTGTTCTTCCATATATCTACGCATTTCACCGCTACACATGGAGTTCCACTCTCCTCTTCTGCACTCAAGTCTCCCAGTTTCCAATGCACTACTCCGGTTAAGCCGAAGGCTTTCTCATCAGACTTAAAAGACCGCCTGCGTTCCCTTTACGCCCAATAAATCCGGATAACGCTT
+
FFFFFFFFFFFFFFFFFFFFFFFFFFFFFFFFFFFFFFFFFFFFFFFFFFFFFFFFFFFFFFFFFFFFFFFFFFFFFF:FFFFFFFFFFFFFFFFF:FFFFFFFFFFFF:FFFFFFFFFFFFFFFFFFFFFFFFFFFFFFFFFFF:FFFFFFFFFFFFFFFFFFFFFFFFFFFFFFFF:FFFFFFFFFFFFFFFFFFFFFFFFFFFFFF:FFFFFFFFFFFFFFFFFFFFF:::F:FFFFFFFFFFFFFF:
@A00769:11:HC3HCDRXX:1:2101:28230:30812 2:N:0:ACAGTG
GGACTACAGGGGTATCTAATCCTGTTTGCTACCCACGCTTTCGAACCTCAGCGTCAGTTACAGACCAGAGAGCCGCTTTCGCCACTGGTGTTCTTCCATATATCTACGCATTTCACCGCTACACATGGAGTTCCACTCTCCTCTTCTGCACTCAAGTCTCCCAGTTTCCAATGCACTACTCCGGTTAAGCCGAAGGCTTTCACATCAGACTTAAAAGACCGCCTGCGTTCCCTTTACGCCCAATAAATCCG
+
:FFFFFFFFFFFFFFFF:FFFFFFFFFFFF:FFFFFFFFFFFFFFFFFFFFFFFFFFFFFFFFFFFFFFFFFFFFFFFFFFFFFFFFF:FFFFFFFFFFFFFFFFFFFFFFFFFFFFFFFFF:FFFFF,FFFFF:FFFFFFFFFFFFFFFFFFFFFFFFFFFFFFFFFF:FFFFFF,FFFFFFFFFFFFFFFFFFFFFFFFFFFFFFFFFFFFFFFFFFF,FFFFF:FFFFF,:FFFFFFFFFF:FFFFFF
@A00769:11:HC3HCDRXX:1:2101:8757:30906 1:N:0:ACAGTG
GGACTACCCGGGTATCTAATCCTGTTCGATCCCCACGCTTTCGTGCCTCAGCGTCAGTTGGGCGCCGGTATGCTGCCTTCGCAATCGGCGTTCTGCGTGATATCTATGCATTTCACCGCTACACCACGCATTCCGCATACTTCTCGCCCACTCAAGACTGCCAGTTCCGACGGCTCGACAGGGTTGAGCCCTGAATTTTTACCGCCGGCTTAACAGCCCGCCTGCGCACCCTTTAAACCCAATAAATCCGG
+
FFF:FFFFFFFFFFF:FFF:F:F:FFFFFFFFF:FF,FFFF:FF:F:F:FFFFFFFFFFFFFFFFFFFFFFF:F,FFF:FFFFFFFFFF:FF:FFFFFFF,FFFFFFFFFFFF,:FFFFFFFFFFFFFFFFFF:FFFFFFFFFFF:FFFFFFFFFFFFFF:FFFFFF:FFFF:FFFFFFF:FF:FFFFFFFF:FFFFFF:FF:F:F:FFFFFFFF,FFFF:FF:FFFFFFFF:F,FFFFFFFFFFFF,F,,
@A00769:11:HC3HCDRXX:1:2101:19063:30906 2:N:0:ACAGTG
GGACTACGGGGGTAACAAATCCTGTATTCTCCCAACGCTTTCGTGCCTCAAAGTCAGAAGTAGCTTGGTAAGCTGCATTCGAAATCGGTGTTCTGTATGATCTCTAAGCATTTCACCGCTACACCATACATTCCGACTACAGAAACTACTCTATAGCCGAACAGTATCAGAGGCAATTCAGAAGTTTATCCCCGCTATTTCACCTCTAACTTATCCTACCGCATACGCACACTTTAAACACAATCAATCCG
+
,,FFFF,,::,,,:,F,FFFFF:,F,,,F:FFF,FF,:FFFF,:,FF,,FF,F:FF,:F,F:,,F,FF,F:,,,F,,,FFF,FFFFF,FF:FFF:FF::F,F,F,FF,,FFF,F:FF,F,FFF,F:F:FFF,F,,,FFFF,F,FFFF:F,,,,F:,F,:FFF:,,:,FF:FF,,:F,F,,,FFFFF,,:FF,,F,,F,FF,,FFFF:FF:F,FF:F,F:F:F,FF:FF::,,F,,F,F,,FFFF,:FF,F,
@A00769:11:HC3HCDRXX:1:2101:19036:30921 2:N:0:ACAGTG
GGACTACGGCGGTATCTAATCCTGTTCGATCCCCACGCTTTCGTGCCTCAGCGTCAGTTGGGCGCCGGTATGCTGCCTTCGCAATCGGCGTTCTGCGTGATATCTATGCATTTCACCGCTACACCACGCATTCCGCATACTTCTCGCCCACTCAAGACTGCCAGTTCCGACGGCTCGACAGGGTTGAGCCCTGAATTTTTACCGCCGGCTTAACAGCCCGCCTGCGCACCCTTTAAACCCAATAAATCCGG
+
FFFFFFFFFFFFFFFFFFFFFFFFFFFFFFFFFFFFFFFFFFFFFFFFFFFFFFFFFFFFFFFFFFFFFFFFFFFFF:FFFFFFFFFFFFFFFFFFFFFFFFFFFFFFFFFFFFFFFFFFFFFFFFFFFFFFFFFFFFFFFFFFFFFFFFFFFFFFFFFFFFFFFFFFFFFFFFFFFFFFFFFFFFFFFFFFFFFFFFFFFFFFFFFFFF:FFFFFFFFFFFFFFFFFFFFF:FFFFFFFFFF::FFFFF,
@A00769:11:HC3HCDRXX:1:2101:5068:30937 1:N:0:ACAGTG
GGACTACGGGGGTATCTAATCCTGTTTGCTACCCACGCTTTCGAACCTCAGCGTCAGTTACAGACCAGAGAGCCGCTTTCGCCACTGGTGTTCTTCCATATATCTACGCATTTCACCACTACACATGGAGTTCCACTCTCCTCTTCTGCACTCAAGTCTCCCAGTTTCCAATGCACTACTCCGGTTAAGCCGAAGGCTTTCACATCAGACTTAAAAGACCGCCTGCGTTCCCTTTACGCCCAATAAATCCG
+
FFFFFFFFFFFFFFFFFFFFFFFFFFFFFFFFFFFFFFFFFFFFFFFFFFFFFFFFFFFFFFFFFFFFFFFFFFFFFFFFFFFFFFFF:FFFFFFFFFFFFFFFFFFFFFFFFFFFFF:FFFFFFFFFFFFFFFFFFFFFFFFFFFFFFFFFFFFFFFFFFFFFFFFFFFFFFFFFFFFFFFFFFFFFFFFFFFFFFFFFFFFFFFFFFFFFFFFF,FFFFFFFFFFFFFFFFFFFFFFFFFFFFFFF:FF
@A00769:11:HC3HCDRXX:1:2101:3423:31031 1:N:0:ACAGTG
GGACTACAGGGGTATCTAATCCTGTTCGATACCCACGCTTTCGTGCTTCAGCGTCAGTTGGGCGCCGGTATGCTGCCTTCGCAATCGGAGCTCTGCGTGATATCTATGCATTTCACCGCTACACCACGCATTCCGCATACTTCTCGCCCACTCAAGAACGCCAGTTTCAACGGCGGAGCGAGGTTGAGCCCCGCGATTTTACCGCTGACTTGGCATTCCGCCTACGCACCCTTTAAACCCAATAAATCCGG
+
FFFFFFFFFFFFFFFFFFFFFFFFFFFFFFFFFFFFFFFFFFFFFFFFFFFFFFFFFFFFFFFFFFFFFFFFFFFFFFFFFFFFFFFFFFFFFFFFFFFF:FFFFFFFFFFFFFFFFFFFFFFFFFFFFFFFFFFFFFFFFFFFFFFFFFFFFFFFF:FFFFFFFFFFFFFFFFFFFFFFFFFFFFFFFFFFFFFFFFFFFFFFFFFFFFFFFFFFFFFFFFF:FFFFFFFFFFF,FFFFFFF:FFFF:FF
@A00769:11:HC3HCDRXX:1:2101:20446:31046 2:N:0:ACAGTG
GGACTACGGGGGTATCTAATCCTGTTCGATACCCACACTTTCGTGCATGAGCGTCAGTTGAGCGCCGGTATGCTGCCTTCGCAATCGGAGTTCTGCGTGATATCTATGCATTTCACCGCTACACCACGCATTCCGCATACTTCTCGCTCACTCAAGAAAACCAGTTTCAACGGCTCGAAGAGGTTGAGCCTCTCAATTTTACCGCTGACTTGATCTTCCGCCTGCGCACCCTTTAAACCCAATAAATCCGG
+
FFFFFFFFFFFFFFFFFFFFFFFFFFFFFFFFFFFFFFFFFFFFFFFFFFFFFFFFFFFFFFFFFFFFFFFFFFFFFFFFFFFFFFFFFFFFFFFFFFFFFFFFFFFFFFFF:FFFFFFFFFFFFFFFFFFFFFFFFFFFFFFFFFFFFFFFF:FFFF,FFFFF:FFFFFFFFFFFFFFFFFFFFFFFFFFFFFF:FFFFFFFFF:FFFFFFFFFFFFFFFFFFFFFFFFFFFFF:FFFFFFFFFFFFFFF
@A00769:11:HC3HCDRXX:1:2101:8097:31109 1:N:0:ACAGTG
CCTGTTTGCTACCCACGCTTTCGAACCTCAGCGTCAGTTACAGACCAGAGAGCCGCTTTCGCCACTGGTGTTCTTCCATATATCTACGCATTTCACCGCTACACATGGAGTTCCACTCTCCTCTTCTGCACTCAAGTCTCCCAGTTTCCAATGCACTACTCCGGTTAAGCCGAAGGCTTTAACATCAGACTTAAAAGACCGCCTGCGTTCCCTTTAAGCCCAATAAATCCGGAAAACGCTTGCCACCAACG
+
FFFFFFFFFFFFFFFFFFFFFFFFFFFFFFFFFFFFFFFFFFFFFFFFF:FFFFFFFFFFFFF:FFFFFF:F,:FFFFFFFFFFFFFFFFFFFFFF::FFFFF:F,,FF:F,,FF:,F,,FF,FF,,FFFF:FFF,,:,:FFF:FFF:FFF:FF:::FF:FF:F,FFF:FFFFF:FF:FF,FFF,:,,F,,,FFFF,F:,:FF,FF:F:,FF,,FF,:,FFF:,FFF,F,:,,,FF::FF::FFFFF,F,,
@A00769:11:HC3HCDRXX:1:2101:19931:31125 1:N:0:ACAGTG
GGACTACGCGGGTATCTAATCCTGTTCGATACCCACACTTTCGTGCATGAGCGTCAGTTGAGCGCCGGTATGCTGCCTTCGCAATCGGAGTTCTGCGTGATATCTATGCATTTCACCGCTACACCACGCATTCCGCATACTTCTCGCTCACTCAAGAAAACCAGTTTCAACGGCTCGAAGAGGTTGAGCCTCTCAATTTTACCGCTGACTTGATCTTCCGCCTGCGCACCCTTTAAACCCAATAAATCCGG
+
FFFFFFFFFFFFFFFFFFFFFFFFFFFFFFFFFFFFFFFFFFFFFFFFFFFFFFFFFFFFFFFFFFFFFFFFFFFFFFFFFFFFFFFFFFFFFFFFFFFFF:FFFFFFFFFFFFFFFFFFFFFFFFFFFFFFFFFFFFFFFFFFFFFFFFFFFFFFFFFFFFFFFFFFFFFFFFFFFFFFFFFFFFFFFFFFFFFFFFFFFFFFFFFFFFFFFFFFFFFFFFFFFFFFFFFFFFFFFFFFFFFFFFFFFFF
@A00769:11:HC3HCDRXX:1:2101:28131:31203 1:N:0:ACAGTG
GGACTACCGGGGTATCTAATCCTGTTCGCTACCCATGCTTTCGAGCCTCAGCGTCAGTTGCAGACCAGACAGCCGCCTTCGCCACTGGTGTTCTTCCATATATCTACGCATTCCACCGCTACACATGGAGTTCCACTGTCCTCTTCTGCACTCAAGACGCCCGGTTTCCGATGCACTTCTTCGGTCAAGCCGAAGGCTTTCACATCAGACCTAAGCAACCGCCTGCGCTCGCTTTACGCCCAATAAATCCG
+
FFFFFFFFFFFFFFFFFFFFFFFFFFFFFFFFFFFFFFFFFFFFFFFFFFFFFFFFFFFFFFFFFFFFFFFFFFFFFFFFFFFFFFFFFF:FF:FFFFFFFFFFFFFFFFFFFFFFFFFFFFFFFFFFFFFFFFFFFFFFFFFFFFFFFFFFFFFFFFFFFFFFFFFFFFFFFFFFFFFFFFFFFFFFFFFFFFFFFFFFFFFFFFFFFFFFFFFFFFFFFFFFFFFFFFFFFFFFFFFFFFFFFFFFFFF
@A00769:11:HC3HCDRXX:1:2101:19018:31234 2:N:0:ACAGTG
GGACTACGGGGGTATCTAATCCTATTTGCTCCCCACGCTTTCGTGCCTCAGCGTCAGTAACAGGCCAGGCGGCCGCCTTCGCCACTGGTGTTCTTCCATATATCTACGCATTTTACCGCTACACATGGAGTTCCACCGCCCTCTCCTGCTCTCTAGCCCGCCAGTTTCCAGAGCCTGTACCGGTTGAGCCGGTACCTTTCACTCCAGACTTAGCAGGCCGCCTACACACCCTTTACGCCCAATCATTCCGG
+
FFFFFFFFFFFFFFFFF:FFFFFFFFFFFFFFFFFFFFFFFFFFFFFFFFFFFFFFFFFFFFFFFFFFFFFFFFFFFFFFFFF,FFFFFFFFFFFFFFFFFFFFFFFFFFFFFFFFFFFFFFFFFFFFFFFFFFFFFFFFFFFFFFFF:FFFFFFFFFFFFFFFFFFFFFFFFFFFFFFFFFFFFFFFFFFFFFFF:FFFFFFFFFFF:F,FFF:FFFFFFFFFFFFFFFFFFF,FFFFF::FFFFF:FFF
@A00769:11:HC3HCDRXX:1:2101:26937:31266 1:N:0:ACAGTG
GGACTACGCGGGTATCTAATCCTGTTCGATCCCCACGCTTTCGTGCCTCAGCGTCAGTCTGGCGCCGGTACGCTGCCTTCGCAATCGGAGTTCTGCGCGATATCTATGCATTTCACCGCTACACCGCGCATTCCGCGTACTTCTCGCCAACTCAAGTCTGCCAGTTTCAACGGCTCGACGGGGTTGAGCCCCGCAATTTTACCGCTGACTTAACGGACCGCCTACGCACCCTTTAAACCCAATAAATCCGG
+
FFFFFFFFFFFFFFFFFFFFFFFFFFFFFFFFFFFFFFFFFFFFFFFFFFFFFFFFFFFFFFFFFFFFFFFFFFFFFFFFFFFFFFFFFFFFFFFFFFFF:FFFFFFFFF:FFFFFFFFFFFFFFFFFFFFFFFFFFFFFFFFFFFFFFFFFFF:FFFFFFFFFFFFFFFFFFFFFFFFFFFFFFFFFFFFFFFFFFFFFFFFFFFFFFFFFFFFFFFFFFFFFFFFFFFFFFF,FFFFFFFF:FFFFFF:
@A00769:11:HC3HCDRXX:1:2101:27416:31407 1:N:0:ACAGTG
TATCTAATCCTGTTTGCTACCCACGCTTTCGAACCTCAGCGTCAGTTACAGACCAGAGAGCCGCTTTCGCCACTGGTGTTCTTCCATATATCTACGCATTTCACCGCTACACATGGAGTTCCACTCTCCTCTTCTGCACTCAAGTCTCCCAGTTTCCAATGCACTACTCCGGTTAAGCCGAAGGCTTTCACATCAGACTTAAAAGACCGCCTGCGTTCCCTTTACGCCCAATAAATCCGGATAACGCTTGC
+
FFFFFFFFFFFFFFFFFFFFFFFFFFFFFFFFFFFFFFFFFFFFFFFFFFFFFFFFFFFFFFFFFFFFFFFF:FFFFFFFF,FFFFFFFFFFFFFFFFFFFFFFFFFFFFFFFFFFFFFFFFFFFFFFFFFFFFFFFFFFFFFFFFFF:FFFFFFFFFFFFFFFFFFFF:FFFFFFFFFFFFFFFFFFFFFFFFFFFFFFFF:FFFF,FFFFFFFFFFFFFFF:FFFF:FFFFFFFF:FFFFFFF:FFFFF
@A00769:11:HC3HCDRXX:1:2101:16685:31422 2:N:0:ACAGTG
GGACTACGCGGGTATCTAATCCTGTTCGATACCCACGCTTTCGTGCATGAGCGTCAGTTGCGCGCCGGTATGCTGCCTTCGCAATCGGAGTTCTGCGTGATATCTATGCATTTCACCGCTACACCACGCATTCCGCATACTTCTCGCGCACTCAAGGGATGCAGTTTCAACGGCAGTACGGGGTTGAGCCCCGCAATTTGACCGCTGACTTGCACCTCCGCCTGCGCACCCTTTAAACCCAATAAATCCGG
+
FFFFFF:F,:::F::F:FFFFFF,FFFF::FF,FFFF:FFFFF::,FFFFFFFFFFFFFFF:FFFFFFFFFFFFFFFFFF,FFFF:FFFFFFFFF:FFFFFF:FFFFFFFFFF:FFFFFFF:FF:FFFFFFFF,FFFF:FFFFFFFFFFFFF:FFFFFFFFF,FF::FFF::FF:FFFFFFF:FFFFFFFFFFFF:F::FFFFF:FFFFFFFFF:FFFFF:FFF:FFFFF,,FFFFFFFFFFF,F,FF::F
@A00769:11:HC3HCDRXX:1:2101:29270:31516 1:N:0:ACAGTG
GGACTACACGGGTATCTAATCCTGTTTGCTACCCACGCTTTCGAACCTCAGCGTCAGTTACAGACCAGAGAGCCGCTTTCGCCACTGGTGTTCTTCCATATATCTACGCATTTCACCGCTACACATGGAGTTCCACTCTCCTCTTCTGCACTCAAGTCTCCCAGTTTCCAATGCACTACTCCGGTTAAGCCGAAGGCTTTCACATCAGACTTAAAAGACCGCCTGCGTTCCCTTTACGCCCAATAAATCCG
+
FFFFFFFFFFFFFFFFFFFFFFFFFFFFFFFFFFFFFFFFFFFFFFFFFFFFFFFFFFFFFFFFFFFFFFFFFFFFFFFFFFFFFFFFFF:FFFFFFFFFFFFFFFFFFFFFFFFFFFFFFFFFFFFFFFFFFFFFFFFFFFFFFFFFFFFFFFFFFFFFFFFFFFFFFFFFFFFFFFFFFFFFFFFFFFFFFFFFFFFFFFFFFFFFFFFFFFFFFFF,FFFFFFFFFFFFFFFFFFFFFFFFFFFFFFF
@A00769:11:HC3HCDRXX:1:2101:19271:31641 1:N:0:ACAGTG
GGACTACCCGGGTATCTAATCCTGTTTGCTACCCACGCTTTCGAACCTCAGCGTCAGTTACAGACCAGAGAGCCGCTTTCGCCACTGGTGTTCTTCCATATATCTACGCATTTCACCGCTACACATGGAGTTCCACTCTCCTCTTCTGCACTCAAGTCTCCCAGTTTCCAATGCACTACTCCGGTTAAGCCGAAGGCTTTCACATCGGACTTAAAAGACCGCCTGCGTTCCCTTTACGCCCAATAAATCCG
+
FFFFFFFFFFFFFFFFFFFFFFFFFFFFFFFFFFFFFFF:FFFFFFFFFFFFFFFFFFFFFFFFFFFFFFFFFFFFFFFFFFFFFFFFFFFFFFFFFFFFFFF:FFFFFFFFFFFFFFFFFFFFFFFFFFFFFFFFFFFFFF:FFFFFFFFFFFFFFFFFFFFFFFFFFFFFFFFFFFFFFFFFFFFF:FFFFFFFFFFF:FFFFFFFFFFFFFFF:FFFFFF:FFFFFFFFFFFFF::FFFFFF:FFFFF
@A00769:11:HC3HCDRXX:1:2101:25220:31673 2:N:0:ACAGTG
GGACTACGCGGGTATCTAATCCTGTTCGATACCCACGCTTTCGTGCCTCAGCGTCAGATCGCCGCCGGTATGCTGCCTTCGCAATCGGAGTTCTGCGCAATATCTAAGCATTTCACCGCTACACTGCGCATTCCGCATACCTCTCGACATCTCAAGACAGCCAGTTTCAACGGCTCGCCGGGGTTGAGCCCCGGGCTTTTACCGCTGACTTAACAGCCCGCCTACGCACCCTTTAAACCCAATAAATCCGG
+
FFFFFFFFFFFFFFFFFFFFFFFFFFFFFFFFFFFFFFFFFFFFFFFFFFFFFFFFFFFFFFFFFFFFFFFFFFFFFFFFFFFFFFFFFFFFFFFFFFFFFFFFFFFFFFFFFFFFFFFFFFFFFFFFF:FFFFFFFFFFFFFFFFFF:FFFFFFFFFFFFFFFFFFFFFFFFFFFFFFFFFFFFFFFFFFFFFFFFFFFFFFFFFFFFFFFFFFFFFFFFFF:FFFFFFFFF:FFFFFFFFF,FFFFFFF
@A00769:11:HC3HCDRXX:1:2101:4029:31704 1:N:0:ACAGTG
GGACTACGGGGGTATCTAATCCTGTTCGCTCCCCACGCTTTCGCTCCTCAGCGTCAGTAACGGCCCAGAGACCTGCCTTCGCCATTGGTGTTCTTCCCGATATCTACACATTCCACCGTTACACCGGGAATTCCAGTCTCCCCTACCGCACTCAAGCCCGCCCGTACCCGGCGCGGATCCACCGTTAAGCGATGGACTTTCACACCGGACGCGACGAACCGCCTACGAGCCCTTTACGCCCAATAAATCCG
+
FFFFFFFFFFFF:FFFFFFFFFFFFFFFFFFFFFFFFFFFFFFFFFFFFFFFFFFFFFFFFFFFFFFFFFFFFFFFFFFFFFFFFFFFFFFFFFFFFFFFFFFFFFFFFFFFFFFFFFFFFFFFFFFFFFFFFFFFFFFFFFFFFFFFFFFFFFFFFFFFFFFFFFFFFFFFFFFFFFFF:FFFFFFFFFFF:FFFFFFFFFFFFFFFFFFFFFFFFFFFFFFFFFF:FFFFFFFFFFFFFFF:FFFFFFF
@A00769:11:HC3HCDRXX:1:2101:24704:31720 2:N:0:ACAGTG
GGACTACAGGGGTATCTAATCCTGTTCGCTACCCATGCTTTCGAGCCTCAGCGTCAGTTGCAGACCAGAGAGCCGCCTTCGCCACTGGTGTTCTTCCATATATCTACGCATTCCACCGCTACACATGGAGTTCCACTCTCCTCTTCTGCACTCAAGTTCAACAGTTTCTGATGCAATTCTCCGGTTGAGCCGAAGGCTTTCACATCAGACTTATTGAACCGCCTGCACTCGCTTTACGCCCAATAAATCCG
+
FFFFFFFFFFFFF:FFF:FFFFFFFFFFFFFFFFFFFFFFFFFFFFFFFFFFFFFFFFFFFFFFFFFFFFFFFFFFFFFFFFFFFFFFFFF,F:FFFFFFFFFFFFFFFFFFFFFFFFFFFFFFFFFFFFFFFFFFFFFFFFFFFFFFFFFFFFFFFFFF:FFFFFFFFFF:FFFF,FFFFFFF:FFFFFFF:FFFFFFFFFFFFFFFFFFFFFFFFFFFFFFFFFFFFFFF:FFFFFFFFFFFFFFFFFF
@A00769:11:HC3HCDRXX:1:2101:14859:31735 2:N:0:ACAGTG
GGACTACGGGGGTATCTAATCCTGTTCGATCCCCACGCTTTCGTGCCTCAGCGTCAGTCTGGCGCCGGTACGCTGCCTTCGCAATCGGAGTTCTGCGCGATATCTATGCATTTCACCGCTACACCGCGCATTCCGCGTACTTCTCGCCAACTCAAGTCTGCCAGTTTCAACGGCTCGACGGGGTTGAGCCCCGCAATTTTACCGCTGACTTAACGGACCGCCTACGCACCCTTTAAACCCAATAAATCCGG
+
FFFFFFFFFFFFFFFFFFFFFFFFFFFFFFFFFFFFFFFFFFFFFFFFFFFFFFFFFFFFFFFFFFFFFFFFFFFFFFFFFFFFFFFFFFFFFFFFFFFFFFFF:FFFFFFFFF:FFFFFFFFFFFFFFFFFFF:FFF,FFFFFFFFFFFFFFFFFFFFFFFFF::FFF:FFFF:F:FFFFFF:FFFFF:FFFFF:FFFFFFFFF:FFFFFFFFFFFFFFFFFFFFFFFFF:F:FFFFFFF,FFFFFF:FF
@A00769:11:HC3HCDRXX:1:2101:5132:31767 1:N:0:ACAGTG
GGTATCTAATCCTGTTTGCTACCCACGCTTTCGAACCTCAGCGTCAGTTACAGACCAGAGAGCCGCTTTCGCCACTGGTGTTCTTCCATATATCTACGCATTTCACCGCTACACATGGAGTTCCACTCTCCTCTTCTGCACTCAAGTCTCCCAGTTTCCAATGCACTACTCCGGTTAAGCCGAAGGCTTTCACATCAGACTTAAAAGACCGCCTGCGTTCCCTTTACGCCCAATAAATCCGGATAACGCTT
+
FFFFFFFFFFFFFFFFFFFFFFFFFFFFFFFFFFFFFFFFFFFFFFFFFFFFFFFFFFFFFFFFFF:FFFFFFFFFFF:FF:FFFFFFFFFFFFFFFFFFFFFFFFFFFFFFFFFFFFFFFFFFFFFFFFFFFFFFFFFFFFFFFFFFFFFFFFFFFFFFFFF:FFFFFFFFFFFFFFFFF:FFFFFFFFFFFFFFF:FFFFFFFF,FFFFFFFFFFFFFFFFFFFF:FFFFF:FFF:FF:FFFFF:F:FF
@A00769:11:HC3HCDRXX:1:2101:6479:31845 2:N:0:ACAGTG
GGACTACGGGGGTATCTAATCCTGTTTGCTACCCACGCTTTCGAACCTCAGCGTCAGTTACAGACCAGAGAGCCGCTTTCGCCACTGGTGTTCTTCCATATATCTACGCATTTCACCGCTACACATGGAGTTCCACTCTCCTCTTCTGCACTCAAGTCTCCCAGTTTCCAATGCACAACTCCGGTTAAGCCGAAGGCTTTCACATCAGACTTAAAAGACCGCCTGCGTTCCCTTTACGCCCAATAAATCCG
+
,FFFFFFFFFFFFF,:FFFFFFFFFFFF:FFFFFFFFFFFFFFFF:FFFFFFFFFFFFFFFFFFFFFFFFFFF:::F:FFF:FFFFFFFF:FF,FFFFFFFFFFFF::F::FFFFFFFFFFF:,F,F:FFFF:FFFFFFFFFF:FFFF:FFF:FFFFFFFFFF:F,FFFFF::FFFFF,,:,:,FFFFF:F:FFF::,FF:FFFFFF:FFFFFFFFFFFFFF:FFFFFFFFFFFFF:F,FFFF:FFFFFFF
@A00769:11:HC3HCDRXX:1:2101:25355:31876 2:N:0:ACAGTG
GGACTACGCGGGTATCTAATCCTGTTCGATACCCACGCTTTCGTGCCTCAGCGTCAGATCGCCGCCGGTATGCTGCCTTCGCAATCGGAGTTCTGCGCAATATCTAAGCATTTCACCGCTACACTGCGCATTCCGCATACCTCTCGACATCTCAAGACAGCCAGTTTCAACGGCTCGCCGGGGTTGAGCCCCGGGCTTTTACCGCTGACTAAACAGCCCGCCTACGCACCCTTTAAACCCAATAAATCCGG
+
,FFFFFF:F:FF:FFFFFF:FFFFFFFFF:FF:FFFFF,FFFFFF:FFFFFF:F:FFFFFFFFFFF:FFFFFFFFFFFFFFFFFFFFFF:FFFFFFFFF:FF:F,FF:FFF:FFFFFFFFFFFFFFFFFF,FFFFFFFFFFFFFF:FFFFFFFF:FFFFFFFFF:F:FFFF,FFFFFFFFFFF:FFFFF::FFF:FF:FFFF:FFFFFFF,FFFFFFFFFFFF:FFFFFFF,,FFFFFFFFF::FFFFF,F
@A00769:11:HC3HCDRXX:1:2101:30427:31923 1:N:0:ACAGTG
GGACTACCGGGGTATCTAATCCTGTTTGCTCCCCACGCTTTCGTTCCTCAGCGTAAGTAACAGGCCAGGCGCCAGCCTTCGCCACTGTTGTTCTTCCATATATCTACGCATTTTACCGCTACACATGGAGTTCCACCGCCCTCTCCTGCTCTCTAGCCCGCCAGTTTCCAGAGCCTGAACCGGTAGAGCCGGTACCTTTCACTCCACACTTAGCAGGCCGCCTACGCACCCTTTACGCCCAATCATACCGG
+
F:FFFFFF:FFFFFFFFFFFFFF,FF,F:F,FFFF:,,FFFFFF,F,FFF,F,,,:,,FFFF,,F,FFFF:,,,,,,FFFFF,,,:F,,,:FFFF,,F,F,FFF,F,F,FFFF,FFF,FFFF:::FF,F,F,FFF,,FFFF,F::FF,:,F,:,FF,,F,FF,,::F,:FFFFF,,:,FF::FF,:F:F:,FFFFF,,,F:,:F:F,FF:,FFFFF,FF,FFFF:,FFF,:,,F:F,FFFF:,FF:,,,:,
@A00769:11:HC3HCDRXX:1:2101:15854:31955 2:N:0:ACAGTG
GGACTACGCGGGTATCTAATCCTGTTCGATACCCACGCTTTCGTGCTTCAGCGTCAGTCGGGCGCCGGTATGCTGCCTTCGCAATCGGAGTTCTGCGTGATATCTATGCATTTCACCGCTACACCACGCATTCCGCATACTTCTCGCCCACTCAAGACCGTCAGTTTCAACGGCGGGCGGAGGTTGAGCCCCCGTATTTTACCGCTGACTTGACAGTCCGCCTACGCACCCTTTAAACCCAATACATCCGG
+
FFFFFFFFFFFFFFFFFFFFFFFFFFFFFFFFFFFFFFFFFFFFFFFFFFFFFFFFFFFFFFFFFFFFFFFFFFFFFFFFFFFFFFFFFFFFFFFFFFFFFFFFFFFFFFFFFFFFFFFFFFFFFFFFFF,FFFFFFFFFFFFFFFFFFFFFFFFFFFFFFFFFFFFFFFFFFFFFFFFFFFFFFFFFFFFFFFFFFFFFFFF:FFFFFFFFFFFFFFFFFFFFFFFFFFFFFFFFFF:FF,FF,FFFFFF
@A00769:11:HC3HCDRXX:1:2101:6415:31986 1:N:0:ACAGTG
GGACTACGGGGGTATCTAATCCTGTTCGATCCCCACGCTTTCGTGCCTCAGCGTCAGTTGGGCGCCGGTATGCTGCCTTCGCAATCGGCGTTCTGCGTGATATCTATGCATTTCACCGCTACACCACGCATTCCGCATACTTCTCGCCCACTCAAGACTGCCGGTTCCGACGGCTCGACAGGGTTGAGCCCTGAATTTTTACCGCCGGCTTAACAGCCCGCCTGCGCACCCTTTAAACCCAATAAATCCGG
+
FFFFFFFFFFFFFFFFFFFFFFFFFFFFFFFFFFFFFFFFFFFFFFFFFFFFFFFFFFFFFFFFFFFFFFFFFFFFFFFFFFFFFFFFFFFFFFFFFFFFFF:FFFFFFFFFFFFFFFFFFFFFFFFFFFFFFFFFFFFFFFFFFFFFFFFFFFFFFFFFFFFFFFFFFFFFFFFFFFFFFFFFFFFFFFFFFFFFFFFFFFFFFFFFFFFFFFFFFFFFFFFFFFFFFFFFFFFFFFFFFFFFFFFFFF:
@A00769:11:HC3HCDRXX:1:2101:20889:32002 1:N:0:ACAGTG
GGACTACACGGGTATCTAATCCTGTTCGATACCCACGCTTTCGTGCCTCAGCGTCAGATCGCCGCCGGTATGCTGCCTTCGCAATCGGAGTTCTGCGCAATATCTAAGCATTTCACCGCTACACTGCGCATTCCGCATACCTCTCGACATCTCAAGACAGCCAGTTTCAACGGCTCGCCGGGGTTGAGCCCCGGGCTTTTACCGCTGACTTAACAGCCCGCCTACGCACCCTTTAAACCCAATAAATCCGG
+
FFFFFFFFFFFFFFFFFFFFFFFFFFFFFFFFFFFFFFFFFFFFFFFFFFFFFFFFFFFFFFFFFFFFFFFFFFFFFFFFFFFFFFFFFFFFFFFFFFFFFFFFFF:FFFFFFFFFF:FFFFFFFFFFFFFFF:FFFFFFFFFFFFFFFFF:FFFFFFFFFFFFFFFFFFFFFFFFFFFFFFFFFFFFFFFFF:FFFFFFFFFFFFFFFFFFFFFFFFFFFFFFFFFFFFFFFFFFFFFFFFFFFFFFF,F
@A00769:11:HC3HCDRXX:1:2101:8567:32049 2:N:0:ACAGTG
GGACTACAGGGGTATCTAATCCTGTTCGATCCCCACGCTTTCGTGCCTCAGCGTCAGTGTGGCGCCGGTACGCTGCCTTCGCAATCGGAGTTCTGCGCGATATCTATGCATTTCACCGCTACACCGCGCATTCCGCGTACTTCTCGCCAACTCAAGTCTGCCAGTTTCAACGGCTCGACGGGGTTGAGCCCCGCAATTTTACCGCTGACTTAACGGACCGCCTACGCACCCTTTAAACCCAATAAATCCGG
+
FFFFFFFFFFFFFFFFFFFFFFFFFFFFFFFFFFFFFFFFFFFFFFFFFFFFFFFFFFFFFFFFFFFFFFFFFFFFFFFFFFFFFFFFFFFFFFFFFFFFFFFFFFFFFFFFFFFF:FFFFFFFFFFFFFFFFFFFFFFFFF:FFFFFFFFFFFFFFFFFFFFFFFFFFFFFFFFFFFFFFFFFFF:FFFFFFFFFFFFFFFFF:FFFFFFFFFFFFFFFFFFFFFFFFFFFFFFFFF,FFF:F,FF:FFF
@A00769:11:HC3HCDRXX:1:2101:15655:32049 2:N:0:ACAGTG
GGACTACGGGGGTATCTAATCCCGTTTGCTCCCTACGCTTTCGTGCCTTAGTGTCAGAACCGTCCCAGTAACCTGCCTACGCTATCGGTGTTCCTTCTAATATCTACGGATTTCACTCCTACACTAGAAATTCCAGTTACCCCTAACGGTCTCGAGCTTAGCAGTTTAGCTAATAGTCTGAATGGTTGAGCCACCAGATTTCACTAGCTACTTACTATGCCACCTACGCAACTCTTTACACCCAGTCACTC
+
FFFFFFFFFFFFFFFFFFFFFFFFFFFFFFFFFFFFFFFFFFFFFFFFFFFFFFFFFFFFFFFFFFFFFFFFFFFFFFFFF:FFFFFFFFF,:FF:FFFFFFFFFFFFFFFFFFFFFFFFFFFFFFFFFFFFFFFFFFFFFFFFF:FFFFFFFFFFFFFFFF:FFFFFFFFFFFFFFFFFFFFFFFFFFFFFFFFFFFFFFFFFFFFFFFFFFFFFFFFFFFFFFFFFFFFFFFFFFFF:FFFFFFFFFFF
@A00769:11:HC3HCDRXX:1:2101:3287:32142 1:N:0:ACAGTG
GGACTACACGGGTATCTAATCCTGTTCGATCCCCACGCTTTCGTGCCTCAGCGTCAGTCGGGCGCCGGTATGCTGCCTTCGCAATCGGAGTTCAGCGTGATATCTATGCATTTCACCGCTACACCACGCATTCCGCATACTTCTCGCCCACTCAAGATCCCCAGTTTCAACGGCCGGCCCGGGTTGAGCCCGGACATTTTACCGCTGACTTAAAAATCCGCCTACGCACCCTTTAAACCCAATAAATCCGG
+
FFFFFFFFFFFFFFFFFFFFFFFFFFFFFFFFFFFFFFFFFFFFFFFFFFFFFFFFFFFFFFFFFFFFFFFFFFFFFFFFFFFFFFFFFFFFFFFFFFFFFFFFFFFFFFFFFFFFFFFFFFFFFFFFFFFFFFFFFFFFFFFFFFFFFFFFFFFFFFFFFFFFFFFFFFFFFFFFFFFFFFFFFFFFFFFFFFFFFFFFFFFFFFFFFF:FFFFFFFFFFFFFFFFFFFFF,F,FFFF:,FFFFFFFFFF
@A00769:11:HC3HCDRXX:1:2101:5276:32142 2:N:0:ACAGTG
GGACTACACGGGTATCTAATCCTATTTGCTCCCCACGCTTTCGTGCCTCAGCGTCAGTAACAGGCCAGGCGGCCGCCTTCGCCACTGGTGTTCTTCCATATATCTACGCATTTTACCGCTACACATGGAGTTCCACCGCCCTCTCCTGCTCTCTAGCCCGCCAGTTTCCAGAGCCTCTACCGGTTGAGCCGGTACCTTTCACTCCAGACTTAGCAGGCCGCCTACGCACCCTTTACGCCCAATCATTCCGG
+
FFFFFFFFFFFFFFFFFFFFFFFFFFFFFFFFFFFFFFFFFFFFFFFFFFFFFFFFFFFFFFFFFFFFFFFFFFFFFFFFFFFFFFFFFFFFFFFFFFFFFFFFFFFFFFFFFFFFFFFFFFFFFFFFFFFFFFFFFFFFFFFFFFFFFFFFFFFFFFFFFFFFFFFFFFFFFFFFFFFFFFFFFFFFFFFFF,FFFFFFFFFFFFFFFFFFFFFFFFFFFFFFFFFFFFFFFFFFFFFFF,FFFFFFFFF
@A00769:11:HC3HCDRXX:1:2101:9335:32189 2:N:0:ACAGTG
GGACTACAGGGGTATCTAATCCTGTTCGATACCCGCGCTTTCGTGCATGAGCGTCAGTTGAGCGCCGGTATGCTGCCTTCGCAATCGGAGTTCTGCGCGATATCTATGCATTTCACCGCTACACCACGCATTCCGCATACTTCTCGCTCACTCAAGAACGCCAGTTTCAACGGCACGACGGGGTTGAGCCCCGAAATTTTACCGCTGACTTGACATTCCGCCTGCGCACCCTTTAAACCCAATAAATCCGG
+
FFFFFFFFFFFFFFFFFFFFFFFFFFFFFFFFFFFFFFFFFFFFFFFFFFFFFFFFFFFFFFFFFFFFFFFFFFFFFFFFFFFFFFFFFFFFFFFFFFFFFFFFF:FFFFFFFFFFFFFFFFFFFFFFFFFFFFFFFFFFFFFFFFFFFFFFFFFFF,FFFFFFFFFFFFFFFFFFFFFFFFFFFFFFFFFFFFFFFFFFFFFFFFFFFFFFFFFFFF:FFFFFFFFFFFFFFFFF:FFFFFFF:FFFFFF
@A00769:11:HC3HCDRXX:1:2101:30508:32315 1:N:0:ACAGTG
GGACTACGGGGGTATCTAATCCTGTTCGATACCCACGCTTTCGTGCCTCAGCGTCAGATCGCCGCCGGTATGCTGCCTTCGCAATCGGAGTTCTGCGCAATATCTAAGCATTTCACCGCTACACTGCGCATTCCGCATACCTCTCGACATCTCAAGACAGCCAGTTTCAACGGCTCGCCGGGGTTGAGCCCCGGGCTTTTACCGCTGACTTAACAGCCCGCCTACGCACCCTTTAAACCCAATAAATCCGG
+
FFFFFFFFFFFFFFFFFFF,FFFFFF:FFFFFFFFFFFFF:FFFFFFFFFFFFFFFFFFFFFFFFFFFFFFFFFFFFFFFFFFFFFFFFFFFFFFFFFFFFFFFFFFFFFFFFFFFFFFF:FFFFFFFFF:FFFFFFFFFFFFFFFFFFFFFFF:FFFFFFFF:FFFFFFFF:FF:FFFFFFFFFFFFFFF:FFFFFFFFFFFFFFFFFFFFFFFFF:FFFFFFFFFFFFFFFFFFFFFFFFFFFFF:F,F
@A00769:11:HC3HCDRXX:1:2101:15691:32330 1:N:0:ACAGTG
GGACTACGCGGGTATCTAATCCTGTTTGCTCCCCACGCTTTCGTGCCTCAACGTCAGAAGTAGCTTGGTAAGCTGCCTTCGCAATCGGTGTTCTGTATGATCTCTAAGCATTTCACCGCTACACCATACATTCCGCCTACCGCAACTACTCTCTAGCCGAAAAGTATCAGAGGCAATTCAGAAGTTGAGCCTCGGGATTACACCTCTAACTTATCCTACAGCCTACGCACCCTTTAAACAAAATAAATCCG
+
,,FFFF,,FF,:F,FF,FFF:FF,,F::,FFF,FFF,,FF,FFFF:F,:FF,FFFF,FFFFF:F,,::FFFFFF:,FF:::FF:FF:FF:,FFF:FFF,F:FFFFF:F,FFFF,,:FFFFFF:FFFFFF:,,,FF,::,FFFFFFFF:F,FFFFFFF,F:F,FF:F:,FFF,F,FFFFF,FF,,,F:FFF,FF:,,F:F,F:,,FF:FF,:,F,F,,FF,FFF,F,FF,F,,,F:FF:F,,,F,F,:::F,
@A00769:11:HC3HCDRXX:1:2101:26738:32330 1:N:0:ACAGTG
GGACTACGGGGGTATCTAATCCTGTTCGATACCCACGCTTTCGTGCATGAGCGTCAGTTGAGCGCCGGTATGCTGCCTTCGCAATCGGAGTTCTGCGTGATATCTATGCATTTCACCGCTACACCACGCATTCCGCATACTTCTCGCTCACTCAAGAACGCCAGTTTCAACGGCACGACGGGGTTGAGCCCCGAAATTTTACCGCTGACTTGACATTCCGCCTGCGCACCCTTTAAACCCAATAAATCCGG
+
FFFFFFFFFFFFFFFFFFFFFFFFFFFFFFFFFFFFFFFFFFFFFFFFFFFFFFFFFFFFFFFFFFFFFFFFFFFFFFFFFFFFFFFFFFFFFFFFFFFF:FFFFFFFFFFFFFFFFFFFFFFFFFFFFFFFFFFFFFFFFFFFFFFFFFFFFFFFFFFFFFFF:FFFFFFFFFFFFFFFFFFFFFFFFFFFFF:FFFFFFFFFFFFFFFFFFFFFFF:FFFFFFFFFFFFFFFFFFFFFFFFFFFFFFFF
@A00769:11:HC3HCDRXX:1:2101:5900:32377 2:N:0:ACAGTG
GGACTACCCGGGTATCTAATCCTGTTTGCTCCCCACGCTTTCGCGCCTCAGTGTCAGTTGCAGACCAGGAAGCCGCCTTCGCCACTGGTGTTCCTCCATATCTCTACGCATTTCACCGCTACACATGGAATTCCACTTCCCTCTTCTGCACTCAAGTCAACCAGTTTCCAATGACCCTCCACGGTTAAGCCGTGGGCTTTCACATCAGACTTAATTAACCACCTGCGCGCTCTTTACGCCCAATAATTCCG
+
FFFFFFFFFFFFFFFFFFFFFFFFFFFFFFFFFFFFFFFFFFFFFFFFFFFFFFFFFFFFFFFFFFFFFF:FFFFFFFFFFFFFFFFFFFFFFFFFFFFFFFFFFFFFFFFFFFFFFFFFFFFF:FFFF:FFFFFFFFFFFFFFFFFFFFFFFFFFFFFFFFFFFFFFFFFFFFFFFFFFFFFFFFFFFFFFFFFFFFFFFFFFFFFFFFF:FFFFFFFFFFFFFFFFFFFFFFFFFFFFFFFFFFFFFFF
@A00769:11:HC3HCDRXX:1:2101:6361:32424 2:N:0:ACAGTG
GGACTACACGGGTATCTAATCCTGATCGCTCCCCACGCTTTCGCTCCTCAGCGTCAGTAACGGCCCAGAGACCTGCCTTCGCCATTGGTGTACTTCCCGATATCTACACATTCCACCGTTACACCGGCAATTACAGACTCCCCTACCGCACTCAAGCCCTCCCCTACCCGGCGCTGATCCACCGATAAGCGATGGACTTTCACACCGTAAGCGACGAACCGCCAACGAGCCCTATACGCCCAAAAAATCCG
+
,FFFFF,FF,FF:FF,FFF,,,:F,FFFFF,FF,F,FFFFFFFFF,:F:FF,:F,F:,::F:F,FF:FFFFFFFFFFF,FFFFFFF:FFFF,,FFFFF,F,:,F,F:FF:,FF,FFF,,,:F:F:,,,FFFF,FF,,FFF:FFFF,F:FFFFFF:FFFF:F,,,,,FFF,FFFF,F:FF,FFF,,FFF::FF,F,FFF,,FFFFFF,,F,,:F,F,F,FF,FF,F,F:,:,F::FFF,FFFF:,::FFFFF
@A00769:11:HC3HCDRXX:1:2101:8079:32424 1:N:0:ACAGTG
GGACTACACGGGTATCTAATCCTGTTTGCTACCCACGCTTTCGAACCTCAGCGTCAGTTACAGACCAGAGAGCCGCTTTCGCCACTGGTGTTCTTCCATATATCTACGCATTTCACCGCTACACATGGAGTTCCACTCTCCTCTTCTGCACTCAAGTCTCCCAGTTTCCAATGCACTACTCCGGTTAAGCCGAAGGCTTTCACATCAGACTTAAAAGACCGCCTGCGTTCCCTTTACGCCCAATAAACCCG
+
FFFFFFFFFFFFFFFFFFFFFFFFFFFFFFFFFFFFFFFFFFFFFFFFFFFFFFFFFFFFFFFFFFFFFFFFFFFFFFFFFFFFFFFFFFF:,:FFFFFFFFFFFFFFFFFFFFFFFFFFFFFFFFFFFFFFFFFFF:FFFFFFFFFFFFFFFFFFFFFFFFFFFFF:FFFFFFFFFFFFFFFFFFFF:FFFFF:FFFF:FFFFFFF:FFFFFFFF:FFFFFFFFFFFFFFFFFFFF:FFFFFFFFF:F:F
@A00769:11:HC3HCDRXX:1:2101:18349:32424 2:N:0:ACAGTG
GGACTACGGGGGTATCTAATCCTGTTCGATACCCACGCTTTCGTGCTTCAGCGTCAGTTGGGCGCCGGTATGCTGCCTTCGCAATCGGAGTTCTGCGTGATATCTATGCATTTCACCGCTACACCACGCATTCCGCATACTTCTCGCCCACTCAAGAACGCCAGTTTCAACGGCGGAGCGAGGTTGAGCCCCGCGATTTTACCGCTGACTTGGCATTCCGCCTACGCACCCTTTAAACCCAATAAATCCGG
+
FFFFFFFFFFFFFFFFFFFFFFFFFFFFFFFFFFFFFFFFFFFFFFFFFFFFFFFFFFFFFFFFFFFFFFFFFFFFFFFFFFFFFFFFFFFFFFFFFF:FFFFFFFFFFFFFFF:FFFFFFFFFFFFFFFFFFFFFFFFFFFFFFFFFFFFFFFFFFFFFFFFFFFFFFFFFFFFFFFFFFFFFFFFFFFFFFF:FFF:FFFFFFFF:FFFFFF:,FFFFFFFFFFFFFFF:FFF,F:FFFFFF,FFFFF:
@A00769:11:HC3HCDRXX:1:2101:19054:32424 1:N:0:ACAGTG
GGACTACGGGGGTATCTAATCCTGTTTGCTCCCCACGCTTTCGAGCCTCAACGTCAGTCATCGTCCAGCAAGCCGCCTTCGCCACTGGTGTTCCTCCTGATATCTACGCATTTCACCGCTACACCAGGAATTCCACTTGCCTCTCCGACACTCTAGAAATACAGTTTCCAATGCAGTTCCGGGGTTGGGCCCCGGATTTTCACATCAGACTTGCAATTCCGTCTACGCTCCCTTTACACCCAGTGAATCCG
+
FFFFFFFFFFFFFFFFFFFFFFFFFFFFFFFFFFFFFFFFFFFFFFFFFFFFFFFFFFFFFFFFFFFFFFFFFFFFFFFFFFFFFFFFFFFFF:FFF:FFF:FFFFFFFFFFFFFFFFFFFF:FFFFFFFFFFFFFFFFFFFF,FFFFFFFFFFF:FFFFFFFFFFFFFFFFFFFFFFFFF,FFFFFFFFFFFFFFFFFFF:FFFFFFFFFFFFFFFFF:FFFFFFFFFFFFFFFFFFF:FFFFFF,FFFF
@A00769:11:HC3HCDRXX:1:2101:24469:32440 2:N:0:ACAGTG
GGGGGGGGGGGGGGGCTGGTGAAGGTTATGTGGAAGGGGATAGTGGGCAGGCAGGAGTGGGGTGCGATGAGCAGCCACCAGACCCAGGGGGAGTTGGGGTTATATAAAGAAAATAAAGCAAAAAACACGAAATAACAGAAACTATTATAAAAACAGAAAAAAAAGAAATAAAAAAATTAAGGAGGGATAGGGGAGTCGATTTAATGAAACAGAGAAAAAAAAAAACAAAGAAAATAAAAGAAAAAAAAAA
+
FFFF:F,,,,::F,F,,,,,,,,,,:,,,,,,,,,,,,,,:,,,,,,,,,,,,,,,,,,,,,,,,,,,,,,,,,,,,,,,,,,,,,,,,,,,,,:,,,,,,,,,,,:,,,,,:,,:,,,,,,,,,,,,,:,,,,,,,,,,,,,,,,,,,,,,,,:,,,F,F,,F,,,,:,,,,,,,,,,:,,,,,,,,,,,,,F,,,,,,,,,:,,,,:,,,,,,,,,F:,,,,:,,,:,:,,,::,,,,,,,,,:,F,,
@A00769:11:HC3HCDRXX:1:2101:25400:32518 2:N:0:ACAGTG
GGACTACCCGGGTATCTAATCCTGTTCGATCCCCACGCTTTCGTGCCTCAGCGTCAGTTGGGCGCCGGTATGCTGCCTTCGCAATCGGCGTTCTGCGTGATATCTATGCATTTCACCGCTACACCACGCATTCCGCATACTTCTCGCCCACTCAAGACTGCCAGTTCCGACGGCTCGACAGGGTTGAGCCCTGAATTTTTACCGCCGGCTTAACAGCCCGCCTGCGCACCCTTTAAACCCAATAAATCCGG
+
FFFFFFFFFFFFFFFFFFFFFFFFFFFFFFFFFFFFFFFFFFFFFFFFFFFFFFFFFFFFFFFFFFFFFFFFFFFFFFFFFFFFFFFFFFFFFFFFFFFFF:FFF:FFFFFFFFFFFFFFFFFFFFFFFFFFFFFFFFFFFFFFFFFFFFFFFF:FFFFFFFFFFFFFFFFFFFFFFFFFFFFFFFFFFFFFFFFFFFFFFFFFFFFFFFFFFFFFFFFFFFFFFFFFFFFFFFFFFFFFFFFFFFFFFFF
@A00769:11:HC3HCDRXX:1:2101:18728:32550 2:N:0:ACAGTG
GGACTACCCGGGTATCTAATCCTGTTCGATCCCCGCACTTTCGTGCCTCAGCGTCAGTAGGGCGCCGGAAGGCTGCCTTCGCAATCGGGGTTCTGCGTGATATCTATGCATTTCACCGCTACACCACGCATTCCGCCTTCTTCTCGCCCACTCAAGGCCCCCAGTTTCAACGGCCGGACGGGGTTGAGCCCCGAATTTTTACCGCTGACTTAAAAGCCCGCCTACGCACCCTTTAAACCCAATCAATCCGG
+
FFFFFFFFFFFFFFFFFFFFFFFFFFFFFFFFFFFFFFFFFFFFFFFFFFFFFFFFFFFF:FFFFFFFFFFFFFFFFFFFFFF:FFFFFFFFFFFFFFFFFFFFFFFFFFFFFFFFF:FFFFFFFFFFFFFFFFFFFFFFFFFFFFFFFFFFFFFFF:FFFF,FFFFF,:FFFFFFFFFFFFFFFFFFF:FFF:FFFFFFFFFFFFFF:FFFFFFFFFFFFFFFFFFFFFFFFFFFFFFFF:F,F:FFFF,
@A00769:11:HC3HCDRXX:1:2101:12219:32612 2:N:0:ACAGTG
GGACTACGCGGGTATCTAATCCTGTTTGCTCCCCACGCTTTCGTGCCTCAACGTCAGAAGTAGCTTGGTAAGCTGCCTTCGCAATCGGTGTTCTGTATGATCTCTAAGCATTTCACCGCTACACCATACATTCCGCCTACCGCAACTACTCTCTAGCCGAACAGTATCAGAGGCAATTCCGAAGTTGAGCCCCGGGATTTCACCTCTAACTTATCCGACCGCCTACGCACCCTTTAAACCCACTAAATCCG
+
:FFFFFFFFFFFFFFFFFFFFFFFFFFFFFFFFFFFFFFFFFFFFFFFFFFFFFFFFFFFFFFFFFFFFFFFFFFFFFFFFFFFFFFFFFFFFFFFFFFFFFFFFFFFFFFFFFFFFFFFFFFFFFF:FFFFFFFFFFFFFFFFFFFFFFFFFFFFFFFFFFFFF:FFFFFFFFFFFFFFFFFFFFFFFFFFFFFFFFFFFFFFFFFFFFFFFFF:FFFFFFFFFFFFFFFFFFFFFFFFFF,FFF:FFFF
@A00769:11:HC3HCDRXX:1:2101:24252:32659 1:N:0:ACAGTG
GGACTACACGGGTATCTAATCCTGTTCGCTCCCCACGCTTTCGCTCCTCAGCGTCAGTAACGGCCCAGAGACCTGCCTTCGCCATTGGTGTTCTTCCCGATATCTACACATTCCACCGTTACACCGGGAATTCCAGTCTCCCCTACCGCACTCAAGCCCGCCCGTACCCGGCGCGGATCCACCGTTAAGCGATGGACTTTCACACCGGACGCGACGAACCGCCTACGAGCCCTTTACGCCCAATAAATCCG
+
FFFFFFFFFFFFFFFFFFFFFFFFFFFFFFFFFFFFFFFFFFFFFFFFFFFFFFFFFFFFFFFFFFFFFFFFFFFFFFFFFFFFFFFFFFFFFFFFFFFFFFFFFFFFFFFFFFFFFFFFFFFFFFFFF,FFFFFFFFFFFFFFFFFFFFFFFFFFFFFFFFFFFFFFFFFFFFFFFFFFFFFFFF,FFFFFFFFFFFFFFFFFFFFFFFFFFFFFFFFFFFFFFFFFFFFFFFFFFFFFFFFFFF,FFFF
@A00769:11:HC3HCDRXX:1:2101:2284:32722 1:N:0:ACAGTG
GGACTACACGGGTATCTAATCCTGTTTGATACCCACACTTTCGAGCATCAGCGTCAGTTACAGTCCAGCAGGCTGCCTTCGCAATCGGAGTTCTTCGTGATATCTAAGCATTTCACCGCTACACCACGAATTCCGCCTACCTCTACTGTACTCAAGGATGCCAGTATCAACTGCAATTTTACGGTTGAGCCGCAAACTTTCACAACTGACTTAACAACCCGCCTACGCTCCCTTTAAACCCAATAAATCCG
+
F:FFFFFFFFFFFFFFFFFFFFFFFFFFFF:FFFFFFFFFFFFFFFFFFFFFFFFFFFFFFFFFFFFFFFFFFFFFFFFFFFFFFFFFFFFFFFFFFFFFFFFFFFFFFFFFFFFFFFFFFFFFFFFFF:FFFFFFFFFFFFFFFFFFFFFFFFFF,FFFFFFFFFFFFFFFFFFFFFFFFFFFFFFFFFFFF:FFF:FFFFFFFFFFFFFFFFF:FF:FFFFFFFFFFF,FFFFFFFFFFFFFFFFF,FF
@A00769:11:HC3HCDRXX:1:2101:1985:32769 1:N:0:ACAGTG
GGACTACGGGGGTATCTAATCCTGTTCGATCCCCACGCTTTCGTGCCTCAGCGTCAGTCTGGCGCCGGTACGCTGCCTTCGCAATCGGAGTTCTGCGCGATATCTATGCATTTCACCGCTACACCGCGCATTCCGCGTACTTCTCGCCAACTCAAGTCTGCCAGTTTCAACGGCTCGACGGGGTTGAGCCCCGCAATTTTACCGCTGACTTAACGGACCGCCTACGCACCCTTTAAACCCAATAAATCCGG
+
FFFFFFFFFFFFFFFFFFFFFFFFFFFFFFFFFFFFFFFFFFFFFFFFFFFFFFFFFFFFFFFFFFFFFFFFFFFFFFFFFFFFFFFFFFFFFFFFFFFFF,FFFFFFFFFFFFFFFFFFFFFFFFFFF:FFFFFFFFFFFFFFFFFFFFFFFFFFFFFFFFFFFFFFFFFFFFF:FFFFFFFFFFFFFFFFFFF:FFFFFFFFFFFFFFFFFFFFFFFFFFFFFFFFFFFFFFFFFF,:FFF:FFFF,F:
@A00769:11:HC3HCDRXX:1:2101:18340:32784 1:N:0:ACAGTG
GGACTACGGGGGTATCTAATCCTGTTCGATCCCCACGCTTTCGTGCCTCAGCGTCAGTCGGGCGCCGGTATGCTGCCTTCGCAATCGGAGTTCTGCGTGATATCTATGCATTTCACCGCTACACCACGCATTCCGCATACTTCTCGCCCACTCAAGATCCCCAGTTTCAACGGCCGGCCCGGGTTGAGCCCGGACATTTTACCGCTGACTTAAAAATCCGCCTACGCACCCTTTAAACCCAATAAATCCGG
+
FFFFFFFFFFFFFFFFFFFFFFFFFFFFFFFFFFFFFFFFFFFFFFFFFFFFFFFFFFFFFFFFFFFFFFFFFFFFFFFFFFFFFFFFFFFFFFFFFFFFFFFFFFFFFFFFFFFFFFFFFFFFFFFFFFFFFFFFFFFFFFFFFFFFFFFFFFFFFFFFFFFFFFFFFFFFFFFFFFFFFFFFFFFFFFFFFFFFFFFFFFFFFFFFFFFFF:FFFFFFFFFFFFFFFFFFFFFFFFFFFFFFFFFF,FF
@A00769:11:HC3HCDRXX:1:2101:22236:32863 1:N:0:ACAGTG
GGACTACCCGGGTATCTAATCCTGTTTGATCCCCACGCTTTCGTGCTTCAGTGTCAGTTATGGCTTAGTAAGCTGCCTTCGCAATCGGAGTTCTGCGTGATATCTATGCATTTCACCGCTACACCACGCATTCCGCCTACCTCAAACACACTCAAGTCTTCCAGTTTCAACGGCAATTTTATGGTTGAGCCACAAACTTTCACCGCTGACTTAAAAAACAACCTACGCACCCTTTAAACCCAATAAATCCG
+
FFFFFFFFFFFFFFFFFFFFFFFFFFFFFFFFFFFFFFFFFFFFFFFFFFFFFFFFFFFFFFFFFFFFFFFFFFFFFFFFFFFFFFFFFFFFFFFFFFFFFFFFFFFFFFFFFFFFFFFFFFFFFFFFFFFFFFFFFFFFFFFFFFFFFFFFFFFFFFFFFFFFFFFFFFFFFFFFFFFFFFFFFFFFFFFFFFFFFFFFFFFFFFF:FFFFFFFFFFFFFFFFFFFFFFFFFFFFFFFFFFFFFFFFFFF
@A00769:11:HC3HCDRXX:1:2101:1669:32910 1:N:0:ACAGTG
GGACTACGCGGGTATCTAATCCTGTTTGCTCCCCACGCTTTCGTGCCTCAACGTCAGAAGTAGCTTGGTAAGCTGCCTTCGCAATCGGTGTTCTGTATGATCTCTAAGCATTTCACCGCTACACCATACATTCCGCCTACCGCAACTACTCTCTAGCCGAACAGTATCAGAGGCAATTCCGAAGTTGAGCCTCGGGATTTCACCTCTAACTTATCCGACCGCCTACGCACCCTTTAAACCCAATAAATCCG
+
FFFFFFFFFFFFFFFFFFFFFFFFFFFFFFFFFFFFFFFFFFFFFFFFFFFFFFFFFFFFFFFFFFFFFFFFFFFFFFFFFFFFFFFFFFFFFFFFFFFF:FFFFFFFFFFFFFFFFFFFFFFFFFFFFFFFF::FFF:FFFFFFFFFFFFFFFF,FFFFFFFFFFFFFFFFFFFFFFFFFF:FFFFFFFFFF:F,FFFFFFF,FFFFFFFFFFFFFFFFFFFFF,FFFFFFFFFFFFF:FF:FFFFFFF:
@A00769:11:HC3HCDRXX:1:2101:22245:32910 1:N:0:ACAGTG
GGACTACCCGGGTATCTAATCCTGTTTGATCCCCACGCTTTCGTGCTTCAGTGTCAGTTATGGCTTAGTAAGCTGCCTTCGCAATCGGAGTTCTGCGTGATATCTATGCATTTCACCGCTACACCACGCATTCCGCCTACCTCAAACACACTCAAGTCTTCCAGTTTCAACGGCAATTTTATGGTTGAGCCACAAACTTTCACCGCTGACTTAAAAAACAACCTACGCACCCTTTAAACCCAATAAATCCG
+
FFFFFFFFFFFFFFFFFFFFFFFF:FFFFFFFFFFFFFFFFFFFFFFFFFFFFFFFFFFFFFFFFFFFFFFFFFFFFFFFFFFFFFFFFFFFFFFFF:FFFFFFFFFFFFFFFFFFFFFFFFFFFFFFFFFFFFFFFFFFFFFFFFF:FFFFFFFFFFFFFFFFFFFFFFFFFFFFFFFFFFFFFFF,FFFFFFFFFFFFFFFFFFFFFFFFFFFFFFFFFFFFFFFF,FFFFFFF:FFFF:FFFFFFFFF
@A00769:11:HC3HCDRXX:1:2101:10086:32988 1:N:0:ACAGTG
GGACTACAGGGGTATCTAATCCTGTTCGATACCCGCACTTTCGTGCCTCAGCGTCAGTAGGGCGCCGGTATGCTGCCTTCGCAATCGGGGTTCTGCGTGATATCTATGCATTTCACCGCTACACCACGCATTCCGCATACTTCTCGCCCACTCAAGGCACCCAGTTCCGACGGCAGGCCGGGGTTGAGCCCCGACATTTGACCGCCGGCTTAAATGCCCGCCTACGCACCCTTTAAACCCAATAAATCCGG
+
FFFFFFFFFFFFFF:FFFFFFFFFFFFFFFFFFFFFFFFFFFFFFFFFFFFFFFFFFFFFFFFFFFFFF:FFFFFFFFFFFFFFFFFFFFFFFFFFFFFF:F:FFFFFFFFFFFFFFFFFFFFFFFFFFFFFFFFFFFFFFFFFFFFFFFFFFFFFFFFFFFFFFFFFFFFFFFFFFFFFFFFFFFFFFFFFFFFFFFFFFFFFFFFFFFFFF:FFFFFFFFFFFFFFFFFFFFF:FFFFFFFFFFFFFFF
@A00769:11:HC3HCDRXX:1:2101:28664:33004 1:N:0:ACAGTG
GGACTACGGGGGTATCTAATCCTGTTCGATACCCACGCTTTCGTGCTTCAGCGTCAGTTGGGCGCCGGTATGCTGCCTTCGCAATCGGAGTTCTGCGTGATATCTATGCATTTCACCGCTACACCACGCATTCCGCATACTTCTCGCCCACTCAAGAACGCCAGTTTCAACGGCGGAGCGAGGTTGAGCCCCGCGATTTTACCGCTGACTTGGCATTCCGCCTACGCACCCTTTAAACCCAATAAATCCGG
+
FFFFFFFFFFFFFFFFFFFFFFFFFFFFFFFFFFFFFFFFFFFFFFFFFFFFFFFFFFFFFFFFFFFFFFFFFFFFFFFFFFFFFFFFFFFFFFFFFFFF::FFFFFFFFFFFFFFFFFFFFFFFFFFFFFFFFFFFFFFFFFFFFFFFFFFFFFFFFFFFFFFFFFFFFFFFFFFFF:FFFFFFFFFFFFFF:FFFFFFFFFFFFFFFFFFFFFFFFFFFFF:FFFFFFFFFFFFFFFFFFF:FFFFFFF
@A00769:11:HC3HCDRXX:1:2101:2971:33035 2:N:0:ACAGTG
GGACTACCGGGGTATCTAATCCTGTTTGCTACCCACGCTTTCGAACCTCAGCGTCAGTTACAGACCAGAGAGCCGCTTTCGCCACTGGTGTTCTTCCATATATCTACGCATTTCACCGCTACACATGGAGTTCCACTCTCCTCTTCTGCACTCAAGTCTCCCAGTTTCCAATGCACTACCCCGGTTAAGCCGAAGGCTTTCACATCAGACTTAAAAGACCGCCTGCGTTCCCTTTACGCCCAATAAATCCG
+
FFFFFFFFFFFFFFFFFFFFFFFFFFFFFFFFFFFFFFFFFFFFFFFFFFFFFFFFFFFFFFFFFFFFFFFFFFFFFFFFFFFFFFFFFFFFFFFFFFFFFFFFFFFFFFFFFFFFFFFFFFFFFFFFFFFFFFFFFFFFFFFFFFFFFFFFFFFFFFFFFFFFFFFFFF:FFFFFFFFFFFFFFFFFFFFFFFFFFFFFFFF:FFFF::FFF:FFFFFFFFFFF:FFF:FFFFFFFFFFFFFFFFFFFFF
@A00769:11:HC3HCDRXX:1:2101:20980:33035 2:N:0:ACAGTG
GGACTACGGGGGTATCTAATCCTGTTCGATACCCACACTTTCGTGCCTGAGCGTCAGTCGCAGACTGGTAAGCTGCCTTCGCAATCGGAGTTCTTCGTGATATCTATGCATTTCACCGCTACACCACGAATTCCGCCTACCTCGCCTGAACTCAAGCGCGCCAGTTCAAACGGCTCGACGGGGTTGAGCCCCGCTATTTTACCGCTTGCTTGACACGCCGCCTGCGCACCCTTTAAACCCAATAAATCCGG
+
FFFFFFFFFFFFFFFFFFFFFFFFFFFFFFFFFFFFFFFFFFFFFFFFFFFFFFFFFFFFFFFFFFFFFFFFFFFFFFFFFFFFFFFFFFFFFFFFFFFFFFFFFFFFFFFFFFFFFFFFFFFFFFFFFFFFFFFFFFFFFFFFFFFFFFFFFFF:FFFFFFFFFFFFF,FFFFFFFFFFFFFFFFFFFFFFFFFFFFFFFFFFFFFFFFFF:FFFFFFFFFFFFFFFFFFFFFFFFFFFF:FFFFFFFFF
@A00769:11:HC3HCDRXX:1:2101:31720:33066 2:N:0:ACAGTG
GGACTACGCAGGTATCTAATCCTGTTCGCTACCCACGCTCTCGTGCTTCAGCGTCAGTCGCAGTCTGGTAAGCTGCCTTCGCTATCGGAGTTCTAAGTTATATCTAAGCATTTCACCGCTACTTAACTTATTCCGCCTACCTCGTCTGAACTCGAGTCCTACAGTATTAATGGCAAATCAAGGTGAAGCCCCGACGTTTAACCACTAACTTAAAAAACCGCCTACGCACCCTTTAAACCCAATAAATCCGG
+
FF:FFFFFFFFFFFFFFFFFFFFFFFFFFFFFFFFFFFFFFFFFFFFFFFFFFFFFFFFFFFFFFFFFFFFFFFFFFFFFFFFFFFFFFFFFFF:FFFFFFFFFFFFFFFFFFFFFFFFFFFFFFFFFFFFFFFFFFFFFFFFFFFFFFFFFFFFFFFFFFFFFFFFFFFFFFFFFFFFFFFFFFFFFFFFFFFFFFFFFFFFFFFFFFFFFFFFFFFFFFFFFFFFFFFFFFFFFFFFFF:FFFFFF:FF
@A00769:11:HC3HCDRXX:1:2101:5430:33098 1:N:0:ACAGTG
GGTATCTAATCCTGTTTGCTACCCACGCTTTCGAACCTCAGCGTCAGTTACAGACCAGAGAGCCGCTTTCGCCACTGGTGTTCTTCCATATATCTACGCATTTCACCGCTACACATGGAGTTCCACTCTCCTCTTCTGCACTCAAGTCTCCCAGTTTCCAATGCACTACTCCGGTTAAGCCGAAGGCTTTCACATCAGACTTAAAAGACCGCCTGCGTTCCCTTTACGCCCAATAAATCCGGATAACGCTT
+
FFFFFFFFFFFFFFFFFFFFFFFFFFFFFFFFFFFFFFF:FFFFFFFFFFFFFFFFFFFFFFFFFFFFFFFFFFFFFFFF:FFFFFFFFFFFFFFFFFFFFFFFFFFFFFFFFFFFFFFFFFFFFFFFFFFFFFFFFFFFFFFFFFFFFFFFFFFFFFF:FFFFFFFFFFFFFFFFFFFFFFFFFFFFFFFFFFFFFFFFFFFFFFFFF:F:FFFFFFFFFFFFFFFFFFFFFFF,FF:F:FFFFFFFFFF
@A00769:11:HC3HCDRXX:1:2101:24026:33144 1:N:0:ACAGTG
GGACTACGCGGGTATCTAATCCTGTTTGCTACCCACGCTTTCGAACCTCAGCGTCAGTTACAGACCAGAGAGCCGCTTTCGCCACTGGTGTTCTTCCATATATCTACGCATTTCACCGCTACACATGGAGTTCCACTCTCCTCTTCTGCACTCAAGTCTCCCAGTTTCCAATGCACTACTCCGGTTAAGCCGAAGGCTTTCACATCAGACTTAAAAGACCGCCTGCGTTCCCTTTACGCCCAATAAATCCG
+
FFF,FFFFFFFFFFFF:FFFFFFFFFFFFFFFFFFFFFFFFFFFFFFFFFFFF,FFFFFFFFFFFFFFFFFFFFFFF,FFFFFFF:FFFF,FFF:FFFFFFFFF:F:FFFFFFFF,FFFFFFFFFFFFFF:F:FF:FFFFFFFFFFFF:FFFFFFFFFFFFFFFFFFFFFFFF:FFFFFFFF:FFFFFF:F:FFF:FF:FFFFF:FFFFFFFFFFF,F,F:F:FFFF:FF:F:FFFF,F:FFF:FFFF,FF
@A00769:11:HC3HCDRXX:1:2101:30960:33348 1:N:0:ACAGTG
GGACTACGCGGGTATCTAATCCTGTTCGCTCCCCACGCTTTCGCTCCTCAGCGTCAGTAACGGCCCAGAGACCTGCCTTCGCCATTGGTGTTCTTCCCGATATCTACACATTCCACCGTTACACCGGGAATTCCAGTCTCCCCTACCGCACTCAAGCCCGCCCGTACCCGGCGCGGATCCACCGTTAAGCGATGGACTTTCACACCGGACGCGACGAACCGCCTACGAGCCCTTTACGCCCAATAAATCCG
+
FFFFFFFFFFFFFFFFFFFFFFFFFFFFFFFFFFFFFFFFFFFFFFFFFFFFFFFFFFFFFFFFFFFFFFFFFFFFFFFFFFFFFFFFFFFFFFFFFFFFFFFFFFFFFFFFFFFFFFFFFFFFFFFFFFFFFFFFFFFFFFFFFFFFFFFFFFFFFFFFFFFFFFFFFFFFFFFFFFFFFFFFFFFFFFFF:FF:FFFFFFFFFFFFFFFFFFFFFFFF:FFF:FFFFFFFFFFFFFFFFFFFFFFF:FF
@A00769:11:HC3HCDRXX:1:2101:19813:33364 1:N:0:ACAGTG
GGACTACAGGGGTATCTAATCCTGTTTGATCCCCACGCTTTCGTGCTTCAGTGTCAGTTATGGCTTAGTAAGCTGCCTTCGCAATCGGAGTTCTGCGTGATATCTATGCATTTCACCGCTACACCACGCATTCCGCCTACCTCAAACACACTCAAGTCTTCCAGTTTCAACGGCAATTTTATGGTTGAGCCACAAACTTTCACCGCTGACTTAAAAAACAACCTACGCACCCTTTAAACCCAATAAATCCG
+
FFFFFFFFFFFFFFFFFFFFFFFFFFFFFFFFFFFFFFFFFFFFFFFFFFFFFFFFFFFFFFFFFFFFFFFFFFFFFFFFFFFFFFFFFFFFFFFFFFFF,FFFFFFFFFFFFFFFFFFFFFFFFFFFFFFFFFFFFFFFFFFFFFFFFFFFFFFFFFFFFFFFFFFFFFFFFFF:FFFFFFF:FFFFFFFFFFFFFFFFFFFFFFFFFFFFFFFFFFFFFFFFFFFFFFFFFFFFFFFFFFFFFFFFF:F
@A00769:11:HC3HCDRXX:1:2101:5547:33426 1:N:0:ACAGTG
GGTATCTAATCCTGTTTGCTCCCCACGCTTTCGAGCCTCAGCGTCAGTTACAGTCCAGAGAATCGCCTTCGCCACTGGTGTTCTTCCTAATCTCTACGCATTTCACCGCTACACTAGGAATTCCATTCTCCTCTCCTGCACTCTAGCAAGCCAGTTTCAACGGCTTGTCGGGGTTGAGCCCCGAAATTTTACCGCTGACTTAACTCGCCGCCTGCGCACCCTTTAAACCCAATAAATCCGGATAACGCTCG
+
FFFFFFFFFFFFFFFFFFFFFFFFFFFFFFFFFFFFFFFFFFFFFFFFFFFFF:FFFFFFF:FFFFFFFFFFFFFFFFFFFFFFFFFF:FFFFF:FFFFFFFFFFFFFFFFFFFFFFFFFFFFFF:FFFFFFFFFFFFFFFFFFFF:FFF:FFFFF:FFFFFFFFFFFFFFFFFFFFFFFFF:FFFFFFFFFFFFFFFFFFFFFFFFFFFFFFFFFFFFFFFFFFF:FFFF:F:FF:F:FFFFFFFFFFF,
@A00769:11:HC3HCDRXX:1:2101:7265:33458 1:N:0:ACAGTG
GTATCTAATCCTATTTGCTCCCCACGCTTTCGTGCCTCAGCGTCAGTAACAGGCCAGGCGGCCGCCTTCGCCACTGGTGTTCTTCCATATATCTACGCATTTTACCGCTACACATGGAGTTCCACCGCCCTCTCCTGCTCTCCAGCCCGCCAGTTTCCAGAGCCTGTACCGGTTGAGCCGGTACCTTTCACTCCAGACTTAGCAGGCCGCCTACGCACCCTTTACGCCCAATCATTCCGGATAACGCTCGC
+
FFFFFFFFFFF:FFF,FFFFFFFFFFFF:FFF:FFFF:FFFFFFFFFFFFFFFFFFFFF:FFFFFFFFF:FFFF:FFFFFF:FFFFFFFFFFFFFFFFFFFFFFFFFFFFFFFFFFFFFFFFFF:FFFFFFFFFFFFFFFFFFFFFFFFFFFFFFF:FFFF::F:FFFF:FFFF:FFFFFF:FF:FFF,FFFF,FFFFFFFF,F:FFFFF:FFF:FFFFF:FFFFF:FFF:F,FFFFFFFFFFFFFFF:F:
@A00769:11:HC3HCDRXX:1:2101:13883:33489 2:N:0:ACAGTG
GGACTACCGGGGTATCTAATCCTGTTTGCTACCCACGCTTTCGAACCTCAGCGTCAGTTACAGACCAGAGAGCCGCTTTCGCCACTGGTGTTCTTCCATATATCTACGCATTTCACCGCTACACATGGAGTTCCACTCTCCTCTTCTGCACTCAAGTCTCCCAGTTTCCAATGCACTACTCCGGTTAAGCCGAAGGCTTTCACATCAGACTTAAAAGACCGCCTGCGTTCCCTTTACGCCCAATAAATCCG
+
FFFFFFFFFFFFFFFFFFFFFFFFFFFFFFFFFFFFFFFFFFFFFFFFFFFFFFFFFFFFFFFFFF:FFFFFFFFFFF:FFFF:FFFFFF,FFFFFFFFFFFFFFFFFFFFFFFFFFFFFFFFFFFFFFFFFFFFFFFFFFFF:FFFFFFFFFFFFFFFFFFFFFFFFFFFFFFFFFFFFFFFFFFFFFFFFF,:F:FFFFFFFFFFFFFFFFFFFFFFFFFFFFFF:FFFF::FFFFFFFFFFFFFFFFF
@A00769:11:HC3HCDRXX:1:2101:6162:33520 1:N:0:ACAGTG
GGACTACGGGGGTATCTAATCCTGTTCGATCCCCACGCTTTCGTGCCTCAGCGTCAGTCGGGCGCCGGTATGCTGCCTTCGCAATCGGAGTTCTGCGTGATATCTATGCATTTCACCGCTACACCACGCATTCCGCATACTTCTCGCCCACTCAAGATCCCCAGTTTCAACGGCCGGCCCGGGTTGAGCCCGGACATTTTACCGCTGACTTAAAAATCCGCCTACGCACCCTTTAAACCCAATAAATCCGG
+
FFFFFFFFFFFFFFFFFFFFFFFFFFFFFFFFFFFFFFFFFFFFFFFFFFFFFFFFFFFFFFFFFFFFFFFFFFFFFFFFFFF:FFFFFFFFFFFFFFFF,FFFFFFFFFFFFFFFFFFFFFFFFFFFFFFFFFFFFF:FFFFFFFFFFFFFFFFFFFFFFFFFFFFFFFFFFFFFFFFFFFFFFFFFFFFFFFFFFFFFFFFFFFFFFFFFFFFFFFFFFFFFF:FFFFFF:F,FFFFFF:FFFFFFFFF
@A00769:11:HC3HCDRXX:1:2101:22905:33520 1:N:0:ACAGTG
GGACTACGCGGGTATCTAATCCTGTTCGATACCCACGCTTTCGTGCCTCAGTGTCAGATCGCCGCCGGTATGCTGCCTTCGCAATCGGAGTTCTGCGCAATATCTAAGCATTTCACCGCTACACTGCGCATTCCGCATACCTCTCGACATCTCAAGACAGCCAGTTTCAACGGCTCGCCGGGGTTGAGCCCCGGGCTTTTACCGCTGACTTAACAGTCCGCCTACGCACCCTTTAAACCCAATAAATCCGG
+
FFFFFFFFFFFFFFFFFFFFFFFFFFFFFFFFFFFFFFF:FFFFFFFFFFFFFFFFFFFFFFFFFFFFFFFFFFFFFFFFFFFFFFFFFFFFFFFFFFF,FFFFFFFFFFFFFFFFFFFFFFFFFFFFFFFFFFFFFFFFFFFFFFFFFFFFFFFFFFFFFF:FFFFFFFFFFFFFFFFFFFFFFFFFFFFFFFFFFFFFFFFFFFFFFFFFFFFFFFFFFFF:F,FFFFFFFFF:FFFFFFFFF:FFFFF
@A00769:11:HC3HCDRXX:1:2101:9299:33630 1:N:0:ACAGTG
GGACTACGGGGGTATCTAATCCTGTTCGATACCCACGCTTTCGTGCCTCAGCGTCAGTGTGGAGCCGGCATGCTGCCTTCGCAATCGGAGTTCTGCGCGATATCTATGCATTTCACCGCTACACCGCGCATTCCGCATACTTCTCTCCAACTCGAGACTGCCAGTTTCAACGGCGGGCCGGGGTTGAGCCCCGGGCTTTGACCGCTGACTTAACAGACCGCCTGCGCACCCTTTAAACCCAATAAATCCGG
+
FFFFFFFFFFFFFFFFFFFFFFFFFFFFFFFFFFFFFFFFFFFFFFFFFFFFFFFFFFFFFFFFFFFFFFFFFFFFFFFFFFFFFFFFFFFFFFFFFFFFFF:FFFFFFFFFFFFFFFFFFFFFFFFFFFFFFFFFFFFFFFFFFFFFFFFFFFFFFFFFFFFFFFFFFFFFFFFFFFFFFFFFFFFF:FFFFFFFFFFFFFFFFFFFFFFFFFFFFFFFFFFFFFFFFFFFFFFFFFFFFFFFFFFFFF,
@A00769:11:HC3HCDRXX:1:2101:14055:33630 1:N:0:ACAGTG
GGACTACGCGGGTATCTAATCCTGTTTGCTACCCACGCTTTCGAACCTCAGCGTCAGTTACAGACCAGAGAGCCGCTTTCGCCACTGGTGTTCTTCCATATATCTACGCATTTCACCGCTACACATGGAGTTCCACTCTCCTCTTCTGCACTCAAGTCTCCCAGTTTCCAATGCACTACTCCGGTTAAGCCGAAGGCTTTCACATCAGACTTAAAAGACCGCCTGCGTTCCCTTTACGCCCAATAAATCCG
+
FFFFFFFFFFFFFFFFFFFFFFFFFFFFFFFFFFFFFFFFFFFFFFFFFFFFFFFFFFFFFFFFFFFFFFFFFFFFFFFFFFFFFFFFFFF:FFFFFFFFFFFFFFFFFFFFFFFFFFFFFFFFFFFFFFFFFFFFFFFFFFFFFFFFFFFFFF::FFFFFFFFFFFFFFFFFFFFFFFFFFFFFFFFFFFF:FFFFFFFFFFFFFF:FFFFFFF,FFFFFFFFFFFF,FFFFFFFFFFFFFFFF:,FFFF
@A00769:11:HC3HCDRXX:1:2101:18448:33630 1:N:0:ACAGTG
GGACTACCCGGGTATCTAATCCTGTTCGATCCCCGCACTTTCGTGCCTCAGCGTCAGTAGGGCGCCGGAAGGCTGCCTACGCAATCGGGGTTCTGCGTGATATCTATGCATTTCACCGCTACACCACGCATTCCGCCTTCTTCTCGCCCACTCAAGGCCCCCAGTTTCAACGGCCGGACGGGGTTGAGCCCCGAATTTTTACCGCTGACTTAAAAGCCCGCCTACGCACCCTTTAAACCCAATAAATCCGG
+
:FFFFFFFFFFFFFFFFFFFFFFFFFFFFFFFFFFFFFFFFFFFFFFFFFFFFFFFFFFFFFFFFFFFFFFFFFFFFFFFFFFFFFFFFFFFFFFFFFFF:F:FFFFFFFFFFFFFFFFF:FFFFFFFFFFFFFFFFFFFFFFFFFFFFFFFFFFFFFFFFFFFFFFFF:FFFFFFFFFFFFFFFFFFFFFFFFFFFFFFFF:FFFFFFFFFFFFFFFFFFFFFFFFFFFFFFFFFFFFFFFFFFFFFFFF
@A00769:11:HC3HCDRXX:1:2101:24740:33724 2:N:0:ACAGTG
GGACTACCCGGGTATCTAATCCTGTTTGCTACCCACGCTTTCGAACCTCAGCGTCAGTTACAGACCAGAGAGCCGCTTTCGCCACTGGTGTTCTTCCATATATCTACGCATTTCACCGCTACACATGGAGTTCCACTCTCCTCTTCTGCACTCAAGTCTCCCAGTTTCCAATGCACTACTCCGGTTAAGCCGAAGGCTTTCACATCAGACTTAAAAGACCGCCTGCGTTCCCTTTACGCCCAATAAATCCG
+
FFFFFFFFFFFF:FFFFFFFFFFFFFFFFFFFFFFFFFFFFFFFFFFFFFFFFFFFFFFFFFFFFFFFFFFFFFFFFFFFFFF:F:FF:FFFFFFFFFFFFFFFFFFFF:FFFFFFFFFFFFFFF,FFFFFFFFFFFFFFFFFFFFFFFFFFFFFFFFFFFFFFFFFFFFFF:FFFFFFFFFFFFFFFFFFFFFFFFFFFFFFFFFFFFFFFFFFFFFFFFFFFFFFFFFFFFFFFF:FFFF:F:FFFFFF
@A00769:11:HC3HCDRXX:1:2101:7401:33755 2:N:0:ACAGTG
GGGAACAAAACCTGTTTGCAACCCACGCTAACGAACCTCAGCGTCAGTTACAGACCAGACAGCCGCTTTCGCCACAGGTCTACATCCATCTAACTACGAATTTCACCGCTACACATGGAGTTCCACTCTCCTCTTCTGCACTCAAGTCTCCCAGTTTCCAATGCACTACTCCGGTTAAGCCGAAGGCTTTCACATCAGACTTAAAAGACCGCCTGCGTTCCCTTTACGCCCAATAACTCCGGCTAACGCTT
+
FF,F,F,FF:F,,FF:::F,:::F:,,FF,,FF,:FFFFF,F,FF,,::FF,FFF::,F,FFFF:F,FFF:FFFF,::,,,,:,FF,F:,:F,F,FFF,F,FF:FF:FFFFFFFF,F:FF:F,F::FFFF:FF,FF::,FF::F:FF,F,FFFFFFFFFFF::,FFFFFFFFFFFFFFFFFFF:FFFFFFFFFFFFF,FF,F,FFFF:F,F,FF,FF:FF:FFFFFF,FFFF,FFF,FFFFF,F,:F:FFF
@A00769:11:HC3HCDRXX:1:2101:16658:33755 2:N:0:ACAGTG
GGACTACGCGGGTATCTAATCCTATTTGCTCCCCACGCTTTCGTGCCTCAGCGTCAGTTAACAGGCCAGGCGGCCGCCTTCGCCACTGGTGTTCTTCCATATATCTACGCATTTTACCGCTACACATGGAGTTCCACCGCCCTCTCCTGCTCTCTAGCCCGCCAGTTTCCAGAGCCTGTACCGGTTGAGCCGGTACCTTTCACTCCAGACTTAGCAGGCCGCCTACGCACCCTTTACGCCCAATCATTCCG
+
FFFFFFFFFFFFFFFFFFFFFFFFFFFFFFFFFFFFFFFFFFFFFFFFFFFFFFFFFFFFFFFFFFFFFFFFFFFFFFFFFFFFFFFFFFFFFFFFFFFFFFFFFFFFFFFFFFFFFFFFFFFFF:FFFFFFFFFFFFFFFFFFFFFFFFFFFFFFFFFFFFFFFFFFFFFFFF:FFFFFFFFFFFFFFFFFFFFFFFFFFFFFFFFFFFFFFFFFFFFFFFFFFFFFFFFFFFFFFFFFFF,FFFFFFFF
@A00769:11:HC3HCDRXX:1:2101:3568:33818 1:N:0:ACAGTG
GGACTACGCGGGTATCTAATCCTGTTCGATACCCACGCTTTCGTGCCTGAGCGTCAGTTGGGCGCCGGTATGCTGCCTTCGCAATCGGAGTTCTGCGTGATATCTATGCATTTCACCGCTACACCACGCATTCCGCATACTTCTCGCCCACTCTAGCAAGCCAGTTTCAACGGCTTGTCGGGGTTGAGCCCCGAAATTTTACCGCTGACTTAACTCGCCGCCTGCGCACCCTTTCAACCCAATAAATCCGG
+
FFFFFFFFFFFFFFFFFFFFFFFFFFFFFFFFFFFFFFFFFFFFFFFFFFFFFFFFFFFFFF:FFFFFFFFFFFFFFFFFFFF:FFFFFFFFFFF:FFFFFFFFFFFFFFFFF:F:FFFFF:FFFFFFFFFFFFFF,F,FFFFFFFFFFFFFFFFFFF,:FFFFFFFFFFFFFFFFFFFFFFFFFFFFFFFFFF:FFF:FFFFFFFFFFFFFFFFFFFFFFFFFFFF:FFFF,F,FF:FFFFFFF:FFF,:
@A00769:11:HC3HCDRXX:1:2101:3540:33896 2:N:0:ACAGTG
GGACTACGCGGGTATCTAATCCTGTTTGCTACCCACGCTTTCGAACCTCAGCGTCAGTTACAGACCAGAGAGCCGCTTTCGCCACTGGTGTTCTTCCATATATCTACGCATTTCACCGCTACACATGGAGTTCCACTCTCCTCTTCTGCACTCAAGTCTCCCAGTTTCCAATGCACTACTCCGGTTAAGCCGAAGGCTTTCACATCAGACTTAAAAGACCGCCTGCGTTCCCTTTACGCCCAATAAATCCG
+
FFFFFFFFFFFFFFFFFFFFFFFFFFFFFFFFFFFFFFFFFFFFFFFFFFFFFFFFFFFFFFFFFFFFFFFFFFFFFFFFFFFFFFFFFFFF:FFFFFFFFFFFFFFFFFFFFFFFFFFFFFFFFFFFFFFFFFFFFFFFFFFFFFFFFFFFFFFFFFFFFFFFFFFFFFFFFFFFFFFFFFFFFF:FFFFFFFFFFFFFFFFFFFFFF:FFFFFFFFFFFFFFFFFFFFFFFFFFFFFFFF:FFFFFFFF
@A00769:11:HC3HCDRXX:1:2101:4625:33896 2:N:0:ACAGTG
GGACTACAGTGGTATCTAATCCTGTTCGATACCCACGCTTTCGTGCCTGAGCGTCAGTTGGGCGCCGGTATGCTGCCTTCGCAATCGGAGTTCTGCGTGATATCTATGCATTTCACCGCTACACCACGCATTCCGCATACTTCTCGCCCACTCTAGCAAGCCAGTTTCAACGGCTTGTCGGGGTTGAGCCCCGAAATTTTACCGCTGACTTAACTCGCCGCCTGCGCACCCTTTAAACCCAATAAATCCGG
+
FFFFFFFFFFFFFFFFFFFFFFFFFFFFFFFFFFFFFFFFFFFFFFFFFFFFFFFFFFFFFFFFFFFFFFFFFFFFFFFFFFFFFFFFFFFFFFFFFFFFFFFFFFFFFFFFFFFFFFFFFFFFFFFFFFFFFFFFFFFFFFFFFFFFFFFFFFFFFFFFFFFFFFFFFFFFFFFFFFFFFFFFFFFFFFFFFFFFFFFFFFFFFFFFFFFFFFFFFFFFFFFFFFFFFFFF:FFFFFFFF:,FFFFFFFF
@A00769:11:HC3HCDRXX:1:2101:23764:33912 2:N:0:ACAGTG
GGACTACGCGGGTATCTAATCCTGTTCGATCCCCACGCTTTCGTGCCTCAGCGTCAGTTGGGCGCCGGTATGCTGCCTTCGCAATCGGCGTTCTGCGTGATATCTATGCATTTCACCGCTACACCACGCATTCCGCATACTTCTCGCCCACTCAAGACTGCCAGTTCCGACGGCTCGACAGGGTTGAGCCCTGAATTTTTACCGCCGGCTTAACAGCCCGCCTGCGCACCCTTTAAACCCAATAAATCCGG
+
FFFFFFFFFFFFFFFFFFFFFFFFFFFFFFFFFFFFFFFFFFFFFFFFFFFFFFFFFFFFFFFFFFFFFFFFFFFFFFFF:FFFFFFFFFFFFFFFFFFFFFFFFFFFF,FFFFFFFFFFFFFFFFFFFFFFFFFFFFFFFFFFFFFFFFFFFFFFFFFFFFFFFFFFFFFFFFFFFFFFFFFFFFFFFFFFFFFFFFFFFFFFFFFFFFFFFFFFFFFFFFFFFFFFFFFF,FFFFFFFFFF:FFFFFFF
@A00769:11:HC3HCDRXX:1:2101:11252:33974 1:N:0:ACAGTG
GGACTACGCGGGTATCTAATCCTGTTCGATACCCACGCTTTCGTGCATGAGCGTCAGTTGAGCGCCGGTATGCTGCCTTCGCAATCGGAGTTCTGCGTGATATCTATGCATTTCACCGCTACACCACGCATTCCGCATACTTCTCGCTCACTCAAGAACGCCAGTTTCAACGGCACGACGGGGTTGAGCCCCGAAATTTTACCGCTGACTTGACATTCCGCCTGCGCACCCTTTAAACCCAATAAATCCGG
+
FFFFFFFFFFFFFFFFFFFFFFFFFFFFFFFFFFFFFFFFFFFFFFFFFFFFFFFFFFFFFFFFFFFFFFFFFFFFFFFFFFFFFFFFFFFFFFFFFFFFF:FFFFFFFFFFFFFFFFFFFFFFFFFFFFFFFFFFFFFFFFFFFFFFFFFFFFFFFFFFFFFFFFFFFFFFFFFFFFFFFFFFFFFFFFFFFF:FFFFFFFFFFFFFFFFFFFFFFFFFFFFFFFFFFFFF:FFFFFFFFFFFFFFFFFF
@A00769:11:HC3HCDRXX:1:2101:27480:34115 2:N:0:ACAGTG
GGACTACGCGGGTATCTAATCCTGTTCGATACCCACGCTTTCGTGCCTGAGCGTCAGTTGTGCACCGGTATGCTGCCTTCGCAATCGGGGTTCTGCGTGATATCTATGCATTTCACCGCTACACCACGCATTCCGCATACCTCTCGCACACTCTAGATCCCCAGTTTCAACGGCTGGATGGGGTTGAGCCCCACGATTTGACCGCTGACTTAAAAATCCGCCTGCGCACCCTTTAAACCCAATAAATCCGG
+
FFFFFFFFFFFFFFFFFFFFFFFFFFFFFFFFFFFFF:FFFFFFFFFFFFFFFFFFFFFFFFFFFFFFFFFFFFFFFFFFFFFFFFFFFFFFFFFFFFF:FFFFFFFFFFFFFFFFFFFFFFFFFFFFFF:FFFFFFFFFFFFFFFFFFFFFFFFFFFFFFFFFFFFFFFFFFFFFFFFFFFFFFF:FFFFFFFFFFFFFFFFFFFF:FFFFFFFFFFFFFFFFFFFFFFFFFFFFFFFFFFFFFFFF:FF
@A00769:11:HC3HCDRXX:1:2101:21432:34131 1:N:0:ACAGTG
GGACTACCCGGGTATCTAATCCTGTTTGCTACCCACGCTTTCGAACCTCAGCGTCAGTTACAGACCAGAGAGCCGCTTTCGCCACTGGTGTTCTTCCATATATCTACGCATTTCACCGCTACACATGGAGTTCCACTCTCCTCTTCTGCACTCAAGTCTCCCAGTTTCCAATGCACTACTCCGGTTAAGCCGAAGGCTTTCACATCAGACTTAAAAGACCGCCTGCGTTCCCTTTACGCCCAATAAATCCG
+
FF:FFFFFFFFFFF:FFFFFFFFFFFFFFFFFFFFFFFFFFFFFFFFFFFFFFFFFFFFFFFFFFFFFFFFFFFFFFFFFFFFFFFFFFF,FFF:FFFFFFFF:FFFFFFFFFFFFFFFF:FFFFFFFFFFFFFFFFFFFFFFFFFFFFFFFFFFFFFFFFFFFFFFFFFFFFFFFFFFFFFFFFFFFFFFFFFFFFFFFFFFFFFFFFFFFF:FFF:FFFFFFFFFFFFFFFFFFFFFFFFFF:F:FF,F
@A00769:11:HC3HCDRXX:1:2101:29903:34209 2:N:0:ACAGTG
GGACTACCGGGGTATCTAATCCTGTTCGATACCCACGCTTTCGTGCTTCAGCGTCAGTTGGGCGCCGGTATGCTGCCTTCGCAATCGGAGTTCTGCGTGATATCTATGCATTTCACCGCTACACCACGCATTCCGCATACTTCTCGCCCACTCAAGAACGCCAGTTTCAACGGCGGAGCGAGGTTGAGCCCCGCGATTTTACCGCTGACTTGGCATTCCGCCTACGCACCCTTTAAACCCAATAAATCCGG
+
FFFFFFFFFFFFFFFFFFFFFFFFFFFFFFFFFFFFFFFFFFFFFFFFFFFFFFFFFFFFFFFFFFFFFFFFFFFFFFFFFFF:FFFFFFF:FFFFFFFFFFFF:FFFFFFFFFFFFFFFFFFFFFFFFFFFFFFFFFFFFFFFFFFFFFFFFFFFFFFFFF,FFFFFFFFFFFFFFFFFFFFFFFFFFFFFFFF,FFFFFFFFFFFFFFFFFFFFFFFFFFFFFFFFFFF,FF,FFFFFF,FFFFFFFF,
@A00769:11:HC3HCDRXX:1:2101:28230:34381 1:N:0:ACAGTG
GGTATCTAATCCTGTTTGCTACCCACGCTTTCGAACCTCAGCGTCAGTTACAGACCAGAGAGCCGCTTTCGCCACTGGTGTTCTTCCATATATCTACGCATTTCACCGCTACACATGGAGTTCCACTCTCCTCTTCTGCACTCAAGTCTCCCAGTTTCCAATGCACTACTCCGGTTAAGCCGAAGGCTTTCACATCAGACTTAAAAGACCGCCTGCGTTCCCTTTACGCCCAATAAATCCGGATAACGCTC
+
FFF:FFFFFFFFFFFFFFFFFFFFFFFFFFFFFFFFFF:FFFFFFFFFFFFFFFFFFFFFFFFFFFFFFFFFFFFFFFFFFFFFFFFFFFFFFFFFFFFFFFFFFFFFFFFFFFFFFFFFFFF:FFFFFFFFFFFFFFFFFFFFFFFFFFFFFFFFFFFFFFFFFFFF:FFFFFFFF:FFFFFFFFFFFFFFF,FFFFFFFFFFFF,F:FFFFFFFFFFFFFFFFFFFFFF:FFFFFFFFFFF:FF:F:FF
@A00769:11:HC3HCDRXX:1:2101:10936:34428 1:N:0:ACAGTG
GGACTACAGGGGTATCTAATCCTGTTCGATACCCACGCTTTCGTGCTTCAGCGTCAGTTGGGCGCCGGTATGCTGCCTTCGCAATCGGAGTTCTGCGTGATATCTATGCATTTCACCGCTACACCACGCATTCCGCATACTTCTCGCCCACTCAAGACCGTCAGTTTCAACGGCGGGCGGAGGTTGAGCCCCCGTATTTTACCGCTGACTTGACAGTCCGCCTACGCACCCTTTAAACCCAATAAATCCGG
+
FFFFFFFFFFFFFFFFFFFFFFFFFFFFFFFFFFFFFFFFFFFFFFFFFFFFFFFFFFFFFFFFFFFFF,FFFFFFFFFFFFFFFFFFFFFFFFFFFFFFFFFFFFFFFFFFFFFFFFFFFFFFFFFFFFFFFFFFFFFFFFFFFFFFFFFFFFFFFFFFFFFFFFFFFFFFFFFFFFF:FFFFFFFFFFFFFFFFFFFFFFFFFFFFFFFFFFFFFFFFFFFFFFFFFFFFFFFFFF:FFFF:FFFFFF:
@A00769:11:HC3HCDRXX:1:2101:4074:34444 1:N:0:ACAGTG
GGACTACACGGGTATCTAATCCTGTTCGATCCCCACGCTTTCGTGCCTCAGCGTCAGTCGGGCGCCGGTATGCTGCCTTCGCAATCGGAGTTCAGCGTGATATCTATGCATTTCACCGCTACACCACGCATTCCGCATACTTCTCGCCCACTCAAGATCCCCAGTTTCAACGGCCGGCCCGGGTTGAGCCCGGACATTTTACCGCTGACTTAAAAATCCGCCTACGCACCCTTTAAACCCACTAAATCCGG
+
FFFFFFFFFFFFFFFFFFFFFFFFFFFFFFFFFFFFFFFFFFFFFFFFFFFFFFFFFFFFFFFFFFFFFFFFFFFFFFFFFFFFFFFFFFFFFFFFFFFFF:FFFFFFFFFFFFFFFFFFFFFFFFFFFFFFFFFFFFFFFFFFFFFFFFFFFFFFFFFFFFFFFFFFFFFFFFFFFFFFFFFFFFFFFFFFFFFFFFFFFFFFFFFFFFFFFFFFFFFFFFFFFFFFFFFFFFF,:FFFF,FFFFFFFF:
@A00769:11:HC3HCDRXX:1:2101:30834:34475 2:N:0:ACAGTG
CCTGTTCGATCCCCACGCTTTCGTGCCTCAGCGTCAGTCTGGCGCCGGTACGCTGCCTTCGCAATCGGAGTTCTGCGCGATATCTATGCATTTCACCGCTACACCGCGCATTCCGCGTACTTCTCGCCAACTCAAGTCTGCCAGTTTCAACGGCTCGACGGGGTTGAGCCCCGCAATTTTACCGCTGACTTAACGGACCGCCTACGCACCCTTTAAACCCAATAAATCCGGATAACGCTCGCATCCTCCGT
+
FFFFFFFFFFFFFFFFFFFFFFFFFFFFFFFFFFFFFFFFFFFFFFFFFFFFFFFFFFFFFFFFFFFFFFFFFFFFFFFFFFFFFFFFFFFFFFFFFFFFFFFFFFFFFFFFFFFFFFFFFFFFFFFFFFFFFFFFFFFFFFFFFFFFFFFFFFFFFFFFFFFFFFFFFFFFFFFFFFFFFFFFFFFFFFFFFFFFFFFFFFFFFFFFFFFFFFFFFFFFFFFFFFFFFFFFFFFFFFFF:FFFFFFFFFF
@A00769:11:HC3HCDRXX:1:2101:18756:34569 1:N:0:ACAGTG
GGACTACGCGGGTATCTAATCCTGTTCGATACCCACACTTTCGTGCATGAGCGTCAGTTGAGCGCCGGTATGCTGCCTTCGCAATCGGAGTTCTGCGTGATATCTATGCATTTCACCGCTACACCACGCATTCCGCATACTTCTCGCTCACTCAAGAAAACCAGTTTCAACGGCTCGAAGAGGTTGAGCCTCTCAATTTTACCGCTGACTTGATCTTCCGCCTGCGCACCCTTTAAACCCAATAAATCCGG
+
FFFFFFF,FF:FFFFFFFFFFFFF:FFFFFFFFFFFFFFFFFFFFFFFFFF:FFFFFFFFFFFFFF,FFFFFFFFFFFFFFFFFFFFFFF::FF,FFF:FFFFFFFFFFFFFF:FFF,FFFFFFFFFFFFFFFFF:FFFFFFFFFFFFFFFFFFF:FFFFF,FFF:F:FFFF:FFFFFF,FFFFFFFFF::FFFFFFF:FFF:FFF:FFFF:FFFFFFFF:FFFFFFFFFFF:FFFFFFFFFFFFFFFF::
@A00769:11:HC3HCDRXX:1:2101:18403:34585 1:N:0:ACAGTG
GGACTACCGGGGTATCTAATCCTGTTTGCTACCCACGCTTTCGAACCTCAGCGTCAGTTACAGACCAGAGAGCCGCTTTCGCCACTGGTGTTCTTCCATATATCTACGCATTTCACCGCTACACATGGAGTTCCACTCTCCTCTTCTGCACTCAAGTCTCCCAGTTTCCAATGCACTACTCCGGTTAAGCCGAAGGCTTTCACACCAGACTTAAAAGACCGCCTGCGTTCCCTTTACGCCCAATAAATCCG
+
FFFFFFFFFFFFFFFFFFFFFFFFFFFFFFFFFFFFFFFFFFFFFFFFFFFFFFFFFFFFFFFFF:FFFFFFFFFFFFFFFFFFFFFFFFFFFFFFFFFFFFFFFFFFFFFFFFFFFFFFFFFFFF:FFFFFFFFFFFFFFFFFFFFFFF:FFFFFFFFF,FFFFFFF,FFFFFFFFFFFFFFFFFFF:FFFFFFFFFFF:F:::FFFFFFFFFFF,F:FFFF:FFFFFFFFFFFF:FFFFFFFFFFFFFF
@A00769:11:HC3HCDRXX:1:2101:8088:34695 1:N:0:ACAGTG
GGACTACGCGGGTATCTAATCCTGTTCGATACCCACGCTTTCGTGCCTCAGCGTCAGTGTGGAGCCGGCATGCTGCCTTCGCAATCGGAGTTCTGCGCGATATCTATGCATTTCACCGCTACACCGCGCATTCCGCATACTTCTCTCCAACTCGAGACTGCCAGTTTCAACGGCGGGCCGGGGTTGAGCCCCGGGCTTTGACCGCTGACTTAACAGACCGCCTGCGCACCCTTTAAACCCAATAAATCCGG
+
FFFFFFFFFFFFFFFFFFFFFFFFFFFFFFFFFFFFFFFFFFFFFFFFFFFFFFFFFFFFFFFFFFFFFFFFFFFFF:FFFFFFFFFFFFFFFFFFFFFF:FFFFFFFFFFFFFFFFFFF:FFFFFFFFFFFFFFFFFFFFFFFFFFFFFFFFFFFFFFFFFFFFFFFFFFFFFFFFFFFFFFFFFFFFFFFFFFFFFFFFFFFFFFFFFFFFFFFFFFFFFFFFFFFFFFFFFFFFFFFF:FF:FFFFFF
@A00769:11:HC3HCDRXX:1:2101:30147:34695 1:N:0:ACAGTG
GGACTACACGGGTATCTAATCCTGTTCGATCCCCACGCTTTCGTGCCTCAGCGTCAGTTGGGCGCCGGTATGCTGCCTTCGCAATCGGCGTTCTGCGTGATATCTATGCATTTCACCGCTACACCACGCATTCCGCATACTTCTCGCCCACTCAAGACTGCCAGTTTCGACGGCTCGACAGGGTTGAGCCCTGAATTTTTACCGCCGGCTTAACAGCCCGCCTGCGCACCCTTTAAACCCAATAAATCCGG
+
FFFFFFFFFFFFFFFFFFFFFFFFFFFFFFFFFFFFFFFFFFFFFFFFFFFFFFFFFFFFFFFFFFFFFFFFFFFFFFFFFFFFFFFFFFFFFFFFF:FFFFFFFFFFFFFFFFFFFFFFFFFFFFFFFFFFFFFFFFFFFFFFF:FFFFFFFFFFFFFFFFFFFFFFFFFFFFFFFFFFFFF:FFFFFFFFFFFFFFFFFFFFFFFFFFFFFFFFFFFFFFFFFFFFFFFFFF,FFFFFFFF,FFFFFFF
@A00769:11:HC3HCDRXX:1:2101:4788:34710 1:N:0:ACAGTG
GGACTACGCGGGTATCTAATCCTGTTCGATACCCACGCTTTCGTGCCTCAGCGTCAGATCGCCGCCGGTATGCTGCCTTCGCAATCGGAGTTCTGCGCAATATCTAAGCATTTCACCGCTACACTGCGCATTCCGCATACCTCTCGACATCTCAAGACAGCCAGTTTCAACGGCTCGCCGGGGTTGAGCCCCGGGCTTTTACCGCTGACTTAACAGCCCGCCTACGCACCCTTTAAACCCAATAAATCCGG
+
FFFFFFFFFFFFFFFFFFFFFFFFFFFFFFFFFFFFFFFFFFFFFFFFFFFFFFFFFFFFFFFFFFFFFFFFFFFFFFFFFFFFFFFFFFFFFFFFFFFFFFFFFFFFFFFFFFFFFFFFFFFFFFFFFFFFFFFFFFFFFFFFFFFFFFFFFFFFFFFFFFFFFFFFFFFFFFFFFFFFFFFFFFFFFFFFFFFFFFFFFFFFFFFFFFFFFFFFFFFFFFF,FFFFFFFFFFFFFFFFFFFFFFFFFF,
@A00769:11:HC3HCDRXX:1:2101:29487:34710 2:N:0:ACAGTG
ACTACAGGGGTATCTAATCCTGTTCGATACCCACGCTTTCGTGCATGAGCGTCAGTTGAGCGCCGGTATGCTGCCTTCGCAATCGGAGTTCTGCGTGATATCTATGCATTTCACCGCTACACCACGCATTCCGCATACCTCTCGACATCTCAAGACAGCCAGTTTCAACGGCTCGCCGGGGTTGAGCCCCGGGCTTTTACCGCTGACTTAACAGCCCGCCTACGCACCCTTTAAACCCAATAAATCCGGAT
+
FFFFFFFFFFFFFFFFFFFFFFFFFFFFFFFFFFFFFFFFFFFFFFFFFFFFFFFFFFFFFFFFFFFFFFFFFFFFFFFFFFFFFFFFFFFFFFFFFFFFFFFFFFFFFFFFFFFFFFFFFFFFFFFFFFFFFFFFFFFFFFFFFFFFFFFFFFFFFFFFFFFFFFFFFFFFFFFFFFFFFFFFFFFFFFFFFFFFFFFFFFFFFFFFFFFFFFFFFFFFFFFFFFFFFFFFFFFFFFFFFFFFFFFFFFF
@A00769:11:HC3HCDRXX:1:2101:23312:34788 1:N:0:ACAGTG
GGACTACACGGGTATCTAATCCTATTTGCTCCCCACGCTTTCGTGCCTCAGCGTCAGTAACAGGCCAGGCGGCCGCCTTCGCCACTGGTGTTCTTCCATATATCTACGCATTTTACCGCTACACATGGAGTTCCACCACCCTCTCCTGCTCTCTAGCCCGCCAGTTTCCAGAGCCTGTACCGGTTGAGCCGGTACCTTTCACTCCAGACTTAGCAGGCCGCCTACGCACCCTTTACGCCCAATCATTCCGG
+
FFFFFFFFFFFFFFFFFFFFFFFFFFFFFFFFFFFFFFFFFFFFFFFFFFFFFFFFFFFFFFFFFFFFFFFFFFFFFFFFFFFFFFFFFFFFFFFFFFFFFFFFFFFFFFFFFFFFFFFFFFFFFFFFFFFFFFFF:FFFFFFFFFF:FFFFFFFFFFFFFFFFFFFFFFFFFFFFFFFFFFFFFFFFFFFFFFFFFFFFFFFFFFFFFFFFFFFFFFFFFFFFFFFFFFFFFFFF,FFFF,FFFFFFFF:
@A00769:11:HC3HCDRXX:1:2101:32859:34788 2:N:0:ACAGTG
GGACTACGCGGGTATCTAATCCTGTTCGCTACCCACGCTCTCGTGCTTCAGCGTCAGTCGCAGTCTGGTAAGCTGCCTTCGCTATCGGAGTTCTAAGTTATATCTAAGCATTTCACCGCTACTTAACTTATTCCGCCTACCTCGTCTGAACTCGAGTCTTACAGTATTAATGGCAAATCAAGGTGAAGCCCCGACGTTTAACCACTAACTTAAAAAACCGCCTACGCACCCTTTAAACCCAATAAATCCGG
+
FFFFFFFFFFFFFFFFFFFFFFFFFFFFFFFFFFFFFFFFFFFFFFFFFFFFFFFFFFFFFFFFFFFFFFFFFFFFFFFFFFFFFFFFFFFFFFFFFFFFFFFFFF:FFFFFFFF:FFFFFFFFFFFFFFFFFFFFFFFF:FFF:FFFFFFFFF:FFFFFFF:FFFFF,FFFFF::FFF:FFFFFFF:FF:FFFFFF:FFFF,FFFFFFF:F,:FF,FFFFFFFFFF,FFFFFFF:F::FF,FF:,F,,FF
@A00769:11:HC3HCDRXX:1:2101:7509:34820 2:N:0:AAAGTG
GGACTACAGGGGTATCTAATCCTGTTTGCTACCCACGCTTTCGAACCTCAGCGTCAGTTACAGACCAGAGAGCAGCTTTCGCCACTGGTGTTCTTCCATATATCTACGCATTTCACCGCTACACATGGAGTTCCACTCTCCTCTTCTGCACTCAAGTCTCCCAGTTTCCAATGCACTACTCCGGTTAAGCCGAAGGCTTTCACATAAGACTTAAAATACCGCCAGAGTTACCTTTAAGCCCAATAAATC
+
FFFFFFFF:FFFFFFFFFFFFF:FFFFFFF,FFFFFFFFFFFFFFFFFFF::FFFFFF:FF:,FFFFFFF:F:,FF,FFFFFFFFFFFFFFFF,FFFFFFFFFFFFF,FFFFF,FF,:FF,FFFF,FFF:FFFFF::,:FFFFF:::,FF:,FFF,:FF,:,F,:FF,,FF,,,FFFF,FFF,,FFF,,:F,,FFFFF,F,FFFF,F,F::,:FFF::,::,,,::,,:,,F,:FF,,F:FF::,FFF,
@A00769:11:HC3HCDRXX:1:2101:2220:34961 2:N:0:ACAGTG
CTACGCGGGTATCTAATCCTGTTCGCTCCCCCAGCTTTCGCGCCTCAGCGTCAGTGACGGCCCAGAGAGCTGCCTTCGCCATCGGTGTTCTTCCCGATATCTGCGCATTCCAACGCTACACCTGGAATTCCGCTCTCCTCTACCGCACTCGAGACGCCCAGTCCGGGACCCGGCCCGGGGGTGAGACCCGGGGTGAGAGGTCCCGCTTAGGCGGCCGCCAACGCGCGCGTTACGCCCACTGAATCAGGAT
+
FFFF,,:FFFFFF,FFF,FF:FFF:FFFF,FF,:F,:FF::FFFFFFFF,FF:,,:FF::FFFFFF,,,F:FFF,,F,,F,:F:,FFFF:FFFF,F:,F::F,F,FF,:,FF,F:FF:FFFF,::F:,:F,,FF:FF:FF:FF,,,FFF,FF:,,FFF,,F:FF,,,FF,FFFF::,:F:,FFFF,,FFF,FF,,F,FF,,FFFFF,FFF:F,FF,:FF,FF,:FFFF,,FFF:F::F,:,F,F:,F,,F
@A00769:11:HC3HCDRXX:1:2101:27462:34992 2:N:0:ACAGTG
ACTACCCGGGTATCTAATCCTGTTCGATACCCACGCTTTCGTGCCTCAGCGTCAGTGTGGAGCCGGTACGCTGCATTCGCAATAGGGGTTCTGAGCGATATCTAAGCATTTCACCGCTACACCGCGCATTCCGCGTACTTCTCTCCAACTCAAGCCCGCCAGTTTCAACGGCTCGCCGGGGTTGAGCCCCGGGCTTTTACAGCTGACTTAACAGGCCGCCTGCGCACCCTTTAAACACAATAAATCCGGAT
+
FFFFFFFF,FFFFFFF,FF,FF:F,:FFFF,,FFFFFFFFFFFF,F,F,,FFFFF,FF,,F:FFF,:F,,,F:F,:FFFFFF:,FFFFFFFF,,F,FFFFF:FFF::FFFFF::F:FFFF,FF:,FFFFFF:F:::F,FF:F:FFFFF:FF,FFFF,,FFFF,::FFFF:,FFFFFF:FFF,FFF::,F,:FFFF,::F:,F,F,F:F,:,F,FF:FFFF:FFFF:F:,F,F:F:F,FFF:FFFF,::FF,
@A00769:11:HC3HCDRXX:1:2101:9733:35008 1:N:0:ACAGTG
GGACTACGCGGGTATCTAATCCTGTTCGATACCCACGCTTTCGTGCCTGAGCGTCAGTTGGGCGCCGGAAGGCTGCCTTCGCAATCGGGGTTCTGCGTGATATCTATGCATTTCACCGCTACACCACGCATTCCGCCTTCTTCTCGCCCACTCAAGGCCCCCAGTTTCAACGGCCGGACGGGGTTGAGCCCCGAATTTTTACCGCTGACTTAAAAGCCCGCCTACGCACCCTTTAAACCCAATAAATCCGG
+
FFFFFFFFFFFFFFFFFFFFFFFFFFFFFFFFFFFFFFFFFFFFFFFFFFFFFFFFFFFFFFFFFFFFFFFFFFFFFFFFFFFFFFFFFFFFFFFFFFFF:,FFFFFFFFFFFFFFFFFFFFFFFFFFFFFFFFFFFFFFFFFFFFFFFFFFFFFFFFFFFFFFFFFF,FFFFFFFFFFFFFFFFFFFFFFFFFFFFFFFFFFFFFFFFFFFFFFFFFFFFFFFFFFFFFFFFFFFFFFFFFF:FFFFFFF
@A00769:11:HC3HCDRXX:1:2101:1895:35023 1:N:0:ACAGTG
GGACTACCGGGGTATCTAATCCTGTTCGCTACCCATGCTCTCGTGCATCAGCGTCAGACTCAGTCTGGTAAGCTGCCTTCGCTATCGGTGTTCTAAGTTATATCTATGCATTTCACCGCTACTTAACTTATTCCGCCTACCTCGTCTGTTCTCTAGCTCTACAGTATTAATGGCGTAGTGAGGTGAAGCCCCAATATTTTACCACTAACTTATAATGCCGCCTACGCACCCTTTAAACCCAATAAATCCGG
+
FFFFFFFFFFFFFFFFFFFFFFFFFFFFFFFFFFFFFFFFFFFFFFFFFFFFFFFFFFFFFFFFFFFFFFFFFFFFFFFFFFFFFFFFFFFFFFFFFFFFFFFFFFFFFFFFFFFFFFFFFFFFFFFFFFFFFFFFFFFFFFFFFFFFFFFFFFFFFFFFFFFFF:FFFFFFFFFFFFFFFFFFFFFFFFFFFFFFFFFFFFFFFFFFFFFFFFFFFFFFFFFFFFFFFFFFFFFFFFFFFFFFFFFF:FF
@A00769:11:HC3HCDRXX:1:2101:16721:35117 2:N:0:ACAGTG
GGTATCTAATCCTATTTGCTCCCCACGCTTTCGTGCCTCAGCGTCAGTTAACAGGCCAGGCGGCCGCCTTCGCCACTGGTGTTCTTCCATATATCTACGCATTTTACCGCTACACATGGAGTTCCACCGCCCTCTCCTGCTCTCTAGCCCGCCAGTTTCCAGAGCCTGTACCGGTTGAGCCGGTACCTTTCACTCCAGACTTAGCAGGCCGCCTACGCACCCTTTACGCCCAATCATTCCGGATAACGCTC
+
FFFFFFFFFFFFFFFFFFFFFFFFFFFFFFFFFFFFFFFFFFFFFFFFFFFFFFFFFFFFFFFFFFFFFFFFFFFFFFFFFFFFFFFFFFFFFF:FFFFFFFFFFFFFFFFFFFFFFFFFFFFFFFFFFFFFFFFFF:FFFFFFFFFFFFFFFFFFFFFFFFFFFFFFFFF:FFFFFFFFFFFF:FFFFFFFFFFFFFFFFFFFFFFFFFFFFFFFFFFFFFFFFFFFFFFFFFFFFFFFFFFF,FFFFFF
@A00769:11:HC3HCDRXX:1:2101:18141:35164 1:N:0:ACAGTG
GGACTACCGGGGTATCTAATCCTGTTCGATCCCCGCGCTTTCGTGCCTCAGCGTCAGTGGCGGCACGGCACGCTGCCTTCGCAATCGGGGTTCTGCGCGATATCTATGCATTTCACCGCTACACCGCGCATTCCGCATGCCTCCGCCGCACTCAAGGCCCCCAGTTCCGACGGCTCGGCGGGGTTGAGCCCCGCGATTTCACCGCCGGCTTAAAGGCCCGCCTGCGCACCCTTTAAACCCAATGAATCCGG
+
FFFFFFFFFFFFFFFFFFFFFFFFFFFFFFFFFFFFFFFFFFFFFFFFFFFFFFFFFFFFFFFFFFFFFFFFFFFFFFFFFFFFFFFFFFFFFFFFFFFFFFFFFFFFFFFFFFFFFFFFFFFFFFFFFFFFFFFFFFFFFFFFFFFFFFFFFFFFFFFFFFFFFFFFFFFFFFFFFFFFFFFFFFFFFFFFFFFFFFFFFFFFFFFFFFFFFFFFFFFFFFFFFFFFFFFFFFFFFFF:FFFF:,FFFFF
@A00769:11:HC3HCDRXX:1:2101:15013:35196 1:N:0:ACAGTG
GGACTACCGGGGTATCTAATCCTGTTCGATACCCACGCTTTCGTGCTTCAGCGTCAGTCGGGCGCCGGTACGCTGCCTTCGCAATCGGGGTTCTGCGTGATATCTATGCATTTCACCGCTACACCACGCATTCCGCGTACTTCTCGCCCACTCAAGAACGCCAGTTTCAACGGCGGACGCAGGTTGAGCCCCCGTATTTGACCGCTGACTTGGCATCCCGCCTACGCACCCTTTAAACCCAATAAATCCGG
+
F:FFFFFFFFFFFFFFFFFFFF:FFFFFFFFFFFFFFFFFFFFFFFFFFFFFFFFFFFFFFFF:FFFFFFFFFFFFFFFFFFFFFFFFFFFFFFFFF:FFF,FFFFFFFFFFFFFFFFFFFFFFFFFFFFFFFFFFFFFFFFFFFFFFFFFFFFFFFFF,FFFFFFFFFFFFF:FFFFFFFF:FFFFF:FF:FFFFF:FFFFFFFFFFFFFFFFFFFFFFFFFFF,FFFFFFFFFFFFFFFFFFFFFFF:F
@A00769:11:HC3HCDRXX:1:2101:28031:35258 1:N:0:ACAGTG
GGACTACAGGGGTATCTAATCCTGTTCGATCCCCACGCTTTCGTGCCTCAGCGTCAGTTGGGCGCCGGTATGCTGCCTTCGCAATCGGCGTTCTGCGTGATATCTATGCATTTCACCGCTACACCACGCATTCCGCATACTTCTCGCCCACTCAAGACTGCCAGTTCCGGCGGCTCGACAGGGTTGAGCCCTGAATTTTTACCGCCGGCTTAACAGCCCGCCTGCGCACCCTTTAAACCCAATAAATCCGG
+
FFFFFFFFFFFFFFFFFFFFFFFFFFFFFFFFFFFFFFFFFFFFFFFFFFFFFFFFFFFFFFFFFFFFFFFFF:FFFFFFFFFFFFFFFFFFFFFFFFFFFFFFFFFFFFFFFFFFFFFFFFFFFFFFFFFFF:FFFFFFFFFFFFFFFFFFFFFFFFFFFFFFFFFFFFFFFFFFFFFFFFFFFFFFFFFFFFFFFFFFFFFFFFFFFFFFFFFF:FFFFFFFFFFFFFFFFFFFFFFFFFF,FFFFFF,
@A00769:11:HC3HCDRXX:1:2101:25292:35305 2:N:0:ACAGTG
GGACTACAGGGGTATCTAATCCTGTTCGATACCCACGCTTTCGTGCCTCAGCGTCAGTGTGGGGCCGGCAGGCTGCCTTCGCAATCGGGGTTCTGCGCGATATCTATGCATTTCACCGCTACACCGCGCATTCCGCCTGCCTTTCCCCAACTCAAGCCAGCCAGTATCAACGGCGGGCCGGGGTTGAGCCCCGGGCTTTTACCGCTGACTTAACTCGCCGCCTACGCACACTTTAAACCCAATAAATCCGG
+
:F,F,F,FF,FFF:FFF:,:,:F:,,FFFFFFF:FF:FFFFFF:FFF:FF,F:FF:FFFFFF:FFFFFFFFFF::F:F::FFF,,F,FFF,::,,FFFFFFF:FFFFFFFFF,FFFFFFF,FFFFF:FF:F,FFFFF,,:F:,F::FFFFF,FFFF:F:,FFF:,,FF:FFF:FFF,FFF:F::FFF,FFFFFFFFFF:FFF:FFFFFF,::FFFFF:FFFFF:F:F:F,:F::,FFF:FFF,:,F:FFF,
@A00769:11:HC3HCDRXX:1:2101:22905:35336 1:N:0:ACAGTG
GGACTACACGGGTATCTAATCCTGTTTGCTACCCACGCTTTCGAACCTCAGCGTCAGTTACAGACCAGAGAGCCGCTTTCGCCACTGGTGTTCTTCCATATATCTACGCATTTCACCGCTACACATGGAGTTCCACTCTCCTCTTCTGCACTCAAGTCTCCCAGTTTCCAATGCACTACTCCGGTTAAGCCGAAGGCTTTCACATCAGACTTAAAAGACCGCCTGCGTTCCCTTTACGCCCAATAAATCCG
+
FFFFFFFFFFFFFFFFFFFFFFFFFFFFFFFFFFFFFFFFFFFFFFFFFFFFFFFFFFFFFFFFFFFFFFFFFFFFFFFFFFFFFFFFFFFFFFFFFFFFFFFFFFFFFFFFFFFFFFFFFFFFFFFFFFFFFFFFFFFFFFFFFFFFFFFFFFFFFFFFFFFFFFFFFFF:FFFFFFFFFFFFFFFFFFFFF:FFFFFFFFFFF:FFFFFFFFFFFFFFFFFFFFFFFFFFFFFFFFFFFFFFF:FFFFF
@A00769:11:HC3HCDRXX:1:2101:10945:35352 2:N:0:ACAGTG
ATCTAATCCTGTTTGCTACCCACGCTTTCGAACCTCAGCGTCAGTTACAGACCAGAGAGCCGCTTTCGCCACTGGTGTTCTTCCATATATCTACGCATTTCACCGCTACACATGGAGTTCCACTCTCCTCTTCTGCACTCAAGTCTCCCAGTTTCCAATGCACTACTCCGGTTAAGCCGAAGGCTTTCACATCAGACTTAAAAGACCGCCTGCGTTCCCTTTACGCCCAATAAATCCGGATAACGCTTGCC
+
FFFFFFFFFFFFFFFFFFFFFFFFFFFFFFFFFFFFFFFFFFFFFF:FFFFFFFFFFFFFFFFFFFFFFFFFFFFFFFFFFFFFFFFFFFFFFFFFFFFFFFFFFFFFFFFFFFFFFFFFFFFFFFFFFFFFFFFFFFFFFFFFFFFFFFFFFFFFFFFFFFFFFFFFFFFFFFF,FFFFFFFFFFFFFFFFFFFFFFFFFFFFFFFFFFFFFFFFFFFFFFFFFFFF:F:FFFF:FFFFFFF,FFFFF:F
@A00769:11:HC3HCDRXX:1:2101:27615:35352 2:N:0:ACAGTG
GGACTACCCGGGTATCTAATCCTGTTCGATACCCACGCTTTCGTGCTTCAGCGTCAGTTGGGCGCCGGTATGCTGCCTTCGCAATCGGAGTTCTGCGTGATATCTATGCATTTCACCGCTACACCACGCATTCCGCATACTTCTCGCCCACTCAAGAACGCCAGTTTCAACGGCTCGAAGAGGTTGAGCCTCTCAATTTTACCGCTGACTTGATCTTCCGCCTGCGCACCCTTTAAACCCAATAAATCCGG
+
FFFFFFFFFFFFFFFFFFFFFFFFFFFFFFFFFFFFFFFFFFFFFFFFFFFFFFFFFFFFFFFFFFFFFFFFFFFFFFFFFFFFFFFFFFFFFFFFFFFFFFFFFFFFFFFFFFFFFFFFFFFFFFFFFFFFFFFFFFFFFFFFF:FFFFFFFFFFFFFFFFFFFFFFFFFFFFFFFFFFFFFFFFFFFFFFFFFFFFFFFFFFFFFFFFFFFFFFFFFFFFFFFFFFFFFFFFFFFFF:FFFFFFF:FF:
@A00769:11:HC3HCDRXX:1:2101:13593:35368 2:N:0:ACAGTG
GTATCTAATCCTGTTCGATACCCACGCTTTCGTGCCTCAGCGTCAGATCGCCGCCGGTATGCTGCCTTCGCAATCGGAGTTCTGCGCAATATCTAAGCATTTCACCGCTACACTGCGCATTCCGCATACCTCTCGACATCTCAAGACAGCCAGTTTCAACGGCTCGCCGGGGTTGAGCCCCGGGCTTTTACCGCTGACTTAACAGCCCGCCTACGCACCCTTTAAACCCAATAAATCCGGATAACGCTCGC
+
FFFFFFFFFFFFFFFFFFFFFFFFFFFFFFFFFFFFFFFFFFFFFFFFFFFFFF:FFFFFFFFFFFFFFFFFFFFFFFFFFFFFFFFFFFFFFFFFFFFF:FFFFFFFFFFFFFFFFFFFFFFFFFFFFFFFFFFFFFFFFFFFFFFFFFFFF,FFFFFFFFFFFFFFFFFFFFFFFFFFFFFFFFFFFFFFFFFFFFFFFFFFFFFFFFFF:FFFFFFFFFF,FFFFFFFFFFFFFFFFFFFFFFFFFFF
@A00769:11:HC3HCDRXX:1:2101:32235:35368 1:N:0:ACAGTG
GGACTACACGGGTATCTAATCCTGTTCGATACCCACGCTTTCGTGCTTCAGCGTCAGTTGGGCGCCGGTATGCTGCCTTCGCAATCTGAGTTCTGCGTGATATCTATGCATTTCACCGCTACACCACGCATTCCGCATACTTCTCGCCCACTCAAGACCGTCAGTTTCAAAGGCGGGCGGAGGTTGAGCCCCCGTATTTTACCGCTGACTTGATATTCCGCATACGCACCCTTTAAACCCAATAAATACGG
+
:FF:FFFF:F:,,FFFFFFFFF:FFFFFF:FF:FF::,FFF:::FFFF:F::F:FFF,F:FFFFF:FF:F:FFF:FFFF:,FFF:F,FFFFFF:::FF:FFFF:FFF:,FFF,FFF,FF:FFFF:FFF,F,FFFFFFFF,FFFFF:,FFFFFFF,FFFFFFFF:,FFFFFF:,FF,:,FFF:,,::F:F:,FFF,F:FFFFF,,FFFFFF,FFFFFFF,,F,,FF::FFFF,FFFF:F,FFFFFFFF,F,:
@A00769:11:HC3HCDRXX:1:2101:4291:35634 1:N:0:ACAGTG
GGACTACACGGGTATCTAATCCTGTTCGGTCCACACGCTTTCGTGCCTCAGCGTCAGTTGGGCGCCGGTATGCTGCCTTCGCAATCGGCGTTCTGCGTGATATCTATGCATTTCACCGCTACAACACGCATTACGCATACTTCTCGCCCACTCAAGACTGCCAGTTCCGACGGCTCGACAGGGTTGAGCCCTGAATTTTTACCGCTGACTTAAAAGCCCGACTACGAACCCTTTAAACACAATAAATCAGG
+
,,F,:F,FFFF:FFF:,FF:FFFFFFF,:FF,,F:F,F,,:FF:,F,FFF:F:::FF::F::F:FFF,F,FFFFF,FF,F::FFF:,:F:F,:FFFF:F:FFFF,FF:FFFFFFF:F:F:F,F,FFFFFFF,,F:FF:FF:F,F,FFF,F,FFF::FF:FF,F:F,FF,:::FFFF:FFF:F,F,FFF,FFF,FFFFFFFFFFF,F,FFF,FF:FF::FF,FF,:,,FFF,:FFFF:F:FFFFFFF,F,,,
@A00769:11:HC3HCDRXX:1:2101:17201:35697 1:N:0:ACAGTG
GGACTACCGGGGTATCTAATCCTGTTCGATACCCACGCTTTCGTGCCTCAGCGTCAGATCGCCGCCGGTATGCTGCCTTCGCAATCGGAGTTCTGCGCAATATCTAAGCATTTCACCGCTACACTGCGCATTCCGCATACCTCTCGACATCTCAAGACAGCCAGTTTCAACGGCTCGCCGGGGTTGAGCCCCGGGCTTTTACCGCTGACTTAACAGTCCGCCTACGCACCCTTTAAACCCAATAAATCCGG
+
FFFFFFFFFFFFFF:FFFFFFFFFFFFFFFFFFFFFFFFFFFFFFFFFFFFFFFFFFFFFFFFFFFFFFFFFFFFFFFFFFFF:FFFFFFFFFFFFFFFFFFFFFFFFFFFFFFFFFFFFFFFFFFFFFFFFFFFFFFFFFFFFFFFFFFFFFFFFFFFFFF:FFFFFFFFFFFFFFFFFFFFFFFFFFFFFFFFFFFFFFFFFFFFFFFFFFFFFFFFFFFFFFFFFFFFFFFFFFFFFFFF:FFFFFFF
@A00769:11:HC3HCDRXX:1:2101:13268:35712 2:N:0:ACAGTG
GGACTACAGGGGTATCTAATCCTGTTCGATACCCACGCTTTCGTGCCTCAGCGTCAGTGTGGGGCCGGCAGGCTGCCTTCGCAATCGGGGTTCTGCGCGATATCTATGCATTTCACCGCTACACCGCGCATTCCGCCTGCCTTTCCCCAACTCAAGCCAGCCAGTTTCAACGGCGGGCCGGGGTTGAGCCCCGGGCTTTTACCGCTGACTTAACTCGCCGCCTACGCACCCTTTAAACCCAATAAATCCGG
+
FFFFFFFFFFFFFFFFFFFFFFFFFFFFFFFFFFFFFFFFFFFFFFFFFFFFFFFFFFFFFFFFFFFFFFFFFFFFFFFFFFFFFFFFFFFFFFFFFFFFFFFFFFFFFFFFFFFFFFFFFFFFFFFFFFFFFFFFFFFFFFFFFFFFFFFFFFFFFFFFFFFFFFFFFFFFFFFFFFFFFFFF:FFFFFFFFFFFFFFFFFFFFFFFFFFFFFFFFFFFFFFFFFFFFFFFFFFFFFFFF,FFFFFFFFF
@A00769:11:HC3HCDRXX:1:2101:29044:35759 2:N:0:ACAGTG
GGACTACACGGGTATCTAATCCTGTTTGCTCCCCACGCTTTCGCGCCTCACCGTCAGTTATCGTCCAGTAATCCGCCTTCGCCACTGGTGTTCTTCCTAATATCTACGCATTTCACCGCTACACTAGGAATTCCGATTACCTCTCCGACACTCAAGGGAAACAGTTTCAAATGCAGTTCACGGGTTGAGCCCGTGGATTTCACATCTGACTTGTCTCTCCGGCTGCACGCCCTTTACACCCAGTCAATCCG
+
FFFFFFFFFFFFF:FFFFFFFFFFFFFFFFFFFF:FFFFFFFFFFFFFF,FFFFF:FFFFFFFFFFFFFFFFFFFFFFFFFFFFFFFFFFFFF:FF,FFFFFFFFFFFFFFFFFFFFFFF:FFF::FFF:FFFF::FFFFFFFFFFFFFFF:FFF:FFFF:FFFF:FFFFFF:FFFFFFFFFFFFFFFFFFFFFF:FFFFFFFF,FFFFFF:FF:FFFFFFFFFFFFFF:FFFFFFFFFFFFFF,FFFFFF
@A00769:11:HC3HCDRXX:1:2101:5032:35790 1:N:0:ACAGTG
GGACTACCGGGGTATCTAATCCTGTTTGCTACCCACGCTTTCGAACCTCAGCGTCAGTTACAGACCAGAGAGCCGCTTTCGCCACTGGTGTTCTTCCATATATCTACGCATTTCACCGCTACACCGGGAATTCCGCTCTCCTCTACCGCACTCGAGCCGCCCAGTTCGGAACCCGGCCCGAGGTTGAGCCCCGGGGTTAGAGGTTCCGCTTAGGCAGCCGCCTACGCGCGCTTTACGCCCAATGAATCCGG
+
FFFFFFFFFFFFFFFFFFFFFFFFFFFFFFFFFFFFFFFFFFFFFFFFFFFFFFFFFFFFFFFFFF:FFFFFFFFF:FFFFFFFFFFFFFFFFFFFFFFFFFFFFF:FFFFFFFFFFFFFFFFFFFFFF:FFF:FFFFFFFFFFFFFFFFFF:FFFFFFFFFFFFFFFFFFFFFFFFFFFFFFFFF:FFFFFFFFFFFFFFFFFFFFFFFFFFFFFFFFFFFF:FFFFFFFFFFFFFFFFFFFFFFFFFF:
@A00769:11:HC3HCDRXX:1:2101:15528:35837 1:N:0:CCAGTG
GGACTACGGGGGTATCTAATCCTGTTCGATACCCACGCTTTCGTGCATGAGCGTCAGTAGCGCGCCGGTAGGCTGCCTTCGCGATCGGAGTTCTGCGTGATATCTATGCATTTCACCGCTACACCACGCATTCCGCCTACCCTTCGCGCACTCAAGGGACACAGTTTCAACGGCGGAGCGGGGTTGAGCCCCGCGATTTTACCGCTGACTTGTGCCTCCGCCTGCGCACCCTTTAAACCCAATAAATCCGG
+
FFFFFFFFFFFFFFFFFFFFFFFFFFFFFFFFFFFFFFFFFFFFFFFFFFFFFFFFFFFFFFFFFFFFFFFFFFFFFFFFFFFFFFFFFFFFFFFFFFFFFFFFFFFFFFFFFFFFFFFFFFFFFFFFFFFFFF:FFFFFFFFFFFFFFFFFFFFFFF,F:FFFF:FFFFFFFFFFFFFFFFF:FFFFFFFFFFFFFFFFFFFFFFFFFFFFFFFFFFFFFFFFFFFFFFF:FFFFFFFFFFFFFFFFFFF
@A00769:11:HC3HCDRXX:1:2101:19678:35853 2:N:0:ACAGTG
GGACTACCCGGGTATCTAATCCTGTTCGATACCCACGCTTTCGTGCCTCAGCGTCAGTGTGGGGCCGGCAGGCTGCCTTCGCAATCGGGGTTCTGCGCGATATCTATGCATTTCACCGCTACACCGCGCATTCCGCCTGCCTTTCCCCAACTCAAGCCAGCCAGTTTCAACGGCGGGCCGGGGTTGAGCCCCGGGCTTTTACCGCTGACTTAACTCGCCGCCTACGCACCCTTTAAACCCAATAAATCCGG
+
FFFFFFFFFFFFFFFFFFFFFFFFFFFFFFFFFFFFFFFFFFFFFFFFFFFFFFFFFFFFFFFFFFFFFFFFFFFFFFFFFFFFFFFFFFFFFFFFFFF:FFFFFFFFFFFFFFFFFFFFFFFFFFFFFFFFFFFFFFFFFFFFFFFF:FFFFFFFFFFFFF:FFFFFFFFFFFFFFFFFFFFF:FFFFFFFFFFFFFFFFFFFFFFFFFFFFFFFFFFFFFFFFFFFFFFF,FFFFFFFF,FFFFFFFFF
@A00769:11:HC3HCDRXX:1:2101:20112:35853 2:N:0:ACAGTG
GGACTACCCGGGTATCTAATCCTGTTCGATACCCACGCTTTCGTGCCTCAGCGTCAGTGTGGGGCCGGCAGGCTGCCTTCGCAATCGGGGTTCTGCGCGATATCTATGCATTTCACCGCTACACCGCGCATTCCGCCTGCCTTTCCCCAACTCAAGCCAGCCAGTTTCAACGGCGGGCCGGGGTTGAGCCCCGGGCTTTTACCGCTGACTTAACTCGCCGCCTACGCACCCTTTAAACCCAATAAATCCGG
+
FFFFFFFFFFFFFFFFFFFFFFFFFFFFFFFFFFFFFFFFFFFFFFFFFFFFFFFFFFFFFFFFFFFFFFFFFFFFFFFFFFFFFFFFFFFFFFFFFFF:FFFFFFFFFFFFFFFFFFFFFFFFFFFFFFFFFFFFFFFFFFFFFFFFFFFFFFFFFFFFFF:FFFFFFFFFFFFFFFFFFFFF:FFFFFFFFFFFFFFFFFFFFFFFFFFFFFFFFFFFFFFFFFFFFFFFFFFFFFFFFFFFFFFFFF,
@A00769:11:HC3HCDRXX:1:2101:29134:35884 1:N:0:ACAGTG
GGACTACGCGGGTATCTAATCCTGTTTGCTACCCACGCTTTCGAACCTCAGCGTCAGTTACAGACCAGAGAGCCGCTTTCGCCACTGGTGTTCTTCCATATATCTACGCATTTCACCGCTACACATGGAGTTCCACTCTCCTCTTCTGCACTCAAGTCTCCCAGTTTCCAATGCACTACTCCGGTTAAGCCGAAGGCTTTCACATCAGACTTAAAAGACCGCCTGCGTTCCCTTTACGCCCAATAAATCCG
+
FFFFFFFFFFFFFF:FFFFFFFFFFFFFFFFFFFFFFFFFFFFFFFFFFFFFFFFFFFFFFFFFFFFFFFFFFFFFFFFFFFFFFFFFFFFFFFFFF:FFFFFFFFFFFFFFFFFFFFFFFF:FFFFFFFFFFFFFFFFFFFFFFFFFFFFFFFFFFFFFFFFFFFFFFFFFFFFFFFFFFFFFFFFFFFFFFFFFFFFFFFF:FFFFFFFFFFFFFFF:FFFFFFFFFFFFFFFFFFFFF:FF:FFFFFF
@A00769:11:HC3HCDRXX:1:2101:8350:35931 2:N:0:ACAGTG
GGACTACAGGGGTATCTAATCCTGTTCGATCCCCACGCTTTCGTGCCTCAGCGTCAGTTGGGCGCCGGTATGCTGCCTTCGCAATCGGCGTTCTGCGTGATATCTATGCATTTCACCGCTACACCACGCATTCCGCATACTTCTCGCCCACTCAAGACTGCCAGTTCCGACGGCTCGACAGGGTTGAGCCCTGAATTTTTACCGCCGGCTAAACAGCCCGCCTGCGCACCCTTTAAACCCAATAAATCCGG
+
[truncated: 62,973,511 more chars]
