# Supplementary material for: Acidified drinking water attenuates motor deficits and brain pathology in a mouse model of a childhood neurodegenerative disorder
Source: Sci Rep. 2022 May 30;12:9025. doi: 10.1038/s41598-022-12981-0 (PMC9151921; doi:10.1038/s41598-022-12981-0)
Supplement: Supplementary file 4 — Supplementary Information 4. [file 41598_2022_12981_MOESM4_ESM.zip › 060519AK515F/129xC57.3.m.Tap.4089.R_Index.fastq]

@A00769:11:HC3HCDRXX:1:2101:9019:1047
CAGACTAT
+
FFFFFFFF
@A00769:11:HC3HCDRXX:1:2101:29948:1063
CAGACTAT
+
FFFFFFFF
@A00769:11:HC3HCDRXX:1:2101:1208:1078
CAGACTAT
+
FFFFFFFF
@A00769:11:HC3HCDRXX:1:2101:26187:1094
CAGACTAT
+
FFFFFFFF
@A00769:11:HC3HCDRXX:1:2101:11342:1125
CAGACTAT
+
FF,:FFFF
@A00769:11:HC3HCDRXX:1:2101:30038:1125
CAGACTAT
+
FFFFFFFF
@A00769:11:HC3HCDRXX:1:2101:8386:1141
CAGACTAT
+
FFFFFFFF
@A00769:11:HC3HCDRXX:1:2101:20754:1204
CAGACTAT
+
FFFFFFFF
@A00769:11:HC3HCDRXX:1:2101:27606:1204
CAGACTAT
+
FFFFFFFF
@A00769:11:HC3HCDRXX:1:2101:16685:1235
CAGACTAT
+
FF,FFFFF
@A00769:11:HC3HCDRXX:1:2101:25644:1251
CAGACTAT
+
FFFFFFFF
@A00769:11:HC3HCDRXX:1:2101:10945:1282
CAGACTAT
+
FFFFF:FF
@A00769:11:HC3HCDRXX:1:2101:22824:1282
CAGACTAT
+
FFFFFFFF
@A00769:11:HC3HCDRXX:1:2101:30671:1376
CAGACTAT
+
FFFFFFFF
@A00769:11:HC3HCDRXX:1:2101:3965:1407
CAGACTAT
+
FFFFFFFF
@A00769:11:HC3HCDRXX:1:2101:16504:1517
CAGACTAT
+
FFFFFFFF
@A00769:11:HC3HCDRXX:1:2101:26820:1595
CAGACTAT
+
FF:FF:FF
@A00769:11:HC3HCDRXX:1:2101:29116:1595
CAGACTAT
+
FFFFFFFF
@A00769:11:HC3HCDRXX:1:2101:9778:1611
CAGACTAT
+
FF:FFFFF
@A00769:11:HC3HCDRXX:1:2101:29252:1642
CAGACTAT
+
FFFFFFFF
@A00769:11:HC3HCDRXX:1:2101:24153:1673
CAGACTAT
+
FF,FF:FF
@A00769:11:HC3HCDRXX:1:2101:7997:1689
CAGACTAT
+
FFFFFFFF
@A00769:11:HC3HCDRXX:1:2101:13033:1736
CAGACTAT
+
FFFFFFFF
@A00769:11:HC3HCDRXX:1:2101:13494:1752
CAGACTAT
+
FFFFFFFF
@A00769:11:HC3HCDRXX:1:2101:16306:1830
CAGACTAT
+
FFFFFFFF
@A00769:11:HC3HCDRXX:1:2101:22281:1846
CAGACTAT
+
FFFFFFFF
@A00769:11:HC3HCDRXX:1:2101:8748:1861
CAGACTAT
+
FFFFFFFF
@A00769:11:HC3HCDRXX:1:2101:4092:1908
CAGACTAT
+
FFFFFFFF
@A00769:11:HC3HCDRXX:1:2101:10818:1939
CAGACTAT
+
FFFFFFFF
@A00769:11:HC3HCDRXX:1:2101:19135:1939
CAGACTAT
+
FFFFFFFF
@A00769:11:HC3HCDRXX:1:2101:31629:2002
CAGACTAT
+
FFFFFFFF
@A00769:11:HC3HCDRXX:1:2101:14814:2033
CAGACTAT
+
FFFFFFFF
@A00769:11:HC3HCDRXX:1:2101:18539:2033
CAGACTAT
+
FFFFFFFF
@A00769:11:HC3HCDRXX:1:2101:14940:2096
CAGACTAT
+
FFFFFFFF
@A00769:11:HC3HCDRXX:1:2101:17833:2127
CAGACTAT
+
FFFFF:,F
@A00769:11:HC3HCDRXX:1:2101:24424:2206
CAGACTAT
+
FFFFFFFF
@A00769:11:HC3HCDRXX:1:2101:5629:2253
CAGACTAT
+
FFFFFFFF
@A00769:11:HC3HCDRXX:1:2101:15103:2253
CAGACTAT
+
FFFFFFFF
@A00769:11:HC3HCDRXX:1:2101:21775:2253
CAGACTAT
+
FFFFFFFF
@A00769:11:HC3HCDRXX:1:2101:24062:2362
CAGACTAT
+
FFFFFFFF
@A00769:11:HC3HCDRXX:1:2101:8675:2394
CAGACTAT
+
FFFFFFFF
@A00769:11:HC3HCDRXX:1:2101:28836:2394
CAGACTAT
+
FFFFFFFF
@A00769:11:HC3HCDRXX:1:2101:10673:2472
CAGACTAT
+
FFFFFFFF
@A00769:11:HC3HCDRXX:1:2101:5059:2519
CAGACTAT
+
FFFFFFFF
@A00769:11:HC3HCDRXX:1:2101:5213:2534
CAGACTAT
+
FFFFFFFF
@A00769:11:HC3HCDRXX:1:2101:10357:2613
CAGACTAT
+
FFFFFFFF
@A00769:11:HC3HCDRXX:1:2101:20961:2628
CAGACTAT
+
,F,FFFFF
@A00769:11:HC3HCDRXX:1:2101:20012:2769
CAGACTAT
+
FFFFFF:F
@A00769:11:HC3HCDRXX:1:2101:18358:2910
CAGACTAT
+
FFFFFFFF
@A00769:11:HC3HCDRXX:1:2101:1154:2926
CAGACTAT
+
FFFFFFFF
@A00769:11:HC3HCDRXX:1:2101:29297:2942
CAGACTAT
+
FFFFFFFF
@A00769:11:HC3HCDRXX:1:2101:12536:2973
CAGACTAT
+
FFFFFFFF
@A00769:11:HC3HCDRXX:1:2101:3332:3004
CAGACTAT
+
FFFFFFFF
@A00769:11:HC3HCDRXX:1:2101:6135:3035
CAGACTAT
+
FFFFFFFF
@A00769:11:HC3HCDRXX:1:2101:21034:3067
CAGACTAT
+
FFFFFFFF
@A00769:11:HC3HCDRXX:1:2101:21079:3114
CAGACTAT
+
FFFFFFFF
@A00769:11:HC3HCDRXX:1:2101:11107:3129
CAGACTAT
+
FFFFFFFF
@A00769:11:HC3HCDRXX:1:2101:24695:3208
CAGACTAT
+
FFFFFFFF
@A00769:11:HC3HCDRXX:1:2101:2817:3270
CAGACTAT
+
FFFFFFFF
@A00769:11:HC3HCDRXX:1:2101:16622:3317
CAGACTAT
+
FFFFFFFF
@A00769:11:HC3HCDRXX:1:2101:13078:3443
CAGACTAT
+
FF,FFFFF
@A00769:11:HC3HCDRXX:1:2101:16052:3583
CAGACTAT
+
FFFFFFFF
@A00769:11:HC3HCDRXX:1:2101:12409:3599
CAGACTAT
+
FFFFFFFF
@A00769:11:HC3HCDRXX:1:2101:4047:3615
CAGACTAT
+
FFFFFFFF
@A00769:11:HC3HCDRXX:1:2101:8431:3630
CAGACTAT
+
FFFFFFFF
@A00769:11:HC3HCDRXX:1:2101:1787:3677
CAGACTAT
+
FFFFFFFF
@A00769:11:HC3HCDRXX:1:2101:4734:3677
CAGACTAT
+
FFFFFFFF
@A00769:11:HC3HCDRXX:1:2101:29812:3677
CAGACTAT
+
FFFFFFFF
@A00769:11:HC3HCDRXX:1:2101:4146:3693
CAGACTAT
+
FFFFFFFF
@A00769:11:HC3HCDRXX:1:2101:23285:3709
CAGACTAT
+
FFFFFFF:
@A00769:11:HC3HCDRXX:1:2101:17526:3724
CAGACTAT
+
FFFFFF:F
@A00769:11:HC3HCDRXX:1:2101:1606:3740
CAGACTAT
+
FFFFFFFF
@A00769:11:HC3HCDRXX:1:2101:17011:3803
CAGACTAT
+
F:,FFF::
@A00769:11:HC3HCDRXX:1:2101:32506:3803
CAGACTAT
+
FFFFFFFF
@A00769:11:HC3HCDRXX:1:2101:29794:3897
CAGACTAT
+
FFFFFFFF
@A00769:11:HC3HCDRXX:1:2101:1226:4022
CAGACTAT
+
FFFFFFFF
@A00769:11:HC3HCDRXX:1:2101:14687:4069
CAGACTAT
+
FFFFFFFF
@A00769:11:HC3HCDRXX:1:2101:17490:4069
CAGACTAT
+
FFFFFFFF
@A00769:11:HC3HCDRXX:1:2101:32859:4194
CAGACTAT
+
FFFFFFFF
@A00769:11:HC3HCDRXX:1:2101:2184:4210
CAGACTAT
+
FFFFFFFF
@A00769:11:HC3HCDRXX:1:2101:8558:4225
CAGACTAT
+
FFFFFFFF
@A00769:11:HC3HCDRXX:1:2101:8576:4288
CAGACTAT
+
FFFFFFFF
@A00769:11:HC3HCDRXX:1:2101:6479:4351
CAGACTAT
+
FFFFFFFF
@A00769:11:HC3HCDRXX:1:2101:5882:4382
CAGACTAT
+
FFFFFFFF
@A00769:11:HC3HCDRXX:1:2101:17056:4382
CAGACTAT
+
FFFFFFFF
@A00769:11:HC3HCDRXX:1:2101:3296:4570
CAGACTAT
+
FFFFFFFF
@A00769:11:HC3HCDRXX:1:2101:2076:4586
CAGACTAT
+
FFFFFFFF
@A00769:11:HC3HCDRXX:1:2101:12228:4695
CAGACTAT
+
FFFFFFFF
@A00769:11:HC3HCDRXX:1:2101:32714:4789
CAGACTAT
+
FFFFFFFF
@A00769:11:HC3HCDRXX:1:2101:23610:4836
CAGACTAT
+
FFFFFFFF
@A00769:11:HC3HCDRXX:1:2101:29514:4977
CAGACTAT
+
FFFFFFFF
@A00769:11:HC3HCDRXX:1:2101:29604:5008
CAGACTAT
+
FFFFFFFF
@A00769:11:HC3HCDRXX:1:2101:18991:5040
CAGACTAT
+
FFFFFFFF
@A00769:11:HC3HCDRXX:1:2101:16966:5134
CAGACTAT
+
FFFFFF:F
@A00769:11:HC3HCDRXX:1:2101:32000:5337
CAGACTAT
+
FFFFFFFF
@A00769:11:HC3HCDRXX:1:2101:15139:5415
CAGACTAT
+
FFFFFFFF
@A00769:11:HC3HCDRXX:1:2101:15013:5478
CAGACTAT
+
FFFFFFFF
@A00769:11:HC3HCDRXX:1:2101:19208:5478
CAGACTAT
+
FFFFFFFF
@A00769:11:HC3HCDRXX:1:2101:25500:5478
CAGACTAT
+
F:FFFFFF
@A00769:11:HC3HCDRXX:1:2101:26449:5494
CAGACTAT
+
FFFFFFFF
@A00769:11:HC3HCDRXX:1:2101:2953:5572
CAGACTAT
+
FFFFFFFF
@A00769:11:HC3HCDRXX:1:2101:13150:5635
CAGACTAT
+
FFFFFFFF
@A00769:11:HC3HCDRXX:1:2101:26404:5729
CAGACTAT
+
FFFFFFFF
@A00769:11:HC3HCDRXX:1:2101:26865:5776
CAGACTAT
+
FFFFFFFF
@A00769:11:HC3HCDRXX:1:2101:19895:5791
CAGACTAT
+
,FFF:FFF
@A00769:11:HC3HCDRXX:1:2101:24460:5807
CAGACTAT
+
FF:FFFFF
@A00769:11:HC3HCDRXX:1:2101:18186:5838
CAGACTAT
+
FFFFFFFF
@A00769:11:HC3HCDRXX:1:2101:1949:5869
CAGACTAT
+
FFFFFFFF
@A00769:11:HC3HCDRXX:1:2101:18701:5885
CAGACTAT
+
FFFFFFFF
@A00769:11:HC3HCDRXX:1:2101:28772:5885
CAGACTAT
+
FFFFFFFF
@A00769:11:HC3HCDRXX:1:2101:10637:5916
CAGACTAT
+
FF:FFFFF
@A00769:11:HC3HCDRXX:1:2101:7374:5995
CAGACTAT
+
FFFFFFFF
@A00769:11:HC3HCDRXX:1:2101:21025:6057
CAGACTAT
+
FFFFFFFF
@A00769:11:HC3HCDRXX:1:2101:19072:6089
CAGACTAT
+
FF:FFFFF
@A00769:11:HC3HCDRXX:1:2101:27552:6214
CAGACTAT
+
FFFFFFFF
@A00769:11:HC3HCDRXX:1:2101:6126:6245
CAGACTAT
+
FFFFFFFF
@A00769:11:HC3HCDRXX:1:2101:8449:6355
CAGACTAT
+
FFFFFFFF
@A00769:11:HC3HCDRXX:1:2101:26033:6370
CAGACTAT
+
FFFFFFFF
@A00769:11:HC3HCDRXX:1:2101:27950:6527
CAGACTAT
+
FFFFFFFF
@A00769:11:HC3HCDRXX:1:2101:7925:6543
CAGACTAT
+
FFFFFFFF
@A00769:11:HC3HCDRXX:1:2101:31087:6543
CAGACTAT
+
FFFFFFFF
@A00769:11:HC3HCDRXX:1:2101:6451:6558
CAGACTAT
+
FFFFFFFF
@A00769:11:HC3HCDRXX:1:2101:19985:6731
CAGACTAT
+
FFFFFFFF
@A00769:11:HC3HCDRXX:1:2101:30590:6746
CAGACTAT
+
FFFFFFFF
@A00769:11:HC3HCDRXX:1:2101:20094:6762
CAGACTAT
+
FFFFFFFF
@A00769:11:HC3HCDRXX:1:2101:2130:6778
CAGACTAT
+
FFFFFFF:
@A00769:11:HC3HCDRXX:1:2101:9254:6934
CAGACTAT
+
FFFFFFFF
@A00769:11:HC3HCDRXX:1:2101:10167:6950
CAGACTAT
+
FFFFFFFF
@A00769:11:HC3HCDRXX:1:2101:25852:7059
CAGACTAT
+
FFFFFFFF
@A00769:11:HC3HCDRXX:1:2101:26449:7091
CAGACTAT
+
FFFFFFFF
@A00769:11:HC3HCDRXX:1:2101:22164:7122
CAGACTAT
+
FFFFFFFF
@A00769:11:HC3HCDRXX:1:2101:3477:7138
CAGACTAT
+
FFFFFFFF
@A00769:11:HC3HCDRXX:1:2101:4273:7169
CAGACTAT
+
FFFFFFFF
@A00769:11:HC3HCDRXX:1:2101:28284:7200
CAGACTAT
+
FFFFFFFF
@A00769:11:HC3HCDRXX:1:2101:29595:7247
CAGACTAT
+
FFFFFFFF
@A00769:11:HC3HCDRXX:1:2101:17815:7263
CAGACTAT
+
F:FFFF:F
@A00769:11:HC3HCDRXX:1:2101:16848:7279
CAGACTAT
+
FFFFFFFF
@A00769:11:HC3HCDRXX:1:2101:14353:7310
CAGACTAT
+
FFFFFFFF
@A00769:11:HC3HCDRXX:1:2101:21784:7310
CAGACTAT
+
FFFFFFFF
@A00769:11:HC3HCDRXX:1:2101:6623:7326
CAGACTAT
+
FF:FFFFF
@A00769:11:HC3HCDRXX:1:2101:8061:7373
CAGACTAT
+
FFFFFFFF
@A00769:11:HC3HCDRXX:1:2101:27606:7373
CAGACTAT
+
FFFFFFFF
@A00769:11:HC3HCDRXX:1:2101:2302:7420
CAGACTAT
+
FFFFFFFF
@A00769:11:HC3HCDRXX:1:2101:24026:7498
CAGACTAT
+
FFFFFFFF
@A00769:11:HC3HCDRXX:1:2101:5846:7576
CAGACTAT
+
FFFFFFFF
@A00769:11:HC3HCDRXX:1:2101:1588:7592
CAGACTAT
+
FFFFFFFF
@A00769:11:HC3HCDRXX:1:2101:4092:7639
CAGACTAT
+
FFFFFFFF
@A00769:11:HC3HCDRXX:1:2101:7744:7733
CAGACTAT
+
,FFFFFFF
@A00769:11:HC3HCDRXX:1:2101:26756:7874
CAGACTAT
+
FFFFFFFF
@A00769:11:HC3HCDRXX:1:2101:12346:7936
CAGACTAT
+
:FFFFFFF
@A00769:11:HC3HCDRXX:1:2101:3893:7952
CAGACTAT
+
FFFFFFFF
@A00769:11:HC3HCDRXX:1:2101:15049:8015
CAGACTAT
+
FFFFFFFF
@A00769:11:HC3HCDRXX:1:2101:15320:8046
CAGACTAT
+
FFFFFFFF
@A00769:11:HC3HCDRXX:1:2101:5122:8077
CAGACTAT
+
FFFFFFFF
@A00769:11:HC3HCDRXX:1:2101:16541:8124
CAGACTAT
+
FFFFFFFF
@A00769:11:HC3HCDRXX:1:2101:5122:8140
CAGACTAT
+
FFFFFFFF
@A00769:11:HC3HCDRXX:1:2101:16866:8281
CAGACTAT
+
FFFFFFFF
@A00769:11:HC3HCDRXX:1:2101:16839:8296
CAGACTAT
+
FFFFFFFF
@A00769:11:HC3HCDRXX:1:2101:28863:8296
CAGACTAT
+
FFFFFFFF
@A00769:11:HC3HCDRXX:1:2101:19714:8359
CAGACTAT
+
FFFFFFFF
@A00769:11:HC3HCDRXX:1:2101:16441:8422
CAGACTAT
+
FFFFFFFF
@A00769:11:HC3HCDRXX:1:2101:3649:8500
CAGACTAT
+
FF:FF,F:
@A00769:11:HC3HCDRXX:1:2101:6244:8516
CAGACTAT
+
FFFFFFFF
@A00769:11:HC3HCDRXX:1:2101:5014:8609
CAGACTAT
+
FFFFFFFF
@A00769:11:HC3HCDRXX:1:2101:2600:8719
CAGACTAT
+
FFFFFFFF
@A00769:11:HC3HCDRXX:1:2101:8449:8766
CAGACTAT
+
FFFFFFFF
@A00769:11:HC3HCDRXX:1:2101:8133:8813
CAGACTAT
+
FFFFF,FF
@A00769:11:HC3HCDRXX:1:2101:1750:8844
CAGACTAT
+
FF:FFF:F
@A00769:11:HC3HCDRXX:1:2101:4987:9064
CAGACTAT
+
FFFFFFFF
@A00769:11:HC3HCDRXX:1:2101:29713:9111
CAGACTAT
+
FFFFFFFF
@A00769:11:HC3HCDRXX:1:2101:7916:9157
CAGACTAT
+
FFFFFFFF
@A00769:11:HC3HCDRXX:1:2101:23628:9157
CAGACTAT
+
FFFFFFFF
@A00769:11:HC3HCDRXX:1:2101:31250:9173
CAGACTAT
+
FFFFFFFF
@A00769:11:HC3HCDRXX:1:2101:5791:9330
CAGACTAT
+
FFFFFFFF
@A00769:11:HC3HCDRXX:1:2101:11134:9471
CAGACTAT
+
FFFFFFFF
@A00769:11:HC3HCDRXX:1:2101:11785:9471
CAGACTAT
+
FFFFFFFF
@A00769:11:HC3HCDRXX:1:2101:18692:9471
CAGACTAT
+
FFFFFFFF
@A00769:11:HC3HCDRXX:1:2101:28429:9486
CAGACTAT
+
FFFFFFFF
@A00769:11:HC3HCDRXX:1:2101:31105:9518
CAGACTAT
+
FFFFFFFF
@A00769:11:HC3HCDRXX:1:2101:29523:9533
CAGACTAT
+
FFFFFFFF
@A00769:11:HC3HCDRXX:1:2101:16405:9612
CAGACTAT
+
FFFFF:FF
@A00769:11:HC3HCDRXX:1:2101:17354:9627
CAGACTAT
+
FFFFF:FF
@A00769:11:HC3HCDRXX:1:2101:24966:9627
CAGACTAT
+
FFFFFFFF
@A00769:11:HC3HCDRXX:1:2101:30246:9659
CAGACTAT
+
FFFFFFFF
@A00769:11:HC3HCDRXX:1:2101:30355:9659
CAGACTAT
+
FFFFFFFF
@A00769:11:HC3HCDRXX:1:2101:5638:9752
CAGACTAT
+
FFFFFFFF
@A00769:11:HC3HCDRXX:1:2101:6533:9799
CAGACTAT
+
FFFFFFFF
@A00769:11:HC3HCDRXX:1:2101:12879:9799
CAGACTAT
+
FFFFFF:F
@A00769:11:HC3HCDRXX:1:2101:13087:9815
CAGACTAT
+
FFFFFFFF
@A00769:11:HC3HCDRXX:1:2101:23077:9862
CAGACTAT
+
FFFFFFFF
@A00769:11:HC3HCDRXX:1:2101:4707:10019
CAGACTAT
+
FFFFFFFF
@A00769:11:HC3HCDRXX:1:2101:8187:10034
CAGACTAT
+
FFFFFFFF
@A00769:11:HC3HCDRXX:1:2101:6867:10066
CAGACTAT
+
FFFFFFFF
@A00769:11:HC3HCDRXX:1:2101:7355:10066
CAGACTAT
+
FFFFFFFF
@A00769:11:HC3HCDRXX:1:2101:8097:10066
CAGACTAT
+
FFFFFFFF
@A00769:11:HC3HCDRXX:1:2101:11659:10097
CAGACTAT
+
FFFFFF:F
@A00769:11:HC3HCDRXX:1:2101:30346:10207
CAGACTAT
+
FFFFFFFF
@A00769:11:HC3HCDRXX:1:2101:26684:10316
CAGACTAT
+
FFFFFFFF
@A00769:11:HC3HCDRXX:1:2101:8938:10332
CAGACTAT
+
FFFFFFFF
@A00769:11:HC3HCDRXX:1:2101:21332:10347
CAGACTAT
+
FFFFFFFF
@A00769:11:HC3HCDRXX:1:2101:25473:10347
CAGACTAT
+
FF:FFF:F
@A00769:11:HC3HCDRXX:1:2101:28239:10347
CAGACTAT
+
FFFFFFFF
@A00769:11:HC3HCDRXX:1:2101:13630:10473
CAGACTAT
+
FFFFFFFF
@A00769:11:HC3HCDRXX:1:2101:11803:10535
CAGACTAT
+
FF,FFFFF
@A00769:11:HC3HCDRXX:1:2101:28989:10645
CAGACTAT
+
FFFFFFFF
@A00769:11:HC3HCDRXX:1:2101:8495:10692
CAGACTAT
+
FFFFFFFF
@A00769:11:HC3HCDRXX:1:2101:2320:10708
CAGACTAT
+
FFFFFFFF
@A00769:11:HC3HCDRXX:1:2101:24813:10708
CAGACTAT
+
FF,FF:FF
@A00769:11:HC3HCDRXX:1:2101:24424:10786
CAGACTAT
+
FFFFFFFF
@A00769:11:HC3HCDRXX:1:2101:32805:10802
CAGACTAT
+
FFFFFFFF
@A00769:11:HC3HCDRXX:1:2101:1787:10880
CAGACTAT
+
FFFFFFFF
@A00769:11:HC3HCDRXX:1:2101:26729:10895
CAGACTAT
+
FFFFFFFF
@A00769:11:HC3HCDRXX:1:2101:15185:11005
CAGACTAT
+
FFFFFFF,
@A00769:11:HC3HCDRXX:1:2101:17752:11005
CAGACTAT
+
FFFFFFFF
@A00769:11:HC3HCDRXX:1:2101:25355:11083
CAGACTAT
+
FFFFFFFF
@A00769:11:HC3HCDRXX:1:2101:16062:11146
CAGACTAT
+
FFFFFFFF
@A00769:11:HC3HCDRXX:1:2101:18665:11177
CAGACTAT
+
F,FFFFFF
@A00769:11:HC3HCDRXX:1:2101:29975:11193
CAGACTAT
+
FFFFFFFF
@A00769:11:HC3HCDRXX:1:2101:28248:11209
CAGACTAT
+
FFFFFFFF
@A00769:11:HC3HCDRXX:1:2101:9507:11287
CAGACTAT
+
FFFFFFFF
@A00769:11:HC3HCDRXX:1:2101:17463:11287
CAGACTAT
+
FFFFFFFF
@A00769:11:HC3HCDRXX:1:2101:17490:11334
CAGACTAT
+
FFFFFFFF
@A00769:11:HC3HCDRXX:1:2101:18005:11412
CAGACTAT
+
FFFFFFFF
@A00769:11:HC3HCDRXX:1:2101:25690:11569
CAGACTAT
+
FFFFFFFF
@A00769:11:HC3HCDRXX:1:2101:8974:11584
CAGACTAT
+
FFFFFFFF
@A00769:11:HC3HCDRXX:1:2101:27887:11584
CAGACTAT
+
FFFFFFFF
@A00769:11:HC3HCDRXX:1:2101:15239:11819
CAGACTAT
+
FFFFFFFF
@A00769:11:HC3HCDRXX:1:2101:29722:11851
CAGACTAT
+
FFFFFFFF
@A00769:11:HC3HCDRXX:1:2101:27670:11898
CAGACTAT
+
FFFFFFFF
@A00769:11:HC3HCDRXX:1:2101:15022:12007
CAGACTAT
+
FFFFFFFF
@A00769:11:HC3HCDRXX:1:2101:22110:12038
CAGACTAT
+
FFFFFFFF
@A00769:11:HC3HCDRXX:1:2101:10077:12117
CAGACTAT
+
FFFFFFFF
@A00769:11:HC3HCDRXX:1:2101:20021:12117
CAGACTAT
+
FFFFFF:F
@A00769:11:HC3HCDRXX:1:2101:32768:12117
CAGACTAT
+
FFFFFFF:
@A00769:11:HC3HCDRXX:1:2101:12970:12211
CAGACTAT
+
FFFFFF:F
@A00769:11:HC3HCDRXX:1:2101:23484:12226
CAGACTAT
+
FFFFFFFF
@A00769:11:HC3HCDRXX:1:2101:14434:12273
CAGACTAT
+
FFFFFFFF
@A00769:11:HC3HCDRXX:1:2101:23484:12320
CAGACTAT
+
FFFFFFFF
@A00769:11:HC3HCDRXX:1:2101:26250:12446
CAGACTAT
+
FF:F,:F:
@A00769:11:HC3HCDRXX:1:2101:22245:12524
CAGACTAT
+
FFFFF,F,
@A00769:11:HC3HCDRXX:1:2101:2781:12571
CAGACTAT
+
FFFFFFFF
@A00769:11:HC3HCDRXX:1:2101:11288:12618
CAGACTAT
+
FFFFFFFF
@A00769:11:HC3HCDRXX:1:2101:19822:12618
CAGACTAT
+
FFFFFFFF
@A00769:11:HC3HCDRXX:1:2101:14064:12633
CAGACTAT
+
FFFFFFFF
@A00769:11:HC3HCDRXX:1:2101:10917:12696
CAGACTAT
+
FFFFFFFF
@A00769:11:HC3HCDRXX:1:2101:24587:12790
CAGACTAT
+
FFFFFFFF
@A00769:11:HC3HCDRXX:1:2101:14253:12806
CAGACTAT
+
FFFFFFF:
@A00769:11:HC3HCDRXX:1:2101:9209:12931
CAGACTAT
+
FFFFFFFF
@A00769:11:HC3HCDRXX:1:2101:23556:12978
CAGACTAT
+
FFFFFFFF
@A00769:11:HC3HCDRXX:1:2101:22055:13103
CAGACTAT
+
FFFFFFFF
@A00769:11:HC3HCDRXX:1:2101:1072:13119
CAGACTAT
+
FFFFFFFF
@A00769:11:HC3HCDRXX:1:2101:10936:13166
CAGACTAT
+
FFFFFFFF
@A00769:11:HC3HCDRXX:1:2101:26060:13275
CAGACTAT
+
FFFFFFFF
@A00769:11:HC3HCDRXX:1:2101:22634:13291
CAGACTAT
+
FFFFFFFF
@A00769:11:HC3HCDRXX:1:2101:18964:13354
CAGACTAT
+
FFFFFFFF
@A00769:11:HC3HCDRXX:1:2101:12138:13463
CAGACTAT
+
FFFFFFFF
@A00769:11:HC3HCDRXX:1:2101:12301:13463
CAGACTAT
+
FFFFFFFF
@A00769:11:HC3HCDRXX:1:2101:14380:13495
CAGACTAT
+
FFFFF,FF
@A00769:11:HC3HCDRXX:1:2101:16875:13526
CAGACTAT
+
FFFFFFFF
@A00769:11:HC3HCDRXX:1:2101:3396:13542
CAGACTAT
+
FFFFFFFF
@A00769:11:HC3HCDRXX:1:2101:23547:13589
CAGACTAT
+
FFFFFFFF
@A00769:11:HC3HCDRXX:1:2101:17110:13714
CAGACTAT
+
FFFFFFFF
@A00769:11:HC3HCDRXX:1:2101:9281:13745
CAGACTAT
+
,F,FFFFF
@A00769:11:HC3HCDRXX:1:2101:22290:13855
CAGACTAT
+
FFFFFFFF
@A00769:11:HC3HCDRXX:1:2101:19551:13902
CAGACTAT
+
FFF,F,FF
@A00769:11:HC3HCDRXX:1:2101:29116:13933
CAGACTAT
+
FFFFFFFF
@A00769:11:HC3HCDRXX:1:2101:16116:14090
CAGACTAT
+
FFFFFFFF
@A00769:11:HC3HCDRXX:1:2101:15962:14105
CAGACTAT
+
FFFFFFFF
@A00769:11:HC3HCDRXX:1:2101:21649:14121
CAGACTAT
+
FFFFFFFF
@A00769:11:HC3HCDRXX:1:2101:16188:14215
CAGACTAT
+
FF:FFFF:
@A00769:11:HC3HCDRXX:1:2101:6849:14387
CAGACTAT
+
FFFFFFFF
@A00769:11:HC3HCDRXX:1:2101:6849:14418
CAGACTAT
+
FFFFFFFF
@A00769:11:HC3HCDRXX:1:2101:11252:14528
CAGACTAT
+
FFFFFFFF
@A00769:11:HC3HCDRXX:1:2101:27227:14575
CAGACTAT
+
FFFFFFFF
@A00769:11:HC3HCDRXX:1:2101:12075:14638
CAGACTAT
+
FFFFFFFF
@A00769:11:HC3HCDRXX:1:2101:26151:14653
CAGACTAT
+
FFFFFFFF
@A00769:11:HC3HCDRXX:1:2101:3803:14685
CAGACTAT
+
FF:FF:FF
@A00769:11:HC3HCDRXX:1:2101:16224:14685
CAGACTAT
+
FFFF:FFF
@A00769:11:HC3HCDRXX:1:2101:21766:14763
CAGACTAT
+
FFFFFFFF
@A00769:11:HC3HCDRXX:1:2101:8522:14841
CAGACTAT
+
,FFFFFF,
@A00769:11:HC3HCDRXX:1:2101:8296:15013
CAGACTAT
+
FFFF:FFF
@A00769:11:HC3HCDRXX:1:2101:7771:15076
CAGACTAT
+
FFFFFFFF
@A00769:11:HC3HCDRXX:1:2101:26196:15076
CAGACTAT
+
FFFFFFFF
@A00769:11:HC3HCDRXX:1:2101:18304:15092
CAGACTAT
+
FFFFFFFF
@A00769:11:HC3HCDRXX:1:2101:4191:15107
CAGACTAT
+
FFFFFFFF
@A00769:11:HC3HCDRXX:1:2101:2392:15123
CAGACTAT
+
FFFFFFFF
@A00769:11:HC3HCDRXX:1:2101:11858:15201
CAGACTAT
+
FFFFFFFF
@A00769:11:HC3HCDRXX:1:2101:20862:15201
CAGACTAT
+
FFFFFFFF
@A00769:11:HC3HCDRXX:1:2101:19171:15311
CAGACTAT
+
FFFF:FFF
@A00769:11:HC3HCDRXX:1:2101:3685:15327
CAGACTAT
+
FFFFFFFF
@A00769:11:HC3HCDRXX:1:2101:23149:15405
CAGACTAT
+
FFFFFFFF
@A00769:11:HC3HCDRXX:1:2101:13856:15530
CAGACTAT
+
FFFFFFFF
@A00769:11:HC3HCDRXX:1:2101:20636:15530
CAGACTAT
+
FFFFFFFF
@A00769:11:HC3HCDRXX:1:2101:29532:15530
CAGACTAT
+
FFFFFFFF
@A00769:11:HC3HCDRXX:1:2101:6587:15687
CAGACTAT
+
FFFFFFFF
@A00769:11:HC3HCDRXX:1:2101:25048:15718
CAGACTAT
+
FFFFFFFF
@A00769:11:HC3HCDRXX:1:2101:7699:15765
CAGACTAT
+
F:FFFFFF
@A00769:11:HC3HCDRXX:1:2101:11659:15765
CAGACTAT
+
FFFFFFFF
@A00769:11:HC3HCDRXX:1:2101:27507:15843
CAGACTAT
+
FFFFFFFF
@A00769:11:HC3HCDRXX:1:2101:27877:15859
CAGACTAT
+
FFF:FFFF
@A00769:11:HC3HCDRXX:1:2101:10755:15890
CAGACTAT
+
FFFFFFFF
@A00769:11:HC3HCDRXX:1:2101:17354:15922
CAGACTAT
+
FFFFFFFF
@A00769:11:HC3HCDRXX:1:2101:12029:15937
CAGACTAT
+
FFFFFFFF
@A00769:11:HC3HCDRXX:1:2101:15492:15953
CAGACTAT
+
FF:FFFFF
@A00769:11:HC3HCDRXX:1:2101:9706:15984
CAGACTAT
+
FFFFFFFF
@A00769:11:HC3HCDRXX:1:2101:15040:15984
CAGACTAT
+
FFFFFFFF
@A00769:11:HC3HCDRXX:1:2101:31982:15984
CAGACTAT
+
FFFFFFFF
@A00769:11:HC3HCDRXX:1:2101:27733:16016
CAGACTAT
+
FFFFFFFF
@A00769:11:HC3HCDRXX:1:2101:30789:16016
CAGACTAT
+
FFFFF:FF
@A00769:11:HC3HCDRXX:1:2101:7057:16031
CAGACTAT
+
FFFFFFFF
@A00769:11:HC3HCDRXX:1:2101:13114:16031
CAGACTAT
+
FF:FFFFF
@A00769:11:HC3HCDRXX:1:2101:28519:16031
CAGACTAT
+
FFFFFFFF
@A00769:11:HC3HCDRXX:1:2101:10393:16078
CAGACTAT
+
FFFFFFFF
@A00769:11:HC3HCDRXX:1:2101:18927:16141
CAGACTAT
+
FFFFFFFF
@A00769:11:HC3HCDRXX:1:2101:15754:16157
CAGACTAT
+
FFFFFFFF
@A00769:11:HC3HCDRXX:1:2101:13684:16172
CAGACTAT
+
FFFFFFFF
@A00769:11:HC3HCDRXX:1:2101:18575:16188
CAGACTAT
+
FFFFFFFF
@A00769:11:HC3HCDRXX:1:2101:2022:16235
CAGACTAT
+
FFFFFFFF
@A00769:11:HC3HCDRXX:1:2101:23556:16235
CAGACTAT
+
FFFFFFFF
@A00769:11:HC3HCDRXX:1:2101:7039:16250
CAGACTAT
+
FFFFFFFF
@A00769:11:HC3HCDRXX:1:2101:15772:16250
CAGACTAT
+
FFFFFFFF
@A00769:11:HC3HCDRXX:1:2101:2519:16282
CAGACTAT
+
FFFFFFFF
@A00769:11:HC3HCDRXX:1:2101:15917:16344
CAGACTAT
+
FFFFFFFF
@A00769:11:HC3HCDRXX:1:2101:26332:16470
CAGACTAT
+
FFFFFFFF
@A00769:11:HC3HCDRXX:1:2101:14940:16501
CAGACTAT
+
FFFFFFFF
@A00769:11:HC3HCDRXX:1:2101:14660:16517
CAGACTAT
+
FFFFFFFF
@A00769:11:HC3HCDRXX:1:2101:18105:16532
CAGACTAT
+
FFFFFFFF
@A00769:11:HC3HCDRXX:1:2101:31015:16532
CAGACTAT
+
FFFFFFFF
@A00769:11:HC3HCDRXX:1:2101:2492:16579
CAGACTAT
+
FFFFFFFF
@A00769:11:HC3HCDRXX:1:2101:20952:16642
CAGACTAT
+
FFFFFFFF
@A00769:11:HC3HCDRXX:1:2101:10664:16673
CAGACTAT
+
FFFFFFFF
@A00769:11:HC3HCDRXX:1:2101:31665:16720
CAGACTAT
+
FF:FFFFF
@A00769:11:HC3HCDRXX:1:2101:14516:16736
CAGACTAT
+
FFFFFFFF
@A00769:11:HC3HCDRXX:1:2101:15004:16736
CAGACTAT
+
FFFFFFFF
@A00769:11:HC3HCDRXX:1:2101:7048:16830
CAGACTAT
+
FFFFFFFF
@A00769:11:HC3HCDRXX:1:2101:6587:16877
CAGACTAT
+
FFFFFFFF
@A00769:11:HC3HCDRXX:1:2101:18584:16892
CAGACTAT
+
FFFFFFFF
@A00769:11:HC3HCDRXX:1:2101:29821:16908
CAGACTAT
+
FFFFFFFF
@A00769:11:HC3HCDRXX:1:2101:27208:16924
CAGACTAT
+
FFFFFFFF
@A00769:11:HC3HCDRXX:1:2101:22435:16955
CAGACTAT
+
,F:FFFFF
@A00769:11:HC3HCDRXX:1:2101:21712:17049
CAGACTAT
+
FFFFFFFF
@A00769:11:HC3HCDRXX:1:2101:17490:17127
CAGACTAT
+
FFFFFFFF
@A00769:11:HC3HCDRXX:1:2101:18566:17206
CAGACTAT
+
FFFFFF:F
@A00769:11:HC3HCDRXX:1:2101:18349:17237
CAGACTAT
+
FFFFFFFF
@A00769:11:HC3HCDRXX:1:2101:19416:17237
CAGACTAT
+
FFFFFFFF
@A00769:11:HC3HCDRXX:1:2101:31557:17253
CAGACTAT
+
FFFFFFFF
@A00769:11:HC3HCDRXX:1:2101:18240:17268
CAGACTAT
+
FFFFFFFF
@A00769:11:HC3HCDRXX:1:2101:32805:17284
CAGACTAT
+
FFFFFF:F
@A00769:11:HC3HCDRXX:1:2101:6017:17331
CAGACTAT
+
FFFFFFFF
@A00769:11:HC3HCDRXX:1:2101:3965:17347
CAGACTAT
+
FFFFFFFF
@A00769:11:HC3HCDRXX:1:2101:20853:17378
CAGACTAT
+
FF:FFFFF
@A00769:11:HC3HCDRXX:1:2101:30327:17409
CAGACTAT
+
FFFFFFFF
@A00769:11:HC3HCDRXX:1:2101:9851:17425
CAGACTAT
+
FFFFFFFF
@A00769:11:HC3HCDRXX:1:2101:9489:17519
CAGACTAT
+
FFFFFFFF
@A00769:11:HC3HCDRXX:1:2101:12698:17534
CAGACTAT
+
FFFFFFFF
@A00769:11:HC3HCDRXX:1:2101:11243:17581
CAGACTAT
+
FFFFFFFF
@A00769:11:HC3HCDRXX:1:2101:3251:17707
CAGACTAT
+
FFFFFFFF
@A00769:11:HC3HCDRXX:1:2101:22290:17738
CAGACTAT
+
FFFFFFFF
@A00769:11:HC3HCDRXX:1:2101:30789:17769
CAGACTAT
+
FFFFFFFF
@A00769:11:HC3HCDRXX:1:2101:19515:17816
CAGACTAT
+
FFFFFFF:
@A00769:11:HC3HCDRXX:1:2101:15040:17863
CAGACTAT
+
FFFFFFFF
@A00769:11:HC3HCDRXX:1:2101:4264:17895
CAGACTAT
+
FFFFFFFF
@A00769:11:HC3HCDRXX:1:2101:29523:17926
CAGACTAT
+
FFFFFFFF
@A00769:11:HC3HCDRXX:1:2101:5448:17973
CAGACTAT
+
FFFFFFFF
@A00769:11:HC3HCDRXX:1:2101:1624:17989
CAGACTAT
+
FFFFFFFF
@A00769:11:HC3HCDRXX:1:2101:29875:18035
CAGACTAT
+
:FFFFFFF
@A00769:11:HC3HCDRXX:1:2101:4752:18082
CAGACTAT
+
FFFFFFFF
@A00769:11:HC3HCDRXX:1:2101:3622:18098
CAGACTAT
+
FFFFF:FF
@A00769:11:HC3HCDRXX:1:2101:8269:18161
CAGACTAT
+
FFFFFFFF
@A00769:11:HC3HCDRXX:1:2101:23628:18208
CAGACTAT
+
FFFFFFFF
@A00769:11:HC3HCDRXX:1:2101:19144:18302
CAGACTAT
+
FFFFFFFF
@A00769:11:HC3HCDRXX:1:2101:30825:18302
CAGACTAT
+
FFFFFFFF
@A00769:11:HC3HCDRXX:1:2101:4182:18443
CAGACTAT
+
FFFFFFFF
@A00769:11:HC3HCDRXX:1:2101:4752:18615
CAGACTAT
+
FFFFFFFF
@A00769:11:HC3HCDRXX:1:2101:6705:18646
CAGACTAT
+
FFFFFFFF
@A00769:11:HC3HCDRXX:1:2101:30825:18677
CAGACTAT
+
FFFFFFFF
@A00769:11:HC3HCDRXX:1:2101:16007:18693
CAGACTAT
+
FFFFFFFF
@A00769:11:HC3HCDRXX:1:2101:12961:18771
CAGACTAT
+
FFFFFFFF
@A00769:11:HC3HCDRXX:1:2101:32443:18787
CAGACTAT
+
FFFFFFFF
@A00769:11:HC3HCDRXX:1:2101:28610:18818
CAGACTAT
+
FF:FFFFF
@A00769:11:HC3HCDRXX:1:2101:26124:18865
CAGACTAT
+
FFFFFFFF
@A00769:11:HC3HCDRXX:1:2101:18973:18881
CAGACTAT
+
FFFFFFFF
@A00769:11:HC3HCDRXX:1:2101:18014:18912
CAGACTAT
+
FFFFFFFF
@A00769:11:HC3HCDRXX:1:2101:31530:18991
CAGACTAT
+
FFFFFFFF
@A00769:11:HC3HCDRXX:1:2101:9344:19022
CAGACTAT
+
FFFFFFFF
@A00769:11:HC3HCDRXX:1:2101:23574:19022
CAGACTAT
+
FFFFFFFF
@A00769:11:HC3HCDRXX:1:2101:16550:19100
CAGACTAT
+
FFFFF:FF
@A00769:11:HC3HCDRXX:1:2101:27001:19100
CAGACTAT
+
FFFFFFFF
@A00769:11:HC3HCDRXX:1:2101:6153:19132
CAGACTAT
+
FFFFFFFF
@A00769:11:HC3HCDRXX:1:2101:8938:19351
CAGACTAT
+
FFFFFF:F
@A00769:11:HC3HCDRXX:1:2101:16622:19382
CAGACTAT
+
FFFFFFFF
@A00769:11:HC3HCDRXX:1:2101:29071:19398
CAGACTAT
+
FFFFFFFF
@A00769:11:HC3HCDRXX:1:2101:3586:19445
CAGACTAT
+
FFFFFFFF
@A00769:11:HC3HCDRXX:1:2101:4435:19445
CAGACTAT
+
FF:FFFFF
@A00769:11:HC3HCDRXX:1:2101:7518:19492
CAGACTAT
+
FFFFFFFF
@A00769:11:HC3HCDRXX:1:2101:29396:19586
CAGACTAT
+
FFFF:FF:
@A00769:11:HC3HCDRXX:1:2101:2754:19633
CAGACTAT
+
FFFFFFFF
@A00769:11:HC3HCDRXX:1:2101:14452:19633
CAGACTAT
+
FFFFF::F
@A00769:11:HC3HCDRXX:1:2101:2383:19680
CAGACTAT
+
FFFFFFFF
@A00769:11:HC3HCDRXX:1:2101:1145:19695
CAGACTAT
+
FFFFFFFF
@A00769:11:HC3HCDRXX:1:2101:3649:19774
CAGACTAT
+
FFFFFF:F
@A00769:11:HC3HCDRXX:1:2101:27218:19789
CAGACTAT
+
FFFFFFFF
@A00769:11:HC3HCDRXX:1:2101:12337:19820
CAGACTAT
+
FFFFFFFF
@A00769:11:HC3HCDRXX:1:2101:15573:19820
CAGACTAT
+
:FFFFFFF
@A00769:11:HC3HCDRXX:1:2101:4354:19867
CAGACTAT
+
FFFFFFFF
@A00769:11:HC3HCDRXX:1:2101:7120:19899
CAGACTAT
+
FFFFFFFF
@A00769:11:HC3HCDRXX:1:2101:15022:19899
CAGACTAT
+
FFFFFFFF
@A00769:11:HC3HCDRXX:1:2101:7654:20040
CAGACTAT
+
FFFFFFFF
@A00769:11:HC3HCDRXX:1:2101:10809:20055
CAGACTAT
+
FF,FFFFF
@A00769:11:HC3HCDRXX:1:2101:17571:20055
CAGACTAT
+
FFFF:FFF
@A00769:11:HC3HCDRXX:1:2101:4227:20087
CAGACTAT
+
FFFFFF:F
@A00769:11:HC3HCDRXX:1:2101:26386:20165
CAGACTAT
+
FF:FFF:,
@A00769:11:HC3HCDRXX:1:2101:10429:20181
CAGACTAT
+
FFFFFFFF
@A00769:11:HC3HCDRXX:1:2101:24261:20181
CAGACTAT
+
FFFFFFFF
@A00769:11:HC3HCDRXX:1:2101:16649:20243
CAGACTAT
+
FFFFFFFF
@A00769:11:HC3HCDRXX:1:2101:23222:20322
CAGACTAT
+
FFFFF,FF
@A00769:11:HC3HCDRXX:1:2101:18159:20384
CAGACTAT
+
FFFFFFFF
@A00769:11:HC3HCDRXX:1:2101:25717:20384
CAGACTAT
+
FFFFFFFF
@A00769:11:HC3HCDRXX:1:2101:6903:20400
CAGACTAT
+
FFFFFFFF
@A00769:11:HC3HCDRXX:1:2101:9489:20494
CAGACTAT
+
FFFFFFFF
@A00769:11:HC3HCDRXX:1:2101:17662:20494
CAGACTAT
+
F,,FFFFF
@A00769:11:HC3HCDRXX:1:2101:26946:20603
CAGACTAT
+
FFFFFFFF
@A00769:11:HC3HCDRXX:1:2101:23601:20729
CAGACTAT
+
FFFFFFFF
@A00769:11:HC3HCDRXX:1:2101:24288:20791
CAGACTAT
+
FFFFFFFF
@A00769:11:HC3HCDRXX:1:2101:28736:20791
CAGACTAT
+
FFFFFFFF
@A00769:11:HC3HCDRXX:1:2101:19452:20838
CAGACTAT
+
FFFFFFFF
@A00769:11:HC3HCDRXX:1:2101:5041:20870
CAGACTAT
+
FFFFFFFF
@A00769:11:HC3HCDRXX:1:2101:25907:20870
CAGACTAT
+
FFFFFFFF
@A00769:11:HC3HCDRXX:1:2101:2618:20932
CAGACTAT
+
FFFFFFFF
@A00769:11:HC3HCDRXX:1:2101:18837:20932
CAGACTAT
+
FFFFFFFF
@A00769:11:HC3HCDRXX:1:2101:26341:20995
CAGACTAT
+
FFFFFFFF
@A00769:11:HC3HCDRXX:1:2101:17517:21026
CAGACTAT
+
FFFFFFFF
@A00769:11:HC3HCDRXX:1:2101:24758:21042
CAGACTAT
+
FFFFFFFF
@A00769:11:HC3HCDRXX:1:2101:22932:21073
CAGACTAT
+
FFFF,F:F
@A00769:11:HC3HCDRXX:1:2101:31114:21120
CAGACTAT
+
FFFFFFFF
@A00769:11:HC3HCDRXX:1:2101:26069:21183
CAGACTAT
+
FF:FFF,F
@A00769:11:HC3HCDRXX:1:2101:1271:21198
CAGACTAT
+
FFFFFFFF
@A00769:11:HC3HCDRXX:1:2101:11595:21198
CAGACTAT
+
FFFFFFFF
@A00769:11:HC3HCDRXX:1:2101:6903:21214
CAGACTAT
+
FF:FFFFF
@A00769:11:HC3HCDRXX:1:2101:26982:21230
CAGACTAT
+
FFFFFFFF
@A00769:11:HC3HCDRXX:1:2101:14425:21339
CAGACTAT
+
FFFFFFFF
@A00769:11:HC3HCDRXX:1:2101:29613:21371
CAGACTAT
+
FF:FFFF:
@A00769:11:HC3HCDRXX:1:2101:29884:21433
CAGACTAT
+
FFFFFFFF
@A00769:11:HC3HCDRXX:1:2101:16188:21480
CAGACTAT
+
FF:F,FFF
@A00769:11:HC3HCDRXX:1:2101:21495:21527
CAGACTAT
+
FFFFFFFF
@A00769:11:HC3HCDRXX:1:2101:18511:21621
CAGACTAT
+
FFFFFFFF
@A00769:11:HC3HCDRXX:1:2101:25898:21637
CAGACTAT
+
FFFFFFFF
@A00769:11:HC3HCDRXX:1:2101:28103:21637
CAGACTAT
+
FFFFFFFF
@A00769:11:HC3HCDRXX:1:2101:4119:21684
CAGACTAT
+
FFFFFFFF
@A00769:11:HC3HCDRXX:1:2101:18132:21684
CAGACTAT
+
FFFFFFFF
@A00769:11:HC3HCDRXX:1:2101:1398:21762
CAGACTAT
+
FFFFFFFF
@A00769:11:HC3HCDRXX:1:2101:15176:21762
CAGACTAT
+
FFFFFF:F
@A00769:11:HC3HCDRXX:1:2101:2112:21809
CAGACTAT
+
FFFFFFFF
@A00769:11:HC3HCDRXX:1:2101:3305:21840
CAGACTAT
+
FFFFFFFF
@A00769:11:HC3HCDRXX:1:2101:26666:21840
CAGACTAT
+
FFFFFFFF
@A00769:11:HC3HCDRXX:1:2101:18123:21856
CAGACTAT
+
FFFFFFF:
@A00769:11:HC3HCDRXX:1:2101:14769:21903
CAGACTAT
+
FFFFFFFF
@A00769:11:HC3HCDRXX:1:2101:14109:21919
CAGACTAT
+
FFFFFFFF
@A00769:11:HC3HCDRXX:1:2101:17363:21950
CAGACTAT
+
FFFFFFFF
@A00769:11:HC3HCDRXX:1:2101:30508:21981
CAGACTAT
+
FFFFFFFF
@A00769:11:HC3HCDRXX:1:2101:17499:21997
CAGACTAT
+
FFFFFFFF
@A00769:11:HC3HCDRXX:1:2101:29179:21997
CAGACTAT
+
FFFFFFFF
@A00769:11:HC3HCDRXX:1:2101:3794:22028
CAGACTAT
+
FFFFFFFF
@A00769:11:HC3HCDRXX:1:2101:11966:22060
CAGACTAT
+
FFFFFFFF
@A00769:11:HC3HCDRXX:1:2101:2275:22122
CAGACTAT
+
FFFFFFFF
@A00769:11:HC3HCDRXX:1:2101:9127:22122
CAGACTAT
+
FFFFFFFF
@A00769:11:HC3HCDRXX:1:2101:7238:22169
CAGACTAT
+
FFFFFFFF
@A00769:11:HC3HCDRXX:1:2101:3640:22357
CAGACTAT
+
FFFFFFFF
@A00769:11:HC3HCDRXX:1:2101:12038:22498
CAGACTAT
+
FFFFFFFF
@A00769:11:HC3HCDRXX:1:2101:16830:22561
CAGACTAT
+
FFFFF,FF
@A00769:11:HC3HCDRXX:1:2101:19759:22561
CAGACTAT
+
FFFFFFFF
@A00769:11:HC3HCDRXX:1:2101:26937:22561
CAGACTAT
+
FFFFFFFF
@A00769:11:HC3HCDRXX:1:2101:24985:22592
CAGACTAT
+
FFFFFFFF
@A00769:11:HC3HCDRXX:1:2101:17870:22608
CAGACTAT
+
FFFFFFFF
@A00769:11:HC3HCDRXX:1:2101:6271:22623
CAGACTAT
+
FFFFFFFF
@A00769:11:HC3HCDRXX:1:2101:1172:22686
CAGACTAT
+
FFFFFFFF
@A00769:11:HC3HCDRXX:1:2101:29053:22717
CAGACTAT
+
FFFFFFFF
@A00769:11:HC3HCDRXX:1:2101:16604:22733
CAGACTAT
+
FFFFFFFF
@A00769:11:HC3HCDRXX:1:2101:28375:22733
CAGACTAT
+
FFFFFF,F
@A00769:11:HC3HCDRXX:1:2101:14127:22795
CAGACTAT
+
FFFFFFFF
@A00769:11:HC3HCDRXX:1:2101:16631:22874
CAGACTAT
+
FFFFFFFF
@A00769:11:HC3HCDRXX:1:2101:28700:22921
CAGACTAT
+
FFFFFFFF
@A00769:11:HC3HCDRXX:1:2101:3061:22952
CAGACTAT
+
FFFFFFFF
@A00769:11:HC3HCDRXX:1:2101:19334:22952
CAGACTAT
+
FFFFFFFF
@A00769:11:HC3HCDRXX:1:2101:27588:23093
CAGACTAT
+
FFFFFFFF
@A00769:11:HC3HCDRXX:1:2101:16459:23109
CAGACTAT
+
FFFFFFFF
@A00769:11:HC3HCDRXX:1:2101:10104:23249
CAGACTAT
+
FFFFFFFF
@A00769:11:HC3HCDRXX:1:2101:22182:23281
CAGACTAT
+
:F,::::F
@A00769:11:HC3HCDRXX:1:2101:9118:23296
CAGACTAT
+
FFFFFFFF
@A00769:11:HC3HCDRXX:1:2101:15266:23296
CAGACTAT
+
FFFFFFFF
@A00769:11:HC3HCDRXX:1:2101:4381:23390
CAGACTAT
+
FFFFFFFF
@A00769:11:HC3HCDRXX:1:2101:31774:23390
CAGACTAT
+
FFFFF:FF
@A00769:11:HC3HCDRXX:1:2101:26467:23406
CAGACTAT
+
FFFFFFFF
@A00769:11:HC3HCDRXX:1:2101:30047:23406
CAGACTAT
+
FFFFFFFF
@A00769:11:HC3HCDRXX:1:2101:18186:23469
CAGACTAT
+
FFFFFFFF
@A00769:11:HC3HCDRXX:1:2101:4987:23563
CAGACTAT
+
FFFFFFFF
@A00769:11:HC3HCDRXX:1:2101:16785:23578
CAGACTAT
+
FFFFFFFF
@A00769:11:HC3HCDRXX:1:2101:14642:23594
CAGACTAT
+
FFFFFFF:
@A00769:11:HC3HCDRXX:1:2101:25681:23610
CAGACTAT
+
FFFFFFFF
@A00769:11:HC3HCDRXX:1:2101:28772:23610
CAGACTAT
+
FFFFFFFF
@A00769:11:HC3HCDRXX:1:2101:22851:23657
CAGACTAT
+
FFFFFFFF
@A00769:11:HC3HCDRXX:1:2101:14760:23672
CAGACTAT
+
:F:FFFFF
@A00769:11:HC3HCDRXX:1:2101:6271:23782
CAGACTAT
+
FFFFFFFF
@A00769:11:HC3HCDRXX:1:2101:13847:23970
CAGACTAT
+
FFFFFFFF
@A00769:11:HC3HCDRXX:1:2101:1823:24064
CAGACTAT
+
FFFFFFFF
@A00769:11:HC3HCDRXX:1:2101:4960:24079
CAGACTAT
+
FFFFFFFF
@A00769:11:HC3HCDRXX:1:2101:4978:24142
CAGACTAT
+
FFFFFF,F
@A00769:11:HC3HCDRXX:1:2101:17327:24236
CAGACTAT
+
FFFFFFFF
@A00769:11:HC3HCDRXX:1:2101:12210:24267
CAGACTAT
+
FFFFFFFF
@A00769:11:HC3HCDRXX:1:2101:25554:24361
CAGACTAT
+
FFFFFFFF
@A00769:11:HC3HCDRXX:1:2101:9335:24424
CAGACTAT
+
FFFFFFF:
@A00769:11:HC3HCDRXX:1:2101:16098:24518
CAGACTAT
+
FFF:FFFF
@A00769:11:HC3HCDRXX:1:2101:17327:24549
CAGACTAT
+
:FFF:FFF
@A00769:11:HC3HCDRXX:1:2101:19090:24659
CAGACTAT
+
FFFFFFFF
@A00769:11:HC3HCDRXX:1:2101:18032:24674
CAGACTAT
+
FFFFFFFF
@A00769:11:HC3HCDRXX:1:2101:9986:24706
CAGACTAT
+
FFFFFFFF
@A00769:11:HC3HCDRXX:1:2101:25843:24737
CAGACTAT
+
,FFF:,FF
@A00769:11:HC3HCDRXX:1:2101:11062:24815
CAGACTAT
+
FFFFFFFF
@A00769:11:HC3HCDRXX:1:2101:13431:24940
CAGACTAT
+
FFFFFFFF
@A00769:11:HC3HCDRXX:1:2101:4869:25019
CAGACTAT
+
FFFFFFFF
@A00769:11:HC3HCDRXX:1:2101:23628:25066
CAGACTAT
+
FFFFFFFF
@A00769:11:HC3HCDRXX:1:2101:28709:25097
CAGACTAT
+
FFFFFFFF
@A00769:11:HC3HCDRXX:1:2101:27091:25144
CAGACTAT
+
FFFFFFFF
@A00769:11:HC3HCDRXX:1:2101:17354:25160
CAGACTAT
+
FFFFFFFF
@A00769:11:HC3HCDRXX:1:2101:25138:25175
CAGACTAT
+
FF:FFFFF
@A00769:11:HC3HCDRXX:1:2101:19877:25238
CAGACTAT
+
FF,F,::F
@A00769:11:HC3HCDRXX:1:2101:14814:25269
CAGACTAT
+
FFFFFFFF
@A00769:11:HC3HCDRXX:1:2101:11315:25285
CAGACTAT
+
FFFFFFFF
@A00769:11:HC3HCDRXX:1:2101:27887:25300
CAGACTAT
+
FFF:FFFF
@A00769:11:HC3HCDRXX:1:2101:14895:25316
CAGACTAT
+
FFFFFFFF
@A00769:11:HC3HCDRXX:1:2101:21314:25410
CAGACTAT
+
FFFFFFFF
@A00769:11:HC3HCDRXX:1:2101:21965:25410
CAGACTAT
+
FFFFFFFF
@A00769:11:HC3HCDRXX:1:2101:17363:25426
CAGACTAT
+
FFFFFFFF
@A00769:11:HC3HCDRXX:1:2101:10818:25520
CAGACTAT
+
FFFFFFFF
@A00769:11:HC3HCDRXX:1:2101:2428:25551
CAGACTAT
+
FFFFFFFF
@A00769:11:HC3HCDRXX:1:2101:26295:25614
CAGACTAT
+
FFFFFFFF
@A00769:11:HC3HCDRXX:1:2101:8079:25661
CAGACTAT
+
FFFFFFFF
@A00769:11:HC3HCDRXX:1:2101:6542:25723
CAGACTAT
+
FFFFFFFF
@A00769:11:HC3HCDRXX:1:2101:28239:25786
CAGACTAT
+
FFFFFFFF
@A00769:11:HC3HCDRXX:1:2101:30698:25848
CAGACTAT
+
FFFFFFFF
@A00769:11:HC3HCDRXX:1:2101:22155:25927
CAGACTAT
+
FFFFFFFF
@A00769:11:HC3HCDRXX:1:2101:25509:26193
CAGACTAT
+
FFFFFFFF
@A00769:11:HC3HCDRXX:1:2101:11650:26209
CAGACTAT
+
FF,FFFFF
@A00769:11:HC3HCDRXX:1:2101:8269:26303
CAGACTAT
+
FFFFFFFF
@A00769:11:HC3HCDRXX:1:2101:18738:26365
CAGACTAT
+
FFFFFFFF
@A00769:11:HC3HCDRXX:1:2101:19732:26365
CAGACTAT
+
FFFFFFFF
@A00769:11:HC3HCDRXX:1:2101:27814:26428
CAGACTAT
+
FFFFFFFF
@A00769:11:HC3HCDRXX:1:2101:18738:26616
CAGACTAT
+
FFFFFFFF
@A00769:11:HC3HCDRXX:1:2101:28646:26616
CAGACTAT
+
FFFFFFFF
@A00769:11:HC3HCDRXX:1:2101:19777:26757
CAGACTAT
+
FFFFFFFF
@A00769:11:HC3HCDRXX:1:2101:24487:26772
CAGACTAT
+
FFFFFFFF
@A00769:11:HC3HCDRXX:1:2101:7681:26788
CAGACTAT
+
FFFFFFFF
@A00769:11:HC3HCDRXX:1:2101:13847:26819
CAGACTAT
+
,:,FF,FF
@A00769:11:HC3HCDRXX:1:2101:17580:26929
CAGACTAT
+
FFFFFFFF
@A00769:11:HC3HCDRXX:1:2101:8612:26991
CAGACTAT
+
FFFFFFFF
@A00769:11:HC3HCDRXX:1:2101:26955:27038
CAGACTAT
+
FFFFFFFF
@A00769:11:HC3HCDRXX:1:2101:12210:27054
CAGACTAT
+
FFFFFFFF
@A00769:11:HC3HCDRXX:1:2101:17354:27164
CAGACTAT
+
FF:FFFFF
@A00769:11:HC3HCDRXX:1:2101:2672:27289
CAGACTAT
+
FF:FFF:F
@A00769:11:HC3HCDRXX:1:2101:16025:27336
CAGACTAT
+
FF:F,FF:
@A00769:11:HC3HCDRXX:1:2101:16062:27336
CAGACTAT
+
FFFFFFFF
@A00769:11:HC3HCDRXX:1:2101:18087:27461
CAGACTAT
+
FFFFF:FF
@A00769:11:HC3HCDRXX:1:2101:15356:27555
CAGACTAT
+
FFFFFFFF
@A00769:11:HC3HCDRXX:1:2101:1172:27665
CAGACTAT
+
FF:F:FFF
@A00769:11:HC3HCDRXX:1:2101:32145:27696
CAGACTAT
+
FFFFFFFF
@A00769:11:HC3HCDRXX:1:2101:29776:27759
CAGACTAT
+
FFFFFFFF
@A00769:11:HC3HCDRXX:1:2101:12237:27853
CAGACTAT
+
FFFFFFFF
@A00769:11:HC3HCDRXX:1:2101:26955:27853
CAGACTAT
+
FFFFFFFF
@A00769:11:HC3HCDRXX:1:2101:20139:27884
CAGACTAT
+
FFFFFFFF
@A00769:11:HC3HCDRXX:1:2101:28438:27946
CAGACTAT
+
FFFFFFFF
@A00769:11:HC3HCDRXX:1:2101:20130:27962
CAGACTAT
+
FFFFFFFF
@A00769:11:HC3HCDRXX:1:2101:29026:28025
CAGACTAT
+
FFFFFFFF
@A00769:11:HC3HCDRXX:1:2101:32497:28056
CAGACTAT
+
FFFFFFFF
@A00769:11:HC3HCDRXX:1:2101:1732:28134
CAGACTAT
+
FFFFFFFF
@A00769:11:HC3HCDRXX:1:2101:3613:28322
CAGACTAT
+
FFFFFFF:
@A00769:11:HC3HCDRXX:1:2101:13214:28322
CAGACTAT
+
FFFFFFFF
@A00769:11:HC3HCDRXX:1:2101:3821:28338
CAGACTAT
+
FF,FFFFF
@A00769:11:HC3HCDRXX:1:2101:19642:28369
CAGACTAT
+
FFFFFFFF
@A00769:11:HC3HCDRXX:1:2101:16848:28416
CAGACTAT
+
FFFFFFFF
@A00769:11:HC3HCDRXX:1:2101:25093:28416
CAGACTAT
+
:FFFFFFF
@A00769:11:HC3HCDRXX:1:2101:25111:28510
CAGACTAT
+
FFFFFFFF
@A00769:11:HC3HCDRXX:1:2101:9896:28588
CAGACTAT
+
FFFFFFFF
@A00769:11:HC3HCDRXX:1:2101:11831:28620
CAGACTAT
+
FFFFFF:F
@A00769:11:HC3HCDRXX:1:2101:21332:28635
CAGACTAT
+
FFFFFFFF
@A00769:11:HC3HCDRXX:1:2101:18909:28729
CAGACTAT
+
:FFFFFFF
@A00769:11:HC3HCDRXX:1:2101:24912:28729
CAGACTAT
+
FFFF:FFF
@A00769:11:HC3HCDRXX:1:2101:7030:28761
CAGACTAT
+
FFFFFFFF
@A00769:11:HC3HCDRXX:1:2101:10022:28776
CAGACTAT
+
FFFFFFFF
@A00769:11:HC3HCDRXX:1:2101:13648:28823
CAGACTAT
+
FFFFFFFF
@A00769:11:HC3HCDRXX:1:2101:22218:28823
CAGACTAT
+
FFFFFFFF
@A00769:11:HC3HCDRXX:1:2101:27814:28839
CAGACTAT
+
FFFFFFFF
@A00769:11:HC3HCDRXX:1:2101:4164:28870
CAGACTAT
+
FFFFFFFF
@A00769:11:HC3HCDRXX:1:2101:26558:28917
CAGACTAT
+
FFFFFFFF
@A00769:11:HC3HCDRXX:1:2101:19985:28995
CAGACTAT
+
FFFFFFFF
@A00769:11:HC3HCDRXX:1:2101:27471:28995
CAGACTAT
+
F:FFFFFF
@A00769:11:HC3HCDRXX:1:2101:20193:29011
CAGACTAT
+
FFFFFFFF
@A00769:11:HC3HCDRXX:1:2101:31015:29121
CAGACTAT
+
FFFF:FFF
@A00769:11:HC3HCDRXX:1:2101:7636:29152
CAGACTAT
+
FFFFFFFF
@A00769:11:HC3HCDRXX:1:2101:17345:29183
CAGACTAT
+
FFFFFFFF
@A00769:11:HC3HCDRXX:1:2101:13765:29403
CAGACTAT
+
FFFFFFFF
@A00769:11:HC3HCDRXX:1:2101:24071:29403
CAGACTAT
+
FFFFFFFF
@A00769:11:HC3HCDRXX:1:2101:18982:29450
CAGACTAT
+
FFFFFFFF
@A00769:11:HC3HCDRXX:1:2101:26106:29481
CAGACTAT
+
FFFFFFFF
@A00769:11:HC3HCDRXX:1:2101:15582:29575
CAGACTAT
+
FFFFFFFF
@A00769:11:HC3HCDRXX:1:2101:22914:29590
CAGACTAT
+
FFFFFFFF
@A00769:11:HC3HCDRXX:1:2101:22309:29606
CAGACTAT
+
FFFFFFFF
@A00769:11:HC3HCDRXX:1:2101:29758:29731
CAGACTAT
+
FFFFFFFF
@A00769:11:HC3HCDRXX:1:2101:23113:29747
CAGACTAT
+
FFFFFFFF
@A00769:11:HC3HCDRXX:1:2101:27688:29810
CAGACTAT
+
FF,FFFFF
@A00769:11:HC3HCDRXX:1:2101:5719:29841
CAGACTAT
+
FFFFFFFF
@A00769:11:HC3HCDRXX:1:2101:32796:29951
CAGACTAT
+
:F:FFFFF
@A00769:11:HC3HCDRXX:1:2101:17743:29966
CAGACTAT
+
FF:FFF:F
@A00769:11:HC3HCDRXX:1:2101:13304:30044
CAGACTAT
+
FFFFFFFF
@A00769:11:HC3HCDRXX:1:2101:1678:30076
CAGACTAT
+
FFFFFFFF
@A00769:11:HC3HCDRXX:1:2101:28067:30342
CAGACTAT
+
FFFFFFFF
@A00769:11:HC3HCDRXX:1:2101:13286:30389
CAGACTAT
+
FF,FFF:F
@A00769:11:HC3HCDRXX:1:2101:27389:30389
CAGACTAT
+
FFFFFFFF
@A00769:11:HC3HCDRXX:1:2101:30490:30499
CAGACTAT
+
FFFFFFFF
@A00769:11:HC3HCDRXX:1:2101:7057:30592
CAGACTAT
+
FFFFFFFF
@A00769:11:HC3HCDRXX:1:2101:27597:30624
CAGACTAT
+
FFFFFFFF
@A00769:11:HC3HCDRXX:1:2101:14018:30718
CAGACTAT
+
FFFFFFFF
@A00769:11:HC3HCDRXX:1:2101:20320:30733
CAGACTAT
+
FFFFFFFF
@A00769:11:HC3HCDRXX:1:2101:2239:30827
CAGACTAT
+
FF:FFFFF
@A00769:11:HC3HCDRXX:1:2101:10212:30827
CAGACTAT
+
FF:FFFFF
@A00769:11:HC3HCDRXX:1:2101:26702:30859
CAGACTAT
+
FFFFFFFF
@A00769:11:HC3HCDRXX:1:2101:30969:30984
CAGACTAT
+
FFFFFFFF
@A00769:11:HC3HCDRXX:1:2101:23927:31062
CAGACTAT
+
FFFFFFFF
@A00769:11:HC3HCDRXX:1:2101:14705:31125
CAGACTAT
+
FFFFFFFF
@A00769:11:HC3HCDRXX:1:2101:28637:31234
CAGACTAT
+
F:FFF:F:
@A00769:11:HC3HCDRXX:1:2101:14543:31344
CAGACTAT
+
FFFFFFFF
@A00769:11:HC3HCDRXX:1:2101:30590:31391
CAGACTAT
+
FFFFFFFF
@A00769:11:HC3HCDRXX:1:2101:12961:31454
CAGACTAT
+
FFFFFFFF
@A00769:11:HC3HCDRXX:1:2101:19533:31469
CAGACTAT
+
FFFFFFFF
@A00769:11:HC3HCDRXX:1:2101:31629:31501
CAGACTAT
+
FFFFFFFF
@A00769:11:HC3HCDRXX:1:2101:13557:31516
CAGACTAT
+
FFFFFFFF
@A00769:11:HC3HCDRXX:1:2101:19958:31610
CAGACTAT
+
FFFFFFFF
@A00769:11:HC3HCDRXX:1:2101:6515:31626
CAGACTAT
+
FFFFFFFF
@A00769:11:HC3HCDRXX:1:2101:4291:31657
CAGACTAT
+
FFFFFFFF
@A00769:11:HC3HCDRXX:1:2101:26512:31657
CAGACTAT
+
FFFFFFFF
@A00769:11:HC3HCDRXX:1:2101:23656:31782
CAGACTAT
+
FFFFF:FF
@A00769:11:HC3HCDRXX:1:2101:28610:31845
CAGACTAT
+
FFFFFFFF
@A00769:11:HC3HCDRXX:1:2101:25988:31908
CAGACTAT
+
FFFFFFFF
@A00769:11:HC3HCDRXX:1:2101:4101:31923
CAGACTAT
+
FFFFFFFF
@A00769:11:HC3HCDRXX:1:2101:24777:32002
CAGACTAT
+
FFFFFFFF
@A00769:11:HC3HCDRXX:1:2101:3613:32017
CAGACTAT
+
FF:FFF:F
@A00769:11:HC3HCDRXX:1:2101:11975:32095
CAGACTAT
+
FFFFFFFF
@A00769:11:HC3HCDRXX:1:2101:4933:32111
CAGACTAT
+
FFFFFFFF
@A00769:11:HC3HCDRXX:1:2101:2600:32142
CAGACTAT
+
FFFFF,FF
@A00769:11:HC3HCDRXX:1:2101:19795:32142
CAGACTAT
+
FFFFFFFF
@A00769:11:HC3HCDRXX:1:2101:8675:32268
CAGACTAT
+
FFFFFFFF
@A00769:11:HC3HCDRXX:1:2101:4797:32315
CAGACTAT
+
FFFFFFFF
@A00769:11:HC3HCDRXX:1:2101:9444:32346
CAGACTAT
+
FFFFF,FF
@A00769:11:HC3HCDRXX:1:2101:19262:32346
CAGACTAT
+
FFFFFFFF
@A00769:11:HC3HCDRXX:1:2101:11894:32362
CAGACTAT
+
FFFFFFFF
@A00769:11:HC3HCDRXX:1:2101:1949:32456
CAGACTAT
+
FFFFFFFF
@A00769:11:HC3HCDRXX:1:2101:14850:32534
CAGACTAT
+
FFFF:FFF
@A00769:11:HC3HCDRXX:1:2101:11496:32550
CAGACTAT
+
FFFFFFFF
@A00769:11:HC3HCDRXX:1:2101:2980:32581
CAGACTAT
+
FFFFFFFF
@A00769:11:HC3HCDRXX:1:2101:29884:32581
CAGACTAT
+
FFFFFFFF
@A00769:11:HC3HCDRXX:1:2101:22625:32597
CAGACTAT
+
FFFFF:FF
@A00769:11:HC3HCDRXX:1:2101:28637:32612
CAGACTAT
+
F:FFFFFF
@A00769:11:HC3HCDRXX:1:2101:24261:32643
CAGACTAT
+
FF,FFFF:
@A00769:11:HC3HCDRXX:1:2101:8504:32753
CAGACTAT
+
F,FFFFFF
@A00769:11:HC3HCDRXX:1:2101:19027:32784
CAGACTAT
+
FFFFFFFF
@A00769:11:HC3HCDRXX:1:2101:25066:32784
CAGACTAT
+
FFFFFFFF
@A00769:11:HC3HCDRXX:1:2101:14832:32816
CAGACTAT
+
FFFFFFFF
@A00769:11:HC3HCDRXX:1:2101:23818:32816
CAGACTAT
+
FFFFFFFF
@A00769:11:HC3HCDRXX:1:2101:13404:32878
CAGACTAT
+
:FFF:FFF
@A00769:11:HC3HCDRXX:1:2101:1660:32925
CAGACTAT
+
FFFFF:FF
@A00769:11:HC3HCDRXX:1:2101:14787:32988
CAGACTAT
+
FFFF:FFF
@A00769:11:HC3HCDRXX:1:2101:11704:33004
CAGACTAT
+
FFFFFFFF
@A00769:11:HC3HCDRXX:1:2101:4227:33051
CAGACTAT
+
FFFFFFFF
@A00769:11:HC3HCDRXX:1:2101:7952:33051
CAGACTAT
+
FFFFFFFF
@A00769:11:HC3HCDRXX:1:2101:30300:33051
CAGACTAT
+
FFFFFFFF
@A00769:11:HC3HCDRXX:1:2101:20238:33129
CAGACTAT
+
FFFFFFFF
@A00769:11:HC3HCDRXX:1:2101:10881:33144
CAGACTAT
+
FFFFFFFF
@A00769:11:HC3HCDRXX:1:2101:18801:33144
CAGACTAT
+
FFFFFFFF
@A00769:11:HC3HCDRXX:1:2101:13042:33223
CAGACTAT
+
FFFFFFFF
@A00769:11:HC3HCDRXX:1:2101:9516:33285
CAGACTAT
+
FF:FFFFF
@A00769:11:HC3HCDRXX:1:2101:6777:33301
CAGACTAT
+
FFFFFF:F
@A00769:11:HC3HCDRXX:1:2101:27317:33301
CAGACTAT
+
FFF:FFFF
@A00769:11:HC3HCDRXX:1:2101:18132:33364
CAGACTAT
+
FFFFFFFF
@A00769:11:HC3HCDRXX:1:2101:5376:33473
CAGACTAT
+
FFFFFF:F
@A00769:11:HC3HCDRXX:1:2101:8260:33489
CAGACTAT
+
FFFFFFFF
@A00769:11:HC3HCDRXX:1:2101:23122:33552
CAGACTAT
+
FFFFFFFF
@A00769:11:HC3HCDRXX:1:2101:28348:33552
CAGACTAT
+
FF:F,FF,
@A00769:11:HC3HCDRXX:1:2101:2826:33599
CAGACTAT
+
FFFFFFFF
@A00769:11:HC3HCDRXX:1:2101:30092:33599
CAGACTAT
+
FFFFFFFF
@A00769:11:HC3HCDRXX:1:2101:4056:33661
CAGACTAT
+
FFFFFFFF
@A00769:11:HC3HCDRXX:1:2101:7446:33708
CAGACTAT
+
FFFFFFFF
@A00769:11:HC3HCDRXX:1:2101:2691:33739
CAGACTAT
+
FFFFFFFF
@A00769:11:HC3HCDRXX:1:2101:16803:33755
CAGACTAT
+
FFFFFFF:
@A00769:11:HC3HCDRXX:1:2101:12572:33818
CAGACTAT
+
FFFFFFFF
@A00769:11:HC3HCDRXX:1:2101:10257:33943
CAGACTAT
+
FFFFFFFF
@A00769:11:HC3HCDRXX:1:2101:16052:33959
CAGACTAT
+
FFFFFFFF
@A00769:11:HC3HCDRXX:1:2101:22932:34037
CAGACTAT
+
FFFFFFFF
@A00769:11:HC3HCDRXX:1:2101:4047:34084
CAGACTAT
+
FFFFFFFF
@A00769:11:HC3HCDRXX:1:2101:2483:34162
CAGACTAT
+
FFFFFF:F
@A00769:11:HC3HCDRXX:1:2101:9236:34178
CAGACTAT
+
FFFFF:FF
@A00769:11:HC3HCDRXX:1:2101:30563:34194
CAGACTAT
+
FFF:FFF,
@A00769:11:HC3HCDRXX:1:2101:13557:34428
CAGACTAT
+
FFFFF,FF
@A00769:11:HC3HCDRXX:1:2101:32443:34444
CAGACTAT
+
FFFFFFFF
@A00769:11:HC3HCDRXX:1:2101:2573:34475
CAGACTAT
+
FFFFFFFF
@A00769:11:HC3HCDRXX:1:2101:2700:34507
CAGACTAT
+
FFFFFFFF
@A00769:11:HC3HCDRXX:1:2101:14507:34507
CAGACTAT
+
FFFFFFFF
@A00769:11:HC3HCDRXX:1:2101:5059:34585
CAGACTAT
+
FFFFFFFF
@A00769:11:HC3HCDRXX:1:2101:32777:34585
CAGACTAT
+
FFFFFFFF
@A00769:11:HC3HCDRXX:1:2101:11903:34601
CAGACTAT
+
FFFFFFFF
@A00769:11:HC3HCDRXX:1:2101:11586:34616
CAGACTAT
+
FFFFFFFF
@A00769:11:HC3HCDRXX:1:2101:8910:34648
CAGACTAT
+
FFFFFFFF
@A00769:11:HC3HCDRXX:1:2101:4227:34679
CAGACTAT
+
FFFFFFFF
@A00769:11:HC3HCDRXX:1:2101:11071:34695
CAGACTAT
+
FFFFFFFF
@A00769:11:HC3HCDRXX:1:2101:18403:34773
CAGACTAT
+
FFFFFFFF
@A00769:11:HC3HCDRXX:1:2101:24768:34773
CAGACTAT
+
FFFFFFFF
@A00769:11:HC3HCDRXX:1:2101:32045:34820
CAGACTAT
+
FFFFFFFF
@A00769:11:HC3HCDRXX:1:2101:10800:34882
CAGACTAT
+
FFFFFFFF
@A00769:11:HC3HCDRXX:1:2101:17852:34882
CAGACTAT
+
FFFFFF:F
@A00769:11:HC3HCDRXX:1:2101:20211:34961
CAGACTAT
+
FFFFFFFF
@A00769:11:HC3HCDRXX:1:2101:10637:34976
CAGACTAT
+
FF:FFFFF
@A00769:11:HC3HCDRXX:1:2101:24786:34992
CAGACTAT
+
FFFFFFFF
@A00769:11:HC3HCDRXX:1:2101:32217:34992
CAGACTAT
+
FFFFFFFF
@A00769:11:HC3HCDRXX:1:2101:21115:35117
CAGACTAT
+
FFFFFFFF
@A00769:11:HC3HCDRXX:1:2101:7057:35164
CAGACTAT
+
FFFFFF:F
@A00769:11:HC3HCDRXX:1:2101:5041:35180
CAGACTAT
+
FFFFFFFF
@A00769:11:HC3HCDRXX:1:2101:23972:35180
CAGACTAT
+
FFFFFFFF
@A00769:11:HC3HCDRXX:1:2101:20039:35227
CAGACTAT
+
FFFFFFFF
@A00769:11:HC3HCDRXX:1:2101:21233:35383
CAGACTAT
+
FFFFFFFF
@A00769:11:HC3HCDRXX:1:2101:2781:35430
CAGACTAT
+
FFFFFFFF
@A00769:11:HC3HCDRXX:1:2101:10330:35477
CAGACTAT
+
FFFFFFFF
@A00769:11:HC3HCDRXX:1:2101:7609:35524
CAGACTAT
+
FFFFFFFF
@A00769:11:HC3HCDRXX:1:2101:2790:35571
CAGACTAT
+
FFFFFFFF
@A00769:11:HC3HCDRXX:1:2101:15356:35571
CAGACTAT
+
FFFFFFFF
@A00769:11:HC3HCDRXX:1:2101:23493:35634
CAGACTAT
+
FF,FFFFF
@A00769:11:HC3HCDRXX:1:2101:10212:35744
CAGACTAT
+
FFFFFFFF
@A00769:11:HC3HCDRXX:1:2101:22562:35744
CAGACTAT
+
FF,FFFFF
@A00769:11:HC3HCDRXX:1:2101:32127:35744
CAGACTAT
+
FFFFFFFF
@A00769:11:HC3HCDRXX:1:2101:13467:35963
CAGACTAT
+
FFFFFFFF
@A00769:11:HC3HCDRXX:1:2101:21314:35994
CAGACTAT
+
FFFFFFFF
@A00769:11:HC3HCDRXX:1:2101:29541:35994
CAGACTAT
+
FFFFFFFF
@A00769:11:HC3HCDRXX:1:2101:30138:36088
CAGACTAT
+
FFFFFFFF
@A00769:11:HC3HCDRXX:1:2101:9995:36213
CAGACTAT
+
FFFFF:FF
@A00769:11:HC3HCDRXX:1:2101:23791:36213
CAGACTAT
+
FFFFFFFF
@A00769:11:HC3HCDRXX:1:2101:4634:36229
CAGACTAT
+
FFFFFFFF
@A00769:11:HC3HCDRXX:1:2101:25771:36229
CAGACTAT
+
FFFFFFFF
@A00769:11:HC3HCDRXX:1:2101:5475:36245
CAGACTAT
+
,F,F::FF
@A00769:11:HC3HCDRXX:1:2101:16595:36276
CAGACTAT
+
FFFFFF,:
@A00769:11:HC3HCDRXX:1:2101:9887:36307
CAGACTAT
+
:F,F:FFF
@A00769:11:HC3HCDRXX:1:2101:26259:36323
CAGACTAT
+
FFFFFFFF
@A00769:11:HC3HCDRXX:1:2101:23746:36385
CAGACTAT
+
FFFFFFFF
@A00769:11:HC3HCDRXX:1:2101:9715:36479
CAGACTAT
+
FFFFFFFF
@A00769:11:HC3HCDRXX:1:2101:17201:36479
CAGACTAT
+
FF:FF:FF
@A00769:11:HC3HCDRXX:1:2101:26756:36558
CAGACTAT
+
FFFFFFFF
@A00769:11:HC3HCDRXX:1:2101:12816:36589
CAGACTAT
+
FFFFFFFF
@A00769:11:HC3HCDRXX:1:2101:1244:36620
CAGACTAT
+
FFFFFFFF
@A00769:11:HC3HCDRXX:1:2101:26476:36667
CAGACTAT
+
FFFFFFFF
@A00769:11:HC3HCDRXX:1:2101:18014:36730
CAGACTAT
+
FFFFFFFF
@A00769:11:HC3HCDRXX:1:2101:10917:36777
CAGACTAT
+
FFFFFFFF
@A00769:11:HC3HCDRXX:1:2101:17852:36793
CAGACTAT
+
FFFFFFFF
@A00769:11:HC3HCDRXX:1:2101:6894:36855
CAGACTAT
+
FF:FFFFF
@A00769:11:HC3HCDRXX:1:2101:4625:36902
CAGACTAT
+
FFFFFFFF
@A00769:11:HC3HCDRXX:1:2101:6506:36933
CAGACTAT
+
FFFFFFFF
@A00769:11:HC3HCDRXX:1:2101:7211:36933
CAGACTAT
+
FFFFFFFF
@A00769:11:HC3HCDRXX:1:2102:28881:1000
CAGACTAT
+
FFFFFFFF
@A00769:11:HC3HCDRXX:1:2102:5764:1047
CAGACTAT
+
FF:F::FF
@A00769:11:HC3HCDRXX:1:2102:30906:1094
CAGACTAT
+
FFFFFFFF
@A00769:11:HC3HCDRXX:1:2102:21712:1110
CAGACTAT
+
FFFFFFFF
@A00769:11:HC3HCDRXX:1:2102:27326:1157
CAGACTAT
+
FFFFFFFF
@A00769:11:HC3HCDRXX:1:2102:11369:1172
CAGACTAT
+
FFFFFFFF
@A00769:11:HC3HCDRXX:1:2102:9444:1188
CAGACTAT
+
FFFFFFFF
@A00769:11:HC3HCDRXX:1:2102:14018:1251
CAGACTAT
+
FF,FFFFF
@A00769:11:HC3HCDRXX:1:2102:22028:1282
CAGACTAT
+
FFFFFFFF
@A00769:11:HC3HCDRXX:1:2102:14769:1423
CAGACTAT
+
FFFFFFFF
@A00769:11:HC3HCDRXX:1:2102:10520:1454
CAGACTAT
+
FFFFFF,F
@A00769:11:HC3HCDRXX:1:2102:23927:1470
CAGACTAT
+
F:FFFFFF
@A00769:11:HC3HCDRXX:1:2102:32859:1532
CAGACTAT
+
FFFFFFFF
@A00769:11:HC3HCDRXX:1:2102:31476:1548
CAGACTAT
+
FFFFFFFF
@A00769:11:HC3HCDRXX:1:2102:3513:1626
CAGACTAT
+
FFFFFFFF
@A00769:11:HC3HCDRXX:1:2102:8603:1642
CAGACTAT
+
FFFFFFFF
@A00769:11:HC3HCDRXX:1:2102:26051:1673
CAGACTAT
+
FFFFFFFF
@A00769:11:HC3HCDRXX:1:2102:20835:1689
CAGACTAT
+
FFFFFFFF
@A00769:11:HC3HCDRXX:1:2102:3441:1720
CAGACTAT
+
FFFFFFFF
@A00769:11:HC3HCDRXX:1:2102:11704:1783
CAGACTAT
+
FFFFFFFF
@A00769:11:HC3HCDRXX:1:2102:11740:1814
CAGACTAT
+
,FFFFF:F
@A00769:11:HC3HCDRXX:1:2102:2428:1846
CAGACTAT
+
FFFFFFFF
@A00769:11:HC3HCDRXX:1:2102:12264:1908
CAGACTAT
+
FFFFFFFF
@A00769:11:HC3HCDRXX:1:2102:19244:1908
CAGACTAT
+
FFFFFFFF
@A00769:11:HC3HCDRXX:1:2102:30472:1939
CAGACTAT
+
FFFFFFFF
@A00769:11:HC3HCDRXX:1:2102:32660:2033
CAGACTAT
+
,:FFF,:F
@A00769:11:HC3HCDRXX:1:2102:22679:2065
CAGACTAT
+
FFFFFFFF
@A00769:11:HC3HCDRXX:1:2102:31539:2065
CAGACTAT
+
FFFFFFFF
@A00769:11:HC3HCDRXX:1:2102:21242:2080
CAGACTAT
+
FFFFF:FF
@A00769:11:HC3HCDRXX:1:2102:14479:2174
CAGACTAT
+
FFFFFFFF
@A00769:11:HC3HCDRXX:1:2102:2049:2315
CAGACTAT
+
FFFFFFFF
@A00769:11:HC3HCDRXX:1:2102:19009:2347
CAGACTAT
+
FF:FFFFF
@A00769:11:HC3HCDRXX:1:2102:1145:2472
CAGACTAT
+
F:,FFFFF
@A00769:11:HC3HCDRXX:1:2102:1777:2472
CAGACTAT
+
FFFFFFFF
@A00769:11:HC3HCDRXX:1:2102:24343:2503
CAGACTAT
+
FFFFFFFF
@A00769:11:HC3HCDRXX:1:2102:32714:2503
CAGACTAT
+
FFFFFFFF
@A00769:11:HC3HCDRXX:1:2102:4065:2550
CAGACTAT
+
FFFFFFFF
@A00769:11:HC3HCDRXX:1:2102:27317:2550
CAGACTAT
+
FFFFFFFF
@A00769:11:HC3HCDRXX:1:2102:19307:2581
CAGACTAT
+
FFFFFFFF
@A00769:11:HC3HCDRXX:1:2102:31566:2581
CAGACTAT
+
FFFFFFFF
@A00769:11:HC3HCDRXX:1:2102:5222:2613
CAGACTAT
+
FFFFFFFF
@A00769:11:HC3HCDRXX:1:2102:28257:2644
CAGACTAT
+
FFFFFFFF
@A00769:11:HC3HCDRXX:1:2102:6623:2660
CAGACTAT
+
FFFFFFFF
@A00769:11:HC3HCDRXX:1:2102:30327:2660
CAGACTAT
+
FFFFF:FF
@A00769:11:HC3HCDRXX:1:2102:15519:2848
CAGACTAT
+
FF:FFFFF
@A00769:11:HC3HCDRXX:1:2102:21269:2879
CAGACTAT
+
FFFFFFFF
@A00769:11:HC3HCDRXX:1:2102:8748:2926
CAGACTAT
+
:FFFF,F,
@A00769:11:HC3HCDRXX:1:2102:25310:2957
CAGACTAT
+
FFFFF,FF
@A00769:11:HC3HCDRXX:1:2102:21658:2988
CAGACTAT
+
FFFF:FFF
@A00769:11:HC3HCDRXX:1:2102:18005:3020
CAGACTAT
+
FFFFFFFF
@A00769:11:HC3HCDRXX:1:2102:28366:3020
CAGACTAT
+
FFFFFFFF
@A00769:11:HC3HCDRXX:1:2102:31204:3051
CAGACTAT
+
FFFFF:FF
@A00769:11:HC3HCDRXX:1:2102:25735:3098
CAGACTAT
+
FFFFFFFF
@A00769:11:HC3HCDRXX:1:2102:3775:3145
CAGACTAT
+
FFFFFFFF
@A00769:11:HC3HCDRXX:1:2102:24261:3208
CAGACTAT
+
FFFFFFFF
@A00769:11:HC3HCDRXX:1:2102:31259:3239
CAGACTAT
+
FFFFFFFF
@A00769:11:HC3HCDRXX:1:2102:16848:3302
CAGACTAT
+
FFFFFFFF
@A00769:11:HC3HCDRXX:1:2102:26124:3302
CAGACTAT
+
:F:FFFFF
@A00769:11:HC3HCDRXX:1:2102:26576:3333
CAGACTAT
+
FFFFFFFF
@A00769:11:HC3HCDRXX:1:2102:28275:3333
CAGACTAT
+
FFFFFFFF
@A00769:11:HC3HCDRXX:1:2102:12292:3364
CAGACTAT
+
FFFFFFFF
@A00769:11:HC3HCDRXX:1:2102:13548:3380
CAGACTAT
+
,F:F:,FF
@A00769:11:HC3HCDRXX:1:2102:2456:3396
CAGACTAT
+
FFFFFFFF
@A00769:11:HC3HCDRXX:1:2102:16604:3411
CAGACTAT
+
FFFFFFFF
@A00769:11:HC3HCDRXX:1:2102:23954:3427
CAGACTAT
+
FFFFFFFF
@A00769:11:HC3HCDRXX:1:2102:9842:3443
CAGACTAT
+
FFFFFFFF
@A00769:11:HC3HCDRXX:1:2102:30779:3443
CAGACTAT
+
FFFFF:FF
@A00769:11:HC3HCDRXX:1:2102:2049:3474
CAGACTAT
+
FF:F:,F:
@A00769:11:HC3HCDRXX:1:2102:27923:3505
CAGACTAT
+
FFFFFFFF
@A00769:11:HC3HCDRXX:1:2102:20518:3521
CAGACTAT
+
FFFFFFFF
@A00769:11:HC3HCDRXX:1:2102:25301:3537
CAGACTAT
+
,F,FFF::
@A00769:11:HC3HCDRXX:1:2102:3694:3599
CAGACTAT
+
FFFFFFFF
@A00769:11:HC3HCDRXX:1:2102:13386:3599
CAGACTAT
+
FFFFFFFF
@A00769:11:HC3HCDRXX:1:2102:27353:3615
CAGACTAT
+
FFFFFFFF
@A00769:11:HC3HCDRXX:1:2102:17996:3975
CAGACTAT
+
FFFFFFFF
@A00769:11:HC3HCDRXX:1:2102:30427:4053
CAGACTAT
+
FFFFFFFF
@A00769:11:HC3HCDRXX:1:2102:20112:4069
CAGACTAT
+
FFFFFFFF
@A00769:11:HC3HCDRXX:1:2102:10474:4100
CAGACTAT
+
FFFFFFFF
@A00769:11:HC3HCDRXX:1:2102:12500:4131
CAGACTAT
+
FFFFFFFF
@A00769:11:HC3HCDRXX:1:2102:17707:4225
CAGACTAT
+
FFFFFFFF
@A00769:11:HC3HCDRXX:1:2102:15817:4335
CAGACTAT
+
FFFFFFFF
@A00769:11:HC3HCDRXX:1:2102:25635:4429
CAGACTAT
+
FFFFFFFF
@A00769:11:HC3HCDRXX:1:2102:18204:4460
CAGACTAT
+
FFFFFFFF
@A00769:11:HC3HCDRXX:1:2102:2230:4476
CAGACTAT
+
FFFFFFFF
@A00769:11:HC3HCDRXX:1:2102:12888:4617
CAGACTAT
+
FF::FFF,
@A00769:11:HC3HCDRXX:1:2102:17734:4617
CAGACTAT
+
FFFF,FFF
@A00769:11:HC3HCDRXX:1:2102:5159:4695
CAGACTAT
+
FFFFFFFF
@A00769:11:HC3HCDRXX:1:2102:25816:4742
CAGACTAT
+
FFFFFF,F
@A00769:11:HC3HCDRXX:1:2102:2908:4836
CAGACTAT
+
FFFFFFFF
@A00769:11:HC3HCDRXX:1:2102:20618:4852
CAGACTAT
+
FFFFFFFF
@A00769:11:HC3HCDRXX:1:2102:7572:4899
CAGACTAT
+
FFFFFFFF
@A00769:11:HC3HCDRXX:1:2102:20826:4899
CAGACTAT
+
FFFFFFFF
@A00769:11:HC3HCDRXX:1:2102:15537:5008
CAGACTAT
+
FF:FF::F
@A00769:11:HC3HCDRXX:1:2102:17598:5071
CAGACTAT
+
FFFFFF:F
@A00769:11:HC3HCDRXX:1:2102:15121:5134
CAGACTAT
+
FFFFFFFF
@A00769:11:HC3HCDRXX:1:2102:22625:5134
CAGACTAT
+
FFFFFFFF
@A00769:11:HC3HCDRXX:1:2102:1235:5165
CAGACTAT
+
FFFFFFFF
@A00769:11:HC3HCDRXX:1:2102:19524:5306
CAGACTAT
+
FFFFF:FF
@A00769:11:HC3HCDRXX:1:2102:29722:5368
CAGACTAT
+
FFFFFFFF
@A00769:11:HC3HCDRXX:1:2102:8241:5400
CAGACTAT
+
FFFFFFFF
@A00769:11:HC3HCDRXX:1:2102:25617:5400
CAGACTAT
+
FFFFFFFF
@A00769:11:HC3HCDRXX:1:2102:21920:5509
CAGACTAT
+
FFFFFFFF
@A00769:11:HC3HCDRXX:1:2102:9209:5572
CAGACTAT
+
,::FFFFF
@A00769:11:HC3HCDRXX:1:2102:9561:5744
CAGACTAT
+
FFFFFF:F
@A00769:11:HC3HCDRXX:1:2102:12753:5791
CAGACTAT
+
:FFFFFFF
@A00769:11:HC3HCDRXX:1:2102:21016:5791
CAGACTAT
+
FFFFFFFF
@A00769:11:HC3HCDRXX:1:2102:18123:5885
CAGACTAT
+
F:FFFFFF
@A00769:11:HC3HCDRXX:1:2102:20500:5901
CAGACTAT
+
FFFFFFFF
@A00769:11:HC3HCDRXX:1:2102:4354:5932
CAGACTAT
+
FFFFFFFF
@A00769:11:HC3HCDRXX:1:2102:11514:5995
CAGACTAT
+
FFFFFFFF
@A00769:11:HC3HCDRXX:1:2102:12707:5995
CAGACTAT
+
FFFFFFFF
@A00769:11:HC3HCDRXX:1:2102:13720:5995
CAGACTAT
+
FF:FFFFF
@A00769:11:HC3HCDRXX:1:2102:18466:6010
CAGACTAT
+
FFFFFFFF
@A00769:11:HC3HCDRXX:1:2102:25174:6010
CAGACTAT
+
FFFFFFFF
@A00769:11:HC3HCDRXX:1:2102:26277:6010
CAGACTAT
+
FFFFFFFF
@A00769:11:HC3HCDRXX:1:2102:17065:6089
CAGACTAT
+
FFFFFFFF
@A00769:11:HC3HCDRXX:1:2102:24505:6104
CAGACTAT
+
FFFFFFFF
@A00769:11:HC3HCDRXX:1:2102:7111:6230
CAGACTAT
+
FFFFFFFF
@A00769:11:HC3HCDRXX:1:2102:30228:6277
CAGACTAT
+
FFFFFFFF
@A00769:11:HC3HCDRXX:1:2102:31448:6386
CAGACTAT
+
FFFFFFFF
@A00769:11:HC3HCDRXX:1:2102:13819:6417
CAGACTAT
+
FFFFFFFF
@A00769:11:HC3HCDRXX:1:2102:21169:6433
CAGACTAT
+
FFFFFFFF
@A00769:11:HC3HCDRXX:1:2102:22598:6433
CAGACTAT
+
FFFF:FFF
@A00769:11:HC3HCDRXX:1:2102:3857:6543
CAGACTAT
+
FFFFFFFF
@A00769:11:HC3HCDRXX:1:2102:6451:6558
CAGACTAT
+
FFFFFFFF
@A00769:11:HC3HCDRXX:1:2102:31955:6574
CAGACTAT
+
,F,FF,F,
@A00769:11:HC3HCDRXX:1:2102:25446:6605
CAGACTAT
+
FFFFFFFF
@A00769:11:HC3HCDRXX:1:2102:20392:6715
CAGACTAT
+
FFFFFFFF
@A00769:11:HC3HCDRXX:1:2102:24053:6793
CAGACTAT
+
FFFFFFFF
@A00769:11:HC3HCDRXX:1:2102:16703:6840
CAGACTAT
+
FFFFFFFF
@A00769:11:HC3HCDRXX:1:2102:22200:6934
CAGACTAT
+
FFFFF,F,
@A00769:11:HC3HCDRXX:1:2102:11369:7028
CAGACTAT
+
FFFFFFFF
@A00769:11:HC3HCDRXX:1:2102:3920:7091
CAGACTAT
+
FFFFFFFF
@A00769:11:HC3HCDRXX:1:2102:9272:7091
CAGACTAT
+
FFFFFFFF
@A00769:11:HC3HCDRXX:1:2102:2591:7138
CAGACTAT
+
FFFFFFFF
@A00769:11:HC3HCDRXX:1:2102:12210:7232
CAGACTAT
+
FFFFFFFF
@A00769:11:HC3HCDRXX:1:2102:31955:7232
CAGACTAT
+
FFFFFFFF
@A00769:11:HC3HCDRXX:1:2102:4291:7263
CAGACTAT
+
FFFFFFFF
@A00769:11:HC3HCDRXX:1:2102:27633:7263
CAGACTAT
+
FFFFFFFF
@A00769:11:HC3HCDRXX:1:2102:21567:7279
CAGACTAT
+
FFFFFFFF
@A00769:11:HC3HCDRXX:1:2102:3558:7341
CAGACTAT
+
FFFFFFFF
@A00769:11:HC3HCDRXX:1:2102:18774:7388
CAGACTAT
+
FFFFFFFF
@A00769:11:HC3HCDRXX:1:2102:31611:7388
CAGACTAT
+
FFFFFF,F
@A00769:11:HC3HCDRXX:1:2102:7844:7404
CAGACTAT
+
FF:FFFFF
@A00769:11:HC3HCDRXX:1:2102:14814:7420
CAGACTAT
+
FFFFFFFF
@A00769:11:HC3HCDRXX:1:2102:7527:7451
CAGACTAT
+
FFFFFFFF
@A00769:11:HC3HCDRXX:1:2102:29107:7467
CAGACTAT
+
FFFFFFFF
@A00769:11:HC3HCDRXX:1:2102:1407:7498
CAGACTAT
+
FFFFFFFF
@A00769:11:HC3HCDRXX:1:2102:24786:7498
CAGACTAT
+
FFFFFFFF
@A00769:11:HC3HCDRXX:1:2102:26847:7498
CAGACTAT
+
FFFFFFFF
@A00769:11:HC3HCDRXX:1:2102:5864:7545
CAGACTAT
+
FFFFFFFF
@A00769:11:HC3HCDRXX:1:2102:1407:7560
CAGACTAT
+
FF:F,FFF
@A00769:11:HC3HCDRXX:1:2102:15564:7560
CAGACTAT
+
FFFFFFFF
@A00769:11:HC3HCDRXX:1:2102:24108:7607
CAGACTAT
+
FFFFFFFF
@A00769:11:HC3HCDRXX:1:2102:14968:7686
CAGACTAT
+
FFFFFFFF
@A00769:11:HC3HCDRXX:1:2102:3667:7874
CAGACTAT
+
FFFFFFFF
@A00769:11:HC3HCDRXX:1:2102:15383:7874
CAGACTAT
+
FFFFF:FF
@A00769:11:HC3HCDRXX:1:2102:3134:7921
CAGACTAT
+
FFFFFFFF
@A00769:11:HC3HCDRXX:1:2102:28528:7936
CAGACTAT
+
FFFFFFFF
@A00769:11:HC3HCDRXX:1:2102:21983:7999
CAGACTAT
+
FFFFFFFF
@A00769:11:HC3HCDRXX:1:2102:25635:8030
CAGACTAT
+
FFFFFFFF
@A00769:11:HC3HCDRXX:1:2102:29396:8030
CAGACTAT
+
FFFFFFFF
@A00769:11:HC3HCDRXX:1:2102:27299:8061
CAGACTAT
+
FFFFFFFF
@A00769:11:HC3HCDRXX:1:2102:14172:8124
CAGACTAT
+
FFFFFFFF
@A00769:11:HC3HCDRXX:1:2102:16676:8140
CAGACTAT
+
FFFFFFFF
@A00769:11:HC3HCDRXX:1:2102:1615:8202
CAGACTAT
+
FFFFFFFF
@A00769:11:HC3HCDRXX:1:2102:2609:8234
CAGACTAT
+
FFFFFFFF
@A00769:11:HC3HCDRXX:1:2102:16532:8234
CAGACTAT
+
:,,FF:,F
@A00769:11:HC3HCDRXX:1:2102:12798:8312
CAGACTAT
+
FFFFFFFF
@A00769:11:HC3HCDRXX:1:2102:3378:8406
CAGACTAT
+
FFFFFFFF
@A00769:11:HC3HCDRXX:1:2102:8061:8437
CAGACTAT
+
FFFFFFFF
@A00769:11:HC3HCDRXX:1:2102:7003:8516
CAGACTAT
+
FFFFFFFF
@A00769:11:HC3HCDRXX:1:2102:23891:8516
CAGACTAT
+
FFFFFFFF
@A00769:11:HC3HCDRXX:1:2102:7844:8594
CAGACTAT
+
FFFFFFFF
@A00769:11:HC3HCDRXX:1:2102:11668:8672
CAGACTAT
+
FFFFFF:F
@A00769:11:HC3HCDRXX:1:2102:8205:8688
CAGACTAT
+
FFFFFFFF
@A00769:11:HC3HCDRXX:1:2102:11044:8782
CAGACTAT
+
FFFFFFFF
@A00769:11:HC3HCDRXX:1:2102:17002:8829
CAGACTAT
+
FFFFFFFF
@A00769:11:HC3HCDRXX:1:2102:21061:8844
CAGACTAT
+
FFFFFFFF
@A00769:11:HC3HCDRXX:1:2102:16423:8954
CAGACTAT
+
FFFFFFFF
@A00769:11:HC3HCDRXX:1:2102:25373:8954
CAGACTAT
+
,F:F,F:F
@A00769:11:HC3HCDRXX:1:2102:15383:8970
CAGACTAT
+
FFFFFFFF
@A00769:11:HC3HCDRXX:1:2102:4264:9032
CAGACTAT
+
FFFFFFFF
@A00769:11:HC3HCDRXX:1:2102:5141:9048
CAGACTAT
+
FFFFFFFF
@A00769:11:HC3HCDRXX:1:2102:11315:9064
CAGACTAT
+
FFFFFFFF
@A00769:11:HC3HCDRXX:1:2102:20256:9111
CAGACTAT
+
FFFFFFFF
@A00769:11:HC3HCDRXX:1:2102:27046:9126
CAGACTAT
+
:FFFFFFF
@A00769:11:HC3HCDRXX:1:2102:28465:9142
CAGACTAT
+
FFFFFFFF
@A00769:11:HC3HCDRXX:1:2102:26205:9204
CAGACTAT
+
FFFFFFFF
@A00769:11:HC3HCDRXX:1:2102:6524:9251
CAGACTAT
+
:FFFFFFF
@A00769:11:HC3HCDRXX:1:2102:12057:9283
CAGACTAT
+
FFFFFF:F
@A00769:11:HC3HCDRXX:1:2102:21477:9314
CAGACTAT
+
FFFFFFFF
@A00769:11:HC3HCDRXX:1:2102:12029:9361
CAGACTAT
+
FFFFFFFF
@A00769:11:HC3HCDRXX:1:2102:27154:9377
CAGACTAT
+
FFFFFFFF
@A00769:11:HC3HCDRXX:1:2102:31855:9439
CAGACTAT
+
:FFFFFFF
@A00769:11:HC3HCDRXX:1:2102:10664:9502
CAGACTAT
+
FFFFFFFF
@A00769:11:HC3HCDRXX:1:2102:19452:9502
CAGACTAT
+
FFFFFFFF
@A00769:11:HC3HCDRXX:1:2102:20428:9502
CAGACTAT
+
FFFFFFF:
@A00769:11:HC3HCDRXX:1:2102:1090:9518
CAGACTAT
+
FFFFFFFF
@A00769:11:HC3HCDRXX:1:2102:24469:9549
CAGACTAT
+
FFFFFFFF
@A00769:11:HC3HCDRXX:1:2102:21061:9565
CAGACTAT
+
FFFFFFFF
@A00769:11:HC3HCDRXX:1:2102:5737:9612
CAGACTAT
+
FFFFFFFF
@A00769:11:HC3HCDRXX:1:2102:22535:9643
CAGACTAT
+
FFFFFFFF
@A00769:11:HC3HCDRXX:1:2102:30608:9690
CAGACTAT
+
FF:FFFFF
@A00769:11:HC3HCDRXX:1:2102:31548:9721
CAGACTAT
+
FFFFFFFF
@A00769:11:HC3HCDRXX:1:2102:6388:9737
CAGACTAT
+
FFFFFFFF
@A00769:11:HC3HCDRXX:1:2102:24288:9737
CAGACTAT
+
FFFFFFFF
@A00769:11:HC3HCDRXX:1:2102:28131:9878
CAGACTAT
+
FFFFFFFF
@A00769:11:HC3HCDRXX:1:2102:28384:9940
CAGACTAT
+
FFFFFFFF
@A00769:11:HC3HCDRXX:1:2102:28583:10003
CAGACTAT
+
FFFF:FFF
@A00769:11:HC3HCDRXX:1:2102:8856:10034
CAGACTAT
+
FFFFFFFF
@A00769:11:HC3HCDRXX:1:2102:28863:10050
CAGACTAT
+
FFFFFFFF
@A00769:11:HC3HCDRXX:1:2102:18322:10113
CAGACTAT
+
FFFFFFFF
@A00769:11:HC3HCDRXX:1:2102:28610:10175
CAGACTAT
+
FFFFF:FF
@A00769:11:HC3HCDRXX:1:2102:22525:10222
CAGACTAT
+
FFFFFFFF
@A00769:11:HC3HCDRXX:1:2102:13883:10347
CAGACTAT
+
FFFFFFFF
@A00769:11:HC3HCDRXX:1:2102:1868:10457
CAGACTAT
+
FFFFFFFF
@A00769:11:HC3HCDRXX:1:2102:5376:10457
CAGACTAT
+
FFFFFFFF
@A00769:11:HC3HCDRXX:1:2102:1181:10488
CAGACTAT
+
FFFFFFFF
@A00769:11:HC3HCDRXX:1:2102:17707:10488
CAGACTAT
+
FFFFFFFF
@A00769:11:HC3HCDRXX:1:2102:32280:10488
CAGACTAT
+
FFFFFFFF
@A00769:11:HC3HCDRXX:1:2102:2654:10504
CAGACTAT
+
:F:FFFFF
@A00769:11:HC3HCDRXX:1:2102:23113:10614
CAGACTAT
+
FFFFFFFF
@A00769:11:HC3HCDRXX:1:2102:13141:10692
CAGACTAT
+
FFFFFFFF
@A00769:11:HC3HCDRXX:1:2102:16984:10739
CAGACTAT
+
FFFF:,FF
@A00769:11:HC3HCDRXX:1:2102:7500:10755
CAGACTAT
+
FFFFFFFF
@A00769:11:HC3HCDRXX:1:2102:14371:10880
CAGACTAT
+
FFFFFFFF
@A00769:11:HC3HCDRXX:1:2102:15845:10989
CAGACTAT
+
FFFFFFFF
@A00769:11:HC3HCDRXX:1:2102:29622:11021
CAGACTAT
+
FFFFFFFF
@A00769:11:HC3HCDRXX:1:2102:21079:11036
CAGACTAT
+
FFFFFFFF
@A00769:11:HC3HCDRXX:1:2102:14262:11099
CAGACTAT
+
FFFFFFFF
@A00769:11:HC3HCDRXX:1:2102:25211:11115
CAGACTAT
+
FFFFFFFF
@A00769:11:HC3HCDRXX:1:2102:18710:11224
CAGACTAT
+
FFFFFFFF
@A00769:11:HC3HCDRXX:1:2102:21197:11271
CAGACTAT
+
FFFFFFFF
@A00769:11:HC3HCDRXX:1:2102:27914:11318
CAGACTAT
+
FFF:,FFF
@A00769:11:HC3HCDRXX:1:2102:9977:11381
CAGACTAT
+
FFFFFFFF
@A00769:11:HC3HCDRXX:1:2102:27887:11397
CAGACTAT
+
FFFFFFFF
@A00769:11:HC3HCDRXX:1:2102:16306:11412
CAGACTAT
+
FFFFFFFF
@A00769:11:HC3HCDRXX:1:2102:1985:11443
CAGACTAT
+
FFFFFFFF
@A00769:11:HC3HCDRXX:1:2102:16884:11443
CAGACTAT
+
FFFFFFFF
@A00769:11:HC3HCDRXX:1:2102:19027:11490
CAGACTAT
+
FFFFFFFF
@A00769:11:HC3HCDRXX:1:2102:6903:11506
CAGACTAT
+
FFFFFFFF
@A00769:11:HC3HCDRXX:1:2102:4851:11584
CAGACTAT
+
FF:FFF:F
@A00769:11:HC3HCDRXX:1:2102:14443:11600
CAGACTAT
+
FFFFFFFF
@A00769:11:HC3HCDRXX:1:2102:27868:11678
CAGACTAT
+
FFFFFFFF
@A00769:11:HC3HCDRXX:1:2102:12915:11804
CAGACTAT
+
FFFFFF:F
@A00769:11:HC3HCDRXX:1:2102:19958:12038
CAGACTAT
+
FFFFFFFF
@A00769:11:HC3HCDRXX:1:2102:25681:12054
CAGACTAT
+
FFFFFFFF
@A00769:11:HC3HCDRXX:1:2102:15926:12101
CAGACTAT
+
FFFFFFFF
@A00769:11:HC3HCDRXX:1:2102:17445:12132
CAGACTAT
+
FFFFFF:F
@A00769:11:HC3HCDRXX:1:2102:25943:12132
CAGACTAT
+
FFFFFFFF
@A00769:11:HC3HCDRXX:1:2102:11831:12148
CAGACTAT
+
FFFFFFFF
@A00769:11:HC3HCDRXX:1:2102:12545:12164
CAGACTAT
+
FFFFFFFF
@A00769:11:HC3HCDRXX:1:2102:4173:12195
CAGACTAT
+
FFFFFFFF
@A00769:11:HC3HCDRXX:1:2102:28727:12226
CAGACTAT
+
FFFFFFFF
@A00769:11:HC3HCDRXX:1:2102:9435:12320
CAGACTAT
+
FFFFFFFF
@A00769:11:HC3HCDRXX:1:2102:27371:12320
CAGACTAT
+
FFFFFFFF
@A00769:11:HC3HCDRXX:1:2102:6171:12336
CAGACTAT
+
FFFFFFFF
@A00769:11:HC3HCDRXX:1:2102:20094:12336
CAGACTAT
+
FFFFFFFF
@A00769:11:HC3HCDRXX:1:2102:16423:12367
CAGACTAT
+
FFFFFFFF
@A00769:11:HC3HCDRXX:1:2102:29523:12477
CAGACTAT
+
FFFFFFFF
@A00769:11:HC3HCDRXX:1:2102:16333:12524
CAGACTAT
+
FFFFF:FF
@A00769:11:HC3HCDRXX:1:2102:23981:12618
CAGACTAT
+
FFFFFFFF
@A00769:11:HC3HCDRXX:1:2102:15691:12665
CAGACTAT
+
FFFF:FFF
@A00769:11:HC3HCDRXX:1:2102:29252:12665
CAGACTAT
+
FFFF:FFF
@A00769:11:HC3HCDRXX:1:2102:7048:12759
CAGACTAT
+
FFFFFFFF
@A00769:11:HC3HCDRXX:1:2102:13096:12774
CAGACTAT
+
FFFFFFFF
@A00769:11:HC3HCDRXX:1:2102:9218:12821
CAGACTAT
+
FFFFFFFF
@A00769:11:HC3HCDRXX:1:2102:22399:12821
CAGACTAT
+
FFFFFFFF
@A00769:11:HC3HCDRXX:1:2102:27389:12821
CAGACTAT
+
FFFFFFFF
@A00769:11:HC3HCDRXX:1:2102:22191:12868
CAGACTAT
+
FFFFFFFF
@A00769:11:HC3HCDRXX:1:2102:17047:12915
CAGACTAT
+
FFFFFFFF
@A00769:11:HC3HCDRXX:1:2102:7618:12962
CAGACTAT
+
FFFFFF,F
@A00769:11:HC3HCDRXX:1:2102:18927:13009
CAGACTAT
+
FFFFFFFF
@A00769:11:HC3HCDRXX:1:2102:14552:13072
CAGACTAT
+
FF:F:FFF
@A00769:11:HC3HCDRXX:1:2102:2031:13119
CAGACTAT
+
FFFFFFFF
@A00769:11:HC3HCDRXX:1:2102:25979:13135
CAGACTAT
+
FFFFFFFF
@A00769:11:HC3HCDRXX:1:2102:16486:13166
CAGACTAT
+
FFFFFFFF
@A00769:11:HC3HCDRXX:1:2102:14507:13244
CAGACTAT
+
FFFFFFFF
@A00769:11:HC3HCDRXX:1:2102:9200:13385
CAGACTAT
+
FFFFFFFF
@A00769:11:HC3HCDRXX:1:2102:18502:13401
CAGACTAT
+
FFFFFFFF
@A00769:11:HC3HCDRXX:1:2102:32750:13463
CAGACTAT
+
FFFFFFFF
@A00769:11:HC3HCDRXX:1:2102:8241:13510
CAGACTAT
+
FFFFFFFF
@A00769:11:HC3HCDRXX:1:2102:30029:13542
CAGACTAT
+
FFFFFFFF
@A00769:11:HC3HCDRXX:1:2102:31910:13542
CAGACTAT
+
FFFFFFFF
@A00769:11:HC3HCDRXX:1:2102:19388:13683
CAGACTAT
+
FFFFFFFF
@A00769:11:HC3HCDRXX:1:2102:15320:13714
CAGACTAT
+
FFFFFFFF
@A00769:11:HC3HCDRXX:1:2102:9372:13777
CAGACTAT
+
FFF:F:FF
@A00769:11:HC3HCDRXX:1:2102:27091:13777
CAGACTAT
+
FFFFFFFF
@A00769:11:HC3HCDRXX:1:2102:25192:13808
CAGACTAT
+
FFFFFFFF
@A00769:11:HC3HCDRXX:1:2102:28754:13808
CAGACTAT
+
FFFFFFFF
@A00769:11:HC3HCDRXX:1:2102:32551:13839
CAGACTAT
+
FFFFF:FF
@A00769:11:HC3HCDRXX:1:2102:2636:13886
CAGACTAT
+
FFFFFFFF
@A00769:11:HC3HCDRXX:1:2102:28646:13933
CAGACTAT
+
FFFFFFFF
@A00769:11:HC3HCDRXX:1:2102:29252:13949
CAGACTAT
+
FFFFFFFF
@A00769:11:HC3HCDRXX:1:2102:18276:13980
CAGACTAT
+
FF,F,FFF
@A00769:11:HC3HCDRXX:1:2102:26549:14058
CAGACTAT
+
FFF,:,FF
@A00769:11:HC3HCDRXX:1:2102:16342:14137
CAGACTAT
+
FFFFFFFF
@A00769:11:HC3HCDRXX:1:2102:15754:14152
CAGACTAT
+
FFFFFFF,
@A00769:11:HC3HCDRXX:1:2102:15763:14199
CAGACTAT
+
FFFFFFFF
@A00769:11:HC3HCDRXX:1:2102:5285:14246
CAGACTAT
+
FFFFFFFF
@A00769:11:HC3HCDRXX:1:2102:19967:14246
CAGACTAT
+
FFFFFFFF
@A00769:11:HC3HCDRXX:1:2102:4390:14293
CAGACTAT
+
FFFFFFFF
@A00769:11:HC3HCDRXX:1:2102:6777:14293
CAGACTAT
+
FFFFFFFF
@A00769:11:HC3HCDRXX:1:2102:15374:14309
CAGACTAT
+
FFFFFFFF
@A00769:11:HC3HCDRXX:1:2102:4417:14340
CAGACTAT
+
FFFFFFFF
@A00769:11:HC3HCDRXX:1:2102:5385:14387
CAGACTAT
+
FFFFFFFF
@A00769:11:HC3HCDRXX:1:2102:7202:14497
CAGACTAT
+
FFFF:F:,
@A00769:11:HC3HCDRXX:1:2102:28067:14528
CAGACTAT
+
FF,FFFFF
@A00769:11:HC3HCDRXX:1:2102:16658:14559
CAGACTAT
+
FFFFFFFF
@A00769:11:HC3HCDRXX:1:2102:16577:14606
CAGACTAT
+
FFFFF,FF
@A00769:11:HC3HCDRXX:1:2102:15799:14638
CAGACTAT
+
FFFFFFFF
@A00769:11:HC3HCDRXX:1:2102:30770:14638
CAGACTAT
+
FFFFFFFF
@A00769:11:HC3HCDRXX:1:2102:6985:14716
CAGACTAT
+
FFFFFFFF
@A00769:11:HC3HCDRXX:1:2102:29966:14716
CAGACTAT
+
FFFFFFFF
@A00769:11:HC3HCDRXX:1:2102:6271:14732
CAGACTAT
+
FFFFFFFF
@A00769:11:HC3HCDRXX:1:2102:6262:14747
CAGACTAT
+
FFFFFFFF
@A00769:11:HC3HCDRXX:1:2102:24469:14810
CAGACTAT
+
FF:FFFF,
@A00769:11:HC3HCDRXX:1:2102:8133:14857
CAGACTAT
+
FFFFFFFF
@A00769:11:HC3HCDRXX:1:2102:6361:14888
CAGACTAT
+
FFFFFFFF
@A00769:11:HC3HCDRXX:1:2102:5204:14920
CAGACTAT
+
:FFFF,F,
@A00769:11:HC3HCDRXX:1:2102:30924:14967
CAGACTAT
+
FFFFFF,:
@A00769:11:HC3HCDRXX:1:2102:2157:14998
CAGACTAT
+
FFFFFFFF
@A00769:11:HC3HCDRXX:1:2102:8657:15013
CAGACTAT
+
FFFFFFFF
@A00769:11:HC3HCDRXX:1:2102:17219:15029
CAGACTAT
+
FFFFFFFF
@A00769:11:HC3HCDRXX:1:2102:6506:15139
CAGACTAT
+
FFFFFFFF
@A00769:11:HC3HCDRXX:1:2102:6686:15170
CAGACTAT
+
FFFF:FFF
@A00769:11:HC3HCDRXX:1:2102:31394:15342
CAGACTAT
+
FFFFFFFF
@A00769:11:HC3HCDRXX:1:2102:15266:15374
CAGACTAT
+
FFFFFFFF
@A00769:11:HC3HCDRXX:1:2102:21739:15374
CAGACTAT
+
FFFFFFFF
@A00769:11:HC3HCDRXX:1:2102:16233:15421
CAGACTAT
+
FFFFFFFF
@A00769:11:HC3HCDRXX:1:2102:6325:15515
CAGACTAT
+
FF:FFFFF
@A00769:11:HC3HCDRXX:1:2102:6460:15530
CAGACTAT
+
FFFFFFFF
@A00769:11:HC3HCDRXX:1:2102:12066:15530
CAGACTAT
+
FFFFFFFF
@A00769:11:HC3HCDRXX:1:2102:27145:15530
CAGACTAT
+
FF,FFFFF
@A00769:11:HC3HCDRXX:1:2102:8088:15624
CAGACTAT
+
FFFFFFFF
@A00769:11:HC3HCDRXX:1:2102:25120:15687
CAGACTAT
+
FFFFFFFF
@A00769:11:HC3HCDRXX:1:2102:22028:15718
CAGACTAT
+
FFFFFFFF
@A00769:11:HC3HCDRXX:1:2102:7536:15765
CAGACTAT
+
FFFFFFFF
@A00769:11:HC3HCDRXX:1:2102:6189:15781
CAGACTAT
+
FFFFFFFF
@A00769:11:HC3HCDRXX:1:2102:21377:15781
CAGACTAT
+
FFFFFFFF
@A00769:11:HC3HCDRXX:1:2102:31864:15906
CAGACTAT
+
FFFFFFFF
@A00769:11:HC3HCDRXX:1:2102:16107:15984
CAGACTAT
+
FFFFFFFF
@A00769:11:HC3HCDRXX:1:2102:17924:16000
CAGACTAT
+
FFFFFFFF
@A00769:11:HC3HCDRXX:1:2102:27091:16000
CAGACTAT
+
FFFFFFFF
@A00769:11:HC3HCDRXX:1:2102:16098:16063
CAGACTAT
+
FF,FFFFF
@A00769:11:HC3HCDRXX:1:2102:11207:16078
CAGACTAT
+
FFFFFFFF
@A00769:11:HC3HCDRXX:1:2102:9570:16188
CAGACTAT
+
FFFFFFFF
@A00769:11:HC3HCDRXX:1:2102:7084:16266
CAGACTAT
+
FFFFFFFF
@A00769:11:HC3HCDRXX:1:2102:11876:16391
CAGACTAT
+
FFFF,FF:
@A00769:11:HC3HCDRXX:1:2102:26268:16391
CAGACTAT
+
FFFFFFF:
@A00769:11:HC3HCDRXX:1:2102:12644:16470
CAGACTAT
+
FFFFFFFF
@A00769:11:HC3HCDRXX:1:2102:9796:16517
CAGACTAT
+
FFFFFFFF
@A00769:11:HC3HCDRXX:1:2102:5647:16532
CAGACTAT
+
FF:FFFFF
@A00769:11:HC3HCDRXX:1:2102:14940:16626
CAGACTAT
+
FFFFFFFF
@A00769:11:HC3HCDRXX:1:2102:20853:16626
CAGACTAT
+
FFFFFFFF
@A00769:11:HC3HCDRXX:1:2102:29053:16673
CAGACTAT
+
FFFFFFFF
@A00769:11:HC3HCDRXX:1:2102:12581:16705
CAGACTAT
+
FFFFFFFF
@A00769:11:HC3HCDRXX:1:2102:15835:16705
CAGACTAT
+
FFFFFFFF
@A00769:11:HC3HCDRXX:1:2102:14308:16720
CAGACTAT
+
FFFFF:FF
@A00769:11:HC3HCDRXX:1:2102:14488:16783
CAGACTAT
+
FFFFFFFF
@A00769:11:HC3HCDRXX:1:2102:17056:16783
CAGACTAT
+
FFFFFFFF
@A00769:11:HC3HCDRXX:1:2102:10917:16799
CAGACTAT
+
FFFFFFFF
@A00769:11:HC3HCDRXX:1:2102:16975:16799
CAGACTAT
+
FFFFFFFF
@A00769:11:HC3HCDRXX:1:2102:26115:16908
CAGACTAT
+
FF,FFFFF
@A00769:11:HC3HCDRXX:1:2102:2230:17033
CAGACTAT
+
FFFFFFFF
@A00769:11:HC3HCDRXX:1:2102:5647:17065
CAGACTAT
+
FF::F:F:
@A00769:11:HC3HCDRXX:1:2102:11722:17096
CAGACTAT
+
FFFFFFFF
@A00769:11:HC3HCDRXX:1:2102:26124:17143
CAGACTAT
+
FFFFFFFF
@A00769:11:HC3HCDRXX:1:2102:27977:17159
CAGACTAT
+
FFF:FFFF
@A00769:11:HC3HCDRXX:1:2102:24080:17206
CAGACTAT
+
FFFFFFFF
@A00769:11:HC3HCDRXX:1:2102:5502:17221
CAGACTAT
+
FFFFFFFF
@A00769:11:HC3HCDRXX:1:2102:15248:17221
CAGACTAT
+
:F:FFFF:
@A00769:11:HC3HCDRXX:1:2102:23502:17237
CAGACTAT
+
FFFFFFFF
@A00769:11:HC3HCDRXX:1:2102:16378:17300
CAGACTAT
+
FFFFFFFF
@A00769:11:HC3HCDRXX:1:2102:2980:17331
CAGACTAT
+
FFFFFFFF
@A00769:11:HC3HCDRXX:1:2102:3043:17347
CAGACTAT
+
FFFFFFFF
@A00769:11:HC3HCDRXX:1:2102:23276:17347
CAGACTAT
+
FFFFFFFF
@A00769:11:HC3HCDRXX:1:2102:2130:17425
CAGACTAT
+
FFFFFFFF
@A00769:11:HC3HCDRXX:1:2102:20735:17456
CAGACTAT
+
FFFFFFFF
@A00769:11:HC3HCDRXX:1:2102:16911:17472
CAGACTAT
+
FFFFFFF:
@A00769:11:HC3HCDRXX:1:2102:31268:17722
CAGACTAT
+
FFFFF:FF
@A00769:11:HC3HCDRXX:1:2102:5141:17816
CAGACTAT
+
FFFFFFFF
@A00769:11:HC3HCDRXX:1:2102:5177:17816
CAGACTAT
+
FFFFFFFF
@A00769:11:HC3HCDRXX:1:2102:10682:17832
CAGACTAT
+
FFFFFFFF
@A00769:11:HC3HCDRXX:1:2102:18096:17926
CAGACTAT
+
FFF,FFFF
@A00769:11:HC3HCDRXX:1:2102:27245:18082
CAGACTAT
+
FFFFFFFF
@A00769:11:HC3HCDRXX:1:2102:26295:18129
CAGACTAT
+
FFFFFFFF
@A00769:11:HC3HCDRXX:1:2102:16740:18176
CAGACTAT
+
FFFFFFFF
@A00769:11:HC3HCDRXX:1:2102:26684:18176
CAGACTAT
+
FFFFFFFF
@A00769:11:HC3HCDRXX:1:2102:16821:18192
CAGACTAT
+
FFFFFFFF
@A00769:11:HC3HCDRXX:1:2102:27841:18208
CAGACTAT
+
FFFFFF:F
@A00769:11:HC3HCDRXX:1:2102:31250:18223
CAGACTAT
+
FFFFFFFF
@A00769:11:HC3HCDRXX:1:2102:30517:18239
CAGACTAT
+
FFFFFFFF
@A00769:11:HC3HCDRXX:1:2102:16794:18302
CAGACTAT
+
FFFFFFFF
@A00769:11:HC3HCDRXX:1:2102:16658:18349
CAGACTAT
+
,FFFFFFF
@A00769:11:HC3HCDRXX:1:2102:11360:18380
CAGACTAT
+
FFFFFFFF
@A00769:11:HC3HCDRXX:1:2102:13575:18552
CAGACTAT
+
FFFFFFFF
@A00769:11:HC3HCDRXX:1:2102:11089:18568
CAGACTAT
+
:F::FFF:
@A00769:11:HC3HCDRXX:1:2102:16432:18615
CAGACTAT
+
FFFFFFFF
@A00769:11:HC3HCDRXX:1:2102:8874:18740
CAGACTAT
+
FFFFFFFF
@A00769:11:HC3HCDRXX:1:2102:18783:18771
CAGACTAT
+
FFFFFFFF
@A00769:11:HC3HCDRXX:1:2102:24388:18771
CAGACTAT
+
FFFFFFFF
@A00769:11:HC3HCDRXX:1:2102:9335:18787
CAGACTAT
+
FFFFFFFF
@A00769:11:HC3HCDRXX:1:2102:5213:18881
CAGACTAT
+
FF:FF:FF
@A00769:11:HC3HCDRXX:1:2102:18204:18928
CAGACTAT
+
FFFFFFFF
@A00769:11:HC3HCDRXX:1:2102:15763:18959
CAGACTAT
+
FFFFFFFF
@A00769:11:HC3HCDRXX:1:2102:9444:18975
CAGACTAT
+
FFFFFFFF
@A00769:11:HC3HCDRXX:1:2102:25247:19006
CAGACTAT
+
FFFFFFFF
@A00769:11:HC3HCDRXX:1:2102:25464:19069
CAGACTAT
+
FFFFFFFF
@A00769:11:HC3HCDRXX:1:2102:26657:19069
CAGACTAT
+
FFFFFFFF
@A00769:11:HC3HCDRXX:1:2102:29188:19100
CAGACTAT
+
FFFFFFFF
@A00769:11:HC3HCDRXX:1:2102:23204:19163
CAGACTAT
+
FFFFFFFF
@A00769:11:HC3HCDRXX:1:2102:23348:19163
CAGACTAT
+
FFFFFFFF
@A00769:11:HC3HCDRXX:1:2102:32841:19194
CAGACTAT
+
FFFFFFFF
@A00769:11:HC3HCDRXX:1:2102:19180:19241
CAGACTAT
+
FFFFFFFF
@A00769:11:HC3HCDRXX:1:2102:24994:19257
CAGACTAT
+
FFFFF,FF
@A00769:11:HC3HCDRXX:1:2102:15637:19335
CAGACTAT
+
FFFFFFFF
@A00769:11:HC3HCDRXX:1:2102:28519:19351
CAGACTAT
+
FFFFFFF:
@A00769:11:HC3HCDRXX:1:2102:28556:19351
CAGACTAT
+
FFFFFFFF
@A00769:11:HC3HCDRXX:1:2102:18204:19366
CAGACTAT
+
FF,FFFFF
@A00769:11:HC3HCDRXX:1:2102:11605:19460
CAGACTAT
+
FFFFF:F:
@A00769:11:HC3HCDRXX:1:2102:6352:19476
CAGACTAT
+
FFFFFFFF
@A00769:11:HC3HCDRXX:1:2102:27290:19570
CAGACTAT
+
FFFFFFF:
@A00769:11:HC3HCDRXX:1:2102:25735:19601
CAGACTAT
+
FFFFFFFF
@A00769:11:HC3HCDRXX:1:2102:1398:19727
CAGACTAT
+
,F:FFFFF
@A00769:11:HC3HCDRXX:1:2102:5665:19727
CAGACTAT
+
FFFFF:FF
@A00769:11:HC3HCDRXX:1:2102:19081:19727
CAGACTAT
+
FF:FFFFF
@A00769:11:HC3HCDRXX:1:2102:16758:19774
CAGACTAT
+
FFFFFFFF
@A00769:11:HC3HCDRXX:1:2102:32832:19836
CAGACTAT
+
FFFFFFFF
@A00769:11:HC3HCDRXX:1:2102:5358:19883
CAGACTAT
+
FFFFFFFF
@A00769:11:HC3HCDRXX:1:2102:10312:19883
CAGACTAT
+
FFFFFF,F
@A00769:11:HC3HCDRXX:1:2102:23321:19930
CAGACTAT
+
FFFFFFFF
@A00769:11:HC3HCDRXX:1:2102:19822:19946
CAGACTAT
+
FFFFFFFF
@A00769:11:HC3HCDRXX:1:2102:14959:20008
CAGACTAT
+
FFFFFFFF
@A00769:11:HC3HCDRXX:1:2102:30644:20024
CAGACTAT
+
FFFFFFFF
@A00769:11:HC3HCDRXX:1:2102:12762:20149
CAGACTAT
+
FFFFFFFF
@A00769:11:HC3HCDRXX:1:2102:24135:20181
CAGACTAT
+
FFFFFFFF
@A00769:11:HC3HCDRXX:1:2102:32524:20275
CAGACTAT
+
::FFF,,:
@A00769:11:HC3HCDRXX:1:2102:7120:20306
CAGACTAT
+
FFFFFFFF
@A00769:11:HC3HCDRXX:1:2102:9959:20337
CAGACTAT
+
FFFFFFFF
@A00769:11:HC3HCDRXX:1:2102:13042:20384
CAGACTAT
+
:FFFFFFF
@A00769:11:HC3HCDRXX:1:2102:5755:20447
CAGACTAT
+
FFFFFFFF
@A00769:11:HC3HCDRXX:1:2102:18087:20447
CAGACTAT
+
FFFFFF:F
@A00769:11:HC3HCDRXX:1:2102:31647:20478
CAGACTAT
+
FFFFFFFF
@A00769:11:HC3HCDRXX:1:2102:27516:20525
CAGACTAT
+
FFFFFFFF
@A00769:11:HC3HCDRXX:1:2102:17490:20572
CAGACTAT
+
FFFFFFFF
@A00769:11:HC3HCDRXX:1:2102:30581:20572
CAGACTAT
+
FFFFFFFF
@A00769:11:HC3HCDRXX:1:2102:31268:20635
CAGACTAT
+
FFFFFFFF
@A00769:11:HC3HCDRXX:1:2102:6470:20682
CAGACTAT
+
FFFFFFFF
@A00769:11:HC3HCDRXX:1:2102:24379:20729
CAGACTAT
+
::FFFFFF
@A00769:11:HC3HCDRXX:1:2102:10791:20744
CAGACTAT
+
FFFFFFFF
@A00769:11:HC3HCDRXX:1:2102:28736:20760
CAGACTAT
+
FFFFFFFF
@A00769:11:HC3HCDRXX:1:2102:5602:20807
CAGACTAT
+
FFFFFFFF
@A00769:11:HC3HCDRXX:1:2102:18493:20838
CAGACTAT
+
FFFFFFFF
@A00769:11:HC3HCDRXX:1:2102:23845:20870
CAGACTAT
+
:F:FF:FF
@A00769:11:HC3HCDRXX:1:2102:2564:20901
CAGACTAT
+
FFFFFFFF
@A00769:11:HC3HCDRXX:1:2102:15347:20901
CAGACTAT
+
FFFFFFFF
@A00769:11:HC3HCDRXX:1:2102:20347:21010
CAGACTAT
+
FFFFFFFF
@A00769:11:HC3HCDRXX:1:2102:31548:21026
CAGACTAT
+
FFFFF,FF
@A00769:11:HC3HCDRXX:1:2102:14262:21089
CAGACTAT
+
FFFFFFFF
@A00769:11:HC3HCDRXX:1:2102:23339:21089
CAGACTAT
+
FFFFFFFF
@A00769:11:HC3HCDRXX:1:2102:27028:21120
CAGACTAT
+
FFFFF,FF
@A00769:11:HC3HCDRXX:1:2102:3667:21151
CAGACTAT
+
FFFFFFFF
@A00769:11:HC3HCDRXX:1:2102:13991:21214
CAGACTAT
+
FFFFFFFF
@A00769:11:HC3HCDRXX:1:2102:4092:21386
CAGACTAT
+
FFFFFFFF
@A00769:11:HC3HCDRXX:1:2102:23836:21386
CAGACTAT
+
FFFFFFFF
@A00769:11:HC3HCDRXX:1:2102:6244:21449
CAGACTAT
+
FFFFFFFF
@A00769:11:HC3HCDRXX:1:2102:13096:21480
CAGACTAT
+
FFFFFFFF
@A00769:11:HC3HCDRXX:1:2102:11478:21496
CAGACTAT
+
FFFFFFFF
@A00769:11:HC3HCDRXX:1:2102:15835:21496
CAGACTAT
+
FF,:FFF:
@A00769:11:HC3HCDRXX:1:2102:25491:21527
CAGACTAT
+
FFFFF:FF
@A00769:11:HC3HCDRXX:1:2102:31629:21543
CAGACTAT
+
FFFFFFFF
@A00769:11:HC3HCDRXX:1:2102:2175:21605
CAGACTAT
+
FFFFFFFF
@A00769:11:HC3HCDRXX:1:2102:28763:21621
CAGACTAT
+
FFFFFFFF
@A00769:11:HC3HCDRXX:1:2102:11017:21668
CAGACTAT
+
FFFFFFFF
@A00769:11:HC3HCDRXX:1:2102:6922:21715
CAGACTAT
+
FFFFFFFF
@A00769:11:HC3HCDRXX:1:2102:1090:21793
CAGACTAT
+
FFFFFFFF
@A00769:11:HC3HCDRXX:1:2102:2428:21793
CAGACTAT
+
FFFFFFFF
@A00769:11:HC3HCDRXX:1:2102:9353:21793
CAGACTAT
+
FF:FFFFF
@A00769:11:HC3HCDRXX:1:2102:13756:21872
CAGACTAT
+
FFFFFFFF
@A00769:11:HC3HCDRXX:1:2102:27434:21887
CAGACTAT
+
FFFFFFFF
@A00769:11:HC3HCDRXX:1:2102:21278:21934
CAGACTAT
+
FFFFFFFF
@A00769:11:HC3HCDRXX:1:2102:20754:22060
CAGACTAT
+
FFFFFFFF
@A00769:11:HC3HCDRXX:1:2102:29071:22279
CAGACTAT
+
FFFFFFFF
@A00769:11:HC3HCDRXX:1:2102:10303:22373
CAGACTAT
+
FFFFFF::
@A00769:11:HC3HCDRXX:1:2102:4906:22451
CAGACTAT
+
FFFFFFFF
@A00769:11:HC3HCDRXX:1:2102:18475:22561
CAGACTAT
+
FFFFFFFF
@A00769:11:HC3HCDRXX:1:2102:10194:22592
CAGACTAT
+
FF,FFFFF
@A00769:11:HC3HCDRXX:1:2102:31060:22654
CAGACTAT
+
FFFFFFFF
@A00769:11:HC3HCDRXX:1:2102:1976:22701
CAGACTAT
+
FFFFFFFF
@A00769:11:HC3HCDRXX:1:2102:6045:22827
CAGACTAT
+
FFFFF,FF
@A00769:11:HC3HCDRXX:1:2102:8684:22921
CAGACTAT
+
FFFFFFFF
@A00769:11:HC3HCDRXX:1:2102:23601:22921
CAGACTAT
+
FFFFFFFF
@A00769:11:HC3HCDRXX:1:2102:13955:22936
CAGACTAT
+
FFFFFFFF
@A00769:11:HC3HCDRXX:1:2102:17680:22936
CAGACTAT
+
FFFFFFFF
@A00769:11:HC3HCDRXX:1:2102:3152:23015
CAGACTAT
+
FFFFFFFF
@A00769:11:HC3HCDRXX:1:2102:3188:23015
CAGACTAT
+
FFFFFFFF
@A00769:11:HC3HCDRXX:1:2102:6569:23015
CAGACTAT
+
FFFFFFFF
@A00769:11:HC3HCDRXX:1:2102:27082:23030
CAGACTAT
+
,:FFFF:F
@A00769:11:HC3HCDRXX:1:2102:13042:23109
CAGACTAT
+
FFFFFFFF
@A00769:11:HC3HCDRXX:1:2102:5746:23156
CAGACTAT
+
FFFFFFFF
@A00769:11:HC3HCDRXX:1:2102:13684:23156
CAGACTAT
+
FFFFFFFF
@A00769:11:HC3HCDRXX:1:2102:23502:23187
CAGACTAT
+
FFFFFFFF
@A00769:11:HC3HCDRXX:1:2102:20645:23249
CAGACTAT
+
FFFFFFFF
@A00769:11:HC3HCDRXX:1:2102:2365:23437
CAGACTAT
+
FFFFFFFF
@A00769:11:HC3HCDRXX:1:2102:10737:23563
CAGACTAT
+
FFFFFFFF
@A00769:11:HC3HCDRXX:1:2102:9534:23610
CAGACTAT
+
FFFFFFFF
@A00769:11:HC3HCDRXX:1:2102:6271:23625
CAGACTAT
+
FFFFFFFF
@A00769:11:HC3HCDRXX:1:2102:30870:23703
CAGACTAT
+
FFFFFFFF
@A00769:11:HC3HCDRXX:1:2102:9155:23735
CAGACTAT
+
FF,FFFFF
@A00769:11:HC3HCDRXX:1:2102:13684:23750
CAGACTAT
+
FFFFFFFF
@A00769:11:HC3HCDRXX:1:2102:20419:23797
CAGACTAT
+
FFFFFFFF
@A00769:11:HC3HCDRXX:1:2102:1940:23829
CAGACTAT
+
FFFFFFFF
@A00769:11:HC3HCDRXX:1:2102:5864:23829
CAGACTAT
+
FFFFFFFF
@A00769:11:HC3HCDRXX:1:2102:1099:23844
CAGACTAT
+
FF:FFFFF
@A00769:11:HC3HCDRXX:1:2102:25762:23844
CAGACTAT
+
FFFFFFFF
@A00769:11:HC3HCDRXX:1:2102:25391:23891
CAGACTAT
+
FFFFFF:F
@A00769:11:HC3HCDRXX:1:2102:16712:23954
CAGACTAT
+
FFFFFFFF
@A00769:11:HC3HCDRXX:1:2102:6777:23970
CAGACTAT
+
FFFFFFFF
@A00769:11:HC3HCDRXX:1:2102:20916:24158
CAGACTAT
+
FFFFFFFF
@A00769:11:HC3HCDRXX:1:2102:2220:24189
CAGACTAT
+
FFFFFFFF
@A00769:11:HC3HCDRXX:1:2102:26413:24189
CAGACTAT
+
,F::F,FF
@A00769:11:HC3HCDRXX:1:2102:30535:24251
CAGACTAT
+
FFFFFFFF
@A00769:11:HC3HCDRXX:1:2102:6225:24361
CAGACTAT
+
FFFFFFFF
@A00769:11:HC3HCDRXX:1:2102:27281:24533
CAGACTAT
+
FFFFFFFF
@A00769:11:HC3HCDRXX:1:2102:7365:24612
CAGACTAT
+
FFFFFFFF
@A00769:11:HC3HCDRXX:1:2102:11614:24612
CAGACTAT
+
FFFFFFFF
@A00769:11:HC3HCDRXX:1:2102:30391:24627
CAGACTAT
+
FFFFFFFF
@A00769:11:HC3HCDRXX:1:2102:14036:24706
CAGACTAT
+
FF:FFFFF
@A00769:11:HC3HCDRXX:1:2102:25427:24706
CAGACTAT
+
FFFFFFFF
@A00769:11:HC3HCDRXX:1:2102:17526:24737
CAGACTAT
+
FFFFFFFF
@A00769:11:HC3HCDRXX:1:2102:30743:24862
CAGACTAT
+
FFFFFFFF
@A00769:11:HC3HCDRXX:1:2102:1958:24987
CAGACTAT
+
FFFFFFFF
@A00769:11:HC3HCDRXX:1:2102:27001:25113
CAGACTAT
+
FFFFF:FF
@A00769:11:HC3HCDRXX:1:2102:18747:25191
CAGACTAT
+
FFFFFFFF
@A00769:11:HC3HCDRXX:1:2102:30309:25238
CAGACTAT
+
FFFFFFFF
@A00769:11:HC3HCDRXX:1:2102:10809:25254
CAGACTAT
+
FFFFFFFF
@A00769:11:HC3HCDRXX:1:2102:21052:25394
CAGACTAT
+
FFFFFFFF
@A00769:11:HC3HCDRXX:1:2102:3703:25473
CAGACTAT
+
FFFFFFFF
@A00769:11:HC3HCDRXX:1:2102:18258:25473
CAGACTAT
+
:FFFFFFF
@A00769:11:HC3HCDRXX:1:2102:7627:25535
CAGACTAT
+
FFFFFFFF
@A00769:11:HC3HCDRXX:1:2102:14760:25551
CAGACTAT
+
FFFFFFFF
@A00769:11:HC3HCDRXX:1:2102:11162:25645
CAGACTAT
+
FFFFFFFF
@A00769:11:HC3HCDRXX:1:2102:10140:25692
CAGACTAT
+
FFFFFFFF
@A00769:11:HC3HCDRXX:1:2102:8938:25708
CAGACTAT
+
FFFFFFFF
@A00769:11:HC3HCDRXX:1:2102:2636:25723
CAGACTAT
+
FFFFFFFF
@A00769:11:HC3HCDRXX:1:2102:28863:25770
CAGACTAT
+
FFFFFFFF
@A00769:11:HC3HCDRXX:1:2102:1994:25864
CAGACTAT
+
FFFFFFFF
@A00769:11:HC3HCDRXX:1:2102:26467:25911
CAGACTAT
+
FFFFFFFF
@A00769:11:HC3HCDRXX:1:2102:8901:25927
CAGACTAT
+
FFFFFFFF
@A00769:11:HC3HCDRXX:1:2102:21007:26005
CAGACTAT
+
FFFFFFFF
@A00769:11:HC3HCDRXX:1:2102:15845:26083
CAGACTAT
+
FFFFFFFF
@A00769:11:HC3HCDRXX:1:2102:17264:26099
CAGACTAT
+
FFFFFFFF
@A00769:11:HC3HCDRXX:1:2102:4517:26162
CAGACTAT
+
FFFFFFFF
@A00769:11:HC3HCDRXX:1:2102:12274:26224
CAGACTAT
+
FFFFFFFF
@A00769:11:HC3HCDRXX:1:2102:21522:26271
CAGACTAT
+
FFFFFFFF
@A00769:11:HC3HCDRXX:1:2102:25138:26271
CAGACTAT
+
FFFFFFFF
@A00769:11:HC3HCDRXX:1:2102:7446:26318
CAGACTAT
+
FFFFFFFF
@A00769:11:HC3HCDRXX:1:2102:23014:26381
CAGACTAT
+
FF,FFFFF
@A00769:11:HC3HCDRXX:1:2102:24695:26381
CAGACTAT
+
FF:FFFFF
@A00769:11:HC3HCDRXX:1:2102:27968:26381
CAGACTAT
+
F:F:FFFF
@A00769:11:HC3HCDRXX:1:2102:16007:26396
CAGACTAT
+
FFFFFFFF
@A00769:11:HC3HCDRXX:1:2102:25220:26475
CAGACTAT
+
FFFFFFFF
@A00769:11:HC3HCDRXX:1:2102:1850:26490
CAGACTAT
+
FFFFFFFF
@A00769:11:HC3HCDRXX:1:2102:12319:26522
CAGACTAT
+
FFFFFFFF
@A00769:11:HC3HCDRXX:1:2102:4137:26537
CAGACTAT
+
FFFFFFFF
@A00769:11:HC3HCDRXX:1:2102:9525:26537
CAGACTAT
+
FFFFFFF:
@A00769:11:HC3HCDRXX:1:2102:27317:26631
CAGACTAT
+
FFFF:FF,
@A00769:11:HC3HCDRXX:1:2102:32579:26631
CAGACTAT
+
FFFFFFF:
@A00769:11:HC3HCDRXX:1:2102:30924:26772
CAGACTAT
+
:FFFF:F:
@A00769:11:HC3HCDRXX:1:2102:31304:26772
CAGACTAT
+
FFFFFFFF
@A00769:11:HC3HCDRXX:1:2102:18521:26804
CAGACTAT
+
FFFFFFFF
@A00769:11:HC3HCDRXX:1:2102:20889:26835
CAGACTAT
+
:FFFFFFF
@A00769:11:HC3HCDRXX:1:2102:1787:26913
CAGACTAT
+
FFFFFFFF
@A00769:11:HC3HCDRXX:1:2102:13223:26929
CAGACTAT
+
FFFFFFFF
@A00769:11:HC3HCDRXX:1:2102:25364:27070
CAGACTAT
+
FFFFFFFF
@A00769:11:HC3HCDRXX:1:2102:8712:27101
CAGACTAT
+
FFFFFFFF
@A00769:11:HC3HCDRXX:1:2102:20166:27367
CAGACTAT
+
FFF:F,FF
@A00769:11:HC3HCDRXX:1:2102:5990:27430
CAGACTAT
+
FFFFFFFF
@A00769:11:HC3HCDRXX:1:2102:24306:27430
CAGACTAT
+
FFFFFFFF
@A00769:11:HC3HCDRXX:1:2102:1850:27555
CAGACTAT
+
FFFFFFFF
@A00769:11:HC3HCDRXX:1:2102:13141:27571
CAGACTAT
+
FFFFFFFF
@A00769:11:HC3HCDRXX:1:2102:6316:27680
CAGACTAT
+
FFFFFFFF
@A00769:11:HC3HCDRXX:1:2102:17427:27759
CAGACTAT
+
FFFFFFFF
@A00769:11:HC3HCDRXX:1:2102:3007:27774
CAGACTAT
+
FFFFFFFF
@A00769:11:HC3HCDRXX:1:2102:29866:27790
CAGACTAT
+
FFFFFFFF
@A00769:11:HC3HCDRXX:1:2102:6370:27806
CAGACTAT
+
FFFFFFFF
@A00769:11:HC3HCDRXX:1:2102:30364:27806
CAGACTAT
+
FFF:FFFF
@A00769:11:HC3HCDRXX:1:2102:7211:27884
CAGACTAT
+
FFFFFF:F
@A00769:11:HC3HCDRXX:1:2102:12888:27884
CAGACTAT
+
FFFFFFFF
@A00769:11:HC3HCDRXX:1:2102:8910:27978
CAGACTAT
+
FFFFFFFF
@A00769:11:HC3HCDRXX:1:2102:25437:27978
CAGACTAT
+
FFFFFFFF
@A00769:11:HC3HCDRXX:1:2102:18801:28009
CAGACTAT
+
FFFFFFFF
@A00769:11:HC3HCDRXX:1:2102:18837:28166
CAGACTAT
+
FFFFFFFF
@A00769:11:HC3HCDRXX:1:2102:7021:28244
CAGACTAT
+
FFFFFFFF
@A00769:11:HC3HCDRXX:1:2102:6008:28307
CAGACTAT
+
FFFFFFFF
@A00769:11:HC3HCDRXX:1:2102:5674:28322
CAGACTAT
+
FFFFFFFF
@A00769:11:HC3HCDRXX:1:2102:23194:28354
CAGACTAT
+
FFFFFFFF
@A00769:11:HC3HCDRXX:1:2102:6677:28401
CAGACTAT
+
FFFFFFFF
@A00769:11:HC3HCDRXX:1:2102:27814:28432
CAGACTAT
+
FFFF:FFF
@A00769:11:HC3HCDRXX:1:2102:17933:28447
CAGACTAT
+
:FFFFFFF
@A00769:11:HC3HCDRXX:1:2102:19388:28463
CAGACTAT
+
FFFFFFFF
@A00769:11:HC3HCDRXX:1:2102:4164:28494
CAGACTAT
+
FF:FFFFF
@A00769:11:HC3HCDRXX:1:2102:18945:28510
CAGACTAT
+
FFFFFFFF
@A00769:11:HC3HCDRXX:1:2102:26476:28526
CAGACTAT
+
FFFFFFFF
@A00769:11:HC3HCDRXX:1:2102:26720:28573
CAGACTAT
+
FFFFFFFF
@A00769:11:HC3HCDRXX:1:2102:13449:28667
CAGACTAT
+
FFFFFF:F
@A00769:11:HC3HCDRXX:1:2102:3477:28714
CAGACTAT
+
FFFFFFFF
@A00769:11:HC3HCDRXX:1:2102:8142:28714
CAGACTAT
+
FFFFFFFF
@A00769:11:HC3HCDRXX:1:2102:4616:28808
CAGACTAT
+
FFFFFF:F
@A00769:11:HC3HCDRXX:1:2102:31774:28839
CAGACTAT
+
FFFFFFFF
@A00769:11:HC3HCDRXX:1:2102:32841:28839
CAGACTAT
+
FFFFFFFF
@A00769:11:HC3HCDRXX:1:2102:19307:28855
CAGACTAT
+
FFFFFFFF
@A00769:11:HC3HCDRXX:1:2102:23194:28855
CAGACTAT
+
:FFFFFFF
@A00769:11:HC3HCDRXX:1:2102:16378:28948
CAGACTAT
+
FFFFFFFF
@A00769:11:HC3HCDRXX:1:2102:32524:29074
CAGACTAT
+
FFFFFFF:
@A00769:11:HC3HCDRXX:1:2102:6433:29136
CAGACTAT
+
FFFFFFFF
@A00769:11:HC3HCDRXX:1:2102:22607:29183
CAGACTAT
+
FFFFFFFF
@A00769:11:HC3HCDRXX:1:2102:23836:29309
CAGACTAT
+
FFFFFFFF
@A00769:11:HC3HCDRXX:1:2102:24406:29324
CAGACTAT
+
FFFFFFF:
@A00769:11:HC3HCDRXX:1:2102:1597:29371
CAGACTAT
+
FFFFFFFF
@A00769:11:HC3HCDRXX:1:2102:8793:29371
CAGACTAT
+
FFFFFFFF
@A00769:11:HC3HCDRXX:1:2102:20274:29496
CAGACTAT
+
FFFFFFFF
@A00769:11:HC3HCDRXX:1:2102:15420:29512
CAGACTAT
+
FFFFFFFF
@A00769:11:HC3HCDRXX:1:2102:24108:29622
CAGACTAT
+
FFFFFFFF
@A00769:11:HC3HCDRXX:1:2102:9534:29684
CAGACTAT
+
FFFFFFFF
@A00769:11:HC3HCDRXX:1:2102:16857:29716
CAGACTAT
+
:F:FFFFF
@A00769:11:HC3HCDRXX:1:2102:29306:29857
CAGACTAT
+
FFFFFFFF
@A00769:11:HC3HCDRXX:1:2102:4101:29888
CAGACTAT
+
FFFFFFFF
@A00769:11:HC3HCDRXX:1:2102:29261:29935
CAGACTAT
+
FF,FFFFF
@A00769:11:HC3HCDRXX:1:2102:17770:30013
CAGACTAT
+
FFFFFFFF
@A00769:11:HC3HCDRXX:1:2102:26106:30013
CAGACTAT
+
FFFFFFFF
@A00769:11:HC3HCDRXX:1:2102:26295:30029
CAGACTAT
+
FF:FFFFF
@A00769:11:HC3HCDRXX:1:2102:20772:30044
CAGACTAT
+
FFFFFFFF
@A00769:11:HC3HCDRXX:1:2102:5701:30060
CAGACTAT
+
FFFFFFFF
@A00769:11:HC3HCDRXX:1:2102:20853:30060
CAGACTAT
+
:FFFFFFF
@A00769:11:HC3HCDRXX:1:2102:23131:30060
CAGACTAT
+
FFFFF:FF
@A00769:11:HC3HCDRXX:1:2102:31277:30076
CAGACTAT
+
FFFFFFFF
@A00769:11:HC3HCDRXX:1:2102:4038:30091
CAGACTAT
+
FFFFFFFF
@A00769:11:HC3HCDRXX:1:2102:22643:30091
CAGACTAT
+
FFFFFFFF
@A00769:11:HC3HCDRXX:1:2102:21730:30107
CAGACTAT
+
FFFFFFFF
@A00769:11:HC3HCDRXX:1:2102:2085:30217
CAGACTAT
+
FFFFFFFF
@A00769:11:HC3HCDRXX:1:2102:6641:30217
CAGACTAT
+
FFFFFFFF
@A00769:11:HC3HCDRXX:1:2102:26377:30232
CAGACTAT
+
FFFFFFFF
@A00769:11:HC3HCDRXX:1:2102:19407:30248
CAGACTAT
+
FFFFFFFF
@A00769:11:HC3HCDRXX:1:2102:11993:30311
CAGACTAT
+
FFFFFFFF
@A00769:11:HC3HCDRXX:1:2102:14760:30342
CAGACTAT
+
FFFFFFFF
@A00769:11:HC3HCDRXX:1:2102:5819:30358
CAGACTAT
+
FFFFFFFF
@A00769:11:HC3HCDRXX:1:2102:6036:30389
CAGACTAT
+
FFFFFFFF
@A00769:11:HC3HCDRXX:1:2102:31331:30452
CAGACTAT
+
FFF,FFFF
@A00769:11:HC3HCDRXX:1:2102:17544:30561
CAGACTAT
+
FFFFFFFF
@A00769:11:HC3HCDRXX:1:2102:20383:30561
CAGACTAT
+
FFFFFFFF
@A00769:11:HC3HCDRXX:1:2102:3974:30577
CAGACTAT
+
FFFFFFFF
@A00769:11:HC3HCDRXX:1:2102:12626:30655
CAGACTAT
+
FFFFFFFF
@A00769:11:HC3HCDRXX:1:2102:29812:30702
CAGACTAT
+
FFFFFFFF
@A00769:11:HC3HCDRXX:1:2102:4553:30733
CAGACTAT
+
FFFFFF:,
@A00769:11:HC3HCDRXX:1:2102:29857:30780
CAGACTAT
+
FFFFFFFF
@A00769:11:HC3HCDRXX:1:2102:30291:30874
CAGACTAT
+
FFFFFFFF
@A00769:11:HC3HCDRXX:1:2102:12048:30937
CAGACTAT
+
FFFFFFFF
@A00769:11:HC3HCDRXX:1:2102:9200:30953
CAGACTAT
+
FF:F:FFF
@A00769:11:HC3HCDRXX:1:2102:8820:30984
CAGACTAT
+
FFFFFFFF
@A00769:11:HC3HCDRXX:1:2102:18421:30984
CAGACTAT
+
FFFFFFFF
@A00769:11:HC3HCDRXX:1:2102:31801:31015
CAGACTAT
+
FFFFF:FF
@A00769:11:HC3HCDRXX:1:2102:23547:31031
CAGACTAT
+
FF:FFFF:
@A00769:11:HC3HCDRXX:1:2102:24135:31046
CAGACTAT
+
FFFFFFFF
@A00769:11:HC3HCDRXX:1:2102:16966:31062
CAGACTAT
+
FFFFFFFF
@A00769:11:HC3HCDRXX:1:2102:27724:31093
CAGACTAT
+
FFFFFFFF
@A00769:11:HC3HCDRXX:1:2102:31756:31156
CAGACTAT
+
FFFFFFFF
@A00769:11:HC3HCDRXX:1:2102:30264:31234
CAGACTAT
+
FFFFFFFF
@A00769:11:HC3HCDRXX:1:2102:3992:31266
CAGACTAT
+
FFFFFFFF
@A00769:11:HC3HCDRXX:1:2102:13503:31328
CAGACTAT
+
FFFFFFFF
@A00769:11:HC3HCDRXX:1:2102:15935:31563
CAGACTAT
+
FFFFFFFF
@A00769:11:HC3HCDRXX:1:2102:11270:31626
CAGACTAT
+
FFFFFFFF
@A00769:11:HC3HCDRXX:1:2102:14299:31704
CAGACTAT
+
FFFFFFFF
@A00769:11:HC3HCDRXX:1:2102:15004:31704
CAGACTAT
+
FF:FFFFF
@A00769:11:HC3HCDRXX:1:2102:29668:31704
CAGACTAT
+
FF,FFFFF
@A00769:11:HC3HCDRXX:1:2102:18918:31720
CAGACTAT
+
FFFFFFFF
@A00769:11:HC3HCDRXX:1:2102:20961:31782
CAGACTAT
+
FFFFFFF:
@A00769:11:HC3HCDRXX:1:2102:19741:31829
CAGACTAT
+
FFFFFFFF
@A00769:11:HC3HCDRXX:1:2102:21332:31829
CAGACTAT
+
FFFFFFFF
@A00769:11:HC3HCDRXX:1:2102:31711:32049
CAGACTAT
+
FFFFFFFF
@A00769:11:HC3HCDRXX:1:2102:15673:32080
CAGACTAT
+
FFFFFFFF
@A00769:11:HC3HCDRXX:1:2102:11216:32095
CAGACTAT
+
FFFFF:FF
@A00769:11:HC3HCDRXX:1:2102:25102:32127
CAGACTAT
+
FFFFFFFF
@A00769:11:HC3HCDRXX:1:2102:5593:32158
CAGACTAT
+
FFFFFFFF
@A00769:11:HC3HCDRXX:1:2102:18041:32268
CAGACTAT
+
FFFFF:FF
@A00769:11:HC3HCDRXX:1:2102:32117:32283
CAGACTAT
+
FFFFF:,F
@A00769:11:HC3HCDRXX:1:2102:6216:32299
CAGACTAT
+
FFFFFFFF
@A00769:11:HC3HCDRXX:1:2102:11975:32346
CAGACTAT
+
FFFF,FFF
@A00769:11:HC3HCDRXX:1:2102:6081:32377
CAGACTAT
+
FFFFFFFF
@A00769:11:HC3HCDRXX:1:2102:28103:32377
CAGACTAT
+
FFFFFFFF
@A00769:11:HC3HCDRXX:1:2102:27091:32440
CAGACTAT
+
FFFFFFFF
@A00769:11:HC3HCDRXX:1:2102:29568:32440
CAGACTAT
+
FFFFFFFF
@A00769:11:HC3HCDRXX:1:2102:22779:32612
CAGACTAT
+
FFFFFFFF
@A00769:11:HC3HCDRXX:1:2102:17662:32643
CAGACTAT
+
FFFFFFFF
@A00769:11:HC3HCDRXX:1:2102:7581:32659
CAGACTAT
+
FFFFFFFF
@A00769:11:HC3HCDRXX:1:2102:1732:32675
CAGACTAT
+
FFF:FFFF
@A00769:11:HC3HCDRXX:1:2102:11279:32706
CAGACTAT
+
FFFFFFFF
@A00769:11:HC3HCDRXX:1:2102:15139:32753
CAGACTAT
+
FFFFFFFF
@A00769:11:HC3HCDRXX:1:2102:25825:32784
CAGACTAT
+
FFFFFFFF
@A00769:11:HC3HCDRXX:1:2102:5909:32800
CAGACTAT
+
FFFFFFFF
@A00769:11:HC3HCDRXX:1:2102:14281:32894
CAGACTAT
+
FFFFFFFF
@A00769:11:HC3HCDRXX:1:2102:12879:32910
CAGACTAT
+
FFFFFFFF
@A00769:11:HC3HCDRXX:1:2102:7392:32925
CAGACTAT
+
FFFFFF:F
@A00769:11:HC3HCDRXX:1:2102:23719:33019
CAGACTAT
+
FFFFFFFF
@A00769:11:HC3HCDRXX:1:2102:20754:33113
CAGACTAT
+
FFFFFFFF
@A00769:11:HC3HCDRXX:1:2102:2862:33317
CAGACTAT
+
FF:FFFFF
@A00769:11:HC3HCDRXX:1:2102:4173:33395
CAGACTAT
+
FFFFFFFF
@A00769:11:HC3HCDRXX:1:2102:18846:33411
CAGACTAT
+
FFFF:FFF
@A00769:11:HC3HCDRXX:1:2102:21929:33426
CAGACTAT
+
FFFFFFFF
@A00769:11:HC3HCDRXX:1:2102:5737:33442
CAGACTAT
+
FFFFFFFF
@A00769:11:HC3HCDRXX:1:2102:10167:33442
CAGACTAT
+
FFFFFFFF
@A00769:11:HC3HCDRXX:1:2102:22299:33442
CAGACTAT
+
FFFFFFFF
@A00769:11:HC3HCDRXX:1:2102:6876:33473
CAGACTAT
+
:,FFFFF:
@A00769:11:HC3HCDRXX:1:2102:25084:33505
CAGACTAT
+
FFFFFFFF
@A00769:11:HC3HCDRXX:1:2102:20509:33599
CAGACTAT
+
FFFFFFFF
@A00769:11:HC3HCDRXX:1:2102:15628:33630
CAGACTAT
+
FFFFFFFF
@A00769:11:HC3HCDRXX:1:2102:27028:33646
CAGACTAT
+
FFFFFFFF
@A00769:11:HC3HCDRXX:1:2102:24758:33692
CAGACTAT
+
FFFFFFFF
@A00769:11:HC3HCDRXX:1:2102:28013:33692
CAGACTAT
+
FFFFFFFF
@A00769:11:HC3HCDRXX:1:2102:5493:33708
CAGACTAT
+
FFFFFFFF
@A00769:11:HC3HCDRXX:1:2102:18267:33786
CAGACTAT
+
FFFFFFFF
@A00769:11:HC3HCDRXX:1:2102:32714:33786
CAGACTAT
+
FF,FFF,,
@A00769:11:HC3HCDRXX:1:2102:8856:33802
CAGACTAT
+
FFFFFFFF
@A00769:11:HC3HCDRXX:1:2102:32642:33818
CAGACTAT
+
FFFF:FFF
@A00769:11:HC3HCDRXX:1:2102:17047:33833
CAGACTAT
+
FFFFFFFF
@A00769:11:HC3HCDRXX:1:2102:23610:33896
CAGACTAT
+
FFFFFFFF
@A00769:11:HC3HCDRXX:1:2102:9688:33927
CAGACTAT
+
FFFFFFFF
@A00769:11:HC3HCDRXX:1:2102:8133:33959
CAGACTAT
+
FFFFFFFF
@A00769:11:HC3HCDRXX:1:2102:30816:33974
CAGACTAT
+
FFFFFFFF
@A00769:11:HC3HCDRXX:1:2102:17083:34021
CAGACTAT
+
FFFFFFFF
@A00769:11:HC3HCDRXX:1:2102:28284:34037
CAGACTAT
+
FFFFFFFF
@A00769:11:HC3HCDRXX:1:2102:18548:34053
CAGACTAT
+
FFFFFFFF
@A00769:11:HC3HCDRXX:1:2102:29451:34115
CAGACTAT
+
FFFFFFFF
@A00769:11:HC3HCDRXX:1:2102:27651:34131
CAGACTAT
+
FFFFFFFF
@A00769:11:HC3HCDRXX:1:2102:27281:34209
CAGACTAT
+
FFFFFFFF
@A00769:11:HC3HCDRXX:1:2102:1814:34287
CAGACTAT
+
FFFFFFFF
@A00769:11:HC3HCDRXX:1:2102:2220:34303
CAGACTAT
+
FFFFFFFF
@A00769:11:HC3HCDRXX:1:2102:9191:34350
CAGACTAT
+
FFFFFFFF
@A00769:11:HC3HCDRXX:1:2102:1325:34381
CAGACTAT
+
FFFFFFFF
@A00769:11:HC3HCDRXX:1:2102:20600:34381
CAGACTAT
+
:F:FFFFF
@A00769:11:HC3HCDRXX:1:2102:15628:34444
CAGACTAT
+
FFFFFFFF
@A00769:11:HC3HCDRXX:1:2102:16767:34475
CAGACTAT
+
FFFFFFFF
@A00769:11:HC3HCDRXX:1:2102:11532:34491
CAGACTAT
+
FF:FFFFF
@A00769:11:HC3HCDRXX:1:2102:24939:34507
CAGACTAT
+
FFFFFFFF
@A00769:11:HC3HCDRXX:1:2102:25391:34507
CAGACTAT
+
FFFFFFFF
@A00769:11:HC3HCDRXX:1:2102:7681:34648
CAGACTAT
+
FFFFFF:F
@A00769:11:HC3HCDRXX:1:2102:23538:34648
CAGACTAT
+
FFFFFFFF
@A00769:11:HC3HCDRXX:1:2102:29984:34695
CAGACTAT
+
F:FFFFFF
@A00769:11:HC3HCDRXX:1:2102:2465:34726
CAGACTAT
+
FFFFFFFF
@A00769:11:HC3HCDRXX:1:2102:18358:34726
CAGACTAT
+
FF,,::,,
@A00769:11:HC3HCDRXX:1:2102:10257:34820
CAGACTAT
+
FFFFFF:F
@A00769:11:HC3HCDRXX:1:2102:11975:34820
CAGACTAT
+
FF,FFFFF
@A00769:11:HC3HCDRXX:1:2102:21323:34820
CAGACTAT
+
FFFFFFFF
@A00769:11:HC3HCDRXX:1:2102:22950:34914
CAGACTAT
+
FFFFFFFF
@A00769:11:HC3HCDRXX:1:2102:12057:34961
CAGACTAT
+
FFFFFFFF
@A00769:11:HC3HCDRXX:1:2102:12165:34992
CAGACTAT
+
FFFFFFFF
@A00769:11:HC3HCDRXX:1:2102:28248:35008
CAGACTAT
+
FFFFFFFF
@A00769:11:HC3HCDRXX:1:2102:32117:35070
CAGACTAT
+
FFFFFFFF
@A00769:11:HC3HCDRXX:1:2102:22932:35164
CAGACTAT
+
FFFFFFFF
@A00769:11:HC3HCDRXX:1:2102:24858:35180
CAGACTAT
+
FFFFFFFF
@A00769:11:HC3HCDRXX:1:2102:29252:35211
CAGACTAT
+
FFFFFFFF
@A00769:11:HC3HCDRXX:1:2102:23529:35321
CAGACTAT
+
FFFFFFFF
@A00769:11:HC3HCDRXX:1:2102:17626:35336
CAGACTAT
+
FFFFFFFF
@A00769:11:HC3HCDRXX:1:2102:14552:35399
CAGACTAT
+
FFFFFFFF
@A00769:11:HC3HCDRXX:1:2102:29432:35430
CAGACTAT
+
FFFFFFFF
@A00769:11:HC3HCDRXX:1:2102:23222:35509
CAGACTAT
+
FFFFFFFF
@A00769:11:HC3HCDRXX:1:2102:23583:35509
CAGACTAT
+
FFFFFFFF
@A00769:11:HC3HCDRXX:1:2102:27001:35509
CAGACTAT
+
FFFFFFFF
@A00769:11:HC3HCDRXX:1:2102:18295:35587
CAGACTAT
+
FFFFFFFF
@A00769:11:HC3HCDRXX:1:2102:13196:35712
CAGACTAT
+
FFFFFFFF
@A00769:11:HC3HCDRXX:1:2102:13612:35775
CAGACTAT
+
FFFFFFFF
@A00769:11:HC3HCDRXX:1:2102:17255:35822
CAGACTAT
+
FFFFFFFF
@A00769:11:HC3HCDRXX:1:2102:24044:35837
CAGACTAT
+
FFFFFFFF
@A00769:11:HC3HCDRXX:1:2102:26901:35931
CAGACTAT
+
FF:F:FF:
@A00769:11:HC3HCDRXX:1:2102:8784:35963
CAGACTAT
+
FFFFFFFF
@A00769:11:HC3HCDRXX:1:2102:12002:35963
CAGACTAT
+
FFFFFFFF
@A00769:11:HC3HCDRXX:1:2102:13123:36025
CAGACTAT
+
FFFFF,FF
@A00769:11:HC3HCDRXX:1:2102:31277:36025
CAGACTAT
+
FFFFFFFF
@A00769:11:HC3HCDRXX:1:2102:9914:36041
CAGACTAT
+
FFFFFFFF
@A00769:11:HC3HCDRXX:1:2102:5927:36057
CAGACTAT
+
FFFFFFFF
@A00769:11:HC3HCDRXX:1:2102:11966:36213
CAGACTAT
+
FFFFFFFF
@A00769:11:HC3HCDRXX:1:2102:15438:36213
CAGACTAT
+
FFFFFFFF
@A00769:11:HC3HCDRXX:1:2102:9516:36292
CAGACTAT
+
FFFFFFFF
@A00769:11:HC3HCDRXX:1:2102:17743:36448
CAGACTAT
+
FFFFF:FF
@A00769:11:HC3HCDRXX:1:2102:19732:36448
CAGACTAT
+
FFFFFFFF
@A00769:11:HC3HCDRXX:1:2102:4444:36495
CAGACTAT
+
FFFFFFFF
@A00769:11:HC3HCDRXX:1:2102:27516:36495
CAGACTAT
+
FFFFFFFF
@A00769:11:HC3HCDRXX:1:2102:3278:36511
CAGACTAT
+
FFFFFFFF
@A00769:11:HC3HCDRXX:1:2102:1976:36573
CAGACTAT
+
FFFFFFFF
@A00769:11:HC3HCDRXX:1:2102:16857:36573
CAGACTAT
+
FFFFFFFF
@A00769:11:HC3HCDRXX:1:2102:20889:36573
CAGACTAT
+
FFFFFFFF
@A00769:11:HC3HCDRXX:1:2102:19063:36636
CAGACTAT
+
FFFFFFFF
@A00769:11:HC3HCDRXX:1:2102:7835:36667
CAGACTAT
+
FFFFFFFF
@A00769:11:HC3HCDRXX:1:2102:9652:36714
CAGACTAT
+
FFFFFFFF
@A00769:11:HC3HCDRXX:1:2102:20012:36746
CAGACTAT
+
FFFFFFFF
@A00769:11:HC3HCDRXX:1:2102:3794:36777
CAGACTAT
+
FFFFFFFF
@A00769:11:HC3HCDRXX:1:2102:23023:36793
CAGACTAT
+
FFFFF,FF
@A00769:11:HC3HCDRXX:1:2103:22399:1016
CAGACTAT
+
:FFFFFFF
@A00769:11:HC3HCDRXX:1:2103:9245:1063
CAGACTAT
+
FFFFFFFF
@A00769:11:HC3HCDRXX:1:2103:12264:1063
CAGACTAT
+
FFFFF:FF
@A00769:11:HC3HCDRXX:1:2103:27489:1157
CAGACTAT
+
FFFFFFFF
@A00769:11:HC3HCDRXX:1:2103:9905:1235
CAGACTAT
+
FFFFFFFF
@A00769:11:HC3HCDRXX:1:2103:29505:1297
CAGACTAT
+
FFFFF:FF
@A00769:11:HC3HCDRXX:1:2103:10827:1360
CAGACTAT
+
FFFFFFFF
@A00769:11:HC3HCDRXX:1:2103:17689:1376
CAGACTAT
+
FFFFFFFF
@A00769:11:HC3HCDRXX:1:2103:13395:1391
CAGACTAT
+
FFFFFFFF
@A00769:11:HC3HCDRXX:1:2103:18430:1501
CAGACTAT
+
FFFFFFF:
@A00769:11:HC3HCDRXX:1:2103:25626:1720
CAGACTAT
+
FFFFFFFF
@A00769:11:HC3HCDRXX:1:2103:30327:1814
CAGACTAT
+
FFFFFFFF
@A00769:11:HC3HCDRXX:1:2103:23321:1924
CAGACTAT
+
FFFFFFFF
@A00769:11:HC3HCDRXX:1:2103:10710:1971
CAGACTAT
+
FFFFFFFF
@A00769:11:HC3HCDRXX:1:2103:15492:1986
CAGACTAT
+
FFFFFFFF
@A00769:11:HC3HCDRXX:1:2103:23891:2065
CAGACTAT
+
FFFFFFFF
@A00769:11:HC3HCDRXX:1:2103:18385:2080
CAGACTAT
+
FFFFFFFF
@A00769:11:HC3HCDRXX:1:2103:30083:2112
CAGACTAT
+
FFFFFFFF
@A00769:11:HC3HCDRXX:1:2103:4273:2159
CAGACTAT
+
FFFFFFFF
@A00769:11:HC3HCDRXX:1:2103:4517:2206
CAGACTAT
+
FFFFFFFF
@A00769:11:HC3HCDRXX:1:2103:8739:2347
CAGACTAT
+
FFFFFFFF
@A00769:11:HC3HCDRXX:1:2103:23619:2347
CAGACTAT
+
FF:FF,FF
@A00769:11:HC3HCDRXX:1:2103:24099:2362
CAGACTAT
+
FFFFFFFF
@A00769:11:HC3HCDRXX:1:2103:32777:2362
CAGACTAT
+
FFFFF:FF
@A00769:11:HC3HCDRXX:1:2103:5213:2378
CAGACTAT
+
F:,FFF:F
@A00769:11:HC3HCDRXX:1:2103:1678:2456
CAGACTAT
+
FFFFFFFF
@A00769:11:HC3HCDRXX:1:2103:13747:2503
CAGACTAT
+
FFFFFFFF
@A00769:11:HC3HCDRXX:1:2103:27760:2503
CAGACTAT
+
FFFFFFFF
@A00769:11:HC3HCDRXX:1:2103:10502:2519
CAGACTAT
+
FFFFFFFF
@A00769:11:HC3HCDRXX:1:2103:27896:2519
CAGACTAT
+
FFFFFFFF
@A00769:11:HC3HCDRXX:1:2103:11532:2550
CAGACTAT
+
FFFFFFFF
@A00769:11:HC3HCDRXX:1:2103:2745:2613
CAGACTAT
+
FFFFFFFF
@A00769:11:HC3HCDRXX:1:2103:1777:2628
CAGACTAT
+
FFFFFFFF
@A00769:11:HC3HCDRXX:1:2103:5810:2628
CAGACTAT
+
FFFFFFFF
@A00769:11:HC3HCDRXX:1:2103:9941:2675
CAGACTAT
+
FF,F:FFF
@A00769:11:HC3HCDRXX:1:2103:6876:2754
CAGACTAT
+
:FFFFFFF
@A00769:11:HC3HCDRXX:1:2103:21594:2785
CAGACTAT
+
FFFFFFFF
@A00769:11:HC3HCDRXX:1:2103:22580:2832
CAGACTAT
+
FFFFFFFF
@A00769:11:HC3HCDRXX:1:2103:25889:2832
CAGACTAT
+
FFFFFFFF
@A00769:11:HC3HCDRXX:1:2103:27254:2942
CAGACTAT
+
FF:FFFFF
@A00769:11:HC3HCDRXX:1:2103:9182:2988
CAGACTAT
+
FFFFFFFF
@A00769:11:HC3HCDRXX:1:2103:32172:3004
CAGACTAT
+
FFFFFFFF
@A00769:11:HC3HCDRXX:1:2103:9344:3051
CAGACTAT
+
FFFFFFFF
@A00769:11:HC3HCDRXX:1:2103:22462:3098
CAGACTAT
+
FFF:FFFF
@A00769:11:HC3HCDRXX:1:2103:29903:3302
CAGACTAT
+
FFFFFFFF
@A00769:11:HC3HCDRXX:1:2103:28519:3317
CAGACTAT
+
FFFFFFFF
@A00769:11:HC3HCDRXX:1:2103:14778:3349
CAGACTAT
+
FFFFFFFF
@A00769:11:HC3HCDRXX:1:2103:32533:3380
CAGACTAT
+
FFFFFFFF
@A00769:11:HC3HCDRXX:1:2103:3278:3411
CAGACTAT
+
FFFFFFFF
@A00769:11:HC3HCDRXX:1:2103:25943:3458
CAGACTAT
+
FFFFFFFF
@A00769:11:HC3HCDRXX:1:2103:11026:3552
CAGACTAT
+
FFFFFFFF
@A00769:11:HC3HCDRXX:1:2103:14931:3583
CAGACTAT
+
FFFFFFFF
@A00769:11:HC3HCDRXX:1:2103:19822:3630
CAGACTAT
+
FFFFFFFF
@A00769:11:HC3HCDRXX:1:2103:20292:3693
CAGACTAT
+
FFFFFFFF
@A00769:11:HC3HCDRXX:1:2103:30436:3787
CAGACTAT
+
FFFFFFFF
@A00769:11:HC3HCDRXX:1:2103:25274:3803
CAGACTAT
+
FFFFFFFF
@A00769:11:HC3HCDRXX:1:2103:12210:3818
CAGACTAT
+
FFFFFFFF
@A00769:11:HC3HCDRXX:1:2103:3450:3928
CAGACTAT
+
FFFFFFFF
@A00769:11:HC3HCDRXX:1:2103:11586:3928
CAGACTAT
+
FFFFFFFF
@A00769:11:HC3HCDRXX:1:2103:3821:4006
CAGACTAT
+
FFFFFFFF
@A00769:11:HC3HCDRXX:1:2103:10348:4006
CAGACTAT
+
FFFFFF:F
@A00769:11:HC3HCDRXX:1:2103:6225:4038
CAGACTAT
+
FFFFFFFF
@A00769:11:HC3HCDRXX:1:2103:22770:4038
CAGACTAT
+
FFFFFFFF
@A00769:11:HC3HCDRXX:1:2103:32497:4163
CAGACTAT
+
FFFFFFFF
@A00769:11:HC3HCDRXX:1:2103:13196:4178
CAGACTAT
+
FFFFFF:F
@A00769:11:HC3HCDRXX:1:2103:29288:4210
CAGACTAT
+
FFFFFFFF
@A00769:11:HC3HCDRXX:1:2103:9326:4272
CAGACTAT
+
FFFFFFFF
@A00769:11:HC3HCDRXX:1:2103:3170:4288
CAGACTAT
+
FFFFFFFF
@A00769:11:HC3HCDRXX:1:2103:23637:4288
CAGACTAT
+
FFFFFFFF
@A00769:11:HC3HCDRXX:1:2103:24306:4288
CAGACTAT
+
FFFFFFFF
@A00769:11:HC3HCDRXX:1:2103:24840:4304
CAGACTAT
+
FFFFFFFF
@A00769:11:HC3HCDRXX:1:2103:4887:4413
CAGACTAT
+
FFFFFFFF
@A00769:11:HC3HCDRXX:1:2103:31810:4413
CAGACTAT
+
FFFFFFFF
@A00769:11:HC3HCDRXX:1:2103:6569:4445
CAGACTAT
+
FFFFFFFF
@A00769:11:HC3HCDRXX:1:2103:17815:4507
CAGACTAT
+
FFFFFFFF
@A00769:11:HC3HCDRXX:1:2103:26232:4617
CAGACTAT
+
FFFFFFFF
@A00769:11:HC3HCDRXX:1:2103:6063:4633
CAGACTAT
+
FFFFFFFF
@A00769:11:HC3HCDRXX:1:2103:22354:4633
CAGACTAT
+
FFFFFFFF
@A00769:11:HC3HCDRXX:1:2103:9362:4679
CAGACTAT
+
FFFFFFFF
@A00769:11:HC3HCDRXX:1:2103:21206:4742
CAGACTAT
+
FFFFF:,F
@A00769:11:HC3HCDRXX:1:2103:17960:4820
CAGACTAT
+
FFFFFFFF
@A00769:11:HC3HCDRXX:1:2103:10917:4899
CAGACTAT
+
FFFFFFFF
@A00769:11:HC3HCDRXX:1:2103:7102:4993
CAGACTAT
+
FFFFFFFF
@A00769:11:HC3HCDRXX:1:2103:9381:5087
CAGACTAT
+
FFFFFFFF
@A00769:11:HC3HCDRXX:1:2103:8838:5118
CAGACTAT
+
FFFFFFFF
@A00769:11:HC3HCDRXX:1:2103:16559:5149
CAGACTAT
+
FFFFFFFF
@A00769:11:HC3HCDRXX:1:2103:5909:5181
CAGACTAT
+
FFFFFFFF
@A00769:11:HC3HCDRXX:1:2103:9561:5462
CAGACTAT
+
FFFFFFFF
@A00769:11:HC3HCDRXX:1:2103:15528:5525
CAGACTAT
+
FFFFFFFF
@A00769:11:HC3HCDRXX:1:2103:2519:5541
CAGACTAT
+
FFFFFFFF
@A00769:11:HC3HCDRXX:1:2103:22950:5572
CAGACTAT
+
FFFFFFFF
@A00769:11:HC3HCDRXX:1:2103:2935:5635
CAGACTAT
+
FFFFFFFF
@A00769:11:HC3HCDRXX:1:2103:3179:5650
CAGACTAT
+
:F,FFFF,
@A00769:11:HC3HCDRXX:1:2103:3341:5682
CAGACTAT
+
FFFFFFFF
@A00769:11:HC3HCDRXX:1:2103:29523:5682
CAGACTAT
+
FFFFFFFF
@A00769:11:HC3HCDRXX:1:2103:4255:5697
CAGACTAT
+
FFFFFFFF
@A00769:11:HC3HCDRXX:1:2103:5864:5697
CAGACTAT
+
FF:FFFFF
@A00769:11:HC3HCDRXX:1:2103:29848:5776
CAGACTAT
+
FFFFFFFF
@A00769:11:HC3HCDRXX:1:2103:5918:5822
CAGACTAT
+
FFFFFFFF
@A00769:11:HC3HCDRXX:1:2103:14633:5854
CAGACTAT
+
FFFFFFFF
@A00769:11:HC3HCDRXX:1:2103:14290:6010
CAGACTAT
+
FFFFFFFF
@A00769:11:HC3HCDRXX:1:2103:17743:6010
CAGACTAT
+
FFFFFFFF
@A00769:11:HC3HCDRXX:1:2103:10393:6026
CAGACTAT
+
FFFF:FF:
@A00769:11:HC3HCDRXX:1:2103:18810:6042
CAGACTAT
+
FFFF:,FF
@A00769:11:HC3HCDRXX:1:2103:30083:6089
CAGACTAT
+
FFFFFFFF
@A00769:11:HC3HCDRXX:1:2103:13503:6183
CAGACTAT
+
FFFFFFFF
@A00769:11:HC3HCDRXX:1:2103:19877:6230
CAGACTAT
+
FFFFFFFF
@A00769:11:HC3HCDRXX:1:2103:20428:6245
CAGACTAT
+
FFFFFFFF
@A00769:11:HC3HCDRXX:1:2103:19777:6277
CAGACTAT
+
FFFFFFFF
@A00769:11:HC3HCDRXX:1:2103:25319:6449
CAGACTAT
+
FFFFF,:F
@A00769:11:HC3HCDRXX:1:2103:3893:6480
CAGACTAT
+
FFFFFFFF
@A00769:11:HC3HCDRXX:1:2103:21640:6527
CAGACTAT
+
FFFFFFFF
@A00769:11:HC3HCDRXX:1:2103:15157:6605
CAGACTAT
+
FFFFFFFF
@A00769:11:HC3HCDRXX:1:2103:26576:6652
CAGACTAT
+
FFFFFFFF
@A00769:11:HC3HCDRXX:1:2103:31268:6731
CAGACTAT
+
FFFFFF:F
@A00769:11:HC3HCDRXX:1:2103:19587:6762
CAGACTAT
+
FFFFFFFF
@A00769:11:HC3HCDRXX:1:2103:3884:6778
CAGACTAT
+
FFFFFFFF
@A00769:11:HC3HCDRXX:1:2103:13313:6793
CAGACTAT
+
FFFFFFFF
@A00769:11:HC3HCDRXX:1:2103:3351:6856
CAGACTAT
+
FFFFFFFF
@A00769:11:HC3HCDRXX:1:2103:30391:6903
CAGACTAT
+
FFFFFFFF
@A00769:11:HC3HCDRXX:1:2103:17888:6950
CAGACTAT
+
FFF::FFF
@A00769:11:HC3HCDRXX:1:2103:21929:6997
CAGACTAT
+
FFFFFFFF
@A00769:11:HC3HCDRXX:1:2103:3025:7012
CAGACTAT
+
FF,FFFFF
@A00769:11:HC3HCDRXX:1:2103:11758:7044
CAGACTAT
+
FF:FFFFF
@A00769:11:HC3HCDRXX:1:2103:12698:7169
CAGACTAT
+
FFFFFFFF
@A00769:11:HC3HCDRXX:1:2103:29243:7169
CAGACTAT
+
FFFFFFFF
@A00769:11:HC3HCDRXX:1:2103:27905:7200
CAGACTAT
+
FFFFFFFF
@A00769:11:HC3HCDRXX:1:2103:4761:7263
CAGACTAT
+
FFFFFFFF
@A00769:11:HC3HCDRXX:1:2103:30291:7294
CAGACTAT
+
FFFFFFFF
@A00769:11:HC3HCDRXX:1:2103:3179:7310
CAGACTAT
+
FFFFFFFF
@A00769:11:HC3HCDRXX:1:2103:26928:7326
CAGACTAT
+
FFFFFFFF
@A00769:11:HC3HCDRXX:1:2103:29984:7326
CAGACTAT
+
FFFFFFFF
@A00769:11:HC3HCDRXX:1:2103:20320:7373
CAGACTAT
+
FFFFFFFF
@A00769:11:HC3HCDRXX:1:2103:16288:7404
CAGACTAT
+
FFFFFFFF
@A00769:11:HC3HCDRXX:1:2103:1118:7435
CAGACTAT
+
FFFFFFFF
@A00769:11:HC3HCDRXX:1:2103:22788:7513
CAGACTAT
+
FFFFFFFF
@A00769:11:HC3HCDRXX:1:2103:16966:7701
CAGACTAT
+
FFFFFFFF
@A00769:11:HC3HCDRXX:1:2103:22761:7748
CAGACTAT
+
FFFFFFFF
@A00769:11:HC3HCDRXX:1:2103:23863:7748
CAGACTAT
+
FFFFFFFF
@A00769:11:HC3HCDRXX:1:2103:17436:7795
CAGACTAT
+
FF:FFFFF
@A00769:11:HC3HCDRXX:1:2103:28727:7811
CAGACTAT
+
FFFFFFFF
@A00769:11:HC3HCDRXX:1:2103:11595:7827
CAGACTAT
+
FFFFFFFF
@A00769:11:HC3HCDRXX:1:2103:25138:7889
CAGACTAT
+
FFFFFFFF
@A00769:11:HC3HCDRXX:1:2103:12997:7905
CAGACTAT
+
FFFFFFFF
@A00769:11:HC3HCDRXX:1:2103:31901:7921
CAGACTAT
+
FFFFFFFF
@A00769:11:HC3HCDRXX:1:2103:8657:7936
CAGACTAT
+
FFFFFFFF
@A00769:11:HC3HCDRXX:1:2103:17915:7936
CAGACTAT
+
FFFFFFFF
@A00769:11:HC3HCDRXX:1:2103:18141:7983
CAGACTAT
+
FFFFFFFF
@A00769:11:HC3HCDRXX:1:2103:10330:8015
CAGACTAT
+
FF:FFFFF
@A00769:11:HC3HCDRXX:1:2103:3956:8061
CAGACTAT
+
FFFFFFFF
@A00769:11:HC3HCDRXX:1:2103:16269:8249
CAGACTAT
+
FFFFFFFF
@A00769:11:HC3HCDRXX:1:2103:21187:8312
CAGACTAT
+
FFFFFFFF
@A00769:11:HC3HCDRXX:1:2103:9290:8343
CAGACTAT
+
FFFFFFFF
@A00769:11:HC3HCDRXX:1:2103:4689:8359
CAGACTAT
+
FFFFFFFF
@A00769:11:HC3HCDRXX:1:2103:16658:8422
CAGACTAT
+
:FFFFFFF
@A00769:11:HC3HCDRXX:1:2103:6017:8437
CAGACTAT
+
FFFFFFFF
@A00769:11:HC3HCDRXX:1:2103:4237:8453
CAGACTAT
+
FFFFFFFF
@A00769:11:HC3HCDRXX:1:2103:5303:8453
CAGACTAT
+
FFFFFFFF
@A00769:11:HC3HCDRXX:1:2103:27471:8453
CAGACTAT
+
FFFFFFFF
@A00769:11:HC3HCDRXX:1:2103:27272:8578
CAGACTAT
+
FFFFFFFF
@A00769:11:HC3HCDRXX:1:2103:13449:8625
CAGACTAT
+
FFFFFFFF
@A00769:11:HC3HCDRXX:1:2103:2926:8688
CAGACTAT
+
FFFFFFFF
@A00769:11:HC3HCDRXX:1:2103:16694:8703
CAGACTAT
+
FFFFFFFF
@A00769:11:HC3HCDRXX:1:2103:8838:8750
CAGACTAT
+
FFFFFFFF
@A00769:11:HC3HCDRXX:1:2103:4580:8766
CAGACTAT
+
FFFFFFFF
@A00769:11:HC3HCDRXX:1:2103:9842:8766
CAGACTAT
+
FFFFF,FF
@A00769:11:HC3HCDRXX:1:2103:12436:8782
CAGACTAT
+
FFFFFFFF
@A00769:11:HC3HCDRXX:1:2103:27624:8844
CAGACTAT
+
:F:FFFFF
@A00769:11:HC3HCDRXX:1:2103:7527:8891
CAGACTAT
+
FFFFF:FF
@A00769:11:HC3HCDRXX:1:2103:10963:8891
CAGACTAT
+
FFFFFFFF
@A00769:11:HC3HCDRXX:1:2103:28971:8891
CAGACTAT
+
FFFFFF,F
@A00769:11:HC3HCDRXX:1:2103:20437:8923
CAGACTAT
+
FFFFFFFF
@A00769:11:HC3HCDRXX:1:2103:14633:9017
CAGACTAT
+
FFFFFFFF
@A00769:11:HC3HCDRXX:1:2103:17761:9048
CAGACTAT
+
FF,FFFF:
@A00769:11:HC3HCDRXX:1:2103:27199:9079
CAGACTAT
+
FFFFFFFF
@A00769:11:HC3HCDRXX:1:2103:6515:9142
CAGACTAT
+
FFFFFFFF
@A00769:11:HC3HCDRXX:1:2103:25536:9142
CAGACTAT
+
FFFFFFFF
@A00769:11:HC3HCDRXX:1:2103:25735:9236
CAGACTAT
+
FFFFFFFF
@A00769:11:HC3HCDRXX:1:2103:3396:9251
CAGACTAT
+
FFFFFFFF
@A00769:11:HC3HCDRXX:1:2103:25644:9267
CAGACTAT
+
,F,FF,F,
@A00769:11:HC3HCDRXX:1:2103:26476:9392
CAGACTAT
+
FFFFFFFF
@A00769:11:HC3HCDRXX:1:2103:5837:9408
CAGACTAT
+
FFFFFFFF
@A00769:11:HC3HCDRXX:1:2103:25861:9424
CAGACTAT
+
FF:F:FFF
@A00769:11:HC3HCDRXX:1:2103:30427:9471
CAGACTAT
+
FFFFFFFF
@A00769:11:HC3HCDRXX:1:2103:13349:9518
CAGACTAT
+
FFFFFFFF
@A00769:11:HC3HCDRXX:1:2103:25518:9518
CAGACTAT
+
FFFFFFFF
@A00769:11:HC3HCDRXX:1:2103:26630:9533
CAGACTAT
+
FFFFFFFF
@A00769:11:HC3HCDRXX:1:2103:31304:9580
CAGACTAT
+
FFFFFFFF
@A00769:11:HC3HCDRXX:1:2103:14271:9612
CAGACTAT
+
FFFFFFFF
@A00769:11:HC3HCDRXX:1:2103:1551:9659
CAGACTAT
+
FFFFFFFF
@A00769:11:HC3HCDRXX:1:2103:21802:9784
CAGACTAT
+
FFFFFFFF
@A00769:11:HC3HCDRXX:1:2103:32117:9799
CAGACTAT
+
FFFFFFFF
@A00769:11:HC3HCDRXX:1:2103:19886:9815
CAGACTAT
+
FFFFFFFF
@A00769:11:HC3HCDRXX:1:2103:19904:9909
CAGACTAT
+
FFFFFFFF
@A00769:11:HC3HCDRXX:1:2103:29767:9925
CAGACTAT
+
FFFFFFFF
@A00769:11:HC3HCDRXX:1:2103:9209:9956
CAGACTAT
+
FFFFFFFF
@A00769:11:HC3HCDRXX:1:2103:17409:9972
CAGACTAT
+
FFFFFFFF
@A00769:11:HC3HCDRXX:1:2103:26386:10019
CAGACTAT
+
FFFFFFFF
@A00769:11:HC3HCDRXX:1:2103:7970:10034
CAGACTAT
+
F:FFFFFF
@A00769:11:HC3HCDRXX:1:2103:26196:10097
CAGACTAT
+
FFFFFFFF
@A00769:11:HC3HCDRXX:1:2103:9055:10191
CAGACTAT
+
FFFFF:FF
@A00769:11:HC3HCDRXX:1:2103:22688:10191
CAGACTAT
+
FFFFFFFF
@A00769:11:HC3HCDRXX:1:2103:12753:10238
CAGACTAT
+
FFFF,F:F
@A00769:11:HC3HCDRXX:1:2103:23430:10285
CAGACTAT
+
FFFFFFFF
@A00769:11:HC3HCDRXX:1:2103:26476:10300
CAGACTAT
+
FFFFFFFF
@A00769:11:HC3HCDRXX:1:2103:21585:10316
CAGACTAT
+
FFFFFFFF
@A00769:11:HC3HCDRXX:1:2103:32470:10473
CAGACTAT
+
FFFF:FFF
@A00769:11:HC3HCDRXX:1:2103:4526:10488
CAGACTAT
+
FFFFFFFF
@A00769:11:HC3HCDRXX:1:2103:22643:10488
CAGACTAT
+
FFFFFFFF
@A00769:11:HC3HCDRXX:1:2103:29089:10504
CAGACTAT
+
FFFFFFFF
@A00769:11:HC3HCDRXX:1:2103:2401:10535
CAGACTAT
+
FFFFFFFF
@A00769:11:HC3HCDRXX:1:2103:14018:10551
CAGACTAT
+
F:FFFFFF
@A00769:11:HC3HCDRXX:1:2103:21576:10551
CAGACTAT
+
FFFFFFFF
@A00769:11:HC3HCDRXX:1:2103:21685:10582
CAGACTAT
+
FFFFFFFF
@A00769:11:HC3HCDRXX:1:2103:28565:10598
CAGACTAT
+
FFFFFFFF
@A00769:11:HC3HCDRXX:1:2103:13404:10676
CAGACTAT
+
FFFFFFFF
@A00769:11:HC3HCDRXX:1:2103:22227:10708
CAGACTAT
+
FFFFFFFF
@A00769:11:HC3HCDRXX:1:2103:7735:10723
CAGACTAT
+
FFFFFFFF
@A00769:11:HC3HCDRXX:1:2103:10981:10770
CAGACTAT
+
:FFFFFFF
@A00769:11:HC3HCDRXX:1:2103:26069:10786
CAGACTAT
+
FFFFFFFF
@A00769:11:HC3HCDRXX:1:2103:14136:10817
CAGACTAT
+
FFFFFFFF
@A00769:11:HC3HCDRXX:1:2103:6677:10864
CAGACTAT
+
FFFFFFFF
@A00769:11:HC3HCDRXX:1:2103:18801:10942
CAGACTAT
+
FFFFFFFF
@A00769:11:HC3HCDRXX:1:2103:31828:10958
CAGACTAT
+
FFFFFFFF
@A00769:11:HC3HCDRXX:1:2103:1163:10989
CAGACTAT
+
FF::FFFF
@A00769:11:HC3HCDRXX:1:2103:20546:11021
CAGACTAT
+
FFFFFFFF
@A00769:11:HC3HCDRXX:1:2103:21242:11036
CAGACTAT
+
FF:FFFFF
@A00769:11:HC3HCDRXX:1:2103:14091:11052
CAGACTAT
+
FFFFFFFF
@A00769:11:HC3HCDRXX:1:2103:14461:11068
CAGACTAT
+
FFFFFFFF
@A00769:11:HC3HCDRXX:1:2103:5195:11146
CAGACTAT
+
FF,F::F,
@A00769:11:HC3HCDRXX:1:2103:13132:11146
CAGACTAT
+
FFFFFFFF
@A00769:11:HC3HCDRXX:1:2103:28140:11146
CAGACTAT
+
FFFFFFFF
@A00769:11:HC3HCDRXX:1:2103:10203:11177
CAGACTAT
+
FFFF:FFF
@A00769:11:HC3HCDRXX:1:2103:28013:11177
CAGACTAT
+
FF:F::F:
@A00769:11:HC3HCDRXX:1:2103:10158:11193
CAGACTAT
+
FFFF:FFF
@A00769:11:HC3HCDRXX:1:2103:20808:11193
CAGACTAT
+
FFFFFFFF
@A00769:11:HC3HCDRXX:1:2103:3640:11240
CAGACTAT
+
FFFFFFFF
@A00769:11:HC3HCDRXX:1:2103:28302:11240
CAGACTAT
+
FFFFFFFF
@A00769:11:HC3HCDRXX:1:2103:6578:11256
CAGACTAT
+
FFFFFFFF
@A00769:11:HC3HCDRXX:1:2103:6325:11318
CAGACTAT
+
FFFFFFFF
@A00769:11:HC3HCDRXX:1:2103:13286:11318
CAGACTAT
+
FFFFFFFF
@A00769:11:HC3HCDRXX:1:2103:27516:11350
CAGACTAT
+
FFFFFFFF
@A00769:11:HC3HCDRXX:1:2103:28004:11350
CAGACTAT
+
FFFF:FFF
@A00769:11:HC3HCDRXX:1:2103:16676:11365
CAGACTAT
+
FFFF:FFF
@A00769:11:HC3HCDRXX:1:2103:13006:11459
CAGACTAT
+
FFFFFFFF
@A00769:11:HC3HCDRXX:1:2103:9028:11616
CAGACTAT
+
FFFFFFFF
@A00769:11:HC3HCDRXX:1:2103:10529:11710
CAGACTAT
+
FFFFFFFF
@A00769:11:HC3HCDRXX:1:2103:3405:11741
CAGACTAT
+
FF:F,FFF
@A00769:11:HC3HCDRXX:1:2103:11668:11741
CAGACTAT
+
FFFFFFFF
@A00769:11:HC3HCDRXX:1:2103:2998:11788
CAGACTAT
+
FFFFFF:F
@A00769:11:HC3HCDRXX:1:2103:5954:11866
CAGACTAT
+
FFFFFFFF
@A00769:11:HC3HCDRXX:1:2103:11794:11866
CAGACTAT
+
FFFFFFFF
@A00769:11:HC3HCDRXX:1:2103:11885:11866
CAGACTAT
+
FFFFFFFF
@A00769:11:HC3HCDRXX:1:2103:23610:11882
CAGACTAT
+
FFFFFFFF
@A00769:11:HC3HCDRXX:1:2103:1859:11913
CAGACTAT
+
FFFFFFFF
@A00769:11:HC3HCDRXX:1:2103:12165:11913
CAGACTAT
+
FFFFF:FF
@A00769:11:HC3HCDRXX:1:2103:12807:11929
CAGACTAT
+
FFFFFFFF
@A00769:11:HC3HCDRXX:1:2103:18792:11960
CAGACTAT
+
FFFFFFFF
@A00769:11:HC3HCDRXX:1:2103:10556:11976
CAGACTAT
+
FFFFFFFF
@A00769:11:HC3HCDRXX:1:2103:23809:12101
CAGACTAT
+
FFFFFFFF
@A00769:11:HC3HCDRXX:1:2103:24677:12132
CAGACTAT
+
FF:FFFFF
@A00769:11:HC3HCDRXX:1:2103:8874:12164
CAGACTAT
+
FFFFFFFF
@A00769:11:HC3HCDRXX:1:2103:3830:12195
CAGACTAT
+
FFFFFFFF
@A00769:11:HC3HCDRXX:1:2103:12888:12195
CAGACTAT
+
FFFFFF,F
@A00769:11:HC3HCDRXX:1:2103:16812:12226
CAGACTAT
+
FF,FF:FF
@A00769:11:HC3HCDRXX:1:2103:11577:12242
CAGACTAT
+
FFFFFFFF
@A00769:11:HC3HCDRXX:1:2103:6207:12305
CAGACTAT
+
FFFFFFFF
@A00769:11:HC3HCDRXX:1:2103:26006:12305
CAGACTAT
+
FFFFFFFF
@A00769:11:HC3HCDRXX:1:2103:32307:12320
CAGACTAT
+
FFFFFFFF
@A00769:11:HC3HCDRXX:1:2103:28583:12383
CAGACTAT
+
FFFFFFFF
@A00769:11:HC3HCDRXX:1:2103:27670:12430
CAGACTAT
+
FFFFFFFF
@A00769:11:HC3HCDRXX:1:2103:10294:12493
CAGACTAT
+
FFFFFFFF
@A00769:11:HC3HCDRXX:1:2103:18909:12540
CAGACTAT
+
FFFFFFFF
@A00769:11:HC3HCDRXX:1:2103:15284:12555
CAGACTAT
+
FFFFFF,F
@A00769:11:HC3HCDRXX:1:2103:9435:12571
CAGACTAT
+
FFFFFF:F
@A00769:11:HC3HCDRXX:1:2103:31006:12571
CAGACTAT
+
FFFFFFF:
@A00769:11:HC3HCDRXX:1:2103:21721:12649
CAGACTAT
+
FFFFFFFF
@A00769:11:HC3HCDRXX:1:2103:28357:12680
CAGACTAT
+
FFFFFFFF
@A00769:11:HC3HCDRXX:1:2103:12084:12774
CAGACTAT
+
FFFFFFFF
@A00769:11:HC3HCDRXX:1:2103:15239:12790
CAGACTAT
+
FFFFFFFF
@A00769:11:HC3HCDRXX:1:2103:2844:12837
CAGACTAT
+
FFFFFFFF
@A00769:11:HC3HCDRXX:1:2103:22480:12900
CAGACTAT
+
FFFFFFFF
@A00769:11:HC3HCDRXX:1:2103:3323:12915
CAGACTAT
+
FFFFFFFF
@A00769:11:HC3HCDRXX:1:2103:10167:12931
CAGACTAT
+
FFFFFFFF
@A00769:11:HC3HCDRXX:1:2103:29668:12947
CAGACTAT
+
FFFFFFFF
@A00769:11:HC3HCDRXX:1:2103:4146:12962
CAGACTAT
+
FFFFFFFF
@A00769:11:HC3HCDRXX:1:2103:29279:13025
CAGACTAT
+
FF,FFFFF
@A00769:11:HC3HCDRXX:1:2103:31566:13041
CAGACTAT
+
FFFFFFFF
@A00769:11:HC3HCDRXX:1:2103:28492:13103
CAGACTAT
+
FFFFFFFF
@A00769:11:HC3HCDRXX:1:2103:29324:13135
CAGACTAT
+
FFFFFFF:
@A00769:11:HC3HCDRXX:1:2103:7591:13260
CAGACTAT
+
FFFFFFFF
@A00769:11:HC3HCDRXX:1:2103:9815:13416
CAGACTAT
+
FFFFFFFF
@A00769:11:HC3HCDRXX:1:2103:24686:13463
CAGACTAT
+
FFFFF:FF
@A00769:11:HC3HCDRXX:1:2103:31756:13463
CAGACTAT
+
FFFFFFFF
@A00769:11:HC3HCDRXX:1:2103:18078:13573
CAGACTAT
+
FFFFFFFF
@A00769:11:HC3HCDRXX:1:2103:25527:13573
CAGACTAT
+
FFFFFFFF
@A00769:11:HC3HCDRXX:1:2103:12662:13589
CAGACTAT
+
FFFFFFFF
@A00769:11:HC3HCDRXX:1:2103:24804:13667
CAGACTAT
+
FFFFFFFF
@A00769:11:HC3HCDRXX:1:2103:24731:13792
CAGACTAT
+
FFFFFFFF
@A00769:11:HC3HCDRXX:1:2103:4481:13823
CAGACTAT
+
FFFFFFFF
@A00769:11:HC3HCDRXX:1:2103:16116:13870
CAGACTAT
+
FFFFFFFF
@A00769:11:HC3HCDRXX:1:2103:17616:13902
CAGACTAT
+
FFFFFFFF
@A00769:11:HC3HCDRXX:1:2103:26323:13980
CAGACTAT
+
FFF:F:F,
@A00769:11:HC3HCDRXX:1:2103:21269:13996
CAGACTAT
+
FFFFFFFF
@A00769:11:HC3HCDRXX:1:2103:19470:14043
CAGACTAT
+
FFFFFFFF
@A00769:11:HC3HCDRXX:1:2103:31521:14058
CAGACTAT
+
FFFFFFFF
@A00769:11:HC3HCDRXX:1:2103:1389:14074
CAGACTAT
+
FFFFFFFF
@A00769:11:HC3HCDRXX:1:2103:9769:14215
CAGACTAT
+
FFFFFFFF
@A00769:11:HC3HCDRXX:1:2103:28375:14246
CAGACTAT
+
FFFFFFFF
@A00769:11:HC3HCDRXX:1:2103:13955:14325
CAGACTAT
+
FFFFFFFF
@A00769:11:HC3HCDRXX:1:2103:12671:14356
CAGACTAT
+
FF,FF:FF
@A00769:11:HC3HCDRXX:1:2103:6298:14434
CAGACTAT
+
FFFFFFFF
@A00769:11:HC3HCDRXX:1:2103:14714:14450
CAGACTAT
+
FFFFFFFF
@A00769:11:HC3HCDRXX:1:2103:11351:14481
CAGACTAT
+
FFFFFFFF
@A00769:11:HC3HCDRXX:1:2103:4164:14497
CAGACTAT
+
FFFFFFFF
@A00769:11:HC3HCDRXX:1:2103:16875:14528
CAGACTAT
+
FFFFFFFF
@A00769:11:HC3HCDRXX:1:2103:1172:14544
CAGACTAT
+
FFF:FFFF
@A00769:11:HC3HCDRXX:1:2103:30743:14559
CAGACTAT
+
FFFFF:FF
@A00769:11:HC3HCDRXX:1:2103:12735:14622
CAGACTAT
+
FFFFFFFF
@A00769:11:HC3HCDRXX:1:2103:3052:14638
CAGACTAT
+
FFFFFFFF
@A00769:11:HC3HCDRXX:1:2103:32597:14669
CAGACTAT
+
FFFFFFFF
@A00769:11:HC3HCDRXX:1:2103:22318:14685
CAGACTAT
+
FFFFFFFF
@A00769:11:HC3HCDRXX:1:2103:27407:14794
CAGACTAT
+
FFFFFFFF
@A00769:11:HC3HCDRXX:1:2103:21929:14826
CAGACTAT
+
FFFFFFFF
@A00769:11:HC3HCDRXX:1:2103:12038:14857
CAGACTAT
+
FFFFFFFF
@A00769:11:HC3HCDRXX:1:2103:2935:14904
CAGACTAT
+
FFFFFFFF
@A00769:11:HC3HCDRXX:1:2103:20934:14951
CAGACTAT
+
FFFFFFFF
@A00769:11:HC3HCDRXX:1:2103:32090:15013
CAGACTAT
+
FF:F,F:,
@A00769:11:HC3HCDRXX:1:2103:7726:15029
CAGACTAT
+
FFFFFFFF
@A00769:11:HC3HCDRXX:1:2103:30843:15045
CAGACTAT
+
FFFFFFFF
@A00769:11:HC3HCDRXX:1:2103:2067:15123
CAGACTAT
+
FFFF:FFF
@A00769:11:HC3HCDRXX:1:2103:31774:15123
CAGACTAT
+
FFFFFFFF
@A00769:11:HC3HCDRXX:1:2103:20582:15186
CAGACTAT
+
FF,FFFFF
@A00769:11:HC3HCDRXX:1:2103:23104:15201
CAGACTAT
+
FFFFFFFF
@A00769:11:HC3HCDRXX:1:2103:1434:15248
CAGACTAT
+
FFFFFFFF
@A00769:11:HC3HCDRXX:1:2103:19768:15280
CAGACTAT
+
FFFFFFFF
@A00769:11:HC3HCDRXX:1:2103:13901:15358
CAGACTAT
+
:FFFFFF:
@A00769:11:HC3HCDRXX:1:2103:23574:15358
CAGACTAT
+
FFFFFFFF
@A00769:11:HC3HCDRXX:1:2103:20094:15374
CAGACTAT
+
FFFFFFFF
@A00769:11:HC3HCDRXX:1:2103:5927:15483
CAGACTAT
+
FFFFFFFF
@A00769:11:HC3HCDRXX:1:2103:8838:15483
CAGACTAT
+
:F:FFFFF
@A00769:11:HC3HCDRXX:1:2103:5032:15562
CAGACTAT
+
FFFFFFFF
@A00769:11:HC3HCDRXX:1:2103:31819:15608
CAGACTAT
+
FFFFFFFF
@A00769:11:HC3HCDRXX:1:2103:19235:15702
CAGACTAT
+
FFFFFFFF
@A00769:11:HC3HCDRXX:1:2103:9462:15749
CAGACTAT
+
,FFFF,F:
@A00769:11:HC3HCDRXX:1:2103:10936:15765
CAGACTAT
+
FFFFFFFF
@A00769:11:HC3HCDRXX:1:2103:2519:15781
CAGACTAT
+
FFFFFFFF
@A00769:11:HC3HCDRXX:1:2103:2682:15781
CAGACTAT
+
FFFFFFFF
@A00769:11:HC3HCDRXX:1:2103:22336:15781
CAGACTAT
+
FFFF:FFF
@A00769:11:HC3HCDRXX:1:2103:2031:15812
CAGACTAT
+
FFFFFFFF
@A00769:11:HC3HCDRXX:1:2103:12463:15875
CAGACTAT
+
FFFFFFFF
@A00769:11:HC3HCDRXX:1:2103:17906:15875
CAGACTAT
+
FFFFFFFF
@A00769:11:HC3HCDRXX:1:2103:18502:15937
CAGACTAT
+
FFFFFFFF
@A00769:11:HC3HCDRXX:1:2103:2230:15969
CAGACTAT
+
FFFFFFFF
@A00769:11:HC3HCDRXX:1:2103:32136:15969
CAGACTAT
+
FFFFFFFF
@A00769:11:HC3HCDRXX:1:2103:30969:15984
CAGACTAT
+
FFFFFFFF
@A00769:11:HC3HCDRXX:1:2103:8287:16031
CAGACTAT
+
FFFFFFFF
@A00769:11:HC3HCDRXX:1:2103:23601:16063
CAGACTAT
+
FFFFFFFF
@A00769:11:HC3HCDRXX:1:2103:22110:16110
CAGACTAT
+
FFFFFFFF
@A00769:11:HC3HCDRXX:1:2103:18927:16141
CAGACTAT
+
FFFFFFFF
@A00769:11:HC3HCDRXX:1:2103:29261:16157
CAGACTAT
+
FFFFFFFF
@A00769:11:HC3HCDRXX:1:2103:32371:16157
CAGACTAT
+
FFFFFFFF
@A00769:11:HC3HCDRXX:1:2103:16875:16219
CAGACTAT
+
FFFFFF:F
@A00769:11:HC3HCDRXX:1:2103:16071:16235
CAGACTAT
+
FFFFFFFF
@A00769:11:HC3HCDRXX:1:2103:15537:16282
CAGACTAT
+
FFFFFFFF
@A00769:11:HC3HCDRXX:1:2103:25446:16282
CAGACTAT
+
FFFFFFFF
@A00769:11:HC3HCDRXX:1:2103:19614:16329
CAGACTAT
+
FFFFFFFF
@A00769:11:HC3HCDRXX:1:2103:17806:16360
CAGACTAT
+
FFFFFFFF
@A00769:11:HC3HCDRXX:1:2103:4896:16423
CAGACTAT
+
FFFFFFFF
@A00769:11:HC3HCDRXX:1:2103:1805:16517
CAGACTAT
+
FFFFFFFF
@A00769:11:HC3HCDRXX:1:2103:25174:16564
CAGACTAT
+
FFFFFFFF
@A00769:11:HC3HCDRXX:1:2103:28311:16579
CAGACTAT
+
FFFFF:FF
@A00769:11:HC3HCDRXX:1:2103:11487:16658
CAGACTAT
+
FFFFFFFF
@A00769:11:HC3HCDRXX:1:2103:24343:16658
CAGACTAT
+
FFFFFFFF
@A00769:11:HC3HCDRXX:1:2103:23873:16720
CAGACTAT
+
FFFFFFFF
@A00769:11:HC3HCDRXX:1:2103:25012:16783
CAGACTAT
+
FFFFFFFF
@A00769:11:HC3HCDRXX:1:2103:11360:16908
CAGACTAT
+
FFFF,FF:
@A00769:11:HC3HCDRXX:1:2103:14877:16924
CAGACTAT
+
FFFFFFFF
@A00769:11:HC3HCDRXX:1:2103:2799:16986
CAGACTAT
+
FFFFFFFF
@A00769:11:HC3HCDRXX:1:2103:3043:17065
CAGACTAT
+
FF,FF:FF
@A00769:11:HC3HCDRXX:1:2103:32859:17096
CAGACTAT
+
FFFFFFFF
@A00769:11:HC3HCDRXX:1:2103:1380:17253
CAGACTAT
+
FFFFFFFF
@A00769:11:HC3HCDRXX:1:2103:10366:17253
CAGACTAT
+
FFFFFFFF
@A00769:11:HC3HCDRXX:1:2103:20925:17253
CAGACTAT
+
FFFF:FFF
@A00769:11:HC3HCDRXX:1:2103:21187:17268
CAGACTAT
+
FFFFFFFF
@A00769:11:HC3HCDRXX:1:2103:24957:17284
CAGACTAT
+
FFFFFFFF
@A00769:11:HC3HCDRXX:1:2103:20283:17331
CAGACTAT
+
FFFFFFFF
@A00769:11:HC3HCDRXX:1:2103:27398:17378
CAGACTAT
+
FFFFFFFF
@A00769:11:HC3HCDRXX:1:2103:6524:17394
CAGACTAT
+
FFFFFFFF
@A00769:11:HC3HCDRXX:1:2103:7826:17394
CAGACTAT
+
FFFFFFFF
@A00769:11:HC3HCDRXX:1:2103:13557:17394
CAGACTAT
+
FFFFFFFF
@A00769:11:HC3HCDRXX:1:2103:19587:17440
CAGACTAT
+
FFFFFFFF
@A00769:11:HC3HCDRXX:1:2103:29568:17534
CAGACTAT
+
FFFFFFFF
@A00769:11:HC3HCDRXX:1:2103:24189:17550
CAGACTAT
+
FFFFFFFF
@A00769:11:HC3HCDRXX:1:2103:28348:17581
CAGACTAT
+
FFFFF:FF
@A00769:11:HC3HCDRXX:1:2103:12057:17707
CAGACTAT
+
FFFFFFFF
@A00769:11:HC3HCDRXX:1:2103:5086:17722
CAGACTAT
+
FFFFFFFF
@A00769:11:HC3HCDRXX:1:2103:32090:17738
CAGACTAT
+
FFFFFFFF
@A00769:11:HC3HCDRXX:1:2103:4381:17785
CAGACTAT
+
FFFFFFFF
@A00769:11:HC3HCDRXX:1:2103:17390:17801
CAGACTAT
+
FFFFFFFF
@A00769:11:HC3HCDRXX:1:2103:18412:17816
CAGACTAT
+
FFFFFFFF
@A00769:11:HC3HCDRXX:1:2103:29848:17832
CAGACTAT
+
FFFFFFFF
@A00769:11:HC3HCDRXX:1:2103:22661:17848
CAGACTAT
+
FFFFFFFF
@A00769:11:HC3HCDRXX:1:2103:29098:17879
CAGACTAT
+
FFFFFFFF
@A00769:11:HC3HCDRXX:1:2103:12210:17910
CAGACTAT
+
FFFFFFFF
@A00769:11:HC3HCDRXX:1:2103:21730:17926
CAGACTAT
+
FFFFFFFF
@A00769:11:HC3HCDRXX:1:2103:22580:18051
CAGACTAT
+
FFFFFFFF
@A00769:11:HC3HCDRXX:1:2103:27127:18192
CAGACTAT
+
FFFFFFFF
@A00769:11:HC3HCDRXX:1:2103:16622:18223
CAGACTAT
+
FFFFFFFF
@A00769:11:HC3HCDRXX:1:2103:5358:18255
CAGACTAT
+
FFFFFFFF
@A00769:11:HC3HCDRXX:1:2103:31213:18286
CAGACTAT
+
FFFFFFFF
@A00769:11:HC3HCDRXX:1:2103:12707:18333
CAGACTAT
+
FFFFFFFF
@A00769:11:HC3HCDRXX:1:2103:23493:18380
CAGACTAT
+
FFFFFFFF
@A00769:11:HC3HCDRXX:1:2103:1579:18411
CAGACTAT
+
FFFFFFFF
@A00769:11:HC3HCDRXX:1:2103:11379:18443
CAGACTAT
+
FFFFFFFF
@A00769:11:HC3HCDRXX:1:2103:5565:18490
CAGACTAT
+
FF,F:,:F
@A00769:11:HC3HCDRXX:1:2103:27444:18584
CAGACTAT
+
FFF,F,FF
@A00769:11:HC3HCDRXX:1:2103:27462:18584
CAGACTAT
+
FFFFFFFF
@A00769:11:HC3HCDRXX:1:2103:10881:18615
CAGACTAT
+
FFFFFFFF
@A00769:11:HC3HCDRXX:1:2103:11686:18662
CAGACTAT
+
FFFFFFFF
@A00769:11:HC3HCDRXX:1:2103:23900:18740
CAGACTAT
+
FFFFF:F,
@A00769:11:HC3HCDRXX:1:2103:23972:18803
CAGACTAT
+
FFFFFFFF
@A00769:11:HC3HCDRXX:1:2103:23502:18834
CAGACTAT
+
FFFFFFFF
@A00769:11:HC3HCDRXX:1:2103:25744:18865
CAGACTAT
+
FFFFFFFF
@A00769:11:HC3HCDRXX:1:2103:31340:18881
CAGACTAT
+
FFFFFFFF
@A00769:11:HC3HCDRXX:1:2103:25057:18897
CAGACTAT
+
FFFFFFFF
@A00769:11:HC3HCDRXX:1:2103:16071:18991
CAGACTAT
+
FFFFFFFF
@A00769:11:HC3HCDRXX:1:2103:16098:19006
CAGACTAT
+
FF:FFFFF
@A00769:11:HC3HCDRXX:1:2103:2971:19069
CAGACTAT
+
FFFFFFFF
@A00769:11:HC3HCDRXX:1:2103:32750:19132
CAGACTAT
+
FFFFFFFF
@A00769:11:HC3HCDRXX:1:2103:9426:19225
CAGACTAT
+
FFFFFFFF
@A00769:11:HC3HCDRXX:1:2103:3866:19272
CAGACTAT
+
FFFFFFFF
@A00769:11:HC3HCDRXX:1:2103:11767:19304
CAGACTAT
+
FFFFFFFF
@A00769:11:HC3HCDRXX:1:2103:17418:19382
CAGACTAT
+
FFFFFFFF
@A00769:11:HC3HCDRXX:1:2103:27172:19398
CAGACTAT
+
FFFFFFFF
@A00769:11:HC3HCDRXX:1:2103:19723:19523
CAGACTAT
+
FFFFFFFF
@A00769:11:HC3HCDRXX:1:2103:19795:19617
CAGACTAT
+
FFFFFFFF
@A00769:11:HC3HCDRXX:1:2103:28881:19789
CAGACTAT
+
FFFFFFFF
@A00769:11:HC3HCDRXX:1:2103:21206:19836
CAGACTAT
+
:,FFFF,F
@A00769:11:HC3HCDRXX:1:2103:15664:19914
CAGACTAT
+
FFFFFFFF
@A00769:11:HC3HCDRXX:1:2103:11894:19930
CAGACTAT
+
FFFFFFFF
@A00769:11:HC3HCDRXX:1:2103:15971:20008
CAGACTAT
+
FFF:FFFF
@A00769:11:HC3HCDRXX:1:2103:10917:20024
CAGACTAT
+
FFFFF:FF
@A00769:11:HC3HCDRXX:1:2103:16342:20087
CAGACTAT
+
FFFFFFFF
@A00769:11:HC3HCDRXX:1:2103:12382:20118
CAGACTAT
+
FFFFFFFF
@A00769:11:HC3HCDRXX:1:2103:31810:20290
CAGACTAT
+
FFFFFFFF
@A00769:11:HC3HCDRXX:1:2103:21893:20306
CAGACTAT
+
FFFFFFFF
@A00769:11:HC3HCDRXX:1:2103:12924:20337
CAGACTAT
+
FFFFFFFF
@A00769:11:HC3HCDRXX:1:2103:24677:20337
CAGACTAT
+
FF:FFFFF
@A00769:11:HC3HCDRXX:1:2103:9118:20384
CAGACTAT
+
FFFFFFFF
@A00769:11:HC3HCDRXX:1:2103:12237:20400
CAGACTAT
+
FFFFFFFF
@A00769:11:HC3HCDRXX:1:2103:11134:20556
CAGACTAT
+
FFFFFFFF
@A00769:11:HC3HCDRXX:1:2103:15790:20635
CAGACTAT
+
FFFFFFFF
@A00769:11:HC3HCDRXX:1:2103:31584:20650
CAGACTAT
+
FFFFFFFF
@A00769:11:HC3HCDRXX:1:2103:31647:20666
CAGACTAT
+
FFFFFFFF
@A00769:11:HC3HCDRXX:1:2103:2790:20760
CAGACTAT
+
FFFFFFFF
@A00769:11:HC3HCDRXX:1:2103:10637:20791
CAGACTAT
+
FFFFFFFF
@A00769:11:HC3HCDRXX:1:2103:9516:20854
CAGACTAT
+
FFFFFFFF
@A00769:11:HC3HCDRXX:1:2103:24813:20885
CAGACTAT
+
FF,F:F:F
@A00769:11:HC3HCDRXX:1:2103:27444:20901
CAGACTAT
+
FFF:FFFF
@A00769:11:HC3HCDRXX:1:2103:20184:20948
CAGACTAT
+
FFFFFFFF
@A00769:11:HC3HCDRXX:1:2103:30698:21026
CAGACTAT
+
FFFFFFFF
@A00769:11:HC3HCDRXX:1:2103:14199:21073
CAGACTAT
+
FFFFFFFF
@A00769:11:HC3HCDRXX:1:2103:11867:21167
CAGACTAT
+
FFFFFFFF
@A00769:11:HC3HCDRXX:1:2103:31024:21183
CAGACTAT
+
FFFFFFFF
@A00769:11:HC3HCDRXX:1:2103:15591:21386
CAGACTAT
+
FFFFFFFF
@A00769:11:HC3HCDRXX:1:2103:13874:21574
CAGACTAT
+
FFFFFFFF
@A00769:11:HC3HCDRXX:1:2103:31774:21574
CAGACTAT
+
FFFFFFFF
@A00769:11:HC3HCDRXX:1:2103:26485:21590
CAGACTAT
+
FFFFFFFF
@A00769:11:HC3HCDRXX:1:2103:7093:21762
CAGACTAT
+
:FFF:FFF
@A00769:11:HC3HCDRXX:1:2103:2781:21840
CAGACTAT
+
FFFFFFFF
@A00769:11:HC3HCDRXX:1:2103:14380:21887
CAGACTAT
+
FFFFFFFF
@A00769:11:HC3HCDRXX:1:2103:20365:21887
CAGACTAT
+
FFFFFFFF
@A00769:11:HC3HCDRXX:1:2103:19578:21966
CAGACTAT
+
FF:FFFFF
@A00769:11:HC3HCDRXX:1:2103:20347:21981
CAGACTAT
+
FFFFF:FF
@A00769:11:HC3HCDRXX:1:2103:31177:21981
CAGACTAT
+
FFFFFFFF
@A00769:11:HC3HCDRXX:1:2103:3902:21997
CAGACTAT
+
FFFFFFFF
@A00769:11:HC3HCDRXX:1:2103:14588:21997
CAGACTAT
+
FFFFFFFF
@A00769:11:HC3HCDRXX:1:2103:2826:22013
CAGACTAT
+
FFFFFFFF
@A00769:11:HC3HCDRXX:1:2103:23547:22075
CAGACTAT
+
FFFFFFFF
@A00769:11:HC3HCDRXX:1:2103:9778:22091
CAGACTAT
+
FF:FFFFF
@A00769:11:HC3HCDRXX:1:2103:16125:22091
CAGACTAT
+
FFFFFFFF
@A00769:11:HC3HCDRXX:1:2103:16134:22106
CAGACTAT
+
FFFFFFFF
@A00769:11:HC3HCDRXX:1:2103:23258:22138
CAGACTAT
+
FFFFFFFF
@A00769:11:HC3HCDRXX:1:2103:2808:22169
CAGACTAT
+
FFFFF:FF
@A00769:11:HC3HCDRXX:1:2103:27154:22310
CAGACTAT
+
FFFFFFFF
@A00769:11:HC3HCDRXX:1:2103:9787:22357
CAGACTAT
+
FFFFFFFF
@A00769:11:HC3HCDRXX:1:2103:31548:22373
CAGACTAT
+
FFFFFFFF
@A00769:11:HC3HCDRXX:1:2103:8657:22404
CAGACTAT
+
FFFFFFFF
@A00769:11:HC3HCDRXX:1:2103:8594:22482
CAGACTAT
+
FFFFFFFF
@A00769:11:HC3HCDRXX:1:2103:26684:22529
CAGACTAT
+
FFFFFFFF
@A00769:11:HC3HCDRXX:1:2103:4472:22545
CAGACTAT
+
FFFFFFFF
@A00769:11:HC3HCDRXX:1:2103:26675:22701
CAGACTAT
+
FFFFFFFF
@A00769:11:HC3HCDRXX:1:2103:3197:22717
CAGACTAT
+
FFFFFFFF
@A00769:11:HC3HCDRXX:1:2103:9426:22764
CAGACTAT
+
FFFFFFFF
@A00769:11:HC3HCDRXX:1:2103:5285:22827
CAGACTAT
+
,F:FF,:,
@A00769:11:HC3HCDRXX:1:2103:9471:22842
CAGACTAT
+
FFFFFFFF
@A00769:11:HC3HCDRXX:1:2103:17119:22874
CAGACTAT
+
FFFFFFFF
@A00769:11:HC3HCDRXX:1:2103:3423:23015
CAGACTAT
+
FFF:FFFF
@A00769:11:HC3HCDRXX:1:2103:3902:23062
CAGACTAT
+
FFFFFFFF
@A00769:11:HC3HCDRXX:1:2103:8070:23109
CAGACTAT
+
FFFFF:FF
@A00769:11:HC3HCDRXX:1:2103:12726:23187
CAGACTAT
+
FFFFFFFF
@A00769:11:HC3HCDRXX:1:2103:30816:23202
CAGACTAT
+
FFFFFFFF
@A00769:11:HC3HCDRXX:1:2103:8006:23218
CAGACTAT
+
FFFFFFFF
@A00769:11:HC3HCDRXX:1:2103:19506:23218
CAGACTAT
+
FFFFFFFF
@A00769:11:HC3HCDRXX:1:2103:20573:23249
CAGACTAT
+
FFFFFF:F
@A00769:11:HC3HCDRXX:1:2103:29866:23312
CAGACTAT
+
F:FFFFFF
@A00769:11:HC3HCDRXX:1:2103:16550:23422
CAGACTAT
+
FFFFFFFF
@A00769:11:HC3HCDRXX:1:2103:10854:23484
CAGACTAT
+
FFFFFFFF
@A00769:11:HC3HCDRXX:1:2103:7943:23516
CAGACTAT
+
FFFFFFFF
@A00769:11:HC3HCDRXX:1:2103:28691:23531
CAGACTAT
+
FFFFFFFF
@A00769:11:HC3HCDRXX:1:2103:26503:23563
CAGACTAT
+
FFFFFFFF
@A00769:11:HC3HCDRXX:1:2103:26024:23672
CAGACTAT
+
FFFFFFFF
@A00769:11:HC3HCDRXX:1:2103:11351:23688
CAGACTAT
+
FFFFFFFF
@A00769:11:HC3HCDRXX:1:2103:14597:23703
CAGACTAT
+
FFFFFFFF
@A00769:11:HC3HCDRXX:1:2103:21079:23750
CAGACTAT
+
FFFFFFFF
@A00769:11:HC3HCDRXX:1:2103:25563:23750
CAGACTAT
+
FFFFFFFF
@A00769:11:HC3HCDRXX:1:2103:19714:23797
CAGACTAT
+
FFFFFFFF
@A00769:11:HC3HCDRXX:1:2103:25753:23797
CAGACTAT
+
FFFFFFFF
@A00769:11:HC3HCDRXX:1:2103:12897:23860
CAGACTAT
+
FFF,FFFF
@A00769:11:HC3HCDRXX:1:2103:14163:23954
CAGACTAT
+
FFFFFFFF
@A00769:11:HC3HCDRXX:1:2103:30083:24001
CAGACTAT
+
FFFFFFFF
@A00769:11:HC3HCDRXX:1:2103:24135:24032
CAGACTAT
+
FFFFFFFF
@A00769:11:HC3HCDRXX:1:2103:20401:24048
CAGACTAT
+
FFFFFFFF
@A00769:11:HC3HCDRXX:1:2103:17119:24095
CAGACTAT
+
FFFFFFFF
@A00769:11:HC3HCDRXX:1:2103:16260:24142
CAGACTAT
+
FFFFFFFF
@A00769:11:HC3HCDRXX:1:2103:17020:24142
CAGACTAT
+
FFFFFFFF
@A00769:11:HC3HCDRXX:1:2103:17183:24173
CAGACTAT
+
:F:FFFFF
@A00769:11:HC3HCDRXX:1:2103:29252:24220
CAGACTAT
+
FFFFFFFF
@A00769:11:HC3HCDRXX:1:2103:32108:24345
CAGACTAT
+
FFFFFFFF
@A00769:11:HC3HCDRXX:1:2103:2121:24392
CAGACTAT
+
FFFFFFFF
@A00769:11:HC3HCDRXX:1:2103:16694:24392
CAGACTAT
+
FFFFFFFF
@A00769:11:HC3HCDRXX:1:2103:3323:24408
CAGACTAT
+
FFFFFFFF
@A00769:11:HC3HCDRXX:1:2103:30282:24408
CAGACTAT
+
FFFFFFFF
@A00769:11:HC3HCDRXX:1:2103:24478:24471
CAGACTAT
+
FFFFFFFF
@A00769:11:HC3HCDRXX:1:2103:18502:24486
CAGACTAT
+
FFFFFFFF
@A00769:11:HC3HCDRXX:1:2103:3730:24549
CAGACTAT
+
FFFFFFFF
@A00769:11:HC3HCDRXX:1:2103:24813:24549
CAGACTAT
+
FFFFFFFF
@A00769:11:HC3HCDRXX:1:2103:31810:24549
CAGACTAT
+
FFFFFFF,
@A00769:11:HC3HCDRXX:1:2103:6560:24565
CAGACTAT
+
FFFFFFFF
@A00769:11:HC3HCDRXX:1:2103:29785:24580
CAGACTAT
+
FFFFFF:F
@A00769:11:HC3HCDRXX:1:2103:15790:24612
CAGACTAT
+
FFFFFFFF
@A00769:11:HC3HCDRXX:1:2103:19388:24612
CAGACTAT
+
FFFFFFFF
@A00769:11:HC3HCDRXX:1:2103:23565:24643
CAGACTAT
+
FFFFF:FF
@A00769:11:HC3HCDRXX:1:2103:4589:24690
CAGACTAT
+
FFFFFFFF
@A00769:11:HC3HCDRXX:1:2103:30192:24878
CAGACTAT
+
FFFFFFFF
@A00769:11:HC3HCDRXX:1:2103:28402:24972
CAGACTAT
+
FFFFFFFF
@A00769:11:HC3HCDRXX:1:2103:20943:25019
CAGACTAT
+
FFFFFFFF
@A00769:11:HC3HCDRXX:1:2103:15049:25113
CAGACTAT
+
FFFFFFFF
@A00769:11:HC3HCDRXX:1:2103:28483:25144
CAGACTAT
+
FFFFFFFF
@A00769:11:HC3HCDRXX:1:2103:1172:25316
CAGACTAT
+
FFFFFFFF
@A00769:11:HC3HCDRXX:1:2103:19045:25363
CAGACTAT
+
FFFFFFFF
@A00769:11:HC3HCDRXX:1:2103:24777:25394
CAGACTAT
+
FFFFFFFF
@A00769:11:HC3HCDRXX:1:2103:15492:25504
CAGACTAT
+
FFFFFFFF
@A00769:11:HC3HCDRXX:1:2103:32072:25598
CAGACTAT
+
FFFFFFFF
@A00769:11:HC3HCDRXX:1:2103:19705:25629
CAGACTAT
+
FFFFFFFF
@A00769:11:HC3HCDRXX:1:2103:18159:25676
CAGACTAT
+
FFFFFFFF
@A00769:11:HC3HCDRXX:1:2103:24849:25739
CAGACTAT
+
FFFFFFFF
@A00769:11:HC3HCDRXX:1:2103:7898:25848
CAGACTAT
+
FFFFFFFF
@A00769:11:HC3HCDRXX:1:2103:6081:25895
CAGACTAT
+
FFFFFFFF
@A00769:11:HC3HCDRXX:1:2103:28637:25942
CAGACTAT
+
FFFFFFFF
@A00769:11:HC3HCDRXX:1:2103:26096:25958
CAGACTAT
+
FFFFFFFF
@A00769:11:HC3HCDRXX:1:2103:17020:26083
CAGACTAT
+
FFFFF::F
@A00769:11:HC3HCDRXX:1:2103:21658:26099
CAGACTAT
+
FFFFFFFF
@A00769:11:HC3HCDRXX:1:2103:3658:26115
CAGACTAT
+
::FFFFFF
@A00769:11:HC3HCDRXX:1:2103:24948:26130
CAGACTAT
+
FFFFFFFF
@A00769:11:HC3HCDRXX:1:2103:21124:26177
CAGACTAT
+
FFFFFFFF
@A00769:11:HC3HCDRXX:1:2103:1334:26193
CAGACTAT
+
:F:FFFFF
@A00769:11:HC3HCDRXX:1:2103:1985:26193
CAGACTAT
+
FFFFFFFF
@A00769:11:HC3HCDRXX:1:2103:9489:26193
CAGACTAT
+
FFFFFFFF
@A00769:11:HC3HCDRXX:1:2103:21115:26193
CAGACTAT
+
FFFFFFFF
@A00769:11:HC3HCDRXX:1:2103:3170:26209
CAGACTAT
+
FFFFFF:F
@A00769:11:HC3HCDRXX:1:2103:24740:26240
CAGACTAT
+
FFFFFFFF
@A00769:11:HC3HCDRXX:1:2103:27398:26271
CAGACTAT
+
FFFFFFFF
@A00769:11:HC3HCDRXX:1:2103:6723:26318
CAGACTAT
+
FFFFFFFF
@A00769:11:HC3HCDRXX:1:2103:17137:26412
CAGACTAT
+
FFFFFFFF
@A00769:11:HC3HCDRXX:1:2103:11234:26428
CAGACTAT
+
FFFFFFFF
@A00769:11:HC3HCDRXX:1:2103:24921:26428
CAGACTAT
+
FF:FFFFF
@A00769:11:HC3HCDRXX:1:2103:31955:26428
CAGACTAT
+
FFFFFFF:
@A00769:11:HC3HCDRXX:1:2103:17589:26663
CAGACTAT
+
FFFFFFFF
@A00769:11:HC3HCDRXX:1:2103:24975:26741
CAGACTAT
+
FFFFFFFF
@A00769:11:HC3HCDRXX:1:2103:8549:26757
CAGACTAT
+
FFFFFFFF
@A00769:11:HC3HCDRXX:1:2103:14073:26772
CAGACTAT
+
FFFFFFFF
@A00769:11:HC3HCDRXX:1:2103:18150:26788
CAGACTAT
+
:FFFFFFF
@A00769:11:HC3HCDRXX:1:2103:2510:26850
CAGACTAT
+
:,FFFFFF
@A00769:11:HC3HCDRXX:1:2103:13150:26897
CAGACTAT
+
FFFFFFFF
@A00769:11:HC3HCDRXX:1:2103:1642:27070
CAGACTAT
+
FFFFFFFF
@A00769:11:HC3HCDRXX:1:2103:4435:27211
CAGACTAT
+
FFFFFFFF
@A00769:11:HC3HCDRXX:1:2103:5104:27242
CAGACTAT
+
FF:FFFFF
@A00769:11:HC3HCDRXX:1:2103:24135:27258
CAGACTAT
+
FFFFFFFF
@A00769:11:HC3HCDRXX:1:2103:9525:27352
CAGACTAT
+
FFFFFFFF
@A00769:11:HC3HCDRXX:1:2103:14913:27352
CAGACTAT
+
FFFFFFFF
@A00769:11:HC3HCDRXX:1:2103:11641:27383
CAGACTAT
+
FFFFFFFF
@A00769:11:HC3HCDRXX:1:2103:19298:27430
CAGACTAT
+
FFFFFFFF
@A00769:11:HC3HCDRXX:1:2103:27190:27445
CAGACTAT
+
FFFFFFFF
@A00769:11:HC3HCDRXX:1:2103:27272:27461
CAGACTAT
+
FFFFFFFF
@A00769:11:HC3HCDRXX:1:2103:28158:27461
CAGACTAT
+
FFFFFFFF
@A00769:11:HC3HCDRXX:1:2103:2790:27492
CAGACTAT
+
FFFFFFFF
@A00769:11:HC3HCDRXX:1:2103:24234:27492
CAGACTAT
+
F:FF:FFF
@A00769:11:HC3HCDRXX:1:2103:22435:27571
CAGACTAT
+
FFFFFFFF
@A00769:11:HC3HCDRXX:1:2103:24153:27571
CAGACTAT
+
FFFFFFFF
@A00769:11:HC3HCDRXX:1:2103:13485:27665
CAGACTAT
+
FFFFFFFF
@A00769:11:HC3HCDRXX:1:2103:13991:27665
CAGACTAT
+
FFFFFFFF
@A00769:11:HC3HCDRXX:1:2103:16486:27665
CAGACTAT
+
FFFFFFFF
@A00769:11:HC3HCDRXX:1:2103:31575:27680
CAGACTAT
+
FFFFFFFF
@A00769:11:HC3HCDRXX:1:2103:23077:27743
CAGACTAT
+
FFFFFFFF
@A00769:11:HC3HCDRXX:1:2103:27877:27790
CAGACTAT
+
FFFFFFFF
@A00769:11:HC3HCDRXX:1:2103:18132:27821
CAGACTAT
+
FF:FFFFF
@A00769:11:HC3HCDRXX:1:2103:13819:27837
CAGACTAT
+
FFFFFFFF
@A00769:11:HC3HCDRXX:1:2103:3468:27884
CAGACTAT
+
FFFFFFFF
@A00769:11:HC3HCDRXX:1:2103:19596:27884
CAGACTAT
+
FFFFFFFF
@A00769:11:HC3HCDRXX:1:2103:20302:27884
CAGACTAT
+
FFFFFFFF
@A00769:11:HC3HCDRXX:1:2103:5719:27899
CAGACTAT
+
FFFFFFF:
@A00769:11:HC3HCDRXX:1:2103:18539:27931
CAGACTAT
+
FFFFFFFF
@A00769:11:HC3HCDRXX:1:2103:24596:27962
CAGACTAT
+
FFFFFFFF
@A00769:11:HC3HCDRXX:1:2103:29026:27962
CAGACTAT
+
FFFFF,FF
@A00769:11:HC3HCDRXX:1:2103:23267:28072
CAGACTAT
+
FFFFFFFF
@A00769:11:HC3HCDRXX:1:2103:25265:28087
CAGACTAT
+
FFFFFFFF
@A00769:11:HC3HCDRXX:1:2103:20193:28166
CAGACTAT
+
FFFFFFFF
@A00769:11:HC3HCDRXX:1:2103:2763:28228
CAGACTAT
+
FFFFFFFF
@A00769:11:HC3HCDRXX:1:2103:8992:28275
CAGACTAT
+
FFFFFFFF
@A00769:11:HC3HCDRXX:1:2103:17002:28307
CAGACTAT
+
FFFFFFFF
@A00769:11:HC3HCDRXX:1:2103:22634:28322
CAGACTAT
+
FFFFFFF:
@A00769:11:HC3HCDRXX:1:2103:31295:28322
CAGACTAT
+
FFFFF,FF
@A00769:11:HC3HCDRXX:1:2103:3224:28338
CAGACTAT
+
FFFFFFFF
@A00769:11:HC3HCDRXX:1:2103:2383:28354
CAGACTAT
+
FFFFFFFF
@A00769:11:HC3HCDRXX:1:2103:13801:28369
CAGACTAT
+
::FFFFFF
@A00769:11:HC3HCDRXX:1:2103:26313:28401
CAGACTAT
+
FFFFFFFF
@A00769:11:HC3HCDRXX:1:2103:29532:28463
CAGACTAT
+
FFFFFFFF
@A00769:11:HC3HCDRXX:1:2103:29460:28494
CAGACTAT
+
FFFFFFFF
@A00769:11:HC3HCDRXX:1:2103:7699:28573
CAGACTAT
+
FFFFFFFF
@A00769:11:HC3HCDRXX:1:2103:31684:28588
CAGACTAT
+
F:FFFFFF
@A00769:11:HC3HCDRXX:1:2103:11758:28620
CAGACTAT
+
FFFFFFFF
@A00769:11:HC3HCDRXX:1:2103:7789:28635
CAGACTAT
+
FFFFFFFF
@A00769:11:HC3HCDRXX:1:2103:13630:28635
CAGACTAT
+
FFFFFFFF
@A00769:11:HC3HCDRXX:1:2103:22236:28635
CAGACTAT
+
FFFFFFFF
@A00769:11:HC3HCDRXX:1:2103:27353:28635
CAGACTAT
+
FFFFFFFF
@A00769:11:HC3HCDRXX:1:2103:31340:28714
CAGACTAT
+
FFFFF:,F
@A00769:11:HC3HCDRXX:1:2103:19253:28729
CAGACTAT
+
FFFFFFFF
@A00769:11:HC3HCDRXX:1:2103:28492:28729
CAGACTAT
+
FFFFFFFF
@A00769:11:HC3HCDRXX:1:2103:18991:28839
CAGACTAT
+
F:FFFF:F
@A00769:11:HC3HCDRXX:1:2103:5059:28886
CAGACTAT
+
FFFFFFFF
@A00769:11:HC3HCDRXX:1:2103:30481:28917
CAGACTAT
+
FFFF:FFF
@A00769:11:HC3HCDRXX:1:2103:13765:28995
CAGACTAT
+
FFFFFFFF
@A00769:11:HC3HCDRXX:1:2103:19605:29027
CAGACTAT
+
FFFFFFFF
@A00769:11:HC3HCDRXX:1:2103:2148:29105
CAGACTAT
+
FFFFF:F:
@A00769:11:HC3HCDRXX:1:2103:26151:29371
CAGACTAT
+
FFFFFFFF
@A00769:11:HC3HCDRXX:1:2103:11785:29481
CAGACTAT
+
FFFFFFFF
@A00769:11:HC3HCDRXX:1:2103:31946:29731
CAGACTAT
+
FFFFFFFF
@A00769:11:HC3HCDRXX:1:2103:27814:29778
CAGACTAT
+
FFFFFFFF
@A00769:11:HC3HCDRXX:1:2103:32344:29794
CAGACTAT
+
FFFFFFFF
@A00769:11:HC3HCDRXX:1:2103:6822:29904
CAGACTAT
+
FFFFFFFF
@A00769:11:HC3HCDRXX:1:2103:3025:29966
CAGACTAT
+
FFFFFFFF
@A00769:11:HC3HCDRXX:1:2103:1389:29982
CAGACTAT
+
FFFFFFFF
@A00769:11:HC3HCDRXX:1:2103:18394:30029
CAGACTAT
+
FFFFF:FF
@A00769:11:HC3HCDRXX:1:2103:17228:30076
CAGACTAT
+
FFFFFFFF
@A00769:11:HC3HCDRXX:1:2103:13467:30107
CAGACTAT
+
FFFFFFFF
@A00769:11:HC3HCDRXX:1:2103:29731:30123
CAGACTAT
+
FFFFFFF:
@A00769:11:HC3HCDRXX:1:2103:27615:30217
CAGACTAT
+
FFFF,FFF
@A00769:11:HC3HCDRXX:1:2103:13648:30232
CAGACTAT
+
FFFFFFFF
@A00769:11:HC3HCDRXX:1:2103:20916:30264
CAGACTAT
+
FFFFFFFF
@A00769:11:HC3HCDRXX:1:2103:31711:30264
CAGACTAT
+
FFFFFFFF
@A00769:11:HC3HCDRXX:1:2103:4426:30295
CAGACTAT
+
FFFFFFFF
@A00769:11:HC3HCDRXX:1:2103:27896:30358
CAGACTAT
+
FFFFFFFF
@A00769:11:HC3HCDRXX:1:2103:29469:30358
CAGACTAT
+
FFFFFFFF
@A00769:11:HC3HCDRXX:1:2103:1832:30405
CAGACTAT
+
FFFFFFFF
@A00769:11:HC3HCDRXX:1:2103:8160:30405
CAGACTAT
+
FFFFFFFF
@A00769:11:HC3HCDRXX:1:2103:12581:30420
CAGACTAT
+
FFFFFFFF
@A00769:11:HC3HCDRXX:1:2103:2627:30436
CAGACTAT
+
FFFFFFFF
@A00769:11:HC3HCDRXX:1:2103:19732:30436
CAGACTAT
+
FF:FFFFF
@A00769:11:HC3HCDRXX:1:2103:22191:30467
CAGACTAT
+
FFFFFFFF
@A00769:11:HC3HCDRXX:1:2103:8730:30483
CAGACTAT
+
FFFFFFFF
@A00769:11:HC3HCDRXX:1:2103:10140:30545
CAGACTAT
+
FFFFFFFF
@A00769:11:HC3HCDRXX:1:2103:13612:30639
CAGACTAT
+
FFFFFFFF
@A00769:11:HC3HCDRXX:1:2103:23194:30639
CAGACTAT
+
FFFFFFFF
@A00769:11:HC3HCDRXX:1:2103:27118:30639
CAGACTAT
+
FFFFFFFF
@A00769:11:HC3HCDRXX:1:2103:32145:30671
CAGACTAT
+
FFFFFFFF
@A00769:11:HC3HCDRXX:1:2103:14787:30702
CAGACTAT
+
,F:FFFFF
@A00769:11:HC3HCDRXX:1:2103:32325:30702
CAGACTAT
+
FF,FFF:F
@A00769:11:HC3HCDRXX:1:2103:18430:30749
CAGACTAT
+
FFFFFFFF
@A00769:11:HC3HCDRXX:1:2103:21178:30749
CAGACTAT
+
FFFFFFFF
@A00769:11:HC3HCDRXX:1:2103:6931:30780
CAGACTAT
+
FFFFFFFF
@A00769:11:HC3HCDRXX:1:2103:2908:30890
CAGACTAT
+
FFFFFFFF
@A00769:11:HC3HCDRXX:1:2103:4824:30984
CAGACTAT
+
FFFFFFFF
@A00769:11:HC3HCDRXX:1:2103:26883:30984
CAGACTAT
+
FFFFFFFF
@A00769:11:HC3HCDRXX:1:2103:26964:31062
CAGACTAT
+
FFFFFFFF
@A00769:11:HC3HCDRXX:1:2103:25364:31172
CAGACTAT
+
FFFFFFFF
@A00769:11:HC3HCDRXX:1:2103:31024:31203
CAGACTAT
+
FFFFFF:F
@A00769:11:HC3HCDRXX:1:2103:6804:31219
CAGACTAT
+
FFFFFFFF
@A00769:11:HC3HCDRXX:1:2103:17933:31266
CAGACTAT
+
FFFFFFFF
@A00769:11:HC3HCDRXX:1:2103:13241:31281
CAGACTAT
+
FFFFFFFF
@A00769:11:HC3HCDRXX:1:2103:5439:31297
CAGACTAT
+
FFFFFFFF
@A00769:11:HC3HCDRXX:1:2103:6189:31313
CAGACTAT
+
FF:FFFFF
@A00769:11:HC3HCDRXX:1:2103:4490:31344
CAGACTAT
+
FFFFFFFF
@A00769:11:HC3HCDRXX:1:2103:16866:31360
CAGACTAT
+
FFFFFFFF
@A00769:11:HC3HCDRXX:1:2103:14724:31375
CAGACTAT
+
FFFFFFFF
@A00769:11:HC3HCDRXX:1:2103:27760:31438
CAGACTAT
+
FFFFFFFF
@A00769:11:HC3HCDRXX:1:2103:12075:31454
CAGACTAT
+
FFFFFFFF
@A00769:11:HC3HCDRXX:1:2103:21513:31485
CAGACTAT
+
FFFFFFFF
@A00769:11:HC3HCDRXX:1:2103:16658:31501
CAGACTAT
+
FFFF:F:F
@A00769:11:HC3HCDRXX:1:2103:9209:31532
CAGACTAT
+
FFFFFFFF
@A00769:11:HC3HCDRXX:1:2103:11297:31673
CAGACTAT
+
FFFFFFFF
@A00769:11:HC3HCDRXX:1:2103:6777:31704
CAGACTAT
+
FFFFFFFF
@A00769:11:HC3HCDRXX:1:2103:6795:31704
CAGACTAT
+
FFFFFFFF
@A00769:11:HC3HCDRXX:1:2103:12246:31720
CAGACTAT
+
FFFFFFFF
@A00769:11:HC3HCDRXX:1:2103:16622:31782
CAGACTAT
+
FF,,,,FF
@A00769:11:HC3HCDRXX:1:2103:6605:31814
CAGACTAT
+
FFFFFFFF
@A00769:11:HC3HCDRXX:1:2103:12436:31829
CAGACTAT
+
FFFFFFFF
@A00769:11:HC3HCDRXX:1:2103:24514:31892
CAGACTAT
+
FFFFFFFF
@A00769:11:HC3HCDRXX:1:2103:7880:32205
CAGACTAT
+
FFFFFFFF
@A00769:11:HC3HCDRXX:1:2103:24569:32299
CAGACTAT
+
FFFFFFFF
@A00769:11:HC3HCDRXX:1:2103:17933:32393
CAGACTAT
+
FFF:FFFF
@A00769:11:HC3HCDRXX:1:2103:11053:32440
CAGACTAT
+
FFFFFFFF
@A00769:11:HC3HCDRXX:1:2103:19877:32440
CAGACTAT
+
FFFFFFFF
@A00769:11:HC3HCDRXX:1:2103:6036:32487
CAGACTAT
+
FF,FFF::
@A00769:11:HC3HCDRXX:1:2103:12943:32487
CAGACTAT
+
FFFFFFFF
@A00769:11:HC3HCDRXX:1:2103:14986:32487
CAGACTAT
+
FFFFFFFF
@A00769:11:HC3HCDRXX:1:2103:12924:32518
CAGACTAT
+
FFFFFFFF
@A00769:11:HC3HCDRXX:1:2103:14787:32550
CAGACTAT
+
FFFFFFFF
@A00769:11:HC3HCDRXX:1:2103:8757:32565
CAGACTAT
+
FFFFF:FF
@A00769:11:HC3HCDRXX:1:2103:19072:32581
CAGACTAT
+
FF:FFFFF
@A00769:11:HC3HCDRXX:1:2103:30897:32581
CAGACTAT
+
FFFFFFFF
@A00769:11:HC3HCDRXX:1:2103:32886:32612
CAGACTAT
+
:FFFFFFF
@A00769:11:HC3HCDRXX:1:2103:20790:32643
CAGACTAT
+
FFFFFFFF
@A00769:11:HC3HCDRXX:1:2103:27697:32675
CAGACTAT
+
FFFF:FFF
@A00769:11:HC3HCDRXX:1:2103:11794:32878
CAGACTAT
+
FFFFFFFF
@A00769:11:HC3HCDRXX:1:2103:23601:32878
CAGACTAT
+
FFFFFFFF
@A00769:11:HC3HCDRXX:1:2103:23592:32925
CAGACTAT
+
FFFFFFFF
@A00769:11:HC3HCDRXX:1:2103:16315:32972
CAGACTAT
+
FFFFFFFF
@A00769:11:HC3HCDRXX:1:2103:16947:32972
CAGACTAT
+
FFFFFFFF
@A00769:11:HC3HCDRXX:1:2103:31756:33004
CAGACTAT
+
FFFFFFFF
@A00769:11:HC3HCDRXX:1:2103:31729:33019
CAGACTAT
+
FFFFFFFF
@A00769:11:HC3HCDRXX:1:2103:7455:33035
CAGACTAT
+
FFFFFFFF
@A00769:11:HC3HCDRXX:1:2103:19226:33035
CAGACTAT
+
FFFFFFFF
@A00769:11:HC3HCDRXX:1:2103:15329:33176
CAGACTAT
+
FFFFFFFF
@A00769:11:HC3HCDRXX:1:2103:24062:33176
CAGACTAT
+
FFFFFFFF
@A00769:11:HC3HCDRXX:1:2103:26639:33254
CAGACTAT
+
FFFFFFFF
@A00769:11:HC3HCDRXX:1:2103:1244:33301
CAGACTAT
+
FFFFFFFF
@A00769:11:HC3HCDRXX:1:2103:8034:33317
CAGACTAT
+
FFFFFFFF
@A00769:11:HC3HCDRXX:1:2103:23321:33332
CAGACTAT
+
FFFFFFFF
@A00769:11:HC3HCDRXX:1:2103:17002:33379
CAGACTAT
+
FFFFFFFF
@A00769:11:HC3HCDRXX:1:2103:8504:33442
CAGACTAT
+
FFFFFFFF
@A00769:11:HC3HCDRXX:1:2103:21703:33442
CAGACTAT
+
FFFFFFFF
@A00769:11:HC3HCDRXX:1:2103:1805:33458
CAGACTAT
+
FFFFFFFF
@A00769:11:HC3HCDRXX:1:2103:27172:33520
CAGACTAT
+
FFFFFFFF
@A00769:11:HC3HCDRXX:1:2103:5538:33567
CAGACTAT
+
FFFFFFFF
@A00769:11:HC3HCDRXX:1:2103:8648:33567
CAGACTAT
+
FFFFF::F
@A00769:11:HC3HCDRXX:1:2103:11026:33583
CAGACTAT
+
FF:FFFFF
@A00769:11:HC3HCDRXX:1:2103:30309:33630
CAGACTAT
+
FFFFF:FF
@A00769:11:HC3HCDRXX:1:2103:20094:33692
CAGACTAT
+
FFFFFFFF
@A00769:11:HC3HCDRXX:1:2103:27218:33692
CAGACTAT
+
FFFFFFFF
@A00769:11:HC3HCDRXX:1:2103:9353:33880
CAGACTAT
+
FFFFF:FF
@A00769:11:HC3HCDRXX:1:2103:32063:33943
CAGACTAT
+
FFFFFFFF
@A00769:11:HC3HCDRXX:1:2103:24532:33959
CAGACTAT
+
FFFFFFFF
@A00769:11:HC3HCDRXX:1:2103:3965:34037
CAGACTAT
+
FFFFFFFF
@A00769:11:HC3HCDRXX:1:2103:18123:34194
CAGACTAT
+
FFFFFFFF
@A00769:11:HC3HCDRXX:1:2103:25256:34240
CAGACTAT
+
FFFFFFFF
@A00769:11:HC3HCDRXX:1:2103:12337:34256
CAGACTAT
+
FFFFFFFF
@A00769:11:HC3HCDRXX:1:2103:29008:34319
CAGACTAT
+
FFFFFFFF
@A00769:11:HC3HCDRXX:1:2103:31946:34334
CAGACTAT
+
FFFFFFFF
@A00769:11:HC3HCDRXX:1:2103:28845:34381
CAGACTAT
+
FFFFFFFF
@A00769:11:HC3HCDRXX:1:2103:3549:34444
CAGACTAT
+
FFFFFFFF
@A00769:11:HC3HCDRXX:1:2103:18394:34444
CAGACTAT
+
FFFFFFFF
@A00769:11:HC3HCDRXX:1:2103:18177:34538
CAGACTAT
+
FFFFFFFF
@A00769:11:HC3HCDRXX:1:2103:18087:34569
CAGACTAT
+
FFFFFF:F
@A00769:11:HC3HCDRXX:1:2103:6551:34632
CAGACTAT
+
FFFFFFFF
@A00769:11:HC3HCDRXX:1:2103:10267:34679
CAGACTAT
+
FF,FF::F
@A00769:11:HC3HCDRXX:1:2103:21323:34695
CAGACTAT
+
FFFFFFFF
@A00769:11:HC3HCDRXX:1:2103:30807:34867
CAGACTAT
+
FFFFFFFF
@A00769:11:HC3HCDRXX:1:2103:30400:34882
CAGACTAT
+
FFFFFFF:
@A00769:11:HC3HCDRXX:1:2103:7491:34945
CAGACTAT
+
FF:FFFF,
@A00769:11:HC3HCDRXX:1:2103:25735:34945
CAGACTAT
+
FFFFFFFF
@A00769:11:HC3HCDRXX:1:2103:4390:34961
CAGACTAT
+
FFFFFFFF
@A00769:11:HC3HCDRXX:1:2103:27778:34976
CAGACTAT
+
FFFFFFFF
@A00769:11:HC3HCDRXX:1:2103:29695:34976
CAGACTAT
+
FFFFFFFF
@A00769:11:HC3HCDRXX:1:2103:8793:35039
CAGACTAT
+
FFFFFFFF
@A00769:11:HC3HCDRXX:1:2103:32127:35086
CAGACTAT
+
FFFFFFFF
@A00769:11:HC3HCDRXX:1:2103:19271:35149
CAGACTAT
+
FFFFFFFF
@A00769:11:HC3HCDRXX:1:2103:16297:35196
CAGACTAT
+
FFFFFFFF
@A00769:11:HC3HCDRXX:1:2103:5791:35289
CAGACTAT
+
FFFFFFFF
@A00769:11:HC3HCDRXX:1:2103:7672:35352
CAGACTAT
+
FFFFFFFF
@A00769:11:HC3HCDRXX:1:2103:19741:35399
CAGACTAT
+
FFFFFFFF
@A00769:11:HC3HCDRXX:1:2103:27272:35415
CAGACTAT
+
FF,FFFFF
@A00769:11:HC3HCDRXX:1:2103:4237:35446
CAGACTAT
+
FFFFFFFF
@A00769:11:HC3HCDRXX:1:2103:24731:35493
CAGACTAT
+
FFFFFFFF
@A00769:11:HC3HCDRXX:1:2103:23818:35540
CAGACTAT
+
FFFFFFFF
@A00769:11:HC3HCDRXX:1:2103:30273:35571
CAGACTAT
+
FFFFFFFF
@A00769:11:HC3HCDRXX:1:2103:15564:35587
CAGACTAT
+
FFFFFFFF
@A00769:11:HC3HCDRXX:1:2103:30825:35618
CAGACTAT
+
FFFFFFFF
@A00769:11:HC3HCDRXX:1:2103:21206:35650
CAGACTAT
+
FF,FFF:F
@A00769:11:HC3HCDRXX:1:2103:22923:35744
CAGACTAT
+
FFFFFFFF
@A00769:11:HC3HCDRXX:1:2103:27100:35775
CAGACTAT
+
:FF,FFFF
@A00769:11:HC3HCDRXX:1:2103:3739:35806
CAGACTAT
+
FFFFF,FF
@A00769:11:HC3HCDRXX:1:2103:32036:35806
CAGACTAT
+
FFFFFFFF
@A00769:11:HC3HCDRXX:1:2103:12237:35837
CAGACTAT
+
FF:FFFFF
@A00769:11:HC3HCDRXX:1:2103:13982:35853
CAGACTAT
+
FFFFFFFF
@A00769:11:HC3HCDRXX:1:2103:31467:35884
CAGACTAT
+
FFFFFFFF
@A00769:11:HC3HCDRXX:1:2103:32154:35884
CAGACTAT
+
FFFFFFFF
@A00769:11:HC3HCDRXX:1:2103:28899:35916
CAGACTAT
+
FF:FFFFF
@A00769:11:HC3HCDRXX:1:2103:12581:35963
CAGACTAT
+
FFFFFFFF
@A00769:11:HC3HCDRXX:1:2103:26756:36057
CAGACTAT
+
FFFFF:FF
@A00769:11:HC3HCDRXX:1:2103:22435:36088
CAGACTAT
+
FFFFFFFF
@A00769:11:HC3HCDRXX:1:2103:23457:36135
CAGACTAT
+
FFFFFFFF
@A00769:11:HC3HCDRXX:1:2103:14181:36229
CAGACTAT
+
FFFFFFFF
@A00769:11:HC3HCDRXX:1:2103:18448:36229
CAGACTAT
+
FFFFFFFF
@A00769:11:HC3HCDRXX:1:2103:30915:36276
CAGACTAT
+
FF,:FFFF
@A00769:11:HC3HCDRXX:1:2103:29704:36307
CAGACTAT
+
FFFFFFFF
@A00769:11:HC3HCDRXX:1:2103:3206:36354
CAGACTAT
+
FFFFFFFF
@A00769:11:HC3HCDRXX:1:2103:8377:36417
CAGACTAT
+
FFFFFFFF
@A00769:11:HC3HCDRXX:1:2103:30364:36417
CAGACTAT
+
FFFFFFFF
@A00769:11:HC3HCDRXX:1:2103:7301:36432
CAGACTAT
+
FFFFFFFF
@A00769:11:HC3HCDRXX:1:2103:17427:36432
CAGACTAT
+
FFFFFFFF
@A00769:11:HC3HCDRXX:1:2103:19750:36479
CAGACTAT
+
FFFFF:F:
@A00769:11:HC3HCDRXX:1:2103:26711:36479
CAGACTAT
+
FFFFFFFF
@A00769:11:HC3HCDRXX:1:2103:23818:36542
CAGACTAT
+
FFFFFFFF
@A00769:11:HC3HCDRXX:1:2103:18973:36730
CAGACTAT
+
FFFFFFFF
@A00769:11:HC3HCDRXX:1:2103:8486:36824
CAGACTAT
+
FFFF:FFF
@A00769:11:HC3HCDRXX:1:2103:20681:36839
CAGACTAT
+
FFFFFFFF
@A00769:11:HC3HCDRXX:1:2103:20754:36933
CAGACTAT
+
FFFFFFFF
@A00769:11:HC3HCDRXX:1:2103:22110:36965
CAGACTAT
+
FFFFFFFF
@A00769:11:HC3HCDRXX:1:2103:18123:37012
CAGACTAT
+
FFFFFFFF
@A00769:11:HC3HCDRXX:1:2104:4860:1047
CAGACTAT
+
FFFFFFFF
@A00769:11:HC3HCDRXX:1:2104:23665:1141
CAGACTAT
+
FFFFFFFF
@A00769:11:HC3HCDRXX:1:2104:20672:1157
CAGACTAT
+
FFFFFFFF
@A00769:11:HC3HCDRXX:1:2104:22652:1172
CAGACTAT
+
FFFFFFFF
@A00769:11:HC3HCDRXX:1:2104:23782:1188
CAGACTAT
+
FFFFFFFF
@A00769:11:HC3HCDRXX:1:2104:27932:1235
CAGACTAT
+
FFFFFFFF
@A00769:11:HC3HCDRXX:1:2104:27525:1313
CAGACTAT
+
FFFFFFFF
@A00769:11:HC3HCDRXX:1:2104:9444:1344
CAGACTAT
+
FFFFFFFF
@A00769:11:HC3HCDRXX:1:2104:26133:1376
CAGACTAT
+
FFFFFFFF
@A00769:11:HC3HCDRXX:1:2104:27480:1423
CAGACTAT
+
FFFFF:FF
@A00769:11:HC3HCDRXX:1:2104:24008:1454
CAGACTAT
+
FFFFFFFF
@A00769:11:HC3HCDRXX:1:2104:29776:1454
CAGACTAT
+
FFFFFFFF
@A00769:11:HC3HCDRXX:1:2104:30517:1454
CAGACTAT
+
FFFFFF:F
@A00769:11:HC3HCDRXX:1:2104:2691:1517
CAGACTAT
+
FFFFFFFF
@A00769:11:HC3HCDRXX:1:2104:22824:1532
CAGACTAT
+
FFFFFFFF
@A00769:11:HC3HCDRXX:1:2104:27868:1564
CAGACTAT
+
FFF:FFFF
@A00769:11:HC3HCDRXX:1:2104:20717:1579
CAGACTAT
+
FFFFFFFF
@A00769:11:HC3HCDRXX:1:2104:19678:1658
CAGACTAT
+
FF,:F:FF
@A00769:11:HC3HCDRXX:1:2104:29948:1689
CAGACTAT
+
FFFFFFFF
@A00769:11:HC3HCDRXX:1:2104:27208:1705
CAGACTAT
+
FFFFFFFF
@A00769:11:HC3HCDRXX:1:2104:27950:1705
CAGACTAT
+
FFFFFFFF
@A00769:11:HC3HCDRXX:1:2104:8422:1799
CAGACTAT
+
FFFFFFFF
@A00769:11:HC3HCDRXX:1:2104:30092:1814
CAGACTAT
+
FFFFFFFF
@A00769:11:HC3HCDRXX:1:2104:14172:1861
CAGACTAT
+
FFFFFFFF
@A00769:11:HC3HCDRXX:1:2104:23086:1892
CAGACTAT
+
FFFFFFFF
@A00769:11:HC3HCDRXX:1:2104:1759:1939
CAGACTAT
+
FFFFFFFF
@A00769:11:HC3HCDRXX:1:2104:11216:2002
CAGACTAT
+
FFFFFFFF
@A00769:11:HC3HCDRXX:1:2104:22327:2049
CAGACTAT
+
F:FFFF:F
@A00769:11:HC3HCDRXX:1:2104:13557:2080
CAGACTAT
+
FFFFF,FF
@A00769:11:HC3HCDRXX:1:2104:4264:2112
CAGACTAT
+
FFFFFFFF
@A00769:11:HC3HCDRXX:1:2104:17598:2159
CAGACTAT
+
FFFFFFFF
@A00769:11:HC3HCDRXX:1:2104:21658:2206
CAGACTAT
+
FFFFFFFF
@A00769:11:HC3HCDRXX:1:2104:17562:2221
CAGACTAT
+
FFFFFFFF
@A00769:11:HC3HCDRXX:1:2104:28411:2284
CAGACTAT
+
FFFFFFFF
@A00769:11:HC3HCDRXX:1:2104:31665:2284
CAGACTAT
+
FF,FF,F,
@A00769:11:HC3HCDRXX:1:2104:24144:2378
CAGACTAT
+
FFFFFFFF
@A00769:11:HC3HCDRXX:1:2104:7690:2440
CAGACTAT
+
FFFFFF:F
@A00769:11:HC3HCDRXX:1:2104:10122:2613
CAGACTAT
+
FFFFFFFF
@A00769:11:HC3HCDRXX:1:2104:10239:2660
CAGACTAT
+
FFFFFFFF
@A00769:11:HC3HCDRXX:1:2104:2636:2707
CAGACTAT
+
FFFFFFFF
@A00769:11:HC3HCDRXX:1:2104:6840:2942
CAGACTAT
+
FFFFFFFF
@A00769:11:HC3HCDRXX:1:2104:23176:2957
CAGACTAT
+
FFFFFFFF
@A00769:11:HC3HCDRXX:1:2104:3106:2988
CAGACTAT
+
FFFFFF:F
@A00769:11:HC3HCDRXX:1:2104:28980:2988
CAGACTAT
+
FF,F:FFF
@A00769:11:HC3HCDRXX:1:2104:12156:3004
CAGACTAT
+
FFFFFFFF
@A00769:11:HC3HCDRXX:1:2104:2293:3020
CAGACTAT
+
FFFFF:FF
@A00769:11:HC3HCDRXX:1:2104:2284:3035
CAGACTAT
+
FFFF:F:F
@A00769:11:HC3HCDRXX:1:2104:17987:3082
CAGACTAT
+
FFFFFFFF
@A00769:11:HC3HCDRXX:1:2104:2446:3098
CAGACTAT
+
FFFFFFFF
@A00769:11:HC3HCDRXX:1:2104:2374:3192
CAGACTAT
+
FFFFFFFF
@A00769:11:HC3HCDRXX:1:2104:3079:3192
CAGACTAT
+
FFFFFFFF
@A00769:11:HC3HCDRXX:1:2104:19325:3270
CAGACTAT
+
FFFFFFFF
@A00769:11:HC3HCDRXX:1:2104:7383:3286
CAGACTAT
+
FFFFF:F:
@A00769:11:HC3HCDRXX:1:2104:32750:3349
CAGACTAT
+
FFFFFFFF
@A00769:11:HC3HCDRXX:1:2104:30364:3380
CAGACTAT
+
FFFFF,FF
@A00769:11:HC3HCDRXX:1:2104:13711:3411
CAGACTAT
+
FF:FFFFF
@A00769:11:HC3HCDRXX:1:2104:14597:3411
CAGACTAT
+
FFFFFFFF
@A00769:11:HC3HCDRXX:1:2104:30906:3474
CAGACTAT
+
FFFF:,FF
@A00769:11:HC3HCDRXX:1:2104:24722:3505
CAGACTAT
+
F:FFFF:F
@A00769:11:HC3HCDRXX:1:2104:10438:3568
CAGACTAT
+
FFFFFFFF
@A00769:11:HC3HCDRXX:1:2104:1832:3693
CAGACTAT
+
FFFFFFFF
@A00769:11:HC3HCDRXX:1:2104:22643:3787
CAGACTAT
+
:FFFFFFF
@A00769:11:HC3HCDRXX:1:2104:20112:4257
CAGACTAT
+
FF,F:,F:
@A00769:11:HC3HCDRXX:1:2104:19994:4523
CAGACTAT
+
FFFFFF,F
@A00769:11:HC3HCDRXX:1:2104:6289:4586
CAGACTAT
+
FFFFFFFF
@A00769:11:HC3HCDRXX:1:2104:7048:4742
CAGACTAT
+
FFFFF:FF
@A00769:11:HC3HCDRXX:1:2104:6027:4789
CAGACTAT
+
FFFFFFFF
@A00769:11:HC3HCDRXX:1:2104:21197:4820
CAGACTAT
+
FFFFFFFF
@A00769:11:HC3HCDRXX:1:2104:24162:4946
CAGACTAT
+
FFFFFFFF
@A00769:11:HC3HCDRXX:1:2104:4679:5055
CAGACTAT
+
FFFFFFFF
@A00769:11:HC3HCDRXX:1:2104:16767:5134
CAGACTAT
+
FFFFFFFF
@A00769:11:HC3HCDRXX:1:2104:29731:5134
CAGACTAT
+
FFFFFFFF
@A00769:11:HC3HCDRXX:1:2104:31638:5149
CAGACTAT
+
FFFFFFFF
@A00769:11:HC3HCDRXX:1:2104:23909:5165
CAGACTAT
+
FFFFFFFF
@A00769:11:HC3HCDRXX:1:2104:19768:5196
CAGACTAT
+
FFFFFFFF
@A00769:11:HC3HCDRXX:1:2104:5511:5306
CAGACTAT
+
FFFFFFFF
@A00769:11:HC3HCDRXX:1:2104:17400:5541
CAGACTAT
+
FFFFFFFF
@A00769:11:HC3HCDRXX:1:2104:18810:5541
CAGACTAT
+
FFFFFFFF
@A00769:11:HC3HCDRXX:1:2104:17047:5556
CAGACTAT
+
FFFFFFFF
@A00769:11:HC3HCDRXX:1:2104:4833:5572
CAGACTAT
+
FFFFFFFF
@A00769:11:HC3HCDRXX:1:2104:25156:5666
CAGACTAT
+
FFFFF:FF
@A00769:11:HC3HCDRXX:1:2104:2483:5697
CAGACTAT
+
FFFFFFFF
@A00769:11:HC3HCDRXX:1:2104:7346:5729
CAGACTAT
+
FFFFF,FF
@A00769:11:HC3HCDRXX:1:2104:8721:5729
CAGACTAT
+
:,,FFFFF
@A00769:11:HC3HCDRXX:1:2104:31620:5776
CAGACTAT
+
FFFFFFFF
@A00769:11:HC3HCDRXX:1:2104:25455:5932
CAGACTAT
+
FFFFFFFF
@A00769:11:HC3HCDRXX:1:2104:16568:5979
CAGACTAT
+
FFFFFFFF
@A00769:11:HC3HCDRXX:1:2104:2645:6042
CAGACTAT
+
FFFFFFFF
@A00769:11:HC3HCDRXX:1:2104:19416:6057
CAGACTAT
+
FFFFFFFF
@A00769:11:HC3HCDRXX:1:2104:16550:6261
CAGACTAT
+
FFFFFFFF
@A00769:11:HC3HCDRXX:1:2104:16658:6292
CAGACTAT
+
FFFFFFFF
@A00769:11:HC3HCDRXX:1:2104:20672:6292
CAGACTAT
+
FFFFFFFF
@A00769:11:HC3HCDRXX:1:2104:24876:6308
CAGACTAT
+
FFFFFFFF
@A00769:11:HC3HCDRXX:1:2104:14552:6370
CAGACTAT
+
FFFFFFFF
@A00769:11:HC3HCDRXX:1:2104:5195:6386
CAGACTAT
+
FFFFFFFF
@A00769:11:HC3HCDRXX:1:2104:9968:6417
CAGACTAT
+
FFFFFFFF
@A00769:11:HC3HCDRXX:1:2104:15194:6449
CAGACTAT
+
FFFFFFFF
@A00769:11:HC3HCDRXX:1:2104:6262:6480
CAGACTAT
+
FF:FF,F:
@A00769:11:HC3HCDRXX:1:2104:6280:6511
CAGACTAT
+
FFFFFFFF
@A00769:11:HC3HCDRXX:1:2104:5367:6527
CAGACTAT
+
FFFFFFFF
@A00769:11:HC3HCDRXX:1:2104:14479:6527
CAGACTAT
+
FFFFFFFF
@A00769:11:HC3HCDRXX:1:2104:14507:6543
CAGACTAT
+
FFFFFFFF
@A00769:11:HC3HCDRXX:1:2104:25889:6621
CAGACTAT
+
FF:FFFFF
@A00769:11:HC3HCDRXX:1:2104:16125:6652
CAGACTAT
+
FFFFFFFF
@A00769:11:HC3HCDRXX:1:2104:21522:6668
CAGACTAT
+
FFFFFFFF
@A00769:11:HC3HCDRXX:1:2104:29912:6731
CAGACTAT
+
FFFFFFFF
@A00769:11:HC3HCDRXX:1:2104:23493:6762
CAGACTAT
+
FFFFFFFF
@A00769:11:HC3HCDRXX:1:2104:10963:6793
CAGACTAT
+
FFFFFF:F
@A00769:11:HC3HCDRXX:1:2104:12617:6809
CAGACTAT
+
FFFFFFFF
@A00769:11:HC3HCDRXX:1:2104:1985:6840
CAGACTAT
+
FFFFFFFF
@A00769:11:HC3HCDRXX:1:2104:11379:6887
CAGACTAT
+
FFFFFFFF
@A00769:11:HC3HCDRXX:1:2104:21658:6903
CAGACTAT
+
FFFFFFFF
@A00769:11:HC3HCDRXX:1:2104:5782:6965
CAGACTAT
+
FFFFFFFF
@A00769:11:HC3HCDRXX:1:2104:22200:6965
CAGACTAT
+
FFFFFFFF
@A00769:11:HC3HCDRXX:1:2104:11270:7012
CAGACTAT
+
FFFFFFFF
@A00769:11:HC3HCDRXX:1:2104:9733:7044
CAGACTAT
+
FFFFFFFF
@A00769:11:HC3HCDRXX:1:2104:21486:7044
CAGACTAT
+
FFFF,,:F
@A00769:11:HC3HCDRXX:1:2104:7735:7059
CAGACTAT
+
FFFFFFFF
@A00769:11:HC3HCDRXX:1:2104:20482:7091
CAGACTAT
+
FFFFFFFF
@A00769:11:HC3HCDRXX:1:2104:32687:7091
CAGACTAT
+
FFFFFFFF
@A00769:11:HC3HCDRXX:1:2104:2889:7122
CAGACTAT
+
FFFFFFFF
@A00769:11:HC3HCDRXX:1:2104:29505:7279
CAGACTAT
+
FFFF,F:,
@A00769:11:HC3HCDRXX:1:2104:7726:7294
CAGACTAT
+
FFFFFFFF
@A00769:11:HC3HCDRXX:1:2104:9860:7294
CAGACTAT
+
FFFFFFFF
@A00769:11:HC3HCDRXX:1:2104:18855:7373
CAGACTAT
+
FFFFFFFF
@A00769:11:HC3HCDRXX:1:2104:7934:7404
CAGACTAT
+
FF:FFFFF
@A00769:11:HC3HCDRXX:1:2104:23439:7420
CAGACTAT
+
FFFFFFFF
@A00769:11:HC3HCDRXX:1:2104:32081:7451
CAGACTAT
+
FFFFFFFF
@A00769:11:HC3HCDRXX:1:2104:19795:7529
CAGACTAT
+
FFFFFFFF
@A00769:11:HC3HCDRXX:1:2104:30553:7560
CAGACTAT
+
FFFFFFFF
@A00769:11:HC3HCDRXX:1:2104:23294:7607
CAGACTAT
+
FFFFFFFF
@A00769:11:HC3HCDRXX:1:2104:21712:7686
CAGACTAT
+
FFFFFFFF
@A00769:11:HC3HCDRXX:1:2104:23665:7905
CAGACTAT
+
FFFFFFFF
@A00769:11:HC3HCDRXX:1:2104:23475:7952
CAGACTAT
+
FFFFFFFF
@A00769:11:HC3HCDRXX:1:2104:1624:7968
CAGACTAT
+
FFFF,FFF
@A00769:11:HC3HCDRXX:1:2104:31060:7968
CAGACTAT
+
FFFFFFFF
@A00769:11:HC3HCDRXX:1:2104:26124:7999
CAGACTAT
+
FFFFFFFF
@A00769:11:HC3HCDRXX:1:2104:15637:8030
CAGACTAT
+
FFFFFFFF
@A00769:11:HC3HCDRXX:1:2104:12382:8061
CAGACTAT
+
FFFFFFFF
@A00769:11:HC3HCDRXX:1:2104:20428:8061
CAGACTAT
+
FFFFFFF:
@A00769:11:HC3HCDRXX:1:2104:16025:8108
CAGACTAT
+
FFFFFFFF
@A00769:11:HC3HCDRXX:1:2104:32759:8218
CAGACTAT
+
FFFFFFFF
@A00769:11:HC3HCDRXX:1:2104:25816:8249
CAGACTAT
+
FFF,:FFF
@A00769:11:HC3HCDRXX:1:2104:31385:8249
CAGACTAT
+
FFFFFFFF
@A00769:11:HC3HCDRXX:1:2104:7654:8265
CAGACTAT
+
FFFFFFFF
@A00769:11:HC3HCDRXX:1:2104:16360:8343
CAGACTAT
+
FFFFFFFF
@A00769:11:HC3HCDRXX:1:2104:10529:8359
CAGACTAT
+
FFFFFFFF
@A00769:11:HC3HCDRXX:1:2104:5095:8375
CAGACTAT
+
FFFFFFFF
@A00769:11:HC3HCDRXX:1:2104:4915:8437
CAGACTAT
+
FFFFFF:,
@A00769:11:HC3HCDRXX:1:2104:28691:8469
CAGACTAT
+
FFFFFFFF
@A00769:11:HC3HCDRXX:1:2104:3143:8563
CAGACTAT
+
FFFFFFFF
@A00769:11:HC3HCDRXX:1:2104:28528:8563
CAGACTAT
+
FFFFFFFF
@A00769:11:HC3HCDRXX:1:2104:4571:8594
CAGACTAT
+
FFFFF:FF
@A00769:11:HC3HCDRXX:1:2104:22073:8625
CAGACTAT
+
FFFFFFFF
@A00769:11:HC3HCDRXX:1:2104:22950:8672
CAGACTAT
+
FFFFFFF,
@A00769:11:HC3HCDRXX:1:2104:28537:8672
CAGACTAT
+
FFFFF:FF
@A00769:11:HC3HCDRXX:1:2104:9272:8719
CAGACTAT
+
FFFFFFFF
@A00769:11:HC3HCDRXX:1:2104:1307:8735
CAGACTAT
+
FFFFFFFF
@A00769:11:HC3HCDRXX:1:2104:13910:8735
CAGACTAT
+
FF:FF:,,
@A00769:11:HC3HCDRXX:1:2104:31132:8750
CAGACTAT
+
FFFFFFFF
@A00769:11:HC3HCDRXX:1:2104:32687:8750
CAGACTAT
+
FFFFFFFF
@A00769:11:HC3HCDRXX:1:2104:20817:8797
CAGACTAT
+
FFFFFFFF
@A00769:11:HC3HCDRXX:1:2104:23972:8813
CAGACTAT
+
FFFFFFFF
@A00769:11:HC3HCDRXX:1:2104:25744:8813
CAGACTAT
+
FFFFFFFF
@A00769:11:HC3HCDRXX:1:2104:6488:8844
CAGACTAT
+
FFFFFFFF
@A00769:11:HC3HCDRXX:1:2104:6126:8938
CAGACTAT
+
FFFFFFFF
@A00769:11:HC3HCDRXX:1:2104:17662:8938
CAGACTAT
+
FFFFFFFF
@A00769:11:HC3HCDRXX:1:2104:25057:8938
CAGACTAT
+
FFFFFFFF
@A00769:11:HC3HCDRXX:1:2104:7374:9001
CAGACTAT
+
FFFFFFFF
@A00769:11:HC3HCDRXX:1:2104:6858:9017
CAGACTAT
+
FF,FFFFF
@A00769:11:HC3HCDRXX:1:2104:8974:9017
CAGACTAT
+
FFFFFFFF
@A00769:11:HC3HCDRXX:1:2104:11107:9173
CAGACTAT
+
FFFFFFFF
@A00769:11:HC3HCDRXX:1:2104:23267:9314
CAGACTAT
+
FFFFFFFF
@A00769:11:HC3HCDRXX:1:2104:3947:9330
CAGACTAT
+
FFFFFFFF
@A00769:11:HC3HCDRXX:1:2104:6985:9330
CAGACTAT
+
FFFFFFFF
@A00769:11:HC3HCDRXX:1:2104:18159:9330
CAGACTAT
+
FFFF:FFF
@A00769:11:HC3HCDRXX:1:2104:10031:9345
CAGACTAT
+
FFFFFFFF
@A00769:11:HC3HCDRXX:1:2104:27651:9361
CAGACTAT
+
FFFFFFFF
@A00769:11:HC3HCDRXX:1:2104:10131:9486
CAGACTAT
+
FFFFFFFF
@A00769:11:HC3HCDRXX:1:2104:21377:9549
CAGACTAT
+
FFFFFFFF
@A00769:11:HC3HCDRXX:1:2104:8621:9596
CAGACTAT
+
FFFFFFFF
@A00769:11:HC3HCDRXX:1:2104:23213:9690
CAGACTAT
+
FFFFFFFF
@A00769:11:HC3HCDRXX:1:2104:16278:9706
CAGACTAT
+
FFFFFFFF
@A00769:11:HC3HCDRXX:1:2104:28619:9721
CAGACTAT
+
FFFFFFFF
@A00769:11:HC3HCDRXX:1:2104:16043:9737
CAGACTAT
+
FFFFFFFF
@A00769:11:HC3HCDRXX:1:2104:22272:9752
CAGACTAT
+
FFFFFFFF
@A00769:11:HC3HCDRXX:1:2104:26802:9768
CAGACTAT
+
FFFFFFFF
@A00769:11:HC3HCDRXX:1:2104:6723:9846
CAGACTAT
+
FFFFFFFF
@A00769:11:HC3HCDRXX:1:2104:18873:10003
CAGACTAT
+
,FFFFFFF
@A00769:11:HC3HCDRXX:1:2104:16532:10050
CAGACTAT
+
FFFFFFFF
@A00769:11:HC3HCDRXX:1:2104:20618:10081
CAGACTAT
+
FFFFFFFF
@A00769:11:HC3HCDRXX:1:2104:19199:10160
CAGACTAT
+
FFFFFFFF
@A00769:11:HC3HCDRXX:1:2104:2031:10207
CAGACTAT
+
FF,FFF,F
@A00769:11:HC3HCDRXX:1:2104:29776:10254
CAGACTAT
+
FFFFFFFF
@A00769:11:HC3HCDRXX:1:2104:2193:10363
CAGACTAT
+
FFFFFFFF
@A00769:11:HC3HCDRXX:1:2104:22706:10410
CAGACTAT
+
FFFFFFFF
@A00769:11:HC3HCDRXX:1:2104:25726:10473
CAGACTAT
+
FFFFFFFF
@A00769:11:HC3HCDRXX:1:2104:3902:10535
CAGACTAT
+
FFFFFFFF
@A00769:11:HC3HCDRXX:1:2104:4752:10535
CAGACTAT
+
FFFFFFFF
@A00769:11:HC3HCDRXX:1:2104:21929:10567
CAGACTAT
+
FFFFFFFF
@A00769:11:HC3HCDRXX:1:2104:21043:10598
CAGACTAT
+
FFFFFFF,
@A00769:11:HC3HCDRXX:1:2104:16884:10755
CAGACTAT
+
FFFFFFFF
@A00769:11:HC3HCDRXX:1:2104:7057:10927
CAGACTAT
+
FFFFFFFF
@A00769:11:HC3HCDRXX:1:2104:3296:10958
CAGACTAT
+
FFFFFFFF
@A00769:11:HC3HCDRXX:1:2104:6298:10958
CAGACTAT
+
FFFFFFFF
@A00769:11:HC3HCDRXX:1:2104:18466:10958
CAGACTAT
+
FFFFFFFF
@A00769:11:HC3HCDRXX:1:2104:20772:11068
CAGACTAT
+
FFFFFFFF
@A00769:11:HC3HCDRXX:1:2104:15673:11162
CAGACTAT
+
FFFFFFFF
@A00769:11:HC3HCDRXX:1:2104:4960:11177
CAGACTAT
+
FFFFF,FF
@A00769:11:HC3HCDRXX:1:2104:27914:11193
CAGACTAT
+
FFF:FFFF
@A00769:11:HC3HCDRXX:1:2104:6189:11334
CAGACTAT
+
FFFFFFFF
@A00769:11:HC3HCDRXX:1:2104:24261:11350
CAGACTAT
+
FFFFFFFF
@A00769:11:HC3HCDRXX:1:2104:25346:11350
CAGACTAT
+
FFFFFFFF
@A00769:11:HC3HCDRXX:1:2104:27633:11397
CAGACTAT
+
FFFFFFFF
@A00769:11:HC3HCDRXX:1:2104:7401:11428
CAGACTAT
+
FFFFFFFF
@A00769:11:HC3HCDRXX:1:2104:28320:11522
CAGACTAT
+
FFFFFF::
@A00769:11:HC3HCDRXX:1:2104:6189:11553
CAGACTAT
+
,FFFFFFF
@A00769:11:HC3HCDRXX:1:2104:25211:11553
CAGACTAT
+
FFFFFFFF
@A00769:11:HC3HCDRXX:1:2104:5150:11757
CAGACTAT
+
FFFFFFFF
@A00769:11:HC3HCDRXX:1:2104:23854:11772
CAGACTAT
+
:FFFFFFF
@A00769:11:HC3HCDRXX:1:2104:26232:11788
CAGACTAT
+
FFFFFFFF
@A00769:11:HC3HCDRXX:1:2104:20419:11866
CAGACTAT
+
FFFFFFFF
@A00769:11:HC3HCDRXX:1:2104:14696:11945
CAGACTAT
+
FFFFFFFF
@A00769:11:HC3HCDRXX:1:2104:18511:11945
CAGACTAT
+
FFFFFFFF
@A00769:11:HC3HCDRXX:1:2104:1398:11960
CAGACTAT
+
FFFFFFFF
@A00769:11:HC3HCDRXX:1:2104:17553:12101
CAGACTAT
+
FFFFFF:F
@A00769:11:HC3HCDRXX:1:2104:22299:12211
CAGACTAT
+
FFFFFFFF
@A00769:11:HC3HCDRXX:1:2104:21811:12336
CAGACTAT
+
FFFFFFFF
@A00769:11:HC3HCDRXX:1:2104:13322:12352
CAGACTAT
+
FFFFFFFF
@A00769:11:HC3HCDRXX:1:2104:13684:12383
CAGACTAT
+
FFFFFFFF
@A00769:11:HC3HCDRXX:1:2104:29324:12383
CAGACTAT
+
FFFFF:FF
@A00769:11:HC3HCDRXX:1:2104:10438:12493
CAGACTAT
+
FFFFFFFF
@A00769:11:HC3HCDRXX:1:2104:1063:12571
CAGACTAT
+
FFFFFFFF
@A00769:11:HC3HCDRXX:1:2104:17815:12618
CAGACTAT
+
FFFFFFFF
@A00769:11:HC3HCDRXX:1:2104:12780:12759
CAGACTAT
+
FFFFFFFF
@A00769:11:HC3HCDRXX:1:2104:12852:12759
CAGACTAT
+
FFFFFFFF
@A00769:11:HC3HCDRXX:1:2104:3531:12774
CAGACTAT
+
FFFFFFFF
@A00769:11:HC3HCDRXX:1:2104:5249:12774
CAGACTAT
+
FFFFFFFF
@A00769:11:HC3HCDRXX:1:2104:22281:12806
CAGACTAT
+
FFF:F:FF
@A00769:11:HC3HCDRXX:1:2104:21974:12868
CAGACTAT
+
FFFFFFFF
@A00769:11:HC3HCDRXX:1:2104:1976:12900
CAGACTAT
+
FF:F,FF:
@A00769:11:HC3HCDRXX:1:2104:22155:12931
CAGACTAT
+
FFFFFFFF
@A00769:11:HC3HCDRXX:1:2104:6180:12947
CAGACTAT
+
FFFFFFFF
@A00769:11:HC3HCDRXX:1:2104:6777:12947
CAGACTAT
+
FFFFFFFF
@A00769:11:HC3HCDRXX:1:2104:11487:12962
CAGACTAT
+
FFFFFFFF
@A00769:11:HC3HCDRXX:1:2104:32461:12962
CAGACTAT
+
FFFFF,FF
@A00769:11:HC3HCDRXX:1:2104:6189:12994
CAGACTAT
+
FFFFFFFF
@A00769:11:HC3HCDRXX:1:2104:5520:13025
CAGACTAT
+
FFFFFFFF
@A00769:11:HC3HCDRXX:1:2104:15817:13166
CAGACTAT
+
FFFFFFFF
@A00769:11:HC3HCDRXX:1:2104:5855:13322
CAGACTAT
+
FFFFFFFF
@A00769:11:HC3HCDRXX:1:2104:4209:13385
CAGACTAT
+
FFFFFFFF
@A00769:11:HC3HCDRXX:1:2104:15845:13401
CAGACTAT
+
FF:FFF:F
@A00769:11:HC3HCDRXX:1:2104:4029:13479
CAGACTAT
+
FFFFFFFF
@A00769:11:HC3HCDRXX:1:2104:26621:13495
CAGACTAT
+
FFFFFFFF
@A00769:11:HC3HCDRXX:1:2104:31367:13510
CAGACTAT
+
FFFFFFFF
@A00769:11:HC3HCDRXX:1:2104:18340:13526
CAGACTAT
+
FFFFFFFF
@A00769:11:HC3HCDRXX:1:2104:27028:13636
CAGACTAT
+
FFFFFFFF
@A00769:11:HC3HCDRXX:1:2104:22173:13745
CAGACTAT
+
FFFFFFFF
@A00769:11:HC3HCDRXX:1:2104:1190:13761
CAGACTAT
+
FFFFFFFF
@A00769:11:HC3HCDRXX:1:2104:8296:13792
CAGACTAT
+
FFFFFFFF
@A00769:11:HC3HCDRXX:1:2104:10601:13839
CAGACTAT
+
FFFFFFFF
@A00769:11:HC3HCDRXX:1:2104:10230:13855
CAGACTAT
+
FFFFFFFF
@A00769:11:HC3HCDRXX:1:2104:3034:13917
CAGACTAT
+
FFFFFFFF
@A00769:11:HC3HCDRXX:1:2104:14669:13964
CAGACTAT
+
FFFFFFFF
@A00769:11:HC3HCDRXX:1:2104:30002:13964
CAGACTAT
+
FFFFFF:F
@A00769:11:HC3HCDRXX:1:2104:7148:13996
CAGACTAT
+
FFFF:F:F
@A00769:11:HC3HCDRXX:1:2104:21866:14058
CAGACTAT
+
FFFFFF:F
@A00769:11:HC3HCDRXX:1:2104:29071:14074
CAGACTAT
+
FFFFFFFF
@A00769:11:HC3HCDRXX:1:2104:27597:14121
CAGACTAT
+
FFFFFFFF
@A00769:11:HC3HCDRXX:1:2104:26621:14184
CAGACTAT
+
FFFFFFFF
@A00769:11:HC3HCDRXX:1:2104:23936:14262
CAGACTAT
+
FFFFFFFF
@A00769:11:HC3HCDRXX:1:2104:31331:14293
CAGACTAT
+
FF,FF,F:
@A00769:11:HC3HCDRXX:1:2104:4128:14340
CAGACTAT
+
FFFFFFFF
@A00769:11:HC3HCDRXX:1:2104:29324:14387
CAGACTAT
+
FFFFFFFF
@A00769:11:HC3HCDRXX:1:2104:15103:14403
CAGACTAT
+
FFFFFFFF
@A00769:11:HC3HCDRXX:1:2104:20302:14450
CAGACTAT
+
FFFFFFFF
@A00769:11:HC3HCDRXX:1:2104:20781:14465
CAGACTAT
+
FFFFFFFF
@A00769:11:HC3HCDRXX:1:2104:6054:14512
CAGACTAT
+
FFFFFFFF
@A00769:11:HC3HCDRXX:1:2104:22417:14512
CAGACTAT
+
FFFFF:FF
@A00769:11:HC3HCDRXX:1:2104:23493:14528
CAGACTAT
+
FFFFFF:F
@A00769:11:HC3HCDRXX:1:2104:20274:14559
CAGACTAT
+
FFFFFFFF
@A00769:11:HC3HCDRXX:1:2104:14145:14716
CAGACTAT
+
FFFFFFFF
@A00769:11:HC3HCDRXX:1:2104:1181:14747
CAGACTAT
+
FFFFFFFF
@A00769:11:HC3HCDRXX:1:2104:29342:14920
CAGACTAT
+
FFFFFFFF
@A00769:11:HC3HCDRXX:1:2104:27462:14951
CAGACTAT
+
FFFFFFFF
@A00769:11:HC3HCDRXX:1:2104:4056:14967
CAGACTAT
+
FFFFFFFF
@A00769:11:HC3HCDRXX:1:2104:4056:15029
CAGACTAT
+
FFFFFFFF
@A00769:11:HC3HCDRXX:1:2104:29152:15123
CAGACTAT
+
FFFFF:FF
@A00769:11:HC3HCDRXX:1:2104:14127:15186
CAGACTAT
+
F:FF,:,F
@A00769:11:HC3HCDRXX:1:2104:12852:15201
CAGACTAT
+
FFFFFFFF
@A00769:11:HC3HCDRXX:1:2104:20537:15201
CAGACTAT
+
FFFFFFFF
@A00769:11:HC3HCDRXX:1:2104:3893:15248
CAGACTAT
+
FFFFFFFF
@A00769:11:HC3HCDRXX:1:2104:20455:15374
CAGACTAT
+
FFFFFFFF
@A00769:11:HC3HCDRXX:1:2104:15185:15389
CAGACTAT
+
FF:FFF:F
@A00769:11:HC3HCDRXX:1:2104:1841:15421
CAGACTAT
+
FFFFFFFF
@A00769:11:HC3HCDRXX:1:2104:5909:15515
CAGACTAT
+
FFFFFFFF
@A00769:11:HC3HCDRXX:1:2104:25192:15530
CAGACTAT
+
FFFFFFFF
@A00769:11:HC3HCDRXX:1:2104:27986:15546
CAGACTAT
+
FFFFFFFF
@A00769:11:HC3HCDRXX:1:2104:28375:15593
CAGACTAT
+
FFFFFFFF
@A00769:11:HC3HCDRXX:1:2104:6234:15640
CAGACTAT
+
FFFFFFFF
@A00769:11:HC3HCDRXX:1:2104:9037:15640
CAGACTAT
+
FFFFFFFF
@A00769:11:HC3HCDRXX:1:2104:14660:15640
CAGACTAT
+
FFFFFFFF
@A00769:11:HC3HCDRXX:1:2104:31855:15640
CAGACTAT
+
FFFFFFFF
@A00769:11:HC3HCDRXX:1:2104:27588:15702
CAGACTAT
+
FFFFFFFF
@A00769:11:HC3HCDRXX:1:2104:29903:15702
CAGACTAT
+
FFFFFFFF
@A00769:11:HC3HCDRXX:1:2104:28176:15749
CAGACTAT
+
FFFFFFFF
@A00769:11:HC3HCDRXX:1:2104:2076:15765
CAGACTAT
+
FFFFFFFF
@A00769:11:HC3HCDRXX:1:2104:18783:15828
CAGACTAT
+
FFFF:FFF
@A00769:11:HC3HCDRXX:1:2104:2718:15875
CAGACTAT
+
FFFFFFFF
@A00769:11:HC3HCDRXX:1:2104:17418:16000
CAGACTAT
+
FFFFFFFF
@A00769:11:HC3HCDRXX:1:2104:18810:16000
CAGACTAT
+
FFFFFFFF
@A00769:11:HC3HCDRXX:1:2104:27688:16094
CAGACTAT
+
FFFFFFFF
@A00769:11:HC3HCDRXX:1:2104:2654:16110
CAGACTAT
+
FFFFFFFF
@A00769:11:HC3HCDRXX:1:2104:22562:16110
CAGACTAT
+
FFFFFFFF
@A00769:11:HC3HCDRXX:1:2104:29044:16219
CAGACTAT
+
FFFFFFFF
@A00769:11:HC3HCDRXX:1:2104:6894:16313
CAGACTAT
+
FFFFFFFF
@A00769:11:HC3HCDRXX:1:2104:10565:16438
CAGACTAT
+
FFFFFFFF
@A00769:11:HC3HCDRXX:1:2104:20347:16438
CAGACTAT
+
FFFFFFFF
@A00769:11:HC3HCDRXX:1:2104:28546:16454
CAGACTAT
+
FFFFFFFF
@A00769:11:HC3HCDRXX:1:2104:10890:16470
CAGACTAT
+
FFFFFFFF
@A00769:11:HC3HCDRXX:1:2104:11107:16470
CAGACTAT
+
FFFFFFFF
@A00769:11:HC3HCDRXX:1:2104:19895:16470
CAGACTAT
+
FFFFFFFF
@A00769:11:HC3HCDRXX:1:2104:29523:16485
CAGACTAT
+
FFFFFFF,
@A00769:11:HC3HCDRXX:1:2104:8992:16501
CAGACTAT
+
FFFFFFFF
@A00769:11:HC3HCDRXX:1:2104:7789:16517
CAGACTAT
+
FFFFFFFF
@A00769:11:HC3HCDRXX:1:2104:2582:16611
CAGACTAT
+
FFFFFFF:
@A00769:11:HC3HCDRXX:1:2104:4399:16626
CAGACTAT
+
FF,FF:FF
@A00769:11:HC3HCDRXX:1:2104:28700:16626
CAGACTAT
+
FFFFFFFF
@A00769:11:HC3HCDRXX:1:2104:27425:16799
CAGACTAT
+
FFFFFFFF
@A00769:11:HC3HCDRXX:1:2104:11695:16830
CAGACTAT
+
FFFFFFFF
@A00769:11:HC3HCDRXX:1:2104:9218:16861
CAGACTAT
+
FFFFFFFF
@A00769:11:HC3HCDRXX:1:2104:18629:16939
CAGACTAT
+
FFFFFFFF
@A00769:11:HC3HCDRXX:1:2104:19072:16986
CAGACTAT
+
FFFFFFFF
@A00769:11:HC3HCDRXX:1:2104:20500:16986
CAGACTAT
+
FFFFFFFF
@A00769:11:HC3HCDRXX:1:2104:26295:17002
CAGACTAT
+
:FFFFFFF
@A00769:11:HC3HCDRXX:1:2104:23393:17018
CAGACTAT
+
FFFFFFFF
@A00769:11:HC3HCDRXX:1:2104:4770:17080
CAGACTAT
+
FFFFFFFF
@A00769:11:HC3HCDRXX:1:2104:21278:17112
CAGACTAT
+
FFFFF:FF
@A00769:11:HC3HCDRXX:1:2104:7862:17174
CAGACTAT
+
FFFFFF:F
@A00769:11:HC3HCDRXX:1:2104:21404:17206
CAGACTAT
+
FFFFFFFF
@A00769:11:HC3HCDRXX:1:2104:8178:17221
CAGACTAT
+
FFFFFFFF
@A00769:11:HC3HCDRXX:1:2104:10945:17253
CAGACTAT
+
F:FFFF,F
@A00769:11:HC3HCDRXX:1:2104:13675:17253
CAGACTAT
+
FF:FFFFF
@A00769:11:HC3HCDRXX:1:2104:23565:17284
CAGACTAT
+
:F:FFF,F
@A00769:11:HC3HCDRXX:1:2104:19524:17300
CAGACTAT
+
:FFFFFFF
@A00769:11:HC3HCDRXX:1:2104:13973:17362
CAGACTAT
+
FFFFFFFF
@A00769:11:HC3HCDRXX:1:2104:21793:17409
CAGACTAT
+
FFFFFFFF
@A00769:11:HC3HCDRXX:1:2104:17626:17487
CAGACTAT
+
FFFFFFFF
@A00769:11:HC3HCDRXX:1:2104:19967:17503
CAGACTAT
+
FFFFFFFF
@A00769:11:HC3HCDRXX:1:2104:2582:17581
CAGACTAT
+
FFFFFFFF
@A00769:11:HC3HCDRXX:1:2104:11180:17628
CAGACTAT
+
FFFFF,,:
@A00769:11:HC3HCDRXX:1:2104:5285:17660
CAGACTAT
+
FFFFFFFF
@A00769:11:HC3HCDRXX:1:2104:31720:17660
CAGACTAT
+
FFFFFFFF
@A00769:11:HC3HCDRXX:1:2104:24569:17707
CAGACTAT
+
FFFFFFFF
@A00769:11:HC3HCDRXX:1:2104:24035:17754
CAGACTAT
+
FFFFFFFF
@A00769:11:HC3HCDRXX:1:2104:23194:17769
CAGACTAT
+
FF:FFFFF
@A00769:11:HC3HCDRXX:1:2104:13277:17942
CAGACTAT
+
FFFFFFFF
@A00769:11:HC3HCDRXX:1:2104:30969:17989
CAGACTAT
+
FFFFFFFF
@A00769:11:HC3HCDRXX:1:2104:4083:18051
CAGACTAT
+
FFFFFFFF
@A00769:11:HC3HCDRXX:1:2104:31141:18067
CAGACTAT
+
FFFFFFFF
@A00769:11:HC3HCDRXX:1:2104:6587:18192
CAGACTAT
+
FFFFFFFF
@A00769:11:HC3HCDRXX:1:2104:1298:18208
CAGACTAT
+
FF:F:FFF
@A00769:11:HC3HCDRXX:1:2104:26512:18223
CAGACTAT
+
FFFFFFFF
@A00769:11:HC3HCDRXX:1:2104:26901:18270
CAGACTAT
+
FFFFFFFF
@A00769:11:HC3HCDRXX:1:2104:12246:18286
CAGACTAT
+
FFFFFFFF
@A00769:11:HC3HCDRXX:1:2104:7057:18349
CAGACTAT
+
FFFFFFFF
@A00769:11:HC3HCDRXX:1:2104:9516:18349
CAGACTAT
+
FFFFFFFF
@A00769:11:HC3HCDRXX:1:2104:6198:18364
CAGACTAT
+
FFFFFFFF
@A00769:11:HC3HCDRXX:1:2104:9209:18380
CAGACTAT
+
FFFFF:FF
@A00769:11:HC3HCDRXX:1:2104:6460:18599
CAGACTAT
+
FFFFFFFF
@A00769:11:HC3HCDRXX:1:2104:6668:18646
CAGACTAT
+
FFFFFFFF
@A00769:11:HC3HCDRXX:1:2104:21187:18646
CAGACTAT
+
FFFFFFFF
@A00769:11:HC3HCDRXX:1:2104:12355:18662
CAGACTAT
+
FFFFFFFF
@A00769:11:HC3HCDRXX:1:2104:12897:18662
CAGACTAT
+
FFFFFFFF
@A00769:11:HC3HCDRXX:1:2104:23981:18724
CAGACTAT
+
FFFFFFFF
@A00769:11:HC3HCDRXX:1:2104:13612:18740
CAGACTAT
+
FF:FF:FF
@A00769:11:HC3HCDRXX:1:2104:25789:18787
CAGACTAT
+
FFFFFFFF
@A00769:11:HC3HCDRXX:1:2104:30752:18803
CAGACTAT
+
FFFFFFFF
@A00769:11:HC3HCDRXX:1:2104:27534:18897
CAGACTAT
+
FFFFFFFF
@A00769:11:HC3HCDRXX:1:2104:24749:18959
CAGACTAT
+
FFFFFFFF
@A00769:11:HC3HCDRXX:1:2104:7365:18975
CAGACTAT
+
FFFFFFFF
@A00769:11:HC3HCDRXX:1:2104:17074:19038
CAGACTAT
+
FFFFFFFF
@A00769:11:HC3HCDRXX:1:2104:10628:19053
CAGACTAT
+
FFFFFFFF
@A00769:11:HC3HCDRXX:1:2104:25834:19116
CAGACTAT
+
FFFFFFFF
@A00769:11:HC3HCDRXX:1:2104:17101:19179
CAGACTAT
+
FFFFFF,F
@A00769:11:HC3HCDRXX:1:2104:23701:19179
CAGACTAT
+
FFFFFFFF
@A00769:11:HC3HCDRXX:1:2104:12798:19241
CAGACTAT
+
FFFFFFFF
@A00769:11:HC3HCDRXX:1:2104:8341:19319
CAGACTAT
+
FF,FFFFF
@A00769:11:HC3HCDRXX:1:2104:18801:19335
CAGACTAT
+
FFFFFFFF
@A00769:11:HC3HCDRXX:1:2104:4906:19351
CAGACTAT
+
FFFFFFFF
@A00769:11:HC3HCDRXX:1:2104:6234:19398
CAGACTAT
+
FFFFFFFF
@A00769:11:HC3HCDRXX:1:2104:20374:19429
CAGACTAT
+
FFFFFFFF
@A00769:11:HC3HCDRXX:1:2104:32615:19429
CAGACTAT
+
FFFFFFFF
@A00769:11:HC3HCDRXX:1:2104:10113:19476
CAGACTAT
+
FFFFFFFF
@A00769:11:HC3HCDRXX:1:2104:27877:19492
CAGACTAT
+
FFFFFFFF
@A00769:11:HC3HCDRXX:1:2104:25635:19523
CAGACTAT
+
FFFFF:FF
@A00769:11:HC3HCDRXX:1:2104:26160:19554
CAGACTAT
+
FFFFFF:F
@A00769:11:HC3HCDRXX:1:2104:12997:19711
CAGACTAT
+
FFFFFFFF
@A00769:11:HC3HCDRXX:1:2104:15763:19711
CAGACTAT
+
FFFFFFFF
@A00769:11:HC3HCDRXX:1:2104:21875:19711
CAGACTAT
+
FFFFFFFF
@A00769:11:HC3HCDRXX:1:2104:21875:19867
CAGACTAT
+
FF:F:FF:
@A00769:11:HC3HCDRXX:1:2104:19759:19899
CAGACTAT
+
FFFFFFFF
@A00769:11:HC3HCDRXX:1:2104:19822:19977
CAGACTAT
+
FFFFFFFF
@A00769:11:HC3HCDRXX:1:2104:14778:20102
CAGACTAT
+
FFFFFFFF
@A00769:11:HC3HCDRXX:1:2104:16089:20118
CAGACTAT
+
FFFFFFFF
@A00769:11:HC3HCDRXX:1:2104:29161:20118
CAGACTAT
+
FFFFFFFF
@A00769:11:HC3HCDRXX:1:2104:26992:20149
CAGACTAT
+
FFFFFFFF
@A00769:11:HC3HCDRXX:1:2104:15374:20228
CAGACTAT
+
FFFFFFFF
@A00769:11:HC3HCDRXX:1:2104:22923:20243
CAGACTAT
+
FFFFFFFF
@A00769:11:HC3HCDRXX:1:2104:30915:20243
CAGACTAT
+
FFFFFFFF
@A00769:11:HC3HCDRXX:1:2104:6533:20259
CAGACTAT
+
FFFFFFFF
@A00769:11:HC3HCDRXX:1:2104:6641:20290
CAGACTAT
+
FFFFFFFF
@A00769:11:HC3HCDRXX:1:2104:17535:20306
CAGACTAT
+
FFFFFFFF
@A00769:11:HC3HCDRXX:1:2104:23845:20494
CAGACTAT
+
FF,FFFFF
@A00769:11:HC3HCDRXX:1:2104:8666:20572
CAGACTAT
+
FFFFFFFF
@A00769:11:HC3HCDRXX:1:2104:28890:20588
CAGACTAT
+
FFFFFFFF
@A00769:11:HC3HCDRXX:1:2104:27118:20619
CAGACTAT
+
FFFFFFFF
@A00769:11:HC3HCDRXX:1:2104:27064:20650
CAGACTAT
+
FFFFFFFF
@A00769:11:HC3HCDRXX:1:2104:26341:20682
CAGACTAT
+
FFFFFFFF
@A00769:11:HC3HCDRXX:1:2104:27471:20697
CAGACTAT
+
FFFFFFFF
@A00769:11:HC3HCDRXX:1:2104:32262:20697
CAGACTAT
+
FFFFFFFF
@A00769:11:HC3HCDRXX:1:2104:28908:20713
CAGACTAT
+
FFFFFFFF
@A00769:11:HC3HCDRXX:1:2104:1271:20729
CAGACTAT
+
FF:FFFFF
@A00769:11:HC3HCDRXX:1:2104:12653:20744
CAGACTAT
+
FFFFFFFF
@A00769:11:HC3HCDRXX:1:2104:28881:20760
CAGACTAT
+
FFFFFFFF
@A00769:11:HC3HCDRXX:1:2104:10086:20776
CAGACTAT
+
FFFFFF,F
@A00769:11:HC3HCDRXX:1:2104:9697:20885
CAGACTAT
+
FFFFFFFF
@A00769:11:HC3HCDRXX:1:2104:5900:20917
CAGACTAT
+
FFFFFFFF
@A00769:11:HC3HCDRXX:1:2104:20898:20932
CAGACTAT
+
FFFFFFFF
@A00769:11:HC3HCDRXX:1:2104:29803:20948
CAGACTAT
+
FFFFFFFF
@A00769:11:HC3HCDRXX:1:2104:12002:20964
CAGACTAT
+
FFFFFFFF
@A00769:11:HC3HCDRXX:1:2104:19515:21010
CAGACTAT
+
FFFFFFFF
@A00769:11:HC3HCDRXX:1:2104:16667:21057
CAGACTAT
+
FFFFFFFF
@A00769:11:HC3HCDRXX:1:2104:29496:21073
CAGACTAT
+
FFFFFFFF
@A00769:11:HC3HCDRXX:1:2104:7817:21104
CAGACTAT
+
FFFFFFFF
@A00769:11:HC3HCDRXX:1:2104:7102:21214
CAGACTAT
+
FFFFFFFF
@A00769:11:HC3HCDRXX:1:2104:27064:21245
CAGACTAT
+
FFFFFF:F
@A00769:11:HC3HCDRXX:1:2104:32524:21339
CAGACTAT
+
FFFFFFFF
@A00769:11:HC3HCDRXX:1:2104:1515:21371
CAGACTAT
+
FFFFFFFF
@A00769:11:HC3HCDRXX:1:2104:9191:21386
CAGACTAT
+
FF:FFFFF
@A00769:11:HC3HCDRXX:1:2104:26223:21386
CAGACTAT
+
FFFFFFFF
@A00769:11:HC3HCDRXX:1:2104:16532:21449
CAGACTAT
+
FFFFFF:F
@A00769:11:HC3HCDRXX:1:2104:5620:21465
CAGACTAT
+
FFFFFFFF
@A00769:11:HC3HCDRXX:1:2104:22272:21496
CAGACTAT
+
FFFFFFFF
@A00769:11:HC3HCDRXX:1:2104:9941:21527
CAGACTAT
+
FFFFFFFF
@A00769:11:HC3HCDRXX:1:2104:19949:21543
CAGACTAT
+
FFFFF:FF
@A00769:11:HC3HCDRXX:1:2104:2040:21559
CAGACTAT
+
FFFFFFFF
@A00769:11:HC3HCDRXX:1:2104:31584:21559
CAGACTAT
+
FFFFFFFF
@A00769:11:HC3HCDRXX:1:2104:8260:21590
CAGACTAT
+
FFFFFFFF
@A00769:11:HC3HCDRXX:1:2104:8359:21637
CAGACTAT
+
FFFFFFFF
@A00769:11:HC3HCDRXX:1:2104:2636:21684
CAGACTAT
+
FFFFFFFF
@A00769:11:HC3HCDRXX:1:2104:15528:21715
CAGACTAT
+
FFFFFFFF
@A00769:11:HC3HCDRXX:1:2104:10411:21840
CAGACTAT
+
FFFFFFFF
@A00769:11:HC3HCDRXX:1:2104:27281:21840
CAGACTAT
+
FFFFFFFF
@A00769:11:HC3HCDRXX:1:2104:9706:21872
CAGACTAT
+
FFFFFFFF
@A00769:11:HC3HCDRXX:1:2104:14344:21981
CAGACTAT
+
FFFFFFFF
@A00769:11:HC3HCDRXX:1:2104:25012:21981
CAGACTAT
+
FFFFFFFF
@A00769:11:HC3HCDRXX:1:2104:3088:21997
CAGACTAT
+
FFFF:FFF
@A00769:11:HC3HCDRXX:1:2104:17101:21997
CAGACTAT
+
FFFFFFFF
@A00769:11:HC3HCDRXX:1:2104:12391:22013
CAGACTAT
+
FFFFFFFF
@A00769:11:HC3HCDRXX:1:2104:1814:22044
CAGACTAT
+
FFFFFFFF
@A00769:11:HC3HCDRXX:1:2104:3821:22044
CAGACTAT
+
FFFFFFFF
@A00769:11:HC3HCDRXX:1:2104:28149:22091
CAGACTAT
+
FFFFFF:F
@A00769:11:HC3HCDRXX:1:2104:1389:22122
CAGACTAT
+
FFFF:FFF
@A00769:11:HC3HCDRXX:1:2104:15826:22169
CAGACTAT
+
FFFFFFFF
@A00769:11:HC3HCDRXX:1:2104:29279:22169
CAGACTAT
+
FFFFFF:F
@A00769:11:HC3HCDRXX:1:2104:31819:22247
CAGACTAT
+
F:FFFFFF
@A00769:11:HC3HCDRXX:1:2104:2546:22279
CAGACTAT
+
FFFFFFFF
@A00769:11:HC3HCDRXX:1:2104:25446:22326
CAGACTAT
+
FFFFFFFF
@A00769:11:HC3HCDRXX:1:2104:15718:22420
CAGACTAT
+
FFFFFFFF
@A00769:11:HC3HCDRXX:1:2104:28465:22451
CAGACTAT
+
FFFFFFFF
@A00769:11:HC3HCDRXX:1:2104:25726:22498
CAGACTAT
+
FFFFFFFF
@A00769:11:HC3HCDRXX:1:2104:30391:22498
CAGACTAT
+
FFFFFFFF
@A00769:11:HC3HCDRXX:1:2104:18304:22545
CAGACTAT
+
FFFFFFFF
@A00769:11:HC3HCDRXX:1:2104:27932:22561
CAGACTAT
+
FFFFFFFF
@A00769:11:HC3HCDRXX:1:2104:11595:22576
CAGACTAT
+
FF:FFFF,
@A00769:11:HC3HCDRXX:1:2104:27344:22639
CAGACTAT
+
FFFFFFFF
@A00769:11:HC3HCDRXX:1:2104:22616:22654
CAGACTAT
+
FFFFFFFF
@A00769:11:HC3HCDRXX:1:2104:10474:22670
CAGACTAT
+
:FFFFFFF
@A00769:11:HC3HCDRXX:1:2104:4761:22701
CAGACTAT
+
FFFFFFFF
@A00769:11:HC3HCDRXX:1:2104:14931:22717
CAGACTAT
+
FFF:FFFF
@A00769:11:HC3HCDRXX:1:2104:26485:22811
CAGACTAT
+
FFFFFFFF
@A00769:11:HC3HCDRXX:1:2104:30707:22827
CAGACTAT
+
FFFFFFFF
@A00769:11:HC3HCDRXX:1:2104:18927:22936
CAGACTAT
+
FFFFF:FF
@A00769:11:HC3HCDRXX:1:2104:32479:22952
CAGACTAT
+
FFFFFFFF
@A00769:11:HC3HCDRXX:1:2104:7518:22968
CAGACTAT
+
FF,:FFFF
@A00769:11:HC3HCDRXX:1:2104:32841:22983
CAGACTAT
+
FFFFFFFF
@A00769:11:HC3HCDRXX:1:2104:1687:23046
CAGACTAT
+
FFFFFFFF
@A00769:11:HC3HCDRXX:1:2104:31629:23046
CAGACTAT
+
FF:FF:,F
@A00769:11:HC3HCDRXX:1:2104:20302:23187
CAGACTAT
+
FFFFFFFF
@A00769:11:HC3HCDRXX:1:2104:29686:23249
CAGACTAT
+
FFFFFFFF
@A00769:11:HC3HCDRXX:1:2104:13892:23265
CAGACTAT
+
FFFF:FF:
@A00769:11:HC3HCDRXX:1:2104:18882:23265
CAGACTAT
+
FFFFFFFF
@A00769:11:HC3HCDRXX:1:2104:30535:23281
CAGACTAT
+
FFFFFFFF
@A00769:11:HC3HCDRXX:1:2104:19217:23312
CAGACTAT
+
FFFFFFFF
@A00769:11:HC3HCDRXX:1:2104:5764:23343
CAGACTAT
+
FF:FFFFF
@A00769:11:HC3HCDRXX:1:2104:18593:23390
CAGACTAT
+
:FFFFF:F
@A00769:11:HC3HCDRXX:1:2104:3775:23437
CAGACTAT
+
FFFFFFFF
@A00769:11:HC3HCDRXX:1:2104:18927:23531
CAGACTAT
+
FFFFFFFF
@A00769:11:HC3HCDRXX:1:2104:7129:23610
CAGACTAT
+
FFFFFFFF
@A00769:11:HC3HCDRXX:1:2104:4698:23657
CAGACTAT
+
FFFFFFFF
@A00769:11:HC3HCDRXX:1:2104:21133:23688
CAGACTAT
+
FFFFFFFF
@A00769:11:HC3HCDRXX:1:2104:29333:23703
CAGACTAT
+
FFFFFFFF
@A00769:11:HC3HCDRXX:1:2104:22580:23750
CAGACTAT
+
FFFFFFFF
@A00769:11:HC3HCDRXX:1:2104:8061:23782
CAGACTAT
+
FFFFFFFF
@A00769:11:HC3HCDRXX:1:2104:27163:23797
CAGACTAT
+
FFFFFFFF
@A00769:11:HC3HCDRXX:1:2104:24831:23860
CAGACTAT
+
FFFFFFFF
@A00769:11:HC3HCDRXX:1:2104:27019:23891
CAGACTAT
+
FFFFFFFF
@A00769:11:HC3HCDRXX:1:2104:24406:23907
CAGACTAT
+
F:,FFFFF
@A00769:11:HC3HCDRXX:1:2104:10257:23923
CAGACTAT
+
FFFFFFFF
@A00769:11:HC3HCDRXX:1:2104:19958:23970
CAGACTAT
+
FFFFFF:F
@A00769:11:HC3HCDRXX:1:2104:2826:23985
CAGACTAT
+
FFFFFFFF
@A00769:11:HC3HCDRXX:1:2104:16622:24017
CAGACTAT
+
FFFFFFFF
@A00769:11:HC3HCDRXX:1:2104:11198:24048
CAGACTAT
+
FFFFFFFF
@A00769:11:HC3HCDRXX:1:2104:21169:24126
CAGACTAT
+
FFFFFFFF
@A00769:11:HC3HCDRXX:1:2104:6723:24189
CAGACTAT
+
FFFFFFFF
@A00769:11:HC3HCDRXX:1:2104:21359:24205
CAGACTAT
+
FFFFFFFF
@A00769:11:HC3HCDRXX:1:2104:25744:24220
CAGACTAT
+
FFFFFFFF
@A00769:11:HC3HCDRXX:1:2104:12120:24267
CAGACTAT
+
FFFFFFFF
@A00769:11:HC3HCDRXX:1:2104:14181:24267
CAGACTAT
+
F:FF:FFF
@A00769:11:HC3HCDRXX:1:2104:9598:24345
CAGACTAT
+
:FFFFFFF
@A00769:11:HC3HCDRXX:1:2104:3839:24392
CAGACTAT
+
FFFFFFFF
@A00769:11:HC3HCDRXX:1:2104:25735:24392
CAGACTAT
+
FFFFFFFF
@A00769:11:HC3HCDRXX:1:2104:20030:24408
CAGACTAT
+
FFFFF,FF
@A00769:11:HC3HCDRXX:1:2104:28031:24424
CAGACTAT
+
FFFFFFFF
@A00769:11:HC3HCDRXX:1:2104:8151:24439
CAGACTAT
+
FFFFFFFF
@A00769:11:HC3HCDRXX:1:2104:28239:24439
CAGACTAT
+
FFFFFFFF
@A00769:11:HC3HCDRXX:1:2104:15013:24518
CAGACTAT
+
FF,FFF:F
@A00769:11:HC3HCDRXX:1:2104:26811:24565
CAGACTAT
+
FFFFFFFF
@A00769:11:HC3HCDRXX:1:2104:21649:24612
CAGACTAT
+
FFFFFFFF
@A00769:11:HC3HCDRXX:1:2104:14886:24674
CAGACTAT
+
FFFFFFFF
@A00769:11:HC3HCDRXX:1:2104:24505:24706
CAGACTAT
+
FFFFFF,F
@A00769:11:HC3HCDRXX:1:2104:19542:24815
CAGACTAT
+
FFFFFFFF
@A00769:11:HC3HCDRXX:1:2104:3061:24831
CAGACTAT
+
FFFFFFFF
@A00769:11:HC3HCDRXX:1:2104:3549:24831
CAGACTAT
+
,FFF:FFF
@A00769:11:HC3HCDRXX:1:2104:10257:24831
CAGACTAT
+
FFFFFFFF
@A00769:11:HC3HCDRXX:1:2104:18078:24878
CAGACTAT
+
FFFFFFFF
@A00769:11:HC3HCDRXX:1:2104:5665:24956
CAGACTAT
+
FFFFFFFF
@A00769:11:HC3HCDRXX:1:2104:12888:25034
CAGACTAT
+
FF:FFFFF
@A00769:11:HC3HCDRXX:1:2104:27778:25113
CAGACTAT
+
FFFFFFFF
@A00769:11:HC3HCDRXX:1:2104:13810:25128
CAGACTAT
+
FF:FFFFF
@A00769:11:HC3HCDRXX:1:2104:23999:25144
CAGACTAT
+
FFFFFFFF
@A00769:11:HC3HCDRXX:1:2104:31204:25191
CAGACTAT
+
FFFFFFFF
@A00769:11:HC3HCDRXX:1:2104:21477:25222
CAGACTAT
+
FFFFFFFF
@A00769:11:HC3HCDRXX:1:2104:17761:25300
CAGACTAT
+
FFFFFFFF
@A00769:11:HC3HCDRXX:1:2104:32524:25347
CAGACTAT
+
FFFFFFFF
@A00769:11:HC3HCDRXX:1:2104:14226:25379
CAGACTAT
+
FFFFFFFF
@A00769:11:HC3HCDRXX:1:2104:2853:25410
CAGACTAT
+
FFFFFFFF
@A00769:11:HC3HCDRXX:1:2104:18855:25410
CAGACTAT
+
FFFFF:FF
@A00769:11:HC3HCDRXX:1:2104:20627:25410
CAGACTAT
+
FFFFFFFF
@A00769:11:HC3HCDRXX:1:2104:5873:25441
CAGACTAT
+
FFFFFFFF
@A00769:11:HC3HCDRXX:1:2104:20726:25551
CAGACTAT
+
FFFFFFFF
@A00769:11:HC3HCDRXX:1:2104:9652:25598
CAGACTAT
+
FFFFFFFF
@A00769:11:HC3HCDRXX:1:2104:27769:25661
CAGACTAT
+
FFFFFFFF
@A00769:11:HC3HCDRXX:1:2104:5719:25676
CAGACTAT
+
FFFFFFFF
@A00769:11:HC3HCDRXX:1:2104:5104:25770
CAGACTAT
+
FFFFFFFF
@A00769:11:HC3HCDRXX:1:2104:20925:25770
CAGACTAT
+
FFFFFFFF
@A00769:11:HC3HCDRXX:1:2104:12952:25895
CAGACTAT
+
FFFFFFFF
@A00769:11:HC3HCDRXX:1:2104:16740:26036
CAGACTAT
+
FFFFFFFF
@A00769:11:HC3HCDRXX:1:2104:26087:26036
CAGACTAT
+
FFFFFFFF
@A00769:11:HC3HCDRXX:1:2104:11668:26052
CAGACTAT
+
,F:FF:FF
@A00769:11:HC3HCDRXX:1:2104:22101:26052
CAGACTAT
+
FFFFFFFF
@A00769:11:HC3HCDRXX:1:2104:28962:26099
CAGACTAT
+
FFFFFFFF
@A00769:11:HC3HCDRXX:1:2104:4616:26115
CAGACTAT
+
FFFFFFFF
@A00769:11:HC3HCDRXX:1:2104:11767:26224
CAGACTAT
+
FF:FFFFF
@A00769:11:HC3HCDRXX:1:2104:28574:26240
CAGACTAT
+
FFFFFFFF
@A00769:11:HC3HCDRXX:1:2104:25120:26303
CAGACTAT
+
FFFFFFFF
@A00769:11:HC3HCDRXX:1:2104:4399:26334
CAGACTAT
+
FFFFFFFF
@A00769:11:HC3HCDRXX:1:2104:14597:26396
CAGACTAT
+
FFFFFFFF
@A00769:11:HC3HCDRXX:1:2104:1823:26412
CAGACTAT
+
FFFFFFFF
@A00769:11:HC3HCDRXX:1:2104:4553:26569
CAGACTAT
+
FFFFFFFF
@A00769:11:HC3HCDRXX:1:2104:23041:26584
CAGACTAT
+
FFFF:FFF
@A00769:11:HC3HCDRXX:1:2104:26811:26631
CAGACTAT
+
FFFFFFFF
@A00769:11:HC3HCDRXX:1:2104:10339:26663
CAGACTAT
+
FFFFFFFF
@A00769:11:HC3HCDRXX:1:2104:2763:26725
CAGACTAT
+
FFFFFFFF
@A00769:11:HC3HCDRXX:1:2104:5909:26757
CAGACTAT
+
FFFFFFFF
@A00769:11:HC3HCDRXX:1:2104:11351:26788
CAGACTAT
+
FFFFFFFF
@A00769:11:HC3HCDRXX:1:2104:19135:26835
CAGACTAT
+
FFFFFFFF
@A00769:11:HC3HCDRXX:1:2104:12888:26913
CAGACTAT
+
FFFFFFFF
@A00769:11:HC3HCDRXX:1:2104:25644:26991
CAGACTAT
+
FFFFFFF:
@A00769:11:HC3HCDRXX:1:2104:21495:27007
CAGACTAT
+
FFFFFF:F
@A00769:11:HC3HCDRXX:1:2104:32714:27085
CAGACTAT
+
FFFFFFFF
@A00769:11:HC3HCDRXX:1:2104:19407:27117
CAGACTAT
+
FFFFFFFF
@A00769:11:HC3HCDRXX:1:2104:28040:27132
CAGACTAT
+
FFFFFFFF
@A00769:11:HC3HCDRXX:1:2104:19434:27164
CAGACTAT
+
FFFFFFFF
@A00769:11:HC3HCDRXX:1:2104:22634:27164
CAGACTAT
+
FFFFFFFF
@A00769:11:HC3HCDRXX:1:2104:17056:27179
CAGACTAT
+
FFFFFFFF
@A00769:11:HC3HCDRXX:1:2104:22507:27195
CAGACTAT
+
FFFFFFFF
@A00769:11:HC3HCDRXX:1:2104:25373:27211
CAGACTAT
+
FFFFFFFF
@A00769:11:HC3HCDRXX:1:2104:12563:27258
CAGACTAT
+
FFFFFFFF
@A00769:11:HC3HCDRXX:1:2104:32714:27273
CAGACTAT
+
FFFFFFFF
@A00769:11:HC3HCDRXX:1:2104:11749:27289
CAGACTAT
+
FFF:FF:F
@A00769:11:HC3HCDRXX:1:2104:23366:27305
CAGACTAT
+
:FFFFFFF
@A00769:11:HC3HCDRXX:1:2104:13729:27398
CAGACTAT
+
FFFFFFFF
@A00769:11:HC3HCDRXX:1:2104:14018:27461
CAGACTAT
+
FFFFFFFF
@A00769:11:HC3HCDRXX:1:2104:24514:27477
CAGACTAT
+
F:FFFF,F
@A00769:11:HC3HCDRXX:1:2104:7925:27524
CAGACTAT
+
FFFFFFFF
@A00769:11:HC3HCDRXX:1:2104:28266:27586
CAGACTAT
+
FFFFFFFF
@A00769:11:HC3HCDRXX:1:2104:13856:27712
CAGACTAT
+
FFFFFFFF
@A00769:11:HC3HCDRXX:1:2104:16857:27712
CAGACTAT
+
FFFFFFFF
@A00769:11:HC3HCDRXX:1:2104:8675:27790
CAGACTAT
+
:F,F,FF,
@A00769:11:HC3HCDRXX:1:2104:32705:27821
CAGACTAT
+
FFFFFFFF
@A00769:11:HC3HCDRXX:1:2104:14814:27899
CAGACTAT
+
FFFFFFFF
@A00769:11:HC3HCDRXX:1:2104:3432:27915
CAGACTAT
+
FFFFFFFF
@A00769:11:HC3HCDRXX:1:2104:4137:27915
CAGACTAT
+
FFFFF:FF
@A00769:11:HC3HCDRXX:1:2104:20066:27915
CAGACTAT
+
FFFFFFFF
@A00769:11:HC3HCDRXX:1:2104:6506:27978
CAGACTAT
+
,FFF::F,
@A00769:11:HC3HCDRXX:1:2104:9489:28040
CAGACTAT
+
,FFFFFFF
@A00769:11:HC3HCDRXX:1:2104:9317:28087
CAGACTAT
+
FFFFFFFF
@A00769:11:HC3HCDRXX:1:2104:21124:28087
CAGACTAT
+
FFFFF:FF
@A00769:11:HC3HCDRXX:1:2104:27624:28134
CAGACTAT
+
FFFFFFFF
@A00769:11:HC3HCDRXX:1:2104:18069:28244
CAGACTAT
+
FFFFFFFF
@A00769:11:HC3HCDRXX:1:2104:31322:28275
CAGACTAT
+
FFFFFFFF
@A00769:11:HC3HCDRXX:1:2104:1316:28291
CAGACTAT
+
FFFFFFFF
@A00769:11:HC3HCDRXX:1:2104:14850:28338
CAGACTAT
+
FFFFFFFF
@A00769:11:HC3HCDRXX:1:2104:31575:28369
CAGACTAT
+
FFFFFFFF
@A00769:11:HC3HCDRXX:1:2104:6216:28385
CAGACTAT
+
FFFFFFFF
@A00769:11:HC3HCDRXX:1:2104:28239:28385
CAGACTAT
+
FFFFFFFF
@A00769:11:HC3HCDRXX:1:2104:24722:28432
CAGACTAT
+
FF:FF:FF
@A00769:11:HC3HCDRXX:1:2104:29595:28479
CAGACTAT
+
FFFFFFFF
@A00769:11:HC3HCDRXX:1:2104:18954:28494
CAGACTAT
+
FFFFFFFF
@A00769:11:HC3HCDRXX:1:2104:27019:28494
CAGACTAT
+
FFFFFFFF
@A00769:11:HC3HCDRXX:1:2104:6451:28573
CAGACTAT
+
FF,FFF:F
@A00769:11:HC3HCDRXX:1:2104:9317:28620
CAGACTAT
+
FF,FFFFF
@A00769:11:HC3HCDRXX:1:2104:21540:28651
CAGACTAT
+
FFFFFFFF
@A00769:11:HC3HCDRXX:1:2104:12219:28667
CAGACTAT
+
FFFFFFFF
@A00769:11:HC3HCDRXX:1:2104:11767:28761
CAGACTAT
+
FFFFFFFF
@A00769:11:HC3HCDRXX:1:2104:5837:28823
CAGACTAT
+
FFFFFFFF
@A00769:11:HC3HCDRXX:1:2104:23845:28823
CAGACTAT
+
FFFFFFFF
@A00769:11:HC3HCDRXX:1:2104:20898:28886
CAGACTAT
+
FFFFFFFF
@A00769:11:HC3HCDRXX:1:2104:29107:28886
CAGACTAT
+
FFFFF:FF
@A00769:11:HC3HCDRXX:1:2104:26567:29027
CAGACTAT
+
FFFFFFFF
@A00769:11:HC3HCDRXX:1:2104:18918:29058
CAGACTAT
+
F:FFFFFF
@A00769:11:HC3HCDRXX:1:2104:32624:29058
CAGACTAT
+
FFFFFFFF
@A00769:11:HC3HCDRXX:1:2104:21929:29074
CAGACTAT
+
FFFFFFFF
@A00769:11:HC3HCDRXX:1:2104:19678:29089
CAGACTAT
+
FFFFFFFF
@A00769:11:HC3HCDRXX:1:2104:1777:29121
CAGACTAT
+
FFFFFFFF
@A00769:11:HC3HCDRXX:1:2104:15890:29199
CAGACTAT
+
FFFFFFFF
@A00769:11:HC3HCDRXX:1:2104:17499:29199
CAGACTAT
+
FFFFFFFF
@A00769:11:HC3HCDRXX:1:2104:14543:29277
CAGACTAT
+
FFFFFFFF
@A00769:11:HC3HCDRXX:1:2104:23249:29293
CAGACTAT
+
FFFFFFFF
@A00769:11:HC3HCDRXX:1:2104:29288:29356
CAGACTAT
+
FFFFFFFF
@A00769:11:HC3HCDRXX:1:2104:30255:29371
CAGACTAT
+
FFFFFFFF
@A00769:11:HC3HCDRXX:1:2104:8612:29403
CAGACTAT
+
FFFFFFFF
@A00769:11:HC3HCDRXX:1:2104:20889:29434
CAGACTAT
+
FFFFFFFF
@A00769:11:HC3HCDRXX:1:2104:15148:29512
CAGACTAT
+
FFFFFFFF
@A00769:11:HC3HCDRXX:1:2104:29053:29543
CAGACTAT
+
FFFFFF:F
@A00769:11:HC3HCDRXX:1:2104:4164:29684
CAGACTAT
+
FFFFFFFF
@A00769:11:HC3HCDRXX:1:2104:22525:29700
CAGACTAT
+
FFFFFF,:
@A00769:11:HC3HCDRXX:1:2104:12301:29778
CAGACTAT
+
FFFFFFFF
@A00769:11:HC3HCDRXX:1:2104:15221:29794
CAGACTAT
+
FFFFFFFF
@A00769:11:HC3HCDRXX:1:2104:24668:29810
CAGACTAT
+
FFFFFFFF
@A00769:11:HC3HCDRXX:1:2104:16595:29825
CAGACTAT
+
:FFFFF:,
@A00769:11:HC3HCDRXX:1:2104:26910:29841
CAGACTAT
+
FFFFFFFF
@A00769:11:HC3HCDRXX:1:2104:1190:29857
CAGACTAT
+
FFFFFFFF
@A00769:11:HC3HCDRXX:1:2104:20980:29872
CAGACTAT
+
FFFFFFFF
@A00769:11:HC3HCDRXX:1:2104:24786:29888
CAGACTAT
+
F:FFFFFF
@A00769:11:HC3HCDRXX:1:2104:8739:29904
CAGACTAT
+
FFFFFFFF
@A00769:11:HC3HCDRXX:1:2104:6415:29919
CAGACTAT
+
FFFFFFFF
@A00769:11:HC3HCDRXX:1:2104:7365:30060
CAGACTAT
+
FFFFFFFF
@A00769:11:HC3HCDRXX:1:2104:27136:30076
CAGACTAT
+
FFFFFFFF
@A00769:11:HC3HCDRXX:1:2104:30183:30248
CAGACTAT
+
FFFFFFFF
@A00769:11:HC3HCDRXX:1:2104:4029:30420
CAGACTAT
+
FFFFFFFF
@A00769:11:HC3HCDRXX:1:2104:30734:30420
CAGACTAT
+
FF,FFFFF
@A00769:11:HC3HCDRXX:1:2104:19831:30483
CAGACTAT
+
FFFFFFFF
@A00769:11:HC3HCDRXX:1:2104:5764:30545
CAGACTAT
+
FFFFFFFF
@A00769:11:HC3HCDRXX:1:2104:31476:30545
CAGACTAT
+
FFFFFFFF
@A00769:11:HC3HCDRXX:1:2104:28917:30624
CAGACTAT
+
FFFFFFFF
@A00769:11:HC3HCDRXX:1:2104:8947:30639
CAGACTAT
+
FFFFFFFF
@A00769:11:HC3HCDRXX:1:2104:7175:30702
CAGACTAT
+
FFFFFFFF
@A00769:11:HC3HCDRXX:1:2104:15067:30718
CAGACTAT
+
FFFFFFFF
@A00769:11:HC3HCDRXX:1:2104:26078:30718
CAGACTAT
+
FFFFFFFF
@A00769:11:HC3HCDRXX:1:2104:31195:30749
CAGACTAT
+
FF:FF:FF
@A00769:11:HC3HCDRXX:1:2104:16251:30765
CAGACTAT
+
F:FFFFFF
@A00769:11:HC3HCDRXX:1:2104:6994:30796
CAGACTAT
+
FFFFFF:F
@A00769:11:HC3HCDRXX:1:2104:1488:30843
CAGACTAT
+
FFFFFFFF
@A00769:11:HC3HCDRXX:1:2104:19162:30859
CAGACTAT
+
FF:FFFFF
@A00769:11:HC3HCDRXX:1:2104:7464:30890
CAGACTAT
+
FFFFFFFF
@A00769:11:HC3HCDRXX:1:2104:7844:30921
CAGACTAT
+
FFF:FFFF
@A00769:11:HC3HCDRXX:1:2104:11722:30937
CAGACTAT
+
FFFFFFFF
@A00769:11:HC3HCDRXX:1:2104:7419:31031
CAGACTAT
+
FFFFFFFF
@A00769:11:HC3HCDRXX:1:2104:17743:31062
CAGACTAT
+
FFFFFFFF
@A00769:11:HC3HCDRXX:1:2104:19678:31125
CAGACTAT
+
FFFFFFFF
@A00769:11:HC3HCDRXX:1:2104:9091:31140
CAGACTAT
+
FFFFFFFF
@A00769:11:HC3HCDRXX:1:2104:11803:31140
CAGACTAT
+
FFFFFFFF
@A00769:11:HC3HCDRXX:1:2104:5782:31266
CAGACTAT
+
FFFFFF:F
@A00769:11:HC3HCDRXX:1:2104:14805:31297
CAGACTAT
+
FFFFFFFF
@A00769:11:HC3HCDRXX:1:2104:26901:31422
CAGACTAT
+
::FFF:FF
@A00769:11:HC3HCDRXX:1:2104:30915:31422
CAGACTAT
+
FFFFFFFF
@A00769:11:HC3HCDRXX:1:2104:16694:31438
CAGACTAT
+
,FFF:FF,
@A00769:11:HC3HCDRXX:1:2104:24026:31516
CAGACTAT
+
FFFFFFFF
@A00769:11:HC3HCDRXX:1:2104:1832:31532
CAGACTAT
+
FFFFFFFF
@A00769:11:HC3HCDRXX:1:2104:17626:31548
CAGACTAT
+
FFFFFFFF
@A00769:11:HC3HCDRXX:1:2104:14850:31563
CAGACTAT
+
FFFFFFFF
@A00769:11:HC3HCDRXX:1:2104:11153:31610
CAGACTAT
+
FFFFFFFF
@A00769:11:HC3HCDRXX:1:2104:13196:31610
CAGACTAT
+
FFFFFFFF
@A00769:11:HC3HCDRXX:1:2104:28601:31704
CAGACTAT
+
FFFFF:FF
@A00769:11:HC3HCDRXX:1:2104:30490:31720
CAGACTAT
+
FFFFFFFF
@A00769:11:HC3HCDRXX:1:2104:20799:31782
CAGACTAT
+
FFFFFFFF
@A00769:11:HC3HCDRXX:1:2104:9923:31829
CAGACTAT
+
FFFFFF:F
@A00769:11:HC3HCDRXX:1:2104:7789:31861
CAGACTAT
+
FFFFFFFF
@A00769:11:HC3HCDRXX:1:2104:19777:31892
CAGACTAT
+
FFFFFFFF
@A00769:11:HC3HCDRXX:1:2104:26295:31970
CAGACTAT
+
FF,F,F:F
@A00769:11:HC3HCDRXX:1:2104:12093:32017
CAGACTAT
+
FFFFFFFF
@A00769:11:HC3HCDRXX:1:2104:19081:32095
CAGACTAT
+
FFFFFFFF
@A00769:11:HC3HCDRXX:1:2104:9109:32111
CAGACTAT
+
FFFFFFFF
@A00769:11:HC3HCDRXX:1:2104:11677:32142
CAGACTAT
+
FFFFF:FF
@A00769:11:HC3HCDRXX:1:2104:18900:32158
CAGACTAT
+
FFFFFFFF
@A00769:11:HC3HCDRXX:1:2104:1497:32174
CAGACTAT
+
FFFFFFFF
@A00769:11:HC3HCDRXX:1:2104:3314:32409
CAGACTAT
+
FFFFFFFF
@A00769:11:HC3HCDRXX:1:2104:15338:32409
CAGACTAT
+
FFFFFFFF
@A00769:11:HC3HCDRXX:1:2104:3757:32456
CAGACTAT
+
FFFFFFFF
@A00769:11:HC3HCDRXX:1:2104:3577:32487
CAGACTAT
+
FFFFFFFF
@A00769:11:HC3HCDRXX:1:2104:17815:32597
CAGACTAT
+
FFFFFFFF
@A00769:11:HC3HCDRXX:1:2104:19741:32643
CAGACTAT
+
FFFFFFFF
@A00769:11:HC3HCDRXX:1:2104:20166:32659
CAGACTAT
+
FFFFFFFF
@A00769:11:HC3HCDRXX:1:2104:3143:32737
CAGACTAT
+
FFFFFFFF
@A00769:11:HC3HCDRXX:1:2104:10366:32784
CAGACTAT
+
FF,FF:,F
@A00769:11:HC3HCDRXX:1:2104:7392:32863
CAGACTAT
+
FFFFFFFF
@A00769:11:HC3HCDRXX:1:2104:22661:32941
CAGACTAT
+
FFFFFFFF
@A00769:11:HC3HCDRXX:1:2104:30246:32957
CAGACTAT
+
FFFFFFFF
@A00769:11:HC3HCDRXX:1:2104:18810:33004
CAGACTAT
+
FFFFFFFF
@A00769:11:HC3HCDRXX:1:2104:30870:33004
CAGACTAT
+
FFFFFFFF
@A00769:11:HC3HCDRXX:1:2104:28646:33035
CAGACTAT
+
FFFFFFFF
@A00769:11:HC3HCDRXX:1:2104:3242:33066
CAGACTAT
+
FFFFFFFF
@A00769:11:HC3HCDRXX:1:2104:5864:33129
CAGACTAT
+
FFFFFFFF
@A00769:11:HC3HCDRXX:1:2104:4842:33176
CAGACTAT
+
FFFFFFFF
@A00769:11:HC3HCDRXX:1:2104:15103:33191
CAGACTAT
+
FFFFFFFF
@A00769:11:HC3HCDRXX:1:2104:8766:33270
CAGACTAT
+
FFFFFFFF
@A00769:11:HC3HCDRXX:1:2104:21088:33285
CAGACTAT
+
FFFFFFFF
@A00769:11:HC3HCDRXX:1:2104:9507:33301
CAGACTAT
+
FFFFFFFF
@A00769:11:HC3HCDRXX:1:2104:15076:33301
CAGACTAT
+
FFFFFFFF
@A00769:11:HC3HCDRXX:1:2104:24225:33364
CAGACTAT
+
FFF:FFFF
@A00769:11:HC3HCDRXX:1:2104:7527:33411
CAGACTAT
+
FFFFFFFF
@A00769:11:HC3HCDRXX:1:2104:6506:33426
CAGACTAT
+
:FFFF,FF
@A00769:11:HC3HCDRXX:1:2104:11351:33520
CAGACTAT
+
FF:FFFFF
@A00769:11:HC3HCDRXX:1:2104:12400:33520
CAGACTAT
+
FF,F:,F:
@A00769:11:HC3HCDRXX:1:2104:17463:33520
CAGACTAT
+
FFFFFFFF
@A00769:11:HC3HCDRXX:1:2104:11822:33646
CAGACTAT
+
FFFFFFFF
@A00769:11:HC3HCDRXX:1:2104:30364:33692
CAGACTAT
+
FFFFFFFF
@A00769:11:HC3HCDRXX:1:2104:7220:33912
CAGACTAT
+
FFFFF:,F
@A00769:11:HC3HCDRXX:1:2104:2383:34115
CAGACTAT
+
FFFFFFFF
@A00769:11:HC3HCDRXX:1:2104:26992:34147
CAGACTAT
+
FFFFFFFF
@A00769:11:HC3HCDRXX:1:2104:28727:34147
CAGACTAT
+
FF:FFFFF
@A00769:11:HC3HCDRXX:1:2104:13928:34162
CAGACTAT
+
FFFFFFFF
@A00769:11:HC3HCDRXX:1:2104:5186:34178
CAGACTAT
+
FFFFFFFF
@A00769:11:HC3HCDRXX:1:2104:23547:34194
CAGACTAT
+
FFFFFFFF
@A00769:11:HC3HCDRXX:1:2104:11803:34460
CAGACTAT
+
FFFFFFFF
@A00769:11:HC3HCDRXX:1:2104:11162:34569
CAGACTAT
+
FFFFFFFF
@A00769:11:HC3HCDRXX:1:2104:7030:34585
CAGACTAT
+
FFFFF:FF
@A00769:11:HC3HCDRXX:1:2104:3468:34648
CAGACTAT
+
FFFFFFFF
@A00769:11:HC3HCDRXX:1:2104:19922:34648
CAGACTAT
+
::FFFFF,
@A00769:11:HC3HCDRXX:1:2104:7093:34695
CAGACTAT
+
FFFFFFFF
@A00769:11:HC3HCDRXX:1:2104:1190:34710
CAGACTAT
+
FFFFFFFF
@A00769:11:HC3HCDRXX:1:2104:9127:34710
CAGACTAT
+
FFFFFFFF
@A00769:11:HC3HCDRXX:1:2104:28872:34741
CAGACTAT
+
FFFFFFFF
@A00769:11:HC3HCDRXX:1:2104:4625:34773
CAGACTAT
+
FFFFFFFF
@A00769:11:HC3HCDRXX:1:2104:14940:34820
CAGACTAT
+
FFFFFFFF
@A00769:11:HC3HCDRXX:1:2104:14217:34851
CAGACTAT
+
FF:F:FFF
@A00769:11:HC3HCDRXX:1:2104:26187:34882
CAGACTAT
+
FFFFFFFF
@A00769:11:HC3HCDRXX:1:2104:26304:34992
CAGACTAT
+
FFFFFFFF
@A00769:11:HC3HCDRXX:1:2104:29921:35055
CAGACTAT
+
FFFFFFFF
@A00769:11:HC3HCDRXX:1:2104:11442:35086
CAGACTAT
+
FFFF:FFF
@A00769:11:HC3HCDRXX:1:2104:19162:35086
CAGACTAT
+
FFFFFFFF
@A00769:11:HC3HCDRXX:1:2104:8540:35196
CAGACTAT
+
FFFFFFFF
@A00769:11:HC3HCDRXX:1:2104:21088:35258
CAGACTAT
+
FF:FFFFF
@A00769:11:HC3HCDRXX:1:2104:13738:35399
CAGACTAT
+
FFFFFFFF
@A00769:11:HC3HCDRXX:1:2104:28709:35462
CAGACTAT
+
FF:FFF::
@A00769:11:HC3HCDRXX:1:2104:4942:35540
CAGACTAT
+
FFFFFFF:
@A00769:11:HC3HCDRXX:1:2104:18313:35681
CAGACTAT
+
FFFFFFFF
@A00769:11:HC3HCDRXX:1:2104:12436:35712
CAGACTAT
+
FFFFFFFF
@A00769:11:HC3HCDRXX:1:2104:15212:35728
CAGACTAT
+
FFFFFFFF
@A00769:11:HC3HCDRXX:1:2104:29234:35775
CAGACTAT
+
FFFFFFFF
@A00769:11:HC3HCDRXX:1:2104:29044:35790
CAGACTAT
+
FFFFFFFF
@A00769:11:HC3HCDRXX:1:2104:5023:35806
CAGACTAT
+
FFFFFFFF
@A00769:11:HC3HCDRXX:1:2104:31150:35900
CAGACTAT
+
FFFFFFFF
@A00769:11:HC3HCDRXX:1:2104:6533:35916
CAGACTAT
+
FFFFFFFF
@A00769:11:HC3HCDRXX:1:2104:12346:35931
CAGACTAT
+
FFFFFFFF
@A00769:11:HC3HCDRXX:1:2104:8142:35978
CAGACTAT
+
FFFFFFFF
@A00769:11:HC3HCDRXX:1:2104:29107:36088
CAGACTAT
+
FFFFFFFF
@A00769:11:HC3HCDRXX:1:2104:6542:36151
CAGACTAT
+
FFFFFFFF
@A00769:11:HC3HCDRXX:1:2104:29234:36245
CAGACTAT
+
FFFFFFFF
@A00769:11:HC3HCDRXX:1:2104:13584:36323
CAGACTAT
+
FFFFFFFF
@A00769:11:HC3HCDRXX:1:2104:17716:36338
CAGACTAT
+
FFFFF:FF
@A00769:11:HC3HCDRXX:1:2104:22616:36338
CAGACTAT
+
FFFFFFFF
@A00769:11:HC3HCDRXX:1:2104:20338:36401
CAGACTAT
+
FFF:F:F:
@A00769:11:HC3HCDRXX:1:2104:3016:36495
CAGACTAT
+
FFFFF:::
@A00769:11:HC3HCDRXX:1:2104:6017:36495
CAGACTAT
+
FFFFFFFF
@A00769:11:HC3HCDRXX:1:2104:3025:36511
CAGACTAT
+
FFFFFFFF
@A00769:11:HC3HCDRXX:1:2104:20365:36511
CAGACTAT
+
,FFFF,F:
@A00769:11:HC3HCDRXX:1:2104:23746:36542
CAGACTAT
+
FFFFFFFF
@A00769:11:HC3HCDRXX:1:2104:14959:36573
CAGACTAT
+
FFFFFFFF
@A00769:11:HC3HCDRXX:1:2104:27254:36636
CAGACTAT
+
FFFFFFFF
@A00769:11:HC3HCDRXX:1:2104:2401:36652
CAGACTAT
+
FFFFFFFF
@A00769:11:HC3HCDRXX:1:2104:22670:36652
CAGACTAT
+
FF,FF,:F
@A00769:11:HC3HCDRXX:1:2104:2926:36683
CAGACTAT
+
FF:FFFF:
@A00769:11:HC3HCDRXX:1:2104:20781:36699
CAGACTAT
+
FFFFFFFF
@A00769:11:HC3HCDRXX:1:2104:28664:36730
CAGACTAT
+
FFFFFFFF
@A00769:11:HC3HCDRXX:1:2104:27877:36746
CAGACTAT
+
FFFFFFFF
@A00769:11:HC3HCDRXX:1:2104:30373:36777
CAGACTAT
+
FFFFFFFF
@A00769:11:HC3HCDRXX:1:2104:30716:36777
CAGACTAT
+
FFFFFFFF
@A00769:11:HC3HCDRXX:1:2104:1570:36902
CAGACTAT
+
FFFFFFFF
@A00769:11:HC3HCDRXX:1:2104:12346:36933
CAGACTAT
+
FF,FF:FF
@A00769:11:HC3HCDRXX:1:2104:23990:36965
CAGACTAT
+
FFFFFFFF
@A00769:11:HC3HCDRXX:1:2104:23457:37043
CAGACTAT
+
FFFFFFFF
@A00769:11:HC3HCDRXX:1:2105:1868:1031
CAGACTAT
+
FFFFFFFF
@A00769:11:HC3HCDRXX:1:2105:17653:1031
CAGACTAT
+
FFFFFFFF
@A00769:11:HC3HCDRXX:1:2105:8513:1078
CAGACTAT
+
FFF::FFF
@A00769:11:HC3HCDRXX:1:2105:7401:1094
CAGACTAT
+
FFFFFFFF
@A00769:11:HC3HCDRXX:1:2105:19651:1141
CAGACTAT
+
FFFFFFFF
@A00769:11:HC3HCDRXX:1:2105:27480:1266
CAGACTAT
+
FFFFFFFF
@A00769:11:HC3HCDRXX:1:2105:1208:1297
CAGACTAT
+
FFFF:FFF
@A00769:11:HC3HCDRXX:1:2105:22996:1297
CAGACTAT
+
FFFFFFFF
@A00769:11:HC3HCDRXX:1:2105:7753:1329
CAGACTAT
+
FF:F,::F
@A00769:11:HC3HCDRXX:1:2105:2483:1407
CAGACTAT
+
FFFFFFFF
@A00769:11:HC3HCDRXX:1:2105:6307:1454
CAGACTAT
+
FFFFFFFF
@A00769:11:HC3HCDRXX:1:2105:30463:1454
CAGACTAT
+
FFFFFFFF
@A00769:11:HC3HCDRXX:1:2105:4381:1470
CAGACTAT
+
FFFFFFFF
@A00769:11:HC3HCDRXX:1:2105:31928:1485
CAGACTAT
+
FFFFFFFF
@A00769:11:HC3HCDRXX:1:2105:16911:1532
CAGACTAT
+
FFFFFFFF
@A00769:11:HC3HCDRXX:1:2105:30273:1595
CAGACTAT
+
FFFFFFFF
@A00769:11:HC3HCDRXX:1:2105:13286:1705
CAGACTAT
+
,FFFFFFF
@A00769:11:HC3HCDRXX:1:2105:9498:1814
CAGACTAT
+
FFFFFFFF
@A00769:11:HC3HCDRXX:1:2105:32606:1846
CAGACTAT
+
FFFFFFFF
@A00769:11:HC3HCDRXX:1:2105:14498:1861
CAGACTAT
+
FFFFFFFF
@A00769:11:HC3HCDRXX:1:2105:27823:1861
CAGACTAT
+
FFFFFFFF
@A00769:11:HC3HCDRXX:1:2105:30861:1924
CAGACTAT
+
FFFFFFFF
@A00769:11:HC3HCDRXX:1:2105:10348:1939
CAGACTAT
+
FFFFFFFF
@A00769:11:HC3HCDRXX:1:2105:8495:1955
CAGACTAT
+
FFFFFFFF
@A00769:11:HC3HCDRXX:1:2105:30517:2049
CAGACTAT
+
F::FFF:,
@A00769:11:HC3HCDRXX:1:2105:20247:2112
CAGACTAT
+
FFFFFFFF
@A00769:11:HC3HCDRXX:1:2105:22471:2206
CAGACTAT
+
FFFFFFFF
@A00769:11:HC3HCDRXX:1:2105:29821:2221
CAGACTAT
+
FFFFFFFF
@A00769:11:HC3HCDRXX:1:2105:11704:2253
CAGACTAT
+
FFFFFFFF
@A00769:11:HC3HCDRXX:1:2105:26042:2253
CAGACTAT
+
FFFF:FFF
@A00769:11:HC3HCDRXX:1:2105:25726:2362
CAGACTAT
+
FFFFF::,
@A00769:11:HC3HCDRXX:1:2105:29107:2487
CAGACTAT
+
FFFFFFFF
@A00769:11:HC3HCDRXX:1:2105:28736:2566
CAGACTAT
+
FFFFFFF,
@A00769:11:HC3HCDRXX:1:2105:8386:2613
CAGACTAT
+
FFFFFFFF
@A00769:11:HC3HCDRXX:1:2105:32524:2675
CAGACTAT
+
FFFFFFFF
@A00769:11:HC3HCDRXX:1:2105:30861:2738
CAGACTAT
+
FFFFFFFF
@A00769:11:HC3HCDRXX:1:2105:27588:2801
CAGACTAT
+
FFFFFFFF
@A00769:11:HC3HCDRXX:1:2105:26422:2816
CAGACTAT
+
FFFFF:FF
@A00769:11:HC3HCDRXX:1:2105:23122:2863
CAGACTAT
+
FFFFFFFF
@A00769:11:HC3HCDRXX:1:2105:17526:2910
CAGACTAT
+
FFFFFFFF
@A00769:11:HC3HCDRXX:1:2105:17933:2957
CAGACTAT
+
FFFFFFFF
@A00769:11:HC3HCDRXX:1:2105:25934:3004
CAGACTAT
+
FFFFFFF:
@A00769:11:HC3HCDRXX:1:2105:1787:3114
CAGACTAT
+
FFFFFFFF
@A00769:11:HC3HCDRXX:1:2105:20482:3114
CAGACTAT
+
FFFFFFFF
@A00769:11:HC3HCDRXX:1:2105:2067:3129
CAGACTAT
+
F:FFFF,F
@A00769:11:HC3HCDRXX:1:2105:15628:3129
CAGACTAT
+
FFFFFFFF
@A00769:11:HC3HCDRXX:1:2105:30644:3145
CAGACTAT
+
FFFFFFFF
@A00769:11:HC3HCDRXX:1:2105:25482:3161
CAGACTAT
+
FFFFFFFF
@A00769:11:HC3HCDRXX:1:2105:24352:3176
CAGACTAT
+
FFFFFFFF
@A00769:11:HC3HCDRXX:1:2105:9724:3239
CAGACTAT
+
FFFFFFFF
@A00769:11:HC3HCDRXX:1:2105:22959:3239
CAGACTAT
+
FFFFF:FF
@A00769:11:HC3HCDRXX:1:2105:19190:3286
CAGACTAT
+
FFFFFFFF
@A00769:11:HC3HCDRXX:1:2105:4237:3317
CAGACTAT
+
FFFFFFFF
@A00769:11:HC3HCDRXX:1:2105:25473:3364
CAGACTAT
+
F,FFFFFF
@A00769:11:HC3HCDRXX:1:2105:10664:3427
CAGACTAT
+
FFFFFFFF
@A00769:11:HC3HCDRXX:1:2105:18285:3443
CAGACTAT
+
FFFFFFFF
@A00769:11:HC3HCDRXX:1:2105:25409:3537
CAGACTAT
+
FFFFFFFF
@A00769:11:HC3HCDRXX:1:2105:3911:3599
CAGACTAT
+
FFFFFFFF
@A00769:11:HC3HCDRXX:1:2105:15890:3615
CAGACTAT
+
FFFFFFFF
@A00769:11:HC3HCDRXX:1:2105:6325:3709
CAGACTAT
+
FFFFFFFF
@A00769:11:HC3HCDRXX:1:2105:28149:3803
CAGACTAT
+
FFFFFFFF
@A00769:11:HC3HCDRXX:1:2105:27914:3834
CAGACTAT
+
FFFFFFFF
@A00769:11:HC3HCDRXX:1:2105:1651:3850
CAGACTAT
+
FFFFFFFF
@A00769:11:HC3HCDRXX:1:2105:19642:3850
CAGACTAT
+
FFFFFF:F
@A00769:11:HC3HCDRXX:1:2105:27787:3897
CAGACTAT
+
FFFFFFFF
@A00769:11:HC3HCDRXX:1:2105:7346:3944
CAGACTAT
+
FFFFFFFF
@A00769:11:HC3HCDRXX:1:2105:2835:3959
CAGACTAT
+
FFFFFFFF
@A00769:11:HC3HCDRXX:1:2105:32316:4038
CAGACTAT
+
:FFFFFFF
@A00769:11:HC3HCDRXX:1:2105:16441:4100
CAGACTAT
+
FFFFFFFF
@A00769:11:HC3HCDRXX:1:2105:27995:4131
CAGACTAT
+
FFFFFFFF
@A00769:11:HC3HCDRXX:1:2105:25473:4210
CAGACTAT
+
FFFFFFFF
@A00769:11:HC3HCDRXX:1:2105:2790:4288
CAGACTAT
+
FFFFFFFF
@A00769:11:HC3HCDRXX:1:2105:2871:4398
CAGACTAT
+
FFFFFFFF
@A00769:11:HC3HCDRXX:1:2105:24144:4413
CAGACTAT
+
FFFFFFFF
@A00769:11:HC3HCDRXX:1:2105:20509:4476
CAGACTAT
+
FFFFFFFF
@A00769:11:HC3HCDRXX:1:2105:28357:4476
CAGACTAT
+
FFFFFFFF
@A00769:11:HC3HCDRXX:1:2105:7853:4539
CAGACTAT
+
FF,FF:FF
@A00769:11:HC3HCDRXX:1:2105:29640:4539
CAGACTAT
+
FFFFFFFF
@A00769:11:HC3HCDRXX:1:2105:5511:4805
CAGACTAT
+
FFFFFFFF
@A00769:11:HC3HCDRXX:1:2105:18774:4852
CAGACTAT
+
FFFFFFFF
@A00769:11:HC3HCDRXX:1:2105:19208:4883
CAGACTAT
+
FFFFFFFF
@A00769:11:HC3HCDRXX:1:2105:5186:4899
CAGACTAT
+
FFFFFFFF
@A00769:11:HC3HCDRXX:1:2105:28709:4899
CAGACTAT
+
FFFFFFFF
@A00769:11:HC3HCDRXX:1:2105:31132:5055
CAGACTAT
+
FFFFFFFF
@A00769:11:HC3HCDRXX:1:2105:5963:5118
CAGACTAT
+
FFFFFFFF
@A00769:11:HC3HCDRXX:1:2105:12545:5118
CAGACTAT
+
FF,FF:,:
@A00769:11:HC3HCDRXX:1:2105:9236:5181
CAGACTAT
+
FFFFFFFF
@A00769:11:HC3HCDRXX:1:2105:29206:5196
CAGACTAT
+
FFFFFFFF
@A00769:11:HC3HCDRXX:1:2105:20952:5212
CAGACTAT
+
FFFFFFFF
@A00769:11:HC3HCDRXX:1:2105:3757:5243
CAGACTAT
+
FFFFF:F:
@A00769:11:HC3HCDRXX:1:2105:31439:5400
CAGACTAT
+
FFFFFFFF
@A00769:11:HC3HCDRXX:1:2105:25843:5478
CAGACTAT
+
FFFFFFFF
@A00769:11:HC3HCDRXX:1:2105:6741:5525
CAGACTAT
+
FFFFFF:F
@A00769:11:HC3HCDRXX:1:2105:13431:5619
CAGACTAT
+
FFFFFFFF
@A00769:11:HC3HCDRXX:1:2105:26811:5619
CAGACTAT
+
FFFFF:FF
@A00769:11:HC3HCDRXX:1:2105:13548:5635
CAGACTAT
+
F:FFFFFF
@A00769:11:HC3HCDRXX:1:2105:18828:5666
CAGACTAT
+
FFFFFFFF
@A00769:11:HC3HCDRXX:1:2105:26784:5666
CAGACTAT
+
FFFFFFFF
@A00769:11:HC3HCDRXX:1:2105:14253:5697
CAGACTAT
+
FFFFFFFF
@A00769:11:HC3HCDRXX:1:2105:1479:5807
CAGACTAT
+
FFFFFFFF
@A00769:11:HC3HCDRXX:1:2105:28556:5822
CAGACTAT
+
FFFFFFFF
@A00769:11:HC3HCDRXX:1:2105:32117:5822
CAGACTAT
+
FFFFFFFF
@A00769:11:HC3HCDRXX:1:2105:32172:5822
CAGACTAT
+
FFFFFFFF
@A00769:11:HC3HCDRXX:1:2105:1669:5854
CAGACTAT
+
:FFFFFFF
@A00769:11:HC3HCDRXX:1:2105:18855:5932
CAGACTAT
+
FFFFFFFF
@A00769:11:HC3HCDRXX:1:2105:21404:5932
CAGACTAT
+
FFFFFFFF
@A00769:11:HC3HCDRXX:1:2105:30843:5963
CAGACTAT
+
FFFFFFFF
@A00769:11:HC3HCDRXX:1:2105:2157:5979
CAGACTAT
+
FFFFFFFF
@A00769:11:HC3HCDRXX:1:2105:14832:6104
CAGACTAT
+
FFFFFFFF
@A00769:11:HC3HCDRXX:1:2105:11415:6136
CAGACTAT
+
FFFFFFFF
@A00769:11:HC3HCDRXX:1:2105:14552:6151
CAGACTAT
+
FFFFFFFF
@A00769:11:HC3HCDRXX:1:2105:23529:6167
CAGACTAT
+
FFFFF:FF
@A00769:11:HC3HCDRXX:1:2105:1136:6183
CAGACTAT
+
FF,FFFFF
@A00769:11:HC3HCDRXX:1:2105:24677:6277
CAGACTAT
+
FFFFFFFF
@A00769:11:HC3HCDRXX:1:2105:8603:6433
CAGACTAT
+
FFFFFFFF
@A00769:11:HC3HCDRXX:1:2105:6659:6511
CAGACTAT
+
FFFFFFFF
@A00769:11:HC3HCDRXX:1:2105:5674:6527
CAGACTAT
+
FFFFF,,,
@A00769:11:HC3HCDRXX:1:2105:30752:6527
CAGACTAT
+
,FFFFFFF
@A00769:11:HC3HCDRXX:1:2105:8169:6590
CAGACTAT
+
FFFFFFFF
@A00769:11:HC3HCDRXX:1:2105:32768:6762
CAGACTAT
+
FFFFFFFF
@A00769:11:HC3HCDRXX:1:2105:19669:6778
CAGACTAT
+
FFFFFFFF
@A00769:11:HC3HCDRXX:1:2105:7075:6825
CAGACTAT
+
FFFFFFFF
@A00769:11:HC3HCDRXX:1:2105:11017:6825
CAGACTAT
+
FFFFFFFF
@A00769:11:HC3HCDRXX:1:2105:18810:6856
CAGACTAT
+
FFFFFFFF
@A00769:11:HC3HCDRXX:1:2105:2826:6918
CAGACTAT
+
FFFFFFFF
@A00769:11:HC3HCDRXX:1:2105:8558:6918
CAGACTAT
+
FF:FFFF,
@A00769:11:HC3HCDRXX:1:2105:6976:6934
CAGACTAT
+
FFFFFFFF
@A00769:11:HC3HCDRXX:1:2105:27362:7012
CAGACTAT
+
FFFFFFFF
@A00769:11:HC3HCDRXX:1:2105:3812:7091
CAGACTAT
+
FFFFFFFF
@A00769:11:HC3HCDRXX:1:2105:1407:7122
CAGACTAT
+
FFFFFFFF
@A00769:11:HC3HCDRXX:1:2105:8223:7122
CAGACTAT
+
FFFF:FFF
@A00769:11:HC3HCDRXX:1:2105:27245:7122
CAGACTAT
+
FF:FFF:F
@A00769:11:HC3HCDRXX:1:2105:22426:7169
CAGACTAT
+
FFFFFFFF
@A00769:11:HC3HCDRXX:1:2105:7410:7216
CAGACTAT
+
FFFFFFFF
@A00769:11:HC3HCDRXX:1:2105:14995:7232
CAGACTAT
+
FFFFFFFF
@A00769:11:HC3HCDRXX:1:2105:19370:7232
CAGACTAT
+
FFFFFFFF
@A00769:11:HC3HCDRXX:1:2105:29197:7279
CAGACTAT
+
FFFFFFFF
@A00769:11:HC3HCDRXX:1:2105:18466:7294
CAGACTAT
+
FFFFFFFF
@A00769:11:HC3HCDRXX:1:2105:16975:7310
CAGACTAT
+
FFFFFFFF
@A00769:11:HC3HCDRXX:1:2105:32723:7373
CAGACTAT
+
FFFFFFFF
@A00769:11:HC3HCDRXX:1:2105:18385:7404
CAGACTAT
+
FFFFFFFF
@A00769:11:HC3HCDRXX:1:2105:13503:7435
CAGACTAT
+
FFFFFFFF
@A00769:11:HC3HCDRXX:1:2105:19605:7451
CAGACTAT
+
FFFFFFFF
@A00769:11:HC3HCDRXX:1:2105:8088:7545
CAGACTAT
+
FFFFFF:F
@A00769:11:HC3HCDRXX:1:2105:18231:7576
CAGACTAT
+
FFFFFFFF
@A00769:11:HC3HCDRXX:1:2105:7536:7623
CAGACTAT
+
FFFFFFFF
@A00769:11:HC3HCDRXX:1:2105:29270:7654
CAGACTAT
+
FFFFFFFF
@A00769:11:HC3HCDRXX:1:2105:29767:7733
CAGACTAT
+
FFFFFFFF
@A00769:11:HC3HCDRXX:1:2105:24053:7764
CAGACTAT
+
FFFFFFFF
@A00769:11:HC3HCDRXX:1:2105:21649:7827
CAGACTAT
+
FFFFFFFF
@A00769:11:HC3HCDRXX:1:2105:25753:7827
CAGACTAT
+
FFFFFFFF
@A00769:11:HC3HCDRXX:1:2105:15248:7858
CAGACTAT
+
FFFFFF:F
@A00769:11:HC3HCDRXX:1:2105:16875:7921
CAGACTAT
+
FFFFFFFF
@A00769:11:HC3HCDRXX:1:2105:4661:7999
CAGACTAT
+
FFFFFFFF
@A00769:11:HC3HCDRXX:1:2105:17210:7999
CAGACTAT
+
FFFFFFFF
@A00769:11:HC3HCDRXX:1:2105:30572:8124
CAGACTAT
+
FFFFFFFF
@A00769:11:HC3HCDRXX:1:2105:8748:8187
CAGACTAT
+
FFFFFFFF
@A00769:11:HC3HCDRXX:1:2105:4589:8249
CAGACTAT
+
FFFFFFFF
@A00769:11:HC3HCDRXX:1:2105:25898:8328
CAGACTAT
+
FFFFFFFF
@A00769:11:HC3HCDRXX:1:2105:4101:8406
CAGACTAT
+
FFFFFFFF
@A00769:11:HC3HCDRXX:1:2105:8440:8406
CAGACTAT
+
FFFFFFFF
@A00769:11:HC3HCDRXX:1:2105:2446:8453
CAGACTAT
+
FFFFFFFF
@A00769:11:HC3HCDRXX:1:2105:20971:8500
CAGACTAT
+
FFFFFFFF
@A00769:11:HC3HCDRXX:1:2105:27896:8500
CAGACTAT
+
FFFFFFFF
@A00769:11:HC3HCDRXX:1:2105:29686:8500
CAGACTAT
+
FFFFFFF:
@A00769:11:HC3HCDRXX:1:2105:10791:8594
CAGACTAT
+
FFFFFFFF
@A00769:11:HC3HCDRXX:1:2105:6253:8656
CAGACTAT
+
FFFFFF:F
@A00769:11:HC3HCDRXX:1:2105:1651:8735
CAGACTAT
+
FFFF:FF:
@A00769:11:HC3HCDRXX:1:2105:13539:8750
CAGACTAT
+
FFFFF:FF
@A00769:11:HC3HCDRXX:1:2105:12852:8782
CAGACTAT
+
FFFFFFFF
@A00769:11:HC3HCDRXX:1:2105:32488:8782
CAGACTAT
+
:F:F,FF,
@A00769:11:HC3HCDRXX:1:2105:15962:8844
CAGACTAT
+
FFFFFFFF
@A00769:11:HC3HCDRXX:1:2105:12138:8923
CAGACTAT
+
FFFFFFFF
@A00769:11:HC3HCDRXX:1:2105:16731:8923
CAGACTAT
+
FFFFFFFF
@A00769:11:HC3HCDRXX:1:2105:18087:8923
CAGACTAT
+
FFFFFFFF
@A00769:11:HC3HCDRXX:1:2105:20428:9095
CAGACTAT
+
FFFFFFFF
@A00769:11:HC3HCDRXX:1:2105:4598:9142
CAGACTAT
+
FFFFFFFF
@A00769:11:HC3HCDRXX:1:2105:15094:9157
CAGACTAT
+
FFFFFFFF
@A00769:11:HC3HCDRXX:1:2105:32560:9189
CAGACTAT
+
FFFFFFFF
@A00769:11:HC3HCDRXX:1:2105:26802:9204
CAGACTAT
+
FFFFFFFF
@A00769:11:HC3HCDRXX:1:2105:17210:9220
CAGACTAT
+
FFF:FFFF
@A00769:11:HC3HCDRXX:1:2105:32750:9298
CAGACTAT
+
FFFFFFFF
@A00769:11:HC3HCDRXX:1:2105:15049:9330
CAGACTAT
+
FFFFFFFF
@A00769:11:HC3HCDRXX:1:2105:17056:9330
CAGACTAT
+
FFFFFFFF
@A00769:11:HC3HCDRXX:1:2105:11342:9549
CAGACTAT
+
FFFFFFFF
@A00769:11:HC3HCDRXX:1:2105:20021:9549
CAGACTAT
+
FFFFFFFF
@A00769:11:HC3HCDRXX:1:2105:31141:9580
CAGACTAT
+
FFFFFFFF
@A00769:11:HC3HCDRXX:1:2105:13268:9596
CAGACTAT
+
FFFFFFFF
@A00769:11:HC3HCDRXX:1:2105:22824:9612
CAGACTAT
+
FFFFFFFF
@A00769:11:HC3HCDRXX:1:2105:31340:9706
CAGACTAT
+
FF,FFFFF
@A00769:11:HC3HCDRXX:1:2105:4752:9815
CAGACTAT
+
FFFFFFFF
@A00769:11:HC3HCDRXX:1:2105:15790:9831
CAGACTAT
+
FF:FFFFF
@A00769:11:HC3HCDRXX:1:2105:25644:9893
CAGACTAT
+
FFFFFFFF
@A00769:11:HC3HCDRXX:1:2105:21784:9909
CAGACTAT
+
FFFFFFFF
@A00769:11:HC3HCDRXX:1:2105:9263:9956
CAGACTAT
+
FF:F:FFF
@A00769:11:HC3HCDRXX:1:2105:1588:10003
CAGACTAT
+
FFFFFFFF
@A00769:11:HC3HCDRXX:1:2105:24424:10097
CAGACTAT
+
FFFFFFFF
@A00769:11:HC3HCDRXX:1:2105:15872:10160
CAGACTAT
+
FFFFFFFF
@A00769:11:HC3HCDRXX:1:2105:10872:10175
CAGACTAT
+
:FFFFFFF
@A00769:11:HC3HCDRXX:1:2105:23674:10175
CAGACTAT
+
FFFFFFFF
@A00769:11:HC3HCDRXX:1:2105:15664:10207
CAGACTAT
+
FFFFFFFF
@A00769:11:HC3HCDRXX:1:2105:20238:10207
CAGACTAT
+
FFFFFFFF
@A00769:11:HC3HCDRXX:1:2105:20392:10347
CAGACTAT
+
FFFFFFFF
@A00769:11:HC3HCDRXX:1:2105:15176:10426
CAGACTAT
+
FFFFFFFF
@A00769:11:HC3HCDRXX:1:2105:21911:10473
CAGACTAT
+
FFFFFFFF
@A00769:11:HC3HCDRXX:1:2105:2727:10535
CAGACTAT
+
FFFFFFFF
@A00769:11:HC3HCDRXX:1:2105:16712:10676
CAGACTAT
+
FFFFFFFF
@A00769:11:HC3HCDRXX:1:2105:4716:10942
CAGACTAT
+
FFFFFFFF
@A00769:11:HC3HCDRXX:1:2105:11342:10958
CAGACTAT
+
FFFFFFFF
@A00769:11:HC3HCDRXX:1:2105:19388:10958
CAGACTAT
+
FFFFFFFF
@A00769:11:HC3HCDRXX:1:2105:1190:11005
CAGACTAT
+
FFFFFFFF
@A00769:11:HC3HCDRXX:1:2105:27661:11130
CAGACTAT
+
FFFFFFFF
@A00769:11:HC3HCDRXX:1:2105:9073:11162
CAGACTAT
+
FF,FF:FF
@A00769:11:HC3HCDRXX:1:2105:30400:11177
CAGACTAT
+
FFFFF,FF
@A00769:11:HC3HCDRXX:1:2105:2419:11256
CAGACTAT
+
FFFFFFFF
@A00769:11:HC3HCDRXX:1:2105:17644:11287
CAGACTAT
+
FFFFFFFF
@A00769:11:HC3HCDRXX:1:2105:24578:11303
CAGACTAT
+
FFFFFFFF
@A00769:11:HC3HCDRXX:1:2105:29894:11303
CAGACTAT
+
FFFFFFFF
@A00769:11:HC3HCDRXX:1:2105:29541:11381
CAGACTAT
+
FFFFFFFF
@A00769:11:HC3HCDRXX:1:2105:28456:11412
CAGACTAT
+
FFFFFFFF
@A00769:11:HC3HCDRXX:1:2105:8558:11459
CAGACTAT
+
FF,FFFFF
@A00769:11:HC3HCDRXX:1:2105:3278:11522
CAGACTAT
+
FFFFFFFF
@A00769:11:HC3HCDRXX:1:2105:22309:11569
CAGACTAT
+
FFFFFFFF
@A00769:11:HC3HCDRXX:1:2105:13440:11616
CAGACTAT
+
FFFFFFFF
@A00769:11:HC3HCDRXX:1:2105:28800:11663
CAGACTAT
+
FFFFFFFF
@A00769:11:HC3HCDRXX:1:2105:27019:11741
CAGACTAT
+
:,FF,FFF
@A00769:11:HC3HCDRXX:1:2105:16676:11804
CAGACTAT
+
FFFFFFFF
@A00769:11:HC3HCDRXX:1:2105:12111:11913
CAGACTAT
+
FFFFFFFF
@A00769:11:HC3HCDRXX:1:2105:15067:11929
CAGACTAT
+
FFFFF:FF
@A00769:11:HC3HCDRXX:1:2105:4797:11960
CAGACTAT
+
FFFFFFFF
@A00769:11:HC3HCDRXX:1:2105:19922:11976
CAGACTAT
+
FFFFFFF:
@A00769:11:HC3HCDRXX:1:2105:26015:12070
CAGACTAT
+
FFFFFFFF
@A00769:11:HC3HCDRXX:1:2105:22073:12320
CAGACTAT
+
FFFFFFFF
@A00769:11:HC3HCDRXX:1:2105:1479:12352
CAGACTAT
+
FFFFFFFF
@A00769:11:HC3HCDRXX:1:2105:10728:12367
CAGACTAT
+
FFFFFFFF
@A00769:11:HC3HCDRXX:1:2105:8675:12414
CAGACTAT
+
FFFFFFFF
@A00769:11:HC3HCDRXX:1:2105:30382:12430
CAGACTAT
+
FFFFFFFF
@A00769:11:HC3HCDRXX:1:2105:5981:12446
CAGACTAT
+
FFFFFFFF
@A00769:11:HC3HCDRXX:1:2105:14326:12461
CAGACTAT
+
FFFFFFFF
@A00769:11:HC3HCDRXX:1:2105:26485:12540
CAGACTAT
+
FFFF:FFF
@A00769:11:HC3HCDRXX:1:2105:26883:12540
CAGACTAT
+
FFFFFFFF
@A00769:11:HC3HCDRXX:1:2105:12970:12587
CAGACTAT
+
FFFFFFFF
@A00769:11:HC3HCDRXX:1:2105:18982:12633
CAGACTAT
+
FFFFFFFF
@A00769:11:HC3HCDRXX:1:2105:12509:12665
CAGACTAT
+
FFFFFFFF
@A00769:11:HC3HCDRXX:1:2105:18385:12665
CAGACTAT
+
FFFFFFFF
@A00769:11:HC3HCDRXX:1:2105:28836:12665
CAGACTAT
+
FFFFFFFF
@A00769:11:HC3HCDRXX:1:2105:2329:12696
CAGACTAT
+
FFFFFFFF
@A00769:11:HC3HCDRXX:1:2105:29939:12759
CAGACTAT
+
FFFFFFFF
@A00769:11:HC3HCDRXX:1:2105:10004:12774
CAGACTAT
+
FF,FFF:F
@A00769:11:HC3HCDRXX:1:2105:22327:12790
CAGACTAT
+
FFFFFFFF
@A00769:11:HC3HCDRXX:1:2105:17210:12821
CAGACTAT
+
FFFFFFFF
@A00769:11:HC3HCDRXX:1:2105:22525:12821
CAGACTAT
+
FF:FFFFF
@A00769:11:HC3HCDRXX:1:2105:24487:12868
CAGACTAT
+
FFFFFFFF
@A00769:11:HC3HCDRXX:1:2105:10194:12884
CAGACTAT
+
FFFFFFFF
@A00769:11:HC3HCDRXX:1:2105:20320:12884
CAGACTAT
+
FFFFFFFF
@A00769:11:HC3HCDRXX:1:2105:21016:12900
CAGACTAT
+
FFFFFFFF
@A00769:11:HC3HCDRXX:1:2105:19443:12962
CAGACTAT
+
FFFFFFFF
@A00769:11:HC3HCDRXX:1:2105:10755:12978
CAGACTAT
+
FFFFFFFF
@A00769:11:HC3HCDRXX:1:2105:20347:13025
CAGACTAT
+
FFFFFFFF
@A00769:11:HC3HCDRXX:1:2105:16107:13135
CAGACTAT
+
FFFFFFFF
@A00769:11:HC3HCDRXX:1:2105:6650:13228
CAGACTAT
+
FFFFFFFF
@A00769:11:HC3HCDRXX:1:2105:7148:13275
CAGACTAT
+
FFFFFFFF
@A00769:11:HC3HCDRXX:1:2105:15456:13322
CAGACTAT
+
FFFFFFFF
@A00769:11:HC3HCDRXX:1:2105:15989:13463
CAGACTAT
+
FFFFFFFF
@A00769:11:HC3HCDRXX:1:2105:4417:13526
CAGACTAT
+
FFFFFFFF
@A00769:11:HC3HCDRXX:1:2105:27670:13526
CAGACTAT
+
FFFFFFFF
@A00769:11:HC3HCDRXX:1:2105:29496:13526
CAGACTAT
+
FFFFF:FF
@A00769:11:HC3HCDRXX:1:2105:30969:13604
CAGACTAT
+
FFFFFFFF
@A00769:11:HC3HCDRXX:1:2105:1895:13636
CAGACTAT
+
FFFFFFFF
@A00769:11:HC3HCDRXX:1:2105:16541:13730
CAGACTAT
+
FFFFFFFF
@A00769:11:HC3HCDRXX:1:2105:18656:13730
CAGACTAT
+
FFF:FFFF
@A00769:11:HC3HCDRXX:1:2105:7817:13902
CAGACTAT
+
FFFFFFFF
@A00769:11:HC3HCDRXX:1:2105:5873:13949
CAGACTAT
+
FFFFFF,:
@A00769:11:HC3HCDRXX:1:2105:18331:13949
CAGACTAT
+
FFFFFFFF
@A00769:11:HC3HCDRXX:1:2105:17671:14121
CAGACTAT
+
FFFFFFFF
@A00769:11:HC3HCDRXX:1:2105:30110:14215
CAGACTAT
+
FFFFFFFF
@A00769:11:HC3HCDRXX:1:2105:16649:14231
CAGACTAT
+
FFFFFFFF
@A00769:11:HC3HCDRXX:1:2105:19859:14340
CAGACTAT
+
FFFFFFFF
@A00769:11:HC3HCDRXX:1:2105:14281:14356
CAGACTAT
+
FFFF:FF:
@A00769:11:HC3HCDRXX:1:2105:27263:14387
CAGACTAT
+
FFFF::F:
@A00769:11:HC3HCDRXX:1:2105:14398:14403
CAGACTAT
+
FFFFFFFF
@A00769:11:HC3HCDRXX:1:2105:1850:14434
CAGACTAT
+
FFFFFFFF
@A00769:11:HC3HCDRXX:1:2105:6696:14528
CAGACTAT
+
FFFFFFFF
@A00769:11:HC3HCDRXX:1:2105:27932:14606
CAGACTAT
+
FFFFFFFF
@A00769:11:HC3HCDRXX:1:2105:20591:14638
CAGACTAT
+
FFFFFFFF
@A00769:11:HC3HCDRXX:1:2105:4146:14653
CAGACTAT
+
FFFFFFFF
@A00769:11:HC3HCDRXX:1:2105:22363:14732
CAGACTAT
+
FFFFFFFF
@A00769:11:HC3HCDRXX:1:2105:17173:14826
CAGACTAT
+
FFFFFFFF
@A00769:11:HC3HCDRXX:1:2105:4580:14873
CAGACTAT
+
FFFFFFFF
@A00769:11:HC3HCDRXX:1:2105:13150:14935
CAGACTAT
+
FFFFFFFF
@A00769:11:HC3HCDRXX:1:2105:12518:14967
CAGACTAT
+
FFFFFFFF
@A00769:11:HC3HCDRXX:1:2105:28917:15154
CAGACTAT
+
FFFFFFFF
@A00769:11:HC3HCDRXX:1:2105:28474:15170
CAGACTAT
+
F,,FFFF:
@A00769:11:HC3HCDRXX:1:2105:9290:15201
CAGACTAT
+
FFFFFFFF
@A00769:11:HC3HCDRXX:1:2105:32633:15201
CAGACTAT
+
FFFFFFFF
@A00769:11:HC3HCDRXX:1:2105:8910:15264
CAGACTAT
+
FFFFFFFF
@A00769:11:HC3HCDRXX:1:2105:6253:15327
CAGACTAT
+
FFFFFFFF
@A00769:11:HC3HCDRXX:1:2105:15872:15421
CAGACTAT
+
FFFFFFFF
@A00769:11:HC3HCDRXX:1:2105:30309:15436
CAGACTAT
+
FFFFFFFF
@A00769:11:HC3HCDRXX:1:2105:18295:15483
CAGACTAT
+
FFFFFFFF
@A00769:11:HC3HCDRXX:1:2105:21694:15546
CAGACTAT
+
FFFFFFFF
@A00769:11:HC3HCDRXX:1:2105:29107:15577
CAGACTAT
+
FFFFFFFF
@A00769:11:HC3HCDRXX:1:2105:27525:15593
CAGACTAT
+
FFFFFFFF
@A00769:11:HC3HCDRXX:1:2105:20392:15608
CAGACTAT
+
FFFFFFFF
@A00769:11:HC3HCDRXX:1:2105:23402:15624
CAGACTAT
+
FFFFFFFF
@A00769:11:HC3HCDRXX:1:2105:11568:15640
CAGACTAT
+
FFFF,FFF
@A00769:11:HC3HCDRXX:1:2105:27751:15640
CAGACTAT
+
,FF:FFFF
@A00769:11:HC3HCDRXX:1:2105:32497:15655
CAGACTAT
+
FFFFFFFF
@A00769:11:HC3HCDRXX:1:2105:12301:15687
CAGACTAT
+
FFFFFFFF
@A00769:11:HC3HCDRXX:1:2105:17074:15687
CAGACTAT
+
FFFFFFFF
@A00769:11:HC3HCDRXX:1:2105:18475:15702
CAGACTAT
+
FFFFFFFF
@A00769:11:HC3HCDRXX:1:2105:2067:15843
CAGACTAT
+
FFFFFFFF
@A00769:11:HC3HCDRXX:1:2105:32560:15890
CAGACTAT
+
FFFFFFFF
@A00769:11:HC3HCDRXX:1:2105:12246:15906
CAGACTAT
+
FFFFFFFF
@A00769:11:HC3HCDRXX:1:2105:10357:15984
CAGACTAT
+
F:FFFFFF
@A00769:11:HC3HCDRXX:1:2105:23637:16094
CAGACTAT
+
FFFFFFFF
@A00769:11:HC3HCDRXX:1:2105:8847:16125
CAGACTAT
+
FFFFFFFF
@A00769:11:HC3HCDRXX:1:2105:16486:16172
CAGACTAT
+
FFFFFFFF
@A00769:11:HC3HCDRXX:1:2105:5665:16188
CAGACTAT
+
FFFFFFFF
@A00769:11:HC3HCDRXX:1:2105:5891:16203
CAGACTAT
+
FFFFFFF:
@A00769:11:HC3HCDRXX:1:2105:28574:16219
CAGACTAT
+
FFFFFFFF
@A00769:11:HC3HCDRXX:1:2105:23683:16235
CAGACTAT
+
FFFFFFFF
@A00769:11:HC3HCDRXX:1:2105:18502:16313
CAGACTAT
+
FFFFFFFF
@A00769:11:HC3HCDRXX:1:2105:16631:16360
CAGACTAT
+
FFFFFFFF
@A00769:11:HC3HCDRXX:1:2105:21965:16517
CAGACTAT
+
FFFFFFFF
@A00769:11:HC3HCDRXX:1:2105:4200:16532
CAGACTAT
+
FFFFFFFF
@A00769:11:HC3HCDRXX:1:2105:2926:16736
CAGACTAT
+
FF:F,FF,
@A00769:11:HC3HCDRXX:1:2105:11306:16752
CAGACTAT
+
FFFFFFFF
@A00769:11:HC3HCDRXX:1:2105:21124:16814
CAGACTAT
+
FFFFFFFF
@A00769:11:HC3HCDRXX:1:2105:6686:16955
CAGACTAT
+
FFFFFFFF
@A00769:11:HC3HCDRXX:1:2105:21838:16955
CAGACTAT
+
FFFFFFFF
@A00769:11:HC3HCDRXX:1:2105:27471:16971
CAGACTAT
+
FFFFFFFF
@A00769:11:HC3HCDRXX:1:2105:18783:17018
CAGACTAT
+
FFFFFFFF
@A00769:11:HC3HCDRXX:1:2105:11351:17049
CAGACTAT
+
FFFFFFFF
@A00769:11:HC3HCDRXX:1:2105:28185:17049
CAGACTAT
+
FFFFFFFF
@A00769:11:HC3HCDRXX:1:2105:6822:17096
CAGACTAT
+
FFFFFFFF
@A00769:11:HC3HCDRXX:1:2105:19316:17221
CAGACTAT
+
FFFFFFFF
@A00769:11:HC3HCDRXX:1:2105:15040:17268
CAGACTAT
+
FFFFFFFF
@A00769:11:HC3HCDRXX:1:2105:22426:17284
CAGACTAT
+
FFFFFFFF
@A00769:11:HC3HCDRXX:1:2105:2193:17315
CAGACTAT
+
FFFFFFFF
@A00769:11:HC3HCDRXX:1:2105:29017:17331
CAGACTAT
+
FFFFFFFF
@A00769:11:HC3HCDRXX:1:2105:11939:17347
CAGACTAT
+
FFFFFFFF
@A00769:11:HC3HCDRXX:1:2105:30156:17362
CAGACTAT
+
FFFFFFFF
@A00769:11:HC3HCDRXX:1:2105:7771:17394
CAGACTAT
+
FFFFFFFF
@A00769:11:HC3HCDRXX:1:2105:21432:17503
CAGACTAT
+
FFFFFFFF
@A00769:11:HC3HCDRXX:1:2105:6931:17566
CAGACTAT
+
FFFFFFFF
@A00769:11:HC3HCDRXX:1:2105:4625:17613
CAGACTAT
+
FFFFFFFF
@A00769:11:HC3HCDRXX:1:2105:13431:17613
CAGACTAT
+
FFFFFFFF
@A00769:11:HC3HCDRXX:1:2105:27172:17644
CAGACTAT
+
FFFFFFFF
@A00769:11:HC3HCDRXX:1:2105:9127:17738
CAGACTAT
+
FFFFFFFF
@A00769:11:HC3HCDRXX:1:2105:13883:17801
CAGACTAT
+
FFFFFFFF
@A00769:11:HC3HCDRXX:1:2105:16143:17926
CAGACTAT
+
FFFFFF,F
@A00769:11:HC3HCDRXX:1:2105:10113:17973
CAGACTAT
+
FFFFFF:F
@A00769:11:HC3HCDRXX:1:2105:16107:18051
CAGACTAT
+
FFFFFFFF
@A00769:11:HC3HCDRXX:1:2105:10149:18129
CAGACTAT
+
FFFFFFFF
@A00769:11:HC3HCDRXX:1:2105:5086:18286
CAGACTAT
+
FFFFFFFF
@A00769:11:HC3HCDRXX:1:2105:5475:18302
CAGACTAT
+
,FF:,FF,
@A00769:11:HC3HCDRXX:1:2105:3676:18349
CAGACTAT
+
FFFFFFFF
@A00769:11:HC3HCDRXX:1:2105:18629:18411
CAGACTAT
+
FFFFF:FF
@A00769:11:HC3HCDRXX:1:2105:2103:18537
CAGACTAT
+
FFFFFFFF
@A00769:11:HC3HCDRXX:1:2105:21811:18537
CAGACTAT
+
FFFFFFFF
@A00769:11:HC3HCDRXX:1:2105:18873:18552
CAGACTAT
+
FFFFFFFF
@A00769:11:HC3HCDRXX:1:2105:21296:18615
CAGACTAT
+
FFFFFFFF
@A00769:11:HC3HCDRXX:1:2105:32741:18615
CAGACTAT
+
FFFFF:F,
@A00769:11:HC3HCDRXX:1:2105:24297:18646
CAGACTAT
+
,FFFFFFF
@A00769:11:HC3HCDRXX:1:2105:30752:18709
CAGACTAT
+
FFFFFFFF
@A00769:11:HC3HCDRXX:1:2105:10999:18724
CAGACTAT
+
FFFFFFFF
@A00769:11:HC3HCDRXX:1:2105:13078:18787
CAGACTAT
+
FFFFFFFF
@A00769:11:HC3HCDRXX:1:2105:5403:18803
CAGACTAT
+
FFFFFFFF
@A00769:11:HC3HCDRXX:1:2105:21079:18959
CAGACTAT
+
FFFFFFFF
@A00769:11:HC3HCDRXX:1:2105:2302:18975
CAGACTAT
+
FFFFFF:F
@A00769:11:HC3HCDRXX:1:2105:2446:18975
CAGACTAT
+
FFFFFFFF
@A00769:11:HC3HCDRXX:1:2105:5104:18975
CAGACTAT
+
FFFFFF:F
@A00769:11:HC3HCDRXX:1:2105:21377:19006
CAGACTAT
+
FFFFFFFF
@A00769:11:HC3HCDRXX:1:2105:18078:19053
CAGACTAT
+
FFFFFFFF
@A00769:11:HC3HCDRXX:1:2105:27887:19069
CAGACTAT
+
FFFFFFFF
@A00769:11:HC3HCDRXX:1:2105:22643:19132
CAGACTAT
+
FFFFFFFF
@A00769:11:HC3HCDRXX:1:2105:29957:19272
CAGACTAT
+
FFFFFFFF
@A00769:11:HC3HCDRXX:1:2105:6686:19304
CAGACTAT
+
,FFFFF:F
@A00769:11:HC3HCDRXX:1:2105:18150:19429
CAGACTAT
+
FFFFFFFF
@A00769:11:HC3HCDRXX:1:2105:20356:19617
CAGACTAT
+
FFFFFFFF
@A00769:11:HC3HCDRXX:1:2105:22851:19617
CAGACTAT
+
FF,FFFFF
@A00769:11:HC3HCDRXX:1:2105:27977:19758
CAGACTAT
+
FFFF:FFF
@A00769:11:HC3HCDRXX:1:2105:3920:19774
CAGACTAT
+
FFFFFFFF
@A00769:11:HC3HCDRXX:1:2105:10691:19852
CAGACTAT
+
F,FFFFFF
@A00769:11:HC3HCDRXX:1:2105:7916:19930
CAGACTAT
+
FFFFFFFF
@A00769:11:HC3HCDRXX:1:2105:10791:19930
CAGACTAT
+
FFFFFFFF
@A00769:11:HC3HCDRXX:1:2105:10041:19946
CAGACTAT
+
FFFFFFFF
@A00769:11:HC3HCDRXX:1:2105:9055:20024
CAGACTAT
+
FFFFFFFF
@A00769:11:HC3HCDRXX:1:2105:10330:20040
CAGACTAT
+
FFFFFFFF
@A00769:11:HC3HCDRXX:1:2105:13792:20149
CAGACTAT
+
FFFFFFF,
@A00769:11:HC3HCDRXX:1:2105:23484:20181
CAGACTAT
+
FFFFFFFF
@A00769:11:HC3HCDRXX:1:2105:20066:20243
CAGACTAT
+
FFFFFFFF
@A00769:11:HC3HCDRXX:1:2105:24994:20290
CAGACTAT
+
FF,FF:FF
@A00769:11:HC3HCDRXX:1:2105:17409:20369
CAGACTAT
+
FFFFFFFF
@A00769:11:HC3HCDRXX:1:2105:5593:20447
CAGACTAT
+
FFFFFFFF
@A00769:11:HC3HCDRXX:1:2105:16161:20494
CAGACTAT
+
FFFFFFFF
@A00769:11:HC3HCDRXX:1:2105:22381:20556
CAGACTAT
+
FFFFFFFF
@A00769:11:HC3HCDRXX:1:2105:12780:20713
CAGACTAT
+
FFFFFFFF
@A00769:11:HC3HCDRXX:1:2105:26838:20729
CAGACTAT
+
FFFFFFFF
@A00769:11:HC3HCDRXX:1:2105:31114:20744
CAGACTAT
+
FFFFFFFF
@A00769:11:HC3HCDRXX:1:2105:20347:20760
CAGACTAT
+
FFFFFFFF
@A00769:11:HC3HCDRXX:1:2105:24713:20776
CAGACTAT
+
FFFFFFFF
@A00769:11:HC3HCDRXX:1:2105:32344:20776
CAGACTAT
+
FFFFFF:F
@A00769:11:HC3HCDRXX:1:2105:12518:20791
CAGACTAT
+
FFFFFFFF
@A00769:11:HC3HCDRXX:1:2105:10276:20823
CAGACTAT
+
FFFF,,FF
@A00769:11:HC3HCDRXX:1:2105:3794:20901
CAGACTAT
+
FFFFFFFF
@A00769:11:HC3HCDRXX:1:2105:27787:20901
CAGACTAT
+
FFFFFFFF
@A00769:11:HC3HCDRXX:1:2105:31928:20932
CAGACTAT
+
FFFFFFFF
@A00769:11:HC3HCDRXX:1:2105:4725:20948
CAGACTAT
+
FFFFFFFF
@A00769:11:HC3HCDRXX:1:2105:21612:20979
CAGACTAT
+
FFFFFFFF
@A00769:11:HC3HCDRXX:1:2105:16107:21026
CAGACTAT
+
FFFFFFFF
@A00769:11:HC3HCDRXX:1:2105:5837:21057
CAGACTAT
+
FFFFFF,F
@A00769:11:HC3HCDRXX:1:2105:24994:21104
CAGACTAT
+
FFFFFFFF
@A00769:11:HC3HCDRXX:1:2105:2962:21120
CAGACTAT
+
FFF:FFFF
@A00769:11:HC3HCDRXX:1:2105:1434:21292
CAGACTAT
+
FFFFFFFF
@A00769:11:HC3HCDRXX:1:2105:16984:21418
CAGACTAT
+
FFFFFFFF
@A00769:11:HC3HCDRXX:1:2105:9290:21465
CAGACTAT
+
FF:FFFFF
@A00769:11:HC3HCDRXX:1:2105:25943:21559
CAGACTAT
+
FFFFFFFF
@A00769:11:HC3HCDRXX:1:2105:5385:21652
CAGACTAT
+
FFFFFFFF
@A00769:11:HC3HCDRXX:1:2105:7898:21652
CAGACTAT
+
FFFFFFFF
@A00769:11:HC3HCDRXX:1:2105:8332:21715
CAGACTAT
+
FFFFFFFF
@A00769:11:HC3HCDRXX:1:2105:19117:21793
CAGACTAT
+
FFFFFFFF
@A00769:11:HC3HCDRXX:1:2105:29017:21903
CAGACTAT
+
FFFFFFFF
@A00769:11:HC3HCDRXX:1:2105:25030:21919
CAGACTAT
+
FF:F:FF,
@A00769:11:HC3HCDRXX:1:2105:19633:21934
CAGACTAT
+
FFFFFFFF
@A00769:11:HC3HCDRXX:1:2105:17137:21966
CAGACTAT
+
FFFFFFFF
@A00769:11:HC3HCDRXX:1:2105:23882:22060
CAGACTAT
+
FFFFFFFF
@A00769:11:HC3HCDRXX:1:2105:28239:22091
CAGACTAT
+
FFFFFF:F
@A00769:11:HC3HCDRXX:1:2105:23565:22106
CAGACTAT
+
FFFFFFFF
@A00769:11:HC3HCDRXX:1:2105:22815:22153
CAGACTAT
+
FFFFFFFF
@A00769:11:HC3HCDRXX:1:2105:7618:22200
CAGACTAT
+
FFFFFFFF
@A00769:11:HC3HCDRXX:1:2105:32154:22263
CAGACTAT
+
FF,F:,FF
@A00769:11:HC3HCDRXX:1:2105:26793:22279
CAGACTAT
+
FFFFFFFF
@A00769:11:HC3HCDRXX:1:2105:28664:22514
CAGACTAT
+
FFFFFFFF
@A00769:11:HC3HCDRXX:1:2105:23764:22733
CAGACTAT
+
FFFFFFFF
@A00769:11:HC3HCDRXX:1:2105:22327:22748
CAGACTAT
+
FFFFFFFF
@A00769:11:HC3HCDRXX:1:2105:16152:22764
CAGACTAT
+
FFFFF,FF
@A00769:11:HC3HCDRXX:1:2105:17255:22889
CAGACTAT
+
FFFFFFFF
@A00769:11:HC3HCDRXX:1:2105:23502:23124
CAGACTAT
+
FFFFFFFF
@A00769:11:HC3HCDRXX:1:2105:6894:23171
CAGACTAT
+
FFFFFFFF
@A00769:11:HC3HCDRXX:1:2105:29749:23171
CAGACTAT
+
FFFFFFFF
@A00769:11:HC3HCDRXX:1:2105:7383:23202
CAGACTAT
+
FF,FFF:,
@A00769:11:HC3HCDRXX:1:2105:22354:23265
CAGACTAT
+
FFF,F:F:
@A00769:11:HC3HCDRXX:1:2105:1163:23296
CAGACTAT
+
FF,:F:FF
@A00769:11:HC3HCDRXX:1:2105:16269:23469
CAGACTAT
+
FFFFFFFF
@A00769:11:HC3HCDRXX:1:2105:15257:23500
CAGACTAT
+
FFFFFFFF
@A00769:11:HC3HCDRXX:1:2105:24623:23594
CAGACTAT
+
FFFFFFFF
@A00769:11:HC3HCDRXX:1:2105:21486:23610
CAGACTAT
+
:FFFFFFF
@A00769:11:HC3HCDRXX:1:2105:11351:23625
CAGACTAT
+
FFFFFFFF
@A00769:11:HC3HCDRXX:1:2105:17155:23657
CAGACTAT
+
FFFFFFFF
@A00769:11:HC3HCDRXX:1:2105:5240:23813
CAGACTAT
+
FFFFFFFF
@A00769:11:HC3HCDRXX:1:2105:31168:23813
CAGACTAT
+
FFFFFFFF
@A00769:11:HC3HCDRXX:1:2105:13042:23829
CAGACTAT
+
FFFFFFFF
@A00769:11:HC3HCDRXX:1:2105:24786:23876
CAGACTAT
+
FFFF:FFF
@A00769:11:HC3HCDRXX:1:2105:17526:23891
CAGACTAT
+
FFFFFFFF
@A00769:11:HC3HCDRXX:1:2105:8693:23907
CAGACTAT
+
FFFFFFFF
@A00769:11:HC3HCDRXX:1:2105:17553:23938
CAGACTAT
+
FFFFF:FF
@A00769:11:HC3HCDRXX:1:2105:17535:23970
CAGACTAT
+
:FFFFFFF
@A00769:11:HC3HCDRXX:1:2105:9959:24001
CAGACTAT
+
FFFFFF:F
@A00769:11:HC3HCDRXX:1:2105:11071:24048
CAGACTAT
+
,FFFFFFF
@A00769:11:HC3HCDRXX:1:2105:14389:24064
CAGACTAT
+
FFFFFFFF
@A00769:11:HC3HCDRXX:1:2105:30318:24095
CAGACTAT
+
FFFFFFFF
@A00769:11:HC3HCDRXX:1:2105:8486:24142
CAGACTAT
+
FFFFFFFF
@A00769:11:HC3HCDRXX:1:2105:29758:24283
CAGACTAT
+
FFFFFFFF
@A00769:11:HC3HCDRXX:1:2105:21667:24361
CAGACTAT
+
FFFFFF:F
@A00769:11:HC3HCDRXX:1:2105:20383:24392
CAGACTAT
+
FFFFFFFF
@A00769:11:HC3HCDRXX:1:2105:9986:24455
CAGACTAT
+
FFFFFFFF
@A00769:11:HC3HCDRXX:1:2105:6162:24471
CAGACTAT
+
FF::FFFF
@A00769:11:HC3HCDRXX:1:2105:2537:24486
CAGACTAT
+
FFFFFFFF
@A00769:11:HC3HCDRXX:1:2105:7446:24502
CAGACTAT
+
FFFFFFFF
@A00769:11:HC3HCDRXX:1:2105:31620:24502
CAGACTAT
+
FFFFFFFF
@A00769:11:HC3HCDRXX:1:2105:14769:24533
CAGACTAT
+
FFFF:,FF
@A00769:11:HC3HCDRXX:1:2105:1371:24596
CAGACTAT
+
FFFFFFFF
@A00769:11:HC3HCDRXX:1:2105:8214:24674
CAGACTAT
+
FFFFFFFF
@A00769:11:HC3HCDRXX:1:2105:31774:24831
CAGACTAT
+
FFFFFFF,
@A00769:11:HC3HCDRXX:1:2105:30228:24878
CAGACTAT
+
FFFFFFFF
@A00769:11:HC3HCDRXX:1:2105:14425:24972
CAGACTAT
+
FFFFFFFF
@A00769:11:HC3HCDRXX:1:2105:1714:25003
CAGACTAT
+
FFFFFFFF
@A00769:11:HC3HCDRXX:1:2105:13340:25254
CAGACTAT
+
FFFFFFFF
@A00769:11:HC3HCDRXX:1:2105:7283:25285
CAGACTAT
+
FF:FFFFF
@A00769:11:HC3HCDRXX:1:2105:2654:25316
CAGACTAT
+
FF,F:F:F
@A00769:11:HC3HCDRXX:1:2105:11044:25347
CAGACTAT
+
FFFFFFFF
@A00769:11:HC3HCDRXX:1:2105:23321:25347
CAGACTAT
+
FFFFFFFF
@A00769:11:HC3HCDRXX:1:2105:9842:25426
CAGACTAT
+
FFFFFFFF
@A00769:11:HC3HCDRXX:1:2105:6289:25504
CAGACTAT
+
FFFFFFFF
@A00769:11:HC3HCDRXX:1:2105:14940:25520
CAGACTAT
+
FFFFFFFF
@A00769:11:HC3HCDRXX:1:2105:16514:25520
CAGACTAT
+
FFFFF:FF
@A00769:11:HC3HCDRXX:1:2105:25753:25520
CAGACTAT
+
FFFFFFFF
@A00769:11:HC3HCDRXX:1:2105:8133:25535
CAGACTAT
+
FFFFFFFF
@A00769:11:HC3HCDRXX:1:2105:17101:25535
CAGACTAT
+
:FFFFFFF
@A00769:11:HC3HCDRXX:1:2105:5538:25551
CAGACTAT
+
FFFFF:FF
@A00769:11:HC3HCDRXX:1:2105:12952:25582
CAGACTAT
+
FFFFFFFF
@A00769:11:HC3HCDRXX:1:2105:22327:25723
CAGACTAT
+
FFFFFFFF
@A00769:11:HC3HCDRXX:1:2105:19461:25739
CAGACTAT
+
FFFFFFFF
@A00769:11:HC3HCDRXX:1:2105:29451:25817
CAGACTAT
+
FFFFFFFF
@A00769:11:HC3HCDRXX:1:2105:32660:25864
CAGACTAT
+
FFFFFFFF
@A00769:11:HC3HCDRXX:1:2105:32678:25864
CAGACTAT
+
FFFFFFFF
@A00769:11:HC3HCDRXX:1:2105:2835:25911
CAGACTAT
+
FFFFFFFF
@A00769:11:HC3HCDRXX:1:2105:18331:25911
CAGACTAT
+
FFFFFFFF
@A00769:11:HC3HCDRXX:1:2105:25708:25911
CAGACTAT
+
FFFFFFFF
@A00769:11:HC3HCDRXX:1:2105:19027:25958
CAGACTAT
+
FFFFFFFF
@A00769:11:HC3HCDRXX:1:2105:24551:25974
CAGACTAT
+
FFFFFFFF
@A00769:11:HC3HCDRXX:1:2105:9444:26052
CAGACTAT
+
FFFFFF:F
@A00769:11:HC3HCDRXX:1:2105:20437:26052
CAGACTAT
+
FFFFFFFF
@A00769:11:HC3HCDRXX:1:2105:19741:26068
CAGACTAT
+
FFFFFFFF
@A00769:11:HC3HCDRXX:1:2105:27064:26068
CAGACTAT
+
:FFFFFF:
@A00769:11:HC3HCDRXX:1:2105:14714:26099
CAGACTAT
+
FFFFFFFF
@A00769:11:HC3HCDRXX:1:2105:19018:26162
CAGACTAT
+
FFFFFFFF
@A00769:11:HC3HCDRXX:1:2105:19316:26240
CAGACTAT
+
FFFFF:FF
@A00769:11:HC3HCDRXX:1:2105:29261:26240
CAGACTAT
+
FFFFFFFF
@A00769:11:HC3HCDRXX:1:2105:2817:26256
CAGACTAT
+
FFFFFFFF
@A00769:11:HC3HCDRXX:1:2105:28194:26303
CAGACTAT
+
FFFFFFFF
@A00769:11:HC3HCDRXX:1:2105:8187:26349
CAGACTAT
+
FFFF:FFF
@A00769:11:HC3HCDRXX:1:2105:31539:26459
CAGACTAT
+
FFFFFFFF
@A00769:11:HC3HCDRXX:1:2105:6569:26522
CAGACTAT
+
FFFFFFFF
@A00769:11:HC3HCDRXX:1:2105:1660:26569
CAGACTAT
+
FFFFFFFF
@A00769:11:HC3HCDRXX:1:2105:5828:26616
CAGACTAT
+
FFFFFFFF
@A00769:11:HC3HCDRXX:1:2105:12491:26631
CAGACTAT
+
FFFFFFFF
@A00769:11:HC3HCDRXX:1:2105:30228:26757
CAGACTAT
+
FFFFFFFF
@A00769:11:HC3HCDRXX:1:2105:31729:26757
CAGACTAT
+
FFFFFFFF
@A00769:11:HC3HCDRXX:1:2105:31801:26757
CAGACTAT
+
FFFFFFFF
@A00769:11:HC3HCDRXX:1:2105:15564:26788
CAGACTAT
+
FFFFFFFF
@A00769:11:HC3HCDRXX:1:2105:21097:26850
CAGACTAT
+
FFFFFFFF
@A00769:11:HC3HCDRXX:1:2105:31620:26850
CAGACTAT
+
FFFFFFFF
@A00769:11:HC3HCDRXX:1:2105:1362:26897
CAGACTAT
+
FFFFFFFF
@A00769:11:HC3HCDRXX:1:2105:3323:26913
CAGACTAT
+
FFFFFFFF
@A00769:11:HC3HCDRXX:1:2105:20844:26913
CAGACTAT
+
FFFFFFFF
@A00769:11:HC3HCDRXX:1:2105:23050:26913
CAGACTAT
+
FFFFFFFF
@A00769:11:HC3HCDRXX:1:2105:11388:26944
CAGACTAT
+
FFFFFFFF
@A00769:11:HC3HCDRXX:1:2105:16938:26944
CAGACTAT
+
FFFFFFFF
@A00769:11:HC3HCDRXX:1:2105:17680:26944
CAGACTAT
+
FF:FFFFF
@A00769:11:HC3HCDRXX:1:2105:26666:26944
CAGACTAT
+
FFFFFFFF
@A00769:11:HC3HCDRXX:1:2105:5312:27038
CAGACTAT
+
FFFFFFFF
@A00769:11:HC3HCDRXX:1:2105:21694:27038
CAGACTAT
+
FFF,FFF:
@A00769:11:HC3HCDRXX:1:2105:14326:27085
CAGACTAT
+
FFFFFF,F
@A00769:11:HC3HCDRXX:1:2105:6479:27117
CAGACTAT
+
FF,FF:FF
@A00769:11:HC3HCDRXX:1:2105:23113:27148
CAGACTAT
+
FFFFFFFF
@A00769:11:HC3HCDRXX:1:2105:18828:27242
CAGACTAT
+
F:FFF,FF
@A00769:11:HC3HCDRXX:1:2105:13322:27258
CAGACTAT
+
FFFFFFFF
@A00769:11:HC3HCDRXX:1:2105:10538:27289
CAGACTAT
+
FFFFFFFF
@A00769:11:HC3HCDRXX:1:2105:32615:27289
CAGACTAT
+
FFFFFFFF
@A00769:11:HC3HCDRXX:1:2105:3170:27305
CAGACTAT
+
FFFFFF,:
@A00769:11:HC3HCDRXX:1:2105:22498:27367
CAGACTAT
+
FFFFFFFF
@A00769:11:HC3HCDRXX:1:2105:14154:27445
CAGACTAT
+
:FFFFFFF
@A00769:11:HC3HCDRXX:1:2105:18005:27477
CAGACTAT
+
FFFFFFFF
@A00769:11:HC3HCDRXX:1:2105:18466:27492
CAGACTAT
+
FFFFFFFF
@A00769:11:HC3HCDRXX:1:2105:22580:27571
CAGACTAT
+
FFFFFFFF
@A00769:11:HC3HCDRXX:1:2105:9851:27602
CAGACTAT
+
FFFFFFFF
@A00769:11:HC3HCDRXX:1:2105:21459:27602
CAGACTAT
+
FFFFFFFF
@A00769:11:HC3HCDRXX:1:2105:28131:27602
CAGACTAT
+
FFFFFFFF
@A00769:11:HC3HCDRXX:1:2105:11306:27618
CAGACTAT
+
FFFFFFFF
@A00769:11:HC3HCDRXX:1:2105:21278:27665
CAGACTAT
+
FFFFFFFF
@A00769:11:HC3HCDRXX:1:2105:12002:27884
CAGACTAT
+
FFFFFFFF
@A00769:11:HC3HCDRXX:1:2105:3586:28119
CAGACTAT
+
FFFFFFFF
@A00769:11:HC3HCDRXX:1:2105:9335:28150
CAGACTAT
+
FF:FFFFF
@A00769:11:HC3HCDRXX:1:2105:16098:28275
CAGACTAT
+
FFFFFFFF
@A00769:11:HC3HCDRXX:1:2105:5837:28291
CAGACTAT
+
FFFFFFFF
@A00769:11:HC3HCDRXX:1:2105:5629:28338
CAGACTAT
+
FFFFFFFF
@A00769:11:HC3HCDRXX:1:2105:2917:28369
CAGACTAT
+
FFFFFFFF
@A00769:11:HC3HCDRXX:1:2105:30237:28401
CAGACTAT
+
FFFFFFFF
@A00769:11:HC3HCDRXX:1:2105:16523:28447
CAGACTAT
+
FFFFFFFF
@A00769:11:HC3HCDRXX:1:2105:32768:28557
CAGACTAT
+
FFFFFFFF
@A00769:11:HC3HCDRXX:1:2105:28031:28588
CAGACTAT
+
FFFFFFFF
@A00769:11:HC3HCDRXX:1:2105:12735:28651
CAGACTAT
+
FF:FF:FF
@A00769:11:HC3HCDRXX:1:2105:12707:28698
CAGACTAT
+
FFFFFFFF
@A00769:11:HC3HCDRXX:1:2105:30798:28745
CAGACTAT
+
FFFFFFFF
@A00769:11:HC3HCDRXX:1:2105:9706:28792
CAGACTAT
+
FFFFFFFF
@A00769:11:HC3HCDRXX:1:2105:26259:28839
CAGACTAT
+
FFFFFFFF
@A00769:11:HC3HCDRXX:1:2105:9498:28933
CAGACTAT
+
FFFFFFFF
@A00769:11:HC3HCDRXX:1:2105:4779:28995
CAGACTAT
+
FFFFFFFF
@A00769:11:HC3HCDRXX:1:2105:25328:29042
CAGACTAT
+
FFFFFFFF
@A00769:11:HC3HCDRXX:1:2105:19985:29089
CAGACTAT
+
FFFFFFFF
@A00769:11:HC3HCDRXX:1:2105:5981:29105
CAGACTAT
+
FFFFFFFF
@A00769:11:HC3HCDRXX:1:2105:2700:29121
CAGACTAT
+
FFFFFFFF
@A00769:11:HC3HCDRXX:1:2105:19949:29215
CAGACTAT
+
FFFFFFFF
@A00769:11:HC3HCDRXX:1:2105:30635:29309
CAGACTAT
+
FF:F:F:F
@A00769:11:HC3HCDRXX:1:2105:5593:29371
CAGACTAT
+
FFFFFFFF
@A00769:11:HC3HCDRXX:1:2105:28872:29387
CAGACTAT
+
FFFFFFFF
@A00769:11:HC3HCDRXX:1:2105:26811:29418
CAGACTAT
+
FFFFFFFF
@A00769:11:HC3HCDRXX:1:2105:5529:29450
CAGACTAT
+
FF:FFFFF
@A00769:11:HC3HCDRXX:1:2105:24279:29450
CAGACTAT
+
FFFF:FF:
@A00769:11:HC3HCDRXX:1:2105:27190:29450
CAGACTAT
+
FFFFFF:F
@A00769:11:HC3HCDRXX:1:2105:25807:29465
CAGACTAT
+
FFFFFFFF
@A00769:11:HC3HCDRXX:1:2105:8232:29684
CAGACTAT
+
FFFFFFFF
@A00769:11:HC3HCDRXX:1:2105:14452:29684
CAGACTAT
+
FFFFFFFF
@A00769:11:HC3HCDRXX:1:2105:19777:29731
CAGACTAT
+
FF:FFFFF
@A00769:11:HC3HCDRXX:1:2105:24632:29810
CAGACTAT
+
FFFFFFFF
@A00769:11:HC3HCDRXX:1:2105:3070:29825
CAGACTAT
+
FFFFFFFF
@A00769:11:HC3HCDRXX:1:2105:23113:29904
CAGACTAT
+
FFFF:FFF
@A00769:11:HC3HCDRXX:1:2105:31801:29919
CAGACTAT
+
FFFFFFFF
@A00769:11:HC3HCDRXX:1:2105:5303:29966
CAGACTAT
+
FFFFFFFF
@A00769:11:HC3HCDRXX:1:2105:18005:29982
CAGACTAT
+
FFFFFFFF
@A00769:11:HC3HCDRXX:1:2105:32615:30013
CAGACTAT
+
FFFFFFFF
@A00769:11:HC3HCDRXX:1:2105:22941:30076
CAGACTAT
+
:FFFF,FF
@A00769:11:HC3HCDRXX:1:2105:25916:30217
CAGACTAT
+
FFFFFFFF
@A00769:11:HC3HCDRXX:1:2105:27001:30279
CAGACTAT
+
FFFFFFFF
@A00769:11:HC3HCDRXX:1:2105:2763:30483
CAGACTAT
+
FFFFFFFF
@A00769:11:HC3HCDRXX:1:2105:19859:30561
CAGACTAT
+
FFFFFFFF
@A00769:11:HC3HCDRXX:1:2105:8332:30577
CAGACTAT
+
FFFFFFFF
@A00769:11:HC3HCDRXX:1:2105:16794:30608
CAGACTAT
+
FFFFFFFF
@A00769:11:HC3HCDRXX:1:2105:25726:30608
CAGACTAT
+
FFFFFFFF
@A00769:11:HC3HCDRXX:1:2105:6524:30702
CAGACTAT
+
FFFFFFFF
@A00769:11:HC3HCDRXX:1:2105:10791:30733
CAGACTAT
+
FFFFFFFF
@A00769:11:HC3HCDRXX:1:2105:24279:30765
CAGACTAT
+
FFFFF,FF
@A00769:11:HC3HCDRXX:1:2105:16495:30780
CAGACTAT
+
FFFFFFFF
@A00769:11:HC3HCDRXX:1:2105:11180:30812
CAGACTAT
+
FFFFFFFF
@A00769:11:HC3HCDRXX:1:2105:25111:30827
CAGACTAT
+
FFFFFFFF
@A00769:11:HC3HCDRXX:1:2105:24867:30906
CAGACTAT
+
FFFFFFFF
@A00769:11:HC3HCDRXX:1:2105:25003:30953
CAGACTAT
+
FFFFFFFF
@A00769:11:HC3HCDRXX:1:2105:25093:30953
CAGACTAT
+
FFFFFFFF
@A00769:11:HC3HCDRXX:1:2105:14262:30984
CAGACTAT
+
FFFFFFFF
@A00769:11:HC3HCDRXX:1:2105:16685:30984
CAGACTAT
+
FFFFFFFF
@A00769:11:HC3HCDRXX:1:2105:30409:31015
CAGACTAT
+
FFFFFFFF
@A00769:11:HC3HCDRXX:1:2105:3839:31031
CAGACTAT
+
FFFFFFFF
@A00769:11:HC3HCDRXX:1:2105:4255:31062
CAGACTAT
+
FFFFFFFF
@A00769:11:HC3HCDRXX:1:2105:17002:31125
CAGACTAT
+
FFFFFFFF
@A00769:11:HC3HCDRXX:1:2105:20419:31156
CAGACTAT
+
FFFFFFFF
@A00769:11:HC3HCDRXX:1:2105:32461:31156
CAGACTAT
+
FF,FFFFF
@A00769:11:HC3HCDRXX:1:2105:25961:31172
CAGACTAT
+
FFFFFFFF
@A00769:11:HC3HCDRXX:1:2105:29342:31172
CAGACTAT
+
FFFFFFF,
@A00769:11:HC3HCDRXX:1:2105:11297:31234
CAGACTAT
+
FFFFFFFF
@A00769:11:HC3HCDRXX:1:2105:27227:31360
CAGACTAT
+
FFFFFFFF
@A00769:11:HC3HCDRXX:1:2105:32145:31360
CAGACTAT
+
FFFFFFFF
@A00769:11:HC3HCDRXX:1:2105:30960:31438
CAGACTAT
+
FFFFFFFF
@A00769:11:HC3HCDRXX:1:2105:2700:31563
CAGACTAT
+
FFFFFFFF
@A00769:11:HC3HCDRXX:1:2105:22155:31594
CAGACTAT
+
FFFFFFFF
@A00769:11:HC3HCDRXX:1:2105:12029:31720
CAGACTAT
+
FFFFFFFF
@A00769:11:HC3HCDRXX:1:2105:14986:31735
CAGACTAT
+
FF:FF:FF
@A00769:11:HC3HCDRXX:1:2105:26585:31751
CAGACTAT
+
FFFFFFFF
@A00769:11:HC3HCDRXX:1:2105:8061:31829
CAGACTAT
+
FFFFFFFF
@A00769:11:HC3HCDRXX:1:2105:10646:31829
CAGACTAT
+
FFFFFFFF
@A00769:11:HC3HCDRXX:1:2105:16378:31829
CAGACTAT
+
FFFFFFFF
@A00769:11:HC3HCDRXX:1:2105:30770:32017
CAGACTAT
+
FFFFFFFF
@A00769:11:HC3HCDRXX:1:2105:9308:32080
CAGACTAT
+
FF,FFF,F
@A00769:11:HC3HCDRXX:1:2105:13593:32111
CAGACTAT
+
FFFFFFFF
@A00769:11:HC3HCDRXX:1:2105:7175:32268
CAGACTAT
+
FFFFFFFF
@A00769:11:HC3HCDRXX:1:2105:28845:32315
CAGACTAT
+
FFFFFFFF
@A00769:11:HC3HCDRXX:1:2105:13304:32393
CAGACTAT
+
FFFFFFFF
@A00769:11:HC3HCDRXX:1:2105:18096:32487
CAGACTAT
+
FFFFFFFF
@A00769:11:HC3HCDRXX:1:2105:25907:32518
CAGACTAT
+
FFFFFFFF
@A00769:11:HC3HCDRXX:1:2105:30544:32534
CAGACTAT
+
FFFFFFFF
@A00769:11:HC3HCDRXX:1:2105:9453:32550
CAGACTAT
+
FFFFFFFF
@A00769:11:HC3HCDRXX:1:2105:5032:32565
CAGACTAT
+
FFFFFFFF
@A00769:11:HC3HCDRXX:1:2105:11460:32581
CAGACTAT
+
FFFFFFFF
@A00769:11:HC3HCDRXX:1:2105:32253:32612
CAGACTAT
+
FFFFFFFF
@A00769:11:HC3HCDRXX:1:2105:29225:32628
CAGACTAT
+
FFFFFFFF
@A00769:11:HC3HCDRXX:1:2105:25310:32675
CAGACTAT
+
FFFFFFFF
@A00769:11:HC3HCDRXX:1:2105:17653:32690
CAGACTAT
+
FFFFFFFF
@A00769:11:HC3HCDRXX:1:2105:5529:32831
CAGACTAT
+
FFFFFFFF
@A00769:11:HC3HCDRXX:1:2105:28348:32894
CAGACTAT
+
FFFF:F,:
@A00769:11:HC3HCDRXX:1:2105:30174:33019
CAGACTAT
+
FFFFFFFF
@A00769:11:HC3HCDRXX:1:2105:6081:33098
CAGACTAT
+
FFFFFFFF
@A00769:11:HC3HCDRXX:1:2105:32253:33176
CAGACTAT
+
FFFFF,FF
@A00769:11:HC3HCDRXX:1:2105:1479:33207
CAGACTAT
+
FFFF:FFF
@A00769:11:HC3HCDRXX:1:2105:23773:33207
CAGACTAT
+
FFFFFFFF
@A00769:11:HC3HCDRXX:1:2105:3152:33223
CAGACTAT
+
FFFFFFFF
@A00769:11:HC3HCDRXX:1:2105:4390:33238
CAGACTAT
+
FFFFFFFF
@A00769:11:HC3HCDRXX:1:2105:10809:33238
CAGACTAT
+
FFFFFFFF
@A00769:11:HC3HCDRXX:1:2105:29903:33270
CAGACTAT
+
FFFFFFFF
@A00769:11:HC3HCDRXX:1:2105:4670:33285
CAGACTAT
+
FFF:FFFF
@A00769:11:HC3HCDRXX:1:2105:6768:33285
CAGACTAT
+
:FFFFFFF
@A00769:11:HC3HCDRXX:1:2105:11505:33285
CAGACTAT
+
FFFFFFFF
@A00769:11:HC3HCDRXX:1:2105:20057:33348
CAGACTAT
+
FF:FFFFF
@A00769:11:HC3HCDRXX:1:2105:29360:33426
CAGACTAT
+
FFFFFFFF
@A00769:11:HC3HCDRXX:1:2105:3748:33442
CAGACTAT
+
FFF:FFFF
@A00769:11:HC3HCDRXX:1:2105:4734:33458
CAGACTAT
+
FFFFFFFF
@A00769:11:HC3HCDRXX:1:2105:13964:33661
CAGACTAT
+
FFFFFFFF
@A00769:11:HC3HCDRXX:1:2105:26802:33692
CAGACTAT
+
FF:F:F:F
@A00769:11:HC3HCDRXX:1:2105:20130:33724
CAGACTAT
+
FFFFFFFF
@A00769:11:HC3HCDRXX:1:2105:15492:33739
CAGACTAT
+
FFFFFFFF
@A00769:11:HC3HCDRXX:1:2105:20103:33771
CAGACTAT
+
FF,FFF,F
@A00769:11:HC3HCDRXX:1:2105:14931:33865
CAGACTAT
+
FFFF:FF:
@A00769:11:HC3HCDRXX:1:2105:9353:33880
CAGACTAT
+
FFFFFFFF
@A00769:11:HC3HCDRXX:1:2105:29188:33880
CAGACTAT
+
FFFFFFFF
@A00769:11:HC3HCDRXX:1:2105:9670:33927
CAGACTAT
+
FFFFFFFF
@A00769:11:HC3HCDRXX:1:2105:23213:33927
CAGACTAT
+
FFFFFFFF
@A00769:11:HC3HCDRXX:1:2105:2076:33959
CAGACTAT
+
FFFFFFFF
@A00769:11:HC3HCDRXX:1:2105:13856:33974
CAGACTAT
+
FFFFFFFF
@A00769:11:HC3HCDRXX:1:2105:12246:34100
CAGACTAT
+
FFFFFFFF
@A00769:11:HC3HCDRXX:1:2105:11324:34131
CAGACTAT
+
FFFFF:FF
@A00769:11:HC3HCDRXX:1:2105:9824:34162
CAGACTAT
+
FFFFFFFF
@A00769:11:HC3HCDRXX:1:2105:17418:34194
CAGACTAT
+
FFFFFFFF
@A00769:11:HC3HCDRXX:1:2105:15727:34428
CAGACTAT
+
FFFFFFFF
@A00769:11:HC3HCDRXX:1:2105:28565:34522
CAGACTAT
+
F:FFFFFF
@A00769:11:HC3HCDRXX:1:2105:17743:34601
CAGACTAT
+
FFFFF:F:
@A00769:11:HC3HCDRXX:1:2105:27163:34663
CAGACTAT
+
FFFFF:FF
@A00769:11:HC3HCDRXX:1:2105:2899:34757
CAGACTAT
+
FF:FFFF:
@A00769:11:HC3HCDRXX:1:2105:24433:34788
CAGACTAT
+
FFFFFFFF
@A00769:11:HC3HCDRXX:1:2105:26341:34835
CAGACTAT
+
FF:FFFFF
@A00769:11:HC3HCDRXX:1:2105:28583:34867
CAGACTAT
+
FFFFFFFF
@A00769:11:HC3HCDRXX:1:2105:24135:34898
CAGACTAT
+
FFFFFFFF
@A00769:11:HC3HCDRXX:1:2105:27796:34945
CAGACTAT
+
FFFFFFFF
@A00769:11:HC3HCDRXX:1:2105:22571:35039
CAGACTAT
+
FFFFFFFF
@A00769:11:HC3HCDRXX:1:2105:9516:35070
CAGACTAT
+
FFFFFFFF
@A00769:11:HC3HCDRXX:1:2105:3956:35086
CAGACTAT
+
:F:FFFF,
@A00769:11:HC3HCDRXX:1:2105:14398:35133
CAGACTAT
+
FFF:FFFF
@A00769:11:HC3HCDRXX:1:2105:2148:35149
CAGACTAT
+
FFFFFFFF
@A00769:11:HC3HCDRXX:1:2105:7057:35196
CAGACTAT
+
FFFFFFFF
@A00769:11:HC3HCDRXX:1:2105:21594:35227
CAGACTAT
+
FFFFFFFF
@A00769:11:HC3HCDRXX:1:2105:26558:35243
CAGACTAT
+
FFFFFFFF
@A00769:11:HC3HCDRXX:1:2105:17273:35258
CAGACTAT
+
FFFFFFFF
@A00769:11:HC3HCDRXX:1:2105:8486:35289
CAGACTAT
+
F:,FFFF,
@A00769:11:HC3HCDRXX:1:2105:7301:35336
CAGACTAT
+
FFFFFFFF
@A00769:11:HC3HCDRXX:1:2105:4318:35399
CAGACTAT
+
FF:FFFFF
@A00769:11:HC3HCDRXX:1:2105:22263:35415
CAGACTAT
+
FFFFFFFF
@A00769:11:HC3HCDRXX:1:2105:3332:35540
CAGACTAT
+
FFFFFFFF
@A00769:11:HC3HCDRXX:1:2105:6108:35556
CAGACTAT
+
FFFFFFFF
@A00769:11:HC3HCDRXX:1:2105:25690:35587
CAGACTAT
+
FFFFFFFF
@A00769:11:HC3HCDRXX:1:2105:4282:35650
CAGACTAT
+
FFFFFFFF
@A00769:11:HC3HCDRXX:1:2105:27199:35697
CAGACTAT
+
:FFFFFFF
@A00769:11:HC3HCDRXX:1:2105:16740:35744
CAGACTAT
+
FFFFFFFF
@A00769:11:HC3HCDRXX:1:2105:2275:35775
CAGACTAT
+
FFFFFFFF
@A00769:11:HC3HCDRXX:1:2105:19217:35806
CAGACTAT
+
FFFFFFF:
@A00769:11:HC3HCDRXX:1:2105:1606:35837
CAGACTAT
+
FFFFFFFF
@A00769:11:HC3HCDRXX:1:2105:2437:35837
CAGACTAT
+
FFFFFFFF
@A00769:11:HC3HCDRXX:1:2105:26187:35916
CAGACTAT
+
FFFF:FFF
@A00769:11:HC3HCDRXX:1:2105:20139:35931
CAGACTAT
+
FFFFFFFF
@A00769:11:HC3HCDRXX:1:2105:30156:35931
CAGACTAT
+
FFFFFFFF
@A00769:11:HC3HCDRXX:1:2105:17598:35947
CAGACTAT
+
FFFFFFFF
@A00769:11:HC3HCDRXX:1:2105:9833:35994
CAGACTAT
+
FFFFFFFF
@A00769:11:HC3HCDRXX:1:2105:23068:36119
CAGACTAT
+
FFFFFFFF
@A00769:11:HC3HCDRXX:1:2105:24496:36119
CAGACTAT
+
FFFFFFFF
@A00769:11:HC3HCDRXX:1:2105:20645:36401
CAGACTAT
+
FF:F:FFF
@A00769:11:HC3HCDRXX:1:2105:22806:36448
CAGACTAT
+
FFFFFFFF
@A00769:11:HC3HCDRXX:1:2105:2003:36464
CAGACTAT
+
FFFFFFFF
@A00769:11:HC3HCDRXX:1:2105:20708:36479
CAGACTAT
+
FFFFFFFF
@A00769:11:HC3HCDRXX:1:2105:26847:36558
CAGACTAT
+
FFFFFFFF
@A00769:11:HC3HCDRXX:1:2105:2862:36605
CAGACTAT
+
FF:FFFF,
@A00769:11:HC3HCDRXX:1:2105:20184:36605
CAGACTAT
+
FFFFFFFF
@A00769:11:HC3HCDRXX:1:2105:5448:36636
CAGACTAT
+
FFFFFFFF
@A00769:11:HC3HCDRXX:1:2105:13639:36636
CAGACTAT
+
FFFFFFFF
@A00769:11:HC3HCDRXX:1:2105:31015:36699
CAGACTAT
+
FFFFFFFF
@A00769:11:HC3HCDRXX:1:2105:12237:36714
CAGACTAT
+
FFFFFFFF
@A00769:11:HC3HCDRXX:1:2105:25156:36793
CAGACTAT
+
FFFFFFFF
@A00769:11:HC3HCDRXX:1:2105:26096:36793
CAGACTAT
+
FFFFFFFF
@A00769:11:HC3HCDRXX:1:2105:27561:36824
CAGACTAT
+
:::FFFFF
@A00769:11:HC3HCDRXX:1:2105:22046:36855
CAGACTAT
+
:F:F:FFF
@A00769:11:HC3HCDRXX:1:2105:16116:36949
CAGACTAT
+
FFFFFFFF
@A00769:11:HC3HCDRXX:1:2105:6985:37043
CAGACTAT
+
FFFFFFFF
@A00769:11:HC3HCDRXX:1:2105:19316:37043
CAGACTAT
+
FFFFFFFF
@A00769:11:HC3HCDRXX:1:2106:9064:1031
CAGACTAT
+
:FFFF,FF
@A00769:11:HC3HCDRXX:1:2106:10140:1078
CAGACTAT
+
FFFFF:FF
@A00769:11:HC3HCDRXX:1:2106:24804:1110
CAGACTAT
+
FFFFFFFF
@A00769:11:HC3HCDRXX:1:2106:1145:1157
CAGACTAT
+
FF:FFFFF
@A00769:11:HC3HCDRXX:1:2106:32036:1266
CAGACTAT
+
:F:FF:FF
@A00769:11:HC3HCDRXX:1:2106:10276:1376
CAGACTAT
+
FFFFFFFF
@A00769:11:HC3HCDRXX:1:2106:4246:1391
CAGACTAT
+
FFFFFFFF
@A00769:11:HC3HCDRXX:1:2106:13123:1517
CAGACTAT
+
FFFFFFFF
@A00769:11:HC3HCDRXX:1:2106:9661:1595
CAGACTAT
+
FF:FFFF,
@A00769:11:HC3HCDRXX:1:2106:4707:1626
CAGACTAT
+
FFFFFFFF
@A00769:11:HC3HCDRXX:1:2106:9100:1626
CAGACTAT
+
FFFF:F:F
@A00769:11:HC3HCDRXX:1:2106:2745:1642
CAGACTAT
+
FFFFFFFF
@A00769:11:HC3HCDRXX:1:2106:12228:1658
CAGACTAT
+
FFFFFF:F
@A00769:11:HC3HCDRXX:1:2106:13132:1658
CAGACTAT
+
FFFFFFFF
@A00769:11:HC3HCDRXX:1:2106:22309:1673
CAGACTAT
+
FFFFFFFF
@A00769:11:HC3HCDRXX:1:2106:9353:1783
CAGACTAT
+
FFFFFFFF
@A00769:11:HC3HCDRXX:1:2106:28176:1814
CAGACTAT
+
FFFFFF:F
@A00769:11:HC3HCDRXX:1:2106:10122:1830
CAGACTAT
+
FFFFFFF:
@A00769:11:HC3HCDRXX:1:2106:6922:1924
CAGACTAT
+
FFFFFFFF
@A00769:11:HC3HCDRXX:1:2106:25382:1986
CAGACTAT
+
FFFFFFFF
@A00769:11:HC3HCDRXX:1:2106:2148:2049
CAGACTAT
+
FFFFFFFF
@A00769:11:HC3HCDRXX:1:2106:6271:2049
CAGACTAT
+
FFFFFFFF
@A00769:11:HC3HCDRXX:1:2106:6415:2080
CAGACTAT
+
FFFFF:FF
@A00769:11:HC3HCDRXX:1:2106:11595:2096
CAGACTAT
+
FFFFFFFF
@A00769:11:HC3HCDRXX:1:2106:20039:2096
CAGACTAT
+
F:FFFFFF
@A00769:11:HC3HCDRXX:1:2106:21603:2112
CAGACTAT
+
FFFFFFFF
@A00769:11:HC3HCDRXX:1:2106:3197:2174
CAGACTAT
+
:FFF::FF
@A00769:11:HC3HCDRXX:1:2106:3766:2221
CAGACTAT
+
FFFFFFFF
@A00769:11:HC3HCDRXX:1:2106:9932:2221
CAGACTAT
+
FFFFFFFF
@A00769:11:HC3HCDRXX:1:2106:16495:2253
CAGACTAT
+
FFFFFFFF
@A00769:11:HC3HCDRXX:1:2106:22272:2268
CAGACTAT
+
FFFFFFFF
@A00769:11:HC3HCDRXX:1:2106:27064:2300
CAGACTAT
+
FFFFFFFF
@A00769:11:HC3HCDRXX:1:2106:27362:2315
CAGACTAT
+
FFFFFFFF
@A00769:11:HC3HCDRXX:1:2106:24099:2331
CAGACTAT
+
FFFFFFFF
@A00769:11:HC3HCDRXX:1:2106:10737:2394
CAGACTAT
+
FFFFFFFF
@A00769:11:HC3HCDRXX:1:2106:19705:2581
CAGACTAT
+
FFFFFFFF
@A00769:11:HC3HCDRXX:1:2106:26395:2581
CAGACTAT
+
FFFFFFFF
@A00769:11:HC3HCDRXX:1:2106:30951:2581
CAGACTAT
+
FF,FFF,F
@A00769:11:HC3HCDRXX:1:2106:29839:2660
CAGACTAT
+
FFFFFFFF
@A00769:11:HC3HCDRXX:1:2106:4535:2675
CAGACTAT
+
FFFFFFFF
@A00769:11:HC3HCDRXX:1:2106:28058:2738
CAGACTAT
+
FFFFFFFF
@A00769:11:HC3HCDRXX:1:2106:25536:2754
CAGACTAT
+
FFFFFFFF
@A00769:11:HC3HCDRXX:1:2106:15754:2785
CAGACTAT
+
FFFFFFFF
@A00769:11:HC3HCDRXX:1:2106:16749:2785
CAGACTAT
+
FFFFFFFF
@A00769:11:HC3HCDRXX:1:2106:1814:2910
CAGACTAT
+
FFFFFFFF
@A00769:11:HC3HCDRXX:1:2106:17842:2957
CAGACTAT
+
FFFFFFFF
@A00769:11:HC3HCDRXX:1:2106:27362:2973
CAGACTAT
+
FFFFFFFF
@A00769:11:HC3HCDRXX:1:2106:2727:3020
CAGACTAT
+
FFFFFFFF
@A00769:11:HC3HCDRXX:1:2106:12075:3082
CAGACTAT
+
FFFFFFFF
@A00769:11:HC3HCDRXX:1:2106:27263:3082
CAGACTAT
+
FFFFFFFF
@A00769:11:HC3HCDRXX:1:2106:17870:3129
CAGACTAT
+
FFFFFFFF
@A00769:11:HC3HCDRXX:1:2106:28863:3129
CAGACTAT
+
FFFFF:FF
@A00769:11:HC3HCDRXX:1:2106:26051:3176
CAGACTAT
+
FFFFFFFF
@A00769:11:HC3HCDRXX:1:2106:18918:3255
CAGACTAT
+
FFFFFFFF
@A00769:11:HC3HCDRXX:1:2106:3667:3302
CAGACTAT
+
FFFFFFFF
@A00769:11:HC3HCDRXX:1:2106:29758:3333
CAGACTAT
+
FFFFFFFF
@A00769:11:HC3HCDRXX:1:2106:28302:3380
CAGACTAT
+
FFFFFFFF
@A00769:11:HC3HCDRXX:1:2106:19714:3474
CAGACTAT
+
FFFFFFFF
@A00769:11:HC3HCDRXX:1:2106:28420:3615
CAGACTAT
+
FFFFFF:F
@A00769:11:HC3HCDRXX:1:2106:5050:3630
CAGACTAT
+
FFFFFFFF
@A00769:11:HC3HCDRXX:1:2106:20184:3630
CAGACTAT
+
FFFFFFFF
@A00769:11:HC3HCDRXX:1:2106:16269:3646
CAGACTAT
+
FFFFFFFF
@A00769:11:HC3HCDRXX:1:2106:14705:3662
CAGACTAT
+
FFFFFFFF
@A00769:11:HC3HCDRXX:1:2106:9561:3709
CAGACTAT
+
FF,F:FFF
@A00769:11:HC3HCDRXX:1:2106:16541:3709
CAGACTAT
+
FFFFFFFF
@A00769:11:HC3HCDRXX:1:2106:8865:3850
CAGACTAT
+
FFFFFFFF
@A00769:11:HC3HCDRXX:1:2106:29749:3912
CAGACTAT
+
FFFFFFFF
@A00769:11:HC3HCDRXX:1:2106:22444:4006
CAGACTAT
+
FFFFF:FF
@A00769:11:HC3HCDRXX:1:2106:17481:4022
CAGACTAT
+
FF:F:FF:
@A00769:11:HC3HCDRXX:1:2106:6289:4210
CAGACTAT
+
FFFFFFFF
@A00769:11:HC3HCDRXX:1:2106:16486:4241
CAGACTAT
+
FFFFFFFF
@A00769:11:HC3HCDRXX:1:2106:5864:4288
CAGACTAT
+
FF:FFFFF
@A00769:11:HC3HCDRXX:1:2106:1777:4382
CAGACTAT
+
FFFFFFFF
@A00769:11:HC3HCDRXX:1:2106:20211:4492
CAGACTAT
+
FFFFFFFF
@A00769:11:HC3HCDRXX:1:2106:3079:4539
CAGACTAT
+
FFFFFFFF
@A00769:11:HC3HCDRXX:1:2106:12274:4554
CAGACTAT
+
:F:F,,F,
@A00769:11:HC3HCDRXX:1:2106:14271:4601
CAGACTAT
+
FFFFFFFF
@A00769:11:HC3HCDRXX:1:2106:5276:4617
CAGACTAT
+
FFFFFFFF
@A00769:11:HC3HCDRXX:1:2106:30572:4742
CAGACTAT
+
FFFFFFFF
@A00769:11:HC3HCDRXX:1:2106:7129:4789
CAGACTAT
+
FFFFFFFF
@A00769:11:HC3HCDRXX:1:2106:27823:4899
CAGACTAT
+
FFFF:FFF
@A00769:11:HC3HCDRXX:1:2106:22553:4914
CAGACTAT
+
FFFFFFFF
@A00769:11:HC3HCDRXX:1:2106:6388:4946
CAGACTAT
+
FFFFFFFF
@A00769:11:HC3HCDRXX:1:2106:27733:4961
CAGACTAT
+
FF:FFFFF
@A00769:11:HC3HCDRXX:1:2106:13548:4977
CAGACTAT
+
FFFFFFFF
@A00769:11:HC3HCDRXX:1:2106:20835:5008
CAGACTAT
+
FFF:FFFF
@A00769:11:HC3HCDRXX:1:2106:1859:5024
CAGACTAT
+
FFFFFFFF
@A00769:11:HC3HCDRXX:1:2106:8341:5071
CAGACTAT
+
FFFFFFFF
@A00769:11:HC3HCDRXX:1:2106:31096:5149
CAGACTAT
+
FFFFFFFF
@A00769:11:HC3HCDRXX:1:2106:23692:5196
CAGACTAT
+
FFFFFFFF
@A00769:11:HC3HCDRXX:1:2106:18005:5212
CAGACTAT
+
FFFFFFFF
@A00769:11:HC3HCDRXX:1:2106:26413:5212
CAGACTAT
+
FFFFFFFF
@A00769:11:HC3HCDRXX:1:2106:16857:5321
CAGACTAT
+
FFFF,FF:
@A00769:11:HC3HCDRXX:1:2106:17155:5337
CAGACTAT
+
FFFFFFFF
@A00769:11:HC3HCDRXX:1:2106:9878:5353
CAGACTAT
+
FFFFFFFF
@A00769:11:HC3HCDRXX:1:2106:20763:5478
CAGACTAT
+
FFFFFFFF
@A00769:11:HC3HCDRXX:1:2106:6922:5619
CAGACTAT
+
FFFFFFFF
@A00769:11:HC3HCDRXX:1:2106:25644:5635
CAGACTAT
+
FFFFFFFF
@A00769:11:HC3HCDRXX:1:2106:26811:5682
CAGACTAT
+
FFFFFFFF
@A00769:11:HC3HCDRXX:1:2106:3730:5729
CAGACTAT
+
F:FFFFFF
@A00769:11:HC3HCDRXX:1:2106:6262:5729
CAGACTAT
+
FFFFFFFF
@A00769:11:HC3HCDRXX:1:2106:26368:5760
CAGACTAT
+
FFFFFFFF
@A00769:11:HC3HCDRXX:1:2106:6596:5838
CAGACTAT
+
FFFFFFFF
@A00769:11:HC3HCDRXX:1:2106:9001:5838
CAGACTAT
+
FFFFFF:F
@A00769:11:HC3HCDRXX:1:2106:15944:5901
CAGACTAT
+
FFFFF:FF
@A00769:11:HC3HCDRXX:1:2106:3812:5932
CAGACTAT
+
FFFFFFFF
@A00769:11:HC3HCDRXX:1:2106:2211:6042
CAGACTAT
+
FFFFFFFF
@A00769:11:HC3HCDRXX:1:2106:5276:6057
CAGACTAT
+
FFFFFFFF
@A00769:11:HC3HCDRXX:1:2106:10574:6057
CAGACTAT
+
FF,FFFFF
@A00769:11:HC3HCDRXX:1:2106:4327:6167
CAGACTAT
+
FFFFFFFF
@A00769:11:HC3HCDRXX:1:2106:21395:6167
CAGACTAT
+
FFFFFFFF
@A00769:11:HC3HCDRXX:1:2106:15266:6261
CAGACTAT
+
FFFFFFFF
@A00769:11:HC3HCDRXX:1:2106:21531:6277
CAGACTAT
+
FFFFFFFF
@A00769:11:HC3HCDRXX:1:2106:29252:6308
CAGACTAT
+
FF:FFFFF
@A00769:11:HC3HCDRXX:1:2106:24316:6339
CAGACTAT
+
FFFFFFFF
@A00769:11:HC3HCDRXX:1:2106:19316:6355
CAGACTAT
+
FFFFFFFF
@A00769:11:HC3HCDRXX:1:2106:14000:6543
CAGACTAT
+
FF:FFF,,
@A00769:11:HC3HCDRXX:1:2106:26675:6543
CAGACTAT
+
FFFFFFFF
@A00769:11:HC3HCDRXX:1:2106:20898:6558
CAGACTAT
+
FF:FFFFF
@A00769:11:HC3HCDRXX:1:2106:1805:6590
CAGACTAT
+
FFFFFFFF
@A00769:11:HC3HCDRXX:1:2106:20573:6590
CAGACTAT
+
FF:F:,FF
@A00769:11:HC3HCDRXX:1:2106:16116:6605
CAGACTAT
+
FFFFFFFF
@A00769:11:HC3HCDRXX:1:2106:23366:6637
CAGACTAT
+
FF:FFFFF
@A00769:11:HC3HCDRXX:1:2106:13521:6840
CAGACTAT
+
FFFFFFFF
@A00769:11:HC3HCDRXX:1:2106:1253:6856
CAGACTAT
+
F:FFFFFF
@A00769:11:HC3HCDRXX:1:2106:16685:6903
CAGACTAT
+
FFFFFFFF
@A00769:11:HC3HCDRXX:1:2106:7419:6981
CAGACTAT
+
F:FFFFFF
@A00769:11:HC3HCDRXX:1:2106:9362:6997
CAGACTAT
+
FFFFFFFF
@A00769:11:HC3HCDRXX:1:2106:30219:7012
CAGACTAT
+
FFFFF:FF
@A00769:11:HC3HCDRXX:1:2106:9155:7044
CAGACTAT
+
FFFFFFFF
@A00769:11:HC3HCDRXX:1:2106:12870:7059
CAGACTAT
+
FFFFFFFF
@A00769:11:HC3HCDRXX:1:2106:7419:7106
CAGACTAT
+
FFFFFFFF
@A00769:11:HC3HCDRXX:1:2106:28718:7138
CAGACTAT
+
FFFFFFFF
@A00769:11:HC3HCDRXX:1:2106:14669:7200
CAGACTAT
+
F:FF,F:F
@A00769:11:HC3HCDRXX:1:2106:20708:7200
CAGACTAT
+
FFFFFFFF
@A00769:11:HC3HCDRXX:1:2106:2022:7247
CAGACTAT
+
FFFFFFFF
@A00769:11:HC3HCDRXX:1:2106:11207:7404
CAGACTAT
+
FFFFFFFF
@A00769:11:HC3HCDRXX:1:2106:7265:7435
CAGACTAT
+
FFFFFFFF
@A00769:11:HC3HCDRXX:1:2106:24207:7435
CAGACTAT
+
FFFFFFFF
@A00769:11:HC3HCDRXX:1:2106:4942:7451
CAGACTAT
+
FFFFFFFF
@A00769:11:HC3HCDRXX:1:2106:28411:7513
CAGACTAT
+
FFFFFFFF
@A00769:11:HC3HCDRXX:1:2106:5602:7654
CAGACTAT
+
FFFFFFFF
@A00769:11:HC3HCDRXX:1:2106:10465:7654
CAGACTAT
+
FFFFFFFF
@A00769:11:HC3HCDRXX:1:2106:27145:7701
CAGACTAT
+
FFFFFFFF
@A00769:11:HC3HCDRXX:1:2106:2157:7764
CAGACTAT
+
FFFFFFF,
@A00769:11:HC3HCDRXX:1:2106:17490:7764
CAGACTAT
+
FFFFFFFF
@A00769:11:HC3HCDRXX:1:2106:6876:7795
CAGACTAT
+
FFFFFFFF
@A00769:11:HC3HCDRXX:1:2106:11360:7795
CAGACTAT
+
FFFFFFFF
@A00769:11:HC3HCDRXX:1:2106:30436:7795
CAGACTAT
+
FFFFFFFF
@A00769:11:HC3HCDRXX:1:2106:27615:7827
CAGACTAT
+
FFFFFFFF
@A00769:11:HC3HCDRXX:1:2106:30734:7842
CAGACTAT
+
FFFFFFFF
@A00769:11:HC3HCDRXX:1:2106:9326:7905
CAGACTAT
+
FFFFFFFF
@A00769:11:HC3HCDRXX:1:2106:15311:7905
CAGACTAT
+
FFFFFFFF
@A00769:11:HC3HCDRXX:1:2106:11360:7921
CAGACTAT
+
FFFFFFFF
@A00769:11:HC3HCDRXX:1:2106:21766:7999
CAGACTAT
+
FFFFFFFF
@A00769:11:HC3HCDRXX:1:2106:6054:8061
CAGACTAT
+
FFFFFFFF
@A00769:11:HC3HCDRXX:1:2106:10547:8077
CAGACTAT
+
FFFFFFFF
@A00769:11:HC3HCDRXX:1:2106:5728:8093
CAGACTAT
+
FFFFFF:F
@A00769:11:HC3HCDRXX:1:2106:10890:8108
CAGACTAT
+
FFFFFFFF
@A00769:11:HC3HCDRXX:1:2106:18502:8108
CAGACTAT
+
FFFFFFFF
@A00769:11:HC3HCDRXX:1:2106:21142:8234
CAGACTAT
+
FFFFFFFF
@A00769:11:HC3HCDRXX:1:2106:29948:8296
CAGACTAT
+
FFFFFFFF
@A00769:11:HC3HCDRXX:1:2106:8703:8359
CAGACTAT
+
FFFFFFFF
@A00769:11:HC3HCDRXX:1:2106:6361:8406
CAGACTAT
+
FFFFFFFF
@A00769:11:HC3HCDRXX:1:2106:15953:8422
CAGACTAT
+
FFFFFFFF
@A00769:11:HC3HCDRXX:1:2106:28429:8453
CAGACTAT
+
FFFFFFFF
@A00769:11:HC3HCDRXX:1:2106:14262:8531
CAGACTAT
+
FFFFFFFF
@A00769:11:HC3HCDRXX:1:2106:22001:8563
CAGACTAT
+
FFFFFFFF
@A00769:11:HC3HCDRXX:1:2106:20835:8609
CAGACTAT
+
FFFFFFFF
@A00769:11:HC3HCDRXX:1:2106:29631:8656
CAGACTAT
+
FFFFFFFF
@A00769:11:HC3HCDRXX:1:2106:27434:8672
CAGACTAT
+
FFFFFFFF
@A00769:11:HC3HCDRXX:1:2106:32904:8719
CAGACTAT
+
FFFFFFFF
@A00769:11:HC3HCDRXX:1:2106:27073:8797
CAGACTAT
+
FFFFFFFF
@A00769:11:HC3HCDRXX:1:2106:28239:8844
CAGACTAT
+
FFFFFFFF
@A00769:11:HC3HCDRXX:1:2106:26494:8985
CAGACTAT
+
FFFFFFFF
@A00769:11:HC3HCDRXX:1:2106:4444:9001
CAGACTAT
+
FFFFFFFF
@A00769:11:HC3HCDRXX:1:2106:27010:9064
CAGACTAT
+
FFFFFFFF
@A00769:11:HC3HCDRXX:1:2106:1344:9111
CAGACTAT
+
FFFFFFFF
@A00769:11:HC3HCDRXX:1:2106:11641:9126
CAGACTAT
+
FFFFFFFF
@A00769:11:HC3HCDRXX:1:2106:4598:9142
CAGACTAT
+
FFFFFFFF
@A00769:11:HC3HCDRXX:1:2106:29297:9173
CAGACTAT
+
FFFFFFFF
@A00769:11:HC3HCDRXX:1:2106:25256:9251
CAGACTAT
+
FFF:,FF:
@A00769:11:HC3HCDRXX:1:2106:4155:9283
CAGACTAT
+
FFFFF:FF
@A00769:11:HC3HCDRXX:1:2106:3405:9298
CAGACTAT
+
FFFFFFFF
@A00769:11:HC3HCDRXX:1:2106:21070:9361
CAGACTAT
+
FFFFFFFF
@A00769:11:HC3HCDRXX:1:2106:5249:9392
CAGACTAT
+
FFFFFFFF
@A00769:11:HC3HCDRXX:1:2106:5701:9392
CAGACTAT
+
FFFFFFFF
@A00769:11:HC3HCDRXX:1:2106:20546:9424
CAGACTAT
+
FFFFFFFF
@A00769:11:HC3HCDRXX:1:2106:6171:9518
CAGACTAT
+
FFFFF:FF
@A00769:11:HC3HCDRXX:1:2106:3251:9533
CAGACTAT
+
FFFFFFFF
@A00769:11:HC3HCDRXX:1:2106:17264:9533
CAGACTAT
+
:FFFFFFF
@A00769:11:HC3HCDRXX:1:2106:1823:9565
CAGACTAT
+
FFFFFFFF
@A00769:11:HC3HCDRXX:1:2106:18819:9690
CAGACTAT
+
FFFFFFFF
@A00769:11:HC3HCDRXX:1:2106:24686:9737
CAGACTAT
+
FFFFFFFF
@A00769:11:HC3HCDRXX:1:2106:28429:9831
CAGACTAT
+
FFFFFFFF
@A00769:11:HC3HCDRXX:1:2106:16776:9878
CAGACTAT
+
FFFFFFFF
@A00769:11:HC3HCDRXX:1:2106:32515:9925
CAGACTAT
+
FFFFFFFF
@A00769:11:HC3HCDRXX:1:2106:10583:10050
CAGACTAT
+
FFFFFFFF
@A00769:11:HC3HCDRXX:1:2106:5710:10066
CAGACTAT
+
FFFFFFFF
@A00769:11:HC3HCDRXX:1:2106:1705:10175
CAGACTAT
+
FFFFFFFF
@A00769:11:HC3HCDRXX:1:2106:4200:10332
CAGACTAT
+
F:,FF,F,
@A00769:11:HC3HCDRXX:1:2106:21531:10379
CAGACTAT
+
FFFFFFFF
@A00769:11:HC3HCDRXX:1:2106:29035:10379
CAGACTAT
+
FFFFFFFF
@A00769:11:HC3HCDRXX:1:2106:15094:10473
CAGACTAT
+
FFFFFFFF
@A00769:11:HC3HCDRXX:1:2106:20175:10473
CAGACTAT
+
:F,FF,FF
@A00769:11:HC3HCDRXX:1:2106:3215:10504
CAGACTAT
+
FF:FFFFF
@A00769:11:HC3HCDRXX:1:2106:14055:10520
CAGACTAT
+
FFFFFFFF
@A00769:11:HC3HCDRXX:1:2106:1606:10535
CAGACTAT
+
FFFFFFFF
@A00769:11:HC3HCDRXX:1:2106:15573:10551
CAGACTAT
+
FFFFFF,F
@A00769:11:HC3HCDRXX:1:2106:27453:10551
CAGACTAT
+
FFFFFFFF
@A00769:11:HC3HCDRXX:1:2106:2727:10661
CAGACTAT
+
FFFFFFFF
@A00769:11:HC3HCDRXX:1:2106:15374:10739
CAGACTAT
+
FFFFFFFF
@A00769:11:HC3HCDRXX:1:2106:24180:10739
CAGACTAT
+
FFFFFFFF
@A00769:11:HC3HCDRXX:1:2106:27281:10755
CAGACTAT
+
FFFFFFFF
@A00769:11:HC3HCDRXX:1:2106:9281:10770
CAGACTAT
+
FFFFFFFF
@A00769:11:HC3HCDRXX:1:2106:24415:10770
CAGACTAT
+
FFFFFFFF
@A00769:11:HC3HCDRXX:1:2106:11324:10802
CAGACTAT
+
FFFFFFFF
@A00769:11:HC3HCDRXX:1:2106:9805:10833
CAGACTAT
+
FF,F::F,
@A00769:11:HC3HCDRXX:1:2106:27227:10880
CAGACTAT
+
FFFFFFFF
@A00769:11:HC3HCDRXX:1:2106:27588:10880
CAGACTAT
+
FFFFFFFF
@A00769:11:HC3HCDRXX:1:2106:11785:10942
CAGACTAT
+
FFFFFFFF
@A00769:11:HC3HCDRXX:1:2106:11831:10989
CAGACTAT
+
FFFFFFFF
@A00769:11:HC3HCDRXX:1:2106:29875:11083
CAGACTAT
+
FFFFFFFF
@A00769:11:HC3HCDRXX:1:2106:28058:11193
CAGACTAT
+
FFFFFFFF
@A00769:11:HC3HCDRXX:1:2106:28646:11209
CAGACTAT
+
FFFFFFFF
@A00769:11:HC3HCDRXX:1:2106:2103:11240
CAGACTAT
+
FFFF:FFF
@A00769:11:HC3HCDRXX:1:2106:20085:11256
CAGACTAT
+
FFFFFFFF
@A00769:11:HC3HCDRXX:1:2106:7346:11303
CAGACTAT
+
FF:F,FFF
@A00769:11:HC3HCDRXX:1:2106:16749:11303
CAGACTAT
+
FFFFFFFF
@A00769:11:HC3HCDRXX:1:2106:29062:11303
CAGACTAT
+
FFFFFFFF
@A00769:11:HC3HCDRXX:1:2106:7853:11334
CAGACTAT
+
FFFFFFFF
@A00769:11:HC3HCDRXX:1:2106:23800:11334
CAGACTAT
+
FFFFFFFF
@A00769:11:HC3HCDRXX:1:2106:14118:11350
CAGACTAT
+
FFFFFFFF
@A00769:11:HC3HCDRXX:1:2106:2239:11412
CAGACTAT
+
FFFFFFFF
@A00769:11:HC3HCDRXX:1:2106:8666:11459
CAGACTAT
+
FFFFFFFF
@A00769:11:HC3HCDRXX:1:2106:12653:11475
CAGACTAT
+
FFFFFFFF
@A00769:11:HC3HCDRXX:1:2106:16441:11522
CAGACTAT
+
FFFFFFFF
@A00769:11:HC3HCDRXX:1:2106:28782:11600
CAGACTAT
+
FF:FFFFF
@A00769:11:HC3HCDRXX:1:2106:30192:11600
CAGACTAT
+
FFFF:FFF
@A00769:11:HC3HCDRXX:1:2106:18123:11678
CAGACTAT
+
:F,F:FFF
@A00769:11:HC3HCDRXX:1:2106:20582:11678
CAGACTAT
+
FFFFFFFF
@A00769:11:HC3HCDRXX:1:2106:17562:11710
CAGACTAT
+
FFFFFFFF
@A00769:11:HC3HCDRXX:1:2106:5014:11772
CAGACTAT
+
FFFFFF:F
@A00769:11:HC3HCDRXX:1:2106:18819:11788
CAGACTAT
+
FFFFFFFF
@A00769:11:HC3HCDRXX:1:2106:5412:11804
CAGACTAT
+
FFFFFFFF
@A00769:11:HC3HCDRXX:1:2106:24641:11819
CAGACTAT
+
FFFFF:FF
@A00769:11:HC3HCDRXX:1:2106:4074:12085
CAGACTAT
+
FFFFFFFF
@A00769:11:HC3HCDRXX:1:2106:20862:12101
CAGACTAT
+
FFFF:FFF
@A00769:11:HC3HCDRXX:1:2106:15085:12148
CAGACTAT
+
FFFFF:FF
@A00769:11:HC3HCDRXX:1:2106:19063:12148
CAGACTAT
+
FFFFFF,F
@A00769:11:HC3HCDRXX:1:2106:19226:12179
CAGACTAT
+
FFFFFFFF
@A00769:11:HC3HCDRXX:1:2106:21938:12211
CAGACTAT
+
:FFFF:FF
@A00769:11:HC3HCDRXX:1:2106:27434:12273
CAGACTAT
+
FFFFF,FF
@A00769:11:HC3HCDRXX:1:2106:29170:12273
CAGACTAT
+
FF:FFFFF
@A00769:11:HC3HCDRXX:1:2106:1904:12367
CAGACTAT
+
FFFFFFFF
@A00769:11:HC3HCDRXX:1:2106:6605:12367
CAGACTAT
+
FF,F,FFF
@A00769:11:HC3HCDRXX:1:2106:1145:12430
CAGACTAT
+
FFFFFFFF
@A00769:11:HC3HCDRXX:1:2106:10836:12430
CAGACTAT
+
FFFFFFFF
@A00769:11:HC3HCDRXX:1:2106:9778:12446
CAGACTAT
+
FFFFFFFF
@A00769:11:HC3HCDRXX:1:2106:30888:12524
CAGACTAT
+
FFFFFFFF
@A00769:11:HC3HCDRXX:1:2106:27199:12555
CAGACTAT
+
FFFFFFFF
@A00769:11:HC3HCDRXX:1:2106:7735:12571
CAGACTAT
+
FFFFFFFF
@A00769:11:HC3HCDRXX:1:2106:7835:12587
CAGACTAT
+
FFFFFFFF
@A00769:11:HC3HCDRXX:1:2106:5999:12633
CAGACTAT
+
FFFFFFFF
@A00769:11:HC3HCDRXX:1:2106:15528:12633
CAGACTAT
+
FFFFFFFF
@A00769:11:HC3HCDRXX:1:2106:3558:12665
CAGACTAT
+
FFFFFFFF
@A00769:11:HC3HCDRXX:1:2106:18367:12665
CAGACTAT
+
FFFFFFFF
@A00769:11:HC3HCDRXX:1:2106:15139:12774
CAGACTAT
+
FFFFFFFF
@A00769:11:HC3HCDRXX:1:2106:8576:12806
CAGACTAT
+
:FFFFFFF
@A00769:11:HC3HCDRXX:1:2106:1118:12853
CAGACTAT
+
FFFFFFFF
@A00769:11:HC3HCDRXX:1:2106:16206:12900
CAGACTAT
+
FFFFFFFF
@A00769:11:HC3HCDRXX:1:2106:21260:12915
CAGACTAT
+
FFFFFF:F
@A00769:11:HC3HCDRXX:1:2106:27868:12994
CAGACTAT
+
FFFF:FFF
@A00769:11:HC3HCDRXX:1:2106:20076:13056
CAGACTAT
+
FFFFFFFF
@A00769:11:HC3HCDRXX:1:2106:17201:13088
CAGACTAT
+
FFFFFFFF
@A00769:11:HC3HCDRXX:1:2106:2139:13119
CAGACTAT
+
FFFFFFFF
@A00769:11:HC3HCDRXX:1:2106:13150:13150
CAGACTAT
+
FFFFFFFF
@A00769:11:HC3HCDRXX:1:2106:19226:13150
CAGACTAT
+
FFFFFFFF
@A00769:11:HC3HCDRXX:1:2106:15863:13244
CAGACTAT
+
FFFFFFFF
@A00769:11:HC3HCDRXX:1:2106:3251:13260
CAGACTAT
+
FFFFFFFF
@A00769:11:HC3HCDRXX:1:2106:10131:13338
CAGACTAT
+
FFFFFFFF
@A00769:11:HC3HCDRXX:1:2106:30427:13479
CAGACTAT
+
FFFFFFFF
@A00769:11:HC3HCDRXX:1:2106:17381:13526
CAGACTAT
+
FFFFFFFF
@A00769:11:HC3HCDRXX:1:2106:1118:13542
CAGACTAT
+
FFFFFFFF
@A00769:11:HC3HCDRXX:1:2106:13720:13542
CAGACTAT
+
FFFFFFFF
@A00769:11:HC3HCDRXX:1:2106:22028:13557
CAGACTAT
+
::F:FFFF
@A00769:11:HC3HCDRXX:1:2106:32190:13651
CAGACTAT
+
F:FFFFFF
@A00769:11:HC3HCDRXX:1:2106:19596:13667
CAGACTAT
+
FFFFFFFF
@A00769:11:HC3HCDRXX:1:2106:11930:13730
CAGACTAT
+
FFFFFFFF
@A00769:11:HC3HCDRXX:1:2106:14543:13777
CAGACTAT
+
FFFFFFFF
@A00769:11:HC3HCDRXX:1:2106:28348:13792
CAGACTAT
+
FFFFFF:F
@A00769:11:HC3HCDRXX:1:2106:29333:13839
CAGACTAT
+
FFFFFFFF
@A00769:11:HC3HCDRXX:1:2106:32723:13855
CAGACTAT
+
FFFFFFFF
@A00769:11:HC3HCDRXX:1:2106:6578:13886
CAGACTAT
+
FFFFFFFF
@A00769:11:HC3HCDRXX:1:2106:12707:13886
CAGACTAT
+
FFFFFFFF
@A00769:11:HC3HCDRXX:1:2106:17481:13886
CAGACTAT
+
FFFFFFFF
@A00769:11:HC3HCDRXX:1:2106:18891:13949
CAGACTAT
+
FFFFFFFF
@A00769:11:HC3HCDRXX:1:2106:24207:14043
CAGACTAT
+
FFFFFFFF
@A00769:11:HC3HCDRXX:1:2106:19289:14074
CAGACTAT
+
FFFFFFFF
@A00769:11:HC3HCDRXX:1:2106:26973:14074
CAGACTAT
+
FFFFFFFF
@A00769:11:HC3HCDRXX:1:2106:20392:14105
CAGACTAT
+
FFFFFFFF
@A00769:11:HC3HCDRXX:1:2106:5801:14137
CAGACTAT
+
FFFFFFFF
@A00769:11:HC3HCDRXX:1:2106:13205:14152
CAGACTAT
+
FF:FF,FF
@A00769:11:HC3HCDRXX:1:2106:4472:14246
CAGACTAT
+
FFFFFFFF
@A00769:11:HC3HCDRXX:1:2106:9453:14262
CAGACTAT
+
FFFFF:FF
@A00769:11:HC3HCDRXX:1:2106:5430:14309
CAGACTAT
+
FFFFFFFF
@A00769:11:HC3HCDRXX:1:2106:4218:14340
CAGACTAT
+
FFFFFFFF
@A00769:11:HC3HCDRXX:1:2106:13765:14465
CAGACTAT
+
FF:FFFFF
@A00769:11:HC3HCDRXX:1:2106:31367:14481
CAGACTAT
+
FFFFFFFF
@A00769:11:HC3HCDRXX:1:2106:13883:14512
CAGACTAT
+
FFFFFFFF
@A00769:11:HC3HCDRXX:1:2106:24316:14512
CAGACTAT
+
FFFFFFFF
@A00769:11:HC3HCDRXX:1:2106:2410:14528
CAGACTAT
+
FFFFFFFF
@A00769:11:HC3HCDRXX:1:2106:29884:14732
CAGACTAT
+
FFFFFFFF
@A00769:11:HC3HCDRXX:1:2106:18530:14826
CAGACTAT
+
FF:F,,F:
@A00769:11:HC3HCDRXX:1:2106:17734:14857
CAGACTAT
+
:FFFF::F
@A00769:11:HC3HCDRXX:1:2106:11306:14873
CAGACTAT
+
FFFFFFFF
@A00769:11:HC3HCDRXX:1:2106:5764:14888
CAGACTAT
+
FFFFFFFF
@A00769:11:HC3HCDRXX:1:2106:23854:14967
CAGACTAT
+
FFFFFFFF
@A00769:11:HC3HCDRXX:1:2106:2365:15013
CAGACTAT
+
FFFFFFFF
@A00769:11:HC3HCDRXX:1:2106:21215:15029
CAGACTAT
+
F:FFFFFF
@A00769:11:HC3HCDRXX:1:2106:27914:15045
CAGACTAT
+
FFFFFFFF
@A00769:11:HC3HCDRXX:1:2106:28149:15045
CAGACTAT
+
FFFFFFFF
@A00769:11:HC3HCDRXX:1:2106:11948:15076
CAGACTAT
+
FFFFFFFF
@A00769:11:HC3HCDRXX:1:2106:28221:15107
CAGACTAT
+
FFFFFFFF
@A00769:11:HC3HCDRXX:1:2106:27434:15154
CAGACTAT
+
FFFFFFFF
@A00769:11:HC3HCDRXX:1:2106:4029:15201
CAGACTAT
+
FFFFFFFF
@A00769:11:HC3HCDRXX:1:2106:15718:15217
CAGACTAT
+
FFFFFFFF
@A00769:11:HC3HCDRXX:1:2106:23502:15389
CAGACTAT
+
FFFFFFF:
@A00769:11:HC3HCDRXX:1:2106:27498:15483
CAGACTAT
+
FF:F,,FF
@A00769:11:HC3HCDRXX:1:2106:14299:15515
CAGACTAT
+
FFFFFFFF
@A00769:11:HC3HCDRXX:1:2106:2356:15530
CAGACTAT
+
FFFFFFFF
@A00769:11:HC3HCDRXX:1:2106:14317:15546
CAGACTAT
+
FFFFFFFF
@A00769:11:HC3HCDRXX:1:2106:8070:15593
CAGACTAT
+
FFFFFFFF
@A00769:11:HC3HCDRXX:1:2106:2917:15718
CAGACTAT
+
FFFFFFFF
@A00769:11:HC3HCDRXX:1:2106:15374:15718
CAGACTAT
+
FFFFFFFF
@A00769:11:HC3HCDRXX:1:2106:30047:15796
CAGACTAT
+
FFFFFFFF
@A00769:11:HC3HCDRXX:1:2106:7247:15859
CAGACTAT
+
FFFFFFFF
@A00769:11:HC3HCDRXX:1:2106:5918:15875
CAGACTAT
+
FFFFFFFF
@A00769:11:HC3HCDRXX:1:2106:10809:15890
CAGACTAT
+
FF:FFFFF
@A00769:11:HC3HCDRXX:1:2106:29324:15890
CAGACTAT
+
FFFFFF,F
@A00769:11:HC3HCDRXX:1:2106:29966:15937
CAGACTAT
+
FFFFFF,F
@A00769:11:HC3HCDRXX:1:2106:10845:15984
CAGACTAT
+
FFFFFFFF
@A00769:11:HC3HCDRXX:1:2106:28429:16000
CAGACTAT
+
FFFFFFFF
@A00769:11:HC3HCDRXX:1:2106:5855:16016
CAGACTAT
+
FFFFFFFF
@A00769:11:HC3HCDRXX:1:2106:9218:16016
CAGACTAT
+
FFFFFFFF
@A00769:11:HC3HCDRXX:1:2106:12283:16031
CAGACTAT
+
:FFFF:FF
@A00769:11:HC3HCDRXX:1:2106:1316:16047
CAGACTAT
+
FFFFFFFF
@A00769:11:HC3HCDRXX:1:2106:10682:16047
CAGACTAT
+
FFFFFFFF
@A00769:11:HC3HCDRXX:1:2106:23086:16078
CAGACTAT
+
FFFFFFFF
@A00769:11:HC3HCDRXX:1:2106:24460:16078
CAGACTAT
+
FFFFFFFF
@A00769:11:HC3HCDRXX:1:2106:8919:16094
CAGACTAT
+
FFFFFFFF
@A00769:11:HC3HCDRXX:1:2106:22173:16188
CAGACTAT
+
FFFFFFFF
@A00769:11:HC3HCDRXX:1:2106:8648:16250
CAGACTAT
+
FFFFFFFF
@A00769:11:HC3HCDRXX:1:2106:25247:16313
CAGACTAT
+
FFFFF:FF
@A00769:11:HC3HCDRXX:1:2106:20365:16344
CAGACTAT
+
FFFFFFFF
@A00769:11:HC3HCDRXX:1:2106:20392:16423
CAGACTAT
+
FFFFFFFF
@A00769:11:HC3HCDRXX:1:2106:26576:16454
CAGACTAT
+
FFFFFFFF
@A00769:11:HC3HCDRXX:1:2106:28782:16454
CAGACTAT
+
FFFFFFFF
@A00769:11:HC3HCDRXX:1:2106:4182:16532
CAGACTAT
+
FFFFFFFF
@A00769:11:HC3HCDRXX:1:2106:23402:16532
CAGACTAT
+
FFFFFFFF
@A00769:11:HC3HCDRXX:1:2106:2799:16548
CAGACTAT
+
,FFFFFFF
@A00769:11:HC3HCDRXX:1:2106:11632:16564
CAGACTAT
+
FFFFFFFF
@A00769:11:HC3HCDRXX:1:2106:15194:16564
CAGACTAT
+
FFFFFFFF
@A00769:11:HC3HCDRXX:1:2106:9724:16642
CAGACTAT
+
FFFFFFFF
@A00769:11:HC3HCDRXX:1:2106:28836:16642
CAGACTAT
+
FFFFFFFF
@A00769:11:HC3HCDRXX:1:2106:3703:16673
CAGACTAT
+
FFFFF,FF
@A00769:11:HC3HCDRXX:1:2106:1588:16736
CAGACTAT
+
FFFFFFFF
@A00769:11:HC3HCDRXX:1:2106:4634:16752
CAGACTAT
+
FFFFFFFF
@A00769:11:HC3HCDRXX:1:2106:11623:16767
CAGACTAT
+
FF:FF:FF
@A00769:11:HC3HCDRXX:1:2106:14651:16783
CAGACTAT
+
FFFF:FFF
@A00769:11:HC3HCDRXX:1:2106:7464:16861
CAGACTAT
+
FFFFFFFF
@A00769:11:HC3HCDRXX:1:2106:1307:16877
CAGACTAT
+
FFFFFFFF
@A00769:11:HC3HCDRXX:1:2106:1759:16877
CAGACTAT
+
FFFFFFFF
@A00769:11:HC3HCDRXX:1:2106:9860:16877
CAGACTAT
+
FFFFFFFF
@A00769:11:HC3HCDRXX:1:2106:10095:16877
CAGACTAT
+
FFFFFFFF
@A00769:11:HC3HCDRXX:1:2106:1551:17018
CAGACTAT
+
FFFFFFFF
@A00769:11:HC3HCDRXX:1:2106:8250:17096
CAGACTAT
+
FFFFFFFF
@A00769:11:HC3HCDRXX:1:2106:9968:17096
CAGACTAT
+
FFFFFFFF
@A00769:11:HC3HCDRXX:1:2106:26124:17206
CAGACTAT
+
FFFFFFFF
@A00769:11:HC3HCDRXX:1:2106:6298:17221
CAGACTAT
+
FFFFFFFF
@A00769:11:HC3HCDRXX:1:2106:15103:17221
CAGACTAT
+
FFFFFFFF
@A00769:11:HC3HCDRXX:1:2106:20419:17221
CAGACTAT
+
FFFFFFFF
@A00769:11:HC3HCDRXX:1:2106:6515:17378
CAGACTAT
+
FFFFFFFF
@A00769:11:HC3HCDRXX:1:2106:24053:17409
CAGACTAT
+
FFFFFFFF
@A00769:11:HC3HCDRXX:1:2106:3269:17613
CAGACTAT
+
FFFFFFFF
@A00769:11:HC3HCDRXX:1:2106:19316:17691
CAGACTAT
+
FFFFFFFF
@A00769:11:HC3HCDRXX:1:2106:32823:17691
CAGACTAT
+
FFFFF:FF
@A00769:11:HC3HCDRXX:1:2106:27823:17738
CAGACTAT
+
FFFFFFFF
@A00769:11:HC3HCDRXX:1:2106:13413:17769
CAGACTAT
+
FFFFFFFF
@A00769:11:HC3HCDRXX:1:2106:29360:17801
CAGACTAT
+
FFFFFFFF
@A00769:11:HC3HCDRXX:1:2106:13223:17848
CAGACTAT
+
FFFFFFFF
@A00769:11:HC3HCDRXX:1:2106:31286:17848
CAGACTAT
+
FFFFFFFF
@A00769:11:HC3HCDRXX:1:2106:26928:17879
CAGACTAT
+
FF,FFFFF
@A00769:11:HC3HCDRXX:1:2106:4915:17926
CAGACTAT
+
FFFFFFFF
@A00769:11:HC3HCDRXX:1:2106:4164:17942
CAGACTAT
+
FFFFFFFF
@A00769:11:HC3HCDRXX:1:2106:9353:17942
CAGACTAT
+
FFFFFFFF
@A00769:11:HC3HCDRXX:1:2106:6361:18020
CAGACTAT
+
FFFFF:FF
@A00769:11:HC3HCDRXX:1:2106:31891:18082
CAGACTAT
+
FFFFFFFF
@A00769:11:HC3HCDRXX:1:2106:6081:18098
CAGACTAT
+
FFFFFFFF
@A00769:11:HC3HCDRXX:1:2106:22254:18145
CAGACTAT
+
FFFFFFFF
@A00769:11:HC3HCDRXX:1:2106:31620:18145
CAGACTAT
+
FFFFFFFF
@A00769:11:HC3HCDRXX:1:2106:28971:18192
CAGACTAT
+
FFFFFFFF
@A00769:11:HC3HCDRXX:1:2106:10484:18239
CAGACTAT
+
FFFFFFFF
@A00769:11:HC3HCDRXX:1:2106:6840:18286
CAGACTAT
+
FFFFFFFF
@A00769:11:HC3HCDRXX:1:2106:14507:18286
CAGACTAT
+
FFFFFFFF
@A00769:11:HC3HCDRXX:1:2106:8793:18317
CAGACTAT
+
FFFFFFFF
@A00769:11:HC3HCDRXX:1:2106:22010:18380
CAGACTAT
+
FFFFFFFF
@A00769:11:HC3HCDRXX:1:2106:11225:18458
CAGACTAT
+
FFFFFFFF
@A00769:11:HC3HCDRXX:1:2106:4435:18474
CAGACTAT
+
FFFFFFFF
@A00769:11:HC3HCDRXX:1:2106:32226:18505
CAGACTAT
+
FFFFFFFF
@A00769:11:HC3HCDRXX:1:2106:10420:18537
CAGACTAT
+
FFFFFFFF
@A00769:11:HC3HCDRXX:1:2106:19171:18724
CAGACTAT
+
FFFFFFFF
@A00769:11:HC3HCDRXX:1:2106:8196:18756
CAGACTAT
+
FF:FFFFF
@A00769:11:HC3HCDRXX:1:2106:7455:18850
CAGACTAT
+
FFFFFFFF
@A00769:11:HC3HCDRXX:1:2106:28420:18959
CAGACTAT
+
FFFFFFFF
@A00769:11:HC3HCDRXX:1:2106:22227:19069
CAGACTAT
+
FFFF,FFF
@A00769:11:HC3HCDRXX:1:2106:26205:19100
CAGACTAT
+
FFFFFFFF
@A00769:11:HC3HCDRXX:1:2106:3088:19210
CAGACTAT
+
FFFFFFFF
@A00769:11:HC3HCDRXX:1:2106:21486:19225
CAGACTAT
+
FFFF:FFF
@A00769:11:HC3HCDRXX:1:2106:9869:19241
CAGACTAT
+
FFFFFFFF
@A00769:11:HC3HCDRXX:1:2106:15085:19257
CAGACTAT
+
FFFFFFF:
@A00769:11:HC3HCDRXX:1:2106:13015:19272
CAGACTAT
+
FFFFFFFF
@A00769:11:HC3HCDRXX:1:2106:8847:19319
CAGACTAT
+
FFFFFFFF
@A00769:11:HC3HCDRXX:1:2106:20889:19351
CAGACTAT
+
FFFFFFFF
@A00769:11:HC3HCDRXX:1:2106:16161:19366
CAGACTAT
+
FFFFFFFF
@A00769:11:HC3HCDRXX:1:2106:2880:19382
CAGACTAT
+
FFFFFFFF
@A00769:11:HC3HCDRXX:1:2106:15908:19398
CAGACTAT
+
,FFF:,FF
@A00769:11:HC3HCDRXX:1:2106:12680:19507
CAGACTAT
+
:F,FF,F:
@A00769:11:HC3HCDRXX:1:2106:27642:19523
CAGACTAT
+
FFFFFFFF
@A00769:11:HC3HCDRXX:1:2106:12599:19617
CAGACTAT
+
FFFFFFFF
@A00769:11:HC3HCDRXX:1:2106:3902:19742
CAGACTAT
+
FFFFFFFF
@A00769:11:HC3HCDRXX:1:2106:29125:19867
CAGACTAT
+
FFFFFFFF
@A00769:11:HC3HCDRXX:1:2106:30237:19914
CAGACTAT
+
FFFFFFFF
@A00769:11:HC3HCDRXX:1:2106:29197:19930
CAGACTAT
+
F::FF,:,
@A00769:11:HC3HCDRXX:1:2106:23800:19977
CAGACTAT
+
FFFFFFFF
@A00769:11:HC3HCDRXX:1:2106:2130:19993
CAGACTAT
+
FFFFFFFF
@A00769:11:HC3HCDRXX:1:2106:26368:20008
CAGACTAT
+
FFFFFFFF
@A00769:11:HC3HCDRXX:1:2106:18783:20055
CAGACTAT
+
FFFFFFFF
@A00769:11:HC3HCDRXX:1:2106:18864:20196
CAGACTAT
+
FFFFFFFF
@A00769:11:HC3HCDRXX:1:2106:11614:20353
CAGACTAT
+
FF:FFFFF
@A00769:11:HC3HCDRXX:1:2106:3640:20415
CAGACTAT
+
FFFFF:FF
@A00769:11:HC3HCDRXX:1:2106:26747:20415
CAGACTAT
+
FFFFFFFF
@A00769:11:HC3HCDRXX:1:2106:13015:20525
CAGACTAT
+
FFFFFFFF
@A00769:11:HC3HCDRXX:1:2106:12174:20572
CAGACTAT
+
FFFFFFFF
@A00769:11:HC3HCDRXX:1:2106:26151:20572
CAGACTAT
+
FF:FFFFF
@A00769:11:HC3HCDRXX:1:2106:23863:20713
CAGACTAT
+
FFFFFFFF
@A00769:11:HC3HCDRXX:1:2106:26838:20729
CAGACTAT
+
FFFFFF:F
@A00769:11:HC3HCDRXX:1:2106:11686:20791
CAGACTAT
+
FFFFFFFF
@A00769:11:HC3HCDRXX:1:2106:7383:20823
CAGACTAT
+
FFFFFFFF
@A00769:11:HC3HCDRXX:1:2106:7970:20838
CAGACTAT
+
FFFFFFFF
@A00769:11:HC3HCDRXX:1:2106:5104:20854
CAGACTAT
+
FFFFFFFF
@A00769:11:HC3HCDRXX:1:2106:20708:20885
CAGACTAT
+
FFFFFFFF
@A00769:11:HC3HCDRXX:1:2106:26223:21010
CAGACTAT
+
FFFFFFFF
@A00769:11:HC3HCDRXX:1:2106:10230:21026
CAGACTAT
+
FFFFFFFF
@A00769:11:HC3HCDRXX:1:2106:19723:21120
CAGACTAT
+
FFFFFF:F
@A00769:11:HC3HCDRXX:1:2106:26277:21136
CAGACTAT
+
FFFFF:FF
@A00769:11:HC3HCDRXX:1:2106:30156:21183
CAGACTAT
+
FFFFFFFF
@A00769:11:HC3HCDRXX:1:2106:32416:21277
CAGACTAT
+
FFFF:::F
@A00769:11:HC3HCDRXX:1:2106:20934:21339
CAGACTAT
+
FFFFFFFF
@A00769:11:HC3HCDRXX:1:2106:26160:21371
CAGACTAT
+
FFFFFFFF
@A00769:11:HC3HCDRXX:1:2106:16080:21512
CAGACTAT
+
FFFFFFFF
@A00769:11:HC3HCDRXX:1:2106:20473:21512
CAGACTAT
+
FFFFFFFF
@A00769:11:HC3HCDRXX:1:2106:2953:21574
CAGACTAT
+
FFFFFF:F
@A00769:11:HC3HCDRXX:1:2106:4227:21590
CAGACTAT
+
FFFFFFFF
@A00769:11:HC3HCDRXX:1:2106:11134:21590
CAGACTAT
+
FFFFFFFF
@A00769:11:HC3HCDRXX:1:2106:24777:21605
CAGACTAT
+
FFFFFFFF
@A00769:11:HC3HCDRXX:1:2106:7328:21637
CAGACTAT
+
FFFFFFFF
@A00769:11:HC3HCDRXX:1:2106:7690:21637
CAGACTAT
+
FFFFFFFF
@A00769:11:HC3HCDRXX:1:2106:10357:21903
CAGACTAT
+
FFFFFFFF
@A00769:11:HC3HCDRXX:1:2106:22191:21950
CAGACTAT
+
FFFFFFFF
@A00769:11:HC3HCDRXX:1:2106:12364:22028
CAGACTAT
+
FFFFFFFF
@A00769:11:HC3HCDRXX:1:2106:32045:22106
CAGACTAT
+
FFFFFFFF
@A00769:11:HC3HCDRXX:1:2106:1696:22247
CAGACTAT
+
FFFFFFFF
@A00769:11:HC3HCDRXX:1:2106:20066:22247
CAGACTAT
+
FFFFFFFF
@A00769:11:HC3HCDRXX:1:2106:1217:22263
CAGACTAT
+
FFFFFFFF
@A00769:11:HC3HCDRXX:1:2106:9995:22279
CAGACTAT
+
FFFFFFFF
@A00769:11:HC3HCDRXX:1:2106:30490:22326
CAGACTAT
+
FFFFFFFF
@A00769:11:HC3HCDRXX:1:2106:19352:22357
CAGACTAT
+
FFFFFFFF
@A00769:11:HC3HCDRXX:1:2106:3323:22373
CAGACTAT
+
FFFFFFFF
@A00769:11:HC3HCDRXX:1:2106:20790:22373
CAGACTAT
+
FFFFFFFF
@A00769:11:HC3HCDRXX:1:2106:24623:22561
CAGACTAT
+
FFFFFFFF
@A00769:11:HC3HCDRXX:1:2106:4363:22639
CAGACTAT
+
FFFFFFFF
@A00769:11:HC3HCDRXX:1:2106:17481:22654
CAGACTAT
+
,F,FFFF,
@A00769:11:HC3HCDRXX:1:2106:1660:22748
CAGACTAT
+
FFFFFFFF
@A00769:11:HC3HCDRXX:1:2106:15655:22780
CAGACTAT
+
FF:FFFFF
@A00769:11:HC3HCDRXX:1:2106:22019:22780
CAGACTAT
+
FFFFFFFF
@A00769:11:HC3HCDRXX:1:2106:17580:22858
CAGACTAT
+
FFFFFF:F
@A00769:11:HC3HCDRXX:1:2106:27787:22999
CAGACTAT
+
FFFFFFFF
@A00769:11:HC3HCDRXX:1:2106:8603:23030
CAGACTAT
+
FFFFFFF:
@A00769:11:HC3HCDRXX:1:2106:27308:23046
CAGACTAT
+
FF,FFFFF
@A00769:11:HC3HCDRXX:1:2106:14868:23109
CAGACTAT
+
FFFFFFFF
@A00769:11:HC3HCDRXX:1:2106:29134:23109
CAGACTAT
+
FFFFFFFF
@A00769:11:HC3HCDRXX:1:2106:30011:23124
CAGACTAT
+
FFFFFFFF
@A00769:11:HC3HCDRXX:1:2106:31765:23124
CAGACTAT
+
FFFFF:FF
@A00769:11:HC3HCDRXX:1:2106:12210:23234
CAGACTAT
+
FFFFFFFF
@A00769:11:HC3HCDRXX:1:2106:28980:23249
CAGACTAT
+
FFFFFFFF
@A00769:11:HC3HCDRXX:1:2106:1163:23296
CAGACTAT
+
FFFFFFFF
@A00769:11:HC3HCDRXX:1:2106:29586:23296
CAGACTAT
+
FFFFFFFF
@A00769:11:HC3HCDRXX:1:2106:9923:23312
CAGACTAT
+
FFFFFFFF
@A00769:11:HC3HCDRXX:1:2106:28402:23343
CAGACTAT
+
FFFFFFFF
@A00769:11:HC3HCDRXX:1:2106:29423:23359
CAGACTAT
+
FFFFFFFF
@A00769:11:HC3HCDRXX:1:2106:23149:23390
CAGACTAT
+
FFFFFFFF
@A00769:11:HC3HCDRXX:1:2106:32434:23406
CAGACTAT
+
FFFFFF:F
@A00769:11:HC3HCDRXX:1:2106:18548:23437
CAGACTAT
+
FF,FFFFF
@A00769:11:HC3HCDRXX:1:2106:16758:23500
CAGACTAT
+
FFFFFFFF
@A00769:11:HC3HCDRXX:1:2106:25780:23500
CAGACTAT
+
FFFFFF:F
@A00769:11:HC3HCDRXX:1:2106:17065:23563
CAGACTAT
+
FFFFFFFF
@A00769:11:HC3HCDRXX:1:2106:25482:23610
CAGACTAT
+
FFFFFFFF
@A00769:11:HC3HCDRXX:1:2106:15826:23641
CAGACTAT
+
FFFFFFFF
@A00769:11:HC3HCDRXX:1:2106:22209:23641
CAGACTAT
+
FFFFFFFF
@A00769:11:HC3HCDRXX:1:2106:20555:23657
CAGACTAT
+
FFFFFFFF
@A00769:11:HC3HCDRXX:1:2106:23936:23719
CAGACTAT
+
FFFFFFFF
@A00769:11:HC3HCDRXX:1:2106:15139:23735
CAGACTAT
+
FFFFFFFF
@A00769:11:HC3HCDRXX:1:2106:19922:23750
CAGACTAT
+
FFFFFFFF
@A00769:11:HC3HCDRXX:1:2106:9028:23797
CAGACTAT
+
FFFFFFFF
@A00769:11:HC3HCDRXX:1:2106:27272:23797
CAGACTAT
+
FFFFFFFF
@A00769:11:HC3HCDRXX:1:2106:11469:23829
CAGACTAT
+
FFFFFFFF
@A00769:11:HC3HCDRXX:1:2106:18774:23829
CAGACTAT
+
FFFFFFFF
@A00769:11:HC3HCDRXX:1:2106:6533:23954
CAGACTAT
+
FFFF::FF
@A00769:11:HC3HCDRXX:1:2106:4083:23970
CAGACTAT
+
FFFFFFFF
@A00769:11:HC3HCDRXX:1:2106:13286:24032
CAGACTAT
+
FFFFFFFF
@A00769:11:HC3HCDRXX:1:2106:11930:24189
CAGACTAT
+
FFFFFFFF
@A00769:11:HC3HCDRXX:1:2106:7455:24205
CAGACTAT
+
FFFFFFFF
@A00769:11:HC3HCDRXX:1:2106:6551:24267
CAGACTAT
+
FFFFFFFF
@A00769:11:HC3HCDRXX:1:2106:13738:24283
CAGACTAT
+
FFFFFFFF
@A00769:11:HC3HCDRXX:1:2106:3848:24314
CAGACTAT
+
:FFFFFFF
@A00769:11:HC3HCDRXX:1:2106:27425:24345
CAGACTAT
+
FFFFFFFF
@A00769:11:HC3HCDRXX:1:2106:12463:24361
CAGACTAT
+
,FFFFFFF
@A00769:11:HC3HCDRXX:1:2106:12472:24408
CAGACTAT
+
FF:FFF,,
@A00769:11:HC3HCDRXX:1:2106:4752:24439
CAGACTAT
+
FFFFFF:F
@A00769:11:HC3HCDRXX:1:2106:14832:24486
CAGACTAT
+
FFFFFFFF
@A00769:11:HC3HCDRXX:1:2106:10574:24502
CAGACTAT
+
FFFFFFFF
@A00769:11:HC3HCDRXX:1:2106:24008:24533
CAGACTAT
+
FFFFFFFF
@A00769:11:HC3HCDRXX:1:2106:6578:24565
CAGACTAT
+
FFFFFFFF
@A00769:11:HC3HCDRXX:1:2106:25364:24565
CAGACTAT
+
FFFFFFFF
@A00769:11:HC3HCDRXX:1:2106:15826:24612
CAGACTAT
+
FFFFFFFF
@A00769:11:HC3HCDRXX:1:2106:18611:24612
CAGACTAT
+
FFFFFFFF
@A00769:11:HC3HCDRXX:1:2106:24026:24690
CAGACTAT
+
FFFFF,F,
@A00769:11:HC3HCDRXX:1:2106:4942:24831
CAGACTAT
+
FFFFF:FF
@A00769:11:HC3HCDRXX:1:2106:28619:24846
CAGACTAT
+
FFFFFFFF
@A00769:11:HC3HCDRXX:1:2106:30092:24862
CAGACTAT
+
FFFFFFFF
@A00769:11:HC3HCDRXX:1:2106:25473:24878
CAGACTAT
+
FFFFFFFF
@A00769:11:HC3HCDRXX:1:2106:8070:24893
CAGACTAT
+
FFFFFFFF
@A00769:11:HC3HCDRXX:1:2106:4110:24925
CAGACTAT
+
FFFFF,FF
@A00769:11:HC3HCDRXX:1:2106:21730:24940
CAGACTAT
+
FFFFFFFF
@A00769:11:HC3HCDRXX:1:2106:25518:24987
CAGACTAT
+
,::F:FFF
@A00769:11:HC3HCDRXX:1:2106:7672:25019
CAGACTAT
+
FFFFFFFF
@A00769:11:HC3HCDRXX:1:2106:1741:25144
CAGACTAT
+
FFFFFFFF
@A00769:11:HC3HCDRXX:1:2106:11089:25144
CAGACTAT
+
FFFFFFFF
@A00769:11:HC3HCDRXX:1:2106:25762:25160
CAGACTAT
+
FFFFFFFF
@A00769:11:HC3HCDRXX:1:2106:10113:25175
CAGACTAT
+
FFFFFFFF
@A00769:11:HC3HCDRXX:1:2106:10104:25191
CAGACTAT
+
FFFFFFFF
@A00769:11:HC3HCDRXX:1:2106:28239:25285
CAGACTAT
+
FFFFFFFF
@A00769:11:HC3HCDRXX:1:2106:15483:25394
CAGACTAT
+
FF:FF:FF
@A00769:11:HC3HCDRXX:1:2106:22607:25457
CAGACTAT
+
FFFFFFFF
@A00769:11:HC3HCDRXX:1:2106:9480:25614
CAGACTAT
+
FFFFFFFF
@A00769:11:HC3HCDRXX:1:2106:17020:25614
CAGACTAT
+
FFFFFFFF
@A00769:11:HC3HCDRXX:1:2106:16731:25927
CAGACTAT
+
FFFFFFFF
@A00769:11:HC3HCDRXX:1:2106:10945:25958
CAGACTAT
+
FFFFFFFF
@A00769:11:HC3HCDRXX:1:2106:24731:25974
CAGACTAT
+
FFFFFFFF
@A00769:11:HC3HCDRXX:1:2106:3251:26068
CAGACTAT
+
FFFFFFFF
@A00769:11:HC3HCDRXX:1:2106:4273:26115
CAGACTAT
+
FFFFFFFF
@A00769:11:HC3HCDRXX:1:2106:21468:26115
CAGACTAT
+
FFFFFFFF
@A00769:11:HC3HCDRXX:1:2106:29405:26115
CAGACTAT
+
FFFFFFFF
@A00769:11:HC3HCDRXX:1:2106:31955:26115
CAGACTAT
+
FFFFFFFF
@A00769:11:HC3HCDRXX:1:2106:11632:26146
CAGACTAT
+
FFFFFFFF
@A00769:11:HC3HCDRXX:1:2106:26313:26146
CAGACTAT
+
FFFFFFFF
@A00769:11:HC3HCDRXX:1:2106:23421:26177
CAGACTAT
+
FFFF:FFF
@A00769:11:HC3HCDRXX:1:2106:16667:26193
CAGACTAT
+
FFFFFFFF
@A00769:11:HC3HCDRXX:1:2106:25048:26240
CAGACTAT
+
FFFFFFFF
@A00769:11:HC3HCDRXX:1:2106:15465:26334
CAGACTAT
+
FFFFF,FF
@A00769:11:HC3HCDRXX:1:2106:2266:26490
CAGACTAT
+
FFFFFFFF
@A00769:11:HC3HCDRXX:1:2106:7536:26506
CAGACTAT
+
FFFFFFFF
@A00769:11:HC3HCDRXX:1:2106:31331:26506
CAGACTAT
+
FF:FFFFF
@A00769:11:HC3HCDRXX:1:2106:11939:26522
CAGACTAT
+
FFFFFFFF
@A00769:11:HC3HCDRXX:1:2106:17544:26678
CAGACTAT
+
FFFFFFFF
@A00769:11:HC3HCDRXX:1:2106:17960:26678
CAGACTAT
+
FFFFFFFF
@A00769:11:HC3HCDRXX:1:2106:25798:26725
CAGACTAT
+
FFFFFFFF
@A00769:11:HC3HCDRXX:1:2106:21748:26788
CAGACTAT
+
FFFFF:FF
@A00769:11:HC3HCDRXX:1:2106:3504:26819
CAGACTAT
+
FFFFFFFF
@A00769:11:HC3HCDRXX:1:2106:21070:26835
CAGACTAT
+
FFFFFFFF
@A00769:11:HC3HCDRXX:1:2106:23032:26850
CAGACTAT
+
FFFFFFFF
@A00769:11:HC3HCDRXX:1:2106:2401:26944
CAGACTAT
+
FFFFFFFF
@A00769:11:HC3HCDRXX:1:2106:31684:27023
CAGACTAT
+
FFFFFFFF
@A00769:11:HC3HCDRXX:1:2106:18620:27038
CAGACTAT
+
FFFFFFFF
@A00769:11:HC3HCDRXX:1:2106:31656:27101
CAGACTAT
+
FFFFFFFF
@A00769:11:HC3HCDRXX:1:2106:11351:27132
CAGACTAT
+
FFFFFFFF
@A00769:11:HC3HCDRXX:1:2106:15112:27132
CAGACTAT
+
FFFFFFFF
@A00769:11:HC3HCDRXX:1:2106:30933:27132
CAGACTAT
+
FFFFFFFF
@A00769:11:HC3HCDRXX:1:2106:30942:27148
CAGACTAT
+
FFFFFFFF
@A00769:11:HC3HCDRXX:1:2106:7003:27179
CAGACTAT
+
FFFFFFFF
@A00769:11:HC3HCDRXX:1:2106:19696:27211
CAGACTAT
+
FFFFFFFF
@A00769:11:HC3HCDRXX:1:2106:30635:27430
CAGACTAT
+
FFFFFF:F
@A00769:11:HC3HCDRXX:1:2106:14678:27477
CAGACTAT
+
FFFFFFFF
@A00769:11:HC3HCDRXX:1:2106:16315:27586
CAGACTAT
+
FF,FFFFF
@A00769:11:HC3HCDRXX:1:2106:6623:27680
CAGACTAT
+
FFFFFFFF
@A00769:11:HC3HCDRXX:1:2106:30481:27696
CAGACTAT
+
FFFFFFFF
@A00769:11:HC3HCDRXX:1:2106:11731:27727
CAGACTAT
+
FFFFFFFF
@A00769:11:HC3HCDRXX:1:2106:14027:27821
CAGACTAT
+
FFFFFFFF
@A00769:11:HC3HCDRXX:1:2106:3721:27853
CAGACTAT
+
FFFFFFFF
@A00769:11:HC3HCDRXX:1:2106:21956:27899
CAGACTAT
+
FFFFFFFF
@A00769:11:HC3HCDRXX:1:2106:24921:27899
CAGACTAT
+
FFFFFFFF
@A00769:11:HC3HCDRXX:1:2106:29966:28025
CAGACTAT
+
FFFFFFFF
@A00769:11:HC3HCDRXX:1:2106:16703:28040
CAGACTAT
+
FFFFFFFF
@A00769:11:HC3HCDRXX:1:2106:26585:28119
CAGACTAT
+
FFFFFFFF
@A00769:11:HC3HCDRXX:1:2106:6849:28134
CAGACTAT
+
FFFFFFFF
@A00769:11:HC3HCDRXX:1:2106:6849:28291
CAGACTAT
+
FFFFFFFF
@A00769:11:HC3HCDRXX:1:2106:5565:28322
CAGACTAT
+
FFFFFFFF
@A00769:11:HC3HCDRXX:1:2106:4200:28401
CAGACTAT
+
FFFFFFFF
@A00769:11:HC3HCDRXX:1:2106:11216:28401
CAGACTAT
+
FFFFFFFF
@A00769:11:HC3HCDRXX:1:2106:7717:28416
CAGACTAT
+
FFFFFFFF
@A00769:11:HC3HCDRXX:1:2106:12002:28416
CAGACTAT
+
FFFFFFFF
@A00769:11:HC3HCDRXX:1:2106:23131:28526
CAGACTAT
+
FFFFFFFF
@A00769:11:HC3HCDRXX:1:2106:19759:28541
CAGACTAT
+
FFFFFFFF
@A00769:11:HC3HCDRXX:1:2106:25030:28620
CAGACTAT
+
FFFFFFFF
@A00769:11:HC3HCDRXX:1:2106:14823:28698
CAGACTAT
+
FFFFFFFF
@A00769:11:HC3HCDRXX:1:2106:25066:28745
CAGACTAT
+
FFFFFFFF
@A00769:11:HC3HCDRXX:1:2106:19687:28761
CAGACTAT
+
FFFFFFFF
@A00769:11:HC3HCDRXX:1:2106:18141:28776
CAGACTAT
+
FFFFFFFF
@A00769:11:HC3HCDRXX:1:2106:6117:28839
CAGACTAT
+
FFFFF,FF
@A00769:11:HC3HCDRXX:1:2106:11315:28855
CAGACTAT
+
FFFFFFFF
@A00769:11:HC3HCDRXX:1:2106:13358:28855
CAGACTAT
+
FFFFFFFF
@A00769:11:HC3HCDRXX:1:2106:23520:28855
CAGACTAT
+
FFFF:FF:
@A00769:11:HC3HCDRXX:1:2106:6858:28902
CAGACTAT
+
FFFFFFFF
@A00769:11:HC3HCDRXX:1:2106:11812:28902
CAGACTAT
+
FFFFFFFF
@A00769:11:HC3HCDRXX:1:2106:5873:28948
CAGACTAT
+
FFFFFFFF
@A00769:11:HC3HCDRXX:1:2106:30083:28980
CAGACTAT
+
FFFFFFFF
@A00769:11:HC3HCDRXX:1:2106:9426:28995
CAGACTAT
+
FFFFFFFF
@A00769:11:HC3HCDRXX:1:2106:32796:29074
CAGACTAT
+
FFFFFFFF
@A00769:11:HC3HCDRXX:1:2106:9878:29121
CAGACTAT
+
FFFFFFFF
@A00769:11:HC3HCDRXX:1:2106:15682:29121
CAGACTAT
+
FFFFFFFF
@A00769:11:HC3HCDRXX:1:2106:12952:29183
CAGACTAT
+
FFFFFFFF
@A00769:11:HC3HCDRXX:1:2106:18123:29183
CAGACTAT
+
FFFFFFFF
@A00769:11:HC3HCDRXX:1:2106:1515:29199
CAGACTAT
+
FFFF:FFF
@A00769:11:HC3HCDRXX:1:2106:17056:29215
CAGACTAT
+
FFFFFF:F
@A00769:11:HC3HCDRXX:1:2106:17246:29230
CAGACTAT
+
FFFFFFFF
@A00769:11:HC3HCDRXX:1:2106:24080:29262
CAGACTAT
+
FFFFFFFF
@A00769:11:HC3HCDRXX:1:2106:15266:29309
CAGACTAT
+
F:,FFF,F
@A00769:11:HC3HCDRXX:1:2106:16016:29324
CAGACTAT
+
FFFFFFFF
@A00769:11:HC3HCDRXX:1:2106:18240:29324
CAGACTAT
+
FFFFFFFF
@A00769:11:HC3HCDRXX:1:2106:30418:29434
CAGACTAT
+
F:,FF,FF
@A00769:11:HC3HCDRXX:1:2106:5168:29481
CAGACTAT
+
FFFFFFFF
@A00769:11:HC3HCDRXX:1:2106:8910:29512
CAGACTAT
+
FFFFFFFF
@A00769:11:HC3HCDRXX:1:2106:13521:29637
CAGACTAT
+
FFFFFFFF
@A00769:11:HC3HCDRXX:1:2106:5990:29684
CAGACTAT
+
FFFFFFFF
@A00769:11:HC3HCDRXX:1:2106:17897:29763
CAGACTAT
+
FFFFFFFF
@A00769:11:HC3HCDRXX:1:2106:24306:29841
CAGACTAT
+
FFFFFF:F
@A00769:11:HC3HCDRXX:1:2106:6741:29857
CAGACTAT
+
FFFFFFFF
@A00769:11:HC3HCDRXX:1:2106:13910:29872
CAGACTAT
+
FFFFFFFF
@A00769:11:HC3HCDRXX:1:2106:12771:29904
CAGACTAT
+
FFFFFF:F
@A00769:11:HC3HCDRXX:1:2106:27615:29997
CAGACTAT
+
FFFFFFFF
@A00769:11:HC3HCDRXX:1:2106:1497:30013
CAGACTAT
+
FFFFFFFF
@A00769:11:HC3HCDRXX:1:2106:21115:30013
CAGACTAT
+
FFFFFFFF
@A00769:11:HC3HCDRXX:1:2106:21884:30060
CAGACTAT
+
FFFFFFFF
@A00769:11:HC3HCDRXX:1:2106:4643:30107
CAGACTAT
+
FFFFFFFF
@A00769:11:HC3HCDRXX:1:2106:16062:30154
CAGACTAT
+
FFFFFFFF
@A00769:11:HC3HCDRXX:1:2106:31051:30154
CAGACTAT
+
FFFFFFFF
@A00769:11:HC3HCDRXX:1:2106:12382:30201
CAGACTAT
+
FFFFFFFF
@A00769:11:HC3HCDRXX:1:2106:2329:30232
CAGACTAT
+
FFFFFF:F
@A00769:11:HC3HCDRXX:1:2106:13160:30264
CAGACTAT
+
FFFFFFFF
@A00769:11:HC3HCDRXX:1:2106:27073:30311
CAGACTAT
+
FFFFFFFF
@A00769:11:HC3HCDRXX:1:2106:5466:30373
CAGACTAT
+
FFFFF:FF
@A00769:11:HC3HCDRXX:1:2106:24216:30373
CAGACTAT
+
FFFFFFFF
@A00769:11:HC3HCDRXX:1:2106:29125:30420
CAGACTAT
+
FFFFFFFF
@A00769:11:HC3HCDRXX:1:2106:14787:30452
CAGACTAT
+
FFFFFFFF
@A00769:11:HC3HCDRXX:1:2106:29423:30467
CAGACTAT
+
FFFFFFFF
@A00769:11:HC3HCDRXX:1:2106:32660:30499
CAGACTAT
+
FFFFFFFF
@A00769:11:HC3HCDRXX:1:2106:2609:30592
CAGACTAT
+
FFFFFFFF
@A00769:11:HC3HCDRXX:1:2106:2320:30624
CAGACTAT
+
FFFFFFFF
@A00769:11:HC3HCDRXX:1:2106:4878:30702
CAGACTAT
+
FFFFFFFF
@A00769:11:HC3HCDRXX:1:2106:16188:30749
CAGACTAT
+
FFFFF:FF
@A00769:11:HC3HCDRXX:1:2106:16351:30780
CAGACTAT
+
FFFFFFFF
@A00769:11:HC3HCDRXX:1:2106:8992:30937
CAGACTAT
+
FFFFFFFF
@A00769:11:HC3HCDRXX:1:2106:25644:30968
CAGACTAT
+
FFFFFFFF
@A00769:11:HC3HCDRXX:1:2106:14895:30984
CAGACTAT
+
FFFFFFFF
@A00769:11:HC3HCDRXX:1:2106:25644:31000
CAGACTAT
+
FFFFFFFF
@A00769:11:HC3HCDRXX:1:2106:32886:31015
CAGACTAT
+
FFFFFFFF
@A00769:11:HC3HCDRXX:1:2106:24641:31046
CAGACTAT
+
FFFFFFFF
@A00769:11:HC3HCDRXX:1:2106:2257:31140
CAGACTAT
+
FFFFFFFF
@A00769:11:HC3HCDRXX:1:2106:13205:31187
CAGACTAT
+
FFFFFFFF
@A00769:11:HC3HCDRXX:1:2106:27407:31266
CAGACTAT
+
FF:FFFFF
@A00769:11:HC3HCDRXX:1:2106:13223:31281
CAGACTAT
+
FFFFFFFF
@A00769:11:HC3HCDRXX:1:2106:20871:31281
CAGACTAT
+
FF,FFFFF
@A00769:11:HC3HCDRXX:1:2106:3739:31297
CAGACTAT
+
FFFFFFFF
@A00769:11:HC3HCDRXX:1:2106:32723:31391
CAGACTAT
+
FFFFFFFF
@A00769:11:HC3HCDRXX:1:2106:26910:31438
CAGACTAT
+
FFFFFFFF
@A00769:11:HC3HCDRXX:1:2106:15148:31454
CAGACTAT
+
FFFFFFFF
@A00769:11:HC3HCDRXX:1:2106:15917:31626
CAGACTAT
+
FFFFFFFF
@A00769:11:HC3HCDRXX:1:2106:27272:31626
CAGACTAT
+
FFFFFFFF
@A00769:11:HC3HCDRXX:1:2106:5547:31641
CAGACTAT
+
FFFFFFFF
@A00769:11:HC3HCDRXX:1:2106:7030:31641
CAGACTAT
+
FFFFFFFF
@A00769:11:HC3HCDRXX:1:2106:7536:31673
CAGACTAT
+
FFFFFFFF
@A00769:11:HC3HCDRXX:1:2106:24117:31704
CAGACTAT
+
FFFFFFFF
@A00769:11:HC3HCDRXX:1:2106:3839:31720
CAGACTAT
+
FFFFF:FF
@A00769:11:HC3HCDRXX:1:2106:6696:31751
CAGACTAT
+
FFFFFFFF
@A00769:11:HC3HCDRXX:1:2106:23882:31767
CAGACTAT
+
FFFFFFFF
@A00769:11:HC3HCDRXX:1:2106:26350:31814
CAGACTAT
+
FFFFF:FF
@A00769:11:HC3HCDRXX:1:2106:31738:31814
CAGACTAT
+
FFFFFF:F
@A00769:11:HC3HCDRXX:1:2106:6840:31845
CAGACTAT
+
FFFFFFFF
@A00769:11:HC3HCDRXX:1:2106:9453:31861
CAGACTAT
+
FFFFFFFF
@A00769:11:HC3HCDRXX:1:2106:4345:31876
CAGACTAT
+
FFFFFFFF
@A00769:11:HC3HCDRXX:1:2106:14678:31955
CAGACTAT
+
FFFFFFFF
@A00769:11:HC3HCDRXX:1:2106:1380:32033
CAGACTAT
+
FFFFFFFF
@A00769:11:HC3HCDRXX:1:2106:9977:32268
CAGACTAT
+
FFFFFFFF
@A00769:11:HC3HCDRXX:1:2106:6515:32283
CAGACTAT
+
FFFFFFFF
@A00769:11:HC3HCDRXX:1:2106:5222:32424
CAGACTAT
+
FFFFFFFF
@A00769:11:HC3HCDRXX:1:2106:10646:32424
CAGACTAT
+
FFFFFFFF
@A00769:11:HC3HCDRXX:1:2106:20699:32487
CAGACTAT
+
FFFFFFFF
@A00769:11:HC3HCDRXX:1:2106:20112:32503
CAGACTAT
+
:FFFFFFF
@A00769:11:HC3HCDRXX:1:2106:14181:32534
CAGACTAT
+
FFFFFFFF
@A00769:11:HC3HCDRXX:1:2106:25211:32565
CAGACTAT
+
FFFFFFFF
@A00769:11:HC3HCDRXX:1:2106:20998:32628
CAGACTAT
+
FFFFFFFF
@A00769:11:HC3HCDRXX:1:2106:12961:32737
CAGACTAT
+
FFFFFF,F
@A00769:11:HC3HCDRXX:1:2106:21079:32737
CAGACTAT
+
FFFFFFFF
@A00769:11:HC3HCDRXX:1:2106:22327:32737
CAGACTAT
+
FFFFFFFF
@A00769:11:HC3HCDRXX:1:2106:6560:32831
CAGACTAT
+
FFFFFFFF
@A00769:11:HC3HCDRXX:1:2106:8223:32863
CAGACTAT
+
FFFFFFFF
@A00769:11:HC3HCDRXX:1:2106:13476:32878
CAGACTAT
+
FFFFFFFF
@A00769:11:HC3HCDRXX:1:2106:3450:32957
CAGACTAT
+
FFFFFFFF
@A00769:11:HC3HCDRXX:1:2106:6714:33035
CAGACTAT
+
FFFFFFFF
@A00769:11:HC3HCDRXX:1:2106:14678:33113
CAGACTAT
+
FFFFFFFF
@A00769:11:HC3HCDRXX:1:2106:28872:33113
CAGACTAT
+
FFFFFFFF
@A00769:11:HC3HCDRXX:1:2106:15646:33223
CAGACTAT
+
FFFFFFFF
@A00769:11:HC3HCDRXX:1:2106:10737:33301
CAGACTAT
+
FFFFFFFF
@A00769:11:HC3HCDRXX:1:2106:6180:33426
CAGACTAT
+
FFFFFFFF
@A00769:11:HC3HCDRXX:1:2106:18295:33426
CAGACTAT
+
FFFFFFFF
@A00769:11:HC3HCDRXX:1:2106:11234:33536
CAGACTAT
+
FFFFFFFF
@A00769:11:HC3HCDRXX:1:2106:14778:33536
CAGACTAT
+
FFFFFFFF
@A00769:11:HC3HCDRXX:1:2106:12427:33567
CAGACTAT
+
FFFFFFFF
@A00769:11:HC3HCDRXX:1:2106:24225:33646
CAGACTAT
+
FFFFFFFF
@A00769:11:HC3HCDRXX:1:2106:8684:33755
CAGACTAT
+
FFFFFFFF
@A00769:11:HC3HCDRXX:1:2106:27597:33755
CAGACTAT
+
FFFFFFFF
@A00769:11:HC3HCDRXX:1:2106:11568:33802
CAGACTAT
+
FFFFFFFF
@A00769:11:HC3HCDRXX:1:2106:15555:33818
CAGACTAT
+
FFFFF:FF
@A00769:11:HC3HCDRXX:1:2106:20175:33865
CAGACTAT
+
FFFFFFFF
@A00769:11:HC3HCDRXX:1:2106:27407:33896
CAGACTAT
+
FFFFFFFF
@A00769:11:HC3HCDRXX:1:2106:28881:33912
CAGACTAT
+
FF:FF,FF
@A00769:11:HC3HCDRXX:1:2106:1488:33943
CAGACTAT
+
FFFFFFFF
@A00769:11:HC3HCDRXX:1:2106:5068:33943
CAGACTAT
+
FFFFFFFF
@A00769:11:HC3HCDRXX:1:2106:13729:33943
CAGACTAT
+
FFFFFFFF
@A00769:11:HC3HCDRXX:1:2106:19461:33943
CAGACTAT
+
FFFFFFFF
@A00769:11:HC3HCDRXX:1:2106:14362:33974
CAGACTAT
+
FF:FFFFF
@A00769:11:HC3HCDRXX:1:2106:18991:34037
CAGACTAT
+
FFFFFFFF
@A00769:11:HC3HCDRXX:1:2106:21649:34100
CAGACTAT
+
FFFFFFFF
@A00769:11:HC3HCDRXX:1:2106:2031:34162
CAGACTAT
+
FFFFFFFF
@A00769:11:HC3HCDRXX:1:2106:6244:34194
CAGACTAT
+
FFFFFFFF
@A00769:11:HC3HCDRXX:1:2106:19027:34225
CAGACTAT
+
FF,FFF::
@A00769:11:HC3HCDRXX:1:2106:6289:34272
CAGACTAT
+
FFFFFFFF
@A00769:11:HC3HCDRXX:1:2106:16179:34334
CAGACTAT
+
FF:FFFFF
@A00769:11:HC3HCDRXX:1:2106:4517:34366
CAGACTAT
+
FFFFFFFF
@A00769:11:HC3HCDRXX:1:2106:17074:34444
CAGACTAT
+
FFFFFFFF
@A00769:11:HC3HCDRXX:1:2106:13801:34632
CAGACTAT
+
FFFFFFFF
@A00769:11:HC3HCDRXX:1:2106:20193:34648
CAGACTAT
+
FFFFFF,:
@A00769:11:HC3HCDRXX:1:2106:6027:34757
CAGACTAT
+
FFFFFFFF
@A00769:11:HC3HCDRXX:1:2106:17815:34882
CAGACTAT
+
FFFFFFFF
@A00769:11:HC3HCDRXX:1:2106:3188:34945
CAGACTAT
+
FFFFFFFF
@A00769:11:HC3HCDRXX:1:2106:6488:35023
CAGACTAT
+
FFFFFFFF
@A00769:11:HC3HCDRXX:1:2106:18078:35055
CAGACTAT
+
FFFFFFFF
@A00769:11:HC3HCDRXX:1:2106:20880:35086
CAGACTAT
+
FFFFFFFF
@A00769:11:HC3HCDRXX:1:2106:11984:35149
CAGACTAT
+
FFFFFFFF
@A00769:11:HC3HCDRXX:1:2106:19461:35164
CAGACTAT
+
FFFFFFFF
@A00769:11:HC3HCDRXX:1:2106:21486:35164
CAGACTAT
+
FFF:FFFF
@A00769:11:HC3HCDRXX:1:2106:15356:35258
CAGACTAT
+
FFFFFFFF
@A00769:11:HC3HCDRXX:1:2106:28375:35321
CAGACTAT
+
FF:FFFFF
@A00769:11:HC3HCDRXX:1:2106:27046:35336
CAGACTAT
+
FFFFFFFF
@A00769:11:HC3HCDRXX:1:2106:30463:35336
CAGACTAT
+
FFFFFFFF
@A00769:11:HC3HCDRXX:1:2106:4969:35368
CAGACTAT
+
FFFFFFFF
@A00769:11:HC3HCDRXX:1:2106:16848:35399
CAGACTAT
+
FFFFFFFF
@A00769:11:HC3HCDRXX:1:2106:17653:35446
CAGACTAT
+
FFFFFFFF
@A00769:11:HC3HCDRXX:1:2106:31006:35462
CAGACTAT
+
FFFFFFFF
@A00769:11:HC3HCDRXX:1:2106:6578:35493
CAGACTAT
+
FFFFFFFF
@A00769:11:HC3HCDRXX:1:2106:5719:35509
CAGACTAT
+
FFFFFFFF
@A00769:11:HC3HCDRXX:1:2106:28962:35524
CAGACTAT
+
FFFFFFFF
@A00769:11:HC3HCDRXX:1:2106:16532:35634
CAGACTAT
+
FFFFFFFF
@A00769:11:HC3HCDRXX:1:2106:2582:35650
CAGACTAT
+
FFFFFFFF
@A00769:11:HC3HCDRXX:1:2106:6008:35728
CAGACTAT
+
FFFFF:FF
@A00769:11:HC3HCDRXX:1:2106:23185:35728
CAGACTAT
+
FFFFFFFF
@A00769:11:HC3HCDRXX:1:2106:19859:35759
CAGACTAT
+
FFFFFFFF
@A00769:11:HC3HCDRXX:1:2106:12111:35775
CAGACTAT
+
FFFFFFFF
@A00769:11:HC3HCDRXX:1:2106:20211:35775
CAGACTAT
+
FFFF,:FF
@A00769:11:HC3HCDRXX:1:2106:10059:35790
CAGACTAT
+
FFFFFFFF
@A00769:11:HC3HCDRXX:1:2106:19705:35869
CAGACTAT
+
FFFFFFFF
@A00769:11:HC3HCDRXX:1:2106:27914:35900
CAGACTAT
+
FFFFF::F
@A00769:11:HC3HCDRXX:1:2106:28736:35916
CAGACTAT
+
FFFFFFFF
@A00769:11:HC3HCDRXX:1:2106:28809:35916
CAGACTAT
+
FFFFFFFF
@A00769:11:HC3HCDRXX:1:2106:19560:35931
CAGACTAT
+
FFFFFFFF
@A00769:11:HC3HCDRXX:1:2106:8712:35963
CAGACTAT
+
:FFFFFFF
@A00769:11:HC3HCDRXX:1:2106:6623:35978
CAGACTAT
+
FFFFFFFF
@A00769:11:HC3HCDRXX:1:2106:29550:35978
CAGACTAT
+
FFFFFFFF
@A00769:11:HC3HCDRXX:1:2106:2492:35994
CAGACTAT
+
FFFFFFFF
@A00769:11:HC3HCDRXX:1:2106:21739:36010
CAGACTAT
+
FFFFFFFF
@A00769:11:HC3HCDRXX:1:2106:29930:36072
CAGACTAT
+
FFFFFFFF
@A00769:11:HC3HCDRXX:1:2106:31150:36088
CAGACTAT
+
FFFFF,:F
@A00769:11:HC3HCDRXX:1:2106:9489:36151
CAGACTAT
+
FFFFFFFF
@A00769:11:HC3HCDRXX:1:2106:22173:36229
CAGACTAT
+
FFFFFFFF
@A00769:11:HC3HCDRXX:1:2106:4038:36292
CAGACTAT
+
FFFFFFFF
@A00769:11:HC3HCDRXX:1:2106:19009:36323
CAGACTAT
+
FFFFFFFF
@A00769:11:HC3HCDRXX:1:2106:22299:36323
CAGACTAT
+
FFFFFFFF
@A00769:11:HC3HCDRXX:1:2106:29821:36354
CAGACTAT
+
FFFFFFFF
@A00769:11:HC3HCDRXX:1:2106:27118:36370
CAGACTAT
+
FFFFFFFF
@A00769:11:HC3HCDRXX:1:2106:22634:36401
CAGACTAT
+
FFFFFFFF
@A00769:11:HC3HCDRXX:1:2106:26214:36401
CAGACTAT
+
FF:FFFFF
@A00769:11:HC3HCDRXX:1:2106:14308:36448
CAGACTAT
+
FFFFFFFF
@A00769:11:HC3HCDRXX:1:2106:28818:36464
CAGACTAT
+
FFFFFFFF
@A00769:11:HC3HCDRXX:1:2106:15709:36495
CAGACTAT
+
FFFFFFFF
@A00769:11:HC3HCDRXX:1:2106:2401:36683
CAGACTAT
+
FFFFFFFF
@A00769:11:HC3HCDRXX:1:2106:19171:36824
CAGACTAT
+
FFFFFFFF
@A00769:11:HC3HCDRXX:1:2106:6108:36839
CAGACTAT
+
FFFFFFFF
@A00769:11:HC3HCDRXX:1:2106:6153:36886
CAGACTAT
+
FFFFFFFF
@A00769:11:HC3HCDRXX:1:2106:12228:36886
CAGACTAT
+
FFFFFFFF
@A00769:11:HC3HCDRXX:1:2106:8486:36949
CAGACTAT
+
FFFFFFFF
@A00769:11:HC3HCDRXX:1:2106:4770:36965
CAGACTAT
+
FFFFFFFF
@A00769:11:HC3HCDRXX:1:2106:25617:36965
CAGACTAT
+
F::FFFF,
@A00769:11:HC3HCDRXX:1:2106:15347:36996
CAGACTAT
+
FFFFF:FF
@A00769:11:HC3HCDRXX:1:2106:28076:37027
CAGACTAT
+
FFFFFFFF
@A00769:11:HC3HCDRXX:1:2107:17526:1063
CAGACTAT
+
FFFFFFFF
@A00769:11:HC3HCDRXX:1:2107:8531:1078
CAGACTAT
+
FFFFFFFF
@A00769:11:HC3HCDRXX:1:2107:4508:1094
CAGACTAT
+
FF,F,,:,
@A00769:11:HC3HCDRXX:1:2107:26078:1094
CAGACTAT
+
FF::F:F:
@A00769:11:HC3HCDRXX:1:2107:18267:1125
CAGACTAT
+
FFFFFFFF
@A00769:11:HC3HCDRXX:1:2107:2419:1172
CAGACTAT
+
FFFFFFFF
@A00769:11:HC3HCDRXX:1:2107:8901:1219
CAGACTAT
+
FFFFFFFF
@A00769:11:HC3HCDRXX:1:2107:7681:1266
CAGACTAT
+
FFFFFFFF
@A00769:11:HC3HCDRXX:1:2107:23900:1329
CAGACTAT
+
FFFFFFFF
@A00769:11:HC3HCDRXX:1:2107:24062:1329
CAGACTAT
+
FFFFFFFF
@A00769:11:HC3HCDRXX:1:2107:20021:1344
CAGACTAT
+
FFFFFFFF
@A00769:11:HC3HCDRXX:1:2107:20880:1485
CAGACTAT
+
FFFFFFFF
@A00769:11:HC3HCDRXX:1:2107:25418:1485
CAGACTAT
+
FFFFFFFF
@A00769:11:HC3HCDRXX:1:2107:10041:1532
CAGACTAT
+
FFFFFFFF
@A00769:11:HC3HCDRXX:1:2107:18014:1532
CAGACTAT
+
FFFFFFFF
@A00769:11:HC3HCDRXX:1:2107:30391:1705
CAGACTAT
+
FFFFFFFF
@A00769:11:HC3HCDRXX:1:2107:28953:1783
CAGACTAT
+
FFFFFFFF
@A00769:11:HC3HCDRXX:1:2107:14235:1846
CAGACTAT
+
FFFFFFFF
@A00769:11:HC3HCDRXX:1:2107:23809:1861
CAGACTAT
+
FFFFFFFF
@A00769:11:HC3HCDRXX:1:2107:10041:1877
CAGACTAT
+
FFFFFFFF
@A00769:11:HC3HCDRXX:1:2107:32714:1877
CAGACTAT
+
FFFFFFFF
@A00769:11:HC3HCDRXX:1:2107:22616:1892
CAGACTAT
+
FFFFFFFF
@A00769:11:HC3HCDRXX:1:2107:10547:1908
CAGACTAT
+
FFFFFFFF
@A00769:11:HC3HCDRXX:1:2107:27543:1908
CAGACTAT
+
FFFFFFFF
@A00769:11:HC3HCDRXX:1:2107:23954:1924
CAGACTAT
+
FFFFFFFF
@A00769:11:HC3HCDRXX:1:2107:21793:2033
CAGACTAT
+
FFFFFFFF
@A00769:11:HC3HCDRXX:1:2107:23999:2033
CAGACTAT
+
:FFFFFFF
@A00769:11:HC3HCDRXX:1:2107:28429:2033
CAGACTAT
+
FFFFFFFF
@A00769:11:HC3HCDRXX:1:2107:4372:2049
CAGACTAT
+
FF:F:FFF
@A00769:11:HC3HCDRXX:1:2107:24686:2096
CAGACTAT
+
FFFFFFFF
@A00769:11:HC3HCDRXX:1:2107:14082:2112
CAGACTAT
+
FFFFFFFF
@A00769:11:HC3HCDRXX:1:2107:23963:2159
CAGACTAT
+
FFFFFFFF
@A00769:11:HC3HCDRXX:1:2107:19524:2174
CAGACTAT
+
FFFFFFFF
@A00769:11:HC3HCDRXX:1:2107:27019:2190
CAGACTAT
+
FFFFFFFF
@A00769:11:HC3HCDRXX:1:2107:9299:2221
CAGACTAT
+
FFFFFFFF
@A00769:11:HC3HCDRXX:1:2107:9715:2284
CAGACTAT
+
FFFFFFFF
@A00769:11:HC3HCDRXX:1:2107:3278:2315
CAGACTAT
+
FFFFFFFF
@A00769:11:HC3HCDRXX:1:2107:5999:2331
CAGACTAT
+
FFFFFFFF
@A00769:11:HC3HCDRXX:1:2107:32461:2347
CAGACTAT
+
FF:FFFFF
@A00769:11:HC3HCDRXX:1:2107:9525:2394
CAGACTAT
+
FFFFFFFF
@A00769:11:HC3HCDRXX:1:2107:7916:2425
CAGACTAT
+
FFFFFFFF
@A00769:11:HC3HCDRXX:1:2107:9968:2503
CAGACTAT
+
FFFFFFFF
@A00769:11:HC3HCDRXX:1:2107:7084:2550
CAGACTAT
+
FFFFFFFF
@A00769:11:HC3HCDRXX:1:2107:11306:2566
CAGACTAT
+
FFFFFFFF
@A00769:11:HC3HCDRXX:1:2107:15266:2660
CAGACTAT
+
FFFFFFFF
@A00769:11:HC3HCDRXX:1:2107:15609:2660
CAGACTAT
+
FFFFFFFF
@A00769:11:HC3HCDRXX:1:2107:15302:2691
CAGACTAT
+
FFFFFFFF
@A00769:11:HC3HCDRXX:1:2107:15040:2832
CAGACTAT
+
FFFFFFFF
@A00769:11:HC3HCDRXX:1:2107:1118:2863
CAGACTAT
+
FFFFFFFF
@A00769:11:HC3HCDRXX:1:2107:9959:2926
CAGACTAT
+
FFFFFFFF
@A00769:11:HC3HCDRXX:1:2107:22498:2942
CAGACTAT
+
FFFFFFFF
@A00769:11:HC3HCDRXX:1:2107:13720:2988
CAGACTAT
+
FFFFFFFF
@A00769:11:HC3HCDRXX:1:2107:16269:2988
CAGACTAT
+
FFFFFFFF
@A00769:11:HC3HCDRXX:1:2107:21025:2988
CAGACTAT
+
FFFFFFFF
@A00769:11:HC3HCDRXX:1:2107:25400:2988
CAGACTAT
+
FFFFFFFF
@A00769:11:HC3HCDRXX:1:2107:7771:3051
CAGACTAT
+
FFFFFFFF
@A00769:11:HC3HCDRXX:1:2107:10719:3114
CAGACTAT
+
FFFFFFFF
@A00769:11:HC3HCDRXX:1:2107:5674:3145
CAGACTAT
+
FFFFF:FF
@A00769:11:HC3HCDRXX:1:2107:9616:3176
CAGACTAT
+
FFFFFFFF
@A00769:11:HC3HCDRXX:1:2107:21658:3208
CAGACTAT
+
FFFFFFFF
@A00769:11:HC3HCDRXX:1:2107:11098:3270
CAGACTAT
+
FFFFFFFF
@A00769:11:HC3HCDRXX:1:2107:8052:3317
CAGACTAT
+
FFFFFFFF
@A00769:11:HC3HCDRXX:1:2107:31882:3411
CAGACTAT
+
FFFFFFFF
@A00769:11:HC3HCDRXX:1:2107:8865:3443
CAGACTAT
+
FFFFFFFF
@A00769:11:HC3HCDRXX:1:2107:14018:3505
CAGACTAT
+
FF:FFFFF
@A00769:11:HC3HCDRXX:1:2107:9236:3552
CAGACTAT
+
FFFFFFFF
@A00769:11:HC3HCDRXX:1:2107:18719:3568
CAGACTAT
+
FF,F:,FF
@A00769:11:HC3HCDRXX:1:2107:24388:3646
CAGACTAT
+
FFFFFFFF
@A00769:11:HC3HCDRXX:1:2107:9010:3693
CAGACTAT
+
FF:FFFFF
@A00769:11:HC3HCDRXX:1:2107:9299:3724
CAGACTAT
+
FFFFFFFF
@A00769:11:HC3HCDRXX:1:2107:7916:3740
CAGACTAT
+
FFFFFFFF
@A00769:11:HC3HCDRXX:1:2107:1904:3787
CAGACTAT
+
FFFFF:FF
@A00769:11:HC3HCDRXX:1:2107:11812:3787
CAGACTAT
+
FFFFFFFF
@A00769:11:HC3HCDRXX:1:2107:27380:3850
CAGACTAT
+
FFFFFFFF
@A00769:11:HC3HCDRXX:1:2107:18096:3865
CAGACTAT
+
FFFFFFFF
@A00769:11:HC3HCDRXX:1:2107:18258:3897
CAGACTAT
+
FFFFFFFF
@A00769:11:HC3HCDRXX:1:2107:6958:3928
CAGACTAT
+
FFFFFFFF
@A00769:11:HC3HCDRXX:1:2107:25843:3944
CAGACTAT
+
FF:FFFFF
@A00769:11:HC3HCDRXX:1:2107:16251:3991
CAGACTAT
+
FFFFFFFF
@A00769:11:HC3HCDRXX:1:2107:24786:3991
CAGACTAT
+
FFFFFFFF
@A00769:11:HC3HCDRXX:1:2107:16884:4053
CAGACTAT
+
FFFFFFFF
@A00769:11:HC3HCDRXX:1:2107:22001:4085
CAGACTAT
+
FFFFFFFF
@A00769:11:HC3HCDRXX:1:2107:1099:4116
CAGACTAT
+
FF:F:FFF
@A00769:11:HC3HCDRXX:1:2107:18331:4116
CAGACTAT
+
FFFFF,FF
@A00769:11:HC3HCDRXX:1:2107:9146:4210
CAGACTAT
+
FFFFFFFF
@A00769:11:HC3HCDRXX:1:2107:31485:4257
CAGACTAT
+
FFFFFFFF
@A00769:11:HC3HCDRXX:1:2107:1479:4304
CAGACTAT
+
FFFFFFFF
@A00769:11:HC3HCDRXX:1:2107:1217:4351
CAGACTAT
+
FFFFFFFF
@A00769:11:HC3HCDRXX:1:2107:13801:4351
CAGACTAT
+
:FFFFFFF
@A00769:11:HC3HCDRXX:1:2107:25952:4382
CAGACTAT
+
FFFFFFFF
@A00769:11:HC3HCDRXX:1:2107:7943:4413
CAGACTAT
+
FFFFFFFF
@A00769:11:HC3HCDRXX:1:2107:20365:4445
CAGACTAT
+
FFFFFFFF
@A00769:11:HC3HCDRXX:1:2107:3152:4664
CAGACTAT
+
FFFF:FFF
@A00769:11:HC3HCDRXX:1:2107:6162:4679
CAGACTAT
+
FFFFFFFF
@A00769:11:HC3HCDRXX:1:2107:21468:4695
CAGACTAT
+
FFFFFFFF
@A00769:11:HC3HCDRXX:1:2107:15185:4773
CAGACTAT
+
FFFFFFFF
@A00769:11:HC3HCDRXX:1:2107:24135:4773
CAGACTAT
+
FFFFFFFF
@A00769:11:HC3HCDRXX:1:2107:23601:4789
CAGACTAT
+
FFFFFFFF
@A00769:11:HC3HCDRXX:1:2107:25762:4836
CAGACTAT
+
FFFFFFFF
@A00769:11:HC3HCDRXX:1:2107:14281:4867
CAGACTAT
+
FFFFFFFF
@A00769:11:HC3HCDRXX:1:2107:8675:4899
CAGACTAT
+
FFFFFFFF
@A00769:11:HC3HCDRXX:1:2107:31946:4930
CAGACTAT
+
FFFFFFFF
@A00769:11:HC3HCDRXX:1:2107:5629:5040
CAGACTAT
+
FFFFFFFF
@A00769:11:HC3HCDRXX:1:2107:26205:5071
CAGACTAT
+
FFFFFFFF
@A00769:11:HC3HCDRXX:1:2107:17607:5087
CAGACTAT
+
FFFFFFFF
@A00769:11:HC3HCDRXX:1:2107:14064:5274
CAGACTAT
+
FFFFFFFF
@A00769:11:HC3HCDRXX:1:2107:3622:5353
CAGACTAT
+
FFF:,,FF
@A00769:11:HC3HCDRXX:1:2107:22607:5353
CAGACTAT
+
FFFFFFFF
@A00769:11:HC3HCDRXX:1:2107:2239:5368
CAGACTAT
+
FFFFFFFF
@A00769:11:HC3HCDRXX:1:2107:8133:5368
CAGACTAT
+
FFFFFFFF
@A00769:11:HC3HCDRXX:1:2107:17752:5431
CAGACTAT
+
FFFFFF:F
@A00769:11:HC3HCDRXX:1:2107:11885:5478
CAGACTAT
+
FFFFFFFF
@A00769:11:HC3HCDRXX:1:2107:9742:5494
CAGACTAT
+
FFFFFFFF
@A00769:11:HC3HCDRXX:1:2107:25961:5494
CAGACTAT
+
F:,F,FFF
@A00769:11:HC3HCDRXX:1:2107:3803:5541
CAGACTAT
+
FFFFFFFF
@A00769:11:HC3HCDRXX:1:2107:6777:5619
CAGACTAT
+
FFFFFFFF
@A00769:11:HC3HCDRXX:1:2107:21866:5760
CAGACTAT
+
FFFFFFFF
@A00769:11:HC3HCDRXX:1:2107:6696:5822
CAGACTAT
+
FFFFFFFF
@A00769:11:HC3HCDRXX:1:2107:20518:5869
CAGACTAT
+
FFFFFFFF
@A00769:11:HC3HCDRXX:1:2107:4598:5885
CAGACTAT
+
FFFFFFFF
@A00769:11:HC3HCDRXX:1:2107:16152:5979
CAGACTAT
+
FFFFFFFF
@A00769:11:HC3HCDRXX:1:2107:16803:6010
CAGACTAT
+
FFFFFFFF
@A00769:11:HC3HCDRXX:1:2107:21902:6230
CAGACTAT
+
FFFFFFFF
@A00769:11:HC3HCDRXX:1:2107:3495:6292
CAGACTAT
+
FFFFFFFF
@A00769:11:HC3HCDRXX:1:2107:9986:6292
CAGACTAT
+
FFFFFFFF
@A00769:11:HC3HCDRXX:1:2107:26440:6292
CAGACTAT
+
FFFFFFFF
@A00769:11:HC3HCDRXX:1:2107:1199:6324
CAGACTAT
+
FFFFFFFF
@A00769:11:HC3HCDRXX:1:2107:32497:6324
CAGACTAT
+
FFFFFFFF
@A00769:11:HC3HCDRXX:1:2107:29812:6339
CAGACTAT
+
FFFFFFFF
@A00769:11:HC3HCDRXX:1:2107:31602:6402
CAGACTAT
+
FFFFFFFF
@A00769:11:HC3HCDRXX:1:2107:19587:6417
CAGACTAT
+
FFFFFFFF
@A00769:11:HC3HCDRXX:1:2107:27127:6417
CAGACTAT
+
FFFFFFFF
@A00769:11:HC3HCDRXX:1:2107:14850:6480
CAGACTAT
+
FFFFFFFF
@A00769:11:HC3HCDRXX:1:2107:9579:6496
CAGACTAT
+
FFFFFFFF
@A00769:11:HC3HCDRXX:1:2107:19488:6496
CAGACTAT
+
FF,FFFFF
@A00769:11:HC3HCDRXX:1:2107:9878:6511
CAGACTAT
+
FF:FFFFF
@A00769:11:HC3HCDRXX:1:2107:19443:6543
CAGACTAT
+
FFFFFFFF
@A00769:11:HC3HCDRXX:1:2107:5900:6574
CAGACTAT
+
FFFFFFFF
@A00769:11:HC3HCDRXX:1:2107:28158:6637
CAGACTAT
+
FF:FFFFF
@A00769:11:HC3HCDRXX:1:2107:10194:6652
CAGACTAT
+
FFFFFFFF
@A00769:11:HC3HCDRXX:1:2107:24117:6652
CAGACTAT
+
FFFFFFFF
@A00769:11:HC3HCDRXX:1:2107:32615:6684
CAGACTAT
+
FFFFFFFF
@A00769:11:HC3HCDRXX:1:2107:32859:6699
CAGACTAT
+
FFFFFFFF
@A00769:11:HC3HCDRXX:1:2107:30671:6856
CAGACTAT
+
FFFFFFFF
@A00769:11:HC3HCDRXX:1:2107:1217:6887
CAGACTAT
+
FFFFFFFF
@A00769:11:HC3HCDRXX:1:2107:8992:6887
CAGACTAT
+
FFFFFFFF
@A00769:11:HC3HCDRXX:1:2107:13458:6887
CAGACTAT
+
FFFFFFFF
@A00769:11:HC3HCDRXX:1:2107:26567:6950
CAGACTAT
+
FFFFFFFF
@A00769:11:HC3HCDRXX:1:2107:30662:6965
CAGACTAT
+
FFFFFFFF
@A00769:11:HC3HCDRXX:1:2107:31222:6965
CAGACTAT
+
FFFFFFFF
@A00769:11:HC3HCDRXX:1:2107:1633:7200
CAGACTAT
+
FFFFFFFF
@A00769:11:HC3HCDRXX:1:2107:24352:7247
CAGACTAT
+
FFFFFFFF
@A00769:11:HC3HCDRXX:1:2107:24008:7341
CAGACTAT
+
FFFFFFFF
@A00769:11:HC3HCDRXX:1:2107:18945:7373
CAGACTAT
+
FFFFFFFF
@A00769:11:HC3HCDRXX:1:2107:8440:7623
CAGACTAT
+
FFFFFFFF
@A00769:11:HC3HCDRXX:1:2107:29306:7654
CAGACTAT
+
FFFFFFFF
@A00769:11:HC3HCDRXX:1:2107:22869:7686
CAGACTAT
+
,F:F,:,F
@A00769:11:HC3HCDRXX:1:2107:8178:7701
CAGACTAT
+
FFFFFFFF
@A00769:11:HC3HCDRXX:1:2107:22227:7795
CAGACTAT
+
FFFFFFFF
@A00769:11:HC3HCDRXX:1:2107:23502:7811
CAGACTAT
+
F::FFFFF
@A00769:11:HC3HCDRXX:1:2107:14271:7858
CAGACTAT
+
FFFFFFFF
@A00769:11:HC3HCDRXX:1:2107:28574:7858
CAGACTAT
+
FFFFFFFF
@A00769:11:HC3HCDRXX:1:2107:30933:7874
CAGACTAT
+
FFFFFFFF
@A00769:11:HC3HCDRXX:1:2107:14064:7968
CAGACTAT
+
FFFFFFFF
@A00769:11:HC3HCDRXX:1:2107:3432:7999
CAGACTAT
+
FFFFFFFF
@A00769:11:HC3HCDRXX:1:2107:15835:7999
CAGACTAT
+
FFFFFFFF
@A00769:11:HC3HCDRXX:1:2107:16224:8077
CAGACTAT
+
FFFFFFFF
@A00769:11:HC3HCDRXX:1:2107:32452:8093
CAGACTAT
+
FFFFFFFF
@A00769:11:HC3HCDRXX:1:2107:22607:8171
CAGACTAT
+
FFFFFFFF
@A00769:11:HC3HCDRXX:1:2107:27543:8171
CAGACTAT
+
FFFFFFFF
@A00769:11:HC3HCDRXX:1:2107:6605:8265
CAGACTAT
+
FFFFFFFF
@A00769:11:HC3HCDRXX:1:2107:30002:8359
CAGACTAT
+
FFFFFFFF
@A00769:11:HC3HCDRXX:1:2107:11822:8375
CAGACTAT
+
FFFFF:FF
@A00769:11:HC3HCDRXX:1:2107:6189:8453
CAGACTAT
+
FFFFFFFF
@A00769:11:HC3HCDRXX:1:2107:24089:8484
CAGACTAT
+
FFFFFFFF
@A00769:11:HC3HCDRXX:1:2107:27308:8484
CAGACTAT
+
FFFFFFFF
@A00769:11:HC3HCDRXX:1:2107:24460:8500
CAGACTAT
+
FFFFFFFF
@A00769:11:HC3HCDRXX:1:2107:12246:8578
CAGACTAT
+
FFFFFFF:
@A00769:11:HC3HCDRXX:1:2107:2944:8782
CAGACTAT
+
FFFFFFFF
@A00769:11:HC3HCDRXX:1:2107:27796:8860
CAGACTAT
+
F:FFFFFF
@A00769:11:HC3HCDRXX:1:2107:16396:9064
CAGACTAT
+
FFFFFFFF
@A00769:11:HC3HCDRXX:1:2107:24397:9079
CAGACTAT
+
FFFFFFFF
@A00769:11:HC3HCDRXX:1:2107:10827:9095
CAGACTAT
+
FFFFFFFF
@A00769:11:HC3HCDRXX:1:2107:18439:9126
CAGACTAT
+
FFFFFFFF
@A00769:11:HC3HCDRXX:1:2107:12283:9142
CAGACTAT
+
FFFFFFFF
@A00769:11:HC3HCDRXX:1:2107:2609:9173
CAGACTAT
+
FFFFFFFF
@A00769:11:HC3HCDRXX:1:2107:11053:9204
CAGACTAT
+
FFFFF:,F
@A00769:11:HC3HCDRXX:1:2107:32832:9251
CAGACTAT
+
FFFFFFFF
@A00769:11:HC3HCDRXX:1:2107:14217:9267
CAGACTAT
+
FFFFFFFF
@A00769:11:HC3HCDRXX:1:2107:30490:9298
CAGACTAT
+
FFFFFFFF
@A00769:11:HC3HCDRXX:1:2107:6958:9314
CAGACTAT
+
FFFFFFFF
@A00769:11:HC3HCDRXX:1:2107:6262:9424
CAGACTAT
+
FFFFFFFF
@A00769:11:HC3HCDRXX:1:2107:7030:9471
CAGACTAT
+
FFFFFFFF
@A00769:11:HC3HCDRXX:1:2107:8015:9486
CAGACTAT
+
F:FFFFFF
@A00769:11:HC3HCDRXX:1:2107:11722:9486
CAGACTAT
+
FFFFFFFF
@A00769:11:HC3HCDRXX:1:2107:23185:9643
CAGACTAT
+
FFFFFFFF
@A00769:11:HC3HCDRXX:1:2107:31756:9643
CAGACTAT
+
FFFFFFFF
@A00769:11:HC3HCDRXX:1:2107:13612:9690
CAGACTAT
+
FF:FFFFF
@A00769:11:HC3HCDRXX:1:2107:32714:9862
CAGACTAT
+
FFFFFFFF
@A00769:11:HC3HCDRXX:1:2107:25970:9893
CAGACTAT
+
FFFFFFFF
@A00769:11:HC3HCDRXX:1:2107:14588:9972
CAGACTAT
+
FFFF::FF
@A00769:11:HC3HCDRXX:1:2107:3839:10019
CAGACTAT
+
FFFFFFFF
@A00769:11:HC3HCDRXX:1:2107:19235:10285
CAGACTAT
+
FF:FFFFF
@A00769:11:HC3HCDRXX:1:2107:4535:10347
CAGACTAT
+
FFFFFFFF
@A00769:11:HC3HCDRXX:1:2107:7808:10504
CAGACTAT
+
FFFFF:FF
@A00769:11:HC3HCDRXX:1:2107:6370:10551
CAGACTAT
+
FFFFFFFF
@A00769:11:HC3HCDRXX:1:2107:3685:10567
CAGACTAT
+
FFFFFFFF
@A00769:11:HC3HCDRXX:1:2107:2139:10582
CAGACTAT
+
:FFFFFF:
@A00769:11:HC3HCDRXX:1:2107:8748:10661
CAGACTAT
+
FFFFFFFF
@A00769:11:HC3HCDRXX:1:2107:27615:10708
CAGACTAT
+
FFFFFFFF
@A00769:11:HC3HCDRXX:1:2107:32434:10786
CAGACTAT
+
FFFFFFFF
@A00769:11:HC3HCDRXX:1:2107:12192:10802
CAGACTAT
+
FFFFF:FF
@A00769:11:HC3HCDRXX:1:2107:30861:10817
CAGACTAT
+
FFFFFFFF
@A00769:11:HC3HCDRXX:1:2107:13765:10958
CAGACTAT
+
FFFFFFFF
@A00769:11:HC3HCDRXX:1:2107:25753:10958
CAGACTAT
+
FFFFFFFF
@A00769:11:HC3HCDRXX:1:2107:29758:10974
CAGACTAT
+
FFFFFFFF
@A00769:11:HC3HCDRXX:1:2107:11017:10989
CAGACTAT
+
FFFFFFFF
@A00769:11:HC3HCDRXX:1:2107:27832:11052
CAGACTAT
+
FFFFFFFF
@A00769:11:HC3HCDRXX:1:2107:6686:11068
CAGACTAT
+
FFFFFFFF
@A00769:11:HC3HCDRXX:1:2107:22978:11068
CAGACTAT
+
FFFFFFFF
@A00769:11:HC3HCDRXX:1:2107:5674:11099
CAGACTAT
+
FFFFFFFF
@A00769:11:HC3HCDRXX:1:2107:21929:11099
CAGACTAT
+
FFFFFFFF
@A00769:11:HC3HCDRXX:1:2107:11288:11115
CAGACTAT
+
FFFFF:FF
@A00769:11:HC3HCDRXX:1:2107:24089:11146
CAGACTAT
+
FF:FFFFF
@A00769:11:HC3HCDRXX:1:2107:1199:11240
CAGACTAT
+
FFFFFFFF
@A00769:11:HC3HCDRXX:1:2107:13042:11240
CAGACTAT
+
FFFF:FFF
@A00769:11:HC3HCDRXX:1:2107:2202:11256
CAGACTAT
+
FFFFFFFF
@A00769:11:HC3HCDRXX:1:2107:4435:11334
CAGACTAT
+
FFFFFFFF
@A00769:11:HC3HCDRXX:1:2107:30825:11381
CAGACTAT
+
FFFFFFFF
@A00769:11:HC3HCDRXX:1:2107:21169:11412
CAGACTAT
+
FFFFFFFF
@A00769:11:HC3HCDRXX:1:2107:3206:11678
CAGACTAT
+
FFFFFFFF
@A00769:11:HC3HCDRXX:1:2107:8486:11678
CAGACTAT
+
FF,FFFFF
@A00769:11:HC3HCDRXX:1:2107:5963:11694
CAGACTAT
+
FF,F::FF
@A00769:11:HC3HCDRXX:1:2107:1470:11710
CAGACTAT
+
FFF::FF,
@A00769:11:HC3HCDRXX:1:2107:14290:11710
CAGACTAT
+
FFFFFFFF
@A00769:11:HC3HCDRXX:1:2107:20745:11804
CAGACTAT
+
FFFFFFFF
@A00769:11:HC3HCDRXX:1:2107:10004:11835
CAGACTAT
+
FFFFFFFF
@A00769:11:HC3HCDRXX:1:2107:17626:11945
CAGACTAT
+
FFFFFFFF
@A00769:11:HC3HCDRXX:1:2107:18005:11976
CAGACTAT
+
FFFFFFFF
@A00769:11:HC3HCDRXX:1:2107:1714:12007
CAGACTAT
+
FFFFFFFF
@A00769:11:HC3HCDRXX:1:2107:5846:12085
CAGACTAT
+
FFFFFFFF
@A00769:11:HC3HCDRXX:1:2107:11559:12085
CAGACTAT
+
FFFFFFFF
@A00769:11:HC3HCDRXX:1:2107:1868:12148
CAGACTAT
+
FFFFFFFF
@A00769:11:HC3HCDRXX:1:2107:19253:12258
CAGACTAT
+
FFFFFFFF
@A00769:11:HC3HCDRXX:1:2107:11270:12305
CAGACTAT
+
FFFFFFFF
@A00769:11:HC3HCDRXX:1:2107:17101:12383
CAGACTAT
+
FFFFF,FF
@A00769:11:HC3HCDRXX:1:2107:15266:12399
CAGACTAT
+
FFFFFFFF
@A00769:11:HC3HCDRXX:1:2107:27344:12461
CAGACTAT
+
FFFFFFFF
@A00769:11:HC3HCDRXX:1:2107:13160:12477
CAGACTAT
+
FFFFFFFF
@A00769:11:HC3HCDRXX:1:2107:9543:12508
CAGACTAT
+
FF:FFFFF
@A00769:11:HC3HCDRXX:1:2107:20754:12508
CAGACTAT
+
FFFFFFFF
@A00769:11:HC3HCDRXX:1:2107:21133:12508
CAGACTAT
+
FFFFFFFF
@A00769:11:HC3HCDRXX:1:2107:26992:12540
CAGACTAT
+
FFFFFFFF
@A00769:11:HC3HCDRXX:1:2107:22137:12555
CAGACTAT
+
FFFFFFFF
@A00769:11:HC3HCDRXX:1:2107:17906:12618
CAGACTAT
+
FFFFFFFF
@A00769:11:HC3HCDRXX:1:2107:8187:12665
CAGACTAT
+
FFFFFFFF
@A00769:11:HC3HCDRXX:1:2107:18475:12665
CAGACTAT
+
FFFFFFFF
@A00769:11:HC3HCDRXX:1:2107:29179:12696
CAGACTAT
+
FFFFFFFF
@A00769:11:HC3HCDRXX:1:2107:2609:12774
CAGACTAT
+
FFFFFFFF
@A00769:11:HC3HCDRXX:1:2107:8585:12790
CAGACTAT
+
FFFFFFFF
@A00769:11:HC3HCDRXX:1:2107:17228:12947
CAGACTAT
+
FFFFFFFF
@A00769:11:HC3HCDRXX:1:2107:32090:12947
CAGACTAT
+
FFFFFFFF
@A00769:11:HC3HCDRXX:1:2107:7527:13025
CAGACTAT
+
FFFFFFFF
@A00769:11:HC3HCDRXX:1:2107:23493:13088
CAGACTAT
+
FFFFFFFF
@A00769:11:HC3HCDRXX:1:2107:26558:13103
CAGACTAT
+
FF,F::FF
@A00769:11:HC3HCDRXX:1:2107:26657:13275
CAGACTAT
+
FFFFFFFF
@A00769:11:HC3HCDRXX:1:2107:32027:13275
CAGACTAT
+
FFFFFFFF
@A00769:11:HC3HCDRXX:1:2107:15817:13354
CAGACTAT
+
FF:FF,FF
@A00769:11:HC3HCDRXX:1:2107:10583:13401
CAGACTAT
+
FFFF:F:,
@A00769:11:HC3HCDRXX:1:2107:12590:13401
CAGACTAT
+
FFFFFFFF
@A00769:11:HC3HCDRXX:1:2107:14868:13401
CAGACTAT
+
FFFFFFFF
@A00769:11:HC3HCDRXX:1:2107:4164:13432
CAGACTAT
+
FFFFFFFF
@A00769:11:HC3HCDRXX:1:2107:2410:13463
CAGACTAT
+
FFF:FFFF
@A00769:11:HC3HCDRXX:1:2107:25572:13526
CAGACTAT
+
FFFFFFFF
@A00769:11:HC3HCDRXX:1:2107:30689:13526
CAGACTAT
+
FFFFFFFF
@A00769:11:HC3HCDRXX:1:2107:31611:13526
CAGACTAT
+
FFFFFFFF
@A00769:11:HC3HCDRXX:1:2107:31891:13573
CAGACTAT
+
FFFFFFFF
@A00769:11:HC3HCDRXX:1:2107:5755:13589
CAGACTAT
+
FFFFFFFF
@A00769:11:HC3HCDRXX:1:2107:13259:13714
CAGACTAT
+
FFFFFFFF
@A00769:11:HC3HCDRXX:1:2107:29215:13730
CAGACTAT
+
FFFFFFFF
@A00769:11:HC3HCDRXX:1:2107:5005:13823
CAGACTAT
+
FFFFFFFF
@A00769:11:HC3HCDRXX:1:2107:7500:13823
CAGACTAT
+
FFFFFFFF
@A00769:11:HC3HCDRXX:1:2107:30599:13902
CAGACTAT
+
FFFFFFFF
@A00769:11:HC3HCDRXX:1:2107:29722:13917
CAGACTAT
+
FFFF:FFF
@A00769:11:HC3HCDRXX:1:2107:24713:13980
CAGACTAT
+
FFFFFFFF
@A00769:11:HC3HCDRXX:1:2107:15176:13996
CAGACTAT
+
FFFFFF:F
@A00769:11:HC3HCDRXX:1:2107:18114:14011
CAGACTAT
+
FFFFF,F:
@A00769:11:HC3HCDRXX:1:2107:32163:14074
CAGACTAT
+
FFFFFFFF
@A00769:11:HC3HCDRXX:1:2107:6967:14090
CAGACTAT
+
FFFFFFFF
@A00769:11:HC3HCDRXX:1:2107:16613:14199
CAGACTAT
+
FFFFFFFF
@A00769:11:HC3HCDRXX:1:2107:23800:14215
CAGACTAT
+
FFFFFFFF
@A00769:11:HC3HCDRXX:1:2107:22390:14246
CAGACTAT
+
FFFFFFFF
@A00769:11:HC3HCDRXX:1:2107:28492:14262
CAGACTAT
+
FF:F::F,
@A00769:11:HC3HCDRXX:1:2107:18511:14293
CAGACTAT
+
FFFFFFFF
@A00769:11:HC3HCDRXX:1:2107:14913:14325
CAGACTAT
+
FFFFFFFF
@A00769:11:HC3HCDRXX:1:2107:18837:14325
CAGACTAT
+
FFFFFFFF
@A00769:11:HC3HCDRXX:1:2107:25093:14387
CAGACTAT
+
FFFFFFFF
@A00769:11:HC3HCDRXX:1:2107:9896:14403
CAGACTAT
+
FFFFFFFF
@A00769:11:HC3HCDRXX:1:2107:27236:14403
CAGACTAT
+
FFFFFFFF
@A00769:11:HC3HCDRXX:1:2107:16387:14434
CAGACTAT
+
FF::FFFF
@A00769:11:HC3HCDRXX:1:2107:22489:14481
CAGACTAT
+
FFFFFFFF
@A00769:11:HC3HCDRXX:1:2107:30526:14497
CAGACTAT
+
FFFFFFFF
@A00769:11:HC3HCDRXX:1:2107:4146:14622
CAGACTAT
+
FFFFFFFF
@A00769:11:HC3HCDRXX:1:2107:25735:14622
CAGACTAT
+
FFFFF:FF
@A00769:11:HC3HCDRXX:1:2107:2844:14653
CAGACTAT
+
FFFFFFFF
@A00769:11:HC3HCDRXX:1:2107:29206:14653
CAGACTAT
+
FFFFFFFF
@A00769:11:HC3HCDRXX:1:2107:24343:14685
CAGACTAT
+
FFFFFFFF
@A00769:11:HC3HCDRXX:1:2107:15121:14716
CAGACTAT
+
FFFFFFFF
@A00769:11:HC3HCDRXX:1:2107:30626:14732
CAGACTAT
+
FFFFFFFF
@A00769:11:HC3HCDRXX:1:2107:23077:14747
CAGACTAT
+
FFFFFFFF
@A00769:11:HC3HCDRXX:1:2107:21893:14794
CAGACTAT
+
FFFFFFFF
@A00769:11:HC3HCDRXX:1:2107:17607:14857
CAGACTAT
+
FF:FFFFF
@A00769:11:HC3HCDRXX:1:2107:11885:14873
CAGACTAT
+
FFFFFFFF
@A00769:11:HC3HCDRXX:1:2107:23656:14935
CAGACTAT
+
FFFFFFFF
@A00769:11:HC3HCDRXX:1:2107:24234:14935
CAGACTAT
+
FFFFFFFF
@A00769:11:HC3HCDRXX:1:2107:25626:14967
CAGACTAT
+
FFFFFFFF
@A00769:11:HC3HCDRXX:1:2107:23656:15029
CAGACTAT
+
:FFFFFFF
@A00769:11:HC3HCDRXX:1:2107:15148:15045
CAGACTAT
+
FFFFFFFF
@A00769:11:HC3HCDRXX:1:2107:13340:15107
CAGACTAT
+
FFFFFFFF
@A00769:11:HC3HCDRXX:1:2107:13810:15107
CAGACTAT
+
FFFFFFFF
@A00769:11:HC3HCDRXX:1:2107:25970:15123
CAGACTAT
+
FF::F,:F
@A00769:11:HC3HCDRXX:1:2107:7039:15154
CAGACTAT
+
FFFFFFFF
@A00769:11:HC3HCDRXX:1:2107:10981:15154
CAGACTAT
+
FFFFF,FF
@A00769:11:HC3HCDRXX:1:2107:6976:15264
CAGACTAT
+
FFFFFFFF
@A00769:11:HC3HCDRXX:1:2107:30617:15311
CAGACTAT
+
FFFFFFFF
@A00769:11:HC3HCDRXX:1:2107:10782:15342
CAGACTAT
+
FFFFFFFF
@A00769:11:HC3HCDRXX:1:2107:28113:15358
CAGACTAT
+
FFFFFFFF
@A00769:11:HC3HCDRXX:1:2107:13612:15452
CAGACTAT
+
FFFFFFF:
@A00769:11:HC3HCDRXX:1:2107:2067:15468
CAGACTAT
+
FFFFFFFF
@A00769:11:HC3HCDRXX:1:2107:10303:15577
CAGACTAT
+
FFFF,,FF
@A00769:11:HC3HCDRXX:1:2107:31268:15624
CAGACTAT
+
FFFFFFFF
@A00769:11:HC3HCDRXX:1:2107:19994:15765
CAGACTAT
+
FFFFFF:F
@A00769:11:HC3HCDRXX:1:2107:12102:15781
CAGACTAT
+
FFFFFFFF
@A00769:11:HC3HCDRXX:1:2107:21649:15875
CAGACTAT
+
FFFFFFFF
@A00769:11:HC3HCDRXX:1:2107:19072:15890
CAGACTAT
+
FFFFFFFF
@A00769:11:HC3HCDRXX:1:2107:2193:15937
CAGACTAT
+
FFFFFFFF
@A00769:11:HC3HCDRXX:1:2107:18313:15984
CAGACTAT
+
FFFFFFFF
@A00769:11:HC3HCDRXX:1:2107:26069:15984
CAGACTAT
+
FFFFFFFF
@A00769:11:HC3HCDRXX:1:2107:20021:16000
CAGACTAT
+
FFFFFFFF
@A00769:11:HC3HCDRXX:1:2107:25129:16047
CAGACTAT
+
FFFFFFFF
@A00769:11:HC3HCDRXX:1:2107:27977:16063
CAGACTAT
+
FF:FFFFF
@A00769:11:HC3HCDRXX:1:2107:17689:16094
CAGACTAT
+
FFFFFFFF
@A00769:11:HC3HCDRXX:1:2107:29912:16125
CAGACTAT
+
F:FFFFFF
@A00769:11:HC3HCDRXX:1:2107:12328:16203
CAGACTAT
+
FFFFFFFF
@A00769:11:HC3HCDRXX:1:2107:3667:16235
CAGACTAT
+
FFFFFFFF
@A00769:11:HC3HCDRXX:1:2107:3486:16266
CAGACTAT
+
FFFFFFFF
@A00769:11:HC3HCDRXX:1:2107:28131:16297
CAGACTAT
+
FFFFFFFF
@A00769:11:HC3HCDRXX:1:2107:4878:16329
CAGACTAT
+
FFFFFFFF
@A00769:11:HC3HCDRXX:1:2107:29197:16360
CAGACTAT
+
FFFFFFFF
@A00769:11:HC3HCDRXX:1:2107:26847:16423
CAGACTAT
+
FFFFFFFF
@A00769:11:HC3HCDRXX:1:2107:9055:16454
CAGACTAT
+
FFFFFFFF
@A00769:11:HC3HCDRXX:1:2107:27326:16564
CAGACTAT
+
FFFFFFFF
@A00769:11:HC3HCDRXX:1:2107:6650:16642
CAGACTAT
+
FFFFFFFF
@A00769:11:HC3HCDRXX:1:2107:6623:16658
CAGACTAT
+
FFFFFFFF
@A00769:11:HC3HCDRXX:1:2107:14760:16658
CAGACTAT
+
FFFFFFFF
@A00769:11:HC3HCDRXX:1:2107:7925:16720
CAGACTAT
+
,FFFF:FF
@A00769:11:HC3HCDRXX:1:2107:8413:16908
CAGACTAT
+
F::FFFFF
@A00769:11:HC3HCDRXX:1:2107:2130:16986
CAGACTAT
+
FFFFFFFF
@A00769:11:HC3HCDRXX:1:2107:25563:17018
CAGACTAT
+
FFFFFFFF
@A00769:11:HC3HCDRXX:1:2107:10565:17033
CAGACTAT
+
FFFFFFFF
@A00769:11:HC3HCDRXX:1:2107:2609:17127
CAGACTAT
+
FFFFFFFF
@A00769:11:HC3HCDRXX:1:2107:4209:17174
CAGACTAT
+
FFFFFFFF
@A00769:11:HC3HCDRXX:1:2107:21558:17190
CAGACTAT
+
FFFFFFFF
@A00769:11:HC3HCDRXX:1:2107:3983:17221
CAGACTAT
+
FFFFFFFF
@A00769:11:HC3HCDRXX:1:2107:14344:17253
CAGACTAT
+
FFFFFFFF
@A00769:11:HC3HCDRXX:1:2107:25780:17268
CAGACTAT
+
FFFFFFFF
@A00769:11:HC3HCDRXX:1:2107:9091:17331
CAGACTAT
+
FFFFFFFF
@A00769:11:HC3HCDRXX:1:2107:31810:17440
CAGACTAT
+
FFFFF:,F
@A00769:11:HC3HCDRXX:1:2107:5565:17519
CAGACTAT
+
FFFFFFFF
@A00769:11:HC3HCDRXX:1:2107:4092:17566
CAGACTAT
+
FF,FF,FF
@A00769:11:HC3HCDRXX:1:2107:31729:17613
CAGACTAT
+
FFFFFFFF
@A00769:11:HC3HCDRXX:1:2107:3007:17691
CAGACTAT
+
FFFFFFFF
@A00769:11:HC3HCDRXX:1:2107:26042:17691
CAGACTAT
+
FFFFFFFF
@A00769:11:HC3HCDRXX:1:2107:26069:17769
CAGACTAT
+
FFFFFFFF
@A00769:11:HC3HCDRXX:1:2107:7066:17832
CAGACTAT
+
FFFFFFFF
@A00769:11:HC3HCDRXX:1:2107:1235:17879
CAGACTAT
+
FFFFFFFF
@A00769:11:HC3HCDRXX:1:2107:10511:17879
CAGACTAT
+
FFFFFFFF
@A00769:11:HC3HCDRXX:1:2107:17137:17989
CAGACTAT
+
FFFFFF:F
@A00769:11:HC3HCDRXX:1:2107:3685:18020
CAGACTAT
+
FFFFFFFF
@A00769:11:HC3HCDRXX:1:2107:10257:18098
CAGACTAT
+
FF:FFFFF
@A00769:11:HC3HCDRXX:1:2107:30002:18098
CAGACTAT
+
FFFFF:FF
@A00769:11:HC3HCDRXX:1:2107:9471:18114
CAGACTAT
+
FFFFFFFF
@A00769:11:HC3HCDRXX:1:2107:12102:18129
CAGACTAT
+
FFFFFFFF
@A00769:11:HC3HCDRXX:1:2107:18349:18239
CAGACTAT
+
FFFFFF:F
@A00769:11:HC3HCDRXX:1:2107:18837:18270
CAGACTAT
+
FF:FFFFF
@A00769:11:HC3HCDRXX:1:2107:2709:18364
CAGACTAT
+
FFFFFFFF
@A00769:11:HC3HCDRXX:1:2107:27606:18396
CAGACTAT
+
FFFFFFFF
@A00769:11:HC3HCDRXX:1:2107:22670:18458
CAGACTAT
+
FFFFFFFF
@A00769:11:HC3HCDRXX:1:2107:1579:18568
CAGACTAT
+
FFFFFFFF
@A00769:11:HC3HCDRXX:1:2107:9381:18584
CAGACTAT
+
FFFFFFFF
@A00769:11:HC3HCDRXX:1:2107:16396:18615
CAGACTAT
+
FFFFFFFF
@A00769:11:HC3HCDRXX:1:2107:22399:18615
CAGACTAT
+
FFFFFFFF
@A00769:11:HC3HCDRXX:1:2107:26115:18630
CAGACTAT
+
,F:,F:F:
@A00769:11:HC3HCDRXX:1:2107:25735:18693
CAGACTAT
+
FFFFFF:,
@A00769:11:HC3HCDRXX:1:2107:26485:18771
CAGACTAT
+
FFFFF,FF
@A00769:11:HC3HCDRXX:1:2107:22191:18850
CAGACTAT
+
FFFFFFFF
@A00769:11:HC3HCDRXX:1:2107:13557:18897
CAGACTAT
+
FFFFFFFF
@A00769:11:HC3HCDRXX:1:2107:11216:18944
CAGACTAT
+
FFFFFFFF
@A00769:11:HC3HCDRXX:1:2107:22245:18944
CAGACTAT
+
FFFFFFFF
@A00769:11:HC3HCDRXX:1:2107:5403:19085
CAGACTAT
+
FFFFFFFF
@A00769:11:HC3HCDRXX:1:2107:9236:19179
CAGACTAT
+
FFFFFFFF
@A00769:11:HC3HCDRXX:1:2107:29342:19241
CAGACTAT
+
FFFFFFFF
@A00769:11:HC3HCDRXX:1:2107:21775:19351
CAGACTAT
+
FFFFF:FF
@A00769:11:HC3HCDRXX:1:2107:10836:19382
CAGACTAT
+
FFFFFFFF
@A00769:11:HC3HCDRXX:1:2107:12255:19398
CAGACTAT
+
FFFFFFFF
@A00769:11:HC3HCDRXX:1:2107:18710:19398
CAGACTAT
+
FFFFFFFF
@A00769:11:HC3HCDRXX:1:2107:24605:19554
CAGACTAT
+
FFFFFFFF
@A00769:11:HC3HCDRXX:1:2107:13322:19586
CAGACTAT
+
F::FFFF,
@A00769:11:HC3HCDRXX:1:2107:25364:19774
CAGACTAT
+
FFFFFFFF
@A00769:11:HC3HCDRXX:1:2107:24641:19867
CAGACTAT
+
FFFFFFFF
@A00769:11:HC3HCDRXX:1:2107:28989:19883
CAGACTAT
+
FFFFF:FF
@A00769:11:HC3HCDRXX:1:2107:3260:19914
CAGACTAT
+
FFFFFFFF
@A00769:11:HC3HCDRXX:1:2107:1289:19946
CAGACTAT
+
FFFFFFFF
@A00769:11:HC3HCDRXX:1:2107:5584:19961
CAGACTAT
+
FFFFFFFF
@A00769:11:HC3HCDRXX:1:2107:32009:19977
CAGACTAT
+
FFFFFFFF
@A00769:11:HC3HCDRXX:1:2107:24930:20149
CAGACTAT
+
FFFFFFFF
@A00769:11:HC3HCDRXX:1:2107:14669:20165
CAGACTAT
+
FFFFFFFF
@A00769:11:HC3HCDRXX:1:2107:11207:20212
CAGACTAT
+
FFFFFFFF
@A00769:11:HC3HCDRXX:1:2107:10022:20259
CAGACTAT
+
FFFFFFFF
@A00769:11:HC3HCDRXX:1:2107:21983:20306
CAGACTAT
+
FFFFFFFF
@A00769:11:HC3HCDRXX:1:2107:26124:20400
CAGACTAT
+
FFFFFFFF
@A00769:11:HC3HCDRXX:1:2107:14552:20431
CAGACTAT
+
FFFFFFFF
@A00769:11:HC3HCDRXX:1:2107:30373:20431
CAGACTAT
+
FFFFFFF:
@A00769:11:HC3HCDRXX:1:2107:8802:20462
CAGACTAT
+
FFFFFFFF
@A00769:11:HC3HCDRXX:1:2107:5385:20494
CAGACTAT
+
FFFFFFFF
@A00769:11:HC3HCDRXX:1:2107:4987:20556
CAGACTAT
+
FFFFFFFF
@A00769:11:HC3HCDRXX:1:2107:26458:20572
CAGACTAT
+
FFFFFFFF
@A00769:11:HC3HCDRXX:1:2107:4951:20650
CAGACTAT
+
FFFFFFFF
@A00769:11:HC3HCDRXX:1:2107:25599:20807
CAGACTAT
+
FFFFFFFF
@A00769:11:HC3HCDRXX:1:2107:25590:20854
CAGACTAT
+
FFFFFFFF
@A00769:11:HC3HCDRXX:1:2107:20274:20885
CAGACTAT
+
FFFFF:FF
@A00769:11:HC3HCDRXX:1:2107:15655:20901
CAGACTAT
+
FFFFF,FF
@A00769:11:HC3HCDRXX:1:2107:27109:20948
CAGACTAT
+
FFFFFFFF
@A00769:11:HC3HCDRXX:1:2107:31910:21026
CAGACTAT
+
FFFFFFFF
@A00769:11:HC3HCDRXX:1:2107:25590:21042
CAGACTAT
+
FFFFFFFF
@A00769:11:HC3HCDRXX:1:2107:31937:21104
CAGACTAT
+
FFFFFFFF
@A00769:11:HC3HCDRXX:1:2107:21884:21167
CAGACTAT
+
FFFFFFFF
@A00769:11:HC3HCDRXX:1:2107:6723:21214
CAGACTAT
+
F:FFFF,F
@A00769:11:HC3HCDRXX:1:2107:18882:21292
CAGACTAT
+
FFFFFFFF
@A00769:11:HC3HCDRXX:1:2107:17716:21308
CAGACTAT
+
FF:,F,F,
@A00769:11:HC3HCDRXX:1:2107:26304:21308
CAGACTAT
+
FFFFFFFF
@A00769:11:HC3HCDRXX:1:2107:3595:21339
CAGACTAT
+
FFFFFFFF
@A00769:11:HC3HCDRXX:1:2107:13874:21355
CAGACTAT
+
FFFFF:FF
@A00769:11:HC3HCDRXX:1:2107:19958:21527
CAGACTAT
+
FFFFFFFF
@A00769:11:HC3HCDRXX:1:2107:21052:21543
CAGACTAT
+
FFFFFFFF
@A00769:11:HC3HCDRXX:1:2107:27887:21543
CAGACTAT
+
FFFFFFFF
@A00769:11:HC3HCDRXX:1:2107:27787:21559
CAGACTAT
+
FFFFFFFF
@A00769:11:HC3HCDRXX:1:2107:24867:21668
CAGACTAT
+
FFFFFFFF
@A00769:11:HC3HCDRXX:1:2107:13458:21699
CAGACTAT
+
FFFFFFFF
@A00769:11:HC3HCDRXX:1:2107:19497:21699
CAGACTAT
+
FFFFFFFF
@A00769:11:HC3HCDRXX:1:2107:32741:21715
CAGACTAT
+
FFFFFFFF
@A00769:11:HC3HCDRXX:1:2107:27444:21778
CAGACTAT
+
FFFFFFFF
@A00769:11:HC3HCDRXX:1:2107:1958:21793
CAGACTAT
+
FFFFFFFF
@A00769:11:HC3HCDRXX:1:2107:32606:21793
CAGACTAT
+
FFFFFFFF
@A00769:11:HC3HCDRXX:1:2107:22218:21840
CAGACTAT
+
FFFFFFFF
@A00769:11:HC3HCDRXX:1:2107:21269:21887
CAGACTAT
+
FFFFFF:F
@A00769:11:HC3HCDRXX:1:2107:9127:21903
CAGACTAT
+
FFFFFFFF
@A00769:11:HC3HCDRXX:1:2107:21025:21903
CAGACTAT
+
FFFFFFFF
@A00769:11:HC3HCDRXX:1:2107:16541:21966
CAGACTAT
+
FFFFFFFF
@A00769:11:HC3HCDRXX:1:2107:5150:21997
CAGACTAT
+
FFFFFFFF
@A00769:11:HC3HCDRXX:1:2107:6135:22013
CAGACTAT
+
F:FFFFFF
@A00769:11:HC3HCDRXX:1:2107:28176:22013
CAGACTAT
+
FFFFFFFF
@A00769:11:HC3HCDRXX:1:2107:27100:22060
CAGACTAT
+
FFFFFFFF
@A00769:11:HC3HCDRXX:1:2107:23674:22075
CAGACTAT
+
FF:FFFFF
@A00769:11:HC3HCDRXX:1:2107:19895:22106
CAGACTAT
+
FFFFFFFF
@A00769:11:HC3HCDRXX:1:2107:5258:22122
CAGACTAT
+
FFFFFFFF
@A00769:11:HC3HCDRXX:1:2107:3911:22232
CAGACTAT
+
FFFFFFFF
@A00769:11:HC3HCDRXX:1:2107:15004:22310
CAGACTAT
+
FFFFFFFF
@A00769:11:HC3HCDRXX:1:2107:27543:22326
CAGACTAT
+
:F,FFFFF
@A00769:11:HC3HCDRXX:1:2107:2419:22341
CAGACTAT
+
FFFFFFFF
@A00769:11:HC3HCDRXX:1:2107:4372:22435
CAGACTAT
+
FFFFFFFF
@A00769:11:HC3HCDRXX:1:2107:7708:22482
CAGACTAT
+
FFFFFFFF
@A00769:11:HC3HCDRXX:1:2107:4607:22498
CAGACTAT
+
FFFFFFFF
@A00769:11:HC3HCDRXX:1:2107:16360:22498
CAGACTAT
+
FFFFFFFF
@A00769:11:HC3HCDRXX:1:2107:4815:22514
CAGACTAT
+
FFFFFFFF
@A00769:11:HC3HCDRXX:1:2107:16839:22545
CAGACTAT
+
FFFFF:FF
@A00769:11:HC3HCDRXX:1:2107:27208:22623
CAGACTAT
+
FFFFFFFF
@A00769:11:HC3HCDRXX:1:2107:27398:22670
CAGACTAT
+
FFF::FFF
@A00769:11:HC3HCDRXX:1:2107:27082:22811
CAGACTAT
+
FFFFF:FF
@A00769:11:HC3HCDRXX:1:2107:11831:22827
CAGACTAT
+
F,FFFFF:
@A00769:11:HC3HCDRXX:1:2107:9010:22858
CAGACTAT
+
FF:F,FFF
@A00769:11:HC3HCDRXX:1:2107:19587:22858
CAGACTAT
+
FFFFFFFF
@A00769:11:HC3HCDRXX:1:2107:24035:22921
CAGACTAT
+
FFFFFFFF
@A00769:11:HC3HCDRXX:1:2107:3893:22952
CAGACTAT
+
FFFFFFFF
@A00769:11:HC3HCDRXX:1:2107:27868:22952
CAGACTAT
+
FFFFFFFF
@A00769:11:HC3HCDRXX:1:2107:11261:22968
CAGACTAT
+
FFFFFFFF
@A00769:11:HC3HCDRXX:1:2107:10357:23062
CAGACTAT
+
FFFFFFFF
@A00769:11:HC3HCDRXX:1:2107:30861:23093
CAGACTAT
+
FFFFFFFF
@A00769:11:HC3HCDRXX:1:2107:13548:23109
CAGACTAT
+
FFFFFFFF
@A00769:11:HC3HCDRXX:1:2107:30002:23109
CAGACTAT
+
FFFFFFFF
@A00769:11:HC3HCDRXX:1:2107:30373:23124
CAGACTAT
+
FFFFFFFF
@A00769:11:HC3HCDRXX:1:2107:19895:23140
CAGACTAT
+
FFFFFFFF
@A00769:11:HC3HCDRXX:1:2107:28158:23234
CAGACTAT
+
FFFFFFFF
@A00769:11:HC3HCDRXX:1:2107:13612:23249
CAGACTAT
+
FFFFFFFF
@A00769:11:HC3HCDRXX:1:2107:26214:23281
CAGACTAT
+
FFFFFFFF
@A00769:11:HC3HCDRXX:1:2107:21558:23328
CAGACTAT
+
FFFFFFFF
@A00769:11:HC3HCDRXX:1:2107:2781:23343
CAGACTAT
+
FFFFFFFF
@A00769:11:HC3HCDRXX:1:2107:25997:23343
CAGACTAT
+
FFFFFFFF
@A00769:11:HC3HCDRXX:1:2107:2935:23422
CAGACTAT
+
FFFFFFFF
@A00769:11:HC3HCDRXX:1:2107:18502:23453
CAGACTAT
+
FF,FFF,F
@A00769:11:HC3HCDRXX:1:2107:3568:23516
CAGACTAT
+
FFFFFFFF
@A00769:11:HC3HCDRXX:1:2107:4544:23516
CAGACTAT
+
FFFFFFFF
@A00769:11:HC3HCDRXX:1:2107:13132:23547
CAGACTAT
+
FFFFFFFF
@A00769:11:HC3HCDRXX:1:2107:6587:23578
CAGACTAT
+
FFFFFFFF
@A00769:11:HC3HCDRXX:1:2107:20916:23594
CAGACTAT
+
FFFFFFFF
@A00769:11:HC3HCDRXX:1:2107:19651:23625
CAGACTAT
+
FFFFFFFF
@A00769:11:HC3HCDRXX:1:2107:25437:23657
CAGACTAT
+
FFFFFFFF
@A00769:11:HC3HCDRXX:1:2107:30318:23750
CAGACTAT
+
FFFFFFFF
@A00769:11:HC3HCDRXX:1:2107:20085:23907
CAGACTAT
+
FFFFFFFF
@A00769:11:HC3HCDRXX:1:2107:6063:24079
CAGACTAT
+
FFFFFFFF
@A00769:11:HC3HCDRXX:1:2107:15356:24111
CAGACTAT
+
FFFFFFFF
@A00769:11:HC3HCDRXX:1:2107:32072:24126
CAGACTAT
+
FFFFFFF:
@A00769:11:HC3HCDRXX:1:2107:5104:24173
CAGACTAT
+
FFFFFFFF
@A00769:11:HC3HCDRXX:1:2107:8034:24205
CAGACTAT
+
FFFFFFF:
@A00769:11:HC3HCDRXX:1:2107:31485:24298
CAGACTAT
+
FFFFFFFF
@A00769:11:HC3HCDRXX:1:2107:30581:24361
CAGACTAT
+
FFFFFFFF
@A00769:11:HC3HCDRXX:1:2107:7265:24377
CAGACTAT
+
FFFFFFFF
@A00769:11:HC3HCDRXX:1:2107:10926:24424
CAGACTAT
+
FFFFF:FF
@A00769:11:HC3HCDRXX:1:2107:21088:24549
CAGACTAT
+
FFFFFFFF
@A00769:11:HC3HCDRXX:1:2107:15808:24674
CAGACTAT
+
FFFFFFFF
@A00769:11:HC3HCDRXX:1:2107:7527:24706
CAGACTAT
+
FFFFFFFF
@A00769:11:HC3HCDRXX:1:2107:12129:24721
CAGACTAT
+
FFFFFFFF
@A00769:11:HC3HCDRXX:1:2107:1796:24737
CAGACTAT
+
,FFFFFFF
@A00769:11:HC3HCDRXX:1:2107:11216:24956
CAGACTAT
+
FF:F,FF:
@A00769:11:HC3HCDRXX:1:2107:23918:25034
CAGACTAT
+
FFFFFFFF
@A00769:11:HC3HCDRXX:1:2107:18719:25050
CAGACTAT
+
FFFFFFFF
@A00769:11:HC3HCDRXX:1:2107:14479:25097
CAGACTAT
+
FFFFFFFF
@A00769:11:HC3HCDRXX:1:2107:23167:25207
CAGACTAT
+
FFFFFF,F
@A00769:11:HC3HCDRXX:1:2107:27905:25269
CAGACTAT
+
FFFFFFFF
@A00769:11:HC3HCDRXX:1:2107:31376:25269
CAGACTAT
+
FFFFFFFF
@A00769:11:HC3HCDRXX:1:2107:6741:25347
CAGACTAT
+
FFFFFFFF
@A00769:11:HC3HCDRXX:1:2107:23610:25379
CAGACTAT
+
FFFFFFFF
@A00769:11:HC3HCDRXX:1:2107:30608:25410
CAGACTAT
+
FFFFFFFF
@A00769:11:HC3HCDRXX:1:2107:15519:25457
CAGACTAT
+
FFFFFFFF
@A00769:11:HC3HCDRXX:1:2107:32244:25551
CAGACTAT
+
FFFFFFFF
@A00769:11:HC3HCDRXX:1:2107:4146:25676
CAGACTAT
+
FFFFFFFF
@A00769:11:HC3HCDRXX:1:2107:1642:25755
CAGACTAT
+
FFFFFFFF
@A00769:11:HC3HCDRXX:1:2107:1371:25817
CAGACTAT
+
:FFFFFFF
@A00769:11:HC3HCDRXX:1:2107:12635:25817
CAGACTAT
+
FFFFFFFF
@A00769:11:HC3HCDRXX:1:2107:15013:25895
CAGACTAT
+
FFFFFFFF
@A00769:11:HC3HCDRXX:1:2107:5231:25927
CAGACTAT
+
F:FFFFFF
@A00769:11:HC3HCDRXX:1:2107:25373:25927
CAGACTAT
+
FFFFFFFF
@A00769:11:HC3HCDRXX:1:2107:2600:25974
CAGACTAT
+
FFFFFFFF
@A00769:11:HC3HCDRXX:1:2107:13566:25989
CAGACTAT
+
FFFFFFFF
@A00769:11:HC3HCDRXX:1:2107:7419:26021
CAGACTAT
+
FFFFFFFF
@A00769:11:HC3HCDRXX:1:2107:22209:26021
CAGACTAT
+
FFFFFFFF
@A00769:11:HC3HCDRXX:1:2107:12581:26036
CAGACTAT
+
,F,F,,::
@A00769:11:HC3HCDRXX:1:2107:1235:26052
CAGACTAT
+
FFFFFFFF
@A00769:11:HC3HCDRXX:1:2107:10818:26177
CAGACTAT
+
FFFFFFFF
@A00769:11:HC3HCDRXX:1:2107:28881:26177
CAGACTAT
+
FFFFFFFF
@A00769:11:HC3HCDRXX:1:2107:31964:26193
CAGACTAT
+
FFFFFFF:
@A00769:11:HC3HCDRXX:1:2107:6280:26271
CAGACTAT
+
FFFFFFFF
@A00769:11:HC3HCDRXX:1:2107:15022:26287
CAGACTAT
+
FFFFFFFF
@A00769:11:HC3HCDRXX:1:2107:8377:26428
CAGACTAT
+
FFFFFFFF
@A00769:11:HC3HCDRXX:1:2107:20690:26553
CAGACTAT
+
FFFFFFFF
@A00769:11:HC3HCDRXX:1:2107:4707:26584
CAGACTAT
+
FFFFFFFF
@A00769:11:HC3HCDRXX:1:2107:20880:26600
CAGACTAT
+
FFFFFFFF
@A00769:11:HC3HCDRXX:1:2107:7301:26631
CAGACTAT
+
FFFFFFFF
@A00769:11:HC3HCDRXX:1:2107:27407:26663
CAGACTAT
+
FFFFFFFF
@A00769:11:HC3HCDRXX:1:2107:27489:26710
CAGACTAT
+
FFFFFFFF
@A00769:11:HC3HCDRXX:1:2107:8802:26757
CAGACTAT
+
FFFF:FF:
@A00769:11:HC3HCDRXX:1:2107:17897:26757
CAGACTAT
+
FFFFFFFF
@A00769:11:HC3HCDRXX:1:2107:11270:26772
CAGACTAT
+
FFFF:FFF
@A00769:11:HC3HCDRXX:1:2107:14362:26804
CAGACTAT
+
FFFFFFFF
@A00769:11:HC3HCDRXX:1:2107:8106:26866
CAGACTAT
+
FFFFFFFF
@A00769:11:HC3HCDRXX:1:2107:31467:26929
CAGACTAT
+
FFFFFFFF
@A00769:11:HC3HCDRXX:1:2107:18023:26976
CAGACTAT
+
:FFFFFFF
@A00769:11:HC3HCDRXX:1:2107:4074:27023
CAGACTAT
+
FFFFFFFF
@A00769:11:HC3HCDRXX:1:2107:3848:27038
CAGACTAT
+
FFFFFFFF
@A00769:11:HC3HCDRXX:1:2107:19117:27117
CAGACTAT
+
FFFFFFFF
@A00769:11:HC3HCDRXX:1:2107:8477:27132
CAGACTAT
+
FFFFFFFF
@A00769:11:HC3HCDRXX:1:2107:16025:27148
CAGACTAT
+
FFFFFFFF
@A00769:11:HC3HCDRXX:1:2107:3260:27179
CAGACTAT
+
FFFFFFFF
@A00769:11:HC3HCDRXX:1:2107:1714:27289
CAGACTAT
+
FFFFFFFF
@A00769:11:HC3HCDRXX:1:2107:11044:27352
CAGACTAT
+
FFFFF:F:
@A00769:11:HC3HCDRXX:1:2107:23502:27352
CAGACTAT
+
FF,F,,FF
@A00769:11:HC3HCDRXX:1:2107:18132:27414
CAGACTAT
+
FFFFFFFF
@A00769:11:HC3HCDRXX:1:2107:9887:27539
CAGACTAT
+
FFFFFFFF
@A00769:11:HC3HCDRXX:1:2107:1615:27555
CAGACTAT
+
FFFFFFFF
@A00769:11:HC3HCDRXX:1:2107:17409:27571
CAGACTAT
+
FFFFFFFF
@A00769:11:HC3HCDRXX:1:2107:8269:27586
CAGACTAT
+
FFFFFFFF
@A00769:11:HC3HCDRXX:1:2107:23330:27712
CAGACTAT
+
FFFFFFFF
@A00769:11:HC3HCDRXX:1:2107:32497:27712
CAGACTAT
+
FFFFFFFF
@A00769:11:HC3HCDRXX:1:2107:5773:27743
CAGACTAT
+
FFFFFFFF
@A00769:11:HC3HCDRXX:1:2107:10972:27790
CAGACTAT
+
FFFFFFFF
@A00769:11:HC3HCDRXX:1:2107:12879:27868
CAGACTAT
+
FFFFFFFF
@A00769:11:HC3HCDRXX:1:2107:21025:27915
CAGACTAT
+
FFFFFFFF
@A00769:11:HC3HCDRXX:1:2107:26793:28009
CAGACTAT
+
FFFFFFFF
@A00769:11:HC3HCDRXX:1:2107:9941:28040
CAGACTAT
+
FFFFFFFF
@A00769:11:HC3HCDRXX:1:2107:12554:28119
CAGACTAT
+
FFFF:,FF
@A00769:11:HC3HCDRXX:1:2107:27471:28150
CAGACTAT
+
FFFFFFFF
@A00769:11:HC3HCDRXX:1:2107:3640:28181
CAGACTAT
+
FFFFFFFF
@A00769:11:HC3HCDRXX:1:2107:20998:28181
CAGACTAT
+
FFFFFFFF
@A00769:11:HC3HCDRXX:1:2107:23791:28197
CAGACTAT
+
FFFFFFFF
@A00769:11:HC3HCDRXX:1:2107:29143:28228
CAGACTAT
+
FFFFFFFF
@A00769:11:HC3HCDRXX:1:2107:7645:28291
CAGACTAT
+
FFFFFFFF
@A00769:11:HC3HCDRXX:1:2107:26539:28354
CAGACTAT
+
FFFFFFFF
@A00769:11:HC3HCDRXX:1:2107:27914:28447
CAGACTAT
+
FFFFFFFF
@A00769:11:HC3HCDRXX:1:2107:3513:28463
CAGACTAT
+
FFFFFFFF
@A00769:11:HC3HCDRXX:1:2107:26567:28463
CAGACTAT
+
FFFFFFFF
@A00769:11:HC3HCDRXX:1:2107:27606:28479
CAGACTAT
+
FFFFF:FF
@A00769:11:HC3HCDRXX:1:2107:25943:28573
CAGACTAT
+
FFFFFFFF
@A00769:11:HC3HCDRXX:1:2107:27670:28588
CAGACTAT
+
FFFFFFFF
@A00769:11:HC3HCDRXX:1:2107:16966:28745
CAGACTAT
+
FFFFFFFF
@A00769:11:HC3HCDRXX:1:2107:28103:28745
CAGACTAT
+
FFFFFFFF
@A00769:11:HC3HCDRXX:1:2107:3721:28886
CAGACTAT
+
FFFFFFFF
@A00769:11:HC3HCDRXX:1:2107:18891:28886
CAGACTAT
+
FFFFFFFF
@A00769:11:HC3HCDRXX:1:2107:21404:28948
CAGACTAT
+
FFFFFFFF
@A00769:11:HC3HCDRXX:1:2107:5629:28964
CAGACTAT
+
FFFFFF:F
@A00769:11:HC3HCDRXX:1:2107:10854:29027
CAGACTAT
+
FFFFFFFF
@A00769:11:HC3HCDRXX:1:2107:22634:29105
CAGACTAT
+
FFFFFFFF
@A00769:11:HC3HCDRXX:1:2107:18602:29199
CAGACTAT
+
FF:FFFFF
@A00769:11:HC3HCDRXX:1:2107:8034:29215
CAGACTAT
+
FFFFFFFF
@A00769:11:HC3HCDRXX:1:2107:29279:29215
CAGACTAT
+
FFFFFFFF
@A00769:11:HC3HCDRXX:1:2107:4101:29293
CAGACTAT
+
FFFFFFFF
@A00769:11:HC3HCDRXX:1:2107:14091:29371
CAGACTAT
+
FFFFFFFF
@A00769:11:HC3HCDRXX:1:2107:21730:29418
CAGACTAT
+
FFFFFFFF
@A00769:11:HC3HCDRXX:1:2107:27742:29434
CAGACTAT
+
FFFFFFFF
@A00769:11:HC3HCDRXX:1:2107:13829:29481
CAGACTAT
+
FFFFFFFF
@A00769:11:HC3HCDRXX:1:2107:6406:29559
CAGACTAT
+
FFFFFFFF
@A00769:11:HC3HCDRXX:1:2107:11849:29559
CAGACTAT
+
FF,FFFFF
@A00769:11:HC3HCDRXX:1:2107:4589:29575
CAGACTAT
+
FFFFFFFF
@A00769:11:HC3HCDRXX:1:2107:31159:29590
CAGACTAT
+
FFFFFFFF
@A00769:11:HC3HCDRXX:1:2107:23294:29622
CAGACTAT
+
:F,FFFFF
@A00769:11:HC3HCDRXX:1:2107:25690:29637
CAGACTAT
+
FFFFFFFF
@A00769:11:HC3HCDRXX:1:2107:9272:29700
CAGACTAT
+
FFFFFFFF
@A00769:11:HC3HCDRXX:1:2107:4065:29731
CAGACTAT
+
FFFFFFFF
@A00769:11:HC3HCDRXX:1:2107:9082:29778
CAGACTAT
+
FFFFFFFF
@A00769:11:HC3HCDRXX:1:2107:20157:29919
CAGACTAT
+
FFFFFFFF
@A00769:11:HC3HCDRXX:1:2107:7581:29997
CAGACTAT
+
FFFFFFF:
@A00769:11:HC3HCDRXX:1:2107:31684:30029
CAGACTAT
+
FF,FF::F
@A00769:11:HC3HCDRXX:1:2107:32913:30029
CAGACTAT
+
FFFFFFFF
@A00769:11:HC3HCDRXX:1:2107:16369:30217
CAGACTAT
+
FFFFFFFF
@A00769:11:HC3HCDRXX:1:2107:28311:30232
CAGACTAT
+
FFFFFFFF
@A00769:11:HC3HCDRXX:1:2107:32117:30248
CAGACTAT
+
FFFFFFFF
@A00769:11:HC3HCDRXX:1:2107:10574:30295
CAGACTAT
+
FFFFFFFF
@A00769:11:HC3HCDRXX:1:2107:20437:30342
CAGACTAT
+
FFFFFFFF
@A00769:11:HC3HCDRXX:1:2107:6786:30373
CAGACTAT
+
FFFFF:FF
@A00769:11:HC3HCDRXX:1:2107:9661:30405
CAGACTAT
+
FFFFFFFF
@A00769:11:HC3HCDRXX:1:2107:3540:30420
CAGACTAT
+
FFFFFFFF
@A00769:11:HC3HCDRXX:1:2107:21884:30436
CAGACTAT
+
FFFFFFFF
@A00769:11:HC3HCDRXX:1:2107:5873:30545
CAGACTAT
+
FFFFF:FF
@A00769:11:HC3HCDRXX:1:2107:12391:30561
CAGACTAT
+
FFFFFFFF
@A00769:11:HC3HCDRXX:1:2107:17806:30577
CAGACTAT
+
FFFFFFFF
@A00769:11:HC3HCDRXX:1:2107:19994:30608
CAGACTAT
+
FFFFFFFF
@A00769:11:HC3HCDRXX:1:2107:17020:30655
CAGACTAT
+
FFFFFFFF
@A00769:11:HC3HCDRXX:1:2107:7003:30718
CAGACTAT
+
FFFFFFFF
@A00769:11:HC3HCDRXX:1:2107:1190:30733
CAGACTAT
+
FFFFFFFF
@A00769:11:HC3HCDRXX:1:2107:6524:30765
CAGACTAT
+
FFFFFFFF
@A00769:11:HC3HCDRXX:1:2107:18521:30874
CAGACTAT
+
FFFFFF:F
@A00769:11:HC3HCDRXX:1:2107:9534:30937
CAGACTAT
+
FFFFFFFF
@A00769:11:HC3HCDRXX:1:2107:17472:30968
CAGACTAT
+
FFFFFFFF
@A00769:11:HC3HCDRXX:1:2107:21377:31031
CAGACTAT
+
FFFFFFFF
@A00769:11:HC3HCDRXX:1:2107:24126:31344
CAGACTAT
+
FFFFFFFF
@A00769:11:HC3HCDRXX:1:2107:3197:31360
CAGACTAT
+
FFFFFFFF
@A00769:11:HC3HCDRXX:1:2107:25183:31360
CAGACTAT
+
FFFFFFFF
@A00769:11:HC3HCDRXX:1:2107:15971:31407
CAGACTAT
+
FFFFFFFF
@A00769:11:HC3HCDRXX:1:2107:2365:31422
CAGACTAT
+
FFFFFFFF
@A00769:11:HC3HCDRXX:1:2107:20528:31438
CAGACTAT
+
FFFFFFFF
@A00769:11:HC3HCDRXX:1:2107:31675:31454
CAGACTAT
+
FFFFFFFF
@A00769:11:HC3HCDRXX:1:2107:19117:31501
CAGACTAT
+
FFFFFFFF
@A00769:11:HC3HCDRXX:1:2107:13919:31641
CAGACTAT
+
FFFFFFFF
@A00769:11:HC3HCDRXX:1:2107:25780:31673
CAGACTAT
+
FFFFFFFF
@A00769:11:HC3HCDRXX:1:2107:19262:31782
CAGACTAT
+
FFFFFFFF
@A00769:11:HC3HCDRXX:1:2107:16423:31814
CAGACTAT
+
FFFFFFFF
@A00769:11:HC3HCDRXX:1:2107:16821:31876
CAGACTAT
+
FFFFFFFF
@A00769:11:HC3HCDRXX:1:2107:22688:31986
CAGACTAT
+
FFFFFFFF
@A00769:11:HC3HCDRXX:1:2107:28103:32002
CAGACTAT
+
FFFFFFFF
@A00769:11:HC3HCDRXX:1:2107:2591:32033
CAGACTAT
+
FF,FFFFF
@A00769:11:HC3HCDRXX:1:2107:11650:32064
CAGACTAT
+
FF:FFF:F
@A00769:11:HC3HCDRXX:1:2107:11876:32111
CAGACTAT
+
FFFFFFFF
@A00769:11:HC3HCDRXX:1:2107:2365:32142
CAGACTAT
+
FFFFFFFF
@A00769:11:HC3HCDRXX:1:2107:30427:32299
CAGACTAT
+
FFFFFFFF
@A00769:11:HC3HCDRXX:1:2107:11975:32377
CAGACTAT
+
FFFFFFFF
@A00769:11:HC3HCDRXX:1:2107:32497:32409
CAGACTAT
+
FFFFFFFF
@A00769:11:HC3HCDRXX:1:2107:7374:32456
CAGACTAT
+
FFFFFFFF
@A00769:11:HC3HCDRXX:1:2107:8097:32550
CAGACTAT
+
FFFFFFFF
@A00769:11:HC3HCDRXX:1:2107:9787:32597
CAGACTAT
+
FFFFFFFF
@A00769:11:HC3HCDRXX:1:2107:5972:32659
CAGACTAT
+
FF,FFFFF
@A00769:11:HC3HCDRXX:1:2107:9028:32753
CAGACTAT
+
FFFFFFFF
@A00769:11:HC3HCDRXX:1:2107:15275:32894
CAGACTAT
+
FFFFFFFF
@A00769:11:HC3HCDRXX:1:2107:15790:32972
CAGACTAT
+
FFFFFFFF
@A00769:11:HC3HCDRXX:1:2107:30309:32972
CAGACTAT
+
FFFFF:FF
@A00769:11:HC3HCDRXX:1:2107:26160:33082
CAGACTAT
+
FFFFFFFF
@A00769:11:HC3HCDRXX:1:2107:20274:33129
CAGACTAT
+
FFFFFFF:
@A00769:11:HC3HCDRXX:1:2107:13467:33176
CAGACTAT
+
FFFFFFFF
@A00769:11:HC3HCDRXX:1:2107:4887:33223
CAGACTAT
+
FFFFFFFF
@A00769:11:HC3HCDRXX:1:2107:26530:33223
CAGACTAT
+
FFFFFFFF
@A00769:11:HC3HCDRXX:1:2107:3007:33254
CAGACTAT
+
FFFFFFFF
@A00769:11:HC3HCDRXX:1:2107:15998:33301
CAGACTAT
+
FFFFFFFF
@A00769:11:HC3HCDRXX:1:2107:30156:33364
CAGACTAT
+
FFFFFFFF
@A00769:11:HC3HCDRXX:1:2107:5701:33411
CAGACTAT
+
FFFFFFFF
@A00769:11:HC3HCDRXX:1:2107:6795:33458
CAGACTAT
+
FFFFFFFF
@A00769:11:HC3HCDRXX:1:2107:6650:33489
CAGACTAT
+
FFFFFFFF
@A00769:11:HC3HCDRXX:1:2107:21260:33552
CAGACTAT
+
FFFFFFFF
@A00769:11:HC3HCDRXX:1:2107:29089:33552
CAGACTAT
+
FFFFFFFF
@A00769:11:HC3HCDRXX:1:2107:4453:33567
CAGACTAT
+
FFFFFFFF
@A00769:11:HC3HCDRXX:1:2107:16938:33614
CAGACTAT
+
FFFFFFFF
@A00769:11:HC3HCDRXX:1:2107:17734:33646
CAGACTAT
+
FFFFFFFF
@A00769:11:HC3HCDRXX:1:2107:13132:33661
CAGACTAT
+
FFFFFFFF
@A00769:11:HC3HCDRXX:1:2107:27977:33661
CAGACTAT
+
FFFFFFFF
@A00769:11:HC3HCDRXX:1:2107:20157:33677
CAGACTAT
+
FFFFFFFF
@A00769:11:HC3HCDRXX:1:2107:15890:33833
CAGACTAT
+
FFFFFFFF
@A00769:11:HC3HCDRXX:1:2107:3739:33896
CAGACTAT
+
FFFFFFFF
@A00769:11:HC3HCDRXX:1:2107:12129:33896
CAGACTAT
+
FFFFFFFF
@A00769:11:HC3HCDRXX:1:2107:32850:33959
CAGACTAT
+
FFFFFFFF
@A00769:11:HC3HCDRXX:1:2107:18367:33990
CAGACTAT
+
FFFFFFFF
@A00769:11:HC3HCDRXX:1:2107:19253:33990
CAGACTAT
+
FFFFFFFF
@A00769:11:HC3HCDRXX:1:2107:10764:34006
CAGACTAT
+
FFFFFFFF
@A00769:11:HC3HCDRXX:1:2107:32732:34037
CAGACTAT
+
FFFFFFF:
@A00769:11:HC3HCDRXX:1:2107:28601:34272
CAGACTAT
+
FFFFFF:F
@A00769:11:HC3HCDRXX:1:2107:26955:34303
CAGACTAT
+
FFFFFFFF
@A00769:11:HC3HCDRXX:1:2107:15338:34350
CAGACTAT
+
F,F:FF:F
@A00769:11:HC3HCDRXX:1:2107:16486:34522
CAGACTAT
+
FFFFFFFF
@A00769:11:HC3HCDRXX:1:2107:18701:34538
CAGACTAT
+
FFFFFFFF
@A00769:11:HC3HCDRXX:1:2107:19289:34679
CAGACTAT
+
FFFFFFFF
@A00769:11:HC3HCDRXX:1:2107:26133:34695
CAGACTAT
+
FFFFFFFF
@A00769:11:HC3HCDRXX:1:2107:2130:34710
CAGACTAT
+
FFFFFFFF
@A00769:11:HC3HCDRXX:1:2107:28619:34804
CAGACTAT
+
FFFFFFFF
@A00769:11:HC3HCDRXX:1:2107:25672:34867
CAGACTAT
+
FFFFFFFF
@A00769:11:HC3HCDRXX:1:2107:5701:34882
CAGACTAT
+
FF:FF,,F
@A00769:11:HC3HCDRXX:1:2107:14760:35070
CAGACTAT
+
FFFFFFFF
@A00769:11:HC3HCDRXX:1:2107:12491:35086
CAGACTAT
+
FFFFFFFF
@A00769:11:HC3HCDRXX:1:2107:20437:35102
CAGACTAT
+
FFFFFFFF
@A00769:11:HC3HCDRXX:1:2107:17300:35117
CAGACTAT
+
FFFFFFFF
@A00769:11:HC3HCDRXX:1:2107:1588:35180
CAGACTAT
+
FFFF:FFF
@A00769:11:HC3HCDRXX:1:2107:16098:35227
CAGACTAT
+
FF:FFFFF
@A00769:11:HC3HCDRXX:1:2107:15510:35243
CAGACTAT
+
FFFFFFFF
@A00769:11:HC3HCDRXX:1:2107:1570:35274
CAGACTAT
+
FFFFFFFF
@A00769:11:HC3HCDRXX:1:2107:24171:35274
CAGACTAT
+
FFFFFFFF
@A00769:11:HC3HCDRXX:1:2107:18087:35289
CAGACTAT
+
FFFFFFFF
@A00769:11:HC3HCDRXX:1:2107:18032:35383
CAGACTAT
+
FFFFFFFF
@A00769:11:HC3HCDRXX:1:2107:19479:35415
CAGACTAT
+
FFFFFFFF
@A00769:11:HC3HCDRXX:1:2107:1479:35493
CAGACTAT
+
FFFFFFFF
@A00769:11:HC3HCDRXX:1:2107:28718:35603
CAGACTAT
+
FFFFFFFF
@A00769:11:HC3HCDRXX:1:2107:14859:35618
CAGACTAT
+
FFFFFFFF
@A00769:11:HC3HCDRXX:1:2107:10511:35665
CAGACTAT
+
FFFFFFFF
@A00769:11:HC3HCDRXX:1:2107:1244:35712
CAGACTAT
+
FFFFFFFF
@A00769:11:HC3HCDRXX:1:2107:5909:35712
CAGACTAT
+
FFFFFFFF
@A00769:11:HC3HCDRXX:1:2107:14479:35712
CAGACTAT
+
FFFFFFFF
@A00769:11:HC3HCDRXX:1:2107:11379:35759
CAGACTAT
+
FFFFFFFF
@A00769:11:HC3HCDRXX:1:2107:22535:35759
CAGACTAT
+
FFFFFFFF
@A00769:11:HC3HCDRXX:1:2107:29541:35775
CAGACTAT
+
FFFFFFFF
@A00769:11:HC3HCDRXX:1:2107:31195:35822
CAGACTAT
+
FF:FFFFF
@A00769:11:HC3HCDRXX:1:2107:10429:35869
CAGACTAT
+
FFFFFFFF
@A00769:11:HC3HCDRXX:1:2107:21667:35916
CAGACTAT
+
FFFFFFFF
@A00769:11:HC3HCDRXX:1:2107:22607:35916
CAGACTAT
+
FFFFFFFF
@A00769:11:HC3HCDRXX:1:2107:7111:35947
CAGACTAT
+
FFFFFFFF
@A00769:11:HC3HCDRXX:1:2107:23601:35947
CAGACTAT
+
FFFFFFFF
@A00769:11:HC3HCDRXX:1:2107:13847:35994
CAGACTAT
+
FF:FFFFF
@A00769:11:HC3HCDRXX:1:2107:21938:36010
CAGACTAT
+
FFFFFFFF
@A00769:11:HC3HCDRXX:1:2107:1985:36025
CAGACTAT
+
FFFFFFFF
@A00769:11:HC3HCDRXX:1:2107:31015:36072
CAGACTAT
+
FFFFFFFF
@A00769:11:HC3HCDRXX:1:2107:20989:36088
CAGACTAT
+
F:FFFFFF
@A00769:11:HC3HCDRXX:1:2107:28528:36182
CAGACTAT
+
:FFFFFFF
@A00769:11:HC3HCDRXX:1:2107:15447:36198
CAGACTAT
+
FFFFFFFF
@A00769:11:HC3HCDRXX:1:2107:17481:36245
CAGACTAT
+
FFFFFFFF
@A00769:11:HC3HCDRXX:1:2107:2600:36276
CAGACTAT
+
FFFFFFFF
@A00769:11:HC3HCDRXX:1:2107:22173:36292
CAGACTAT
+
FFFFFFFF
@A00769:11:HC3HCDRXX:1:2107:24777:36292
CAGACTAT
+
FFFFFFFF
@A00769:11:HC3HCDRXX:1:2107:25988:36542
CAGACTAT
+
FFFFFFFF
@A00769:11:HC3HCDRXX:1:2107:30707:36542
CAGACTAT
+
:FFF:FFF
@A00769:11:HC3HCDRXX:1:2107:22155:36605
CAGACTAT
+
FFFFFFFF
@A00769:11:HC3HCDRXX:1:2107:2248:36667
CAGACTAT
+
FFFFFFFF
@A00769:11:HC3HCDRXX:1:2107:23674:36699
CAGACTAT
+
FFFFFFFF
@A00769:11:HC3HCDRXX:1:2107:17490:36730
CAGACTAT
+
FFFFFFFF
@A00769:11:HC3HCDRXX:1:2107:31503:36730
CAGACTAT
+
FFFFFF:F
@A00769:11:HC3HCDRXX:1:2107:8178:36793
CAGACTAT
+
FFFFFF:F
@A00769:11:HC3HCDRXX:1:2107:13774:36808
CAGACTAT
+
FFFFFFFF
@A00769:11:HC3HCDRXX:1:2107:18276:36839
CAGACTAT
+
FFFFFFFF
@A00769:11:HC3HCDRXX:1:2107:19180:36839
CAGACTAT
+
FFFFFFFF
@A00769:11:HC3HCDRXX:1:2107:26241:36855
CAGACTAT
+
FFFFFFFF
@A00769:11:HC3HCDRXX:1:2107:13856:36886
CAGACTAT
+
FFFFFFFF
@A00769:11:HC3HCDRXX:1:2107:32253:36933
CAGACTAT
+
FFFFFFFF
@A00769:11:HC3HCDRXX:1:2107:24632:36949
CAGACTAT
+
FFFFFFFF
@A00769:11:HC3HCDRXX:1:2107:16233:36965
CAGACTAT
+
FFFFFFFF
@A00769:11:HC3HCDRXX:1:2107:25880:37012
CAGACTAT
+
FFFFFFFF
@A00769:11:HC3HCDRXX:1:2108:25554:1000
CAGACTAT
+
FFFFFF:F
@A00769:11:HC3HCDRXX:1:2108:11225:1047
CAGACTAT
+
FFFFFFFF
@A00769:11:HC3HCDRXX:1:2108:6397:1078
CAGACTAT
+
FFFFFFFF
@A00769:11:HC3HCDRXX:1:2108:4372:1141
CAGACTAT
+
FFFFFFFF
@A00769:11:HC3HCDRXX:1:2108:28067:1188
CAGACTAT
+
FFFFFFFF
@A00769:11:HC3HCDRXX:1:2108:17589:1266
CAGACTAT
+
FFFFFFFF
@A00769:11:HC3HCDRXX:1:2108:8133:1297
CAGACTAT
+
FFFFFFFF
@A00769:11:HC3HCDRXX:1:2108:16134:1344
CAGACTAT
+
FFFFFFFF
@A00769:11:HC3HCDRXX:1:2108:27055:1344
CAGACTAT
+
F:FFFFFF
@A00769:11:HC3HCDRXX:1:2108:8594:1376
CAGACTAT
+
FFFFFFFF
@A00769:11:HC3HCDRXX:1:2108:5385:1391
CAGACTAT
+
FFFFF:FF
@A00769:11:HC3HCDRXX:1:2108:17544:1407
CAGACTAT
+
FFFFFFFF
@A00769:11:HC3HCDRXX:1:2108:29351:1438
CAGACTAT
+
FFFFFFFF
@A00769:11:HC3HCDRXX:1:2108:26549:1470
CAGACTAT
+
FFFFFFFF
@A00769:11:HC3HCDRXX:1:2108:32805:1501
CAGACTAT
+
FFFFFFFF
@A00769:11:HC3HCDRXX:1:2108:8522:1595
CAGACTAT
+
FF:FFFFF
@A00769:11:HC3HCDRXX:1:2108:22119:1595
CAGACTAT
+
FFFFFFFF
@A00769:11:HC3HCDRXX:1:2108:31828:1658
CAGACTAT
+
FFFFFFFF
@A00769:11:HC3HCDRXX:1:2108:15031:1689
CAGACTAT
+
FFFFFFFF
@A00769:11:HC3HCDRXX:1:2108:31268:1752
CAGACTAT
+
FFFFFFFF
@A00769:11:HC3HCDRXX:1:2108:16495:1783
CAGACTAT
+
FFFFFFFF
@A00769:11:HC3HCDRXX:1:2108:3974:1924
CAGACTAT
+
FFFFFFFF
@A00769:11:HC3HCDRXX:1:2108:27444:1924
CAGACTAT
+
FFFFFFFF
@A00769:11:HC3HCDRXX:1:2108:30156:1986
CAGACTAT
+
FFFFFFFF
@A00769:11:HC3HCDRXX:1:2108:12798:2018
CAGACTAT
+
FFFFFFFF
@A00769:11:HC3HCDRXX:1:2108:2654:2049
CAGACTAT
+
FFFFFFFF
@A00769:11:HC3HCDRXX:1:2108:7536:2112
CAGACTAT
+
FFFFFFFF
@A00769:11:HC3HCDRXX:1:2108:11577:2221
CAGACTAT
+
FFFFFFFF
@A00769:11:HC3HCDRXX:1:2108:4354:2300
CAGACTAT
+
FFFFFFFF
@A00769:11:HC3HCDRXX:1:2108:29026:2315
CAGACTAT
+
FFFFFFFF
@A00769:11:HC3HCDRXX:1:2108:15112:2362
CAGACTAT
+
FFFFFFFF
@A00769:11:HC3HCDRXX:1:2108:2528:2425
CAGACTAT
+
FFFFFFF:
@A00769:11:HC3HCDRXX:1:2108:11840:2487
CAGACTAT
+
FFFFFFFF
@A00769:11:HC3HCDRXX:1:2108:13557:2550
CAGACTAT
+
FFFFF:FF
@A00769:11:HC3HCDRXX:1:2108:7166:2566
CAGACTAT
+
FFFFFFFF
@A00769:11:HC3HCDRXX:1:2108:20573:2707
CAGACTAT
+
FFFFFFFF
@A00769:11:HC3HCDRXX:1:2108:9263:2722
CAGACTAT
+
FFFFFFFF
@A00769:11:HC3HCDRXX:1:2108:8802:2738
CAGACTAT
+
FFFFFFFF
@A00769:11:HC3HCDRXX:1:2108:31747:2769
CAGACTAT
+
FFFFF:FF
@A00769:11:HC3HCDRXX:1:2108:11523:2785
CAGACTAT
+
FFFFFFFF
@A00769:11:HC3HCDRXX:1:2108:28103:2816
CAGACTAT
+
FFFFFFFF
@A00769:11:HC3HCDRXX:1:2108:6940:2895
CAGACTAT
+
FFFFFFFF
@A00769:11:HC3HCDRXX:1:2108:6659:2910
CAGACTAT
+
FFFFFFFF
@A00769:11:HC3HCDRXX:1:2108:24460:3051
CAGACTAT
+
F:FFFFFF
@A00769:11:HC3HCDRXX:1:2108:14868:3098
CAGACTAT
+
FFFFFFFF
@A00769:11:HC3HCDRXX:1:2108:12373:3192
CAGACTAT
+
FFF:FFFF
@A00769:11:HC3HCDRXX:1:2108:25247:3192
CAGACTAT
+
FF:FFFFF
@A00769:11:HC3HCDRXX:1:2108:19605:3505
CAGACTAT
+
FFFFFFFF
@A00769:11:HC3HCDRXX:1:2108:16143:3521
CAGACTAT
+
FFFFFFFF
@A00769:11:HC3HCDRXX:1:2108:29731:3537
CAGACTAT
+
FFFFFFFF
@A00769:11:HC3HCDRXX:1:2108:15628:3662
CAGACTAT
+
FFFFFFFF
@A00769:11:HC3HCDRXX:1:2108:9869:3740
CAGACTAT
+
FFFFF:FF
@A00769:11:HC3HCDRXX:1:2108:14136:3771
CAGACTAT
+
FFFFFFFF
@A00769:11:HC3HCDRXX:1:2108:21793:3818
CAGACTAT
+
FFFFFFFF
@A00769:11:HC3HCDRXX:1:2108:17535:3834
CAGACTAT
+
FFFFFFFF
@A00769:11:HC3HCDRXX:1:2108:3920:3865
CAGACTAT
+
FFFFFFFF
@A00769:11:HC3HCDRXX:1:2108:6922:3865
CAGACTAT
+
FFFFFFFF
@A00769:11:HC3HCDRXX:1:2108:4426:3928
CAGACTAT
+
FF,FF:FF
@A00769:11:HC3HCDRXX:1:2108:12020:4116
CAGACTAT
+
FFFFFFFF
@A00769:11:HC3HCDRXX:1:2108:25111:4178
CAGACTAT
+
FFFFFFFF
@A00769:11:HC3HCDRXX:1:2108:20256:4225
CAGACTAT
+
FFFFFFFF
@A00769:11:HC3HCDRXX:1:2108:26332:4257
CAGACTAT
+
FF:FFFFF
@A00769:11:HC3HCDRXX:1:2108:25238:4272
CAGACTAT
+
FFFFFFFF
@A00769:11:HC3HCDRXX:1:2108:14642:4398
CAGACTAT
+
FFFFFFFF
@A00769:11:HC3HCDRXX:1:2108:29857:4476
CAGACTAT
+
FFFFFFFF
@A00769:11:HC3HCDRXX:1:2108:21549:4523
CAGACTAT
+
FFFFFFFF
@A00769:11:HC3HCDRXX:1:2108:22272:4523
CAGACTAT
+
FFFFFFFF
@A00769:11:HC3HCDRXX:1:2108:22390:4633
CAGACTAT
+
FF:FF:FF
@A00769:11:HC3HCDRXX:1:2108:15130:4648
CAGACTAT
+
FFFFFFFF
@A00769:11:HC3HCDRXX:1:2108:23547:4664
CAGACTAT
+
FFFFFFFF
@A00769:11:HC3HCDRXX:1:2108:20528:4695
CAGACTAT
+
FFFFFFFF
@A00769:11:HC3HCDRXX:1:2108:29568:4695
CAGACTAT
+
FFFFFFFF
@A00769:11:HC3HCDRXX:1:2108:17273:4758
CAGACTAT
+
FFFFFFFF
@A00769:11:HC3HCDRXX:1:2108:16396:4773
CAGACTAT
+
FFFFFFFF
@A00769:11:HC3HCDRXX:1:2108:16459:4789
CAGACTAT
+
FFFFFFFF
@A00769:11:HC3HCDRXX:1:2108:7907:4820
CAGACTAT
+
:F:FFFFF
@A00769:11:HC3HCDRXX:1:2108:32136:4914
CAGACTAT
+
FF:FFFFF
@A00769:11:HC3HCDRXX:1:2108:18656:4930
CAGACTAT
+
FFFFFFFF
@A00769:11:HC3HCDRXX:1:2108:7690:5102
CAGACTAT
+
FFFFFFF,
@A00769:11:HC3HCDRXX:1:2108:12120:5102
CAGACTAT
+
FFFFFFFF
@A00769:11:HC3HCDRXX:1:2108:15085:5228
CAGACTAT
+
FFFFFFFF
@A00769:11:HC3HCDRXX:1:2108:32741:5274
CAGACTAT
+
FFFFFF:F
@A00769:11:HC3HCDRXX:1:2108:28818:5306
CAGACTAT
+
FFFFFFFF
@A00769:11:HC3HCDRXX:1:2108:20320:5431
CAGACTAT
+
FFFFFFFF
@A00769:11:HC3HCDRXX:1:2108:29206:5541
CAGACTAT
+
FFFFFFFF
@A00769:11:HC3HCDRXX:1:2108:6379:5588
CAGACTAT
+
FFFFFFFF
@A00769:11:HC3HCDRXX:1:2108:15899:5603
CAGACTAT
+
FFFFFFFF
@A00769:11:HC3HCDRXX:1:2108:20283:5619
CAGACTAT
+
FFFFFFFF
@A00769:11:HC3HCDRXX:1:2108:5900:5635
CAGACTAT
+
FFFF:FFF
@A00769:11:HC3HCDRXX:1:2108:28935:5635
CAGACTAT
+
FFFFFFF:
@A00769:11:HC3HCDRXX:1:2108:19578:5650
CAGACTAT
+
FFFFF:FF
@A00769:11:HC3HCDRXX:1:2108:20726:5666
CAGACTAT
+
F:FFFFFF
@A00769:11:HC3HCDRXX:1:2108:16975:5713
CAGACTAT
+
FFFFFFFF
@A00769:11:HC3HCDRXX:1:2108:25446:5729
CAGACTAT
+
FFFFFFFF
@A00769:11:HC3HCDRXX:1:2108:29360:5776
CAGACTAT
+
FF:FFFFF
@A00769:11:HC3HCDRXX:1:2108:26187:5854
CAGACTAT
+
FFFFFFFF
@A00769:11:HC3HCDRXX:1:2108:1099:5901
CAGACTAT
+
FF:FFFFF
@A00769:11:HC3HCDRXX:1:2108:28546:5901
CAGACTAT
+
FFFFFFFF
@A00769:11:HC3HCDRXX:1:2108:28456:6057
CAGACTAT
+
FFFFFFFF
@A00769:11:HC3HCDRXX:1:2108:5177:6104
CAGACTAT
+
FFFFFFFF
@A00769:11:HC3HCDRXX:1:2108:25102:6104
CAGACTAT
+
FFFFF:FF
@A00769:11:HC3HCDRXX:1:2108:9869:6151
CAGACTAT
+
FFFFFFFF
@A00769:11:HC3HCDRXX:1:2108:8522:6167
CAGACTAT
+
FFFFFFFF
@A00769:11:HC3HCDRXX:1:2108:27941:6230
CAGACTAT
+
FFFFFFFF
@A00769:11:HC3HCDRXX:1:2108:29794:6245
CAGACTAT
+
FFFFFFFF
@A00769:11:HC3HCDRXX:1:2108:12219:6277
CAGACTAT
+
FFFFFFFF
@A00769:11:HC3HCDRXX:1:2108:25418:6277
CAGACTAT
+
:F:FFFFF
@A00769:11:HC3HCDRXX:1:2108:26178:6277
CAGACTAT
+
FFFFFF:F
@A00769:11:HC3HCDRXX:1:2108:16929:6324
CAGACTAT
+
FFFFFFF:
@A00769:11:HC3HCDRXX:1:2108:23674:6355
CAGACTAT
+
FFFFFF:F
@A00769:11:HC3HCDRXX:1:2108:13060:6417
CAGACTAT
+
FFFFFFFF
@A00769:11:HC3HCDRXX:1:2108:17363:6417
CAGACTAT
+
FFFFFFFF
@A00769:11:HC3HCDRXX:1:2108:28601:6464
CAGACTAT
+
FFFFFFFF
@A00769:11:HC3HCDRXX:1:2108:23583:6480
CAGACTAT
+
FFFFFFFF
@A00769:11:HC3HCDRXX:1:2108:30490:6511
CAGACTAT
+
FF:FFFFF
@A00769:11:HC3HCDRXX:1:2108:11704:6637
CAGACTAT
+
FFFFFFFF
@A00769:11:HC3HCDRXX:1:2108:28899:6731
CAGACTAT
+
FFFFF:FF
@A00769:11:HC3HCDRXX:1:2108:4535:6840
CAGACTAT
+
FFFFFFFF
@A00769:11:HC3HCDRXX:1:2108:7789:6872
CAGACTAT
+
FF:FFFFF
@A00769:11:HC3HCDRXX:1:2108:18738:6918
CAGACTAT
+
FFFF:FFF
@A00769:11:HC3HCDRXX:1:2108:10303:6965
CAGACTAT
+
FFFFFFFF
@A00769:11:HC3HCDRXX:1:2108:14904:7012
CAGACTAT
+
FF,FFFFF
@A00769:11:HC3HCDRXX:1:2108:8802:7185
CAGACTAT
+
FFFFFFFF
@A00769:11:HC3HCDRXX:1:2108:21079:7185
CAGACTAT
+
FFFFF:FF
@A00769:11:HC3HCDRXX:1:2108:30572:7185
CAGACTAT
+
FFFFFFFF
@A00769:11:HC3HCDRXX:1:2108:4851:7263
CAGACTAT
+
FFFFFFFF
@A00769:11:HC3HCDRXX:1:2108:19605:7263
CAGACTAT
+
FFFFFFFF
@A00769:11:HC3HCDRXX:1:2108:6605:7326
CAGACTAT
+
FFFFFFFF
@A00769:11:HC3HCDRXX:1:2108:22887:7373
CAGACTAT
+
FFFF,,FF
@A00769:11:HC3HCDRXX:1:2108:27064:7404
CAGACTAT
+
FFFFFFFF
@A00769:11:HC3HCDRXX:1:2108:27208:7404
CAGACTAT
+
FFFFFFFF
@A00769:11:HC3HCDRXX:1:2108:10104:7435
CAGACTAT
+
FFFFFFFF
@A00769:11:HC3HCDRXX:1:2108:15438:7435
CAGACTAT
+
FFFFFFFF
@A00769:11:HC3HCDRXX:1:2108:8766:7467
CAGACTAT
+
:,:F,:F,
@A00769:11:HC3HCDRXX:1:2108:11035:7482
CAGACTAT
+
FFFFFFFF
@A00769:11:HC3HCDRXX:1:2108:27688:7482
CAGACTAT
+
FFFFFFFF
@A00769:11:HC3HCDRXX:1:2108:20320:7498
CAGACTAT
+
FF:FFFFF
@A00769:11:HC3HCDRXX:1:2108:26006:7701
CAGACTAT
+
FFFFFFFF
@A00769:11:HC3HCDRXX:1:2108:28628:7764
CAGACTAT
+
FFFFF:FF
@A00769:11:HC3HCDRXX:1:2108:21296:7780
CAGACTAT
+
,F,:,FFF
@A00769:11:HC3HCDRXX:1:2108:29595:7780
CAGACTAT
+
FFFFFFFF
@A00769:11:HC3HCDRXX:1:2108:24496:7811
CAGACTAT
+
FFFFFFFF
@A00769:11:HC3HCDRXX:1:2108:20446:7936
CAGACTAT
+
FFFFFFFF
@A00769:11:HC3HCDRXX:1:2108:24017:7983
CAGACTAT
+
FFFFFFFF
@A00769:11:HC3HCDRXX:1:2108:15176:8015
CAGACTAT
+
FF:FF,FF
@A00769:11:HC3HCDRXX:1:2108:19470:8061
CAGACTAT
+
FFFFFFFF
@A00769:11:HC3HCDRXX:1:2108:16387:8077
CAGACTAT
+
FFFFFFFF
@A00769:11:HC3HCDRXX:1:2108:27489:8108
CAGACTAT
+
FFFFFFFF
@A00769:11:HC3HCDRXX:1:2108:14371:8124
CAGACTAT
+
FFFFFFFF
@A00769:11:HC3HCDRXX:1:2108:17852:8171
CAGACTAT
+
FFFFFFFF
@A00769:11:HC3HCDRXX:1:2108:17300:8187
CAGACTAT
+
FFFFFFFF
@A00769:11:HC3HCDRXX:1:2108:7545:8202
CAGACTAT
+
FFFFFFFF
@A00769:11:HC3HCDRXX:1:2108:32750:8202
CAGACTAT
+
FFF:FFFF
@A00769:11:HC3HCDRXX:1:2108:6677:8265
CAGACTAT
+
FFFFFFFF
@A00769:11:HC3HCDRXX:1:2108:3893:8328
CAGACTAT
+
FFFFFFFF
@A00769:11:HC3HCDRXX:1:2108:18285:8328
CAGACTAT
+
FFFFFFFF
@A00769:11:HC3HCDRXX:1:2108:7157:8375
CAGACTAT
+
FFFFFFFF
@A00769:11:HC3HCDRXX:1:2108:10013:8437
CAGACTAT
+
FFFFFFFF
@A00769:11:HC3HCDRXX:1:2108:23927:8453
CAGACTAT
+
FFFFF:FF
@A00769:11:HC3HCDRXX:1:2108:23674:8484
CAGACTAT
+
FFFFFFFF
@A00769:11:HC3HCDRXX:1:2108:22092:8500
CAGACTAT
+
FFFFFFFF
@A00769:11:HC3HCDRXX:1:2108:29306:8531
CAGACTAT
+
FFFFFFFF
@A00769:11:HC3HCDRXX:1:2108:26549:8547
CAGACTAT
+
FFFFFFFF
@A00769:11:HC3HCDRXX:1:2108:18394:8578
CAGACTAT
+
FF:F:FFF
@A00769:11:HC3HCDRXX:1:2108:27199:8578
CAGACTAT
+
FFFFFFFF
@A00769:11:HC3HCDRXX:1:2108:7952:8594
CAGACTAT
+
FFFFFFFF
@A00769:11:HC3HCDRXX:1:2108:5737:8609
CAGACTAT
+
FFFFFFFF
@A00769:11:HC3HCDRXX:1:2108:15664:8609
CAGACTAT
+
FFFFFFFF
@A00769:11:HC3HCDRXX:1:2108:8495:8656
CAGACTAT
+
FF:FFFFF
@A00769:11:HC3HCDRXX:1:2108:28944:8688
CAGACTAT
+
FFFFFFFF
@A00769:11:HC3HCDRXX:1:2108:13512:8766
CAGACTAT
+
FFFFF:FF
@A00769:11:HC3HCDRXX:1:2108:10773:8782
CAGACTAT
+
FFFFFFFF
@A00769:11:HC3HCDRXX:1:2108:24017:8829
CAGACTAT
+
FFFFFFFF
@A00769:11:HC3HCDRXX:1:2108:3486:8844
CAGACTAT
+
FFFFFFFF
@A00769:11:HC3HCDRXX:1:2108:17806:8844
CAGACTAT
+
FFFFFFFF
@A00769:11:HC3HCDRXX:1:2108:7672:8985
CAGACTAT
+
FF:FFFFF
@A00769:11:HC3HCDRXX:1:2108:9453:9032
CAGACTAT
+
FFFFFFFF
@A00769:11:HC3HCDRXX:1:2108:6903:9126
CAGACTAT
+
FFFFF:FF
@A00769:11:HC3HCDRXX:1:2108:28772:9142
CAGACTAT
+
FFFFFFFF
@A00769:11:HC3HCDRXX:1:2108:13132:9173
CAGACTAT
+
FFFFFFFF
@A00769:11:HC3HCDRXX:1:2108:28809:9236
CAGACTAT
+
FFFFFFFF
@A00769:11:HC3HCDRXX:1:2108:14615:9267
CAGACTAT
+
FFFF:FF:
@A00769:11:HC3HCDRXX:1:2108:16441:9267
CAGACTAT
+
FFFFFFFF
@A00769:11:HC3HCDRXX:1:2108:7328:9361
CAGACTAT
+
FFFFFFFF
@A00769:11:HC3HCDRXX:1:2108:23402:9361
CAGACTAT
+
FFFFFFFF
@A00769:11:HC3HCDRXX:1:2108:21260:9377
CAGACTAT
+
FFFFFFFF
@A00769:11:HC3HCDRXX:1:2108:1163:9549
CAGACTAT
+
FFFFFFFF
@A00769:11:HC3HCDRXX:1:2108:16360:9627
CAGACTAT
+
FFFF:FFF
@A00769:11:HC3HCDRXX:1:2108:19985:9706
CAGACTAT
+
FF:F::FF
@A00769:11:HC3HCDRXX:1:2108:7111:9737
CAGACTAT
+
FF::F,F,
@A00769:11:HC3HCDRXX:1:2108:22715:9862
CAGACTAT
+
FFFFFFFF
@A00769:11:HC3HCDRXX:1:2108:14009:10128
CAGACTAT
+
FFFFFFFF
@A00769:11:HC3HCDRXX:1:2108:9733:10144
CAGACTAT
+
F:F::F:F
@A00769:11:HC3HCDRXX:1:2108:5529:10160
CAGACTAT
+
FFFFFFFF
@A00769:11:HC3HCDRXX:1:2108:9968:10300
CAGACTAT
+
FFFFFFFF
@A00769:11:HC3HCDRXX:1:2108:24171:10316
CAGACTAT
+
FFFFFFFF
@A00769:11:HC3HCDRXX:1:2108:19596:10379
CAGACTAT
+
FFF:FFFF
@A00769:11:HC3HCDRXX:1:2108:5385:10441
CAGACTAT
+
FFFFFFFF
@A00769:11:HC3HCDRXX:1:2108:3052:10473
CAGACTAT
+
FFFFFFFF
@A00769:11:HC3HCDRXX:1:2108:6677:10520
CAGACTAT
+
FFFFFFFF
@A00769:11:HC3HCDRXX:1:2108:14235:10520
CAGACTAT
+
FFFFFFFF
@A00769:11:HC3HCDRXX:1:2108:7808:10535
CAGACTAT
+
FFFFFFFF
@A00769:11:HC3HCDRXX:1:2108:30364:10551
CAGACTAT
+
FFFFFFFF
@A00769:11:HC3HCDRXX:1:2108:6587:10582
CAGACTAT
+
FFFFFFFF
@A00769:11:HC3HCDRXX:1:2108:15664:10582
CAGACTAT
+
FFFFFFFF
@A00769:11:HC3HCDRXX:1:2108:32289:10692
CAGACTAT
+
FFFFFFFF
@A00769:11:HC3HCDRXX:1:2108:14452:10802
CAGACTAT
+
FFFFFFFF
@A00769:11:HC3HCDRXX:1:2108:4137:10911
CAGACTAT
+
FFFFFFFF
@A00769:11:HC3HCDRXX:1:2108:29903:10974
CAGACTAT
+
FFFFFFFF
@A00769:11:HC3HCDRXX:1:2108:6795:11005
CAGACTAT
+
FFFFFFFF
@A00769:11:HC3HCDRXX:1:2108:15528:11224
CAGACTAT
+
FFFFFFFF
@A00769:11:HC3HCDRXX:1:2108:28293:11256
CAGACTAT
+
FFFFFFFF
@A00769:11:HC3HCDRXX:1:2108:7609:11318
CAGACTAT
+
FFFFFFFF
@A00769:11:HC3HCDRXX:1:2108:14651:11397
CAGACTAT
+
FFFF::FF
@A00769:11:HC3HCDRXX:1:2108:18747:11600
CAGACTAT
+
FFFFFF:F
@A00769:11:HC3HCDRXX:1:2108:5141:11616
CAGACTAT
+
FFFFFFFF
@A00769:11:HC3HCDRXX:1:2108:28429:11772
CAGACTAT
+
FFFFFFFF
@A00769:11:HC3HCDRXX:1:2108:29631:11788
CAGACTAT
+
:F,FFFFF
@A00769:11:HC3HCDRXX:1:2108:1416:11804
CAGACTAT
+
FFFFFFFF
@A00769:11:HC3HCDRXX:1:2108:16721:11819
CAGACTAT
+
FFFFFFFF
@A00769:11:HC3HCDRXX:1:2108:26051:11819
CAGACTAT
+
FFFFFFFF
@A00769:11:HC3HCDRXX:1:2108:20229:11851
CAGACTAT
+
FFFF,FFF
@A00769:11:HC3HCDRXX:1:2108:13901:11882
CAGACTAT
+
FFFFFFFF
@A00769:11:HC3HCDRXX:1:2108:5213:11960
CAGACTAT
+
FFFFFFFF
@A00769:11:HC3HCDRXX:1:2108:14434:11992
CAGACTAT
+
FFFFFFFF
@A00769:11:HC3HCDRXX:1:2108:23402:11992
CAGACTAT
+
FFFFFFFF
@A00769:11:HC3HCDRXX:1:2108:1099:12038
CAGACTAT
+
FFFFFFFF
@A00769:11:HC3HCDRXX:1:2108:16441:12054
CAGACTAT
+
FFFFFFFF
@A00769:11:HC3HCDRXX:1:2108:12436:12070
CAGACTAT
+
,FFFF:FF
@A00769:11:HC3HCDRXX:1:2108:24948:12070
CAGACTAT
+
FFFFFFFF
@A00769:11:HC3HCDRXX:1:2108:2193:12085
CAGACTAT
+
FFFFFFFF
@A00769:11:HC3HCDRXX:1:2108:7663:12226
CAGACTAT
+
FFFFFFFF
@A00769:11:HC3HCDRXX:1:2108:32425:12367
CAGACTAT
+
FFFFFFFF
@A00769:11:HC3HCDRXX:1:2108:3667:12508
CAGACTAT
+
FFFFFFFF
@A00769:11:HC3HCDRXX:1:2108:2899:12587
CAGACTAT
+
FFFFFFFF
@A00769:11:HC3HCDRXX:1:2108:7618:12743
CAGACTAT
+
FFFFFFFF
@A00769:11:HC3HCDRXX:1:2108:17237:12743
CAGACTAT
+
FFFFFFFF
@A00769:11:HC3HCDRXX:1:2108:10990:12884
CAGACTAT
+
FFFFFFFF
@A00769:11:HC3HCDRXX:1:2108:26277:12931
CAGACTAT
+
FFFFFFFF
@A00769:11:HC3HCDRXX:1:2108:28546:12947
CAGACTAT
+
FFFFFFFF
@A00769:11:HC3HCDRXX:1:2108:28546:12978
CAGACTAT
+
FFFFFFFF
@A00769:11:HC3HCDRXX:1:2108:24126:13056
CAGACTAT
+
FFFFFFFF
@A00769:11:HC3HCDRXX:1:2108:21115:13103
CAGACTAT
+
FFFFFFFF
@A00769:11:HC3HCDRXX:1:2108:18358:13119
CAGACTAT
+
FFFFFF,F
@A00769:11:HC3HCDRXX:1:2108:23710:13150
CAGACTAT
+
,F,F,FFF
@A00769:11:HC3HCDRXX:1:2108:8992:13182
CAGACTAT
+
:FFFFFFF
@A00769:11:HC3HCDRXX:1:2108:26268:13197
CAGACTAT
+
FFFFFFFF
@A00769:11:HC3HCDRXX:1:2108:24514:13354
CAGACTAT
+
FF:FF:FF
@A00769:11:HC3HCDRXX:1:2108:2058:13479
CAGACTAT
+
FFFFFFFF
@A00769:11:HC3HCDRXX:1:2108:19434:13510
CAGACTAT
+
FFFFFFFF
@A00769:11:HC3HCDRXX:1:2108:7355:13542
CAGACTAT
+
FFFFFFFF
@A00769:11:HC3HCDRXX:1:2108:21187:13542
CAGACTAT
+
FFFFFFF,
@A00769:11:HC3HCDRXX:1:2108:23583:13589
CAGACTAT
+
:FFFFFFF
@A00769:11:HC3HCDRXX:1:2108:6705:13604
CAGACTAT
+
FFFFFFFF
@A00769:11:HC3HCDRXX:1:2108:9860:13651
CAGACTAT
+
FFFFFFFF
@A00769:11:HC3HCDRXX:1:2108:26350:13683
CAGACTAT
+
FFFFFFFF
@A00769:11:HC3HCDRXX:1:2108:27787:13698
CAGACTAT
+
FFFFFFFF
@A00769:11:HC3HCDRXX:1:2108:3875:13714
CAGACTAT
+
FFFFFFFF
@A00769:11:HC3HCDRXX:1:2108:4381:13714
CAGACTAT
+
FFFFFFFF
@A00769:11:HC3HCDRXX:1:2108:15754:13777
CAGACTAT
+
FFFFFFFF
@A00769:11:HC3HCDRXX:1:2108:5819:13823
CAGACTAT
+
FFFFFFFF
@A00769:11:HC3HCDRXX:1:2108:6623:13839
CAGACTAT
+
FFFFFFFF
@A00769:11:HC3HCDRXX:1:2108:28845:13839
CAGACTAT
+
FFFFFFFF
@A00769:11:HC3HCDRXX:1:2108:28655:13855
CAGACTAT
+
FFFFFFFF
@A00769:11:HC3HCDRXX:1:2108:15799:13917
CAGACTAT
+
FFFFFFFF
@A00769:11:HC3HCDRXX:1:2108:19840:13933
CAGACTAT
+
FFFFFFFF
@A00769:11:HC3HCDRXX:1:2108:20980:13933
CAGACTAT
+
FFFFFFFF
@A00769:11:HC3HCDRXX:1:2108:14262:14011
CAGACTAT
+
:FFFFFFF
@A00769:11:HC3HCDRXX:1:2108:29306:14011
CAGACTAT
+
FFFFFFFF
@A00769:11:HC3HCDRXX:1:2108:4589:14043
CAGACTAT
+
FFFFFFFF
@A00769:11:HC3HCDRXX:1:2108:17264:14043
CAGACTAT
+
FFFFFFFF
@A00769:11:HC3HCDRXX:1:2108:19840:14058
CAGACTAT
+
FFFFFFFF
@A00769:11:HC3HCDRXX:1:2108:2456:14105
CAGACTAT
+
FFFF:FFF
@A00769:11:HC3HCDRXX:1:2108:15347:14137
CAGACTAT
+
FFFFF:FF
@A00769:11:HC3HCDRXX:1:2108:30481:14137
CAGACTAT
+
FFFFF:FF
@A00769:11:HC3HCDRXX:1:2108:9860:14152
CAGACTAT
+
FFFFFFFF
@A00769:11:HC3HCDRXX:1:2108:30978:14184
CAGACTAT
+
FFFFFFFF
@A00769:11:HC3HCDRXX:1:2108:7093:14309
CAGACTAT
+
FFFFFFFF
@A00769:11:HC3HCDRXX:1:2108:6424:14340
CAGACTAT
+
FFFFFFFF
@A00769:11:HC3HCDRXX:1:2108:32606:14340
CAGACTAT
+
FF:F:FFF
@A00769:11:HC3HCDRXX:1:2108:5927:14387
CAGACTAT
+
FFFFFFFF
@A00769:11:HC3HCDRXX:1:2108:13141:14387
CAGACTAT
+
FFFFFFFF
@A00769:11:HC3HCDRXX:1:2108:3206:14434
CAGACTAT
+
FFFFFFFF
@A00769:11:HC3HCDRXX:1:2108:21531:14481
CAGACTAT
+
FFFFFFFF
@A00769:11:HC3HCDRXX:1:2108:5529:14512
CAGACTAT
+
FFFFFFFF
@A00769:11:HC3HCDRXX:1:2108:16731:14528
CAGACTAT
+
FFFFFFFF
@A00769:11:HC3HCDRXX:1:2108:15835:14544
CAGACTAT
+
FFFFFFFF
@A00769:11:HC3HCDRXX:1:2108:15872:14544
CAGACTAT
+
FFFFFFFF
@A00769:11:HC3HCDRXX:1:2108:15365:14575
CAGACTAT
+
FFFFFFFF
@A00769:11:HC3HCDRXX:1:2108:27832:14591
CAGACTAT
+
FFFFF:FF
@A00769:11:HC3HCDRXX:1:2108:10845:14669
CAGACTAT
+
FFFFFFFF
@A00769:11:HC3HCDRXX:1:2108:28763:14669
CAGACTAT
+
FFFFFFFF
@A00769:11:HC3HCDRXX:1:2108:23167:14685
CAGACTAT
+
FFFFFFFF
@A00769:11:HC3HCDRXX:1:2108:22128:14732
CAGACTAT
+
FFFFFFFF
@A00769:11:HC3HCDRXX:1:2108:24153:14732
CAGACTAT
+
FFFFFFFF
@A00769:11:HC3HCDRXX:1:2108:28474:14732
CAGACTAT
+
FFFFFFFF
@A00769:11:HC3HCDRXX:1:2108:2636:14763
CAGACTAT
+
FFFFFFFF
@A00769:11:HC3HCDRXX:1:2108:3197:14763
CAGACTAT
+
:FFFF:FF
@A00769:11:HC3HCDRXX:1:2108:29686:14763
CAGACTAT
+
FFFFFFFF
@A00769:11:HC3HCDRXX:1:2108:2320:14779
CAGACTAT
+
FFFF:FFF
@A00769:11:HC3HCDRXX:1:2108:1506:14873
CAGACTAT
+
FFFFFFFF
@A00769:11:HC3HCDRXX:1:2108:31168:14888
CAGACTAT
+
FFFFFFFF
@A00769:11:HC3HCDRXX:1:2108:3667:14951
CAGACTAT
+
FF,FF,FF
@A00769:11:HC3HCDRXX:1:2108:9127:14951
CAGACTAT
+
FFFFFFFF
@A00769:11:HC3HCDRXX:1:2108:3278:15092
CAGACTAT
+
FFFFFFFF
@A00769:11:HC3HCDRXX:1:2108:13187:15092
CAGACTAT
+
FFFFFFFF
@A00769:11:HC3HCDRXX:1:2108:15501:15092
CAGACTAT
+
FFFFFFFF
@A00769:11:HC3HCDRXX:1:2108:3233:15107
CAGACTAT
+
FF:FFFFF
@A00769:11:HC3HCDRXX:1:2108:15275:15170
CAGACTAT
+
FFFF::FF
@A00769:11:HC3HCDRXX:1:2108:23032:15233
CAGACTAT
+
FFFFFFFF
@A00769:11:HC3HCDRXX:1:2108:19985:15248
CAGACTAT
+
FF:FFFFF
@A00769:11:HC3HCDRXX:1:2108:1895:15483
CAGACTAT
+
FFFFFFFF
@A00769:11:HC3HCDRXX:1:2108:5864:15499
CAGACTAT
+
FFFFFFFF
@A00769:11:HC3HCDRXX:1:2108:11595:15530
CAGACTAT
+
FFFFFFFF
@A00769:11:HC3HCDRXX:1:2108:19551:15562
CAGACTAT
+
FFFFF:FF
@A00769:11:HC3HCDRXX:1:2108:21856:15765
CAGACTAT
+
FFFFFFFF
@A00769:11:HC3HCDRXX:1:2108:14434:15812
CAGACTAT
+
FFFFFFFF
@A00769:11:HC3HCDRXX:1:2108:8061:15828
CAGACTAT
+
FFFFFFFF
@A00769:11:HC3HCDRXX:1:2108:15962:15828
CAGACTAT
+
FFFFFFFF
@A00769:11:HC3HCDRXX:1:2108:17996:15875
CAGACTAT
+
FFFFFFFF
@A00769:11:HC3HCDRXX:1:2108:21124:15875
CAGACTAT
+
FFFFFFFF
@A00769:11:HC3HCDRXX:1:2108:7030:15890
CAGACTAT
+
FFFFFFFF
@A00769:11:HC3HCDRXX:1:2108:8648:15906
CAGACTAT
+
FFFFFFFF
@A00769:11:HC3HCDRXX:1:2108:21142:15906
CAGACTAT
+
FFFFFFFF
@A00769:11:HC3HCDRXX:1:2108:23891:15906
CAGACTAT
+
FFFFFFFF
@A00769:11:HC3HCDRXX:1:2108:6840:16000
CAGACTAT
+
FFFFFFFF
@A00769:11:HC3HCDRXX:1:2108:17698:16047
CAGACTAT
+
FFFFFFFF
@A00769:11:HC3HCDRXX:1:2108:4689:16063
CAGACTAT
+
FFFFFFFF
@A00769:11:HC3HCDRXX:1:2108:23619:16250
CAGACTAT
+
FFFFFFFF
@A00769:11:HC3HCDRXX:1:2108:2121:16282
CAGACTAT
+
FFFFFFFF
@A00769:11:HC3HCDRXX:1:2108:18231:16313
CAGACTAT
+
FFFFF:FF
@A00769:11:HC3HCDRXX:1:2108:30174:16360
CAGACTAT
+
FFFFFFFF
@A00769:11:HC3HCDRXX:1:2108:16459:16407
CAGACTAT
+
FFFFFFFF
@A00769:11:HC3HCDRXX:1:2108:23222:16407
CAGACTAT
+
FFFFFFFF
@A00769:11:HC3HCDRXX:1:2108:2003:16485
CAGACTAT
+
FFFFFFFF
@A00769:11:HC3HCDRXX:1:2108:14452:16532
CAGACTAT
+
FFFFFFFF
@A00769:11:HC3HCDRXX:1:2108:22028:16532
CAGACTAT
+
FFFFFFFF
@A00769:11:HC3HCDRXX:1:2108:13376:16611
CAGACTAT
+
FFFFFFFF
@A00769:11:HC3HCDRXX:1:2108:32244:16626
CAGACTAT
+
FFFFFFFF
@A00769:11:HC3HCDRXX:1:2108:3983:16658
CAGACTAT
+
FFFFFFFF
@A00769:11:HC3HCDRXX:1:2108:20347:16689
CAGACTAT
+
FFFFFFFF
@A00769:11:HC3HCDRXX:1:2108:19271:16705
CAGACTAT
+
FFFFFFFF
@A00769:11:HC3HCDRXX:1:2108:25889:16799
CAGACTAT
+
FFFFFFFF
@A00769:11:HC3HCDRXX:1:2108:9851:16830
CAGACTAT
+
FFFFFFFF
@A00769:11:HC3HCDRXX:1:2108:17499:16861
CAGACTAT
+
FFFFFFFF
@A00769:11:HC3HCDRXX:1:2108:8630:16971
CAGACTAT
+
FFFFFFFF
@A00769:11:HC3HCDRXX:1:2108:16767:16971
CAGACTAT
+
FFFFFFFF
@A00769:11:HC3HCDRXX:1:2108:23204:17065
CAGACTAT
+
FFFFFFFF
@A00769:11:HC3HCDRXX:1:2108:3224:17096
CAGACTAT
+
,FFFFFFF
@A00769:11:HC3HCDRXX:1:2108:9046:17096
CAGACTAT
+
F,FF,FFF
@A00769:11:HC3HCDRXX:1:2108:19913:17096
CAGACTAT
+
FFFFFFFF
@A00769:11:HC3HCDRXX:1:2108:19352:17127
CAGACTAT
+
FFFFFFFF
@A00769:11:HC3HCDRXX:1:2108:28628:17190
CAGACTAT
+
FFFFFFFF
@A00769:11:HC3HCDRXX:1:2108:18439:17206
CAGACTAT
+
FFFFFFFF
@A00769:11:HC3HCDRXX:1:2108:7952:17300
CAGACTAT
+
FFFFFFFF
@A00769:11:HC3HCDRXX:1:2108:18439:17300
CAGACTAT
+
FFFFFFFF
@A00769:11:HC3HCDRXX:1:2108:23574:17300
CAGACTAT
+
FFFFFFFF
@A00769:11:HC3HCDRXX:1:2108:32416:17331
CAGACTAT
+
FF:FF:F:
@A00769:11:HC3HCDRXX:1:2108:3025:17378
CAGACTAT
+
FFFFFFFF
@A00769:11:HC3HCDRXX:1:2108:28646:17472
CAGACTAT
+
FFFFFFFF
@A00769:11:HC3HCDRXX:1:2108:29577:17581
CAGACTAT
+
FFFFFFFF
@A00769:11:HC3HCDRXX:1:2108:13015:17738
CAGACTAT
+
FFFFFFFF
@A00769:11:HC3HCDRXX:1:2108:24442:17863
CAGACTAT
+
FFFFFFFF
@A00769:11:HC3HCDRXX:1:2108:9914:17879
CAGACTAT
+
FFFF,:FF
@A00769:11:HC3HCDRXX:1:2108:28546:17926
CAGACTAT
+
,,FFFFF:
@A00769:11:HC3HCDRXX:1:2108:7256:17942
CAGACTAT
+
FFFFFFFF
@A00769:11:HC3HCDRXX:1:2108:9408:17973
CAGACTAT
+
,FFFFFFF
@A00769:11:HC3HCDRXX:1:2108:8693:17989
CAGACTAT
+
FFFFFFFF
@A00769:11:HC3HCDRXX:1:2108:19045:18035
CAGACTAT
+
FFFFFFFF
@A00769:11:HC3HCDRXX:1:2108:23095:18035
CAGACTAT
+
FFFFFFFF
@A00769:11:HC3HCDRXX:1:2108:6054:18051
CAGACTAT
+
FFFFFFFF
@A00769:11:HC3HCDRXX:1:2108:28601:18051
CAGACTAT
+
FFFFFFFF
@A00769:11:HC3HCDRXX:1:2108:22299:18067
CAGACTAT
+
FFFFFFFF
@A00769:11:HC3HCDRXX:1:2108:27290:18067
CAGACTAT
+
FF:FFFF,
@A00769:11:HC3HCDRXX:1:2108:7663:18082
CAGACTAT
+
FFFFFFFF
@A00769:11:HC3HCDRXX:1:2108:24343:18129
CAGACTAT
+
FFFFFFFF
@A00769:11:HC3HCDRXX:1:2108:28917:18223
CAGACTAT
+
FFFFF,FF
@A00769:11:HC3HCDRXX:1:2108:27914:18239
CAGACTAT
+
,FF:,F:F
@A00769:11:HC3HCDRXX:1:2108:9155:18349
CAGACTAT
+
FFFFFFFF
@A00769:11:HC3HCDRXX:1:2108:24379:18380
CAGACTAT
+
FFFFFFFF
@A00769:11:HC3HCDRXX:1:2108:4227:18396
CAGACTAT
+
FFFFFFFF
@A00769:11:HC3HCDRXX:1:2108:7021:18411
CAGACTAT
+
FFFFFF:F
@A00769:11:HC3HCDRXX:1:2108:20763:18411
CAGACTAT
+
::FF,FFF
@A00769:11:HC3HCDRXX:1:2108:17201:18474
CAGACTAT
+
FFFFFFFF
@A00769:11:HC3HCDRXX:1:2108:18548:18490
CAGACTAT
+
FFFFFFFF
@A00769:11:HC3HCDRXX:1:2108:20012:18490
CAGACTAT
+
FFFFFFFF
@A00769:11:HC3HCDRXX:1:2108:7708:18537
CAGACTAT
+
FFFFFFFF
@A00769:11:HC3HCDRXX:1:2108:19759:18552
CAGACTAT
+
FFFFFFFF
@A00769:11:HC3HCDRXX:1:2108:29866:18584
CAGACTAT
+
FFFFFFFF
@A00769:11:HC3HCDRXX:1:2108:11261:18677
CAGACTAT
+
FFFFFFFF
@A00769:11:HC3HCDRXX:1:2108:20663:18709
CAGACTAT
+
FFFFFFF:
@A00769:11:HC3HCDRXX:1:2108:13657:18724
CAGACTAT
+
FF,F,FF,
@A00769:11:HC3HCDRXX:1:2108:18783:18803
CAGACTAT
+
FFFFFFFF
@A00769:11:HC3HCDRXX:1:2108:28257:18803
CAGACTAT
+
:FFFF:FF
@A00769:11:HC3HCDRXX:1:2108:10393:18834
CAGACTAT
+
FF:FFFF:
@A00769:11:HC3HCDRXX:1:2108:19587:18850
CAGACTAT
+
FFFFFFFF
@A00769:11:HC3HCDRXX:1:2108:18674:19022
CAGACTAT
+
FFFFFFFF
@A00769:11:HC3HCDRXX:1:2108:27218:19069
CAGACTAT
+
FF,F:FF:
@A00769:11:HC3HCDRXX:1:2108:28574:19163
CAGACTAT
+
FFFFFFFF
@A00769:11:HC3HCDRXX:1:2108:8910:19179
CAGACTAT
+
FF:FFFFF
@A00769:11:HC3HCDRXX:1:2108:13042:19194
CAGACTAT
+
FF:FFFFF
@A00769:11:HC3HCDRXX:1:2108:26639:19194
CAGACTAT
+
FFFFFFFF
@A00769:11:HC3HCDRXX:1:2108:2220:19210
CAGACTAT
+
FFFFFFFF
@A00769:11:HC3HCDRXX:1:2108:10140:19210
CAGACTAT
+
FFFFFFFF
@A00769:11:HC3HCDRXX:1:2108:15212:19257
CAGACTAT
+
FFFFFFFF
@A00769:11:HC3HCDRXX:1:2108:30933:19304
CAGACTAT
+
FFFFF:FF
@A00769:11:HC3HCDRXX:1:2108:10285:19366
CAGACTAT
+
F:FFFFFF
@A00769:11:HC3HCDRXX:1:2108:16468:19429
CAGACTAT
+
FFFFFFFF
@A00769:11:HC3HCDRXX:1:2108:21911:19429
CAGACTAT
+
FFFFFFFF
@A00769:11:HC3HCDRXX:1:2108:9543:19554
CAGACTAT
+
:FF:FFFF
@A00769:11:HC3HCDRXX:1:2108:13892:19570
CAGACTAT
+
FFFFFFFF
@A00769:11:HC3HCDRXX:1:2108:16902:19617
CAGACTAT
+
FF,:FFFF
@A00769:11:HC3HCDRXX:1:2108:5520:19633
CAGACTAT
+
FFFFFFFF
@A00769:11:HC3HCDRXX:1:2108:13548:19664
CAGACTAT
+
FF:FFFFF
@A00769:11:HC3HCDRXX:1:2108:23140:19711
CAGACTAT
+
FFFFFFFF
@A00769:11:HC3HCDRXX:1:2108:2754:19727
CAGACTAT
+
FFFFFFFF
@A00769:11:HC3HCDRXX:1:2108:3739:19805
CAGACTAT
+
FFFFFFFF
@A00769:11:HC3HCDRXX:1:2108:16758:19867
CAGACTAT
+
FFFFFFFF
@A00769:11:HC3HCDRXX:1:2108:12337:19883
CAGACTAT
+
FFFFFFFF
@A00769:11:HC3HCDRXX:1:2108:5891:19930
CAGACTAT
+
FFFF:FFF
@A00769:11:HC3HCDRXX:1:2108:2383:19993
CAGACTAT
+
FFFFFFFF
@A00769:11:HC3HCDRXX:1:2108:19271:20024
CAGACTAT
+
FFFFFFFF
@A00769:11:HC3HCDRXX:1:2108:5584:20055
CAGACTAT
+
FFFFFFFF
@A00769:11:HC3HCDRXX:1:2108:6253:20055
CAGACTAT
+
FFFFFFFF
@A00769:11:HC3HCDRXX:1:2108:26702:20055
CAGACTAT
+
FFFFFFFF
@A00769:11:HC3HCDRXX:1:2108:32199:20055
CAGACTAT
+
FFFFFFFF
@A00769:11:HC3HCDRXX:1:2108:25211:20071
CAGACTAT
+
FFFFFFFF
@A00769:11:HC3HCDRXX:1:2108:28881:20165
CAGACTAT
+
FFFFFFFF
@A00769:11:HC3HCDRXX:1:2108:18457:20181
CAGACTAT
+
FFFFFFFF
@A00769:11:HC3HCDRXX:1:2108:31277:20181
CAGACTAT
+
FFFFFFFF
@A00769:11:HC3HCDRXX:1:2108:12879:20259
CAGACTAT
+
FFFFFFFF
@A00769:11:HC3HCDRXX:1:2108:7446:20337
CAGACTAT
+
FFFFFFFF
@A00769:11:HC3HCDRXX:1:2108:10908:20353
CAGACTAT
+
FFFFFF:F
@A00769:11:HC3HCDRXX:1:2108:31864:20353
CAGACTAT
+
FFFFF:FF
@A00769:11:HC3HCDRXX:1:2108:7021:20384
CAGACTAT
+
FFFFFFFF
@A00769:11:HC3HCDRXX:1:2108:29288:20556
CAGACTAT
+
FFFFFFFF
@A00769:11:HC3HCDRXX:1:2108:14778:20572
CAGACTAT
+
FF:FFFF,
@A00769:11:HC3HCDRXX:1:2108:25382:20588
CAGACTAT
+
FFFFFFFF
@A00769:11:HC3HCDRXX:1:2108:28745:20619
CAGACTAT
+
FF:FFF::
@A00769:11:HC3HCDRXX:1:2108:10185:20635
CAGACTAT
+
FFFFFFFF
@A00769:11:HC3HCDRXX:1:2108:3730:20666
CAGACTAT
+
FFFFFFFF
@A00769:11:HC3HCDRXX:1:2108:20998:20729
CAGACTAT
+
FFFFFFFF
@A00769:11:HC3HCDRXX:1:2108:27453:20729
CAGACTAT
+
FFFFFFFF
@A00769:11:HC3HCDRXX:1:2108:14570:20744
CAGACTAT
+
FFFFFFFF
@A00769:11:HC3HCDRXX:1:2108:29613:20744
CAGACTAT
+
FFFFFFFF
@A00769:11:HC3HCDRXX:1:2108:12879:20791
CAGACTAT
+
FFFFFFFF
@A00769:11:HC3HCDRXX:1:2108:8133:20870
CAGACTAT
+
FF:F::FF
@A00769:11:HC3HCDRXX:1:2108:11614:20885
CAGACTAT
+
FFFFFFFF
@A00769:11:HC3HCDRXX:1:2108:29649:21026
CAGACTAT
+
FF,F:FFF
@A00769:11:HC3HCDRXX:1:2108:22083:21104
CAGACTAT
+
FFFFFFFF
@A00769:11:HC3HCDRXX:1:2108:23014:21151
CAGACTAT
+
FFFFFFFF
@A00769:11:HC3HCDRXX:1:2108:10746:21198
CAGACTAT
+
FFFFFFFF
@A00769:11:HC3HCDRXX:1:2108:5122:21230
CAGACTAT
+
FFFFFFFF
@A00769:11:HC3HCDRXX:1:2108:28619:21308
CAGACTAT
+
FFFFFFFF
@A00769:11:HC3HCDRXX:1:2108:4408:21339
CAGACTAT
+
FF:FFFFF
@A00769:11:HC3HCDRXX:1:2108:28962:21371
CAGACTAT
+
FFFF:FF:
@A00769:11:HC3HCDRXX:1:2108:32859:21386
CAGACTAT
+
FFFFFFFF
@A00769:11:HC3HCDRXX:1:2108:5023:21465
CAGACTAT
+
FFFFFFFF
@A00769:11:HC3HCDRXX:1:2108:5222:21465
CAGACTAT
+
FFFFFFFF
@A00769:11:HC3HCDRXX:1:2108:14895:21559
CAGACTAT
+
F:,FF:,F
@A00769:11:HC3HCDRXX:1:2108:18900:21605
CAGACTAT
+
FFFFFFFF
@A00769:11:HC3HCDRXX:1:2108:11514:21684
CAGACTAT
+
FFFFFFFF
@A00769:11:HC3HCDRXX:1:2108:13630:21684
CAGACTAT
+
FFFFFFFF
@A00769:11:HC3HCDRXX:1:2108:9218:21715
CAGACTAT
+
FF:FFFFF
@A00769:11:HC3HCDRXX:1:2108:15564:21746
CAGACTAT
+
FFFFFF:F
@A00769:11:HC3HCDRXX:1:2108:3242:21919
CAGACTAT
+
FFFFFF:F
@A00769:11:HC3HCDRXX:1:2108:26033:21934
CAGACTAT
+
FFF:FFFF
@A00769:11:HC3HCDRXX:1:2108:16034:22153
CAGACTAT
+
FFFFFFFF
@A00769:11:HC3HCDRXX:1:2108:4345:22200
CAGACTAT
+
FFFFFFFF
@A00769:11:HC3HCDRXX:1:2108:7365:22294
CAGACTAT
+
FFFFFFFF
@A00769:11:HC3HCDRXX:1:2108:1940:22388
CAGACTAT
+
FFFFFFFF
@A00769:11:HC3HCDRXX:1:2108:1931:22404
CAGACTAT
+
FFFFFFFF
@A00769:11:HC3HCDRXX:1:2108:3812:22404
CAGACTAT
+
FFFFF:F,
@A00769:11:HC3HCDRXX:1:2108:8612:22451
CAGACTAT
+
FFFFFFFF
@A00769:11:HC3HCDRXX:1:2108:31268:22514
CAGACTAT
+
FFFFFFFF
@A00769:11:HC3HCDRXX:1:2108:1099:22529
CAGACTAT
+
FFFFFFFF
@A00769:11:HC3HCDRXX:1:2108:30861:22592
CAGACTAT
+
FFFFFFFF
@A00769:11:HC3HCDRXX:1:2108:8775:22639
CAGACTAT
+
F::F,FFF
@A00769:11:HC3HCDRXX:1:2108:25626:22733
CAGACTAT
+
FFFFFFFF
@A00769:11:HC3HCDRXX:1:2108:22381:22748
CAGACTAT
+
FFFFFFFF
@A00769:11:HC3HCDRXX:1:2108:21811:22764
CAGACTAT
+
FFFFFFFF
@A00769:11:HC3HCDRXX:1:2108:16477:22858
CAGACTAT
+
FFFFFFFF
@A00769:11:HC3HCDRXX:1:2108:5683:22889
CAGACTAT
+
FF,FF:F,
@A00769:11:HC3HCDRXX:1:2108:8169:22905
CAGACTAT
+
FFFFFFFF
@A00769:11:HC3HCDRXX:1:2108:12029:22952
CAGACTAT
+
FFFFFFFF
@A00769:11:HC3HCDRXX:1:2108:18873:22968
CAGACTAT
+
FFFFFFFF
@A00769:11:HC3HCDRXX:1:2108:23656:22983
CAGACTAT
+
FFFFFFFF
@A00769:11:HC3HCDRXX:1:2108:30653:23077
CAGACTAT
+
FFFFFFFF
@A00769:11:HC3HCDRXX:1:2108:8766:23124
CAGACTAT
+
FFFFFFFF
@A00769:11:HC3HCDRXX:1:2108:18765:23156
CAGACTAT
+
FFFFFFFF
@A00769:11:HC3HCDRXX:1:2108:32199:23156
CAGACTAT
+
FFFFFFFF
@A00769:11:HC3HCDRXX:1:2108:15962:23218
CAGACTAT
+
FFFFFFFF
@A00769:11:HC3HCDRXX:1:2108:31250:23265
CAGACTAT
+
FFFFFF:F
@A00769:11:HC3HCDRXX:1:2108:3604:23328
CAGACTAT
+
FFFFF:F,
@A00769:11:HC3HCDRXX:1:2108:31729:23343
CAGACTAT
+
FFFFFF:F
@A00769:11:HC3HCDRXX:1:2108:13774:23375
CAGACTAT
+
FFFFFFFF
@A00769:11:HC3HCDRXX:1:2108:16269:23437
CAGACTAT
+
FFFFFFFF
@A00769:11:HC3HCDRXX:1:2108:17400:23484
CAGACTAT
+
FFFFFFFF
@A00769:11:HC3HCDRXX:1:2108:22535:23484
CAGACTAT
+
FFFFFFFF
@A00769:11:HC3HCDRXX:1:2108:31394:23516
CAGACTAT
+
FFFFFFFF
@A00769:11:HC3HCDRXX:1:2108:15420:23531
CAGACTAT
+
FFFFFFFF
@A00769:11:HC3HCDRXX:1:2108:31078:23531
CAGACTAT
+
FFFFFFFF
@A00769:11:HC3HCDRXX:1:2108:11541:23547
CAGACTAT
+
FFFFFFFF
@A00769:11:HC3HCDRXX:1:2108:16929:23578
CAGACTAT
+
FFFFFFFF
@A00769:11:HC3HCDRXX:1:2108:2058:23657
CAGACTAT
+
FFFFFFFF
@A00769:11:HC3HCDRXX:1:2108:28628:23672
CAGACTAT
+
FFFFFFFF
@A00769:11:HC3HCDRXX:1:2108:14226:23688
CAGACTAT
+
FFFFFFFF
@A00769:11:HC3HCDRXX:1:2108:29342:23750
CAGACTAT
+
FFFFFFFF
@A00769:11:HC3HCDRXX:1:2108:31412:23766
CAGACTAT
+
FFFFFFFF
@A00769:11:HC3HCDRXX:1:2108:12111:23782
CAGACTAT
+
FFFFFFFF
@A00769:11:HC3HCDRXX:1:2108:1796:23829
CAGACTAT
+
FFFFFFFF
@A00769:11:HC3HCDRXX:1:2108:26078:23829
CAGACTAT
+
FFFFFFFF
@A00769:11:HC3HCDRXX:1:2108:26549:23985
CAGACTAT
+
FFFFFFFF
@A00769:11:HC3HCDRXX:1:2108:11062:24001
CAGACTAT
+
FFFFFFFF
@A00769:11:HC3HCDRXX:1:2108:19759:24158
CAGACTAT
+
FFFFFFFF
@A00769:11:HC3HCDRXX:1:2108:4056:24173
CAGACTAT
+
FFFFFFFF
@A00769:11:HC3HCDRXX:1:2108:17689:24173
CAGACTAT
+
FFFFFFFF
@A00769:11:HC3HCDRXX:1:2108:22453:24189
CAGACTAT
+
FFFFFFFF
@A00769:11:HC3HCDRXX:1:2108:5430:24392
CAGACTAT
+
FFFFFFFF
@A00769:11:HC3HCDRXX:1:2108:31828:24392
CAGACTAT
+
FFFFFFF:
@A00769:11:HC3HCDRXX:1:2108:18249:24486
CAGACTAT
+
FFFF:FFF
@A00769:11:HC3HCDRXX:1:2108:21793:24518
CAGACTAT
+
FFFFFFFF
@A00769:11:HC3HCDRXX:1:2108:23809:24533
CAGACTAT
+
FFFFFFFF
@A00769:11:HC3HCDRXX:1:2108:4363:24549
CAGACTAT
+
FFFFFFFF
@A00769:11:HC3HCDRXX:1:2108:11089:24643
CAGACTAT
+
FFFFF,F:
@A00769:11:HC3HCDRXX:1:2108:6379:24690
CAGACTAT
+
FFFFFFFF
@A00769:11:HC3HCDRXX:1:2108:18738:24737
CAGACTAT
+
FFFFFFFF
@A00769:11:HC3HCDRXX:1:2108:16749:24831
CAGACTAT
+
FFFFFFFF
@A00769:11:HC3HCDRXX:1:2108:17906:24831
CAGACTAT
+
FFFFFFFF
@A00769:11:HC3HCDRXX:1:2108:20934:24846
CAGACTAT
+
FFFFFFFF
@A00769:11:HC3HCDRXX:1:2108:21269:24987
CAGACTAT
+
FFFFFFFF
@A00769:11:HC3HCDRXX:1:2108:6081:25050
CAGACTAT
+
FF,FFFFF
@A00769:11:HC3HCDRXX:1:2108:17833:25175
CAGACTAT
+
FFFFFFFF
@A00769:11:HC3HCDRXX:1:2108:10285:25222
CAGACTAT
+
FFFFFFFF
@A00769:11:HC3HCDRXX:1:2108:5376:25238
CAGACTAT
+
FFFFFFFF
@A00769:11:HC3HCDRXX:1:2108:6858:25238
CAGACTAT
+
FFFFFFFF
@A00769:11:HC3HCDRXX:1:2108:20528:25238
CAGACTAT
+
FFFFFFFF
@A00769:11:HC3HCDRXX:1:2108:2501:25332
CAGACTAT
+
FFFFFFFF
@A00769:11:HC3HCDRXX:1:2108:9037:25379
CAGACTAT
+
FFFFFFFF
@A00769:11:HC3HCDRXX:1:2108:22200:25379
CAGACTAT
+
FFFFFFFF
@A00769:11:HC3HCDRXX:1:2108:18973:25488
CAGACTAT
+
FFFFFFFF
@A00769:11:HC3HCDRXX:1:2108:6967:25520
CAGACTAT
+
FFFFFFFF
@A00769:11:HC3HCDRXX:1:2108:9453:25535
CAGACTAT
+
FFFFFFFF
@A00769:11:HC3HCDRXX:1:2108:31765:25567
CAGACTAT
+
FFFFFF:F
@A00769:11:HC3HCDRXX:1:2108:17571:25598
CAGACTAT
+
FFFFFFFF
@A00769:11:HC3HCDRXX:1:2108:24695:25692
CAGACTAT
+
FFFFFFFF
@A00769:11:HC3HCDRXX:1:2108:1705:25801
CAGACTAT
+
FFFFFFFF
@A00769:11:HC3HCDRXX:1:2108:4761:25833
CAGACTAT
+
FFFFFFFF
@A00769:11:HC3HCDRXX:1:2108:16929:25864
CAGACTAT
+
FFFFFFFF
@A00769:11:HC3HCDRXX:1:2108:23005:25864
CAGACTAT
+
FFFFFFFF
@A00769:11:HC3HCDRXX:1:2108:5719:25989
CAGACTAT
+
FFFF:F,F
@A00769:11:HC3HCDRXX:1:2108:16694:26021
CAGACTAT
+
FFFFFFFF
@A00769:11:HC3HCDRXX:1:2108:17246:26036
CAGACTAT
+
FFFFFFFF
@A00769:11:HC3HCDRXX:1:2108:15130:26099
CAGACTAT
+
FFFFFFFF
@A00769:11:HC3HCDRXX:1:2108:24740:26146
CAGACTAT
+
:FFFF,FF
@A00769:11:HC3HCDRXX:1:2108:13440:26177
CAGACTAT
+
FFFFFFFF
@A00769:11:HC3HCDRXX:1:2108:3495:26209
CAGACTAT
+
FFFFFFFF
@A00769:11:HC3HCDRXX:1:2108:12943:26224
CAGACTAT
+
FFFFFFFF
@A00769:11:HC3HCDRXX:1:2108:14977:26271
CAGACTAT
+
FFFFFFFF
@A00769:11:HC3HCDRXX:1:2108:27028:26287
CAGACTAT
+
FFFFFFFF
@A00769:11:HC3HCDRXX:1:2108:10221:26303
CAGACTAT
+
FFFFFFFF
@A00769:11:HC3HCDRXX:1:2108:31213:26365
CAGACTAT
+
FFFFFFFF
@A00769:11:HC3HCDRXX:1:2108:8892:26381
CAGACTAT
+
FFFFFFFF
@A00769:11:HC3HCDRXX:1:2108:9498:26396
CAGACTAT
+
FFFFFFFF
@A00769:11:HC3HCDRXX:1:2108:23041:26459
CAGACTAT
+
FFFFFFFF
@A00769:11:HC3HCDRXX:1:2108:26847:26475
CAGACTAT
+
FFFFF:FF
@A00769:11:HC3HCDRXX:1:2108:2917:26490
CAGACTAT
+
FFFFFFFF
@A00769:11:HC3HCDRXX:1:2108:14895:26569
CAGACTAT
+
FF:FFFFF
@A00769:11:HC3HCDRXX:1:2108:30662:26569
CAGACTAT
+
FFFFFFFF
@A00769:11:HC3HCDRXX:1:2108:13087:26600
CAGACTAT
+
FFFFFFFF
@A00769:11:HC3HCDRXX:1:2108:3134:26616
CAGACTAT
+
FFFFFFFF
@A00769:11:HC3HCDRXX:1:2108:24035:26616
CAGACTAT
+
FF,F::FF
@A00769:11:HC3HCDRXX:1:2108:21875:26631
CAGACTAT
+
FFFFFFFF
@A00769:11:HC3HCDRXX:1:2108:12879:26647
CAGACTAT
+
FFFFFFFF
@A00769:11:HC3HCDRXX:1:2108:31946:26663
CAGACTAT
+
FFFFFFFF
@A00769:11:HC3HCDRXX:1:2108:10013:26757
CAGACTAT
+
FFFFFFFF
@A00769:11:HC3HCDRXX:1:2108:5231:26772
CAGACTAT
+
FFFFFFFF
@A00769:11:HC3HCDRXX:1:2108:29288:26850
CAGACTAT
+
FFFFFFFF
@A00769:11:HC3HCDRXX:1:2108:14859:27070
CAGACTAT
+
FFFFFFFF
@A00769:11:HC3HCDRXX:1:2108:17969:27132
CAGACTAT
+
FFFFFF,F
@A00769:11:HC3HCDRXX:1:2108:19370:27179
CAGACTAT
+
FFF:FFFF
@A00769:11:HC3HCDRXX:1:2108:16288:27226
CAGACTAT
+
FFFFFFFF
@A00769:11:HC3HCDRXX:1:2108:25156:27242
CAGACTAT
+
FFFFF:FF
@A00769:11:HC3HCDRXX:1:2108:3486:27258
CAGACTAT
+
FFFFFFFF
@A00769:11:HC3HCDRXX:1:2108:17861:27258
CAGACTAT
+
FFFFFFFF
@A00769:11:HC3HCDRXX:1:2108:24722:27305
CAGACTAT
+
FFFFFFFF
@A00769:11:HC3HCDRXX:1:2108:11044:27320
CAGACTAT
+
FFFFFFFF
@A00769:11:HC3HCDRXX:1:2108:7084:27352
CAGACTAT
+
FFFFF:FF
@A00769:11:HC3HCDRXX:1:2108:31729:27352
CAGACTAT
+
FFFFFFFF
@A00769:11:HC3HCDRXX:1:2108:21142:27367
CAGACTAT
+
FFFFFFFF
@A00769:11:HC3HCDRXX:1:2108:20482:27383
CAGACTAT
+
FFFFFFFF
@A00769:11:HC3HCDRXX:1:2108:17445:27445
CAGACTAT
+
FFFFFFFF
@A00769:11:HC3HCDRXX:1:2108:4933:27477
CAGACTAT
+
::FFFFFF
@A00769:11:HC3HCDRXX:1:2108:26829:27477
CAGACTAT
+
FFFFFF:F
@A00769:11:HC3HCDRXX:1:2108:27398:27492
CAGACTAT
+
FFFFFFFF
@A00769:11:HC3HCDRXX:1:2108:8151:27571
CAGACTAT
+
FFFFF:FF
@A00769:11:HC3HCDRXX:1:2108:15022:27727
CAGACTAT
+
FFFFFFFF
@A00769:11:HC3HCDRXX:1:2108:23240:27743
CAGACTAT
+
FFFFFFFF
@A00769:11:HC3HCDRXX:1:2108:3830:27821
CAGACTAT
+
FFFFFFFF
@A00769:11:HC3HCDRXX:1:2108:27118:27821
CAGACTAT
+
FFFFFFFF
@A00769:11:HC3HCDRXX:1:2108:11017:27868
CAGACTAT
+
FFFFFFF:
@A00769:11:HC3HCDRXX:1:2108:22119:27868
CAGACTAT
+
,::,F,:F
@A00769:11:HC3HCDRXX:1:2108:17897:27946
CAGACTAT
+
FFFFFFFF
@A00769:11:HC3HCDRXX:1:2108:32054:27946
CAGACTAT
+
FFFFFFFF
@A00769:11:HC3HCDRXX:1:2108:16821:28056
CAGACTAT
+
FFFFFFFF
@A00769:11:HC3HCDRXX:1:2108:28094:28072
CAGACTAT
+
FFFFFFFF
@A00769:11:HC3HCDRXX:1:2108:2781:28134
CAGACTAT
+
FFFFFFFF
@A00769:11:HC3HCDRXX:1:2108:14181:28244
CAGACTAT
+
FFFFFF:F
@A00769:11:HC3HCDRXX:1:2108:21486:28244
CAGACTAT
+
FFFFFF:F
@A00769:11:HC3HCDRXX:1:2108:31919:28369
CAGACTAT
+
FFFFFFFF
@A00769:11:HC3HCDRXX:1:2108:2302:28401
CAGACTAT
+
FFFFFFFF
@A00769:11:HC3HCDRXX:1:2108:3549:28401
CAGACTAT
+
FFFFFFFF
@A00769:11:HC3HCDRXX:1:2108:32606:28401
CAGACTAT
+
FFFFFFFF
@A00769:11:HC3HCDRXX:1:2108:5113:28510
CAGACTAT
+
FFFFFFFF
@A00769:11:HC3HCDRXX:1:2108:30436:28526
CAGACTAT
+
FFFFFFFF
@A00769:11:HC3HCDRXX:1:2108:15347:28541
CAGACTAT
+
FFFFFFFF
@A00769:11:HC3HCDRXX:1:2108:17553:28667
CAGACTAT
+
FFFFFFFF
@A00769:11:HC3HCDRXX:1:2108:3884:28698
CAGACTAT
+
FFFFF:FF
@A00769:11:HC3HCDRXX:1:2108:13874:28745
CAGACTAT
+
FFFFFFFF
@A00769:11:HC3HCDRXX:1:2108:31006:28792
CAGACTAT
+
FFFFFFFF
@A00769:11:HC3HCDRXX:1:2108:25726:28823
CAGACTAT
+
FFFFFFFF
@A00769:11:HC3HCDRXX:1:2108:10520:28855
CAGACTAT
+
FFFFFFFF
@A00769:11:HC3HCDRXX:1:2108:9679:28995
CAGACTAT
+
FFFFFFFF
@A00769:11:HC3HCDRXX:1:2108:5457:29011
CAGACTAT
+
FFFFFFFF
@A00769:11:HC3HCDRXX:1:2108:18430:29058
CAGACTAT
+
FF:FF:FF
@A00769:11:HC3HCDRXX:1:2108:9824:29089
CAGACTAT
+
FFFFFFFF
@A00769:11:HC3HCDRXX:1:2108:24343:29089
CAGACTAT
+
FFFFFFFF
@A00769:11:HC3HCDRXX:1:2108:21368:29168
CAGACTAT
+
FFFFFFFF
@A00769:11:HC3HCDRXX:1:2108:10746:29277
CAGACTAT
+
FFFFFFFF
@A00769:11:HC3HCDRXX:1:2108:10140:29293
CAGACTAT
+
FFFFFFFF
@A00769:11:HC3HCDRXX:1:2108:27462:29356
CAGACTAT
+
FFFFFFFF
@A00769:11:HC3HCDRXX:1:2108:6234:29387
CAGACTAT
+
FFFFFFFF
@A00769:11:HC3HCDRXX:1:2108:7961:29434
CAGACTAT
+
,F,FF,FF
@A00769:11:HC3HCDRXX:1:2108:14588:29543
CAGACTAT
+
FFFFFF,F
@A00769:11:HC3HCDRXX:1:2108:30463:29606
CAGACTAT
+
FFFFFFFF
@A00769:11:HC3HCDRXX:1:2108:4074:29622
CAGACTAT
+
FFFFFFFF
@A00769:11:HC3HCDRXX:1:2108:10872:29653
CAGACTAT
+
FFFFFFFF
@A00769:11:HC3HCDRXX:1:2108:7907:29684
CAGACTAT
+
FFFFFFFF
@A00769:11:HC3HCDRXX:1:2108:4526:29747
CAGACTAT
+
FFFFFFFF
@A00769:11:HC3HCDRXX:1:2108:27480:29763
CAGACTAT
+
FF:FFFFF
@A00769:11:HC3HCDRXX:1:2108:8187:29919
CAGACTAT
+
FFFFFFFF
@A00769:11:HC3HCDRXX:1:2108:14588:29919
CAGACTAT
+
FFFFFFFF
@A00769:11:HC3HCDRXX:1:2108:19144:29919
CAGACTAT
+
FFFFFFFF
@A00769:11:HC3HCDRXX:1:2108:10384:30123
CAGACTAT
+
FFFFFFFF
@A00769:11:HC3HCDRXX:1:2108:21296:30170
CAGACTAT
+
FFFFFFFF
@A00769:11:HC3HCDRXX:1:2108:7880:30201
CAGACTAT
+
FFFFFFFF
@A00769:11:HC3HCDRXX:1:2108:12237:30201
CAGACTAT
+
FFFFFFFF
@A00769:11:HC3HCDRXX:1:2108:31286:30279
CAGACTAT
+
FF:FF:FF
@A00769:11:HC3HCDRXX:1:2108:27923:30373
CAGACTAT
+
FFFFFFFF
@A00769:11:HC3HCDRXX:1:2108:21893:30389
CAGACTAT
+
FFFFFFFF
@A00769:11:HC3HCDRXX:1:2108:25238:30389
CAGACTAT
+
FFFFFFFF
@A00769:11:HC3HCDRXX:1:2108:1298:30420
CAGACTAT
+
FFFFFFFF
@A00769:11:HC3HCDRXX:1:2108:11695:30420
CAGACTAT
+
FFFFFFFF
@A00769:11:HC3HCDRXX:1:2108:31801:30420
CAGACTAT
+
FFFFFFFF
@A00769:11:HC3HCDRXX:1:2108:14760:30561
CAGACTAT
+
FFFFFF,F
@A00769:11:HC3HCDRXX:1:2108:7401:30592
CAGACTAT
+
FFFFFFFF
@A00769:11:HC3HCDRXX:1:2108:10945:30812
CAGACTAT
+
FFFFFFFF
@A00769:11:HC3HCDRXX:1:2108:15176:30843
CAGACTAT
+
FFFFFFFF
@A00769:11:HC3HCDRXX:1:2108:3884:30890
CAGACTAT
+
FFFFFFFF
@A00769:11:HC3HCDRXX:1:2108:14805:30953
CAGACTAT
+
FFFFFFFF
@A00769:11:HC3HCDRXX:1:2108:21739:31000
CAGACTAT
+
FFFFFFFF
@A00769:11:HC3HCDRXX:1:2108:4056:31031
CAGACTAT
+
FFFFFFFF
@A00769:11:HC3HCDRXX:1:2108:28971:31062
CAGACTAT
+
FFFFFFFF
@A00769:11:HC3HCDRXX:1:2108:26169:31093
CAGACTAT
+
FFFFF:FF
@A00769:11:HC3HCDRXX:1:2108:17409:31109
CAGACTAT
+
FFFFFFFF
@A00769:11:HC3HCDRXX:1:2108:20148:31125
CAGACTAT
+
FF:F,:FF
@A00769:11:HC3HCDRXX:1:2108:7970:31234
CAGACTAT
+
FFFFFFFF
@A00769:11:HC3HCDRXX:1:2108:5575:31250
CAGACTAT
+
FFFFFFFF
@A00769:11:HC3HCDRXX:1:2108:7690:31281
CAGACTAT
+
FFFFF,FF
@A00769:11:HC3HCDRXX:1:2108:31873:31328
CAGACTAT
+
FFFFFFFF
@A00769:11:HC3HCDRXX:1:2108:9444:31344
CAGACTAT
+
FF,FFFF,
@A00769:11:HC3HCDRXX:1:2108:3134:31407
CAGACTAT
+
FFFFFFFF
@A00769:11:HC3HCDRXX:1:2108:17833:31407
CAGACTAT
+
FFFFFFFF
@A00769:11:HC3HCDRXX:1:2108:32542:31422
CAGACTAT
+
FF:FFFFF
@A00769:11:HC3HCDRXX:1:2108:16495:31438
CAGACTAT
+
FFFFFFFF
@A00769:11:HC3HCDRXX:1:2108:26675:31438
CAGACTAT
+
FFFFFFFF
@A00769:11:HC3HCDRXX:1:2108:3016:31454
CAGACTAT
+
FFFFFFFF
@A00769:11:HC3HCDRXX:1:2108:31530:31454
CAGACTAT
+
FFFFFFFF
@A00769:11:HC3HCDRXX:1:2108:4679:31516
CAGACTAT
+
FFFFFFFF
@A00769:11:HC3HCDRXX:1:2108:29270:31579
CAGACTAT
+
FFFFFFFF
@A00769:11:HC3HCDRXX:1:2108:30852:31626
CAGACTAT
+
FFFFFFFF
@A00769:11:HC3HCDRXX:1:2108:8892:31641
CAGACTAT
+
FFFFFFFF
@A00769:11:HC3HCDRXX:1:2108:25518:31720
CAGACTAT
+
FFFFFFFF
@A00769:11:HC3HCDRXX:1:2108:26467:31735
CAGACTAT
+
FFFFFFFF
@A00769:11:HC3HCDRXX:1:2108:10230:31892
CAGACTAT
+
FFFFFFFF
@A00769:11:HC3HCDRXX:1:2108:25455:31923
CAGACTAT
+
FFFFF:FF
@A00769:11:HC3HCDRXX:1:2108:12301:31939
CAGACTAT
+
FFFFFFFF
@A00769:11:HC3HCDRXX:1:2108:21323:31939
CAGACTAT
+
FFFFFFFF
@A00769:11:HC3HCDRXX:1:2108:29152:32002
CAGACTAT
+
FF:FFFFF
@A00769:11:HC3HCDRXX:1:2108:13630:32017
CAGACTAT
+
FFFFFFFF
@A00769:11:HC3HCDRXX:1:2108:15980:32049
CAGACTAT
+
FFFFFFFF
@A00769:11:HC3HCDRXX:1:2108:30120:32080
CAGACTAT
+
FFFFFFF,
@A00769:11:HC3HCDRXX:1:2108:25934:32095
CAGACTAT
+
FFFFFFFF
@A00769:11:HC3HCDRXX:1:2108:8088:32127
CAGACTAT
+
FFFFFFFF
@A00769:11:HC3HCDRXX:1:2108:11053:32221
CAGACTAT
+
FFFFFFFF
@A00769:11:HC3HCDRXX:1:2108:27037:32221
CAGACTAT
+
FFFFFFFF
@A00769:11:HC3HCDRXX:1:2108:23222:32252
CAGACTAT
+
FFFFFFFF
@A00769:11:HC3HCDRXX:1:2108:9091:32299
CAGACTAT
+
FFFFFFFF
@A00769:11:HC3HCDRXX:1:2108:27281:32299
CAGACTAT
+
FFFFFFFF
@A00769:11:HC3HCDRXX:1:2108:16993:32330
CAGACTAT
+
FFFFFFFF
@A00769:11:HC3HCDRXX:1:2108:17264:32456
CAGACTAT
+
FFFFFF:F
@A00769:11:HC3HCDRXX:1:2108:21495:32456
CAGACTAT
+
FFFFFFFF
@A00769:11:HC3HCDRXX:1:2108:24334:32456
CAGACTAT
+
FFFFFFFF
@A00769:11:HC3HCDRXX:1:2108:1470:32471
CAGACTAT
+
FFFFFFFF
@A00769:11:HC3HCDRXX:1:2108:14543:32503
CAGACTAT
+
FFFFFFFF
@A00769:11:HC3HCDRXX:1:2108:6497:32565
CAGACTAT
+
FFFFFFFF
@A00769:11:HC3HCDRXX:1:2108:5864:32597
CAGACTAT
+
FFFFFFFF
@A00769:11:HC3HCDRXX:1:2108:32624:32597
CAGACTAT
+
FFFFFFFF
@A00769:11:HC3HCDRXX:1:2108:25174:32628
CAGACTAT
+
FFFFFFFF
@A00769:11:HC3HCDRXX:1:2108:8223:32643
CAGACTAT
+
FFFFFFFF
@A00769:11:HC3HCDRXX:1:2108:24867:32690
CAGACTAT
+
FF,FF:FF
@A00769:11:HC3HCDRXX:1:2108:9435:32706
CAGACTAT
+
FFFFFFFF
@A00769:11:HC3HCDRXX:1:2108:18855:32706
CAGACTAT
+
FFF:FFFF
@A00769:11:HC3HCDRXX:1:2108:26277:32847
CAGACTAT
+
FFFFFFFF
@A00769:11:HC3HCDRXX:1:2108:1271:32878
CAGACTAT
+
FFFFFFFF
@A00769:11:HC3HCDRXX:1:2108:18701:32878
CAGACTAT
+
FFFF:FF:
@A00769:11:HC3HCDRXX:1:2108:15356:33035
CAGACTAT
+
FFFFFFFF
@A00769:11:HC3HCDRXX:1:2108:15917:33066
CAGACTAT
+
FFFFFFFF
@A00769:11:HC3HCDRXX:1:2108:6442:33098
CAGACTAT
+
FFFFFFFF
@A00769:11:HC3HCDRXX:1:2108:22643:33191
CAGACTAT
+
FFFFFFFF
@A00769:11:HC3HCDRXX:1:2108:9688:33238
CAGACTAT
+
F,FFFFFF
@A00769:11:HC3HCDRXX:1:2108:8368:33270
CAGACTAT
+
FFFFFFFF
@A00769:11:HC3HCDRXX:1:2108:16604:33317
CAGACTAT
+
FFFF,FFF
@A00769:11:HC3HCDRXX:1:2108:30174:33364
CAGACTAT
+
FFFFFFFF
@A00769:11:HC3HCDRXX:1:2108:11505:33505
CAGACTAT
+
FFFFF:FF
@A00769:11:HC3HCDRXX:1:2108:23502:33646
CAGACTAT
+
FFFFFFFF
@A00769:11:HC3HCDRXX:1:2108:5936:33755
CAGACTAT
+
FFFFFFFF
@A00769:11:HC3HCDRXX:1:2108:16197:33771
CAGACTAT
+
FF,FF:F,
@A00769:11:HC3HCDRXX:1:2108:13250:33802
CAGACTAT
+
FFFFFFFF
@A00769:11:HC3HCDRXX:1:2108:16468:33833
CAGACTAT
+
,FFF,FF:
@A00769:11:HC3HCDRXX:1:2108:29595:34178
CAGACTAT
+
FFFFFFFF
@A00769:11:HC3HCDRXX:1:2108:3613:34240
CAGACTAT
+
FFFFF:F,
@A00769:11:HC3HCDRXX:1:2108:28999:34240
CAGACTAT
+
FFFF:FFF
@A00769:11:HC3HCDRXX:1:2108:22752:34287
CAGACTAT
+
FFFFFFFF
@A00769:11:HC3HCDRXX:1:2108:20139:34303
CAGACTAT
+
FFFFFFFF
@A00769:11:HC3HCDRXX:1:2108:16396:34334
CAGACTAT
+
FFFFFFFF
@A00769:11:HC3HCDRXX:1:2108:3079:34350
CAGACTAT
+
FFFFF:FF
@A00769:11:HC3HCDRXX:1:2108:13042:34350
CAGACTAT
+
FF:FFFFF
@A00769:11:HC3HCDRXX:1:2108:26368:34381
CAGACTAT
+
FFFFFFFF
@A00769:11:HC3HCDRXX:1:2108:15917:34413
CAGACTAT
+
FFFFFFFF
@A00769:11:HC3HCDRXX:1:2108:21224:34460
CAGACTAT
+
FFFFFFFF
@A00769:11:HC3HCDRXX:1:2108:26196:34460
CAGACTAT
+
FFFFFFFF
@A00769:11:HC3HCDRXX:1:2108:1886:34507
CAGACTAT
+
FFFFFFFF
@A00769:11:HC3HCDRXX:1:2108:16369:34632
CAGACTAT
+
FFFFFFFF
@A00769:11:HC3HCDRXX:1:2108:30816:34632
CAGACTAT
+
FFFFFFFF
@A00769:11:HC3HCDRXX:1:2108:29514:34695
CAGACTAT
+
FFFFFFFF
@A00769:11:HC3HCDRXX:1:2108:25120:34757
CAGACTAT
+
FFFFFFFF
@A00769:11:HC3HCDRXX:1:2108:27181:34788
CAGACTAT
+
FFFFFFFF
@A00769:11:HC3HCDRXX:1:2108:18629:34820
CAGACTAT
+
FF:FFFFF
@A00769:11:HC3HCDRXX:1:2108:8278:34835
CAGACTAT
+
FFFFFFFF
@A00769:11:HC3HCDRXX:1:2108:13449:34929
CAGACTAT
+
FFFFFFFF
@A00769:11:HC3HCDRXX:1:2108:29396:34929
CAGACTAT
+
FFFFFFFF
@A00769:11:HC3HCDRXX:1:2108:7708:35039
CAGACTAT
+
FFFFFFFF
@A00769:11:HC3HCDRXX:1:2108:4987:35086
CAGACTAT
+
FFFFFFFF
@A00769:11:HC3HCDRXX:1:2108:22092:35117
CAGACTAT
+
FFFFFFFF
@A00769:11:HC3HCDRXX:1:2108:21540:35133
CAGACTAT
+
FFFFFFFF
@A00769:11:HC3HCDRXX:1:2108:3296:35164
CAGACTAT
+
FFFFF:F:
@A00769:11:HC3HCDRXX:1:2108:23113:35196
CAGACTAT
+
FFFFFFFF
@A00769:11:HC3HCDRXX:1:2108:30969:35336
CAGACTAT
+
FFFFFFFF
@A00769:11:HC3HCDRXX:1:2108:25807:35477
CAGACTAT
+
FFFFFFFF
@A00769:11:HC3HCDRXX:1:2108:21115:35493
CAGACTAT
+
,F:FFFF,
@A00769:11:HC3HCDRXX:1:2108:30300:35524
CAGACTAT
+
FFFFFFFF
@A00769:11:HC3HCDRXX:1:2108:4526:35540
CAGACTAT
+
:FFFFFFF
@A00769:11:HC3HCDRXX:1:2108:5059:35556
CAGACTAT
+
FF,FFFFF
@A00769:11:HC3HCDRXX:1:2108:13078:35665
CAGACTAT
+
FFFFF:FF
@A00769:11:HC3HCDRXX:1:2108:1497:35712
CAGACTAT
+
FFFFFFFF
@A00769:11:HC3HCDRXX:1:2108:25165:35744
CAGACTAT
+
FF:FFFFF
@A00769:11:HC3HCDRXX:1:2108:16260:35759
CAGACTAT
+
FFFFFFFF
@A00769:11:HC3HCDRXX:1:2108:19687:35837
CAGACTAT
+
FFFFFFFF
@A00769:11:HC3HCDRXX:1:2108:24252:35853
CAGACTAT
+
FFFFFFFF
@A00769:11:HC3HCDRXX:1:2108:2166:35900
CAGACTAT
+
FF:FFFFF
@A00769:11:HC3HCDRXX:1:2108:16152:36010
CAGACTAT
+
FFFFFFFF
@A00769:11:HC3HCDRXX:1:2108:13096:36135
CAGACTAT
+
FFFFFFFF
@A00769:11:HC3HCDRXX:1:2108:19271:36182
CAGACTAT
+
FFFFFFFF
@A00769:11:HC3HCDRXX:1:2108:1262:36245
CAGACTAT
+
FFFFFFFF
@A00769:11:HC3HCDRXX:1:2108:8142:36354
CAGACTAT
+
FFFFFFFF
@A00769:11:HC3HCDRXX:1:2108:6741:36370
CAGACTAT
+
FFFFFFFF
@A00769:11:HC3HCDRXX:1:2108:11695:36401
CAGACTAT
+
FF:FFFFF
@A00769:11:HC3HCDRXX:1:2108:3296:36417
CAGACTAT
+
FFFFFFFF
@A00769:11:HC3HCDRXX:1:2108:6117:36448
CAGACTAT
+
FFFFFFFF
@A00769:11:HC3HCDRXX:1:2108:25699:36448
CAGACTAT
+
FFFFFFFF
@A00769:11:HC3HCDRXX:1:2108:24424:36526
CAGACTAT
+
FFFFFFFF
@A00769:11:HC3HCDRXX:1:2108:10050:36652
CAGACTAT
+
FFFFFF:F
@A00769:11:HC3HCDRXX:1:2108:20202:36667
CAGACTAT
+
FFFFFFFF
@A00769:11:HC3HCDRXX:1:2108:11406:36714
CAGACTAT
+
FFFFFFFF
@A00769:11:HC3HCDRXX:1:2108:10917:36746
CAGACTAT
+
FFFFFFFF
@A00769:11:HC3HCDRXX:1:2108:15130:36746
CAGACTAT
+
FFFFFFFF
@A00769:11:HC3HCDRXX:1:2108:25654:36777
CAGACTAT
+
FFFFFFFF
@A00769:11:HC3HCDRXX:1:2108:15962:36839
CAGACTAT
+
FFFFFFFF
@A00769:11:HC3HCDRXX:1:2108:16649:36839
CAGACTAT
+
FFFFFFFF
@A00769:11:HC3HCDRXX:1:2108:22290:36871
CAGACTAT
+
FFFFFFFF
@A00769:11:HC3HCDRXX:1:2108:13358:36933
CAGACTAT
+
FFFFFFFF
@A00769:11:HC3HCDRXX:1:2108:16631:36965
CAGACTAT
+
FFFFFFFF
@A00769:11:HC3HCDRXX:1:2108:24677:36996
CAGACTAT
+
FFFFFFFF
@A00769:11:HC3HCDRXX:1:2109:26476:1063
CAGACTAT
+
FFFFFFFF
@A00769:11:HC3HCDRXX:1:2109:7952:1141
CAGACTAT
+
FFFFFFFF
@A00769:11:HC3HCDRXX:1:2109:32298:1188
CAGACTAT
+
FFFFFFFF
@A00769:11:HC3HCDRXX:1:2109:6470:1204
CAGACTAT
+
FFFFFFFF
@A00769:11:HC3HCDRXX:1:2109:10963:1219
CAGACTAT
+
FFFFFFFF
@A00769:11:HC3HCDRXX:1:2109:3242:1282
CAGACTAT
+
FFFFFFFF
@A00769:11:HC3HCDRXX:1:2109:6623:1282
CAGACTAT
+
FFFFFFFF
@A00769:11:HC3HCDRXX:1:2109:16794:1297
CAGACTAT
+
FFFFFFFF
@A00769:11:HC3HCDRXX:1:2109:21748:1297
CAGACTAT
+
FF:FFFFF
@A00769:11:HC3HCDRXX:1:2109:10149:1344
CAGACTAT
+
FFFFFFFF
@A00769:11:HC3HCDRXX:1:2109:25654:1423
CAGACTAT
+
FFFFFFFF
@A00769:11:HC3HCDRXX:1:2109:29351:1438
CAGACTAT
+
FFFFF:FF
@A00769:11:HC3HCDRXX:1:2109:16631:1485
CAGACTAT
+
FFFFFFFF
@A00769:11:HC3HCDRXX:1:2109:26702:1485
CAGACTAT
+
FFFFFFFF
@A00769:11:HC3HCDRXX:1:2109:3586:1564
CAGACTAT
+
FFFFFFFF
@A00769:11:HC3HCDRXX:1:2109:10257:1564
CAGACTAT
+
FFFFF,F,
@A00769:11:HC3HCDRXX:1:2109:22724:1579
CAGACTAT
+
FF:FFFFF
@A00769:11:HC3HCDRXX:1:2109:16098:1626
CAGACTAT
+
FFFFFFFF
@A00769:11:HC3HCDRXX:1:2109:2998:1705
CAGACTAT
+
FFFFFFFF
@A00769:11:HC3HCDRXX:1:2109:17933:1799
CAGACTAT
+
FFFFFFFF
@A00769:11:HC3HCDRXX:1:2109:25527:1830
CAGACTAT
+
FFFFFFFF
@A00769:11:HC3HCDRXX:1:2109:2013:1846
CAGACTAT
+
FFFFF:FF
@A00769:11:HC3HCDRXX:1:2109:5358:1846
CAGACTAT
+
FFFFFFFF
@A00769:11:HC3HCDRXX:1:2109:4010:1861
CAGACTAT
+
FFFFFFFF
@A00769:11:HC3HCDRXX:1:2109:4110:1939
CAGACTAT
+
FFFFFFFF
@A00769:11:HC3HCDRXX:1:2109:5565:1986
CAGACTAT
+
FFFFFFFF
@A00769:11:HC3HCDRXX:1:2109:29324:1986
CAGACTAT
+
FFFFFFFF
@A00769:11:HC3HCDRXX:1:2109:7672:2002
CAGACTAT
+
FFFFFFFF
@A00769:11:HC3HCDRXX:1:2109:27552:2049
CAGACTAT
+
FFFFFFFF
@A00769:11:HC3HCDRXX:1:2109:24089:2065
CAGACTAT
+
FFFFFF:F
@A00769:11:HC3HCDRXX:1:2109:29360:2080
CAGACTAT
+
FFFFF:FF
@A00769:11:HC3HCDRXX:1:2109:11957:2096
CAGACTAT
+
FFFFFFFF
@A00769:11:HC3HCDRXX:1:2109:7609:2112
CAGACTAT
+
FFFFFFFF
@A00769:11:HC3HCDRXX:1:2109:19940:2112
CAGACTAT
+
FFFFFFFF
@A00769:11:HC3HCDRXX:1:2109:12491:2143
CAGACTAT
+
FFFFFFFF
@A00769:11:HC3HCDRXX:1:2109:11451:2159
CAGACTAT
+
FFFFFFFF
@A00769:11:HC3HCDRXX:1:2109:7735:2206
CAGACTAT
+
FFFFFFFF
@A00769:11:HC3HCDRXX:1:2109:11134:2237
CAGACTAT
+
FFFFFFFF
@A00769:11:HC3HCDRXX:1:2109:18837:2237
CAGACTAT
+
FFFFFFFF
@A00769:11:HC3HCDRXX:1:2109:23520:2268
CAGACTAT
+
FFFFFFFF
@A00769:11:HC3HCDRXX:1:2109:27859:2268
CAGACTAT
+
:F:FFFFF
@A00769:11:HC3HCDRXX:1:2109:31882:2284
CAGACTAT
+
FF,FFFF:
@A00769:11:HC3HCDRXX:1:2109:32859:2347
CAGACTAT
+
FFFFFFFF
@A00769:11:HC3HCDRXX:1:2109:20012:2362
CAGACTAT
+
FFFFFFFF
@A00769:11:HC3HCDRXX:1:2109:30337:2456
CAGACTAT
+
FFFFFFFF
@A00769:11:HC3HCDRXX:1:2109:6768:2503
CAGACTAT
+
FFFFFFFF
@A00769:11:HC3HCDRXX:1:2109:6126:2519
CAGACTAT
+
FFFFFFFF
@A00769:11:HC3HCDRXX:1:2109:5864:2534
CAGACTAT
+
FFFFFFFF
@A00769:11:HC3HCDRXX:1:2109:23656:2597
CAGACTAT
+
FFFFFFFF
@A00769:11:HC3HCDRXX:1:2109:28284:2597
CAGACTAT
+
FFFFFFFF
@A00769:11:HC3HCDRXX:1:2109:1904:2628
CAGACTAT
+
FFFFFFFF
@A00769:11:HC3HCDRXX:1:2109:4399:2628
CAGACTAT
+
FFFFFFFF
@A00769:11:HC3HCDRXX:1:2109:23384:2660
CAGACTAT
+
,FFFFFFF
@A00769:11:HC3HCDRXX:1:2109:20338:2738
CAGACTAT
+
FF:FFFFF
@A00769:11:HC3HCDRXX:1:2109:8350:2832
CAGACTAT
+
FFFFFFFF
@A00769:11:HC3HCDRXX:1:2109:15203:2832
CAGACTAT
+
FFFFFFFF
@A00769:11:HC3HCDRXX:1:2109:28673:2832
CAGACTAT
+
FFFFFFFF
@A00769:11:HC3HCDRXX:1:2109:12210:2879
CAGACTAT
+
FFFFFFFF
@A00769:11:HC3HCDRXX:1:2109:29080:2942
CAGACTAT
+
FFFFFFFF
@A00769:11:HC3HCDRXX:1:2109:29577:3020
CAGACTAT
+
F:FFF,F,
@A00769:11:HC3HCDRXX:1:2109:29984:3035
CAGACTAT
+
FFFFFFFF
@A00769:11:HC3HCDRXX:1:2109:10077:3161
CAGACTAT
+
FFFFFFFF
@A00769:11:HC3HCDRXX:1:2109:28366:3176
CAGACTAT
+
FFFFFFFF
@A00769:11:HC3HCDRXX:1:2109:26576:3208
CAGACTAT
+
FFFFFFFF
@A00769:11:HC3HCDRXX:1:2109:21242:3270
CAGACTAT
+
FFFFFFFF
@A00769:11:HC3HCDRXX:1:2109:19877:3380
CAGACTAT
+
FFFFFFFF
@A00769:11:HC3HCDRXX:1:2109:27371:3396
CAGACTAT
+
FFFFFF,F
@A00769:11:HC3HCDRXX:1:2109:18457:3427
CAGACTAT
+
FFFFFFFF
@A00769:11:HC3HCDRXX:1:2109:1127:3505
CAGACTAT
+
FFFFFFFF
@A00769:11:HC3HCDRXX:1:2109:12563:3521
CAGACTAT
+
FFFFFFFF
@A00769:11:HC3HCDRXX:1:2109:15835:3521
CAGACTAT
+
FFFFFFFF
@A00769:11:HC3HCDRXX:1:2109:22652:3552
CAGACTAT
+
FFFFFFFF
@A00769:11:HC3HCDRXX:1:2109:10176:3615
CAGACTAT
+
FFFFFFFF
@A00769:11:HC3HCDRXX:1:2109:1253:3662
CAGACTAT
+
FFFFFFFF
@A00769:11:HC3HCDRXX:1:2109:30499:3677
CAGACTAT
+
FFFFF,F,
@A00769:11:HC3HCDRXX:1:2109:16278:3850
CAGACTAT
+
FFFFFFFF
@A00769:11:HC3HCDRXX:1:2109:9399:3865
CAGACTAT
+
FFFFF,FF
@A00769:11:HC3HCDRXX:1:2109:31168:3865
CAGACTAT
+
FF,FF,FF
@A00769:11:HC3HCDRXX:1:2109:25608:4006
CAGACTAT
+
FFFFFFFF
@A00769:11:HC3HCDRXX:1:2109:6036:4022
CAGACTAT
+
FFFFFFFF
@A00769:11:HC3HCDRXX:1:2109:15962:4053
CAGACTAT
+
FFFFFFFF
@A00769:11:HC3HCDRXX:1:2109:29270:4085
CAGACTAT
+
FFFFFFFF
@A00769:11:HC3HCDRXX:1:2109:13548:4131
CAGACTAT
+
FFFFFFFF
@A00769:11:HC3HCDRXX:1:2109:31331:4147
CAGACTAT
+
FFFFFFFF
@A00769:11:HC3HCDRXX:1:2109:3830:4178
CAGACTAT
+
FFFFFFFF
@A00769:11:HC3HCDRXX:1:2109:18728:4241
CAGACTAT
+
FFFFFFFF
@A00769:11:HC3HCDRXX:1:2109:17164:4257
CAGACTAT
+
FFFFFFFF
@A00769:11:HC3HCDRXX:1:2109:32597:4304
CAGACTAT
+
FFFFFFFF
@A00769:11:HC3HCDRXX:1:2109:26196:4398
CAGACTAT
+
FFFFFFFF
@A00769:11:HC3HCDRXX:1:2109:5846:4445
CAGACTAT
+
FFFFFFFF
@A00769:11:HC3HCDRXX:1:2109:10285:4460
CAGACTAT
+
FF,F,FFF
@A00769:11:HC3HCDRXX:1:2109:27326:4507
CAGACTAT
+
FFFFFFFF
@A00769:11:HC3HCDRXX:1:2109:4110:4601
CAGACTAT
+
F:FFFFFF
@A00769:11:HC3HCDRXX:1:2109:18430:4601
CAGACTAT
+
FFFFFFFF
@A00769:11:HC3HCDRXX:1:2109:30581:4601
CAGACTAT
+
FFFFFFFF
@A00769:11:HC3HCDRXX:1:2109:32777:4836
CAGACTAT
+
FFFFF:FF
@A00769:11:HC3HCDRXX:1:2109:18132:4961
CAGACTAT
+
FFFFF:FF
@A00769:11:HC3HCDRXX:1:2109:25400:4993
CAGACTAT
+
FFFFFFFF
@A00769:11:HC3HCDRXX:1:2109:29143:5024
CAGACTAT
+
FFFFFFFF
@A00769:11:HC3HCDRXX:1:2109:29839:5102
CAGACTAT
+
FFFFFFFF
@A00769:11:HC3HCDRXX:1:2109:12237:5149
CAGACTAT
+
FFFFFFFF
@A00769:11:HC3HCDRXX:1:2109:32199:5181
CAGACTAT
+
FFFFFFFF
@A00769:11:HC3HCDRXX:1:2109:18376:5196
CAGACTAT
+
FFF:FFFF
@A00769:11:HC3HCDRXX:1:2109:23891:5196
CAGACTAT
+
FFFFFFFF
@A00769:11:HC3HCDRXX:1:2109:7717:5212
CAGACTAT
+
FFFFFFF:
@A00769:11:HC3HCDRXX:1:2109:31801:5212
CAGACTAT
+
FFFFFFFF
@A00769:11:HC3HCDRXX:1:2109:7961:5228
CAGACTAT
+
FFFFFFFF
@A00769:11:HC3HCDRXX:1:2109:9923:5243
CAGACTAT
+
FFFFFFFF
@A00769:11:HC3HCDRXX:1:2109:21621:5243
CAGACTAT
+
FFFFFFFF
@A00769:11:HC3HCDRXX:1:2109:26811:5243
CAGACTAT
+
FFFFFFFF
@A00769:11:HC3HCDRXX:1:2109:17092:5321
CAGACTAT
+
FFFFFFFF
@A00769:11:HC3HCDRXX:1:2109:30373:5337
CAGACTAT
+
FFFFFF:F
@A00769:11:HC3HCDRXX:1:2109:22950:5353
CAGACTAT
+
FFFFFFFF
@A00769:11:HC3HCDRXX:1:2109:28212:5353
CAGACTAT
+
FFFFFFFF
@A00769:11:HC3HCDRXX:1:2109:4806:5368
CAGACTAT
+
FFFFFFFF
@A00769:11:HC3HCDRXX:1:2109:7075:5478
CAGACTAT
+
FFFFFFFF
@A00769:11:HC3HCDRXX:1:2109:13829:5650
CAGACTAT
+
FFFFFFFF
@A00769:11:HC3HCDRXX:1:2109:28999:5650
CAGACTAT
+
FFFFFFFF
@A00769:11:HC3HCDRXX:1:2109:13404:5760
CAGACTAT
+
FFFFFFFF
@A00769:11:HC3HCDRXX:1:2109:27434:5760
CAGACTAT
+
FFFFFFFF
@A00769:11:HC3HCDRXX:1:2109:20482:5869
CAGACTAT
+
FF:FFFFF
@A00769:11:HC3HCDRXX:1:2109:10791:5901
CAGACTAT
+
:FFF:FFF
@A00769:11:HC3HCDRXX:1:2109:2347:5932
CAGACTAT
+
FFFFFFFF
@A00769:11:HC3HCDRXX:1:2109:3106:5932
CAGACTAT
+
FFFFFFFF
@A00769:11:HC3HCDRXX:1:2109:18240:5963
CAGACTAT
+
FFFFFFFF
@A00769:11:HC3HCDRXX:1:2109:25681:5979
CAGACTAT
+
FFFFFFFF
@A00769:11:HC3HCDRXX:1:2109:5981:5995
CAGACTAT
+
FFFFF:FF
@A00769:11:HC3HCDRXX:1:2109:8223:5995
CAGACTAT
+
FFFFFFFF
@A00769:11:HC3HCDRXX:1:2109:12084:6104
CAGACTAT
+
FFFFF:FF
@A00769:11:HC3HCDRXX:1:2109:25283:6136
CAGACTAT
+
FFFFFFFF
@A00769:11:HC3HCDRXX:1:2109:1226:6214
CAGACTAT
+
FFFFFFFF
@A00769:11:HC3HCDRXX:1:2109:15302:6230
CAGACTAT
+
FFFFFFFF
@A00769:11:HC3HCDRXX:1:2109:10031:6339
CAGACTAT
+
FFFFFF:F
@A00769:11:HC3HCDRXX:1:2109:22164:6339
CAGACTAT
+
FFFFFFFF
@A00769:11:HC3HCDRXX:1:2109:15564:6402
CAGACTAT
+
FFFFFFFF
@A00769:11:HC3HCDRXX:1:2109:31313:6402
CAGACTAT
+
FFFFFFFF
@A00769:11:HC3HCDRXX:1:2109:20835:6417
CAGACTAT
+
FFFFFFFF
@A00769:11:HC3HCDRXX:1:2109:17472:6480
CAGACTAT
+
FFFFFFFF
@A00769:11:HC3HCDRXX:1:2109:18502:6511
CAGACTAT
+
FFFFFFFF
@A00769:11:HC3HCDRXX:1:2109:10899:6527
CAGACTAT
+
FFFFFF:F
@A00769:11:HC3HCDRXX:1:2109:6479:6543
CAGACTAT
+
FFFFFFFF
@A00769:11:HC3HCDRXX:1:2109:12789:6574
CAGACTAT
+
FFFFF:FF
@A00769:11:HC3HCDRXX:1:2109:5168:6590
CAGACTAT
+
FFFFFFFF
@A00769:11:HC3HCDRXX:1:2109:31919:6668
CAGACTAT
+
FFFFFFFF
@A00769:11:HC3HCDRXX:1:2109:16848:6684
CAGACTAT
+
FFFFF,F:
@A00769:11:HC3HCDRXX:1:2109:19162:6684
CAGACTAT
+
FFFFFFFF
@A00769:11:HC3HCDRXX:1:2109:29152:6699
CAGACTAT
+
FFFFFFFF
@A00769:11:HC3HCDRXX:1:2109:4860:6840
CAGACTAT
+
FFFFFFFF
@A00769:11:HC3HCDRXX:1:2109:14353:6840
CAGACTAT
+
FFFFFFFF
@A00769:11:HC3HCDRXX:1:2109:17155:6872
CAGACTAT
+
FFFFFFFF
@A00769:11:HC3HCDRXX:1:2109:14687:6887
CAGACTAT
+
FFFFFFFF
@A00769:11:HC3HCDRXX:1:2109:32714:6887
CAGACTAT
+
FFFFFFFF
@A00769:11:HC3HCDRXX:1:2109:6894:6950
CAGACTAT
+
FFFFFFFF
@A00769:11:HC3HCDRXX:1:2109:14705:6981
CAGACTAT
+
FFFFFFFF
@A00769:11:HC3HCDRXX:1:2109:17300:6997
CAGACTAT
+
FFFFFFFF
@A00769:11:HC3HCDRXX:1:2109:29234:6997
CAGACTAT
+
FFFFF:FF
@A00769:11:HC3HCDRXX:1:2109:13404:7012
CAGACTAT
+
FFFFFFFF
@A00769:11:HC3HCDRXX:1:2109:15519:7012
CAGACTAT
+
FFFFFF:F
@A00769:11:HC3HCDRXX:1:2109:17092:7044
CAGACTAT
+
FFFFFFFF
@A00769:11:HC3HCDRXX:1:2109:1127:7075
CAGACTAT
+
FFFFFFFF
@A00769:11:HC3HCDRXX:1:2109:8657:7122
CAGACTAT
+
FFFFFFFF
@A00769:11:HC3HCDRXX:1:2109:24379:7138
CAGACTAT
+
FFFFFFFF
@A00769:11:HC3HCDRXX:1:2109:18891:7185
CAGACTAT
+
FFFFFFFF
@A00769:11:HC3HCDRXX:1:2109:2546:7216
CAGACTAT
+
FFFFFFFF
@A00769:11:HC3HCDRXX:1:2109:14660:7310
CAGACTAT
+
FFFFFFFF
@A00769:11:HC3HCDRXX:1:2109:31702:7326
CAGACTAT
+
FFFFFFFF
@A00769:11:HC3HCDRXX:1:2109:20799:7388
CAGACTAT
+
FF:FFFFF
@A00769:11:HC3HCDRXX:1:2109:32163:7404
CAGACTAT
+
FFFFF:FF
@A00769:11:HC3HCDRXX:1:2109:24017:7420
CAGACTAT
+
FFFFFFFF
@A00769:11:HC3HCDRXX:1:2109:3161:7529
CAGACTAT
+
FFFFFFFF
@A00769:11:HC3HCDRXX:1:2109:7482:7529
CAGACTAT
+
FF,FFFF:
@A00769:11:HC3HCDRXX:1:2109:30038:7607
CAGACTAT
+
FFFFFFFF
@A00769:11:HC3HCDRXX:1:2109:31286:7607
CAGACTAT
+
FFFFFF:F
@A00769:11:HC3HCDRXX:1:2109:3360:7654
CAGACTAT
+
FFFFFFFF
@A00769:11:HC3HCDRXX:1:2109:13819:7670
CAGACTAT
+
FFFFFFFF
@A00769:11:HC3HCDRXX:1:2109:6072:7686
CAGACTAT
+
FFFFFFFF
@A00769:11:HC3HCDRXX:1:2109:14353:7686
CAGACTAT
+
FFFFFFFF
@A00769:11:HC3HCDRXX:1:2109:23854:7733
CAGACTAT
+
FFFFF:FF
@A00769:11:HC3HCDRXX:1:2109:18548:7748
CAGACTAT
+
FFFFFFFF
@A00769:11:HC3HCDRXX:1:2109:18593:7764
CAGACTAT
+
FFFFFFFF
@A00769:11:HC3HCDRXX:1:2109:13648:7842
CAGACTAT
+
FFFFFFFF
@A00769:11:HC3HCDRXX:1:2109:19759:7842
CAGACTAT
+
FFFFFFFF
@A00769:11:HC3HCDRXX:1:2109:17400:7858
CAGACTAT
+
FF::FFFF
@A00769:11:HC3HCDRXX:1:2109:8296:7874
CAGACTAT
+
FFFFFFFF
@A00769:11:HC3HCDRXX:1:2109:28546:7936
CAGACTAT
+
FFFFFFFF
@A00769:11:HC3HCDRXX:1:2109:28537:7952
CAGACTAT
+
FFFFFFFF
@A00769:11:HC3HCDRXX:1:2109:23809:7999
CAGACTAT
+
FFFFFFFF
@A00769:11:HC3HCDRXX:1:2109:6207:8015
CAGACTAT
+
FF:FFFFF
@A00769:11:HC3HCDRXX:1:2109:19578:8061
CAGACTAT
+
FFFFFF:F
@A00769:11:HC3HCDRXX:1:2109:19614:8061
CAGACTAT
+
FFFFFFFF
@A00769:11:HC3HCDRXX:1:2109:7355:8124
CAGACTAT
+
FFFFFFFF
@A00769:11:HC3HCDRXX:1:2109:18882:8171
CAGACTAT
+
FFFFFFF:
@A00769:11:HC3HCDRXX:1:2109:24668:8171
CAGACTAT
+
FFFFFFFF
@A00769:11:HC3HCDRXX:1:2109:26802:8234
CAGACTAT
+
FFFFFFFF
@A00769:11:HC3HCDRXX:1:2109:8133:8249
CAGACTAT
+
FFFFFFFF
@A00769:11:HC3HCDRXX:1:2109:24587:8249
CAGACTAT
+
FFFFFFFF
@A00769:11:HC3HCDRXX:1:2109:1398:8265
CAGACTAT
+
FFFFFFFF
@A00769:11:HC3HCDRXX:1:2109:21287:8265
CAGACTAT
+
FF:FF:,F
@A00769:11:HC3HCDRXX:1:2109:20790:8312
CAGACTAT
+
FFFFFFFF
@A00769:11:HC3HCDRXX:1:2109:15302:8453
CAGACTAT
+
FF:FF:FF
@A00769:11:HC3HCDRXX:1:2109:3486:8594
CAGACTAT
+
FFFFF:FF
@A00769:11:HC3HCDRXX:1:2109:19804:8641
CAGACTAT
+
FFFFFFFF
@A00769:11:HC3HCDRXX:1:2109:2926:8656
CAGACTAT
+
FFFFFFFF
@A00769:11:HC3HCDRXX:1:2109:29035:8719
CAGACTAT
+
FFFFFFFF
@A00769:11:HC3HCDRXX:1:2109:22471:8782
CAGACTAT
+
FFFFFFFF
@A00769:11:HC3HCDRXX:1:2109:7645:8813
CAGACTAT
+
FFFFFFFF
@A00769:11:HC3HCDRXX:1:2109:29098:8891
CAGACTAT
+
FFFFF::F
@A00769:11:HC3HCDRXX:1:2109:19045:8923
CAGACTAT
+
FFFFFFFF
@A00769:11:HC3HCDRXX:1:2109:18349:8938
CAGACTAT
+
:F,FFFFF
@A00769:11:HC3HCDRXX:1:2109:18177:8954
CAGACTAT
+
FFFFFFFF
@A00769:11:HC3HCDRXX:1:2109:18530:9001
CAGACTAT
+
FFFFFFFF
@A00769:11:HC3HCDRXX:1:2109:4815:9017
CAGACTAT
+
FFFFFFFF
@A00769:11:HC3HCDRXX:1:2109:15980:9064
CAGACTAT
+
FFFFFFFF
@A00769:11:HC3HCDRXX:1:2109:5448:9142
CAGACTAT
+
FFFFFFFF
@A00769:11:HC3HCDRXX:1:2109:4806:9157
CAGACTAT
+
FFFFFFFF
@A00769:11:HC3HCDRXX:1:2109:23502:9251
CAGACTAT
+
FFFFFFFF
@A00769:11:HC3HCDRXX:1:2109:28926:9251
CAGACTAT
+
FFFFFFFF
@A00769:11:HC3HCDRXX:1:2109:14850:9267
CAGACTAT
+
FFFFFFFF
@A00769:11:HC3HCDRXX:1:2109:11740:9330
CAGACTAT
+
FFFFFFFF
@A00769:11:HC3HCDRXX:1:2109:15465:9392
CAGACTAT
+
FFFFFFFF
@A00769:11:HC3HCDRXX:1:2109:15700:9392
CAGACTAT
+
FFFFFFFF
@A00769:11:HC3HCDRXX:1:2109:24306:9424
CAGACTAT
+
FFFFFF,F
@A00769:11:HC3HCDRXX:1:2109:5159:9455
CAGACTAT
+
FFFFFFFF
@A00769:11:HC3HCDRXX:1:2109:9444:9455
CAGACTAT
+
FFFFFFFF
@A00769:11:HC3HCDRXX:1:2109:10529:9455
CAGACTAT
+
:::FFFFF
@A00769:11:HC3HCDRXX:1:2109:8079:9502
CAGACTAT
+
FFFFFFFF
@A00769:11:HC3HCDRXX:1:2109:5891:9627
CAGACTAT
+
FFFFFFFF
@A00769:11:HC3HCDRXX:1:2109:20003:9643
CAGACTAT
+
FFFFF:FF
@A00769:11:HC3HCDRXX:1:2109:26775:9659
CAGACTAT
+
FFFFFFFF
@A00769:11:HC3HCDRXX:1:2109:7871:9737
CAGACTAT
+
FFFFFFFF
@A00769:11:HC3HCDRXX:1:2109:9127:9752
CAGACTAT
+
FFFFFFFF
@A00769:11:HC3HCDRXX:1:2109:2917:9862
CAGACTAT
+
FFFFFFFF
@A00769:11:HC3HCDRXX:1:2109:7871:9956
CAGACTAT
+
FFFFFFFF
@A00769:11:HC3HCDRXX:1:2109:25346:10003
CAGACTAT
+
FFFFFFFF
@A00769:11:HC3HCDRXX:1:2109:10221:10050
CAGACTAT
+
FFFFFFFF
@A00769:11:HC3HCDRXX:1:2109:18602:10097
CAGACTAT
+
FFFFFFFF
@A00769:11:HC3HCDRXX:1:2109:32832:10097
CAGACTAT
+
FF,:FFF,
@A00769:11:HC3HCDRXX:1:2109:14660:10128
CAGACTAT
+
FFF:FFFF
@A00769:11:HC3HCDRXX:1:2109:23918:10160
CAGACTAT
+
FF:FFFFF
@A00769:11:HC3HCDRXX:1:2109:22525:10191
CAGACTAT
+
FFFFFFFF
@A00769:11:HC3HCDRXX:1:2109:23954:10347
CAGACTAT
+
FFFFFFFF
@A00769:11:HC3HCDRXX:1:2109:5493:10410
CAGACTAT
+
FFFFF:FF
@A00769:11:HC3HCDRXX:1:2109:11171:10473
CAGACTAT
+
FFFFFFFF
@A00769:11:HC3HCDRXX:1:2109:16486:10473
CAGACTAT
+
FFFFFFFF
@A00769:11:HC3HCDRXX:1:2109:29505:10504
CAGACTAT
+
FFFFFFFF
@A00769:11:HC3HCDRXX:1:2109:9534:10582
CAGACTAT
+
FFFFFFFF
@A00769:11:HC3HCDRXX:1:2109:16830:10598
CAGACTAT
+
FFFFFFFF
@A00769:11:HC3HCDRXX:1:2109:4869:10614
CAGACTAT
+
FFFFFF:F
@A00769:11:HC3HCDRXX:1:2109:25165:10629
CAGACTAT
+
FFFFFFFF
@A00769:11:HC3HCDRXX:1:2109:30454:10645
CAGACTAT
+
FFFFFFFF
@A00769:11:HC3HCDRXX:1:2109:2419:10661
CAGACTAT
+
FFFFFFFF
@A00769:11:HC3HCDRXX:1:2109:12581:10661
CAGACTAT
+
FFFFFFF,
@A00769:11:HC3HCDRXX:1:2109:21820:10692
CAGACTAT
+
FFFFFFFF
@A00769:11:HC3HCDRXX:1:2109:8422:10755
CAGACTAT
+
FFFFFFFF
@A00769:11:HC3HCDRXX:1:2109:16134:10864
CAGACTAT
+
FFFFFFFF
@A00769:11:HC3HCDRXX:1:2109:20844:10880
CAGACTAT
+
FFFFFFFF
@A00769:11:HC3HCDRXX:1:2109:23827:10880
CAGACTAT
+
FFFFFFFF
@A00769:11:HC3HCDRXX:1:2109:18123:11021
CAGACTAT
+
FFFFFFFF
@A00769:11:HC3HCDRXX:1:2109:14977:11177
CAGACTAT
+
FFFFFFFF
@A00769:11:HC3HCDRXX:1:2109:30888:11177
CAGACTAT
+
FFFFFFFF
@A00769:11:HC3HCDRXX:1:2109:13232:11224
CAGACTAT
+
FF:FFFF:
@A00769:11:HC3HCDRXX:1:2109:24704:11240
CAGACTAT
+
FFFFFFFF
@A00769:11:HC3HCDRXX:1:2109:31087:11240
CAGACTAT
+
:FFFFFFF
@A00769:11:HC3HCDRXX:1:2109:18285:11303
CAGACTAT
+
FF:F:FFF
@A00769:11:HC3HCDRXX:1:2109:12509:11318
CAGACTAT
+
FFFFF:FF
@A00769:11:HC3HCDRXX:1:2109:16685:11350
CAGACTAT
+
FFFFFFFF
@A00769:11:HC3HCDRXX:1:2109:8504:11365
CAGACTAT
+
F::F::FF
@A00769:11:HC3HCDRXX:1:2109:23945:11365
CAGACTAT
+
FFFFFFFF
@A00769:11:HC3HCDRXX:1:2109:2293:11412
CAGACTAT
+
FFFFFFFF
@A00769:11:HC3HCDRXX:1:2109:31919:11428
CAGACTAT
+
FFFFFFFF
@A00769:11:HC3HCDRXX:1:2109:13431:11443
CAGACTAT
+
FFFFFFFF
@A00769:11:HC3HCDRXX:1:2109:15465:11459
CAGACTAT
+
FFFFFFFF
@A00769:11:HC3HCDRXX:1:2109:31512:11600
CAGACTAT
+
FFFFFFFF
@A00769:11:HC3HCDRXX:1:2109:20175:11757
CAGACTAT
+
FFFFFFFF
@A00769:11:HC3HCDRXX:1:2109:30454:11835
CAGACTAT
+
FFFFFFFF
@A00769:11:HC3HCDRXX:1:2109:2591:11866
CAGACTAT
+
FFFFFFFF
@A00769:11:HC3HCDRXX:1:2109:19226:11866
CAGACTAT
+
FFFFF:FF
@A00769:11:HC3HCDRXX:1:2109:23945:11866
CAGACTAT
+
FFFFFFFF
@A00769:11:HC3HCDRXX:1:2109:6858:11929
CAGACTAT
+
,FFFFFFF
@A00769:11:HC3HCDRXX:1:2109:22281:11960
CAGACTAT
+
FFFFFFFF
@A00769:11:HC3HCDRXX:1:2109:13593:11976
CAGACTAT
+
FFFFFFFF
@A00769:11:HC3HCDRXX:1:2109:19009:11992
CAGACTAT
+
FFFFFFFF
@A00769:11:HC3HCDRXX:1:2109:15212:12085
CAGACTAT
+
FFFFFFFF
@A00769:11:HC3HCDRXX:1:2109:10908:12273
CAGACTAT
+
FFFFFFFF
@A00769:11:HC3HCDRXX:1:2109:12057:12289
CAGACTAT
+
FFFFFFFF
@A00769:11:HC3HCDRXX:1:2109:29830:12289
CAGACTAT
+
FFFFFFFF
@A00769:11:HC3HCDRXX:1:2109:11035:12305
CAGACTAT
+
FFFFFFFF
@A00769:11:HC3HCDRXX:1:2109:3278:12587
CAGACTAT
+
FFFFFFFF
@A00769:11:HC3HCDRXX:1:2109:13819:12587
CAGACTAT
+
FFFFFFFF
@A00769:11:HC3HCDRXX:1:2109:15845:12587
CAGACTAT
+
FFFFFFFF
@A00769:11:HC3HCDRXX:1:2109:29604:12587
CAGACTAT
+
FFFFFFFF
@A00769:11:HC3HCDRXX:1:2109:21459:12602
CAGACTAT
+
FFFFFFFF
@A00769:11:HC3HCDRXX:1:2109:30318:12665
CAGACTAT
+
FFFFF:FF
@A00769:11:HC3HCDRXX:1:2109:27236:12712
CAGACTAT
+
FFFFFFFF
@A00769:11:HC3HCDRXX:1:2109:26901:12727
CAGACTAT
+
FFFFFFFF
@A00769:11:HC3HCDRXX:1:2109:23683:12884
CAGACTAT
+
FFFFFFFF
@A00769:11:HC3HCDRXX:1:2109:15700:12900
CAGACTAT
+
FFF,F:F:
@A00769:11:HC3HCDRXX:1:2109:11008:12915
CAGACTAT
+
FFFFFFFF
@A00769:11:HC3HCDRXX:1:2109:28519:12931
CAGACTAT
+
F,FFFF:F
@A00769:11:HC3HCDRXX:1:2109:32316:12931
CAGACTAT
+
FFFFFFFF
@A00769:11:HC3HCDRXX:1:2109:10791:12978
CAGACTAT
+
FFFFFF:F
@A00769:11:HC3HCDRXX:1:2109:17897:13041
CAGACTAT
+
FFFFFFFF
@A00769:11:HC3HCDRXX:1:2109:28655:13041
CAGACTAT
+
FFFFFFFF
@A00769:11:HC3HCDRXX:1:2109:25952:13056
CAGACTAT
+
FFFFFFFF
@A00769:11:HC3HCDRXX:1:2109:32443:13056
CAGACTAT
+
FFFFFFFF
@A00769:11:HC3HCDRXX:1:2109:29478:13088
CAGACTAT
+
FFFFFF,F
@A00769:11:HC3HCDRXX:1:2109:14244:13135
CAGACTAT
+
FFFFF:FF
@A00769:11:HC3HCDRXX:1:2109:21983:13135
CAGACTAT
+
FFFFFFFF
@A00769:11:HC3HCDRXX:1:2109:6732:13150
CAGACTAT
+
FFFFFFFF
@A00769:11:HC3HCDRXX:1:2109:13277:13213
CAGACTAT
+
FFFFF:FF
@A00769:11:HC3HCDRXX:1:2109:17400:13213
CAGACTAT
+
FFFFFFFF
@A00769:11:HC3HCDRXX:1:2109:18457:13228
CAGACTAT
+
FFFFFFFF
@A00769:11:HC3HCDRXX:1:2109:2555:13307
CAGACTAT
+
FFFFFFFF
@A00769:11:HC3HCDRXX:1:2109:4544:13307
CAGACTAT
+
FFFFFFFF
@A00769:11:HC3HCDRXX:1:2109:8477:13354
CAGACTAT
+
FFFFFFFF
@A00769:11:HC3HCDRXX:1:2109:10230:13354
CAGACTAT
+
FFFFFFFF
@A00769:11:HC3HCDRXX:1:2109:24379:13432
CAGACTAT
+
FFFFFFFF
@A00769:11:HC3HCDRXX:1:2109:3468:13479
CAGACTAT
+
FFFFFFFF
@A00769:11:HC3HCDRXX:1:2109:25373:13526
CAGACTAT
+
FFFFFFFF
@A00769:11:HC3HCDRXX:1:2109:3215:13573
CAGACTAT
+
FFFFFFFF
@A00769:11:HC3HCDRXX:1:2109:6379:13636
CAGACTAT
+
FFFFFFFF
@A00769:11:HC3HCDRXX:1:2109:18078:13667
CAGACTAT
+
FFFFF:FF
@A00769:11:HC3HCDRXX:1:2109:31277:13667
CAGACTAT
+
FFFFF:FF
@A00769:11:HC3HCDRXX:1:2109:4372:13730
CAGACTAT
+
FFFFFFFF
@A00769:11:HC3HCDRXX:1:2109:8413:13777
CAGACTAT
+
FFFFFFFF
@A00769:11:HC3HCDRXX:1:2109:17788:13823
CAGACTAT
+
FFFFFFFF
@A00769:11:HC3HCDRXX:1:2109:26666:13980
CAGACTAT
+
FFFFFFFF
@A00769:11:HC3HCDRXX:1:2109:9091:14011
CAGACTAT
+
FFFFFF,F
@A00769:11:HC3HCDRXX:1:2109:21992:14027
CAGACTAT
+
FFFFFFFF
@A00769:11:HC3HCDRXX:1:2109:7292:14090
CAGACTAT
+
FFFFFFFF
@A00769:11:HC3HCDRXX:1:2109:20518:14105
CAGACTAT
+
FFFFFFFF
@A00769:11:HC3HCDRXX:1:2109:2483:14152
CAGACTAT
+
FFFFFFFF
@A00769:11:HC3HCDRXX:1:2109:26512:14152
CAGACTAT
+
FFFFFFFF
@A00769:11:HC3HCDRXX:1:2109:27995:14184
CAGACTAT
+
FFFFFFFF
@A00769:11:HC3HCDRXX:1:2109:2383:14199
CAGACTAT
+
FFFFFFFF
@A00769:11:HC3HCDRXX:1:2109:7708:14246
CAGACTAT
+
FFFFFFFF
@A00769:11:HC3HCDRXX:1:2109:8594:14309
CAGACTAT
+
FFFFFFFF
@A00769:11:HC3HCDRXX:1:2109:24415:14309
CAGACTAT
+
FFFFFFFF
@A00769:11:HC3HCDRXX:1:2109:14669:14372
CAGACTAT
+
FFFFFFFF
@A00769:11:HC3HCDRXX:1:2109:24089:14434
CAGACTAT
+
FFFFFFFF
@A00769:11:HC3HCDRXX:1:2109:27199:14497
CAGACTAT
+
FFFF,FF,
@A00769:11:HC3HCDRXX:1:2109:1741:14528
CAGACTAT
+
:FFFFFFF
@A00769:11:HC3HCDRXX:1:2109:3667:14575
CAGACTAT
+
FFFFFFFF
@A00769:11:HC3HCDRXX:1:2109:21929:14763
CAGACTAT
+
FFFFFFFF
@A00769:11:HC3HCDRXX:1:2109:9462:14841
CAGACTAT
+
FFFFFF:F
@A00769:11:HC3HCDRXX:1:2109:1163:14873
CAGACTAT
+
FFFFFFFF
@A00769:11:HC3HCDRXX:1:2109:32090:14888
CAGACTAT
+
FFFFFFFF
@A00769:11:HC3HCDRXX:1:2109:23854:14904
CAGACTAT
+
FFFFF:FF
@A00769:11:HC3HCDRXX:1:2109:26494:14904
CAGACTAT
+
FFFFFF:F
@A00769:11:HC3HCDRXX:1:2109:18023:14920
CAGACTAT
+
FFFFFFFF
@A00769:11:HC3HCDRXX:1:2109:7392:14982
CAGACTAT
+
FFFFFFFF
@A00769:11:HC3HCDRXX:1:2109:18964:15013
CAGACTAT
+
FFFFFFFF
@A00769:11:HC3HCDRXX:1:2109:31015:15029
CAGACTAT
+
FFF:FFFF
@A00769:11:HC3HCDRXX:1:2109:3007:15123
CAGACTAT
+
FFFFFFFF
@A00769:11:HC3HCDRXX:1:2109:5159:15217
CAGACTAT
+
FFFFFFFF
@A00769:11:HC3HCDRXX:1:2109:8666:15280
CAGACTAT
+
FF:FFFF,
@A00769:11:HC3HCDRXX:1:2109:19904:15295
CAGACTAT
+
FFFFFFFF
@A00769:11:HC3HCDRXX:1:2109:2112:15358
CAGACTAT
+
FFFFFFFF
@A00769:11:HC3HCDRXX:1:2109:15085:15374
CAGACTAT
+
FFFFF:FF
@A00769:11:HC3HCDRXX:1:2109:8802:15452
CAGACTAT
+
FFFFFF:F
@A00769:11:HC3HCDRXX:1:2109:12997:15483
CAGACTAT
+
FFFFFF:F
@A00769:11:HC3HCDRXX:1:2109:22236:15515
CAGACTAT
+
F::::FF,
@A00769:11:HC3HCDRXX:1:2109:22652:15515
CAGACTAT
+
FFFFFFFF
@A00769:11:HC3HCDRXX:1:2109:2474:15546
CAGACTAT
+
FFFFFFFF
@A00769:11:HC3HCDRXX:1:2109:29939:15546
CAGACTAT
+
FFFFFFFF
@A00769:11:HC3HCDRXX:1:2109:6768:15655
CAGACTAT
+
FFFFFFFF
@A00769:11:HC3HCDRXX:1:2109:5267:15718
CAGACTAT
+
FFFFFFFF
@A00769:11:HC3HCDRXX:1:2109:8124:15781
CAGACTAT
+
FF:FF:F:
@A00769:11:HC3HCDRXX:1:2109:5403:15828
CAGACTAT
+
FFFFFFFF
@A00769:11:HC3HCDRXX:1:2109:18484:15875
CAGACTAT
+
FF:FFFF:
@A00769:11:HC3HCDRXX:1:2109:5945:15890
CAGACTAT
+
FFFFFFFF
@A00769:11:HC3HCDRXX:1:2109:14082:16047
CAGACTAT
+
FFFFFFFF
@A00769:11:HC3HCDRXX:1:2109:21242:16078
CAGACTAT
+
F::F::F:
@A00769:11:HC3HCDRXX:1:2109:17273:16125
CAGACTAT
+
FFF:FFFF
@A00769:11:HC3HCDRXX:1:2109:17427:16141
CAGACTAT
+
FFFFFFFF
@A00769:11:HC3HCDRXX:1:2109:15411:16188
CAGACTAT
+
FFFFFFFF
@A00769:11:HC3HCDRXX:1:2109:30264:16203
CAGACTAT
+
FFFFF:FF
@A00769:11:HC3HCDRXX:1:2109:2184:16235
CAGACTAT
+
FFFFFFFF
@A00769:11:HC3HCDRXX:1:2109:18385:16329
CAGACTAT
+
FFFFFFFF
@A00769:11:HC3HCDRXX:1:2109:26503:16329
CAGACTAT
+
FFFFFFFF
@A00769:11:HC3HCDRXX:1:2109:28989:16344
CAGACTAT
+
FFFF:FFF
@A00769:11:HC3HCDRXX:1:2109:20636:16376
CAGACTAT
+
FFFFFFFF
@A00769:11:HC3HCDRXX:1:2109:6153:16407
CAGACTAT
+
FFFFFFFF
@A00769:11:HC3HCDRXX:1:2109:30192:16454
CAGACTAT
+
FFFFFFFF
@A00769:11:HC3HCDRXX:1:2109:31729:16454
CAGACTAT
+
FFFFFFFF
@A00769:11:HC3HCDRXX:1:2109:22426:16501
CAGACTAT
+
FFFFFFFF
@A00769:11:HC3HCDRXX:1:2109:30707:16564
CAGACTAT
+
FFFFFFFF
@A00769:11:HC3HCDRXX:1:2109:26503:16611
CAGACTAT
+
FFFFFFFF
@A00769:11:HC3HCDRXX:1:2109:22110:16673
CAGACTAT
+
FFFFFFFF
@A00769:11:HC3HCDRXX:1:2109:25979:16830
CAGACTAT
+
FFFFFFFF
@A00769:11:HC3HCDRXX:1:2109:16532:16877
CAGACTAT
+
FFFFFFFF
@A00769:11:HC3HCDRXX:1:2109:6741:16986
CAGACTAT
+
FFFFFFFF
@A00769:11:HC3HCDRXX:1:2109:26503:17018
CAGACTAT
+
FFFFFFFF
@A00769:11:HC3HCDRXX:1:2109:16134:17065
CAGACTAT
+
FFFF:FFF
@A00769:11:HC3HCDRXX:1:2109:5484:17190
CAGACTAT
+
FF,FF:FF
@A00769:11:HC3HCDRXX:1:2109:26865:17206
CAGACTAT
+
FFFFFFFF
@A00769:11:HC3HCDRXX:1:2109:11731:17268
CAGACTAT
+
FFFFFFFF
@A00769:11:HC3HCDRXX:1:2109:4842:17331
CAGACTAT
+
FFFFFFFF
@A00769:11:HC3HCDRXX:1:2109:26639:17347
CAGACTAT
+
FFFFFFFF
@A00769:11:HC3HCDRXX:1:2109:29243:17440
CAGACTAT
+
FFFFFFFF
@A00769:11:HC3HCDRXX:1:2109:13214:17456
CAGACTAT
+
FFFFFFFF
@A00769:11:HC3HCDRXX:1:2109:15772:17534
CAGACTAT
+
FFFFFFFF
@A00769:11:HC3HCDRXX:1:2109:31485:17534
CAGACTAT
+
,FFFF:FF
@A00769:11:HC3HCDRXX:1:2109:13449:17550
CAGACTAT
+
FFFFFFFF
@A00769:11:HC3HCDRXX:1:2109:30445:17550
CAGACTAT
+
FFFFFFFF
@A00769:11:HC3HCDRXX:1:2109:8784:17581
CAGACTAT
+
FFFFFFFF
@A00769:11:HC3HCDRXX:1:2109:20012:17581
CAGACTAT
+
FFFFFFFF
@A00769:11:HC3HCDRXX:1:2109:18069:17597
CAGACTAT
+
FFFFFFFF
@A00769:11:HC3HCDRXX:1:2109:6017:17644
CAGACTAT
+
FFFFFFFF
@A00769:11:HC3HCDRXX:1:2109:14118:17644
CAGACTAT
+
FFFFFFFF
@A00769:11:HC3HCDRXX:1:2109:16387:17660
CAGACTAT
+
FFFFFFFF
@A00769:11:HC3HCDRXX:1:2109:14127:17754
CAGACTAT
+
FFFFFFFF
@A00769:11:HC3HCDRXX:1:2109:22390:17754
CAGACTAT
+
FFFFFFFF
@A00769:11:HC3HCDRXX:1:2109:3667:17801
CAGACTAT
+
FFFFFFFF
@A00769:11:HC3HCDRXX:1:2109:16803:17848
CAGACTAT
+
FFFFFFFF
[truncated: 6,955,334 more chars]
