# Supplementary material for: Acidified drinking water attenuates motor deficits and brain pathology in a mouse model of a childhood neurodegenerative disorder
Source: Sci Rep. 2022 May 30;12:9025. doi: 10.1038/s41598-022-12981-0 (PMC9151921; doi:10.1038/s41598-022-12981-0)
Supplement: Supplementary file 4 — Supplementary Information 4. [file 41598_2022_12981_MOESM4_ESM.zip › 060519AK515F/129xC57.3.m.Tap.4090.R_Index.fastq]

@A00769:11:HC3HCDRXX:1:2101:17164:1031
CACGGAGG
+
FFFFFFFF
@A00769:11:HC3HCDRXX:1:2101:12400:1047
CACGGAGG
+
FFFFFFFF
@A00769:11:HC3HCDRXX:1:2101:32217:1047
CACGGAGG
+
FFFFFFFF
@A00769:11:HC3HCDRXX:1:2101:19533:1094
CACGGAGG
+
FFFFFFFF
@A00769:11:HC3HCDRXX:1:2101:20112:1219
CACGGAGG
+
FFF:FFFF
@A00769:11:HC3HCDRXX:1:2101:28284:1282
CACGGAGG
+
FFFFFFFF
@A00769:11:HC3HCDRXX:1:2101:7771:1297
CACGGAGG
+
FFFFFFFF
@A00769:11:HC3HCDRXX:1:2101:31331:1329
CACGGAGG
+
FFFFFFFF
@A00769:11:HC3HCDRXX:1:2101:13621:1376
CACGGAGG
+
FFFF,::,
@A00769:11:HC3HCDRXX:1:2101:21142:1407
CACGGAGG
+
FFFFFFFF
@A00769:11:HC3HCDRXX:1:2101:9760:1423
CACGGAGG
+
FFFFFFFF
@A00769:11:HC3HCDRXX:1:2101:18945:1642
CACGGAGG
+
FFFFFFFF
@A00769:11:HC3HCDRXX:1:2101:1344:1689
CACGGAGG
+
FFFFFFFF
@A00769:11:HC3HCDRXX:1:2101:32570:1720
CACGGAGG
+
FFFFFFFF
@A00769:11:HC3HCDRXX:1:2101:30590:2018
CACGGAGG
+
FFFFFFFF
@A00769:11:HC3HCDRXX:1:2101:14543:2033
CACGGAGG
+
FFFFFFFF
@A00769:11:HC3HCDRXX:1:2101:28158:2033
CACGGAGG
+
FFFFFFFF
@A00769:11:HC3HCDRXX:1:2101:26006:2159
CACGGAGG
+
FFFFFFFF
@A00769:11:HC3HCDRXX:1:2101:11035:2190
CACGGAGG
+
FFFFFFFF
@A00769:11:HC3HCDRXX:1:2101:10673:2253
CACGGAGG
+
FFFFFFFF
@A00769:11:HC3HCDRXX:1:2101:9887:2300
CACGGAGG
+
FFFFFF::
@A00769:11:HC3HCDRXX:1:2101:31910:2331
CACGGAGG
+
FF,:FFF,
@A00769:11:HC3HCDRXX:1:2101:8630:2440
CACGGAGG
+
FFFFFFFF
@A00769:11:HC3HCDRXX:1:2101:7003:2472
CACGGAGG
+
FFFFFFFF
@A00769:11:HC3HCDRXX:1:2101:9697:2472
CACGGAGG
+
FFFFFFFF
@A00769:11:HC3HCDRXX:1:2101:16875:2472
CACGGAGG
+
FFFFFFFF
@A00769:11:HC3HCDRXX:1:2101:16966:2472
CACGGAGG
+
FFFFFFFF
@A00769:11:HC3HCDRXX:1:2101:10999:2597
CACGGAGG
+
FFFFFFFF
@A00769:11:HC3HCDRXX:1:2101:5394:2660
CACGGAGG
+
FF,F:F,:
@A00769:11:HC3HCDRXX:1:2101:25907:2738
CACGGAGG
+
FFFFFFFF
@A00769:11:HC3HCDRXX:1:2101:18548:2769
CACGGAGG
+
FFFFFFFF
@A00769:11:HC3HCDRXX:1:2101:30861:2769
CACGGAGG
+
FFFFFFFF
@A00769:11:HC3HCDRXX:1:2101:18177:2879
CACGGAGG
+
FFFFFFFF
@A00769:11:HC3HCDRXX:1:2101:20419:2910
CACGGAGG
+
FFFFFFFF
@A00769:11:HC3HCDRXX:1:2101:25572:2942
CACGGAGG
+
FFFFFFFF
@A00769:11:HC3HCDRXX:1:2101:8838:2957
CACGGAGG
+
FFFFFFFF
@A00769:11:HC3HCDRXX:1:2101:14317:3082
CACGGAGG
+
FFFFFFFF
@A00769:11:HC3HCDRXX:1:2101:5593:3129
CACGGAGG
+
FFFFFFFF
@A00769:11:HC3HCDRXX:1:2101:3251:3208
CACGGAGG
+
FFFFFFFF
@A00769:11:HC3HCDRXX:1:2101:8205:3239
CACGGAGG
+
FFFFFFFF
@A00769:11:HC3HCDRXX:1:2101:29179:3427
CACGGAGG
+
FFFFFFFF
@A00769:11:HC3HCDRXX:1:2101:11279:3490
CACGGAGG
+
FFFFFFFF
@A00769:11:HC3HCDRXX:1:2101:7039:3505
CACGGAGG
+
FFFFFFFF
@A00769:11:HC3HCDRXX:1:2101:2582:3521
CACGGAGG
+
FFFFFFFF
@A00769:11:HC3HCDRXX:1:2101:11306:3568
CACGGAGG
+
FFFFFFFF
@A00769:11:HC3HCDRXX:1:2101:16405:3568
CACGGAGG
+
FFFFF:FF
@A00769:11:HC3HCDRXX:1:2101:4426:3583
CACGGAGG
+
FFFFFFFF
@A00769:11:HC3HCDRXX:1:2101:25192:3599
CACGGAGG
+
FFFFFFFF
@A00769:11:HC3HCDRXX:1:2101:17589:3615
CACGGAGG
+
FFFFFFFF
@A00769:11:HC3HCDRXX:1:2101:22851:3646
CACGGAGG
+
FFFFFFFF
@A00769:11:HC3HCDRXX:1:2101:8359:3818
CACGGAGG
+
FFFFFFFF
@A00769:11:HC3HCDRXX:1:2101:4698:3959
CACGGAGG
+
FFFFFFFF
@A00769:11:HC3HCDRXX:1:2101:14850:4069
CACGGAGG
+
FFFFFFFF
@A00769:11:HC3HCDRXX:1:2101:9155:4131
CACGGAGG
+
FFFFFFFF
@A00769:11:HC3HCDRXX:1:2101:19750:4131
CACGGAGG
+
FFFFFFFF
@A00769:11:HC3HCDRXX:1:2101:8097:4147
CACGGAGG
+
FFFFFFFF
@A00769:11:HC3HCDRXX:1:2101:21450:4163
CACGGAGG
+
FFFFFFFF
@A00769:11:HC3HCDRXX:1:2101:18638:4272
CACGGAGG
+
FFFFFFFF
@A00769:11:HC3HCDRXX:1:2101:15763:4398
CACGGAGG
+
FFFFFFFF
@A00769:11:HC3HCDRXX:1:2101:7256:4413
CACGGAGG
+
FFFFFFFF
@A00769:11:HC3HCDRXX:1:2101:30626:4460
CACGGAGG
+
FFFFFFFF
@A00769:11:HC3HCDRXX:1:2101:7482:4492
CACGGAGG
+
FFFFFFFF
@A00769:11:HC3HCDRXX:1:2101:12680:4507
CACGGAGG
+
:FFFF,F:
@A00769:11:HC3HCDRXX:1:2101:13747:4507
CACGGAGG
+
FFFFFFFF
@A00769:11:HC3HCDRXX:1:2101:5095:4523
CACGGAGG
+
FFFFFFFF
@A00769:11:HC3HCDRXX:1:2101:30192:4586
CACGGAGG
+
FFFFFFFF
@A00769:11:HC3HCDRXX:1:2101:6804:4664
CACGGAGG
+
FFFFFFFF
@A00769:11:HC3HCDRXX:1:2101:22064:4664
CACGGAGG
+
FFF::FF:
@A00769:11:HC3HCDRXX:1:2101:2654:4679
CACGGAGG
+
FFFFFFFF
@A00769:11:HC3HCDRXX:1:2101:28429:4695
CACGGAGG
+
FFFFFFFF
@A00769:11:HC3HCDRXX:1:2101:17282:4773
CACGGAGG
+
FFFFFFFF
@A00769:11:HC3HCDRXX:1:2101:19542:4930
CACGGAGG
+
FFFFFFFF
@A00769:11:HC3HCDRXX:1:2101:24523:5008
CACGGAGG
+
FFFFFFFF
@A00769:11:HC3HCDRXX:1:2101:15365:5055
CACGGAGG
+
FFFFFFFF
@A00769:11:HC3HCDRXX:1:2101:11623:5118
CACGGAGG
+
:FF:,F,:
@A00769:11:HC3HCDRXX:1:2101:13738:5118
CACGGAGG
+
FFFFFFFF
@A00769:11:HC3HCDRXX:1:2101:14950:5149
CACGGAGG
+
FFFFFFFF
@A00769:11:HC3HCDRXX:1:2101:29848:5149
CACGGAGG
+
FFF,::,,
@A00769:11:HC3HCDRXX:1:2101:10583:5228
CACGGAGG
+
FFFFFFFF
@A00769:11:HC3HCDRXX:1:2101:7365:5353
CACGGAGG
+
FFFFFFFF
@A00769:11:HC3HCDRXX:1:2101:29188:5447
CACGGAGG
+
FFFFFFFF
@A00769:11:HC3HCDRXX:1:2101:12608:5509
CACGGAGG
+
FFFFFFFF
@A00769:11:HC3HCDRXX:1:2101:12662:5509
CACGGAGG
+
FFFFFFFF
@A00769:11:HC3HCDRXX:1:2101:19416:5556
CACGGAGG
+
FFFFFFFF
@A00769:11:HC3HCDRXX:1:2101:10972:5650
CACGGAGG
+
FFFFFFFF
@A00769:11:HC3HCDRXX:1:2101:26304:5650
CACGGAGG
+
FFFFFFFF
@A00769:11:HC3HCDRXX:1:2101:13910:5666
CACGGAGG
+
FFFFFFFF
@A00769:11:HC3HCDRXX:1:2101:24532:5682
CACGGAGG
+
FF:FF:FF
@A00769:11:HC3HCDRXX:1:2101:11903:5697
CACGGAGG
+
FFFFFFFF
@A00769:11:HC3HCDRXX:1:2101:23773:5776
CACGGAGG
+
FFFFFFFF
@A00769:11:HC3HCDRXX:1:2101:12201:5869
CACGGAGG
+
FFFFFFFF
@A00769:11:HC3HCDRXX:1:2101:27561:5916
CACGGAGG
+
FFFFFFFF
@A00769:11:HC3HCDRXX:1:2101:10836:5979
CACGGAGG
+
FFFFFFFF
@A00769:11:HC3HCDRXX:1:2101:13901:6026
CACGGAGG
+
FFFFFFFF
@A00769:11:HC3HCDRXX:1:2101:15908:6183
CACGGAGG
+
FFFFFFFF
@A00769:11:HC3HCDRXX:1:2101:4960:6198
CACGGAGG
+
FF,FFFFF
@A00769:11:HC3HCDRXX:1:2101:21142:6198
CACGGAGG
+
FFFFFFFF
@A00769:11:HC3HCDRXX:1:2101:28085:6198
CACGGAGG
+
FFFFFFFF
@A00769:11:HC3HCDRXX:1:2101:3577:6214
CACGGAGG
+
FFFFFFFF
@A00769:11:HC3HCDRXX:1:2101:28357:6324
CACGGAGG
+
FFFFFFFF
@A00769:11:HC3HCDRXX:1:2101:6063:6605
CACGGAGG
+
FFFFFFFF
@A00769:11:HC3HCDRXX:1:2101:31864:6637
CACGGAGG
+
FFFFFFFF
@A00769:11:HC3HCDRXX:1:2101:12680:6668
CACGGAGG
+
FFFFF:FF
@A00769:11:HC3HCDRXX:1:2101:29044:6668
CACGGAGG
+
FFFFFFFF
@A00769:11:HC3HCDRXX:1:2101:14163:6731
CACGGAGG
+
FFFFFFFF
@A00769:11:HC3HCDRXX:1:2101:28167:6778
CACGGAGG
+
FFFFFFFF
@A00769:11:HC3HCDRXX:1:2101:23647:6809
CACGGAGG
+
FFFFFFFF
@A00769:11:HC3HCDRXX:1:2101:23782:6950
CACGGAGG
+
FFFFFFFF
@A00769:11:HC3HCDRXX:1:2101:23475:6981
CACGGAGG
+
FFFFFFFF
@A00769:11:HC3HCDRXX:1:2101:30563:7106
CACGGAGG
+
FFFFFFFF
@A00769:11:HC3HCDRXX:1:2101:24424:7185
CACGGAGG
+
FFF:FFFF
@A00769:11:HC3HCDRXX:1:2101:23565:7451
CACGGAGG
+
FFFFFFFF
@A00769:11:HC3HCDRXX:1:2101:17580:7545
CACGGAGG
+
FFFFFFFF
@A00769:11:HC3HCDRXX:1:2101:25482:7576
CACGGAGG
+
,FF:FFF:
@A00769:11:HC3HCDRXX:1:2101:13123:7654
CACGGAGG
+
FFFFFFFF
@A00769:11:HC3HCDRXX:1:2101:5385:7748
CACGGAGG
+
FFFFFFFF
@A00769:11:HC3HCDRXX:1:2101:18114:7748
CACGGAGG
+
FFFFFFFF
@A00769:11:HC3HCDRXX:1:2101:8693:7842
CACGGAGG
+
FFFFFFFF
@A00769:11:HC3HCDRXX:1:2101:12219:7842
CACGGAGG
+
FFFFFFFF
@A00769:11:HC3HCDRXX:1:2101:28266:7889
CACGGAGG
+
FFFFFFFF
@A00769:11:HC3HCDRXX:1:2101:7808:8030
CACGGAGG
+
FFFFFFFF
@A00769:11:HC3HCDRXX:1:2101:7970:8061
CACGGAGG
+
FFFFFFFF
@A00769:11:HC3HCDRXX:1:2101:11171:8124
CACGGAGG
+
FFFFFFFF
@A00769:11:HC3HCDRXX:1:2101:31512:8155
CACGGAGG
+
FFFFFFFF
@A00769:11:HC3HCDRXX:1:2101:23321:8187
CACGGAGG
+
FFFFFFFF
@A00769:11:HC3HCDRXX:1:2101:23791:8249
CACGGAGG
+
FF:FFF,F
@A00769:11:HC3HCDRXX:1:2101:29704:8312
CACGGAGG
+
FFFFFFFF
@A00769:11:HC3HCDRXX:1:2101:18276:8343
CACGGAGG
+
FFFFFF:F
@A00769:11:HC3HCDRXX:1:2101:25771:8390
CACGGAGG
+
FFFFFFFF
@A00769:11:HC3HCDRXX:1:2101:17770:8469
CACGGAGG
+
FFFFFFFF
@A00769:11:HC3HCDRXX:1:2101:24858:8594
CACGGAGG
+
FFFFFFFF
@A00769:11:HC3HCDRXX:1:2101:23963:8609
CACGGAGG
+
FFFFFFFF
@A00769:11:HC3HCDRXX:1:2101:18023:8625
CACGGAGG
+
FFFFFFFF
@A00769:11:HC3HCDRXX:1:2101:5520:8641
CACGGAGG
+
FFFFFFFF
@A00769:11:HC3HCDRXX:1:2101:28420:8656
CACGGAGG
+
FFFFFFFF
@A00769:11:HC3HCDRXX:1:2101:18412:8672
CACGGAGG
+
:FFFFFFF
@A00769:11:HC3HCDRXX:1:2101:8061:8719
CACGGAGG
+
FFFFFFFF
@A00769:11:HC3HCDRXX:1:2101:19949:8797
CACGGAGG
+
FFFFFFFF
@A00769:11:HC3HCDRXX:1:2101:13268:8813
CACGGAGG
+
FFFFFFFF
@A00769:11:HC3HCDRXX:1:2101:17680:8907
CACGGAGG
+
FFFFFFFF
@A00769:11:HC3HCDRXX:1:2101:3839:8923
CACGGAGG
+
FFFFF:FF
@A00769:11:HC3HCDRXX:1:2101:17725:8954
CACGGAGG
+
FFFFFFFF
@A00769:11:HC3HCDRXX:1:2101:11921:8985
CACGGAGG
+
FFFFFFFF
@A00769:11:HC3HCDRXX:1:2101:20030:9001
CACGGAGG
+
FFFFFFFF
@A00769:11:HC3HCDRXX:1:2101:20808:9001
CACGGAGG
+
FFFFFFFF
@A00769:11:HC3HCDRXX:1:2101:4282:9095
CACGGAGG
+
FFFFFFFF
@A00769:11:HC3HCDRXX:1:2101:3278:9173
CACGGAGG
+
FFFFFFFF
@A00769:11:HC3HCDRXX:1:2101:32588:9298
CACGGAGG
+
FFFFFFFF
@A00769:11:HC3HCDRXX:1:2101:19976:9314
CACGGAGG
+
FFFFFFFF
@A00769:11:HC3HCDRXX:1:2101:28293:9345
CACGGAGG
+
FFFFFFFF
@A00769:11:HC3HCDRXX:1:2101:16523:9439
CACGGAGG
+
FFFFFFFF
@A00769:11:HC3HCDRXX:1:2101:22724:9439
CACGGAGG
+
FFFFFFFF
@A00769:11:HC3HCDRXX:1:2101:14000:9486
CACGGAGG
+
FFFFFFFF
@A00769:11:HC3HCDRXX:1:2101:13250:9565
CACGGAGG
+
FFFFFFFF
@A00769:11:HC3HCDRXX:1:2101:5764:9596
CACGGAGG
+
F:FFFFFF
@A00769:11:HC3HCDRXX:1:2101:30789:9690
CACGGAGG
+
FFFFFFFF
@A00769:11:HC3HCDRXX:1:2101:1434:9768
CACGGAGG
+
FFFFFFFF
@A00769:11:HC3HCDRXX:1:2101:2166:9784
CACGGAGG
+
FFFFFFFF
@A00769:11:HC3HCDRXX:1:2101:18340:9831
CACGGAGG
+
FFFFFFFF
@A00769:11:HC3HCDRXX:1:2101:10077:9862
CACGGAGG
+
FFFFFFFF
@A00769:11:HC3HCDRXX:1:2101:25545:9909
CACGGAGG
+
FF:F:F:F
@A00769:11:HC3HCDRXX:1:2101:30083:9940
CACGGAGG
+
FFFFFFFF
@A00769:11:HC3HCDRXX:1:2101:11487:9956
CACGGAGG
+
FFFFFFFF
@A00769:11:HC3HCDRXX:1:2101:22408:10050
CACGGAGG
+
FFFFFFFF
@A00769:11:HC3HCDRXX:1:2101:8712:10066
CACGGAGG
+
FFFFFFFF
@A00769:11:HC3HCDRXX:1:2101:7853:10113
CACGGAGG
+
FFFFFFFF
@A00769:11:HC3HCDRXX:1:2101:16703:10128
CACGGAGG
+
FFFFFFFF
@A00769:11:HC3HCDRXX:1:2101:12617:10222
CACGGAGG
+
FFFFFFFF
@A00769:11:HC3HCDRXX:1:2101:29333:10238
CACGGAGG
+
FFFFFFFF
@A00769:11:HC3HCDRXX:1:2101:6659:10269
CACGGAGG
+
FFFFFFFF
@A00769:11:HC3HCDRXX:1:2101:7518:10285
CACGGAGG
+
FFFFFFFF
@A00769:11:HC3HCDRXX:1:2101:24731:10285
CACGGAGG
+
FFFFFFFF
@A00769:11:HC3HCDRXX:1:2101:24840:10285
CACGGAGG
+
FFFFFFFF
@A00769:11:HC3HCDRXX:1:2101:22254:10473
CACGGAGG
+
FFFFFFFF
@A00769:11:HC3HCDRXX:1:2101:17680:10504
CACGGAGG
+
FFFFF,FF
@A00769:11:HC3HCDRXX:1:2101:2618:10567
CACGGAGG
+
FFFFFFFF
@A00769:11:HC3HCDRXX:1:2101:2230:10582
CACGGAGG
+
FFFFFFFF
@A00769:11:HC3HCDRXX:1:2101:20934:10598
CACGGAGG
+
FFFFFFFF
@A00769:11:HC3HCDRXX:1:2101:30933:10661
CACGGAGG
+
FFFFFFFF
@A00769:11:HC3HCDRXX:1:2101:17219:10676
CACGGAGG
+
FFFFFFFF
@A00769:11:HC3HCDRXX:1:2101:6054:10755
CACGGAGG
+
FFFFFFFF
@A00769:11:HC3HCDRXX:1:2101:21847:10802
CACGGAGG
+
FFFFFFFF
@A00769:11:HC3HCDRXX:1:2101:28863:10833
CACGGAGG
+
FFFFFFFF
@A00769:11:HC3HCDRXX:1:2101:20998:10864
CACGGAGG
+
FFFFFFFF
@A00769:11:HC3HCDRXX:1:2101:17427:10974
CACGGAGG
+
FFFFFFFF
@A00769:11:HC3HCDRXX:1:2101:15356:11021
CACGGAGG
+
FFFFFFFF
@A00769:11:HC3HCDRXX:1:2101:11731:11068
CACGGAGG
+
FFFFFFFF
@A00769:11:HC3HCDRXX:1:2101:17716:11068
CACGGAGG
+
FFFFFFFF
@A00769:11:HC3HCDRXX:1:2101:1108:11146
CACGGAGG
+
FFFFFFFF
@A00769:11:HC3HCDRXX:1:2101:23764:11240
CACGGAGG
+
FFFFFFFF
@A00769:11:HC3HCDRXX:1:2101:10303:11256
CACGGAGG
+
FFFFFFFF
@A00769:11:HC3HCDRXX:1:2101:27064:11256
CACGGAGG
+
FFFFFFFF
@A00769:11:HC3HCDRXX:1:2101:32108:11350
CACGGAGG
+
FFFFFFFF
@A00769:11:HC3HCDRXX:1:2101:16731:11365
CACGGAGG
+
FFFFFFFF
@A00769:11:HC3HCDRXX:1:2101:23194:11412
CACGGAGG
+
FFFFFFFF
@A00769:11:HC3HCDRXX:1:2101:17038:11490
CACGGAGG
+
FFFFFFFF
@A00769:11:HC3HCDRXX:1:2101:28646:11553
CACGGAGG
+
FFF:FFFF
@A00769:11:HC3HCDRXX:1:2101:20437:11584
CACGGAGG
+
FFFFFFFF
@A00769:11:HC3HCDRXX:1:2101:14244:11631
CACGGAGG
+
FFFFFFFF
@A00769:11:HC3HCDRXX:1:2101:27480:11663
CACGGAGG
+
FFFF:FFF
@A00769:11:HC3HCDRXX:1:2101:14145:11804
CACGGAGG
+
FFFFFFFF
@A00769:11:HC3HCDRXX:1:2101:7880:11819
CACGGAGG
+
FFFFFFFF
@A00769:11:HC3HCDRXX:1:2101:1868:11866
CACGGAGG
+
FFFFFFFF
@A00769:11:HC3HCDRXX:1:2101:22860:11929
CACGGAGG
+
FFFFFFFF
@A00769:11:HC3HCDRXX:1:2101:19072:12007
CACGGAGG
+
FFFFFFFF
@A00769:11:HC3HCDRXX:1:2101:25852:12007
CACGGAGG
+
FFFFFFFF
@A00769:11:HC3HCDRXX:1:2101:30662:12038
CACGGAGG
+
FFFFFFFF
@A00769:11:HC3HCDRXX:1:2101:1479:12070
CACGGAGG
+
FFFFFFFF
@A00769:11:HC3HCDRXX:1:2101:8712:12164
CACGGAGG
+
FFFFFFFF
@A00769:11:HC3HCDRXX:1:2101:6180:12195
CACGGAGG
+
FFFFFFFF
@A00769:11:HC3HCDRXX:1:2101:21721:12242
CACGGAGG
+
FFFFFFFF
@A00769:11:HC3HCDRXX:1:2101:22480:12305
CACGGAGG
+
FFFFFFFF
@A00769:11:HC3HCDRXX:1:2101:31204:12446
CACGGAGG
+
FFFFFFFF
@A00769:11:HC3HCDRXX:1:2101:30852:12555
CACGGAGG
+
FFFFFFFF
@A00769:11:HC3HCDRXX:1:2101:21947:12571
CACGGAGG
+
FFFFFFFF
@A00769:11:HC3HCDRXX:1:2101:5159:12587
CACGGAGG
+
FFFFFFFF
@A00769:11:HC3HCDRXX:1:2101:16441:12587
CACGGAGG
+
FFFFFFFF
@A00769:11:HC3HCDRXX:1:2101:1461:12633
CACGGAGG
+
FFFFFFFF
@A00769:11:HC3HCDRXX:1:2101:16532:12743
CACGGAGG
+
FFFFFFFF
@A00769:11:HC3HCDRXX:1:2101:27877:12759
CACGGAGG
+
FFFFFFFF
@A00769:11:HC3HCDRXX:1:2101:23231:12790
CACGGAGG
+
FFFFFFFF
@A00769:11:HC3HCDRXX:1:2101:3495:12806
CACGGAGG
+
FFFFFFFF
@A00769:11:HC3HCDRXX:1:2101:20148:12806
CACGGAGG
+
FFFFFFFF
@A00769:11:HC3HCDRXX:1:2101:9372:12900
CACGGAGG
+
FF:F:F,F
@A00769:11:HC3HCDRXX:1:2101:9444:12900
CACGGAGG
+
FFFFFFFF
@A00769:11:HC3HCDRXX:1:2101:6759:13041
CACGGAGG
+
FFFFFFFF
@A00769:11:HC3HCDRXX:1:2101:19524:13103
CACGGAGG
+
FFFFFFFF
@A00769:11:HC3HCDRXX:1:2101:15609:13119
CACGGAGG
+
FFFFFFFF
@A00769:11:HC3HCDRXX:1:2101:25753:13119
CACGGAGG
+
FFFFFFFF
@A00769:11:HC3HCDRXX:1:2101:5249:13150
CACGGAGG
+
FFFFFFFF
@A00769:11:HC3HCDRXX:1:2101:10456:13150
CACGGAGG
+
FFFFFFFF
@A00769:11:HC3HCDRXX:1:2101:32127:13260
CACGGAGG
+
FFFFFFFF
@A00769:11:HC3HCDRXX:1:2101:16233:13291
CACGGAGG
+
FFFFFFFF
@A00769:11:HC3HCDRXX:1:2101:21007:13354
CACGGAGG
+
FFFFFFFF
@A00769:11:HC3HCDRXX:1:2101:18105:13557
CACGGAGG
+
FFFFFFFF
@A00769:11:HC3HCDRXX:1:2101:4824:13667
CACGGAGG
+
FFFFFFFF
@A00769:11:HC3HCDRXX:1:2101:24406:13823
CACGGAGG
+
FFFFFFFF
@A00769:11:HC3HCDRXX:1:2101:6768:13839
CACGGAGG
+
FFFFFFFF
@A00769:11:HC3HCDRXX:1:2101:29252:13855
CACGGAGG
+
FFFFFFFF
@A00769:11:HC3HCDRXX:1:2101:4481:13980
CACGGAGG
+
FF:FFFFF
@A00769:11:HC3HCDRXX:1:2101:1099:14011
CACGGAGG
+
FFFFF:FF
@A00769:11:HC3HCDRXX:1:2101:26440:14058
CACGGAGG
+
FFFFFFFF
@A00769:11:HC3HCDRXX:1:2101:6804:14152
CACGGAGG
+
FFFFFFFF
@A00769:11:HC3HCDRXX:1:2101:29505:14168
CACGGAGG
+
FFFFFFFF
@A00769:11:HC3HCDRXX:1:2101:29903:14168
CACGGAGG
+
FFFFFFFF
@A00769:11:HC3HCDRXX:1:2101:25021:14418
CACGGAGG
+
FFFFFFFF
@A00769:11:HC3HCDRXX:1:2101:13910:14434
CACGGAGG
+
FF:FFFFF
@A00769:11:HC3HCDRXX:1:2101:6460:14465
CACGGAGG
+
FFFFFFFF
@A00769:11:HC3HCDRXX:1:2101:26431:14512
CACGGAGG
+
FFFFFFFF
@A00769:11:HC3HCDRXX:1:2101:27552:14544
CACGGAGG
+
FFFFFFFF
@A00769:11:HC3HCDRXX:1:2101:25156:14559
CACGGAGG
+
FFFFFFFF
@A00769:11:HC3HCDRXX:1:2101:3260:14716
CACGGAGG
+
FFFFFFFF
@A00769:11:HC3HCDRXX:1:2101:25825:14716
CACGGAGG
+
FFFFF:FF
@A00769:11:HC3HCDRXX:1:2101:16233:14763
CACGGAGG
+
FFFFFFFF
@A00769:11:HC3HCDRXX:1:2101:23592:14763
CACGGAGG
+
FFF:FF:,
@A00769:11:HC3HCDRXX:1:2101:25509:14826
CACGGAGG
+
FFFFFFFF
@A00769:11:HC3HCDRXX:1:2101:17463:14920
CACGGAGG
+
FFFFFFFF
@A00769:11:HC3HCDRXX:1:2101:7925:14998
CACGGAGG
+
FFFFFFFF
@A00769:11:HC3HCDRXX:1:2101:3441:15029
CACGGAGG
+
FFFFFFFF
@A00769:11:HC3HCDRXX:1:2101:14724:15154
CACGGAGG
+
FFFFFFFF
@A00769:11:HC3HCDRXX:1:2101:16107:15295
CACGGAGG
+
,FFF:FFF
@A00769:11:HC3HCDRXX:1:2101:30210:15295
CACGGAGG
+
FFFFFFFF
@A00769:11:HC3HCDRXX:1:2101:11252:15311
CACGGAGG
+
FFFFFFF,
@A00769:11:HC3HCDRXX:1:2101:2139:15436
CACGGAGG
+
FFFFFFFF
@A00769:11:HC3HCDRXX:1:2101:12120:15499
CACGGAGG
+
FFFFFFFF
@A00769:11:HC3HCDRXX:1:2101:31539:15530
CACGGAGG
+
FF:FF:FF
@A00769:11:HC3HCDRXX:1:2101:17354:15577
CACGGAGG
+
FFFFFFFF
@A00769:11:HC3HCDRXX:1:2101:17363:15687
CACGGAGG
+
FFFFFFFF
@A00769:11:HC3HCDRXX:1:2101:32027:15718
CACGGAGG
+
FFFFFFFF
@A00769:11:HC3HCDRXX:1:2101:9281:15781
CACGGAGG
+
FFFFFFFF
@A00769:11:HC3HCDRXX:1:2101:19434:15796
CACGGAGG
+
FFFFFFFF
@A00769:11:HC3HCDRXX:1:2101:31548:15890
CACGGAGG
+
FFFFFFFF
@A00769:11:HC3HCDRXX:1:2101:25111:16016
CACGGAGG
+
FFFFFFFF
@A00769:11:HC3HCDRXX:1:2101:12454:16172
CACGGAGG
+
FFFFFFFF
@A00769:11:HC3HCDRXX:1:2101:21142:16188
CACGGAGG
+
FFFFFFFF
@A00769:11:HC3HCDRXX:1:2101:31286:16188
CACGGAGG
+
FFFFFFFF
@A00769:11:HC3HCDRXX:1:2101:22381:16235
CACGGAGG
+
FFFFFFFF
@A00769:11:HC3HCDRXX:1:2101:1344:16344
CACGGAGG
+
FFFFF:FF
@A00769:11:HC3HCDRXX:1:2101:22851:16360
CACGGAGG
+
FFFFFFFF
@A00769:11:HC3HCDRXX:1:2101:17607:16391
CACGGAGG
+
FFFFFFFF
@A00769:11:HC3HCDRXX:1:2101:12554:16407
CACGGAGG
+
FFFFFFFF
@A00769:11:HC3HCDRXX:1:2101:25626:16438
CACGGAGG
+
FFFFFFFF
@A00769:11:HC3HCDRXX:1:2101:24975:16532
CACGGAGG
+
FFFFFFFF
@A00769:11:HC3HCDRXX:1:2101:32597:16579
CACGGAGG
+
FFFFFFFF
@A00769:11:HC3HCDRXX:1:2101:10836:16689
CACGGAGG
+
FFFFF:FF
@A00769:11:HC3HCDRXX:1:2101:12717:16720
CACGGAGG
+
FFFFFFFF
@A00769:11:HC3HCDRXX:1:2101:14597:16720
CACGGAGG
+
FFFFFFFF
@A00769:11:HC3HCDRXX:1:2101:29668:16767
CACGGAGG
+
FFFFFFFF
@A00769:11:HC3HCDRXX:1:2101:28700:16877
CACGGAGG
+
FFFFFFFF
@A00769:11:HC3HCDRXX:1:2101:32398:16892
CACGGAGG
+
FFFFFFFF
@A00769:11:HC3HCDRXX:1:2101:32027:16939
CACGGAGG
+
FFFFFFFF
@A00769:11:HC3HCDRXX:1:2101:17544:17033
CACGGAGG
+
FFF:FFFF
@A00769:11:HC3HCDRXX:1:2101:19940:17049
CACGGAGG
+
FFFFFFFF
@A00769:11:HC3HCDRXX:1:2101:30761:17096
CACGGAGG
+
FFFFFFFF
@A00769:11:HC3HCDRXX:1:2101:27208:17206
CACGGAGG
+
FFFFFFFF
@A00769:11:HC3HCDRXX:1:2101:23448:17237
CACGGAGG
+
FF,:FFFF
@A00769:11:HC3HCDRXX:1:2101:16830:17331
CACGGAGG
+
FFFFFFFF
@A00769:11:HC3HCDRXX:1:2101:20130:17347
CACGGAGG
+
FFFFFFFF
@A00769:11:HC3HCDRXX:1:2101:26467:17362
CACGGAGG
+
FFFFFFFF
@A00769:11:HC3HCDRXX:1:2101:14850:17378
CACGGAGG
+
FFFFFFFF
@A00769:11:HC3HCDRXX:1:2101:28809:17378
CACGGAGG
+
FFFFFFFF
@A00769:11:HC3HCDRXX:1:2101:11306:17409
CACGGAGG
+
FFFFFFFF
@A00769:11:HC3HCDRXX:1:2101:27181:17409
CACGGAGG
+
FFFFFFFF
@A00769:11:HC3HCDRXX:1:2101:31521:17440
CACGGAGG
+
FFFFFFFF
@A00769:11:HC3HCDRXX:1:2101:2383:17581
CACGGAGG
+
FF:FFFFF
@A00769:11:HC3HCDRXX:1:2101:23321:17581
CACGGAGG
+
FFFFFFF,
@A00769:11:HC3HCDRXX:1:2101:18647:17691
CACGGAGG
+
FFFFFFFF
@A00769:11:HC3HCDRXX:1:2101:32099:17691
CACGGAGG
+
FFFFFFFF
@A00769:11:HC3HCDRXX:1:2101:7139:17707
CACGGAGG
+
FFFFFFFF
@A00769:11:HC3HCDRXX:1:2101:17146:17722
CACGGAGG
+
FF,,,F,F
@A00769:11:HC3HCDRXX:1:2101:22218:17738
CACGGAGG
+
FFFFF,FF
@A00769:11:HC3HCDRXX:1:2101:4218:17754
CACGGAGG
+
FFFFFFFF
@A00769:11:HC3HCDRXX:1:2101:22625:17848
CACGGAGG
+
FFFFFFFF
@A00769:11:HC3HCDRXX:1:2101:32045:17848
CACGGAGG
+
FFFFF:FF
@A00769:11:HC3HCDRXX:1:2101:30210:17895
CACGGAGG
+
FFFFFF:F
@A00769:11:HC3HCDRXX:1:2101:29469:17989
CACGGAGG
+
FFFFFFFF
@A00769:11:HC3HCDRXX:1:2101:14371:18051
CACGGAGG
+
FFFFFFFF
@A00769:11:HC3HCDRXX:1:2101:3070:18114
CACGGAGG
+
FFFFFFFF
@A00769:11:HC3HCDRXX:1:2101:27010:18208
CACGGAGG
+
FFFFFFFF
@A00769:11:HC3HCDRXX:1:2101:3586:18317
CACGGAGG
+
FFFFFFFF
@A00769:11:HC3HCDRXX:1:2101:10267:18333
CACGGAGG
+
FFFFFFFF
@A00769:11:HC3HCDRXX:1:2101:16315:18349
CACGGAGG
+
FFFFFFFF
@A00769:11:HC3HCDRXX:1:2101:22299:18411
CACGGAGG
+
FF:FFFFF
@A00769:11:HC3HCDRXX:1:2101:30083:18521
CACGGAGG
+
FFFFFFFF
@A00769:11:HC3HCDRXX:1:2101:21296:18584
CACGGAGG
+
FFFFFFFF
@A00769:11:HC3HCDRXX:1:2101:29758:18584
CACGGAGG
+
FF:FFFFF
@A00769:11:HC3HCDRXX:1:2101:3667:18615
CACGGAGG
+
FFFFFFFF
@A00769:11:HC3HCDRXX:1:2101:6470:18646
CACGGAGG
+
FFFFFFFF
@A00769:11:HC3HCDRXX:1:2101:28772:18662
CACGGAGG
+
FFFFFFFF
@A00769:11:HC3HCDRXX:1:2101:16857:18724
CACGGAGG
+
FFFFFFFF
@A00769:11:HC3HCDRXX:1:2101:8712:18771
CACGGAGG
+
FF,FFFFF
@A00769:11:HC3HCDRXX:1:2101:24117:18803
CACGGAGG
+
FFFFFFFF
@A00769:11:HC3HCDRXX:1:2101:4435:19006
CACGGAGG
+
FFFFFFFF
@A00769:11:HC3HCDRXX:1:2101:19416:19022
CACGGAGG
+
FF,:FFFF
@A00769:11:HC3HCDRXX:1:2101:27606:19022
CACGGAGG
+
FFFFFFFF
@A00769:11:HC3HCDRXX:1:2101:11740:19038
CACGGAGG
+
FFFFFFFF
@A00769:11:HC3HCDRXX:1:2101:20564:19257
CACGGAGG
+
FFFFFFFF
@A00769:11:HC3HCDRXX:1:2101:27245:19272
CACGGAGG
+
FFFFFFFF
@A00769:11:HC3HCDRXX:1:2101:5575:19288
CACGGAGG
+
FFFFFFFF
@A00769:11:HC3HCDRXX:1:2101:31656:19335
CACGGAGG
+
FFFFFFFF
@A00769:11:HC3HCDRXX:1:2101:1624:19398
CACGGAGG
+
FFFFFFFF
@A00769:11:HC3HCDRXX:1:2101:4960:19445
CACGGAGG
+
FFFFFFFF
@A00769:11:HC3HCDRXX:1:2101:25825:19476
CACGGAGG
+
FFFFFFFF
@A00769:11:HC3HCDRXX:1:2101:4933:19523
CACGGAGG
+
FFFFFFFF
@A00769:11:HC3HCDRXX:1:2101:4761:19539
CACGGAGG
+
:FFFF,FF
@A00769:11:HC3HCDRXX:1:2101:10167:19539
CACGGAGG
+
FFFFF:,F
@A00769:11:HC3HCDRXX:1:2101:14877:19554
CACGGAGG
+
FFFFFFFF
@A00769:11:HC3HCDRXX:1:2101:27914:19586
CACGGAGG
+
FFFFFFFF
@A00769:11:HC3HCDRXX:1:2101:15465:19601
CACGGAGG
+
FFFFFFFF
@A00769:11:HC3HCDRXX:1:2101:32434:19836
CACGGAGG
+
FFFFFFFF
@A00769:11:HC3HCDRXX:1:2101:23719:19867
CACGGAGG
+
FFFFF::F
@A00769:11:HC3HCDRXX:1:2101:13621:20071
CACGGAGG
+
FFFFFFFF
@A00769:11:HC3HCDRXX:1:2101:28248:20071
CACGGAGG
+
FFFFFFFF
@A00769:11:HC3HCDRXX:1:2101:28465:20071
CACGGAGG
+
FFFFFFFF
@A00769:11:HC3HCDRXX:1:2101:8567:20181
CACGGAGG
+
FFFFFFFF
@A00769:11:HC3HCDRXX:1:2101:16902:20181
CACGGAGG
+
FFFFFFFF
@A00769:11:HC3HCDRXX:1:2101:22507:20212
CACGGAGG
+
FFFFFFFF
@A00769:11:HC3HCDRXX:1:2101:28655:20212
CACGGAGG
+
FFFFFFFF
@A00769:11:HC3HCDRXX:1:2101:1380:20290
CACGGAGG
+
FFFFFFFF
@A00769:11:HC3HCDRXX:1:2101:32081:20290
CACGGAGG
+
FFFFFFFF
@A00769:11:HC3HCDRXX:1:2101:1253:20322
CACGGAGG
+
FFFFFFFF
@A00769:11:HC3HCDRXX:1:2101:22110:20431
CACGGAGG
+
FFFFFFFF
@A00769:11:HC3HCDRXX:1:2101:8630:20478
CACGGAGG
+
FFFFFFFF
@A00769:11:HC3HCDRXX:1:2101:10041:20509
CACGGAGG
+
FFFFFFFF
@A00769:11:HC3HCDRXX:1:2101:11008:20619
CACGGAGG
+
FFFF:FFF
@A00769:11:HC3HCDRXX:1:2101:1949:20650
CACGGAGG
+
FFFFFFFF
@A00769:11:HC3HCDRXX:1:2101:10691:20666
CACGGAGG
+
FFFFFFFF
@A00769:11:HC3HCDRXX:1:2101:14127:20823
CACGGAGG
+
FFFFFFFF
@A00769:11:HC3HCDRXX:1:2101:25319:20917
CACGGAGG
+
FFFFFFFF
@A00769:11:HC3HCDRXX:1:2101:28854:20932
CACGGAGG
+
FFFFFFFF
@A00769:11:HC3HCDRXX:1:2101:1398:21167
CACGGAGG
+
FFFFFFFF
@A00769:11:HC3HCDRXX:1:2101:19108:21183
CACGGAGG
+
FFFFFFFF
@A00769:11:HC3HCDRXX:1:2101:22155:21198
CACGGAGG
+
,FF::,,:
@A00769:11:HC3HCDRXX:1:2101:28094:21245
CACGGAGG
+
FFFFFFFF
@A00769:11:HC3HCDRXX:1:2101:20998:21355
CACGGAGG
+
FFFFFFFF
@A00769:11:HC3HCDRXX:1:2101:19741:21527
CACGGAGG
+
FFFFFFFF
@A00769:11:HC3HCDRXX:1:2101:4643:21559
CACGGAGG
+
FFFFFFFF
@A00769:11:HC3HCDRXX:1:2101:30309:21574
CACGGAGG
+
FFFFFFFF
@A00769:11:HC3HCDRXX:1:2101:9579:21590
CACGGAGG
+
FFFFFFFF
@A00769:11:HC3HCDRXX:1:2101:3242:21637
CACGGAGG
+
FFFFFFFF
@A00769:11:HC3HCDRXX:1:2101:29532:21668
CACGGAGG
+
FFFFFFFF
@A00769:11:HC3HCDRXX:1:2101:14308:21762
CACGGAGG
+
FFFFFFFF
@A00769:11:HC3HCDRXX:1:2101:19009:21762
CACGGAGG
+
FFFFFFFF
@A00769:11:HC3HCDRXX:1:2101:9317:21825
CACGGAGG
+
FFFFFFFF
@A00769:11:HC3HCDRXX:1:2101:19958:21872
CACGGAGG
+
FFFFFFFF
@A00769:11:HC3HCDRXX:1:2101:14904:21919
CACGGAGG
+
FFFFFFFF
@A00769:11:HC3HCDRXX:1:2101:27308:22013
CACGGAGG
+
FFFFFFFF
@A00769:11:HC3HCDRXX:1:2101:11424:22060
CACGGAGG
+
FFFFFFFF
@A00769:11:HC3HCDRXX:1:2101:20311:22138
CACGGAGG
+
FFFFFFFF
@A00769:11:HC3HCDRXX:1:2101:19542:22153
CACGGAGG
+
FFFFFFFF
@A00769:11:HC3HCDRXX:1:2101:20446:22153
CACGGAGG
+
FFFFFFFF
@A00769:11:HC3HCDRXX:1:2101:21097:22153
CACGGAGG
+
FFFFFFFF
@A00769:11:HC3HCDRXX:1:2101:20166:22169
CACGGAGG
+
FFFFFFFF
@A00769:11:HC3HCDRXX:1:2101:4246:22185
CACGGAGG
+
FFFFFFFF
@A00769:11:HC3HCDRXX:1:2101:3794:22279
CACGGAGG
+
FFFFFFFF
@A00769:11:HC3HCDRXX:1:2101:3233:22498
CACGGAGG
+
FFFFFFFF
@A00769:11:HC3HCDRXX:1:2101:8341:22545
CACGGAGG
+
FFFFFFFF
@A00769:11:HC3HCDRXX:1:2101:1515:22623
CACGGAGG
+
FFFFFFFF
@A00769:11:HC3HCDRXX:1:2101:19397:22686
CACGGAGG
+
,FFFFFF:
@A00769:11:HC3HCDRXX:1:2101:20473:22795
CACGGAGG
+
FFFFFFFF
@A00769:11:HC3HCDRXX:1:2101:18276:22811
CACGGAGG
+
FFFFFFFF
@A00769:11:HC3HCDRXX:1:2101:30825:22842
CACGGAGG
+
FFFFFFFF
@A00769:11:HC3HCDRXX:1:2101:5565:22968
CACGGAGG
+
FFFFFFFF
@A00769:11:HC3HCDRXX:1:2101:18584:23187
CACGGAGG
+
FFFFFFFF
@A00769:11:HC3HCDRXX:1:2101:22607:23202
CACGGAGG
+
FFFFF:FF
@A00769:11:HC3HCDRXX:1:2101:30581:23234
CACGGAGG
+
FFFFFFFF
@A00769:11:HC3HCDRXX:1:2101:11785:23249
CACGGAGG
+
FFFFFFFF
@A00769:11:HC3HCDRXX:1:2101:3450:23281
CACGGAGG
+
FFFFFFFF
@A00769:11:HC3HCDRXX:1:2101:26576:23500
CACGGAGG
+
FFFFFFFF
@A00769:11:HC3HCDRXX:1:2101:31114:23657
CACGGAGG
+
FFFFFFFF
@A00769:11:HC3HCDRXX:1:2101:1515:23688
CACGGAGG
+
FFFFFFFF
@A00769:11:HC3HCDRXX:1:2101:26738:23688
CACGGAGG
+
FFFFFFFF
@A00769:11:HC3HCDRXX:1:2101:3812:23750
CACGGAGG
+
FFFFFFFF
@A00769:11:HC3HCDRXX:1:2101:2835:23907
CACGGAGG
+
FFFFFFFF
@A00769:11:HC3HCDRXX:1:2101:14073:24048
CACGGAGG
+
FFFFFFFF
@A00769:11:HC3HCDRXX:1:2101:24306:24361
CACGGAGG
+
FFFFFFFF
@A00769:11:HC3HCDRXX:1:2101:12165:24377
CACGGAGG
+
FFFFFFFF
@A00769:11:HC3HCDRXX:1:2101:29505:24471
CACGGAGG
+
FFFFFFFF
@A00769:11:HC3HCDRXX:1:2101:3441:24518
CACGGAGG
+
FFFFFFFF
@A00769:11:HC3HCDRXX:1:2101:13196:24533
CACGGAGG
+
FFFFFFFF
@A00769:11:HC3HCDRXX:1:2101:18728:24659
CACGGAGG
+
FFFFFFFF
@A00769:11:HC3HCDRXX:1:2101:4580:24674
CACGGAGG
+
FFFFFFFF
@A00769:11:HC3HCDRXX:1:2101:14217:24674
CACGGAGG
+
FFFFFFFF
@A00769:11:HC3HCDRXX:1:2101:29315:24706
CACGGAGG
+
FFFFFFFF
@A00769:11:HC3HCDRXX:1:2101:31611:24706
CACGGAGG
+
FFFFFFFF
@A00769:11:HC3HCDRXX:1:2101:32090:24815
CACGGAGG
+
FFFFFFFF
@A00769:11:HC3HCDRXX:1:2101:19723:24878
CACGGAGG
+
FFFFFFFF
@A00769:11:HC3HCDRXX:1:2101:17427:24972
CACGGAGG
+
FFFFFFFF
@A00769:11:HC3HCDRXX:1:2101:22616:25128
CACGGAGG
+
FFFFFFFF
@A00769:11:HC3HCDRXX:1:2101:14145:25238
CACGGAGG
+
FFFFFFFF
@A00769:11:HC3HCDRXX:1:2101:9796:25254
CACGGAGG
+
FFFFFFFF
@A00769:11:HC3HCDRXX:1:2101:28113:25410
CACGGAGG
+
FFFFFFFF
@A00769:11:HC3HCDRXX:1:2101:32750:25426
CACGGAGG
+
FF::,F::
@A00769:11:HC3HCDRXX:1:2101:12292:25441
CACGGAGG
+
FFFFFFFF
@A00769:11:HC3HCDRXX:1:2101:14787:25441
CACGGAGG
+
FFFFFFFF
@A00769:11:HC3HCDRXX:1:2101:27670:25457
CACGGAGG
+
FFFFFFFF
@A00769:11:HC3HCDRXX:1:2101:4933:25473
CACGGAGG
+
FFFFFFFF
@A00769:11:HC3HCDRXX:1:2101:20392:25473
CACGGAGG
+
FFFFFFFF
@A00769:11:HC3HCDRXX:1:2101:7310:25614
CACGGAGG
+
FFFFFFFF
@A00769:11:HC3HCDRXX:1:2101:27896:25692
CACGGAGG
+
FFFFFFFF
@A00769:11:HC3HCDRXX:1:2101:4779:25958
CACGGAGG
+
FFFFFFFF
@A00769:11:HC3HCDRXX:1:2101:29333:25958
CACGGAGG
+
FFFFFFFF
@A00769:11:HC3HCDRXX:1:2101:19985:26115
CACGGAGG
+
FFFFFFFF
@A00769:11:HC3HCDRXX:1:2101:15546:26162
CACGGAGG
+
FFFFFFFF
@A00769:11:HC3HCDRXX:1:2101:23014:26162
CACGGAGG
+
FFFFFFFF
@A00769:11:HC3HCDRXX:1:2101:31213:26177
CACGGAGG
+
FFFFF:FF
@A00769:11:HC3HCDRXX:1:2101:17644:26193
CACGGAGG
+
FFFFFFFF
@A00769:11:HC3HCDRXX:1:2101:12491:26256
CACGGAGG
+
FFFFFFFF
@A00769:11:HC3HCDRXX:1:2101:13928:26271
CACGGAGG
+
FFFF:FFF
@A00769:11:HC3HCDRXX:1:2101:26530:26271
CACGGAGG
+
FFFFFFFF
@A00769:11:HC3HCDRXX:1:2101:25310:26287
CACGGAGG
+
FFFFFFFF
@A00769:11:HC3HCDRXX:1:2101:19859:26334
CACGGAGG
+
FFFFFFFF
@A00769:11:HC3HCDRXX:1:2101:23674:26334
CACGGAGG
+
FFFFFFFF
@A00769:11:HC3HCDRXX:1:2101:19813:26349
CACGGAGG
+
FFFFFFFF
@A00769:11:HC3HCDRXX:1:2101:4074:26365
CACGGAGG
+
FFFFFFFF
@A00769:11:HC3HCDRXX:1:2101:13973:26381
CACGGAGG
+
FFFFFFFF
@A00769:11:HC3HCDRXX:1:2101:32253:26506
CACGGAGG
+
FFFFFFFF
@A00769:11:HC3HCDRXX:1:2101:26693:26584
CACGGAGG
+
FFFFFFFF
@A00769:11:HC3HCDRXX:1:2101:8513:26600
CACGGAGG
+
FFFFFFFF
@A00769:11:HC3HCDRXX:1:2101:11460:26600
CACGGAGG
+
FFFFFFFF
@A00769:11:HC3HCDRXX:1:2101:17969:26631
CACGGAGG
+
FF:FFFF:
@A00769:11:HC3HCDRXX:1:2101:3522:26663
CACGGAGG
+
FFFFFFFF
@A00769:11:HC3HCDRXX:1:2101:18168:26663
CACGGAGG
+
FFFFFFFF
@A00769:11:HC3HCDRXX:1:2101:13241:26741
CACGGAGG
+
FFFFFFF:
@A00769:11:HC3HCDRXX:1:2101:19840:26772
CACGGAGG
+
FFFFFFFF
@A00769:11:HC3HCDRXX:1:2101:5529:26788
CACGGAGG
+
FFFFFFFF
@A00769:11:HC3HCDRXX:1:2101:6903:26850
CACGGAGG
+
FFFFFFFF
@A00769:11:HC3HCDRXX:1:2101:9480:26960
CACGGAGG
+
FFFFFFFF
@A00769:11:HC3HCDRXX:1:2101:28763:26976
CACGGAGG
+
FFFFFFFF
@A00769:11:HC3HCDRXX:1:2101:30644:26976
CACGGAGG
+
FFFFFFFF
@A00769:11:HC3HCDRXX:1:2101:11315:27007
CACGGAGG
+
FFFFFFFF
@A00769:11:HC3HCDRXX:1:2101:18900:27023
CACGGAGG
+
FFFFFFFF
@A00769:11:HC3HCDRXX:1:2101:14823:27038
CACGGAGG
+
FFFFFFFF
@A00769:11:HC3HCDRXX:1:2101:22327:27038
CACGGAGG
+
FFFFFFFF
@A00769:11:HC3HCDRXX:1:2101:9643:27054
CACGGAGG
+
FFFFFFFF
@A00769:11:HC3HCDRXX:1:2101:10348:27054
CACGGAGG
+
FFFFFFFF
@A00769:11:HC3HCDRXX:1:2101:18765:27070
CACGGAGG
+
FF::F:F:
@A00769:11:HC3HCDRXX:1:2101:17155:27101
CACGGAGG
+
FFFFFFFF
@A00769:11:HC3HCDRXX:1:2101:5538:27117
CACGGAGG
+
FFFFFFFF
@A00769:11:HC3HCDRXX:1:2101:27516:27132
CACGGAGG
+
FFFFFFFF
@A00769:11:HC3HCDRXX:1:2101:9787:27148
CACGGAGG
+
FFFFFFFF
@A00769:11:HC3HCDRXX:1:2101:9851:27195
CACGGAGG
+
FFFFFFFF
@A00769:11:HC3HCDRXX:1:2101:11758:27211
CACGGAGG
+
FF:FFFFF
@A00769:11:HC3HCDRXX:1:2101:30074:27305
CACGGAGG
+
FFF:FFFF
@A00769:11:HC3HCDRXX:1:2101:21269:27336
CACGGAGG
+
FFFFFFFF
@A00769:11:HC3HCDRXX:1:2101:31060:27383
CACGGAGG
+
FFFFFFFF
@A00769:11:HC3HCDRXX:1:2101:25771:27555
CACGGAGG
+
FFFFFFFF
@A00769:11:HC3HCDRXX:1:2101:24523:27618
CACGGAGG
+
FFFFFFFF
@A00769:11:HC3HCDRXX:1:2101:16658:27743
CACGGAGG
+
FFFFFFFF
@A00769:11:HC3HCDRXX:1:2101:14461:27790
CACGGAGG
+
FFFFFFFF
@A00769:11:HC3HCDRXX:1:2101:30264:27884
CACGGAGG
+
FFFFFFFF
@A00769:11:HC3HCDRXX:1:2101:6153:27931
CACGGAGG
+
FFFFFFFF
@A00769:11:HC3HCDRXX:1:2101:16568:27962
CACGGAGG
+
FFFFFFFF
@A00769:11:HC3HCDRXX:1:2101:31331:28009
CACGGAGG
+
FFFFFFFF
@A00769:11:HC3HCDRXX:1:2101:6162:28040
CACGGAGG
+
FFFFFFFF
@A00769:11:HC3HCDRXX:1:2101:19741:28228
CACGGAGG
+
FFFFFFFF
@A00769:11:HC3HCDRXX:1:2101:17951:28291
CACGGAGG
+
FFFFFFFF
@A00769:11:HC3HCDRXX:1:2101:19506:28291
CACGGAGG
+
FFFFFFFF
@A00769:11:HC3HCDRXX:1:2101:13657:28307
CACGGAGG
+
FFFFFFFF
@A00769:11:HC3HCDRXX:1:2101:16468:28354
CACGGAGG
+
FFFFFFFF
@A00769:11:HC3HCDRXX:1:2101:19967:28463
CACGGAGG
+
FF:FFFFF
@A00769:11:HC3HCDRXX:1:2101:17897:28541
CACGGAGG
+
FFFFF:FF
@A00769:11:HC3HCDRXX:1:2101:24062:28573
CACGGAGG
+
FFFF,FF:
@A00769:11:HC3HCDRXX:1:2101:19822:28588
CACGGAGG
+
FFFFFFFF
@A00769:11:HC3HCDRXX:1:2101:32371:28651
CACGGAGG
+
FFFFFFFF
@A00769:11:HC3HCDRXX:1:2101:32271:28698
CACGGAGG
+
FFFFFFFF
@A00769:11:HC3HCDRXX:1:2101:17092:28808
CACGGAGG
+
FFFFFFFF
@A00769:11:HC3HCDRXX:1:2101:4218:28902
CACGGAGG
+
FFFFFFFF
@A00769:11:HC3HCDRXX:1:2101:25780:28917
CACGGAGG
+
FFF:FFFF
@A00769:11:HC3HCDRXX:1:2101:30129:28933
CACGGAGG
+
FFFFFFFF
@A00769:11:HC3HCDRXX:1:2101:1705:29089
CACGGAGG
+
FFFFFFFF
@A00769:11:HC3HCDRXX:1:2101:19515:29183
CACGGAGG
+
FFFFFFFF
@A00769:11:HC3HCDRXX:1:2101:23674:29215
CACGGAGG
+
FFFFFFFF
@A00769:11:HC3HCDRXX:1:2101:5611:29309
CACGGAGG
+
FFFFFFFF
@A00769:11:HC3HCDRXX:1:2101:3595:29387
CACGGAGG
+
FFFFFFFF
@A00769:11:HC3HCDRXX:1:2101:23556:29387
CACGGAGG
+
FFFFFFFF
@A00769:11:HC3HCDRXX:1:2101:9842:29528
CACGGAGG
+
FFFFFFFF
@A00769:11:HC3HCDRXX:1:2101:11623:29543
CACGGAGG
+
FFFFFFFF
@A00769:11:HC3HCDRXX:1:2101:11044:29575
CACGGAGG
+
FFFFFFFF
@A00769:11:HC3HCDRXX:1:2101:32244:29622
CACGGAGG
+
FFFFFFFF
@A00769:11:HC3HCDRXX:1:2101:24849:29716
CACGGAGG
+
FFFFFFFF
@A00769:11:HC3HCDRXX:1:2101:22309:29763
CACGGAGG
+
FFFFFFFF
@A00769:11:HC3HCDRXX:1:2101:2537:29778
CACGGAGG
+
FFFFFFFF
@A00769:11:HC3HCDRXX:1:2101:25581:29794
CACGGAGG
+
FFFFFFFF
@A00769:11:HC3HCDRXX:1:2101:19741:29857
CACGGAGG
+
FFFFFFFF
@A00769:11:HC3HCDRXX:1:2101:1750:29888
CACGGAGG
+
FFFFFFFF
@A00769:11:HC3HCDRXX:1:2101:9607:29935
CACGGAGG
+
FFFFFFFF
@A00769:11:HC3HCDRXX:1:2101:25066:29935
CACGGAGG
+
FFFFFFFF
@A00769:11:HC3HCDRXX:1:2101:13467:29951
CACGGAGG
+
FFFFFFFF
@A00769:11:HC3HCDRXX:1:2101:7473:30091
CACGGAGG
+
FFFFFFFF
@A00769:11:HC3HCDRXX:1:2101:31222:30107
CACGGAGG
+
FFFFFFFF
@A00769:11:HC3HCDRXX:1:2101:16233:30138
CACGGAGG
+
FFFFFFFF
@A00769:11:HC3HCDRXX:1:2101:13476:30217
CACGGAGG
+
FFFFFFFF
@A00769:11:HC3HCDRXX:1:2101:17409:30232
CACGGAGG
+
FF:FFFFF
@A00769:11:HC3HCDRXX:1:2101:28863:30342
CACGGAGG
+
FFFFFFFF
@A00769:11:HC3HCDRXX:1:2101:31557:30405
CACGGAGG
+
FFFFFFFF
@A00769:11:HC3HCDRXX:1:2101:20030:30452
CACGGAGG
+
FFFFFF:F
@A00769:11:HC3HCDRXX:1:2101:27362:30467
CACGGAGG
+
FFFFFFFF
@A00769:11:HC3HCDRXX:1:2101:6759:30577
CACGGAGG
+
FFFFFFFF
@A00769:11:HC3HCDRXX:1:2101:29939:30577
CACGGAGG
+
FFFFFFFF
@A00769:11:HC3HCDRXX:1:2101:30481:30577
CACGGAGG
+
FFFFFFFF
@A00769:11:HC3HCDRXX:1:2101:4390:30639
CACGGAGG
+
FFFFFFFF
@A00769:11:HC3HCDRXX:1:2101:11062:30639
CACGGAGG
+
FFFFFFFF
@A00769:11:HC3HCDRXX:1:2101:29179:30639
CACGGAGG
+
FFFFFFFF
@A00769:11:HC3HCDRXX:1:2101:24994:30812
CACGGAGG
+
FFF:,FF:
@A00769:11:HC3HCDRXX:1:2101:1832:30843
CACGGAGG
+
FFFFFFFF
@A00769:11:HC3HCDRXX:1:2101:25536:30906
CACGGAGG
+
FFFFFFFF
@A00769:11:HC3HCDRXX:1:2101:14633:31125
CACGGAGG
+
FFFFFFFF
@A00769:11:HC3HCDRXX:1:2101:17291:31156
CACGGAGG
+
FFFFFFFF
@A00769:11:HC3HCDRXX:1:2101:15483:31187
CACGGAGG
+
FFFFFFFF
@A00769:11:HC3HCDRXX:1:2101:11550:31266
CACGGAGG
+
FFFFFFFF
@A00769:11:HC3HCDRXX:1:2101:19886:31297
CACGGAGG
+
FFFFFFFF
@A00769:11:HC3HCDRXX:1:2101:29975:31360
CACGGAGG
+
FFFFFFFF
@A00769:11:HC3HCDRXX:1:2101:12879:31375
CACGGAGG
+
FFFFFFF:
@A00769:11:HC3HCDRXX:1:2101:12789:31407
CACGGAGG
+
FFFFFFFF
@A00769:11:HC3HCDRXX:1:2101:32579:31422
CACGGAGG
+
FFFFFFFF
@A00769:11:HC3HCDRXX:1:2101:17264:31454
CACGGAGG
+
FFFFFF:F
@A00769:11:HC3HCDRXX:1:2101:23014:31454
CACGGAGG
+
FFFFFFF:
@A00769:11:HC3HCDRXX:1:2101:26015:31579
CACGGAGG
+
FFFFFFFF
@A00769:11:HC3HCDRXX:1:2101:19325:31610
CACGGAGG
+
FFFF,FFF
@A00769:11:HC3HCDRXX:1:2101:2582:31673
CACGGAGG
+
FFFFFFFF
@A00769:11:HC3HCDRXX:1:2101:2049:31814
CACGGAGG
+
FFFFFFFF
@A00769:11:HC3HCDRXX:1:2101:20654:31876
CACGGAGG
+
FFFFFFFF
@A00769:11:HC3HCDRXX:1:2101:6994:31923
CACGGAGG
+
FFFFFFFF
@A00769:11:HC3HCDRXX:1:2101:5710:31955
CACGGAGG
+
FFFFFFFF
@A00769:11:HC3HCDRXX:1:2101:12789:32002
CACGGAGG
+
FF,FFFFF
@A00769:11:HC3HCDRXX:1:2101:28899:32002
CACGGAGG
+
:FFFFFFF
@A00769:11:HC3HCDRXX:1:2101:15944:32142
CACGGAGG
+
FF,F:FFF
@A00769:11:HC3HCDRXX:1:2101:8133:32174
CACGGAGG
+
FFFFFFFF
@A00769:11:HC3HCDRXX:1:2101:2817:32205
CACGGAGG
+
FFFFFFFF
@A00769:11:HC3HCDRXX:1:2101:3757:32236
CACGGAGG
+
FFFFFFFF
@A00769:11:HC3HCDRXX:1:2101:19578:32236
CACGGAGG
+
FFFF:F,F
@A00769:11:HC3HCDRXX:1:2101:28203:32236
CACGGAGG
+
FFFFFFFF
@A00769:11:HC3HCDRXX:1:2101:19370:32346
CACGGAGG
+
FF,F,:FF
@A00769:11:HC3HCDRXX:1:2101:11189:32393
CACGGAGG
+
FFFFFFFF
@A00769:11:HC3HCDRXX:1:2101:1479:32456
CACGGAGG
+
FFFFFFFF
@A00769:11:HC3HCDRXX:1:2101:13937:32456
CACGGAGG
+
FFFFFFFF
@A00769:11:HC3HCDRXX:1:2101:11514:32518
CACGGAGG
+
FFFF:FFF
@A00769:11:HC3HCDRXX:1:2101:11993:32659
CACGGAGG
+
FFFFFFFF
@A00769:11:HC3HCDRXX:1:2101:16830:32706
CACGGAGG
+
FFFFFFFF
@A00769:11:HC3HCDRXX:1:2101:17336:32706
CACGGAGG
+
FFFFFFFF
@A00769:11:HC3HCDRXX:1:2101:12707:32737
CACGGAGG
+
FFFFFFFF
@A00769:11:HC3HCDRXX:1:2101:30300:32737
CACGGAGG
+
FFFFFFFF
@A00769:11:HC3HCDRXX:1:2101:14118:32831
CACGGAGG
+
,FFFFFFF
@A00769:11:HC3HCDRXX:1:2101:5846:32847
CACGGAGG
+
FFFFFFFF
@A00769:11:HC3HCDRXX:1:2101:1136:32894
CACGGAGG
+
FFFFFFFF
@A00769:11:HC3HCDRXX:1:2101:1154:33113
CACGGAGG
+
FFFFFF:F
@A00769:11:HC3HCDRXX:1:2101:15845:33160
CACGGAGG
+
FFFFFFFF
@A00769:11:HC3HCDRXX:1:2101:16604:33191
CACGGAGG
+
FFFFFFFF
@A00769:11:HC3HCDRXX:1:2101:28040:33332
CACGGAGG
+
FFFFFFFF
@A00769:11:HC3HCDRXX:1:2101:4517:33426
CACGGAGG
+
FFFFFFFF
@A00769:11:HC3HCDRXX:1:2101:27597:33442
CACGGAGG
+
FFFFFFFF
@A00769:11:HC3HCDRXX:1:2101:30951:33458
CACGGAGG
+
FFFFFFFF
@A00769:11:HC3HCDRXX:1:2101:2564:33520
CACGGAGG
+
FFFFFFFF
@A00769:11:HC3HCDRXX:1:2101:26431:33552
CACGGAGG
+
FFFFFFFF
@A00769:11:HC3HCDRXX:1:2101:12997:33646
CACGGAGG
+
FF:FFFFF
@A00769:11:HC3HCDRXX:1:2101:16993:33708
CACGGAGG
+
FFFFFFFF
@A00769:11:HC3HCDRXX:1:2101:9390:33786
CACGGAGG
+
F:FFF:FF
@A00769:11:HC3HCDRXX:1:2101:32533:33786
CACGGAGG
+
FFFFFFFF
@A00769:11:HC3HCDRXX:1:2101:5837:33802
CACGGAGG
+
FFFFFFFF
@A00769:11:HC3HCDRXX:1:2101:3405:33849
CACGGAGG
+
FFFFFFFF
@A00769:11:HC3HCDRXX:1:2101:18683:33943
CACGGAGG
+
FFFFFFFF
@A00769:11:HC3HCDRXX:1:2101:25482:33974
CACGGAGG
+
FFFFFFFF
@A00769:11:HC3HCDRXX:1:2101:27742:34006
CACGGAGG
+
FFFFFFFF
@A00769:11:HC3HCDRXX:1:2101:24948:34021
CACGGAGG
+
FFFFFFFF
@A00769:11:HC3HCDRXX:1:2101:7952:34178
CACGGAGG
+
FFFFFFFF
@A00769:11:HC3HCDRXX:1:2101:6352:34194
CACGGAGG
+
FFFFFFFF
@A00769:11:HC3HCDRXX:1:2101:19488:34240
CACGGAGG
+
FFFFFFFF
@A00769:11:HC3HCDRXX:1:2101:17291:34256
CACGGAGG
+
FFFFFFFF
@A00769:11:HC3HCDRXX:1:2101:3106:34272
CACGGAGG
+
FFFFFFFF
@A00769:11:HC3HCDRXX:1:2101:8422:34272
CACGGAGG
+
,FF,:FF:
@A00769:11:HC3HCDRXX:1:2101:13856:34287
CACGGAGG
+
FFFFFFFF
@A00769:11:HC3HCDRXX:1:2101:18973:34319
CACGGAGG
+
FFFFFFFF
@A00769:11:HC3HCDRXX:1:2101:21784:34397
CACGGAGG
+
FFFFFFFF
@A00769:11:HC3HCDRXX:1:2101:1362:34444
CACGGAGG
+
FFFFFFFF
@A00769:11:HC3HCDRXX:1:2101:20003:34444
CACGGAGG
+
FFF:,FFF
@A00769:11:HC3HCDRXX:1:2101:10863:34522
CACGGAGG
+
FFFFFFFF
@A00769:11:HC3HCDRXX:1:2101:11550:34522
CACGGAGG
+
FFFFFFFF
@A00769:11:HC3HCDRXX:1:2101:19524:34585
CACGGAGG
+
FFFFFFFF
@A00769:11:HC3HCDRXX:1:2101:12879:34851
CACGGAGG
+
FFFFFFFF
@A00769:11:HC3HCDRXX:1:2101:9661:35008
CACGGAGG
+
FFFFFFFF
@A00769:11:HC3HCDRXX:1:2101:12979:35055
CACGGAGG
+
FFFFFFFF
@A00769:11:HC3HCDRXX:1:2101:12924:35086
CACGGAGG
+
FFFFFFFF
@A00769:11:HC3HCDRXX:1:2101:10447:35117
CACGGAGG
+
FFFFFFFF
@A00769:11:HC3HCDRXX:1:2101:16703:35274
CACGGAGG
+
FFFFFFFF
@A00769:11:HC3HCDRXX:1:2101:11595:35321
CACGGAGG
+
FFFFFFFF
@A00769:11:HC3HCDRXX:1:2101:19135:35321
CACGGAGG
+
FFFFFFFF
@A00769:11:HC3HCDRXX:1:2101:24297:35368
CACGGAGG
+
FFF:FFFF
@A00769:11:HC3HCDRXX:1:2101:25509:35399
CACGGAGG
+
FFFFF:FF
@A00769:11:HC3HCDRXX:1:2101:16911:35477
CACGGAGG
+
F:FFFFFF
@A00769:11:HC3HCDRXX:1:2101:29722:35524
CACGGAGG
+
FFFFFFFF
@A00769:11:HC3HCDRXX:1:2101:24334:35556
CACGGAGG
+
:FF:FFFF
@A00769:11:HC3HCDRXX:1:2101:31006:35556
CACGGAGG
+
FFFFFFFF
@A00769:11:HC3HCDRXX:1:2101:24216:35603
CACGGAGG
+
FFF:FFFF
@A00769:11:HC3HCDRXX:1:2101:26286:35650
CACGGAGG
+
FFFFFFFF
@A00769:11:HC3HCDRXX:1:2101:12599:35744
CACGGAGG
+
FFFFFFFF
@A00769:11:HC3HCDRXX:1:2101:10682:35775
CACGGAGG
+
FFFFFFFF
@A00769:11:HC3HCDRXX:1:2101:3604:35790
CACGGAGG
+
FFFFFFFF
@A00769:11:HC3HCDRXX:1:2101:8043:35806
CACGGAGG
+
FFFF,FFF
@A00769:11:HC3HCDRXX:1:2101:30852:35884
CACGGAGG
+
FF,:FFF:
@A00769:11:HC3HCDRXX:1:2101:7256:36072
CACGGAGG
+
FFFFFFFF
@A00769:11:HC3HCDRXX:1:2101:26259:36104
CACGGAGG
+
FFFFFFFF
@A00769:11:HC3HCDRXX:1:2101:5864:36135
CACGGAGG
+
FFFFFFFF
@A00769:11:HC3HCDRXX:1:2101:2022:36151
CACGGAGG
+
FFFFFFFF
@A00769:11:HC3HCDRXX:1:2101:14823:36307
CACGGAGG
+
FFFFFFFF
@A00769:11:HC3HCDRXX:1:2101:11451:36354
CACGGAGG
+
FFFFFFFF
@A00769:11:HC3HCDRXX:1:2101:9670:36370
CACGGAGG
+
FFFFFFFF
@A00769:11:HC3HCDRXX:1:2101:23972:36432
CACGGAGG
+
FFFFFFFF
@A00769:11:HC3HCDRXX:1:2101:27787:36495
CACGGAGG
+
FFFF:FFF
@A00769:11:HC3HCDRXX:1:2101:23194:36526
CACGGAGG
+
FFFFFFFF
@A00769:11:HC3HCDRXX:1:2101:24975:36573
CACGGAGG
+
FFFFFFFF
@A00769:11:HC3HCDRXX:1:2101:25391:36605
CACGGAGG
+
FFFFFFFF
@A00769:11:HC3HCDRXX:1:2101:23357:36620
CACGGAGG
+
FFFFFFFF
@A00769:11:HC3HCDRXX:1:2101:8477:36652
CACGGAGG
+
FFFFFFFF
@A00769:11:HC3HCDRXX:1:2101:28890:36652
CACGGAGG
+
FFFFFFFF
@A00769:11:HC3HCDRXX:1:2101:19660:36699
CACGGAGG
+
FFFFFFFF
@A00769:11:HC3HCDRXX:1:2101:31684:36730
CACGGAGG
+
FFFFFFFF
@A00769:11:HC3HCDRXX:1:2101:3097:36793
CACGGAGG
+
FFFFFFFF
@A00769:11:HC3HCDRXX:1:2101:10013:36839
CACGGAGG
+
FFFFFFFF
@A00769:11:HC3HCDRXX:1:2101:3260:36918
CACGGAGG
+
FFFFFFFF
@A00769:11:HC3HCDRXX:1:2101:10004:36949
CACGGAGG
+
FFFFFFFF
@A00769:11:HC3HCDRXX:1:2102:19868:1016
CACGGAGG
+
FFFFFFFF
@A00769:11:HC3HCDRXX:1:2102:23384:1094
CACGGAGG
+
FFFFFFFF
@A00769:11:HC3HCDRXX:1:2102:24089:1157
CACGGAGG
+
FFFFFFFF
@A00769:11:HC3HCDRXX:1:2102:5593:1188
CACGGAGG
+
FFFFFFFF
@A00769:11:HC3HCDRXX:1:2102:9896:1188
CACGGAGG
+
FFFFFFFF
@A00769:11:HC3HCDRXX:1:2102:3486:1204
CACGGAGG
+
FFFFFFFF
@A00769:11:HC3HCDRXX:1:2102:23900:1266
CACGGAGG
+
FFFFFFFF
@A00769:11:HC3HCDRXX:1:2102:29631:1329
CACGGAGG
+
FFFFFFFF
@A00769:11:HC3HCDRXX:1:2102:3803:1344
CACGGAGG
+
FFFFFFFF
@A00769:11:HC3HCDRXX:1:2102:7057:1376
CACGGAGG
+
FFFFFFFF
@A00769:11:HC3HCDRXX:1:2102:7048:1391
CACGGAGG
+
FFFFFFFF
@A00769:11:HC3HCDRXX:1:2102:7039:1407
CACGGAGG
+
FFFFFFFF
@A00769:11:HC3HCDRXX:1:2102:8558:1501
CACGGAGG
+
FFFFFFFF
@A00769:11:HC3HCDRXX:1:2102:24469:1595
CACGGAGG
+
FFFFFFFF
@A00769:11:HC3HCDRXX:1:2102:27769:1642
CACGGAGG
+
FFFFFFFF
@A00769:11:HC3HCDRXX:1:2102:29071:1705
CACGGAGG
+
,F:FFFFF
@A00769:11:HC3HCDRXX:1:2102:23565:1720
CACGGAGG
+
FFFFFFFF
@A00769:11:HC3HCDRXX:1:2102:31412:1752
CACGGAGG
+
FFFFFFFF
@A00769:11:HC3HCDRXX:1:2102:20582:1783
CACGGAGG
+
FFFFFFFF
@A00769:11:HC3HCDRXX:1:2102:23348:1783
CACGGAGG
+
FFFFFFFF
@A00769:11:HC3HCDRXX:1:2102:16034:1986
CACGGAGG
+
FFFFFFFF
@A00769:11:HC3HCDRXX:1:2102:3079:2002
CACGGAGG
+
FFFFFFFF
@A00769:11:HC3HCDRXX:1:2102:3577:2018
CACGGAGG
+
FFFFFFFF
@A00769:11:HC3HCDRXX:1:2102:13467:2018
CACGGAGG
+
FFFFFFFF
@A00769:11:HC3HCDRXX:1:2102:25256:2018
CACGGAGG
+
FFFFFFFF
@A00769:11:HC3HCDRXX:1:2102:23746:2033
CACGGAGG
+
FFFFFFFF
@A00769:11:HC3HCDRXX:1:2102:29912:2033
CACGGAGG
+
FFFFFFFF
@A00769:11:HC3HCDRXX:1:2102:30834:2065
CACGGAGG
+
FFFFFFFF
@A00769:11:HC3HCDRXX:1:2102:26377:2112
CACGGAGG
+
FFFFFFFF
@A00769:11:HC3HCDRXX:1:2102:22182:2206
CACGGAGG
+
FFFFFFFF
@A00769:11:HC3HCDRXX:1:2102:8766:2237
CACGGAGG
+
FFFFFFFF
@A00769:11:HC3HCDRXX:1:2102:29830:2268
CACGGAGG
+
FFFFF:FF
@A00769:11:HC3HCDRXX:1:2102:5900:2284
CACGGAGG
+
FFFFFFFF
@A00769:11:HC3HCDRXX:1:2102:29948:2284
CACGGAGG
+
FFFFFFFF
@A00769:11:HC3HCDRXX:1:2102:25870:2331
CACGGAGG
+
FFFFFFFF
@A00769:11:HC3HCDRXX:1:2102:22507:2425
CACGGAGG
+
FFFFFFFF
@A00769:11:HC3HCDRXX:1:2102:17137:2456
CACGGAGG
+
FFFFF:FF
@A00769:11:HC3HCDRXX:1:2102:17517:2456
CACGGAGG
+
FFFFFFFF
@A00769:11:HC3HCDRXX:1:2102:2555:2472
CACGGAGG
+
FFFFFFFF
@A00769:11:HC3HCDRXX:1:2102:8241:2519
CACGGAGG
+
FFFFFFFF
@A00769:11:HC3HCDRXX:1:2102:20509:2566
CACGGAGG
+
FFFFFFFF
@A00769:11:HC3HCDRXX:1:2102:12219:2675
CACGGAGG
+
FFFFFFFF
@A00769:11:HC3HCDRXX:1:2102:16966:2722
CACGGAGG
+
FFFFFFFF
@A00769:11:HC3HCDRXX:1:2102:22055:2738
CACGGAGG
+
:FFF:FFF
@A00769:11:HC3HCDRXX:1:2102:31105:2973
CACGGAGG
+
FF::FFFF
@A00769:11:HC3HCDRXX:1:2102:20781:3067
CACGGAGG
+
FFFFFFFF
@A00769:11:HC3HCDRXX:1:2102:4264:3082
CACGGAGG
+
FFFFFFFF
@A00769:11:HC3HCDRXX:1:2102:30047:3145
CACGGAGG
+
FFFFFFFF
@A00769:11:HC3HCDRXX:1:2102:30138:3145
CACGGAGG
+
FFFFFFFF
@A00769:11:HC3HCDRXX:1:2102:24487:3161
CACGGAGG
+
FFFFFFFF
@A00769:11:HC3HCDRXX:1:2102:31738:3161
CACGGAGG
+
:FFFFFFF
@A00769:11:HC3HCDRXX:1:2102:5728:3176
CACGGAGG
+
FFFFFFFF
@A00769:11:HC3HCDRXX:1:2102:12038:3270
CACGGAGG
+
FFFFFFFF
@A00769:11:HC3HCDRXX:1:2102:26485:3333
CACGGAGG
+
FFFFFFFF
@A00769:11:HC3HCDRXX:1:2102:12364:3427
CACGGAGG
+
FFFFFFFF
@A00769:11:HC3HCDRXX:1:2102:2474:3458
CACGGAGG
+
FFFFF:FF
@A00769:11:HC3HCDRXX:1:2102:25626:3474
CACGGAGG
+
FFFFFFFF
@A00769:11:HC3HCDRXX:1:2102:28330:3490
CACGGAGG
+
FFFFFFFF
@A00769:11:HC3HCDRXX:1:2102:27480:3834
CACGGAGG
+
FFFFFFFF
@A00769:11:HC3HCDRXX:1:2102:11957:3850
CACGGAGG
+
FFFFFFFF
@A00769:11:HC3HCDRXX:1:2102:19605:3881
CACGGAGG
+
FFFFFF:F
@A00769:11:HC3HCDRXX:1:2102:14525:4038
CACGGAGG
+
FFFFFFFF
@A00769:11:HC3HCDRXX:1:2102:7500:4053
CACGGAGG
+
FFFFFFF,
@A00769:11:HC3HCDRXX:1:2102:31313:4116
CACGGAGG
+
FFFFFFF:
@A00769:11:HC3HCDRXX:1:2102:26232:4147
CACGGAGG
+
FFF,FF:F
@A00769:11:HC3HCDRXX:1:2102:27199:4163
CACGGAGG
+
FFFFFFFF
@A00769:11:HC3HCDRXX:1:2102:14977:4194
CACGGAGG
+
FFFF:FF:
@A00769:11:HC3HCDRXX:1:2102:32443:4194
CACGGAGG
+
FFFFFFFF
@A00769:11:HC3HCDRXX:1:2102:10782:4257
CACGGAGG
+
FFFFFFFF
@A00769:11:HC3HCDRXX:1:2102:3161:4366
CACGGAGG
+
FFFFFFFF
@A00769:11:HC3HCDRXX:1:2102:18213:4445
CACGGAGG
+
FFFFFFFF
@A00769:11:HC3HCDRXX:1:2102:3088:4523
CACGGAGG
+
FFFFFFFF
@A00769:11:HC3HCDRXX:1:2102:4164:4539
CACGGAGG
+
FFFFFFFF
@A00769:11:HC3HCDRXX:1:2102:19153:4633
CACGGAGG
+
FFFFFFFF
@A00769:11:HC3HCDRXX:1:2102:14714:4711
CACGGAGG
+
FFFFFFFF
@A00769:11:HC3HCDRXX:1:2102:23321:4742
CACGGAGG
+
FFFFFFFF
@A00769:11:HC3HCDRXX:1:2102:17752:4805
CACGGAGG
+
FFFFFFFF
@A00769:11:HC3HCDRXX:1:2102:4670:4883
CACGGAGG
+
FFFFFFFF
@A00769:11:HC3HCDRXX:1:2102:12418:4930
CACGGAGG
+
FFFFFFFF
@A00769:11:HC3HCDRXX:1:2102:26765:5071
CACGGAGG
+
FFFFFFFF
@A00769:11:HC3HCDRXX:1:2102:25473:5118
CACGGAGG
+
FFFFFFFF
@A00769:11:HC3HCDRXX:1:2102:18864:5134
CACGGAGG
+
FFFFF:FF
@A00769:11:HC3HCDRXX:1:2102:1669:5228
CACGGAGG
+
FFFFFFFF
@A00769:11:HC3HCDRXX:1:2102:29668:5243
CACGGAGG
+
FFFFFFFF
@A00769:11:HC3HCDRXX:1:2102:14009:5306
CACGGAGG
+
FFFFFFFF
@A00769:11:HC3HCDRXX:1:2102:19904:5306
CACGGAGG
+
FFFFFFFF
@A00769:11:HC3HCDRXX:1:2102:10113:5415
CACGGAGG
+
FFFFFFFF
@A00769:11:HC3HCDRXX:1:2102:18991:5447
CACGGAGG
+
FFFFFFFF
@A00769:11:HC3HCDRXX:1:2102:12717:5572
CACGGAGG
+
FFFFFFFF
@A00769:11:HC3HCDRXX:1:2102:1841:5650
CACGGAGG
+
FFFFFFFF
@A00769:11:HC3HCDRXX:1:2102:14172:5682
CACGGAGG
+
FFFFFFFF
@A00769:11:HC3HCDRXX:1:2102:11939:5729
CACGGAGG
+
FFFFFFFF
@A00769:11:HC3HCDRXX:1:2102:27670:5729
CACGGAGG
+
F:FFFFF:
@A00769:11:HC3HCDRXX:1:2102:19822:5885
CACGGAGG
+
FFFFFFFF
@A00769:11:HC3HCDRXX:1:2102:31982:5932
CACGGAGG
+
FFFFFFFF
@A00769:11:HC3HCDRXX:1:2102:9525:5963
CACGGAGG
+
FFFFFFFF
@A00769:11:HC3HCDRXX:1:2102:27462:5963
CACGGAGG
+
FFFFFFFF
@A00769:11:HC3HCDRXX:1:2102:29794:5995
CACGGAGG
+
FFFFFFFF
@A00769:11:HC3HCDRXX:1:2102:10484:6214
CACGGAGG
+
FFFFFFFF
@A00769:11:HC3HCDRXX:1:2102:19108:6214
CACGGAGG
+
FFFFFFFF
@A00769:11:HC3HCDRXX:1:2102:19868:6214
CACGGAGG
+
FFFFFFFF
@A00769:11:HC3HCDRXX:1:2102:10167:6230
CACGGAGG
+
FFFFFFFF
@A00769:11:HC3HCDRXX:1:2102:32859:6230
CACGGAGG
+
FFFFFFFF
@A00769:11:HC3HCDRXX:1:2102:3703:6245
CACGGAGG
+
FFFFFFFF
@A00769:11:HC3HCDRXX:1:2102:23746:6261
CACGGAGG
+
FFFFFFFF
@A00769:11:HC3HCDRXX:1:2102:24198:6292
CACGGAGG
+
FFFFFFFF
@A00769:11:HC3HCDRXX:1:2102:13883:6308
CACGGAGG
+
FFFFFFFF
@A00769:11:HC3HCDRXX:1:2102:2474:6339
CACGGAGG
+
FFFFFFFF
@A00769:11:HC3HCDRXX:1:2102:11668:6355
CACGGAGG
+
FFFFFFFF
@A00769:11:HC3HCDRXX:1:2102:8413:6417
CACGGAGG
+
FFFFFFFF
@A00769:11:HC3HCDRXX:1:2102:13928:6417
CACGGAGG
+
FFFFFFFF
@A00769:11:HC3HCDRXX:1:2102:28528:6558
CACGGAGG
+
FFFFFFFF
@A00769:11:HC3HCDRXX:1:2102:29948:6668
CACGGAGG
+
:F:,:F,F
@A00769:11:HC3HCDRXX:1:2102:19235:6778
CACGGAGG
+
FFFFFFFF
@A00769:11:HC3HCDRXX:1:2102:21784:6809
CACGGAGG
+
FFFFFFFF
@A00769:11:HC3HCDRXX:1:2102:1353:6903
CACGGAGG
+
FFFFFFFF
@A00769:11:HC3HCDRXX:1:2102:31349:6965
CACGGAGG
+
FFFFFFFF
@A00769:11:HC3HCDRXX:1:2102:4906:6981
CACGGAGG
+
FFFFFFFF
@A00769:11:HC3HCDRXX:1:2102:8820:7091
CACGGAGG
+
FFFFFFFF
@A00769:11:HC3HCDRXX:1:2102:13756:7091
CACGGAGG
+
FFFFFFFF
@A00769:11:HC3HCDRXX:1:2102:14705:7106
CACGGAGG
+
FFFFFFFF
@A00769:11:HC3HCDRXX:1:2102:28483:7294
CACGGAGG
+
FFFFFFFF
@A00769:11:HC3HCDRXX:1:2102:22489:7341
CACGGAGG
+
FFFFFFFF
@A00769:11:HC3HCDRXX:1:2102:27733:7341
CACGGAGG
+
FFFFFFFF
@A00769:11:HC3HCDRXX:1:2102:8522:7357
CACGGAGG
+
FFFFFFFF
@A00769:11:HC3HCDRXX:1:2102:5077:7404
CACGGAGG
+
FFF:FF,F
@A00769:11:HC3HCDRXX:1:2102:30264:7467
CACGGAGG
+
FFFFFFF,
@A00769:11:HC3HCDRXX:1:2102:2591:7482
CACGGAGG
+
FFFFFFFF
@A00769:11:HC3HCDRXX:1:2102:14299:7498
CACGGAGG
+
FFFFFFFF
@A00769:11:HC3HCDRXX:1:2102:21531:7560
CACGGAGG
+
FFFFFFFF
@A00769:11:HC3HCDRXX:1:2102:23728:7607
CACGGAGG
+
FFFFFFFF
@A00769:11:HC3HCDRXX:1:2102:15040:7686
CACGGAGG
+
FFFFFFFF
@A00769:11:HC3HCDRXX:1:2102:1850:7701
CACGGAGG
+
FFFFFFFF
@A00769:11:HC3HCDRXX:1:2102:13449:7748
CACGGAGG
+
FFFFFFFF
@A00769:11:HC3HCDRXX:1:2102:15971:7764
CACGGAGG
+
FFFFFFF:
@A00769:11:HC3HCDRXX:1:2102:32588:7764
CACGGAGG
+
FFFFFFFF
@A00769:11:HC3HCDRXX:1:2102:6976:7780
CACGGAGG
+
FFFFFFFF
@A00769:11:HC3HCDRXX:1:2102:10845:7874
CACGGAGG
+
FFFFFFFF
@A00769:11:HC3HCDRXX:1:2102:20383:7889
CACGGAGG
+
FFFFFFFF
@A00769:11:HC3HCDRXX:1:2102:17562:8015
CACGGAGG
+
FF:FFFFF
@A00769:11:HC3HCDRXX:1:2102:30364:8046
CACGGAGG
+
FFFFFFFF
@A00769:11:HC3HCDRXX:1:2102:6515:8077
CACGGAGG
+
FFFFFFFF
@A00769:11:HC3HCDRXX:1:2102:21269:8234
CACGGAGG
+
FFFFFF,F
@A00769:11:HC3HCDRXX:1:2102:32371:8359
CACGGAGG
+
FFFFF:FF
@A00769:11:HC3HCDRXX:1:2102:4083:8531
CACGGAGG
+
FFFFF:FF
@A00769:11:HC3HCDRXX:1:2102:25952:8609
CACGGAGG
+
FFFFFFFF
@A00769:11:HC3HCDRXX:1:2102:23339:8625
CACGGAGG
+
FF:FFFFF
@A00769:11:HC3HCDRXX:1:2102:8576:8672
CACGGAGG
+
FFFFFFFF
@A00769:11:HC3HCDRXX:1:2102:15664:8703
CACGGAGG
+
FFFFFFFF
@A00769:11:HC3HCDRXX:1:2102:21721:8703
CACGGAGG
+
FFFFFFFF
@A00769:11:HC3HCDRXX:1:2102:16902:8782
CACGGAGG
+
:FFFFFFF
@A00769:11:HC3HCDRXX:1:2102:24551:8782
CACGGAGG
+
FFFFFFFF
@A00769:11:HC3HCDRXX:1:2102:30237:8860
CACGGAGG
+
FFFFFFFF
@A00769:11:HC3HCDRXX:1:2102:26341:8938
CACGGAGG
+
FFFFFFFF
@A00769:11:HC3HCDRXX:1:2102:11722:8954
CACGGAGG
+
FFFF:FFF
@A00769:11:HC3HCDRXX:1:2102:15420:9001
CACGGAGG
+
FFFFFFFF
@A00769:11:HC3HCDRXX:1:2102:1886:9048
CACGGAGG
+
FFFFFFFF
@A00769:11:HC3HCDRXX:1:2102:12888:9095
CACGGAGG
+
FFFFFFFF
@A00769:11:HC3HCDRXX:1:2102:17020:9204
CACGGAGG
+
FFFFFFFF
@A00769:11:HC3HCDRXX:1:2102:19063:9298
CACGGAGG
+
:FF,:F,F
@A00769:11:HC3HCDRXX:1:2102:5177:9361
CACGGAGG
+
FFFFFFFF
@A00769:11:HC3HCDRXX:1:2102:3848:9377
CACGGAGG
+
FFFFFFFF
@A00769:11:HC3HCDRXX:1:2102:5312:9471
CACGGAGG
+
FFFFFFFF
@A00769:11:HC3HCDRXX:1:2102:31033:9612
CACGGAGG
+
FFFFFFFF
@A00769:11:HC3HCDRXX:1:2102:30346:9643
CACGGAGG
+
FF,,:FFF
@A00769:11:HC3HCDRXX:1:2102:7148:9706
CACGGAGG
+
FFFFFFFF
@A00769:11:HC3HCDRXX:1:2102:31467:9768
CACGGAGG
+
FFFFFFFF
@A00769:11:HC3HCDRXX:1:2102:22706:9784
CACGGAGG
+
FFFFFFFF
@A00769:11:HC3HCDRXX:1:2102:31629:9831
CACGGAGG
+
FFFFFFFF
@A00769:11:HC3HCDRXX:1:2102:8811:9862
CACGGAGG
+
FFFFFFFF
@A00769:11:HC3HCDRXX:1:2102:11523:9862
CACGGAGG
+
FFFFFF:F
@A00769:11:HC3HCDRXX:1:2102:31973:9893
CACGGAGG
+
FFFFFFFF
@A00769:11:HC3HCDRXX:1:2102:26078:9925
CACGGAGG
+
FFFFFFFF
@A00769:11:HC3HCDRXX:1:2102:10059:10019
CACGGAGG
+
FFFF:FFF
@A00769:11:HC3HCDRXX:1:2102:14850:10050
CACGGAGG
+
FFFFFFFF
@A00769:11:HC3HCDRXX:1:2102:15899:10144
CACGGAGG
+
FFFFFFFF
@A00769:11:HC3HCDRXX:1:2102:27471:10144
CACGGAGG
+
FFFFFFFF
@A00769:11:HC3HCDRXX:1:2102:10465:10191
CACGGAGG
+
FFFFFFFF
@A00769:11:HC3HCDRXX:1:2102:29215:10191
CACGGAGG
+
FFFFFFFF
@A00769:11:HC3HCDRXX:1:2102:4987:10222
CACGGAGG
+
FFFFFFFF
@A00769:11:HC3HCDRXX:1:2102:20175:10347
CACGGAGG
+
FFFFFFFF
@A00769:11:HC3HCDRXX:1:2102:15031:10426
CACGGAGG
+
FFFFFFFF
@A00769:11:HC3HCDRXX:1:2102:24008:10473
CACGGAGG
+
FFFFFFFF
@A00769:11:HC3HCDRXX:1:2102:4589:10567
CACGGAGG
+
FFFFFFFF
@A00769:11:HC3HCDRXX:1:2102:10167:10582
CACGGAGG
+
FFFFFFFF
@A00769:11:HC3HCDRXX:1:2102:23674:10676
CACGGAGG
+
FFFFFFFF
@A00769:11:HC3HCDRXX:1:2102:32108:10723
CACGGAGG
+
FFFFFFFF
@A00769:11:HC3HCDRXX:1:2102:10863:10848
CACGGAGG
+
FFFFFFFF
@A00769:11:HC3HCDRXX:1:2102:10963:11021
CACGGAGG
+
FFFFFFFF
@A00769:11:HC3HCDRXX:1:2102:24397:11083
CACGGAGG
+
FFFFFFFF
@A00769:11:HC3HCDRXX:1:2102:3794:11162
CACGGAGG
+
FFFFFFFF
@A00769:11:HC3HCDRXX:1:2102:3595:11256
CACGGAGG
+
FF:FF,F:
@A00769:11:HC3HCDRXX:1:2102:14651:11271
CACGGAGG
+
FFFFFFFF
@A00769:11:HC3HCDRXX:1:2102:15817:11381
CACGGAGG
+
FFFFFFFF
@A00769:11:HC3HCDRXX:1:2102:17318:11412
CACGGAGG
+
FF:FFFFF
@A00769:11:HC3HCDRXX:1:2102:28140:11459
CACGGAGG
+
FFFFFFFF
@A00769:11:HC3HCDRXX:1:2102:32551:11459
CACGGAGG
+
FFFFFFFF
@A00769:11:HC3HCDRXX:1:2102:13232:11475
CACGGAGG
+
FFFFFFFF
@A00769:11:HC3HCDRXX:1:2102:26051:11569
CACGGAGG
+
FFFFFFFF
@A00769:11:HC3HCDRXX:1:2102:20220:11647
CACGGAGG
+
FFFFF,FF
@A00769:11:HC3HCDRXX:1:2102:17427:11788
CACGGAGG
+
FF:FFFFF
@A00769:11:HC3HCDRXX:1:2102:7690:11804
CACGGAGG
+
FFFFFFFF
@A00769:11:HC3HCDRXX:1:2102:2926:11819
CACGGAGG
+
FFFFFFFF
@A00769:11:HC3HCDRXX:1:2102:25129:11819
CACGGAGG
+
FFFFFFFF
@A00769:11:HC3HCDRXX:1:2102:3938:11882
CACGGAGG
+
:FFFFF,F
@A00769:11:HC3HCDRXX:1:2102:23900:11913
CACGGAGG
+
FFFFFFFF
@A00769:11:HC3HCDRXX:1:2102:11315:12007
CACGGAGG
+
FFFFFFFF
@A00769:11:HC3HCDRXX:1:2102:15835:12007
CACGGAGG
+
FFFFFFFF
@A00769:11:HC3HCDRXX:1:2102:8015:12023
CACGGAGG
+
FFFFFFFF
@A00769:11:HC3HCDRXX:1:2102:19967:12117
CACGGAGG
+
FFF:,FF,
@A00769:11:HC3HCDRXX:1:2102:8395:12179
CACGGAGG
+
FFFFFFFF
@A00769:11:HC3HCDRXX:1:2102:22779:12195
CACGGAGG
+
FFFFFFFF
@A00769:11:HC3HCDRXX:1:2102:28836:12195
CACGGAGG
+
FFFFF:FF
@A00769:11:HC3HCDRXX:1:2102:1307:12305
CACGGAGG
+
FF:FFFFF
@A00769:11:HC3HCDRXX:1:2102:1687:12367
CACGGAGG
+
FFFFFFFF
@A00769:11:HC3HCDRXX:1:2102:30915:12383
CACGGAGG
+
FFFFFFFF
@A00769:11:HC3HCDRXX:1:2102:31548:12383
CACGGAGG
+
FFF:FF:F
@A00769:11:HC3HCDRXX:1:2102:29640:12524
CACGGAGG
+
FFFFFFFF
@A00769:11:HC3HCDRXX:1:2102:29875:12587
CACGGAGG
+
FFFFFFFF
@A00769:11:HC3HCDRXX:1:2102:8160:12618
CACGGAGG
+
FFFFFFFF
@A00769:11:HC3HCDRXX:1:2102:22471:12633
CACGGAGG
+
FFFFFFFF
@A00769:11:HC3HCDRXX:1:2102:18240:12665
CACGGAGG
+
FFFFFFFF
@A00769:11:HC3HCDRXX:1:2102:5665:12806
CACGGAGG
+
FFFFFFFF
@A00769:11:HC3HCDRXX:1:2102:28682:12900
CACGGAGG
+
FFFFFFFF
@A00769:11:HC3HCDRXX:1:2102:15718:12931
CACGGAGG
+
FFFFFFFF
@A00769:11:HC3HCDRXX:1:2102:32470:12947
CACGGAGG
+
FFFFFFFF
@A00769:11:HC3HCDRXX:1:2102:28230:13182
CACGGAGG
+
FFFFFFFF
@A00769:11:HC3HCDRXX:1:2102:21404:13228
CACGGAGG
+
FFFFFFFF
@A00769:11:HC3HCDRXX:1:2102:23854:13401
CACGGAGG
+
FFFFFFFF
@A00769:11:HC3HCDRXX:1:2102:2781:13416
CACGGAGG
+
FFFFFFFF
@A00769:11:HC3HCDRXX:1:2102:32651:13416
CACGGAGG
+
FFFFFFFF
@A00769:11:HC3HCDRXX:1:2102:23583:13432
CACGGAGG
+
FFFFFFFF
@A00769:11:HC3HCDRXX:1:2102:3070:13479
CACGGAGG
+
FFFFFFFF
@A00769:11:HC3HCDRXX:1:2102:25211:13495
CACGGAGG
+
FFFFFFFF
@A00769:11:HC3HCDRXX:1:2102:15908:13510
CACGGAGG
+
FFFFF:FF
@A00769:11:HC3HCDRXX:1:2102:15926:13510
CACGGAGG
+
FFFFFFFF
@A00769:11:HC3HCDRXX:1:2102:3079:13526
CACGGAGG
+
FFFFFFFF
@A00769:11:HC3HCDRXX:1:2102:10456:13557
CACGGAGG
+
FFFFFFFF
@A00769:11:HC3HCDRXX:1:2102:17309:13620
CACGGAGG
+
FFFFFFFF
@A00769:11:HC3HCDRXX:1:2102:14859:13730
CACGGAGG
+
FFFFFFFF
@A00769:11:HC3HCDRXX:1:2102:25446:13745
CACGGAGG
+
FFFFFFFF
@A00769:11:HC3HCDRXX:1:2102:2700:13777
CACGGAGG
+
FFFFFFFF
@A00769:11:HC3HCDRXX:1:2102:16577:13823
CACGGAGG
+
FFFFFFFF
@A00769:11:HC3HCDRXX:1:2102:6262:13870
CACGGAGG
+
FF:FFFFF
@A00769:11:HC3HCDRXX:1:2102:20817:13933
CACGGAGG
+
FFFFFFFF
@A00769:11:HC3HCDRXX:1:2102:15058:13949
CACGGAGG
+
FFFFFFFF
@A00769:11:HC3HCDRXX:1:2102:22950:13996
CACGGAGG
+
FFFFFFFF
@A00769:11:HC3HCDRXX:1:2102:27751:14137
CACGGAGG
+
FFFFFFFF
@A00769:11:HC3HCDRXX:1:2102:22426:14152
CACGGAGG
+
FFFFFFFF
@A00769:11:HC3HCDRXX:1:2102:1136:14325
CACGGAGG
+
FFFFFFFF
@A00769:11:HC3HCDRXX:1:2102:11460:14356
CACGGAGG
+
FFFFFFFF
@A00769:11:HC3HCDRXX:1:2102:4227:14418
CACGGAGG
+
FFFFFFFF
@A00769:11:HC3HCDRXX:1:2102:4354:14418
CACGGAGG
+
FFFFFFFF
@A00769:11:HC3HCDRXX:1:2102:19416:14450
CACGGAGG
+
FFFFFFFF
@A00769:11:HC3HCDRXX:1:2102:4580:14465
CACGGAGG
+
FFFFFFFF
@A00769:11:HC3HCDRXX:1:2102:15808:14497
CACGGAGG
+
FFFFFFF:
@A00769:11:HC3HCDRXX:1:2102:28348:14512
CACGGAGG
+
FFFFFFFF
@A00769:11:HC3HCDRXX:1:2102:5629:14591
CACGGAGG
+
FFFFFFFF
@A00769:11:HC3HCDRXX:1:2102:24270:14653
CACGGAGG
+
FFFFFFFF
@A00769:11:HC3HCDRXX:1:2102:29749:14653
CACGGAGG
+
FFFFFFFF
@A00769:11:HC3HCDRXX:1:2102:16025:14685
CACGGAGG
+
FFFFF:FF
@A00769:11:HC3HCDRXX:1:2102:21160:14685
CACGGAGG
+
FFF:FFFF
@A00769:11:HC3HCDRXX:1:2102:30065:14732
CACGGAGG
+
FFFFFFFF
@A00769:11:HC3HCDRXX:1:2102:9344:14794
CACGGAGG
+
FFFFFFFF
@A00769:11:HC3HCDRXX:1:2102:11650:14810
CACGGAGG
+
,FFFFF:F
@A00769:11:HC3HCDRXX:1:2102:19361:14826
CACGGAGG
+
FFFFFFFF
@A00769:11:HC3HCDRXX:1:2102:6072:14857
CACGGAGG
+
FFFFFFFF
@A00769:11:HC3HCDRXX:1:2102:22001:15076
CACGGAGG
+
FFFFFFFF
@A00769:11:HC3HCDRXX:1:2102:21965:15139
CACGGAGG
+
FFFFFFFF
@A00769:11:HC3HCDRXX:1:2102:22272:15201
CACGGAGG
+
FF:FFFFF
@A00769:11:HC3HCDRXX:1:2102:19009:15248
CACGGAGG
+
FFFFFFFF
@A00769:11:HC3HCDRXX:1:2102:9543:15358
CACGGAGG
+
FFFFFFFF
@A00769:11:HC3HCDRXX:1:2102:22697:15405
CACGGAGG
+
FFFFFFFF
@A00769:11:HC3HCDRXX:1:2102:3622:15436
CACGGAGG
+
FFFFFFFF
@A00769:11:HC3HCDRXX:1:2102:6723:15546
CACGGAGG
+
FFFFFFFF
@A00769:11:HC3HCDRXX:1:2102:5511:15671
CACGGAGG
+
FFFFFFFF
@A00769:11:HC3HCDRXX:1:2102:24523:15749
CACGGAGG
+
FFFFFFFF
@A00769:11:HC3HCDRXX:1:2102:27489:15812
CACGGAGG
+
FFFFFFFF
@A00769:11:HC3HCDRXX:1:2102:2871:15828
CACGGAGG
+
FFFFFFFF
@A00769:11:HC3HCDRXX:1:2102:28330:15859
CACGGAGG
+
FFFFFFFF
@A00769:11:HC3HCDRXX:1:2102:24035:15906
CACGGAGG
+
FFFFFFFF
@A00769:11:HC3HCDRXX:1:2102:6632:15953
CACGGAGG
+
FFFFFFFF
@A00769:11:HC3HCDRXX:1:2102:31864:16000
CACGGAGG
+
FFFFFFFF
@A00769:11:HC3HCDRXX:1:2102:16604:16250
CACGGAGG
+
FFFFFFFF
@A00769:11:HC3HCDRXX:1:2102:17761:16250
CACGGAGG
+
FFF:FFFF
@A00769:11:HC3HCDRXX:1:2102:5764:16266
CACGGAGG
+
FF:FFFFF
@A00769:11:HC3HCDRXX:1:2102:14317:16266
CACGGAGG
+
FF:::F:,
@A00769:11:HC3HCDRXX:1:2102:7780:16313
CACGGAGG
+
FFFFFFFF
@A00769:11:HC3HCDRXX:1:2102:9914:16407
CACGGAGG
+
F:,F,F:F
@A00769:11:HC3HCDRXX:1:2102:22950:16470
CACGGAGG
+
FFFFFFFF
@A00769:11:HC3HCDRXX:1:2102:22146:16485
CACGGAGG
+
FFFFFFFF
@A00769:11:HC3HCDRXX:1:2102:30264:16517
CACGGAGG
+
FFFFFFFF
@A00769:11:HC3HCDRXX:1:2102:22950:16564
CACGGAGG
+
FFFFFFFF
@A00769:11:HC3HCDRXX:1:2102:23656:16626
CACGGAGG
+
FFFFFFFF
@A00769:11:HC3HCDRXX:1:2102:22489:16705
CACGGAGG
+
FFFF:FF:
@A00769:11:HC3HCDRXX:1:2102:23538:16705
CACGGAGG
+
FFFFFFFF
@A00769:11:HC3HCDRXX:1:2102:15266:16720
CACGGAGG
+
FFFFFFFF
@A00769:11:HC3HCDRXX:1:2102:26476:16720
CACGGAGG
+
FFFFFFFF
@A00769:11:HC3HCDRXX:1:2102:28899:16720
CACGGAGG
+
FFFFFFFF
@A00769:11:HC3HCDRXX:1:2102:31204:16830
CACGGAGG
+
FFFFFFFF
@A00769:11:HC3HCDRXX:1:2102:5294:17049
CACGGAGG
+
FFFFFFFF
@A00769:11:HC3HCDRXX:1:2102:32434:17174
CACGGAGG
+
FFFFFFFF
@A00769:11:HC3HCDRXX:1:2102:8404:17268
CACGGAGG
+
FFFFFFFF
@A00769:11:HC3HCDRXX:1:2102:29631:17300
CACGGAGG
+
FFFFFFFF
@A00769:11:HC3HCDRXX:1:2102:21142:17315
CACGGAGG
+
FFFFFFFF
@A00769:11:HC3HCDRXX:1:2102:17752:17331
CACGGAGG
+
FFFFFFFF
@A00769:11:HC3HCDRXX:1:2102:9760:17362
CACGGAGG
+
FF:FFFFF
@A00769:11:HC3HCDRXX:1:2102:2085:17440
CACGGAGG
+
FFFFFFFF
@A00769:11:HC3HCDRXX:1:2102:26332:17534
CACGGAGG
+
FFFFFFFF
@A00769:11:HC3HCDRXX:1:2102:22562:17613
CACGGAGG
+
FFFFFFFF
@A00769:11:HC3HCDRXX:1:2102:22941:17613
CACGGAGG
+
FFFFFFFF
@A00769:11:HC3HCDRXX:1:2102:12382:17644
CACGGAGG
+
FFFFFFFF
@A00769:11:HC3HCDRXX:1:2102:21486:17660
CACGGAGG
+
FFFFFFFF
@A00769:11:HC3HCDRXX:1:2102:18982:17707
CACGGAGG
+
FFFFFFFF
@A00769:11:HC3HCDRXX:1:2102:23068:17707
CACGGAGG
+
FFFFFFFF
@A00769:11:HC3HCDRXX:1:2102:19524:17738
CACGGAGG
+
FFFF:FFF
@A00769:11:HC3HCDRXX:1:2102:18114:17801
CACGGAGG
+
FFFFFFFF
@A00769:11:HC3HCDRXX:1:2102:9896:17879
CACGGAGG
+
FFFFFFFF
@A00769:11:HC3HCDRXX:1:2102:5710:17926
CACGGAGG
+
FFFFFFFF
@A00769:11:HC3HCDRXX:1:2102:7365:17942
CACGGAGG
+
FFFFFFFF
@A00769:11:HC3HCDRXX:1:2102:30789:17957
CACGGAGG
+
FFFF:FF,
@A00769:11:HC3HCDRXX:1:2102:9390:17973
CACGGAGG
+
FFFFFFFF
@A00769:11:HC3HCDRXX:1:2102:12255:17989
CACGGAGG
+
FFFFFFFF
@A00769:11:HC3HCDRXX:1:2102:32353:18004
CACGGAGG
+
FFFFFFFF
@A00769:11:HC3HCDRXX:1:2102:29921:18051
CACGGAGG
+
FFFFFFFF
@A00769:11:HC3HCDRXX:1:2102:12970:18161
CACGGAGG
+
FFFFFFFF
@A00769:11:HC3HCDRXX:1:2102:14543:18223
CACGGAGG
+
FFFFFFFF
@A00769:11:HC3HCDRXX:1:2102:5403:18302
CACGGAGG
+
FFFFFFFF
@A00769:11:HC3HCDRXX:1:2102:6786:18349
CACGGAGG
+
FFFFFFFF
@A00769:11:HC3HCDRXX:1:2102:10212:18396
CACGGAGG
+
FFFFFFFF
@A00769:11:HC3HCDRXX:1:2102:6370:18411
CACGGAGG
+
:F,F:FFF
@A00769:11:HC3HCDRXX:1:2102:20012:18584
CACGGAGG
+
FFF::FFF
@A00769:11:HC3HCDRXX:1:2102:3812:18646
CACGGAGG
+
FFFFFFFF
@A00769:11:HC3HCDRXX:1:2102:5728:18740
CACGGAGG
+
FFFFFFFF
@A00769:11:HC3HCDRXX:1:2102:31810:18756
CACGGAGG
+
F:FFFFFF
@A00769:11:HC3HCDRXX:1:2102:20772:18865
CACGGAGG
+
FFFFFFFF
@A00769:11:HC3HCDRXX:1:2102:6714:18912
CACGGAGG
+
FFFFFFFF
@A00769:11:HC3HCDRXX:1:2102:27380:18912
CACGGAGG
+
FFFFFFFF
@A00769:11:HC3HCDRXX:1:2102:14669:18944
CACGGAGG
+
FFFFFFFF
@A00769:11:HC3HCDRXX:1:2102:7871:19006
CACGGAGG
+
FFFFFFFF
@A00769:11:HC3HCDRXX:1:2102:20871:19288
CACGGAGG
+
FFFFFFFF
@A00769:11:HC3HCDRXX:1:2102:2410:19351
CACGGAGG
+
FFFFFFFF
@A00769:11:HC3HCDRXX:1:2102:19479:19382
CACGGAGG
+
FFFFFFFF
@A00769:11:HC3HCDRXX:1:2102:27914:19460
CACGGAGG
+
FFFFF:FF
@A00769:11:HC3HCDRXX:1:2102:10194:19742
CACGGAGG
+
FFFFFFFF
@A00769:11:HC3HCDRXX:1:2102:2184:19805
CACGGAGG
+
FFFFFFFF
@A00769:11:HC3HCDRXX:1:2102:31060:19867
CACGGAGG
+
FFFFFFFF
@A00769:11:HC3HCDRXX:1:2102:2627:19883
CACGGAGG
+
FF:F,FFF
@A00769:11:HC3HCDRXX:1:2102:28754:19914
CACGGAGG
+
FFFFFFFF
@A00769:11:HC3HCDRXX:1:2102:3215:20055
CACGGAGG
+
FFFF:FFF
@A00769:11:HC3HCDRXX:1:2102:25880:20102
CACGGAGG
+
FFFFFF,F
@A00769:11:HC3HCDRXX:1:2102:20157:20118
CACGGAGG
+
FFFFFFFF
@A00769:11:HC3HCDRXX:1:2102:32606:20134
CACGGAGG
+
FFFFF:FF
@A00769:11:HC3HCDRXX:1:2102:6424:20322
CACGGAGG
+
FFFFFFFF
@A00769:11:HC3HCDRXX:1:2102:12879:20384
CACGGAGG
+
FFFFFFFF
@A00769:11:HC3HCDRXX:1:2102:31494:20400
CACGGAGG
+
FFFFFFFF
@A00769:11:HC3HCDRXX:1:2102:23927:20509
CACGGAGG
+
FFFFFFFF
@A00769:11:HC3HCDRXX:1:2102:24795:20509
CACGGAGG
+
FFFFFFFF
@A00769:11:HC3HCDRXX:1:2102:15555:20603
CACGGAGG
+
FFFFFFFF
@A00769:11:HC3HCDRXX:1:2102:5204:20619
CACGGAGG
+
FFFFFFFF
@A00769:11:HC3HCDRXX:1:2102:5294:20619
CACGGAGG
+
FFFFFFFF
@A00769:11:HC3HCDRXX:1:2102:24840:20619
CACGGAGG
+
FFFFFFFF
@A00769:11:HC3HCDRXX:1:2102:21983:20682
CACGGAGG
+
FFFFFFFF
@A00769:11:HC3HCDRXX:1:2102:17779:20729
CACGGAGG
+
FFFFFFFF
@A00769:11:HC3HCDRXX:1:2102:22155:20729
CACGGAGG
+
FFFFFFFF
@A00769:11:HC3HCDRXX:1:2102:19253:20744
CACGGAGG
+
FFFFFFFF
@A00769:11:HC3HCDRXX:1:2102:28709:20932
CACGGAGG
+
FFFFFFFF
@A00769:11:HC3HCDRXX:1:2102:10167:20979
CACGGAGG
+
FFFFFFFF
@A00769:11:HC3HCDRXX:1:2102:30436:21010
CACGGAGG
+
FFFFFFFF
@A00769:11:HC3HCDRXX:1:2102:14190:21057
CACGGAGG
+
FFFFFFFF
@A00769:11:HC3HCDRXX:1:2102:29984:21104
CACGGAGG
+
F:FFFFFF
@A00769:11:HC3HCDRXX:1:2102:28040:21120
CACGGAGG
+
FFFFFFFF
@A00769:11:HC3HCDRXX:1:2102:26549:21261
CACGGAGG
+
FFFFFFFF
@A00769:11:HC3HCDRXX:1:2102:9317:21324
CACGGAGG
+
FFFFFFFF
@A00769:11:HC3HCDRXX:1:2102:15302:21324
CACGGAGG
+
FFFFFFFF
@A00769:11:HC3HCDRXX:1:2102:1362:21355
CACGGAGG
+
FFFFFFFF
@A00769:11:HC3HCDRXX:1:2102:7464:21402
CACGGAGG
+
FFFFFFFF
@A00769:11:HC3HCDRXX:1:2102:19171:21418
CACGGAGG
+
FFFFFFFF
@A00769:11:HC3HCDRXX:1:2102:3649:21433
CACGGAGG
+
FFFFFFFF
@A00769:11:HC3HCDRXX:1:2102:26259:21512
CACGGAGG
+
FFFFFFFF
@A00769:11:HC3HCDRXX:1:2102:18041:21590
CACGGAGG
+
FFFFFFFF
@A00769:11:HC3HCDRXX:1:2102:19723:21746
CACGGAGG
+
FFFFFFFF
@A00769:11:HC3HCDRXX:1:2102:2980:21809
CACGGAGG
+
FFFFFFFF
@A00769:11:HC3HCDRXX:1:2102:16767:21825
CACGGAGG
+
FFFFFFFF
@A00769:11:HC3HCDRXX:1:2102:5620:21903
CACGGAGG
+
FFFF,F,F
@A00769:11:HC3HCDRXX:1:2102:25418:21934
CACGGAGG
+
FFFFFFFF
@A00769:11:HC3HCDRXX:1:2102:8675:22028
CACGGAGG
+
FFFFFFFF
@A00769:11:HC3HCDRXX:1:2102:2320:22044
CACGGAGG
+
FFFFFFFF
@A00769:11:HC3HCDRXX:1:2102:27326:22044
CACGGAGG
+
FFFFFFFF
@A00769:11:HC3HCDRXX:1:2102:2130:22122
CACGGAGG
+
FFFFFFFF
@A00769:11:HC3HCDRXX:1:2102:28637:22153
CACGGAGG
+
FFFFFFFF
@A00769:11:HC3HCDRXX:1:2102:15899:22420
CACGGAGG
+
FFFFFFFF
@A00769:11:HC3HCDRXX:1:2102:18810:22545
CACGGAGG
+
FFFFFFFF
@A00769:11:HC3HCDRXX:1:2102:5041:22686
CACGGAGG
+
FFFFFFFF
@A00769:11:HC3HCDRXX:1:2102:28393:22701
CACGGAGG
+
FFFFFFFF
@A00769:11:HC3HCDRXX:1:2102:23258:22764
CACGGAGG
+
FFFFFFFF
@A00769:11:HC3HCDRXX:1:2102:25066:22795
CACGGAGG
+
FF:FFFFF
@A00769:11:HC3HCDRXX:1:2102:16586:22827
CACGGAGG
+
FFFFFFFF
@A00769:11:HC3HCDRXX:1:2102:22453:22905
CACGGAGG
+
FFFFFFFF
@A00769:11:HC3HCDRXX:1:2102:8865:22921
CACGGAGG
+
FFFFFFFF
@A00769:11:HC3HCDRXX:1:2102:32542:23062
CACGGAGG
+
F:F:FF::
@A00769:11:HC3HCDRXX:1:2102:10981:23140
CACGGAGG
+
FFFFFFFF
@A00769:11:HC3HCDRXX:1:2102:3748:23202
CACGGAGG
+
FFFFFFFF
@A00769:11:HC3HCDRXX:1:2102:20437:23234
CACGGAGG
+
FFFF,,:,
@A00769:11:HC3HCDRXX:1:2102:15899:23265
CACGGAGG
+
FFFFFF:F
@A00769:11:HC3HCDRXX:1:2102:22354:23265
CACGGAGG
+
FFFFFF:F
@A00769:11:HC3HCDRXX:1:2102:31403:23281
CACGGAGG
+
FFFF:F,:
@A00769:11:HC3HCDRXX:1:2102:8486:23296
CACGGAGG
+
FFFFFFFF
@A00769:11:HC3HCDRXX:1:2102:18774:23296
CACGGAGG
+
FFFFFFFF
@A00769:11:HC3HCDRXX:1:2102:6686:23312
CACGGAGG
+
FFFFFFFF
@A00769:11:HC3HCDRXX:1:2102:32597:23406
CACGGAGG
+
FFFFFFFF
@A00769:11:HC3HCDRXX:1:2102:14362:23453
CACGGAGG
+
FFFFFFFF
@A00769:11:HC3HCDRXX:1:2102:6668:23500
CACGGAGG
+
FFFFFFFF
@A00769:11:HC3HCDRXX:1:2102:6659:23516
CACGGAGG
+
FFFFFFFF
@A00769:11:HC3HCDRXX:1:2102:7102:23563
CACGGAGG
+
FFFFFFFF
@A00769:11:HC3HCDRXX:1:2102:20401:23578
CACGGAGG
+
FFFFFFFF
@A00769:11:HC3HCDRXX:1:2102:5810:23923
CACGGAGG
+
FFFFFFFF
@A00769:11:HC3HCDRXX:1:2102:28293:23970
CACGGAGG
+
FFFFFFFF
@A00769:11:HC3HCDRXX:1:2102:18701:23985
CACGGAGG
+
FFFFFFFF
@A00769:11:HC3HCDRXX:1:2102:32000:24001
CACGGAGG
+
FFFFFFFF
@A00769:11:HC3HCDRXX:1:2102:32678:24048
CACGGAGG
+
FFFFFFFF
@A00769:11:HC3HCDRXX:1:2102:19642:24142
CACGGAGG
+
FFFFFFFF
@A00769:11:HC3HCDRXX:1:2102:2962:24220
CACGGAGG
+
FFF:FFF:
@A00769:11:HC3HCDRXX:1:2102:26982:24236
CACGGAGG
+
FFFFFFFF
@A00769:11:HC3HCDRXX:1:2102:19461:24298
CACGGAGG
+
:FFFFFFF
@A00769:11:HC3HCDRXX:1:2102:18023:24314
CACGGAGG
+
FFFFFFFF
@A00769:11:HC3HCDRXX:1:2102:2121:24455
CACGGAGG
+
FFFFFFFF
@A00769:11:HC3HCDRXX:1:2102:10628:24596
CACGGAGG
+
FFFFFFFF
@A00769:11:HC3HCDRXX:1:2102:18123:24612
CACGGAGG
+
:FFFFFFF
@A00769:11:HC3HCDRXX:1:2102:8865:24643
CACGGAGG
+
FFF:FFFF
@A00769:11:HC3HCDRXX:1:2102:24252:24706
CACGGAGG
+
FFFFFFFF
@A00769:11:HC3HCDRXX:1:2102:27877:24721
CACGGAGG
+
FFFFFFFF
@A00769:11:HC3HCDRXX:1:2102:6135:24768
CACGGAGG
+
FFF,:FF:
@A00769:11:HC3HCDRXX:1:2102:22390:24893
CACGGAGG
+
FFF,:F,F
@A00769:11:HC3HCDRXX:1:2102:14145:24956
CACGGAGG
+
FFFFFFFF
@A00769:11:HC3HCDRXX:1:2102:32895:24956
CACGGAGG
+
FFFFFFFF
@A00769:11:HC3HCDRXX:1:2102:4390:24972
CACGGAGG
+
FFFFFFFF
@A00769:11:HC3HCDRXX:1:2102:32045:25050
CACGGAGG
+
FFFFFFFF
@A00769:11:HC3HCDRXX:1:2102:23249:25160
CACGGAGG
+
FFFFFFFF
@A00769:11:HC3HCDRXX:1:2102:30029:25160
CACGGAGG
+
FFFFFFF,
@A00769:11:HC3HCDRXX:1:2102:9372:25238
CACGGAGG
+
FFFFFFFF
@A00769:11:HC3HCDRXX:1:2102:25997:25316
CACGGAGG
+
FFFFFFFF
@A00769:11:HC3HCDRXX:1:2102:12337:25332
CACGGAGG
+
FFFFF:FF
@A00769:11:HC3HCDRXX:1:2102:23538:25441
CACGGAGG
+
FFFFFFFF
@A00769:11:HC3HCDRXX:1:2102:25527:25504
CACGGAGG
+
FFFFFFFF
@A00769:11:HC3HCDRXX:1:2102:32108:25504
CACGGAGG
+
FFFFFFFF
@A00769:11:HC3HCDRXX:1:2102:6262:25520
CACGGAGG
+
FFFFFFFF
@A00769:11:HC3HCDRXX:1:2102:9290:25567
CACGGAGG
+
FF:::F:F
@A00769:11:HC3HCDRXX:1:2102:3233:25755
CACGGAGG
+
FFFFFFFF
@A00769:11:HC3HCDRXX:1:2102:2709:25817
CACGGAGG
+
FFFFFFFF
@A00769:11:HC3HCDRXX:1:2102:5168:25974
CACGGAGG
+
FFFFFFFF
@A00769:11:HC3HCDRXX:1:2102:24035:26052
CACGGAGG
+
FFFFFFFF
@A00769:11:HC3HCDRXX:1:2102:12780:26068
CACGGAGG
+
FFFFFFFF
@A00769:11:HC3HCDRXX:1:2102:20943:26240
CACGGAGG
+
FFFFFFFF
@A00769:11:HC3HCDRXX:1:2102:9326:26412
CACGGAGG
+
FFFFFFFF
@A00769:11:HC3HCDRXX:1:2102:28601:26412
CACGGAGG
+
FFFFFFFF
@A00769:11:HC3HCDRXX:1:2102:14959:26459
CACGGAGG
+
FFFFFFFF
@A00769:11:HC3HCDRXX:1:2102:17580:26490
CACGGAGG
+
,FFF,F,:
@A00769:11:HC3HCDRXX:1:2102:14696:26819
CACGGAGG
+
FFFFFFFF
@A00769:11:HC3HCDRXX:1:2102:4806:26976
CACGGAGG
+
FFFFFFFF
@A00769:11:HC3HCDRXX:1:2102:20763:26991
CACGGAGG
+
,FF:,F,:
@A00769:11:HC3HCDRXX:1:2102:22281:27023
CACGGAGG
+
FF::FFF:
@A00769:11:HC3HCDRXX:1:2102:29812:27038
CACGGAGG
+
FFFFFFFF
@A00769:11:HC3HCDRXX:1:2102:15971:27054
CACGGAGG
+
FFFFFFFF
@A00769:11:HC3HCDRXX:1:2102:9652:27101
CACGGAGG
+
FFFFFFFF
@A00769:11:HC3HCDRXX:1:2102:28040:27101
CACGGAGG
+
FFFFFFFF
@A00769:11:HC3HCDRXX:1:2102:7328:27148
CACGGAGG
+
FFFFFFFF
@A00769:11:HC3HCDRXX:1:2102:3070:27164
CACGGAGG
+
FFFF:FFF
@A00769:11:HC3HCDRXX:1:2102:12707:27164
CACGGAGG
+
FFFFFFFF
@A00769:11:HC3HCDRXX:1:2102:8395:27273
CACGGAGG
+
FFFFFFFF
@A00769:11:HC3HCDRXX:1:2102:11722:27273
CACGGAGG
+
FFFFFFFF
@A00769:11:HC3HCDRXX:1:2102:18828:27273
CACGGAGG
+
FFFFFFF:
@A00769:11:HC3HCDRXX:1:2102:4643:27289
CACGGAGG
+
FFFFFFFF
@A00769:11:HC3HCDRXX:1:2102:27272:27461
CACGGAGG
+
FFFFFFFF
@A00769:11:HC3HCDRXX:1:2102:1099:27508
CACGGAGG
+
FFFFFFFF
@A00769:11:HC3HCDRXX:1:2102:27046:27508
CACGGAGG
+
FFFFFFFF
@A00769:11:HC3HCDRXX:1:2102:17164:27555
CACGGAGG
+
FFFFFFFF
@A00769:11:HC3HCDRXX:1:2102:3423:27586
CACGGAGG
+
FFFFFFFF
@A00769:11:HC3HCDRXX:1:2102:31828:27586
CACGGAGG
+
FFFFFFFF
@A00769:11:HC3HCDRXX:1:2102:7193:27602
CACGGAGG
+
FFFFFFFF
@A00769:11:HC3HCDRXX:1:2102:32127:27633
CACGGAGG
+
FFFFFFFF
@A00769:11:HC3HCDRXX:1:2102:25247:27712
CACGGAGG
+
FFFFFFFF
@A00769:11:HC3HCDRXX:1:2102:31756:27712
CACGGAGG
+
FFFFFFFF
@A00769:11:HC3HCDRXX:1:2102:18964:27727
CACGGAGG
+
FFFFFFFF
@A00769:11:HC3HCDRXX:1:2102:23520:27727
CACGGAGG
+
FFFFFFFF
@A00769:11:HC3HCDRXX:1:2102:28185:27759
CACGGAGG
+
FFFFFFFF
@A00769:11:HC3HCDRXX:1:2102:16224:28119
CACGGAGG
+
FFFF:FFF
@A00769:11:HC3HCDRXX:1:2102:10791:28134
CACGGAGG
+
FFFFFFFF
@A00769:11:HC3HCDRXX:1:2102:21603:28134
CACGGAGG
+
FFFFFFFF
@A00769:11:HC3HCDRXX:1:2102:2880:28181
CACGGAGG
+
FFFFFFFF
@A00769:11:HC3HCDRXX:1:2102:23818:28181
CACGGAGG
+
FFFFFFFF
@A00769:11:HC3HCDRXX:1:2102:23339:28197
CACGGAGG
+
FFFFF:FF
@A00769:11:HC3HCDRXX:1:2102:15727:28228
CACGGAGG
+
FFFFFFFF
@A00769:11:HC3HCDRXX:1:2102:24352:28510
CACGGAGG
+
FFFFFFFF
@A00769:11:HC3HCDRXX:1:2102:9227:28557
CACGGAGG
+
FFFFFFFF
@A00769:11:HC3HCDRXX:1:2102:27534:28604
CACGGAGG
+
FFFFFFFF
@A00769:11:HC3HCDRXX:1:2102:13566:28620
CACGGAGG
+
FFFFFFFF
@A00769:11:HC3HCDRXX:1:2102:12635:28667
CACGGAGG
+
FFFFFFFF
@A00769:11:HC3HCDRXX:1:2102:14416:28714
CACGGAGG
+
FFFFFFFF
@A00769:11:HC3HCDRXX:1:2102:13982:28776
CACGGAGG
+
FFFFFFFF
@A00769:11:HC3HCDRXX:1:2102:26521:28886
CACGGAGG
+
FFFFFFFF
@A00769:11:HC3HCDRXX:1:2102:12147:28917
CACGGAGG
+
FFFFFFFF
@A00769:11:HC3HCDRXX:1:2102:19316:28933
CACGGAGG
+
FFFFFFFF
@A00769:11:HC3HCDRXX:1:2102:30409:28948
CACGGAGG
+
FFFFFFFF
@A00769:11:HC3HCDRXX:1:2102:5773:28964
CACGGAGG
+
FFFFFFFF
@A00769:11:HC3HCDRXX:1:2102:26666:29011
CACGGAGG
+
FFFFFFFF
@A00769:11:HC3HCDRXX:1:2102:4580:29183
CACGGAGG
+
FFFFFFFF
@A00769:11:HC3HCDRXX:1:2102:21676:29199
CACGGAGG
+
FFFFFFFF
@A00769:11:HC3HCDRXX:1:2102:25907:29199
CACGGAGG
+
FFFFFFFF
@A00769:11:HC3HCDRXX:1:2102:24632:29277
CACGGAGG
+
FFFFFFF,
@A00769:11:HC3HCDRXX:1:2102:20573:29324
CACGGAGG
+
FFFFFFFF
@A00769:11:HC3HCDRXX:1:2102:22860:29434
CACGGAGG
+
FFFFFFFF
@A00769:11:HC3HCDRXX:1:2102:9815:29669
CACGGAGG
+
FFFFFFFF
@A00769:11:HC3HCDRXX:1:2102:24768:29700
CACGGAGG
+
FFFFFFFF
@A00769:11:HC3HCDRXX:1:2102:26657:29716
CACGGAGG
+
FFFFFFFF
@A00769:11:HC3HCDRXX:1:2102:32850:29763
CACGGAGG
+
FFFFFFFF
@A00769:11:HC3HCDRXX:1:2102:8115:29825
CACGGAGG
+
FFFFFFFF
@A00769:11:HC3HCDRXX:1:2102:17680:29951
CACGGAGG
+
FFFFFFFF
@A00769:11:HC3HCDRXX:1:2102:19768:29997
CACGGAGG
+
FFFFFFFF
@A00769:11:HC3HCDRXX:1:2102:19768:30029
CACGGAGG
+
FFFFFFFF
@A00769:11:HC3HCDRXX:1:2102:18340:30091
CACGGAGG
+
FFFFFFFF
@A00769:11:HC3HCDRXX:1:2102:11668:30123
CACGGAGG
+
FFFFFFFF
@A00769:11:HC3HCDRXX:1:2102:13069:30264
CACGGAGG
+
FFFFFFFF
@A00769:11:HC3HCDRXX:1:2102:1181:30279
CACGGAGG
+
FFFFFFFF
@A00769:11:HC3HCDRXX:1:2102:1181:30373
CACGGAGG
+
FFFFFFFF
@A00769:11:HC3HCDRXX:1:2102:19280:30405
CACGGAGG
+
FFFFFFFF
@A00769:11:HC3HCDRXX:1:2102:32642:30592
CACGGAGG
+
FFFFFFFF
@A00769:11:HC3HCDRXX:1:2102:4318:30608
CACGGAGG
+
FFFFFFFF
@A00769:11:HC3HCDRXX:1:2102:18837:30639
CACGGAGG
+
FFFFFFFF
@A00769:11:HC3HCDRXX:1:2102:25626:30718
CACGGAGG
+
F:FFFFFF
@A00769:11:HC3HCDRXX:1:2102:28809:30780
CACGGAGG
+
FFFFFFFF
@A00769:11:HC3HCDRXX:1:2102:25762:30890
CACGGAGG
+
FFFFFFFF
@A00769:11:HC3HCDRXX:1:2102:9986:30937
CACGGAGG
+
FFFFFFFF
@A00769:11:HC3HCDRXX:1:2102:9968:30968
CACGGAGG
+
FFFFFFFF
@A00769:11:HC3HCDRXX:1:2102:29839:31156
CACGGAGG
+
FFFFFFFF
@A00769:11:HC3HCDRXX:1:2102:10059:31250
CACGGAGG
+
FFFFFFFF
@A00769:11:HC3HCDRXX:1:2102:6831:31266
CACGGAGG
+
FFFFFFFF
@A00769:11:HC3HCDRXX:1:2102:14633:31313
CACGGAGG
+
FFFFFFFF
@A00769:11:HC3HCDRXX:1:2102:27706:31344
CACGGAGG
+
FFFFFFFF
@A00769:11:HC3HCDRXX:1:2102:30337:31360
CACGGAGG
+
FFFFFFFF
@A00769:11:HC3HCDRXX:1:2102:24460:31485
CACGGAGG
+
,FFF:,F:
@A00769:11:HC3HCDRXX:1:2102:29161:31516
CACGGAGG
+
FFFFFFFF
@A00769:11:HC3HCDRXX:1:2102:25635:31673
CACGGAGG
+
FFFFFFFF
@A00769:11:HC3HCDRXX:1:2102:32045:31720
CACGGAGG
+
FFFFFFFF
@A00769:11:HC3HCDRXX:1:2102:6460:31876
CACGGAGG
+
FFFFFFFF
@A00769:11:HC3HCDRXX:1:2102:4209:31955
CACGGAGG
+
FFFFFFFF
@A00769:11:HC3HCDRXX:1:2102:20356:31986
CACGGAGG
+
FFFFFFFF
@A00769:11:HC3HCDRXX:1:2102:27073:32033
CACGGAGG
+
FFFFFFFF
@A00769:11:HC3HCDRXX:1:2102:12906:32049
CACGGAGG
+
FFFFFFFF
@A00769:11:HC3HCDRXX:1:2102:15944:32142
CACGGAGG
+
FFFFFFFF
@A00769:11:HC3HCDRXX:1:2102:5195:32252
CACGGAGG
+
,F::FFF:
@A00769:11:HC3HCDRXX:1:2102:1063:32299
CACGGAGG
+
FFFFFFFF
@A00769:11:HC3HCDRXX:1:2102:17481:32299
CACGGAGG
+
:FFFFFFF
@A00769:11:HC3HCDRXX:1:2102:15438:32330
CACGGAGG
+
FFFFFFFF
@A00769:11:HC3HCDRXX:1:2102:19108:32362
CACGGAGG
+
FFFFFFFF
@A00769:11:HC3HCDRXX:1:2102:5665:32377
CACGGAGG
+
FFFFFFFF
@A00769:11:HC3HCDRXX:1:2102:21721:32409
CACGGAGG
+
:FFFF:FF
@A00769:11:HC3HCDRXX:1:2102:23077:32440
CACGGAGG
+
FFFFF:FF
@A00769:11:HC3HCDRXX:1:2102:14805:32456
CACGGAGG
+
FFFFFFFF
@A00769:11:HC3HCDRXX:1:2102:7057:32503
CACGGAGG
+
FFFFFFFF
@A00769:11:HC3HCDRXX:1:2102:15528:32643
CACGGAGG
+
FFFFFFFF
@A00769:11:HC3HCDRXX:1:2102:24587:32706
CACGGAGG
+
FFFFFFFF
@A00769:11:HC3HCDRXX:1:2102:21233:32722
CACGGAGG
+
FFFFFFFF
@A00769:11:HC3HCDRXX:1:2102:4652:32784
CACGGAGG
+
FFFFFFFF
@A00769:11:HC3HCDRXX:1:2102:2917:32910
CACGGAGG
+
FFFFFFFF
@A00769:11:HC3HCDRXX:1:2102:20952:32925
CACGGAGG
+
FFFFFFFF
@A00769:11:HC3HCDRXX:1:2102:4634:32941
CACGGAGG
+
FFFFFFFF
@A00769:11:HC3HCDRXX:1:2102:4020:33004
CACGGAGG
+
:FFFFFF:
@A00769:11:HC3HCDRXX:1:2102:30255:33066
CACGGAGG
+
FFFFFFFF
@A00769:11:HC3HCDRXX:1:2102:22580:33238
CACGGAGG
+
FFFFFFFF
@A00769:11:HC3HCDRXX:1:2102:19343:33364
CACGGAGG
+
FFFFFFFF
@A00769:11:HC3HCDRXX:1:2102:17779:33379
CACGGAGG
+
F,FFFFFF
@A00769:11:HC3HCDRXX:1:2102:22733:33379
CACGGAGG
+
FFFFFFFF
@A00769:11:HC3HCDRXX:1:2102:17210:33583
CACGGAGG
+
FFFFF:FF
@A00769:11:HC3HCDRXX:1:2102:9399:33614
CACGGAGG
+
FFFFFFFF
@A00769:11:HC3HCDRXX:1:2102:14181:33661
CACGGAGG
+
FFFFFFFF
@A00769:11:HC3HCDRXX:1:2102:11713:33865
CACGGAGG
+
FFFF:FFF
@A00769:11:HC3HCDRXX:1:2102:4716:33927
CACGGAGG
+
FFFFFFFF
@A00769:11:HC3HCDRXX:1:2102:31720:34068
CACGGAGG
+
FFFFFFFF
@A00769:11:HC3HCDRXX:1:2102:29297:34131
CACGGAGG
+
FFFFFFFF
@A00769:11:HC3HCDRXX:1:2102:3079:34194
CACGGAGG
+
FFFFFFFF
@A00769:11:HC3HCDRXX:1:2102:13910:34256
CACGGAGG
+
FFFFFFFF
@A00769:11:HC3HCDRXX:1:2102:15600:34397
CACGGAGG
+
FFFFFFFF
@A00769:11:HC3HCDRXX:1:2102:16658:34695
CACGGAGG
+
FFFFFFFF
@A00769:11:HC3HCDRXX:1:2102:26811:34710
CACGGAGG
+
,FFFF:,F
@A00769:11:HC3HCDRXX:1:2102:15962:34741
CACGGAGG
+
FFFFFFFF
@A00769:11:HC3HCDRXX:1:2102:2899:34788
CACGGAGG
+
FFFFFFFF
@A00769:11:HC3HCDRXX:1:2102:10818:34851
CACGGAGG
+
FF:FFFFF
@A00769:11:HC3HCDRXX:1:2102:32226:34945
CACGGAGG
+
FFFFFFFF
@A00769:11:HC3HCDRXX:1:2102:5954:35008
CACGGAGG
+
FFFFFFFF
@A00769:11:HC3HCDRXX:1:2102:16450:35023
CACGGAGG
+
FFFFFFFF
@A00769:11:HC3HCDRXX:1:2102:5683:35039
CACGGAGG
+
,FF:FF,:
@A00769:11:HC3HCDRXX:1:2102:8757:35039
CACGGAGG
+
FFFFFFFF
@A00769:11:HC3HCDRXX:1:2102:5981:35086
CACGGAGG
+
FFFFFFFF
@A00769:11:HC3HCDRXX:1:2102:13141:35211
CACGGAGG
+
FFFFFFFF
@A00769:11:HC3HCDRXX:1:2102:25473:35243
CACGGAGG
+
FFFFFFFF
@A00769:11:HC3HCDRXX:1:2102:16152:35258
CACGGAGG
+
FFFFFFFF
@A00769:11:HC3HCDRXX:1:2102:7509:35321
CACGGAGG
+
FFFFFFFF
@A00769:11:HC3HCDRXX:1:2102:11794:35352
CACGGAGG
+
FFFFFFFF
@A00769:11:HC3HCDRXX:1:2102:10737:35368
CACGGAGG
+
FFFFFFFF
@A00769:11:HC3HCDRXX:1:2102:18991:35477
CACGGAGG
+
FFFFFFFF
@A00769:11:HC3HCDRXX:1:2102:17616:35540
CACGGAGG
+
FFFFF:F,
@A00769:11:HC3HCDRXX:1:2102:22417:35556
CACGGAGG
+
FFFFFFFF
@A00769:11:HC3HCDRXX:1:2102:25807:35665
CACGGAGG
+
,FFFFF:F
@A00769:11:HC3HCDRXX:1:2102:20283:35837
CACGGAGG
+
FFFFFFFF
@A00769:11:HC3HCDRXX:1:2102:4526:35853
CACGGAGG
+
FFFFFFFF
@A00769:11:HC3HCDRXX:1:2102:28583:35869
CACGGAGG
+
FFFFFFFF
@A00769:11:HC3HCDRXX:1:2102:10158:35900
CACGGAGG
+
FFFFFFFF
@A00769:11:HC3HCDRXX:1:2102:23520:35900
CACGGAGG
+
FFFFFFFF
@A00769:11:HC3HCDRXX:1:2102:25988:35916
CACGGAGG
+
FFFFFFFF
@A00769:11:HC3HCDRXX:1:2102:30626:35963
CACGGAGG
+
FFFFFFFF
@A00769:11:HC3HCDRXX:1:2102:31358:36041
CACGGAGG
+
F:,:FFFF
@A00769:11:HC3HCDRXX:1:2102:16378:36088
CACGGAGG
+
FFFFFFFF
@A00769:11:HC3HCDRXX:1:2102:9498:36135
CACGGAGG
+
FFFFFFFF
@A00769:11:HC3HCDRXX:1:2102:21558:36198
CACGGAGG
+
FFFFFFFF
@A00769:11:HC3HCDRXX:1:2102:30626:36276
CACGGAGG
+
FFFFFFFF
@A00769:11:HC3HCDRXX:1:2102:27272:36292
CACGGAGG
+
FFFF:FFF
@A00769:11:HC3HCDRXX:1:2102:28745:36338
CACGGAGG
+
FFFFFFFF
@A00769:11:HC3HCDRXX:1:2102:11017:36385
CACGGAGG
+
FFFFFFFF
@A00769:11:HC3HCDRXX:1:2102:9805:36417
CACGGAGG
+
FF:FFFFF
@A00769:11:HC3HCDRXX:1:2102:10077:36417
CACGGAGG
+
FFFFFFFF
@A00769:11:HC3HCDRXX:1:2102:16893:36417
CACGGAGG
+
FFFFFFFF
@A00769:11:HC3HCDRXX:1:2102:19153:36479
CACGGAGG
+
FFFFFFFF
@A00769:11:HC3HCDRXX:1:2102:22390:36573
CACGGAGG
+
FFFFFFFF
@A00769:11:HC3HCDRXX:1:2102:21233:36636
CACGGAGG
+
FFFFFFFF
@A00769:11:HC3HCDRXX:1:2102:6036:36683
CACGGAGG
+
FFFFFFFF
@A00769:11:HC3HCDRXX:1:2102:29668:36777
CACGGAGG
+
FFFF::F,
@A00769:11:HC3HCDRXX:1:2102:28935:37012
CACGGAGG
+
FFFFFFFF
@A00769:11:HC3HCDRXX:1:2102:4806:37027
CACGGAGG
+
FFFFFFFF
@A00769:11:HC3HCDRXX:1:2102:15302:37043
CACGGAGG
+
FFFFFFFF
@A00769:11:HC3HCDRXX:1:2103:1642:1016
CACGGAGG
+
FFFFFFFF
@A00769:11:HC3HCDRXX:1:2103:18304:1094
CACGGAGG
+
FFFFFFFF
@A00769:11:HC3HCDRXX:1:2103:25346:1110
CACGGAGG
+
FFFFFFFF
@A00769:11:HC3HCDRXX:1:2103:16794:1172
CACGGAGG
+
FFFFFFFF
@A00769:11:HC3HCDRXX:1:2103:29577:1329
CACGGAGG
+
FFFFFFFF
@A00769:11:HC3HCDRXX:1:2103:14525:1407
CACGGAGG
+
FFFFFFFF
@A00769:11:HC3HCDRXX:1:2103:20636:1407
CACGGAGG
+
FFFFFFFF
@A00769:11:HC3HCDRXX:1:2103:13413:1423
CACGGAGG
+
FFFFFFFF
@A00769:11:HC3HCDRXX:1:2103:26286:1423
CACGGAGG
+
FFFFFFFF
@A00769:11:HC3HCDRXX:1:2103:12120:1501
CACGGAGG
+
FFFFFFFF
@A00769:11:HC3HCDRXX:1:2103:31919:1564
CACGGAGG
+
FFFFFFFF
@A00769:11:HC3HCDRXX:1:2103:26286:1642
CACGGAGG
+
FFFFFFFF
@A00769:11:HC3HCDRXX:1:2103:4670:1689
CACGGAGG
+
FFFFFFFF
@A00769:11:HC3HCDRXX:1:2103:10366:1814
CACGGAGG
+
FFFFFFFF
@A00769:11:HC3HCDRXX:1:2103:11713:1830
CACGGAGG
+
FFFFFFFF
@A00769:11:HC3HCDRXX:1:2103:32145:1861
CACGGAGG
+
FFFFFFFF
@A00769:11:HC3HCDRXX:1:2103:7102:1955
CACGGAGG
+
FFFFFFFF
@A00769:11:HC3HCDRXX:1:2103:29640:2002
CACGGAGG
+
FFFFFF:F
@A00769:11:HC3HCDRXX:1:2103:20672:2033
CACGGAGG
+
FFFFFFFF
@A00769:11:HC3HCDRXX:1:2103:30255:2033
CACGGAGG
+
FFFFFFFF
@A00769:11:HC3HCDRXX:1:2103:28872:2080
CACGGAGG
+
FFFFFFF,
@A00769:11:HC3HCDRXX:1:2103:8919:2096
CACGGAGG
+
FFFFFFFF
@A00769:11:HC3HCDRXX:1:2103:5764:2143
CACGGAGG
+
FFFFFFFF
@A00769:11:HC3HCDRXX:1:2103:29134:2253
CACGGAGG
+
FFFFFFFF
@A00769:11:HC3HCDRXX:1:2103:29785:2253
CACGGAGG
+
FFFFFFFF
@A00769:11:HC3HCDRXX:1:2103:15664:2315
CACGGAGG
+
FFFFFFFF
@A00769:11:HC3HCDRXX:1:2103:12491:2519
CACGGAGG
+
FFFFFFFF
@A00769:11:HC3HCDRXX:1:2103:19470:2519
CACGGAGG
+
:FFFFF,:
@A00769:11:HC3HCDRXX:1:2103:14380:2534
CACGGAGG
+
FFFFF:FF
@A00769:11:HC3HCDRXX:1:2103:24478:2613
CACGGAGG
+
FFFFFFFF
@A00769:11:HC3HCDRXX:1:2103:5168:2769
CACGGAGG
+
FFFFFF:F
@A00769:11:HC3HCDRXX:1:2103:15266:2848
CACGGAGG
+
FFFFFFFF
@A00769:11:HC3HCDRXX:1:2103:10628:2863
CACGGAGG
+
FFFFFFFF
@A00769:11:HC3HCDRXX:1:2103:10863:2863
CACGGAGG
+
FFF:FFFF
@A00769:11:HC3HCDRXX:1:2103:14190:2863
CACGGAGG
+
FFFFFFFF
@A00769:11:HC3HCDRXX:1:2103:32624:3004
CACGGAGG
+
FFFFFFFF
@A00769:11:HC3HCDRXX:1:2103:5186:3082
CACGGAGG
+
FF,FFFFF
@A00769:11:HC3HCDRXX:1:2103:32199:3145
CACGGAGG
+
FFFFFFFF
@A00769:11:HC3HCDRXX:1:2103:31819:3176
CACGGAGG
+
FFFFF:FF
@A00769:11:HC3HCDRXX:1:2103:3739:3333
CACGGAGG
+
FFFFFFFF
@A00769:11:HC3HCDRXX:1:2103:28736:3349
CACGGAGG
+
FFFFFFFF
@A00769:11:HC3HCDRXX:1:2103:30382:3380
CACGGAGG
+
FFFFFFFF
@A00769:11:HC3HCDRXX:1:2103:14498:3396
CACGGAGG
+
FFFFFFFF
@A00769:11:HC3HCDRXX:1:2103:20537:3458
CACGGAGG
+
FFFFFFFF
@A00769:11:HC3HCDRXX:1:2103:8151:3490
CACGGAGG
+
FFFFFFFF
@A00769:11:HC3HCDRXX:1:2103:11053:3537
CACGGAGG
+
FFFFFFFF
@A00769:11:HC3HCDRXX:1:2103:6370:3568
CACGGAGG
+
FFFFFFFF
@A00769:11:HC3HCDRXX:1:2103:13503:3583
CACGGAGG
+
FFFFFFFF
@A00769:11:HC3HCDRXX:1:2103:14380:3756
CACGGAGG
+
FFFFFFFF
@A00769:11:HC3HCDRXX:1:2103:6397:3771
CACGGAGG
+
FFFFFFFF
@A00769:11:HC3HCDRXX:1:2103:13630:3771
CACGGAGG
+
FFFFFFFF
@A00769:11:HC3HCDRXX:1:2103:7003:3787
CACGGAGG
+
FFFFFFFF
@A00769:11:HC3HCDRXX:1:2103:23737:3803
CACGGAGG
+
FFFFFFFF
@A00769:11:HC3HCDRXX:1:2103:9263:3912
CACGGAGG
+
FFFFFFFF
@A00769:11:HC3HCDRXX:1:2103:27850:4006
CACGGAGG
+
FFFFFFFF
@A00769:11:HC3HCDRXX:1:2103:19208:4194
CACGGAGG
+
FFFFFFFF
@A00769:11:HC3HCDRXX:1:2103:5240:4335
CACGGAGG
+
FFFFFFFF
@A00769:11:HC3HCDRXX:1:2103:25626:4351
CACGGAGG
+
FFFFFFFF
@A00769:11:HC3HCDRXX:1:2103:7410:4366
CACGGAGG
+
FFFFFFFF
@A00769:11:HC3HCDRXX:1:2103:23005:4382
CACGGAGG
+
FFFFFFFF
@A00769:11:HC3HCDRXX:1:2103:16658:4476
CACGGAGG
+
FF:FFFF:
@A00769:11:HC3HCDRXX:1:2103:17381:4507
CACGGAGG
+
FFFFF:FF
@A00769:11:HC3HCDRXX:1:2103:15528:4554
CACGGAGG
+
FFFFFFFF
@A00769:11:HC3HCDRXX:1:2103:5448:4570
CACGGAGG
+
FFFFFFFF
@A00769:11:HC3HCDRXX:1:2103:32823:4726
CACGGAGG
+
FFFFFFFF
@A00769:11:HC3HCDRXX:1:2103:16911:4758
CACGGAGG
+
FFFFFFF:
@A00769:11:HC3HCDRXX:1:2103:10700:4805
CACGGAGG
+
:FFFFFFF
@A00769:11:HC3HCDRXX:1:2103:7301:4961
CACGGAGG
+
FFFFFFFF
@A00769:11:HC3HCDRXX:1:2103:7518:5024
CACGGAGG
+
FFFFFFFF
@A00769:11:HC3HCDRXX:1:2103:18059:5024
CACGGAGG
+
FFFFFFFF
@A00769:11:HC3HCDRXX:1:2103:9552:5040
CACGGAGG
+
FFFFFFFF
@A00769:11:HC3HCDRXX:1:2103:13783:5071
CACGGAGG
+
FFFFFFFF
@A00769:11:HC3HCDRXX:1:2103:27344:5134
CACGGAGG
+
:F,FF,FF
@A00769:11:HC3HCDRXX:1:2103:3134:5196
CACGGAGG
+
FFFFFFFF
@A00769:11:HC3HCDRXX:1:2103:27959:5415
CACGGAGG
+
FFFFFFFF
@A00769:11:HC3HCDRXX:1:2103:5466:5478
CACGGAGG
+
FFFFFFFF
@A00769:11:HC3HCDRXX:1:2103:24578:5509
CACGGAGG
+
FFFFFFFF
@A00769:11:HC3HCDRXX:1:2103:19831:5588
CACGGAGG
+
FFFFFFFF
@A00769:11:HC3HCDRXX:1:2103:21829:5603
CACGGAGG
+
FFFFFFFF
@A00769:11:HC3HCDRXX:1:2103:23873:5635
CACGGAGG
+
FFFFFFFF
@A00769:11:HC3HCDRXX:1:2103:16450:5744
CACGGAGG
+
FFFFFFFF
@A00769:11:HC3HCDRXX:1:2103:4915:5776
CACGGAGG
+
FFFFFFFF
@A00769:11:HC3HCDRXX:1:2103:20039:5791
CACGGAGG
+
FFFFFFFF
@A00769:11:HC3HCDRXX:1:2103:14940:5885
CACGGAGG
+
FFFFFFFF
@A00769:11:HC3HCDRXX:1:2103:31647:5885
CACGGAGG
+
FFFFFFFF
@A00769:11:HC3HCDRXX:1:2103:6786:5916
CACGGAGG
+
FFFFFF::
@A00769:11:HC3HCDRXX:1:2103:3794:6057
CACGGAGG
+
FFFFFFFF
@A00769:11:HC3HCDRXX:1:2103:10818:6104
CACGGAGG
+
FFFFFFFF
@A00769:11:HC3HCDRXX:1:2103:22887:6183
CACGGAGG
+
FFFFFFFF
@A00769:11:HC3HCDRXX:1:2103:31891:6308
CACGGAGG
+
FFFFFFFF
@A00769:11:HC3HCDRXX:1:2103:5448:6386
CACGGAGG
+
FFFFFFFF
@A00769:11:HC3HCDRXX:1:2103:15257:6433
CACGGAGG
+
FFFF:FFF
@A00769:11:HC3HCDRXX:1:2103:13259:6480
CACGGAGG
+
FFFFFFFF
@A00769:11:HC3HCDRXX:1:2103:7645:6496
CACGGAGG
+
FFFFFFFF
@A00769:11:HC3HCDRXX:1:2103:20202:6543
CACGGAGG
+
FFFFFFFF
@A00769:11:HC3HCDRXX:1:2103:1244:6809
CACGGAGG
+
FF,FFFFF
@A00769:11:HC3HCDRXX:1:2103:5113:6840
CACGGAGG
+
FFFFFFFF
@A00769:11:HC3HCDRXX:1:2103:30680:6840
CACGGAGG
+
FFFFFFFF
@A00769:11:HC3HCDRXX:1:2103:23692:6856
CACGGAGG
+
FFFFFFFF
@A00769:11:HC3HCDRXX:1:2103:15537:6887
CACGGAGG
+
FFFFFFFF
@A00769:11:HC3HCDRXX:1:2103:15067:6918
CACGGAGG
+
FFFFFFFF
@A00769:11:HC3HCDRXX:1:2103:15718:6950
CACGGAGG
+
FFFFFFFF
@A00769:11:HC3HCDRXX:1:2103:22146:6997
CACGGAGG
+
FFFFFFFF
@A00769:11:HC3HCDRXX:1:2103:7184:7012
CACGGAGG
+
FFFFFFFF
@A00769:11:HC3HCDRXX:1:2103:29550:7044
CACGGAGG
+
FFFFFFFF
@A00769:11:HC3HCDRXX:1:2103:26539:7185
CACGGAGG
+
FFFFFFFF
@A00769:11:HC3HCDRXX:1:2103:23113:7200
CACGGAGG
+
FFFFF:FF
@A00769:11:HC3HCDRXX:1:2103:27127:7200
CACGGAGG
+
FFFFFFFF
@A00769:11:HC3HCDRXX:1:2103:14922:7263
CACGGAGG
+
FFFFFFFF
@A00769:11:HC3HCDRXX:1:2103:2031:7294
CACGGAGG
+
FFFFFFFF
@A00769:11:HC3HCDRXX:1:2103:9335:7294
CACGGAGG
+
FFFFFFFF
@A00769:11:HC3HCDRXX:1:2103:9399:7373
CACGGAGG
+
FFFFFFFF
@A00769:11:HC3HCDRXX:1:2103:31512:7435
CACGGAGG
+
FF,FFFFF
@A00769:11:HC3HCDRXX:1:2103:17418:7451
CACGGAGG
+
FFFFFFFF
@A00769:11:HC3HCDRXX:1:2103:31937:7451
CACGGAGG
+
FFFFFFFF
@A00769:11:HC3HCDRXX:1:2103:8929:7560
CACGGAGG
+
FFFFFFFF
@A00769:11:HC3HCDRXX:1:2103:9272:7592
CACGGAGG
+
FFFFFFFF
@A00769:11:HC3HCDRXX:1:2103:14995:7639
CACGGAGG
+
FFFFFFFF
@A00769:11:HC3HCDRXX:1:2103:2076:7748
CACGGAGG
+
FFFFFFFF
@A00769:11:HC3HCDRXX:1:2103:27905:7764
CACGGAGG
+
FFFFFFFF
@A00769:11:HC3HCDRXX:1:2103:4553:7780
CACGGAGG
+
FFFFFFFF
@A00769:11:HC3HCDRXX:1:2103:4291:7827
CACGGAGG
+
FFFFFFFF
@A00769:11:HC3HCDRXX:1:2103:9480:7858
CACGGAGG
+
FFFFFFFF
@A00769:11:HC3HCDRXX:1:2103:17490:7921
CACGGAGG
+
FFFFFFFF
@A00769:11:HC3HCDRXX:1:2103:7708:7952
CACGGAGG
+
FFFFFFFF
@A00769:11:HC3HCDRXX:1:2103:20491:7952
CACGGAGG
+
FFFFFF:F
@A00769:11:HC3HCDRXX:1:2103:7907:8140
CACGGAGG
+
FFFFFFFF
@A00769:11:HC3HCDRXX:1:2103:5990:8234
CACGGAGG
+
FFFFFFFF
@A00769:11:HC3HCDRXX:1:2103:31232:8234
CACGGAGG
+
FFFFFFFF
@A00769:11:HC3HCDRXX:1:2103:21658:8375
CACGGAGG
+
FFFFFFFF
@A00769:11:HC3HCDRXX:1:2103:3640:8422
CACGGAGG
+
FFFFFFFF
@A00769:11:HC3HCDRXX:1:2103:21215:8422
CACGGAGG
+
FFFFFFFF
@A00769:11:HC3HCDRXX:1:2103:15067:8547
CACGGAGG
+
FFFFFFFF
@A00769:11:HC3HCDRXX:1:2103:2745:8594
CACGGAGG
+
FFFFFFFF
@A00769:11:HC3HCDRXX:1:2103:15067:8797
CACGGAGG
+
FFFFFFFF
@A00769:11:HC3HCDRXX:1:2103:4408:9001
CACGGAGG
+
FFFFFFFF
@A00769:11:HC3HCDRXX:1:2103:16152:9017
CACGGAGG
+
FFFFFFFF
@A00769:11:HC3HCDRXX:1:2103:4047:9032
CACGGAGG
+
FFFFFFFF
@A00769:11:HC3HCDRXX:1:2103:26657:9111
CACGGAGG
+
FF,,,FF:
@A00769:11:HC3HCDRXX:1:2103:30029:9220
CACGGAGG
+
FFFFFFFF
@A00769:11:HC3HCDRXX:1:2103:31259:9251
CACGGAGG
+
FFFFFFFF
@A00769:11:HC3HCDRXX:1:2103:21377:9267
CACGGAGG
+
FFFFFFFF
@A00769:11:HC3HCDRXX:1:2103:18466:9330
CACGGAGG
+
FFFFFFFF
@A00769:11:HC3HCDRXX:1:2103:12210:9518
CACGGAGG
+
FFFFFFFF
@A00769:11:HC3HCDRXX:1:2103:10149:9580
CACGGAGG
+
FFFFFFFF
@A00769:11:HC3HCDRXX:1:2103:20537:9627
CACGGAGG
+
FFFFFFFF
@A00769:11:HC3HCDRXX:1:2103:21106:9643
CACGGAGG
+
FFFFFFFF
@A00769:11:HC3HCDRXX:1:2103:3323:9659
CACGGAGG
+
FFFFFFFF
@A00769:11:HC3HCDRXX:1:2103:22896:9737
CACGGAGG
+
FFFFFFFF
@A00769:11:HC3HCDRXX:1:2103:10122:9784
CACGGAGG
+
FFFFFFFF
@A00769:11:HC3HCDRXX:1:2103:13404:9799
CACGGAGG
+
FFFFFFFF
@A00769:11:HC3HCDRXX:1:2103:26503:9815
CACGGAGG
+
FFFFFFFF
@A00769:11:HC3HCDRXX:1:2103:22661:9831
CACGGAGG
+
FFFFFFFF
@A00769:11:HC3HCDRXX:1:2103:23637:9831
CACGGAGG
+
FFFFFFFF
@A00769:11:HC3HCDRXX:1:2103:22724:9878
CACGGAGG
+
FFFFFFFF
@A00769:11:HC3HCDRXX:1:2103:27968:9909
CACGGAGG
+
FFFFFFFF
@A00769:11:HC3HCDRXX:1:2103:21531:9972
CACGGAGG
+
FFFFFFFF
@A00769:11:HC3HCDRXX:1:2103:28980:9972
CACGGAGG
+
FFFFFFFF
@A00769:11:HC3HCDRXX:1:2103:26015:10066
CACGGAGG
+
FFFFFFFF
@A00769:11:HC3HCDRXX:1:2103:6063:10113
CACGGAGG
+
FFFFFFFF
@A00769:11:HC3HCDRXX:1:2103:22688:10128
CACGGAGG
+
FFFFFFFF
@A00769:11:HC3HCDRXX:1:2103:20537:10191
CACGGAGG
+
FFFFFFFF
@A00769:11:HC3HCDRXX:1:2103:28592:10363
CACGGAGG
+
FFFFFFFF
@A00769:11:HC3HCDRXX:1:2103:28058:10441
CACGGAGG
+
FFFFFFFF
@A00769:11:HC3HCDRXX:1:2103:23746:10457
CACGGAGG
+
FFFFFFFF
@A00769:11:HC3HCDRXX:1:2103:18747:10535
CACGGAGG
+
FFFFF:FF
@A00769:11:HC3HCDRXX:1:2103:15058:10629
CACGGAGG
+
FFFFFFFF
@A00769:11:HC3HCDRXX:1:2103:16694:10770
CACGGAGG
+
F:FFFFFF
@A00769:11:HC3HCDRXX:1:2103:13042:11083
CACGGAGG
+
FFFFFFFF
@A00769:11:HC3HCDRXX:1:2103:25690:11162
CACGGAGG
+
FFFFFFFF
@A00769:11:HC3HCDRXX:1:2103:27706:11177
CACGGAGG
+
FFFFFFFF
@A00769:11:HC3HCDRXX:1:2103:19280:11303
CACGGAGG
+
FFFFFFFF
@A00769:11:HC3HCDRXX:1:2103:13132:11522
CACGGAGG
+
FFFFFFFF
@A00769:11:HC3HCDRXX:1:2103:26675:11741
CACGGAGG
+
FFFFF,FF
@A00769:11:HC3HCDRXX:1:2103:25138:11804
CACGGAGG
+
FFFFFFFF
@A00769:11:HC3HCDRXX:1:2103:22354:11898
CACGGAGG
+
FFFFFFFF
@A00769:11:HC3HCDRXX:1:2103:4779:12023
CACGGAGG
+
FFFFFFFF
@A00769:11:HC3HCDRXX:1:2103:7166:12148
CACGGAGG
+
FFFFFFFF
@A00769:11:HC3HCDRXX:1:2103:7509:12305
CACGGAGG
+
FFFFFFFF
@A00769:11:HC3HCDRXX:1:2103:16712:12305
CACGGAGG
+
FFFFFFFF
@A00769:11:HC3HCDRXX:1:2103:30563:12367
CACGGAGG
+
FFF:FFFF
@A00769:11:HC3HCDRXX:1:2103:5629:12555
CACGGAGG
+
FFFFFFFF
@A00769:11:HC3HCDRXX:1:2103:24035:12649
CACGGAGG
+
FFF:FFFF
@A00769:11:HC3HCDRXX:1:2103:9932:12712
CACGGAGG
+
FFFFFFFF
@A00769:11:HC3HCDRXX:1:2103:12988:12712
CACGGAGG
+
FFFFFFFF
@A00769:11:HC3HCDRXX:1:2103:10547:12743
CACGGAGG
+
FFFFFFFF
@A00769:11:HC3HCDRXX:1:2103:6488:12821
CACGGAGG
+
FFFFFFFF
@A00769:11:HC3HCDRXX:1:2103:24089:12837
CACGGAGG
+
FFFF:FF:
@A00769:11:HC3HCDRXX:1:2103:4481:12915
CACGGAGG
+
FFFFFFFF
@A00769:11:HC3HCDRXX:1:2103:2148:12947
CACGGAGG
+
FFFFFFFF
@A00769:11:HC3HCDRXX:1:2103:29577:12947
CACGGAGG
+
FFFFFFFF
@A00769:11:HC3HCDRXX:1:2103:2754:12994
CACGGAGG
+
FFFFFFFF
@A00769:11:HC3HCDRXX:1:2103:13756:13041
CACGGAGG
+
FFFFFFFF
@A00769:11:HC3HCDRXX:1:2103:20112:13088
CACGGAGG
+
FFFFFFFF
@A00769:11:HC3HCDRXX:1:2103:13955:13103
CACGGAGG
+
FFFFFFFF
@A00769:11:HC3HCDRXX:1:2103:18909:13135
CACGGAGG
+
:FFFF:FF
@A00769:11:HC3HCDRXX:1:2103:12834:13291
CACGGAGG
+
FFFFFFFF
@A00769:11:HC3HCDRXX:1:2103:9263:13338
CACGGAGG
+
FFFFFFFF
@A00769:11:HC3HCDRXX:1:2103:26440:13338
CACGGAGG
+
FFFFFFFF
@A00769:11:HC3HCDRXX:1:2103:17752:13354
CACGGAGG
+
FFFFFFFF
@A00769:11:HC3HCDRXX:1:2103:25427:13495
CACGGAGG
+
FFFFFFFF
@A00769:11:HC3HCDRXX:1:2103:24171:13573
CACGGAGG
+
FFFFFFFF
@A00769:11:HC3HCDRXX:1:2103:11071:13651
CACGGAGG
+
FFFFFFFF
@A00769:11:HC3HCDRXX:1:2103:4625:13792
CACGGAGG
+
FFFFFFFF
@A00769:11:HC3HCDRXX:1:2103:28040:13886
CACGGAGG
+
FFFFFFFF
@A00769:11:HC3HCDRXX:1:2103:21459:13949
CACGGAGG
+
FFFF:FFF
@A00769:11:HC3HCDRXX:1:2103:20654:13996
CACGGAGG
+
FFFFFFFF
@A00769:11:HC3HCDRXX:1:2103:2908:14011
CACGGAGG
+
FFFFFFFF
@A00769:11:HC3HCDRXX:1:2103:17436:14027
CACGGAGG
+
FFFFFF::
@A00769:11:HC3HCDRXX:1:2103:25464:14184
CACGGAGG
+
FFFFFFFF
@A00769:11:HC3HCDRXX:1:2103:16215:14293
CACGGAGG
+
FFFFFFFF
@A00769:11:HC3HCDRXX:1:2103:18801:14293
CACGGAGG
+
FFFFFFFF
@A00769:11:HC3HCDRXX:1:2103:15754:14309
CACGGAGG
+
FFFFFFFF
@A00769:11:HC3HCDRXX:1:2103:3947:14372
CACGGAGG
+
FFFFFFFF
@A00769:11:HC3HCDRXX:1:2103:8929:14387
CACGGAGG
+
FFFFFFFF
@A00769:11:HC3HCDRXX:1:2103:32579:14575
CACGGAGG
+
FFFFFFFF
@A00769:11:HC3HCDRXX:1:2103:11641:14857
CACGGAGG
+
FFF,FFFF
@A00769:11:HC3HCDRXX:1:2103:16541:14888
CACGGAGG
+
:FFFFFFF
@A00769:11:HC3HCDRXX:1:2103:6225:14998
CACGGAGG
+
:FFFFFFF
@A00769:11:HC3HCDRXX:1:2103:20428:15107
CACGGAGG
+
FFFFFFFF
@A00769:11:HC3HCDRXX:1:2103:21676:15107
CACGGAGG
+
FFFFFFFF
@A00769:11:HC3HCDRXX:1:2103:22770:15186
CACGGAGG
+
FFFFFFFF
@A00769:11:HC3HCDRXX:1:2103:31946:15233
CACGGAGG
+
FFFFFFFF
@A00769:11:HC3HCDRXX:1:2103:31168:15295
CACGGAGG
+
FFFFFFFF
@A00769:11:HC3HCDRXX:1:2103:14027:15358
CACGGAGG
+
FFFFFFFF
@A00769:11:HC3HCDRXX:1:2103:7581:15374
CACGGAGG
+
FFFFFFFF
@A00769:11:HC3HCDRXX:1:2103:27624:15389
CACGGAGG
+
FFFFFFFF
@A00769:11:HC3HCDRXX:1:2103:2654:15452
CACGGAGG
+
FFFFFFFF
@A00769:11:HC3HCDRXX:1:2103:4101:15546
CACGGAGG
+
FFFF:FFF
@A00769:11:HC3HCDRXX:1:2103:17897:15734
CACGGAGG
+
FFFFFFFF
@A00769:11:HC3HCDRXX:1:2103:20500:15734
CACGGAGG
+
FFFFFFFF
@A00769:11:HC3HCDRXX:1:2103:19208:15749
CACGGAGG
+
FFFFFFFF
@A00769:11:HC3HCDRXX:1:2103:31340:15781
CACGGAGG
+
FFFFFFFF
@A00769:11:HC3HCDRXX:1:2103:19036:15796
CACGGAGG
+
FFFFFFFF
@A00769:11:HC3HCDRXX:1:2103:23303:15796
CACGGAGG
+
FFFFFFFF
@A00769:11:HC3HCDRXX:1:2103:28085:15843
CACGGAGG
+
::F,FF,F
@A00769:11:HC3HCDRXX:1:2103:7392:15859
CACGGAGG
+
FFFFFFFF
@A00769:11:HC3HCDRXX:1:2103:8684:16063
CACGGAGG
+
FFFFFFFF
@A00769:11:HC3HCDRXX:1:2103:13819:16063
CACGGAGG
+
FFFFFFFF
@A00769:11:HC3HCDRXX:1:2103:15854:16078
CACGGAGG
+
FFFFFF:F
@A00769:11:HC3HCDRXX:1:2103:13404:16094
CACGGAGG
+
FFFFFFFF
@A00769:11:HC3HCDRXX:1:2103:16975:16141
CACGGAGG
+
FFFFFFFF
@A00769:11:HC3HCDRXX:1:2103:29008:16157
CACGGAGG
+
FFFFFFFF
@A00769:11:HC3HCDRXX:1:2103:27444:16172
CACGGAGG
+
FFFFFFFF
@A00769:11:HC3HCDRXX:1:2103:5041:16203
CACGGAGG
+
FFFFFFFF
@A00769:11:HC3HCDRXX:1:2103:8974:16219
CACGGAGG
+
FFFFFFFF
@A00769:11:HC3HCDRXX:1:2103:16179:16235
CACGGAGG
+
FFFFFFFF
@A00769:11:HC3HCDRXX:1:2103:26422:16250
CACGGAGG
+
FFFFFFFF
@A00769:11:HC3HCDRXX:1:2103:5186:16391
CACGGAGG
+
FFFFFFFF
@A00769:11:HC3HCDRXX:1:2103:14678:16391
CACGGAGG
+
FFFFFFFF
@A00769:11:HC3HCDRXX:1:2103:5575:16407
CACGGAGG
+
FFFFFFFF
@A00769:11:HC3HCDRXX:1:2103:2944:16485
CACGGAGG
+
FFFFFFFF
@A00769:11:HC3HCDRXX:1:2103:6180:16485
CACGGAGG
+
FFFFFFFF
@A00769:11:HC3HCDRXX:1:2103:9769:16564
CACGGAGG
+
FFFFFFFF
@A00769:11:HC3HCDRXX:1:2103:29912:16564
CACGGAGG
+
FFFFFFFF
@A00769:11:HC3HCDRXX:1:2103:20898:16611
CACGGAGG
+
FFFFFFFF
@A00769:11:HC3HCDRXX:1:2103:13928:16626
CACGGAGG
+
FFFFFFFF
@A00769:11:HC3HCDRXX:1:2103:18539:16626
CACGGAGG
+
FFFFFFFF
@A00769:11:HC3HCDRXX:1:2103:23421:16939
CACGGAGG
+
FFFFFFFF
@A00769:11:HC3HCDRXX:1:2103:9308:16955
CACGGAGG
+
FFFFFFFF
@A00769:11:HC3HCDRXX:1:2103:31322:16971
CACGGAGG
+
FFFFFFFF
@A00769:11:HC3HCDRXX:1:2103:11189:17018
CACGGAGG
+
FFFFFFFF
@A00769:11:HC3HCDRXX:1:2103:30879:17112
CACGGAGG
+
FFFFFFFF
@A00769:11:HC3HCDRXX:1:2103:24433:17159
CACGGAGG
+
FFFFFFFF
@A00769:11:HC3HCDRXX:1:2103:29550:17253
CACGGAGG
+
FF,,,FF:
@A00769:11:HC3HCDRXX:1:2103:32262:17378
CACGGAGG
+
FFFFFF:F
@A00769:11:HC3HCDRXX:1:2103:2266:17440
CACGGAGG
+
FFFFFFFF
@A00769:11:HC3HCDRXX:1:2103:8974:17440
CACGGAGG
+
FFFFFFFF
@A00769:11:HC3HCDRXX:1:2103:18620:17550
CACGGAGG
+
FFFFFFFF
@A00769:11:HC3HCDRXX:1:2103:13883:17738
CACGGAGG
+
FFFFFFFF
@A00769:11:HC3HCDRXX:1:2103:28989:17785
CACGGAGG
+
FFFFFFFF
@A00769:11:HC3HCDRXX:1:2103:19289:17801
CACGGAGG
+
FFFFFFFF
@A00769:11:HC3HCDRXX:1:2103:17698:17832
CACGGAGG
+
FFFFFF:F
@A00769:11:HC3HCDRXX:1:2103:16911:17848
CACGGAGG
+
FFFFFFFF
@A00769:11:HC3HCDRXX:1:2103:1868:17910
CACGGAGG
+
FFFFFFFF
@A00769:11:HC3HCDRXX:1:2103:11614:17910
CACGGAGG
+
FF,,,:F,
@A00769:11:HC3HCDRXX:1:2103:3893:17973
CACGGAGG
+
FFFFFFFF
@A00769:11:HC3HCDRXX:1:2103:22887:18082
CACGGAGG
+
FFFFFFFF
@A00769:11:HC3HCDRXX:1:2103:26765:18098
CACGGAGG
+
FFFFFFFF
@A00769:11:HC3HCDRXX:1:2103:26395:18176
CACGGAGG
+
FFFFFFFF
@A00769:11:HC3HCDRXX:1:2103:29116:18192
CACGGAGG
+
FFFFFFFF
@A00769:11:HC3HCDRXX:1:2103:30318:18208
CACGGAGG
+
FFF:FF:F
@A00769:11:HC3HCDRXX:1:2103:13765:18223
CACGGAGG
+
FFFFFFFF
@A00769:11:HC3HCDRXX:1:2103:24442:18302
CACGGAGG
+
FF:FFFFF
@A00769:11:HC3HCDRXX:1:2103:16495:18411
CACGGAGG
+
FFFFFFFF
@A00769:11:HC3HCDRXX:1:2103:10194:18427
CACGGAGG
+
FFFFFFFF
@A00769:11:HC3HCDRXX:1:2103:7600:18443
CACGGAGG
+
FFF:,F,,
@A00769:11:HC3HCDRXX:1:2103:11993:18474
CACGGAGG
+
FFFFFFFF
@A00769:11:HC3HCDRXX:1:2103:21377:18505
CACGGAGG
+
FFFFFFFF
@A00769:11:HC3HCDRXX:1:2103:30002:18599
CACGGAGG
+
FFFFFFFF
@A00769:11:HC3HCDRXX:1:2103:4670:18630
CACGGAGG
+
FFFFFFFF
@A00769:11:HC3HCDRXX:1:2103:12418:18740
CACGGAGG
+
FFFFFFFF
@A00769:11:HC3HCDRXX:1:2103:1967:18771
CACGGAGG
+
FFFFFFFF
@A00769:11:HC3HCDRXX:1:2103:8721:18818
CACGGAGG
+
FFFFFFFF
@A00769:11:HC3HCDRXX:1:2103:16387:18850
CACGGAGG
+
FFFFFFFF
@A00769:11:HC3HCDRXX:1:2103:14977:18881
CACGGAGG
+
FFFFFFFF
@A00769:11:HC3HCDRXX:1:2103:15112:19022
CACGGAGG
+
FFFFFFFF
@A00769:11:HC3HCDRXX:1:2103:31638:19022
CACGGAGG
+
FFFFFFF:
@A00769:11:HC3HCDRXX:1:2103:26395:19085
CACGGAGG
+
FFFFFFFF
@A00769:11:HC3HCDRXX:1:2103:1371:19210
CACGGAGG
+
FF:FFFFF
@A00769:11:HC3HCDRXX:1:2103:21730:19304
CACGGAGG
+
FFF:FFFF
@A00769:11:HC3HCDRXX:1:2103:13865:19398
CACGGAGG
+
FFFFFFFF
@A00769:11:HC3HCDRXX:1:2103:2483:19507
CACGGAGG
+
FFFFFFFF
@A00769:11:HC3HCDRXX:1:2103:9824:19507
CACGGAGG
+
FFFFFFFF
@A00769:11:HC3HCDRXX:1:2103:19985:19601
CACGGAGG
+
FFFFFFFF
@A00769:11:HC3HCDRXX:1:2103:24867:19601
CACGGAGG
+
FFFFFFFF
@A00769:11:HC3HCDRXX:1:2103:1777:19695
CACGGAGG
+
FFFFFFFF
@A00769:11:HC3HCDRXX:1:2103:1344:20008
CACGGAGG
+
FFFF:FFF
@A00769:11:HC3HCDRXX:1:2103:19669:20055
CACGGAGG
+
FF:FFFFF
@A00769:11:HC3HCDRXX:1:2103:4824:20118
CACGGAGG
+
FFFFFFFF
@A00769:11:HC3HCDRXX:1:2103:25916:20134
CACGGAGG
+
FFFF:FFF
@A00769:11:HC3HCDRXX:1:2103:19524:20149
CACGGAGG
+
FFFFF:FF
@A00769:11:HC3HCDRXX:1:2103:23674:20228
CACGGAGG
+
FFFFFFFF
@A00769:11:HC3HCDRXX:1:2103:29225:20228
CACGGAGG
+
FFFFFFFF
@A00769:11:HC3HCDRXX:1:2103:10646:20243
CACGGAGG
+
FFFFFFFF
@A00769:11:HC3HCDRXX:1:2103:17155:20275
CACGGAGG
+
FFFFFFFF
@A00769:11:HC3HCDRXX:1:2103:25681:20415
CACGGAGG
+
FFFFFFFF
@A00769:11:HC3HCDRXX:1:2103:21386:20431
CACGGAGG
+
FFFFFFFF
@A00769:11:HC3HCDRXX:1:2103:13376:20494
CACGGAGG
+
,FFF:FFF
@A00769:11:HC3HCDRXX:1:2103:2871:20556
CACGGAGG
+
FFFFFFFF
@A00769:11:HC3HCDRXX:1:2103:31693:20556
CACGGAGG
+
FFFFFFFF
@A00769:11:HC3HCDRXX:1:2103:23746:20635
CACGGAGG
+
FFFFFFFF
@A00769:11:HC3HCDRXX:1:2103:31801:20650
CACGGAGG
+
FFFFFFFF
@A00769:11:HC3HCDRXX:1:2103:19877:20666
CACGGAGG
+
FFFFFFFF
@A00769:11:HC3HCDRXX:1:2103:27742:20760
CACGGAGG
+
FFFFFFFF
@A00769:11:HC3HCDRXX:1:2103:13756:20870
CACGGAGG
+
FFFFFFFF
@A00769:11:HC3HCDRXX:1:2103:21640:20870
CACGGAGG
+
FFFF,FF:
@A00769:11:HC3HCDRXX:1:2103:1506:20885
CACGGAGG
+
FFFFFFFF
@A00769:11:HC3HCDRXX:1:2103:19777:21026
CACGGAGG
+
FFF,,FF,
@A00769:11:HC3HCDRXX:1:2103:5493:21057
CACGGAGG
+
FFFFFFFF
@A00769:11:HC3HCDRXX:1:2103:19678:21073
CACGGAGG
+
FFFFFFFF
@A00769:11:HC3HCDRXX:1:2103:12038:21089
CACGGAGG
+
FFFFFFFF
@A00769:11:HC3HCDRXX:1:2103:30906:21104
CACGGAGG
+
FFFFFFFF
@A00769:11:HC3HCDRXX:1:2103:4435:21167
CACGGAGG
+
FFFFFFFF
@A00769:11:HC3HCDRXX:1:2103:26060:21292
CACGGAGG
+
FFFFFFFF
@A00769:11:HC3HCDRXX:1:2103:13747:21324
CACGGAGG
+
FFFFFFFF
@A00769:11:HC3HCDRXX:1:2103:25102:21324
CACGGAGG
+
FFFFFFFF
@A00769:11:HC3HCDRXX:1:2103:4408:21402
CACGGAGG
+
FFFFFFFF
@A00769:11:HC3HCDRXX:1:2103:21667:21574
CACGGAGG
+
FFFFFFFF
@A00769:11:HC3HCDRXX:1:2103:7817:21637
CACGGAGG
+
FFF:FF:F
@A00769:11:HC3HCDRXX:1:2103:30481:21652
CACGGAGG
+
FFFFFFFF
@A00769:11:HC3HCDRXX:1:2103:10818:21731
CACGGAGG
+
FFFFFFFF
@A00769:11:HC3HCDRXX:1:2103:7826:21840
CACGGAGG
+
FFFFFFFF
@A00769:11:HC3HCDRXX:1:2103:27317:21840
CACGGAGG
+
FFFFFFFF
@A00769:11:HC3HCDRXX:1:2103:7753:21934
CACGGAGG
+
FFFFFFFF
@A00769:11:HC3HCDRXX:1:2103:15826:21950
CACGGAGG
+
FFFFFFFF
@A00769:11:HC3HCDRXX:1:2103:23330:21950
CACGGAGG
+
FFFFFFFF
@A00769:11:HC3HCDRXX:1:2103:22327:21997
CACGGAGG
+
FFFFFFFF
@A00769:11:HC3HCDRXX:1:2103:21766:22153
CACGGAGG
+
FFFFFFFF
@A00769:11:HC3HCDRXX:1:2103:15835:22185
CACGGAGG
+
FFFFFFFF
@A00769:11:HC3HCDRXX:1:2103:17933:22279
CACGGAGG
+
FFFFFFFF
@A00769:11:HC3HCDRXX:1:2103:19009:22514
CACGGAGG
+
FFFFFFFF
@A00769:11:HC3HCDRXX:1:2103:31530:22529
CACGGAGG
+
FFFFFFFF
@A00769:11:HC3HCDRXX:1:2103:20763:22545
CACGGAGG
+
FFFFFFFF
@A00769:11:HC3HCDRXX:1:2103:17246:22561
CACGGAGG
+
FFFFFFFF
@A00769:11:HC3HCDRXX:1:2103:15148:22592
CACGGAGG
+
FFFFFFFF
@A00769:11:HC3HCDRXX:1:2103:31358:22608
CACGGAGG
+
FFFFFFFF
@A00769:11:HC3HCDRXX:1:2103:13503:22623
CACGGAGG
+
FFFFFFFF
@A00769:11:HC3HCDRXX:1:2103:3568:22701
CACGGAGG
+
FFFFFFFF
@A00769:11:HC3HCDRXX:1:2103:17255:22701
CACGGAGG
+
FFFFFFFF
@A00769:11:HC3HCDRXX:1:2103:15176:22827
CACGGAGG
+
FFFFFFFF
@A00769:11:HC3HCDRXX:1:2103:22625:22827
CACGGAGG
+
FFFFFFFF
@A00769:11:HC3HCDRXX:1:2103:9860:22921
CACGGAGG
+
FFFFF:FF
@A00769:11:HC3HCDRXX:1:2103:19081:22921
CACGGAGG
+
FFFFFFFF
@A00769:11:HC3HCDRXX:1:2103:27959:22921
CACGGAGG
+
FFFFFFFF
@A00769:11:HC3HCDRXX:1:2103:28565:22936
CACGGAGG
+
FFFFFFFF
@A00769:11:HC3HCDRXX:1:2103:2808:23015
CACGGAGG
+
FFFFFFFF
@A00769:11:HC3HCDRXX:1:2103:15203:23030
CACGGAGG
+
FFFFFFFF
@A00769:11:HC3HCDRXX:1:2103:17354:23218
CACGGAGG
+
FFFFFFFF
@A00769:11:HC3HCDRXX:1:2103:27380:23234
CACGGAGG
+
FFFFFFFF
@A00769:11:HC3HCDRXX:1:2103:11388:23249
CACGGAGG
+
FFFFF:FF
@A00769:11:HC3HCDRXX:1:2103:31675:23249
CACGGAGG
+
FFFFFFFF
@A00769:11:HC3HCDRXX:1:2103:8956:23453
CACGGAGG
+
FFFFFFFF
@A00769:11:HC3HCDRXX:1:2103:2211:23578
CACGGAGG
+
FFFFFFFF
@A00769:11:HC3HCDRXX:1:2103:24994:23578
CACGGAGG
+
FFFFFFFF
@A00769:11:HC3HCDRXX:1:2103:2627:23641
CACGGAGG
+
FFFFFFFF
@A00769:11:HC3HCDRXX:1:2103:5900:23703
CACGGAGG
+
FFFFFFFF
@A00769:11:HC3HCDRXX:1:2103:5177:23735
CACGGAGG
+
,F:FFFF:
@A00769:11:HC3HCDRXX:1:2103:18475:23782
CACGGAGG
+
FFFFFFFF
@A00769:11:HC3HCDRXX:1:2103:32045:23923
CACGGAGG
+
FFFFFFFF
@A00769:11:HC3HCDRXX:1:2103:9471:24126
CACGGAGG
+
,FFFFFFF
@A00769:11:HC3HCDRXX:1:2103:27525:24205
CACGGAGG
+
FFFFFFFF
@A00769:11:HC3HCDRXX:1:2103:29894:24267
CACGGAGG
+
FFFFFFFF
@A00769:11:HC3HCDRXX:1:2103:18638:24408
CACGGAGG
+
FFFFFFFF
@A00769:11:HC3HCDRXX:1:2103:17833:24486
CACGGAGG
+
FFFFFFFF
@A00769:11:HC3HCDRXX:1:2103:31901:24486
CACGGAGG
+
FFFFFFFF
@A00769:11:HC3HCDRXX:1:2103:23086:24565
CACGGAGG
+
FFFFFFFF
@A00769:11:HC3HCDRXX:1:2103:10673:24580
CACGGAGG
+
FFFFFFFF
@A00769:11:HC3HCDRXX:1:2103:12924:24596
CACGGAGG
+
FFFFFFFF
@A00769:11:HC3HCDRXX:1:2103:10294:24612
CACGGAGG
+
FFFFFFFF
@A00769:11:HC3HCDRXX:1:2103:21558:24643
CACGGAGG
+
FFFF:FFF
@A00769:11:HC3HCDRXX:1:2103:6795:24659
CACGGAGG
+
FFFFFFFF
@A00769:11:HC3HCDRXX:1:2103:13087:24690
CACGGAGG
+
FFFFFFFF
@A00769:11:HC3HCDRXX:1:2103:16911:24706
CACGGAGG
+
FFFFFFFF
@A00769:11:HC3HCDRXX:1:2103:1325:24737
CACGGAGG
+
FFFFFFFF
@A00769:11:HC3HCDRXX:1:2103:8594:24768
CACGGAGG
+
FFFFFFFF
@A00769:11:HC3HCDRXX:1:2103:2456:24784
CACGGAGG
+
FFFFFFFF
@A00769:11:HC3HCDRXX:1:2103:16233:24784
CACGGAGG
+
FFFFFFFF
@A00769:11:HC3HCDRXX:1:2103:1199:24799
CACGGAGG
+
FFFFFFF:
@A00769:11:HC3HCDRXX:1:2103:12391:24893
CACGGAGG
+
FFFFFFFF
@A00769:11:HC3HCDRXX:1:2103:27398:24956
CACGGAGG
+
FFFFFFFF
@A00769:11:HC3HCDRXX:1:2103:13738:24972
CACGGAGG
+
FFFFFFFF
@A00769:11:HC3HCDRXX:1:2103:31141:25144
CACGGAGG
+
FFFFFFFF
@A00769:11:HC3HCDRXX:1:2103:21612:25207
CACGGAGG
+
FFFFFFFF
@A00769:11:HC3HCDRXX:1:2103:22679:25207
CACGGAGG
+
FFFFFFFF
@A00769:11:HC3HCDRXX:1:2103:5801:25285
CACGGAGG
+
FFFFFFFF
@A00769:11:HC3HCDRXX:1:2103:30626:25347
CACGGAGG
+
FFFFFFFF
@A00769:11:HC3HCDRXX:1:2103:21884:25426
CACGGAGG
+
FFFFFFFF
@A00769:11:HC3HCDRXX:1:2103:29514:25457
CACGGAGG
+
FF,F:FFF
@A00769:11:HC3HCDRXX:1:2103:28556:25520
CACGGAGG
+
FFFFFFFF
@A00769:11:HC3HCDRXX:1:2103:7690:25551
CACGGAGG
+
FFFFFFFF
@A00769:11:HC3HCDRXX:1:2103:30544:25582
CACGGAGG
+
FFFFFFFF
@A00769:11:HC3HCDRXX:1:2103:14353:25692
CACGGAGG
+
FFFFFFFF
@A00769:11:HC3HCDRXX:1:2103:18738:25801
CACGGAGG
+
FFFFFFFF
@A00769:11:HC3HCDRXX:1:2103:7274:25833
CACGGAGG
+
FFFFFFFF
@A00769:11:HC3HCDRXX:1:2103:23891:25833
CACGGAGG
+
FFFFFFFF
@A00769:11:HC3HCDRXX:1:2103:8874:25942
CACGGAGG
+
FFFF::F,
@A00769:11:HC3HCDRXX:1:2103:13829:26005
CACGGAGG
+
FFFFFFFF
@A00769:11:HC3HCDRXX:1:2103:32768:26146
CACGGAGG
+
FFF:FFFF
@A00769:11:HC3HCDRXX:1:2103:6614:26162
CACGGAGG
+
FFFFFFFF
@A00769:11:HC3HCDRXX:1:2103:7157:26162
CACGGAGG
+
:FFF,FFF
@A00769:11:HC3HCDRXX:1:2103:10438:26365
CACGGAGG
+
FFFFFFFF
@A00769:11:HC3HCDRXX:1:2103:18258:26381
CACGGAGG
+
,FF::FF,
@A00769:11:HC3HCDRXX:1:2103:27868:26428
CACGGAGG
+
FFFFFFFF
@A00769:11:HC3HCDRXX:1:2103:3558:26443
CACGGAGG
+
FFFFFFFF
@A00769:11:HC3HCDRXX:1:2103:12527:26506
CACGGAGG
+
FFFFFFF:
@A00769:11:HC3HCDRXX:1:2103:18249:26616
CACGGAGG
+
FFFFFFFF
@A00769:11:HC3HCDRXX:1:2103:13512:26678
CACGGAGG
+
FFFFFFFF
@A00769:11:HC3HCDRXX:1:2103:29206:26678
CACGGAGG
+
FFFFFFFF
@A00769:11:HC3HCDRXX:1:2103:2654:26725
CACGGAGG
+
FFFFFFFF
@A00769:11:HC3HCDRXX:1:2103:2817:26788
CACGGAGG
+
FFFFFFFF
@A00769:11:HC3HCDRXX:1:2103:28040:26819
CACGGAGG
+
FFFFFFFF
@A00769:11:HC3HCDRXX:1:2103:4679:26944
CACGGAGG
+
FFFFFFFF
@A00769:11:HC3HCDRXX:1:2103:28917:26960
CACGGAGG
+
FFFFFFFF
@A00769:11:HC3HCDRXX:1:2103:17797:26991
CACGGAGG
+
FFFFFFFF
@A00769:11:HC3HCDRXX:1:2103:5204:27007
CACGGAGG
+
FFFFFFFF
@A00769:11:HC3HCDRXX:1:2103:17752:27070
CACGGAGG
+
F:F:FFFF
@A00769:11:HC3HCDRXX:1:2103:32488:27101
CACGGAGG
+
FFFFFFFF
@A00769:11:HC3HCDRXX:1:2103:17680:27164
CACGGAGG
+
FFFFFFFF
@A00769:11:HC3HCDRXX:1:2103:13060:27273
CACGGAGG
+
FFFFFFFF
@A00769:11:HC3HCDRXX:1:2103:5276:27383
CACGGAGG
+
FFFFFFFF
@A00769:11:HC3HCDRXX:1:2103:13982:27398
CACGGAGG
+
FFFFFFFF
@A00769:11:HC3HCDRXX:1:2103:31331:27414
CACGGAGG
+
FFFFFFFF
@A00769:11:HC3HCDRXX:1:2103:23222:27492
CACGGAGG
+
FFFFFFFF
@A00769:11:HC3HCDRXX:1:2103:3079:27524
CACGGAGG
+
FFFFFFFF
@A00769:11:HC3HCDRXX:1:2103:5394:27524
CACGGAGG
+
FFFFFFFF
@A00769:11:HC3HCDRXX:1:2103:23637:27524
CACGGAGG
+
FFFFFFFF
@A00769:11:HC3HCDRXX:1:2103:10167:27586
CACGGAGG
+
FFFFFFFF
@A00769:11:HC3HCDRXX:1:2103:26594:27602
CACGGAGG
+
FFFFFFFF
@A00769:11:HC3HCDRXX:1:2103:27019:27618
CACGGAGG
+
FFFFFFFF
@A00769:11:HC3HCDRXX:1:2103:26250:27633
CACGGAGG
+
FFFFFFFF
@A00769:11:HC3HCDRXX:1:2103:7853:27680
CACGGAGG
+
FFFFFFFF
@A00769:11:HC3HCDRXX:1:2103:6587:27774
CACGGAGG
+
FFFFFFFF
@A00769:11:HC3HCDRXX:1:2103:12391:27774
CACGGAGG
+
FFFFFFFF
@A00769:11:HC3HCDRXX:1:2103:32606:27774
CACGGAGG
+
FFFFFFFF
@A00769:11:HC3HCDRXX:1:2103:10312:27868
CACGGAGG
+
FFFFFFFF
@A00769:11:HC3HCDRXX:1:2103:30156:27884
CACGGAGG
+
FFFFFFFF
@A00769:11:HC3HCDRXX:1:2103:3396:27946
CACGGAGG
+
FFFFFFFF
@A00769:11:HC3HCDRXX:1:2103:11641:27946
CACGGAGG
+
FF:FFFFF
@A00769:11:HC3HCDRXX:1:2103:11379:27993
CACGGAGG
+
FFFFFFFF
@A00769:11:HC3HCDRXX:1:2103:12409:27993
CACGGAGG
+
FFFFFFFF
@A00769:11:HC3HCDRXX:1:2103:28293:28197
CACGGAGG
+
FFFFFFFF
@A00769:11:HC3HCDRXX:1:2103:22399:28228
CACGGAGG
+
FFFFFFFF
@A00769:11:HC3HCDRXX:1:2103:32868:28291
CACGGAGG
+
FFFFF,F:
@A00769:11:HC3HCDRXX:1:2103:25663:28338
CACGGAGG
+
FFFFFFFF
@A00769:11:HC3HCDRXX:1:2103:18041:28354
CACGGAGG
+
F:FFFFFF
@A00769:11:HC3HCDRXX:1:2103:14199:28432
CACGGAGG
+
FFFFFFFF
@A00769:11:HC3HCDRXX:1:2103:21233:28432
CACGGAGG
+
FFFFFFFF
@A00769:11:HC3HCDRXX:1:2103:11369:28510
CACGGAGG
+
FFFFFFFF
@A00769:11:HC3HCDRXX:1:2103:28791:28557
CACGGAGG
+
FFFFFFFF
@A00769:11:HC3HCDRXX:1:2103:5855:28604
CACGGAGG
+
FFF,FFF:
@A00769:11:HC3HCDRXX:1:2103:32642:28651
CACGGAGG
+
FFFFFFFF
@A00769:11:HC3HCDRXX:1:2103:7789:28667
CACGGAGG
+
FFFFF,FF
@A00769:11:HC3HCDRXX:1:2103:12897:28776
CACGGAGG
+
FFFFF:FF
@A00769:11:HC3HCDRXX:1:2103:16929:28839
CACGGAGG
+
FFFFFFFF
@A00769:11:HC3HCDRXX:1:2103:8467:28964
CACGGAGG
+
FFFFFFFF
@A00769:11:HC3HCDRXX:1:2103:23746:28964
CACGGAGG
+
FFFFFFFF
@A00769:11:HC3HCDRXX:1:2103:30002:28995
CACGGAGG
+
FFFFFFFF
@A00769:11:HC3HCDRXX:1:2103:10936:29011
CACGGAGG
+
FFFFFFFF
@A00769:11:HC3HCDRXX:1:2103:2383:29042
CACGGAGG
+
FFFFFFFF
@A00769:11:HC3HCDRXX:1:2103:32488:29042
CACGGAGG
+
FFFFFFFF
@A00769:11:HC3HCDRXX:1:2103:7744:29058
CACGGAGG
+
FFFFFFFF
@A00769:11:HC3HCDRXX:1:2103:28727:29136
CACGGAGG
+
FFFFFFFF
@A00769:11:HC3HCDRXX:1:2103:31819:29168
CACGGAGG
+
FFFFFFFF
@A00769:11:HC3HCDRXX:1:2103:16550:29215
CACGGAGG
+
FFFFF:FF
@A00769:11:HC3HCDRXX:1:2103:13485:29293
CACGGAGG
+
FFFFFFFF
@A00769:11:HC3HCDRXX:1:2103:7392:29481
CACGGAGG
+
FFFFFFFF
@A00769:11:HC3HCDRXX:1:2103:25328:29637
CACGGAGG
+
FFFFFFFF
@A00769:11:HC3HCDRXX:1:2103:9046:29684
CACGGAGG
+
FFFFFFFF
@A00769:11:HC3HCDRXX:1:2103:12011:29684
CACGGAGG
+
FFFFFFFF
@A00769:11:HC3HCDRXX:1:2103:11496:29731
CACGGAGG
+
FFFFFFFF
@A00769:11:HC3HCDRXX:1:2103:24650:29810
CACGGAGG
+
FFFFFFFF
@A00769:11:HC3HCDRXX:1:2103:21884:29872
CACGGAGG
+
FFFFFFFF
@A00769:11:HC3HCDRXX:1:2103:3052:29888
CACGGAGG
+
FFF:FFFF
@A00769:11:HC3HCDRXX:1:2103:14000:29935
CACGGAGG
+
FFFFFFFF
@A00769:11:HC3HCDRXX:1:2103:11442:29982
CACGGAGG
+
FFFFFFFF
@A00769:11:HC3HCDRXX:1:2103:26919:29982
CACGGAGG
+
FFFFFFFF
@A00769:11:HC3HCDRXX:1:2103:18150:30044
CACGGAGG
+
FFF:F:F,
@A00769:11:HC3HCDRXX:1:2103:21513:30170
CACGGAGG
+
FFFFFFFF
@A00769:11:HC3HCDRXX:1:2103:8657:30201
CACGGAGG
+
FFFFFFFF
@A00769:11:HC3HCDRXX:1:2103:12237:30232
CACGGAGG
+
FF,:FFF,
@A00769:11:HC3HCDRXX:1:2103:26431:30452
CACGGAGG
+
FFFFFFFF
@A00769:11:HC3HCDRXX:1:2103:19488:30514
CACGGAGG
+
FFFFFFFF
@A00769:11:HC3HCDRXX:1:2103:1570:30545
CACGGAGG
+
FFFFFFFF
@A00769:11:HC3HCDRXX:1:2103:17083:30608
CACGGAGG
+
FFFFFFFF
@A00769:11:HC3HCDRXX:1:2103:25446:30624
CACGGAGG
+
FFFFFFFF
@A00769:11:HC3HCDRXX:1:2103:11153:30953
CACGGAGG
+
FFFF:FFF
@A00769:11:HC3HCDRXX:1:2103:20609:30953
CACGGAGG
+
FFFFFFFF
@A00769:11:HC3HCDRXX:1:2103:6081:30968
CACGGAGG
+
FFFFFFFF
@A00769:11:HC3HCDRXX:1:2103:32759:31078
CACGGAGG
+
FFFFFFFF
@A00769:11:HC3HCDRXX:1:2103:2763:31109
CACGGAGG
+
FFFFF:FF
@A00769:11:HC3HCDRXX:1:2103:14398:31125
CACGGAGG
+
FFFFFFFF
@A00769:11:HC3HCDRXX:1:2103:31665:31125
CACGGAGG
+
FFFFFFF:
@A00769:11:HC3HCDRXX:1:2103:26377:31172
CACGGAGG
+
FFFFFFFF
@A00769:11:HC3HCDRXX:1:2103:26883:31328
CACGGAGG
+
FFFFFFFF
@A00769:11:HC3HCDRXX:1:2103:2654:31360
CACGGAGG
+
FF,FFFFF
@A00769:11:HC3HCDRXX:1:2103:25120:31407
CACGGAGG
+
FFFFFFFF
@A00769:11:HC3HCDRXX:1:2103:21441:31422
CACGGAGG
+
FFFFFFFF
@A00769:11:HC3HCDRXX:1:2103:24677:31422
CACGGAGG
+
FFFFFFFF
@A00769:11:HC3HCDRXX:1:2103:16875:31438
CACGGAGG
+
FFFFFFFF
@A00769:11:HC3HCDRXX:1:2103:15302:31469
CACGGAGG
+
FFFFF:FF
@A00769:11:HC3HCDRXX:1:2103:9661:31501
CACGGAGG
+
FFFFFFFF
@A00769:11:HC3HCDRXX:1:2103:16857:31532
CACGGAGG
+
FFFFFFFF
@A00769:11:HC3HCDRXX:1:2103:16486:31548
CACGGAGG
+
FFFFFFFF
@A00769:11:HC3HCDRXX:1:2103:24424:31579
CACGGAGG
+
FF:F:F,F
@A00769:11:HC3HCDRXX:1:2103:9570:31594
CACGGAGG
+
FFFF,FFF
@A00769:11:HC3HCDRXX:1:2103:19696:31626
CACGGAGG
+
FFFFFFFF
@A00769:11:HC3HCDRXX:1:2103:19180:31735
CACGGAGG
+
FFFFFFFF
@A00769:11:HC3HCDRXX:1:2103:20419:31751
CACGGAGG
+
FFFFFFFF
@A00769:11:HC3HCDRXX:1:2103:20573:31798
CACGGAGG
+
FFFFFFFF
@A00769:11:HC3HCDRXX:1:2103:21983:31798
CACGGAGG
+
FFFFFFFF
@A00769:11:HC3HCDRXX:1:2103:3278:31814
CACGGAGG
+
FFFFFFFF
@A00769:11:HC3HCDRXX:1:2103:20491:31845
CACGGAGG
+
FFFFFFFF
@A00769:11:HC3HCDRXX:1:2103:12717:31876
CACGGAGG
+
FFFFFFFF
@A00769:11:HC3HCDRXX:1:2103:23249:31986
CACGGAGG
+
FFF:FFFF
@A00769:11:HC3HCDRXX:1:2103:30499:31986
CACGGAGG
+
FFFFFFFF
@A00769:11:HC3HCDRXX:1:2103:2003:32142
CACGGAGG
+
FFFFFFFF
@A00769:11:HC3HCDRXX:1:2103:21920:32158
CACGGAGG
+
FFFFFFFF
@A00769:11:HC3HCDRXX:1:2103:24713:32174
CACGGAGG
+
FFFF:FFF
@A00769:11:HC3HCDRXX:1:2103:29351:32252
CACGGAGG
+
FFFFFFFF
@A00769:11:HC3HCDRXX:1:2103:27335:32518
CACGGAGG
+
FFFFFFFF
@A00769:11:HC3HCDRXX:1:2103:26702:32550
CACGGAGG
+
FFFFFFFF
@A00769:11:HC3HCDRXX:1:2103:8413:32690
CACGGAGG
+
:FFFFFFF
@A00769:11:HC3HCDRXX:1:2103:31250:32690
CACGGAGG
+
FFFFFFFF
@A00769:11:HC3HCDRXX:1:2103:20980:32722
CACGGAGG
+
FFFF:FFF
@A00769:11:HC3HCDRXX:1:2103:10773:32769
CACGGAGG
+
FFFFFFFF
@A00769:11:HC3HCDRXX:1:2103:4942:32910
CACGGAGG
+
FFFFFFFF
@A00769:11:HC3HCDRXX:1:2103:16260:33004
CACGGAGG
+
FFFFFFFF
@A00769:11:HC3HCDRXX:1:2103:8196:33066
CACGGAGG
+
FFFFFFFF
@A00769:11:HC3HCDRXX:1:2103:26196:33144
CACGGAGG
+
FFFFFFFF
@A00769:11:HC3HCDRXX:1:2103:13241:33160
CACGGAGG
+
FFFFFFFF
@A00769:11:HC3HCDRXX:1:2103:7455:33191
CACGGAGG
+
FFFFFFFF
@A00769:11:HC3HCDRXX:1:2103:24162:33317
CACGGAGG
+
FFFFF,FF
@A00769:11:HC3HCDRXX:1:2103:2691:33458
CACGGAGG
+
FFFFFFFF
@A00769:11:HC3HCDRXX:1:2103:19759:33489
CACGGAGG
+
FFFFFFFF
@A00769:11:HC3HCDRXX:1:2103:28176:33536
CACGGAGG
+
FFFFFFFF
@A00769:11:HC3HCDRXX:1:2103:29631:33552
CACGGAGG
+
FFFFFFFF
@A00769:11:HC3HCDRXX:1:2103:8992:33567
CACGGAGG
+
FFFFFFF:
@A00769:11:HC3HCDRXX:1:2103:17074:33567
CACGGAGG
+
FFFFFFFF
@A00769:11:HC3HCDRXX:1:2103:31385:33646
CACGGAGG
+
FFFFFFFF
@A00769:11:HC3HCDRXX:1:2103:22336:33724
CACGGAGG
+
FFFFFFFF
@A00769:11:HC3HCDRXX:1:2103:30074:33818
CACGGAGG
+
FFFFFFFF
@A00769:11:HC3HCDRXX:1:2103:23873:33849
CACGGAGG
+
FFFFFFFF
@A00769:11:HC3HCDRXX:1:2103:5773:33974
CACGGAGG
+
FFFFFFFF
@A00769:11:HC3HCDRXX:1:2103:2627:34006
CACGGAGG
+
FF:FFFFF
@A00769:11:HC3HCDRXX:1:2103:12689:34021
CACGGAGG
+
FFFFFFFF
@A00769:11:HC3HCDRXX:1:2103:7609:34053
CACGGAGG
+
FFFFFFFF
@A00769:11:HC3HCDRXX:1:2103:19452:34053
CACGGAGG
+
FFFFFFFF
@A00769:11:HC3HCDRXX:1:2103:24840:34115
CACGGAGG
+
FFFFFFFF
@A00769:11:HC3HCDRXX:1:2103:1814:34194
CACGGAGG
+
FFFFFFFF
@A00769:11:HC3HCDRXX:1:2103:16803:34475
CACGGAGG
+
FFFFFFFF
@A00769:11:HC3HCDRXX:1:2103:18828:34538
CACGGAGG
+
FFFFFFFF
@A00769:11:HC3HCDRXX:1:2103:25554:34601
CACGGAGG
+
FFFFFFFF
@A00769:11:HC3HCDRXX:1:2103:24089:34632
CACGGAGG
+
FFFFFFFF
@A00769:11:HC3HCDRXX:1:2103:20690:34663
CACGGAGG
+
FFFFFFFF
@A00769:11:HC3HCDRXX:1:2103:5656:34741
CACGGAGG
+
FFFFFF:F
@A00769:11:HC3HCDRXX:1:2103:22399:34867
CACGGAGG
+
FFFFFFFF
@A00769:11:HC3HCDRXX:1:2103:20338:34898
CACGGAGG
+
FFFFFFFF
@A00769:11:HC3HCDRXX:1:2103:1145:35008
CACGGAGG
+
FFFFFFFF
@A00769:11:HC3HCDRXX:1:2103:17842:35117
CACGGAGG
+
FFFFFFFF
@A00769:11:HC3HCDRXX:1:2103:13178:35149
CACGGAGG
+
FFFFFFFF
@A00769:11:HC3HCDRXX:1:2103:10140:35211
CACGGAGG
+
FFFFFFFF
@A00769:11:HC3HCDRXX:1:2103:3278:35289
CACGGAGG
+
FFFFFFFF
@A00769:11:HC3HCDRXX:1:2103:14642:35368
CACGGAGG
+
FFFFFFFF
@A00769:11:HC3HCDRXX:1:2103:16306:35368
CACGGAGG
+
FFFFFFFF
@A00769:11:HC3HCDRXX:1:2103:3351:35383
CACGGAGG
+
FFFFFFFF
@A00769:11:HC3HCDRXX:1:2103:20112:35415
CACGGAGG
+
FFFFFFFF
@A00769:11:HC3HCDRXX:1:2103:21432:35509
CACGGAGG
+
FFFFFFFF
@A00769:11:HC3HCDRXX:1:2103:30391:35556
CACGGAGG
+
FFFFFFFF
@A00769:11:HC3HCDRXX:1:2103:32127:35618
CACGGAGG
+
FFFFFFFF
@A00769:11:HC3HCDRXX:1:2103:22968:35634
CACGGAGG
+
FF:FFFFF
@A00769:11:HC3HCDRXX:1:2103:5258:35650
CACGGAGG
+
FFFFFFFF
@A00769:11:HC3HCDRXX:1:2103:5764:35681
CACGGAGG
+
FFFFFFFF
@A00769:11:HC3HCDRXX:1:2103:26784:35790
CACGGAGG
+
FFFFF,FF
@A00769:11:HC3HCDRXX:1:2103:31394:35822
CACGGAGG
+
FFFFFFFF
@A00769:11:HC3HCDRXX:1:2103:11369:35837
CACGGAGG
+
FFFFF:FF
@A00769:11:HC3HCDRXX:1:2103:7365:35853
CACGGAGG
+
F:FFFFFF
@A00769:11:HC3HCDRXX:1:2103:6587:36010
CACGGAGG
+
FFFFFFFF
@A00769:11:HC3HCDRXX:1:2103:1416:36104
CACGGAGG
+
FFFFFFFF
@A00769:11:HC3HCDRXX:1:2103:22679:36104
CACGGAGG
+
FFFFFFFF
@A00769:11:HC3HCDRXX:1:2103:32407:36229
CACGGAGG
+
FF,,FF,:
@A00769:11:HC3HCDRXX:1:2103:6813:36245
CACGGAGG
+
FFFFFFFF
@A00769:11:HC3HCDRXX:1:2103:27227:36276
CACGGAGG
+
FFFFFFFF
@A00769:11:HC3HCDRXX:1:2103:3378:36401
CACGGAGG
+
FFFFFFFF
@A00769:11:HC3HCDRXX:1:2103:18692:36526
CACGGAGG
+
FFFF:FFF
@A00769:11:HC3HCDRXX:1:2103:27697:36526
CACGGAGG
+
FFFFFFFF
@A00769:11:HC3HCDRXX:1:2103:2130:36589
CACGGAGG
+
FFFFFFFF
@A00769:11:HC3HCDRXX:1:2103:16559:36714
CACGGAGG
+
FFFFFFFF
@A00769:11:HC3HCDRXX:1:2103:23809:36714
CACGGAGG
+
F:,F:FFF
@A00769:11:HC3HCDRXX:1:2103:3748:36793
CACGGAGG
+
FFFFFFFF
@A00769:11:HC3HCDRXX:1:2103:9191:36793
CACGGAGG
+
FFFFFFFF
@A00769:11:HC3HCDRXX:1:2103:6705:36808
CACGGAGG
+
FFFFFFFF
@A00769:11:HC3HCDRXX:1:2103:9417:36808
CACGGAGG
+
FFFFFFFF
@A00769:11:HC3HCDRXX:1:2103:6180:36871
CACGGAGG
+
FFFFFFFF
@A00769:11:HC3HCDRXX:1:2103:30626:36871
CACGGAGG
+
FFFFFFFF
@A00769:11:HC3HCDRXX:1:2103:9914:36949
CACGGAGG
+
FFFFFFFF
@A00769:11:HC3HCDRXX:1:2103:24505:37012
CACGGAGG
+
FFFFFFFF
@A00769:11:HC3HCDRXX:1:2103:32371:37012
CACGGAGG
+
FFFFFFFF
@A00769:11:HC3HCDRXX:1:2104:8666:1094
CACGGAGG
+
FFFFFFFF
@A00769:11:HC3HCDRXX:1:2104:1633:1251
CACGGAGG
+
FF:FFFFF
@A00769:11:HC3HCDRXX:1:2104:3884:1297
CACGGAGG
+
:FF:,FFF
@A00769:11:HC3HCDRXX:1:2104:7157:1329
CACGGAGG
+
,FFFFFFF
@A00769:11:HC3HCDRXX:1:2104:19696:1344
CACGGAGG
+
FFFFFFFF
@A00769:11:HC3HCDRXX:1:2104:14950:1391
CACGGAGG
+
FFFFFFFF
@A00769:11:HC3HCDRXX:1:2104:3125:1423
CACGGAGG
+
FFFFFFFF
@A00769:11:HC3HCDRXX:1:2104:16242:1438
CACGGAGG
+
FF::FF::
@A00769:11:HC3HCDRXX:1:2104:9173:1501
CACGGAGG
+
FF:FFFFF
@A00769:11:HC3HCDRXX:1:2104:11595:1532
CACGGAGG
+
FFFFFFFF
@A00769:11:HC3HCDRXX:1:2104:15474:1673
CACGGAGG
+
FFFFFFFF
@A00769:11:HC3HCDRXX:1:2104:29541:1705
CACGGAGG
+
FFFFFFFF
@A00769:11:HC3HCDRXX:1:2104:23520:1767
CACGGAGG
+
FFFFFFFF
@A00769:11:HC3HCDRXX:1:2104:17400:1814
CACGGAGG
+
FFFFFFFF
@A00769:11:HC3HCDRXX:1:2104:17300:1830
CACGGAGG
+
FFFFFFFF
@A00769:11:HC3HCDRXX:1:2104:22281:1846
CACGGAGG
+
FFFFFFFF
@A00769:11:HC3HCDRXX:1:2104:31349:1861
CACGGAGG
+
FFFFFFFF
@A00769:11:HC3HCDRXX:1:2104:26476:1971
CACGGAGG
+
FFFFFFFF
@A00769:11:HC3HCDRXX:1:2104:12346:1986
CACGGAGG
+
FFFFFFFF
@A00769:11:HC3HCDRXX:1:2104:17065:2049
CACGGAGG
+
FFFFFFFF
@A00769:11:HC3HCDRXX:1:2104:7093:2065
CACGGAGG
+
FFFFFFFF
@A00769:11:HC3HCDRXX:1:2104:30716:2174
CACGGAGG
+
FFFFFFFF
@A00769:11:HC3HCDRXX:1:2104:3757:2206
CACGGAGG
+
FFFFFFFF
@A00769:11:HC3HCDRXX:1:2104:14073:2221
CACGGAGG
+
FFFFFFFF
@A00769:11:HC3HCDRXX:1:2104:16966:2315
CACGGAGG
+
FFFFFFFF
@A00769:11:HC3HCDRXX:1:2104:30969:2394
CACGGAGG
+
FFFFFFFF
@A00769:11:HC3HCDRXX:1:2104:19244:2409
CACGGAGG
+
FFFFFFFF
@A00769:11:HC3HCDRXX:1:2104:19904:2425
CACGGAGG
+
FFFFFFFF
@A00769:11:HC3HCDRXX:1:2104:23981:2472
CACGGAGG
+
FFFFFFFF
@A00769:11:HC3HCDRXX:1:2104:10619:2503
CACGGAGG
+
FFFFFFFF
@A00769:11:HC3HCDRXX:1:2104:2094:2581
CACGGAGG
+
FFFFFFFF
@A00769:11:HC3HCDRXX:1:2104:22887:2644
CACGGAGG
+
FFFFFFFF
@A00769:11:HC3HCDRXX:1:2104:30843:2707
CACGGAGG
+
FFFFFFFF
@A00769:11:HC3HCDRXX:1:2104:12807:2785
CACGGAGG
+
FFFFFFFF
@A00769:11:HC3HCDRXX:1:2104:13819:2816
CACGGAGG
+
FFFFFFFF
@A00769:11:HC3HCDRXX:1:2104:31186:2863
CACGGAGG
+
FFFFFFFF
@A00769:11:HC3HCDRXX:1:2104:32316:2879
CACGGAGG
+
FFFFFFFF
@A00769:11:HC3HCDRXX:1:2104:13349:2910
CACGGAGG
+
FFF,FFFF
@A00769:11:HC3HCDRXX:1:2104:30427:2957
CACGGAGG
+
FFFFFFFF
@A00769:11:HC3HCDRXX:1:2104:8929:2988
CACGGAGG
+
FFFFFFFF
@A00769:11:HC3HCDRXX:1:2104:11785:3020
CACGGAGG
+
,FFFF:,F
@A00769:11:HC3HCDRXX:1:2104:23891:3035
CACGGAGG
+
FFFFFFFF
@A00769:11:HC3HCDRXX:1:2104:9552:3161
CACGGAGG
+
FFFFFFFF
@A00769:11:HC3HCDRXX:1:2104:15628:3161
CACGGAGG
+
FFFFFFFF
@A00769:11:HC3HCDRXX:1:2104:12418:3176
CACGGAGG
+
FFF:FFFF
@A00769:11:HC3HCDRXX:1:2104:17788:3208
CACGGAGG
+
FFFFFFF:
@A00769:11:HC3HCDRXX:1:2104:31222:3208
CACGGAGG
+
FFFFFF::
@A00769:11:HC3HCDRXX:1:2104:16360:3270
CACGGAGG
+
FFFFFFFF
@A00769:11:HC3HCDRXX:1:2104:2519:3411
CACGGAGG
+
FFFFFFFF
@A00769:11:HC3HCDRXX:1:2104:4815:3411
CACGGAGG
+
FFFFFFFF
@A00769:11:HC3HCDRXX:1:2104:5430:3505
CACGGAGG
+
FFFFFFFF
@A00769:11:HC3HCDRXX:1:2104:11134:3615
CACGGAGG
+
FFFFFFFF
@A00769:11:HC3HCDRXX:1:2104:25635:3615
CACGGAGG
+
FFFFFFFF
@A00769:11:HC3HCDRXX:1:2104:8712:3740
CACGGAGG
+
FFFFFFFF
@A00769:11:HC3HCDRXX:1:2104:14814:3787
CACGGAGG
+
FFFFFFFF
@A00769:11:HC3HCDRXX:1:2104:13856:3850
CACGGAGG
+
FFFFFFFF
@A00769:11:HC3HCDRXX:1:2104:17011:3928
CACGGAGG
+
FFFFFFFF
@A00769:11:HC3HCDRXX:1:2104:6777:4022
CACGGAGG
+
FFFFFFFF
@A00769:11:HC3HCDRXX:1:2104:17228:4053
CACGGAGG
+
FFFFFFFF
@A00769:11:HC3HCDRXX:1:2104:8467:4069
CACGGAGG
+
FFFFFFFF
@A00769:11:HC3HCDRXX:1:2104:23782:4069
CACGGAGG
+
FFFFFFFF
@A00769:11:HC3HCDRXX:1:2104:2492:4116
CACGGAGG
+
FFFFFF:F
@A00769:11:HC3HCDRXX:1:2104:20717:4210
CACGGAGG
+
FFFFFFFF
@A00769:11:HC3HCDRXX:1:2104:24903:4225
CACGGAGG
+
FFFFFFFF
@A00769:11:HC3HCDRXX:1:2104:30852:4225
CACGGAGG
+
,F:F,FF:
@A00769:11:HC3HCDRXX:1:2104:22128:4335
CACGGAGG
+
FFFFFFFF
@A00769:11:HC3HCDRXX:1:2104:24569:4335
CACGGAGG
+
FF:FFFFF
@A00769:11:HC3HCDRXX:1:2104:23231:4366
CACGGAGG
+
FFFFFFFF
@A00769:11:HC3HCDRXX:1:2104:21414:4382
CACGGAGG
+
FFFF:FF:
@A00769:11:HC3HCDRXX:1:2104:10728:4413
CACGGAGG
+
FFFFFFFF
@A00769:11:HC3HCDRXX:1:2104:1479:4460
CACGGAGG
+
FFFFF:FF
@A00769:11:HC3HCDRXX:1:2104:32796:4460
CACGGAGG
+
FFFFFFFF
@A00769:11:HC3HCDRXX:1:2104:32542:4492
CACGGAGG
+
FFFFFFFF
@A00769:11:HC3HCDRXX:1:2104:13801:4539
CACGGAGG
+
FFFFFF:F
@A00769:11:HC3HCDRXX:1:2104:15248:4539
CACGGAGG
+
FFF:FFF,
@A00769:11:HC3HCDRXX:1:2104:28736:4601
CACGGAGG
+
FFFFFFFF
@A00769:11:HC3HCDRXX:1:2104:21350:4617
CACGGAGG
+
FFFFFFFF
@A00769:11:HC3HCDRXX:1:2104:16794:4679
CACGGAGG
+
FFFFFFFF
@A00769:11:HC3HCDRXX:1:2104:13847:4711
CACGGAGG
+
FFFFF,FF
@A00769:11:HC3HCDRXX:1:2104:14461:4711
CACGGAGG
+
FFFFFFFF
@A00769:11:HC3HCDRXX:1:2104:21838:4773
CACGGAGG
+
FFFFFFFF
@A00769:11:HC3HCDRXX:1:2104:4110:4789
CACGGAGG
+
FFFFFFF:
@A00769:11:HC3HCDRXX:1:2104:24523:4789
CACGGAGG
+
FFFFFFFF
@A00769:11:HC3HCDRXX:1:2104:10257:4852
CACGGAGG
+
FFFFFFFF
@A00769:11:HC3HCDRXX:1:2104:19985:4914
CACGGAGG
+
FF:FFFFF
@A00769:11:HC3HCDRXX:1:2104:4779:5040
CACGGAGG
+
FFFFFFFF
@A00769:11:HC3HCDRXX:1:2104:19976:5055
CACGGAGG
+
FFFFFFFF
@A00769:11:HC3HCDRXX:1:2104:19407:5071
CACGGAGG
+
FFFFFFFF
@A00769:11:HC3HCDRXX:1:2104:29360:5181
CACGGAGG
+
FFFFFFFF
@A00769:11:HC3HCDRXX:1:2104:15139:5290
CACGGAGG
+
FFFFFFFF
@A00769:11:HC3HCDRXX:1:2104:3070:5306
CACGGAGG
+
FFFFFFFF
@A00769:11:HC3HCDRXX:1:2104:28185:5306
CACGGAGG
+
FFFFFFFF
@A00769:11:HC3HCDRXX:1:2104:17598:5321
CACGGAGG
+
FFFFF:FF
@A00769:11:HC3HCDRXX:1:2104:18973:5321
CACGGAGG
+
FFFFFFFF
@A00769:11:HC3HCDRXX:1:2104:15890:5400
CACGGAGG
+
FFFFFFFF
@A00769:11:HC3HCDRXX:1:2104:12680:5478
CACGGAGG
+
FFFFFFFF
@A00769:11:HC3HCDRXX:1:2104:4689:5541
CACGGAGG
+
FFFFFFFF
@A00769:11:HC3HCDRXX:1:2104:31638:5556
CACGGAGG
+
FFFFFFFF
@A00769:11:HC3HCDRXX:1:2104:2899:5572
CACGGAGG
+
FFFFFFFF
@A00769:11:HC3HCDRXX:1:2104:23357:5650
CACGGAGG
+
FFFFFFFF
@A00769:11:HC3HCDRXX:1:2104:15926:5682
CACGGAGG
+
FFFFFFFF
@A00769:11:HC3HCDRXX:1:2104:14470:5697
CACGGAGG
+
FFFFFFFF
@A00769:11:HC3HCDRXX:1:2104:13991:5713
CACGGAGG
+
FFFFFFFF
@A00769:11:HC3HCDRXX:1:2104:29306:5713
CACGGAGG
+
FFFFFFFF
@A00769:11:HC3HCDRXX:1:2104:16523:5744
CACGGAGG
+
FFFFFFFF
@A00769:11:HC3HCDRXX:1:2104:27028:5776
CACGGAGG
+
FFFFFFFF
@A00769:11:HC3HCDRXX:1:2104:32470:5776
CACGGAGG
+
FFFFFFFF
@A00769:11:HC3HCDRXX:1:2104:17906:5791
CACGGAGG
+
FFFFFFFF
@A00769:11:HC3HCDRXX:1:2104:19425:5822
CACGGAGG
+
FFF:,F,F
@A00769:11:HC3HCDRXX:1:2104:7500:5838
CACGGAGG
+
FFFFFF:F
@A00769:11:HC3HCDRXX:1:2104:2031:5854
CACGGAGG
+
FFFFFFFF
@A00769:11:HC3HCDRXX:1:2104:5791:5948
CACGGAGG
+
FFFFFFFF
@A00769:11:HC3HCDRXX:1:2104:31078:6120
CACGGAGG
+
FFFFFFFF
@A00769:11:HC3HCDRXX:1:2104:19180:6151
CACGGAGG
+
F:FFFF::
@A00769:11:HC3HCDRXX:1:2104:4444:6277
CACGGAGG
+
FFFFFFFF
@A00769:11:HC3HCDRXX:1:2104:19669:6308
CACGGAGG
+
FFFFFFFF
@A00769:11:HC3HCDRXX:1:2104:15474:6402
CACGGAGG
+
FFFFFFFF
@A00769:11:HC3HCDRXX:1:2104:21459:6464
CACGGAGG
+
FFFFFFFF
@A00769:11:HC3HCDRXX:1:2104:23213:6496
CACGGAGG
+
FFFFFFFF
@A00769:11:HC3HCDRXX:1:2104:19117:6511
CACGGAGG
+
FFFFFFFF
@A00769:11:HC3HCDRXX:1:2104:1217:6574
CACGGAGG
+
FFFFFFFF
@A00769:11:HC3HCDRXX:1:2104:23185:6574
CACGGAGG
+
FFFFFFFF
@A00769:11:HC3HCDRXX:1:2104:14091:6762
CACGGAGG
+
:FFFFFFF
@A00769:11:HC3HCDRXX:1:2104:29640:6762
CACGGAGG
+
FFFFFFFF
@A00769:11:HC3HCDRXX:1:2104:1976:6793
CACGGAGG
+
FFFFFF,,
@A00769:11:HC3HCDRXX:1:2104:2808:6825
CACGGAGG
+
FFFFFFFF
@A00769:11:HC3HCDRXX:1:2104:32371:6825
CACGGAGG
+
FFFFFFFF
@A00769:11:HC3HCDRXX:1:2104:17445:6840
CACGGAGG
+
FFFFFFFF
@A00769:11:HC3HCDRXX:1:2104:13376:6872
CACGGAGG
+
FFFFFFFF
@A00769:11:HC3HCDRXX:1:2104:17146:6918
CACGGAGG
+
FFFFFFFF
@A00769:11:HC3HCDRXX:1:2104:5629:7044
CACGGAGG
+
FFFFFFFF
@A00769:11:HC3HCDRXX:1:2104:15447:7075
CACGGAGG
+
FFFFFFFF
@A00769:11:HC3HCDRXX:1:2104:31539:7200
CACGGAGG
+
FFFFFFFF
@A00769:11:HC3HCDRXX:1:2104:27724:7263
CACGGAGG
+
FFFFFFFF
@A00769:11:HC3HCDRXX:1:2104:17481:7341
CACGGAGG
+
FFFFFFFF
@A00769:11:HC3HCDRXX:1:2104:8305:7388
CACGGAGG
+
FFFFFF:F
@A00769:11:HC3HCDRXX:1:2104:26087:7717
CACGGAGG
+
FFFFFFFF
@A00769:11:HC3HCDRXX:1:2104:29568:7733
CACGGAGG
+
FFFFFFFF
@A00769:11:HC3HCDRXX:1:2104:20618:7827
CACGGAGG
+
FFFFFFFF
@A00769:11:HC3HCDRXX:1:2104:15980:7874
CACGGAGG
+
FFFFFFFF
@A00769:11:HC3HCDRXX:1:2104:18539:7889
CACGGAGG
+
FFFFFFFF
@A00769:11:HC3HCDRXX:1:2104:14805:7936
CACGGAGG
+
FFFFFFFF
@A00769:11:HC3HCDRXX:1:2104:4191:8030
CACGGAGG
+
FFFFFFF:
@A00769:11:HC3HCDRXX:1:2104:12780:8061
CACGGAGG
+
FFF:FFFF
@A00769:11:HC3HCDRXX:1:2104:28971:8296
CACGGAGG
+
FFFFFFFF
@A00769:11:HC3HCDRXX:1:2104:21287:8484
CACGGAGG
+
FFFFFFFF
@A00769:11:HC3HCDRXX:1:2104:3549:8516
CACGGAGG
+
FFFFFFFF
@A00769:11:HC3HCDRXX:1:2104:25672:8719
CACGGAGG
+
FFFFFFFF
@A00769:11:HC3HCDRXX:1:2104:7455:8735
CACGGAGG
+
FFFFFFFF
@A00769:11:HC3HCDRXX:1:2104:28791:8829
CACGGAGG
+
FFFFFFFF
@A00769:11:HC3HCDRXX:1:2104:4544:8891
CACGGAGG
+
FFFFFFFF
@A00769:11:HC3HCDRXX:1:2104:8305:8923
CACGGAGG
+
FFFFFF:F
@A00769:11:HC3HCDRXX:1:2104:19913:9079
CACGGAGG
+
FFFFFFFF
@A00769:11:HC3HCDRXX:1:2104:6524:9157
CACGGAGG
+
FFFFFFFF
@A00769:11:HC3HCDRXX:1:2104:30653:9173
CACGGAGG
+
FFFFFFFF
@A00769:11:HC3HCDRXX:1:2104:23574:9220
CACGGAGG
+
FFFFFFFF
@A00769:11:HC3HCDRXX:1:2104:7383:9330
CACGGAGG
+
FFFFFFFF
@A00769:11:HC3HCDRXX:1:2104:3061:9549
CACGGAGG
+
FFFFFFFF
@A00769:11:HC3HCDRXX:1:2104:16143:9596
CACGGAGG
+
FFFFFFFF
@A00769:11:HC3HCDRXX:1:2104:17228:9627
CACGGAGG
+
FFFFFFFF
@A00769:11:HC3HCDRXX:1:2104:6090:9752
CACGGAGG
+
FFFFFFFF
@A00769:11:HC3HCDRXX:1:2104:26829:9784
CACGGAGG
+
FF:FFFFF
@A00769:11:HC3HCDRXX:1:2104:3323:9815
CACGGAGG
+
FFF:FFFF
@A00769:11:HC3HCDRXX:1:2104:22616:9815
CACGGAGG
+
FFFFFFFF
@A00769:11:HC3HCDRXX:1:2104:31584:9815
CACGGAGG
+
FFFFFFFF
@A00769:11:HC3HCDRXX:1:2104:9598:9909
CACGGAGG
+
FFFFFFFF
@A00769:11:HC3HCDRXX:1:2104:26738:9940
CACGGAGG
+
FFFFFFFF
@A00769:11:HC3HCDRXX:1:2104:31250:9956
CACGGAGG
+
FFFFFFFF
@A00769:11:HC3HCDRXX:1:2104:29062:9987
CACGGAGG
+
FFFFFFFF
@A00769:11:HC3HCDRXX:1:2104:18855:10128
CACGGAGG
+
F:FFFFFF
@A00769:11:HC3HCDRXX:1:2104:2338:10144
CACGGAGG
+
FFFFFFFF
@A00769:11:HC3HCDRXX:1:2104:3387:10300
CACGGAGG
+
FFF:FFFF
@A00769:11:HC3HCDRXX:1:2104:8874:10441
CACGGAGG
+
FFFF:FFF
@A00769:11:HC3HCDRXX:1:2104:23113:10457
CACGGAGG
+
FFFFFFFF
@A00769:11:HC3HCDRXX:1:2104:28058:10661
CACGGAGG
+
FFFFFFFF
@A00769:11:HC3HCDRXX:1:2104:27552:10723
CACGGAGG
+
FFFFFFFF
@A00769:11:HC3HCDRXX:1:2104:18566:10755
CACGGAGG
+
FFF,FFF:
@A00769:11:HC3HCDRXX:1:2104:1407:10817
CACGGAGG
+
FF,:FF:,
@A00769:11:HC3HCDRXX:1:2104:12219:11068
CACGGAGG
+
FFFFFFFF
@A00769:11:HC3HCDRXX:1:2104:17616:11083
CACGGAGG
+
FFFFFFFF
@A00769:11:HC3HCDRXX:1:2104:4110:11146
CACGGAGG
+
FFFFFFFF
@A00769:11:HC3HCDRXX:1:2104:32832:11162
CACGGAGG
+
FFFFFFFF
@A00769:11:HC3HCDRXX:1:2104:9769:11177
CACGGAGG
+
FF:FFFF,
@A00769:11:HC3HCDRXX:1:2104:22706:11193
CACGGAGG
+
FFFFFFFF
@A00769:11:HC3HCDRXX:1:2104:24207:11287
CACGGAGG
+
FFFFFFFF
@A00769:11:HC3HCDRXX:1:2104:26386:11334
CACGGAGG
+
FFFFFFFF
@A00769:11:HC3HCDRXX:1:2104:22281:11397
CACGGAGG
+
FF:FF:,F
@A00769:11:HC3HCDRXX:1:2104:24162:11397
CACGGAGG
+
FFFFFFFF
@A00769:11:HC3HCDRXX:1:2104:7627:11475
CACGGAGG
+
FFFFFFFF
@A00769:11:HC3HCDRXX:1:2104:18050:11616
CACGGAGG
+
FFFFFFFF
@A00769:11:HC3HCDRXX:1:2104:21459:11631
CACGGAGG
+
FFFFFFFF
@A00769:11:HC3HCDRXX:1:2104:15808:11647
CACGGAGG
+
FFFFFFFF
@A00769:11:HC3HCDRXX:1:2104:26775:11663
CACGGAGG
+
FFFFFFFF
@A00769:11:HC3HCDRXX:1:2104:3784:11678
CACGGAGG
+
FFFFFFFF
@A00769:11:HC3HCDRXX:1:2104:8739:11741
CACGGAGG
+
FFFFFFFF
@A00769:11:HC3HCDRXX:1:2104:9896:11741
CACGGAGG
+
FFFFFFFF
@A00769:11:HC3HCDRXX:1:2104:6795:11788
CACGGAGG
+
FFFFFFFF
@A00769:11:HC3HCDRXX:1:2104:16866:11788
CACGGAGG
+
FFFFFFFF
@A00769:11:HC3HCDRXX:1:2104:19931:11804
CACGGAGG
+
FFFFFFFF
@A00769:11:HC3HCDRXX:1:2104:6397:11882
CACGGAGG
+
FFFFFFFF
@A00769:11:HC3HCDRXX:1:2104:15646:11929
CACGGAGG
+
FFFFFFFF
@A00769:11:HC3HCDRXX:1:2104:15772:11929
CACGGAGG
+
FFFFFFFF
@A00769:11:HC3HCDRXX:1:2104:3938:12007
CACGGAGG
+
FFFFFFFF
@A00769:11:HC3HCDRXX:1:2104:11704:12023
CACGGAGG
+
FF:,FF,:
@A00769:11:HC3HCDRXX:1:2104:10809:12070
CACGGAGG
+
FFFFFFFF
@A00769:11:HC3HCDRXX:1:2104:24153:12070
CACGGAGG
+
FFFFFFFF
@A00769:11:HC3HCDRXX:1:2104:26124:12070
CACGGAGG
+
FFFFFFFF
@A00769:11:HC3HCDRXX:1:2104:31982:12070
CACGGAGG
+
FFFFFFFF
@A00769:11:HC3HCDRXX:1:2104:7491:12117
CACGGAGG
+
FFFFFFFF
@A00769:11:HC3HCDRXX:1:2104:19614:12164
CACGGAGG
+
FFFFFFFF
@A00769:11:HC3HCDRXX:1:2104:28655:12195
CACGGAGG
+
FFFFFFFF
@A00769:11:HC3HCDRXX:1:2104:12391:12273
CACGGAGG
+
FFFFFFFF
@A00769:11:HC3HCDRXX:1:2104:12436:12289
CACGGAGG
+
FFFFFFFF
@A00769:11:HC3HCDRXX:1:2104:30138:12352
CACGGAGG
+
FF:FFFFF
@A00769:11:HC3HCDRXX:1:2104:4481:12414
CACGGAGG
+
:FF,:FF,
@A00769:11:HC3HCDRXX:1:2104:12346:12477
CACGGAGG
+
FFFFFFFF
@A00769:11:HC3HCDRXX:1:2104:10529:12493
CACGGAGG
+
FFFFFFFF
@A00769:11:HC3HCDRXX:1:2104:13223:12493
CACGGAGG
+
FFFFFFFF
@A00769:11:HC3HCDRXX:1:2104:2727:12508
CACGGAGG
+
FFFFFFFF
@A00769:11:HC3HCDRXX:1:2104:4978:12649
CACGGAGG
+
FFFFFFFF
@A00769:11:HC3HCDRXX:1:2104:23194:12696
CACGGAGG
+
FFFFFFFF
@A00769:11:HC3HCDRXX:1:2104:30065:12759
CACGGAGG
+
FFFFFFFF
@A00769:11:HC3HCDRXX:1:2104:12364:12821
CACGGAGG
+
FFFFFFFF
@A00769:11:HC3HCDRXX:1:2104:15438:12978
CACGGAGG
+
FFFFFFFF
@A00769:11:HC3HCDRXX:1:2104:23719:12978
CACGGAGG
+
FFFFFFFF
@A00769:11:HC3HCDRXX:1:2104:14380:13119
CACGGAGG
+
FFFFFFFF
@A00769:11:HC3HCDRXX:1:2104:27326:13119
CACGGAGG
+
FFFFFFFF
@A00769:11:HC3HCDRXX:1:2104:29686:13166
CACGGAGG
+
FFFFFFFF
@A00769:11:HC3HCDRXX:1:2104:8305:13213
CACGGAGG
+
FFFFFFFF
@A00769:11:HC3HCDRXX:1:2104:25328:13228
CACGGAGG
+
FFFFFFFF
@A00769:11:HC3HCDRXX:1:2104:24243:13291
CACGGAGG
+
FFFFFFFF
@A00769:11:HC3HCDRXX:1:2104:2230:13369
CACGGAGG
+
FFFFFFFF
@A00769:11:HC3HCDRXX:1:2104:21386:13448
CACGGAGG
+
FFFFFFFF
@A00769:11:HC3HCDRXX:1:2104:5909:13667
CACGGAGG
+
FFFFF:FF
@A00769:11:HC3HCDRXX:1:2104:28501:13745
CACGGAGG
+
FFFFFFFF
@A00769:11:HC3HCDRXX:1:2104:21612:13808
CACGGAGG
+
FFFFFFFF
@A00769:11:HC3HCDRXX:1:2104:30074:13808
CACGGAGG
+
FFFFFFFF
@A00769:11:HC3HCDRXX:1:2104:28230:13964
CACGGAGG
+
FFFFFFFF
@A00769:11:HC3HCDRXX:1:2104:5773:14027
CACGGAGG
+
FFFF:FFF
@A00769:11:HC3HCDRXX:1:2104:9399:14043
CACGGAGG
+
FFFFFFFF
@A00769:11:HC3HCDRXX:1:2104:30653:14528
CACGGAGG
+
FFFFFFFF
@A00769:11:HC3HCDRXX:1:2104:11342:14559
CACGGAGG
+
FFFFFFFF
@A00769:11:HC3HCDRXX:1:2104:27588:14669
CACGGAGG
+
FFFFFFFF
@A00769:11:HC3HCDRXX:1:2104:23258:14779
CACGGAGG
+
FFF,:FFF
@A00769:11:HC3HCDRXX:1:2104:27552:14857
CACGGAGG
+
FFFFFFFF
@A00769:11:HC3HCDRXX:1:2104:23484:14920
CACGGAGG
+
FF,,,FFF
@A00769:11:HC3HCDRXX:1:2104:19361:14951
CACGGAGG
+
FFFFFFFF
@A00769:11:HC3HCDRXX:1:2104:20916:15013
CACGGAGG
+
FFFFFFFF
@A00769:11:HC3HCDRXX:1:2104:9046:15154
CACGGAGG
+
FFFFFFFF
@A00769:11:HC3HCDRXX:1:2104:4689:15186
CACGGAGG
+
FFFFFFFF
@A00769:11:HC3HCDRXX:1:2104:11243:15264
CACGGAGG
+
FF,FFFF:
@A00769:11:HC3HCDRXX:1:2104:26865:15358
CACGGAGG
+
FFFFFFFF
@A00769:11:HC3HCDRXX:1:2104:17616:15374
CACGGAGG
+
FFFFFFFF
@A00769:11:HC3HCDRXX:1:2104:11406:15389
CACGGAGG
+
FFFFFFFF
@A00769:11:HC3HCDRXX:1:2104:16288:15421
CACGGAGG
+
FFFFFFFF
@A00769:11:HC3HCDRXX:1:2104:16071:15452
CACGGAGG
+
FFFFFFFF
@A00769:11:HC3HCDRXX:1:2104:27507:15468
CACGGAGG
+
FFFFFFFF
@A00769:11:HC3HCDRXX:1:2104:5348:15515
CACGGAGG
+
FFF,FFFF
@A00769:11:HC3HCDRXX:1:2104:13593:15640
CACGGAGG
+
FFFFFFFF
@A00769:11:HC3HCDRXX:1:2104:13639:15655
CACGGAGG
+
FFFFFFFF
@A00769:11:HC3HCDRXX:1:2104:29640:15655
CACGGAGG
+
FFFFFFFF
@A00769:11:HC3HCDRXX:1:2104:31213:15969
CACGGAGG
+
FFFFF:FF
@A00769:11:HC3HCDRXX:1:2104:25816:15984
CACGGAGG
+
FFFFFFFF
@A00769:11:HC3HCDRXX:1:2104:6994:16078
CACGGAGG
+
FFFFFFFF
@A00769:11:HC3HCDRXX:1:2104:8784:16078
CACGGAGG
+
F:FFFFFF
@A00769:11:HC3HCDRXX:1:2104:21151:16110
CACGGAGG
+
FFFFFFFF
@A00769:11:HC3HCDRXX:1:2104:1606:16172
CACGGAGG
+
FFFFFFFF
@A00769:11:HC3HCDRXX:1:2104:13440:16282
CACGGAGG
+
FFFFFFFF
@A00769:11:HC3HCDRXX:1:2104:9579:16297
CACGGAGG
+
FFFFFFFF
@A00769:11:HC3HCDRXX:1:2104:16984:16313
CACGGAGG
+
FFFFFFFF
@A00769:11:HC3HCDRXX:1:2104:22525:16329
CACGGAGG
+
FFFFFFFF
@A00769:11:HC3HCDRXX:1:2104:16495:16407
CACGGAGG
+
FFFFFFFF
@A00769:11:HC3HCDRXX:1:2104:22498:16501
CACGGAGG
+
FFFFFFFF
@A00769:11:HC3HCDRXX:1:2104:20826:16517
CACGGAGG
+
FFFFFFFF
@A00769:11:HC3HCDRXX:1:2104:3016:16548
CACGGAGG
+
FFFFFFFF
@A00769:11:HC3HCDRXX:1:2104:10384:16564
CACGGAGG
+
FFFFFFFF
@A00769:11:HC3HCDRXX:1:2104:31376:16564
CACGGAGG
+
FFFFFFFF
@A00769:11:HC3HCDRXX:1:2104:14407:16579
CACGGAGG
+
FFFFFFFF
@A00769:11:HC3HCDRXX:1:2104:27136:16642
CACGGAGG
+
FFFFFFFF
@A00769:11:HC3HCDRXX:1:2104:20672:16752
CACGGAGG
+
FFFFFFFF
@A00769:11:HC3HCDRXX:1:2104:27959:16877
CACGGAGG
+
FFFFFFFF
@A00769:11:HC3HCDRXX:1:2104:4562:17002
CACGGAGG
+
FFFFFFFF
@A00769:11:HC3HCDRXX:1:2104:21251:17065
CACGGAGG
+
FFFFFFFF
@A00769:11:HC3HCDRXX:1:2104:8721:17096
CACGGAGG
+
FFFFFFFF
@A00769:11:HC3HCDRXX:1:2104:1136:17143
CACGGAGG
+
FFFFFFFF
@A00769:11:HC3HCDRXX:1:2104:2709:17174
CACGGAGG
+
FFFFFFFF
@A00769:11:HC3HCDRXX:1:2104:20889:17190
CACGGAGG
+
FFFFFFFF
@A00769:11:HC3HCDRXX:1:2104:16848:17206
CACGGAGG
+
FFFFFFFF
@A00769:11:HC3HCDRXX:1:2104:2880:17347
CACGGAGG
+
FFFFFFFF
@A00769:11:HC3HCDRXX:1:2104:23936:17362
CACGGAGG
+
FFFFFFFF
@A00769:11:HC3HCDRXX:1:2104:21242:17425
CACGGAGG
+
FFFFFFFF
@A00769:11:HC3HCDRXX:1:2104:20799:17503
CACGGAGG
+
FFFFFFFF
@A00769:11:HC3HCDRXX:1:2104:28664:17503
CACGGAGG
+
FFFFFFFF
@A00769:11:HC3HCDRXX:1:2104:7636:17566
CACGGAGG
+
F:FF:FF:
@A00769:11:HC3HCDRXX:1:2104:24370:17644
CACGGAGG
+
FFFFFFFF
@A00769:11:HC3HCDRXX:1:2104:32868:17675
CACGGAGG
+
FFFFFFFF
@A00769:11:HC3HCDRXX:1:2104:26323:17707
CACGGAGG
+
FFFFFFFF
@A00769:11:HC3HCDRXX:1:2104:18918:17816
CACGGAGG
+
FFFFFFFF
@A00769:11:HC3HCDRXX:1:2104:9218:17832
CACGGAGG
+
FFFFF:FF
@A00769:11:HC3HCDRXX:1:2104:9941:17926
CACGGAGG
+
FFFFFFFF
@A00769:11:HC3HCDRXX:1:2104:11975:18035
CACGGAGG
+
FFFFFFFF
@A00769:11:HC3HCDRXX:1:2104:27733:18051
CACGGAGG
+
FFFFFFFF
@A00769:11:HC3HCDRXX:1:2104:28610:18098
CACGGAGG
+
FFFFFFFF
@A00769:11:HC3HCDRXX:1:2104:30011:18114
CACGGAGG
+
FFFFFFFF
@A00769:11:HC3HCDRXX:1:2104:7654:18129
CACGGAGG
+
FFFFFFFF
@A00769:11:HC3HCDRXX:1:2104:5104:18192
CACGGAGG
+
FFFFFFFF
@A00769:11:HC3HCDRXX:1:2104:15962:18208
CACGGAGG
+
FFFFFFFF
@A00769:11:HC3HCDRXX:1:2104:3839:18223
CACGGAGG
+
FFFFFFFF
@A00769:11:HC3HCDRXX:1:2104:9851:18270
CACGGAGG
+
FFFFFFFF
@A00769:11:HC3HCDRXX:1:2104:14525:18349
CACGGAGG
+
FFFFFFFF
@A00769:11:HC3HCDRXX:1:2104:2013:18380
CACGGAGG
+
FFFFFFFF
@A00769:11:HC3HCDRXX:1:2104:11894:18490
CACGGAGG
+
FFFFFFFF
@A00769:11:HC3HCDRXX:1:2104:5674:18771
CACGGAGG
+
FFFFFFFF
@A00769:11:HC3HCDRXX:1:2104:6551:18787
CACGGAGG
+
FFFFFFFF
@A00769:11:HC3HCDRXX:1:2104:30581:18850
CACGGAGG
+
FFFFFFFF
@A00769:11:HC3HCDRXX:1:2104:17336:18897
CACGGAGG
+
FFFF:FFF
@A00769:11:HC3HCDRXX:1:2104:22290:18991
CACGGAGG
+
FFFFFFFF
@A00769:11:HC3HCDRXX:1:2104:3387:19006
CACGGAGG
+
FFFFFFFF
@A00769:11:HC3HCDRXX:1:2104:22797:19053
CACGGAGG
+
FFFFFFFF
@A00769:11:HC3HCDRXX:1:2104:25717:19132
CACGGAGG
+
FFFFFFFF
@A00769:11:HC3HCDRXX:1:2104:25861:19132
CACGGAGG
+
FFFFFFFF
@A00769:11:HC3HCDRXX:1:2104:13810:19241
CACGGAGG
+
FFFFFFFF
@A00769:11:HC3HCDRXX:1:2104:16351:19288
CACGGAGG
+
FFFFFFFF
@A00769:11:HC3HCDRXX:1:2104:23023:19351
CACGGAGG
+
FFFFFFFF
@A00769:11:HC3HCDRXX:1:2104:24885:19413
CACGGAGG
+
FFFFFFFF
@A00769:11:HC3HCDRXX:1:2104:28140:19413
CACGGAGG
+
FFFFFFFF
@A00769:11:HC3HCDRXX:1:2104:10248:19460
CACGGAGG
+
FFFFFFFF
@A00769:11:HC3HCDRXX:1:2104:17427:19586
CACGGAGG
+
FFFFFFFF
@A00769:11:HC3HCDRXX:1:2104:13150:19633
CACGGAGG
+
FFFFFFFF
@A00769:11:HC3HCDRXX:1:2104:18846:19633
CACGGAGG
+
F,:FFFFF
@A00769:11:HC3HCDRXX:1:2104:12328:19867
CACGGAGG
+
FFFFFFFF
@A00769:11:HC3HCDRXX:1:2104:12599:19961
CACGGAGG
+
FFFFFFFF
@A00769:11:HC3HCDRXX:1:2104:10926:20040
CACGGAGG
+
FFFFFFFF
@A00769:11:HC3HCDRXX:1:2104:13114:20040
CACGGAGG
+
FFFFFFFF
@A00769:11:HC3HCDRXX:1:2104:12572:20134
CACGGAGG
+
FFFFFFFF
@A00769:11:HC3HCDRXX:1:2104:16984:20196
CACGGAGG
+
FFFFFFFF
@A00769:11:HC3HCDRXX:1:2104:31765:20212
CACGGAGG
+
FFFFFFFF
@A00769:11:HC3HCDRXX:1:2104:7129:20353
CACGGAGG
+
FFFFFFFF
@A00769:11:HC3HCDRXX:1:2104:25364:20494
CACGGAGG
+
FFFFFFF,
@A00769:11:HC3HCDRXX:1:2104:22679:20509
CACGGAGG
+
FFFFF:FF
@A00769:11:HC3HCDRXX:1:2104:25907:20744
CACGGAGG
+
FFFFFFFF
@A00769:11:HC3HCDRXX:1:2104:31204:20744
CACGGAGG
+
FFFFFFFF
@A00769:11:HC3HCDRXX:1:2104:2031:20823
CACGGAGG
+
FFFFFFFF
@A00769:11:HC3HCDRXX:1:2104:18448:20885
CACGGAGG
+
FFFFFFFF
@A00769:11:HC3HCDRXX:1:2104:15546:20901
CACGGAGG
+
F,FFFFFF
@A00769:11:HC3HCDRXX:1:2104:4381:20948
CACGGAGG
+
FFFFFFFF
@A00769:11:HC3HCDRXX:1:2104:10637:21010
CACGGAGG
+
FF,FFFF,
@A00769:11:HC3HCDRXX:1:2104:17716:21026
CACGGAGG
+
FFFFFFFF
@A00769:11:HC3HCDRXX:1:2104:9245:21104
CACGGAGG
+
FFFFFFFF
@A00769:11:HC3HCDRXX:1:2104:31575:21104
CACGGAGG
+
FFFFFFFF
@A00769:11:HC3HCDRXX:1:2104:10583:21198
CACGGAGG
+
FF:FFFFF
@A00769:11:HC3HCDRXX:1:2104:24858:21339
CACGGAGG
+
FFFFFFFF
@A00769:11:HC3HCDRXX:1:2104:12391:21355
CACGGAGG
+
FFFFFFFF
@A00769:11:HC3HCDRXX:1:2104:8386:21402
CACGGAGG
+
FFFFFFFF
@A00769:11:HC3HCDRXX:1:2104:25554:21605
CACGGAGG
+
FFFFFFFF
@A00769:11:HC3HCDRXX:1:2104:8278:21621
CACGGAGG
+
FFFFFFFF
@A00769:11:HC3HCDRXX:1:2104:15655:21652
CACGGAGG
+
FFFFFFFF
@A00769:11:HC3HCDRXX:1:2104:8142:21699
CACGGAGG
+
FFFFFFFF
@A00769:11:HC3HCDRXX:1:2104:18611:21699
CACGGAGG
+
FFFFFFFF
@A00769:11:HC3HCDRXX:1:2104:4137:21715
CACGGAGG
+
FFFFFFFF
@A00769:11:HC3HCDRXX:1:2104:22634:21715
CACGGAGG
+
FFFFFFFF
@A00769:11:HC3HCDRXX:1:2104:3658:21731
CACGGAGG
+
FFFFFFFF
@A00769:11:HC3HCDRXX:1:2104:10872:21731
CACGGAGG
+
FFFFFFFF
@A00769:11:HC3HCDRXX:1:2104:14959:21825
CACGGAGG
+
FFFFFFFF
@A00769:11:HC3HCDRXX:1:2104:23610:21872
CACGGAGG
+
FFFFFFFF
@A00769:11:HC3HCDRXX:1:2104:1823:21997
CACGGAGG
+
FFFFFFFF
@A00769:11:HC3HCDRXX:1:2104:23882:22091
CACGGAGG
+
FFFF:FFF
@A00769:11:HC3HCDRXX:1:2104:11008:22122
CACGGAGG
+
FFFFFFFF
@A00769:11:HC3HCDRXX:1:2104:18557:22138
CACGGAGG
+
FFFFFFFF
@A00769:11:HC3HCDRXX:1:2104:1226:22279
CACGGAGG
+
FFFF:FFF
@A00769:11:HC3HCDRXX:1:2104:9878:22388
CACGGAGG
+
FFFFFFFF
@A00769:11:HC3HCDRXX:1:2104:2085:22576
CACGGAGG
+
FFFFFFFF
@A00769:11:HC3HCDRXX:1:2104:13819:22701
CACGGAGG
+
FFFFFFFF
@A00769:11:HC3HCDRXX:1:2104:11207:22717
CACGGAGG
+
FFF:FFF:
@A00769:11:HC3HCDRXX:1:2104:14290:22795
CACGGAGG
+
FFFFFFFF
@A00769:11:HC3HCDRXX:1:2104:2600:22842
CACGGAGG
+
FFFFFFFF
@A00769:11:HC3HCDRXX:1:2104:10158:22842
CACGGAGG
+
FFFFFFFF
@A00769:11:HC3HCDRXX:1:2104:10592:22905
CACGGAGG
+
FFFFFFFF
@A00769:11:HC3HCDRXX:1:2104:24108:22983
CACGGAGG
+
FFFFFFFF
@A00769:11:HC3HCDRXX:1:2104:22679:23140
CACGGAGG
+
FFFFFFFF
@A00769:11:HC3HCDRXX:1:2104:5303:23171
CACGGAGG
+
FFFFFFFF
@A00769:11:HC3HCDRXX:1:2104:24768:23249
CACGGAGG
+
FFFFFFFF
@A00769:11:HC3HCDRXX:1:2104:29134:23359
CACGGAGG
+
FFFFFFFF
@A00769:11:HC3HCDRXX:1:2104:19416:23406
CACGGAGG
+
FFFFFFFF
@A00769:11:HC3HCDRXX:1:2104:29613:23406
CACGGAGG
+
FFFFFFFF
@A00769:11:HC3HCDRXX:1:2104:24379:23735
CACGGAGG
+
FFF,:F:F
@A00769:11:HC3HCDRXX:1:2104:30129:23766
CACGGAGG
+
FFFFFFFF
@A00769:11:HC3HCDRXX:1:2104:31901:23766
CACGGAGG
+
FFFFFFFF
@A00769:11:HC3HCDRXX:1:2104:14597:23829
CACGGAGG
+
FFFFFFFF
@A00769:11:HC3HCDRXX:1:2104:24216:23860
CACGGAGG
+
FFFFFFFF
@A00769:11:HC3HCDRXX:1:2104:10375:23876
CACGGAGG
+
FFFFFFFF
@A00769:11:HC3HCDRXX:1:2104:16902:23907
CACGGAGG
+
FFFFF:F:
@A00769:11:HC3HCDRXX:1:2104:20112:23923
CACGGAGG
+
F:F,:F:,
@A00769:11:HC3HCDRXX:1:2104:27679:24032
CACGGAGG
+
FFFFFFFF
@A00769:11:HC3HCDRXX:1:2104:30481:24064
CACGGAGG
+
FFFFFFFF
@A00769:11:HC3HCDRXX:1:2104:30264:24189
CACGGAGG
+
FFFFF:FF
@A00769:11:HC3HCDRXX:1:2104:31891:24220
CACGGAGG
+
FFFFFFFF
@A00769:11:HC3HCDRXX:1:2104:14425:24283
CACGGAGG
+
FFFFFFFF
@A00769:11:HC3HCDRXX:1:2104:27968:24283
CACGGAGG
+
FFFFFFFF
@A00769:11:HC3HCDRXX:1:2104:30526:24424
CACGGAGG
+
FFFFFFFF
@A00769:11:HC3HCDRXX:1:2104:2618:24439
CACGGAGG
+
FFFFFFFF
@A00769:11:HC3HCDRXX:1:2104:4878:24439
CACGGAGG
+
FFFFFFFF
@A00769:11:HC3HCDRXX:1:2104:19208:24455
CACGGAGG
+
FFFFFFFF
@A00769:11:HC3HCDRXX:1:2104:31467:24518
CACGGAGG
+
FFFFFFFF
@A00769:11:HC3HCDRXX:1:2104:28782:24533
CACGGAGG
+
FFFFFFFF
@A00769:11:HC3HCDRXX:1:2104:32506:24565
CACGGAGG
+
FFFFFFFF
@A00769:11:HC3HCDRXX:1:2104:2700:24580
CACGGAGG
+
FFFFFFFF
@A00769:11:HC3HCDRXX:1:2104:30707:24612
CACGGAGG
+
FFFFFFFF
@A00769:11:HC3HCDRXX:1:2104:12635:24659
CACGGAGG
+
FFFFFFFF
@A00769:11:HC3HCDRXX:1:2104:17318:24690
CACGGAGG
+
FFFFFFFF
@A00769:11:HC3HCDRXX:1:2104:2275:24721
CACGGAGG
+
FFFFFFFF
@A00769:11:HC3HCDRXX:1:2104:32362:24721
CACGGAGG
+
FFF:FFF:
@A00769:11:HC3HCDRXX:1:2104:22535:24737
CACGGAGG
+
FFFFFFFF
@A00769:11:HC3HCDRXX:1:2104:21178:24831
CACGGAGG
+
FF,FFFFF
@A00769:11:HC3HCDRXX:1:2104:23439:24831
CACGGAGG
+
FFFFFFFF
@A00769:11:HC3HCDRXX:1:2104:18991:24862
CACGGAGG
+
FFF:FFFF
@A00769:11:HC3HCDRXX:1:2104:24017:25081
CACGGAGG
+
FFFFFFFF
@A00769:11:HC3HCDRXX:1:2104:14805:25160
CACGGAGG
+
FFFFFFFF
@A00769:11:HC3HCDRXX:1:2104:12572:25175
CACGGAGG
+
FFFFFFFF
@A00769:11:HC3HCDRXX:1:2104:22507:25473
CACGGAGG
+
F:F:FF,F
@A00769:11:HC3HCDRXX:1:2104:9986:25488
CACGGAGG
+
FFFFFFFF
@A00769:11:HC3HCDRXX:1:2104:1118:25723
CACGGAGG
+
FFFFFFFF
@A00769:11:HC3HCDRXX:1:2104:3486:25723
CACGGAGG
+
FFFFFFFF
@A00769:11:HC3HCDRXX:1:2104:32443:25739
CACGGAGG
+
FFFFFFFF
@A00769:11:HC3HCDRXX:1:2104:4933:25817
CACGGAGG
+
FFFFFFFF
@A00769:11:HC3HCDRXX:1:2104:9037:25848
CACGGAGG
+
FFFFFFFF
@A00769:11:HC3HCDRXX:1:2104:30165:25895
CACGGAGG
+
FFFFFFFF
@A00769:11:HC3HCDRXX:1:2104:16188:25927
CACGGAGG
+
FFFFFFFF
@A00769:11:HC3HCDRXX:1:2104:20076:25927
CACGGAGG
+
FF,FFFFF
@A00769:11:HC3HCDRXX:1:2104:20428:25942
CACGGAGG
+
FFFFFFFF
@A00769:11:HC3HCDRXX:1:2104:23791:26005
CACGGAGG
+
FFFFFFFF
@A00769:11:HC3HCDRXX:1:2104:23909:26021
CACGGAGG
+
FFFFFFFF
@A00769:11:HC3HCDRXX:1:2104:8504:26052
CACGGAGG
+
FFFFFFFF
@A00769:11:HC3HCDRXX:1:2104:24035:26052
CACGGAGG
+
FFFFFFFF
@A00769:11:HC3HCDRXX:1:2104:3360:26099
CACGGAGG
+
FFFFFFFF
@A00769:11:HC3HCDRXX:1:2104:31919:26115
CACGGAGG
+
FFFFFFFF
@A00769:11:HC3HCDRXX:1:2104:13105:26130
CACGGAGG
+
FFFFFFFF
@A00769:11:HC3HCDRXX:1:2104:20401:26146
CACGGAGG
+
FFFFFFFF
@A00769:11:HC3HCDRXX:1:2104:23945:26177
CACGGAGG
+
FFFFFFFF
@A00769:11:HC3HCDRXX:1:2104:2926:26224
CACGGAGG
+
FFFFFFFF
@A00769:11:HC3HCDRXX:1:2104:12843:26271
CACGGAGG
+
FFFFFFFF
@A00769:11:HC3HCDRXX:1:2104:32208:26271
CACGGAGG
+
FFFFFFFF
@A00769:11:HC3HCDRXX:1:2104:13774:26318
CACGGAGG
+
FFFFFFFF
@A00769:11:HC3HCDRXX:1:2104:12002:26349
CACGGAGG
+
FFFFFFFF
@A00769:11:HC3HCDRXX:1:2104:27968:26412
CACGGAGG
+
FFFFFFFF
@A00769:11:HC3HCDRXX:1:2104:29414:26412
CACGGAGG
+
FFFFFFFF
@A00769:11:HC3HCDRXX:1:2104:1678:26569
CACGGAGG
+
FFFFFFFF
@A00769:11:HC3HCDRXX:1:2104:3631:26600
CACGGAGG
+
FFFFFFFF
@A00769:11:HC3HCDRXX:1:2104:2022:26663
CACGGAGG
+
FFFFFFFF
@A00769:11:HC3HCDRXX:1:2104:3513:26678
CACGGAGG
+
,FFFFF:F
@A00769:11:HC3HCDRXX:1:2104:10646:26725
CACGGAGG
+
FFFFFFFF
@A00769:11:HC3HCDRXX:1:2104:9209:26772
CACGGAGG
+
FFFFFFF:
@A00769:11:HC3HCDRXX:1:2104:21784:26882
CACGGAGG
+
FFFFFFFF
@A00769:11:HC3HCDRXX:1:2104:29948:26897
CACGGAGG
+
FFFFFFFF
@A00769:11:HC3HCDRXX:1:2104:21061:27132
CACGGAGG
+
FFFFFFFF
@A00769:11:HC3HCDRXX:1:2104:1723:27148
CACGGAGG
+
FFFFFFFF
@A00769:11:HC3HCDRXX:1:2104:12138:27148
CACGGAGG
+
FFFFFFFF
@A00769:11:HC3HCDRXX:1:2104:12048:27179
CACGGAGG
+
FFFFFFFF
@A00769:11:HC3HCDRXX:1:2104:28592:27336
CACGGAGG
+
FFFFFFFF
@A00769:11:HC3HCDRXX:1:2104:15103:27367
CACGGAGG
+
FFFFFFFF
@A00769:11:HC3HCDRXX:1:2104:16134:27367
CACGGAGG
+
FFFFFFFF
@A00769:11:HC3HCDRXX:1:2104:23656:27367
CACGGAGG
+
FFFFFFFF
@A00769:11:HC3HCDRXX:1:2104:5376:27524
CACGGAGG
+
FFFFFFFF
@A00769:11:HC3HCDRXX:1:2104:24415:27555
CACGGAGG
+
F:F:,F:F
@A00769:11:HC3HCDRXX:1:2104:25708:27571
CACGGAGG
+
FFFFFFFF
@A00769:11:HC3HCDRXX:1:2104:9064:27586
CACGGAGG
+
FFFFFFFF
@A00769:11:HC3HCDRXX:1:2104:8024:27602
CACGGAGG
+
FFFFFFFF
@A00769:11:HC3HCDRXX:1:2104:9941:27602
CACGGAGG
+
FFFFFFFF
@A00769:11:HC3HCDRXX:1:2104:19868:27665
CACGGAGG
+
FFFFFFFF
@A00769:11:HC3HCDRXX:1:2104:1217:27680
CACGGAGG
+
FF:FFFFF
@A00769:11:HC3HCDRXX:1:2104:5014:27712
CACGGAGG
+
FFFFFFFF
@A00769:11:HC3HCDRXX:1:2104:31810:27712
CACGGAGG
+
FFFFFFFF
@A00769:11:HC3HCDRXX:1:2104:30454:27837
CACGGAGG
+
FFF:,FFF
@A00769:11:HC3HCDRXX:1:2104:17381:27868
CACGGAGG
+
F:FFFFFF
@A00769:11:HC3HCDRXX:1:2104:3947:27931
CACGGAGG
+
,FFF:FFF
@A00769:11:HC3HCDRXX:1:2104:31015:28119
CACGGAGG
+
FFFFFFFF
@A00769:11:HC3HCDRXX:1:2104:9634:28197
CACGGAGG
+
:FFFFFFF
@A00769:11:HC3HCDRXX:1:2104:13639:28369
CACGGAGG
+
FFFFFFFF
@A00769:11:HC3HCDRXX:1:2104:31557:28369
CACGGAGG
+
FFFFFFFF
@A00769:11:HC3HCDRXX:1:2104:2266:28401
CACGGAGG
+
FFFFFFFF
@A00769:11:HC3HCDRXX:1:2104:22327:28416
CACGGAGG
+
FFFF:FFF
@A00769:11:HC3HCDRXX:1:2104:7907:28432
CACGGAGG
+
FFFFFFFF
@A00769:11:HC3HCDRXX:1:2104:12472:28447
CACGGAGG
+
FFFFFFFF
@A00769:11:HC3HCDRXX:1:2104:22869:28541
CACGGAGG
+
FFFFFFFF
@A00769:11:HC3HCDRXX:1:2104:3622:28588
CACGGAGG
+
FFFFFFFF
@A00769:11:HC3HCDRXX:1:2104:7211:28635
CACGGAGG
+
FFF:F:F:
@A00769:11:HC3HCDRXX:1:2104:30156:28635
CACGGAGG
+
FFFFFFFF
@A00769:11:HC3HCDRXX:1:2104:10022:28651
CACGGAGG
+
FFFFFFFF
@A00769:11:HC3HCDRXX:1:2104:27543:28714
CACGGAGG
+
FFFFFFFF
@A00769:11:HC3HCDRXX:1:2104:26268:28855
CACGGAGG
+
FFFF,FFF
@A00769:11:HC3HCDRXX:1:2104:5764:28948
CACGGAGG
+
FF:FFF:F
@A00769:11:HC3HCDRXX:1:2104:8567:28980
CACGGAGG
+
FFFFFFFF
@A00769:11:HC3HCDRXX:1:2104:20311:29121
CACGGAGG
+
FFFFFFFF
@A00769:11:HC3HCDRXX:1:2104:4761:29215
CACGGAGG
+
FFFFFFFF
@A00769:11:HC3HCDRXX:1:2104:24406:29230
CACGGAGG
+
FFFFFFFF
@A00769:11:HC3HCDRXX:1:2104:20817:29246
CACGGAGG
+
FF:FFFFF
@A00769:11:HC3HCDRXX:1:2104:25916:29277
CACGGAGG
+
FFFFFFFF
@A00769:11:HC3HCDRXX:1:2104:32777:29481
CACGGAGG
+
FFFFFFFF
@A00769:11:HC3HCDRXX:1:2104:31946:29543
CACGGAGG
+
FFFFFFFF
@A00769:11:HC3HCDRXX:1:2104:19533:29590
CACGGAGG
+
FFFFFFFF
@A00769:11:HC3HCDRXX:1:2104:9046:29622
CACGGAGG
+
FFFFFFFF
@A00769:11:HC3HCDRXX:1:2104:20265:29637
CACGGAGG
+
FFFFFFFF
@A00769:11:HC3HCDRXX:1:2104:11035:29684
CACGGAGG
+
FFFFFFFF
@A00769:11:HC3HCDRXX:1:2104:13946:29716
CACGGAGG
+
FFFFFFFF
@A00769:11:HC3HCDRXX:1:2104:26350:29778
CACGGAGG
+
FFFFFFFF
@A00769:11:HC3HCDRXX:1:2104:17517:29825
CACGGAGG
+
FFFFFFFF
@A00769:11:HC3HCDRXX:1:2104:14380:29904
CACGGAGG
+
FFFFFFFF
@A00769:11:HC3HCDRXX:1:2104:3983:29935
CACGGAGG
+
FFFFFFFF
@A00769:11:HC3HCDRXX:1:2104:17707:29935
CACGGAGG
+
FFFFFFFF
@A00769:11:HC3HCDRXX:1:2104:5511:30107
CACGGAGG
+
FFFFFFFF
@A00769:11:HC3HCDRXX:1:2104:13395:30170
CACGGAGG
+
FFFFFFFF
@A00769:11:HC3HCDRXX:1:2104:20989:30264
CACGGAGG
+
FFFFFFFF
@A00769:11:HC3HCDRXX:1:2104:10303:30389
CACGGAGG
+
FF:FFFFF
@A00769:11:HC3HCDRXX:1:2104:24596:30405
CACGGAGG
+
FFFFFFFF
@A00769:11:HC3HCDRXX:1:2104:13132:30436
CACGGAGG
+
FFFFFFFF
@A00769:11:HC3HCDRXX:1:2104:5113:30483
CACGGAGG
+
FFFFFFFF
@A00769:11:HC3HCDRXX:1:2104:5466:30499
CACGGAGG
+
FFFFFFFF
@A00769:11:HC3HCDRXX:1:2104:19578:30545
CACGGAGG
+
FFFFFFFF
@A00769:11:HC3HCDRXX:1:2104:15872:30577
CACGGAGG
+
FFFFFFFF
@A00769:11:HC3HCDRXX:1:2104:5611:30624
CACGGAGG
+
FFFFFFFF
@A00769:11:HC3HCDRXX:1:2104:21983:30702
CACGGAGG
+
FFFFFFFF
@A00769:11:HC3HCDRXX:1:2104:21404:30733
CACGGAGG
+
FFFFFFFF
@A00769:11:HC3HCDRXX:1:2104:24252:30749
CACGGAGG
+
FFFFFFFF
@A00769:11:HC3HCDRXX:1:2104:9028:30843
CACGGAGG
+
FFFFFFFF
@A00769:11:HC3HCDRXX:1:2104:21260:30859
CACGGAGG
+
FFFFFFFF
@A00769:11:HC3HCDRXX:1:2104:3821:31031
CACGGAGG
+
FFFFFFFF
@A00769:11:HC3HCDRXX:1:2104:6017:31046
CACGGAGG
+
FF::FFFF
@A00769:11:HC3HCDRXX:1:2104:4652:31062
CACGGAGG
+
FFFFFFFF
@A00769:11:HC3HCDRXX:1:2104:20094:31062
CACGGAGG
+
FFFFFFFF
@A00769:11:HC3HCDRXX:1:2104:27308:31093
CACGGAGG
+
FFFFFFFF
@A00769:11:HC3HCDRXX:1:2104:25789:31125
CACGGAGG
+
FFFFFFFF
@A00769:11:HC3HCDRXX:1:2104:7175:31140
CACGGAGG
+
FFFFFFFF
@A00769:11:HC3HCDRXX:1:2104:22607:31219
CACGGAGG
+
FFFFFFFF
@A00769:11:HC3HCDRXX:1:2104:20952:31360
CACGGAGG
+
FFFFFFFF
@A00769:11:HC3HCDRXX:1:2104:22028:31501
CACGGAGG
+
FFFFFFFF
@A00769:11:HC3HCDRXX:1:2104:27606:31610
CACGGAGG
+
FFFFFFFF
@A00769:11:HC3HCDRXX:1:2104:1705:31626
CACGGAGG
+
FFFFFFFF
@A00769:11:HC3HCDRXX:1:2104:8287:31626
CACGGAGG
+
FFFFFFFF
@A00769:11:HC3HCDRXX:1:2104:30183:31626
CACGGAGG
+
FF:FFFF,
@A00769:11:HC3HCDRXX:1:2104:17933:31641
CACGGAGG
+
:FFFFF:F
@A00769:11:HC3HCDRXX:1:2104:22616:31641
CACGGAGG
+
FFFFF:FF
@A00769:11:HC3HCDRXX:1:2104:4670:31688
CACGGAGG
+
FFFFFFFF
@A00769:11:HC3HCDRXX:1:2104:4282:31798
CACGGAGG
+
FFFFFFFF
@A00769:11:HC3HCDRXX:1:2104:25798:31861
CACGGAGG
+
FFFFF:FF
@A00769:11:HC3HCDRXX:1:2104:8639:31923
CACGGAGG
+
FFFFFFFF
@A00769:11:HC3HCDRXX:1:2104:4815:31970
CACGGAGG
+
FFFFFFFF
@A00769:11:HC3HCDRXX:1:2104:29243:32002
CACGGAGG
+
FFFFFFFF
@A00769:11:HC3HCDRXX:1:2104:29333:32033
CACGGAGG
+
FFFFFFFF
@A00769:11:HC3HCDRXX:1:2104:10167:32127
CACGGAGG
+
FFFFFFFF
@A00769:11:HC3HCDRXX:1:2104:14091:32221
CACGGAGG
+
FFFFFFFF
@A00769:11:HC3HCDRXX:1:2104:15474:32236
CACGGAGG
+
FFFFFFFF
@A00769:11:HC3HCDRXX:1:2104:18873:32268
CACGGAGG
+
FFFFFFFF
@A00769:11:HC3HCDRXX:1:2104:5475:32330
CACGGAGG
+
:FFFFFFF
@A00769:11:HC3HCDRXX:1:2104:22435:32393
CACGGAGG
+
FFFFFFFF
@A00769:11:HC3HCDRXX:1:2104:2519:32503
CACGGAGG
+
FFFFFFFF
@A00769:11:HC3HCDRXX:1:2104:2573:32503
CACGGAGG
+
FFFFFFFF
@A00769:11:HC3HCDRXX:1:2104:8187:32550
CACGGAGG
+
FFFFFFFF
@A00769:11:HC3HCDRXX:1:2104:20202:32816
CACGGAGG
+
FFFFFFFF
@A00769:11:HC3HCDRXX:1:2104:10429:32831
CACGGAGG
+
FFFFFFFF
@A00769:11:HC3HCDRXX:1:2104:14968:33113
CACGGAGG
+
FFFFFFFF
@A00769:11:HC3HCDRXX:1:2104:22643:33285
CACGGAGG
+
FFFFFFFF
@A00769:11:HC3HCDRXX:1:2104:27832:33285
CACGGAGG
+
FFFFFFFF
@A00769:11:HC3HCDRXX:1:2104:30644:33301
CACGGAGG
+
FFFFFFFF
@A00769:11:HC3HCDRXX:1:2104:29152:33317
CACGGAGG
+
FFFFFFFF
@A00769:11:HC3HCDRXX:1:2104:27037:33348
CACGGAGG
+
FFFFFFFF
@A00769:11:HC3HCDRXX:1:2104:17499:33426
CACGGAGG
+
FFFFFFF:
@A00769:11:HC3HCDRXX:1:2104:23511:33505
CACGGAGG
+
FFFFFFFF
@A00769:11:HC3HCDRXX:1:2104:12355:33536
CACGGAGG
+
FF::FFFF
@A00769:11:HC3HCDRXX:1:2104:8431:33661
CACGGAGG
+
FFFFFFFF
@A00769:11:HC3HCDRXX:1:2104:12861:33692
CACGGAGG
+
FFFFFFFF
@A00769:11:HC3HCDRXX:1:2104:9299:33755
CACGGAGG
+
FFFFFFFF
@A00769:11:HC3HCDRXX:1:2104:9959:33771
CACGGAGG
+
FFFFFFFF
@A00769:11:HC3HCDRXX:1:2104:31313:33771
CACGGAGG
+
FFFFFFFF
@A00769:11:HC3HCDRXX:1:2104:32633:33865
CACGGAGG
+
FFFFFFFF
@A00769:11:HC3HCDRXX:1:2104:1172:34021
CACGGAGG
+
FFFFFFFF
@A00769:11:HC3HCDRXX:1:2104:2193:34037
CACGGAGG
+
FFFFFFFF
@A00769:11:HC3HCDRXX:1:2104:20094:34037
CACGGAGG
+
FFFFFFFF
@A00769:11:HC3HCDRXX:1:2104:20012:34053
CACGGAGG
+
FFFFFFFF
@A00769:11:HC3HCDRXX:1:2104:5936:34162
CACGGAGG
+
FFFFFFFF
@A00769:11:HC3HCDRXX:1:2104:2338:34225
CACGGAGG
+
FFFFFFFF
@A00769:11:HC3HCDRXX:1:2104:8513:34240
CACGGAGG
+
FFFFFFFF
@A00769:11:HC3HCDRXX:1:2104:27905:34319
CACGGAGG
+
FFFFFFFF
@A00769:11:HC3HCDRXX:1:2104:27561:34413
CACGGAGG
+
FFFFFFFF
@A00769:11:HC3HCDRXX:1:2104:3125:34428
CACGGAGG
+
FFFFFFFF
@A00769:11:HC3HCDRXX:1:2104:25021:34428
CACGGAGG
+
FFFFFFFF
@A00769:11:HC3HCDRXX:1:2104:1371:34460
CACGGAGG
+
FFFFFFFF
@A00769:11:HC3HCDRXX:1:2104:7699:34491
CACGGAGG
+
FFFFFFFF
@A00769:11:HC3HCDRXX:1:2104:12735:34507
CACGGAGG
+
FFFFFFFF
@A00769:11:HC3HCDRXX:1:2104:28275:34554
CACGGAGG
+
FFFFFFFF
@A00769:11:HC3HCDRXX:1:2104:10348:34726
CACGGAGG
+
FFFFFFFF
@A00769:11:HC3HCDRXX:1:2104:21603:34741
CACGGAGG
+
FFFFFFFF
@A00769:11:HC3HCDRXX:1:2104:1090:34757
CACGGAGG
+
FFFFF:FF
@A00769:11:HC3HCDRXX:1:2104:5394:34788
CACGGAGG
+
FFFFFFFF
@A00769:11:HC3HCDRXX:1:2104:17381:34788
CACGGAGG
+
FF:FFFFF
@A00769:11:HC3HCDRXX:1:2104:24966:34867
CACGGAGG
+
FFFFFFFF
@A00769:11:HC3HCDRXX:1:2104:21423:34961
CACGGAGG
+
FFFFFFFF
@A00769:11:HC3HCDRXX:1:2104:4833:35227
CACGGAGG
+
FFFFFFFF
@A00769:11:HC3HCDRXX:1:2104:22761:35399
CACGGAGG
+
FF:FFFFF
@A00769:11:HC3HCDRXX:1:2104:13711:35415
CACGGAGG
+
FFFFFFFF
@A00769:11:HC3HCDRXX:1:2104:21052:35415
CACGGAGG
+
FFFFFFFF
@A00769:11:HC3HCDRXX:1:2104:6605:35571
CACGGAGG
+
FFFFFFFF
@A00769:11:HC3HCDRXX:1:2104:26060:35571
CACGGAGG
+
FFFFFFFF
@A00769:11:HC3HCDRXX:1:2104:8567:35618
CACGGAGG
+
FFFFFFFF
@A00769:11:HC3HCDRXX:1:2104:17562:35634
CACGGAGG
+
FFFFFFFF
@A00769:11:HC3HCDRXX:1:2104:21404:35681
CACGGAGG
+
FFFFFFFF
@A00769:11:HC3HCDRXX:1:2104:16143:35806
CACGGAGG
+
FFFFFFFF
@A00769:11:HC3HCDRXX:1:2104:12870:35837
CACGGAGG
+
FFFFFFFF
@A00769:11:HC3HCDRXX:1:2104:25129:35869
CACGGAGG
+
FFFFFFFF
@A00769:11:HC3HCDRXX:1:2104:1099:35900
CACGGAGG
+
FFFFFFFF
@A00769:11:HC3HCDRXX:1:2104:13593:35900
CACGGAGG
+
FFFFFFFF
@A00769:11:HC3HCDRXX:1:2104:17318:35931
CACGGAGG
+
FFFFFFFF
@A00769:11:HC3HCDRXX:1:2104:9308:35994
CACGGAGG
+
FFFFFFFF
@A00769:11:HC3HCDRXX:1:2104:28302:36010
CACGGAGG
+
FFFFFFFF
@A00769:11:HC3HCDRXX:1:2104:23104:36057
CACGGAGG
+
FFFFFFFF
@A00769:11:HC3HCDRXX:1:2104:28239:36119
CACGGAGG
+
FFFFFFFF
@A00769:11:HC3HCDRXX:1:2104:6813:36307
CACGGAGG
+
FFFFFFFF
@A00769:11:HC3HCDRXX:1:2104:11225:36338
CACGGAGG
+
FFFFFFFF
@A00769:11:HC3HCDRXX:1:2104:27706:36354
CACGGAGG
+
FFFF:FFF
@A00769:11:HC3HCDRXX:1:2104:14018:36417
CACGGAGG
+
FF:FFFFF
@A00769:11:HC3HCDRXX:1:2104:9155:36573
CACGGAGG
+
FFFFFFFF
@A00769:11:HC3HCDRXX:1:2104:29686:36589
CACGGAGG
+
FF:FFFFF
@A00769:11:HC3HCDRXX:1:2104:22507:36652
CACGGAGG
+
FFF:FFF:
@A00769:11:HC3HCDRXX:1:2104:25337:36886
CACGGAGG
+
FFFFFFFF
@A00769:11:HC3HCDRXX:1:2104:15926:36933
CACGGAGG
+
FFFFFFFF
@A00769:11:HC3HCDRXX:1:2104:13575:36965
CACGGAGG
+
FF:FFFFF
@A00769:11:HC3HCDRXX:1:2104:2157:37012
CACGGAGG
+
FFFFFFFF
@A00769:11:HC3HCDRXX:1:2105:5819:1047
CACGGAGG
+
FFFFFFFF
@A00769:11:HC3HCDRXX:1:2105:5945:1047
CACGGAGG
+
FFFFFFFF
@A00769:11:HC3HCDRXX:1:2105:17987:1047
CACGGAGG
+
FFFFFFFF
@A00769:11:HC3HCDRXX:1:2105:17219:1063
CACGGAGG
+
FFFFFFFF
@A00769:11:HC3HCDRXX:1:2105:16233:1172
CACGGAGG
+
FFFF:FFF
@A00769:11:HC3HCDRXX:1:2105:17978:1251
CACGGAGG
+
FFFFFFFF
@A00769:11:HC3HCDRXX:1:2105:23204:1282
CACGGAGG
+
FFFF:FFF
@A00769:11:HC3HCDRXX:1:2105:23231:1297
CACGGAGG
+
FFFFFFFF
@A00769:11:HC3HCDRXX:1:2105:5122:1376
CACGGAGG
+
FFFFFFFF
@A00769:11:HC3HCDRXX:1:2105:24596:1407
CACGGAGG
+
FFF,,FFF
@A00769:11:HC3HCDRXX:1:2105:25816:1423
CACGGAGG
+
FFFFFFFF
@A00769:11:HC3HCDRXX:1:2105:25382:1517
CACGGAGG
+
FFFFFFFF
@A00769:11:HC3HCDRXX:1:2105:23430:1611
CACGGAGG
+
FFFFFFFF
@A00769:11:HC3HCDRXX:1:2105:11993:1689
CACGGAGG
+
FFFFFFFF
@A00769:11:HC3HCDRXX:1:2105:29568:1720
CACGGAGG
+
FFFFFFFF
@A00769:11:HC3HCDRXX:1:2105:5258:1736
CACGGAGG
+
FFFFFFFF
@A00769:11:HC3HCDRXX:1:2105:3079:1752
CACGGAGG
+
FFFFFFFF
@A00769:11:HC3HCDRXX:1:2105:5213:1814
CACGGAGG
+
FFFFFFFF
@A00769:11:HC3HCDRXX:1:2105:8106:1846
CACGGAGG
+
FFFFFFFF
@A00769:11:HC3HCDRXX:1:2105:32009:1908
CACGGAGG
+
FFFFFFFF
@A00769:11:HC3HCDRXX:1:2105:25509:1955
CACGGAGG
+
:FF::F:F
@A00769:11:HC3HCDRXX:1:2105:23845:2049
CACGGAGG
+
FFFFFFFF
@A00769:11:HC3HCDRXX:1:2105:5846:2065
CACGGAGG
+
FFFFFFFF
@A00769:11:HC3HCDRXX:1:2105:15347:2112
CACGGAGG
+
FFFFFFF,
@A00769:11:HC3HCDRXX:1:2105:18539:2159
CACGGAGG
+
FFFFFFFF
@A00769:11:HC3HCDRXX:1:2105:20021:2159
CACGGAGG
+
FFFFFFFF
@A00769:11:HC3HCDRXX:1:2105:7283:2174
CACGGAGG
+
FFFFFFFF
@A00769:11:HC3HCDRXX:1:2105:31241:2206
CACGGAGG
+
FFFFFFFF
@A00769:11:HC3HCDRXX:1:2105:3405:2221
CACGGAGG
+
FFFFFFFF
@A00769:11:HC3HCDRXX:1:2105:16378:2237
CACGGAGG
+
FFFFFFFF
@A00769:11:HC3HCDRXX:1:2105:2474:2300
CACGGAGG
+
FFFFFFFF
@A00769:11:HC3HCDRXX:1:2105:29812:2300
CACGGAGG
+
FFFFFFFF
@A00769:11:HC3HCDRXX:1:2105:25861:2315
CACGGAGG
+
FFFFFFFF
@A00769:11:HC3HCDRXX:1:2105:1588:2394
CACGGAGG
+
F,FFFFFF
@A00769:11:HC3HCDRXX:1:2105:11605:2394
CACGGAGG
+
FFFFFFFF
@A00769:11:HC3HCDRXX:1:2105:21332:2456
CACGGAGG
+
FFFFFFFF
@A00769:11:HC3HCDRXX:1:2105:24569:2487
CACGGAGG
+
FFFFFFFF
@A00769:11:HC3HCDRXX:1:2105:4010:2519
CACGGAGG
+
FFFFFFFF
@A00769:11:HC3HCDRXX:1:2105:21386:2519
CACGGAGG
+
FFFFFFFF
@A00769:11:HC3HCDRXX:1:2105:31873:2519
CACGGAGG
+
FFFFFFFF
@A00769:11:HC3HCDRXX:1:2105:7166:2534
CACGGAGG
+
FFFFFFFF
@A00769:11:HC3HCDRXX:1:2105:22471:2581
CACGGAGG
+
FFFFFFFF
@A00769:11:HC3HCDRXX:1:2105:17598:2628
CACGGAGG
+
FFFFFFFF
@A00769:11:HC3HCDRXX:1:2105:13458:2660
CACGGAGG
+
FFFFFFFF
@A00769:11:HC3HCDRXX:1:2105:13838:2722
CACGGAGG
+
FFFFFFFF
@A00769:11:HC3HCDRXX:1:2105:32036:2738
CACGGAGG
+
FFFFFFFF
@A00769:11:HC3HCDRXX:1:2105:10565:2848
CACGGAGG
+
FFFFFFFF
@A00769:11:HC3HCDRXX:1:2105:25319:2848
CACGGAGG
+
FFFFFFFF
@A00769:11:HC3HCDRXX:1:2105:27923:2879
CACGGAGG
+
FFFFFFFF
@A00769:11:HC3HCDRXX:1:2105:4191:2957
CACGGAGG
+
FFFFFFFF
@A00769:11:HC3HCDRXX:1:2105:3568:3035
CACGGAGG
+
FFFFFFFF
@A00769:11:HC3HCDRXX:1:2105:4128:3067
CACGGAGG
+
FFFFFFFF
@A00769:11:HC3HCDRXX:1:2105:18367:3114
CACGGAGG
+
FFFFFFFF
@A00769:11:HC3HCDRXX:1:2105:28103:3192
CACGGAGG
+
FFF,FFFF
@A00769:11:HC3HCDRXX:1:2105:25952:3223
CACGGAGG
+
FFFFFFFF
@A00769:11:HC3HCDRXX:1:2105:17409:3239
CACGGAGG
+
FFFF:F:F
@A00769:11:HC3HCDRXX:1:2105:6162:3270
CACGGAGG
+
FFFFFFFF
@A00769:11:HC3HCDRXX:1:2105:14950:3333
CACGGAGG
+
FFFFFFFF
@A00769:11:HC3HCDRXX:1:2105:28944:3396
CACGGAGG
+
FFFFFFFF
@A00769:11:HC3HCDRXX:1:2105:22968:3443
CACGGAGG
+
FFFFFFFF
@A00769:11:HC3HCDRXX:1:2105:20889:3568
CACGGAGG
+
FFFFF:FF
@A00769:11:HC3HCDRXX:1:2105:21215:3568
CACGGAGG
+
FFFFFFFF
@A00769:11:HC3HCDRXX:1:2105:4191:3583
CACGGAGG
+
FFFFFFFF
@A00769:11:HC3HCDRXX:1:2105:32344:3615
CACGGAGG
+
FFFFFFFF
@A00769:11:HC3HCDRXX:1:2105:6985:3662
CACGGAGG
+
FFFFFFFF
@A00769:11:HC3HCDRXX:1:2105:26494:3662
CACGGAGG
+
FFFFFFFF
@A00769:11:HC3HCDRXX:1:2105:5150:3677
CACGGAGG
+
FFFFFFFF
@A00769:11:HC3HCDRXX:1:2105:9778:3709
CACGGAGG
+
FFFFFFFF
@A00769:11:HC3HCDRXX:1:2105:28113:3740
CACGGAGG
+
FFFFFFFF
@A00769:11:HC3HCDRXX:1:2105:29866:3740
CACGGAGG
+
FFFFFFFF
@A00769:11:HC3HCDRXX:1:2105:1108:4069
CACGGAGG
+
FFFFF:FF
@A00769:11:HC3HCDRXX:1:2105:1163:4131
CACGGAGG
+
FF:FFFFF
@A00769:11:HC3HCDRXX:1:2105:15736:4131
CACGGAGG
+
FFFFFFFF
@A00769:11:HC3HCDRXX:1:2105:25907:4210
CACGGAGG
+
FFFFFFFF
@A00769:11:HC3HCDRXX:1:2105:1705:4257
CACGGAGG
+
FFFFFFFF
@A00769:11:HC3HCDRXX:1:2105:7527:4319
CACGGAGG
+
FFFFFFFF
@A00769:11:HC3HCDRXX:1:2105:32244:4351
CACGGAGG
+
FFFFFFFF
@A00769:11:HC3HCDRXX:1:2105:17101:4460
CACGGAGG
+
FFFFFFFF
@A00769:11:HC3HCDRXX:1:2105:28013:4507
CACGGAGG
+
FFFFFFFF
@A00769:11:HC3HCDRXX:1:2105:28854:4523
CACGGAGG
+
FFFFF:FF
@A00769:11:HC3HCDRXX:1:2105:18792:4633
CACGGAGG
+
FFFFFFFF
@A00769:11:HC3HCDRXX:1:2105:24587:4648
CACGGAGG
+
FFFFFFFF
@A00769:11:HC3HCDRXX:1:2105:4761:4695
CACGGAGG
+
FFFFFFFF
@A00769:11:HC3HCDRXX:1:2105:3531:4789
CACGGAGG
+
FFFF:FFF
@A00769:11:HC3HCDRXX:1:2105:1118:4836
CACGGAGG
+
FFFFFFFF
@A00769:11:HC3HCDRXX:1:2105:8151:4836
CACGGAGG
+
FFFFFFFF
@A00769:11:HC3HCDRXX:1:2105:27163:4852
CACGGAGG
+
FFFFFFFF
@A00769:11:HC3HCDRXX:1:2105:6578:4961
CACGGAGG
+
FFFFFFFF
@A00769:11:HC3HCDRXX:1:2105:27317:5181
CACGGAGG
+
FFFFFF:F
@A00769:11:HC3HCDRXX:1:2105:15528:5368
CACGGAGG
+
FFFFFFFF
@A00769:11:HC3HCDRXX:1:2105:27010:5400
CACGGAGG
+
FFFFFFFF
@A00769:11:HC3HCDRXX:1:2105:8910:5431
CACGGAGG
+
FFFFFFF:
@A00769:11:HC3HCDRXX:1:2105:6705:5462
CACGGAGG
+
FFFFFFFF
@A00769:11:HC3HCDRXX:1:2105:17173:5462
CACGGAGG
+
FFFFFFFF
@A00769:11:HC3HCDRXX:1:2105:15826:5478
CACGGAGG
+
FFFFFFFF
@A00769:11:HC3HCDRXX:1:2105:22119:5509
CACGGAGG
+
FFFFFFFF
@A00769:11:HC3HCDRXX:1:2105:26449:5525
CACGGAGG
+
FFFFFFFF
@A00769:11:HC3HCDRXX:1:2105:5674:5556
CACGGAGG
+
FFFFFFFF
@A00769:11:HC3HCDRXX:1:2105:6506:5556
CACGGAGG
+
FFF,FFFF
@A00769:11:HC3HCDRXX:1:2105:11912:5556
CACGGAGG
+
FFFFFFFF
@A00769:11:HC3HCDRXX:1:2105:25328:5556
CACGGAGG
+
FFFFFFFF
@A00769:11:HC3HCDRXX:1:2105:3803:5572
CACGGAGG
+
FFFFFFFF
@A00769:11:HC3HCDRXX:1:2105:23692:5603
CACGGAGG
+
FFFFFFFF
@A00769:11:HC3HCDRXX:1:2105:15501:5635
CACGGAGG
+
FFFFFFFF
@A00769:11:HC3HCDRXX:1:2105:10556:5650
CACGGAGG
+
FFFFFFFF
@A00769:11:HC3HCDRXX:1:2105:3314:5791
CACGGAGG
+
FFFFFFFF
@A00769:11:HC3HCDRXX:1:2105:2582:5901
CACGGAGG
+
FFFFFFF:
@A00769:11:HC3HCDRXX:1:2105:15411:5916
CACGGAGG
+
FFFFFFFF
@A00769:11:HC3HCDRXX:1:2105:16848:5932
CACGGAGG
+
FFFFFFFF
@A00769:11:HC3HCDRXX:1:2105:23701:5932
CACGGAGG
+
:FFFFFFF
@A00769:11:HC3HCDRXX:1:2105:14362:5948
CACGGAGG
+
FFFFFFFF
@A00769:11:HC3HCDRXX:1:2105:4047:5995
CACGGAGG
+
FFFFFFFF
@A00769:11:HC3HCDRXX:1:2105:23032:5995
CACGGAGG
+
FFFFFFFF
@A00769:11:HC3HCDRXX:1:2105:4906:6010
CACGGAGG
+
FFFFFFFF
@A00769:11:HC3HCDRXX:1:2105:13440:6042
CACGGAGG
+
FFFFFFFF
@A00769:11:HC3HCDRXX:1:2105:12970:6073
CACGGAGG
+
FFFFFFFF
@A00769:11:HC3HCDRXX:1:2105:31060:6245
CACGGAGG
+
FFF,F,::
@A00769:11:HC3HCDRXX:1:2105:29613:6370
CACGGAGG
+
FFFFFFFF
@A00769:11:HC3HCDRXX:1:2105:16667:6464
CACGGAGG
+
FFFFFFFF
@A00769:11:HC3HCDRXX:1:2105:8115:6527
CACGGAGG
+
FFFFFFFF
@A00769:11:HC3HCDRXX:1:2105:21676:6527
CACGGAGG
+
FFFFFFFF
@A00769:11:HC3HCDRXX:1:2105:31991:6574
CACGGAGG
+
FFFFFFFF
@A00769:11:HC3HCDRXX:1:2105:17490:6825
CACGGAGG
+
FFFF:FFF
@A00769:11:HC3HCDRXX:1:2105:26431:6840
CACGGAGG
+
FFFFFFFF
@A00769:11:HC3HCDRXX:1:2105:20292:6856
CACGGAGG
+
FFFFFFFF
@A00769:11:HC3HCDRXX:1:2105:4372:6872
CACGGAGG
+
FFFFFF:F
@A00769:11:HC3HCDRXX:1:2105:8332:6872
CACGGAGG
+
FFFFFFFF
@A00769:11:HC3HCDRXX:1:2105:19000:6903
CACGGAGG
+
FFFFFFFF
@A00769:11:HC3HCDRXX:1:2105:7672:6918
CACGGAGG
+
FFFFFFFF
@A00769:11:HC3HCDRXX:1:2105:24198:6981
CACGGAGG
+
FFFFFFFF
@A00769:11:HC3HCDRXX:1:2105:14669:7075
CACGGAGG
+
FFFFFFFF
@A00769:11:HC3HCDRXX:1:2105:7997:7138
CACGGAGG
+
FFFFFF:F
@A00769:11:HC3HCDRXX:1:2105:20021:7138
CACGGAGG
+
FFFF:FFF
@A00769:11:HC3HCDRXX:1:2105:21739:7138
CACGGAGG
+
FFFFFFFF
@A00769:11:HC3HCDRXX:1:2105:29912:7138
CACGGAGG
+
FFFFFFFF
@A00769:11:HC3HCDRXX:1:2105:15157:7169
CACGGAGG
+
FFFFFFFF
@A00769:11:HC3HCDRXX:1:2105:31855:7185
CACGGAGG
+
FFFFFFFF
@A00769:11:HC3HCDRXX:1:2105:29613:7279
CACGGAGG
+
FFFFFFFF
@A00769:11:HC3HCDRXX:1:2105:6162:7310
CACGGAGG
+
FFFFFFFF
@A00769:11:HC3HCDRXX:1:2105:5620:7341
CACGGAGG
+
FF:FFFF:
@A00769:11:HC3HCDRXX:1:2105:9146:7341
CACGGAGG
+
FFFFFFFF
@A00769:11:HC3HCDRXX:1:2105:2058:7373
CACGGAGG
+
FFFFFFFF
@A00769:11:HC3HCDRXX:1:2105:29577:7373
CACGGAGG
+
FFF:FF,F
@A00769:11:HC3HCDRXX:1:2105:25464:7420
CACGGAGG
+
:F:FFFF:
@A00769:11:HC3HCDRXX:1:2105:31873:7467
CACGGAGG
+
FFFFFFFF
@A00769:11:HC3HCDRXX:1:2105:11116:7560
CACGGAGG
+
FFFFFFFF
@A00769:11:HC3HCDRXX:1:2105:7247:7592
CACGGAGG
+
FF:FFFFF
@A00769:11:HC3HCDRXX:1:2105:22770:7607
CACGGAGG
+
FF,FFFF:
@A00769:11:HC3HCDRXX:1:2105:5113:7654
CACGGAGG
+
FFFFFFFF
@A00769:11:HC3HCDRXX:1:2105:30526:7670
CACGGAGG
+
FFF,FFFF
@A00769:11:HC3HCDRXX:1:2105:31494:7717
CACGGAGG
+
FFFF:FFF
@A00769:11:HC3HCDRXX:1:2105:17427:7748
CACGGAGG
+
FFFFFFFF
@A00769:11:HC3HCDRXX:1:2105:32452:7748
CACGGAGG
+
FFFFFFFF
@A00769:11:HC3HCDRXX:1:2105:7762:7764
CACGGAGG
+
FFFFFFFF
@A00769:11:HC3HCDRXX:1:2105:31114:7780
CACGGAGG
+
FFFFFFFF
@A00769:11:HC3HCDRXX:1:2105:25256:7811
CACGGAGG
+
::FFFFFF
@A00769:11:HC3HCDRXX:1:2105:16107:7842
CACGGAGG
+
FFFFFFFF
@A00769:11:HC3HCDRXX:1:2105:12283:8046
CACGGAGG
+
FFF:FFFF
@A00769:11:HC3HCDRXX:1:2105:17436:8077
CACGGAGG
+
FFFFFFFF
@A00769:11:HC3HCDRXX:1:2105:19190:8077
CACGGAGG
+
FFFFFFFF
@A00769:11:HC3HCDRXX:1:2105:18982:8093
CACGGAGG
+
FFFFFFFF
@A00769:11:HC3HCDRXX:1:2105:15266:8140
CACGGAGG
+
FFF:FFFF
@A00769:11:HC3HCDRXX:1:2105:14100:8155
CACGGAGG
+
F:FF,FFF
@A00769:11:HC3HCDRXX:1:2105:23448:8218
CACGGAGG
+
FFFFFFFF
@A00769:11:HC3HCDRXX:1:2105:4887:8234
CACGGAGG
+
FFFFFFFF
@A00769:11:HC3HCDRXX:1:2105:25446:8234
CACGGAGG
+
FFFFFFFF
@A00769:11:HC3HCDRXX:1:2105:11532:8469
CACGGAGG
+
FFFFFFFF
@A00769:11:HC3HCDRXX:1:2105:19949:8547
CACGGAGG
+
FFFFFFFF
@A00769:11:HC3HCDRXX:1:2105:21314:8563
CACGGAGG
+
FFFFFFFF
@A00769:11:HC3HCDRXX:1:2105:21585:8563
CACGGAGG
+
F:FFFFFF
@A00769:11:HC3HCDRXX:1:2105:7735:8594
CACGGAGG
+
FFFFFFFF
@A00769:11:HC3HCDRXX:1:2105:13467:8594
CACGGAGG
+
FFFFFFFF
@A00769:11:HC3HCDRXX:1:2105:23818:8797
CACGGAGG
+
FFFFFFFF
@A00769:11:HC3HCDRXX:1:2105:11333:8876
CACGGAGG
+
FFFFFFFF
@A00769:11:HC3HCDRXX:1:2105:31222:8876
CACGGAGG
+
FFFFFFFF
@A00769:11:HC3HCDRXX:1:2105:10872:8923
CACGGAGG
+
FFFFFFFF
@A00769:11:HC3HCDRXX:1:2105:1099:8938
CACGGAGG
+
FFFFFFFF
@A00769:11:HC3HCDRXX:1:2105:6234:9001
CACGGAGG
+
FFFFFFFF
@A00769:11:HC3HCDRXX:1:2105:30897:9189
CACGGAGG
+
FFFFFFFF
@A00769:11:HC3HCDRXX:1:2105:16839:9204
CACGGAGG
+
FFFFFFFF
@A00769:11:HC3HCDRXX:1:2105:26485:9220
CACGGAGG
+
FFFFFFFF
@A00769:11:HC3HCDRXX:1:2105:8377:9236
CACGGAGG
+
FFFFFFFF
@A00769:11:HC3HCDRXX:1:2105:18050:9236
CACGGAGG
+
FFFFFFFF
@A00769:11:HC3HCDRXX:1:2105:24279:9251
CACGGAGG
+
FFFFFFFF
@A00769:11:HC3HCDRXX:1:2105:17960:9267
CACGGAGG
+
FFFFFFFF
@A00769:11:HC3HCDRXX:1:2105:1253:9361
CACGGAGG
+
FFFFFFFF
@A00769:11:HC3HCDRXX:1:2105:9815:9377
CACGGAGG
+
FFFFFFFF
@A00769:11:HC3HCDRXX:1:2105:9643:9424
CACGGAGG
+
FFFFFFFF
@A00769:11:HC3HCDRXX:1:2105:25717:9424
CACGGAGG
+
FFFFFFFF
@A00769:11:HC3HCDRXX:1:2105:9869:9502
CACGGAGG
+
FFFFFFFF
@A00769:11:HC3HCDRXX:1:2105:24623:9533
CACGGAGG
+
FFFFFFFF
@A00769:11:HC3HCDRXX:1:2105:6804:9674
CACGGAGG
+
FFFFFFFF
@A00769:11:HC3HCDRXX:1:2105:2989:9737
CACGGAGG
+
FFFFFFFF
@A00769:11:HC3HCDRXX:1:2105:30364:9737
CACGGAGG
+
FFFFFFFF
@A00769:11:HC3HCDRXX:1:2105:31476:9784
CACGGAGG
+
FFFFFFFF
@A00769:11:HC3HCDRXX:1:2105:31521:9893
CACGGAGG
+
FF::FF:F
@A00769:11:HC3HCDRXX:1:2105:2437:9909
CACGGAGG
+
FFFFFFFF
@A00769:11:HC3HCDRXX:1:2105:26395:9972
CACGGAGG
+
FFFFFFFF
@A00769:11:HC3HCDRXX:1:2105:9372:10019
CACGGAGG
+
FFFFFFFF
@A00769:11:HC3HCDRXX:1:2105:7202:10144
CACGGAGG
+
FF,,FFFF
@A00769:11:HC3HCDRXX:1:2105:24505:10207
CACGGAGG
+
FFFFFFFF
@A00769:11:HC3HCDRXX:1:2105:20952:10254
CACGGAGG
+
FFFFFFFF
@A00769:11:HC3HCDRXX:1:2105:26964:10269
CACGGAGG
+
FFFFFFFF
@A00769:11:HC3HCDRXX:1:2105:3052:10410
CACGGAGG
+
FFFFFFFF
@A00769:11:HC3HCDRXX:1:2105:26612:10410
CACGGAGG
+
FFFFFFFF
@A00769:11:HC3HCDRXX:1:2105:7482:10441
CACGGAGG
+
FFFFFFFF
@A00769:11:HC3HCDRXX:1:2105:22209:10457
CACGGAGG
+
FFFFFFFF
@A00769:11:HC3HCDRXX:1:2105:29532:10488
CACGGAGG
+
FFFFFFFF
@A00769:11:HC3HCDRXX:1:2105:29613:10504
CACGGAGG
+
FFFFFFFF
@A00769:11:HC3HCDRXX:1:2105:3956:10535
CACGGAGG
+
FFFFFFFF
@A00769:11:HC3HCDRXX:1:2105:13006:10582
CACGGAGG
+
FFFFFFFF
@A00769:11:HC3HCDRXX:1:2105:8142:10708
CACGGAGG
+
FFFFFFFF
@A00769:11:HC3HCDRXX:1:2105:1226:10786
CACGGAGG
+
FFFFFFFF
@A00769:11:HC3HCDRXX:1:2105:30201:10833
CACGGAGG
+
FF:,FFFF
@A00769:11:HC3HCDRXX:1:2105:1642:10848
CACGGAGG
+
FFFFFFF:
@A00769:11:HC3HCDRXX:1:2105:31819:10848
CACGGAGG
+
FFFFFFFF
@A00769:11:HC3HCDRXX:1:2105:13593:10880
CACGGAGG
+
FFFFFFFF
@A00769:11:HC3HCDRXX:1:2105:29686:10911
CACGGAGG
+
FFFFFF:F
@A00769:11:HC3HCDRXX:1:2105:10710:10927
CACGGAGG
+
FFFFFFFF
@A00769:11:HC3HCDRXX:1:2105:12337:10927
CACGGAGG
+
FFFFFFFF
@A00769:11:HC3HCDRXX:1:2105:30210:10974
CACGGAGG
+
FFFFFFFF
@A00769:11:HC3HCDRXX:1:2105:25762:11130
CACGGAGG
+
FFFFFFFF
@A00769:11:HC3HCDRXX:1:2105:9390:11177
CACGGAGG
+
FFFFFFFF
@A00769:11:HC3HCDRXX:1:2105:9381:11318
CACGGAGG
+
FFFFFFFF
@A00769:11:HC3HCDRXX:1:2105:14552:11318
CACGGAGG
+
FFFFFFFF
@A00769:11:HC3HCDRXX:1:2105:26765:11397
CACGGAGG
+
FFFFFFFF
@A00769:11:HC3HCDRXX:1:2105:24966:11412
CACGGAGG
+
FFFFFFF:
@A00769:11:HC3HCDRXX:1:2105:23421:11428
CACGGAGG
+
FFFF:FFF
@A00769:11:HC3HCDRXX:1:2105:23240:11522
CACGGAGG
+
FFFFFFFF
@A00769:11:HC3HCDRXX:1:2105:12382:11569
CACGGAGG
+
FFFFFFFF
@A00769:11:HC3HCDRXX:1:2105:9706:11600
CACGGAGG
+
FFFFFFFF
@A00769:11:HC3HCDRXX:1:2105:10122:11600
CACGGAGG
+
FFFFF:FF
@A00769:11:HC3HCDRXX:1:2105:10447:11600
CACGGAGG
+
FFFFFFFF
@A00769:11:HC3HCDRXX:1:2105:22507:11600
CACGGAGG
+
,FFFFFFF
@A00769:11:HC3HCDRXX:1:2105:31955:11678
CACGGAGG
+
FFFFFFFF
@A00769:11:HC3HCDRXX:1:2105:17716:11725
CACGGAGG
+
FFFFFFFF
@A00769:11:HC3HCDRXX:1:2105:19795:11757
CACGGAGG
+
FFFFFFFF
@A00769:11:HC3HCDRXX:1:2105:25382:11757
CACGGAGG
+
FFFFFFFF
@A00769:11:HC3HCDRXX:1:2105:12355:11929
CACGGAGG
+
FFF,FFF:
@A00769:11:HC3HCDRXX:1:2105:29252:11945
CACGGAGG
+
FFFFFFFF
@A00769:11:HC3HCDRXX:1:2105:30409:11945
CACGGAGG
+
FFFFFFFF
@A00769:11:HC3HCDRXX:1:2105:16929:11992
CACGGAGG
+
FFFFFFFF
@A00769:11:HC3HCDRXX:1:2105:17173:12007
CACGGAGG
+
FFFFFFFF
@A00769:11:HC3HCDRXX:1:2105:15031:12054
CACGGAGG
+
FFFFFFFF
@A00769:11:HC3HCDRXX:1:2105:7111:12085
CACGGAGG
+
FFFFFFFF
@A00769:11:HC3HCDRXX:1:2105:15609:12179
CACGGAGG
+
FFFFFFFF
@A00769:11:HC3HCDRXX:1:2105:8748:12226
CACGGAGG
+
FFFFFFFF
@A00769:11:HC3HCDRXX:1:2105:20401:12367
CACGGAGG
+
FFFFFF,F
@A00769:11:HC3HCDRXX:1:2105:23041:12430
CACGGAGG
+
FFFFFFFF
@A00769:11:HC3HCDRXX:1:2105:25771:12493
CACGGAGG
+
FFFFFFFF
@A00769:11:HC3HCDRXX:1:2105:4544:12524
CACGGAGG
+
FFFFFFFF
@A00769:11:HC3HCDRXX:1:2105:4580:12587
CACGGAGG
+
FFFFFFFF
@A00769:11:HC3HCDRXX:1:2105:26756:12696
CACGGAGG
+
FFFFFFFF
@A00769:11:HC3HCDRXX:1:2105:1190:12978
CACGGAGG
+
FFFFFFFF
@A00769:11:HC3HCDRXX:1:2105:9019:13041
CACGGAGG
+
FFFFFFFF
@A00769:11:HC3HCDRXX:1:2105:7627:13166
CACGGAGG
+
FF:FFFFF
@A00769:11:HC3HCDRXX:1:2105:24433:13182
CACGGAGG
+
FFFFFFFF
@A00769:11:HC3HCDRXX:1:2105:28908:13228
CACGGAGG
+
FFFFFFFF
@A00769:11:HC3HCDRXX:1:2105:9670:13260
CACGGAGG
+
FFFFFFFF
@A00769:11:HC3HCDRXX:1:2105:15230:13275
CACGGAGG
+
FFFFFFFF
@A00769:11:HC3HCDRXX:1:2105:19578:13354
CACGGAGG
+
FFFFFFFF
@A00769:11:HC3HCDRXX:1:2105:14787:13479
CACGGAGG
+
FFF:FFFF
@A00769:11:HC3HCDRXX:1:2105:14805:13510
CACGGAGG
+
FFFFFFFF
@A00769:11:HC3HCDRXX:1:2105:16143:13573
CACGGAGG
+
FFFFFFFF
@A00769:11:HC3HCDRXX:1:2105:26323:13604
CACGGAGG
+
FFFFFFFF
@A00769:11:HC3HCDRXX:1:2105:31458:13636
CACGGAGG
+
FFFFFFFF
@A00769:11:HC3HCDRXX:1:2105:13205:13714
CACGGAGG
+
FFFFFFFF
@A00769:11:HC3HCDRXX:1:2105:25102:13777
CACGGAGG
+
FFFFFFFF
@A00769:11:HC3HCDRXX:1:2105:3857:13870
CACGGAGG
+
FFFFFFFF
@A00769:11:HC3HCDRXX:1:2105:25590:13870
CACGGAGG
+
F:FFFFFF
@A00769:11:HC3HCDRXX:1:2105:7600:13902
CACGGAGG
+
FFFFFFFF
@A00769:11:HC3HCDRXX:1:2105:23204:13902
CACGGAGG
+
FFFFFFFF
@A00769:11:HC3HCDRXX:1:2105:27218:13902
CACGGAGG
+
FFFFFFFF
@A00769:11:HC3HCDRXX:1:2105:17173:13980
CACGGAGG
+
FFFFFFFF
@A00769:11:HC3HCDRXX:1:2105:25681:13996
CACGGAGG
+
FFF,FFFF
@A00769:11:HC3HCDRXX:1:2105:21441:14011
CACGGAGG
+
FFFFFFFF
@A00769:11:HC3HCDRXX:1:2105:13575:14043
CACGGAGG
+
FFFFFFFF
@A00769:11:HC3HCDRXX:1:2105:19298:14090
CACGGAGG
+
FFFFFFFF
@A00769:11:HC3HCDRXX:1:2105:15664:14152
CACGGAGG
+
FFFFFFFF
@A00769:11:HC3HCDRXX:1:2105:27688:14152
CACGGAGG
+
FFFFFFFF
@A00769:11:HC3HCDRXX:1:2105:15754:14215
CACGGAGG
+
FFFFFFFF
@A00769:11:HC3HCDRXX:1:2105:16658:14246
CACGGAGG
+
FFFFFFFF
@A00769:11:HC3HCDRXX:1:2105:6759:14387
CACGGAGG
+
FFFFFFFF
@A00769:11:HC3HCDRXX:1:2105:15040:14418
CACGGAGG
+
FFFFFFFF
@A00769:11:HC3HCDRXX:1:2105:17897:14512
CACGGAGG
+
FFFFFFFF
@A00769:11:HC3HCDRXX:1:2105:32072:14512
CACGGAGG
+
FFFFFFFF
@A00769:11:HC3HCDRXX:1:2105:1931:14700
CACGGAGG
+
FFFFFFFF
@A00769:11:HC3HCDRXX:1:2105:6497:14779
CACGGAGG
+
FFFFFFFF
@A00769:11:HC3HCDRXX:1:2105:1805:14794
CACGGAGG
+
FF,F:F:F
@A00769:11:HC3HCDRXX:1:2105:29631:14888
CACGGAGG
+
FFFFFFFF
@A00769:11:HC3HCDRXX:1:2105:2880:14998
CACGGAGG
+
FFFFFFFF
@A00769:11:HC3HCDRXX:1:2105:2808:15092
CACGGAGG
+
:FFFFFFF
@A00769:11:HC3HCDRXX:1:2105:19045:15092
CACGGAGG
+
FFFFFF:F
@A00769:11:HC3HCDRXX:1:2105:9372:15154
CACGGAGG
+
FFFFFFFF
@A00769:11:HC3HCDRXX:1:2105:26603:15217
CACGGAGG
+
FFFFFFFF
@A00769:11:HC3HCDRXX:1:2105:25527:15295
CACGGAGG
+
FF:FFFFF
@A00769:11:HC3HCDRXX:1:2105:9507:15358
CACGGAGG
+
FFFFFFFF
@A00769:11:HC3HCDRXX:1:2105:4282:15421
CACGGAGG
+
FFFFFFFF
@A00769:11:HC3HCDRXX:1:2105:22779:15452
CACGGAGG
+
FFFFFFFF
@A00769:11:HC3HCDRXX:1:2105:16052:15483
CACGGAGG
+
FFFFFFFF
@A00769:11:HC3HCDRXX:1:2105:30680:15577
CACGGAGG
+
FFFF:FFF
@A00769:11:HC3HCDRXX:1:2105:18819:15608
CACGGAGG
+
FFFFFFFF
@A00769:11:HC3HCDRXX:1:2105:6460:15655
CACGGAGG
+
FFFFFFFF
@A00769:11:HC3HCDRXX:1:2105:30752:15671
CACGGAGG
+
FFF:FFFF
@A00769:11:HC3HCDRXX:1:2105:30210:15702
CACGGAGG
+
FFFFFFFF
@A00769:11:HC3HCDRXX:1:2105:17644:15734
CACGGAGG
+
FFFFFFFF
@A00769:11:HC3HCDRXX:1:2105:10863:15765
CACGGAGG
+
FFF:FFFF
@A00769:11:HC3HCDRXX:1:2105:28664:15906
CACGGAGG
+
FFFFFFFF
@A00769:11:HC3HCDRXX:1:2105:7862:15984
CACGGAGG
+
FFFFFFFF
@A00769:11:HC3HCDRXX:1:2105:15609:16031
CACGGAGG
+
FFFFFFFF
@A00769:11:HC3HCDRXX:1:2105:23683:16141
CACGGAGG
+
FFFFFFFF
@A00769:11:HC3HCDRXX:1:2105:13033:16266
CACGGAGG
+
FFFFFFFF
@A00769:11:HC3HCDRXX:1:2105:11053:16282
CACGGAGG
+
FFFFFFFF
@A00769:11:HC3HCDRXX:1:2105:31367:16297
CACGGAGG
+
FFFFFFFF
@A00769:11:HC3HCDRXX:1:2105:4951:16329
CACGGAGG
+
FFFFFFFF
@A00769:11:HC3HCDRXX:1:2105:25238:16360
CACGGAGG
+
FFFFFFFF
@A00769:11:HC3HCDRXX:1:2105:12689:16485
CACGGAGG
+
FFFFFFFF
@A00769:11:HC3HCDRXX:1:2105:2067:16501
CACGGAGG
+
FFFFFFFF
@A00769:11:HC3HCDRXX:1:2105:8820:16548
CACGGAGG
+
FFFFFFFF
@A00769:11:HC3HCDRXX:1:2105:22399:16579
CACGGAGG
+
FFFFFFFF
@A00769:11:HC3HCDRXX:1:2105:11858:16799
CACGGAGG
+
FFFFFFFF
@A00769:11:HC3HCDRXX:1:2105:5981:16892
CACGGAGG
+
FFFFFFFF
@A00769:11:HC3HCDRXX:1:2105:27959:16908
CACGGAGG
+
FFFFFFFF
@A00769:11:HC3HCDRXX:1:2105:15311:16924
CACGGAGG
+
FFF:FFFF
@A00769:11:HC3HCDRXX:1:2105:7581:16939
CACGGAGG
+
FFFFFFFF
@A00769:11:HC3HCDRXX:1:2105:23583:16939
CACGGAGG
+
FFFFFFFF
@A00769:11:HC3HCDRXX:1:2105:15293:17018
CACGGAGG
+
FFFFFFFF
@A00769:11:HC3HCDRXX:1:2105:13087:17143
CACGGAGG
+
FFFFFFFF
@A00769:11:HC3HCDRXX:1:2105:9824:17190
CACGGAGG
+
FFFFFFFF
@A00769:11:HC3HCDRXX:1:2105:18367:17237
CACGGAGG
+
FFFFFFFF
@A00769:11:HC3HCDRXX:1:2105:17110:17378
CACGGAGG
+
FFFFFFFF
@A00769:11:HC3HCDRXX:1:2105:29414:17425
CACGGAGG
+
FFFFFFFF
@A00769:11:HC3HCDRXX:1:2105:8739:17503
CACGGAGG
+
FFFFFFFF
@A00769:11:HC3HCDRXX:1:2105:17318:17550
CACGGAGG
+
FFFFFFFF
@A00769:11:HC3HCDRXX:1:2105:11243:17581
CACGGAGG
+
FFFFFFFF
@A00769:11:HC3HCDRXX:1:2105:7925:17597
CACGGAGG
+
FFFFFFFF
@A00769:11:HC3HCDRXX:1:2105:13015:17644
CACGGAGG
+
FFFFFFFF
@A00769:11:HC3HCDRXX:1:2105:19081:17785
CACGGAGG
+
FFFFFFFF
@A00769:11:HC3HCDRXX:1:2105:3106:17863
CACGGAGG
+
FFFFFFFF
@A00769:11:HC3HCDRXX:1:2105:6424:17910
CACGGAGG
+
FFFFFFFF
@A00769:11:HC3HCDRXX:1:2105:19633:18114
CACGGAGG
+
FFFFFFFF
@A00769:11:HC3HCDRXX:1:2105:30038:18192
CACGGAGG
+
FFFFFFFF
@A00769:11:HC3HCDRXX:1:2105:1850:18255
CACGGAGG
+
FFFFFFFF
@A00769:11:HC3HCDRXX:1:2105:28031:18317
CACGGAGG
+
FFFFFFFF
@A00769:11:HC3HCDRXX:1:2105:18267:18349
CACGGAGG
+
FFFFFFFF
@A00769:11:HC3HCDRXX:1:2105:4029:18364
CACGGAGG
+
FFFFFFFF
@A00769:11:HC3HCDRXX:1:2105:32570:18411
CACGGAGG
+
FFFFFFF:
@A00769:11:HC3HCDRXX:1:2105:6686:18427
CACGGAGG
+
FFFFFFFF
@A00769:11:HC3HCDRXX:1:2105:6677:18568
CACGGAGG
+
FFFFFFFF
@A00769:11:HC3HCDRXX:1:2105:11695:18646
CACGGAGG
+
FFFFFFFF
@A00769:11:HC3HCDRXX:1:2105:25889:18803
CACGGAGG
+
FFFFFFFF
@A00769:11:HC3HCDRXX:1:2105:24279:18834
CACGGAGG
+
FFFFFFFF
@A00769:11:HC3HCDRXX:1:2105:21016:18850
CACGGAGG
+
FFFFFFFF
@A00769:11:HC3HCDRXX:1:2105:32524:18928
CACGGAGG
+
FFFFFFFF
@A00769:11:HC3HCDRXX:1:2105:27453:18944
CACGGAGG
+
FFFFFFFF
@A00769:11:HC3HCDRXX:1:2105:27615:18944
CACGGAGG
+
FFFFFFFF
@A00769:11:HC3HCDRXX:1:2105:18258:18959
CACGGAGG
+
FFFFFFFF
@A00769:11:HC3HCDRXX:1:2105:26865:18959
CACGGAGG
+
FFFFFFFF
@A00769:11:HC3HCDRXX:1:2105:15673:19053
CACGGAGG
+
FFFFFFFF
@A00769:11:HC3HCDRXX:1:2105:25003:19116
CACGGAGG
+
FFFFFFFF
@A00769:11:HC3HCDRXX:1:2105:23475:19257
CACGGAGG
+
FFFFFFFF
@A00769:11:HC3HCDRXX:1:2105:26892:19257
CACGGAGG
+
FFFFFFFF
@A00769:11:HC3HCDRXX:1:2105:19307:19304
CACGGAGG
+
FFFFFFFF
@A00769:11:HC3HCDRXX:1:2105:17029:19335
CACGGAGG
+
FFFFFFFF
@A00769:11:HC3HCDRXX:1:2105:3115:19351
CACGGAGG
+
FFFFFFFF
@A00769:11:HC3HCDRXX:1:2105:1542:19382
CACGGAGG
+
,FF:FFFF
@A00769:11:HC3HCDRXX:1:2105:19063:19539
CACGGAGG
+
FFFFFFFF
@A00769:11:HC3HCDRXX:1:2105:27028:19554
CACGGAGG
+
FFFFFFFF
@A00769:11:HC3HCDRXX:1:2105:13693:19570
CACGGAGG
+
FFFFFFFF
@A00769:11:HC3HCDRXX:1:2105:20546:19570
CACGGAGG
+
FFFFFFFF
@A00769:11:HC3HCDRXX:1:2105:2094:19617
CACGGAGG
+
FFFFF,:F
@A00769:11:HC3HCDRXX:1:2105:6415:19711
CACGGAGG
+
FFFFFFFF
@A00769:11:HC3HCDRXX:1:2105:29957:19774
CACGGAGG
+
FFFFFFFF
@A00769:11:HC3HCDRXX:1:2105:24135:19867
CACGGAGG
+
FFFFFFFF
@A00769:11:HC3HCDRXX:1:2105:2040:19899
CACGGAGG
+
FFFFFFFF
@A00769:11:HC3HCDRXX:1:2105:13666:19899
CACGGAGG
+
FFFFFFFF
@A00769:11:HC3HCDRXX:1:2105:17047:19899
CACGGAGG
+
FF::FFFF
@A00769:11:HC3HCDRXX:1:2105:30219:19914
CACGGAGG
+
FFFFFFFF
@A00769:11:HC3HCDRXX:1:2105:17698:19930
CACGGAGG
+
FFFFFFFF
@A00769:11:HC3HCDRXX:1:2105:9155:19946
CACGGAGG
+
FFFFFFFF
@A00769:11:HC3HCDRXX:1:2105:13259:19946
CACGGAGG
+
F:FFFFFF
@A00769:11:HC3HCDRXX:1:2105:1108:19977
CACGGAGG
+
FFFFFFFF
@A00769:11:HC3HCDRXX:1:2105:28402:19993
CACGGAGG
+
FFF,FFFF
@A00769:11:HC3HCDRXX:1:2105:17716:20118
CACGGAGG
+
FFFFFF:F
@A00769:11:HC3HCDRXX:1:2105:19307:20149
CACGGAGG
+
FFFFFFFF
@A00769:11:HC3HCDRXX:1:2105:22968:20228
CACGGAGG
+
FFFFFFFF
@A00769:11:HC3HCDRXX:1:2105:18530:20306
CACGGAGG
+
FFF:FFF:
@A00769:11:HC3HCDRXX:1:2105:22110:20306
CACGGAGG
+
FFFFFFFF
@A00769:11:HC3HCDRXX:1:2105:3947:20322
CACGGAGG
+
FFFFFFFF
@A00769:11:HC3HCDRXX:1:2105:20401:20353
CACGGAGG
+
FFFFFF::
@A00769:11:HC3HCDRXX:1:2105:5819:20369
CACGGAGG
+
FFFFFFFF
@A00769:11:HC3HCDRXX:1:2105:6280:20447
CACGGAGG
+
FFFFFFFF
@A00769:11:HC3HCDRXX:1:2105:4869:20509
CACGGAGG
+
FFFF:FFF
@A00769:11:HC3HCDRXX:1:2105:21866:20509
CACGGAGG
+
FFFFFFF:
@A00769:11:HC3HCDRXX:1:2105:3839:20603
CACGGAGG
+
FFFFFFFF
@A00769:11:HC3HCDRXX:1:2105:28565:20807
CACGGAGG
+
FFFFFFFF
@A00769:11:HC3HCDRXX:1:2105:22824:20917
CACGGAGG
+
FFF::FF:
@A00769:11:HC3HCDRXX:1:2105:4435:20948
CACGGAGG
+
FFFFFFFF
@A00769:11:HC3HCDRXX:1:2105:4354:20964
CACGGAGG
+
FFF:FFF:
@A00769:11:HC3HCDRXX:1:2105:25418:21026
CACGGAGG
+
FFFFFFFF
@A00769:11:HC3HCDRXX:1:2105:4327:21073
CACGGAGG
+
FFFFFFF:
@A00769:11:HC3HCDRXX:1:2105:29948:21324
CACGGAGG
+
FFFFF:F:
@A00769:11:HC3HCDRXX:1:2105:28691:21339
CACGGAGG
+
FFFFFFFF
@A00769:11:HC3HCDRXX:1:2105:21965:21402
CACGGAGG
+
FFFF:FFF
@A00769:11:HC3HCDRXX:1:2105:14507:21418
CACGGAGG
+
FFFFFFFF
@A00769:11:HC3HCDRXX:1:2105:15058:21465
CACGGAGG
+
FFFFFFFF
@A00769:11:HC3HCDRXX:1:2105:9173:21543
CACGGAGG
+
FFF::FFF
@A00769:11:HC3HCDRXX:1:2105:28302:21574
CACGGAGG
+
FFFFFFFF
@A00769:11:HC3HCDRXX:1:2105:5394:21605
CACGGAGG
+
FFFFFFFF
@A00769:11:HC3HCDRXX:1:2105:10402:21668
CACGGAGG
+
FF:F:FF,
@A00769:11:HC3HCDRXX:1:2105:7898:21778
CACGGAGG
+
FFFFFFFF
@A00769:11:HC3HCDRXX:1:2105:10068:21809
CACGGAGG
+
FFFFFFFF
@A00769:11:HC3HCDRXX:1:2105:23999:21919
CACGGAGG
+
FFFFFFFF
@A00769:11:HC3HCDRXX:1:2105:29306:21966
CACGGAGG
+
FFFFFFFF
@A00769:11:HC3HCDRXX:1:2105:5855:21997
CACGGAGG
+
FFFFFFFF
@A00769:11:HC3HCDRXX:1:2105:31177:22075
CACGGAGG
+
FFFFFFFF
@A00769:11:HC3HCDRXX:1:2105:31322:22138
CACGGAGG
+
FFFFFFFF
@A00769:11:HC3HCDRXX:1:2105:31168:22247
CACGGAGG
+
FFFFFFFF
@A00769:11:HC3HCDRXX:1:2105:20292:22263
CACGGAGG
+
FFFFFFFF
@A00769:11:HC3HCDRXX:1:2105:8522:22357
CACGGAGG
+
FF,FFFFF
@A00769:11:HC3HCDRXX:1:2105:5177:22388
CACGGAGG
+
FFFFFFFF
@A00769:11:HC3HCDRXX:1:2105:4842:22498
CACGGAGG
+
FFFFFFFF
@A00769:11:HC3HCDRXX:1:2105:31313:22498
CACGGAGG
+
FFFFFFFF
@A00769:11:HC3HCDRXX:1:2105:3577:22592
CACGGAGG
+
FFFFFFFF
@A00769:11:HC3HCDRXX:1:2105:4860:22623
CACGGAGG
+
FFF:,F::
@A00769:11:HC3HCDRXX:1:2105:25265:22639
CACGGAGG
+
FFFFFFFF
@A00769:11:HC3HCDRXX:1:2105:6542:22686
CACGGAGG
+
FFFFFFFF
@A00769:11:HC3HCDRXX:1:2105:32524:22811
CACGGAGG
+
FFFFFFFF
@A00769:11:HC3HCDRXX:1:2105:1398:22889
CACGGAGG
+
FFFFFFFF
@A00769:11:HC3HCDRXX:1:2105:26648:22936
CACGGAGG
+
FFFFFFFF
@A00769:11:HC3HCDRXX:1:2105:30897:23062
CACGGAGG
+
FFFFFFFF
@A00769:11:HC3HCDRXX:1:2105:31349:23187
CACGGAGG
+
FFF,,F,F
@A00769:11:HC3HCDRXX:1:2105:14344:23265
CACGGAGG
+
FFFFFFFF
@A00769:11:HC3HCDRXX:1:2105:32759:23281
CACGGAGG
+
FFFFFFF:
@A00769:11:HC3HCDRXX:1:2105:30445:23469
CACGGAGG
+
FFFFFFFF
@A00769:11:HC3HCDRXX:1:2105:14434:23484
CACGGAGG
+
FFFFFFFF
@A00769:11:HC3HCDRXX:1:2105:6668:23531
CACGGAGG
+
FFFFFFFF
@A00769:11:HC3HCDRXX:1:2105:13946:23578
CACGGAGG
+
FFFF::FF
@A00769:11:HC3HCDRXX:1:2105:24523:23610
CACGGAGG
+
:FFFFFFF
@A00769:11:HC3HCDRXX:1:2105:24135:23657
CACGGAGG
+
FFFFFFFF
@A00769:11:HC3HCDRXX:1:2105:3423:23672
CACGGAGG
+
FFFFFFFF
@A00769:11:HC3HCDRXX:1:2105:29062:23672
CACGGAGG
+
FFFFFFFF
@A00769:11:HC3HCDRXX:1:2105:21685:23766
CACGGAGG
+
FFFFFFFF
@A00769:11:HC3HCDRXX:1:2105:3703:23782
CACGGAGG
+
FFFFFFFF
@A00769:11:HC3HCDRXX:1:2105:22643:23829
CACGGAGG
+
:FFFFFF:
@A00769:11:HC3HCDRXX:1:2105:30436:23829
CACGGAGG
+
FFFFFFFF
@A00769:11:HC3HCDRXX:1:2105:17291:23860
CACGGAGG
+
FFFFFFFF
@A00769:11:HC3HCDRXX:1:2105:23041:23891
CACGGAGG
+
FFFFFFFF
@A00769:11:HC3HCDRXX:1:2105:2311:23970
CACGGAGG
+
FFFFFFFF
@A00769:11:HC3HCDRXX:1:2105:15338:24048
CACGGAGG
+
F:FFFFFF
@A00769:11:HC3HCDRXX:1:2105:17047:24095
CACGGAGG
+
FFFF:FFF
@A00769:11:HC3HCDRXX:1:2105:30201:24205
CACGGAGG
+
FFFFFFFF
@A00769:11:HC3HCDRXX:1:2105:5584:24220
CACGGAGG
+
FFFFFFFF
@A00769:11:HC3HCDRXX:1:2105:30563:24236
CACGGAGG
+
FFFFFF:F
@A00769:11:HC3HCDRXX:1:2105:6813:24408
CACGGAGG
+
FFFFFFF:
@A00769:11:HC3HCDRXX:1:2105:17083:24408
CACGGAGG
+
FFFFFFFF
@A00769:11:HC3HCDRXX:1:2105:24749:24439
CACGGAGG
+
FFFFFFFF
@A00769:11:HC3HCDRXX:1:2105:9986:24486
CACGGAGG
+
FFFFFFFF
@A00769:11:HC3HCDRXX:1:2105:19479:24486
CACGGAGG
+
FFFF:FFF
@A00769:11:HC3HCDRXX:1:2105:23954:24533
CACGGAGG
+
:FFFFFFF
@A00769:11:HC3HCDRXX:1:2105:3260:24549
CACGGAGG
+
FFFFFFFF
@A00769:11:HC3HCDRXX:1:2105:12970:24580
CACGGAGG
+
FFFFFFFF
@A00769:11:HC3HCDRXX:1:2105:15492:24627
CACGGAGG
+
FFFFFFFF
@A00769:11:HC3HCDRXX:1:2105:30978:24706
CACGGAGG
+
FFFF:FFF
@A00769:11:HC3HCDRXX:1:2105:9751:24862
CACGGAGG
+
FFFFFFFF
@A00769:11:HC3HCDRXX:1:2105:17255:24862
CACGGAGG
+
FFFFFFFF
@A00769:11:HC3HCDRXX:1:2105:7039:24925
CACGGAGG
+
FFFFFFFF
@A00769:11:HC3HCDRXX:1:2105:28375:24925
CACGGAGG
+
:FFFFFFF
@A00769:11:HC3HCDRXX:1:2105:10899:24940
CACGGAGG
+
,F,:FFFF
@A00769:11:HC3HCDRXX:1:2105:13413:24972
CACGGAGG
+
FFFFFFFF
@A00769:11:HC3HCDRXX:1:2105:4652:25207
CACGGAGG
+
FFFFFFFF
@A00769:11:HC3HCDRXX:1:2105:4571:25222
CACGGAGG
+
FFFFFFFF
@A00769:11:HC3HCDRXX:1:2105:6099:25269
CACGGAGG
+
FFFFFFFF
@A00769:11:HC3HCDRXX:1:2105:1497:25285
CACGGAGG
+
,FFFFFFF
@A00769:11:HC3HCDRXX:1:2105:15365:25285
CACGGAGG
+
FFFFFFFF
@A00769:11:HC3HCDRXX:1:2105:8992:25332
CACGGAGG
+
FFFFFFFF
@A00769:11:HC3HCDRXX:1:2105:6867:25347
CACGGAGG
+
F:FFFF:F
@A00769:11:HC3HCDRXX:1:2105:24885:25363
CACGGAGG
+
FFFFFFFF
@A00769:11:HC3HCDRXX:1:2105:22010:25426
CACGGAGG
+
FFFFFFFF
@A00769:11:HC3HCDRXX:1:2105:23863:25504
CACGGAGG
+
FFFFFFFF
@A00769:11:HC3HCDRXX:1:2105:30210:25567
CACGGAGG
+
FF,:FFFF
@A00769:11:HC3HCDRXX:1:2105:26530:25614
CACGGAGG
+
FFFFFFFF
@A00769:11:HC3HCDRXX:1:2105:6994:25661
CACGGAGG
+
FF:FFFFF
@A00769:11:HC3HCDRXX:1:2105:2745:25880
CACGGAGG
+
FFFFFFF:
@A00769:11:HC3HCDRXX:1:2105:16333:25895
CACGGAGG
+
FFFFFFFF
@A00769:11:HC3HCDRXX:1:2105:9381:25911
CACGGAGG
+
FFFFFFFF
@A00769:11:HC3HCDRXX:1:2105:20808:25974
CACGGAGG
+
FFFFFFFF
@A00769:11:HC3HCDRXX:1:2105:27877:25974
CACGGAGG
+
FFFFFFFF
@A00769:11:HC3HCDRXX:1:2105:16984:25989
CACGGAGG
+
FFFFFFFF
@A00769:11:HC3HCDRXX:1:2105:16785:26021
CACGGAGG
+
FF:FFFFF
@A00769:11:HC3HCDRXX:1:2105:3061:26083
CACGGAGG
+
FFFFFFFF
@A00769:11:HC3HCDRXX:1:2105:18665:26115
CACGGAGG
+
FFFFFFFF
@A00769:11:HC3HCDRXX:1:2105:10411:26130
CACGGAGG
+
FFFFFFFF
@A00769:11:HC3HCDRXX:1:2105:10113:26177
CACGGAGG
+
FFFFFFFF
@A00769:11:HC3HCDRXX:1:2105:29134:26209
CACGGAGG
+
FFFFFFFF
@A00769:11:HC3HCDRXX:1:2105:6027:26271
CACGGAGG
+
FFFFFFFF
@A00769:11:HC3HCDRXX:1:2105:20509:26271
CACGGAGG
+
FFFFFFFF
@A00769:11:HC3HCDRXX:1:2105:18891:26287
CACGGAGG
+
FFFFFFFF
@A00769:11:HC3HCDRXX:1:2105:22896:26303
CACGGAGG
+
FF,,F,,,
@A00769:11:HC3HCDRXX:1:2105:6497:26334
CACGGAGG
+
FFFFFFFF
@A00769:11:HC3HCDRXX:1:2105:29053:26506
CACGGAGG
+
FFFFFFFF
@A00769:11:HC3HCDRXX:1:2105:9878:26584
CACGGAGG
+
,FFFFFFF
@A00769:11:HC3HCDRXX:1:2105:12472:26600
CACGGAGG
+
FFFFFFFF
@A00769:11:HC3HCDRXX:1:2105:24297:26600
CACGGAGG
+
FFFFFFFF
@A00769:11:HC3HCDRXX:1:2105:27543:26616
CACGGAGG
+
FFFFFFFF
@A00769:11:HC3HCDRXX:1:2105:3152:26647
CACGGAGG
+
FFF,,::,
@A00769:11:HC3HCDRXX:1:2105:14895:26725
CACGGAGG
+
FFFFFFFF
@A00769:11:HC3HCDRXX:1:2105:20672:26804
CACGGAGG
+
FFFFFFFF
@A00769:11:HC3HCDRXX:1:2105:20636:26835
CACGGAGG
+
FFFFFFFF
@A00769:11:HC3HCDRXX:1:2105:4670:26897
CACGGAGG
+
FFFFFFFF
@A00769:11:HC3HCDRXX:1:2105:14082:26913
CACGGAGG
+
FFFFF:F,
@A00769:11:HC3HCDRXX:1:2105:22128:26913
CACGGAGG
+
FFFFFFFF
@A00769:11:HC3HCDRXX:1:2105:27100:26944
CACGGAGG
+
FFFFFFFF
@A00769:11:HC3HCDRXX:1:2105:22670:27038
CACGGAGG
+
FFFFF,FF
@A00769:11:HC3HCDRXX:1:2105:2248:27054
CACGGAGG
+
FFFFFFFF
@A00769:11:HC3HCDRXX:1:2105:5448:27054
CACGGAGG
+
FFFF:FF:
@A00769:11:HC3HCDRXX:1:2105:6714:27054
CACGGAGG
+
FFFFFFFF
@A00769:11:HC3HCDRXX:1:2105:19596:27070
CACGGAGG
+
FFFFFFFF
@A00769:11:HC3HCDRXX:1:2105:26341:27164
CACGGAGG
+
FFFF:FFF
@A00769:11:HC3HCDRXX:1:2105:9064:27211
CACGGAGG
+
FFFFFFFF
@A00769:11:HC3HCDRXX:1:2105:6244:27242
CACGGAGG
+
FFFFFFFF
@A00769:11:HC3HCDRXX:1:2105:10963:27336
CACGGAGG
+
FFFFFFFF
@A00769:11:HC3HCDRXX:1:2105:1624:27445
CACGGAGG
+
FFFFFFFF
@A00769:11:HC3HCDRXX:1:2105:13657:27461
CACGGAGG
+
FFFFFFFF
@A00769:11:HC3HCDRXX:1:2105:29695:27555
CACGGAGG
+
FFF::FF,
@A00769:11:HC3HCDRXX:1:2105:10348:27586
CACGGAGG
+
FF:FFFFF
@A00769:11:HC3HCDRXX:1:2105:11586:27759
CACGGAGG
+
FFFFFFFF
@A00769:11:HC3HCDRXX:1:2105:4047:27884
CACGGAGG
+
FFFFFFFF
@A00769:11:HC3HCDRXX:1:2105:30481:28009
CACGGAGG
+
FFFFFFFF
@A00769:11:HC3HCDRXX:1:2105:31250:28025
CACGGAGG
+
FFFFFFFF
@A00769:11:HC3HCDRXX:1:2105:16360:28166
CACGGAGG
+
FFFFFF:F
@A00769:11:HC3HCDRXX:1:2105:29469:28260
CACGGAGG
+
FFFFFFFF
@A00769:11:HC3HCDRXX:1:2105:4345:28275
CACGGAGG
+
FFFFFFFF
@A00769:11:HC3HCDRXX:1:2105:12906:28447
CACGGAGG
+
FFF:FFFF
@A00769:11:HC3HCDRXX:1:2105:19000:28479
CACGGAGG
+
FFFFFFF:
@A00769:11:HC3HCDRXX:1:2105:29143:28541
CACGGAGG
+
FFFFFFFF
@A00769:11:HC3HCDRXX:1:2105:10628:28573
CACGGAGG
+
FFFFFFFF
@A00769:11:HC3HCDRXX:1:2105:29315:28588
CACGGAGG
+
FFF:FFFF
@A00769:11:HC3HCDRXX:1:2105:27091:28682
CACGGAGG
+
FFFFF:FF
@A00769:11:HC3HCDRXX:1:2105:23764:28714
CACGGAGG
+
FFFFFFFF
@A00769:11:HC3HCDRXX:1:2105:23538:28761
CACGGAGG
+
FFFFFFFF
@A00769:11:HC3HCDRXX:1:2105:29695:28776
CACGGAGG
+
FFFFFFFF
@A00769:11:HC3HCDRXX:1:2105:21106:28870
CACGGAGG
+
FFFFFFFF
@A00769:11:HC3HCDRXX:1:2105:29523:28886
CACGGAGG
+
FFFFFFFF
@A00769:11:HC3HCDRXX:1:2105:2772:28902
CACGGAGG
+
FFF:F:FF
@A00769:11:HC3HCDRXX:1:2105:20654:28902
CACGGAGG
+
FFFFFFFF
@A00769:11:HC3HCDRXX:1:2105:24433:28902
CACGGAGG
+
FFFFFFFF
@A00769:11:HC3HCDRXX:1:2105:26856:28964
CACGGAGG
+
FFFFFFFF
@A00769:11:HC3HCDRXX:1:2105:1524:28995
CACGGAGG
+
FFFFFFFF
@A00769:11:HC3HCDRXX:1:2105:25012:28995
CACGGAGG
+
FFFFFFFF
@A00769:11:HC3HCDRXX:1:2105:29812:29011
CACGGAGG
+
FFFFFFFF
@A00769:11:HC3HCDRXX:1:2105:32823:29027
CACGGAGG
+
FFFFFFFF
@A00769:11:HC3HCDRXX:1:2105:4309:29058
CACGGAGG
+
FFFFFFFF
@A00769:11:HC3HCDRXX:1:2105:22119:29058
CACGGAGG
+
FFFFF,FF
@A00769:11:HC3HCDRXX:1:2105:16251:29199
CACGGAGG
+
FFFFFFFF
@A00769:11:HC3HCDRXX:1:2105:18891:29262
CACGGAGG
+
FFFFFFFF
@A00769:11:HC3HCDRXX:1:2105:23710:29340
CACGGAGG
+
FFFFFFFF
@A00769:11:HC3HCDRXX:1:2105:29243:29371
CACGGAGG
+
FFFFFFFF
@A00769:11:HC3HCDRXX:1:2105:5629:29403
CACGGAGG
+
FFFFFFFF
@A00769:11:HC3HCDRXX:1:2105:30481:29543
CACGGAGG
+
FFFFFFFF
@A00769:11:HC3HCDRXX:1:2105:30309:29590
CACGGAGG
+
FFFFFFFF
@A00769:11:HC3HCDRXX:1:2105:18249:29622
CACGGAGG
+
FFFFFFFF
@A00769:11:HC3HCDRXX:1:2105:10881:29700
CACGGAGG
+
FFFFFFFF
@A00769:11:HC3HCDRXX:1:2105:4535:29731
CACGGAGG
+
FFFF:F::
@A00769:11:HC3HCDRXX:1:2105:23267:29731
CACGGAGG
+
FFFFFFFF
@A00769:11:HC3HCDRXX:1:2105:16577:29763
CACGGAGG
+
FFFFFFFF
@A00769:11:HC3HCDRXX:1:2105:16514:29810
CACGGAGG
+
FFFFFFFF
@A00769:11:HC3HCDRXX:1:2105:8269:29904
CACGGAGG
+
FFFFFFFF
@A00769:11:HC3HCDRXX:1:2105:11107:29904
CACGGAGG
+
FFFFFFFF
@A00769:11:HC3HCDRXX:1:2105:26657:30029
CACGGAGG
+
FFFFFFFF
@A00769:11:HC3HCDRXX:1:2105:1805:30076
CACGGAGG
+
FF:FFFFF
@A00769:11:HC3HCDRXX:1:2105:26657:30091
CACGGAGG
+
FFFFFFFF
@A00769:11:HC3HCDRXX:1:2105:18936:30123
CACGGAGG
+
FFFFFFFF
@A00769:11:HC3HCDRXX:1:2105:2022:30170
CACGGAGG
+
FFFFFFFF
@A00769:11:HC3HCDRXX:1:2105:15465:30185
CACGGAGG
+
FFFFFFFF
@A00769:11:HC3HCDRXX:1:2105:32479:30217
CACGGAGG
+
FFFFFFFF
@A00769:11:HC3HCDRXX:1:2105:19849:30232
CACGGAGG
+
FFFFFFFF
@A00769:11:HC3HCDRXX:1:2105:4707:30279
CACGGAGG
+
FFFFFFFF
@A00769:11:HC3HCDRXX:1:2105:14986:30389
CACGGAGG
+
FFFFFFFF
@A00769:11:HC3HCDRXX:1:2105:18548:30389
CACGGAGG
+
FFFFFFFF
@A00769:11:HC3HCDRXX:1:2105:32199:30389
CACGGAGG
+
FFF,FFF,
@A00769:11:HC3HCDRXX:1:2105:16658:30436
CACGGAGG
+
FFFFFFFF
@A00769:11:HC3HCDRXX:1:2105:24650:30436
CACGGAGG
+
FFFFFFFF
@A00769:11:HC3HCDRXX:1:2105:26377:30452
CACGGAGG
+
FFFFFFFF
@A00769:11:HC3HCDRXX:1:2105:14416:30467
CACGGAGG
+
FFFFFFFF
@A00769:11:HC3HCDRXX:1:2105:17852:30467
CACGGAGG
+
FFFFFFFF
@A00769:11:HC3HCDRXX:1:2105:10728:30499
CACGGAGG
+
FFF:FFFF
@A00769:11:HC3HCDRXX:1:2105:24361:30530
CACGGAGG
+
FFFFFFFF
@A00769:11:HC3HCDRXX:1:2105:15519:30561
CACGGAGG
+
FFFFFFFF
@A00769:11:HC3HCDRXX:1:2105:24496:30577
CACGGAGG
+
FFFFFFFF
@A00769:11:HC3HCDRXX:1:2105:19000:30608
CACGGAGG
+
FFFFFFFF
@A00769:11:HC3HCDRXX:1:2105:29423:30624
CACGGAGG
+
FFFFFFFF
@A00769:11:HC3HCDRXX:1:2105:16450:30639
CACGGAGG
+
FFFFFFFF
@A00769:11:HC3HCDRXX:1:2105:27425:30765
CACGGAGG
+
FFFFFFFF
@A00769:11:HC3HCDRXX:1:2105:3794:30796
CACGGAGG
+
FFFFFFFF
@A00769:11:HC3HCDRXX:1:2105:10872:30906
CACGGAGG
+
FFFFFFFF
@A00769:11:HC3HCDRXX:1:2105:28754:31156
CACGGAGG
+
FFFFFFFF
@A00769:11:HC3HCDRXX:1:2105:11478:31172
CACGGAGG
+
FFFFFFFF
@A00769:11:HC3HCDRXX:1:2105:20681:31172
CACGGAGG
+
FFFFFFFF
@A00769:11:HC3HCDRXX:1:2105:28872:31203
CACGGAGG
+
FFFFFFF:
@A00769:11:HC3HCDRXX:1:2105:32009:31438
CACGGAGG
+
FFFFFFFF
@A00769:11:HC3HCDRXX:1:2105:12599:31485
CACGGAGG
+
FFFFFFFF
@A00769:11:HC3HCDRXX:1:2105:30409:31485
CACGGAGG
+
FFFFFFFF
@A00769:11:HC3HCDRXX:1:2105:2040:31641
CACGGAGG
+
FFFFFFFF
@A00769:11:HC3HCDRXX:1:2105:28149:31641
CACGGAGG
+
FFFFFFFF
@A00769:11:HC3HCDRXX:1:2105:3287:31767
CACGGAGG
+
FFFFFFFF
@A00769:11:HC3HCDRXX:1:2105:2365:31861
CACGGAGG
+
,FFFFFFF
@A00769:11:HC3HCDRXX:1:2105:12897:31876
CACGGAGG
+
FFFFFFFF
@A00769:11:HC3HCDRXX:1:2105:17689:31876
CACGGAGG
+
FFFFFFFF
@A00769:11:HC3HCDRXX:1:2105:1642:31892
CACGGAGG
+
FFFFFFFF
@A00769:11:HC3HCDRXX:1:2105:14488:31970
CACGGAGG
+
FFFFFFFF
@A00769:11:HC3HCDRXX:1:2105:19813:32142
CACGGAGG
+
FFFFFFFF
@A00769:11:HC3HCDRXX:1:2105:15148:32174
CACGGAGG
+
FFFFFFFF
@A00769:11:HC3HCDRXX:1:2105:25807:32189
CACGGAGG
+
FFFFFFFF
@A00769:11:HC3HCDRXX:1:2105:6343:32268
CACGGAGG
+
FFFFFFFF
@A00769:11:HC3HCDRXX:1:2105:1922:32377
CACGGAGG
+
FFFFFFFF
@A00769:11:HC3HCDRXX:1:2105:25626:32377
CACGGAGG
+
FFFFFFFF
@A00769:11:HC3HCDRXX:1:2105:3143:32456
CACGGAGG
+
FFFFFFFF
@A00769:11:HC3HCDRXX:1:2105:22878:32471
CACGGAGG
+
FFFFFFFF
@A00769:11:HC3HCDRXX:1:2105:6777:32518
CACGGAGG
+
FFFFFF:F
@A00769:11:HC3HCDRXX:1:2105:15709:32518
CACGGAGG
+
FFFFFFFF
@A00769:11:HC3HCDRXX:1:2105:29541:32550
CACGGAGG
+
FFFFFFFF
@A00769:11:HC3HCDRXX:1:2105:25229:32565
CACGGAGG
+
:FF,FF:F
@A00769:11:HC3HCDRXX:1:2105:32714:32565
CACGGAGG
+
FFFFFFFF
@A00769:11:HC3HCDRXX:1:2105:28103:32597
CACGGAGG
+
FFFFFFFF
@A00769:11:HC3HCDRXX:1:2105:29306:32675
CACGGAGG
+
FFFFFFFF
@A00769:11:HC3HCDRXX:1:2105:1904:32753
CACGGAGG
+
FFFFFFFF
@A00769:11:HC3HCDRXX:1:2105:10755:32894
CACGGAGG
+
FFFFFFFF
@A00769:11:HC3HCDRXX:1:2105:21097:32894
CACGGAGG
+
FFFFFFFF
@A00769:11:HC3HCDRXX:1:2105:30237:32941
CACGGAGG
+
FFFFFFFF
@A00769:11:HC3HCDRXX:1:2105:26539:33051
CACGGAGG
+
,FFFFFF:
@A00769:11:HC3HCDRXX:1:2105:16586:33066
CACGGAGG
+
FFFFFFFF
@A00769:11:HC3HCDRXX:1:2105:29713:33098
CACGGAGG
+
FFF::FFF
@A00769:11:HC3HCDRXX:1:2105:18927:33176
CACGGAGG
+
FFFFFFFF
@A00769:11:HC3HCDRXX:1:2105:14714:33238
CACGGAGG
+
FFFFFFFF
@A00769:11:HC3HCDRXX:1:2105:19416:33270
CACGGAGG
+
FFFFFFF,
@A00769:11:HC3HCDRXX:1:2105:13205:33285
CACGGAGG
+
:FFFFFFF
@A00769:11:HC3HCDRXX:1:2105:19705:33301
CACGGAGG
+
FFFFFFFF
@A00769:11:HC3HCDRXX:1:2105:23059:33379
CACGGAGG
+
FFFFFFFF
@A00769:11:HC3HCDRXX:1:2105:26377:33395
CACGGAGG
+
FFFFFFFF
@A00769:11:HC3HCDRXX:1:2105:7536:33426
CACGGAGG
+
FFFFFFFF
@A00769:11:HC3HCDRXX:1:2105:14389:33426
CACGGAGG
+
FFFFF:FF
@A00769:11:HC3HCDRXX:1:2105:16794:33520
CACGGAGG
+
FFFFFFFF
@A00769:11:HC3HCDRXX:1:2105:27552:33552
CACGGAGG
+
FFFFFFFF
@A00769:11:HC3HCDRXX:1:2105:21052:33630
CACGGAGG
+
FFFFFFFF
@A00769:11:HC3HCDRXX:1:2105:28483:33661
CACGGAGG
+
FFFFFFFF
@A00769:11:HC3HCDRXX:1:2105:5358:33692
CACGGAGG
+
FFFFFFFF
@A00769:11:HC3HCDRXX:1:2105:23041:33692
CACGGAGG
+
FFFFFFFF
@A00769:11:HC3HCDRXX:1:2105:23493:33692
CACGGAGG
+
FFFFFFFF
@A00769:11:HC3HCDRXX:1:2105:17381:33755
CACGGAGG
+
FFFFFFFF
@A00769:11:HC3HCDRXX:1:2105:1841:33771
CACGGAGG
+
FFFFFFFF
@A00769:11:HC3HCDRXX:1:2105:27154:33865
CACGGAGG
+
FFFFFFFF
@A00769:11:HC3HCDRXX:1:2105:20745:33880
CACGGAGG
+
FFFFFFFF
@A00769:11:HC3HCDRXX:1:2105:2103:33974
CACGGAGG
+
FFFFFFFF
@A00769:11:HC3HCDRXX:1:2105:25617:34084
CACGGAGG
+
FFF:FFFF
@A00769:11:HC3HCDRXX:1:2105:30725:34287
CACGGAGG
+
FFFFFFFF
@A00769:11:HC3HCDRXX:1:2105:21612:34350
CACGGAGG
+
FFFFFFFF
@A00769:11:HC3HCDRXX:1:2105:4408:34460
CACGGAGG
+
FFFFFFFF
@A00769:11:HC3HCDRXX:1:2105:10447:34460
CACGGAGG
+
FFFFFFFF
@A00769:11:HC3HCDRXX:1:2105:20681:34460
CACGGAGG
+
FFF,,F::
@A00769:11:HC3HCDRXX:1:2105:25708:34491
CACGGAGG
+
FFFFFFFF
@A00769:11:HC3HCDRXX:1:2105:30427:34491
CACGGAGG
+
F:FFFFFF
@A00769:11:HC3HCDRXX:1:2105:26332:34538
CACGGAGG
+
FFFFFFFF
@A00769:11:HC3HCDRXX:1:2105:12310:34616
CACGGAGG
+
FFFFFFFF
@A00769:11:HC3HCDRXX:1:2105:17644:34616
CACGGAGG
+
FFFFFFFF
@A00769:11:HC3HCDRXX:1:2105:19443:34663
CACGGAGG
+
FFFFFFFF
@A00769:11:HC3HCDRXX:1:2105:3947:34757
CACGGAGG
+
:F:FFFF:
@A00769:11:HC3HCDRXX:1:2105:3595:34804
CACGGAGG
+
FFFFFFFF
@A00769:11:HC3HCDRXX:1:2105:14624:34804
CACGGAGG
+
FFFFFFFF
@A00769:11:HC3HCDRXX:1:2105:8775:34851
CACGGAGG
+
FFFFFFFF
@A00769:11:HC3HCDRXX:1:2105:21721:34851
CACGGAGG
+
FFFFFFFF
@A00769:11:HC3HCDRXX:1:2105:1624:35023
CACGGAGG
+
FFFFFFFF
@A00769:11:HC3HCDRXX:1:2105:17924:35164
CACGGAGG
+
FFFFFFFF
@A00769:11:HC3HCDRXX:1:2105:4083:35211
CACGGAGG
+
FFFFFFFF
@A00769:11:HC3HCDRXX:1:2105:21884:35383
CACGGAGG
+
:F,:,F:F
@A00769:11:HC3HCDRXX:1:2105:8440:35462
CACGGAGG
+
FFFFFFFF
@A00769:11:HC3HCDRXX:1:2105:10583:35477
CACGGAGG
+
FFFFFFFF
@A00769:11:HC3HCDRXX:1:2105:19072:35493
CACGGAGG
+
FFFFFFFF
@A00769:11:HC3HCDRXX:1:2105:4128:35540
CACGGAGG
+
FFFFFFFF
@A00769:11:HC3HCDRXX:1:2105:2763:35556
CACGGAGG
+
FFFFFFFF
@A00769:11:HC3HCDRXX:1:2105:18566:35618
CACGGAGG
+
FFFFFFFF
@A00769:11:HC3HCDRXX:1:2105:12698:35759
CACGGAGG
+
FFFFFFFF
@A00769:11:HC3HCDRXX:1:2105:14326:35790
CACGGAGG
+
FFFFFFFF
@A00769:11:HC3HCDRXX:1:2105:27796:35822
CACGGAGG
+
FFF:FFFF
@A00769:11:HC3HCDRXX:1:2105:21088:35884
CACGGAGG
+
FFFFFFFF
@A00769:11:HC3HCDRXX:1:2105:29288:35900
CACGGAGG
+
FFFFFFFF
@A00769:11:HC3HCDRXX:1:2105:12237:35931
CACGGAGG
+
FFFFFFFF
@A00769:11:HC3HCDRXX:1:2105:17336:35963
CACGGAGG
+
FFFFFFFF
@A00769:11:HC3HCDRXX:1:2105:26503:35963
CACGGAGG
+
FFFFFFFF
@A00769:11:HC3HCDRXX:1:2105:23863:36088
CACGGAGG
+
FFFFFFFF
@A00769:11:HC3HCDRXX:1:2105:27425:36151
CACGGAGG
+
FFFFFFFF
@A00769:11:HC3HCDRXX:1:2105:32895:36229
CACGGAGG
+
FFFFFFFF
@A00769:11:HC3HCDRXX:1:2105:25635:36307
CACGGAGG
+
FFFFFFFF
@A00769:11:HC3HCDRXX:1:2105:18096:36338
CACGGAGG
+
FFF:FFFF
@A00769:11:HC3HCDRXX:1:2105:27046:36338
CACGGAGG
+
FFFFFFFF
@A00769:11:HC3HCDRXX:1:2105:22788:36417
CACGGAGG
+
FFFFFFFF
@A00769:11:HC3HCDRXX:1:2105:11351:36432
CACGGAGG
+
FFFFFFFF
@A00769:11:HC3HCDRXX:1:2105:5068:36479
CACGGAGG
+
FFFFFFFF
@A00769:11:HC3HCDRXX:1:2105:10529:36511
CACGGAGG
+
FFFFFFFF
@A00769:11:HC3HCDRXX:1:2105:17264:36526
CACGGAGG
+
FFFFFFFF
@A00769:11:HC3HCDRXX:1:2105:30599:36573
CACGGAGG
+
FFFFFFFF
@A00769:11:HC3HCDRXX:1:2105:5186:36620
CACGGAGG
+
FFFFFFFF
@A00769:11:HC3HCDRXX:1:2105:25970:36761
CACGGAGG
+
FFFFFFFF
@A00769:11:HC3HCDRXX:1:2105:27380:36855
CACGGAGG
+
FFFFFFFF
@A00769:11:HC3HCDRXX:1:2105:17933:36871
CACGGAGG
+
FFFFFFFF
@A00769:11:HC3HCDRXX:1:2105:6388:36918
CACGGAGG
+
FFFF::FF
@A00769:11:HC3HCDRXX:1:2105:19777:36996
CACGGAGG
+
FFFFFFFF
@A00769:11:HC3HCDRXX:1:2105:2013:37012
CACGGAGG
+
FFFFFFFF
@A00769:11:HC3HCDRXX:1:2105:13150:37012
CACGGAGG
+
FFFFFFFF
@A00769:11:HC3HCDRXX:1:2105:25075:37027
CACGGAGG
+
FFFFFFFF
@A00769:11:HC3HCDRXX:1:2106:32904:1016
CACGGAGG
+
FFFFFFFF
@A00769:11:HC3HCDRXX:1:2106:13747:1094
CACGGAGG
+
FFFFFFFF
@A00769:11:HC3HCDRXX:1:2106:13376:1204
CACGGAGG
+
FFFFFFFF
@A00769:11:HC3HCDRXX:1:2106:4435:1219
CACGGAGG
+
FFFFFFFF
@A00769:11:HC3HCDRXX:1:2106:25319:1219
CACGGAGG
+
FFFFFFFF
@A00769:11:HC3HCDRXX:1:2106:10013:1266
CACGGAGG
+
,FF:F,FF
@A00769:11:HC3HCDRXX:1:2106:25337:1344
CACGGAGG
+
FFFFFFFF
@A00769:11:HC3HCDRXX:1:2106:8675:1360
CACGGAGG
+
FFFFFFFF
@A00769:11:HC3HCDRXX:1:2106:26937:1423
CACGGAGG
+
FFFFFFFF
@A00769:11:HC3HCDRXX:1:2106:27462:1517
CACGGAGG
+
FFFFFFFF
@A00769:11:HC3HCDRXX:1:2106:13630:1705
CACGGAGG
+
F,FFFFFF
@A00769:11:HC3HCDRXX:1:2106:21513:1705
CACGGAGG
+
FF:FFFFF
@A00769:11:HC3HCDRXX:1:2106:24171:1736
CACGGAGG
+
FFFFFFFF
@A00769:11:HC3HCDRXX:1:2106:19515:1783
CACGGAGG
+
FFFFFFFF
@A00769:11:HC3HCDRXX:1:2106:23628:1892
CACGGAGG
+
FFFFFFFF
@A00769:11:HC3HCDRXX:1:2106:18231:1908
CACGGAGG
+
FFFFFFFF
@A00769:11:HC3HCDRXX:1:2106:19687:1924
CACGGAGG
+
FFFFFFFF
@A00769:11:HC3HCDRXX:1:2106:18728:2018
CACGGAGG
+
:FFFFFFF
@A00769:11:HC3HCDRXX:1:2106:21350:2049
CACGGAGG
+
FFFFFFFF
@A00769:11:HC3HCDRXX:1:2106:10827:2080
CACGGAGG
+
FFFFFFFF
@A00769:11:HC3HCDRXX:1:2106:18710:2080
CACGGAGG
+
FFFFFFFF
@A00769:11:HC3HCDRXX:1:2106:16125:2112
CACGGAGG
+
FFFFFFF:
@A00769:11:HC3HCDRXX:1:2106:16143:2112
CACGGAGG
+
FFFFFFFF
@A00769:11:HC3HCDRXX:1:2106:24460:2206
CACGGAGG
+
FFFFFFFF
@A00769:11:HC3HCDRXX:1:2106:10673:2284
CACGGAGG
+
FFFFFFFF
@A00769:11:HC3HCDRXX:1:2106:5656:2300
CACGGAGG
+
FFFFFFFF
@A00769:11:HC3HCDRXX:1:2106:15890:2331
CACGGAGG
+
FFFFFFFF
@A00769:11:HC3HCDRXX:1:2106:32307:2331
CACGGAGG
+
FFFFFFFF
@A00769:11:HC3HCDRXX:1:2106:5620:2425
CACGGAGG
+
FFFFFFFF
@A00769:11:HC3HCDRXX:1:2106:9932:2440
CACGGAGG
+
FFFFFFFF
@A00769:11:HC3HCDRXX:1:2106:14371:2456
CACGGAGG
+
FFFFFFFF
@A00769:11:HC3HCDRXX:1:2106:9507:2581
CACGGAGG
+
FFFFFFFF
@A00769:11:HC3HCDRXX:1:2106:29866:2613
CACGGAGG
+
FFFFFFFF
@A00769:11:HC3HCDRXX:1:2106:27362:2628
CACGGAGG
+
FFFFFFFF
@A00769:11:HC3HCDRXX:1:2106:26603:2660
CACGGAGG
+
FFFFFFFF
@A00769:11:HC3HCDRXX:1:2106:11677:2707
CACGGAGG
+
FFFFFFFF
@A00769:11:HC3HCDRXX:1:2106:13856:2816
CACGGAGG
+
FFFFFFFF
@A00769:11:HC3HCDRXX:1:2106:21775:2848
CACGGAGG
+
FFFFFFFF
@A00769:11:HC3HCDRXX:1:2106:30083:2926
CACGGAGG
+
FFFFFFFF
@A00769:11:HC3HCDRXX:1:2106:32759:3020
CACGGAGG
+
FFFFFFFF
@A00769:11:HC3HCDRXX:1:2106:3477:3067
CACGGAGG
+
FFFFFFFF
@A00769:11:HC3HCDRXX:1:2106:22245:3067
CACGGAGG
+
FFFFFFFF
@A00769:11:HC3HCDRXX:1:2106:13874:3098
CACGGAGG
+
FFFFFFFF
@A00769:11:HC3HCDRXX:1:2106:25617:3114
CACGGAGG
+
FFFFFFFF
@A00769:11:HC3HCDRXX:1:2106:16640:3161
CACGGAGG
+
FFFFFFFF
@A00769:11:HC3HCDRXX:1:2106:26449:3208
CACGGAGG
+
FFFFFFFF
@A00769:11:HC3HCDRXX:1:2106:1777:3317
CACGGAGG
+
FFFFFFFF
@A00769:11:HC3HCDRXX:1:2106:4544:3317
CACGGAGG
+
FFFFFFFF
@A00769:11:HC3HCDRXX:1:2106:19660:3349
CACGGAGG
+
FFFF:FFF
@A00769:11:HC3HCDRXX:1:2106:19660:3380
CACGGAGG
+
FFFFFFF:
@A00769:11:HC3HCDRXX:1:2106:24867:3380
CACGGAGG
+
FFFFFFFF
@A00769:11:HC3HCDRXX:1:2106:19831:3396
CACGGAGG
+
FFFFFFFF
@A00769:11:HC3HCDRXX:1:2106:25039:3427
CACGGAGG
+
FFFFFFFF
@A00769:11:HC3HCDRXX:1:2106:26332:3474
CACGGAGG
+
FFFFFFFF
@A00769:11:HC3HCDRXX:1:2106:22164:3490
CACGGAGG
+
FFFFFFFF
@A00769:11:HC3HCDRXX:1:2106:22064:3537
CACGGAGG
+
FFFF:FFF
@A00769:11:HC3HCDRXX:1:2106:22616:3583
CACGGAGG
+
FFFFFFFF
@A00769:11:HC3HCDRXX:1:2106:26639:3662
CACGGAGG
+
FFFFFFFF
@A00769:11:HC3HCDRXX:1:2106:29731:3662
CACGGAGG
+
FFFFFFFF
@A00769:11:HC3HCDRXX:1:2106:3215:3709
CACGGAGG
+
FFFFFFFF
@A00769:11:HC3HCDRXX:1:2106:19253:3740
CACGGAGG
+
FFFFFFFF
@A00769:11:HC3HCDRXX:1:2106:17598:3756
CACGGAGG
+
FFFFFFFF
@A00769:11:HC3HCDRXX:1:2106:28999:3803
CACGGAGG
+
FFFFFFFF
@A00769:11:HC3HCDRXX:1:2106:8269:3818
CACGGAGG
+
FFFFFFFF
@A00769:11:HC3HCDRXX:1:2106:25500:3818
CACGGAGG
+
FFFFFFFF
@A00769:11:HC3HCDRXX:1:2106:23782:3944
CACGGAGG
+
FFFFFFFF
@A00769:11:HC3HCDRXX:1:2106:19298:3975
CACGGAGG
+
FFF:FFFF
@A00769:11:HC3HCDRXX:1:2106:10113:4006
CACGGAGG
+
FFFFFFFF
@A00769:11:HC3HCDRXX:1:2106:24957:4038
CACGGAGG
+
FFFFFFFF
@A00769:11:HC3HCDRXX:1:2106:8576:4069
CACGGAGG
+
FFFFFFFF
@A00769:11:HC3HCDRXX:1:2106:13331:4069
CACGGAGG
+
FFFFFFFF
@A00769:11:HC3HCDRXX:1:2106:9344:4085
CACGGAGG
+
FFFFFFFF
@A00769:11:HC3HCDRXX:1:2106:1796:4100
CACGGAGG
+
FFFFFFFF
@A00769:11:HC3HCDRXX:1:2106:1425:4241
CACGGAGG
+
FFFFFFFF
@A00769:11:HC3HCDRXX:1:2106:5846:4351
CACGGAGG
+
FFFFFFFF
@A00769:11:HC3HCDRXX:1:2106:27326:4413
CACGGAGG
+
FFFFFFFF
@A00769:11:HC3HCDRXX:1:2106:19108:4523
CACGGAGG
+
FFFFFFFF
@A00769:11:HC3HCDRXX:1:2106:28845:4539
CACGGAGG
+
FFFFFFFF
@A00769:11:HC3HCDRXX:1:2106:28854:4554
CACGGAGG
+
FFFFFFFF
@A00769:11:HC3HCDRXX:1:2106:29957:4617
CACGGAGG
+
FFFFFFFF
@A00769:11:HC3HCDRXX:1:2106:16369:4883
CACGGAGG
+
FFFFFFFF
@A00769:11:HC3HCDRXX:1:2106:7925:4914
CACGGAGG
+
,::FFFFF
@A00769:11:HC3HCDRXX:1:2106:26178:4993
CACGGAGG
+
FFFFFFFF
@A00769:11:HC3HCDRXX:1:2106:3007:5040
CACGGAGG
+
FFFFFFF,
@A00769:11:HC3HCDRXX:1:2106:25066:5134
CACGGAGG
+
FFFFFFFF
@A00769:11:HC3HCDRXX:1:2106:22996:5149
CACGGAGG
+
FFFFFFFF
@A00769:11:HC3HCDRXX:1:2106:21766:5212
CACGGAGG
+
FFFFFFFF
@A00769:11:HC3HCDRXX:1:2106:27679:5212
CACGGAGG
+
FFFFFFFF
@A00769:11:HC3HCDRXX:1:2106:30409:5212
CACGGAGG
+
FFFFFFFF
@A00769:11:HC3HCDRXX:1:2106:22462:5228
CACGGAGG
+
F:::FFFF
@A00769:11:HC3HCDRXX:1:2106:7717:5274
CACGGAGG
+
FFFFFFFF
@A00769:11:HC3HCDRXX:1:2106:15673:5274
CACGGAGG
+
FFFFFFFF
@A00769:11:HC3HCDRXX:1:2106:13386:5321
CACGGAGG
+
FFFFFFFF
@A00769:11:HC3HCDRXX:1:2106:7808:5556
CACGGAGG
+
FFFFFFFF
@A00769:11:HC3HCDRXX:1:2106:13033:5650
CACGGAGG
+
FFFFFFFF
@A00769:11:HC3HCDRXX:1:2106:16134:5666
CACGGAGG
+
FFFFFFFF
@A00769:11:HC3HCDRXX:1:2106:6117:5760
CACGGAGG
+
FFFFFFFF
@A00769:11:HC3HCDRXX:1:2106:18783:5838
CACGGAGG
+
FFFF:FFF
@A00769:11:HC3HCDRXX:1:2106:8703:5885
CACGGAGG
+
FFFFF::,
@A00769:11:HC3HCDRXX:1:2106:20537:5901
CACGGAGG
+
FFFFFFFF
@A00769:11:HC3HCDRXX:1:2106:15203:5963
CACGGAGG
+
FFFFFFFF
@A00769:11:HC3HCDRXX:1:2106:30020:5979
CACGGAGG
+
FFFFFFFF
@A00769:11:HC3HCDRXX:1:2106:2917:6042
CACGGAGG
+
FFFFFFFF
@A00769:11:HC3HCDRXX:1:2106:22679:6042
CACGGAGG
+
FF:FFFFF
@A00769:11:HC3HCDRXX:1:2106:17824:6089
CACGGAGG
+
FFFFFFFF
@A00769:11:HC3HCDRXX:1:2106:8422:6151
CACGGAGG
+
FFFFFFFF
@A00769:11:HC3HCDRXX:1:2106:26178:6151
CACGGAGG
+
FFFFFFFF
@A00769:11:HC3HCDRXX:1:2106:32886:6183
CACGGAGG
+
FFFFFFFF
@A00769:11:HC3HCDRXX:1:2106:14326:6292
CACGGAGG
+
FFFFFFFF
@A00769:11:HC3HCDRXX:1:2106:3911:6324
CACGGAGG
+
FFFFFFFF
@A00769:11:HC3HCDRXX:1:2106:19723:6339
CACGGAGG
+
FFFFFFFF
@A00769:11:HC3HCDRXX:1:2106:24135:6464
CACGGAGG
+
FFFFFFFF
@A00769:11:HC3HCDRXX:1:2106:2573:6511
CACGGAGG
+
FFFFFFFF
@A00769:11:HC3HCDRXX:1:2106:5122:6543
CACGGAGG
+
FFFFFFFF
@A00769:11:HC3HCDRXX:1:2106:16803:6574
CACGGAGG
+
FFFFFFFF
@A00769:11:HC3HCDRXX:1:2106:14742:6605
CACGGAGG
+
FFFFFFFF
@A00769:11:HC3HCDRXX:1:2106:26964:6637
CACGGAGG
+
FFFFFFFF
@A00769:11:HC3HCDRXX:1:2106:13485:6715
CACGGAGG
+
FFFFFFFF
@A00769:11:HC3HCDRXX:1:2106:23167:6825
CACGGAGG
+
FFFFFFFF
@A00769:11:HC3HCDRXX:1:2106:15148:6840
CACGGAGG
+
FFFFFFFF
@A00769:11:HC3HCDRXX:1:2106:29080:6918
CACGGAGG
+
FFFFFFFF
@A00769:11:HC3HCDRXX:1:2106:16116:6981
CACGGAGG
+
FFFFFFFF
@A00769:11:HC3HCDRXX:1:2106:26811:6997
CACGGAGG
+
FFFFFFFF
@A00769:11:HC3HCDRXX:1:2106:5656:7091
CACGGAGG
+
FFFFFFFF
@A00769:11:HC3HCDRXX:1:2106:5683:7169
CACGGAGG
+
FFFFFFFF
@A00769:11:HC3HCDRXX:1:2106:21106:7294
CACGGAGG
+
FFFFFFFF
@A00769:11:HC3HCDRXX:1:2106:26964:7326
CACGGAGG
+
FFFFFFFF
@A00769:11:HC3HCDRXX:1:2106:17065:7373
CACGGAGG
+
FFFFFFFF
@A00769:11:HC3HCDRXX:1:2106:13711:7420
CACGGAGG
+
FFFFFFFF
@A00769:11:HC3HCDRXX:1:2106:31620:7435
CACGGAGG
+
FFFFFFFF
@A00769:11:HC3HCDRXX:1:2106:24415:7513
CACGGAGG
+
FFFFFFFF
@A00769:11:HC3HCDRXX:1:2106:29125:7592
CACGGAGG
+
FFFFFF,F
@A00769:11:HC3HCDRXX:1:2106:15130:7623
CACGGAGG
+
FFFFFFFF
@A00769:11:HC3HCDRXX:1:2106:3540:7654
CACGGAGG
+
FFFFFFFF
@A00769:11:HC3HCDRXX:1:2106:28366:7748
CACGGAGG
+
FFFFFFFF
@A00769:11:HC3HCDRXX:1:2106:19388:7795
CACGGAGG
+
FFFFFFFF
@A00769:11:HC3HCDRXX:1:2106:19488:7811
CACGGAGG
+
FFFFFFFF
@A00769:11:HC3HCDRXX:1:2106:22119:7827
CACGGAGG
+
FFFFFFFF
@A00769:11:HC3HCDRXX:1:2106:23330:7827
CACGGAGG
+
FFFFFFFF
@A00769:11:HC3HCDRXX:1:2106:27977:7858
CACGGAGG
+
FFFFFFFF
@A00769:11:HC3HCDRXX:1:2106:6949:7952
CACGGAGG
+
FFFFFFFF
@A00769:11:HC3HCDRXX:1:2106:16676:7983
CACGGAGG
+
FFFFFFFF
@A00769:11:HC3HCDRXX:1:2106:5150:8030
CACGGAGG
+
FFF,:F:,
@A00769:11:HC3HCDRXX:1:2106:9399:8030
CACGGAGG
+
FFFFFFFF
@A00769:11:HC3HCDRXX:1:2106:10375:8061
CACGGAGG
+
FFFFFFFF
@A00769:11:HC3HCDRXX:1:2106:30255:8077
CACGGAGG
+
FFFFFFFF
@A00769:11:HC3HCDRXX:1:2106:4453:8171
CACGGAGG
+
FFFFFFFF
@A00769:11:HC3HCDRXX:1:2106:11794:8171
CACGGAGG
+
FFFFFFFF
@A00769:11:HC3HCDRXX:1:2106:11921:8171
CACGGAGG
+
FFFFFFFF
@A00769:11:HC3HCDRXX:1:2106:3097:8265
CACGGAGG
+
FFFFFFFF
@A00769:11:HC3HCDRXX:1:2106:9842:8265
CACGGAGG
+
FF:F:FFF
@A00769:11:HC3HCDRXX:1:2106:32416:8312
CACGGAGG
+
FFFFFFFF
@A00769:11:HC3HCDRXX:1:2106:12174:8328
CACGGAGG
+
F:,,FFFF
@A00769:11:HC3HCDRXX:1:2106:15320:8328
CACGGAGG
+
,:,:FFFF
@A00769:11:HC3HCDRXX:1:2106:4029:8406
CACGGAGG
+
FFFFFFFF
@A00769:11:HC3HCDRXX:1:2106:15980:8406
CACGGAGG
+
FFFFFFFF
@A00769:11:HC3HCDRXX:1:2106:4264:8437
CACGGAGG
+
FFFFFFFF
@A00769:11:HC3HCDRXX:1:2106:14606:8437
CACGGAGG
+
FFFFFFFF
@A00769:11:HC3HCDRXX:1:2106:17553:8437
CACGGAGG
+
FFFFFFFF
@A00769:11:HC3HCDRXX:1:2106:18873:8469
CACGGAGG
+
FFFFFFFF
@A00769:11:HC3HCDRXX:1:2106:3929:8547
CACGGAGG
+
FFFFFFFF
@A00769:11:HC3HCDRXX:1:2106:11153:8563
CACGGAGG
+
FFFFFFFF
@A00769:11:HC3HCDRXX:1:2106:11731:8594
CACGGAGG
+
FFFFFFF:
@A00769:11:HC3HCDRXX:1:2106:28131:8688
CACGGAGG
+
FFFFFFFF
@A00769:11:HC3HCDRXX:1:2106:30906:8829
CACGGAGG
+
FFFFFFFF
@A00769:11:HC3HCDRXX:1:2106:18973:8954
CACGGAGG
+
FF,FF,,:
@A00769:11:HC3HCDRXX:1:2106:24343:8954
CACGGAGG
+
FFFFFFFF
@A00769:11:HC3HCDRXX:1:2106:31982:8970
CACGGAGG
+
FFFFFFFF
@A00769:11:HC3HCDRXX:1:2106:6867:9095
CACGGAGG
+
FFFFFFFF
@A00769:11:HC3HCDRXX:1:2106:8865:9111
CACGGAGG
+
FFFFFFFF
@A00769:11:HC3HCDRXX:1:2106:10393:9283
CACGGAGG
+
FF,,FF::
@A00769:11:HC3HCDRXX:1:2106:7744:9361
CACGGAGG
+
FFFFFFFF
@A00769:11:HC3HCDRXX:1:2106:10176:9439
CACGGAGG
+
FFFFFFFF
@A00769:11:HC3HCDRXX:1:2106:32280:9643
CACGGAGG
+
FFFFFFFF
@A00769:11:HC3HCDRXX:1:2106:8395:9674
CACGGAGG
+
FFFF:FFF
@A00769:11:HC3HCDRXX:1:2106:15383:9940
CACGGAGG
+
FFFFF:FF
@A00769:11:HC3HCDRXX:1:2106:19144:10066
CACGGAGG
+
:FFFFFFF
@A00769:11:HC3HCDRXX:1:2106:28565:10160
CACGGAGG
+
FFFFFFFF
@A00769:11:HC3HCDRXX:1:2106:32542:10285
CACGGAGG
+
FFFFFFFF
@A00769:11:HC3HCDRXX:1:2106:13630:10316
CACGGAGG
+
FFFFFFFF
@A00769:11:HC3HCDRXX:1:2106:1334:10410
CACGGAGG
+
FFFFFFFF
@A00769:11:HC3HCDRXX:1:2106:2139:10457
CACGGAGG
+
FFF,:FFF
@A00769:11:HC3HCDRXX:1:2106:30309:10488
CACGGAGG
+
FFFFFFFF
@A00769:11:HC3HCDRXX:1:2106:7419:10551
CACGGAGG
+
FFFFFFFF
@A00769:11:HC3HCDRXX:1:2106:31051:10614
CACGGAGG
+
FFFFFFFF
@A00769:11:HC3HCDRXX:1:2106:22905:10629
CACGGAGG
+
FFFFFFFF
@A00769:11:HC3HCDRXX:1:2106:6840:10708
CACGGAGG
+
FFFFFFFF
@A00769:11:HC3HCDRXX:1:2106:7337:10755
CACGGAGG
+
FFFFFFFF
@A00769:11:HC3HCDRXX:1:2106:17526:10833
CACGGAGG
+
FFFFFFFF
@A00769:11:HC3HCDRXX:1:2106:22724:10911
CACGGAGG
+
FFFFFFFF
@A00769:11:HC3HCDRXX:1:2106:23330:10958
CACGGAGG
+
FFFFFFFF
@A00769:11:HC3HCDRXX:1:2106:1099:11005
CACGGAGG
+
FFFFFFFF
@A00769:11:HC3HCDRXX:1:2106:24505:11021
CACGGAGG
+
FFFFF,:F
@A00769:11:HC3HCDRXX:1:2106:21621:11036
CACGGAGG
+
FFFFFFFF
@A00769:11:HC3HCDRXX:1:2106:22733:11052
CACGGAGG
+
FFFFFFFF
@A00769:11:HC3HCDRXX:1:2106:2419:11068
CACGGAGG
+
FFFFFFFF
@A00769:11:HC3HCDRXX:1:2106:28293:11130
CACGGAGG
+
FFFFFFFF
@A00769:11:HC3HCDRXX:1:2106:16324:11162
CACGGAGG
+
FFFFFFFF
@A00769:11:HC3HCDRXX:1:2106:28248:11209
CACGGAGG
+
FFFFFFFF
@A00769:11:HC3HCDRXX:1:2106:10176:11224
CACGGAGG
+
FFFFFFFF
@A00769:11:HC3HCDRXX:1:2106:6162:11256
CACGGAGG
+
FFFFFFFF
@A00769:11:HC3HCDRXX:1:2106:16297:11271
CACGGAGG
+
FFFFFFFF
@A00769:11:HC3HCDRXX:1:2106:14362:11303
CACGGAGG
+
FFFFFFFF
@A00769:11:HC3HCDRXX:1:2106:30707:11334
CACGGAGG
+
FFFFFFFF
@A00769:11:HC3HCDRXX:1:2106:1606:11381
CACGGAGG
+
FFFFFFFF
@A00769:11:HC3HCDRXX:1:2106:17743:11397
CACGGAGG
+
FFFFFFFF
@A00769:11:HC3HCDRXX:1:2106:21513:11475
CACGGAGG
+
FFFFFFFF
@A00769:11:HC3HCDRXX:1:2106:29225:11490
CACGGAGG
+
FFFFFFFF
@A00769:11:HC3HCDRXX:1:2106:8115:11537
CACGGAGG
+
FF:F:F::
@A00769:11:HC3HCDRXX:1:2106:13322:11537
CACGGAGG
+
FFFFFFFF
@A00769:11:HC3HCDRXX:1:2106:9245:11553
CACGGAGG
+
FFFFFFFF
@A00769:11:HC3HCDRXX:1:2106:4444:11569
CACGGAGG
+
FFFFFFFF
@A00769:11:HC3HCDRXX:1:2106:9209:11616
CACGGAGG
+
FFFFFFFF
@A00769:11:HC3HCDRXX:1:2106:8097:11631
CACGGAGG
+
FFFFFFFF
@A00769:11:HC3HCDRXX:1:2106:14371:11631
CACGGAGG
+
FFFFFFFF
@A00769:11:HC3HCDRXX:1:2106:17119:11725
CACGGAGG
+
FFFFFFFF
@A00769:11:HC3HCDRXX:1:2106:7554:11788
CACGGAGG
+
FFFFFFFF
@A00769:11:HC3HCDRXX:1:2106:29731:12054
CACGGAGG
+
FFFFFFFF
@A00769:11:HC3HCDRXX:1:2106:11695:12070
CACGGAGG
+
FFF:FF:F
@A00769:11:HC3HCDRXX:1:2106:30553:12070
CACGGAGG
+
FFFFFFFF
@A00769:11:HC3HCDRXX:1:2106:32868:12070
CACGGAGG
+
FFFFFFFF
@A00769:11:HC3HCDRXX:1:2106:12246:12117
CACGGAGG
+
:F:,FFF,
@A00769:11:HC3HCDRXX:1:2106:6605:12148
CACGGAGG
+
F,FFFFFF
@A00769:11:HC3HCDRXX:1:2106:6542:12195
CACGGAGG
+
FFFFFFF,
@A00769:11:HC3HCDRXX:1:2106:27199:12211
CACGGAGG
+
FFFFFFFF
@A00769:11:HC3HCDRXX:1:2106:28140:12211
CACGGAGG
+
FFFFFFFF
@A00769:11:HC3HCDRXX:1:2106:21784:12289
CACGGAGG
+
FFFFF:FF
@A00769:11:HC3HCDRXX:1:2106:8630:12305
CACGGAGG
+
FFFFFFFF
@A00769:11:HC3HCDRXX:1:2106:3586:12430
CACGGAGG
+
FFFFFFFF
@A00769:11:HC3HCDRXX:1:2106:16098:12461
CACGGAGG
+
FFFFFFFF
@A00769:11:HC3HCDRXX:1:2106:8549:12477
CACGGAGG
+
FFFFFFFF
@A00769:11:HC3HCDRXX:1:2106:22363:12477
CACGGAGG
+
FF:,:F:F
@A00769:11:HC3HCDRXX:1:2106:6153:12524
CACGGAGG
+
FFFFFFFF
@A00769:11:HC3HCDRXX:1:2106:31629:12555
CACGGAGG
+
FFFFFFFF
@A00769:11:HC3HCDRXX:1:2106:29523:12696
CACGGAGG
+
FFFFFFFF
@A00769:11:HC3HCDRXX:1:2106:32136:12712
CACGGAGG
+
FFFFFFFF
@A00769:11:HC3HCDRXX:1:2106:29469:12727
CACGGAGG
+
FFF:FFFF
@A00769:11:HC3HCDRXX:1:2106:16947:12774
CACGGAGG
+
FFFFFFFF
@A00769:11:HC3HCDRXX:1:2106:29423:12806
CACGGAGG
+
FFFFFFFF
@A00769:11:HC3HCDRXX:1:2106:6958:12821
CACGGAGG
+
FFFFFFFF
@A00769:11:HC3HCDRXX:1:2106:14859:12978
CACGGAGG
+
FFFFFFFF
@A00769:11:HC3HCDRXX:1:2106:8802:13041
CACGGAGG
+
FFFFFFFF
@A00769:11:HC3HCDRXX:1:2106:18837:13041
CACGGAGG
+
FFFFFFFF
@A00769:11:HC3HCDRXX:1:2106:6460:13088
CACGGAGG
+
FF,::FF:
@A00769:11:HC3HCDRXX:1:2106:2790:13119
CACGGAGG
+
FFFFFFFF
@A00769:11:HC3HCDRXX:1:2106:14009:13197
CACGGAGG
+
FFFFFFFF
@A00769:11:HC3HCDRXX:1:2106:8748:13228
CACGGAGG
+
FFFFFFFF
@A00769:11:HC3HCDRXX:1:2106:18394:13275
CACGGAGG
+
FFFFFFFF
@A00769:11:HC3HCDRXX:1:2106:18204:13322
CACGGAGG
+
,F:FFFFF
@A00769:11:HC3HCDRXX:1:2106:27796:13338
CACGGAGG
+
FFFFFFFF
@A00769:11:HC3HCDRXX:1:2106:18873:13354
CACGGAGG
+
FFFFFFFF
@A00769:11:HC3HCDRXX:1:2106:2022:13416
CACGGAGG
+
FFFFFFFF
@A00769:11:HC3HCDRXX:1:2106:5249:13463
CACGGAGG
+
FFFFFFFF
@A00769:11:HC3HCDRXX:1:2106:3549:13495
CACGGAGG
+
FFFFFFFF
@A00769:11:HC3HCDRXX:1:2106:7889:13495
CACGGAGG
+
FFFFFFFF
@A00769:11:HC3HCDRXX:1:2106:26106:13510
CACGGAGG
+
FFFFFFFF
@A00769:11:HC3HCDRXX:1:2106:15329:13573
CACGGAGG
+
FFFFFFFF
@A00769:11:HC3HCDRXX:1:2106:30671:13589
CACGGAGG
+
FFFFFFFF
@A00769:11:HC3HCDRXX:1:2106:20211:13761
CACGGAGG
+
FFFFFFFF
@A00769:11:HC3HCDRXX:1:2106:3287:13792
CACGGAGG
+
FFFFFFFF
@A00769:11:HC3HCDRXX:1:2106:5918:14058
CACGGAGG
+
FFFFFFFF
@A00769:11:HC3HCDRXX:1:2106:8241:14105
CACGGAGG
+
FFFFF:,F
@A00769:11:HC3HCDRXX:1:2106:8874:14105
CACGGAGG
+
FFFFFFFF
@A00769:11:HC3HCDRXX:1:2106:15212:14184
CACGGAGG
+
FF:FFFFF
@A00769:11:HC3HCDRXX:1:2106:31955:14184
CACGGAGG
+
FFFFFF:F
@A00769:11:HC3HCDRXX:1:2106:8730:14231
CACGGAGG
+
FFFFFFFF
@A00769:11:HC3HCDRXX:1:2106:10827:14356
CACGGAGG
+
FFFFFFFF
@A00769:11:HC3HCDRXX:1:2106:28284:14434
CACGGAGG
+
FFFFFFFF
@A00769:11:HC3HCDRXX:1:2106:16938:14450
CACGGAGG
+
FFFFFFFF
@A00769:11:HC3HCDRXX:1:2106:2474:14481
CACGGAGG
+
FFFFFFFF
@A00769:11:HC3HCDRXX:1:2106:22950:14559
CACGGAGG
+
FFFFFFFF
@A00769:11:HC3HCDRXX:1:2106:3703:14606
CACGGAGG
+
FFFFFFFF
@A00769:11:HC3HCDRXX:1:2106:5213:14653
CACGGAGG
+
FFFFFFFF
@A00769:11:HC3HCDRXX:1:2106:31973:14716
CACGGAGG
+
FFFFFFFF
@A00769:11:HC3HCDRXX:1:2106:14253:14810
CACGGAGG
+
FFFFF,:F
@A00769:11:HC3HCDRXX:1:2106:21016:14841
CACGGAGG
+
FFFFFFFF
@A00769:11:HC3HCDRXX:1:2106:31792:14841
CACGGAGG
+
FFFFFFFF
@A00769:11:HC3HCDRXX:1:2106:6497:14904
CACGGAGG
+
FFFFFFFF
@A00769:11:HC3HCDRXX:1:2106:14760:14967
CACGGAGG
+
FFFFFFFF
@A00769:11:HC3HCDRXX:1:2106:10936:15045
CACGGAGG
+
F:FFFFFF
@A00769:11:HC3HCDRXX:1:2106:15266:15060
CACGGAGG
+
FFFFFFFF
@A00769:11:HC3HCDRXX:1:2106:29857:15060
CACGGAGG
+
FFFFFFFF
@A00769:11:HC3HCDRXX:1:2106:31177:15092
CACGGAGG
+
FFFFFFFF
@A00769:11:HC3HCDRXX:1:2106:29921:15107
CACGGAGG
+
:FFFFF:F
@A00769:11:HC3HCDRXX:1:2106:3215:15233
CACGGAGG
+
FFFFFFFF
@A00769:11:HC3HCDRXX:1:2106:2826:15311
CACGGAGG
+
FFFFFFFF
@A00769:11:HC3HCDRXX:1:2106:27651:15311
CACGGAGG
+
FFFFFFFF
@A00769:11:HC3HCDRXX:1:2106:3387:15342
CACGGAGG
+
FFFFFFFF
@A00769:11:HC3HCDRXX:1:2106:3911:15342
CACGGAGG
+
FFFFFFFF
@A00769:11:HC3HCDRXX:1:2106:14552:15389
CACGGAGG
+
FF:,,,,F
@A00769:11:HC3HCDRXX:1:2106:20862:15389
CACGGAGG
+
FFFFFFFF
@A00769:11:HC3HCDRXX:1:2106:17246:15421
CACGGAGG
+
FFFFFFFF
@A00769:11:HC3HCDRXX:1:2106:15148:15452
CACGGAGG
+
FFF:FFF:
@A00769:11:HC3HCDRXX:1:2106:19569:15624
CACGGAGG
+
FFFFFFFF
@A00769:11:HC3HCDRXX:1:2106:29830:15640
CACGGAGG
+
FFFFFFFF
@A00769:11:HC3HCDRXX:1:2106:1515:15671
CACGGAGG
+
FFFFFFFF
@A00769:11:HC3HCDRXX:1:2106:1190:15828
CACGGAGG
+
FFFFF,FF
@A00769:11:HC3HCDRXX:1:2106:5764:15828
CACGGAGG
+
FFFF:FFF
@A00769:11:HC3HCDRXX:1:2106:2555:15875
CACGGAGG
+
FFFFFFFF
@A00769:11:HC3HCDRXX:1:2106:21359:15969
CACGGAGG
+
,FFFFFF:
@A00769:11:HC3HCDRXX:1:2106:7120:16016
CACGGAGG
+
FFFFFFFF
@A00769:11:HC3HCDRXX:1:2106:9878:16031
CACGGAGG
+
FFFFFFFF
@A00769:11:HC3HCDRXX:1:2106:10113:16031
CACGGAGG
+
FFFFFFFF
@A00769:11:HC3HCDRXX:1:2106:10936:16047
CACGGAGG
+
FF:FFFFF
@A00769:11:HC3HCDRXX:1:2106:13892:16063
CACGGAGG
+
FFFFFFFF
@A00769:11:HC3HCDRXX:1:2106:15709:16078
CACGGAGG
+
FFF,FFFF
@A00769:11:HC3HCDRXX:1:2106:12590:16125
CACGGAGG
+
FFFFFFFF
@A00769:11:HC3HCDRXX:1:2106:12771:16250
CACGGAGG
+
FF:::FFF
@A00769:11:HC3HCDRXX:1:2106:7789:16266
CACGGAGG
+
FFFFFFFF
@A00769:11:HC3HCDRXX:1:2106:10673:16282
CACGGAGG
+
FFFFFFFF
@A00769:11:HC3HCDRXX:1:2106:30337:16297
CACGGAGG
+
FFFFFFFF
@A00769:11:HC3HCDRXX:1:2106:7600:16313
CACGGAGG
+
FFFFFFFF
@A00769:11:HC3HCDRXX:1:2106:25120:16313
CACGGAGG
+
F:FFFFFF
@A00769:11:HC3HCDRXX:1:2106:31485:16313
CACGGAGG
+
FFFFFFFF
@A00769:11:HC3HCDRXX:1:2106:7139:16360
CACGGAGG
+
FFFFFFFF
@A00769:11:HC3HCDRXX:1:2106:23972:16423
CACGGAGG
+
FFFFFFFF
@A00769:11:HC3HCDRXX:1:2106:23818:16501
CACGGAGG
+
FFFF:FFF
@A00769:11:HC3HCDRXX:1:2106:25048:16564
CACGGAGG
+
FFFFFFFF
@A00769:11:HC3HCDRXX:1:2106:8079:16579
CACGGAGG
+
FFFFFFFF
@A00769:11:HC3HCDRXX:1:2106:13078:16595
CACGGAGG
+
FFFFFFFF
@A00769:11:HC3HCDRXX:1:2106:2510:16642
CACGGAGG
+
FFFFFFFF
@A00769:11:HC3HCDRXX:1:2106:15899:16720
CACGGAGG
+
FFFF:FFF
@A00769:11:HC3HCDRXX:1:2106:19623:16720
CACGGAGG
+
FFFFF:FF
@A00769:11:HC3HCDRXX:1:2106:12988:16752
CACGGAGG
+
FFFFFFFF
@A00769:11:HC3HCDRXX:1:2106:29948:16814
CACGGAGG
+
FFFFFFFF
@A00769:11:HC3HCDRXX:1:2106:14516:16892
CACGGAGG
+
FFFFFFFF
@A00769:11:HC3HCDRXX:1:2106:13449:16955
CACGGAGG
+
FFFFFFFF
@A00769:11:HC3HCDRXX:1:2106:1289:16971
CACGGAGG
+
FFFFFFFF
@A00769:11:HC3HCDRXX:1:2106:22227:17096
CACGGAGG
+
FFFFFFFF
@A00769:11:HC3HCDRXX:1:2106:10502:17268
CACGGAGG
+
FFFFFFFF
@A00769:11:HC3HCDRXX:1:2106:16351:17284
CACGGAGG
+
FFFFFFFF
@A00769:11:HC3HCDRXX:1:2106:16134:17315
CACGGAGG
+
FFFFFFFF
@A00769:11:HC3HCDRXX:1:2106:31015:17378
CACGGAGG
+
FFFFFFFF
@A00769:11:HC3HCDRXX:1:2106:19931:17440
CACGGAGG
+
FF::FFFF
@A00769:11:HC3HCDRXX:1:2106:23448:17519
CACGGAGG
+
FFFFFFFF
@A00769:11:HC3HCDRXX:1:2106:25292:17519
CACGGAGG
+
FFFFFFFF
@A00769:11:HC3HCDRXX:1:2106:28827:17534
CACGGAGG
+
FFFFFFFF
@A00769:11:HC3HCDRXX:1:2106:21784:17707
CACGGAGG
+
FFFFFFFF
@A00769:11:HC3HCDRXX:1:2106:29261:17754
CACGGAGG
+
FFFFFFFF
@A00769:11:HC3HCDRXX:1:2106:2582:17769
CACGGAGG
+
FFFFFFFF
@A00769:11:HC3HCDRXX:1:2106:18466:17816
CACGGAGG
+
FFFFFFFF
@A00769:11:HC3HCDRXX:1:2106:26350:17910
CACGGAGG
+
FFFFFFFF
@A00769:11:HC3HCDRXX:1:2106:22037:17926
CACGGAGG
+
FFFFFFFF
@A00769:11:HC3HCDRXX:1:2106:17824:17957
CACGGAGG
+
FFFFFFFF
@A00769:11:HC3HCDRXX:1:2106:9977:17989
CACGGAGG
+
FFFFFFFF
@A00769:11:HC3HCDRXX:1:2106:9209:18004
CACGGAGG
+
FFFFFFFF
@A00769:11:HC3HCDRXX:1:2106:4716:18082
CACGGAGG
+
FFFFFFFF
@A00769:11:HC3HCDRXX:1:2106:2917:18098
CACGGAGG
+
FFFFFFFF
@A00769:11:HC3HCDRXX:1:2106:31467:18129
CACGGAGG
+
FFFFFFFF
@A00769:11:HC3HCDRXX:1:2106:2302:18192
CACGGAGG
+
FFFFFFFF
@A00769:11:HC3HCDRXX:1:2106:6497:18255
CACGGAGG
+
FFFFFFFF
@A00769:11:HC3HCDRXX:1:2106:29170:18286
CACGGAGG
+
FFFFFFFF
@A00769:11:HC3HCDRXX:1:2106:26720:18333
CACGGAGG
+
FFFFFFFF
@A00769:11:HC3HCDRXX:1:2106:18683:18349
CACGGAGG
+
FFF:,FF:
@A00769:11:HC3HCDRXX:1:2106:19678:18349
CACGGAGG
+
FFFFFFFF
@A00769:11:HC3HCDRXX:1:2106:21251:18380
CACGGAGG
+
FFF:FFFF
@A00769:11:HC3HCDRXX:1:2106:3351:18411
CACGGAGG
+
FFFFFFFF
@A00769:11:HC3HCDRXX:1:2106:15881:18443
CACGGAGG
+
FFFFF:FF
@A00769:11:HC3HCDRXX:1:2106:7437:18537
CACGGAGG
+
FFFFFFFF
@A00769:11:HC3HCDRXX:1:2106:30418:18630
CACGGAGG
+
FFFFFFFF
@A00769:11:HC3HCDRXX:1:2106:13621:18662
CACGGAGG
+
FFFFFFFF
@A00769:11:HC3HCDRXX:1:2106:31729:18740
CACGGAGG
+
FFFFFFFF
@A00769:11:HC3HCDRXX:1:2106:19578:18834
CACGGAGG
+
FFFFFFFF
@A00769:11:HC3HCDRXX:1:2106:14516:18865
CACGGAGG
+
FF:FFFFF
@A00769:11:HC3HCDRXX:1:2106:27814:18881
CACGGAGG
+
FFFFFFFF
@A00769:11:HC3HCDRXX:1:2106:7003:18912
CACGGAGG
+
FFFFFFFF
@A00769:11:HC3HCDRXX:1:2106:30707:18912
CACGGAGG
+
FFFFFFFF
@A00769:11:HC3HCDRXX:1:2106:27163:18975
CACGGAGG
+
FFFFFFFF
@A00769:11:HC3HCDRXX:1:2106:13476:19006
CACGGAGG
+
FFFFFFFF
@A00769:11:HC3HCDRXX:1:2106:28881:19038
CACGGAGG
+
FFFFFFFF
@A00769:11:HC3HCDRXX:1:2106:16441:19100
CACGGAGG
+
FFFFFFFF
@A00769:11:HC3HCDRXX:1:2106:29188:19257
CACGGAGG
+
FFFFFFFF
@A00769:11:HC3HCDRXX:1:2106:4291:19319
CACGGAGG
+
FFFFFFFF
@A00769:11:HC3HCDRXX:1:2106:30834:19351
CACGGAGG
+
FFFFFFFF
@A00769:11:HC3HCDRXX:1:2106:2410:19413
CACGGAGG
+
FFFFFFFF
@A00769:11:HC3HCDRXX:1:2106:26404:19727
CACGGAGG
+
FFFFFFFF
@A00769:11:HC3HCDRXX:1:2106:18692:19899
CACGGAGG
+
FFFFFFFF
@A00769:11:HC3HCDRXX:1:2106:2103:19946
CACGGAGG
+
F:F,FF,F
@A00769:11:HC3HCDRXX:1:2106:21016:19977
CACGGAGG
+
FFFFFFFF
@A00769:11:HC3HCDRXX:1:2106:28881:19977
CACGGAGG
+
FFFFFFFF
@A00769:11:HC3HCDRXX:1:2106:21296:19993
CACGGAGG
+
F:F:FFF:
@A00769:11:HC3HCDRXX:1:2106:30608:20024
CACGGAGG
+
FFFFFFFF
@A00769:11:HC3HCDRXX:1:2106:3260:20134
CACGGAGG
+
FFFFFFFF
@A00769:11:HC3HCDRXX:1:2106:32217:20149
CACGGAGG
+
FFFFFFFF
@A00769:11:HC3HCDRXX:1:2106:30897:20181
CACGGAGG
+
FFFFFFFF
@A00769:11:HC3HCDRXX:1:2106:32000:20181
CACGGAGG
+
FFFFFFFF
@A00769:11:HC3HCDRXX:1:2106:5837:20306
CACGGAGG
+
FFFFFFFF
@A00769:11:HC3HCDRXX:1:2106:13105:20306
CACGGAGG
+
FFFFFFFF
@A00769:11:HC3HCDRXX:1:2106:13874:20384
CACGGAGG
+
FFFFFFFF
@A00769:11:HC3HCDRXX:1:2106:3721:20462
CACGGAGG
+
FFFFFFFF
@A00769:11:HC3HCDRXX:1:2106:4544:20509
CACGGAGG
+
FFFFFFFF
@A00769:11:HC3HCDRXX:1:2106:20256:20541
CACGGAGG
+
FFFFFFFF
@A00769:11:HC3HCDRXX:1:2106:27868:20541
CACGGAGG
+
FFFFFF,F
@A00769:11:HC3HCDRXX:1:2106:26096:20572
CACGGAGG
+
FFFFFFFF
@A00769:11:HC3HCDRXX:1:2106:21386:20807
CACGGAGG
+
FF:F,FFF
@A00769:11:HC3HCDRXX:1:2106:1696:21026
CACGGAGG
+
FFFFFFFF
@A00769:11:HC3HCDRXX:1:2106:21007:21026
CACGGAGG
+
FFFFFFFF
@A00769:11:HC3HCDRXX:1:2106:10782:21042
CACGGAGG
+
FF:FFFFF
@A00769:11:HC3HCDRXX:1:2106:20537:21183
CACGGAGG
+
FFFFFFFF
@A00769:11:HC3HCDRXX:1:2106:7726:21230
CACGGAGG
+
FFFFF:FF
@A00769:11:HC3HCDRXX:1:2106:14109:21230
CACGGAGG
+
FFFFFFFF
@A00769:11:HC3HCDRXX:1:2106:20835:21230
CACGGAGG
+
FFFFFFFF
@A00769:11:HC3HCDRXX:1:2106:26250:21245
CACGGAGG
+
FFFFFFFF
@A00769:11:HC3HCDRXX:1:2106:20564:21292
CACGGAGG
+
FFFFFFFF
@A00769:11:HC3HCDRXX:1:2106:7193:21308
CACGGAGG
+
FFFFFFFF
@A00769:11:HC3HCDRXX:1:2106:13602:21324
CACGGAGG
+
FFFFFFFF
@A00769:11:HC3HCDRXX:1:2106:18710:21339
CACGGAGG
+
FFFFFFFF
@A00769:11:HC3HCDRXX:1:2106:19705:21339
CACGGAGG
+
FFFFFFFF
@A00769:11:HC3HCDRXX:1:2106:18701:21355
CACGGAGG
+
FFFFFFFF
@A00769:11:HC3HCDRXX:1:2106:6108:21402
CACGGAGG
+
FFFFFF:F
@A00769:11:HC3HCDRXX:1:2106:8847:21418
CACGGAGG
+
FFFFFFFF
@A00769:11:HC3HCDRXX:1:2106:29658:21480
CACGGAGG
+
FFFFFFFF
@A00769:11:HC3HCDRXX:1:2106:32551:21480
CACGGAGG
+
FFFFFFFF
@A00769:11:HC3HCDRXX:1:2106:21305:21512
CACGGAGG
+
:FFFFFF:
@A00769:11:HC3HCDRXX:1:2106:29957:21559
CACGGAGG
+
FFFFFFFF
@A00769:11:HC3HCDRXX:1:2106:12337:21637
CACGGAGG
+
FFFFFFFF
@A00769:11:HC3HCDRXX:1:2106:27037:21731
CACGGAGG
+
FFFFFFFF
@A00769:11:HC3HCDRXX:1:2106:23764:21762
CACGGAGG
+
FFFFFFFF
@A00769:11:HC3HCDRXX:1:2106:7247:21778
CACGGAGG
+
FFFFFFFF
@A00769:11:HC3HCDRXX:1:2106:21061:21872
CACGGAGG
+
FFFFFFFF
@A00769:11:HC3HCDRXX:1:2106:12210:21887
CACGGAGG
+
FFFFFFFF
@A00769:11:HC3HCDRXX:1:2106:22254:21903
CACGGAGG
+
FFFFFFFF
@A00769:11:HC3HCDRXX:1:2106:9100:21919
CACGGAGG
+
FFFFFFFF
@A00769:11:HC3HCDRXX:1:2106:9381:21966
CACGGAGG
+
FFFFFFFF
@A00769:11:HC3HCDRXX:1:2106:1886:22013
CACGGAGG
+
FFFFFFFF
@A00769:11:HC3HCDRXX:1:2106:32000:22091
CACGGAGG
+
FFFFFFFF
@A00769:11:HC3HCDRXX:1:2106:23475:22106
CACGGAGG
+
FFF:FFFF
@A00769:11:HC3HCDRXX:1:2106:13521:22122
CACGGAGG
+
FFFFFFFF
@A00769:11:HC3HCDRXX:1:2106:7717:22153
CACGGAGG
+
FFFFFFFF
@A00769:11:HC3HCDRXX:1:2106:32660:22200
CACGGAGG
+
FFF::FFF
@A00769:11:HC3HCDRXX:1:2106:20907:22294
CACGGAGG
+
FFFFF,:F
@A00769:11:HC3HCDRXX:1:2106:25672:22310
CACGGAGG
+
FFFFFFFF
@A00769:11:HC3HCDRXX:1:2106:15411:22482
CACGGAGG
+
:F,FFFFF
@A00769:11:HC3HCDRXX:1:2106:30445:22498
CACGGAGG
+
FFFFFFFF
@A00769:11:HC3HCDRXX:1:2106:20021:22576
CACGGAGG
+
FFFFFFFF
@A00769:11:HC3HCDRXX:1:2106:5141:22827
CACGGAGG
+
FFFFFFFF
@A00769:11:HC3HCDRXX:1:2106:1199:22858
CACGGAGG
+
FFFFFFFF
@A00769:11:HC3HCDRXX:1:2106:10737:22905
CACGGAGG
+
FFFFFFFF
@A00769:11:HC3HCDRXX:1:2106:19470:22905
CACGGAGG
+
FFFFFFFF
@A00769:11:HC3HCDRXX:1:2106:22272:22905
CACGGAGG
+
FFFFFFFF
@A00769:11:HC3HCDRXX:1:2106:11831:22983
CACGGAGG
+
FF,:,FFF
@A00769:11:HC3HCDRXX:1:2106:24316:23030
CACGGAGG
+
FFFFFFFF
@A00769:11:HC3HCDRXX:1:2106:6415:23156
CACGGAGG
+
FFFFFFFF
@A00769:11:HC3HCDRXX:1:2106:17255:23328
CACGGAGG
+
FFFFFFFF
@A00769:11:HC3HCDRXX:1:2106:11180:23390
CACGGAGG
+
FFFFFFFF
@A00769:11:HC3HCDRXX:1:2106:7645:23437
CACGGAGG
+
FFFFFFFF
@A00769:11:HC3HCDRXX:1:2106:2148:23469
CACGGAGG
+
FFFFFFFF
@A00769:11:HC3HCDRXX:1:2106:2230:23516
CACGGAGG
+
FFFFFFFF
@A00769:11:HC3HCDRXX:1:2106:10402:23547
CACGGAGG
+
FFFFFFFF
@A00769:11:HC3HCDRXX:1:2106:32244:23547
CACGGAGG
+
FFFFFFFF
@A00769:11:HC3HCDRXX:1:2106:27190:23594
CACGGAGG
+
FFFFFFFF
@A00769:11:HC3HCDRXX:1:2106:9399:23657
CACGGAGG
+
FFFFFFFF
@A00769:11:HC3HCDRXX:1:2106:8567:23688
CACGGAGG
+
FFFFFFFF
@A00769:11:HC3HCDRXX:1:2106:29912:23766
CACGGAGG
+
FFFFFFFF
@A00769:11:HC3HCDRXX:1:2106:2085:23860
CACGGAGG
+
FFFF:F:F
@A00769:11:HC3HCDRXX:1:2106:8015:23891
CACGGAGG
+
FFFFFFFF
@A00769:11:HC3HCDRXX:1:2106:30770:23938
CACGGAGG
+
:FFFFFFF
@A00769:11:HC3HCDRXX:1:2106:3088:23970
CACGGAGG
+
FFFFFFFF
@A00769:11:HC3HCDRXX:1:2106:25075:23970
CACGGAGG
+
FFFFFFFF
@A00769:11:HC3HCDRXX:1:2106:28926:23970
CACGGAGG
+
FFFFFFFF
@A00769:11:HC3HCDRXX:1:2106:20021:23985
CACGGAGG
+
FFFFFFFF
@A00769:11:HC3HCDRXX:1:2106:29206:23985
CACGGAGG
+
FFFFFFFF
@A00769:11:HC3HCDRXX:1:2106:21133:24001
CACGGAGG
+
FFFFFFFF
@A00769:11:HC3HCDRXX:1:2106:15980:24064
CACGGAGG
+
FFFFFFFF
@A00769:11:HC3HCDRXX:1:2106:21070:24111
CACGGAGG
+
FFFFFFFF
@A00769:11:HC3HCDRXX:1:2106:13829:24158
CACGGAGG
+
FFFFFFFF
@A00769:11:HC3HCDRXX:1:2106:4363:24267
CACGGAGG
+
FFFFFFFF
@A00769:11:HC3HCDRXX:1:2106:17029:24345
CACGGAGG
+
FFFFFFFF
@A00769:11:HC3HCDRXX:1:2106:27290:24580
CACGGAGG
+
FFFFFFFF
@A00769:11:HC3HCDRXX:1:2106:3269:24659
CACGGAGG
+
FFFFFFFF
@A00769:11:HC3HCDRXX:1:2106:19325:24690
CACGGAGG
+
FFFFFFFF
@A00769:11:HC3HCDRXX:1:2106:31647:24768
CACGGAGG
+
FFFFFFFF
@A00769:11:HC3HCDRXX:1:2106:8630:24831
CACGGAGG
+
FFFFFFFF
@A00769:11:HC3HCDRXX:1:2106:14045:24846
CACGGAGG
+
FFFFFFFF
@A00769:11:HC3HCDRXX:1:2106:4345:24956
CACGGAGG
+
:FFFFFFF
@A00769:11:HC3HCDRXX:1:2106:3459:25019
CACGGAGG
+
FFFFFFFF
@A00769:11:HC3HCDRXX:1:2106:19533:25050
CACGGAGG
+
FFFFFFFF
@A00769:11:HC3HCDRXX:1:2106:29080:25050
CACGGAGG
+
FFFFFFFF
@A00769:11:HC3HCDRXX:1:2106:21911:25066
CACGGAGG
+
FFFFFFFF
@A00769:11:HC3HCDRXX:1:2106:28565:25222
CACGGAGG
+
FFFFFFFF
@A00769:11:HC3HCDRXX:1:2106:18295:25410
CACGGAGG
+
FFFFFFFF
@A00769:11:HC3HCDRXX:1:2106:6135:25426
CACGGAGG
+
FFFFFFFF
@A00769:11:HC3HCDRXX:1:2106:9516:25551
CACGGAGG
+
FFFFFFFF
@A00769:11:HC3HCDRXX:1:2106:17571:25661
CACGGAGG
+
FFFFFFFF
@A00769:11:HC3HCDRXX:1:2106:26838:25708
CACGGAGG
+
FFFFFFFF
@A00769:11:HC3HCDRXX:1:2106:15085:25801
CACGGAGG
+
FFFFFFFF
@A00769:11:HC3HCDRXX:1:2106:18240:25848
CACGGAGG
+
,FFFFFFF
@A00769:11:HC3HCDRXX:1:2106:25147:25880
CACGGAGG
+
FFFFFFFF
@A00769:11:HC3HCDRXX:1:2106:30987:25880
CACGGAGG
+
FFFFFFFF
@A00769:11:HC3HCDRXX:1:2106:24532:25974
CACGGAGG
+
FFFFFFFF
@A00769:11:HC3HCDRXX:1:2106:27227:25974
CACGGAGG
+
FF:FFF:F
@A00769:11:HC3HCDRXX:1:2106:20853:25989
CACGGAGG
+
,FFFFFFF
@A00769:11:HC3HCDRXX:1:2106:17020:26052
CACGGAGG
+
,FFFFFFF
@A00769:11:HC3HCDRXX:1:2106:27407:26068
CACGGAGG
+
FFFFFFFF
@A00769:11:HC3HCDRXX:1:2106:30436:26083
CACGGAGG
+
FFFFFFFF
@A00769:11:HC3HCDRXX:1:2106:2365:26099
CACGGAGG
+
FFFFFFFF
@A00769:11:HC3HCDRXX:1:2106:31629:26115
CACGGAGG
+
FFFFFFFF
@A00769:11:HC3HCDRXX:1:2106:3115:26146
CACGGAGG
+
:FFFF:F:
@A00769:11:HC3HCDRXX:1:2106:16324:26224
CACGGAGG
+
FF:FFF::
@A00769:11:HC3HCDRXX:1:2106:20374:26287
CACGGAGG
+
FFFFFFFF
@A00769:11:HC3HCDRXX:1:2106:20672:26303
CACGGAGG
+
FFFFFFFF
@A00769:11:HC3HCDRXX:1:2106:4372:26349
CACGGAGG
+
FFFFFF:F
@A00769:11:HC3HCDRXX:1:2106:26883:26381
CACGGAGG
+
FFFFFFFF
@A00769:11:HC3HCDRXX:1:2106:12825:26396
CACGGAGG
+
FFFFF:F:
@A00769:11:HC3HCDRXX:1:2106:19153:26428
CACGGAGG
+
FFFFFFFF
@A00769:11:HC3HCDRXX:1:2106:18150:26443
CACGGAGG
+
FFFFFFFF
@A00769:11:HC3HCDRXX:1:2106:31250:26459
CACGGAGG
+
FFFFFFFF
@A00769:11:HC3HCDRXX:1:2106:5620:26694
CACGGAGG
+
FFFFFFFF
@A00769:11:HC3HCDRXX:1:2106:15212:26741
CACGGAGG
+
FFFFFFFF
@A00769:11:HC3HCDRXX:1:2106:22616:26850
CACGGAGG
+
FFFFFFFF
@A00769:11:HC3HCDRXX:1:2106:29803:26866
CACGGAGG
+
FFFFFFFF
@A00769:11:HC3HCDRXX:1:2106:17752:26944
CACGGAGG
+
FFFFFFFF
@A00769:11:HC3HCDRXX:1:2106:26521:26976
CACGGAGG
+
FFFFFFFF
@A00769:11:HC3HCDRXX:1:2106:10574:27007
CACGGAGG
+
FFFFFFFF
@A00769:11:HC3HCDRXX:1:2106:4869:27054
CACGGAGG
+
FFFFFFFF
@A00769:11:HC3HCDRXX:1:2106:32732:27054
CACGGAGG
+
FFFFFFFF
@A00769:11:HC3HCDRXX:1:2106:7473:27148
CACGGAGG
+
FFFFFFFF
@A00769:11:HC3HCDRXX:1:2106:3685:27195
CACGGAGG
+
FFFFFFFF
@A00769:11:HC3HCDRXX:1:2106:24786:27226
CACGGAGG
+
,:FFFFF:
@A00769:11:HC3HCDRXX:1:2106:6650:27445
CACGGAGG
+
FFFFFFFF
@A00769:11:HC3HCDRXX:1:2106:15167:27539
CACGGAGG
+
FFFFFFFF
@A00769:11:HC3HCDRXX:1:2106:24659:27633
CACGGAGG
+
FFFFFFFF
@A00769:11:HC3HCDRXX:1:2106:20238:27712
CACGGAGG
+
FFFFFFFF
@A00769:11:HC3HCDRXX:1:2106:32081:27712
CACGGAGG
+
FFFFFFFF
@A00769:11:HC3HCDRXX:1:2106:12997:27759
CACGGAGG
+
FFFFFFFF
@A00769:11:HC3HCDRXX:1:2106:16378:27759
CACGGAGG
+
FFFFFFFF
@A00769:11:HC3HCDRXX:1:2106:22507:27853
CACGGAGG
+
FFFFFFFF
@A00769:11:HC3HCDRXX:1:2106:7111:27868
CACGGAGG
+
FFFFFFFF
@A00769:11:HC3HCDRXX:1:2106:9923:27884
CACGGAGG
+
FFFFFFF:
@A00769:11:HC3HCDRXX:1:2106:28393:27931
CACGGAGG
+
FFFFF:FF
@A00769:11:HC3HCDRXX:1:2106:6750:27993
CACGGAGG
+
FFFFFFFF
@A00769:11:HC3HCDRXX:1:2106:25590:27993
CACGGAGG
+
FFFFFFFF
@A00769:11:HC3HCDRXX:1:2106:31647:28025
CACGGAGG
+
FFFFFFFF
@A00769:11:HC3HCDRXX:1:2106:16224:28087
CACGGAGG
+
FFFFFFFF
@A00769:11:HC3HCDRXX:1:2106:9598:28134
CACGGAGG
+
FFFFFFFF
@A00769:11:HC3HCDRXX:1:2106:25165:28197
CACGGAGG
+
FFFFFFFF
@A00769:11:HC3HCDRXX:1:2106:24451:28244
CACGGAGG
+
FFFFFFFF
@A00769:11:HC3HCDRXX:1:2106:27019:28275
CACGGAGG
+
FFFFFFFF
@A00769:11:HC3HCDRXX:1:2106:25265:28307
CACGGAGG
+
FFFFFFFF
@A00769:11:HC3HCDRXX:1:2106:3034:28322
CACGGAGG
+
FFFF,FFF
@A00769:11:HC3HCDRXX:1:2106:13874:28588
CACGGAGG
+
FFFFFFFF
@A00769:11:HC3HCDRXX:1:2106:29044:28588
CACGGAGG
+
FFFFFFFF
@A00769:11:HC3HCDRXX:1:2106:4300:28604
CACGGAGG
+
FFFFFFFF
@A00769:11:HC3HCDRXX:1:2106:21694:28604
CACGGAGG
+
FFFFFFFF
@A00769:11:HC3HCDRXX:1:2106:6352:28620
CACGGAGG
+
,FFFFFFF
@A00769:11:HC3HCDRXX:1:2106:11415:28714
CACGGAGG
+
FFFFFFFF
@A00769:11:HC3HCDRXX:1:2106:29451:28729
CACGGAGG
+
FFFFFFFF
@A00769:11:HC3HCDRXX:1:2106:27968:28761
CACGGAGG
+
FFFFFFFF
@A00769:11:HC3HCDRXX:1:2106:29116:28808
CACGGAGG
+
FFFFFFFF
@A00769:11:HC3HCDRXX:1:2106:15772:28870
CACGGAGG
+
FFFF:FFF
@A00769:11:HC3HCDRXX:1:2106:9127:28917
CACGGAGG
+
FFF:FFF:
@A00769:11:HC3HCDRXX:1:2106:14986:28948
CACGGAGG
+
FFFFFFFF
@A00769:11:HC3HCDRXX:1:2106:10004:28995
CACGGAGG
+
FFFFFFFF
@A00769:11:HC3HCDRXX:1:2106:22327:29011
CACGGAGG
+
FFFFFFFF
@A00769:11:HC3HCDRXX:1:2106:30915:29168
CACGGAGG
+
FFF:::FF
@A00769:11:HC3HCDRXX:1:2106:2600:29199
CACGGAGG
+
FFFFFFFF
@A00769:11:HC3HCDRXX:1:2106:6108:29262
CACGGAGG
+
FFFFFFFF
@A00769:11:HC3HCDRXX:1:2106:27570:29293
CACGGAGG
+
FFFFFFFF
@A00769:11:HC3HCDRXX:1:2106:29062:29309
CACGGAGG
+
FFFFFFFF
@A00769:11:HC3HCDRXX:1:2106:25220:29324
CACGGAGG
+
FFFFFFFF
@A00769:11:HC3HCDRXX:1:2106:16604:29434
CACGGAGG
+
FFFFFFFF
@A00769:11:HC3HCDRXX:1:2106:18882:29528
CACGGAGG
+
FFFFFFFF
@A00769:11:HC3HCDRXX:1:2106:30526:29559
CACGGAGG
+
FFFFFFFF
@A00769:11:HC3HCDRXX:1:2106:23421:29622
CACGGAGG
+
FFFFFFFF
@A00769:11:HC3HCDRXX:1:2106:1362:29684
CACGGAGG
+
FFF:,FFF
@A00769:11:HC3HCDRXX:1:2106:15347:29700
CACGGAGG
+
FFFFFFFF
@A00769:11:HC3HCDRXX:1:2106:10239:29716
CACGGAGG
+
FFFFF:F,
@A00769:11:HC3HCDRXX:1:2106:7690:29747
CACGGAGG
+
FFF:FFFF
@A00769:11:HC3HCDRXX:1:2106:9001:29825
CACGGAGG
+
FFFFFF,F
@A00769:11:HC3HCDRXX:1:2106:27434:29872
CACGGAGG
+
FFFFFFFF
@A00769:11:HC3HCDRXX:1:2106:23430:29888
CACGGAGG
+
FFFFFFFF
@A00769:11:HC3HCDRXX:1:2106:15139:29904
CACGGAGG
+
FFFFFFFF
@A00769:11:HC3HCDRXX:1:2106:29487:29951
CACGGAGG
+
FFFFFFFF
@A00769:11:HC3HCDRXX:1:2106:11153:29982
CACGGAGG
+
FFFFFFFF
@A00769:11:HC3HCDRXX:1:2106:27245:29982
CACGGAGG
+
FFFFFFFF
@A00769:11:HC3HCDRXX:1:2106:1579:30060
CACGGAGG
+
FFFF,FF:
@A00769:11:HC3HCDRXX:1:2106:3586:30248
CACGGAGG
+
FFF:FFFF
@A00769:11:HC3HCDRXX:1:2106:11315:30326
CACGGAGG
+
FFFFFFFF
@A00769:11:HC3HCDRXX:1:2106:14696:30514
CACGGAGG
+
:FF:FFF:
@A00769:11:HC3HCDRXX:1:2106:19180:30545
CACGGAGG
+
FFFFFFFF
@A00769:11:HC3HCDRXX:1:2106:13512:30686
CACGGAGG
+
FFFFFFFF
@A00769:11:HC3HCDRXX:1:2106:14651:30686
CACGGAGG
+
FFFFFFFF
@A00769:11:HC3HCDRXX:1:2106:1081:30702
CACGGAGG
+
FFF:FFFF
@A00769:11:HC3HCDRXX:1:2106:23990:30702
CACGGAGG
+
FFFFFFFF
@A00769:11:HC3HCDRXX:1:2106:31539:30780
CACGGAGG
+
FFFFFF,,
@A00769:11:HC3HCDRXX:1:2106:6804:30812
CACGGAGG
+
FFFFFFFF
@A00769:11:HC3HCDRXX:1:2106:15673:30827
CACGGAGG
+
FFF:FFF,
@A00769:11:HC3HCDRXX:1:2106:9245:30906
CACGGAGG
+
FFFFFFFF
@A00769:11:HC3HCDRXX:1:2106:6940:30984
CACGGAGG
+
FFFFFF:,
@A00769:11:HC3HCDRXX:1:2106:19614:31015
CACGGAGG
+
FFFFFFFF
@A00769:11:HC3HCDRXX:1:2106:6524:31140
CACGGAGG
+
,FF:FFFF
@A00769:11:HC3HCDRXX:1:2106:24171:31140
CACGGAGG
+
FFFFFFFF
@A00769:11:HC3HCDRXX:1:2106:5222:31203
CACGGAGG
+
FFFFFFFF
@A00769:11:HC3HCDRXX:1:2106:10411:31297
CACGGAGG
+
FFFFFFFF
@A00769:11:HC3HCDRXX:1:2106:18087:31344
CACGGAGG
+
FFFFFFFF
@A00769:11:HC3HCDRXX:1:2106:4924:31438
CACGGAGG
+
FFFFFFFF
@A00769:11:HC3HCDRXX:1:2106:30563:31438
CACGGAGG
+
FFFFFFFF
@A00769:11:HC3HCDRXX:1:2106:3432:31454
CACGGAGG
+
FFFFFFFF
@A00769:11:HC3HCDRXX:1:2106:10456:31469
CACGGAGG
+
FFFFFF:F
@A00769:11:HC3HCDRXX:1:2106:30092:31469
CACGGAGG
+
FFFFFFFF
@A00769:11:HC3HCDRXX:1:2106:26196:31516
CACGGAGG
+
FFFFFFFF
@A00769:11:HC3HCDRXX:1:2106:32832:31798
CACGGAGG
+
FFF:FFF:
@A00769:11:HC3HCDRXX:1:2106:1289:31814
CACGGAGG
+
FFFFFFFF
@A00769:11:HC3HCDRXX:1:2106:23402:31845
CACGGAGG
+
FFFFFFFF
@A00769:11:HC3HCDRXX:1:2106:19497:32127
CACGGAGG
+
FFFFFFFF
@A00769:11:HC3HCDRXX:1:2106:13684:32174
CACGGAGG
+
FFFFFFFF
@A00769:11:HC3HCDRXX:1:2106:23791:32174
CACGGAGG
+
FFFFFFFF
@A00769:11:HC3HCDRXX:1:2106:32904:32174
CACGGAGG
+
FFFFFFFF
@A00769:11:HC3HCDRXX:1:2106:30273:32221
CACGGAGG
+
FFFFFFFF
@A00769:11:HC3HCDRXX:1:2106:5150:32236
CACGGAGG
+
FF,,F:F:
@A00769:11:HC3HCDRXX:1:2106:29541:32299
CACGGAGG
+
FFFFFFFF
@A00769:11:HC3HCDRXX:1:2106:12653:32393
CACGGAGG
+
,FFFFFFF
@A00769:11:HC3HCDRXX:1:2106:20961:32440
CACGGAGG
+
:FFFFFFF
@A00769:11:HC3HCDRXX:1:2106:16550:32471
CACGGAGG
+
FFFFFFFF
@A00769:11:HC3HCDRXX:1:2106:16676:32534
CACGGAGG
+
FFFFFFFF
@A00769:11:HC3HCDRXX:1:2106:10529:32597
CACGGAGG
+
FFFFFFFF
@A00769:11:HC3HCDRXX:1:2106:13838:32628
CACGGAGG
+
FFFFFF:F
@A00769:11:HC3HCDRXX:1:2106:31819:32643
CACGGAGG
+
FFFFFFFF
@A00769:11:HC3HCDRXX:1:2106:6424:32722
CACGGAGG
+
FFF,FF,:
@A00769:11:HC3HCDRXX:1:2106:8919:32753
CACGGAGG
+
FFFFFFFF
@A00769:11:HC3HCDRXX:1:2106:6777:32800
CACGGAGG
+
FFFFFFFF
@A00769:11:HC3HCDRXX:1:2106:20482:32800
CACGGAGG
+
FFFFF:FF
@A00769:11:HC3HCDRXX:1:2106:10628:32831
CACGGAGG
+
FFF:FFFF
@A00769:11:HC3HCDRXX:1:2106:31512:32863
CACGGAGG
+
FFFFFFFF
@A00769:11:HC3HCDRXX:1:2106:17562:32941
CACGGAGG
+
FFFFFFFF
@A00769:11:HC3HCDRXX:1:2106:20329:32941
CACGGAGG
+
FFFF:FFF
@A00769:11:HC3HCDRXX:1:2106:4815:33066
CACGGAGG
+
FFFFFFFF
@A00769:11:HC3HCDRXX:1:2106:6045:33160
CACGGAGG
+
FFFFFFFF
@A00769:11:HC3HCDRXX:1:2106:13322:33238
CACGGAGG
+
FFFFFFFF
@A00769:11:HC3HCDRXX:1:2106:20464:33238
CACGGAGG
+
FFFFFFFF
@A00769:11:HC3HCDRXX:1:2106:5231:33254
CACGGAGG
+
FFF:FFFF
@A00769:11:HC3HCDRXX:1:2106:6759:33270
CACGGAGG
+
FFFFFFFF
@A00769:11:HC3HCDRXX:1:2106:18918:33285
CACGGAGG
+
FFFFFFFF
@A00769:11:HC3HCDRXX:1:2106:4417:33317
CACGGAGG
+
FFFFFFFF
@A00769:11:HC3HCDRXX:1:2106:26440:33348
CACGGAGG
+
FFFFFFFF
@A00769:11:HC3HCDRXX:1:2106:9679:33473
CACGGAGG
+
FFFFFFFF
@A00769:11:HC3HCDRXX:1:2106:3703:33552
CACGGAGG
+
FFFFFFFF
@A00769:11:HC3HCDRXX:1:2106:4616:33599
CACGGAGG
+
FFFFFFFF
@A00769:11:HC3HCDRXX:1:2106:20925:33599
CACGGAGG
+
F::FFFFF
@A00769:11:HC3HCDRXX:1:2106:2257:33614
CACGGAGG
+
FFFFFFFF
@A00769:11:HC3HCDRXX:1:2106:6723:33708
CACGGAGG
+
FF::FFFF
@A00769:11:HC3HCDRXX:1:2106:13322:33708
CACGGAGG
+
FFFFFFFF
@A00769:11:HC3HCDRXX:1:2106:3450:33739
CACGGAGG
+
FFFFFFFF
@A00769:11:HC3HCDRXX:1:2106:20220:33755
CACGGAGG
+
FFFFFFFF
@A00769:11:HC3HCDRXX:1:2106:21730:33833
CACGGAGG
+
F,FFFFFF
@A00769:11:HC3HCDRXX:1:2106:25798:33833
CACGGAGG
+
FFFFFFFF
@A00769:11:HC3HCDRXX:1:2106:14362:33849
CACGGAGG
+
FF,F:F,F
@A00769:11:HC3HCDRXX:1:2106:11496:33865
CACGGAGG
+
FFFFFFFF
@A00769:11:HC3HCDRXX:1:2106:15411:33943
CACGGAGG
+
FFFFFFFF
@A00769:11:HC3HCDRXX:1:2106:16740:33990
CACGGAGG
+
FFFFFFFF
@A00769:11:HC3HCDRXX:1:2106:18041:33990
CACGGAGG
+
,FFFFFF,
@A00769:11:HC3HCDRXX:1:2106:23122:33990
CACGGAGG
+
FFFFFFFF
@A00769:11:HC3HCDRXX:1:2106:9805:34006
CACGGAGG
+
:FFFFFFF
@A00769:11:HC3HCDRXX:1:2106:10212:34053
CACGGAGG
+
FFFFFFFF
@A00769:11:HC3HCDRXX:1:2106:24297:34053
CACGGAGG
+
FFFFFFFF
@A00769:11:HC3HCDRXX:1:2106:21441:34209
CACGGAGG
+
FFFFFFFF
@A00769:11:HC3HCDRXX:1:2106:3242:34225
CACGGAGG
+
FFFFFFFF
@A00769:11:HC3HCDRXX:1:2106:10004:34256
CACGGAGG
+
FFFFFF:F
@A00769:11:HC3HCDRXX:1:2106:2419:34303
CACGGAGG
+
FFFFFFFF
@A00769:11:HC3HCDRXX:1:2106:5041:34334
CACGGAGG
+
FFFFFFFF
@A00769:11:HC3HCDRXX:1:2106:8802:34366
CACGGAGG
+
FFFFFFFF
@A00769:11:HC3HCDRXX:1:2106:3423:34413
CACGGAGG
+
:F::FF:F
@A00769:11:HC3HCDRXX:1:2106:16107:34428
CACGGAGG
+
FFFFFFFF
@A00769:11:HC3HCDRXX:1:2106:32786:34475
CACGGAGG
+
FFFFFFFF
@A00769:11:HC3HCDRXX:1:2106:21404:34554
CACGGAGG
+
FFFFFFFF
@A00769:11:HC3HCDRXX:1:2106:22489:34554
CACGGAGG
+
FFFFFFFF
@A00769:11:HC3HCDRXX:1:2106:20211:34616
CACGGAGG
+
FFFFFFFF
@A00769:11:HC3HCDRXX:1:2106:21432:34663
CACGGAGG
+
FFFFFFFF
@A00769:11:HC3HCDRXX:1:2106:6180:34710
CACGGAGG
+
FFFFFFFF
@A00769:11:HC3HCDRXX:1:2106:17499:34741
CACGGAGG
+
FFFFFFFF
@A00769:11:HC3HCDRXX:1:2106:22724:34867
CACGGAGG
+
FFFFFFFF
@A00769:11:HC3HCDRXX:1:2106:23909:34882
CACGGAGG
+
FFFFFF:F
@A00769:11:HC3HCDRXX:1:2106:15718:34914
CACGGAGG
+
FFFFFFFF
@A00769:11:HC3HCDRXX:1:2106:32072:34961
CACGGAGG
+
FFFFFFFF
@A00769:11:HC3HCDRXX:1:2106:2031:35008
CACGGAGG
+
FFFFFFFF
@A00769:11:HC3HCDRXX:1:2106:1226:35055
CACGGAGG
+
FFFFFF:F
@A00769:11:HC3HCDRXX:1:2106:12870:35055
CACGGAGG
+
FFFFFFFF
@A00769:11:HC3HCDRXX:1:2106:9390:35133
CACGGAGG
+
FFFFFFFF
@A00769:11:HC3HCDRXX:1:2106:18502:35133
CACGGAGG
+
FFFFFFFF
@A00769:11:HC3HCDRXX:1:2106:22941:35211
CACGGAGG
+
FFFFFF:F
@A00769:11:HC3HCDRXX:1:2106:23863:35305
CACGGAGG
+
FFFFFFFF
@A00769:11:HC3HCDRXX:1:2106:7744:35415
CACGGAGG
+
F:FFFF,:
@A00769:11:HC3HCDRXX:1:2106:18611:35477
CACGGAGG
+
FFFFFFFF
@A00769:11:HC3HCDRXX:1:2106:7220:35540
CACGGAGG
+
FFFFFFFF
@A00769:11:HC3HCDRXX:1:2106:21350:35587
CACGGAGG
+
FFFFFFFF
@A00769:11:HC3HCDRXX:1:2106:28989:35634
CACGGAGG
+
FFFFFFFF
@A00769:11:HC3HCDRXX:1:2106:11668:35665
CACGGAGG
+
FFFFFFFF
@A00769:11:HC3HCDRXX:1:2106:26494:35822
CACGGAGG
+
FFFFFFFF
@A00769:11:HC3HCDRXX:1:2106:29866:35837
CACGGAGG
+
FFFFFFFF
@A00769:11:HC3HCDRXX:1:2106:7627:35900
CACGGAGG
+
FFFFFFFF
@A00769:11:HC3HCDRXX:1:2106:30725:35916
CACGGAGG
+
FF:FFFFF
@A00769:11:HC3HCDRXX:1:2106:14027:36025
CACGGAGG
+
FFFFFFFF
@A00769:11:HC3HCDRXX:1:2106:6415:36088
CACGGAGG
+
FFFFFFFF
@A00769:11:HC3HCDRXX:1:2106:19831:36088
CACGGAGG
+
FFFFFFFF
@A00769:11:HC3HCDRXX:1:2106:25464:36135
CACGGAGG
+
FFFFFFFF
@A00769:11:HC3HCDRXX:1:2106:27805:36151
CACGGAGG
+
FFFFFFFF
@A00769:11:HC3HCDRXX:1:2106:2365:36213
CACGGAGG
+
FFFFFFFF
@A00769:11:HC3HCDRXX:1:2106:24370:36213
CACGGAGG
+
F:FF:F,F
@A00769:11:HC3HCDRXX:1:2106:18656:36245
CACGGAGG
+
FFFFFFFF
@A00769:11:HC3HCDRXX:1:2106:2627:36260
CACGGAGG
+
FFFFFFFF
@A00769:11:HC3HCDRXX:1:2106:26928:36323
CACGGAGG
+
FFFFFFFF
@A00769:11:HC3HCDRXX:1:2106:1190:36370
CACGGAGG
+
FFFFFFFF
@A00769:11:HC3HCDRXX:1:2106:3269:36401
CACGGAGG
+
FFFFFFFF
@A00769:11:HC3HCDRXX:1:2106:19018:36464
CACGGAGG
+
FFFFFFFF
@A00769:11:HC3HCDRXX:1:2106:10474:36479
CACGGAGG
+
FFFFFFFF
@A00769:11:HC3HCDRXX:1:2106:24306:36573
CACGGAGG
+
FFFFFFFF
@A00769:11:HC3HCDRXX:1:2106:2456:36589
CACGGAGG
+
FFFFFFFF
@A00769:11:HC3HCDRXX:1:2106:15501:36699
CACGGAGG
+
FFFFFFFF
@A00769:11:HC3HCDRXX:1:2106:21377:36699
CACGGAGG
+
FFFFFFFF
@A00769:11:HC3HCDRXX:1:2106:13395:36714
CACGGAGG
+
FFFFFFFF
@A00769:11:HC3HCDRXX:1:2106:20039:36824
CACGGAGG
+
FFFFFFFF
@A00769:11:HC3HCDRXX:1:2106:30400:36855
CACGGAGG
+
FFFFFFFF
@A00769:11:HC3HCDRXX:1:2106:2998:36871
CACGGAGG
+
FFFFFFFF
@A00769:11:HC3HCDRXX:1:2106:27281:36871
CACGGAGG
+
FFFFFFFF
@A00769:11:HC3HCDRXX:1:2106:11939:36918
CACGGAGG
+
FFFFFFFF
@A00769:11:HC3HCDRXX:1:2106:30861:37027
CACGGAGG
+
FFFF:FF,
@A00769:11:HC3HCDRXX:1:2107:5321:1031
CACGGAGG
+
FFFFFFFF
@A00769:11:HC3HCDRXX:1:2107:29080:1157
CACGGAGG
+
FFFFFFFF
@A00769:11:HC3HCDRXX:1:2107:14425:1172
CACGGAGG
+
FFFFFFFF
@A00769:11:HC3HCDRXX:1:2107:19949:1188
CACGGAGG
+
FFFFFFFF
@A00769:11:HC3HCDRXX:1:2107:1154:1235
CACGGAGG
+
FFFFFFFF
@A00769:11:HC3HCDRXX:1:2107:1362:1251
CACGGAGG
+
FFFFFFFF
@A00769:11:HC3HCDRXX:1:2107:14100:1329
CACGGAGG
+
FFFFFFFF
@A00769:11:HC3HCDRXX:1:2107:27344:1407
CACGGAGG
+
FFFFFFFF
@A00769:11:HC3HCDRXX:1:2107:5538:1438
CACGGAGG
+
FFFFFFFF
@A00769:11:HC3HCDRXX:1:2107:12029:1501
CACGGAGG
+
FFFFFFFF
@A00769:11:HC3HCDRXX:1:2107:24641:1548
CACGGAGG
+
FFFFFFFF
@A00769:11:HC3HCDRXX:1:2107:15826:1564
CACGGAGG
+
FFFFFFFF
@A00769:11:HC3HCDRXX:1:2107:17833:1626
CACGGAGG
+
FFFFFFFF
@A00769:11:HC3HCDRXX:1:2107:32443:1658
CACGGAGG
+
FFFFFFFF
@A00769:11:HC3HCDRXX:1:2107:20907:1689
CACGGAGG
+
FFFFFFFF
@A00769:11:HC3HCDRXX:1:2107:32298:1752
CACGGAGG
+
FFFFFFFF
@A00769:11:HC3HCDRXX:1:2107:15031:1783
CACGGAGG
+
FFFF,FF:
@A00769:11:HC3HCDRXX:1:2107:5972:1814
CACGGAGG
+
FFFFFFFF
@A00769:11:HC3HCDRXX:1:2107:16459:1814
CACGGAGG
+
FFFFFFFF
@A00769:11:HC3HCDRXX:1:2107:21649:1814
CACGGAGG
+
FFFFFFFF
@A00769:11:HC3HCDRXX:1:2107:7401:1846
CACGGAGG
+
FFF:FFFF
@A00769:11:HC3HCDRXX:1:2107:17463:1892
CACGGAGG
+
FFFFFFFF
@A00769:11:HC3HCDRXX:1:2107:30572:1924
CACGGAGG
+
FFFFFFFF
@A00769:11:HC3HCDRXX:1:2107:21531:1986
CACGGAGG
+
:F:FFFFF
@A00769:11:HC3HCDRXX:1:2107:6515:2033
CACGGAGG
+
FFFFFFFF
@A00769:11:HC3HCDRXX:1:2107:7934:2143
CACGGAGG
+
FFFFFFFF
@A00769:11:HC3HCDRXX:1:2107:13187:2159
CACGGAGG
+
FFFFFFFF
@A00769:11:HC3HCDRXX:1:2107:22218:2174
CACGGAGG
+
FFFFFFFF
@A00769:11:HC3HCDRXX:1:2107:1696:2300
CACGGAGG
+
FFFFFFFF
@A00769:11:HC3HCDRXX:1:2107:7374:2300
CACGGAGG
+
FFFFFFFF
@A00769:11:HC3HCDRXX:1:2107:29360:2331
CACGGAGG
+
FFFFFFFF
@A00769:11:HC3HCDRXX:1:2107:16459:2347
CACGGAGG
+
F,F:FFFF
@A00769:11:HC3HCDRXX:1:2107:2193:2409
CACGGAGG
+
FFFFFFFF
@A00769:11:HC3HCDRXX:1:2107:16062:2409
CACGGAGG
+
FFFFFFFF
@A00769:11:HC3HCDRXX:1:2107:1154:2487
CACGGAGG
+
FFFFFFFF
@A00769:11:HC3HCDRXX:1:2107:22580:2519
CACGGAGG
+
FFFFFFFF
@A00769:11:HC3HCDRXX:1:2107:4237:2534
CACGGAGG
+
FFFFFFFF
@A00769:11:HC3HCDRXX:1:2107:29378:2550
CACGGAGG
+
FFFFFFFF
@A00769:11:HC3HCDRXX:1:2107:32253:2581
CACGGAGG
+
FFFFFFFF
@A00769:11:HC3HCDRXX:1:2107:23204:2660
CACGGAGG
+
FFFFFFFF
@A00769:11:HC3HCDRXX:1:2107:23818:2660
CACGGAGG
+
FFFFFFFF
@A00769:11:HC3HCDRXX:1:2107:31819:2801
CACGGAGG
+
FFF:FFFF
@A00769:11:HC3HCDRXX:1:2107:6533:3004
CACGGAGG
+
FFFFFFFF
@A00769:11:HC3HCDRXX:1:2107:6677:3004
CACGGAGG
+
FFFFFFFF
@A00769:11:HC3HCDRXX:1:2107:28908:3302
CACGGAGG
+
FFFFFFFF
@A00769:11:HC3HCDRXX:1:2107:17038:3349
CACGGAGG
+
FFFFFFFF
@A00769:11:HC3HCDRXX:1:2107:30147:3411
CACGGAGG
+
FFFFFFFF
@A00769:11:HC3HCDRXX:1:2107:24804:3552
CACGGAGG
+
FFFFFFFF
@A00769:11:HC3HCDRXX:1:2107:19533:3599
CACGGAGG
+
FFF:FFFF
@A00769:11:HC3HCDRXX:1:2107:20437:3599
CACGGAGG
+
FFFFFFFF
@A00769:11:HC3HCDRXX:1:2107:25825:3599
CACGGAGG
+
FFFFFFFF
@A00769:11:HC3HCDRXX:1:2107:2166:3709
CACGGAGG
+
FFFFFFFF
@A00769:11:HC3HCDRXX:1:2107:12952:3850
CACGGAGG
+
FFFFFFFF
@A00769:11:HC3HCDRXX:1:2107:1235:4069
CACGGAGG
+
FFFFFFFF
@A00769:11:HC3HCDRXX:1:2107:10140:4178
CACGGAGG
+
FF,F,FF:
@A00769:11:HC3HCDRXX:1:2107:29695:4225
CACGGAGG
+
FFFFFFFF
@A00769:11:HC3HCDRXX:1:2107:26124:4241
CACGGAGG
+
FFF:FF:F
@A00769:11:HC3HCDRXX:1:2107:3468:4335
CACGGAGG
+
FFFFFFFF
@A00769:11:HC3HCDRXX:1:2107:28908:4335
CACGGAGG
+
FFFFFFFF
@A00769:11:HC3HCDRXX:1:2107:19515:4382
CACGGAGG
+
FFFFFFFF
@A00769:11:HC3HCDRXX:1:2107:28058:4492
CACGGAGG
+
FFFFFFFF
@A00769:11:HC3HCDRXX:1:2107:16649:4586
CACGGAGG
+
FFFFFFFF
@A00769:11:HC3HCDRXX:1:2107:27968:4586
CACGGAGG
+
FFFFFFFF
@A00769:11:HC3HCDRXX:1:2107:4544:4726
CACGGAGG
+
FFFFFFFF
@A00769:11:HC3HCDRXX:1:2107:18900:4820
CACGGAGG
+
FFFFFFFF
@A00769:11:HC3HCDRXX:1:2107:27832:4852
CACGGAGG
+
FFFFFFFF
@A00769:11:HC3HCDRXX:1:2107:17128:4914
CACGGAGG
+
FFFFFFFF
@A00769:11:HC3HCDRXX:1:2107:10149:5134
CACGGAGG
+
FFFFFFFF
@A00769:11:HC3HCDRXX:1:2107:25256:5149
CACGGAGG
+
FFFFFFFF
@A00769:11:HC3HCDRXX:1:2107:18123:5165
CACGGAGG
+
FFFFFFFF
@A00769:11:HC3HCDRXX:1:2107:14696:5368
CACGGAGG
+
FFFFFFFF
@A00769:11:HC3HCDRXX:1:2107:19687:5494
CACGGAGG
+
FF,FFFFF
@A00769:11:HC3HCDRXX:1:2107:14398:5572
CACGGAGG
+
FFFFFFFF
@A00769:11:HC3HCDRXX:1:2107:26060:5572
CACGGAGG
+
FFFFFFFF
@A00769:11:HC3HCDRXX:1:2107:13991:5588
CACGGAGG
+
FFFFFFFF
@A00769:11:HC3HCDRXX:1:2107:27190:5619
CACGGAGG
+
FFFFFFFF
@A00769:11:HC3HCDRXX:1:2107:28221:5682
CACGGAGG
+
FFFFFFFF
@A00769:11:HC3HCDRXX:1:2107:9914:5729
CACGGAGG
+
FFFFFFFF
@A00769:11:HC3HCDRXX:1:2107:22987:5760
CACGGAGG
+
FFFFFFFF
@A00769:11:HC3HCDRXX:1:2107:23882:5807
CACGGAGG
+
FFFFFFFF
@A00769:11:HC3HCDRXX:1:2107:26666:5869
CACGGAGG
+
FFFFFFFF
@A00769:11:HC3HCDRXX:1:2107:17653:6010
CACGGAGG
+
FFFFFFFF
@A00769:11:HC3HCDRXX:1:2107:14868:6042
CACGGAGG
+
FFFFFFFF
@A00769:11:HC3HCDRXX:1:2107:20329:6198
CACGGAGG
+
FFFFFFFF
@A00769:11:HC3HCDRXX:1:2107:30029:6214
CACGGAGG
+
,F,F:F:F
@A00769:11:HC3HCDRXX:1:2107:2428:6417
CACGGAGG
+
FFFFFFFF
@A00769:11:HC3HCDRXX:1:2107:2446:6449
CACGGAGG
+
FFFFFFFF
@A00769:11:HC3HCDRXX:1:2107:19298:6511
CACGGAGG
+
FFFFFFFF
@A00769:11:HC3HCDRXX:1:2107:4056:6543
CACGGAGG
+
FFFFFFFF
@A00769:11:HC3HCDRXX:1:2107:2591:6637
CACGGAGG
+
FFFFFFFF
@A00769:11:HC3HCDRXX:1:2107:15266:6668
CACGGAGG
+
FFFFFFFF
@A00769:11:HC3HCDRXX:1:2107:31684:6668
CACGGAGG
+
FFFFFFFF
@A00769:11:HC3HCDRXX:1:2107:25482:6699
CACGGAGG
+
FFFFFFFF
@A00769:11:HC3HCDRXX:1:2107:13566:6731
CACGGAGG
+
FFFFFFFF
@A00769:11:HC3HCDRXX:1:2107:20564:6762
CACGGAGG
+
FFFFFFFF
@A00769:11:HC3HCDRXX:1:2107:6280:6793
CACGGAGG
+
FFFFFFFF
@A00769:11:HC3HCDRXX:1:2107:32515:6793
CACGGAGG
+
FFFFFFFF
@A00769:11:HC3HCDRXX:1:2107:25663:6950
CACGGAGG
+
FFFFFFFF
@A00769:11:HC3HCDRXX:1:2107:11180:6981
CACGGAGG
+
FFFFFFFF
@A00769:11:HC3HCDRXX:1:2107:4336:7028
CACGGAGG
+
FFFFFFFF
@A00769:11:HC3HCDRXX:1:2107:29441:7075
CACGGAGG
+
FFFFFFFF
@A00769:11:HC3HCDRXX:1:2107:12798:7122
CACGGAGG
+
FFFFFFFF
@A00769:11:HC3HCDRXX:1:2107:12843:7200
CACGGAGG
+
FFFFFFFF
@A00769:11:HC3HCDRXX:1:2107:15808:7263
CACGGAGG
+
FFFFFFFF
@A00769:11:HC3HCDRXX:1:2107:15374:7294
CACGGAGG
+
FFFFFFFF
@A00769:11:HC3HCDRXX:1:2107:9435:7310
CACGGAGG
+
FFFFFFFF
@A00769:11:HC3HCDRXX:1:2107:28583:7310
CACGGAGG
+
FFFFFFFF
@A00769:11:HC3HCDRXX:1:2107:5276:7404
CACGGAGG
+
FFFFFFFF
@A00769:11:HC3HCDRXX:1:2107:22643:7420
CACGGAGG
+
FFFFFFFF
@A00769:11:HC3HCDRXX:1:2107:24415:7482
CACGGAGG
+
FFFFFFFF
@A00769:11:HC3HCDRXX:1:2107:17101:7498
CACGGAGG
+
FFFFFFFF
@A00769:11:HC3HCDRXX:1:2107:7889:7576
CACGGAGG
+
FFFFFFFF
@A00769:11:HC3HCDRXX:1:2107:12726:7592
CACGGAGG
+
FFFFFFFF
@A00769:11:HC3HCDRXX:1:2107:4444:7623
CACGGAGG
+
FFFFFFFF
@A00769:11:HC3HCDRXX:1:2107:16920:7686
CACGGAGG
+
FF:F:FF:
@A00769:11:HC3HCDRXX:1:2107:24569:7748
CACGGAGG
+
FFFFFFFF
@A00769:11:HC3HCDRXX:1:2107:27118:7811
CACGGAGG
+
FFFFFFFF
@A00769:11:HC3HCDRXX:1:2107:3721:7842
CACGGAGG
+
FFFFFFFF
@A00769:11:HC3HCDRXX:1:2107:23366:7983
CACGGAGG
+
FFFFFFFF
@A00769:11:HC3HCDRXX:1:2107:25681:7983
CACGGAGG
+
FFFFFFFF
@A00769:11:HC3HCDRXX:1:2107:26413:7999
CACGGAGG
+
FFFFFFFF
@A00769:11:HC3HCDRXX:1:2107:13946:8140
CACGGAGG
+
FFFFFFFF
@A00769:11:HC3HCDRXX:1:2107:24397:8296
CACGGAGG
+
FFFFFFFF
@A00769:11:HC3HCDRXX:1:2107:19298:8359
CACGGAGG
+
FFFFFFFF
@A00769:11:HC3HCDRXX:1:2107:20274:8390
CACGGAGG
+
FFFFFFFF
@A00769:11:HC3HCDRXX:1:2107:27380:8641
CACGGAGG
+
FFFFFFFF
@A00769:11:HC3HCDRXX:1:2107:19425:8766
CACGGAGG
+
FFFFFFFF
@A00769:11:HC3HCDRXX:1:2107:24406:8907
CACGGAGG
+
FFFFFFFF
@A00769:11:HC3HCDRXX:1:2107:23746:8923
CACGGAGG
+
FFFFFFFF
@A00769:11:HC3HCDRXX:1:2107:16938:9064
CACGGAGG
+
FFFFFFFF
@A00769:11:HC3HCDRXX:1:2107:21269:9142
CACGGAGG
+
FFFFFFFF
@A00769:11:HC3HCDRXX:1:2107:28492:9189
CACGGAGG
+
FFFFFFFF
@A00769:11:HC3HCDRXX:1:2107:14651:9204
CACGGAGG
+
FFFFFFFF
@A00769:11:HC3HCDRXX:1:2107:2971:9236
CACGGAGG
+
FFFFFFFF
@A00769:11:HC3HCDRXX:1:2107:2917:9267
CACGGAGG
+
FFFFFFFF
@A00769:11:HC3HCDRXX:1:2107:24361:9267
CACGGAGG
+
FFFFFFFF
@A00769:11:HC3HCDRXX:1:2107:14172:9345
CACGGAGG
+
FFFFFFFF
@A00769:11:HC3HCDRXX:1:2107:18376:9361
CACGGAGG
+
FFFFFFFF
@A00769:11:HC3HCDRXX:1:2107:26657:9392
CACGGAGG
+
:FFF:F:F
@A00769:11:HC3HCDRXX:1:2107:20862:9408
CACGGAGG
+
FFFFFFFF
@A00769:11:HC3HCDRXX:1:2107:20139:9439
CACGGAGG
+
FFFFFFFF
@A00769:11:HC3HCDRXX:1:2107:4707:9455
CACGGAGG
+
FFFFFFFF
@A00769:11:HC3HCDRXX:1:2107:18530:9502
CACGGAGG
+
FFFFFFFF
@A00769:11:HC3HCDRXX:1:2107:1588:9596
CACGGAGG
+
FFFFFFFF
@A00769:11:HC3HCDRXX:1:2107:23231:9596
CACGGAGG
+
FFFFFFFF
@A00769:11:HC3HCDRXX:1:2107:28176:9612
CACGGAGG
+
FFFFFFFF
@A00769:11:HC3HCDRXX:1:2107:17987:9690
CACGGAGG
+
,FFF,:,F
@A00769:11:HC3HCDRXX:1:2107:28058:9940
CACGGAGG
+
FFFFFFFF
@A00769:11:HC3HCDRXX:1:2107:18647:10019
CACGGAGG
+
F:FFFFFF
@A00769:11:HC3HCDRXX:1:2107:29306:10034
CACGGAGG
+
FFFFFFFF
@A00769:11:HC3HCDRXX:1:2107:1606:10160
CACGGAGG
+
FFFFFFFF
@A00769:11:HC3HCDRXX:1:2107:24542:10238
CACGGAGG
+
FFFFFFFF
@A00769:11:HC3HCDRXX:1:2107:5430:10332
CACGGAGG
+
FFFFFFFF
@A00769:11:HC3HCDRXX:1:2107:6234:10347
CACGGAGG
+
FFFFFFFF
@A00769:11:HC3HCDRXX:1:2107:16667:10347
CACGGAGG
+
FFFFFFFF
@A00769:11:HC3HCDRXX:1:2107:30382:10488
CACGGAGG
+
FFFFFFFF
@A00769:11:HC3HCDRXX:1:2107:25102:10520
CACGGAGG
+
FFFFFFFF
@A00769:11:HC3HCDRXX:1:2107:30517:10535
CACGGAGG
+
FFFFFFFF
@A00769:11:HC3HCDRXX:1:2107:20003:10551
CACGGAGG
+
FFFFFFFF
@A00769:11:HC3HCDRXX:1:2107:21142:10551
CACGGAGG
+
FFFFFFFF
@A00769:11:HC3HCDRXX:1:2107:30816:10551
CACGGAGG
+
FFFFFFFF
@A00769:11:HC3HCDRXX:1:2107:32859:10551
CACGGAGG
+
FFFF:FFF
@A00769:11:HC3HCDRXX:1:2107:19488:10567
CACGGAGG
+
FFFFFFFF
@A00769:11:HC3HCDRXX:1:2107:4164:10614
CACGGAGG
+
FFFFFFFF
@A00769:11:HC3HCDRXX:1:2107:22191:10614
CACGGAGG
+
FFF:FFFF
@A00769:11:HC3HCDRXX:1:2107:29930:10708
CACGGAGG
+
FFFFFFFF
@A00769:11:HC3HCDRXX:1:2107:24532:10786
CACGGAGG
+
FFFFFFFF
@A00769:11:HC3HCDRXX:1:2107:29234:11162
CACGGAGG
+
FFFFFFFF
@A00769:11:HC3HCDRXX:1:2107:9787:11177
CACGGAGG
+
FFFFFFFF
@A00769:11:HC3HCDRXX:1:2107:10655:11177
CACGGAGG
+
FFFFFFFF
@A00769:11:HC3HCDRXX:1:2107:8684:11209
CACGGAGG
+
FFFFFFFF
@A00769:11:HC3HCDRXX:1:2107:5421:11224
CACGGAGG
+
FFFFFFFF
@A00769:11:HC3HCDRXX:1:2107:31810:11397
CACGGAGG
+
FFFFFFFF
@A00769:11:HC3HCDRXX:1:2107:4390:11475
CACGGAGG
+
F:FF:FF:
@A00769:11:HC3HCDRXX:1:2107:8567:11506
CACGGAGG
+
FFFFFFFF
@A00769:11:HC3HCDRXX:1:2107:6460:11522
CACGGAGG
+
FFFFFFFF
@A00769:11:HC3HCDRXX:1:2107:19777:11600
CACGGAGG
+
FFFFFFFF
@A00769:11:HC3HCDRXX:1:2107:12156:11616
CACGGAGG
+
FFFFFFFF
@A00769:11:HC3HCDRXX:1:2107:15637:11631
CACGGAGG
+
FFFFFFFF
@A00769:11:HC3HCDRXX:1:2107:3115:11647
CACGGAGG
+
FFFFFFFF
@A00769:11:HC3HCDRXX:1:2107:32579:11694
CACGGAGG
+
FFFFFFFF
@A00769:11:HC3HCDRXX:1:2107:30779:11710
CACGGAGG
+
FFFFFFFF
@A00769:11:HC3HCDRXX:1:2107:29306:11725
CACGGAGG
+
FFFFFFFF
@A00769:11:HC3HCDRXX:1:2107:31828:11772
CACGGAGG
+
F:FFFFFF
@A00769:11:HC3HCDRXX:1:2107:7925:11804
CACGGAGG
+
FFFFFFFF
@A00769:11:HC3HCDRXX:1:2107:23637:11804
CACGGAGG
+
FFFFFFFF
@A00769:11:HC3HCDRXX:1:2107:7780:11866
CACGGAGG
+
FFFFFFFF
@A00769:11:HC3HCDRXX:1:2107:28022:11913
CACGGAGG
+
FFFFFFFF
@A00769:11:HC3HCDRXX:1:2107:14742:12085
CACGGAGG
+
FFFFFFFF
@A00769:11:HC3HCDRXX:1:2107:32371:12085
CACGGAGG
+
FFFFFFFF
@A00769:11:HC3HCDRXX:1:2107:6017:12132
CACGGAGG
+
FFFFFFFF
@A00769:11:HC3HCDRXX:1:2107:3775:12164
CACGGAGG
+
FFFFFFFF
@A00769:11:HC3HCDRXX:1:2107:1280:12226
CACGGAGG
+
FFFFFFFF
@A00769:11:HC3HCDRXX:1:2107:21947:12226
CACGGAGG
+
FFFFFFFF
@A00769:11:HC3HCDRXX:1:2107:15501:12242
CACGGAGG
+
FFFFFFFF
@A00769:11:HC3HCDRXX:1:2107:12210:12273
CACGGAGG
+
FFFFFFFF
@A00769:11:HC3HCDRXX:1:2107:24985:12289
CACGGAGG
+
FFFFFFFF
@A00769:11:HC3HCDRXX:1:2107:7157:12383
CACGGAGG
+
FFFFFFFF
@A00769:11:HC3HCDRXX:1:2107:22092:12383
CACGGAGG
+
FFFFFFFF
@A00769:11:HC3HCDRXX:1:2107:8314:12414
CACGGAGG
+
FFFFFFFF
@A00769:11:HC3HCDRXX:1:2107:14317:12508
CACGGAGG
+
FFFFFFFF
@A00769:11:HC3HCDRXX:1:2107:10791:12602
CACGGAGG
+
FFFFFFFF
@A00769:11:HC3HCDRXX:1:2107:16821:12618
CACGGAGG
+
FFFFFFFF
@A00769:11:HC3HCDRXX:1:2107:10755:12665
CACGGAGG
+
FFFFFFFF
@A00769:11:HC3HCDRXX:1:2107:27425:12696
CACGGAGG
+
FFFFFFFF
@A00769:11:HC3HCDRXX:1:2107:26069:12727
CACGGAGG
+
FFFFFFFF
@A00769:11:HC3HCDRXX:1:2107:20491:12806
CACGGAGG
+
FFFFFFFF
@A00769:11:HC3HCDRXX:1:2107:14733:12853
CACGGAGG
+
FFFFFFFF
@A00769:11:HC3HCDRXX:1:2107:24985:12884
CACGGAGG
+
FFFF:FFF
@A00769:11:HC3HCDRXX:1:2107:30526:12900
CACGGAGG
+
FFFFFFFF
@A00769:11:HC3HCDRXX:1:2107:20772:12915
CACGGAGG
+
FFFFFFFF
@A00769:11:HC3HCDRXX:1:2107:4607:13385
CACGGAGG
+
FFFFFFFF
@A00769:11:HC3HCDRXX:1:2107:14959:13463
CACGGAGG
+
FFF:FFFF
@A00769:11:HC3HCDRXX:1:2107:15320:13557
CACGGAGG
+
FFFFF:FF
@A00769:11:HC3HCDRXX:1:2107:1750:13667
CACGGAGG
+
,FFFFFFF
@A00769:11:HC3HCDRXX:1:2107:24605:13667
CACGGAGG
+
FFFFFFFF
@A00769:11:HC3HCDRXX:1:2107:5728:13698
CACGGAGG
+
FFFFFFFF
@A00769:11:HC3HCDRXX:1:2107:17861:13698
CACGGAGG
+
FFFFFFFF
@A00769:11:HC3HCDRXX:1:2107:29921:13792
CACGGAGG
+
FFFFFFFF
@A00769:11:HC3HCDRXX:1:2107:11478:13855
CACGGAGG
+
FFFFFF::
@A00769:11:HC3HCDRXX:1:2107:16260:13902
CACGGAGG
+
FFFFFFFF
@A00769:11:HC3HCDRXX:1:2107:27425:13917
CACGGAGG
+
FFFFFFFF
@A00769:11:HC3HCDRXX:1:2107:14398:13933
CACGGAGG
+
FFFFFFFF
@A00769:11:HC3HCDRXX:1:2107:7826:14043
CACGGAGG
+
FF:,FF:F
@A00769:11:HC3HCDRXX:1:2107:6470:14074
CACGGAGG
+
FFFFFFFF
@A00769:11:HC3HCDRXX:1:2107:28619:14105
CACGGAGG
+
FFFFFFFF
@A00769:11:HC3HCDRXX:1:2107:16857:14121
CACGGAGG
+
FFFFFFFF
@A00769:11:HC3HCDRXX:1:2107:16622:14246
CACGGAGG
+
FFFFFFFF
@A00769:11:HC3HCDRXX:1:2107:5330:14262
CACGGAGG
+
FFFFFFFF
@A00769:11:HC3HCDRXX:1:2107:16306:14325
CACGGAGG
+
,FFFFFFF
@A00769:11:HC3HCDRXX:1:2107:17291:14403
CACGGAGG
+
FFFFFFF:
@A00769:11:HC3HCDRXX:1:2107:20907:14403
CACGGAGG
+
FF:FFFFF
@A00769:11:HC3HCDRXX:1:2107:2003:14418
CACGGAGG
+
FFFFFFFF
@A00769:11:HC3HCDRXX:1:2107:6063:14497
CACGGAGG
+
FFFF:FFF
@A00769:11:HC3HCDRXX:1:2107:17571:14544
CACGGAGG
+
FFFFFFFF
@A00769:11:HC3HCDRXX:1:2107:20772:14544
CACGGAGG
+
FFFFFFFF
@A00769:11:HC3HCDRXX:1:2107:22489:14544
CACGGAGG
+
FFFFFFFF
@A00769:11:HC3HCDRXX:1:2107:1994:14622
CACGGAGG
+
FFFFFFFF
@A00769:11:HC3HCDRXX:1:2107:11867:14716
CACGGAGG
+
FFFFFFFF
@A00769:11:HC3HCDRXX:1:2107:22263:14716
CACGGAGG
+
FFFFFFFF
@A00769:11:HC3HCDRXX:1:2107:24876:14732
CACGGAGG
+
FFFFFFF:
@A00769:11:HC3HCDRXX:1:2107:22019:14857
CACGGAGG
+
FFFFFFFF
@A00769:11:HC3HCDRXX:1:2107:19316:14873
CACGGAGG
+
FFFFFFFF
@A00769:11:HC3HCDRXX:1:2107:1316:14888
CACGGAGG
+
FFFFFFFF
@A00769:11:HC3HCDRXX:1:2107:6126:15013
CACGGAGG
+
FFFFFFFF
@A00769:11:HC3HCDRXX:1:2107:11297:15045
CACGGAGG
+
FFFFFFFF
@A00769:11:HC3HCDRXX:1:2107:11153:15076
CACGGAGG
+
FFFFFFFF
@A00769:11:HC3HCDRXX:1:2107:9842:15123
CACGGAGG
+
FFFFFFFF
@A00769:11:HC3HCDRXX:1:2107:13557:15389
CACGGAGG
+
FFFFFFFF
@A00769:11:HC3HCDRXX:1:2107:15465:15468
CACGGAGG
+
FFFFFFFF
@A00769:11:HC3HCDRXX:1:2107:9480:15530
CACGGAGG
+
FFFFFFFF
@A00769:11:HC3HCDRXX:1:2107:21314:15577
CACGGAGG
+
FFFFFFFF
@A00769:11:HC3HCDRXX:1:2107:4562:15624
CACGGAGG
+
FFFFFFFF
@A00769:11:HC3HCDRXX:1:2107:20509:15624
CACGGAGG
+
FFF::FFF
@A00769:11:HC3HCDRXX:1:2107:12156:15718
CACGGAGG
+
FFFFFFFF
@A00769:11:HC3HCDRXX:1:2107:17255:15749
CACGGAGG
+
FFFFFFFF
@A00769:11:HC3HCDRXX:1:2107:26784:15781
CACGGAGG
+
FFFFFFFF
@A00769:11:HC3HCDRXX:1:2107:13322:15796
CACGGAGG
+
FFFFFFFF
@A00769:11:HC3HCDRXX:1:2107:12020:15828
CACGGAGG
+
FFFFFFFF
@A00769:11:HC3HCDRXX:1:2107:12228:15843
CACGGAGG
+
FFF,FFF:
@A00769:11:HC3HCDRXX:1:2107:4770:15890
CACGGAGG
+
FFFFFFFF
@A00769:11:HC3HCDRXX:1:2107:24695:15890
CACGGAGG
+
FFFFFFFF
@A00769:11:HC3HCDRXX:1:2107:9706:16016
CACGGAGG
+
FFFFFFFF
@A00769:11:HC3HCDRXX:1:2107:3097:16031
CACGGAGG
+
FFFFFFFF
@A00769:11:HC3HCDRXX:1:2107:6840:16094
CACGGAGG
+
FFFFFFFF
@A00769:11:HC3HCDRXX:1:2107:7437:16125
CACGGAGG
+
FFFFFFFF
@A00769:11:HC3HCDRXX:1:2107:11189:16141
CACGGAGG
+
:FF:FF:F
@A00769:11:HC3HCDRXX:1:2107:17490:16157
CACGGAGG
+
FFFFFFFF
@A00769:11:HC3HCDRXX:1:2107:8024:16297
CACGGAGG
+
FFFFFFFF
@A00769:11:HC3HCDRXX:1:2107:24713:16297
CACGGAGG
+
FFFFFFFF
@A00769:11:HC3HCDRXX:1:2107:25156:16407
CACGGAGG
+
FFFFFFFF
@A00769:11:HC3HCDRXX:1:2107:30599:16438
CACGGAGG
+
FFFFFFFF
@A00769:11:HC3HCDRXX:1:2107:12192:16501
CACGGAGG
+
FF:FFFFF
@A00769:11:HC3HCDRXX:1:2107:10646:16517
CACGGAGG
+
FFFFFFFF
@A00769:11:HC3HCDRXX:1:2107:28257:16611
CACGGAGG
+
FFFFFFFF
@A00769:11:HC3HCDRXX:1:2107:25328:16642
CACGGAGG
+
FF:FFFFF
@A00769:11:HC3HCDRXX:1:2107:26323:16736
CACGGAGG
+
FFFFFFFF
@A00769:11:HC3HCDRXX:1:2107:20166:16814
CACGGAGG
+
FFFFFFFF
@A00769:11:HC3HCDRXX:1:2107:1705:16877
CACGGAGG
+
FFFFFFFF
@A00769:11:HC3HCDRXX:1:2107:25509:16924
CACGGAGG
+
FFFFFFFF
@A00769:11:HC3HCDRXX:1:2107:14950:16986
CACGGAGG
+
FFFFFFFF
@A00769:11:HC3HCDRXX:1:2107:17146:17002
CACGGAGG
+
FFFFFFFF
@A00769:11:HC3HCDRXX:1:2107:4924:17127
CACGGAGG
+
FFF:FFFF
@A00769:11:HC3HCDRXX:1:2107:18647:17127
CACGGAGG
+
FFFFFFFF
@A00769:11:HC3HCDRXX:1:2107:14733:17237
CACGGAGG
+
FFFFFFFF
@A00769:11:HC3HCDRXX:1:2107:10809:17268
CACGGAGG
+
FFFFFFFF
@A00769:11:HC3HCDRXX:1:2107:20157:17300
CACGGAGG
+
FFFFFFFF
@A00769:11:HC3HCDRXX:1:2107:24370:17362
CACGGAGG
+
FFFFFFFF
@A00769:11:HC3HCDRXX:1:2107:15429:17378
CACGGAGG
+
FFFFFFFF
@A00769:11:HC3HCDRXX:1:2107:6569:17503
CACGGAGG
+
FFFFFFFF
@A00769:11:HC3HCDRXX:1:2107:22625:17597
CACGGAGG
+
FFFFFFFF
@A00769:11:HC3HCDRXX:1:2107:28782:17644
CACGGAGG
+
FFFFFFFF
@A00769:11:HC3HCDRXX:1:2107:3314:17691
CACGGAGG
+
FFFFFFFF
@A00769:11:HC3HCDRXX:1:2107:32298:17691
CACGGAGG
+
FFFFFFFF
@A00769:11:HC3HCDRXX:1:2107:16975:17707
CACGGAGG
+
FF:,FF,:
@A00769:11:HC3HCDRXX:1:2107:31069:17722
CACGGAGG
+
FFFFFFFF
@A00769:11:HC3HCDRXX:1:2107:29387:17785
CACGGAGG
+
FFFFFFFF
@A00769:11:HC3HCDRXX:1:2107:6307:17801
CACGGAGG
+
FFFFFFFF
@A00769:11:HC3HCDRXX:1:2107:29360:17832
CACGGAGG
+
FFFFFFFF
@A00769:11:HC3HCDRXX:1:2107:25156:17879
CACGGAGG
+
FFFFFFFF
@A00769:11:HC3HCDRXX:1:2107:6144:18020
CACGGAGG
+
FFFFFFFF
@A00769:11:HC3HCDRXX:1:2107:29179:18082
CACGGAGG
+
FFFFFFFF
@A00769:11:HC3HCDRXX:1:2107:11822:18114
CACGGAGG
+
FFFFFFFF
@A00769:11:HC3HCDRXX:1:2107:26078:18255
CACGGAGG
+
FFFFFFFF
@A00769:11:HC3HCDRXX:1:2107:16297:18317
CACGGAGG
+
FFFFFFFF
@A00769:11:HC3HCDRXX:1:2107:22200:18364
CACGGAGG
+
:FFFFFFF
@A00769:11:HC3HCDRXX:1:2107:5385:18427
CACGGAGG
+
FFFFFFFF
@A00769:11:HC3HCDRXX:1:2107:14588:18458
CACGGAGG
+
FFFFFFFF
@A00769:11:HC3HCDRXX:1:2107:25771:18505
CACGGAGG
+
FFFFFFFF
@A00769:11:HC3HCDRXX:1:2107:21685:18568
CACGGAGG
+
FFFFFFFF
@A00769:11:HC3HCDRXX:1:2107:7247:18677
CACGGAGG
+
FFFFFFFF
@A00769:11:HC3HCDRXX:1:2107:7717:18740
CACGGAGG
+
FFFFFFFF
@A00769:11:HC3HCDRXX:1:2107:10330:18818
CACGGAGG
+
FFFFFFFF
@A00769:11:HC3HCDRXX:1:2107:19253:18865
CACGGAGG
+
FFFFFFFF
@A00769:11:HC3HCDRXX:1:2107:10402:18881
CACGGAGG
+
FFFFFFFF
@A00769:11:HC3HCDRXX:1:2107:17635:18912
CACGGAGG
+
FFFFFFFF
@A00769:11:HC3HCDRXX:1:2107:10899:18959
CACGGAGG
+
FFFFFFFF
@A00769:11:HC3HCDRXX:1:2107:16269:18959
CACGGAGG
+
:FFFFFFF
@A00769:11:HC3HCDRXX:1:2107:21106:18975
CACGGAGG
+
FFFFFFFF
@A00769:11:HC3HCDRXX:1:2107:5972:19100
CACGGAGG
+
FFFF,FFF
@A00769:11:HC3HCDRXX:1:2107:27697:19147
CACGGAGG
+
FFFFFFFF
@A00769:11:HC3HCDRXX:1:2107:4146:19163
CACGGAGG
+
FFFFFFFF
@A00769:11:HC3HCDRXX:1:2107:31123:19163
CACGGAGG
+
FFFFFFFF
@A00769:11:HC3HCDRXX:1:2107:23231:19272
CACGGAGG
+
FFFFFFFF
@A00769:11:HC3HCDRXX:1:2107:26684:19272
CACGGAGG
+
FFFFFFFF
@A00769:11:HC3HCDRXX:1:2107:7844:19304
CACGGAGG
+
FFFFFFFF
@A00769:11:HC3HCDRXX:1:2107:8721:19319
CACGGAGG
+
FFFFFFFF
@A00769:11:HC3HCDRXX:1:2107:25943:19335
CACGGAGG
+
FFFFFFFF
@A00769:11:HC3HCDRXX:1:2107:25735:19351
CACGGAGG
+
:FFFFFFF
@A00769:11:HC3HCDRXX:1:2107:27272:19351
CACGGAGG
+
FFFFFFFF
@A00769:11:HC3HCDRXX:1:2107:9534:19413
CACGGAGG
+
FFFFFFFF
@A00769:11:HC3HCDRXX:1:2107:13774:19492
CACGGAGG
+
FFFFFFFF
@A00769:11:HC3HCDRXX:1:2107:23267:19554
CACGGAGG
+
FFFFFFFF
@A00769:11:HC3HCDRXX:1:2107:12120:19601
CACGGAGG
+
FFFFFFFF
@A00769:11:HC3HCDRXX:1:2107:17002:19695
CACGGAGG
+
FFFFFFFF
@A00769:11:HC3HCDRXX:1:2107:6144:19711
CACGGAGG
+
FFFFFFFF
@A00769:11:HC3HCDRXX:1:2107:15673:19711
CACGGAGG
+
FFFFFFFF
@A00769:11:HC3HCDRXX:1:2107:12527:19774
CACGGAGG
+
FFFFFFFF
@A00769:11:HC3HCDRXX:1:2107:28067:19914
CACGGAGG
+
FFFFFFFF
@A00769:11:HC3HCDRXX:1:2107:18186:19930
CACGGAGG
+
FFFFFFFF
@A00769:11:HC3HCDRXX:1:2107:21278:19930
CACGGAGG
+
FFFFFFFF
@A00769:11:HC3HCDRXX:1:2107:27236:20134
CACGGAGG
+
FFFFF:FF
@A00769:11:HC3HCDRXX:1:2107:27887:20165
CACGGAGG
+
FFFFFFFF
@A00769:11:HC3HCDRXX:1:2107:10041:20228
CACGGAGG
+
FF,FFFFF
@A00769:11:HC3HCDRXX:1:2107:14290:20259
CACGGAGG
+
FFFFFFFF
@A00769:11:HC3HCDRXX:1:2107:3902:20337
CACGGAGG
+
FFFFFFFF
@A00769:11:HC3HCDRXX:1:2107:9579:20431
CACGGAGG
+
FFFFFFFF
@A00769:11:HC3HCDRXX:1:2107:28727:20494
CACGGAGG
+
FFFFFFFF
@A00769:11:HC3HCDRXX:1:2107:25907:20525
CACGGAGG
+
FFFFFFFF
@A00769:11:HC3HCDRXX:1:2107:26811:20525
CACGGAGG
+
FF:FF,FF
@A00769:11:HC3HCDRXX:1:2107:4056:20666
CACGGAGG
+
FFFFFFFF
@A00769:11:HC3HCDRXX:1:2107:28158:20729
CACGGAGG
+
FF:FFFFF
@A00769:11:HC3HCDRXX:1:2107:9019:20776
CACGGAGG
+
FFFFFFFF
@A00769:11:HC3HCDRXX:1:2107:9742:20776
CACGGAGG
+
FFFFFF:F
@A00769:11:HC3HCDRXX:1:2107:19569:20791
CACGGAGG
+
FFFFFFFF
@A00769:11:HC3HCDRXX:1:2107:28393:20791
CACGGAGG
+
FFFF,F:F
@A00769:11:HC3HCDRXX:1:2107:20148:20823
CACGGAGG
+
FFFFFFFF
@A00769:11:HC3HCDRXX:1:2107:25654:20838
CACGGAGG
+
FF:FFFFF
@A00769:11:HC3HCDRXX:1:2107:18511:20870
CACGGAGG
+
FFFFFFFF
@A00769:11:HC3HCDRXX:1:2107:32172:20948
CACGGAGG
+
FFFF:FFF
@A00769:11:HC3HCDRXX:1:2107:19669:20995
CACGGAGG
+
FFFFFFFF
@A00769:11:HC3HCDRXX:1:2107:12563:21057
CACGGAGG
+
FFFFFFFF
@A00769:11:HC3HCDRXX:1:2107:23547:21104
CACGGAGG
+
FFFFFFFF
@A00769:11:HC3HCDRXX:1:2107:7093:21136
CACGGAGG
+
FFFFFFFF
@A00769:11:HC3HCDRXX:1:2107:9543:21151
CACGGAGG
+
FFFFFFFF
@A00769:11:HC3HCDRXX:1:2107:22489:21245
CACGGAGG
+
FFFFFFFF
@A00769:11:HC3HCDRXX:1:2107:1172:21402
CACGGAGG
+
FFFFFFFF
@A00769:11:HC3HCDRXX:1:2107:1506:21449
CACGGAGG
+
FFFFFFFF
@A00769:11:HC3HCDRXX:1:2107:30445:21465
CACGGAGG
+
FFFFFFFF
@A00769:11:HC3HCDRXX:1:2107:24126:21543
CACGGAGG
+
FFFFF:FF
@A00769:11:HC3HCDRXX:1:2107:22562:21559
CACGGAGG
+
FFFFFFFF
@A00769:11:HC3HCDRXX:1:2107:4327:21574
CACGGAGG
+
F:FFFFFF
@A00769:11:HC3HCDRXX:1:2107:22589:21574
CACGGAGG
+
FFFFFFFF
@A00769:11:HC3HCDRXX:1:2107:24659:21590
CACGGAGG
+
FFFFFFFF
@A00769:11:HC3HCDRXX:1:2107:7509:21605
CACGGAGG
+
FFFFFFFF
@A00769:11:HC3HCDRXX:1:2107:21332:21746
CACGGAGG
+
FFFFFFFF
@A00769:11:HC3HCDRXX:1:2107:32796:21778
CACGGAGG
+
FFFFFFFF
@A00769:11:HC3HCDRXX:1:2107:19199:21809
CACGGAGG
+
FFFFFFFF
@A00769:11:HC3HCDRXX:1:2107:5294:21840
CACGGAGG
+
FFFFFFFF
@A00769:11:HC3HCDRXX:1:2107:17734:21840
CACGGAGG
+
FFFFFFFF
@A00769:11:HC3HCDRXX:1:2107:27154:21840
CACGGAGG
+
FFFFFFFF
@A00769:11:HC3HCDRXX:1:2107:30987:21903
CACGGAGG
+
FFFFFFFF
@A00769:11:HC3HCDRXX:1:2107:17788:21966
CACGGAGG
+
FFFFFFFF
@A00769:11:HC3HCDRXX:1:2107:25554:21981
CACGGAGG
+
FFFFFFFF
@A00769:11:HC3HCDRXX:1:2107:4625:22028
CACGGAGG
+
FFFFFFFF
@A00769:11:HC3HCDRXX:1:2107:9118:22106
CACGGAGG
+
FFFFFFFF
@A00769:11:HC3HCDRXX:1:2107:4987:22122
CACGGAGG
+
FFFFFFFF
@A00769:11:HC3HCDRXX:1:2107:9751:22232
CACGGAGG
+
FFFFFFFF
@A00769:11:HC3HCDRXX:1:2107:31232:22326
CACGGAGG
+
FFFFFFFF
@A00769:11:HC3HCDRXX:1:2107:11424:22529
CACGGAGG
+
FFFFFFFF
@A00769:11:HC3HCDRXX:1:2107:4137:22654
CACGGAGG
+
FFFFFFFF
@A00769:11:HC3HCDRXX:1:2107:24469:22733
CACGGAGG
+
FFFFFFFF
@A00769:11:HC3HCDRXX:1:2107:14181:22764
CACGGAGG
+
FFFFFFFF
@A00769:11:HC3HCDRXX:1:2107:4942:22827
CACGGAGG
+
FFFFFFFF
@A00769:11:HC3HCDRXX:1:2107:20907:22858
CACGGAGG
+
FFFFFFFF
@A00769:11:HC3HCDRXX:1:2107:8712:22874
CACGGAGG
+
FFFFFFFF
@A00769:11:HC3HCDRXX:1:2107:4345:22889
CACGGAGG
+
FFFFFFFF
@A00769:11:HC3HCDRXX:1:2107:6885:22936
CACGGAGG
+
FF:::F:F
@A00769:11:HC3HCDRXX:1:2107:1642:23187
CACGGAGG
+
FFFFFFFF
@A00769:11:HC3HCDRXX:1:2107:5466:23265
CACGGAGG
+
FFFFFFFF
@A00769:11:HC3HCDRXX:1:2107:19614:23281
CACGGAGG
+
FFFFFFFF
@A00769:11:HC3HCDRXX:1:2107:25762:23500
CACGGAGG
+
FFFFFFFF
@A00769:11:HC3HCDRXX:1:2107:19768:23547
CACGGAGG
+
FFFFFFFF
@A00769:11:HC3HCDRXX:1:2107:5556:23578
CACGGAGG
+
FFF:FFFF
@A00769:11:HC3HCDRXX:1:2107:27416:23641
CACGGAGG
+
FF,FFFF:
@A00769:11:HC3HCDRXX:1:2107:19895:23672
CACGGAGG
+
FFFFFFFF
@A00769:11:HC3HCDRXX:1:2107:18340:23766
CACGGAGG
+
FFFFFFFF
@A00769:11:HC3HCDRXX:1:2107:19289:23782
CACGGAGG
+
F:FFFFFF
@A00769:11:HC3HCDRXX:1:2107:10059:23829
CACGGAGG
+
FFFF:FFF
@A00769:11:HC3HCDRXX:1:2107:23050:23844
CACGGAGG
+
FFFFFFFF
@A00769:11:HC3HCDRXX:1:2107:16062:23891
CACGGAGG
+
FFFFFFFF
@A00769:11:HC3HCDRXX:1:2107:5864:23954
CACGGAGG
+
FFFFFFFF
@A00769:11:HC3HCDRXX:1:2107:31955:24079
CACGGAGG
+
FFF:FFFF
@A00769:11:HC3HCDRXX:1:2107:15817:24095
CACGGAGG
+
FFFFFFFF
@A00769:11:HC3HCDRXX:1:2107:31448:24142
CACGGAGG
+
FFFFFF:F
@A00769:11:HC3HCDRXX:1:2107:1262:24158
CACGGAGG
+
FFFF:F:F
@A00769:11:HC3HCDRXX:1:2107:26087:24220
CACGGAGG
+
FFFFFF:F
@A00769:11:HC3HCDRXX:1:2107:28673:24220
CACGGAGG
+
FFFFFFFF
@A00769:11:HC3HCDRXX:1:2107:9751:24236
CACGGAGG
+
FFFFFFFF
@A00769:11:HC3HCDRXX:1:2107:1154:24377
CACGGAGG
+
FFFFFFFF
@A00769:11:HC3HCDRXX:1:2107:16749:24392
CACGGAGG
+
FFFFFFFF
@A00769:11:HC3HCDRXX:1:2107:28194:24392
CACGGAGG
+
FFFFFFFF
@A00769:11:HC3HCDRXX:1:2107:21585:24408
CACGGAGG
+
FFFFFFFF
@A00769:11:HC3HCDRXX:1:2107:26277:24455
CACGGAGG
+
:FFFFF:F
@A00769:11:HC3HCDRXX:1:2107:28501:24549
CACGGAGG
+
FFFFFFFF
@A00769:11:HC3HCDRXX:1:2107:16052:24565
CACGGAGG
+
FFFFFFFF
@A00769:11:HC3HCDRXX:1:2107:8142:24580
CACGGAGG
+
FFFFFFFF
@A00769:11:HC3HCDRXX:1:2107:16405:24580
CACGGAGG
+
,:,F::FF
@A00769:11:HC3HCDRXX:1:2107:16514:24612
CACGGAGG
+
FFFFFFFF
@A00769:11:HC3HCDRXX:1:2107:25093:24627
CACGGAGG
+
FFFFFFFF
@A00769:11:HC3HCDRXX:1:2107:15383:24815
CACGGAGG
+
FFFFFFFF
@A00769:11:HC3HCDRXX:1:2107:9805:24831
CACGGAGG
+
FFFFFFFF
@A00769:11:HC3HCDRXX:1:2107:25057:24846
CACGGAGG
+
FFFFFFFF
@A00769:11:HC3HCDRXX:1:2107:27010:24878
CACGGAGG
+
FFFFFFFF
@A00769:11:HC3HCDRXX:1:2107:8079:24909
CACGGAGG
+
FFFFFFFF
@A00769:11:HC3HCDRXX:1:2107:13539:24972
CACGGAGG
+
FFFFFFFF
@A00769:11:HC3HCDRXX:1:2107:9281:24987
CACGGAGG
+
FFFFF:FF
@A00769:11:HC3HCDRXX:1:2107:5376:25019
CACGGAGG
+
FF,,FFF,
@A00769:11:HC3HCDRXX:1:2107:24858:25097
CACGGAGG
+
FF:FFFF:
@A00769:11:HC3HCDRXX:1:2107:19009:25144
CACGGAGG
+
:FFFFFFF
@A00769:11:HC3HCDRXX:1:2107:25373:25269
CACGGAGG
+
FFFFFFFF
@A00769:11:HC3HCDRXX:1:2107:25319:25520
CACGGAGG
+
FFFFFFFF
@A00769:11:HC3HCDRXX:1:2107:22661:25551
CACGGAGG
+
FFFFFFFF
@A00769:11:HC3HCDRXX:1:2107:20130:25708
CACGGAGG
+
:FFFFFFF
@A00769:11:HC3HCDRXX:1:2107:27706:25801
CACGGAGG
+
FFFFFFFF
@A00769:11:HC3HCDRXX:1:2107:26612:25817
CACGGAGG
+
FFFFFFFF
@A00769:11:HC3HCDRXX:1:2107:32036:25911
CACGGAGG
+
FFFFF:FF
@A00769:11:HC3HCDRXX:1:2107:31186:26005
CACGGAGG
+
FFFFFFFF
@A00769:11:HC3HCDRXX:1:2107:5195:26115
CACGGAGG
+
FFFFF:FF
@A00769:11:HC3HCDRXX:1:2107:2709:26162
CACGGAGG
+
FFFFFFFF
@A00769:11:HC3HCDRXX:1:2107:25527:26162
CACGGAGG
+
FFFFFFFF
@A00769:11:HC3HCDRXX:1:2107:9959:26193
CACGGAGG
+
FFFFFFFF
@A00769:11:HC3HCDRXX:1:2107:12409:26209
CACGGAGG
+
FFF,:FF:
@A00769:11:HC3HCDRXX:1:2107:31150:26381
CACGGAGG
+
FFFFFFFF
@A00769:11:HC3HCDRXX:1:2107:8160:26459
CACGGAGG
+
FFFFFFFF
@A00769:11:HC3HCDRXX:1:2107:19877:26490
CACGGAGG
+
FFFFFFFF
@A00769:11:HC3HCDRXX:1:2107:16622:26522
CACGGAGG
+
FFFFFFFF
@A00769:11:HC3HCDRXX:1:2107:28357:26522
CACGGAGG
+
FFFFFFFF
@A00769:11:HC3HCDRXX:1:2107:19506:26537
CACGGAGG
+
FFFFFFFF
@A00769:11:HC3HCDRXX:1:2107:30481:26537
CACGGAGG
+
FFFFFFFF
@A00769:11:HC3HCDRXX:1:2107:25427:26616
CACGGAGG
+
FFFFFFFF
@A00769:11:HC3HCDRXX:1:2107:11243:26725
CACGGAGG
+
FFFFFFFF
@A00769:11:HC3HCDRXX:1:2107:1199:26804
CACGGAGG
+
FFFFFFFF
@A00769:11:HC3HCDRXX:1:2107:8278:26819
CACGGAGG
+
FFFFFFFF
@A00769:11:HC3HCDRXX:1:2107:24080:26819
CACGGAGG
+
FFFFFFFF
@A00769:11:HC3HCDRXX:1:2107:5095:26944
CACGGAGG
+
FFFFFFFF
@A00769:11:HC3HCDRXX:1:2107:2826:27054
CACGGAGG
+
FFFFFFFF
@A00769:11:HC3HCDRXX:1:2107:23167:27085
CACGGAGG
+
:FFFFFFF
@A00769:11:HC3HCDRXX:1:2107:11577:27273
CACGGAGG
+
FFFFFFFF
@A00769:11:HC3HCDRXX:1:2107:3631:27383
CACGGAGG
+
FFFFFFFF
@A00769:11:HC3HCDRXX:1:2107:12454:27414
CACGGAGG
+
FFFFFFFF
@A00769:11:HC3HCDRXX:1:2107:21784:27633
CACGGAGG
+
FFFFFFFF
@A00769:11:HC3HCDRXX:1:2107:8187:27790
CACGGAGG
+
FFFFFFFF
@A00769:11:HC3HCDRXX:1:2107:18493:28009
CACGGAGG
+
FFFFFFFF
@A00769:11:HC3HCDRXX:1:2107:29658:28025
CACGGAGG
+
FFFFFFFF
@A00769:11:HC3HCDRXX:1:2107:28890:28072
CACGGAGG
+
FFFFFFFF
@A00769:11:HC3HCDRXX:1:2107:24325:28087
CACGGAGG
+
FFF::FF:
@A00769:11:HC3HCDRXX:1:2107:18385:28103
CACGGAGG
+
FFFFFFFF
@A00769:11:HC3HCDRXX:1:2107:25455:28228
CACGGAGG
+
FFFFFFFF
@A00769:11:HC3HCDRXX:1:2107:32768:28338
CACGGAGG
+
FFFFFFFF
@A00769:11:HC3HCDRXX:1:2107:6352:28369
CACGGAGG
+
FFFFFFFF
@A00769:11:HC3HCDRXX:1:2107:20591:28604
CACGGAGG
+
FFFFFFFF
@A00769:11:HC3HCDRXX:1:2107:4634:28620
CACGGAGG
+
FFFFFFFF
@A00769:11:HC3HCDRXX:1:2107:4607:28635
CACGGAGG
+
FFFFFFFF
@A00769:11:HC3HCDRXX:1:2107:6451:28729
CACGGAGG
+
FFFFFFFF
@A00769:11:HC3HCDRXX:1:2107:10773:28823
CACGGAGG
+
:F,:F::F
@A00769:11:HC3HCDRXX:1:2107:5475:28855
CACGGAGG
+
FFFFFFFF
@A00769:11:HC3HCDRXX:1:2107:27380:28964
CACGGAGG
+
FFFFF:FF
@A00769:11:HC3HCDRXX:1:2107:5529:29105
CACGGAGG
+
FFFFFFFF
@A00769:11:HC3HCDRXX:1:2107:17960:29183
CACGGAGG
+
FFFFFFFF
@A00769:11:HC3HCDRXX:1:2107:7157:29199
CACGGAGG
+
FFFFFFFF
@A00769:11:HC3HCDRXX:1:2107:10276:29246
CACGGAGG
+
FFFFFFFF
@A00769:11:HC3HCDRXX:1:2107:15393:29246
CACGGAGG
+
FFFFFFFF
@A00769:11:HC3HCDRXX:1:2107:7952:29262
CACGGAGG
+
FFFFFFFF
@A00769:11:HC3HCDRXX:1:2107:12255:29293
CACGGAGG
+
FFFFFFFF
@A00769:11:HC3HCDRXX:1:2107:16278:29340
CACGGAGG
+
FFF,FFFF
@A00769:11:HC3HCDRXX:1:2107:32108:29387
CACGGAGG
+
FFFFFFFF
@A00769:11:HC3HCDRXX:1:2107:7383:29465
CACGGAGG
+
FFFFFFFF
@A00769:11:HC3HCDRXX:1:2107:16812:29637
CACGGAGG
+
FFFFFFFF
@A00769:11:HC3HCDRXX:1:2107:28818:29669
CACGGAGG
+
FFFFFFFF
@A00769:11:HC3HCDRXX:1:2107:9805:29684
CACGGAGG
+
FFFFFFFF
@A00769:11:HC3HCDRXX:1:2107:30526:29747
CACGGAGG
+
FFFFFFFF
@A00769:11:HC3HCDRXX:1:2107:12093:29763
CACGGAGG
+
FFFFFFFF
@A00769:11:HC3HCDRXX:1:2107:27389:29763
CACGGAGG
+
FFFFFFFF
@A00769:11:HC3HCDRXX:1:2107:9227:29810
CACGGAGG
+
FFFFFFFF
@A00769:11:HC3HCDRXX:1:2107:23909:29872
CACGGAGG
+
FF,FFFFF
@A00769:11:HC3HCDRXX:1:2107:32307:29888
CACGGAGG
+
FFFFFFFF
@A00769:11:HC3HCDRXX:1:2107:7862:29982
CACGGAGG
+
FFFFFFFF
@A00769:11:HC3HCDRXX:1:2107:25328:30044
CACGGAGG
+
FFFFFFFF
@A00769:11:HC3HCDRXX:1:2107:7048:30107
CACGGAGG
+
FFFFFFFF
@A00769:11:HC3HCDRXX:1:2107:11704:30123
CACGGAGG
+
FFFFFFF:
@A00769:11:HC3HCDRXX:1:2107:23836:30154
CACGGAGG
+
FFFFFFFF
@A00769:11:HC3HCDRXX:1:2107:23285:30170
CACGGAGG
+
FFFFFFFF
@A00769:11:HC3HCDRXX:1:2107:24813:30217
CACGGAGG
+
:FFFFFFF
@A00769:11:HC3HCDRXX:1:2107:2356:30279
CACGGAGG
+
FFFFFFFF
@A00769:11:HC3HCDRXX:1:2107:12165:30295
CACGGAGG
+
FFFFFFFF
@A00769:11:HC3HCDRXX:1:2107:28890:30389
CACGGAGG
+
FFFFFFFF
@A00769:11:HC3HCDRXX:1:2107:9805:30405
CACGGAGG
+
FFFFFFF:
@A00769:11:HC3HCDRXX:1:2107:1588:30420
CACGGAGG
+
FFFFFFFF
@A00769:11:HC3HCDRXX:1:2107:27281:30452
CACGGAGG
+
FFFFFFFF
@A00769:11:HC3HCDRXX:1:2107:27661:30483
CACGGAGG
+
FFFFFFFF
@A00769:11:HC3HCDRXX:1:2107:8431:30561
CACGGAGG
+
FFFFFFFF
@A00769:11:HC3HCDRXX:1:2107:16911:30561
CACGGAGG
+
FFFF:FFF
@A00769:11:HC3HCDRXX:1:2107:18909:30639
CACGGAGG
+
FFFFFFFF
@A00769:11:HC3HCDRXX:1:2107:2112:30733
CACGGAGG
+
FFFFFFFF
@A00769:11:HC3HCDRXX:1:2107:21423:30733
CACGGAGG
+
FFFFFFFF
@A00769:11:HC3HCDRXX:1:2107:1967:30765
CACGGAGG
+
FFFFFFFF
@A00769:11:HC3HCDRXX:1:2107:25997:30796
CACGGAGG
+
FFFFFFFF
@A00769:11:HC3HCDRXX:1:2107:3387:30812
CACGGAGG
+
FFFFFFFF
@A00769:11:HC3HCDRXX:1:2107:32461:30843
CACGGAGG
+
FFF:FF,F
@A00769:11:HC3HCDRXX:1:2107:4896:30921
CACGGAGG
+
FFFFFFFF
@A00769:11:HC3HCDRXX:1:2107:9697:31031
CACGGAGG
+
FFFFFFFF
@A00769:11:HC3HCDRXX:1:2107:27118:31046
CACGGAGG
+
FFFFFFFF
@A00769:11:HC3HCDRXX:1:2107:18810:31062
CACGGAGG
+
FFFFFFFF
@A00769:11:HC3HCDRXX:1:2107:5710:31109
CACGGAGG
+
FFFFFFFF
@A00769:11:HC3HCDRXX:1:2107:1271:31187
CACGGAGG
+
FFFFFFFF
@A00769:11:HC3HCDRXX:1:2107:30056:31250
CACGGAGG
+
FFFFFFFF
@A00769:11:HC3HCDRXX:1:2107:14778:31344
CACGGAGG
+
FFFFFFFF
@A00769:11:HC3HCDRXX:1:2107:18765:31360
CACGGAGG
+
FFFFFFFF
@A00769:11:HC3HCDRXX:1:2107:31403:31391
CACGGAGG
+
FFFFFFFF
@A00769:11:HC3HCDRXX:1:2107:4146:31563
CACGGAGG
+
FFFFFFFF
@A00769:11:HC3HCDRXX:1:2107:5837:31579
CACGGAGG
+
FFFFFFFF
@A00769:11:HC3HCDRXX:1:2107:8413:31594
CACGGAGG
+
FFFFFFFF
@A00769:11:HC3HCDRXX:1:2107:9905:31829
CACGGAGG
+
FFFFFFFF
@A00769:11:HC3HCDRXX:1:2107:31385:31861
CACGGAGG
+
FFFFFFFF
@A00769:11:HC3HCDRXX:1:2107:15311:31955
CACGGAGG
+
FFFFFFFF
@A00769:11:HC3HCDRXX:1:2107:6406:31970
CACGGAGG
+
FFF:FF:F
@A00769:11:HC3HCDRXX:1:2107:29261:31970
CACGGAGG
+
FFFFFFFF
@A00769:11:HC3HCDRXX:1:2107:20781:32033
CACGGAGG
+
FFFFFFF:
@A00769:11:HC3HCDRXX:1:2107:17598:32064
CACGGAGG
+
FFFFFFFF
@A00769:11:HC3HCDRXX:1:2107:28700:32064
CACGGAGG
+
FFFFFFFF
@A00769:11:HC3HCDRXX:1:2107:6578:32080
CACGGAGG
+
FFF::FFF
@A00769:11:HC3HCDRXX:1:2107:4743:32095
CACGGAGG
+
FFFFFFFF
@A00769:11:HC3HCDRXX:1:2107:7536:32142
CACGGAGG
+
FFFFFFFF
@A00769:11:HC3HCDRXX:1:2107:32732:32221
CACGGAGG
+
FFFFFFFF
@A00769:11:HC3HCDRXX:1:2107:32380:32299
CACGGAGG
+
FFFFFFFF
@A00769:11:HC3HCDRXX:1:2107:31855:32456
CACGGAGG
+
FFFFFFFF
@A00769:11:HC3HCDRXX:1:2107:1787:32518
CACGGAGG
+
FFFFFFFF
@A00769:11:HC3HCDRXX:1:2107:20338:32518
CACGGAGG
+
FFFFFFFF
@A00769:11:HC3HCDRXX:1:2107:28836:32518
CACGGAGG
+
FFFFFFFF
@A00769:11:HC3HCDRXX:1:2107:9941:32550
CACGGAGG
+
FFFFFFFF
@A00769:11:HC3HCDRXX:1:2107:12138:32565
CACGGAGG
+
FF:FFFFF
@A00769:11:HC3HCDRXX:1:2107:12662:32628
CACGGAGG
+
FF:F:FFF
@A00769:11:HC3HCDRXX:1:2107:25970:32784
CACGGAGG
+
FFFFFFFF
@A00769:11:HC3HCDRXX:1:2107:31123:32878
CACGGAGG
+
FFFFFFFF
@A00769:11:HC3HCDRXX:1:2107:25129:32957
CACGGAGG
+
FFFFFFFF
@A00769:11:HC3HCDRXX:1:2107:21197:33160
CACGGAGG
+
FFFFFFFF
@A00769:11:HC3HCDRXX:1:2107:29315:33191
CACGGAGG
+
FFFFFFFF
@A00769:11:HC3HCDRXX:1:2107:22978:33238
CACGGAGG
+
FFFFF:FF
@A00769:11:HC3HCDRXX:1:2107:17933:33364
CACGGAGG
+
FFFFFFFF
@A00769:11:HC3HCDRXX:1:2107:20311:33379
CACGGAGG
+
FFFFFFFF
@A00769:11:HC3HCDRXX:1:2107:20618:33411
CACGGAGG
+
FFFFFFFF
@A00769:11:HC3HCDRXX:1:2107:22354:33505
CACGGAGG
+
FFFFFFFF
@A00769:11:HC3HCDRXX:1:2107:14281:33520
CACGGAGG
+
FFFFFFFF
@A00769:11:HC3HCDRXX:1:2107:29270:33552
CACGGAGG
+
FFFFFFFF
@A00769:11:HC3HCDRXX:1:2107:30481:33552
CACGGAGG
+
FFFFFFFF
@A00769:11:HC3HCDRXX:1:2107:1642:33614
CACGGAGG
+
FFFFFFFF
@A00769:11:HC3HCDRXX:1:2107:23583:33755
CACGGAGG
+
FFFFFFFF
@A00769:11:HC3HCDRXX:1:2107:23366:33818
CACGGAGG
+
FFFFFFFF
@A00769:11:HC3HCDRXX:1:2107:18973:33849
CACGGAGG
+
FFFFF:FF
@A00769:11:HC3HCDRXX:1:2107:20202:33849
CACGGAGG
+
FFFFFFFF
@A00769:11:HC3HCDRXX:1:2107:27254:33943
CACGGAGG
+
FFFFFFFF
@A00769:11:HC3HCDRXX:1:2107:27923:33974
CACGGAGG
+
FFFFF:FF
@A00769:11:HC3HCDRXX:1:2107:32832:34053
CACGGAGG
+
FFFFFFFF
@A00769:11:HC3HCDRXX:1:2107:6153:34068
CACGGAGG
+
FFFFFFFF
@A00769:11:HC3HCDRXX:1:2107:21359:34256
CACGGAGG
+
FFFFFFFF
@A00769:11:HC3HCDRXX:1:2107:14064:34303
CACGGAGG
+
FFFFFFFF
@A00769:11:HC3HCDRXX:1:2107:5358:34475
CACGGAGG
+
FFFFFFFF
@A00769:11:HC3HCDRXX:1:2107:5240:34491
CACGGAGG
+
FFFFFFFF
@A00769:11:HC3HCDRXX:1:2107:31421:34491
CACGGAGG
+
FFFFFFFF
@A00769:11:HC3HCDRXX:1:2107:24532:34522
CACGGAGG
+
FFFFFFFF
@A00769:11:HC3HCDRXX:1:2107:25925:34554
CACGGAGG
+
FFFFFFFF
@A00769:11:HC3HCDRXX:1:2107:14055:34569
CACGGAGG
+
FFFFFFFF
@A00769:11:HC3HCDRXX:1:2107:24496:34585
CACGGAGG
+
FFFFFFFF
@A00769:11:HC3HCDRXX:1:2107:6289:34616
CACGGAGG
+
FFFFFFFF
@A00769:11:HC3HCDRXX:1:2107:15637:34616
CACGGAGG
+
FFFFFFFF
@A00769:11:HC3HCDRXX:1:2107:21133:34648
CACGGAGG
+
FFFFF:FF
@A00769:11:HC3HCDRXX:1:2107:17589:34741
CACGGAGG
+
FFFFFFFF
@A00769:11:HC3HCDRXX:1:2107:11921:34851
CACGGAGG
+
FFFFFFFF
@A00769:11:HC3HCDRXX:1:2107:1425:34898
CACGGAGG
+
FFFFFFFF
@A00769:11:HC3HCDRXX:1:2107:22327:34929
CACGGAGG
+
FFFFFFFF
@A00769:11:HC3HCDRXX:1:2107:14027:34992
CACGGAGG
+
FFFFFFFF
@A00769:11:HC3HCDRXX:1:2107:6189:35070
CACGGAGG
+
FFFFFFFF
@A00769:11:HC3HCDRXX:1:2107:27145:35070
CACGGAGG
+
FFF:FFF:
@A00769:11:HC3HCDRXX:1:2107:29559:35149
CACGGAGG
+
FFFFFFFF
@A00769:11:HC3HCDRXX:1:2107:30481:35180
CACGGAGG
+
FFFFFFFF
@A00769:11:HC3HCDRXX:1:2107:31557:35196
CACGGAGG
+
FFFFFFFF
@A00769:11:HC3HCDRXX:1:2107:32515:35196
CACGGAGG
+
FFFFFFFF
@A00769:11:HC3HCDRXX:1:2107:20772:35211
CACGGAGG
+
FFFFF:FF
@A00769:11:HC3HCDRXX:1:2107:4020:35227
CACGGAGG
+
FFFFFFFF
@A00769:11:HC3HCDRXX:1:2107:13792:35243
CACGGAGG
+
FFFFFFFF
@A00769:11:HC3HCDRXX:1:2107:20211:35305
CACGGAGG
+
FFFFFFFF
@A00769:11:HC3HCDRXX:1:2107:30237:35446
CACGGAGG
+
FFFFFFFF
@A00769:11:HC3HCDRXX:1:2107:9272:35462
CACGGAGG
+
FFFFFFFF
@A00769:11:HC3HCDRXX:1:2107:20012:35462
CACGGAGG
+
FF:FFFFF
@A00769:11:HC3HCDRXX:1:2107:32533:35477
CACGGAGG
+
FFFFFFFF
@A00769:11:HC3HCDRXX:1:2107:3025:35509
CACGGAGG
+
FFFFFFFF
@A00769:11:HC3HCDRXX:1:2107:26024:35509
CACGGAGG
+
FFFFFFFF
@A00769:11:HC3HCDRXX:1:2107:25129:35587
CACGGAGG
+
FFFFFFFF
@A00769:11:HC3HCDRXX:1:2107:5059:35775
CACGGAGG
+
FFFFFFFF
@A00769:11:HC3HCDRXX:1:2107:17725:35790
CACGGAGG
+
FFFFFFFF
@A00769:11:HC3HCDRXX:1:2107:5240:35869
CACGGAGG
+
FFF,:FFF
@A00769:11:HC3HCDRXX:1:2107:25455:35931
CACGGAGG
+
FFFFFFFF
@A00769:11:HC3HCDRXX:1:2107:28022:35931
CACGGAGG
+
FFFFFFFF
@A00769:11:HC3HCDRXX:1:2107:28935:35978
CACGGAGG
+
FFFFFFFF
@A00769:11:HC3HCDRXX:1:2107:9435:36025
CACGGAGG
+
FFF,F::F
@A00769:11:HC3HCDRXX:1:2107:25102:36041
CACGGAGG
+
FFFFFFFF
@A00769:11:HC3HCDRXX:1:2107:6298:36072
CACGGAGG
+
FFFFFFFF
@A00769:11:HC3HCDRXX:1:2107:15438:36088
CACGGAGG
+
FFFFFFFF
@A00769:11:HC3HCDRXX:1:2107:32823:36135
CACGGAGG
+
FFFFFFFF
@A00769:11:HC3HCDRXX:1:2107:4933:36213
CACGGAGG
+
FFFFFFFF
@A00769:11:HC3HCDRXX:1:2107:31186:36276
CACGGAGG
+
FFFFFFFF
@A00769:11:HC3HCDRXX:1:2107:20247:36307
CACGGAGG
+
FFFFFFFF
@A00769:11:HC3HCDRXX:1:2107:19388:36323
CACGGAGG
+
FFFFFFFF
@A00769:11:HC3HCDRXX:1:2107:28646:36354
CACGGAGG
+
FFFFFFFF
@A00769:11:HC3HCDRXX:1:2107:32380:36370
CACGGAGG
+
FFFFFFFF
@A00769:11:HC3HCDRXX:1:2107:28601:36401
CACGGAGG
+
FFFFFFFF
@A00769:11:HC3HCDRXX:1:2107:26729:36448
CACGGAGG
+
FFFFFFFF
@A00769:11:HC3HCDRXX:1:2107:16242:36573
CACGGAGG
+
FFFFFFFF
@A00769:11:HC3HCDRXX:1:2107:13964:36605
CACGGAGG
+
FF,FF:F:
@A00769:11:HC3HCDRXX:1:2107:2844:36667
CACGGAGG
+
FFFFFFFF
@A00769:11:HC3HCDRXX:1:2107:7274:36667
CACGGAGG
+
FFFFFFFF
@A00769:11:HC3HCDRXX:1:2107:25961:36746
CACGGAGG
+
FFFFFFFF
@A00769:11:HC3HCDRXX:1:2107:22408:36793
CACGGAGG
+
FFF,FFF,
@A00769:11:HC3HCDRXX:1:2107:32895:36793
CACGGAGG
+
FFFFFFFF
@A00769:11:HC3HCDRXX:1:2107:27416:36824
CACGGAGG
+
FFFFFFFF
@A00769:11:HC3HCDRXX:1:2107:19298:36886
CACGGAGG
+
FFFFFFFF
@A00769:11:HC3HCDRXX:1:2107:31105:36918
CACGGAGG
+
FFFFFFFF
@A00769:11:HC3HCDRXX:1:2108:25048:1031
CACGGAGG
+
FFFFFFFF
@A00769:11:HC3HCDRXX:1:2108:21124:1063
CACGGAGG
+
FFFFFFFF
@A00769:11:HC3HCDRXX:1:2108:25861:1125
CACGGAGG
+
FFFFFFFF
@A00769:11:HC3HCDRXX:1:2108:25744:1172
CACGGAGG
+
FFFFFFFF
@A00769:11:HC3HCDRXX:1:2108:3920:1297
CACGGAGG
+
FFFFFFFF
@A00769:11:HC3HCDRXX:1:2108:16278:1313
CACGGAGG
+
FFFFFFFF
@A00769:11:HC3HCDRXX:1:2108:14281:1360
CACGGAGG
+
FFFFFFFF
@A00769:11:HC3HCDRXX:1:2108:1551:1391
CACGGAGG
+
FFFFFFFF
@A00769:11:HC3HCDRXX:1:2108:7835:1501
CACGGAGG
+
FFFFFFFF
@A00769:11:HC3HCDRXX:1:2108:11125:1501
CACGGAGG
+
FFFFFFFF
@A00769:11:HC3HCDRXX:1:2108:5439:1517
CACGGAGG
+
,:F,:FF:
@A00769:11:HC3HCDRXX:1:2108:32163:1548
CACGGAGG
+
FFFFFFFF
@A00769:11:HC3HCDRXX:1:2108:22670:1611
CACGGAGG
+
FFFFFFFF
@A00769:11:HC3HCDRXX:1:2108:8648:1626
CACGGAGG
+
FFFFFFFF
@A00769:11:HC3HCDRXX:1:2108:9914:1658
CACGGAGG
+
FFFFFFFF
@A00769:11:HC3HCDRXX:1:2108:12274:1673
CACGGAGG
+
FFFFFFFF
@A00769:11:HC3HCDRXX:1:2108:3974:1705
CACGGAGG
+
FFFFFFFF
@A00769:11:HC3HCDRXX:1:2108:26675:1814
CACGGAGG
+
FFFFFFFF
@A00769:11:HC3HCDRXX:1:2108:17707:1877
CACGGAGG
+
FFFFFFFF
@A00769:11:HC3HCDRXX:1:2108:22905:1924
CACGGAGG
+
FFFFFFFF
@A00769:11:HC3HCDRXX:1:2108:2627:1939
CACGGAGG
+
FFFFFFFF
@A00769:11:HC3HCDRXX:1:2108:11939:1939
CACGGAGG
+
FF:FFFFF
@A00769:11:HC3HCDRXX:1:2108:29875:1971
CACGGAGG
+
FFFFFFFF
@A00769:11:HC3HCDRXX:1:2108:10972:1986
CACGGAGG
+
FFFFFFFF
@A00769:11:HC3HCDRXX:1:2108:32696:2065
CACGGAGG
+
FFFFFFFF
@A00769:11:HC3HCDRXX:1:2108:21133:2080
CACGGAGG
+
FFFFFFFF
@A00769:11:HC3HCDRXX:1:2108:23393:2080
CACGGAGG
+
FFFFFFFF
@A00769:11:HC3HCDRXX:1:2108:12228:2096
CACGGAGG
+
FFFFFFFF
@A00769:11:HC3HCDRXX:1:2108:9833:2143
CACGGAGG
+
FFFFFFFF
@A00769:11:HC3HCDRXX:1:2108:20528:2159
CACGGAGG
+
FFFFFFFF
@A00769:11:HC3HCDRXX:1:2108:14606:2174
CACGGAGG
+
FFFFFFFF
@A00769:11:HC3HCDRXX:1:2108:19497:2190
CACGGAGG
+
FFFFFFFF
@A00769:11:HC3HCDRXX:1:2108:22670:2206
CACGGAGG
+
FFFFFFFF
@A00769:11:HC3HCDRXX:1:2108:25590:2253
CACGGAGG
+
FFFFFFFF
@A00769:11:HC3HCDRXX:1:2108:7789:2268
CACGGAGG
+
FFFFFFFF
@A00769:11:HC3HCDRXX:1:2108:17517:2300
CACGGAGG
+
FFFFFFFF
@A00769:11:HC3HCDRXX:1:2108:18837:2394
CACGGAGG
+
FFFFFFFF
@A00769:11:HC3HCDRXX:1:2108:29252:2581
CACGGAGG
+
FFFFFFFF
@A00769:11:HC3HCDRXX:1:2108:32606:2597
CACGGAGG
+
FFFFFFFF
@A00769:11:HC3HCDRXX:1:2108:16993:2613
CACGGAGG
+
FF:FFFFF
@A00769:11:HC3HCDRXX:1:2108:23411:2644
CACGGAGG
+
FFFFF:FF
@A00769:11:HC3HCDRXX:1:2108:18557:2660
CACGGAGG
+
FFFFFFFF
@A00769:11:HC3HCDRXX:1:2108:31656:2675
CACGGAGG
+
FFFFFFFF
@A00769:11:HC3HCDRXX:1:2108:10728:2754
CACGGAGG
+
FFFFFFFF
@A00769:11:HC3HCDRXX:1:2108:24243:2801
CACGGAGG
+
FFFFFFFF
@A00769:11:HC3HCDRXX:1:2108:29080:2816
CACGGAGG
+
FFFFFFFF
@A00769:11:HC3HCDRXX:1:2108:29197:2832
CACGGAGG
+
FFFFFFFF
@A00769:11:HC3HCDRXX:1:2108:27615:2910
CACGGAGG
+
FFFFFFFF
@A00769:11:HC3HCDRXX:1:2108:31982:2926
CACGGAGG
+
FFFFFFFF
@A00769:11:HC3HCDRXX:1:2108:22073:2957
CACGGAGG
+
FFFFFFFF
@A00769:11:HC3HCDRXX:1:2108:24397:3004
CACGGAGG
+
FFFFFFFF
@A00769:11:HC3HCDRXX:1:2108:31665:3004
CACGGAGG
+
FFFFFFFF
@A00769:11:HC3HCDRXX:1:2108:5186:3020
CACGGAGG
+
FFFFFFFF
@A00769:11:HC3HCDRXX:1:2108:14823:3051
CACGGAGG
+
FFFFFFFF
@A00769:11:HC3HCDRXX:1:2108:31910:3051
CACGGAGG
+
FFFFFFFF
@A00769:11:HC3HCDRXX:1:2108:31494:3176
CACGGAGG
+
FFFF:F:F
@A00769:11:HC3HCDRXX:1:2108:23936:3208
CACGGAGG
+
FFFFFFFF
@A00769:11:HC3HCDRXX:1:2108:23502:3333
CACGGAGG
+
FFFFFFFF
@A00769:11:HC3HCDRXX:1:2108:18674:3364
CACGGAGG
+
FFFFFFFF
@A00769:11:HC3HCDRXX:1:2108:32515:3443
CACGGAGG
+
FFFFFFFF
@A00769:11:HC3HCDRXX:1:2108:28583:3458
CACGGAGG
+
FFFFFFFF
@A00769:11:HC3HCDRXX:1:2108:12038:3490
CACGGAGG
+
FFFFFFFF
@A00769:11:HC3HCDRXX:1:2108:1235:3505
CACGGAGG
+
FFFFF:FF
@A00769:11:HC3HCDRXX:1:2108:28402:3615
CACGGAGG
+
FFFFFFFF
@A00769:11:HC3HCDRXX:1:2108:15555:3724
CACGGAGG
+
FFFFFFFF
@A00769:11:HC3HCDRXX:1:2108:3206:3787
CACGGAGG
+
FFFFFFFF
@A00769:11:HC3HCDRXX:1:2108:17580:3787
CACGGAGG
+
FFFFFFFF
@A00769:11:HC3HCDRXX:1:2108:14109:3818
CACGGAGG
+
FFFFFFFF
@A00769:11:HC3HCDRXX:1:2108:3251:3865
CACGGAGG
+
FFFFFFFF
@A00769:11:HC3HCDRXX:1:2108:28085:3912
CACGGAGG
+
FFFFFFFF
@A00769:11:HC3HCDRXX:1:2108:10339:3928
CACGGAGG
+
FFFFFFFF
@A00769:11:HC3HCDRXX:1:2108:29875:3944
CACGGAGG
+
FFFFFFFF
@A00769:11:HC3HCDRXX:1:2108:28311:3959
CACGGAGG
+
FFFFFFFF
@A00769:11:HC3HCDRXX:1:2108:26630:4053
CACGGAGG
+
FFFFFFFF
@A00769:11:HC3HCDRXX:1:2108:6614:4085
CACGGAGG
+
FFFFFFFF
@A00769:11:HC3HCDRXX:1:2108:11261:4085
CACGGAGG
+
FFFFFFFF
@A00769:11:HC3HCDRXX:1:2108:17390:4147
CACGGAGG
+
FFFFFFFF
@A00769:11:HC3HCDRXX:1:2108:24758:4194
CACGGAGG
+
FF::,FF:
@A00769:11:HC3HCDRXX:1:2108:17508:4225
CACGGAGG
+
FFFFFFFF
@A00769:11:HC3HCDRXX:1:2108:25563:4241
CACGGAGG
+
FFFFFFFF
@A00769:11:HC3HCDRXX:1:2108:13946:4476
CACGGAGG
+
FFFFFFFF
@A00769:11:HC3HCDRXX:1:2108:19298:4507
CACGGAGG
+
FFFFFFFF
@A00769:11:HC3HCDRXX:1:2108:31973:4507
CACGGAGG
+
FFFFFFFF
@A00769:11:HC3HCDRXX:1:2108:10176:4523
CACGGAGG
+
FFFFFFFF
@A00769:11:HC3HCDRXX:1:2108:15094:4586
CACGGAGG
+
FFFFFFFF
@A00769:11:HC3HCDRXX:1:2108:2465:4726
CACGGAGG
+
FFFFFFFF
@A00769:11:HC3HCDRXX:1:2108:30969:4805
CACGGAGG
+
FFFFFFFF
@A00769:11:HC3HCDRXX:1:2108:30572:4836
CACGGAGG
+
FFFFFFFF
@A00769:11:HC3HCDRXX:1:2108:27028:4867
CACGGAGG
+
FFFFFFFF
@A00769:11:HC3HCDRXX:1:2108:22489:4993
CACGGAGG
+
FFFFFFFF
@A00769:11:HC3HCDRXX:1:2108:12689:5055
CACGGAGG
+
FFFFFFFF
@A00769:11:HC3HCDRXX:1:2108:7111:5102
CACGGAGG
+
FFFFFFFF
@A00769:11:HC3HCDRXX:1:2108:7907:5102
CACGGAGG
+
FFFFFFFF
@A00769:11:HC3HCDRXX:1:2108:8938:5165
CACGGAGG
+
FFFFFFFF
@A00769:11:HC3HCDRXX:1:2108:13856:5228
CACGGAGG
+
FFF,FF,F
@A00769:11:HC3HCDRXX:1:2108:26160:5243
CACGGAGG
+
FFFFFFFF
@A00769:11:HC3HCDRXX:1:2108:10800:5259
CACGGAGG
+
FFFFFFFF
@A00769:11:HC3HCDRXX:1:2108:8232:5321
CACGGAGG
+
FFFFFFFF
@A00769:11:HC3HCDRXX:1:2108:1416:5384
CACGGAGG
+
FFFFFFFF
@A00769:11:HC3HCDRXX:1:2108:19651:5556
CACGGAGG
+
FFF:FFFF
@A00769:11:HC3HCDRXX:1:2108:7319:5588
CACGGAGG
+
FFFF,FF,
@A00769:11:HC3HCDRXX:1:2108:1886:5603
CACGGAGG
+
FFFFFFFF
@A00769:11:HC3HCDRXX:1:2108:23231:5650
CACGGAGG
+
FFFF:FFF
@A00769:11:HC3HCDRXX:1:2108:6542:5682
CACGGAGG
+
FFFFFFFF
@A00769:11:HC3HCDRXX:1:2108:23330:5822
CACGGAGG
+
FF:,,F::
@A00769:11:HC3HCDRXX:1:2108:17761:5854
CACGGAGG
+
FFFFFFFF
@A00769:11:HC3HCDRXX:1:2108:30101:5963
CACGGAGG
+
FFFFFFF:
@A00769:11:HC3HCDRXX:1:2108:17616:6073
CACGGAGG
+
FFFFFFFF
@A00769:11:HC3HCDRXX:1:2108:3459:6104
CACGGAGG
+
FFFFFFFF
@A00769:11:HC3HCDRXX:1:2108:27471:6104
CACGGAGG
+
FFFFFFFF
@A00769:11:HC3HCDRXX:1:2108:22643:6136
CACGGAGG
+
FFFFFFFF
@A00769:11:HC3HCDRXX:1:2108:27281:6151
CACGGAGG
+
,F:F:FF:
@A00769:11:HC3HCDRXX:1:2108:18900:6167
CACGGAGG
+
FFFFFFFF
@A00769:11:HC3HCDRXX:1:2108:7292:6198
CACGGAGG
+
FFFFFFFF
@A00769:11:HC3HCDRXX:1:2108:28682:6261
CACGGAGG
+
F:FFFFFF
@A00769:11:HC3HCDRXX:1:2108:26187:6417
CACGGAGG
+
FFFFFFFF
@A00769:11:HC3HCDRXX:1:2108:21884:6449
CACGGAGG
+
:FFFFF,:
@A00769:11:HC3HCDRXX:1:2108:19099:6543
CACGGAGG
+
FFFFFFFF
@A00769:11:HC3HCDRXX:1:2108:22878:6543
CACGGAGG
+
FFFFFFFF
@A00769:11:HC3HCDRXX:1:2108:15537:6637
CACGGAGG
+
FF:FFF::
@A00769:11:HC3HCDRXX:1:2108:25898:6637
CACGGAGG
+
FFFFFFFF
@A00769:11:HC3HCDRXX:1:2108:3613:6652
CACGGAGG
+
FFFFFFFF
@A00769:11:HC3HCDRXX:1:2108:1805:6684
CACGGAGG
+
FFFFFFFF
@A00769:11:HC3HCDRXX:1:2108:20130:6699
CACGGAGG
+
FFFF,FFF
@A00769:11:HC3HCDRXX:1:2108:18457:6715
CACGGAGG
+
FFFFFFFF
@A00769:11:HC3HCDRXX:1:2108:25825:6731
CACGGAGG
+
FFFFFFFF
@A00769:11:HC3HCDRXX:1:2108:15438:6809
CACGGAGG
+
FFFFFFFF
@A00769:11:HC3HCDRXX:1:2108:22064:6981
CACGGAGG
+
FFFFFFFF
@A00769:11:HC3HCDRXX:1:2108:3305:7028
CACGGAGG
+
FFFFFFFF
@A00769:11:HC3HCDRXX:1:2108:21395:7044
CACGGAGG
+
FFF:FFFF
@A00769:11:HC3HCDRXX:1:2108:24813:7075
CACGGAGG
+
FFFFFFFF
@A00769:11:HC3HCDRXX:1:2108:13729:7200
CACGGAGG
+
FFFFFFFF
@A00769:11:HC3HCDRXX:1:2108:25165:7216
CACGGAGG
+
FFFFFFFF
@A00769:11:HC3HCDRXX:1:2108:1099:7310
CACGGAGG
+
FFFFFFFF
@A00769:11:HC3HCDRXX:1:2108:4499:7467
CACGGAGG
+
FFFFFFFF
@A00769:11:HC3HCDRXX:1:2108:18891:7467
CACGGAGG
+
FFFFFFFF
@A00769:11:HC3HCDRXX:1:2108:17933:7498
CACGGAGG
+
FFFFFFFF
@A00769:11:HC3HCDRXX:1:2108:30481:7498
CACGGAGG
+
FFFFFFFF
@A00769:11:HC3HCDRXX:1:2108:30463:7529
CACGGAGG
+
FFFFFFFF
@A00769:11:HC3HCDRXX:1:2108:4806:7560
CACGGAGG
+
FFFFFFFF
@A00769:11:HC3HCDRXX:1:2108:8187:7560
CACGGAGG
+
FF,:FF:F
@A00769:11:HC3HCDRXX:1:2108:30074:7576
CACGGAGG
+
FFFFFFFF
@A00769:11:HC3HCDRXX:1:2108:4770:7654
CACGGAGG
+
FFFFFFFF
@A00769:11:HC3HCDRXX:1:2108:22842:7733
CACGGAGG
+
FFFFFFFF
@A00769:11:HC3HCDRXX:1:2108:10538:7905
CACGGAGG
+
FFFFFFFF
@A00769:11:HC3HCDRXX:1:2108:18340:7983
CACGGAGG
+
FFFFFFFF
@A00769:11:HC3HCDRXX:1:2108:16468:7999
CACGGAGG
+
FFFFFFFF
@A00769:11:HC3HCDRXX:1:2108:20175:8124
CACGGAGG
+
FFFFFFFF
@A00769:11:HC3HCDRXX:1:2108:3305:8155
CACGGAGG
+
FFFF:FF:
@A00769:11:HC3HCDRXX:1:2108:7057:8171
CACGGAGG
+
FFFFFFFF
@A00769:11:HC3HCDRXX:1:2108:10375:8312
CACGGAGG
+
FFFFFFF,
@A00769:11:HC3HCDRXX:1:2108:15600:8312
CACGGAGG
+
FFFFFFFF
@A00769:11:HC3HCDRXX:1:2108:1298:8375
CACGGAGG
+
,:,F,FFF
@A00769:11:HC3HCDRXX:1:2108:19524:8469
CACGGAGG
+
FF:F,FF:
@A00769:11:HC3HCDRXX:1:2108:7102:8500
CACGGAGG
+
FFFFFFFF
@A00769:11:HC3HCDRXX:1:2108:6216:8563
CACGGAGG
+
FFFFFFFF
@A00769:11:HC3HCDRXX:1:2108:3459:8609
CACGGAGG
+
FFFFFFFF
@A00769:11:HC3HCDRXX:1:2108:29161:8656
CACGGAGG
+
FFFFFFFF
@A00769:11:HC3HCDRXX:1:2108:19560:8688
CACGGAGG
+
FFFFFFFF
@A00769:11:HC3HCDRXX:1:2108:1832:8735
CACGGAGG
+
FFFFFFFF
@A00769:11:HC3HCDRXX:1:2108:12626:8860
CACGGAGG
+
FFFFFF,,
@A00769:11:HC3HCDRXX:1:2108:16875:8860
CACGGAGG
+
:FF:FFFF
@A00769:11:HC3HCDRXX:1:2108:26494:8954
CACGGAGG
+
:FFF:F:,
@A00769:11:HC3HCDRXX:1:2108:6054:8970
CACGGAGG
+
FFFFFFFF
@A00769:11:HC3HCDRXX:1:2108:25183:8970
CACGGAGG
+
FFFFFFFF
@A00769:11:HC3HCDRXX:1:2108:32560:9032
CACGGAGG
+
FFFFFFFF
@A00769:11:HC3HCDRXX:1:2108:18584:9064
CACGGAGG
+
FFFFFFFF
@A00769:11:HC3HCDRXX:1:2108:31159:9111
CACGGAGG
+
FF:::FFF
@A00769:11:HC3HCDRXX:1:2108:31421:9157
CACGGAGG
+
FFFFFFFF
@A00769:11:HC3HCDRXX:1:2108:11831:9204
CACGGAGG
+
FFFFFFFF
@A00769:11:HC3HCDRXX:1:2108:8133:9314
CACGGAGG
+
FFFFFFFF
@A00769:11:HC3HCDRXX:1:2108:16324:9314
CACGGAGG
+
FFFFFFFF
@A00769:11:HC3HCDRXX:1:2108:21576:9330
CACGGAGG
+
FFFFFFFF
@A00769:11:HC3HCDRXX:1:2108:19931:9424
CACGGAGG
+
FFFFFFFF
@A00769:11:HC3HCDRXX:1:2108:15709:9565
CACGGAGG
+
FFFFFFFF
@A00769:11:HC3HCDRXX:1:2108:24813:9612
CACGGAGG
+
FFFFFFFF
@A00769:11:HC3HCDRXX:1:2108:12762:9690
CACGGAGG
+
FFFFFFFF
@A00769:11:HC3HCDRXX:1:2108:6876:9706
CACGGAGG
+
FFFFFFFF
@A00769:11:HC3HCDRXX:1:2108:22471:9784
CACGGAGG
+
FFFFFFFF
@A00769:11:HC3HCDRXX:1:2108:5312:9878
CACGGAGG
+
FFFFFFFF
@A00769:11:HC3HCDRXX:1:2108:13123:10034
CACGGAGG
+
FFFFFFFF
@A00769:11:HC3HCDRXX:1:2108:12364:10222
CACGGAGG
+
FFFFFFFF
@A00769:11:HC3HCDRXX:1:2108:2148:10254
CACGGAGG
+
FFFFFFFF
@A00769:11:HC3HCDRXX:1:2108:10303:10254
CACGGAGG
+
FFFFFFFF
@A00769:11:HC3HCDRXX:1:2108:8377:10300
CACGGAGG
+
FFFFFFFF
@A00769:11:HC3HCDRXX:1:2108:22426:10332
CACGGAGG
+
FFFFFFFF
@A00769:11:HC3HCDRXX:1:2108:32579:10347
CACGGAGG
+
FFFFFFFF
@A00769:11:HC3HCDRXX:1:2108:16893:10394
CACGGAGG
+
FFFFFFFF
@A00769:11:HC3HCDRXX:1:2108:25274:10441
CACGGAGG
+
FFFFFFFF
@A00769:11:HC3HCDRXX:1:2108:29930:10488
CACGGAGG
+
FFFFFFFF
@A00769:11:HC3HCDRXX:1:2108:13413:10567
CACGGAGG
+
FFFFFFFF
@A00769:11:HC3HCDRXX:1:2108:24316:10567
CACGGAGG
+
FFFFFFFF
@A00769:11:HC3HCDRXX:1:2108:27805:10567
CACGGAGG
+
:FFF:FFF
@A00769:11:HC3HCDRXX:1:2108:5050:10614
CACGGAGG
+
FFFFFFFF
@A00769:11:HC3HCDRXX:1:2108:20247:10661
CACGGAGG
+
FFFFFFFF
@A00769:11:HC3HCDRXX:1:2108:20672:10676
CACGGAGG
+
FFFFFFFF
@A00769:11:HC3HCDRXX:1:2108:7256:10708
CACGGAGG
+
FFFFFFFF
@A00769:11:HC3HCDRXX:1:2108:19298:10833
CACGGAGG
+
FF:F:FFF
@A00769:11:HC3HCDRXX:1:2108:21811:10864
CACGGAGG
+
FFFFFFFF
@A00769:11:HC3HCDRXX:1:2108:16080:10927
CACGGAGG
+
FFFFFFFF
@A00769:11:HC3HCDRXX:1:2108:21350:10942
CACGGAGG
+
FFFFFFFF
@A00769:11:HC3HCDRXX:1:2108:10954:11005
CACGGAGG
+
FFFFFFFF
@A00769:11:HC3HCDRXX:1:2108:26078:11021
CACGGAGG
+
FFFFFFFF
@A00769:11:HC3HCDRXX:1:2108:7518:11036
CACGGAGG
+
FFFFFFFF
@A00769:11:HC3HCDRXX:1:2108:12491:11036
CACGGAGG
+
FFFFF:FF
@A00769:11:HC3HCDRXX:1:2108:19931:11083
CACGGAGG
+
FFFFFFFF
@A00769:11:HC3HCDRXX:1:2108:29640:11115
CACGGAGG
+
FFFFFFFF
@A00769:11:HC3HCDRXX:1:2108:27498:11130
CACGGAGG
+
FFFFFFFF
@A00769:11:HC3HCDRXX:1:2108:27208:11193
CACGGAGG
+
FFFFFFFF
@A00769:11:HC3HCDRXX:1:2108:30553:11224
CACGGAGG
+
,FF:::,F
@A00769:11:HC3HCDRXX:1:2108:26928:11303
CACGGAGG
+
FFF:FF:F
@A00769:11:HC3HCDRXX:1:2108:10719:11381
CACGGAGG
+
FFFFFFFF
@A00769:11:HC3HCDRXX:1:2108:23954:11506
CACGGAGG
+
FFFFFFFF
@A00769:11:HC3HCDRXX:1:2108:11867:11584
CACGGAGG
+
FFFFFFFF
@A00769:11:HC3HCDRXX:1:2108:24786:11600
CACGGAGG
+
FFF:FFFF
@A00769:11:HC3HCDRXX:1:2108:2781:11631
CACGGAGG
+
FFFFFFFF
@A00769:11:HC3HCDRXX:1:2108:22399:11663
CACGGAGG
+
FFFFFFFF
@A00769:11:HC3HCDRXX:1:2108:21251:11710
CACGGAGG
+
FFFFFFFF
@A00769:11:HC3HCDRXX:1:2108:4336:11851
CACGGAGG
+
FF:F,FFF
@A00769:11:HC3HCDRXX:1:2108:9805:11929
CACGGAGG
+
FFFFFFFF
@A00769:11:HC3HCDRXX:1:2108:17300:11945
CACGGAGG
+
:FF,FFFF
@A00769:11:HC3HCDRXX:1:2108:31331:12007
CACGGAGG
+
FFFFFFFF
@A00769:11:HC3HCDRXX:1:2108:17833:12054
CACGGAGG
+
,F:FFF:F
@A00769:11:HC3HCDRXX:1:2108:3378:12132
CACGGAGG
+
FFFFFFFF
@A00769:11:HC3HCDRXX:1:2108:6090:12132
CACGGAGG
+
:F:F,FF,
@A00769:11:HC3HCDRXX:1:2108:32497:12148
CACGGAGG
+
FFFFFFFF
@A00769:11:HC3HCDRXX:1:2108:27688:12211
CACGGAGG
+
FFFFF:FF
@A00769:11:HC3HCDRXX:1:2108:22336:12305
CACGGAGG
+
FFFFFFFF
@A00769:11:HC3HCDRXX:1:2108:6931:12336
CACGGAGG
+
FFFFFFFF
@A00769:11:HC3HCDRXX:1:2108:30255:12336
CACGGAGG
+
FFFFFFFF
@A00769:11:HC3HCDRXX:1:2108:15926:12383
CACGGAGG
+
FFFFFFFF
@A00769:11:HC3HCDRXX:1:2108:19587:12399
CACGGAGG
+
FFFFF:FF
@A00769:11:HC3HCDRXX:1:2108:21974:12430
CACGGAGG
+
FFFFFFFF
@A00769:11:HC3HCDRXX:1:2108:20329:12555
CACGGAGG
+
FFFFFFFF
@A00769:11:HC3HCDRXX:1:2108:3097:12587
CACGGAGG
+
FFFFFFFF
@A00769:11:HC3HCDRXX:1:2108:28393:12587
CACGGAGG
+
FFFFFFFF
@A00769:11:HC3HCDRXX:1:2108:4770:12633
CACGGAGG
+
FFFFFFFF
@A00769:11:HC3HCDRXX:1:2108:3143:12665
CACGGAGG
+
FFFFFFFF
@A00769:11:HC3HCDRXX:1:2108:12970:12680
CACGGAGG
+
FFFFFFFF
@A00769:11:HC3HCDRXX:1:2108:10872:12931
CACGGAGG
+
FFFFFF:F
@A00769:11:HC3HCDRXX:1:2108:21838:12947
CACGGAGG
+
FFFFFFFF
@A00769:11:HC3HCDRXX:1:2108:14651:13119
CACGGAGG
+
FFFFFFFF
@A00769:11:HC3HCDRXX:1:2108:5095:13135
CACGGAGG
+
FFFFFFFF
@A00769:11:HC3HCDRXX:1:2108:16206:13182
CACGGAGG
+
FFFFF:FF
@A00769:11:HC3HCDRXX:1:2108:20229:13228
CACGGAGG
+
FFFFFFFF
@A00769:11:HC3HCDRXX:1:2108:24659:13228
CACGGAGG
+
FFFFFFFF
@A00769:11:HC3HCDRXX:1:2108:3332:13244
CACGGAGG
+
FFFFFFFF
@A00769:11:HC3HCDRXX:1:2108:3341:13385
CACGGAGG
+
FFFFFFFF
@A00769:11:HC3HCDRXX:1:2108:25075:13385
CACGGAGG
+
FFFFFFFF
@A00769:11:HC3HCDRXX:1:2108:3938:13448
CACGGAGG
+
FFFFFFFF
@A00769:11:HC3HCDRXX:1:2108:31195:13463
CACGGAGG
+
FFFFFFFF
@A00769:11:HC3HCDRXX:1:2108:8684:13902
CACGGAGG
+
FFFFFFFF
@A00769:11:HC3HCDRXX:1:2108:17806:14168
CACGGAGG
+
FFFFFFFF
@A00769:11:HC3HCDRXX:1:2108:29234:14199
CACGGAGG
+
FFFFFFFF
@A00769:11:HC3HCDRXX:1:2108:15013:14215
CACGGAGG
+
FFFFFFFF
@A00769:11:HC3HCDRXX:1:2108:9390:14246
CACGGAGG
+
FFFFFFFF
@A00769:11:HC3HCDRXX:1:2108:19958:14293
CACGGAGG
+
FFFFFFFF
@A00769:11:HC3HCDRXX:1:2108:6822:14340
CACGGAGG
+
FFFFFFFF
@A00769:11:HC3HCDRXX:1:2108:24270:14340
CACGGAGG
+
FFFFFFFF
@A00769:11:HC3HCDRXX:1:2108:21504:14497
CACGGAGG
+
FFFFFFFF
@A00769:11:HC3HCDRXX:1:2108:10077:14622
CACGGAGG
+
FFFFFFFF
@A00769:11:HC3HCDRXX:1:2108:28528:14951
CACGGAGG
+
FFFFFFFF
@A00769:11:HC3HCDRXX:1:2108:17065:14982
CACGGAGG
+
FFFF:FFF
@A00769:11:HC3HCDRXX:1:2108:18918:14998
CACGGAGG
+
FFFFFFFF
@A00769:11:HC3HCDRXX:1:2108:19786:15154
CACGGAGG
+
FFFFFFFF
@A00769:11:HC3HCDRXX:1:2108:19642:15217
CACGGAGG
+
FFFFFFFF
@A00769:11:HC3HCDRXX:1:2108:29044:15374
CACGGAGG
+
FFFFFFFF
@A00769:11:HC3HCDRXX:1:2108:32479:15405
CACGGAGG
+
FFFFFFFF
@A00769:11:HC3HCDRXX:1:2108:16740:15452
CACGGAGG
+
FFFFFFFF
@A00769:11:HC3HCDRXX:1:2108:19994:15483
CACGGAGG
+
FFFFFFFF
@A00769:11:HC3HCDRXX:1:2108:27181:15562
CACGGAGG
+
FFFFFFFF
@A00769:11:HC3HCDRXX:1:2108:5321:15593
CACGGAGG
+
FFFFFFFF
@A00769:11:HC3HCDRXX:1:2108:18701:15687
CACGGAGG
+
FFFFFFFF
@A00769:11:HC3HCDRXX:1:2108:8368:15765
CACGGAGG
+
FFFFFFFF
@A00769:11:HC3HCDRXX:1:2108:10212:15828
CACGGAGG
+
FFFFFFFF
@A00769:11:HC3HCDRXX:1:2108:1208:15922
CACGGAGG
+
FFFFFFFF
@A00769:11:HC3HCDRXX:1:2108:11623:15922
CACGGAGG
+
FFFFFFFF
@A00769:11:HC3HCDRXX:1:2108:7129:15937
CACGGAGG
+
FFFFFFFF
@A00769:11:HC3HCDRXX:1:2108:29586:15969
CACGGAGG
+
FFFFFFFF
@A00769:11:HC3HCDRXX:1:2108:7120:15984
CACGGAGG
+
FFFFFFFF
@A00769:11:HC3HCDRXX:1:2108:12491:16078
CACGGAGG
+
FFFFFFFF
@A00769:11:HC3HCDRXX:1:2108:12237:16110
CACGGAGG
+
FFFFFFFF
@A00769:11:HC3HCDRXX:1:2108:27841:16203
CACGGAGG
+
FFFFFFFF
@A00769:11:HC3HCDRXX:1:2108:7826:16235
CACGGAGG
+
FFFFFFFF
@A00769:11:HC3HCDRXX:1:2108:16125:16235
CACGGAGG
+
:FF:FFFF
@A00769:11:HC3HCDRXX:1:2108:23258:16595
CACGGAGG
+
FFFFFFFF
@A00769:11:HC3HCDRXX:1:2108:12608:16658
CACGGAGG
+
FFFFFFFF
@A00769:11:HC3HCDRXX:1:2108:17282:16705
CACGGAGG
+
FFFFFFFF
@A00769:11:HC3HCDRXX:1:2108:32334:16720
CACGGAGG
+
FFF:,FFF
@A00769:11:HC3HCDRXX:1:2108:15926:16955
CACGGAGG
+
FFFFFFFF
@A00769:11:HC3HCDRXX:1:2108:6804:17002
CACGGAGG
+
FFFFFFFF
@A00769:11:HC3HCDRXX:1:2108:9046:17002
CACGGAGG
+
F:F:FFF:
@A00769:11:HC3HCDRXX:1:2108:8947:17080
CACGGAGG
+
F:FFFFFF
@A00769:11:HC3HCDRXX:1:2108:6198:17143
CACGGAGG
+
FFFFFFFF
@A00769:11:HC3HCDRXX:1:2108:25861:17347
CACGGAGG
+
FFF:FFFF
@A00769:11:HC3HCDRXX:1:2108:30291:17378
CACGGAGG
+
FFFFFFFF
@A00769:11:HC3HCDRXX:1:2108:16450:17394
CACGGAGG
+
FFFFFFFF
@A00769:11:HC3HCDRXX:1:2108:23556:17394
CACGGAGG
+
FFFFFFFF
@A00769:11:HC3HCDRXX:1:2108:14696:17425
CACGGAGG
+
FFFFFFFF
@A00769:11:HC3HCDRXX:1:2108:28583:17487
CACGGAGG
+
FFFFFFFF
@A00769:11:HC3HCDRXX:1:2108:6858:17660
CACGGAGG
+
FFFFFFFF
@A00769:11:HC3HCDRXX:1:2108:15718:17660
CACGGAGG
+
FFFFFFFF
@A00769:11:HC3HCDRXX:1:2108:29532:17660
CACGGAGG
+
FFFFFFFF
@A00769:11:HC3HCDRXX:1:2108:28402:17707
CACGGAGG
+
FFFFFFFF
@A00769:11:HC3HCDRXX:1:2108:6922:17801
CACGGAGG
+
FFFFFFFF
@A00769:11:HC3HCDRXX:1:2108:1362:18004
CACGGAGG
+
FF:FFFFF
@A00769:11:HC3HCDRXX:1:2108:7699:18082
CACGGAGG
+
FFFF:FFF
@A00769:11:HC3HCDRXX:1:2108:15420:18082
CACGGAGG
+
FFFFFFFF
@A00769:11:HC3HCDRXX:1:2108:12798:18145
CACGGAGG
+
FFF:FFFF
@A00769:11:HC3HCDRXX:1:2108:4698:18302
CACGGAGG
+
FFFFFFFF
@A00769:11:HC3HCDRXX:1:2108:4725:18443
CACGGAGG
+
FFF,:FF,
@A00769:11:HC3HCDRXX:1:2108:16749:18537
CACGGAGG
+
FFF::FFF
@A00769:11:HC3HCDRXX:1:2108:18285:18568
CACGGAGG
+
FFFFFFFF
@A00769:11:HC3HCDRXX:1:2108:13250:18646
CACGGAGG
+
FFFFFFFF
@A00769:11:HC3HCDRXX:1:2108:10890:18693
CACGGAGG
+
FFFFFFFF
@A00769:11:HC3HCDRXX:1:2108:12066:18693
CACGGAGG
+
FFFFFFFF
@A00769:11:HC3HCDRXX:1:2108:17309:18724
CACGGAGG
+
FFFFFFFF
@A00769:11:HC3HCDRXX:1:2108:17101:18771
CACGGAGG
+
FFFFFFFF
@A00769:11:HC3HCDRXX:1:2108:17806:18803
CACGGAGG
+
FFFFFFFF
@A00769:11:HC3HCDRXX:1:2108:22191:18944
CACGGAGG
+
,FF,FFFF
@A00769:11:HC3HCDRXX:1:2108:15022:19022
CACGGAGG
+
FFFFFFFF
@A00769:11:HC3HCDRXX:1:2108:17517:19053
CACGGAGG
+
FFFFFFFF
@A00769:11:HC3HCDRXX:1:2108:2627:19069
CACGGAGG
+
FFFFFFFF
@A00769:11:HC3HCDRXX:1:2108:14796:19069
CACGGAGG
+
FFFFFFFF
@A00769:11:HC3HCDRXX:1:2108:28501:19100
CACGGAGG
+
FFFFFFFF
@A00769:11:HC3HCDRXX:1:2108:24695:19147
CACGGAGG
+
FFFFFFFF
@A00769:11:HC3HCDRXX:1:2108:10285:19179
CACGGAGG
+
FFFFFFFF
@A00769:11:HC3HCDRXX:1:2108:7581:19225
CACGGAGG
+
FFFFFFFF
@A00769:11:HC3HCDRXX:1:2108:18141:19319
CACGGAGG
+
FFFFFFFF
@A00769:11:HC3HCDRXX:1:2108:11333:19648
CACGGAGG
+
FFFFFFFF
@A00769:11:HC3HCDRXX:1:2108:20591:19648
CACGGAGG
+
FFFFFFFF
@A00769:11:HC3HCDRXX:1:2108:23393:19774
CACGGAGG
+
FFFFFFFF
@A00769:11:HC3HCDRXX:1:2108:27281:19774
CACGGAGG
+
FFF,FFF,
@A00769:11:HC3HCDRXX:1:2108:2266:19789
CACGGAGG
+
FFFFFFFF
@A00769:11:HC3HCDRXX:1:2108:18710:19993
CACGGAGG
+
FFFFFFFF
@A00769:11:HC3HCDRXX:1:2108:31015:20134
CACGGAGG
+
FFFFFFFF
@A00769:11:HC3HCDRXX:1:2108:11713:20149
CACGGAGG
+
FFFFFFFF
@A00769:11:HC3HCDRXX:1:2108:10366:20165
CACGGAGG
+
FFFFFFFF
@A00769:11:HC3HCDRXX:1:2108:21151:20275
CACGGAGG
+
FFFFFFFF
@A00769:11:HC3HCDRXX:1:2108:3441:20290
CACGGAGG
+
FFFFFFFF
@A00769:11:HC3HCDRXX:1:2108:21965:20306
CACGGAGG
+
FFFFFFFF
@A00769:11:HC3HCDRXX:1:2108:8757:20322
CACGGAGG
+
FFFFFFFF
@A00769:11:HC3HCDRXX:1:2108:31792:20322
CACGGAGG
+
FFFFFFFF
@A00769:11:HC3HCDRXX:1:2108:32416:20369
CACGGAGG
+
FFFFFFFF
@A00769:11:HC3HCDRXX:1:2108:6460:20447
CACGGAGG
+
FFFFFFFF
@A00769:11:HC3HCDRXX:1:2108:3568:20478
CACGGAGG
+
FFFFFFFF
@A00769:11:HC3HCDRXX:1:2108:6967:20603
CACGGAGG
+
FFFFFFFF
@A00769:11:HC3HCDRXX:1:2108:31720:20603
CACGGAGG
+
FFFFFFFF
@A00769:11:HC3HCDRXX:1:2108:18837:20650
CACGGAGG
+
FFFFFFFF
@A00769:11:HC3HCDRXX:1:2108:17273:20760
CACGGAGG
+
FFFFF:FF
@A00769:11:HC3HCDRXX:1:2108:1344:20791
CACGGAGG
+
FFFFFFFF
@A00769:11:HC3HCDRXX:1:2108:10031:20838
CACGGAGG
+
FFFFFFFF
@A00769:11:HC3HCDRXX:1:2108:22390:20885
CACGGAGG
+
FFFFFFFF
@A00769:11:HC3HCDRXX:1:2108:26747:20917
CACGGAGG
+
FFFFFFFF
@A00769:11:HC3HCDRXX:1:2108:25400:21057
CACGGAGG
+
FFF:F::F
@A00769:11:HC3HCDRXX:1:2108:22706:21089
CACGGAGG
+
FFFFFFFF
@A00769:11:HC3HCDRXX:1:2108:7193:21120
CACGGAGG
+
FFFFFFFF
@A00769:11:HC3HCDRXX:1:2108:11605:21151
CACGGAGG
+
FFFFFFFF
@A00769:11:HC3HCDRXX:1:2108:10764:21167
CACGGAGG
+
FFFFFFFF
@A00769:11:HC3HCDRXX:1:2108:23502:21183
CACGGAGG
+
FFFFFFFF
@A00769:11:HC3HCDRXX:1:2108:15383:21214
CACGGAGG
+
FF:FFFFF
@A00769:11:HC3HCDRXX:1:2108:23348:21230
CACGGAGG
+
FFFFFFFF
@A00769:11:HC3HCDRXX:1:2108:2772:21261
CACGGAGG
+
FFFFFFFF
@A00769:11:HC3HCDRXX:1:2108:3992:21308
CACGGAGG
+
FFFFFFFF
@A00769:11:HC3HCDRXX:1:2108:11053:21386
CACGGAGG
+
FFFFFFFF
@A00769:11:HC3HCDRXX:1:2108:11776:21418
CACGGAGG
+
FFFFFFFF
@A00769:11:HC3HCDRXX:1:2108:17427:21433
CACGGAGG
+
FFFFFFF:
@A00769:11:HC3HCDRXX:1:2108:4933:21465
CACGGAGG
+
FFFFFFFF
@A00769:11:HC3HCDRXX:1:2108:29939:21465
CACGGAGG
+
FFFFFFFF
@A00769:11:HC3HCDRXX:1:2108:10375:21621
CACGGAGG
+
FFFFFFFF
@A00769:11:HC3HCDRXX:1:2108:25346:21621
CACGGAGG
+
FFFFFFFF
@A00769:11:HC3HCDRXX:1:2108:10384:21762
CACGGAGG
+
FFFFFFFF
@A00769:11:HC3HCDRXX:1:2108:14262:21778
CACGGAGG
+
FFF,FF:F
@A00769:11:HC3HCDRXX:1:2108:18593:21793
CACGGAGG
+
FFFFFFFF
@A00769:11:HC3HCDRXX:1:2108:31503:21825
CACGGAGG
+
FFFFFFFF
@A00769:11:HC3HCDRXX:1:2108:25789:21981
CACGGAGG
+
FFFFFFFF
@A00769:11:HC3HCDRXX:1:2108:17870:22044
CACGGAGG
+
FFFFFFFF
@A00769:11:HC3HCDRXX:1:2108:27661:22153
CACGGAGG
+
FF:FF,F:
@A00769:11:HC3HCDRXX:1:2108:16396:22185
CACGGAGG
+
FFFFFFFF
@A00769:11:HC3HCDRXX:1:2108:6153:22232
CACGGAGG
+
FFFFFFFF
@A00769:11:HC3HCDRXX:1:2108:9697:22232
CACGGAGG
+
FFFFFFFF
@A00769:11:HC3HCDRXX:1:2108:10601:22232
CACGGAGG
+
FFFFFFFF
@A00769:11:HC3HCDRXX:1:2108:26594:22279
CACGGAGG
+
FFFFFFFF
@A00769:11:HC3HCDRXX:1:2108:26323:22310
CACGGAGG
+
FFFFFFFF
@A00769:11:HC3HCDRXX:1:2108:30210:22467
CACGGAGG
+
FFFFFFFF
@A00769:11:HC3HCDRXX:1:2108:10149:22482
CACGGAGG
+
FFFFFFFF
@A00769:11:HC3HCDRXX:1:2108:5981:22561
CACGGAGG
+
FFFFFFFF
@A00769:11:HC3HCDRXX:1:2108:11053:22608
CACGGAGG
+
FFFFFFFF
@A00769:11:HC3HCDRXX:1:2108:6587:22670
CACGGAGG
+
FFFFFFFF
@A00769:11:HC3HCDRXX:1:2108:12861:22701
CACGGAGG
+
FFFFFFFF
@A00769:11:HC3HCDRXX:1:2108:15420:22717
CACGGAGG
+
F::F:FFF
@A00769:11:HC3HCDRXX:1:2108:4083:22936
CACGGAGG
+
:FF:FFF:
@A00769:11:HC3HCDRXX:1:2108:3070:23062
CACGGAGG
+
FFFFFFFF
@A00769:11:HC3HCDRXX:1:2108:11939:23077
CACGGAGG
+
FFFFFFFF
@A00769:11:HC3HCDRXX:1:2108:29966:23077
CACGGAGG
+
FFFFFFFF
@A00769:11:HC3HCDRXX:1:2108:27118:23124
CACGGAGG
+
F:FFFFFF
@A00769:11:HC3HCDRXX:1:2108:18313:23281
CACGGAGG
+
FFFFFFFF
@A00769:11:HC3HCDRXX:1:2108:14244:23437
CACGGAGG
+
FFFFFFFF
@A00769:11:HC3HCDRXX:1:2108:17137:23437
CACGGAGG
+
FFFFFFFF
@A00769:11:HC3HCDRXX:1:2108:9733:23516
CACGGAGG
+
FFFFFFFF
@A00769:11:HC3HCDRXX:1:2108:10755:23594
CACGGAGG
+
FFFFFFFF
@A00769:11:HC3HCDRXX:1:2108:12590:23672
CACGGAGG
+
FFFFFFFF
@A00769:11:HC3HCDRXX:1:2108:21576:23672
CACGGAGG
+
FFFFFFFF
@A00769:11:HC3HCDRXX:1:2108:14787:23719
CACGGAGG
+
FFFFFFFF
@A00769:11:HC3HCDRXX:1:2108:29234:23719
CACGGAGG
+
FFFFFFFF
@A00769:11:HC3HCDRXX:1:2108:15546:23782
CACGGAGG
+
FFFFFFFF
@A00769:11:HC3HCDRXX:1:2108:27019:23985
CACGGAGG
+
FFFFFFFF
@A00769:11:HC3HCDRXX:1:2108:1561:24079
CACGGAGG
+
FFFFFFFF
@A00769:11:HC3HCDRXX:1:2108:19904:24095
CACGGAGG
+
FFFFFFFF
@A00769:11:HC3HCDRXX:1:2108:24062:24158
CACGGAGG
+
,FFFFF:F
@A00769:11:HC3HCDRXX:1:2108:18231:24173
CACGGAGG
+
FFFFFFFF
@A00769:11:HC3HCDRXX:1:2108:30599:24173
CACGGAGG
+
FFFFFFFF
@A00769:11:HC3HCDRXX:1:2108:22345:24283
CACGGAGG
+
FF:F:FFF
@A00769:11:HC3HCDRXX:1:2108:11749:24345
CACGGAGG
+
FFFFFFFF
@A00769:11:HC3HCDRXX:1:2108:12906:24345
CACGGAGG
+
FFFFFFFF
@A00769:11:HC3HCDRXX:1:2108:26928:24392
CACGGAGG
+
FFFFFFFF
@A00769:11:HC3HCDRXX:1:2108:18918:24424
CACGGAGG
+
FFFFFFFF
@A00769:11:HC3HCDRXX:1:2108:12481:24643
CACGGAGG
+
FFFFFFFF
@A00769:11:HC3HCDRXX:1:2108:16767:24799
CACGGAGG
+
FFFF,FFF
@A00769:11:HC3HCDRXX:1:2108:11632:24831
CACGGAGG
+
FFFFFFFF
@A00769:11:HC3HCDRXX:1:2108:13901:24846
CACGGAGG
+
FFFFFFFF
@A00769:11:HC3HCDRXX:1:2108:21368:24878
CACGGAGG
+
F:FFFFF:
@A00769:11:HC3HCDRXX:1:2108:31150:24878
CACGGAGG
+
FFFFFFFF
@A00769:11:HC3HCDRXX:1:2108:30273:24893
CACGGAGG
+
,,F,,F::
@A00769:11:HC3HCDRXX:1:2108:12861:24925
CACGGAGG
+
FFFFFFFF
@A00769:11:HC3HCDRXX:1:2108:13774:24940
CACGGAGG
+
FFFFFFFF
@A00769:11:HC3HCDRXX:1:2108:8594:24956
CACGGAGG
+
FFFFFFFF
@A00769:11:HC3HCDRXX:1:2108:10827:25034
CACGGAGG
+
FFFFFFFF
@A00769:11:HC3HCDRXX:1:2108:30779:25050
CACGGAGG
+
FFFFFFFF
@A00769:11:HC3HCDRXX:1:2108:8350:25160
CACGGAGG
+
FFFFFFFF
@A00769:11:HC3HCDRXX:1:2108:13630:25191
CACGGAGG
+
FFFFFFFF
@A00769:11:HC3HCDRXX:1:2108:8829:25207
CACGGAGG
+
FFFFFFFF
@A00769:11:HC3HCDRXX:1:2108:9715:25207
CACGGAGG
+
FFFFFFFF
@A00769:11:HC3HCDRXX:1:2108:11017:25269
CACGGAGG
+
FFFFFFFF
@A00769:11:HC3HCDRXX:1:2108:25192:25332
CACGGAGG
+
FFFFFFFF
@A00769:11:HC3HCDRXX:1:2108:12048:25394
CACGGAGG
+
FFFFFFFF
@A00769:11:HC3HCDRXX:1:2108:23529:25426
CACGGAGG
+
FFFFFFFF
@A00769:11:HC3HCDRXX:1:2108:25192:25426
CACGGAGG
+
FFFFFFFF
@A00769:11:HC3HCDRXX:1:2108:19687:25473
CACGGAGG
+
FFFFFFFF
@A00769:11:HC3HCDRXX:1:2108:4128:25551
CACGGAGG
+
FFFFFFFF
@A00769:11:HC3HCDRXX:1:2108:11595:25582
CACGGAGG
+
FFFFF:FF
@A00769:11:HC3HCDRXX:1:2108:26223:25582
CACGGAGG
+
FFFFFFFF
@A00769:11:HC3HCDRXX:1:2108:10357:25598
CACGGAGG
+
FFFFFFFF
@A00769:11:HC3HCDRXX:1:2108:4915:25629
CACGGAGG
+
FFFFFFFF
@A00769:11:HC3HCDRXX:1:2108:16179:25692
CACGGAGG
+
FFFFFFFF
@A00769:11:HC3HCDRXX:1:2108:16694:25958
CACGGAGG
+
:F:FFFFF
@A00769:11:HC3HCDRXX:1:2108:1949:25974
CACGGAGG
+
FFFFFFFF
@A00769:11:HC3HCDRXX:1:2108:8332:25974
CACGGAGG
+
FFFFFFFF
@A00769:11:HC3HCDRXX:1:2108:21802:25974
CACGGAGG
+
FFFFFFFF
@A00769:11:HC3HCDRXX:1:2108:28022:26036
CACGGAGG
+
FFFFFFFF
@A00769:11:HC3HCDRXX:1:2108:13621:26052
CACGGAGG
+
FFFFFFFF
@A00769:11:HC3HCDRXX:1:2108:14425:26099
CACGGAGG
+
FFFFFFFF
@A00769:11:HC3HCDRXX:1:2108:10655:26146
CACGGAGG
+
FFFFFFFF
@A00769:11:HC3HCDRXX:1:2108:25102:26177
CACGGAGG
+
FF,,,F,F
@A00769:11:HC3HCDRXX:1:2108:30499:26193
CACGGAGG
+
FFFFFFFF
@A00769:11:HC3HCDRXX:1:2108:27254:26209
CACGGAGG
+
FFFFFFFF
@A00769:11:HC3HCDRXX:1:2108:21739:26365
CACGGAGG
+
FFFFFFFF
@A00769:11:HC3HCDRXX:1:2108:3224:26396
CACGGAGG
+
FFFFFFFF
@A00769:11:HC3HCDRXX:1:2108:14760:26428
CACGGAGG
+
FFFFFFFF
@A00769:11:HC3HCDRXX:1:2108:7238:26490
CACGGAGG
+
FFFFFFFF
@A00769:11:HC3HCDRXX:1:2108:9471:26506
CACGGAGG
+
F:,,,,F,
@A00769:11:HC3HCDRXX:1:2108:22046:26678
CACGGAGG
+
FFFFFFFF
@A00769:11:HC3HCDRXX:1:2108:1271:26710
CACGGAGG
+
FFFFFFFF
@A00769:11:HC3HCDRXX:1:2108:6090:26725
CACGGAGG
+
FFFFFFFF
@A00769:11:HC3HCDRXX:1:2108:31313:26913
CACGGAGG
+
FFFFFFFF
@A00769:11:HC3HCDRXX:1:2108:6569:26929
CACGGAGG
+
FFFFFFFF
@A00769:11:HC3HCDRXX:1:2108:31548:26976
CACGGAGG
+
FFFFFFFF
@A00769:11:HC3HCDRXX:1:2108:31078:27101
CACGGAGG
+
FFFF:FFF
@A00769:11:HC3HCDRXX:1:2108:29957:27164
CACGGAGG
+
FFFFFFFF
@A00769:11:HC3HCDRXX:1:2108:4481:27226
CACGGAGG
+
FFFFFFFF
@A00769:11:HC3HCDRXX:1:2108:24388:27289
CACGGAGG
+
FFFFFFFF
@A00769:11:HC3HCDRXX:1:2108:24768:27320
CACGGAGG
+
FFFFFFFF
@A00769:11:HC3HCDRXX:1:2108:27543:27367
CACGGAGG
+
FFFFFFFF
@A00769:11:HC3HCDRXX:1:2108:24695:27414
CACGGAGG
+
FFFFFFFF
@A00769:11:HC3HCDRXX:1:2108:14714:27445
CACGGAGG
+
FFFFFFFF
@A00769:11:HC3HCDRXX:1:2108:6804:27555
CACGGAGG
+
FFFFFFFF
@A00769:11:HC3HCDRXX:1:2108:7600:27618
CACGGAGG
+
FFFFFFFF
@A00769:11:HC3HCDRXX:1:2108:9326:27696
CACGGAGG
+
FFFFFFFF
@A00769:11:HC3HCDRXX:1:2108:26169:27743
CACGGAGG
+
FFFFFFFF
@A00769:11:HC3HCDRXX:1:2108:12698:27837
CACGGAGG
+
FFFFFFFF
@A00769:11:HC3HCDRXX:1:2108:3649:27853
CACGGAGG
+
FFFFFFFF
@A00769:11:HC3HCDRXX:1:2108:8603:27946
CACGGAGG
+
FFFFFFFF
@A00769:11:HC3HCDRXX:1:2108:18032:28025
CACGGAGG
+
FFFFFFFF
@A00769:11:HC3HCDRXX:1:2108:30219:28056
CACGGAGG
+
FFFFFFFF
@A00769:11:HC3HCDRXX:1:2108:25807:28119
CACGGAGG
+
FFFFFFFF
@A00769:11:HC3HCDRXX:1:2108:20094:28150
CACGGAGG
+
FFFFFFFF
@A00769:11:HC3HCDRXX:1:2108:28574:28150
CACGGAGG
+
FFFFFFFF
@A00769:11:HC3HCDRXX:1:2108:3260:28181
CACGGAGG
+
FFFFFFFF
@A00769:11:HC3HCDRXX:1:2108:2600:28197
CACGGAGG
+
FFFFFFFF
@A00769:11:HC3HCDRXX:1:2108:3233:28260
CACGGAGG
+
FFFFFFFF
@A00769:11:HC3HCDRXX:1:2108:24198:28275
CACGGAGG
+
FFFFFFFF
@A00769:11:HC3HCDRXX:1:2108:7102:28291
CACGGAGG
+
FFFFFFFF
@A00769:11:HC3HCDRXX:1:2108:16758:28291
CACGGAGG
+
FFFFFFFF
@A00769:11:HC3HCDRXX:1:2108:20925:28338
CACGGAGG
+
FFFFFFFF
@A00769:11:HC3HCDRXX:1:2108:27398:28338
CACGGAGG
+
FFFFFFFF
@A00769:11:HC3HCDRXX:1:2108:32425:28338
CACGGAGG
+
FFFFFFFF
@A00769:11:HC3HCDRXX:1:2108:13367:28369
CACGGAGG
+
FFFFFFFF
@A00769:11:HC3HCDRXX:1:2108:20708:28369
CACGGAGG
+
FFFFFFFF
@A00769:11:HC3HCDRXX:1:2108:12780:28479
CACGGAGG
+
FFFFFFFF
@A00769:11:HC3HCDRXX:1:2108:28311:28479
CACGGAGG
+
FFFFFFFF
@A00769:11:HC3HCDRXX:1:2108:7871:28494
CACGGAGG
+
FFFFFFFF
@A00769:11:HC3HCDRXX:1:2108:9570:28494
CACGGAGG
+
FFFFFFFF
@A00769:11:HC3HCDRXX:1:2108:24704:28494
CACGGAGG
+
:FFFFFFF
@A00769:11:HC3HCDRXX:1:2108:5972:28557
CACGGAGG
+
FFFFFFFF
@A00769:11:HC3HCDRXX:1:2108:2302:28651
CACGGAGG
+
FFFFFFFF
@A00769:11:HC3HCDRXX:1:2108:31937:28682
CACGGAGG
+
FFFF,F,F
@A00769:11:HC3HCDRXX:1:2108:12924:28792
CACGGAGG
+
FFFFFFFF
@A00769:11:HC3HCDRXX:1:2108:31693:28792
CACGGAGG
+
FFFFFFFF
@A00769:11:HC3HCDRXX:1:2108:14335:28855
CACGGAGG
+
FFFFFFFF
@A00769:11:HC3HCDRXX:1:2108:15139:28870
CACGGAGG
+
FFFFFFFF
@A00769:11:HC3HCDRXX:1:2108:20455:28870
CACGGAGG
+
FFFFFFFF
@A00769:11:HC3HCDRXX:1:2108:28212:28870
CACGGAGG
+
FFFFFFFF
@A00769:11:HC3HCDRXX:1:2108:30065:28886
CACGGAGG
+
FFFFFFFF
@A00769:11:HC3HCDRXX:1:2108:6334:28933
CACGGAGG
+
FF,F,:::
@A00769:11:HC3HCDRXX:1:2108:26982:28933
CACGGAGG
+
FFFFFFFF
@A00769:11:HC3HCDRXX:1:2108:31024:28980
CACGGAGG
+
FFFFFFFF
@A00769:11:HC3HCDRXX:1:2108:14922:29058
CACGGAGG
+
FFFFFFFF
@A00769:11:HC3HCDRXX:1:2108:8440:29136
CACGGAGG
+
FFFFFFFF
@A00769:11:HC3HCDRXX:1:2108:4860:29230
CACGGAGG
+
FFFFFFFF
@A00769:11:HC3HCDRXX:1:2108:17309:29246
CACGGAGG
+
FFFFFFFF
@A00769:11:HC3HCDRXX:1:2108:31078:29262
CACGGAGG
+
FFFFFFFF
@A00769:11:HC3HCDRXX:1:2108:8214:29277
CACGGAGG
+
FFFFFFFF
@A00769:11:HC3HCDRXX:1:2108:19669:29293
CACGGAGG
+
FFFFFFFF
@A00769:11:HC3HCDRXX:1:2108:13458:29309
CACGGAGG
+
FFFFFFFF
@A00769:11:HC3HCDRXX:1:2108:25256:29356
CACGGAGG
+
FFFFF::,
@A00769:11:HC3HCDRXX:1:2108:29794:29387
CACGGAGG
+
FFFFFFFF
@A00769:11:HC3HCDRXX:1:2108:14850:29434
CACGGAGG
+
FFFFFFF:
@A00769:11:HC3HCDRXX:1:2108:26847:29450
CACGGAGG
+
FFFFFFFF
@A00769:11:HC3HCDRXX:1:2108:1570:29512
CACGGAGG
+
FFFFFFFF
@A00769:11:HC3HCDRXX:1:2108:17779:29559
CACGGAGG
+
FFFFFFFF
@A00769:11:HC3HCDRXX:1:2108:21432:29622
CACGGAGG
+
FFFFFFFF
@A00769:11:HC3HCDRXX:1:2108:31638:29637
CACGGAGG
+
FFFFFFFF
@A00769:11:HC3HCDRXX:1:2108:13467:29731
CACGGAGG
+
FF:FFFFF
@A00769:11:HC3HCDRXX:1:2108:22878:29747
CACGGAGG
+
FFFFFFFF
@A00769:11:HC3HCDRXX:1:2108:13349:29810
CACGGAGG
+
FF,FFF:F
@A00769:11:HC3HCDRXX:1:2108:12599:29919
CACGGAGG
+
FFFFFFFF
@A00769:11:HC3HCDRXX:1:2108:1651:30091
CACGGAGG
+
FFFFFFFF
@A00769:11:HC3HCDRXX:1:2108:25138:30091
CACGGAGG
+
FFFFFFFF
@A00769:11:HC3HCDRXX:1:2108:32334:30091
CACGGAGG
+
FFFFFFFF
@A00769:11:HC3HCDRXX:1:2108:6225:30123
CACGGAGG
+
FFFFFFFF
@A00769:11:HC3HCDRXX:1:2108:13376:30201
CACGGAGG
+
FFFFFFFF
@A00769:11:HC3HCDRXX:1:2108:15013:30248
CACGGAGG
+
FFFFFFFF
@A00769:11:HC3HCDRXX:1:2108:30798:30311
CACGGAGG
+
FFFFFFFF
@A00769:11:HC3HCDRXX:1:2108:16107:30358
CACGGAGG
+
FFFFFFFF
@A00769:11:HC3HCDRXX:1:2108:4200:30405
CACGGAGG
+
FFFFFFFF
@A00769:11:HC3HCDRXX:1:2108:9462:30405
CACGGAGG
+
FFFFFFFF
@A00769:11:HC3HCDRXX:1:2108:26838:30467
CACGGAGG
+
FFFFFFFF
@A00769:11:HC3HCDRXX:1:2108:30544:30467
CACGGAGG
+
FFFFF:FF
@A00769:11:HC3HCDRXX:1:2108:26829:30514
CACGGAGG
+
F::FFFFF
@A00769:11:HC3HCDRXX:1:2108:28980:30545
CACGGAGG
+
FFFFFFFF
@A00769:11:HC3HCDRXX:1:2108:9362:30577
CACGGAGG
+
FFFFFFFF
@A00769:11:HC3HCDRXX:1:2108:32416:30577
CACGGAGG
+
FFFFFFFF
@A00769:11:HC3HCDRXX:1:2108:3531:30592
CACGGAGG
+
FFFFFFFF
@A00769:11:HC3HCDRXX:1:2108:20112:30655
CACGGAGG
+
FFFFFFFF
@A00769:11:HC3HCDRXX:1:2108:23972:30765
CACGGAGG
+
FFFFFFFF
@A00769:11:HC3HCDRXX:1:2108:18457:30796
CACGGAGG
+
FFFFFFFF
@A00769:11:HC3HCDRXX:1:2108:4182:30812
CACGGAGG
+
FFFFFF:F
@A00769:11:HC3HCDRXX:1:2108:16378:30827
CACGGAGG
+
FFFFFFFF
@A00769:11:HC3HCDRXX:1:2108:27579:30874
CACGGAGG
+
FFFFFFFF
@A00769:11:HC3HCDRXX:1:2108:6831:30890
CACGGAGG
+
FFFFFF:F
@A00769:11:HC3HCDRXX:1:2108:12038:30921
CACGGAGG
+
FFFFFFFF
@A00769:11:HC3HCDRXX:1:2108:5122:31031
CACGGAGG
+
FFFF:FF,
@A00769:11:HC3HCDRXX:1:2108:27787:31109
CACGGAGG
+
FFFFFFFF
@A00769:11:HC3HCDRXX:1:2108:30924:31125
CACGGAGG
+
FFFFFFFF
@A00769:11:HC3HCDRXX:1:2108:25183:31140
CACGGAGG
+
FFFFFFFF
@A00769:11:HC3HCDRXX:1:2108:1606:31172
CACGGAGG
+
FFFFFFFF
@A00769:11:HC3HCDRXX:1:2108:32307:31203
CACGGAGG
+
FFFFFFFF
@A00769:11:HC3HCDRXX:1:2108:14027:31234
CACGGAGG
+
FFFFFFFF
@A00769:11:HC3HCDRXX:1:2108:31141:31250
CACGGAGG
+
FFFFFFFF
@A00769:11:HC3HCDRXX:1:2108:9263:31281
CACGGAGG
+
FFFFFFFF
@A00769:11:HC3HCDRXX:1:2108:30798:31281
CACGGAGG
+
FFFFFFFF
@A00769:11:HC3HCDRXX:1:2108:4083:31328
CACGGAGG
+
FFFFFFFF
@A00769:11:HC3HCDRXX:1:2108:5095:31360
CACGGAGG
+
FFFFF:FF
@A00769:11:HC3HCDRXX:1:2108:11035:31407
CACGGAGG
+
FFFFFFFF
@A00769:11:HC3HCDRXX:1:2108:20546:31407
CACGGAGG
+
FFFFFFFF
@A00769:11:HC3HCDRXX:1:2108:18530:31422
CACGGAGG
+
FFFFFFFF
@A00769:11:HC3HCDRXX:1:2108:6876:31532
CACGGAGG
+
FFFFFFFF
@A00769:11:HC3HCDRXX:1:2108:11740:31626
CACGGAGG
+
FFFFFFFF
@A00769:11:HC3HCDRXX:1:2108:2880:31782
CACGGAGG
+
FFFFFFFF
@A00769:11:HC3HCDRXX:1:2108:7979:31814
CACGGAGG
+
FFFFFFFF
@A00769:11:HC3HCDRXX:1:2108:18765:31861
CACGGAGG
+
FFFFFFFF
@A00769:11:HC3HCDRXX:1:2108:3956:31955
CACGGAGG
+
FFFFFFFF
@A00769:11:HC3HCDRXX:1:2108:2555:32002
CACGGAGG
+
FFFFFFFF
@A00769:11:HC3HCDRXX:1:2108:1389:32174
CACGGAGG
+
FFFFFFFF
@A00769:11:HC3HCDRXX:1:2108:1316:32205
CACGGAGG
+
FFFFFFFF
@A00769:11:HC3HCDRXX:1:2108:19750:32221
CACGGAGG
+
FFFFFFFF
@A00769:11:HC3HCDRXX:1:2108:7175:32268
CACGGAGG
+
FFFFFFFF
@A00769:11:HC3HCDRXX:1:2108:32009:32315
CACGGAGG
+
FFFF:FFF
@A00769:11:HC3HCDRXX:1:2108:15998:32330
CACGGAGG
+
FFFFFFFF
@A00769:11:HC3HCDRXX:1:2108:27398:32503
CACGGAGG
+
FFFFFFFF
@A00769:11:HC3HCDRXX:1:2108:2844:32565
CACGGAGG
+
FFFFFFFF
@A00769:11:HC3HCDRXX:1:2108:27326:32565
CACGGAGG
+
FFFFFFFF
@A00769:11:HC3HCDRXX:1:2108:23945:32597
CACGGAGG
+
FFFFFFFF
@A00769:11:HC3HCDRXX:1:2108:2546:32643
CACGGAGG
+
FFFFFFFF
@A00769:11:HC3HCDRXX:1:2108:28366:32800
CACGGAGG
+
FFFFFFFF
@A00769:11:HC3HCDRXX:1:2108:2564:32831
CACGGAGG
+
FFFFFFFF
@A00769:11:HC3HCDRXX:1:2108:14434:32847
CACGGAGG
+
FFFFFFFF
@A00769:11:HC3HCDRXX:1:2108:19235:32988
CACGGAGG
+
FFFFFFFF
@A00769:11:HC3HCDRXX:1:2108:7111:33004
CACGGAGG
+
FFFFFFFF
@A00769:11:HC3HCDRXX:1:2108:4625:33051
CACGGAGG
+
FFFFFFFF
@A00769:11:HC3HCDRXX:1:2108:13187:33066
CACGGAGG
+
FFFFFFFF
@A00769:11:HC3HCDRXX:1:2108:29080:33066
CACGGAGG
+
FFFFFFFF
@A00769:11:HC3HCDRXX:1:2108:32452:33113
CACGGAGG
+
FFFFFFFF
@A00769:11:HC3HCDRXX:1:2108:6985:33129
CACGGAGG
+
FFFFFFFF
@A00769:11:HC3HCDRXX:1:2108:15700:33129
CACGGAGG
+
FFFFFFFF
@A00769:11:HC3HCDRXX:1:2108:11053:33317
CACGGAGG
+
FFFFFFFF
@A00769:11:HC3HCDRXX:1:2108:32244:33317
CACGGAGG
+
FFFFFFFF
@A00769:11:HC3HCDRXX:1:2108:30445:33364
CACGGAGG
+
FFFFFFFF
@A00769:11:HC3HCDRXX:1:2108:23873:33379
CACGGAGG
+
FFFFFFFF
@A00769:11:HC3HCDRXX:1:2108:26368:33411
CACGGAGG
+
::FFFFFF
@A00769:11:HC3HCDRXX:1:2108:11822:33426
CACGGAGG
+
FFFF:FFF
@A00769:11:HC3HCDRXX:1:2108:4607:33458
CACGGAGG
+
FFFFFFFF
@A00769:11:HC3HCDRXX:1:2108:5972:33473
CACGGAGG
+
FFF,,F:F
@A00769:11:HC3HCDRXX:1:2108:31286:33505
CACGGAGG
+
FFFFFFFF
@A00769:11:HC3HCDRXX:1:2108:3034:33552
CACGGAGG
+
FFFFFFFF
@A00769:11:HC3HCDRXX:1:2108:3052:33552
CACGGAGG
+
FFFFFFFF
@A00769:11:HC3HCDRXX:1:2108:32425:33567
CACGGAGG
+
FFFFFFFF
@A00769:11:HC3HCDRXX:1:2108:7328:33661
CACGGAGG
+
FFFFFFFF
@A00769:11:HC3HCDRXX:1:2108:15962:33677
CACGGAGG
+
FFFFFFFF
@A00769:11:HC3HCDRXX:1:2108:30761:33692
CACGGAGG
+
,F,:FFF:
@A00769:11:HC3HCDRXX:1:2108:4300:33802
CACGGAGG
+
FFFFFFFF
@A00769:11:HC3HCDRXX:1:2108:6470:33865
CACGGAGG
+
FFFFFFFF
@A00769:11:HC3HCDRXX:1:2108:17508:33880
CACGGAGG
+
FFFFFFFF
@A00769:11:HC3HCDRXX:1:2108:28926:33927
CACGGAGG
+
FFFFFFFF
@A00769:11:HC3HCDRXX:1:2108:4652:33943
CACGGAGG
+
FFFFFFFF
@A00769:11:HC3HCDRXX:1:2108:22254:33990
CACGGAGG
+
FFFFFFFF
@A00769:11:HC3HCDRXX:1:2108:21603:34021
CACGGAGG
+
FFFFFFFF
@A00769:11:HC3HCDRXX:1:2108:24786:34053
CACGGAGG
+
F:FFFFFF
@A00769:11:HC3HCDRXX:1:2108:27281:34053
CACGGAGG
+
FFFFFFFF
@A00769:11:HC3HCDRXX:1:2108:12382:34115
CACGGAGG
+
FFFFFFFF
@A00769:11:HC3HCDRXX:1:2108:30210:34115
CACGGAGG
+
FFFFFFFF
@A00769:11:HC3HCDRXX:1:2108:10059:34162
CACGGAGG
+
,FFF:FFF
@A00769:11:HC3HCDRXX:1:2108:9941:34178
CACGGAGG
+
FFFFFFFF
@A00769:11:HC3HCDRXX:1:2108:18647:34413
CACGGAGG
+
FFFFFFFF
@A00769:11:HC3HCDRXX:1:2108:13621:34475
CACGGAGG
+
FFFFFFFF
@A00769:11:HC3HCDRXX:1:2108:3088:34554
CACGGAGG
+
FFFFFF:F
@A00769:11:HC3HCDRXX:1:2108:31675:34616
CACGGAGG
+
FFFFFFFF
@A00769:11:HC3HCDRXX:1:2108:32316:34695
CACGGAGG
+
FFFFFFFF
@A00769:11:HC3HCDRXX:1:2108:14913:34804
CACGGAGG
+
FFFF:FFF
@A00769:11:HC3HCDRXX:1:2108:30282:34835
CACGGAGG
+
FFFFFFFF
@A00769:11:HC3HCDRXX:1:2108:4282:34961
CACGGAGG
+
FFFFFFFF
@A00769:11:HC3HCDRXX:1:2108:16007:35008
CACGGAGG
+
FFFFFFFF
@A00769:11:HC3HCDRXX:1:2108:3143:35086
CACGGAGG
+
FFFFFFFF
@A00769:11:HC3HCDRXX:1:2108:20482:35086
CACGGAGG
+
FFFFFFFF
@A00769:11:HC3HCDRXX:1:2108:20943:35102
CACGGAGG
+
FFFFFFFF
@A00769:11:HC3HCDRXX:1:2108:18385:35180
CACGGAGG
+
FFFFFFFF
@A00769:11:HC3HCDRXX:1:2108:2085:35196
CACGGAGG
+
FFFFFFFF
@A00769:11:HC3HCDRXX:1:2108:10447:35211
CACGGAGG
+
FFFFFFFF
@A00769:11:HC3HCDRXX:1:2108:12961:35524
CACGGAGG
+
FFFFFFFF
@A00769:11:HC3HCDRXX:1:2108:9408:35571
CACGGAGG
+
FFFFFFFF
@A00769:11:HC3HCDRXX:1:2108:30156:35618
CACGGAGG
+
FFFFFFFF
@A00769:11:HC3HCDRXX:1:2108:29098:35634
CACGGAGG
+
FFFFFFFF
@A00769:11:HC3HCDRXX:1:2108:26603:35697
CACGGAGG
+
FFFFFFFF
@A00769:11:HC3HCDRXX:1:2108:14235:35728
CACGGAGG
+
FFFFFFFF
@A00769:11:HC3HCDRXX:1:2108:15691:35775
CACGGAGG
+
FFFFFFFF
@A00769:11:HC3HCDRXX:1:2108:23411:35775
CACGGAGG
+
FFFFFFFF
@A00769:11:HC3HCDRXX:1:2108:24252:35822
CACGGAGG
+
FFFFFFFF
@A00769:11:HC3HCDRXX:1:2108:25247:35822
CACGGAGG
+
FFFFFFFF
@A00769:11:HC3HCDRXX:1:2108:2727:35837
CACGGAGG
+
FFFFFFFF
@A00769:11:HC3HCDRXX:1:2108:16025:35884
CACGGAGG
+
FFFFFFFF
@A00769:11:HC3HCDRXX:1:2108:25717:35884
CACGGAGG
+
FFFFFFFF
@A00769:11:HC3HCDRXX:1:2108:13431:35931
CACGGAGG
+
FFFFFFFF
@A00769:11:HC3HCDRXX:1:2108:16288:35994
CACGGAGG
+
FFFFFFFF
@A00769:11:HC3HCDRXX:1:2108:20726:36072
CACGGAGG
+
FFFFFFFF
@A00769:11:HC3HCDRXX:1:2108:27353:36088
CACGGAGG
+
FFFFFFFF
@A00769:11:HC3HCDRXX:1:2108:4191:36307
CACGGAGG
+
FFFFFFFF
@A00769:11:HC3HCDRXX:1:2108:7744:36354
CACGGAGG
+
FFFFFFFF
@A00769:11:HC3HCDRXX:1:2108:7690:36448
CACGGAGG
+
FFFFFFFF
@A00769:11:HC3HCDRXX:1:2108:1994:36511
CACGGAGG
+
FFFFFFFF
@A00769:11:HC3HCDRXX:1:2108:20148:36511
CACGGAGG
+
FFFFFFFF
@A00769:11:HC3HCDRXX:1:2108:4770:36526
CACGGAGG
+
FFFFFFFF
@A00769:11:HC3HCDRXX:1:2108:29722:36526
CACGGAGG
+
FFFFFFFF
@A00769:11:HC3HCDRXX:1:2108:14434:36542
CACGGAGG
+
FFFFFFF:
@A00769:11:HC3HCDRXX:1:2108:11568:36620
CACGGAGG
+
FFFFFFFF
@A00769:11:HC3HCDRXX:1:2108:22580:36652
CACGGAGG
+
F:FFFFFF
@A00769:11:HC3HCDRXX:1:2108:2428:36699
CACGGAGG
+
FFFFFFFF
@A00769:11:HC3HCDRXX:1:2108:20292:36699
CACGGAGG
+
FF:::FFF
@A00769:11:HC3HCDRXX:1:2108:22589:36699
CACGGAGG
+
FFFFFFFF
@A00769:11:HC3HCDRXX:1:2108:27887:36730
CACGGAGG
+
FFFFFFFF
@A00769:11:HC3HCDRXX:1:2108:20265:36746
CACGGAGG
+
FFFFFFFF
@A00769:11:HC3HCDRXX:1:2108:21314:36777
CACGGAGG
+
FFFFFFFF
@A00769:11:HC3HCDRXX:1:2108:10592:36839
CACGGAGG
+
FFFFFFFF
@A00769:11:HC3HCDRXX:1:2108:19235:36839
CACGGAGG
+
FFFFF:FF
@A00769:11:HC3HCDRXX:1:2108:25572:37012
CACGGAGG
+
FFFFFFFF
@A00769:11:HC3HCDRXX:1:2108:10565:37043
CACGGAGG
+
FFFFF:FF
@A00769:11:HC3HCDRXX:1:2109:21287:1157
CACGGAGG
+
FFFFFFFF
@A00769:11:HC3HCDRXX:1:2109:8838:1172
CACGGAGG
+
FFFFFFFF
@A00769:11:HC3HCDRXX:1:2109:15537:1188
CACGGAGG
+
FFFFFFFF
@A00769:11:HC3HCDRXX:1:2109:25753:1188
CACGGAGG
+
FFFFFFFF
@A00769:11:HC3HCDRXX:1:2109:15555:1251
CACGGAGG
+
FFFFFFFF
@A00769:11:HC3HCDRXX:1:2109:13847:1454
CACGGAGG
+
FFFFFFFF
@A00769:11:HC3HCDRXX:1:2109:18385:1454
CACGGAGG
+
FFFFFFFF
@A00769:11:HC3HCDRXX:1:2109:2076:1642
CACGGAGG
+
FFFFFFFF
@A00769:11:HC3HCDRXX:1:2109:6153:1689
CACGGAGG
+
FFFFFFFF
@A00769:11:HC3HCDRXX:1:2109:7862:1705
CACGGAGG
+
FFFFFFFF
@A00769:11:HC3HCDRXX:1:2109:26268:1736
CACGGAGG
+
FFFFFFFF
@A00769:11:HC3HCDRXX:1:2109:7057:1752
CACGGAGG
+
FFFFFFFF
@A00769:11:HC3HCDRXX:1:2109:11921:1814
CACGGAGG
+
FFFFFFFF
@A00769:11:HC3HCDRXX:1:2109:20057:1814
CACGGAGG
+
FF,F,FFF
@A00769:11:HC3HCDRXX:1:2109:2112:1861
CACGGAGG
+
FFFFFFFF
@A00769:11:HC3HCDRXX:1:2109:2419:1861
CACGGAGG
+
FFFFFFFF
@A00769:11:HC3HCDRXX:1:2109:19578:2049
CACGGAGG
+
FFFFFFFF
@A00769:11:HC3HCDRXX:1:2109:3549:2190
CACGGAGG
+
FFFFFF:,
@A00769:11:HC3HCDRXX:1:2109:13946:2190
CACGGAGG
+
FFFFFFFF
@A00769:11:HC3HCDRXX:1:2109:24171:2237
CACGGAGG
+
FFFFFFFF
@A00769:11:HC3HCDRXX:1:2109:3287:2300
CACGGAGG
+
FFFFFFFF
@A00769:11:HC3HCDRXX:1:2109:24903:2409
CACGGAGG
+
FFFFFFFF
@A00769:11:HC3HCDRXX:1:2109:17761:2440
CACGGAGG
+
FFFFFFFF
@A00769:11:HC3HCDRXX:1:2109:21187:2519
CACGGAGG
+
FFFFFFFF
@A00769:11:HC3HCDRXX:1:2109:14362:2566
CACGGAGG
+
FFFFFFFF
@A00769:11:HC3HCDRXX:1:2109:21350:2581
CACGGAGG
+
FFFFFFFF
@A00769:11:HC3HCDRXX:1:2109:17888:2660
CACGGAGG
+
FFFFFFFF
@A00769:11:HC3HCDRXX:1:2109:18448:2722
CACGGAGG
+
FFFFFFFF
@A00769:11:HC3HCDRXX:1:2109:2130:2738
CACGGAGG
+
FFFFFFFF
@A00769:11:HC3HCDRXX:1:2109:10782:2754
CACGGAGG
+
FFFFFFFF
@A00769:11:HC3HCDRXX:1:2109:29297:2754
CACGGAGG
+
FFFFFFFF
@A00769:11:HC3HCDRXX:1:2109:31033:2785
CACGGAGG
+
FFFFFFFF
@A00769:11:HC3HCDRXX:1:2109:20555:2801
CACGGAGG
+
FFFFFFFF
@A00769:11:HC3HCDRXX:1:2109:16215:2863
CACGGAGG
+
FF:FFFFF
@A00769:11:HC3HCDRXX:1:2109:10601:2879
CACGGAGG
+
FFFFFFFF
@A00769:11:HC3HCDRXX:1:2109:16776:2895
CACGGAGG
+
FFFFFFFF
@A00769:11:HC3HCDRXX:1:2109:12662:2910
CACGGAGG
+
FFFFFFFF
@A00769:11:HC3HCDRXX:1:2109:7536:3051
CACGGAGG
+
FFFFFFFF
@A00769:11:HC3HCDRXX:1:2109:2691:3082
CACGGAGG
+
,FF,F,F,
@A00769:11:HC3HCDRXX:1:2109:7410:3145
CACGGAGG
+
FFFFFFFF
@A00769:11:HC3HCDRXX:1:2109:17589:3145
CACGGAGG
+
FFFFFFFF
@A00769:11:HC3HCDRXX:1:2109:16758:3208
CACGGAGG
+
FFFFFFFF
@A00769:11:HC3HCDRXX:1:2109:1515:3270
CACGGAGG
+
FFFFFFFF
@A00769:11:HC3HCDRXX:1:2109:12138:3286
CACGGAGG
+
FFFFFFFF
@A00769:11:HC3HCDRXX:1:2109:16794:3333
CACGGAGG
+
F,FFFFFF
@A00769:11:HC3HCDRXX:1:2109:30129:3411
CACGGAGG
+
FFFFFFFF
@A00769:11:HC3HCDRXX:1:2109:2220:3427
CACGGAGG
+
FFFFFFFF
@A00769:11:HC3HCDRXX:1:2109:15935:3474
CACGGAGG
+
FFFFFFFF
@A00769:11:HC3HCDRXX:1:2109:24117:3521
CACGGAGG
+
FFFFFFFF
@A00769:11:HC3HCDRXX:1:2109:4788:3646
CACGGAGG
+
FFFFFFFF
@A00769:11:HC3HCDRXX:1:2109:32705:3677
CACGGAGG
+
FFFFFFFF
@A00769:11:HC3HCDRXX:1:2109:26964:3724
CACGGAGG
+
FFFFFFFF
@A00769:11:HC3HCDRXX:1:2109:5855:3771
CACGGAGG
+
FFFFFFFF
@A00769:11:HC3HCDRXX:1:2109:13340:3771
CACGGAGG
+
FFFFFFFF
@A00769:11:HC3HCDRXX:1:2109:25870:3959
CACGGAGG
+
FFFFFFFF
@A00769:11:HC3HCDRXX:1:2109:15167:3991
CACGGAGG
+
FFFFFFFF
@A00769:11:HC3HCDRXX:1:2109:29026:4006
CACGGAGG
+
FFFFFFFF
@A00769:11:HC3HCDRXX:1:2109:26567:4257
CACGGAGG
+
FFFFFFFF
@A00769:11:HC3HCDRXX:1:2109:17562:4288
CACGGAGG
+
FFFFFFFF
@A00769:11:HC3HCDRXX:1:2109:19849:4304
CACGGAGG
+
FFFFFFF:
@A00769:11:HC3HCDRXX:1:2109:25599:4492
CACGGAGG
+
FFFFFFFF
@A00769:11:HC3HCDRXX:1:2109:29930:4507
CACGGAGG
+
FFFFFFFF
@A00769:11:HC3HCDRXX:1:2109:31430:4507
CACGGAGG
+
FFFF:FFF
@A00769:11:HC3HCDRXX:1:2109:24804:4523
CACGGAGG
+
FFFFFFFF
@A00769:11:HC3HCDRXX:1:2109:9498:4726
CACGGAGG
+
FFFFFFFF
@A00769:11:HC3HCDRXX:1:2109:26458:4726
CACGGAGG
+
FFFFFFFF
@A00769:11:HC3HCDRXX:1:2109:27706:4758
CACGGAGG
+
FFFFFFFF
@A00769:11:HC3HCDRXX:1:2109:19126:4773
CACGGAGG
+
FFFF,FF:
@A00769:11:HC3HCDRXX:1:2109:12219:4961
CACGGAGG
+
FFFFFFFF
@A00769:11:HC3HCDRXX:1:2109:8223:5087
CACGGAGG
+
FFFFFFFF
@A00769:11:HC3HCDRXX:1:2109:24804:5181
CACGGAGG
+
FFFFFFF:
@A00769:11:HC3HCDRXX:1:2109:27462:5181
CACGGAGG
+
FFFFFFFF
@A00769:11:HC3HCDRXX:1:2109:1832:5259
CACGGAGG
+
F:FFFFFF
@A00769:11:HC3HCDRXX:1:2109:4942:5259
CACGGAGG
+
FFFFFFFF
@A00769:11:HC3HCDRXX:1:2109:29568:5259
CACGGAGG
+
FFFFFFFF
@A00769:11:HC3HCDRXX:1:2109:14931:5306
CACGGAGG
+
FFFFFFFF
@A00769:11:HC3HCDRXX:1:2109:14045:5400
CACGGAGG
+
FFFFFFFF
@A00769:11:HC3HCDRXX:1:2109:15013:5415
CACGGAGG
+
FFFFFFFF
@A00769:11:HC3HCDRXX:1:2109:24858:5462
CACGGAGG
+
FFFFFFFF
@A00769:11:HC3HCDRXX:1:2109:25672:5462
CACGGAGG
+
FFFFFFFF
@A00769:11:HC3HCDRXX:1:2109:20591:5494
CACGGAGG
+
FFFFFFFF
@A00769:11:HC3HCDRXX:1:2109:25780:5588
CACGGAGG
+
FFFFFFFF
@A00769:11:HC3HCDRXX:1:2109:30635:5822
CACGGAGG
+
FFFFFFF:
@A00769:11:HC3HCDRXX:1:2109:32597:5838
CACGGAGG
+
FFFFFFFF
@A00769:11:HC3HCDRXX:1:2109:23945:5854
CACGGAGG
+
FFFFFFFF
@A00769:11:HC3HCDRXX:1:2109:17400:5948
CACGGAGG
+
FFFFFFFF
@A00769:11:HC3HCDRXX:1:2109:16152:5979
CACGGAGG
+
FFF,FF,F
@A00769:11:HC3HCDRXX:1:2109:19877:6010
CACGGAGG
+
FFFFFFFF
@A00769:11:HC3HCDRXX:1:2109:29821:6042
CACGGAGG
+
FFFFFFFF
@A00769:11:HC3HCDRXX:1:2109:5095:6151
CACGGAGG
+
FFFFFFFF
@A00769:11:HC3HCDRXX:1:2109:8693:6183
CACGGAGG
+
FFFFFFFF
@A00769:11:HC3HCDRXX:1:2109:5059:6277
CACGGAGG
+
FFFFFFFF
@A00769:11:HC3HCDRXX:1:2109:12554:6292
CACGGAGG
+
FFFFFFFF
@A00769:11:HC3HCDRXX:1:2109:31394:6292
CACGGAGG
+
FFFFFFFF
@A00769:11:HC3HCDRXX:1:2109:29369:6449
CACGGAGG
+
FFFFFFFF
@A00769:11:HC3HCDRXX:1:2109:5294:6590
CACGGAGG
+
FFFFFFFF
@A00769:11:HC3HCDRXX:1:2109:16631:6746
CACGGAGG
+
FFFFFFFF
@A00769:11:HC3HCDRXX:1:2109:6072:6778
CACGGAGG
+
FFFFFFFF
@A00769:11:HC3HCDRXX:1:2109:6180:6778
CACGGAGG
+
FFFFFFFF
@A00769:11:HC3HCDRXX:1:2109:29197:6934
CACGGAGG
+
FFFFFFFF
@A00769:11:HC3HCDRXX:1:2109:26033:6965
CACGGAGG
+
FFFFFFFF
@A00769:11:HC3HCDRXX:1:2109:10493:7138
CACGGAGG
+
FFFFFFFF
@A00769:11:HC3HCDRXX:1:2109:24596:7138
CACGGAGG
+
FFFFFFFF
@A00769:11:HC3HCDRXX:1:2109:32009:7357
CACGGAGG
+
FFF:FFFF
@A00769:11:HC3HCDRXX:1:2109:8124:7388
CACGGAGG
+
FFFFFFFF
@A00769:11:HC3HCDRXX:1:2109:17155:7435
CACGGAGG
+
FFFFFFFF
@A00769:11:HC3HCDRXX:1:2109:9372:7451
CACGGAGG
+
FFFFFFFF
@A00769:11:HC3HCDRXX:1:2109:17653:7482
CACGGAGG
+
FFFFFFFF
@A00769:11:HC3HCDRXX:1:2109:23746:7545
CACGGAGG
+
FFFFFFFF
@A00769:11:HC3HCDRXX:1:2109:5412:7607
CACGGAGG
+
FF,,FFFF
@A00769:11:HC3HCDRXX:1:2109:6027:7639
CACGGAGG
+
FFFFFFFF
@A00769:11:HC3HCDRXX:1:2109:11415:7701
CACGGAGG
+
FFFFFFFF
@A00769:11:HC3HCDRXX:1:2109:27407:7717
CACGGAGG
+
FFFFFFFF
@A00769:11:HC3HCDRXX:1:2109:4616:7733
CACGGAGG
+
FFFFFFFF
@A00769:11:HC3HCDRXX:1:2109:22797:7748
CACGGAGG
+
FFFFFFFF
@A00769:11:HC3HCDRXX:1:2109:8151:7842
CACGGAGG
+
FFFFFFFF
@A00769:11:HC3HCDRXX:1:2109:18331:7874
CACGGAGG
+
FFFFFFFF
@A00769:11:HC3HCDRXX:1:2109:24279:7905
CACGGAGG
+
FFFFFFFF
@A00769:11:HC3HCDRXX:1:2109:10845:7936
CACGGAGG
+
FFFFFFFF
@A00769:11:HC3HCDRXX:1:2109:16667:7999
CACGGAGG
+
FFF:FFFF
@A00769:11:HC3HCDRXX:1:2109:2980:8093
CACGGAGG
+
FFFFFFFF
@A00769:11:HC3HCDRXX:1:2109:27028:8187
CACGGAGG
+
FFFFFFF,
@A00769:11:HC3HCDRXX:1:2109:20265:8218
CACGGAGG
+
FFFFFFFF
@A00769:11:HC3HCDRXX:1:2109:24469:8234
CACGGAGG
+
FFF,,,F,
@A00769:11:HC3HCDRXX:1:2109:25536:8296
CACGGAGG
+
FFFFFFFF
@A00769:11:HC3HCDRXX:1:2109:23339:8312
CACGGAGG
+
FFFF:::F
@A00769:11:HC3HCDRXX:1:2109:24713:8312
CACGGAGG
+
FFFFFFFF
@A00769:11:HC3HCDRXX:1:2109:25021:8469
CACGGAGG
+
FFFFFFFF
@A00769:11:HC3HCDRXX:1:2109:27416:8547
CACGGAGG
+
FFFFFFF:
@A00769:11:HC3HCDRXX:1:2109:24099:8563
CACGGAGG
+
FFFFFFFF
@A00769:11:HC3HCDRXX:1:2109:30888:8609
CACGGAGG
+
FFFFFFFF
@A00769:11:HC3HCDRXX:1:2109:14018:8641
CACGGAGG
+
FFFFFFFF
@A00769:11:HC3HCDRXX:1:2109:8404:8719
CACGGAGG
+
FF,FF,:F
@A00769:11:HC3HCDRXX:1:2109:26567:8766
CACGGAGG
+
FFFFFFFF
@A00769:11:HC3HCDRXX:1:2109:6036:8782
CACGGAGG
+
:FFFFFFF
@A00769:11:HC3HCDRXX:1:2109:7889:8891
CACGGAGG
+
FFFFFFFF
@A00769:11:HC3HCDRXX:1:2109:16712:8891
CACGGAGG
+
,FFFFFFF
@A00769:11:HC3HCDRXX:1:2109:30192:9032
CACGGAGG
+
FFFFFFFF
@A00769:11:HC3HCDRXX:1:2109:18719:9079
CACGGAGG
+
FFFFFFFF
@A00769:11:HC3HCDRXX:1:2109:27028:9095
CACGGAGG
+
FFFFFFFF
@A00769:11:HC3HCDRXX:1:2109:18285:9173
CACGGAGG
+
FF,:FFFF
@A00769:11:HC3HCDRXX:1:2109:9869:9189
CACGGAGG
+
FFFFFFFF
@A00769:11:HC3HCDRXX:1:2109:6225:9204
CACGGAGG
+
F,FFFFFF
@A00769:11:HC3HCDRXX:1:2109:7780:9298
CACGGAGG
+
FFFFFFFF
@A00769:11:HC3HCDRXX:1:2109:6144:9314
CACGGAGG
+
FFFFFFFF
@A00769:11:HC3HCDRXX:1:2109:8142:9361
CACGGAGG
+
F::F,FF,
@A00769:11:HC3HCDRXX:1:2109:9878:9361
CACGGAGG
+
FFFFFFFF
@A00769:11:HC3HCDRXX:1:2109:21748:9377
CACGGAGG
+
FFFFFF:F
@A00769:11:HC3HCDRXX:1:2109:25834:9377
CACGGAGG
+
FFFFFFFF
@A00769:11:HC3HCDRXX:1:2109:26431:9377
CACGGAGG
+
FFFFFFFF
@A00769:11:HC3HCDRXX:1:2109:29948:9392
CACGGAGG
+
FFFFFFFF
@A00769:11:HC3HCDRXX:1:2109:28212:9455
CACGGAGG
+
FFFFFFFF
@A00769:11:HC3HCDRXX:1:2109:6234:9502
CACGGAGG
+
FFFFFFFF
@A00769:11:HC3HCDRXX:1:2109:20392:9502
CACGGAGG
+
FFFFFFFF
@A00769:11:HC3HCDRXX:1:2109:14986:9533
CACGGAGG
+
FFFFFFFF
@A00769:11:HC3HCDRXX:1:2109:19253:9533
CACGGAGG
+
FFFFFFFF
@A00769:11:HC3HCDRXX:1:2109:4264:9565
CACGGAGG
+
FFFFFFFF
@A00769:11:HC3HCDRXX:1:2109:26576:9596
CACGGAGG
+
FFFFFFFF
@A00769:11:HC3HCDRXX:1:2109:26530:9612
CACGGAGG
+
FFFFFFFF
@A00769:11:HC3HCDRXX:1:2109:16414:9627
CACGGAGG
+
FFFFFFFF
@A00769:11:HC3HCDRXX:1:2109:19099:9737
CACGGAGG
+
FFFFFFFF
@A00769:11:HC3HCDRXX:1:2109:23466:9752
CACGGAGG
+
FFFFFFFF
@A00769:11:HC3HCDRXX:1:2109:28239:9815
CACGGAGG
+
FFFFFFFF
@A00769:11:HC3HCDRXX:1:2109:28375:9956
CACGGAGG
+
FFFFFFFF
@A00769:11:HC3HCDRXX:1:2109:19217:9972
CACGGAGG
+
FFFFFFFF
@A00769:11:HC3HCDRXX:1:2109:15248:9987
CACGGAGG
+
FFFFFFFF
@A00769:11:HC3HCDRXX:1:2109:24460:10003
CACGGAGG
+
FFFFFFFF
@A00769:11:HC3HCDRXX:1:2109:4119:10034
CACGGAGG
+
FFFFFFFF
@A00769:11:HC3HCDRXX:1:2109:17047:10066
CACGGAGG
+
FFFFFFFF
@A00769:11:HC3HCDRXX:1:2109:22046:10113
CACGGAGG
+
FFFFFFFF
@A00769:11:HC3HCDRXX:1:2109:11550:10160
CACGGAGG
+
FFFFFFFF
@A00769:11:HC3HCDRXX:1:2109:22471:10222
CACGGAGG
+
FFFFFFFF
@A00769:11:HC3HCDRXX:1:2109:26069:10222
CACGGAGG
+
FFFFFFFF
@A00769:11:HC3HCDRXX:1:2109:23131:10269
CACGGAGG
+
FFFFFFFF
@A00769:11:HC3HCDRXX:1:2109:24397:10300
CACGGAGG
+
FFFFFFFF
@A00769:11:HC3HCDRXX:1:2109:30409:10379
CACGGAGG
+
FFFFFFFF
@A00769:11:HC3HCDRXX:1:2109:29658:10394
CACGGAGG
+
FFFFFFFF
@A00769:11:HC3HCDRXX:1:2109:13250:10410
CACGGAGG
+
FFF::FF:
@A00769:11:HC3HCDRXX:1:2109:19660:10457
CACGGAGG
+
FFFFFFFF
@A00769:11:HC3HCDRXX:1:2109:20247:10504
CACGGAGG
+
FFFFFFFF
@A00769:11:HC3HCDRXX:1:2109:31114:10567
CACGGAGG
+
FFFFFFFF
@A00769:11:HC3HCDRXX:1:2109:26576:10629
CACGGAGG
+
FFFFFFFF
@A00769:11:HC3HCDRXX:1:2109:7410:10661
CACGGAGG
+
FFFFFFFF
@A00769:11:HC3HCDRXX:1:2109:5538:10676
CACGGAGG
+
FFFFFFFF
@A00769:11:HC3HCDRXX:1:2109:4092:10708
CACGGAGG
+
FFFFFFFF
@A00769:11:HC3HCDRXX:1:2109:3088:10723
CACGGAGG
+
FFFFFFFF
@A00769:11:HC3HCDRXX:1:2109:1452:10739
CACGGAGG
+
FFFFFFFF
@A00769:11:HC3HCDRXX:1:2109:25690:10880
CACGGAGG
+
FFFFFFFF
@A00769:11:HC3HCDRXX:1:2109:22851:10911
CACGGAGG
+
FFFFFFFF
@A00769:11:HC3HCDRXX:1:2109:20528:10989
CACGGAGG
+
FFFFFFFF
@A00769:11:HC3HCDRXX:1:2109:10574:11099
CACGGAGG
+
FFFFFFFF
@A00769:11:HC3HCDRXX:1:2109:1289:11177
CACGGAGG
+
FFFFFFFF
@A00769:11:HC3HCDRXX:1:2109:30364:11177
CACGGAGG
+
FFFFFFFF
@A00769:11:HC3HCDRXX:1:2109:20184:11271
CACGGAGG
+
FFFFFFFF
@A00769:11:HC3HCDRXX:1:2109:13856:11334
CACGGAGG
+
FFFFFFFF
@A00769:11:HC3HCDRXX:1:2109:19208:11490
CACGGAGG
+
FFFFFFFF
@A00769:11:HC3HCDRXX:1:2109:5086:11522
CACGGAGG
+
:F:::,F:
@A00769:11:HC3HCDRXX:1:2109:8666:11522
CACGGAGG
+
FFFFFFFF
@A00769:11:HC3HCDRXX:1:2109:3631:11569
CACGGAGG
+
FFFF,FFF
@A00769:11:HC3HCDRXX:1:2109:27914:11569
CACGGAGG
+
FFFFFFFF
@A00769:11:HC3HCDRXX:1:2109:19208:11584
CACGGAGG
+
FFFFFFFF
@A00769:11:HC3HCDRXX:1:2109:3332:11616
CACGGAGG
+
FFFFFFFF
@A00769:11:HC3HCDRXX:1:2109:3441:11647
CACGGAGG
+
FFFFFFFF
@A00769:11:HC3HCDRXX:1:2109:24108:11647
CACGGAGG
+
FFFFFFFF
@A00769:11:HC3HCDRXX:1:2109:14271:11678
CACGGAGG
+
FFFFFFFF
@A00769:11:HC3HCDRXX:1:2109:29577:11882
CACGGAGG
+
FFFFFFFF
@A00769:11:HC3HCDRXX:1:2109:24026:11945
CACGGAGG
+
FFFFFFFF
@A00769:11:HC3HCDRXX:1:2109:22634:11976
CACGGAGG
+
FFFFFFFF
@A00769:11:HC3HCDRXX:1:2109:19931:12023
CACGGAGG
+
FFFFFFFF
@A00769:11:HC3HCDRXX:1:2109:24804:12038
CACGGAGG
+
FFFFFFFF
@A00769:11:HC3HCDRXX:1:2109:28772:12085
CACGGAGG
+
FFFFFFFF
@A00769:11:HC3HCDRXX:1:2109:14904:12117
CACGGAGG
+
FFFFFFFF
@A00769:11:HC3HCDRXX:1:2109:23267:12132
CACGGAGG
+
FFFFFFFF
@A00769:11:HC3HCDRXX:1:2109:28067:12148
CACGGAGG
+
FFFFFFFF
@A00769:11:HC3HCDRXX:1:2109:28465:12148
CACGGAGG
+
FFFFFFFF
@A00769:11:HC3HCDRXX:1:2109:32488:12226
CACGGAGG
+
FFFFFFFF
@A00769:11:HC3HCDRXX:1:2109:14055:12242
CACGGAGG
+
FFFFFFFF
@A00769:11:HC3HCDRXX:1:2109:14814:12305
CACGGAGG
+
FFFFFFFF
@A00769:11:HC3HCDRXX:1:2109:6759:12320
CACGGAGG
+
FFFFFFFF
@A00769:11:HC3HCDRXX:1:2109:13557:12320
CACGGAGG
+
FFFFFFFF
@A00769:11:HC3HCDRXX:1:2109:12933:12524
CACGGAGG
+
FFFFFFFF
@A00769:11:HC3HCDRXX:1:2109:18403:12540
CACGGAGG
+
FFFFFFFF
@A00769:11:HC3HCDRXX:1:2109:12545:12571
CACGGAGG
+
FFFFFFFF
@A00769:11:HC3HCDRXX:1:2109:30572:12602
CACGGAGG
+
FFFFFFFF
@A00769:11:HC3HCDRXX:1:2109:13874:12712
CACGGAGG
+
FFFFFFFF
@A00769:11:HC3HCDRXX:1:2109:23204:12712
CACGGAGG
+
FFFFFFFF
@A00769:11:HC3HCDRXX:1:2109:30599:12743
CACGGAGG
+
FFFFFFFF
@A00769:11:HC3HCDRXX:1:2109:9227:12837
CACGGAGG
+
FFFFFFFF
@A00769:11:HC3HCDRXX:1:2109:9263:12931
CACGGAGG
+
FFFFFFFF
@A00769:11:HC3HCDRXX:1:2109:9272:13009
CACGGAGG
+
FFFFFFFF
@A00769:11:HC3HCDRXX:1:2109:31114:13103
CACGGAGG
+
FFFFFFFF
@A00769:11:HC3HCDRXX:1:2109:9480:13119
CACGGAGG
+
FFFFFFFF
@A00769:11:HC3HCDRXX:1:2109:3938:13166
CACGGAGG
+
FFFFFFFF
@A00769:11:HC3HCDRXX:1:2109:30924:13182
CACGGAGG
+
:FF:FFFF
@A00769:11:HC3HCDRXX:1:2109:32081:13182
CACGGAGG
+
F:,,FFF:
@A00769:11:HC3HCDRXX:1:2109:26124:13260
CACGGAGG
+
FFFFFFFF
@A00769:11:HC3HCDRXX:1:2109:32099:13275
CACGGAGG
+
FFFFFFFF
@A00769:11:HC3HCDRXX:1:2109:24948:13291
CACGGAGG
+
FFFFFFFF
@A00769:11:HC3HCDRXX:1:2109:25708:13291
CACGGAGG
+
FFFFFFFF
@A00769:11:HC3HCDRXX:1:2109:4038:13369
CACGGAGG
+
FFFFFFF:
@A00769:11:HC3HCDRXX:1:2109:18032:13401
CACGGAGG
+
FFFFFFFF
@A00769:11:HC3HCDRXX:1:2109:27109:13526
CACGGAGG
+
:F:FF:::
@A00769:11:HC3HCDRXX:1:2109:31141:13526
CACGGAGG
+
FFFFFFFF
@A00769:11:HC3HCDRXX:1:2109:8549:13542
CACGGAGG
+
FFFFFFFF
@A00769:11:HC3HCDRXX:1:2109:10041:13777
CACGGAGG
+
FFF:FFFF
@A00769:11:HC3HCDRXX:1:2109:16721:13823
CACGGAGG
+
FFFFFFFF
@A00769:11:HC3HCDRXX:1:2109:16170:13839
CACGGAGG
+
FFFFFFFF
@A00769:11:HC3HCDRXX:1:2109:26973:13980
CACGGAGG
+
FFFFFFFF
@A00769:11:HC3HCDRXX:1:2109:10719:14137
CACGGAGG
+
FFFFFFFF
@A00769:11:HC3HCDRXX:1:2109:13630:14137
CACGGAGG
+
FFFFFFFF
@A00769:11:HC3HCDRXX:1:2109:3577:14168
CACGGAGG
+
FFFFFFFF
@A00769:11:HC3HCDRXX:1:2109:11758:14184
CACGGAGG
+
FFFFF:FF
@A00769:11:HC3HCDRXX:1:2109:30933:14262
CACGGAGG
+
FFFFFFFF
@A00769:11:HC3HCDRXX:1:2109:11252:14372
CACGGAGG
+
FFFFFFFF
@A00769:11:HC3HCDRXX:1:2109:3016:14387
CACGGAGG
+
FFFFFFFF
@A00769:11:HC3HCDRXX:1:2109:6153:14434
CACGGAGG
+
FFFF:FFF
@A00769:11:HC3HCDRXX:1:2109:14742:14465
CACGGAGG
+
FFFFFFFF
@A00769:11:HC3HCDRXX:1:2109:26458:14465
CACGGAGG
+
FFFFFFFF
@A00769:11:HC3HCDRXX:1:2109:7708:14497
CACGGAGG
+
FFFFFFFF
@A00769:11:HC3HCDRXX:1:2109:29080:14559
CACGGAGG
+
,FF::F:,
@A00769:11:HC3HCDRXX:1:2109:29496:14591
CACGGAGG
+
FFF:FFFF
@A00769:11:HC3HCDRXX:1:2109:29035:14669
CACGGAGG
+
:FFF:F::
@A00769:11:HC3HCDRXX:1:2109:11469:14779
CACGGAGG
+
FFFFFFFF
@A00769:11:HC3HCDRXX:1:2109:10366:14873
CACGGAGG
+
FFFFFFFF
@A00769:11:HC3HCDRXX:1:2109:32036:14982
CACGGAGG
+
FFFFFFFF
@A00769:11:HC3HCDRXX:1:2109:11234:14998
CACGGAGG
+
FFFFFFFF
@A00769:11:HC3HCDRXX:1:2109:26142:15045
CACGGAGG
+
FFFFFFFF
@A00769:11:HC3HCDRXX:1:2109:26015:15170
CACGGAGG
+
FFFFFFFF
@A00769:11:HC3HCDRXX:1:2109:8558:15186
CACGGAGG
+
FFFFFFFF
@A00769:11:HC3HCDRXX:1:2109:20383:15217
CACGGAGG
+
FFFFFFFF
@A00769:11:HC3HCDRXX:1:2109:32325:15389
CACGGAGG
+
FFFFFFFF
@A00769:11:HC3HCDRXX:1:2109:4472:15436
CACGGAGG
+
FFFFFFFF
@A00769:11:HC3HCDRXX:1:2109:6253:15671
CACGGAGG
+
FFFFFFFF
@A00769:11:HC3HCDRXX:1:2109:19388:15687
CACGGAGG
+
FFFFFFFF
@A00769:11:HC3HCDRXX:1:2109:13467:15702
CACGGAGG
+
FFFFFFFF
@A00769:11:HC3HCDRXX:1:2109:26377:15734
CACGGAGG
+
FFFFFFFF
@A00769:11:HC3HCDRXX:1:2109:14253:15781
CACGGAGG
+
FFFFFFFF
@A00769:11:HC3HCDRXX:1:2109:5113:15828
CACGGAGG
+
FFFFFFFF
@A00769:11:HC3HCDRXX:1:2109:23276:15843
CACGGAGG
+
FFFFFFFF
@A00769:11:HC3HCDRXX:1:2109:29496:15843
CACGGAGG
+
FFFFFFFF
@A00769:11:HC3HCDRXX:1:2109:28384:15922
CACGGAGG
+
FFF:FFFF
@A00769:11:HC3HCDRXX:1:2109:1859:15953
CACGGAGG
+
FFFFFFFF
@A00769:11:HC3HCDRXX:1:2109:10800:15969
CACGGAGG
+
FFFFFFFF
@A00769:11:HC3HCDRXX:1:2109:4625:15984
CACGGAGG
+
FFFFF:FF
@A00769:11:HC3HCDRXX:1:2109:19226:16031
CACGGAGG
+
FFFFFFFF
@A00769:11:HC3HCDRXX:1:2109:8341:16094
CACGGAGG
+
FFFFFFFF
@A00769:11:HC3HCDRXX:1:2109:9607:16094
CACGGAGG
+
FFFFFFFF
@A00769:11:HC3HCDRXX:1:2109:2483:16188
CACGGAGG
+
FFFFFFFF
@A00769:11:HC3HCDRXX:1:2109:2962:16235
CACGGAGG
+
FFFFFFFF
@A00769:11:HC3HCDRXX:1:2109:28402:16235
CACGGAGG
+
FFFFFFFF
@A00769:11:HC3HCDRXX:1:2109:1524:16282
CACGGAGG
+
FFFFFFFF
@A00769:11:HC3HCDRXX:1:2109:6244:16344
CACGGAGG
+
FFFFFFFF
@A00769:11:HC3HCDRXX:1:2109:28257:16454
CACGGAGG
+
FFFFFFFF
@A00769:11:HC3HCDRXX:1:2109:14100:16485
CACGGAGG
+
FFFFFFFF
@A00769:11:HC3HCDRXX:1:2109:23285:16548
CACGGAGG
+
FFFFFFFF
@A00769:11:HC3HCDRXX:1:2109:26051:16830
CACGGAGG
+
FFFFFFFF
@A00769:11:HC3HCDRXX:1:2109:11415:16845
CACGGAGG
+
FFFFFFFF
@A00769:11:HC3HCDRXX:1:2109:9778:16861
CACGGAGG
+
FFFFFFFF
@A00769:11:HC3HCDRXX:1:2109:25979:16861
CACGGAGG
+
FFF,,FF:
@A00769:11:HC3HCDRXX:1:2109:10926:17002
CACGGAGG
+
FFFFFFFF
@A00769:11:HC3HCDRXX:1:2109:10239:17033
CACGGAGG
+
FFFFFFFF
@A00769:11:HC3HCDRXX:1:2109:29595:17080
CACGGAGG
+
FFFFFFFF
@A00769:11:HC3HCDRXX:1:2109:20383:17127
CACGGAGG
+
FFFFFFFF
@A00769:11:HC3HCDRXX:1:2109:4987:17143
CACGGAGG
+
FFFF:FFF
@A00769:11:HC3HCDRXX:1:2109:31937:17190
CACGGAGG
+
FFFFFFFF
@A00769:11:HC3HCDRXX:1:2109:29451:17206
CACGGAGG
+
FFFFF:FF
@A00769:11:HC3HCDRXX:1:2109:16315:17221
CACGGAGG
+
FFFFFFFF
@A00769:11:HC3HCDRXX:1:2109:22643:17284
CACGGAGG
+
FFFFFFFF
@A00769:11:HC3HCDRXX:1:2109:16062:17315
CACGGAGG
+
FFFFFFFF
@A00769:11:HC3HCDRXX:1:2109:18756:17347
CACGGAGG
+
FFFFFFFF
@A00769:11:HC3HCDRXX:1:2109:17960:17440
CACGGAGG
+
FFFFFFFF
@A00769:11:HC3HCDRXX:1:2109:27245:17456
CACGGAGG
+
FFFFFFFF
@A00769:11:HC3HCDRXX:1:2109:32163:17456
CACGGAGG
+
FFFFFFFF
@A00769:11:HC3HCDRXX:1:2109:2501:17628
CACGGAGG
+
FFFFFFFF
@A00769:11:HC3HCDRXX:1:2109:3432:17644
CACGGAGG
+
FFFFFFFF
@A00769:11:HC3HCDRXX:1:2109:25491:17769
CACGGAGG
+
FFFFF:FF
@A00769:11:HC3HCDRXX:1:2109:19985:17785
CACGGAGG
+
FFFFFFFF
@A00769:11:HC3HCDRXX:1:2109:15763:17989
CACGGAGG
+
FF:FFFFF
@A00769:11:HC3HCDRXX:1:2109:26982:18004
CACGGAGG
+
FFFFFFFF
@A00769:11:HC3HCDRXX:1:2109:32353:18067
CACGGAGG
+
FFFFFFFF
@A00769:11:HC3HCDRXX:1:2109:5873:18145
CACGGAGG
+
FFFFFFFF
@A00769:11:HC3HCDRXX:1:2109:1235:18161
CACGGAGG
+
:FFFFFFF
@A00769:11:HC3HCDRXX:1:2109:18484:18192
CACGGAGG
+
FFFFFFFF
@A00769:11:HC3HCDRXX:1:2109:7654:18223
CACGGAGG
+
FFFFFFFF
@A00769:11:HC3HCDRXX:1:2109:20690:18223
CACGGAGG
+
FFFFFFFF
@A00769:11:HC3HCDRXX:1:2109:15103:18349
CACGGAGG
+
FFFFFFFF
@A00769:11:HC3HCDRXX:1:2109:5023:18364
CACGGAGG
+
FFFFFFFF
@A00769:11:HC3HCDRXX:1:2109:12924:18396
CACGGAGG
+
FFFFFFFF
@A00769:11:HC3HCDRXX:1:2109:18964:18521
CACGGAGG
+
FFFFFFFF
@A00769:11:HC3HCDRXX:1:2109:26476:18537
CACGGAGG
+
FFFFFFFF
@A00769:11:HC3HCDRXX:1:2109:2835:18552
CACGGAGG
+
FFFFFFFF
@A00769:11:HC3HCDRXX:1:2109:21829:18599
CACGGAGG
+
FFFFFFFF
@A00769:11:HC3HCDRXX:1:2109:22742:18709
CACGGAGG
+
FFFFFFFF
@A00769:11:HC3HCDRXX:1:2109:14579:18818
CACGGAGG
+
F:F:FFFF
@A00769:11:HC3HCDRXX:1:2109:11559:18850
CACGGAGG
+
,F,,FF:F
@A00769:11:HC3HCDRXX:1:2109:27832:18850
CACGGAGG
+
FFFFFFFF
@A00769:11:HC3HCDRXX:1:2109:28528:18865
CACGGAGG
+
FFFFFFFF
@A00769:11:HC3HCDRXX:1:2109:29369:18881
CACGGAGG
+
FFFFFFFF
@A00769:11:HC3HCDRXX:1:2109:7536:18928
CACGGAGG
+
FFFFFFFF
@A00769:11:HC3HCDRXX:1:2109:27037:18944
CACGGAGG
+
FFFFFFFF
@A00769:11:HC3HCDRXX:1:2109:12364:18959
CACGGAGG
+
FFFFFFFF
@A00769:11:HC3HCDRXX:1:2109:4562:18975
CACGGAGG
+
FFFFFFFF
@A00769:11:HC3HCDRXX:1:2109:11939:19069
CACGGAGG
+
FFFFFFFF
@A00769:11:HC3HCDRXX:1:2109:22444:19069
CACGGAGG
+
FFFFFFFF
@A00769:11:HC3HCDRXX:1:2109:24035:19225
CACGGAGG
+
FFFFFFFF
@A00769:11:HC3HCDRXX:1:2109:8603:19272
CACGGAGG
+
FFFFFFFF
@A00769:11:HC3HCDRXX:1:2109:12744:19304
CACGGAGG
+
FFFFFFFF
@A00769:11:HC3HCDRXX:1:2109:19813:19304
CACGGAGG
+
FFFFFFFF
@A00769:11:HC3HCDRXX:1:2109:30309:19351
CACGGAGG
+
FFFFFFFF
@A00769:11:HC3HCDRXX:1:2109:20826:19366
CACGGAGG
+
FFFFFFFF
@A00769:11:HC3HCDRXX:1:2109:30825:19398
CACGGAGG
+
FFFFFFFF
@A00769:11:HC3HCDRXX:1:2109:3468:19492
CACGGAGG
+
FFFFFFFF
@A00769:11:HC3HCDRXX:1:2109:12120:19507
CACGGAGG
+
FFFFFFFF
@A00769:11:HC3HCDRXX:1:2109:21278:19586
CACGGAGG
+
FFFFFFFF
@A00769:11:HC3HCDRXX:1:2109:7979:19633
CACGGAGG
+
FFFFFFFF
@A00769:11:HC3HCDRXX:1:2109:32000:19680
CACGGAGG
+
FFFFFFFF
@A00769:11:HC3HCDRXX:1:2109:3911:19977
CACGGAGG
+
FFFFFFFF
@A00769:11:HC3HCDRXX:1:2109:22643:19977
CACGGAGG
+
FFFFFFFF
@A00769:11:HC3HCDRXX:1:2109:17951:20024
CACGGAGG
+
FFFFFFFF
@A00769:11:HC3HCDRXX:1:2109:14208:20055
CACGGAGG
+
FFFFFFFF
@A00769:11:HC3HCDRXX:1:2109:3956:20087
CACGGAGG
+
FFFFFFFF
@A00769:11:HC3HCDRXX:1:2109:29613:20118
CACGGAGG
+
FFFFFFFF
@A00769:11:HC3HCDRXX:1:2109:11840:20181
CACGGAGG
+
FFFFFFFF
@A00769:11:HC3HCDRXX:1:2109:27986:20337
CACGGAGG
+
FF,FFFFF
@A00769:11:HC3HCDRXX:1:2109:12572:20384
CACGGAGG
+
:FFFFFFF
@A00769:11:HC3HCDRXX:1:2109:26576:20431
CACGGAGG
+
FFFFFFFF
@A00769:11:HC3HCDRXX:1:2109:30445:20431
CACGGAGG
+
FFFFFFFF
@A00769:11:HC3HCDRXX:1:2109:6017:20525
CACGGAGG
+
FFFFFFFF
@A00769:11:HC3HCDRXX:1:2109:31448:20603
CACGGAGG
+
FFFFFFFF
@A00769:11:HC3HCDRXX:1:2109:6940:20776
CACGGAGG
+
FFFFFFFF
@A00769:11:HC3HCDRXX:1:2109:9046:20823
CACGGAGG
+
FFFFFFFF
@A00769:11:HC3HCDRXX:1:2109:20256:20823
CACGGAGG
+
FFFFFFFF
@A00769:11:HC3HCDRXX:1:2109:13838:20885
CACGGAGG
+
FFFFFFFF
@A00769:11:HC3HCDRXX:1:2109:3206:20917
CACGGAGG
+
FFFFFFFF
@A00769:11:HC3HCDRXX:1:2109:19895:21104
CACGGAGG
+
FFFFFFFF
@A00769:11:HC3HCDRXX:1:2109:25852:21120
CACGGAGG
+
FFFFFFFF
@A00769:11:HC3HCDRXX:1:2109:3495:21167
CACGGAGG
+
FFFFFFFF
@A00769:11:HC3HCDRXX:1:2109:1940:21261
CACGGAGG
+
:FFFF::F
@A00769:11:HC3HCDRXX:1:2109:10719:21371
CACGGAGG
+
FFFFFFFF
@A00769:11:HC3HCDRXX:1:2109:10655:21449
CACGGAGG
+
FFFFFFFF
@A00769:11:HC3HCDRXX:1:2109:5113:21465
CACGGAGG
+
FFFFFFFF
@A00769:11:HC3HCDRXX:1:2109:22652:21465
CACGGAGG
+
FFF:FFFF
@A00769:11:HC3HCDRXX:1:2109:23014:21496
CACGGAGG
+
FFFF:FFF
@A00769:11:HC3HCDRXX:1:2109:23900:21527
CACGGAGG
+
FFFFFFFF
@A00769:11:HC3HCDRXX:1:2109:29631:21527
CACGGAGG
+
FFFFFFFF
@A00769:11:HC3HCDRXX:1:2109:28465:21605
CACGGAGG
+
FFFFFFFF
@A00769:11:HC3HCDRXX:1:2109:29785:21605
CACGGAGG
+
FFFFFFFF
@A00769:11:HC3HCDRXX:1:2109:6967:21793
CACGGAGG
+
FFFFFFFF
@A00769:11:HC3HCDRXX:1:2109:7075:21793
CACGGAGG
+
FFFFFFFF
@A00769:11:HC3HCDRXX:1:2109:14253:21793
CACGGAGG
+
FFFFFFFF
@A00769:11:HC3HCDRXX:1:2109:2510:21872
CACGGAGG
+
FFFFFFFF
@A00769:11:HC3HCDRXX:1:2109:19379:21872
CACGGAGG
+
FFFFFFFF
@A00769:11:HC3HCDRXX:1:2109:25247:21950
CACGGAGG
+
FFFFFFFF
@A00769:11:HC3HCDRXX:1:2109:5728:21966
CACGGAGG
+
FFFFFFFF
@A00769:11:HC3HCDRXX:1:2109:16134:21981
CACGGAGG
+
FFFFFFFF
@A00769:11:HC3HCDRXX:1:2109:23375:22185
CACGGAGG
+
FFFFFFFF
@A00769:11:HC3HCDRXX:1:2109:9390:22263
CACGGAGG
+
FFFFFFFF
@A00769:11:HC3HCDRXX:1:2109:16007:22263
CACGGAGG
+
FFFFFFFF
@A00769:11:HC3HCDRXX:1:2109:3468:22279
CACGGAGG
+
FFFFFFFF
@A00769:11:HC3HCDRXX:1:2109:6153:22326
CACGGAGG
+
FFFFFFFF
@A00769:11:HC3HCDRXX:1:2109:27670:22357
CACGGAGG
+
FFFFFFFF
@A00769:11:HC3HCDRXX:1:2109:19036:22435
CACGGAGG
+
FFFFFFFF
@A00769:11:HC3HCDRXX:1:2109:6813:22467
CACGGAGG
+
FFFFFFFF
@A00769:11:HC3HCDRXX:1:2109:28465:22482
CACGGAGG
+
FFFFFFFF
@A00769:11:HC3HCDRXX:1:2109:5873:22529
CACGGAGG
+
FFFFFFFF
@A00769:11:HC3HCDRXX:1:2109:29658:22639
CACGGAGG
+
FFFFFFFF
@A00769:11:HC3HCDRXX:1:2109:6262:22733
CACGGAGG
+
FF:FFF,F
@A00769:11:HC3HCDRXX:1:2109:5502:22795
CACGGAGG
+
FFFFFFFF
@A00769:11:HC3HCDRXX:1:2109:1434:22827
CACGGAGG
+
FFFF:FFF
@A00769:11:HC3HCDRXX:1:2109:5665:22858
CACGGAGG
+
FFFFFFFF
@A00769:11:HC3HCDRXX:1:2109:26115:22889
CACGGAGG
+
FFFFFFFF
@A00769:11:HC3HCDRXX:1:2109:24614:22983
CACGGAGG
+
FFFFFFFF
@A00769:11:HC3HCDRXX:1:2109:14724:23015
CACGGAGG
+
FF:FFFF:
@A00769:11:HC3HCDRXX:1:2109:19967:23046
CACGGAGG
+
:F,F:FFF
@A00769:11:HC3HCDRXX:1:2109:28140:23046
CACGGAGG
+
FFFFFFFF
@A00769:11:HC3HCDRXX:1:2109:19244:23171
CACGGAGG
+
FFFFFFFF
@A00769:11:HC3HCDRXX:1:2109:16830:23187
CACGGAGG
+
FFFFFFFF
@A00769:11:HC3HCDRXX:1:2109:22381:23281
CACGGAGG
+
FFFFFFFF
@A00769:11:HC3HCDRXX:1:2109:19108:23343
CACGGAGG
+
FFFFFFFF
@A00769:11:HC3HCDRXX:1:2109:5520:23390
CACGGAGG
+
FFFFFFFF
@A00769:11:HC3HCDRXX:1:2109:2040:23469
CACGGAGG
+
FFFFFFFF
@A00769:11:HC3HCDRXX:1:2109:11668:23516
CACGGAGG
+
FFFF,FFF
@A00769:11:HC3HCDRXX:1:2109:8323:23641
CACGGAGG
+
FFFF:FFF
@A00769:11:HC3HCDRXX:1:2109:1642:23938
CACGGAGG
+
FFFFFFFF
@A00769:11:HC3HCDRXX:1:2109:6207:23954
CACGGAGG
+
FFFFFFFF
@A00769:11:HC3HCDRXX:1:2109:24496:23970
CACGGAGG
+
FFFFFFFF
@A00769:11:HC3HCDRXX:1:2109:27688:24017
CACGGAGG
+
FFFFFFFF
@A00769:11:HC3HCDRXX:1:2109:31756:24017
CACGGAGG
+
FFFFFFFF
@A00769:11:HC3HCDRXX:1:2109:18385:24032
CACGGAGG
+
FFFFFFFF
@A00769:11:HC3HCDRXX:1:2109:21341:24079
CACGGAGG
+
FFF::F,F
@A00769:11:HC3HCDRXX:1:2109:25608:24142
CACGGAGG
+
FFFFFFFF
@A00769:11:HC3HCDRXX:1:2109:30138:24189
CACGGAGG
+
FFFFFFFF
@A00769:11:HC3HCDRXX:1:2109:15329:24377
CACGGAGG
+
FFFFFFFF
@A00769:11:HC3HCDRXX:1:2109:25491:24377
CACGGAGG
+
FFFFFFFF
@A00769:11:HC3HCDRXX:1:2109:6081:24455
CACGGAGG
+
FFFFFFFF
@A00769:11:HC3HCDRXX:1:2109:17752:24471
CACGGAGG
+
FFFFFFFF
@A00769:11:HC3HCDRXX:1:2109:31801:24471
CACGGAGG
+
FFFFFFFF
@A00769:11:HC3HCDRXX:1:2109:5764:24502
CACGGAGG
+
FFFFFFFF
@A00769:11:HC3HCDRXX:1:2109:22968:24518
CACGGAGG
+
FFFF:FF:
@A00769:11:HC3HCDRXX:1:2109:1931:24533
CACGGAGG
+
FFFFFFF:
@A00769:11:HC3HCDRXX:1:2109:20302:24596
CACGGAGG
+
FFFFFFFF
@A00769:11:HC3HCDRXX:1:2109:26431:24627
CACGGAGG
+
FFFFFFFF
@A00769:11:HC3HCDRXX:1:2109:2112:24846
CACGGAGG
+
FFFFFFFF
@A00769:11:HC3HCDRXX:1:2109:15022:24846
CACGGAGG
+
FFFFFFFF
@A00769:11:HC3HCDRXX:1:2109:15013:24862
CACGGAGG
+
FFFFFFFF
@A00769:11:HC3HCDRXX:1:2109:7419:24925
CACGGAGG
+
FFFFFFFF
@A00769:11:HC3HCDRXX:1:2109:14922:24987
CACGGAGG
+
FF:FFFFF
@A00769:11:HC3HCDRXX:1:2109:2935:25113
CACGGAGG
+
FFFFFFFF
@A00769:11:HC3HCDRXX:1:2109:13349:25363
CACGGAGG
+
FFFFFFFF
@A00769:11:HC3HCDRXX:1:2109:5457:25629
CACGGAGG
+
FFFFFFFF
@A00769:11:HC3HCDRXX:1:2109:17309:25801
CACGGAGG
+
FFFFFFFF
@A00769:11:HC3HCDRXX:1:2109:29017:25880
CACGGAGG
+
FFFFFFFF
@A00769:11:HC3HCDRXX:1:2109:12608:26021
CACGGAGG
+
FFFFFFFF
@A00769:11:HC3HCDRXX:1:2109:29044:26021
CACGGAGG
+
FFFFFFFF
@A00769:11:HC3HCDRXX:1:2109:31991:26083
CACGGAGG
+
FFFFFFFF
@A00769:11:HC3HCDRXX:1:2109:8196:26115
CACGGAGG
+
FFFFFFFF
@A00769:11:HC3HCDRXX:1:2109:13141:26130
CACGGAGG
+
FFF:FFFF
@A00769:11:HC3HCDRXX:1:2109:23529:26240
CACGGAGG
+
FFFFFFFF
@A00769:11:HC3HCDRXX:1:2109:6940:26256
CACGGAGG
+
FFFFFFFF
@A00769:11:HC3HCDRXX:1:2109:9227:26459
CACGGAGG
+
FFFFFFFF
@A00769:11:HC3HCDRXX:1:2109:18123:26459
CACGGAGG
+
FFFFFFFF
@A00769:11:HC3HCDRXX:1:2109:9272:26506
CACGGAGG
+
FFFFFFFF
@A00769:11:HC3HCDRXX:1:2109:26051:26569
CACGGAGG
+
FFFFFFFF
@A00769:11:HC3HCDRXX:1:2109:2736:26584
CACGGAGG
+
FFFFFFFF
@A00769:11:HC3HCDRXX:1:2109:14733:26600
CACGGAGG
+
FFFFFFFF
@A00769:11:HC3HCDRXX:1:2109:29405:26616
CACGGAGG
+
FFFFFFFF
@A00769:11:HC3HCDRXX:1:2109:15221:26631
CACGGAGG
+
FFFFFFFF
@A00769:11:HC3HCDRXX:1:2109:26820:26647
CACGGAGG
+
FFFFFFFF
@A00769:11:HC3HCDRXX:1:2109:26973:26663
CACGGAGG
+
FFFFFFFF
@A00769:11:HC3HCDRXX:1:2109:23032:26850
CACGGAGG
+
FFFFFFFF
@A00769:11:HC3HCDRXX:1:2109:25988:26897
CACGGAGG
+
FFFFFFFF
@A00769:11:HC3HCDRXX:1:2109:15709:26913
CACGGAGG
+
:FFFFFFF
@A00769:11:HC3HCDRXX:1:2109:22354:26929
CACGGAGG
+
FFFFFFFF
@A00769:11:HC3HCDRXX:1:2109:13892:26960
CACGGAGG
+
FFFFFFFF
@A00769:11:HC3HCDRXX:1:2109:27941:27085
CACGGAGG
+
FFFFFFFF
@A00769:11:HC3HCDRXX:1:2109:30147:27117
CACGGAGG
+
FFFFFFFF
@A00769:11:HC3HCDRXX:1:2109:25328:27132
CACGGAGG
+
FFFFFFF:
@A00769:11:HC3HCDRXX:1:2109:15275:27258
CACGGAGG
+
FFFFFFFF
@A00769:11:HC3HCDRXX:1:2109:27615:27336
CACGGAGG
+
FF,FFFFF
@A00769:11:HC3HCDRXX:1:2109:15040:27352
CACGGAGG
+
FFFFFFF:
@A00769:11:HC3HCDRXX:1:2109:8748:27383
CACGGAGG
+
FFFFFFFF
@A00769:11:HC3HCDRXX:1:2109:19578:27414
CACGGAGG
+
FFFFFFFF
@A00769:11:HC3HCDRXX:1:2109:5041:27508
CACGGAGG
+
FFFFFFFF
@A00769:11:HC3HCDRXX:1:2109:8974:27555
CACGGAGG
+
FFFFFF:F
@A00769:11:HC3HCDRXX:1:2109:14904:27555
CACGGAGG
+
FFFFFFFF
@A00769:11:HC3HCDRXX:1:2109:15130:27665
CACGGAGG
+
FFFFFFFF
@A00769:11:HC3HCDRXX:1:2109:19099:27743
CACGGAGG
+
FFFFFFFF
@A00769:11:HC3HCDRXX:1:2109:11605:27759
CACGGAGG
+
FFFFFFFF
@A00769:11:HC3HCDRXX:1:2109:15148:27790
CACGGAGG
+
FFFFFFFF
@A00769:11:HC3HCDRXX:1:2109:16658:27806
CACGGAGG
+
FFFFFFFF
@A00769:11:HC3HCDRXX:1:2109:16333:27899
CACGGAGG
+
FFFFFFFF
@A00769:11:HC3HCDRXX:1:2109:9833:27915
CACGGAGG
+
FFFFFFFF
@A00769:11:HC3HCDRXX:1:2109:13096:27993
CACGGAGG
+
FFFFFFFF
@A00769:11:HC3HCDRXX:1:2109:4869:28056
CACGGAGG
+
FFFFFFFF
@A00769:11:HC3HCDRXX:1:2109:11107:28056
CACGGAGG
+
FFF,,F,,
@A00769:11:HC3HCDRXX:1:2109:20302:28103
CACGGAGG
+
FFFFFFFF
@A00769:11:HC3HCDRXX:1:2109:21432:28150
CACGGAGG
+
FFFFFFFF
@A00769:11:HC3HCDRXX:1:2109:24641:28228
CACGGAGG
+
FFFFFFFF
@A00769:11:HC3HCDRXX:1:2109:29695:28401
CACGGAGG
+
FFFFFFFF
@A00769:11:HC3HCDRXX:1:2109:21884:28463
CACGGAGG
+
FFFFFFFF
@A00769:11:HC3HCDRXX:1:2109:28194:28463
CACGGAGG
+
FFFFFFFF
@A00769:11:HC3HCDRXX:1:2109:20925:28494
CACGGAGG
+
FFFFFFFF
@A00769:11:HC3HCDRXX:1:2109:26982:28526
CACGGAGG
+
FFFFFFFF
@A00769:11:HC3HCDRXX:1:2109:13123:28573
CACGGAGG
+
FFFFFFFF
@A00769:11:HC3HCDRXX:1:2109:21658:28573
CACGGAGG
+
FFFF:FFF
@A00769:11:HC3HCDRXX:1:2109:22272:28635
CACGGAGG
+
FFFFFFFF
@A00769:11:HC3HCDRXX:1:2109:17264:28698
CACGGAGG
+
:FFFFFFF
@A00769:11:HC3HCDRXX:1:2109:16170:28714
CACGGAGG
+
FFF:FFFF
@A00769:11:HC3HCDRXX:1:2109:7265:28823
CACGGAGG
+
FFFFFFFF
@A00769:11:HC3HCDRXX:1:2109:15293:28917
CACGGAGG
+
FFFFFFFF
@A00769:11:HC3HCDRXX:1:2109:18710:29042
CACGGAGG
+
FFFFFFFF
@A00769:11:HC3HCDRXX:1:2109:10565:29089
CACGGAGG
+
FFFFFFFF
@A00769:11:HC3HCDRXX:1:2109:19542:29293
CACGGAGG
+
FFFFFFFF
@A00769:11:HC3HCDRXX:1:2109:1479:29387
CACGGAGG
+
FFFFFFFF
@A00769:11:HC3HCDRXX:1:2109:29261:29434
CACGGAGG
+
FFF:FFFF
@A00769:11:HC3HCDRXX:1:2109:23249:29450
CACGGAGG
+
FFFFFFFF
@A00769:11:HC3HCDRXX:1:2109:27778:29528
CACGGAGG
+
FFFFFFFF
@A00769:11:HC3HCDRXX:1:2109:8223:29606
CACGGAGG
+
FFFFFFFF
@A00769:11:HC3HCDRXX:1:2109:20383:29684
CACGGAGG
+
FFFFFFFF
@A00769:11:HC3HCDRXX:1:2109:19723:29731
CACGGAGG
+
F:::F:::
@A00769:11:HC3HCDRXX:1:2109:6054:29888
CACGGAGG
+
FFFFFFFF
@A00769:11:HC3HCDRXX:1:2109:9136:29904
CACGGAGG
+
FFFFFFFF
@A00769:11:HC3HCDRXX:1:2109:19452:29919
CACGGAGG
+
FFFFFFFF
@A00769:11:HC3HCDRXX:1:2109:6451:29951
CACGGAGG
+
FFFFFFFF
@A00769:11:HC3HCDRXX:1:2109:26910:29997
CACGGAGG
+
FFFFFFFF
@A00769:11:HC3HCDRXX:1:2109:5439:30013
CACGGAGG
+
FFFFFFFF
@A00769:11:HC3HCDRXX:1:2109:1606:30076
CACGGAGG
+
FFFFFFFF
@A00769:11:HC3HCDRXX:1:2109:11939:30154
CACGGAGG
+
FFFFFFFF
@A00769:11:HC3HCDRXX:1:2109:1181:30342
CACGGAGG
+
FFFFFFFF
@A00769:11:HC3HCDRXX:1:2109:2564:30358
CACGGAGG
+
FFFFFFFF
@A00769:11:HC3HCDRXX:1:2109:19497:30436
CACGGAGG
+
FFFFFFFF
@A00769:11:HC3HCDRXX:1:2109:27688:30436
CACGGAGG
+
FFFFFFFF
@A00769:11:HC3HCDRXX:1:2109:8332:30452
CACGGAGG
+
FFFFFFFF
@A00769:11:HC3HCDRXX:1:2109:6262:30655
CACGGAGG
+
FFFFFFFF
@A00769:11:HC3HCDRXX:1:2109:14579:30655
CACGGAGG
+
FFFFFFFF
@A00769:11:HC3HCDRXX:1:2109:2691:30702
CACGGAGG
+
FFFFFFFF
@A00769:11:HC3HCDRXX:1:2109:5258:30733
CACGGAGG
+
::F,FFF:
@A00769:11:HC3HCDRXX:1:2109:16369:30780
CACGGAGG
+
FF,:FFFF
@A00769:11:HC3HCDRXX:1:2109:31512:30827
CACGGAGG
+
FFFFFFFF
@A00769:11:HC3HCDRXX:1:2109:3351:30906
CACGGAGG
+
FFFFFFFF
@A00769:11:HC3HCDRXX:1:2109:11035:31031
CACGGAGG
+
FFFFFFFF
@A00769:11:HC3HCDRXX:1:2109:20130:31031
CACGGAGG
+
FFFFFFFF
@A00769:11:HC3HCDRXX:1:2109:8305:31219
CACGGAGG
+
FFFFFFFF
@A00769:11:HC3HCDRXX:1:2109:22309:31266
CACGGAGG
+
FFFFFFFF
@A00769:11:HC3HCDRXX:1:2109:5855:31328
CACGGAGG
+
FFFFFFFF
@A00769:11:HC3HCDRXX:1:2109:3875:31344
CACGGAGG
+
FFFFFFFF
@A00769:11:HC3HCDRXX:1:2109:13422:31532
CACGGAGG
+
FFFFFFFF
@A00769:11:HC3HCDRXX:1:2109:21242:31579
CACGGAGG
+
FFFFFFFF
@A00769:11:HC3HCDRXX:1:2109:25238:31579
CACGGAGG
+
FFFFFFFF
@A00769:11:HC3HCDRXX:1:2109:8992:31594
CACGGAGG
+
FFFFFFFF
@A00769:11:HC3HCDRXX:1:2109:15646:31594
CACGGAGG
+
FFFFFFFF
@A00769:11:HC3HCDRXX:1:2109:18267:31657
CACGGAGG
+
FFFFFFFF
@A00769:11:HC3HCDRXX:1:2109:20256:31688
CACGGAGG
+
FFFFFFFF
@A00769:11:HC3HCDRXX:1:2109:25201:31704
CACGGAGG
+
FFFFFFFF
@A00769:11:HC3HCDRXX:1:2109:30246:31704
CACGGAGG
+
FFFFFFFF
@A00769:11:HC3HCDRXX:1:2109:9968:31751
CACGGAGG
+
FFFFFFFF
@A00769:11:HC3HCDRXX:1:2109:8666:31939
CACGGAGG
+
FFFFFFFF
@A00769:11:HC3HCDRXX:1:2109:2880:31970
CACGGAGG
+
FFFFFFFF
@A00769:11:HC3HCDRXX:1:2109:12717:31970
CACGGAGG
+
FFFFFFFF
@A00769:11:HC3HCDRXX:1:2109:29279:32002
CACGGAGG
+
FFFFFFFF
@A00769:11:HC3HCDRXX:1:2109:19669:32049
CACGGAGG
+
FFFFFFFF
@A00769:11:HC3HCDRXX:1:2109:19497:32095
CACGGAGG
+
FFFFFFFF
@A00769:11:HC3HCDRXX:1:2109:32298:32095
CACGGAGG
+
FFFFFFFF
@A00769:11:HC3HCDRXX:1:2109:24352:32111
CACGGAGG
+
FFFFFFFF
@A00769:11:HC3HCDRXX:1:2109:3540:32142
CACGGAGG
+
FFFFFFFF
@A00769:11:HC3HCDRXX:1:2109:6732:32221
CACGGAGG
+
FFFFFFFF
@A00769:11:HC3HCDRXX:1:2109:31656:32236
CACGGAGG
+
FFFFFFFF
@A00769:11:HC3HCDRXX:1:2109:20645:32268
CACGGAGG
+
FFFFFFFF
@A00769:11:HC3HCDRXX:1:2109:6036:32518
CACGGAGG
+
FFFFFFFF
@A00769:11:HC3HCDRXX:1:2109:25590:32534
CACGGAGG
+
FFFFF:FF
@A00769:11:HC3HCDRXX:1:2109:22544:32581
CACGGAGG
+
FFFFFFFF
@A00769:11:HC3HCDRXX:1:2109:3920:32675
CACGGAGG
+
FFFFF:FF
@A00769:11:HC3HCDRXX:1:2109:7482:32706
CACGGAGG
+
FFFFFFFF
@A00769:11:HC3HCDRXX:1:2109:10013:32737
CACGGAGG
+
FFFFFFFF
@A00769:11:HC3HCDRXX:1:2109:18285:32784
CACGGAGG
+
FFFFFFFF
@A00769:11:HC3HCDRXX:1:2109:32371:32847
CACGGAGG
+
FFFFFF:F
@A00769:11:HC3HCDRXX:1:2109:27037:32910
CACGGAGG
+
FFFFFFFF
@A00769:11:HC3HCDRXX:1:2109:27706:32972
CACGGAGG
+
FFFFFFFF
@A00769:11:HC3HCDRXX:1:2109:17110:33066
CACGGAGG
+
FFFF:,FF
@A00769:11:HC3HCDRXX:1:2109:13684:33082
CACGGAGG
+
FFFFFFFF
@A00769:11:HC3HCDRXX:1:2109:13666:33176
CACGGAGG
+
FFF:FFFF
@A00769:11:HC3HCDRXX:1:2109:24117:33238
CACGGAGG
+
F:F:FF:F
@A00769:11:HC3HCDRXX:1:2109:22887:33270
CACGGAGG
+
FFFFFFFF
@A00769:11:HC3HCDRXX:1:2109:3866:33301
CACGGAGG
+
FFFFFFFF
@A00769:11:HC3HCDRXX:1:2109:27208:33301
CACGGAGG
+
FFFFFFFF
@A00769:11:HC3HCDRXX:1:2109:21594:33348
CACGGAGG
+
FFFFFFFF
@A00769:11:HC3HCDRXX:1:2109:4743:33411
CACGGAGG
+
FF:FF:F,
@A00769:11:HC3HCDRXX:1:2109:30581:33411
CACGGAGG
+
FFFFF,F:
@A00769:11:HC3HCDRXX:1:2109:27769:33489
CACGGAGG
+
FFFFFFFF
@A00769:11:HC3HCDRXX:1:2109:27814:33505
CACGGAGG
+
FFFFFFFF
@A00769:11:HC3HCDRXX:1:2109:11903:33599
CACGGAGG
+
FFFFFFFF
@A00769:11:HC3HCDRXX:1:2109:25988:33599
CACGGAGG
+
FFFFF:F:
@A00769:11:HC3HCDRXX:1:2109:12255:33677
CACGGAGG
+
FFFFFFFF
@A00769:11:HC3HCDRXX:1:2109:11442:33739
CACGGAGG
+
FFFFFFFF
@A00769:11:HC3HCDRXX:1:2109:11261:33771
CACGGAGG
+
FFFFFFFF
@A00769:11:HC3HCDRXX:1:2109:28420:33833
CACGGAGG
+
FFFFFFFF
@A00769:11:HC3HCDRXX:1:2109:9733:33912
CACGGAGG
+
FFFFFFFF
@A00769:11:HC3HCDRXX:1:2109:27362:33912
CACGGAGG
+
,F:,FFFF
@A00769:11:HC3HCDRXX:1:2109:14940:33974
CACGGAGG
+
FFFFFFFF
@A00769:11:HC3HCDRXX:1:2109:32117:33974
CACGGAGG
+
FFFFFFFF
@A00769:11:HC3HCDRXX:1:2109:29830:33990
CACGGAGG
+
FFFFFFFF
@A00769:11:HC3HCDRXX:1:2109:10845:34021
CACGGAGG
+
FFFFFFFF
@A00769:11:HC3HCDRXX:1:2109:16911:34068
CACGGAGG
+
FFFFFFFF
@A00769:11:HC3HCDRXX:1:2109:17689:34100
CACGGAGG
+
FFFFFFFF
@A00769:11:HC3HCDRXX:1:2109:16568:34194
CACGGAGG
+
FFFFFFFF
@A00769:11:HC3HCDRXX:1:2109:32407:34194
CACGGAGG
+
FFFFFFFF
@A00769:11:HC3HCDRXX:1:2109:12933:34225
CACGGAGG
+
FFFFFFFF
@A00769:11:HC3HCDRXX:1:2109:11487:34256
CACGGAGG
+
:FF,FF:,
@A00769:11:HC3HCDRXX:1:2109:22128:34272
CACGGAGG
+
FFFFFFFF
@A00769:11:HC3HCDRXX:1:2109:23710:34287
CACGGAGG
+
FFFFFFFF
@A00769:11:HC3HCDRXX:1:2109:13087:34366
CACGGAGG
+
FF,,:FF:
@A00769:11:HC3HCDRXX:1:2109:3170:34475
CACGGAGG
+
FFFFFFFF
@A00769:11:HC3HCDRXX:1:2109:9227:34475
CACGGAGG
+
FFFFFFFF
@A00769:11:HC3HCDRXX:1:2109:29234:34491
CACGGAGG
+
FFFFFFFF
@A00769:11:HC3HCDRXX:1:2109:5358:34507
CACGGAGG
+
FFFFFFFF
@A00769:11:HC3HCDRXX:1:2109:24659:34554
CACGGAGG
+
FFFFFFFF
@A00769:11:HC3HCDRXX:1:2109:17553:34679
CACGGAGG
+
FFF::F:F
@A00769:11:HC3HCDRXX:1:2109:2727:34835
CACGGAGG
+
FFFFFFFF
@A00769:11:HC3HCDRXX:1:2109:20654:34945
CACGGAGG
+
FFFFFFFF
@A00769:11:HC3HCDRXX:1:2109:22752:34976
CACGGAGG
+
FFFFFFFF
@A00769:11:HC3HCDRXX:1:2109:18484:35102
CACGGAGG
+
FFFFFFFF
@A00769:11:HC3HCDRXX:1:2109:25211:35227
CACGGAGG
+
FFFFFFFF
@A00769:11:HC3HCDRXX:1:2109:5421:35336
CACGGAGG
+
FFFFFFFF
@A00769:11:HC3HCDRXX:1:2109:10999:35415
CACGGAGG
+
FFFFFFFF
@A00769:11:HC3HCDRXX:1:2109:31665:35415
CACGGAGG
+
FFFFFFFF
@A00769:11:HC3HCDRXX:1:2109:10990:35430
CACGGAGG
+
FFFFFFFF
@A00769:11:HC3HCDRXX:1:2109:25563:35430
CACGGAGG
+
FFFFFFFF
@A00769:11:HC3HCDRXX:1:2109:17155:35524
CACGGAGG
+
FFFFFFFF
@A00769:11:HC3HCDRXX:1:2109:8151:35556
CACGGAGG
+
FF:FFFFF
@A00769:11:HC3HCDRXX:1:2109:30129:35603
CACGGAGG
+
FFFFFFFF
@A00769:11:HC3HCDRXX:1:2109:10908:35665
CACGGAGG
+
FFFFFFFF
@A00769:11:HC3HCDRXX:1:2109:12319:35665
CACGGAGG
+
FFFFFF:F
@A00769:11:HC3HCDRXX:1:2109:29333:35728
CACGGAGG
+
FFFFFFFF
@A00769:11:HC3HCDRXX:1:2109:13232:35744
CACGGAGG
+
FFFFFFFF
@A00769:11:HC3HCDRXX:1:2109:26286:35744
CACGGAGG
+
FFFFFFFF
@A00769:11:HC3HCDRXX:1:2109:30825:35775
CACGGAGG
+
FFFFFFFF
@A00769:11:HC3HCDRXX:1:2109:29568:35822
CACGGAGG
+
FFFFFFFF
@A00769:11:HC3HCDRXX:1:2109:17743:35853
CACGGAGG
+
FFFFFFFF
@A00769:11:HC3HCDRXX:1:2109:20184:35853
CACGGAGG
+
FFFFF::F
@A00769:11:HC3HCDRXX:1:2109:27642:35994
CACGGAGG
+
FFFFFFFF
@A00769:11:HC3HCDRXX:1:2109:5737:36166
CACGGAGG
+
FFFFFFFF
@A00769:11:HC3HCDRXX:1:2109:14868:36166
CACGGAGG
+
FFFFFFFF
@A00769:11:HC3HCDRXX:1:2109:32768:36166
CACGGAGG
+
FFFFFFFF
@A00769:11:HC3HCDRXX:1:2109:5484:36260
CACGGAGG
+
FFFFFFFF
@A00769:11:HC3HCDRXX:1:2109:7157:36276
CACGGAGG
+
FFFFFFFF
@A00769:11:HC3HCDRXX:1:2109:24388:36276
CACGGAGG
+
FFFFFFFF
@A00769:11:HC3HCDRXX:1:2109:28203:36276
CACGGAGG
+
FFFFFFFF
@A00769:11:HC3HCDRXX:1:2109:25427:36385
CACGGAGG
+
FFFFFFFF
@A00769:11:HC3HCDRXX:1:2109:27706:36385
CACGGAGG
+
FFFFFFFF
@A00769:11:HC3HCDRXX:1:2109:21088:36636
CACGGAGG
+
FFFFF:FF
@A00769:11:HC3HCDRXX:1:2109:25545:36683
CACGGAGG
+
FFFFFFFF
@A00769:11:HC3HCDRXX:1:2109:14705:36699
CACGGAGG
+
FFFFFFFF
@A00769:11:HC3HCDRXX:1:2109:7970:36714
CACGGAGG
+
FFFFFFFF
@A00769:11:HC3HCDRXX:1:2109:18909:36714
CACGGAGG
+
FFFFFFFF
@A00769:11:HC3HCDRXX:1:2109:8015:36855
CACGGAGG
+
FFFFFFFF
@A00769:11:HC3HCDRXX:1:2109:4607:36965
CACGGAGG
+
FFFFFFFF
@A00769:11:HC3HCDRXX:1:2110:11487:1094
CACGGAGG
+
FFFFFFFF
@A00769:11:HC3HCDRXX:1:2110:10456:1157
CACGGAGG
+
FFFFFFFF
@A00769:11:HC3HCDRXX:1:2110:28519:1157
CACGGAGG
+
FFFFFFFF
@A00769:11:HC3HCDRXX:1:2110:5584:1266
CACGGAGG
+
FFFFFFFF
@A00769:11:HC3HCDRXX:1:2110:13160:1360
CACGGAGG
+
FFFFFFFF
@A00769:11:HC3HCDRXX:1:2110:28655:1391
CACGGAGG
+
FFFFFFFF
@A00769:11:HC3HCDRXX:1:2110:30237:1407
CACGGAGG
+
FFFFFFFF
@A00769:11:HC3HCDRXX:1:2110:5466:1438
CACGGAGG
+
FFFFFFFF
@A00769:11:HC3HCDRXX:1:2110:26142:1454
CACGGAGG
+
FFFFFFFF
@A00769:11:HC3HCDRXX:1:2110:3423:1595
CACGGAGG
+
FFF::FFF
@A00769:11:HC3HCDRXX:1:2110:4010:1611
CACGGAGG
+
F,F,F::,
@A00769:11:HC3HCDRXX:1:2110:4616:1626
CACGGAGG
+
:F,FFF,:
@A00769:11:HC3HCDRXX:1:2110:26476:1752
CACGGAGG
+
FFFFFFFF
@A00769:11:HC3HCDRXX:1:2110:15664:1783
CACGGAGG
+
FFFFFFFF
@A00769:11:HC3HCDRXX:1:2110:7654:1877
CACGGAGG
+
FF:::F:,
@A00769:11:HC3HCDRXX:1:2110:5873:1986
CACGGAGG
+
FFFF:FFF
@A00769:11:HC3HCDRXX:1:2110:6632:2174
CACGGAGG
+
FFFFFFFF
@A00769:11:HC3HCDRXX:1:2110:17743:2190
CACGGAGG
+
FFFFFFFF
@A00769:11:HC3HCDRXX:1:2110:2953:2284
CACGGAGG
+
FFFFFFFF
@A00769:11:HC3HCDRXX:1:2110:22670:2300
CACGGAGG
+
FFFFFFFF
@A00769:11:HC3HCDRXX:1:2110:29360:2300
CACGGAGG
+
FFFFFFFF
@A00769:11:HC3HCDRXX:1:2110:20844:2394
CACGGAGG
+
FFFFFFFF
@A00769:11:HC3HCDRXX:1:2110:26720:2425
CACGGAGG
+
FFFFFFFF
@A00769:11:HC3HCDRXX:1:2110:9932:2472
CACGGAGG
+
FFFFFFFF
@A00769:11:HC3HCDRXX:1:2110:5231:2534
CACGGAGG
+
FFFF,FFF
@A00769:11:HC3HCDRXX:1:2110:19569:2534
CACGGAGG
+
FFFFFFFF
@A00769:11:HC3HCDRXX:1:2110:7346:2660
CACGGAGG
+
FF,FFFFF
@A00769:11:HC3HCDRXX:1:2110:19072:2769
CACGGAGG
+
FFFFFFFF
@A00769:11:HC3HCDRXX:1:2110:20853:2879
CACGGAGG
+
FFFFFFFF
@A00769:11:HC3HCDRXX:1:2110:16640:2910
CACGGAGG
+
FFFFFFFF
@A00769:11:HC3HCDRXX:1:2110:24297:2926
CACGGAGG
+
FFFFFFFF
@A00769:11:HC3HCDRXX:1:2110:12626:2973
CACGGAGG
+
FFFFFFFF
@A00769:11:HC3HCDRXX:1:2110:11180:3004
CACGGAGG
+
FFFFFFFF
@A00769:11:HC3HCDRXX:1:2110:2175:3098
CACGGAGG
+
FFFFFFFF
@A00769:11:HC3HCDRXX:1:2110:17788:3302
CACGGAGG
+
FFFFFFFF
@A00769:11:HC3HCDRXX:1:2110:8558:3317
CACGGAGG
+
FFFFFFFF
@A00769:11:HC3HCDRXX:1:2110:6415:3364
CACGGAGG
+
FFFFFFFF
@A00769:11:HC3HCDRXX:1:2110:32027:3380
CACGGAGG
+
FFFFFFFF
@A00769:11:HC3HCDRXX:1:2110:32190:3411
CACGGAGG
+
FFFFFFFF
@A00769:11:HC3HCDRXX:1:2110:11297:3552
CACGGAGG
+
FFFFFFFF
@A00769:11:HC3HCDRXX:1:2110:8079:3677
CACGGAGG
+
FFFFFFFF
@A00769:11:HC3HCDRXX:1:2110:2347:3740
CACGGAGG
+
FFFFFFFF
@A00769:11:HC3HCDRXX:1:2110:22073:3771
CACGGAGG
+
FFFFFFFF
@A00769:11:HC3HCDRXX:1:2110:24288:3881
CACGGAGG
+
FF:F,FF:
@A00769:11:HC3HCDRXX:1:2110:8666:3944
CACGGAGG
+
FFFFFFFF
@A00769:11:HC3HCDRXX:1:2110:6858:3975
CACGGAGG
+
FFFFFFFF
@A00769:11:HC3HCDRXX:1:2110:8232:3975
CACGGAGG
+
FFFFFFFF
@A00769:11:HC3HCDRXX:1:2110:8703:4006
CACGGAGG
+
FFFFFFFF
@A00769:11:HC3HCDRXX:1:2110:13051:4022
CACGGAGG
+
FFFFFFFF
@A00769:11:HC3HCDRXX:1:2110:26648:4022
CACGGAGG
+
FFFFFFFF
@A00769:11:HC3HCDRXX:1:2110:18873:4053
CACGGAGG
+
FFFFFF::
@A00769:11:HC3HCDRXX:1:2110:10547:4194
CACGGAGG
+
FFFFFFFF
@A00769:11:HC3HCDRXX:1:2110:3739:4241
CACGGAGG
+
FFFFFFFF
@A00769:11:HC3HCDRXX:1:2110:4255:4319
CACGGAGG
+
FFFFFFFF
@A00769:11:HC3HCDRXX:1:2110:22254:4429
CACGGAGG
+
FFFF:FFF
@A00769:11:HC3HCDRXX:1:2110:27416:4476
CACGGAGG
+
FFFFFFFF
@A00769:11:HC3HCDRXX:1:2110:17797:4570
CACGGAGG
+
FFFFFFFF
@A00769:11:HC3HCDRXX:1:2110:10619:4601
CACGGAGG
+
::FFFFFF
@A00769:11:HC3HCDRXX:1:2110:12364:4617
CACGGAGG
+
FFFFFFFF
@A00769:11:HC3HCDRXX:1:2110:25545:4617
CACGGAGG
+
FFFFFFFF
@A00769:11:HC3HCDRXX:1:2110:28754:4758
CACGGAGG
+
FFFFFFFF
@A00769:11:HC3HCDRXX:1:2110:31096:4805
CACGGAGG
+
FFFFFFFF
@A00769:11:HC3HCDRXX:1:2110:2202:4930
CACGGAGG
+
,FFFFFFF
@A00769:11:HC3HCDRXX:1:2110:4354:4930
CACGGAGG
+
FFFFFFFF
@A00769:11:HC3HCDRXX:1:2110:22399:4961
CACGGAGG
+
FFFFFFFF
@A00769:11:HC3HCDRXX:1:2110:32687:4961
CACGGAGG
+
FFFFFFFF
@A00769:11:HC3HCDRXX:1:2110:26729:4977
CACGGAGG
+
FF:FFFFF
@A00769:11:HC3HCDRXX:1:2110:28275:5024
CACGGAGG
+
FFFFFFFF
@A00769:11:HC3HCDRXX:1:2110:14262:5087
CACGGAGG
+
FFFFFFFF
@A00769:11:HC3HCDRXX:1:2110:19117:5196
CACGGAGG
+
FFFFFFFF
@A00769:11:HC3HCDRXX:1:2110:3070:5306
CACGGAGG
+
FFFFFFFF
@A00769:11:HC3HCDRXX:1:2110:3938:5337
CACGGAGG
+
FFFFFFFF
@A00769:11:HC3HCDRXX:1:2110:1072:5478
CACGGAGG
+
FFFFFFFF
@A00769:11:HC3HCDRXX:1:2110:18448:5478
CACGGAGG
+
FFFFFFFF
@A00769:11:HC3HCDRXX:1:2110:19822:5478
CACGGAGG
+
FF:FFFFF
@A00769:11:HC3HCDRXX:1:2110:5791:5603
CACGGAGG
+
FFFFFFFF
@A00769:11:HC3HCDRXX:1:2110:32289:5619
CACGGAGG
+
FFFFFFFF
@A00769:11:HC3HCDRXX:1:2110:29984:5697
CACGGAGG
+
FFFFFFFF
@A00769:11:HC3HCDRXX:1:2110:21802:5713
CACGGAGG
+
FFFFFFFF
@A00769:11:HC3HCDRXX:1:2110:15700:5729
CACGGAGG
+
FFFFFFFF
@A00769:11:HC3HCDRXX:1:2110:23791:5869
CACGGAGG
+
F:F,:FF:
@A00769:11:HC3HCDRXX:1:2110:17499:5963
CACGGAGG
+
FFFFFFFF
@A00769:11:HC3HCDRXX:1:2110:30879:6026
CACGGAGG
+
FFFFFFFF
@A00769:11:HC3HCDRXX:1:2110:5339:6042
CACGGAGG
+
FFFFFFFF
@A00769:11:HC3HCDRXX:1:2110:10312:6073
CACGGAGG
+
FFFFFFFF
@A00769:11:HC3HCDRXX:1:2110:5041:6089
CACGGAGG
+
FFFFFFF:
@A00769:11:HC3HCDRXX:1:2110:19081:6136
CACGGAGG
+
FFFFFFFF
@A00769:11:HC3HCDRXX:1:2110:4444:6151
CACGGAGG
+
FFFFFFFF
@A00769:11:HC3HCDRXX:1:2110:24406:6183
CACGGAGG
+
FFFFFFFF
@A00769:11:HC3HCDRXX:1:2110:20247:6214
CACGGAGG
+
FFFFFFFF
@A00769:11:HC3HCDRXX:1:2110:5367:6245
CACGGAGG
+
FFFFFFFF
@A00769:11:HC3HCDRXX:1:2110:3179:6308
CACGGAGG
+
FFFFFFFF
@A00769:11:HC3HCDRXX:1:2110:26241:6417
CACGGAGG
+
FFFFFFFF
@A00769:11:HC3HCDRXX:1:2110:7572:6464
CACGGAGG
+
FFFFFFFF
@A00769:11:HC3HCDRXX:1:2110:2347:6621
CACGGAGG
+
FFFFFFFF
@A00769:11:HC3HCDRXX:1:2110:9697:6668
CACGGAGG
+
FF:FFFFF
@A00769:11:HC3HCDRXX:1:2110:6605:6699
CACGGAGG
+
FFFFFFFF
@A00769:11:HC3HCDRXX:1:2110:29658:6731
CACGGAGG
+
FFFFFFFF
@A00769:11:HC3HCDRXX:1:2110:11803:6840
CACGGAGG
+
FFFFFFFF
@A00769:11:HC3HCDRXX:1:2110:21585:6840
CACGGAGG
+
FFFFFFFF
@A00769:11:HC3HCDRXX:1:2110:10348:6887
CACGGAGG
+
FFFFFFFF
@A00769:11:HC3HCDRXX:1:2110:12825:6918
CACGGAGG
+
FFFFFFFF
@A00769:11:HC3HCDRXX:1:2110:4571:7028
CACGGAGG
+
FFFFFFFF
@A00769:11:HC3HCDRXX:1:2110:31033:7075
CACGGAGG
+
FFFFFFFF
@A00769:11:HC3HCDRXX:1:2110:14959:7138
CACGGAGG
+
FFFFFFFF
@A00769:11:HC3HCDRXX:1:2110:25509:7185
CACGGAGG
+
FFFFFFFF
@A00769:11:HC3HCDRXX:1:2110:17282:7247
CACGGAGG
+
FFFFFFFF
@A00769:11:HC3HCDRXX:1:2110:31747:7341
CACGGAGG
+
FFFFFFFF
@A00769:11:HC3HCDRXX:1:2110:32660:7451
CACGGAGG
+
FFFF:,FF
@A00769:11:HC3HCDRXX:1:2110:31177:7482
CACGGAGG
+
FFF:FFFF
@A00769:11:HC3HCDRXX:1:2110:17607:7498
CACGGAGG
+
FFFFFFFF
@A00769:11:HC3HCDRXX:1:2110:22110:7529
CACGGAGG
+
FFFFFFFF
@A00769:11:HC3HCDRXX:1:2110:24487:7545
CACGGAGG
+
FFFFFFFF
@A00769:11:HC3HCDRXX:1:2110:6298:7576
CACGGAGG
+
FFFFFFFF
@A00769:11:HC3HCDRXX:1:2110:25626:7733
CACGGAGG
+
FFFFFFFF
@A00769:11:HC3HCDRXX:1:2110:31548:7842
CACGGAGG
+
FFFFFFFF
@A00769:11:HC3HCDRXX:1:2110:6940:7936
CACGGAGG
+
FFFFFFFF
@A00769:11:HC3HCDRXX:1:2110:7229:7968
CACGGAGG
+
FFFFFFFF
@A00769:11:HC3HCDRXX:1:2110:2230:8015
CACGGAGG
+
FFFFFF:F
@A00769:11:HC3HCDRXX:1:2110:17192:8030
CACGGAGG
+
FFFFFFFF
@A00769:11:HC3HCDRXX:1:2110:17336:8218
CACGGAGG
+
FFFFFFFF
@A00769:11:HC3HCDRXX:1:2110:5692:8281
CACGGAGG
+
FFFFFFFF
@A00769:11:HC3HCDRXX:1:2110:2754:8359
CACGGAGG
+
FFFFFFFF
@A00769:11:HC3HCDRXX:1:2110:16911:8453
CACGGAGG
+
FFFFFFFF
@A00769:11:HC3HCDRXX:1:2110:17173:8500
CACGGAGG
+
FFFFFFFF
@A00769:11:HC3HCDRXX:1:2110:1551:8531
CACGGAGG
+
FFFFFFFF
@A00769:11:HC3HCDRXX:1:2110:22345:8594
CACGGAGG
+
FFFFFFFF
@A00769:11:HC3HCDRXX:1:2110:20582:8641
CACGGAGG
+
FF:FFFFF
@A00769:11:HC3HCDRXX:1:2110:20898:8719
CACGGAGG
+
FFFFFFFF
@A00769:11:HC3HCDRXX:1:2110:21929:8719
CACGGAGG
+
FFFFFFFF
@A00769:11:HC3HCDRXX:1:2110:22643:8735
CACGGAGG
+
FFFFFFFF
@A00769:11:HC3HCDRXX:1:2110:3631:8813
CACGGAGG
+
FFFFFFFF
@A00769:11:HC3HCDRXX:1:2110:1732:8844
CACGGAGG
+
FFFFFFFF
@A00769:11:HC3HCDRXX:1:2110:4643:9032
CACGGAGG
+
FFFFFFFF
@A00769:11:HC3HCDRXX:1:2110:12057:9032
CACGGAGG
+
FFFFFFFF
@A00769:11:HC3HCDRXX:1:2110:12915:9204
CACGGAGG
+
FFFFFFFF
@A00769:11:HC3HCDRXX:1:2110:19316:9204
CACGGAGG
+
:FFFFFFF
@A00769:11:HC3HCDRXX:1:2110:7129:9267
CACGGAGG
+
FFFFFFFF
@A00769:11:HC3HCDRXX:1:2110:10330:9298
CACGGAGG
+
FFFFFFFF
@A00769:11:HC3HCDRXX:1:2110:22417:9314
CACGGAGG
+
FFFFFFFF
@A00769:11:HC3HCDRXX:1:2110:2446:9361
CACGGAGG
+
FFF:,FF:
@A00769:11:HC3HCDRXX:1:2110:8531:9377
CACGGAGG
+
FFFFFFFF
@A00769:11:HC3HCDRXX:1:2110:13530:9392
CACGGAGG
+
FFFFFFFF
@A00769:11:HC3HCDRXX:1:2110:18738:9392
CACGGAGG
+
FFFFFFFF
@A00769:11:HC3HCDRXX:1:2110:11451:9455
CACGGAGG
+
FF,FFFFF
@A00769:11:HC3HCDRXX:1:2110:26549:9486
CACGGAGG
+
FFFFFFFF
@A00769:11:HC3HCDRXX:1:2110:20898:9565
CACGGAGG
+
FFFFFFFF
@A00769:11:HC3HCDRXX:1:2110:18439:9596
CACGGAGG
+
FFFFFFFF
@A00769:11:HC3HCDRXX:1:2110:7446:9659
CACGGAGG
+
:FFFFFFF
@A00769:11:HC3HCDRXX:1:2110:22851:9690
CACGGAGG
+
FFFFFFFF
@A00769:11:HC3HCDRXX:1:2110:1190:9721
CACGGAGG
+
FFFFFFFF
@A00769:11:HC3HCDRXX:1:2110:5032:9768
CACGGAGG
+
FFFFFFFF
@A00769:11:HC3HCDRXX:1:2110:17833:9799
CACGGAGG
+
FFFFFFFF
@A00769:11:HC3HCDRXX:1:2110:9462:9831
CACGGAGG
+
FFFFFFFF
@A00769:11:HC3HCDRXX:1:2110:18475:9846
CACGGAGG
+
FFF::F::
@A00769:11:HC3HCDRXX:1:2110:11505:9893
CACGGAGG
+
FFFFFFFF
@A00769:11:HC3HCDRXX:1:2110:11424:9909
CACGGAGG
+
FFFFFFFF
@A00769:11:HC3HCDRXX:1:2110:31910:9940
CACGGAGG
+
FFFFFFFF
@A00769:11:HC3HCDRXX:1:2110:19931:9956
CACGGAGG
+
FFFFF:FF
@A00769:11:HC3HCDRXX:1:2110:17580:10050
CACGGAGG
+
FFFFFFFF
@A00769:11:HC3HCDRXX:1:2110:20735:10097
CACGGAGG
+
FFFFF:FF
@A00769:11:HC3HCDRXX:1:2110:2754:10144
CACGGAGG
+
FF::FF:F
@A00769:11:HC3HCDRXX:1:2110:30852:10175
CACGGAGG
+
FFFFFFFF
@A00769:11:HC3HCDRXX:1:2110:5186:10191
CACGGAGG
+
FFFFFFFF
@A00769:11:HC3HCDRXX:1:2110:19434:10191
CACGGAGG
+
FFFFFFFF
@A00769:11:HC3HCDRXX:1:2110:11505:10207
CACGGAGG
+
FFFFFFFF
@A00769:11:HC3HCDRXX:1:2110:30626:10222
CACGGAGG
+
FFFFFFFF
@A00769:11:HC3HCDRXX:1:2110:19054:10410
CACGGAGG
+
FFFFFFFF
@A00769:11:HC3HCDRXX:1:2110:30400:10488
CACGGAGG
+
FFFFFFFF
@A00769:11:HC3HCDRXX:1:2110:24370:10535
CACGGAGG
+
FFFFFFFF
@A00769:11:HC3HCDRXX:1:2110:19180:10755
CACGGAGG
+
FFFFFFFF
@A00769:11:HC3HCDRXX:1:2110:18349:10786
CACGGAGG
+
FFFFFFFF
@A00769:11:HC3HCDRXX:1:2110:18756:10833
CACGGAGG
+
FFFFFFFF
@A00769:11:HC3HCDRXX:1:2110:1669:10864
CACGGAGG
+
FFFFF:FF
@A00769:11:HC3HCDRXX:1:2110:4906:10927
CACGGAGG
+
FFFFFFFF
@A00769:11:HC3HCDRXX:1:2110:9697:10958
CACGGAGG
+
FF:FFFFF
@A00769:11:HC3HCDRXX:1:2110:26377:11162
CACGGAGG
+
FFFFFFFF
@A00769:11:HC3HCDRXX:1:2110:7003:11334
CACGGAGG
+
FFFFFFFF
@A00769:11:HC3HCDRXX:1:2110:18575:11365
CACGGAGG
+
FFF::F,F
@A00769:11:HC3HCDRXX:1:2110:20591:11381
CACGGAGG
+
FFFFFFFF
@A00769:11:HC3HCDRXX:1:2110:16794:11537
CACGGAGG
+
FFFFFFFF
@A00769:11:HC3HCDRXX:1:2110:27453:11678
CACGGAGG
+
FFFFFFFF
@A00769:11:HC3HCDRXX:1:2110:2672:11694
CACGGAGG
+
FFFFFFFF
@A00769:11:HC3HCDRXX:1:2110:25726:11694
CACGGAGG
+
FFFFFFFF
@A00769:11:HC3HCDRXX:1:2110:21233:11741
CACGGAGG
+
FFFFFFFF
@A00769:11:HC3HCDRXX:1:2110:10908:11772
CACGGAGG
+
FFFFFFFF
@A00769:11:HC3HCDRXX:1:2110:16324:11819
CACGGAGG
+
FFFF:FFF
@A00769:11:HC3HCDRXX:1:2110:13404:11835
CACGGAGG
+
FFFFFFFF
@A00769:11:HC3HCDRXX:1:2110:3513:11898
CACGGAGG
+
FFFFFFFF
@A00769:11:HC3HCDRXX:1:2110:21124:11929
CACGGAGG
+
FFFFFFFF
@A00769:11:HC3HCDRXX:1:2110:27941:11929
CACGGAGG
+
FFFFFFFF
@A00769:11:HC3HCDRXX:1:2110:29577:11945
CACGGAGG
+
FFFFFFFF
@A00769:11:HC3HCDRXX:1:2110:7464:12007
CACGGAGG
+
FFFFFFFF
@A00769:11:HC3HCDRXX:1:2110:7500:12007
CACGGAGG
+
FFFFFFFF
@A00769:11:HC3HCDRXX:1:2110:31557:12085
CACGGAGG
+
FFFFFFFF
@A00769:11:HC3HCDRXX:1:2110:26033:12164
CACGGAGG
+
FFFFFFFF
@A00769:11:HC3HCDRXX:1:2110:21567:12258
CACGGAGG
+
FFFFFFFF
@A00769:11:HC3HCDRXX:1:2110:1542:12305
CACGGAGG
+
FFFFFFFF
@A00769:11:HC3HCDRXX:1:2110:18195:12305
CACGGAGG
+
FFFFFFFF
@A00769:11:HC3HCDRXX:1:2110:20347:12305
CACGGAGG
+
FFFFFFFF
@A00769:11:HC3HCDRXX:1:2110:8386:12320
CACGGAGG
+
FFFFFFFF
@A00769:11:HC3HCDRXX:1:2110:18557:12367
CACGGAGG
+
FFFFFFFF
@A00769:11:HC3HCDRXX:1:2110:23692:12367
CACGGAGG
+
FFFFF:FF
@A00769:11:HC3HCDRXX:1:2110:31620:12414
CACGGAGG
+
FFFFFFFF
@A00769:11:HC3HCDRXX:1:2110:14127:12430
CACGGAGG
+
FFFFFFFF
@A00769:11:HC3HCDRXX:1:2110:29930:12430
CACGGAGG
+
FFFFFFFF
@A00769:11:HC3HCDRXX:1:2110:21016:12461
CACGGAGG
+
FFFFFFFF
@A00769:11:HC3HCDRXX:1:2110:21025:12477
CACGGAGG
+
FFFFFFFF
@A00769:11:HC3HCDRXX:1:2110:18846:12555
CACGGAGG
+
FF:,FFF:
@A00769:11:HC3HCDRXX:1:2110:11577:12587
CACGGAGG
+
FFFFFFFF
@A00769:11:HC3HCDRXX:1:2110:6569:12618
CACGGAGG
+
FFFFFFFF
@A00769:11:HC3HCDRXX:1:2110:18774:12743
CACGGAGG
+
FFFFFFFF
@A00769:11:HC3HCDRXX:1:2110:9616:12759
CACGGAGG
+
FFFFFFFF
@A00769:11:HC3HCDRXX:1:2110:10312:12837
CACGGAGG
+
FFFFFFFF
@A00769:11:HC3HCDRXX:1:2110:20772:12915
CACGGAGG
+
FFFFFFFF
@A00769:11:HC3HCDRXX:1:2110:15908:12978
CACGGAGG
+
FFFFFFFF
@A00769:11:HC3HCDRXX:1:2110:21549:13009
CACGGAGG
+
FFFFFFFF
@A00769:11:HC3HCDRXX:1:2110:28935:13244
CACGGAGG
+
FFFFFFFF
@A00769:11:HC3HCDRXX:1:2110:16486:13354
CACGGAGG
+
FFFFFFFF
@A00769:11:HC3HCDRXX:1:2110:28438:13416
CACGGAGG
+
FFFFFFFF
@A00769:11:HC3HCDRXX:1:2110:5611:13432
CACGGAGG
+
FFFFFFFF
@A00769:11:HC3HCDRXX:1:2110:9679:13463
CACGGAGG
+
FFFFFFFF
@A00769:11:HC3HCDRXX:1:2110:19687:13479
CACGGAGG
+
FF:,FFF:
@A00769:11:HC3HCDRXX:1:2110:9688:13510
CACGGAGG
+
FFFFFFFF
@A00769:11:HC3HCDRXX:1:2110:6027:13557
CACGGAGG
+
FFFFFFFF
@A00769:11:HC3HCDRXX:1:2110:28438:13573
CACGGAGG
+
FFFFFFFF
@A00769:11:HC3HCDRXX:1:2110:7319:13604
CACGGAGG
+
FFFFFFFF
@A00769:11:HC3HCDRXX:1:2110:12246:13620
CACGGAGG
+
FFFFFFFF
@A00769:11:HC3HCDRXX:1:2110:5810:13651
CACGGAGG
+
FFFFFFFF
@A00769:11:HC3HCDRXX:1:2110:10710:13651
CACGGAGG
+
FFFFFFFF
@A00769:11:HC3HCDRXX:1:2110:4942:13683
CACGGAGG
+
FFFFFFFF
@A00769:11:HC3HCDRXX:1:2110:28275:13698
CACGGAGG
+
FFFFFFFF
@A00769:11:HC3HCDRXX:1:2110:31521:13714
CACGGAGG
+
FFFFFFFF
@A00769:11:HC3HCDRXX:1:2110:13241:13745
CACGGAGG
+
FFFFFFFF
@A00769:11:HC3HCDRXX:1:2110:30915:13823
CACGGAGG
+
FFFFFFFF
@A00769:11:HC3HCDRXX:1:2110:26512:13933
CACGGAGG
+
FFFFFFFF
@A00769:11:HC3HCDRXX:1:2110:2790:13964
CACGGAGG
+
FFFFFFFF
@A00769:11:HC3HCDRXX:1:2110:5213:13996
CACGGAGG
+
FFFFFFFF
@A00769:11:HC3HCDRXX:1:2110:1181:14058
CACGGAGG
+
FFFFFFFF
@A00769:11:HC3HCDRXX:1:2110:32588:14058
CACGGAGG
+
FFFFFFFF
@A00769:11:HC3HCDRXX:1:2110:21007:14137
CACGGAGG
+
FFFFFFF:
@A00769:11:HC3HCDRXX:1:2110:4734:14199
CACGGAGG
+
FFFFFFFF
@A00769:11:HC3HCDRXX:1:2110:13268:14231
CACGGAGG
+
FFFFFFFF
@A00769:11:HC3HCDRXX:1:2110:24487:14497
CACGGAGG
+
FFFFFFFF
@A00769:11:HC3HCDRXX:1:2110:8413:14528
CACGGAGG
+
FFFFFFFF
@A00769:11:HC3HCDRXX:1:2110:10845:14638
CACGGAGG
+
FFFFFFFF
@A00769:11:HC3HCDRXX:1:2110:10963:14653
CACGGAGG
+
FFFFFFFF
@A00769:11:HC3HCDRXX:1:2110:7618:14810
CACGGAGG
+
FFFFFFFF
@A00769:11:HC3HCDRXX:1:2110:4029:14826
CACGGAGG
+
FFFFFFFF
@A00769:11:HC3HCDRXX:1:2110:26286:14826
CACGGAGG
+
FFFFFFFF
@A00769:11:HC3HCDRXX:1:2110:21251:14841
CACGGAGG
+
FFFFF:FF
@A00769:11:HC3HCDRXX:1:2110:12707:14888
CACGGAGG
+
FFFFFFFF
@A00769:11:HC3HCDRXX:1:2110:28800:14888
CACGGAGG
+
FFFFFFFF
@A00769:11:HC3HCDRXX:1:2110:2329:14920
CACGGAGG
+
FFFFFFFF
@A00769:11:HC3HCDRXX:1:2110:23755:14920
CACGGAGG
+
FFFFFFFF
@A00769:11:HC3HCDRXX:1:2110:15338:14998
CACGGAGG
+
FFFFFFFF
@A00769:11:HC3HCDRXX:1:2110:19180:15107
CACGGAGG
+
FFFFFFFF
@A00769:11:HC3HCDRXX:1:2110:15411:15311
CACGGAGG
+
FFFFFFFF
@A00769:11:HC3HCDRXX:1:2110:8458:15452
CACGGAGG
+
FFFFFFFF
@A00769:11:HC3HCDRXX:1:2110:8486:15593
CACGGAGG
+
FFFFFFFF
@A00769:11:HC3HCDRXX:1:2110:17716:15640
CACGGAGG
+
FFFFFFFF
@A00769:11:HC3HCDRXX:1:2110:10357:15734
CACGGAGG
+
FFFFFFFF
@A00769:11:HC3HCDRXX:1:2110:11740:15749
CACGGAGG
+
FFFFFFFF
@A00769:11:HC3HCDRXX:1:2110:15700:15875
CACGGAGG
+
FFFFFFFF
@A00769:11:HC3HCDRXX:1:2110:15736:15875
CACGGAGG
+
FFFFFFFF
@A00769:11:HC3HCDRXX:1:2110:4544:15969
CACGGAGG
+
FFFFFFFF
@A00769:11:HC3HCDRXX:1:2110:9317:16063
CACGGAGG
+
FFFF:FFF
@A00769:11:HC3HCDRXX:1:2110:3685:16141
CACGGAGG
+
FFFFFFFF
@A00769:11:HC3HCDRXX:1:2110:25238:16141
CACGGAGG
+
FFFFFFFF
@A00769:11:HC3HCDRXX:1:2110:29939:16141
CACGGAGG
+
FFFFFFFF
@A00769:11:HC3HCDRXX:1:2110:1542:16188
CACGGAGG
+
F:FFFFFF
@A00769:11:HC3HCDRXX:1:2110:9127:16297
CACGGAGG
+
FFFFFFFF
@A00769:11:HC3HCDRXX:1:2110:5647:16344
CACGGAGG
+
FFFFFFFF
@A00769:11:HC3HCDRXX:1:2110:6126:16360
CACGGAGG
+
FFFFFF:F
@A00769:11:HC3HCDRXX:1:2110:5267:16376
CACGGAGG
+
FFFFFFF:
@A00769:11:HC3HCDRXX:1:2110:3125:16391
CACGGAGG
+
FFFF:FFF
@A00769:11:HC3HCDRXX:1:2110:17345:16407
CACGGAGG
+
FFFFFFFF
@A00769:11:HC3HCDRXX:1:2110:16378:16423
CACGGAGG
+
FFFFFFFF
@A00769:11:HC3HCDRXX:1:2110:2157:16532
CACGGAGG
+
FFFFFFFF
@A00769:11:HC3HCDRXX:1:2110:17228:16548
CACGGAGG
+
FFFFFFFF
@A00769:11:HC3HCDRXX:1:2110:18855:16611
CACGGAGG
+
FFFFFFFF
@A00769:11:HC3HCDRXX:1:2110:32660:16626
CACGGAGG
+
FFFFFFFF
@A00769:11:HC3HCDRXX:1:2110:23086:16642
CACGGAGG
+
FFFFFFFF
@A00769:11:HC3HCDRXX:1:2110:25201:16705
CACGGAGG
+
FFFFFFFF
@A00769:11:HC3HCDRXX:1:2110:29414:16736
CACGGAGG
+
FFFFFFFF
@A00769:11:HC3HCDRXX:1:2110:3242:16752
CACGGAGG
+
FFFFFFFF
@A00769:11:HC3HCDRXX:1:2110:29514:16752
CACGGAGG
+
FFFFFFFF
@A00769:11:HC3HCDRXX:1:2110:1497:16767
CACGGAGG
+
FFFFFFFF
@A00769:11:HC3HCDRXX:1:2110:25319:16908
CACGGAGG
+
FFFFFFFF
@A00769:11:HC3HCDRXX:1:2110:3278:16939
CACGGAGG
+
FFFFFFFF
@A00769:11:HC3HCDRXX:1:2110:8802:16955
CACGGAGG
+
FF:FFFFF
@A00769:11:HC3HCDRXX:1:2110:31937:17065
CACGGAGG
+
FFFFFFFF
@A00769:11:HC3HCDRXX:1:2110:26142:17080
CACGGAGG
+
FFFFFFFF
@A00769:11:HC3HCDRXX:1:2110:25147:17112
CACGGAGG
+
FFFFFFFF
@A00769:11:HC3HCDRXX:1:2110:14082:17268
CACGGAGG
+
FFFFFFFF
@A00769:11:HC3HCDRXX:1:2110:3839:17284
CACGGAGG
+
FFFFFFFF
@A00769:11:HC3HCDRXX:1:2110:11460:17300
CACGGAGG
+
FFFFFFFF
@A00769:11:HC3HCDRXX:1:2110:14452:17347
CACGGAGG
+
FFFFFFFF
@A00769:11:HC3HCDRXX:1:2110:26033:17425
CACGGAGG
+
FFFFFFFF
@A00769:11:HC3HCDRXX:1:2110:12635:17644
CACGGAGG
+
FFFFFFFF
@A00769:11:HC3HCDRXX:1:2110:32841:17660
CACGGAGG
+
FFFFFFFF
@A00769:11:HC3HCDRXX:1:2110:25744:17675
CACGGAGG
+
FFFFFFFF
@A00769:11:HC3HCDRXX:1:2110:12771:17754
CACGGAGG
+
FFFFFFFF
@A00769:11:HC3HCDRXX:1:2110:19352:17754
CACGGAGG
+
FFFF:FFF
@A00769:11:HC3HCDRXX:1:2110:16975:17769
CACGGAGG
+
FFFFFFFF
@A00769:11:HC3HCDRXX:1:2110:16749:17816
CACGGAGG
+
FFFF,FF:
@A00769:11:HC3HCDRXX:1:2110:23511:17816
CACGGAGG
+
FFFFFFFF
@A00769:11:HC3HCDRXX:1:2110:18909:17832
CACGGAGG
+
FFFFFFFF
@A00769:11:HC3HCDRXX:1:2110:19542:17863
CACGGAGG
+
,FFFFFFF
@A00769:11:HC3HCDRXX:1:2110:11469:17879
CACGGAGG
+
FFFFFFFF
@A00769:11:HC3HCDRXX:1:2110:20645:17926
CACGGAGG
+
FFFFFFFF
@A00769:11:HC3HCDRXX:1:2110:13575:18051
CACGGAGG
+
FFFFFFFF
@A00769:11:HC3HCDRXX:1:2110:4942:18098
CACGGAGG
+
FFFFFFFF
@A00769:11:HC3HCDRXX:1:2110:13847:18145
CACGGAGG
+
FFFFFFFF
@A00769:11:HC3HCDRXX:1:2110:15546:18176
CACGGAGG
+
FFFFFFFF
@A00769:11:HC3HCDRXX:1:2110:16866:18176
CACGGAGG
+
FFFFFFFF
@A00769:11:HC3HCDRXX:1:2110:14434:18192
CACGGAGG
+
FFFFFFFF
@A00769:11:HC3HCDRXX:1:2110:15094:18208
CACGGAGG
+
FFFFFFFF
@A00769:11:HC3HCDRXX:1:2110:6804:18286
CACGGAGG
+
FFFFFFFF
@A00769:11:HC3HCDRXX:1:2110:2193:18317
CACGGAGG
+
FFFFFFFF
@A00769:11:HC3HCDRXX:1:2110:31611:18317
CACGGAGG
+
FFFFFF:F
@A00769:11:HC3HCDRXX:1:2110:16495:18443
CACGGAGG
+
FFFFFFFF
@A00769:11:HC3HCDRXX:1:2110:32371:18443
CACGGAGG
+
FFFFFFFF
@A00769:11:HC3HCDRXX:1:2110:5882:18505
CACGGAGG
+
FFFFFFFF
@A00769:11:HC3HCDRXX:1:2110:8404:18521
CACGGAGG
+
FFFFFF:F
@A00769:11:HC3HCDRXX:1:2110:8431:18568
CACGGAGG
+
FFFFFFFF
@A00769:11:HC3HCDRXX:1:2110:9525:18584
CACGGAGG
+
FFFFFFFF
@A00769:11:HC3HCDRXX:1:2110:10375:18584
CACGGAGG
+
FFFF:FFF
@A00769:11:HC3HCDRXX:1:2110:25455:18584
CACGGAGG
+
FFFFFFFF
@A00769:11:HC3HCDRXX:1:2110:23845:18709
CACGGAGG
+
FF:F:FFF
@A00769:11:HC3HCDRXX:1:2110:1913:18803
CACGGAGG
+
FFFFFFFF
@A00769:11:HC3HCDRXX:1:2110:23393:18803
CACGGAGG
+
FFFFFFFF
@A00769:11:HC3HCDRXX:1:2110:15637:18834
CACGGAGG
+
FFFFFFFF
@A00769:11:HC3HCDRXX:1:2110:12264:18850
CACGGAGG
+
FFFFFFF:
@A00769:11:HC3HCDRXX:1:2110:19416:18959
CACGGAGG
+
FFFFFFFF
@A00769:11:HC3HCDRXX:1:2110:19705:18991
CACGGAGG
+
FFFFFFFF
@A00769:11:HC3HCDRXX:1:2110:19868:19022
CACGGAGG
+
FFFFFFFF
@A00769:11:HC3HCDRXX:1:2110:10059:19100
CACGGAGG
+
FFFFFFFF
@A00769:11:HC3HCDRXX:1:2110:10484:19116
CACGGAGG
+
FFFFFFFF
@A00769:11:HC3HCDRXX:1:2110:1868:19132
CACGGAGG
+
FFFFFFFF
@A00769:11:HC3HCDRXX:1:2110:18674:19335
CACGGAGG
+
FFFFFFFF
@A00769:11:HC3HCDRXX:1:2110:5719:19382
CACGGAGG
+
FFFFFFFF
@A00769:11:HC3HCDRXX:1:2110:28330:19680
CACGGAGG
+
FFFFFFFF
@A00769:11:HC3HCDRXX:1:2110:29776:19711
CACGGAGG
+
FFFFFFFF
@A00769:11:HC3HCDRXX:1:2110:16206:19758
CACGGAGG
+
:F,FFF:,
@A00769:11:HC3HCDRXX:1:2110:22281:19789
CACGGAGG
+
FFFFFFFF
@A00769:11:HC3HCDRXX:1:2110:10276:19820
CACGGAGG
+
FFFFFFFF
@A00769:11:HC3HCDRXX:1:2110:20383:19914
CACGGAGG
+
FFFFFFFF
@A00769:11:HC3HCDRXX:1:2110:3341:19993
CACGGAGG
+
FFFFFFFF
@A00769:11:HC3HCDRXX:1:2110:12726:19993
CACGGAGG
+
FFFFFFFF
@A00769:11:HC3HCDRXX:1:2110:7003:20008
CACGGAGG
+
FFFFFFFF
@A00769:11:HC3HCDRXX:1:2110:25807:20008
CACGGAGG
+
FFFFF::F
@A00769:11:HC3HCDRXX:1:2110:4020:20102
CACGGAGG
+
FFFFFFFF
@A00769:11:HC3HCDRXX:1:2110:11143:20134
CACGGAGG
+
FFFFFFFF
@A00769:11:HC3HCDRXX:1:2110:25699:20134
CACGGAGG
+
FFFFFFFF
@A00769:11:HC3HCDRXX:1:2110:15465:20228
CACGGAGG
+
FFFFFFFF
@A00769:11:HC3HCDRXX:1:2110:4164:20384
CACGGAGG
+
FFFFFFFF
@A00769:11:HC3HCDRXX:1:2110:23511:20384
CACGGAGG
+
FFFFFFFF
@A00769:11:HC3HCDRXX:1:2110:19669:20400
CACGGAGG
+
FFFFFFFF
@A00769:11:HC3HCDRXX:1:2110:23502:20400
CACGGAGG
+
FFFFFFFF
@A00769:11:HC3HCDRXX:1:2110:29839:20415
CACGGAGG
+
FFFFFFFF
@A00769:11:HC3HCDRXX:1:2110:13259:20447
CACGGAGG
+
FFFFFFFF
@A00769:11:HC3HCDRXX:1:2110:3586:20478
CACGGAGG
+
FFFFFFFF
@A00769:11:HC3HCDRXX:1:2110:20835:20541
CACGGAGG
+
F:FFFFFF
@A00769:11:HC3HCDRXX:1:2110:5294:20556
CACGGAGG
+
FFFFFFFF
@A00769:11:HC3HCDRXX:1:2110:16107:20588
CACGGAGG
+
FFFFFFFF
@A00769:11:HC3HCDRXX:1:2110:31476:20650
CACGGAGG
+
FFFFFFF:
@A00769:11:HC3HCDRXX:1:2110:29613:20776
CACGGAGG
+
FFFFFFFF
@A00769:11:HC3HCDRXX:1:2110:30228:20807
CACGGAGG
+
FFFFFFFF
@A00769:11:HC3HCDRXX:1:2110:31367:20932
CACGGAGG
+
FFFFFFFF
@A00769:11:HC3HCDRXX:1:2110:16631:20964
CACGGAGG
+
FFFFFFFF
@A00769:11:HC3HCDRXX:1:2110:30996:21042
CACGGAGG
+
FFFFFFFF
@A00769:11:HC3HCDRXX:1:2110:1199:21104
CACGGAGG
+
FFFFFFFF
@A00769:11:HC3HCDRXX:1:2110:26856:21104
CACGGAGG
+
FFFFFFFF
@A00769:11:HC3HCDRXX:1:2110:13612:21183
CACGGAGG
+
FFFFFFFF
@A00769:11:HC3HCDRXX:1:2110:13449:21371
CACGGAGG
+
FFFFFFFF
@A00769:11:HC3HCDRXX:1:2110:16604:21386
CACGGAGG
+
FFFFFFFF
@A00769:11:HC3HCDRXX:1:2110:29731:21386
CACGGAGG
+
FFFFFFFF
@A00769:11:HC3HCDRXX:1:2110:3992:21402
CACGGAGG
+
FFFFFFFF
@A00769:11:HC3HCDRXX:1:2110:15691:21433
CACGGAGG
+
F:FFFF:,
@A00769:11:HC3HCDRXX:1:2110:8892:21527
CACGGAGG
+
FFFFFFFF
@A00769:11:HC3HCDRXX:1:2110:15971:21605
CACGGAGG
+
FFFFFFFF
@A00769:11:HC3HCDRXX:1:2110:21504:21637
CACGGAGG
+
FFFFFFFF
@A00769:11:HC3HCDRXX:1:2110:15076:21746
CACGGAGG
+
FFFFFFFF
@A00769:11:HC3HCDRXX:1:2110:25825:21793
CACGGAGG
+
FFFFFFFF
@A00769:11:HC3HCDRXX:1:2110:31024:21809
CACGGAGG
+
FFFFFFFF
@A00769:11:HC3HCDRXX:1:2110:8657:21840
CACGGAGG
+
FFFFFFFF
@A00769:11:HC3HCDRXX:1:2110:22327:21840
CACGGAGG
+
FFFFFFFF
@A00769:11:HC3HCDRXX:1:2110:23601:21856
CACGGAGG
+
FFFFFFFF
@A00769:11:HC3HCDRXX:1:2110:22516:21919
CACGGAGG
+
FFFFFFFF
@A00769:11:HC3HCDRXX:1:2110:17535:21934
CACGGAGG
+
FFFFFFFF
@A00769:11:HC3HCDRXX:1:2110:24930:21997
CACGGAGG
+
FFFFFFFF
@A00769:11:HC3HCDRXX:1:2110:31313:21997
CACGGAGG
+
FFFFFFFF
@A00769:11:HC3HCDRXX:1:2110:14742:22013
CACGGAGG
+
FFFFFFFF
@A00769:11:HC3HCDRXX:1:2110:1976:22044
CACGGAGG
+
FFFFFFFF
@A00769:11:HC3HCDRXX:1:2110:32181:22091
CACGGAGG
+
FFFFFFFF
@A00769:11:HC3HCDRXX:1:2110:29695:22138
CACGGAGG
+
FFFFFFFF
@A00769:11:HC3HCDRXX:1:2110:11623:22153
CACGGAGG
+
FFFFFFFF
@A00769:11:HC3HCDRXX:1:2110:6831:22341
CACGGAGG
+
,FF,FFFF
@A00769:11:HC3HCDRXX:1:2110:19859:22482
CACGGAGG
+
FFFFFFFF
@A00769:11:HC3HCDRXX:1:2110:13648:22498
CACGGAGG
+
FFFFFFFF
@A00769:11:HC3HCDRXX:1:2110:21902:22514
CACGGAGG
+
FFFFFFFF
@A00769:11:HC3HCDRXX:1:2110:7699:22561
CACGGAGG
+
FFF,,,:F
@A00769:11:HC3HCDRXX:1:2110:5773:22576
CACGGAGG
+
FFFFFFFF
@A00769:11:HC3HCDRXX:1:2110:25129:22592
CACGGAGG
+
:FFFFFFF
@A00769:11:HC3HCDRXX:1:2110:28980:22874
CACGGAGG
+
FFFFFFFF
@A00769:11:HC3HCDRXX:1:2110:9941:23062
CACGGAGG
+
FFFFFFFF
@A00769:11:HC3HCDRXX:1:2110:24370:23124
CACGGAGG
+
FFFFFFFF
@A00769:11:HC3HCDRXX:1:2110:20799:23140
CACGGAGG
+
FFFFFFFF
@A00769:11:HC3HCDRXX:1:2110:30156:23156
CACGGAGG
+
FFFFFFFF
@A00769:11:HC3HCDRXX:1:2110:18267:23202
CACGGAGG
+
FFFFFFFF
@A00769:11:HC3HCDRXX:1:2110:2302:23296
CACGGAGG
+
FFFFFFFF
@A00769:11:HC3HCDRXX:1:2110:2618:23375
CACGGAGG
+
FFFFFFFF
@A00769:11:HC3HCDRXX:1:2110:20961:23453
CACGGAGG
+
FF,F:FFF
@A00769:11:HC3HCDRXX:1:2110:24424:23531
CACGGAGG
+
FFFFFFFF
@A00769:11:HC3HCDRXX:1:2110:25861:23578
CACGGAGG
+
FFFFFFFF
@A00769:11:HC3HCDRXX:1:2110:21676:23657
CACGGAGG
+
FFFFFFFF
@A00769:11:HC3HCDRXX:1:2110:30734:23688
CACGGAGG
+
FF,F:FF:
@A00769:11:HC3HCDRXX:1:2110:23556:23750
CACGGAGG
+
FFFFFFFF
@A00769:11:HC3HCDRXX:1:2110:6840:23797
CACGGAGG
+
FFFFFFFF
@A00769:11:HC3HCDRXX:1:2110:32832:23813
CACGGAGG
+
FFFFFFFF
@A00769:11:HC3HCDRXX:1:2110:9833:23844
CACGGAGG
+
:FFFFFFF
@A00769:11:HC3HCDRXX:1:2110:18222:23876
CACGGAGG
+
FFFFFFFF
@A00769:11:HC3HCDRXX:1:2110:26928:23891
CACGGAGG
+
FFFFFFFF
@A00769:11:HC3HCDRXX:1:2110:15031:23923
CACGGAGG
+
FFFFFFFF
@A00769:11:HC3HCDRXX:1:2110:23375:23970
CACGGAGG
+
FFFFFFFF
@A00769:11:HC3HCDRXX:1:2110:29758:24095
CACGGAGG
+
FFFFFFFF
@A00769:11:HC3HCDRXX:1:2110:7527:24111
CACGGAGG
+
FFFFFFFF
@A00769:11:HC3HCDRXX:1:2110:24071:24111
CACGGAGG
+
FFFFFFFF
@A00769:11:HC3HCDRXX:1:2110:2013:24142
CACGGAGG
+
FFFFFFFF
@A00769:11:HC3HCDRXX:1:2110:21206:24220
CACGGAGG
+
F:FFFFFF
@A00769:11:HC3HCDRXX:1:2110:24921:24236
CACGGAGG
+
FFFFFFFF
@A00769:11:HC3HCDRXX:1:2110:22797:24283
CACGGAGG
+
FFFFFFFF
@A00769:11:HC3HCDRXX:1:2110:24424:24283
CACGGAGG
+
FFFF:FF:
@A00769:11:HC3HCDRXX:1:2110:4689:24298
CACGGAGG
+
FFFFFFFF
@A00769:11:HC3HCDRXX:1:2110:3486:24471
CACGGAGG
+
FFFFFFFF
@A00769:11:HC3HCDRXX:1:2110:10881:24471
CACGGAGG
+
FFFFFFFF
@A00769:11:HC3HCDRXX:1:2110:24722:24643
CACGGAGG
+
FFFFFFFF
@A00769:11:HC3HCDRXX:1:2110:29704:24659
CACGGAGG
+
FFFFFFFF
@A00769:11:HC3HCDRXX:1:2110:20925:24737
CACGGAGG
+
FFFFFFFF
@A00769:11:HC3HCDRXX:1:2110:11125:24799
CACGGAGG
+
FFFFFFFF
@A00769:11:HC3HCDRXX:1:2110:26549:24893
CACGGAGG
+
FFFFFFFF
@A00769:11:HC3HCDRXX:1:2110:16920:24940
CACGGAGG
+
FFFFFFFF
@A00769:11:HC3HCDRXX:1:2110:32759:25066
CACGGAGG
+
FFFFFFFF
@A00769:11:HC3HCDRXX:1:2110:27127:25144
CACGGAGG
+
FFFFFFFF
@A00769:11:HC3HCDRXX:1:2110:26720:25191
CACGGAGG
+
FFFFFFFF
@A00769:11:HC3HCDRXX:1:2110:11433:25300
CACGGAGG
+
FFFFFFFF
@A00769:11:HC3HCDRXX:1:2110:9959:25316
CACGGAGG
+
FFFFFFFF
@A00769:11:HC3HCDRXX:1:2110:8495:25347
CACGGAGG
+
FFFFFFFF
@A00769:11:HC3HCDRXX:1:2110:11460:25379
CACGGAGG
+
FFFFF:FF
@A00769:11:HC3HCDRXX:1:2110:14172:25410
CACGGAGG
+
FFF:FF,F
@A00769:11:HC3HCDRXX:1:2110:19849:25410
CACGGAGG
+
FFFF:F:F
@A00769:11:HC3HCDRXX:1:2110:18295:25441
CACGGAGG
+
FFFFFFFF
@A00769:11:HC3HCDRXX:1:2110:28971:25457
CACGGAGG
+
FFFFFFFF
@A00769:11:HC3HCDRXX:1:2110:20464:25473
CACGGAGG
+
FFFFFFFF
@A00769:11:HC3HCDRXX:1:2110:32895:25488
CACGGAGG
+
FFF:FFFF
@A00769:11:HC3HCDRXX:1:2110:17571:25504
CACGGAGG
+
FFFFFFFF
@A00769:11:HC3HCDRXX:1:2110:19886:25504
CACGGAGG
+
FFFFFFFF
@A00769:11:HC3HCDRXX:1:2110:29884:25504
CACGGAGG
+
FFFFFFFF
@A00769:11:HC3HCDRXX:1:2110:19976:25535
CACGGAGG
+
FF:FFFFF
@A00769:11:HC3HCDRXX:1:2110:9462:25614
CACGGAGG
+
FFFFFFFF
@A00769:11:HC3HCDRXX:1:2110:14832:25645
CACGGAGG
+
FFFFFFFF
@A00769:11:HC3HCDRXX:1:2110:8223:25661
CACGGAGG
+
FFFFFFFF
@A00769:11:HC3HCDRXX:1:2110:7636:25676
CACGGAGG
+
FFFFFFFF
@A00769:11:HC3HCDRXX:1:2110:3893:25739
CACGGAGG
+
FFFFFFFF
@A00769:11:HC3HCDRXX:1:2110:7220:25739
CACGGAGG
+
FFFFFFF:
@A00769:11:HC3HCDRXX:1:2110:3513:25801
CACGGAGG
+
FFFFFFFF
@A00769:11:HC3HCDRXX:1:2110:16857:25864
CACGGAGG
+
FFFFF:FF
@A00769:11:HC3HCDRXX:1:2110:9299:25895
CACGGAGG
+
FFFFFFFF
@A00769:11:HC3HCDRXX:1:2110:3441:25927
CACGGAGG
+
FFFFFFFF
@A00769:11:HC3HCDRXX:1:2110:5882:25927
CACGGAGG
+
FFFFFFFF
@A00769:11:HC3HCDRXX:1:2110:10420:26052
CACGGAGG
+
FFFFFFFF
@A00769:11:HC3HCDRXX:1:2110:11008:26193
CACGGAGG
+
FFFFFFFF
@A00769:11:HC3HCDRXX:1:2110:30038:26303
CACGGAGG
+
FFFFFFFF
@A00769:11:HC3HCDRXX:1:2110:12301:26334
CACGGAGG
+
FFFFFFFF
@A00769:11:HC3HCDRXX:1:2110:16242:26396
CACGGAGG
+
FFFFFFFF
@A00769:11:HC3HCDRXX:1:2110:2591:26428
CACGGAGG
+
FFFFFFFF
@A00769:11:HC3HCDRXX:1:2110:21441:26475
CACGGAGG
+
FFFFFFFF
@A00769:11:HC3HCDRXX:1:2110:29848:26475
CACGGAGG
+
FFFFFFFF
@A00769:11:HC3HCDRXX:1:2110:28085:26584
CACGGAGG
+
FFFFFFFF
@A00769:11:HC3HCDRXX:1:2110:27037:26647
CACGGAGG
+
FFFFFFFF
@A00769:11:HC3HCDRXX:1:2110:18141:26678
CACGGAGG
+
FFFFFFFF
@A00769:11:HC3HCDRXX:1:2110:30599:26710
CACGGAGG
+
FFFFFFFF
@A00769:11:HC3HCDRXX:1:2110:26775:26850
CACGGAGG
+
FFFFFFFF
@A00769:11:HC3HCDRXX:1:2110:25825:26897
CACGGAGG
+
FFFFFFFF
@A00769:11:HC3HCDRXX:1:2110:21667:26960
CACGGAGG
+
FFFFFFFF
@A00769:11:HC3HCDRXX:1:2110:11315:27007
CACGGAGG
+
FFFFFFFF
@A00769:11:HC3HCDRXX:1:2110:22851:27007
CACGGAGG
+
FFFFFFFF
@A00769:11:HC3HCDRXX:1:2110:3043:27054
CACGGAGG
+
FFFFFFFF
@A00769:11:HC3HCDRXX:1:2110:29279:27054
CACGGAGG
+
FFFFFFFF
@A00769:11:HC3HCDRXX:1:2110:9851:27101
CACGGAGG
+
FFFFFFFF
@A00769:11:HC3HCDRXX:1:2110:22752:27148
CACGGAGG
+
F:F:FFFF
@A00769:11:HC3HCDRXX:1:2110:12156:27179
CACGGAGG
+
FFFFFFFF
@A00769:11:HC3HCDRXX:1:2110:5692:27195
CACGGAGG
+
FFFFFFFF
@A00769:11:HC3HCDRXX:1:2110:19777:27226
CACGGAGG
+
FFFFFFFF
@A00769:11:HC3HCDRXX:1:2110:18864:27273
CACGGAGG
+
FFFFFFFF
@A00769:11:HC3HCDRXX:1:2110:29631:27320
CACGGAGG
+
:FFFFFFF
@A00769:11:HC3HCDRXX:1:2110:11605:27508
CACGGAGG
+
FFFFFFFF
@A00769:11:HC3HCDRXX:1:2110:3043:27524
CACGGAGG
+
FFFFFFFF
@A00769:11:HC3HCDRXX:1:2110:7925:27586
CACGGAGG
+
FFFFFFFF
@A00769:11:HC3HCDRXX:1:2110:24225:27696
CACGGAGG
+
FFFFFFFF
@A00769:11:HC3HCDRXX:1:2110:26973:27696
CACGGAGG
+
FFFFFFFF
@A00769:11:HC3HCDRXX:1:2110:9489:27759
CACGGAGG
+
FFFFFFFF
@A00769:11:HC3HCDRXX:1:2110:24867:27931
CACGGAGG
+
:FFFF,FF
@A00769:11:HC3HCDRXX:1:2110:7175:28009
CACGGAGG
+
FFFFFFFF
@A00769:11:HC3HCDRXX:1:2110:2763:28166
CACGGAGG
+
FFFFFFFF
@A00769:11:HC3HCDRXX:1:2110:32470:28197
CACGGAGG
+
FFFFFF:F
@A00769:11:HC3HCDRXX:1:2110:12717:28275
CACGGAGG
+
FFFFFFFF
@A00769:11:HC3HCDRXX:1:2110:1072:28307
CACGGAGG
+
FFFFFFFF
@A00769:11:HC3HCDRXX:1:2110:30761:28557
CACGGAGG
+
FFFFFFFF
@A00769:11:HC3HCDRXX:1:2110:17833:28714
CACGGAGG
+
FFFFFFFF
@A00769:11:HC3HCDRXX:1:2110:20211:28761
CACGGAGG
+
FFFFFFFF
@A00769:11:HC3HCDRXX:1:2110:30635:28776
CACGGAGG
+
FFFFFFFF
@A00769:11:HC3HCDRXX:1:2110:2537:28808
CACGGAGG
+
FFFFFFFF
@A00769:11:HC3HCDRXX:1:2110:7111:28808
CACGGAGG
+
FFFFFFFF
@A00769:11:HC3HCDRXX:1:2110:31711:28823
CACGGAGG
+
FFFFFFFF
@A00769:11:HC3HCDRXX:1:2110:29414:28917
CACGGAGG
+
FFFFFF:F
@A00769:11:HC3HCDRXX:1:2110:16369:28995
CACGGAGG
+
FFFF:F,F
@A00769:11:HC3HCDRXX:1:2110:8404:29074
CACGGAGG
+
FFFFFFFF
@A00769:11:HC3HCDRXX:1:2110:1172:29105
CACGGAGG
+
FFFFFFFF
@A00769:11:HC3HCDRXX:1:2110:9968:29152
CACGGAGG
+
FFFFFFFF
@A00769:11:HC3HCDRXX:1:2110:25192:29246
CACGGAGG
+
FFFFFFFF
@A00769:11:HC3HCDRXX:1:2110:1488:29340
CACGGAGG
+
FFFFFFFF
@A00769:11:HC3HCDRXX:1:2110:12997:29418
CACGGAGG
+
FFFFFFFF
@A00769:11:HC3HCDRXX:1:2110:5665:29465
CACGGAGG
+
FF:FFF:F
@A00769:11:HC3HCDRXX:1:2110:29297:29465
CACGGAGG
+
FFFFFFFF
@A00769:11:HC3HCDRXX:1:2110:12527:29481
CACGGAGG
+
FFFFFFFF
@A00769:11:HC3HCDRXX:1:2110:28085:29496
CACGGAGG
+
FFFFFFFF
@A00769:11:HC3HCDRXX:1:2110:24704:29622
CACGGAGG
+
FFFFFFFF
@A00769:11:HC3HCDRXX:1:2110:29261:29622
CACGGAGG
+
FFFFFFFF
@A00769:11:HC3HCDRXX:1:2110:28140:29653
CACGGAGG
+
FF:FFFFF
@A00769:11:HC3HCDRXX:1:2110:29568:29716
CACGGAGG
+
FFFFFFFF
@A00769:11:HC3HCDRXX:1:2110:22236:29763
CACGGAGG
+
FFFFFFFF
@A00769:11:HC3HCDRXX:1:2110:18864:29810
CACGGAGG
+
FFFFFFFF
@A00769:11:HC3HCDRXX:1:2110:17598:29841
CACGGAGG
+
FFFFFFFF
@A00769:11:HC3HCDRXX:1:2110:6415:29888
CACGGAGG
+
FFFFFFFF
@A00769:11:HC3HCDRXX:1:2110:17653:29904
CACGGAGG
+
FFFFFFFF
@A00769:11:HC3HCDRXX:1:2110:26847:29919
CACGGAGG
+
FFFFFFFF
@A00769:11:HC3HCDRXX:1:2110:1108:29966
CACGGAGG
+
FFFFF:FF
@A00769:11:HC3HCDRXX:1:2110:4661:29982
CACGGAGG
+
FFFFFFFF
@A00769:11:HC3HCDRXX:1:2110:13024:30029
CACGGAGG
+
FFFFFFFF
@A00769:11:HC3HCDRXX:1:2110:4336:30201
CACGGAGG
+
FFFFFFFF
@A00769:11:HC3HCDRXX:1:2110:25635:30326
CACGGAGG
+
FFFFFFFF
@A00769:11:HC3HCDRXX:1:2110:25174:30405
CACGGAGG
+
FFFFFFFF
@A00769:11:HC3HCDRXX:1:2110:11424:30420
CACGGAGG
+
FFFFFFFF
@A00769:11:HC3HCDRXX:1:2110:7066:30452
CACGGAGG
+
FFFFFFFF
@A00769:11:HC3HCDRXX:1:2110:31729:30545
CACGGAGG
+
FFFFFFFF
@A00769:11:HC3HCDRXX:1:2110:28691:30577
CACGGAGG
+
FFFFFFFF
@A00769:11:HC3HCDRXX:1:2110:22110:30608
CACGGAGG
+
FFFFFFFF
@A00769:11:HC3HCDRXX:1:2110:4987:30702
CACGGAGG
+
FFFFFFFF
@A00769:11:HC3HCDRXX:1:2110:27154:30702
CACGGAGG
+
FFFFFF:F
@A00769:11:HC3HCDRXX:1:2110:30626:30733
CACGGAGG
+
F:,:FFFF
@A00769:11:HC3HCDRXX:1:2110:10836:30749
CACGGAGG
+
FFFFFFFF
@A00769:11:HC3HCDRXX:1:2110:16387:30780
CACGGAGG
+
FFFFFFFF
@A00769:11:HC3HCDRXX:1:2110:29225:30780
CACGGAGG
+
FFFFFFFF
@A00769:11:HC3HCDRXX:1:2110:3794:30796
CACGGAGG
+
FFFFFFFF
@A00769:11:HC3HCDRXX:1:2110:10764:30843
CACGGAGG
+
FFFFFFFF
@A00769:11:HC3HCDRXX:1:2110:21359:30937
CACGGAGG
+
FFFFFFFF
@A00769:11:HC3HCDRXX:1:2110:6506:31046
CACGGAGG
+
FFFFF,FF
@A00769:11:HC3HCDRXX:1:2110:28854:31140
CACGGAGG
+
FFFFFFFF
@A00769:11:HC3HCDRXX:1:2110:10158:31297
CACGGAGG
+
FFFFFFFF
@A00769:11:HC3HCDRXX:1:2110:15854:31360
CACGGAGG
+
FFFFFFFF
@A00769:11:HC3HCDRXX:1:2110:2754:31375
CACGGAGG
+
FFFFFFFF
@A00769:11:HC3HCDRXX:1:2110:3866:31391
CACGGAGG
+
FFFFFFFF
@A00769:11:HC3HCDRXX:1:2110:13277:31407
CACGGAGG
+
FFFFFFFF
@A00769:11:HC3HCDRXX:1:2110:28320:31407
CACGGAGG
+
FFFFFFFF
@A00769:11:HC3HCDRXX:1:2110:13566:31438
CACGGAGG
+
FFFFFFFF
@A00769:11:HC3HCDRXX:1:2110:14461:31485
CACGGAGG
+
FFFFFFFF
@A00769:11:HC3HCDRXX:1:2110:13313:31501
CACGGAGG
+
FFFFFFFF
@A00769:11:HC3HCDRXX:1:2110:29432:31579
CACGGAGG
+
FFFFFFFF
@A00769:11:HC3HCDRXX:1:2110:7374:31641
CACGGAGG
+
FFFF,F,,
@A00769:11:HC3HCDRXX:1:2110:19922:31798
CACGGAGG
+
,F:,F,F,
@A00769:11:HC3HCDRXX:1:2110:4146:31814
CACGGAGG
+
F:FFFFFF
@A00769:11:HC3HCDRXX:1:2110:19379:31861
CACGGAGG
+
FFFFFFFF
@A00769:11:HC3HCDRXX:1:2110:31340:31908
CACGGAGG
+
FFFFFFF:
@A00769:11:HC3HCDRXX:1:2110:11867:31970
CACGGAGG
+
FFFFFFFF
@A00769:11:HC3HCDRXX:1:2110:11903:32002
CACGGAGG
+
FFFFFFFF
@A00769:11:HC3HCDRXX:1:2110:4571:32017
CACGGAGG
+
FFFFFFFF
@A00769:11:HC3HCDRXX:1:2110:12373:32033
CACGGAGG
+
FFFFFFFF
@A00769:11:HC3HCDRXX:1:2110:15546:32049
CACGGAGG
+
FFFFF:FF
@A00769:11:HC3HCDRXX:1:2110:15157:32095
CACGGAGG
+
FFFFFFFF
@A00769:11:HC3HCDRXX:1:2110:21576:32095
CACGGAGG
+
FFFFFFFF
@A00769:11:HC3HCDRXX:1:2110:5538:32252
CACGGAGG
+
FFFFFFFF
@A00769:11:HC3HCDRXX:1:2110:3965:32377
CACGGAGG
+
FFFFFFFF
@A00769:11:HC3HCDRXX:1:2110:3396:32581
CACGGAGG
+
FFFF:FFF
@A00769:11:HC3HCDRXX:1:2110:28546:32675
CACGGAGG
+
FFFFFFFF
@A00769:11:HC3HCDRXX:1:2110:19786:32690
CACGGAGG
+
FFFFFFFF
@A00769:11:HC3HCDRXX:1:2110:3513:32722
CACGGAGG
+
FFFFFFFF
@A00769:11:HC3HCDRXX:1:2110:26558:32800
CACGGAGG
+
FFFFFFFF
@A00769:11:HC3HCDRXX:1:2110:4580:32816
CACGGAGG
+
FFFFFFF,
@A00769:11:HC3HCDRXX:1:2110:32551:32816
CACGGAGG
+
FFFFFFFF
@A00769:11:HC3HCDRXX:1:2110:6922:32831
CACGGAGG
+
FFFFFFFF
@A00769:11:HC3HCDRXX:1:2110:26169:32972
CACGGAGG
+
FFFFFFFF
@A00769:11:HC3HCDRXX:1:2110:29821:32972
CACGGAGG
+
FFFFFFFF
@A00769:11:HC3HCDRXX:1:2110:31006:33270
CACGGAGG
+
FFFFFFFF
@A00769:11:HC3HCDRXX:1:2110:6451:33301
CACGGAGG
+
FFFFFFFF
@A00769:11:HC3HCDRXX:1:2110:5032:33317
CACGGAGG
+
FFFFFFFF
@A00769:11:HC3HCDRXX:1:2110:17861:33458
CACGGAGG
+
FFFFFFFF
@A00769:11:HC3HCDRXX:1:2110:32687:33520
CACGGAGG
+
:FFFFFFF
@A00769:11:HC3HCDRXX:1:2110:4996:33567
CACGGAGG
+
FFFFFFFF
@A00769:11:HC3HCDRXX:1:2110:29062:33567
CACGGAGG
+
FFFFFFFF
@A00769:11:HC3HCDRXX:1:2110:25310:33583
CACGGAGG
+
FFFF:FFF
@A00769:11:HC3HCDRXX:1:2110:16975:33708
CACGGAGG
+
FFFFFFFF
@A00769:11:HC3HCDRXX:1:2110:16857:33755
CACGGAGG
+
FFFFFFFF
@A00769:11:HC3HCDRXX:1:2110:12952:33786
CACGGAGG
+
FF:FFFFF
@A00769:11:HC3HCDRXX:1:2110:27832:33786
CACGGAGG
+
FFFFFFFF
@A00769:11:HC3HCDRXX:1:2110:6912:33818
CACGGAGG
+
FFFFFFFF
@A00769:11:HC3HCDRXX:1:2110:27326:33912
CACGGAGG
+
FF:FFFF,
@A00769:11:HC3HCDRXX:1:2110:32434:33990
CACGGAGG
+
FFFFFFFF
@A00769:11:HC3HCDRXX:1:2110:4869:34068
CACGGAGG
+
FFFFFFFF
@A00769:11:HC3HCDRXX:1:2110:13539:34084
CACGGAGG
+
FFFFFFFF
@A00769:11:HC3HCDRXX:1:2110:6316:34162
CACGGAGG
+
FFFFFFFF
@A00769:11:HC3HCDRXX:1:2110:32045:34162
CACGGAGG
+
FFFFFFFF
@A00769:11:HC3HCDRXX:1:2110:22968:34194
CACGGAGG
+
FFFFFFFF
@A00769:11:HC3HCDRXX:1:2110:2691:34334
CACGGAGG
+
FFFFFFFF
@A00769:11:HC3HCDRXX:1:2110:25581:34334
CACGGAGG
+
FFFFFFFF
@A00769:11:HC3HCDRXX:1:2110:8721:34381
CACGGAGG
+
FFFFFFFF
@A00769:11:HC3HCDRXX:1:2110:12183:34397
CACGGAGG
+
FFFFFFFF
@A00769:11:HC3HCDRXX:1:2110:10845:34428
CACGGAGG
+
FFFFFFFF
@A00769:11:HC3HCDRXX:1:2110:3522:34460
CACGGAGG
+
FFFFFFFF
@A00769:11:HC3HCDRXX:1:2110:25807:34475
CACGGAGG
+
FFFFFFFF
@A00769:11:HC3HCDRXX:1:2110:7075:34788
CACGGAGG
+
FFFFFFFF
@A00769:11:HC3HCDRXX:1:2110:26151:34820
CACGGAGG
+
FFFFFFFF
@A00769:11:HC3HCDRXX:1:2110:29297:34914
CACGGAGG
+
FF:FFFFF
@A00769:11:HC3HCDRXX:1:2110:13774:34961
CACGGAGG
+
FFFFFFFF
@A00769:11:HC3HCDRXX:1:2110:3459:35039
CACGGAGG
+
FFFFFFFF
@A00769:11:HC3HCDRXX:1:2110:32389:35039
CACGGAGG
+
FFFFFFFF
@A00769:11:HC3HCDRXX:1:2110:22209:35070
CACGGAGG
+
FFFFFFFF
@A00769:11:HC3HCDRXX:1:2110:17689:35102
CACGGAGG
+
FFFFFFFF
@A00769:11:HC3HCDRXX:1:2110:18448:35289
CACGGAGG
+
FFFFFFFF
@A00769:11:HC3HCDRXX:1:2110:32868:35493
CACGGAGG
+
FFFF:FFF
@A00769:11:HC3HCDRXX:1:2110:7048:35524
CACGGAGG
+
FFFFFFFF
@A00769:11:HC3HCDRXX:1:2110:8892:35556
CACGGAGG
+
FFFFFFFF
@A00769:11:HC3HCDRXX:1:2110:12961:35650
CACGGAGG
+
FFFFFFFF
@A00769:11:HC3HCDRXX:1:2110:18656:35806
CACGGAGG
+
FFFFFFFF
@A00769:11:HC3HCDRXX:1:2110:18195:35884
CACGGAGG
+
FFFFFFFF
@A00769:11:HC3HCDRXX:1:2110:28320:35947
CACGGAGG
+
FFFFFFFF
@A00769:11:HC3HCDRXX:1:2110:19678:35978
CACGGAGG
+
FFFFFFFF
@A00769:11:HC3HCDRXX:1:2110:12337:36010
CACGGAGG
+
FFFFFFFF
@A00769:11:HC3HCDRXX:1:2110:13584:36010
CACGGAGG
+
FFFFFFF,
@A00769:11:HC3HCDRXX:1:2110:30924:36041
CACGGAGG
+
FFFFFFFF
@A00769:11:HC3HCDRXX:1:2110:5186:36057
CACGGAGG
+
FFFFFFFF
@A00769:11:HC3HCDRXX:1:2110:9498:36104
CACGGAGG
+
FFFFFFFF
@A00769:11:HC3HCDRXX:1:2110:31412:36135
CACGGAGG
+
FFFFFFFF
@A00769:11:HC3HCDRXX:1:2110:29342:36245
CACGGAGG
+
FFFFFFFF
@A00769:11:HC3HCDRXX:1:2110:23312:36260
CACGGAGG
+
FFFFFFFF
@A00769:11:HC3HCDRXX:1:2110:4291:36292
CACGGAGG
+
FFFFFFFF
@A00769:11:HC3HCDRXX:1:2110:3179:36370
CACGGAGG
+
FFFFFFFF
@A00769:11:HC3HCDRXX:1:2110:13087:36370
CACGGAGG
+
:FF,FFFF
@A00769:11:HC3HCDRXX:1:2110:12029:36636
CACGGAGG
+
FFFFFFFF
@A00769:11:HC3HCDRXX:1:2110:21956:36636
CACGGAGG
+
FFFFFFFF
@A00769:11:HC3HCDRXX:1:2110:2682:36730
CACGGAGG
+
FFFFFFFF
@A00769:11:HC3HCDRXX:1:2110:28085:36761
CACGGAGG
+
FFFF:FFF
@A00769:11:HC3HCDRXX:1:2110:2148:36839
CACGGAGG
+
FFFFFFFF
@A00769:11:HC3HCDRXX:1:2110:30599:36855
CACGGAGG
+
FFFFFFFF
@A00769:11:HC3HCDRXX:1:2110:13693:36886
CACGGAGG
+
FFFFFFFF
@A00769:11:HC3HCDRXX:1:2110:20735:36933
CACGGAGG
+
FF:FFFFF
@A00769:11:HC3HCDRXX:1:2110:17363:36949
CACGGAGG
+
FFFFFFFF
@A00769:11:HC3HCDRXX:1:2110:13467:36996
CACGGAGG
+
FFFFFFFF
@A00769:11:HC3HCDRXX:1:2111:26277:1031
CACGGAGG
+
FFFFFFFF
@A00769:11:HC3HCDRXX:1:2111:25563:1141
CACGGAGG
+
FFFFFFFF
@A00769:11:HC3HCDRXX:1:2111:21197:1188
CACGGAGG
+
FFFFFFFF
@A00769:11:HC3HCDRXX:1:2111:4761:1251
CACGGAGG
+
FFFFFFFF
@A00769:11:HC3HCDRXX:1:2111:26386:1282
CACGGAGG
+
FFFFFFFF
@A00769:11:HC3HCDRXX:1:2111:25418:1360
CACGGAGG
+
FFFFFFFF
@A00769:11:HC3HCDRXX:1:2111:14968:1485
CACGGAGG
+
FFFFFFFF
@A00769:11:HC3HCDRXX:1:2111:27859:1517
CACGGAGG
+
FFFFFFFF
@A00769:11:HC3HCDRXX:1:2111:2618:1548
CACGGAGG
+
FFF,FFFF
@A00769:11:HC3HCDRXX:1:2111:8603:1579
CACGGAGG
+
FFFFFFFF
@A00769:11:HC3HCDRXX:1:2111:17797:1595
CACGGAGG
+
FFFFFFFF
@A00769:11:HC3HCDRXX:1:2111:3323:1705
CACGGAGG
+
FFFFFFFF
@A00769:11:HC3HCDRXX:1:2111:1696:1799
CACGGAGG
+
FFFFFFFF
@A00769:11:HC3HCDRXX:1:2111:28691:1892
CACGGAGG
+
FFFFFFFF
@A00769:11:HC3HCDRXX:1:2111:17635:2002
CACGGAGG
+
FFFFFFFF
@A00769:11:HC3HCDRXX:1:2111:13467:2237
CACGGAGG
+
FFFFFFFF
@A00769:11:HC3HCDRXX:1:2111:3604:2315
CACGGAGG
+
FFFFFFFF
@A00769:11:HC3HCDRXX:1:2111:7003:2347
CACGGAGG
+
FFF:FFFF
@A00769:11:HC3HCDRXX:1:2111:17327:2347
CACGGAGG
+
FFFFFFFF
@A00769:11:HC3HCDRXX:1:2111:14172:2362
CACGGAGG
+
FFFFFFFF
@A00769:11:HC3HCDRXX:1:2111:1787:2487
CACGGAGG
+
FFFFFFFF
@A00769:11:HC3HCDRXX:1:2111:18168:2519
CACGGAGG
+
FFFFFFFF
@A00769:11:HC3HCDRXX:1:2111:8115:2581
CACGGAGG
+
FFFFFFFF
@A00769:11:HC3HCDRXX:1:2111:12924:2738
CACGGAGG
+
FF:F:F,F
@A00769:11:HC3HCDRXX:1:2111:31213:2785
CACGGAGG
+
FFFFFFFF
@A00769:11:HC3HCDRXX:1:2111:11912:2801
CACGGAGG
+
FFFFFFFF
@A00769:11:HC3HCDRXX:1:2111:14335:2832
CACGGAGG
+
FFFFF:FF
@A00769:11:HC3HCDRXX:1:2111:3568:2879
CACGGAGG
+
FFFFFFFF
@A00769:11:HC3HCDRXX:1:2111:10167:2879
CACGGAGG
+
,,:FF::F
@A00769:11:HC3HCDRXX:1:2111:4797:2942
CACGGAGG
+
FFFFFFFF
@A00769:11:HC3HCDRXX:1:2111:27633:3035
CACGGAGG
+
FFFFFFFF
@A00769:11:HC3HCDRXX:1:2111:18186:3082
CACGGAGG
+
FFFFFFFF
@A00769:11:HC3HCDRXX:1:2111:32136:3129
CACGGAGG
+
FFFFFFFF
@A00769:11:HC3HCDRXX:1:2111:13024:3192
CACGGAGG
+
FFFFFFFF
@A00769:11:HC3HCDRXX:1:2111:6433:3270
CACGGAGG
+
FF:FF,FF
@A00769:11:HC3HCDRXX:1:2111:17354:3333
CACGGAGG
+
FFFFFFFF
@A00769:11:HC3HCDRXX:1:2111:19180:3427
CACGGAGG
+
FFFFFFFF
@A00769:11:HC3HCDRXX:1:2111:4029:3552
CACGGAGG
+
FFFFFFFF
@A00769:11:HC3HCDRXX:1:2111:12400:3552
CACGGAGG
+
FFFFFFFF
@A00769:11:HC3HCDRXX:1:2111:24777:3568
CACGGAGG
+
FFFFFFFF
@A00769:11:HC3HCDRXX:1:2111:16414:3583
CACGGAGG
+
FFFFFFFF
@A00769:11:HC3HCDRXX:1:2111:29658:3599
CACGGAGG
+
FFFFFFFF
@A00769:11:HC3HCDRXX:1:2111:9417:3615
CACGGAGG
+
FFFFFFF:
@A00769:11:HC3HCDRXX:1:2111:19515:3724
CACGGAGG
+
FFFFFFFF
@A00769:11:HC3HCDRXX:1:2111:9670:3740
CACGGAGG
+
FFFFFFFF
@A00769:11:HC3HCDRXX:1:2111:23393:3740
CACGGAGG
+
FFFFFFFF
@A00769:11:HC3HCDRXX:1:2111:19994:3834
CACGGAGG
+
FFFFFFFF
@A00769:11:HC3HCDRXX:1:2111:20437:3850
CACGGAGG
+
FFFFFFFF
@A00769:11:HC3HCDRXX:1:2111:21685:3944
CACGGAGG
+
FFFFF:FF
@A00769:11:HC3HCDRXX:1:2111:5150:3991
CACGGAGG
+
FF:,FFFF
@A00769:11:HC3HCDRXX:1:2111:29080:4006
CACGGAGG
+
FFFFFFFF
@A00769:11:HC3HCDRXX:1:2111:9977:4022
CACGGAGG
+
FFFFFFFF
@A00769:11:HC3HCDRXX:1:2111:17445:4022
CACGGAGG
+
FFFFFFFF
@A00769:11:HC3HCDRXX:1:2111:2085:4038
CACGGAGG
+
FFFFFFFF
@A00769:11:HC3HCDRXX:1:2111:27407:4116
CACGGAGG
+
FF:FFF::
@A00769:11:HC3HCDRXX:1:2111:31394:4131
CACGGAGG
+
FFFFFFFF
@A00769:11:HC3HCDRXX:1:2111:9715:4225
CACGGAGG
+
FFFFFFFF
@A00769:11:HC3HCDRXX:1:2111:31783:4304
CACGGAGG
+
FFFFFFFF
@A00769:11:HC3HCDRXX:1:2111:6397:4335
CACGGAGG
+
FFFFFFFF
@A00769:11:HC3HCDRXX:1:2111:7871:4351
CACGGAGG
+
FFFFFFFF
@A00769:11:HC3HCDRXX:1:2111:9127:4366
CACGGAGG
+
FFFF:FFF
@A00769:11:HC3HCDRXX:1:2111:13982:4445
CACGGAGG
+
FFFFFFFF
@A00769:11:HC3HCDRXX:1:2111:21884:4664
CACGGAGG
+
FFFFFFFF
@A00769:11:HC3HCDRXX:1:2111:1976:4695
CACGGAGG
+
FFFFFFFF
@A00769:11:HC3HCDRXX:1:2111:5032:4695
CACGGAGG
+
FFFFFFFF
@A00769:11:HC3HCDRXX:1:2111:16486:4711
CACGGAGG
+
FFFFFFFF
@A00769:11:HC3HCDRXX:1:2111:8585:4742
CACGGAGG
+
FFFFFFFF
@A00769:11:HC3HCDRXX:1:2111:17264:4805
CACGGAGG
+
FFFFFFFF
@A00769:11:HC3HCDRXX:1:2111:4164:4820
CACGGAGG
+
:FFFF:FF
@A00769:11:HC3HCDRXX:1:2111:16703:4836
CACGGAGG
+
FF:FFFFF
@A00769:11:HC3HCDRXX:1:2111:30499:4961
CACGGAGG
+
FFFFFFFF
@A00769:11:HC3HCDRXX:1:2111:20184:4977
CACGGAGG
+
FFFFFFFF
@A00769:11:HC3HCDRXX:1:2111:27172:5181
CACGGAGG
+
:FFFFFFF
@A00769:11:HC3HCDRXX:1:2111:24017:5353
CACGGAGG
+
FFFFFFFF
@A00769:11:HC3HCDRXX:1:2111:12780:5368
CACGGAGG
+
FFFFFFFF
@A00769:11:HC3HCDRXX:1:2111:18945:5368
CACGGAGG
+
:FFFFFFF
@A00769:11:HC3HCDRXX:1:2111:20057:5384
CACGGAGG
+
FFFFFFFF
@A00769:11:HC3HCDRXX:1:2111:25970:5447
CACGGAGG
+
FFFF,FF,
@A00769:11:HC3HCDRXX:1:2111:19461:5572
CACGGAGG
+
FFFFFFFF
@A00769:11:HC3HCDRXX:1:2111:18448:5603
CACGGAGG
+
FFFFFFFF
@A00769:11:HC3HCDRXX:1:2111:7410:5650
CACGGAGG
+
FFFFFFFF
@A00769:11:HC3HCDRXX:1:2111:31702:5666
CACGGAGG
+
FFFFFFFF
@A00769:11:HC3HCDRXX:1:2111:5846:5697
CACGGAGG
+
FFFFFFFF
@A00769:11:HC3HCDRXX:1:2111:13602:5697
CACGGAGG
+
FFFFFFFF
@A00769:11:HC3HCDRXX:1:2111:4001:5791
CACGGAGG
+
FFFFFFFF
@A00769:11:HC3HCDRXX:1:2111:11306:5854
CACGGAGG
+
FFFFFFFF
@A00769:11:HC3HCDRXX:1:2111:13141:5901
CACGGAGG
+
FFFFFFFF
@A00769:11:HC3HCDRXX:1:2111:27905:5916
CACGGAGG
+
FFFFFF,F
@A00769:11:HC3HCDRXX:1:2111:23719:5995
CACGGAGG
+
FFFFFFFF
@A00769:11:HC3HCDRXX:1:2111:19488:6089
CACGGAGG
+
F:FFFFFF
@A00769:11:HC3HCDRXX:1:2111:26359:6089
CACGGAGG
+
FFFFFFFF
@A00769:11:HC3HCDRXX:1:2111:2672:6183
CACGGAGG
+
FFF,FFFF
@A00769:11:HC3HCDRXX:1:2111:9236:6183
CACGGAGG
+
FFFFFFFF
@A00769:11:HC3HCDRXX:1:2111:26494:6230
CACGGAGG
+
FFFFFFFF
@A00769:11:HC3HCDRXX:1:2111:12518:6480
CACGGAGG
+
FFFFFF::
@A00769:11:HC3HCDRXX:1:2111:11180:6511
CACGGAGG
+
FFFFFFFF
@A00769:11:HC3HCDRXX:1:2111:8486:6574
CACGGAGG
+
FFFFFFFF
@A00769:11:HC3HCDRXX:1:2111:15085:6637
CACGGAGG
+
FFFFFFFF
@A00769:11:HC3HCDRXX:1:2111:2709:6684
CACGGAGG
+
FFFF,FF:
@A00769:11:HC3HCDRXX:1:2111:29405:6762
CACGGAGG
+
FFFFFFFF
@A00769:11:HC3HCDRXX:1:2111:8332:6778
CACGGAGG
+
FFFFFFFF
@A00769:11:HC3HCDRXX:1:2111:7175:6809
CACGGAGG
+
FFFFFFFF
@A00769:11:HC3HCDRXX:1:2111:21658:6809
CACGGAGG
+
FFFF:FFF
@A00769:11:HC3HCDRXX:1:2111:19171:6887
CACGGAGG
+
FFFFFFFF
@A00769:11:HC3HCDRXX:1:2111:26738:6965
CACGGAGG
+
FFFFFFFF
@A00769:11:HC3HCDRXX:1:2111:24921:7012
CACGGAGG
+
FFFFFFFF
@A00769:11:HC3HCDRXX:1:2111:19289:7028
CACGGAGG
+
F:FFFFFF
@A00769:11:HC3HCDRXX:1:2111:8350:7059
CACGGAGG
+
FFFFFFFF
@A00769:11:HC3HCDRXX:1:2111:15691:7122
CACGGAGG
+
FFFFF:FF
@A00769:11:HC3HCDRXX:1:2111:25708:7153
CACGGAGG
+
FFFFFFFF
@A00769:11:HC3HCDRXX:1:2111:4029:7247
CACGGAGG
+
FFFF:FFF
@A00769:11:HC3HCDRXX:1:2111:5999:7279
CACGGAGG
+
FFFFFFFF
@A00769:11:HC3HCDRXX:1:2111:9598:7341
CACGGAGG
+
FFFFFFFF
@A00769:11:HC3HCDRXX:1:2111:14995:7388
CACGGAGG
+
FFFFFFFF
@A00769:11:HC3HCDRXX:1:2111:26928:7420
CACGGAGG
+
FFFFFFFF
@A00769:11:HC3HCDRXX:1:2111:15429:7513
CACGGAGG
+
FFFFFFFF
@A00769:11:HC3HCDRXX:1:2111:4517:7529
CACGGAGG
+
FFFFFFFF
@A00769:11:HC3HCDRXX:1:2111:5764:7592
CACGGAGG
+
FFFFFFFF
@A00769:11:HC3HCDRXX:1:2111:15727:7654
CACGGAGG
+
FFFFFFFF
[truncated: 5,658,823 more chars]
