# Supplementary material for: Acidified drinking water attenuates motor deficits and brain pathology in a mouse model of a childhood neurodegenerative disorder
Source: Sci Rep. 2022 May 30;12:9025. doi: 10.1038/s41598-022-12981-0 (PMC9151921; doi:10.1038/s41598-022-12981-0)
Supplement: Supplementary file 4 — Supplementary Information 4. [file 41598_2022_12981_MOESM4_ESM.zip › 060519AK515F/129xC57.3.m.Tap.4146.R_Index.fastq]

@A00769:11:HC3HCDRXX:1:2101:6569:1125
CAGCGCTG
+
FFFFFFFF
@A00769:11:HC3HCDRXX:1:2101:11623:1172
CAGCGCTG
+
FFFFFFFF
@A00769:11:HC3HCDRXX:1:2101:32705:1172
CAGCGCTG
+
FF:F:FF:
@A00769:11:HC3HCDRXX:1:2101:6334:1219
CAGCGCTG
+
FFFFFFFF
@A00769:11:HC3HCDRXX:1:2101:27615:1251
CAGCGCTG
+
FFFFFFFF
@A00769:11:HC3HCDRXX:1:2101:12400:1266
CAGCGCTG
+
FFFFFFFF
@A00769:11:HC3HCDRXX:1:2101:24297:1329
CAGCGCTG
+
:FFFFFFF
@A00769:11:HC3HCDRXX:1:2101:7961:1344
CAGCGCTG
+
FFFFFFFF
@A00769:11:HC3HCDRXX:1:2101:20202:1407
CAGCGCTG
+
FFFFFF:F
@A00769:11:HC3HCDRXX:1:2101:1696:1454
CAGCGCTG
+
FFFFFFFF
@A00769:11:HC3HCDRXX:1:2101:28971:1532
CAGCGCTG
+
FFFFFFFF
@A00769:11:HC3HCDRXX:1:2101:28085:1658
CAGCGCTG
+
FFFFFFFF
@A00769:11:HC3HCDRXX:1:2101:16052:1736
CAGCGCTG
+
FFFFFFFF
@A00769:11:HC3HCDRXX:1:2101:1371:1830
CAGCGCTG
+
FFFFFFFF
@A00769:11:HC3HCDRXX:1:2101:14470:1908
CAGCGCTG
+
FFFFFFFF
@A00769:11:HC3HCDRXX:1:2101:31711:1924
CAGCGCTG
+
FFFFFFFF
@A00769:11:HC3HCDRXX:1:2101:15203:1986
CAGCGCTG
+
FFFFFFFF
@A00769:11:HC3HCDRXX:1:2101:15609:2065
CAGCGCTG
+
FFFFFFFF
@A00769:11:HC3HCDRXX:1:2101:26187:2096
CAGCGCTG
+
FFFFFFFF
@A00769:11:HC3HCDRXX:1:2101:8495:2112
CAGCGCTG
+
FFFFFFFF
@A00769:11:HC3HCDRXX:1:2101:29143:2112
CAGCGCTG
+
FFFFFFFF
@A00769:11:HC3HCDRXX:1:2101:9118:2127
CAGCGCTG
+
FFFFFFFF
@A00769:11:HC3HCDRXX:1:2101:6912:2159
CAGCGCTG
+
FFFFFFFF
@A00769:11:HC3HCDRXX:1:2101:9308:2237
CAGCGCTG
+
FFFFFFFF
@A00769:11:HC3HCDRXX:1:2101:14696:2300
CAGCGCTG
+
FFFFFFFF
@A00769:11:HC3HCDRXX:1:2101:7726:2315
CAGCGCTG
+
F,F:FFFF
@A00769:11:HC3HCDRXX:1:2101:32416:2331
CAGCGCTG
+
FFFFFFFF
@A00769:11:HC3HCDRXX:1:2101:32344:2362
CAGCGCTG
+
FFFFFFFF
@A00769:11:HC3HCDRXX:1:2101:27823:2394
CAGCGCTG
+
FF,F:::F
@A00769:11:HC3HCDRXX:1:2101:4381:2409
CAGCGCTG
+
FFFFFFFF
@A00769:11:HC3HCDRXX:1:2101:27127:2409
CAGCGCTG
+
F:FFFFFF
@A00769:11:HC3HCDRXX:1:2101:29080:2472
CAGCGCTG
+
FFFFFFFF
@A00769:11:HC3HCDRXX:1:2101:26377:2487
CAGCGCTG
+
FFFF:FFF
@A00769:11:HC3HCDRXX:1:2101:26241:2503
CAGCGCTG
+
FFFFFFFF
@A00769:11:HC3HCDRXX:1:2101:2844:2534
CAGCGCTG
+
FF,,,,:F
@A00769:11:HC3HCDRXX:1:2101:2799:2550
CAGCGCTG
+
FFFFFFFF
@A00769:11:HC3HCDRXX:1:2101:4264:2550
CAGCGCTG
+
FFFFFFFF
@A00769:11:HC3HCDRXX:1:2101:14552:2581
CAGCGCTG
+
FFFFFFFF
@A00769:11:HC3HCDRXX:1:2101:28818:2581
CAGCGCTG
+
FF:FF:F,
@A00769:11:HC3HCDRXX:1:2101:7039:2628
CAGCGCTG
+
FFFFFFFF
@A00769:11:HC3HCDRXX:1:2101:3432:2644
CAGCGCTG
+
FFFFFFFF
@A00769:11:HC3HCDRXX:1:2101:10917:2644
CAGCGCTG
+
FFFFFFFF
@A00769:11:HC3HCDRXX:1:2101:30816:2660
CAGCGCTG
+
FFFFFFFF
@A00769:11:HC3HCDRXX:1:2101:16975:2707
CAGCGCTG
+
FFF:FFFF
@A00769:11:HC3HCDRXX:1:2101:28076:2738
CAGCGCTG
+
FFFFFFFF
@A00769:11:HC3HCDRXX:1:2101:8666:2754
CAGCGCTG
+
FFFFFFFF
@A00769:11:HC3HCDRXX:1:2101:10086:2801
CAGCGCTG
+
FFFFFFFF
@A00769:11:HC3HCDRXX:1:2101:8287:2816
CAGCGCTG
+
FFFFFFFF
@A00769:11:HC3HCDRXX:1:2101:6189:2848
CAGCGCTG
+
FFFFFFFF
@A00769:11:HC3HCDRXX:1:2101:18756:2910
CAGCGCTG
+
FFFFFFFF
@A00769:11:HC3HCDRXX:1:2101:6036:2926
CAGCGCTG
+
FFFFFFFF
@A00769:11:HC3HCDRXX:1:2101:26160:2926
CAGCGCTG
+
FFFFFFFF
@A00769:11:HC3HCDRXX:1:2101:28537:2942
CAGCGCTG
+
FFFFFFFF
@A00769:11:HC3HCDRXX:1:2101:2618:3082
CAGCGCTG
+
FFFFFFFF
@A00769:11:HC3HCDRXX:1:2101:1461:3145
CAGCGCTG
+
FFFFFFFF
@A00769:11:HC3HCDRXX:1:2101:4309:3192
CAGCGCTG
+
FFFFFFFF
@A00769:11:HC3HCDRXX:1:2101:5882:3192
CAGCGCTG
+
FFFFFFFF
@A00769:11:HC3HCDRXX:1:2101:9290:3239
CAGCGCTG
+
FFFFFFFF
@A00769:11:HC3HCDRXX:1:2101:9995:3396
CAGCGCTG
+
FFFFFFFF
@A00769:11:HC3HCDRXX:1:2101:14055:3474
CAGCGCTG
+
FFFFFFFF
@A00769:11:HC3HCDRXX:1:2101:21884:3474
CAGCGCTG
+
FFFFFFFF
@A00769:11:HC3HCDRXX:1:2101:27570:3521
CAGCGCTG
+
FF:,FFFF
@A00769:11:HC3HCDRXX:1:2101:18186:3552
CAGCGCTG
+
FFFFFFFF
@A00769:11:HC3HCDRXX:1:2101:11704:3599
CAGCGCTG
+
FFFFFFFF
@A00769:11:HC3HCDRXX:1:2101:27480:3709
CAGCGCTG
+
FFFFFFFF
@A00769:11:HC3HCDRXX:1:2101:6813:3771
CAGCGCTG
+
FFFFFFFF
@A00769:11:HC3HCDRXX:1:2101:27471:3850
CAGCGCTG
+
FFFFFFFF
@A00769:11:HC3HCDRXX:1:2101:30526:3881
CAGCGCTG
+
FFFFFFFF
@A00769:11:HC3HCDRXX:1:2101:15329:3928
CAGCGCTG
+
FFFFFFFF
@A00769:11:HC3HCDRXX:1:2101:17454:4038
CAGCGCTG
+
FFFFFFFF
@A00769:11:HC3HCDRXX:1:2101:1597:4100
CAGCGCTG
+
FFFFFFFF
@A00769:11:HC3HCDRXX:1:2101:31458:4116
CAGCGCTG
+
FFFFFFFF
@A00769:11:HC3HCDRXX:1:2101:16568:4163
CAGCGCTG
+
FFFFFFFF
@A00769:11:HC3HCDRXX:1:2101:19190:4163
CAGCGCTG
+
FFFFFFFF
@A00769:11:HC3HCDRXX:1:2101:2103:4194
CAGCGCTG
+
FFFFFFFF
@A00769:11:HC3HCDRXX:1:2101:25626:4194
CAGCGCTG
+
FFF:FFFF
@A00769:11:HC3HCDRXX:1:2101:3332:4288
CAGCGCTG
+
FFFFFFFF
@A00769:11:HC3HCDRXX:1:2101:19859:4288
CAGCGCTG
+
FFFFFFFF
@A00769:11:HC3HCDRXX:1:2101:26232:4366
CAGCGCTG
+
FF:FFFFF
@A00769:11:HC3HCDRXX:1:2101:17924:4382
CAGCGCTG
+
FFF:FFFF
@A00769:11:HC3HCDRXX:1:2101:16776:4398
CAGCGCTG
+
FFFFFFFF
@A00769:11:HC3HCDRXX:1:2101:24551:4398
CAGCGCTG
+
FFFFFFFF
@A00769:11:HC3HCDRXX:1:2101:24713:4398
CAGCGCTG
+
FFFFFFFF
@A00769:11:HC3HCDRXX:1:2101:24270:4476
CAGCGCTG
+
F,FFFFFF
@A00769:11:HC3HCDRXX:1:2101:28791:4476
CAGCGCTG
+
FFFFFFFF
@A00769:11:HC3HCDRXX:1:2101:20130:4507
CAGCGCTG
+
FFFFFFFF
@A00769:11:HC3HCDRXX:1:2101:26919:4523
CAGCGCTG
+
FFFFFFFF
@A00769:11:HC3HCDRXX:1:2101:7753:4586
CAGCGCTG
+
FFFFFFFF
@A00769:11:HC3HCDRXX:1:2101:13955:4617
CAGCGCTG
+
FFFFFFFF
@A00769:11:HC3HCDRXX:1:2101:24614:4758
CAGCGCTG
+
FFFFFFFF
@A00769:11:HC3HCDRXX:1:2101:17653:4820
CAGCGCTG
+
FFFFFFFF
@A00769:11:HC3HCDRXX:1:2101:8901:4914
CAGCGCTG
+
FFFFFFFF
@A00769:11:HC3HCDRXX:1:2101:9046:4914
CAGCGCTG
+
FFFFFFFF
@A00769:11:HC3HCDRXX:1:2101:28763:5024
CAGCGCTG
+
FFFFFFFF
@A00769:11:HC3HCDRXX:1:2101:15248:5040
CAGCGCTG
+
FFFFFFFF
@A00769:11:HC3HCDRXX:1:2101:23520:5118
CAGCGCTG
+
FFFFFFFF
@A00769:11:HC3HCDRXX:1:2101:10276:5134
CAGCGCTG
+
FFFFFFFF
@A00769:11:HC3HCDRXX:1:2101:24487:5134
CAGCGCTG
+
FFFFFFFF
@A00769:11:HC3HCDRXX:1:2101:28772:5134
CAGCGCTG
+
FFFFFFFF
@A00769:11:HC3HCDRXX:1:2101:17300:5149
CAGCGCTG
+
FFFFFFFF
@A00769:11:HC3HCDRXX:1:2101:26892:5196
CAGCGCTG
+
FFFFFFFF
@A00769:11:HC3HCDRXX:1:2101:31584:5212
CAGCGCTG
+
FFFFF:FF
@A00769:11:HC3HCDRXX:1:2101:10719:5243
CAGCGCTG
+
FFFFFFFF
@A00769:11:HC3HCDRXX:1:2101:26883:5243
CAGCGCTG
+
FFFFFFFF
@A00769:11:HC3HCDRXX:1:2101:20076:5290
CAGCGCTG
+
FFFFFFFF
@A00769:11:HC3HCDRXX:1:2101:10465:5306
CAGCGCTG
+
FFFFFFFF
@A00769:11:HC3HCDRXX:1:2101:7925:5353
CAGCGCTG
+
FFFFFFFF
@A00769:11:HC3HCDRXX:1:2101:9769:5353
CAGCGCTG
+
FFFFFFFF
@A00769:11:HC3HCDRXX:1:2101:23375:5400
CAGCGCTG
+
FFFFFFFF
@A00769:11:HC3HCDRXX:1:2101:29288:5400
CAGCGCTG
+
FFFFFFFF
@A00769:11:HC3HCDRXX:1:2101:19452:5431
CAGCGCTG
+
FFFFFFFF
@A00769:11:HC3HCDRXX:1:2101:20039:5447
CAGCGCTG
+
FFFFFFFF
@A00769:11:HC3HCDRXX:1:2101:6361:5462
CAGCGCTG
+
FFFFFFFF
@A00769:11:HC3HCDRXX:1:2101:10221:5478
CAGCGCTG
+
FFFFFFFF
@A00769:11:HC3HCDRXX:1:2101:20003:5509
CAGCGCTG
+
FFFFFFFF
@A00769:11:HC3HCDRXX:1:2101:12328:5525
CAGCGCTG
+
FFFFFFFF
@A00769:11:HC3HCDRXX:1:2101:10673:5635
CAGCGCTG
+
FFFFFFFF
@A00769:11:HC3HCDRXX:1:2101:13865:5744
CAGCGCTG
+
FFFFFFFF
@A00769:11:HC3HCDRXX:1:2101:28031:5791
CAGCGCTG
+
FFFFFFFF
@A00769:11:HC3HCDRXX:1:2101:8404:5869
CAGCGCTG
+
FFFFFFFF
@A00769:11:HC3HCDRXX:1:2101:24551:5869
CAGCGCTG
+
FFFFFFFF
@A00769:11:HC3HCDRXX:1:2101:27733:5869
CAGCGCTG
+
FFFFFFFF
@A00769:11:HC3HCDRXX:1:2101:17002:5885
CAGCGCTG
+
FFFFFFFF
@A00769:11:HC3HCDRXX:1:2101:5565:5932
CAGCGCTG
+
FFFFFFFF
@A00769:11:HC3HCDRXX:1:2101:16821:5979
CAGCGCTG
+
FFFFFF:F
@A00769:11:HC3HCDRXX:1:2101:17879:6026
CAGCGCTG
+
FFFFFFFF
@A00769:11:HC3HCDRXX:1:2101:9426:6104
CAGCGCTG
+
FFFFFFFF
@A00769:11:HC3HCDRXX:1:2101:12590:6167
CAGCGCTG
+
FFFFFFFF
@A00769:11:HC3HCDRXX:1:2101:12048:6198
CAGCGCTG
+
:FFFFFFF
@A00769:11:HC3HCDRXX:1:2101:26115:6355
CAGCGCTG
+
FFFFFFFF
@A00769:11:HC3HCDRXX:1:2101:31828:6355
CAGCGCTG
+
FFFFFFFF
@A00769:11:HC3HCDRXX:1:2101:1524:6480
CAGCGCTG
+
FF,FFFFF
@A00769:11:HC3HCDRXX:1:2101:28492:6527
CAGCGCTG
+
FFFFFFFF
@A00769:11:HC3HCDRXX:1:2101:11550:6621
CAGCGCTG
+
FFFFFFFF
@A00769:11:HC3HCDRXX:1:2101:2600:6684
CAGCGCTG
+
FFFFFFFF
@A00769:11:HC3HCDRXX:1:2101:20112:6699
CAGCGCTG
+
FFFFFFFF
@A00769:11:HC3HCDRXX:1:2101:27606:6778
CAGCGCTG
+
FFFFFFFF
@A00769:11:HC3HCDRXX:1:2101:5728:6809
CAGCGCTG
+
FFFFFFFF
@A00769:11:HC3HCDRXX:1:2101:9055:6809
CAGCGCTG
+
FFFFFFFF
@A00769:11:HC3HCDRXX:1:2101:2049:6825
CAGCGCTG
+
FFFFFFFF
@A00769:11:HC3HCDRXX:1:2101:27227:6840
CAGCGCTG
+
FFFFFFFF
@A00769:11:HC3HCDRXX:1:2101:11270:6918
CAGCGCTG
+
FFFFFFFF
@A00769:11:HC3HCDRXX:1:2101:4915:6965
CAGCGCTG
+
FFFFFFFF
@A00769:11:HC3HCDRXX:1:2101:25057:6965
CAGCGCTG
+
:FFFFFFF
@A00769:11:HC3HCDRXX:1:2101:20817:7044
CAGCGCTG
+
FFFFFFFF
@A00769:11:HC3HCDRXX:1:2101:13440:7200
CAGCGCTG
+
FFFFFFFF
@A00769:11:HC3HCDRXX:1:2101:10520:7216
CAGCGCTG
+
FFFFFFFF
@A00769:11:HC3HCDRXX:1:2101:2130:7247
CAGCGCTG
+
FFFFFFFF
@A00769:11:HC3HCDRXX:1:2101:26395:7279
CAGCGCTG
+
FFFFFFFF
@A00769:11:HC3HCDRXX:1:2101:1362:7294
CAGCGCTG
+
FFFFFFFF
@A00769:11:HC3HCDRXX:1:2101:6289:7404
CAGCGCTG
+
FFFFFF:F
@A00769:11:HC3HCDRXX:1:2101:18575:7420
CAGCGCTG
+
FFFF,FFF
@A00769:11:HC3HCDRXX:1:2101:11080:7498
CAGCGCTG
+
FFFFFFFF
@A00769:11:HC3HCDRXX:1:2101:22752:7513
CAGCGCTG
+
FFFFFFFF
@A00769:11:HC3HCDRXX:1:2101:32723:7560
CAGCGCTG
+
FFFFFFFF
@A00769:11:HC3HCDRXX:1:2101:1796:7607
CAGCGCTG
+
FFF:FFFF
@A00769:11:HC3HCDRXX:1:2101:13584:7607
CAGCGCTG
+
FFFFFFFF
@A00769:11:HC3HCDRXX:1:2101:30129:7607
CAGCGCTG
+
FFFFFFFF
@A00769:11:HC3HCDRXX:1:2101:16604:7639
CAGCGCTG
+
FFFFFFFF
@A00769:11:HC3HCDRXX:1:2101:9697:7701
CAGCGCTG
+
FFFFFFFF
@A00769:11:HC3HCDRXX:1:2101:32081:7733
CAGCGCTG
+
FFFFFFFF
@A00769:11:HC3HCDRXX:1:2101:31946:7748
CAGCGCTG
+
FFFFFFFF
@A00769:11:HC3HCDRXX:1:2101:9037:7811
CAGCGCTG
+
FFFFFFFF
@A00769:11:HC3HCDRXX:1:2101:30572:7811
CAGCGCTG
+
FFFFFFFF
@A00769:11:HC3HCDRXX:1:2101:8965:7842
CAGCGCTG
+
FFFFFFFF
@A00769:11:HC3HCDRXX:1:2101:4779:7858
CAGCGCTG
+
FFFFFFFF
@A00769:11:HC3HCDRXX:1:2101:18331:7874
CAGCGCTG
+
FFFFFFFF
@A00769:11:HC3HCDRXX:1:2101:9579:7968
CAGCGCTG
+
FFFFFFFF
@A00769:11:HC3HCDRXX:1:2101:6280:7983
CAGCGCTG
+
FFFFFFFF
@A00769:11:HC3HCDRXX:1:2101:6967:7983
CAGCGCTG
+
FFFFFFFF
@A00769:11:HC3HCDRXX:1:2101:25708:7999
CAGCGCTG
+
FFFFFFFF
@A00769:11:HC3HCDRXX:1:2101:25654:8030
CAGCGCTG
+
FFFFFFFF
@A00769:11:HC3HCDRXX:1:2101:24099:8061
CAGCGCTG
+
FFFFFFFF
@A00769:11:HC3HCDRXX:1:2101:21893:8093
CAGCGCTG
+
FFFFFFFF
@A00769:11:HC3HCDRXX:1:2101:16215:8124
CAGCGCTG
+
FFFFFFFF
@A00769:11:HC3HCDRXX:1:2101:29903:8124
CAGCGCTG
+
FFFFFFFF
@A00769:11:HC3HCDRXX:1:2101:15709:8155
CAGCGCTG
+
FFFFFFFF
@A00769:11:HC3HCDRXX:1:2101:1922:8234
CAGCGCTG
+
FFFFFFFF
@A00769:11:HC3HCDRXX:1:2101:7545:8234
CAGCGCTG
+
FFFFFFFF
@A00769:11:HC3HCDRXX:1:2101:17598:8234
CAGCGCTG
+
FFFFFFFF
@A00769:11:HC3HCDRXX:1:2101:28022:8249
CAGCGCTG
+
FFFFFFFF
@A00769:11:HC3HCDRXX:1:2101:32479:8265
CAGCGCTG
+
FFFFFFFF
@A00769:11:HC3HCDRXX:1:2101:32597:8375
CAGCGCTG
+
FFFFF:F:
@A00769:11:HC3HCDRXX:1:2101:26567:8390
CAGCGCTG
+
FFFFFFFF
@A00769:11:HC3HCDRXX:1:2101:23610:8406
CAGCGCTG
+
FFFFFFFF
@A00769:11:HC3HCDRXX:1:2101:32353:8422
CAGCGCTG
+
FFFFFFFF
@A00769:11:HC3HCDRXX:1:2101:32425:8422
CAGCGCTG
+
::,F,F:,
@A00769:11:HC3HCDRXX:1:2101:3450:8437
CAGCGCTG
+
FF:FFFFF
@A00769:11:HC3HCDRXX:1:2101:20121:8437
CAGCGCTG
+
FFFFFFFF
@A00769:11:HC3HCDRXX:1:2101:17725:8453
CAGCGCTG
+
FFFFFFFF
@A00769:11:HC3HCDRXX:1:2101:26124:8469
CAGCGCTG
+
FFFFFFFF
@A00769:11:HC3HCDRXX:1:2101:18665:8484
CAGCGCTG
+
FFFFFFFF
@A00769:11:HC3HCDRXX:1:2101:15519:8547
CAGCGCTG
+
FFFFFFFF
@A00769:11:HC3HCDRXX:1:2101:31394:8578
CAGCGCTG
+
FFFFFFFF
@A00769:11:HC3HCDRXX:1:2101:13901:8594
CAGCGCTG
+
FFFFFFFF
@A00769:11:HC3HCDRXX:1:2101:26530:8609
CAGCGCTG
+
FFFFFFFF
@A00769:11:HC3HCDRXX:1:2101:5150:8750
CAGCGCTG
+
FFFFFFFF
@A00769:11:HC3HCDRXX:1:2101:26485:8750
CAGCGCTG
+
FFFFFFFF
@A00769:11:HC3HCDRXX:1:2101:25572:8797
CAGCGCTG
+
FFFFFFFF
@A00769:11:HC3HCDRXX:1:2101:12283:8829
CAGCGCTG
+
FFFFFFFF
@A00769:11:HC3HCDRXX:1:2101:32669:8844
CAGCGCTG
+
FFFFFFFF
@A00769:11:HC3HCDRXX:1:2101:4472:8891
CAGCGCTG
+
FFFFFFFF
@A00769:11:HC3HCDRXX:1:2101:26874:8891
CAGCGCTG
+
FFFFFFFF
@A00769:11:HC3HCDRXX:1:2101:24957:8954
CAGCGCTG
+
FFFFFFFF
@A00769:11:HC3HCDRXX:1:2101:18367:9032
CAGCGCTG
+
FF:FFFFF
@A00769:11:HC3HCDRXX:1:2101:16884:9064
CAGCGCTG
+
FFFFFFFF
@A00769:11:HC3HCDRXX:1:2101:27588:9064
CAGCGCTG
+
FFFFFFFF
@A00769:11:HC3HCDRXX:1:2101:10429:9095
CAGCGCTG
+
FFFFFFFF
@A00769:11:HC3HCDRXX:1:2101:32099:9111
CAGCGCTG
+
FFFFFFFF
@A00769:11:HC3HCDRXX:1:2101:6903:9126
CAGCGCTG
+
FFFFFFFF
@A00769:11:HC3HCDRXX:1:2101:3730:9142
CAGCGCTG
+
FFF,FFFF
@A00769:11:HC3HCDRXX:1:2101:10755:9157
CAGCGCTG
+
FFFFFFFF
@A00769:11:HC3HCDRXX:1:2101:2672:9189
CAGCGCTG
+
FFFFFFFF
@A00769:11:HC3HCDRXX:1:2101:23592:9189
CAGCGCTG
+
FFFFFFFF
@A00769:11:HC3HCDRXX:1:2101:20636:9204
CAGCGCTG
+
FFFFFFFF
@A00769:11:HC3HCDRXX:1:2101:3658:9236
CAGCGCTG
+
FF:F:,F,
@A00769:11:HC3HCDRXX:1:2101:9959:9251
CAGCGCTG
+
FFFFFFFF
@A00769:11:HC3HCDRXX:1:2101:9335:9267
CAGCGCTG
+
FFFFFFFF
@A00769:11:HC3HCDRXX:1:2101:9435:9314
CAGCGCTG
+
FFFFFFFF
@A00769:11:HC3HCDRXX:1:2101:25690:9345
CAGCGCTG
+
FFFFFFFF
@A00769:11:HC3HCDRXX:1:2101:20220:9361
CAGCGCTG
+
FF:F:FFF
@A00769:11:HC3HCDRXX:1:2101:3378:9377
CAGCGCTG
+
FFFFFFFF
@A00769:11:HC3HCDRXX:1:2101:25798:9377
CAGCGCTG
+
FFFFFFFF
@A00769:11:HC3HCDRXX:1:2101:29152:9392
CAGCGCTG
+
FFFFFFFF
@A00769:11:HC3HCDRXX:1:2101:28149:9439
CAGCGCTG
+
,FFFFFFF
@A00769:11:HC3HCDRXX:1:2101:14163:9455
CAGCGCTG
+
FFFFFFFF
@A00769:11:HC3HCDRXX:1:2101:27832:9455
CAGCGCTG
+
FFFFFFFF
@A00769:11:HC3HCDRXX:1:2101:16966:9486
CAGCGCTG
+
FFFFFFFF
@A00769:11:HC3HCDRXX:1:2101:28664:9486
CAGCGCTG
+
FFFFFFFF
@A00769:11:HC3HCDRXX:1:2101:31973:9549
CAGCGCTG
+
FFFFFF:F
@A00769:11:HC3HCDRXX:1:2101:1561:9580
CAGCGCTG
+
FFFFFFFF
@A00769:11:HC3HCDRXX:1:2101:32244:9580
CAGCGCTG
+
FFFFFFFF
@A00769:11:HC3HCDRXX:1:2101:23402:9674
CAGCGCTG
+
FFFFFFFF
@A00769:11:HC3HCDRXX:1:2101:6153:9706
CAGCGCTG
+
FFF,F:F,
@A00769:11:HC3HCDRXX:1:2101:3830:9721
CAGCGCTG
+
FFFFFFFF
@A00769:11:HC3HCDRXX:1:2101:27462:9721
CAGCGCTG
+
FFFFFFFF
@A00769:11:HC3HCDRXX:1:2101:4490:9737
CAGCGCTG
+
FFFFFFFF
@A00769:11:HC3HCDRXX:1:2101:20103:9752
CAGCGCTG
+
FFFFFF:F
@A00769:11:HC3HCDRXX:1:2101:5547:9784
CAGCGCTG
+
FFFFFFFF
@A00769:11:HC3HCDRXX:1:2101:29640:9799
CAGCGCTG
+
FFFFFFFF
@A00769:11:HC3HCDRXX:1:2101:1877:9815
CAGCGCTG
+
FFFFFFFF
@A00769:11:HC3HCDRXX:1:2101:5620:9940
CAGCGCTG
+
FFFFFFFF
@A00769:11:HC3HCDRXX:1:2101:30382:9956
CAGCGCTG
+
FFFFFFFF
@A00769:11:HC3HCDRXX:1:2101:12870:9972
CAGCGCTG
+
FFFFFFFF
@A00769:11:HC3HCDRXX:1:2101:8919:10019
CAGCGCTG
+
FFFFFFFF
@A00769:11:HC3HCDRXX:1:2101:11641:10034
CAGCGCTG
+
FFFF,,FF
@A00769:11:HC3HCDRXX:1:2101:12491:10066
CAGCGCTG
+
FFFFFFFF
@A00769:11:HC3HCDRXX:1:2101:22101:10081
CAGCGCTG
+
FFFFFFFF
@A00769:11:HC3HCDRXX:1:2101:8241:10128
CAGCGCTG
+
FFFFFFFF
@A00769:11:HC3HCDRXX:1:2101:23014:10222
CAGCGCTG
+
FFFFFFFF
@A00769:11:HC3HCDRXX:1:2101:11225:10347
CAGCGCTG
+
FFFFFFFF
@A00769:11:HC3HCDRXX:1:2101:7166:10363
CAGCGCTG
+
FFFFFFFF
@A00769:11:HC3HCDRXX:1:2101:14669:10426
CAGCGCTG
+
FFFFFFFF
@A00769:11:HC3HCDRXX:1:2101:8079:10441
CAGCGCTG
+
FFFFFFFF
@A00769:11:HC3HCDRXX:1:2101:15167:10441
CAGCGCTG
+
FFFFFFFF
@A00769:11:HC3HCDRXX:1:2101:7817:10520
CAGCGCTG
+
FFFFFFFF
@A00769:11:HC3HCDRXX:1:2101:9634:10535
CAGCGCTG
+
FFFFFFFF
@A00769:11:HC3HCDRXX:1:2101:30373:10535
CAGCGCTG
+
FFFFFFFF
@A00769:11:HC3HCDRXX:1:2101:9516:10551
CAGCGCTG
+
FFFFFFFF
@A00769:11:HC3HCDRXX:1:2101:17282:10661
CAGCGCTG
+
FFFFFFFF
@A00769:11:HC3HCDRXX:1:2101:18801:10692
CAGCGCTG
+
FFFFFFFF
@A00769:11:HC3HCDRXX:1:2101:24514:10723
CAGCGCTG
+
FFFFFFFF
@A00769:11:HC3HCDRXX:1:2101:10140:10786
CAGCGCTG
+
FFFFFFFF
@A00769:11:HC3HCDRXX:1:2101:9733:10895
CAGCGCTG
+
FFFFFFFF
@A00769:11:HC3HCDRXX:1:2101:29460:10895
CAGCGCTG
+
FFFFFFFF
@A00769:11:HC3HCDRXX:1:2101:8015:11052
CAGCGCTG
+
FFFFFFFF
@A00769:11:HC3HCDRXX:1:2101:31901:11052
CAGCGCTG
+
FFFFFFFF
@A00769:11:HC3HCDRXX:1:2101:9218:11162
CAGCGCTG
+
FFFFFFFF
@A00769:11:HC3HCDRXX:1:2101:15338:11271
CAGCGCTG
+
FFFFFFFF
@A00769:11:HC3HCDRXX:1:2101:19199:11287
CAGCGCTG
+
FFFFF:FF
@A00769:11:HC3HCDRXX:1:2101:11415:11365
CAGCGCTG
+
FFFFFFFF
@A00769:11:HC3HCDRXX:1:2101:3079:11553
CAGCGCTG
+
FFFFFFFF
@A00769:11:HC3HCDRXX:1:2101:13946:11553
CAGCGCTG
+
FF:FF:FF
@A00769:11:HC3HCDRXX:1:2101:6940:11600
CAGCGCTG
+
FFFFFFFF
@A00769:11:HC3HCDRXX:1:2101:18774:11616
CAGCGCTG
+
FFFFFFFF
@A00769:11:HC3HCDRXX:1:2101:5484:11710
CAGCGCTG
+
FFFFFFFF
@A00769:11:HC3HCDRXX:1:2101:13241:11710
CAGCGCTG
+
FFFFFFFF
@A00769:11:HC3HCDRXX:1:2101:25762:11788
CAGCGCTG
+
FFFFFFFF
@A00769:11:HC3HCDRXX:1:2101:26702:11851
CAGCGCTG
+
FFFFFFFF
@A00769:11:HC3HCDRXX:1:2101:30373:11851
CAGCGCTG
+
FFFFFF:F
@A00769:11:HC3HCDRXX:1:2101:12382:11913
CAGCGCTG
+
FFFFFF:F
@A00769:11:HC3HCDRXX:1:2101:23755:12101
CAGCGCTG
+
FFFFFFFF
@A00769:11:HC3HCDRXX:1:2101:14895:12132
CAGCGCTG
+
FFFFFFFF
@A00769:11:HC3HCDRXX:1:2101:31964:12195
CAGCGCTG
+
:FF:FFFF
@A00769:11:HC3HCDRXX:1:2101:32425:12211
CAGCGCTG
+
FF:FFF,F
@A00769:11:HC3HCDRXX:1:2101:23113:12242
CAGCGCTG
+
FFFFFFFF
@A00769:11:HC3HCDRXX:1:2101:6433:12352
CAGCGCTG
+
FFFFFFFF
@A00769:11:HC3HCDRXX:1:2101:17662:12352
CAGCGCTG
+
FFF,FFFF
@A00769:11:HC3HCDRXX:1:2101:22444:12367
CAGCGCTG
+
FFFFFFFF
@A00769:11:HC3HCDRXX:1:2101:18539:12399
CAGCGCTG
+
FFFFFFFF
@A00769:11:HC3HCDRXX:1:2101:5620:12477
CAGCGCTG
+
FFFFFFFF
@A00769:11:HC3HCDRXX:1:2101:30635:12524
CAGCGCTG
+
FF,,FF,F
@A00769:11:HC3HCDRXX:1:2101:31448:12524
CAGCGCTG
+
FFFFFFFF
@A00769:11:HC3HCDRXX:1:2101:2510:12540
CAGCGCTG
+
FFFFFFFF
@A00769:11:HC3HCDRXX:1:2101:16749:12587
CAGCGCTG
+
FFFFFFFF
@A00769:11:HC3HCDRXX:1:2101:10936:12602
CAGCGCTG
+
FFFFFFFF
@A00769:11:HC3HCDRXX:1:2101:8892:12665
CAGCGCTG
+
FFFFFFFF
@A00769:11:HC3HCDRXX:1:2101:15185:12665
CAGCGCTG
+
F:FFFFFF
@A00769:11:HC3HCDRXX:1:2101:7554:12759
CAGCGCTG
+
FFFFFFFF
@A00769:11:HC3HCDRXX:1:2101:20591:12759
CAGCGCTG
+
FFFFFFFF
@A00769:11:HC3HCDRXX:1:2101:5701:12837
CAGCGCTG
+
FFFFFFFF
@A00769:11:HC3HCDRXX:1:2101:29125:12884
CAGCGCTG
+
FFFFFFFF
@A00769:11:HC3HCDRXX:1:2101:17508:12900
CAGCGCTG
+
FFFFFFFF
@A00769:11:HC3HCDRXX:1:2101:7247:12915
CAGCGCTG
+
:FFFFFFF
@A00769:11:HC3HCDRXX:1:2101:13657:12962
CAGCGCTG
+
FFFFFFFF
@A00769:11:HC3HCDRXX:1:2101:22860:12962
CAGCGCTG
+
F:F:FFFF
@A00769:11:HC3HCDRXX:1:2101:29297:12962
CAGCGCTG
+
FFFFFFFF
@A00769:11:HC3HCDRXX:1:2101:21911:12978
CAGCGCTG
+
FFFFFFFF
@A00769:11:HC3HCDRXX:1:2101:27760:13056
CAGCGCTG
+
FFFFFFFF
@A00769:11:HC3HCDRXX:1:2101:24786:13072
CAGCGCTG
+
FFFFFFFF
@A00769:11:HC3HCDRXX:1:2101:10149:13119
CAGCGCTG
+
FFF:FFFF
@A00769:11:HC3HCDRXX:1:2101:17924:13119
CAGCGCTG
+
FFFFFFFF
@A00769:11:HC3HCDRXX:1:2101:19361:13135
CAGCGCTG
+
FFFFFFFF
@A00769:11:HC3HCDRXX:1:2101:26404:13150
CAGCGCTG
+
FFFFFFFF
@A00769:11:HC3HCDRXX:1:2101:18783:13166
CAGCGCTG
+
FFFFFFFF
@A00769:11:HC3HCDRXX:1:2101:24894:13197
CAGCGCTG
+
FFFFFFFF
@A00769:11:HC3HCDRXX:1:2101:9643:13275
CAGCGCTG
+
FFFFFFFF
@A00769:11:HC3HCDRXX:1:2101:31033:13307
CAGCGCTG
+
FFFFFFFF
@A00769:11:HC3HCDRXX:1:2101:28311:13322
CAGCGCTG
+
FFFFFFFF
@A00769:11:HC3HCDRXX:1:2101:14669:13338
CAGCGCTG
+
FFFFFFFF
@A00769:11:HC3HCDRXX:1:2101:24198:13338
CAGCGCTG
+
FFFFFFFF
@A00769:11:HC3HCDRXX:1:2101:24216:13369
CAGCGCTG
+
FFFFFFFF
@A00769:11:HC3HCDRXX:1:2101:26657:13401
CAGCGCTG
+
FFFFFFF:
@A00769:11:HC3HCDRXX:1:2101:26992:13448
CAGCGCTG
+
FFFFFFFF
@A00769:11:HC3HCDRXX:1:2101:9588:13495
CAGCGCTG
+
FFFFFFFF
@A00769:11:HC3HCDRXX:1:2101:19967:13495
CAGCGCTG
+
FFFFFFFF
@A00769:11:HC3HCDRXX:1:2101:29026:13495
CAGCGCTG
+
FFFFFFFF
@A00769:11:HC3HCDRXX:1:2101:7835:13526
CAGCGCTG
+
FFFFFFFF
@A00769:11:HC3HCDRXX:1:2101:11767:13573
CAGCGCTG
+
FFFFFFFF
@A00769:11:HC3HCDRXX:1:2101:10402:13589
CAGCGCTG
+
FFFFFFFF
@A00769:11:HC3HCDRXX:1:2101:26178:13667
CAGCGCTG
+
FFFFFFFF
@A00769:11:HC3HCDRXX:1:2101:25364:13698
CAGCGCTG
+
FFFFFFFF
@A00769:11:HC3HCDRXX:1:2101:7157:13761
CAGCGCTG
+
FFFFFFFF
@A00769:11:HC3HCDRXX:1:2101:32886:13761
CAGCGCTG
+
FFF:FFF:
@A00769:11:HC3HCDRXX:1:2101:9697:13839
CAGCGCTG
+
FFFFFFFF
@A00769:11:HC3HCDRXX:1:2101:21829:13839
CAGCGCTG
+
F,FFFFFF
@A00769:11:HC3HCDRXX:1:2101:23963:13839
CAGCGCTG
+
FFFFFFFF
@A00769:11:HC3HCDRXX:1:2101:8070:13870
CAGCGCTG
+
FFFFFFFF
@A00769:11:HC3HCDRXX:1:2101:24397:13870
CAGCGCTG
+
FF,,FF:F
@A00769:11:HC3HCDRXX:1:2101:24758:13902
CAGCGCTG
+
FFFFFFFF
@A00769:11:HC3HCDRXX:1:2101:3016:13917
CAGCGCTG
+
FFFFFFFF
@A00769:11:HC3HCDRXX:1:2101:14470:13933
CAGCGCTG
+
,FFFFFFF
@A00769:11:HC3HCDRXX:1:2101:29405:14027
CAGCGCTG
+
FF:,F,,,
@A00769:11:HC3HCDRXX:1:2101:32298:14090
CAGCGCTG
+
FFFFFFFF
@A00769:11:HC3HCDRXX:1:2101:26856:14215
CAGCGCTG
+
FFFFFFFF
@A00769:11:HC3HCDRXX:1:2101:26069:14231
CAGCGCTG
+
FFFFFFFF
@A00769:11:HC3HCDRXX:1:2101:14877:14293
CAGCGCTG
+
FFFFF,FF
@A00769:11:HC3HCDRXX:1:2101:25310:14293
CAGCGCTG
+
FFFFFFFF
@A00769:11:HC3HCDRXX:1:2101:26666:14293
CAGCGCTG
+
FFFFFFFF
@A00769:11:HC3HCDRXX:1:2101:12364:14450
CAGCGCTG
+
FFFFFFFF
@A00769:11:HC3HCDRXX:1:2101:27028:14512
CAGCGCTG
+
FF,,:FF:
@A00769:11:HC3HCDRXX:1:2101:28610:14591
CAGCGCTG
+
FFFFFFF:
@A00769:11:HC3HCDRXX:1:2101:7283:14606
CAGCGCTG
+
FFFFFFFF
@A00769:11:HC3HCDRXX:1:2101:17788:14606
CAGCGCTG
+
FFFFFFFF
@A00769:11:HC3HCDRXX:1:2101:8531:14638
CAGCGCTG
+
FFFFFFFF
@A00769:11:HC3HCDRXX:1:2101:23755:14732
CAGCGCTG
+
FFFFFFFF
@A00769:11:HC3HCDRXX:1:2101:31421:14732
CAGCGCTG
+
FFFFFFFF
@A00769:11:HC3HCDRXX:1:2101:10926:14747
CAGCGCTG
+
FFFFFFFF
@A00769:11:HC3HCDRXX:1:2101:2365:14794
CAGCGCTG
+
FFFFFFFF
@A00769:11:HC3HCDRXX:1:2101:2013:14873
CAGCGCTG
+
FFFFFFFF
@A00769:11:HC3HCDRXX:1:2101:13711:14873
CAGCGCTG
+
FFFFFFFF
@A00769:11:HC3HCDRXX:1:2101:18484:14873
CAGCGCTG
+
FFFFFFFF
@A00769:11:HC3HCDRXX:1:2101:6090:14888
CAGCGCTG
+
FFFFFFF:
@A00769:11:HC3HCDRXX:1:2101:5791:14935
CAGCGCTG
+
FFFFFFFF
@A00769:11:HC3HCDRXX:1:2101:16911:15092
CAGCGCTG
+
FFFFFFFF
@A00769:11:HC3HCDRXX:1:2101:9534:15123
CAGCGCTG
+
FFFFFFFF
@A00769:11:HC3HCDRXX:1:2101:14959:15123
CAGCGCTG
+
FFFFFFFF
@A00769:11:HC3HCDRXX:1:2101:8106:15154
CAGCGCTG
+
FFFFFFFF
@A00769:11:HC3HCDRXX:1:2101:24532:15170
CAGCGCTG
+
FFFFFF:F
@A00769:11:HC3HCDRXX:1:2101:2139:15248
CAGCGCTG
+
FFFFFFFF
@A00769:11:HC3HCDRXX:1:2101:8757:15311
CAGCGCTG
+
FFF:FFFF
@A00769:11:HC3HCDRXX:1:2101:28989:15311
CAGCGCTG
+
FFFFFFFF
@A00769:11:HC3HCDRXX:1:2101:3314:15468
CAGCGCTG
+
FFFFFFFF
@A00769:11:HC3HCDRXX:1:2101:15402:15483
CAGCGCTG
+
FFFFFFFF
@A00769:11:HC3HCDRXX:1:2101:6017:15515
CAGCGCTG
+
FFFFFFFF
@A00769:11:HC3HCDRXX:1:2101:23466:15515
CAGCGCTG
+
FFFFFFFF
@A00769:11:HC3HCDRXX:1:2101:15736:15562
CAGCGCTG
+
FFFFFFFF
@A00769:11:HC3HCDRXX:1:2101:2356:15593
CAGCGCTG
+
FFFFFFFF
@A00769:11:HC3HCDRXX:1:2101:17906:15624
CAGCGCTG
+
FFF:FFFF
@A00769:11:HC3HCDRXX:1:2101:7437:15655
CAGCGCTG
+
FFFFFFFF
@A00769:11:HC3HCDRXX:1:2101:30373:15671
CAGCGCTG
+
FFFFFFFF
@A00769:11:HC3HCDRXX:1:2101:23547:15687
CAGCGCTG
+
FFFFFFFF
@A00769:11:HC3HCDRXX:1:2101:31141:15687
CAGCGCTG
+
FFFFFFFF
@A00769:11:HC3HCDRXX:1:2101:10926:15718
CAGCGCTG
+
FFFFFFFF
@A00769:11:HC3HCDRXX:1:2101:16767:15718
CAGCGCTG
+
FF:FFFFF
@A00769:11:HC3HCDRXX:1:2101:27326:15718
CAGCGCTG
+
FFFFFFFF
@A00769:11:HC3HCDRXX:1:2101:20139:15765
CAGCGCTG
+
FFFFFFFF
@A00769:11:HC3HCDRXX:1:2101:13883:15796
CAGCGCTG
+
FFFF:FFF
@A00769:11:HC3HCDRXX:1:2101:31412:15843
CAGCGCTG
+
FFFFFFFF
@A00769:11:HC3HCDRXX:1:2101:20817:15875
CAGCGCTG
+
FFFFFFFF
@A00769:11:HC3HCDRXX:1:2101:29514:15875
CAGCGCTG
+
FFFFFFFF
@A00769:11:HC3HCDRXX:1:2101:30156:15890
CAGCGCTG
+
FFFFFFFF
@A00769:11:HC3HCDRXX:1:2101:6976:16016
CAGCGCTG
+
FFFFFFFF
@A00769:11:HC3HCDRXX:1:2101:32063:16031
CAGCGCTG
+
FFFFFFFF
@A00769:11:HC3HCDRXX:1:2101:3884:16078
CAGCGCTG
+
FFFFFFFF
@A00769:11:HC3HCDRXX:1:2101:3423:16250
CAGCGCTG
+
FFFFFFFF
@A00769:11:HC3HCDRXX:1:2101:15094:16266
CAGCGCTG
+
FFFFFFFF
@A00769:11:HC3HCDRXX:1:2101:10113:16344
CAGCGCTG
+
FFFFFFFF
@A00769:11:HC3HCDRXX:1:2101:12915:16344
CAGCGCTG
+
FFFFFFFF
@A00769:11:HC3HCDRXX:1:2101:6108:16391
CAGCGCTG
+
FFFFFFFF
@A00769:11:HC3HCDRXX:1:2101:2663:16407
CAGCGCTG
+
FFFFFFFF
@A00769:11:HC3HCDRXX:1:2101:1696:16423
CAGCGCTG
+
FFFFFFFF
@A00769:11:HC3HCDRXX:1:2101:10122:16454
CAGCGCTG
+
,FFFFFFF
@A00769:11:HC3HCDRXX:1:2101:6587:16470
CAGCGCTG
+
FFFFFFFF
@A00769:11:HC3HCDRXX:1:2101:12897:16501
CAGCGCTG
+
FFFFFFFF
@A00769:11:HC3HCDRXX:1:2101:21395:16501
CAGCGCTG
+
FFFFFFFF
@A00769:11:HC3HCDRXX:1:2101:1425:16517
CAGCGCTG
+
FFFFFFFF
@A00769:11:HC3HCDRXX:1:2101:11876:16517
CAGCGCTG
+
FFFFFFFF
@A00769:11:HC3HCDRXX:1:2101:15076:16517
CAGCGCTG
+
FFFFFFFF
@A00769:11:HC3HCDRXX:1:2101:7925:16532
CAGCGCTG
+
FFFFFFFF
@A00769:11:HC3HCDRXX:1:2101:18584:16548
CAGCGCTG
+
FFFFFFFF
@A00769:11:HC3HCDRXX:1:2101:1850:16595
CAGCGCTG
+
FFFFFFFF
@A00769:11:HC3HCDRXX:1:2101:6632:16642
CAGCGCTG
+
FFFFFFFF
@A00769:11:HC3HCDRXX:1:2101:19153:16689
CAGCGCTG
+
FFFFFFFF
@A00769:11:HC3HCDRXX:1:2101:7084:16705
CAGCGCTG
+
FFFFFFFF
@A00769:11:HC3HCDRXX:1:2101:2266:16783
CAGCGCTG
+
FFFFFFFF
@A00769:11:HC3HCDRXX:1:2101:10755:16892
CAGCGCTG
+
FFFFFFFF
@A00769:11:HC3HCDRXX:1:2101:1597:16939
CAGCGCTG
+
FFFFFFFF
@A00769:11:HC3HCDRXX:1:2101:5005:17080
CAGCGCTG
+
FFFFFFFF
@A00769:11:HC3HCDRXX:1:2101:16197:17112
CAGCGCTG
+
FFFFFFFF
@A00769:11:HC3HCDRXX:1:2101:16586:17127
CAGCGCTG
+
FFFFFFFF
@A00769:11:HC3HCDRXX:1:2101:17797:17127
CAGCGCTG
+
FFFFFFFF
@A00769:11:HC3HCDRXX:1:2101:14045:17174
CAGCGCTG
+
FFFFFFFF
@A00769:11:HC3HCDRXX:1:2101:20446:17237
CAGCGCTG
+
FFFFFFFF
@A00769:11:HC3HCDRXX:1:2101:11270:17253
CAGCGCTG
+
FFFFFFF:
@A00769:11:HC3HCDRXX:1:2101:12084:17253
CAGCGCTG
+
FFFFFFFF
@A00769:11:HC3HCDRXX:1:2101:22164:17268
CAGCGCTG
+
FFFFFFFF
@A00769:11:HC3HCDRXX:1:2101:3676:17284
CAGCGCTG
+
FFFFFFFF
@A00769:11:HC3HCDRXX:1:2101:7084:17300
CAGCGCTG
+
FFFFFFFF
@A00769:11:HC3HCDRXX:1:2101:3468:17331
CAGCGCTG
+
FFFFFFFF
@A00769:11:HC3HCDRXX:1:2101:3332:17347
CAGCGCTG
+
FFFFFFFF
@A00769:11:HC3HCDRXX:1:2101:5755:17347
CAGCGCTG
+
FFFFFFFF
@A00769:11:HC3HCDRXX:1:2101:23809:17362
CAGCGCTG
+
FFFFFFFF
@A00769:11:HC3HCDRXX:1:2101:7672:17378
CAGCGCTG
+
FFFFFFFF
@A00769:11:HC3HCDRXX:1:2101:6442:17440
CAGCGCTG
+
FFFFFFFF
@A00769:11:HC3HCDRXX:1:2101:13503:17456
CAGCGCTG
+
FFFFFFFF
@A00769:11:HC3HCDRXX:1:2101:4490:17472
CAGCGCTG
+
FFFFFFFF
@A00769:11:HC3HCDRXX:1:2101:1940:17503
CAGCGCTG
+
FFFFFFFF
@A00769:11:HC3HCDRXX:1:2101:17454:17503
CAGCGCTG
+
FFFFFFFF
@A00769:11:HC3HCDRXX:1:2101:2582:17519
CAGCGCTG
+
FFFFFFFF
@A00769:11:HC3HCDRXX:1:2101:25771:17534
CAGCGCTG
+
FFFFFFFF
@A00769:11:HC3HCDRXX:1:2101:31195:17534
CAGCGCTG
+
FFFFFF:,
@A00769:11:HC3HCDRXX:1:2101:23158:17550
CAGCGCTG
+
FFFFFFFF
@A00769:11:HC3HCDRXX:1:2101:27498:17581
CAGCGCTG
+
FFFFFFFF
@A00769:11:HC3HCDRXX:1:2101:31620:17644
CAGCGCTG
+
FFFFFFFF
@A00769:11:HC3HCDRXX:1:2101:18123:17691
CAGCGCTG
+
FFFFFFFF
@A00769:11:HC3HCDRXX:1:2101:21459:17738
CAGCGCTG
+
FFFFFFFF
@A00769:11:HC3HCDRXX:1:2101:28113:17738
CAGCGCTG
+
FFFFFFFF
@A00769:11:HC3HCDRXX:1:2101:8531:17769
CAGCGCTG
+
FFFFFFFF
@A00769:11:HC3HCDRXX:1:2101:27914:17769
CAGCGCTG
+
FFFFFFFF
@A00769:11:HC3HCDRXX:1:2101:10710:17785
CAGCGCTG
+
FFFFFFFF
@A00769:11:HC3HCDRXX:1:2101:12147:17801
CAGCGCTG
+
FFFFFFFF
@A00769:11:HC3HCDRXX:1:2101:12952:17816
CAGCGCTG
+
FFFFFFFF
@A00769:11:HC3HCDRXX:1:2101:26883:17863
CAGCGCTG
+
FFFFFFFF
@A00769:11:HC3HCDRXX:1:2101:19153:17973
CAGCGCTG
+
FFFFFFFF
@A00769:11:HC3HCDRXX:1:2101:19171:17973
CAGCGCTG
+
FFFFFFFF
@A00769:11:HC3HCDRXX:1:2101:23529:17973
CAGCGCTG
+
FFF:F,FF
@A00769:11:HC3HCDRXX:1:2101:23791:18020
CAGCGCTG
+
FFFFFFFF
@A00769:11:HC3HCDRXX:1:2101:29252:18176
CAGCGCTG
+
FFFFFFFF
@A00769:11:HC3HCDRXX:1:2101:16251:18208
CAGCGCTG
+
FFFFFFFF
@A00769:11:HC3HCDRXX:1:2101:11523:18317
CAGCGCTG
+
FFFFFFFF
@A00769:11:HC3HCDRXX:1:2101:18177:18349
CAGCGCTG
+
FFFFFFFF
@A00769:11:HC3HCDRXX:1:2101:12906:18364
CAGCGCTG
+
FFFFFFFF
@A00769:11:HC3HCDRXX:1:2101:15817:18364
CAGCGCTG
+
FFFFFFFF
@A00769:11:HC3HCDRXX:1:2101:29143:18458
CAGCGCTG
+
FFFFFFFF
@A00769:11:HC3HCDRXX:1:2101:24442:18521
CAGCGCTG
+
FFFFFFFF
@A00769:11:HC3HCDRXX:1:2101:13096:18568
CAGCGCTG
+
FFFFFFFF
@A00769:11:HC3HCDRXX:1:2101:12527:18584
CAGCGCTG
+
FFFFFFFF
@A00769:11:HC3HCDRXX:1:2101:23213:18584
CAGCGCTG
+
FFFFFFFF
@A00769:11:HC3HCDRXX:1:2101:9290:18646
CAGCGCTG
+
FFFFFFFF
@A00769:11:HC3HCDRXX:1:2101:28574:18662
CAGCGCTG
+
FFFFFF:F
@A00769:11:HC3HCDRXX:1:2101:3233:18677
CAGCGCTG
+
FFFFFFFF
@A00769:11:HC3HCDRXX:1:2101:9932:18724
CAGCGCTG
+
FFFFFFFF
@A00769:11:HC3HCDRXX:1:2101:8594:18756
CAGCGCTG
+
FFFFFFFF
@A00769:11:HC3HCDRXX:1:2101:17571:18771
CAGCGCTG
+
FFFFFFFF
@A00769:11:HC3HCDRXX:1:2101:28791:18787
CAGCGCTG
+
FFFFFFFF
@A00769:11:HC3HCDRXX:1:2101:21215:18944
CAGCGCTG
+
FFFFFFFF
@A00769:11:HC3HCDRXX:1:2101:21468:18944
CAGCGCTG
+
FFFFFFFF
@A00769:11:HC3HCDRXX:1:2101:11017:18975
CAGCGCTG
+
FFFFFFFF
@A00769:11:HC3HCDRXX:1:2101:8368:18991
CAGCGCTG
+
FFFFFFFF
@A00769:11:HC3HCDRXX:1:2101:6379:19022
CAGCGCTG
+
FFFFFFFF
@A00769:11:HC3HCDRXX:1:2101:13539:19053
CAGCGCTG
+
FFFFFFFF
@A00769:11:HC3HCDRXX:1:2101:15863:19069
CAGCGCTG
+
FFFFFFFF
@A00769:11:HC3HCDRXX:1:2101:7256:19163
CAGCGCTG
+
FFFFFFFF
@A00769:11:HC3HCDRXX:1:2101:32741:19179
CAGCGCTG
+
FFFFFFFF
@A00769:11:HC3HCDRXX:1:2101:18738:19194
CAGCGCTG
+
FFFFFFFF
@A00769:11:HC3HCDRXX:1:2101:32750:19194
CAGCGCTG
+
FFFFFFFF
@A00769:11:HC3HCDRXX:1:2101:15799:19241
CAGCGCTG
+
FFFFFFFF
@A00769:11:HC3HCDRXX:1:2101:32380:19241
CAGCGCTG
+
FFFFFFFF
@A00769:11:HC3HCDRXX:1:2101:9471:19304
CAGCGCTG
+
FFFFFFFF
@A00769:11:HC3HCDRXX:1:2101:30779:19319
CAGCGCTG
+
FFFFFFFF
@A00769:11:HC3HCDRXX:1:2101:28682:19351
CAGCGCTG
+
FFFFFFFF
@A00769:11:HC3HCDRXX:1:2101:17770:19460
CAGCGCTG
+
FFFFFFFF
@A00769:11:HC3HCDRXX:1:2101:27398:19476
CAGCGCTG
+
FFFFFFFF
@A00769:11:HC3HCDRXX:1:2101:20989:19492
CAGCGCTG
+
FF:FF:FF
@A00769:11:HC3HCDRXX:1:2101:25229:19507
CAGCGCTG
+
FFFFFFFF
@A00769:11:HC3HCDRXX:1:2101:32452:19554
CAGCGCTG
+
FFFFFF:F
@A00769:11:HC3HCDRXX:1:2101:31991:19570
CAGCGCTG
+
FFFFFFFF
@A00769:11:HC3HCDRXX:1:2101:20790:19617
CAGCGCTG
+
FFFFFFFF
@A00769:11:HC3HCDRXX:1:2101:21531:19617
CAGCGCTG
+
FFFFFFFF
@A00769:11:HC3HCDRXX:1:2101:28474:19617
CAGCGCTG
+
FFFFFFFF
@A00769:11:HC3HCDRXX:1:2101:20528:19633
CAGCGCTG
+
FFFFFFFF
@A00769:11:HC3HCDRXX:1:2101:21468:19633
CAGCGCTG
+
FFFFFFFF
@A00769:11:HC3HCDRXX:1:2101:14253:19664
CAGCGCTG
+
FFFFFFFF
@A00769:11:HC3HCDRXX:1:2101:27624:19805
CAGCGCTG
+
FFFFFFFF
@A00769:11:HC3HCDRXX:1:2101:19895:19883
CAGCGCTG
+
FFFFFFFF
@A00769:11:HC3HCDRXX:1:2101:6017:19899
CAGCGCTG
+
FFFFFFFF
@A00769:11:HC3HCDRXX:1:2101:19180:19899
CAGCGCTG
+
FFFFFFFF
@A00769:11:HC3HCDRXX:1:2101:10375:20024
CAGCGCTG
+
FFFFFFFF
@A00769:11:HC3HCDRXX:1:2101:3911:20040
CAGCGCTG
+
FFFFFFFF
@A00769:11:HC3HCDRXX:1:2101:14678:20087
CAGCGCTG
+
FFFFFFFF
@A00769:11:HC3HCDRXX:1:2101:5358:20134
CAGCGCTG
+
FFFFFFFF
@A00769:11:HC3HCDRXX:1:2101:10303:20149
CAGCGCTG
+
FFFFFFFF
@A00769:11:HC3HCDRXX:1:2101:10321:20149
CAGCGCTG
+
,F,FFFFF
@A00769:11:HC3HCDRXX:1:2101:23556:20181
CAGCGCTG
+
FFFFFFFF
@A00769:11:HC3HCDRXX:1:2101:23565:20196
CAGCGCTG
+
FF:FFFF:
@A00769:11:HC3HCDRXX:1:2101:24722:20196
CAGCGCTG
+
FFFFFFFF
@A00769:11:HC3HCDRXX:1:2101:20961:20228
CAGCGCTG
+
FFFFFFFF
@A00769:11:HC3HCDRXX:1:2101:4128:20290
CAGCGCTG
+
FF:F,F,F
@A00769:11:HC3HCDRXX:1:2101:29903:20337
CAGCGCTG
+
FFFFFFFF
@A00769:11:HC3HCDRXX:1:2101:2989:20415
CAGCGCTG
+
FFFFFFFF
@A00769:11:HC3HCDRXX:1:2101:26187:20415
CAGCGCTG
+
FFFFFFFF
@A00769:11:HC3HCDRXX:1:2101:1425:20462
CAGCGCTG
+
FFFFFFFF
@A00769:11:HC3HCDRXX:1:2101:11261:20650
CAGCGCTG
+
FF,FF:F:
@A00769:11:HC3HCDRXX:1:2101:17607:20682
CAGCGCTG
+
FFFFFFFF
@A00769:11:HC3HCDRXX:1:2101:24912:20682
CAGCGCTG
+
FFFFFFFF
@A00769:11:HC3HCDRXX:1:2101:12861:20697
CAGCGCTG
+
FFFFFFFF
@A00769:11:HC3HCDRXX:1:2101:1190:20713
CAGCGCTG
+
FFF:FFFF
@A00769:11:HC3HCDRXX:1:2101:31584:20713
CAGCGCTG
+
FFFFFFFF
@A00769:11:HC3HCDRXX:1:2101:7066:20776
CAGCGCTG
+
FFFFFFFF
@A00769:11:HC3HCDRXX:1:2101:16342:20807
CAGCGCTG
+
FFFFFFFF
@A00769:11:HC3HCDRXX:1:2101:21377:20823
CAGCGCTG
+
FFFFFFFF
@A00769:11:HC3HCDRXX:1:2101:21594:20885
CAGCGCTG
+
FFFFFFFF
@A00769:11:HC3HCDRXX:1:2101:27389:20901
CAGCGCTG
+
FFFFFFFF
@A00769:11:HC3HCDRXX:1:2101:3332:20948
CAGCGCTG
+
FFFFFFFF
@A00769:11:HC3HCDRXX:1:2101:7184:20948
CAGCGCTG
+
FFFFFFFF
@A00769:11:HC3HCDRXX:1:2101:20076:20979
CAGCGCTG
+
FFFFFFFF
@A00769:11:HC3HCDRXX:1:2101:20500:21026
CAGCGCTG
+
FFFFFF:F
@A00769:11:HC3HCDRXX:1:2101:6451:21057
CAGCGCTG
+
FFFFFFFF
@A00769:11:HC3HCDRXX:1:2101:11858:21057
CAGCGCTG
+
FFFFFFFF
@A00769:11:HC3HCDRXX:1:2101:23701:21120
CAGCGCTG
+
FFFFFFFF
@A00769:11:HC3HCDRXX:1:2101:23267:21183
CAGCGCTG
+
FFFFFFFF
@A00769:11:HC3HCDRXX:1:2101:23448:21183
CAGCGCTG
+
FFFFFFFF
@A00769:11:HC3HCDRXX:1:2101:7238:21230
CAGCGCTG
+
FFFFFFFF
@A00769:11:HC3HCDRXX:1:2101:4860:21277
CAGCGCTG
+
FFFFFFFF
@A00769:11:HC3HCDRXX:1:2101:20509:21324
CAGCGCTG
+
FFFFFFFF
@A00769:11:HC3HCDRXX:1:2101:12048:21355
CAGCGCTG
+
FFFFFFFF
@A00769:11:HC3HCDRXX:1:2101:23086:21371
CAGCGCTG
+
FFFFFFFF
@A00769:11:HC3HCDRXX:1:2101:3893:21386
CAGCGCTG
+
FFFFFFFF
@A00769:11:HC3HCDRXX:1:2101:14760:21418
CAGCGCTG
+
FFFFFFFF
@A00769:11:HC3HCDRXX:1:2101:4246:21527
CAGCGCTG
+
FF,FFFFF
@A00769:11:HC3HCDRXX:1:2101:30264:21590
CAGCGCTG
+
FFFFFFFF
@A00769:11:HC3HCDRXX:1:2101:22390:21605
CAGCGCTG
+
FFFFFFFF
@A00769:11:HC3HCDRXX:1:2101:26955:21684
CAGCGCTG
+
FFFFFFFF
@A00769:11:HC3HCDRXX:1:2101:5882:21699
CAGCGCTG
+
FFFFF::F
@A00769:11:HC3HCDRXX:1:2101:17716:21746
CAGCGCTG
+
FFFFFFFF
@A00769:11:HC3HCDRXX:1:2101:18765:21778
CAGCGCTG
+
FFFFFFFF
@A00769:11:HC3HCDRXX:1:2101:18945:21809
CAGCGCTG
+
F::FFFF:
@A00769:11:HC3HCDRXX:1:2101:25852:21903
CAGCGCTG
+
FFFFFFFF
@A00769:11:HC3HCDRXX:1:2101:3025:21919
CAGCGCTG
+
FFFFFFFF
@A00769:11:HC3HCDRXX:1:2101:15926:21966
CAGCGCTG
+
FFFFFFFF
@A00769:11:HC3HCDRXX:1:2101:7328:21981
CAGCGCTG
+
FFF:FFFF
@A00769:11:HC3HCDRXX:1:2101:23430:21997
CAGCGCTG
+
FFFFFFFF
@A00769:11:HC3HCDRXX:1:2101:31928:21997
CAGCGCTG
+
FFFFFF:F
@A00769:11:HC3HCDRXX:1:2101:2537:22013
CAGCGCTG
+
FFFFFFFF
@A00769:11:HC3HCDRXX:1:2101:3441:22044
CAGCGCTG
+
FFFFFFFF
@A00769:11:HC3HCDRXX:1:2101:14760:22044
CAGCGCTG
+
FFF,F:::
@A00769:11:HC3HCDRXX:1:2101:15555:22106
CAGCGCTG
+
FFFFFFFF
@A00769:11:HC3HCDRXX:1:2101:27371:22216
CAGCGCTG
+
FFFFFFFF
@A00769:11:HC3HCDRXX:1:2101:12210:22232
CAGCGCTG
+
FFFFFFFF
@A00769:11:HC3HCDRXX:1:2101:26323:22247
CAGCGCTG
+
FFFFFFFF
@A00769:11:HC3HCDRXX:1:2101:17381:22294
CAGCGCTG
+
F:FFFFFF
@A00769:11:HC3HCDRXX:1:2101:8983:22404
CAGCGCTG
+
FFFFF,::
@A00769:11:HC3HCDRXX:1:2101:5565:22435
CAGCGCTG
+
FFFFFFFF
@A00769:11:HC3HCDRXX:1:2101:19985:22451
CAGCGCTG
+
FF,::FFF
@A00769:11:HC3HCDRXX:1:2101:32127:22467
CAGCGCTG
+
FFFFFFFF
@A00769:11:HC3HCDRXX:1:2101:18810:22545
CAGCGCTG
+
FFFFFFFF
@A00769:11:HC3HCDRXX:1:2101:8359:22576
CAGCGCTG
+
FFFFFFFF
@A00769:11:HC3HCDRXX:1:2101:3775:22592
CAGCGCTG
+
FFFFFFFF
@A00769:11:HC3HCDRXX:1:2101:5421:22623
CAGCGCTG
+
FFFFFFFF
@A00769:11:HC3HCDRXX:1:2101:13829:22623
CAGCGCTG
+
FFFFFFFF
@A00769:11:HC3HCDRXX:1:2101:20383:22639
CAGCGCTG
+
FFF,FFFF
@A00769:11:HC3HCDRXX:1:2101:1190:22654
CAGCGCTG
+
FFFFFFFF
@A00769:11:HC3HCDRXX:1:2101:13286:22686
CAGCGCTG
+
FFFFFFFF
@A00769:11:HC3HCDRXX:1:2101:9833:22748
CAGCGCTG
+
FFFFFFFF
@A00769:11:HC3HCDRXX:1:2101:32425:22795
CAGCGCTG
+
FF:FFFF,
@A00769:11:HC3HCDRXX:1:2101:7319:22842
CAGCGCTG
+
FFFFFFFF
@A00769:11:HC3HCDRXX:1:2101:3278:22858
CAGCGCTG
+
FFFFFFFF
@A00769:11:HC3HCDRXX:1:2101:20329:22858
CAGCGCTG
+
FFFFFFFF
@A00769:11:HC3HCDRXX:1:2101:7527:22889
CAGCGCTG
+
FFFFFFFF
@A00769:11:HC3HCDRXX:1:2101:22390:22889
CAGCGCTG
+
FFFFFFFF
@A00769:11:HC3HCDRXX:1:2101:9607:22921
CAGCGCTG
+
FFFFFFFF
@A00769:11:HC3HCDRXX:1:2101:14968:22936
CAGCGCTG
+
FFFFFFFF
@A00769:11:HC3HCDRXX:1:2101:17219:22952
CAGCGCTG
+
FFFFFFFF
@A00769:11:HC3HCDRXX:1:2101:13485:22968
CAGCGCTG
+
FFFFFFFF
@A00769:11:HC3HCDRXX:1:2101:5457:22999
CAGCGCTG
+
FFFFFFFF
@A00769:11:HC3HCDRXX:1:2101:22218:23124
CAGCGCTG
+
FFFFFFFF
@A00769:11:HC3HCDRXX:1:2101:5294:23218
CAGCGCTG
+
FFFFFFFF
@A00769:11:HC3HCDRXX:1:2101:14217:23265
CAGCGCTG
+
FF:FFF:F
@A00769:11:HC3HCDRXX:1:2101:19171:23265
CAGCGCTG
+
FF:FFFF:
@A00769:11:HC3HCDRXX:1:2101:11876:23281
CAGCGCTG
+
FFFFFFFF
@A00769:11:HC3HCDRXX:1:2101:16197:23281
CAGCGCTG
+
FFFFFFFF
@A00769:11:HC3HCDRXX:1:2101:20066:23281
CAGCGCTG
+
FFFFFFFF
@A00769:11:HC3HCDRXX:1:2101:22327:23343
CAGCGCTG
+
FFFFFFFF
@A00769:11:HC3HCDRXX:1:2101:1588:23437
CAGCGCTG
+
FFFFFFFF
@A00769:11:HC3HCDRXX:1:2101:15628:23516
CAGCGCTG
+
FFFFFFFF
@A00769:11:HC3HCDRXX:1:2101:24478:23563
CAGCGCTG
+
FFFFFFFF
@A00769:11:HC3HCDRXX:1:2101:4417:23578
CAGCGCTG
+
FFFFFFFF
@A00769:11:HC3HCDRXX:1:2101:17083:23594
CAGCGCTG
+
FFFFFFF:
@A00769:11:HC3HCDRXX:1:2101:9480:23672
CAGCGCTG
+
FFFFFFFF
@A00769:11:HC3HCDRXX:1:2101:9760:23688
CAGCGCTG
+
FFFFFFFF
@A00769:11:HC3HCDRXX:1:2101:8684:23735
CAGCGCTG
+
FFFFFFFF
@A00769:11:HC3HCDRXX:1:2101:11595:23735
CAGCGCTG
+
FFFFFFFF
@A00769:11:HC3HCDRXX:1:2101:25211:23735
CAGCGCTG
+
FFFFFFFF
@A00769:11:HC3HCDRXX:1:2101:32786:23735
CAGCGCTG
+
FFFFFFFF
@A00769:11:HC3HCDRXX:1:2101:10456:23860
CAGCGCTG
+
FFFFFFFF
@A00769:11:HC3HCDRXX:1:2101:26494:23860
CAGCGCTG
+
FFFFFFFF
@A00769:11:HC3HCDRXX:1:2101:6768:23891
CAGCGCTG
+
FFFFFFFF
@A00769:11:HC3HCDRXX:1:2101:13512:23954
CAGCGCTG
+
FFFFFFFF
@A00769:11:HC3HCDRXX:1:2101:16333:23985
CAGCGCTG
+
FFFFFFFF
@A00769:11:HC3HCDRXX:1:2101:8558:24017
CAGCGCTG
+
FFFFFFFF
@A00769:11:HC3HCDRXX:1:2101:30210:24032
CAGCGCTG
+
FFFFFFFF
@A00769:11:HC3HCDRXX:1:2101:8504:24173
CAGCGCTG
+
FFFFFFFF
@A00769:11:HC3HCDRXX:1:2101:16839:24173
CAGCGCTG
+
FFFFFFFF
@A00769:11:HC3HCDRXX:1:2101:10493:24205
CAGCGCTG
+
FFFFFFFF
@A00769:11:HC3HCDRXX:1:2101:4499:24283
CAGCGCTG
+
FFFFFFFF
@A00769:11:HC3HCDRXX:1:2101:9399:24283
CAGCGCTG
+
:F:FF:FF
@A00769:11:HC3HCDRXX:1:2101:12491:24283
CAGCGCTG
+
FFFFFFFF
@A00769:11:HC3HCDRXX:1:2101:2772:24361
CAGCGCTG
+
FFFFFFFF
@A00769:11:HC3HCDRXX:1:2101:22643:24424
CAGCGCTG
+
FFFFFFFF
@A00769:11:HC3HCDRXX:1:2101:32841:24424
CAGCGCTG
+
FFFFFFFF
@A00769:11:HC3HCDRXX:1:2101:26259:24455
CAGCGCTG
+
FFFFFFFF
@A00769:11:HC3HCDRXX:1:2101:2284:24518
CAGCGCTG
+
FFFFFFFF
@A00769:11:HC3HCDRXX:1:2101:20220:24518
CAGCGCTG
+
FFFFFFFF
@A00769:11:HC3HCDRXX:1:2101:7609:24565
CAGCGCTG
+
,F:FFFFF
@A00769:11:HC3HCDRXX:1:2101:24008:24565
CAGCGCTG
+
FFFFFFFF
@A00769:11:HC3HCDRXX:1:2101:17689:24580
CAGCGCTG
+
FFFFFFFF
@A00769:11:HC3HCDRXX:1:2101:15022:24596
CAGCGCTG
+
FFFFFFFF
@A00769:11:HC3HCDRXX:1:2101:20392:24596
CAGCGCTG
+
FFFFFFFF
@A00769:11:HC3HCDRXX:1:2101:8386:24627
CAGCGCTG
+
FFFFFFFF
@A00769:11:HC3HCDRXX:1:2101:20989:24659
CAGCGCTG
+
FFFFFFFF
@A00769:11:HC3HCDRXX:1:2101:29758:24721
CAGCGCTG
+
FFFFFFFF
@A00769:11:HC3HCDRXX:1:2101:26268:24752
CAGCGCTG
+
FFFFFFFF
@A00769:11:HC3HCDRXX:1:2101:30563:24768
CAGCGCTG
+
FFFFFFFF
@A00769:11:HC3HCDRXX:1:2101:13738:24846
CAGCGCTG
+
FFFFFFFF
@A00769:11:HC3HCDRXX:1:2101:19660:24862
CAGCGCTG
+
FFFFFFFF
@A00769:11:HC3HCDRXX:1:2101:13250:24909
CAGCGCTG
+
FFFFFFFF
@A00769:11:HC3HCDRXX:1:2101:2989:24925
CAGCGCTG
+
FFFFFFFF
@A00769:11:HC3HCDRXX:1:2101:5150:24940
CAGCGCTG
+
FF:FFFFF
@A00769:11:HC3HCDRXX:1:2101:22182:24972
CAGCGCTG
+
FFFFFFFF
@A00769:11:HC3HCDRXX:1:2101:17363:25019
CAGCGCTG
+
FFFFFFFF
@A00769:11:HC3HCDRXX:1:2101:19994:25034
CAGCGCTG
+
FFFFFFFF
@A00769:11:HC3HCDRXX:1:2101:24370:25034
CAGCGCTG
+
FFFFFFFF
@A00769:11:HC3HCDRXX:1:2101:29930:25050
CAGCGCTG
+
FFFFFFFF
@A00769:11:HC3HCDRXX:1:2101:31349:25066
CAGCGCTG
+
FFFFFFFF
@A00769:11:HC3HCDRXX:1:2101:27525:25081
CAGCGCTG
+
FFFFFFFF
@A00769:11:HC3HCDRXX:1:2101:23873:25175
CAGCGCTG
+
FFFFFFFF
@A00769:11:HC3HCDRXX:1:2101:29234:25191
CAGCGCTG
+
FFFFFFFF
@A00769:11:HC3HCDRXX:1:2101:23041:25238
CAGCGCTG
+
FFFFFFFF
@A00769:11:HC3HCDRXX:1:2101:27606:25285
CAGCGCTG
+
FFFFFFFF
@A00769:11:HC3HCDRXX:1:2101:12337:25363
CAGCGCTG
+
FFFFFFFF
@A00769:11:HC3HCDRXX:1:2101:23818:25551
CAGCGCTG
+
FFFFFFFF
@A00769:11:HC3HCDRXX:1:2101:21739:25582
CAGCGCTG
+
FFFFFFFF
@A00769:11:HC3HCDRXX:1:2101:3784:25645
CAGCGCTG
+
FFFFFFFF
@A00769:11:HC3HCDRXX:1:2101:19633:25661
CAGCGCTG
+
FFFFFFFF
@A00769:11:HC3HCDRXX:1:2101:30553:25661
CAGCGCTG
+
FFFFFFFF
@A00769:11:HC3HCDRXX:1:2101:11062:25692
CAGCGCTG
+
FFFFFFFF
@A00769:11:HC3HCDRXX:1:2101:28926:25692
CAGCGCTG
+
FFFFFFFF
@A00769:11:HC3HCDRXX:1:2101:27037:25708
CAGCGCTG
+
FFFFFFFF
@A00769:11:HC3HCDRXX:1:2101:8024:25723
CAGCGCTG
+
FFFFFFFF
@A00769:11:HC3HCDRXX:1:2101:5828:25739
CAGCGCTG
+
FFFF,FF,
@A00769:11:HC3HCDRXX:1:2101:22318:25739
CAGCGCTG
+
:F:F,:F:
@A00769:11:HC3HCDRXX:1:2101:23610:25755
CAGCGCTG
+
FFFFFFFF
@A00769:11:HC3HCDRXX:1:2101:17273:25770
CAGCGCTG
+
FFFFFFFF
@A00769:11:HC3HCDRXX:1:2101:8856:25786
CAGCGCTG
+
,FFF,,F:
@A00769:11:HC3HCDRXX:1:2101:5990:25864
CAGCGCTG
+
FFFFFFFF
@A00769:11:HC3HCDRXX:1:2101:7925:25927
CAGCGCTG
+
FFFFFFFF
@A00769:11:HC3HCDRXX:1:2101:26142:25942
CAGCGCTG
+
FFFFFFFF
@A00769:11:HC3HCDRXX:1:2101:26639:26021
CAGCGCTG
+
FFFF:FFF
@A00769:11:HC3HCDRXX:1:2101:20103:26036
CAGCGCTG
+
FFFFFFFF
@A00769:11:HC3HCDRXX:1:2101:23728:26052
CAGCGCTG
+
FFFFFFFF
@A00769:11:HC3HCDRXX:1:2101:31331:26068
CAGCGCTG
+
FFFFFFFF
@A00769:11:HC3HCDRXX:1:2101:31991:26177
CAGCGCTG
+
FFFFFFFF
@A00769:11:HC3HCDRXX:1:2101:13304:26193
CAGCGCTG
+
FFFFFFFF
@A00769:11:HC3HCDRXX:1:2101:15094:26193
CAGCGCTG
+
FFFFFFFF
@A00769:11:HC3HCDRXX:1:2101:16297:26271
CAGCGCTG
+
FFFFFFFF
@A00769:11:HC3HCDRXX:1:2101:31494:26318
CAGCGCTG
+
FFFFFFFF
@A00769:11:HC3HCDRXX:1:2101:14398:26365
CAGCGCTG
+
F:FFFFFF
@A00769:11:HC3HCDRXX:1:2101:15302:26428
CAGCGCTG
+
FFFFFFFF
@A00769:11:HC3HCDRXX:1:2101:19940:26443
CAGCGCTG
+
FFFFFFFF
@A00769:11:HC3HCDRXX:1:2101:14271:26459
CAGCGCTG
+
FFFFFFFF
@A00769:11:HC3HCDRXX:1:2101:2745:26475
CAGCGCTG
+
FFFFFFFF
@A00769:11:HC3HCDRXX:1:2101:21097:26475
CAGCGCTG
+
FFFFFFFF
@A00769:11:HC3HCDRXX:1:2101:5240:26506
CAGCGCTG
+
FFFFFFFF
@A00769:11:HC3HCDRXX:1:2101:10990:26506
CAGCGCTG
+
FFFFFFFF
@A00769:11:HC3HCDRXX:1:2101:21775:26522
CAGCGCTG
+
FFFFFFFF
@A00769:11:HC3HCDRXX:1:2101:24180:26553
CAGCGCTG
+
FFFFFFFF
@A00769:11:HC3HCDRXX:1:2101:18222:26600
CAGCGCTG
+
FFF:FFFF
@A00769:11:HC3HCDRXX:1:2101:8169:26631
CAGCGCTG
+
FFFFFFFF
@A00769:11:HC3HCDRXX:1:2101:24026:26631
CAGCGCTG
+
FFFFFFFF
@A00769:11:HC3HCDRXX:1:2101:6786:26647
CAGCGCTG
+
FFFFFFFF
@A00769:11:HC3HCDRXX:1:2101:14091:26678
CAGCGCTG
+
FFFFFFFF
@A00769:11:HC3HCDRXX:1:2101:25229:26678
CAGCGCTG
+
FFFFFFFF
@A00769:11:HC3HCDRXX:1:2101:18177:26741
CAGCGCTG
+
FF::FFFF
@A00769:11:HC3HCDRXX:1:2101:30933:26757
CAGCGCTG
+
FFFFFFFF
@A00769:11:HC3HCDRXX:1:2101:2347:26850
CAGCGCTG
+
FFFFFFFF
@A00769:11:HC3HCDRXX:1:2101:14190:26850
CAGCGCTG
+
FFFFFFFF
@A00769:11:HC3HCDRXX:1:2101:4200:26866
CAGCGCTG
+
FFFFFFFF
@A00769:11:HC3HCDRXX:1:2101:13078:26897
CAGCGCTG
+
FFFFFFFF
@A00769:11:HC3HCDRXX:1:2101:12635:26913
CAGCGCTG
+
FFFFFFFF
@A00769:11:HC3HCDRXX:1:2101:18087:26929
CAGCGCTG
+
FFFFFFFF
@A00769:11:HC3HCDRXX:1:2101:1732:26944
CAGCGCTG
+
FFFFFFFF
@A00769:11:HC3HCDRXX:1:2101:5882:26960
CAGCGCTG
+
FFFFFFFF
@A00769:11:HC3HCDRXX:1:2101:26784:26960
CAGCGCTG
+
FFFFFFFF
@A00769:11:HC3HCDRXX:1:2101:16776:27007
CAGCGCTG
+
FFFFFFFF
@A00769:11:HC3HCDRXX:1:2101:11939:27023
CAGCGCTG
+
FFFFFFFF
@A00769:11:HC3HCDRXX:1:2101:32172:27023
CAGCGCTG
+
FFFFFFFF
@A00769:11:HC3HCDRXX:1:2101:12491:27101
CAGCGCTG
+
FFFFFFFF
@A00769:11:HC3HCDRXX:1:2101:13575:27132
CAGCGCTG
+
FFFFFFFF
@A00769:11:HC3HCDRXX:1:2101:13141:27164
CAGCGCTG
+
FFFFFFFF
@A00769:11:HC3HCDRXX:1:2101:19759:27164
CAGCGCTG
+
FFF,FFF:
@A00769:11:HC3HCDRXX:1:2101:31403:27164
CAGCGCTG
+
FFFFFFFF
@A00769:11:HC3HCDRXX:1:2101:11107:27179
CAGCGCTG
+
FFFFFFFF
@A00769:11:HC3HCDRXX:1:2101:23366:27211
CAGCGCTG
+
FFFFFFF:
@A00769:11:HC3HCDRXX:1:2101:21630:27273
CAGCGCTG
+
FFFFFFFF
@A00769:11:HC3HCDRXX:1:2101:28031:27273
CAGCGCTG
+
FFFFFFFF
@A00769:11:HC3HCDRXX:1:2101:20943:27305
CAGCGCTG
+
FFFF:FFF
@A00769:11:HC3HCDRXX:1:2101:17861:27383
CAGCGCTG
+
FFFFFFFF
@A00769:11:HC3HCDRXX:1:2101:22733:27492
CAGCGCTG
+
FFFFFFFF
@A00769:11:HC3HCDRXX:1:2101:27425:27508
CAGCGCTG
+
FFFFFFFF
@A00769:11:HC3HCDRXX:1:2101:30445:27508
CAGCGCTG
+
FFFFFFFF
@A00769:11:HC3HCDRXX:1:2101:25644:27524
CAGCGCTG
+
FFFFFFFF
@A00769:11:HC3HCDRXX:1:2101:15890:27539
CAGCGCTG
+
FFFFFFFF
@A00769:11:HC3HCDRXX:1:2101:2166:27633
CAGCGCTG
+
FF,FF:FF
@A00769:11:HC3HCDRXX:1:2101:15628:27837
CAGCGCTG
+
FFFFFF:F
@A00769:11:HC3HCDRXX:1:2101:1967:27853
CAGCGCTG
+
FFFFFFFF
@A00769:11:HC3HCDRXX:1:2101:9670:27915
CAGCGCTG
+
FFFFFFFF
@A00769:11:HC3HCDRXX:1:2101:6171:27962
CAGCGCTG
+
FFFFFFFF
@A00769:11:HC3HCDRXX:1:2101:14913:27978
CAGCGCTG
+
FFFFFFFF
@A00769:11:HC3HCDRXX:1:2101:31675:28009
CAGCGCTG
+
FFFFFFFF
@A00769:11:HC3HCDRXX:1:2101:2483:28025
CAGCGCTG
+
FFFFFFFF
@A00769:11:HC3HCDRXX:1:2101:6189:28056
CAGCGCTG
+
FFFFFFFF
@A00769:11:HC3HCDRXX:1:2101:8142:28056
CAGCGCTG
+
FFFFFFFF
@A00769:11:HC3HCDRXX:1:2101:3423:28119
CAGCGCTG
+
FFFFFFFF
@A00769:11:HC3HCDRXX:1:2101:27832:28150
CAGCGCTG
+
FF:FFFFF
@A00769:11:HC3HCDRXX:1:2101:19795:28166
CAGCGCTG
+
FFFFFFFF
@A00769:11:HC3HCDRXX:1:2101:22742:28166
CAGCGCTG
+
FFFFFFFF
@A00769:11:HC3HCDRXX:1:2101:6234:28197
CAGCGCTG
+
FFFFFFFF
@A00769:11:HC3HCDRXX:1:2101:27199:28244
CAGCGCTG
+
FF:FF::F
@A00769:11:HC3HCDRXX:1:2101:9778:28260
CAGCGCTG
+
FFFFFFFF
@A00769:11:HC3HCDRXX:1:2101:28890:28260
CAGCGCTG
+
FFFFFFFF
@A00769:11:HC3HCDRXX:1:2101:12264:28275
CAGCGCTG
+
FFFFFF:F
@A00769:11:HC3HCDRXX:1:2101:9182:28322
CAGCGCTG
+
FFFFFFFF
@A00769:11:HC3HCDRXX:1:2101:13033:28354
CAGCGCTG
+
FFFF:FFF
@A00769:11:HC3HCDRXX:1:2101:14787:28354
CAGCGCTG
+
FFFFFFFF
@A00769:11:HC3HCDRXX:1:2101:25898:28401
CAGCGCTG
+
FFFFFFFF
@A00769:11:HC3HCDRXX:1:2101:9833:28416
CAGCGCTG
+
FFFFFFFF
@A00769:11:HC3HCDRXX:1:2101:1624:28510
CAGCGCTG
+
FFFFFFFF
@A00769:11:HC3HCDRXX:1:2101:12373:28557
CAGCGCTG
+
FFFFFFFF
@A00769:11:HC3HCDRXX:1:2101:16477:28588
CAGCGCTG
+
FFFFFFFF
@A00769:11:HC3HCDRXX:1:2101:4607:28667
CAGCGCTG
+
FFFFFFFF
@A00769:11:HC3HCDRXX:1:2101:7780:28682
CAGCGCTG
+
FFFFFFFF
@A00769:11:HC3HCDRXX:1:2101:9516:28682
CAGCGCTG
+
FFFFFFFF
@A00769:11:HC3HCDRXX:1:2101:25789:28714
CAGCGCTG
+
F:FFFFFF
@A00769:11:HC3HCDRXX:1:2101:25907:28761
CAGCGCTG
+
FFFFFFFF
@A00769:11:HC3HCDRXX:1:2101:4345:28776
CAGCGCTG
+
FF,FFFFF
@A00769:11:HC3HCDRXX:1:2101:24686:28776
CAGCGCTG
+
FF,FF:FF
@A00769:11:HC3HCDRXX:1:2101:5186:28792
CAGCGCTG
+
FFFFFFFF
@A00769:11:HC3HCDRXX:1:2101:18656:28886
CAGCGCTG
+
FFFFFFFF
@A00769:11:HC3HCDRXX:1:2101:12771:28902
CAGCGCTG
+
FFFF:FFF
@A00769:11:HC3HCDRXX:1:2101:12527:28980
CAGCGCTG
+
FFFFFFFF
@A00769:11:HC3HCDRXX:1:2101:25599:28980
CAGCGCTG
+
FFFFFFFF
@A00769:11:HC3HCDRXX:1:2101:14525:28995
CAGCGCTG
+
FFFFFFFF
@A00769:11:HC3HCDRXX:1:2101:18240:29011
CAGCGCTG
+
FFFFFFFF
@A00769:11:HC3HCDRXX:1:2101:20618:29058
CAGCGCTG
+
FFFFFFFF
@A00769:11:HC3HCDRXX:1:2101:18728:29074
CAGCGCTG
+
FFFFFFFF
@A00769:11:HC3HCDRXX:1:2101:24894:29105
CAGCGCTG
+
FFFFFFFF
@A00769:11:HC3HCDRXX:1:2101:26476:29121
CAGCGCTG
+
,F:,:F:F
@A00769:11:HC3HCDRXX:1:2101:18493:29168
CAGCGCTG
+
FFFFFFFF
@A00769:11:HC3HCDRXX:1:2101:17589:29199
CAGCGCTG
+
FFFFFFFF
@A00769:11:HC3HCDRXX:1:2101:6804:29215
CAGCGCTG
+
FFFFFFFF
@A00769:11:HC3HCDRXX:1:2101:7256:29309
CAGCGCTG
+
FFFFFFFF
@A00769:11:HC3HCDRXX:1:2101:26838:29340
CAGCGCTG
+
F:FFFFFF
@A00769:11:HC3HCDRXX:1:2101:29351:29403
CAGCGCTG
+
FFFFFFFF
@A00769:11:HC3HCDRXX:1:2101:14733:29481
CAGCGCTG
+
FFFFFFFF
@A00769:11:HC3HCDRXX:1:2101:4806:29543
CAGCGCTG
+
FFFF,F:F
@A00769:11:HC3HCDRXX:1:2101:12237:29543
CAGCGCTG
+
FF:FFF,F
@A00769:11:HC3HCDRXX:1:2101:21206:29543
CAGCGCTG
+
FFFFFFFF
@A00769:11:HC3HCDRXX:1:2101:22959:29575
CAGCGCTG
+
FFFFFFFF
@A00769:11:HC3HCDRXX:1:2101:6352:29622
CAGCGCTG
+
FFFFFFFF
@A00769:11:HC3HCDRXX:1:2101:1488:29653
CAGCGCTG
+
FFF:FFF:
@A00769:11:HC3HCDRXX:1:2101:14805:29669
CAGCGCTG
+
FFFFFFFF
@A00769:11:HC3HCDRXX:1:2101:20735:29669
CAGCGCTG
+
FFFFFFFF
@A00769:11:HC3HCDRXX:1:2101:1624:29700
CAGCGCTG
+
FFFFFFFF
@A00769:11:HC3HCDRXX:1:2101:15383:29731
CAGCGCTG
+
FFFFFFFF
@A00769:11:HC3HCDRXX:1:2101:31846:29747
CAGCGCTG
+
FFFFFFFF
@A00769:11:HC3HCDRXX:1:2101:23095:29841
CAGCGCTG
+
FFFFFFFF
@A00769:11:HC3HCDRXX:1:2101:11731:29857
CAGCGCTG
+
F:FFFFFF
@A00769:11:HC3HCDRXX:1:2101:24496:29888
CAGCGCTG
+
FFFFFFFF
@A00769:11:HC3HCDRXX:1:2101:24270:29904
CAGCGCTG
+
FFFFFFFF
@A00769:11:HC3HCDRXX:1:2101:2329:29919
CAGCGCTG
+
FFFFFFFF
@A00769:11:HC3HCDRXX:1:2101:15365:29919
CAGCGCTG
+
FFFFFFFF
@A00769:11:HC3HCDRXX:1:2101:23755:29982
CAGCGCTG
+
FFFFFFFF
@A00769:11:HC3HCDRXX:1:2101:5213:30029
CAGCGCTG
+
FFFFFFFF
@A00769:11:HC3HCDRXX:1:2101:19416:30076
CAGCGCTG
+
FFFFFFFF
@A00769:11:HC3HCDRXX:1:2101:19452:30076
CAGCGCTG
+
FFFFFFFF
@A00769:11:HC3HCDRXX:1:2101:2446:30091
CAGCGCTG
+
FFFFFFFF
@A00769:11:HC3HCDRXX:1:2101:12952:30091
CAGCGCTG
+
F,,FFFFF
@A00769:11:HC3HCDRXX:1:2101:9209:30123
CAGCGCTG
+
FFFFFFFF
@A00769:11:HC3HCDRXX:1:2101:28519:30185
CAGCGCTG
+
FFFFFFFF
@A00769:11:HC3HCDRXX:1:2101:27760:30217
CAGCGCTG
+
FFFFFFFF
@A00769:11:HC3HCDRXX:1:2101:10411:30232
CAGCGCTG
+
FFFFFFFF
@A00769:11:HC3HCDRXX:1:2101:19687:30295
CAGCGCTG
+
FFFFFFFF
@A00769:11:HC3HCDRXX:1:2101:26431:30295
CAGCGCTG
+
FFFFFFFF
@A00769:11:HC3HCDRXX:1:2101:27425:30326
CAGCGCTG
+
FFFFFFFF
@A00769:11:HC3HCDRXX:1:2101:11831:30373
CAGCGCTG
+
FF:,,FFF
@A00769:11:HC3HCDRXX:1:2101:16052:30452
CAGCGCTG
+
FFFFFFFF
@A00769:11:HC3HCDRXX:1:2101:7961:30467
CAGCGCTG
+
FFFFFFFF
@A00769:11:HC3HCDRXX:1:2101:15781:30483
CAGCGCTG
+
FFFFFFFF
@A00769:11:HC3HCDRXX:1:2101:1280:30514
CAGCGCTG
+
FFFF:FFF
@A00769:11:HC3HCDRXX:1:2101:29387:30530
CAGCGCTG
+
FFFFFFFF
@A00769:11:HC3HCDRXX:1:2101:1226:30639
CAGCGCTG
+
FFFFFFFF
@A00769:11:HC3HCDRXX:1:2101:5710:30639
CAGCGCTG
+
FFFFFFFF
@A00769:11:HC3HCDRXX:1:2101:23520:30639
CAGCGCTG
+
FFFFFFFF
@A00769:11:HC3HCDRXX:1:2101:30282:30702
CAGCGCTG
+
FFFFFFFF
@A00769:11:HC3HCDRXX:1:2101:22742:30765
CAGCGCTG
+
FFFFFFFF
@A00769:11:HC3HCDRXX:1:2101:25626:30812
CAGCGCTG
+
FFFFFFFF
@A00769:11:HC3HCDRXX:1:2101:16803:30874
CAGCGCTG
+
FFFFFFFF
@A00769:11:HC3HCDRXX:1:2101:9824:31000
CAGCGCTG
+
FFFFFFFF
@A00769:11:HC3HCDRXX:1:2101:19199:31015
CAGCGCTG
+
FFFFFFFF
@A00769:11:HC3HCDRXX:1:2101:16360:31078
CAGCGCTG
+
FFFFFFFF
@A00769:11:HC3HCDRXX:1:2101:30987:31172
CAGCGCTG
+
FFFFFFFF
@A00769:11:HC3HCDRXX:1:2101:4453:31344
CAGCGCTG
+
FFFFFFFF
@A00769:11:HC3HCDRXX:1:2101:6442:31344
CAGCGCTG
+
:FFFFFFF
@A00769:11:HC3HCDRXX:1:2101:27181:31344
CAGCGCTG
+
FFFFFFFF
@A00769:11:HC3HCDRXX:1:2101:27877:31516
CAGCGCTG
+
,FFF,F:F
@A00769:11:HC3HCDRXX:1:2101:7066:31579
CAGCGCTG
+
FFFFFFFF
@A00769:11:HC3HCDRXX:1:2101:26829:31641
CAGCGCTG
+
FFFFFFFF
@A00769:11:HC3HCDRXX:1:2101:22544:31673
CAGCGCTG
+
FFFFFFFF
@A00769:11:HC3HCDRXX:1:2101:28384:31704
CAGCGCTG
+
FFFFFFFF
@A00769:11:HC3HCDRXX:1:2101:25364:31735
CAGCGCTG
+
FFFFFFFF
@A00769:11:HC3HCDRXX:1:2101:18846:31751
CAGCGCTG
+
FFFFFFFF
@A00769:11:HC3HCDRXX:1:2101:23258:31751
CAGCGCTG
+
FFFFFFFF
@A00769:11:HC3HCDRXX:1:2101:29912:31782
CAGCGCTG
+
FFFFFFFF
@A00769:11:HC3HCDRXX:1:2101:18096:31829
CAGCGCTG
+
FFFFFFFF
@A00769:11:HC3HCDRXX:1:2101:15953:31845
CAGCGCTG
+
FFFFFFFF
@A00769:11:HC3HCDRXX:1:2101:4806:31861
CAGCGCTG
+
FFFFFF:F
@A00769:11:HC3HCDRXX:1:2101:5575:31876
CAGCGCTG
+
FF:FFFFF
@A00769:11:HC3HCDRXX:1:2101:5358:31908
CAGCGCTG
+
FFFFFFFF
@A00769:11:HC3HCDRXX:1:2101:11505:31908
CAGCGCTG
+
FFFFFF:F
@A00769:11:HC3HCDRXX:1:2101:23791:31923
CAGCGCTG
+
FFFFFFFF
@A00769:11:HC3HCDRXX:1:2101:14787:32049
CAGCGCTG
+
FFFFFFFF
@A00769:11:HC3HCDRXX:1:2101:17833:32064
CAGCGCTG
+
FFFFF:,F
@A00769:11:HC3HCDRXX:1:2101:16866:32080
CAGCGCTG
+
FFFFFFFF
@A00769:11:HC3HCDRXX:1:2101:32407:32095
CAGCGCTG
+
FFFFFFFF
@A00769:11:HC3HCDRXX:1:2101:9435:32142
CAGCGCTG
+
FFFFFFFF
@A00769:11:HC3HCDRXX:1:2101:11107:32221
CAGCGCTG
+
FFFFFFFF
@A00769:11:HC3HCDRXX:1:2101:26630:32236
CAGCGCTG
+
FFFFFFFF
@A00769:11:HC3HCDRXX:1:2101:28619:32236
CAGCGCTG
+
FFFFFFFF
@A00769:11:HC3HCDRXX:1:2101:24650:32283
CAGCGCTG
+
FFFFFFFF
@A00769:11:HC3HCDRXX:1:2101:16703:32299
CAGCGCTG
+
FFFFFFFF
@A00769:11:HC3HCDRXX:1:2101:25165:32299
CAGCGCTG
+
FFF:F:,F
@A00769:11:HC3HCDRXX:1:2101:12084:32315
CAGCGCTG
+
FFFFFFFF
@A00769:11:HC3HCDRXX:1:2101:31132:32330
CAGCGCTG
+
FFFFFFFF
@A00769:11:HC3HCDRXX:1:2101:32416:32330
CAGCGCTG
+
FFFFFFFF
@A00769:11:HC3HCDRXX:1:2101:31015:32346
CAGCGCTG
+
FFFFFFFF
@A00769:11:HC3HCDRXX:1:2101:19958:32393
CAGCGCTG
+
FF,,FFF:
@A00769:11:HC3HCDRXX:1:2101:25961:32393
CAGCGCTG
+
FFFFFFFF
@A00769:11:HC3HCDRXX:1:2101:15013:32440
CAGCGCTG
+
FFFFFFFF
@A00769:11:HC3HCDRXX:1:2101:8241:32456
CAGCGCTG
+
FFFFFFFF
@A00769:11:HC3HCDRXX:1:2101:21441:32518
CAGCGCTG
+
FFFFFFFF
@A00769:11:HC3HCDRXX:1:2101:4643:32550
CAGCGCTG
+
FFFFFFFF
@A00769:11:HC3HCDRXX:1:2101:8241:32581
CAGCGCTG
+
FFFFFF:F
@A00769:11:HC3HCDRXX:1:2101:18701:32597
CAGCGCTG
+
FFFFFFFF
@A00769:11:HC3HCDRXX:1:2101:20157:32737
CAGCGCTG
+
FFFF:FFF
@A00769:11:HC3HCDRXX:1:2101:20455:32784
CAGCGCTG
+
FFFFFFFF
@A00769:11:HC3HCDRXX:1:2101:24424:32831
CAGCGCTG
+
FFFFFFFF
@A00769:11:HC3HCDRXX:1:2101:2618:32863
CAGCGCTG
+
FFFFFFFF
@A00769:11:HC3HCDRXX:1:2101:22390:32878
CAGCGCTG
+
FFFFFFFF
@A00769:11:HC3HCDRXX:1:2101:30526:32972
CAGCGCTG
+
FFF:FFFF
@A00769:11:HC3HCDRXX:1:2101:13367:33035
CAGCGCTG
+
FFFFFFFF
@A00769:11:HC3HCDRXX:1:2101:23375:33113
CAGCGCTG
+
FFFFFFFF
@A00769:11:HC3HCDRXX:1:2101:2157:33129
CAGCGCTG
+
FFFFFFFF
@A00769:11:HC3HCDRXX:1:2101:14199:33160
CAGCGCTG
+
FFF:F:F:
@A00769:11:HC3HCDRXX:1:2101:2175:33223
CAGCGCTG
+
FFFFFFFF
@A00769:11:HC3HCDRXX:1:2101:30978:33285
CAGCGCTG
+
FFFFFFFF
@A00769:11:HC3HCDRXX:1:2101:32814:33332
CAGCGCTG
+
FFFFFFFF
@A00769:11:HC3HCDRXX:1:2101:8214:33348
CAGCGCTG
+
FFFFFFFF
@A00769:11:HC3HCDRXX:1:2101:31629:33348
CAGCGCTG
+
FFFFFF:F
@A00769:11:HC3HCDRXX:1:2101:3387:33411
CAGCGCTG
+
FFFFFFFF
@A00769:11:HC3HCDRXX:1:2101:11451:33473
CAGCGCTG
+
FFFFFFFF
@A00769:11:HC3HCDRXX:1:2101:23963:33505
CAGCGCTG
+
FFFFFFFF
@A00769:11:HC3HCDRXX:1:2101:24623:33552
CAGCGCTG
+
FFFFFFFF
@A00769:11:HC3HCDRXX:1:2101:11532:33583
CAGCGCTG
+
FFFFFFFF
@A00769:11:HC3HCDRXX:1:2101:30110:33661
CAGCGCTG
+
FFFFFFFF
@A00769:11:HC3HCDRXX:1:2101:32262:33661
CAGCGCTG
+
FFFFFFFF
@A00769:11:HC3HCDRXX:1:2101:30481:33739
CAGCGCTG
+
FFFFFFFF
@A00769:11:HC3HCDRXX:1:2101:1723:33755
CAGCGCTG
+
FFFFFFFF
@A00769:11:HC3HCDRXX:1:2101:1443:33771
CAGCGCTG
+
FFFFFFFF
@A00769:11:HC3HCDRXX:1:2101:31367:33771
CAGCGCTG
+
FF,,,::,
@A00769:11:HC3HCDRXX:1:2101:3694:33786
CAGCGCTG
+
FFF::F:F
@A00769:11:HC3HCDRXX:1:2101:31891:33802
CAGCGCTG
+
FFFFFFFF
@A00769:11:HC3HCDRXX:1:2101:2808:33818
CAGCGCTG
+
FFFFFFFF
@A00769:11:HC3HCDRXX:1:2101:7826:33865
CAGCGCTG
+
FFFFFFFF
@A00769:11:HC3HCDRXX:1:2101:20121:33896
CAGCGCTG
+
FFFFFFFF
@A00769:11:HC3HCDRXX:1:2101:1506:33943
CAGCGCTG
+
FFFFFFFF
@A00769:11:HC3HCDRXX:1:2101:31919:33974
CAGCGCTG
+
F:FFFFFF
@A00769:11:HC3HCDRXX:1:2101:1588:33990
CAGCGCTG
+
FFFFFFFF
@A00769:11:HC3HCDRXX:1:2101:15953:34006
CAGCGCTG
+
FFFFFFFF
@A00769:11:HC3HCDRXX:1:2101:31241:34084
CAGCGCTG
+
FFF,:,:F
@A00769:11:HC3HCDRXX:1:2101:5855:34147
CAGCGCTG
+
FFFFFFFF
@A00769:11:HC3HCDRXX:1:2101:6705:34147
CAGCGCTG
+
FFFFFFFF
@A00769:11:HC3HCDRXX:1:2101:29125:34147
CAGCGCTG
+
FFFFFFFF
@A00769:11:HC3HCDRXX:1:2101:14335:34178
CAGCGCTG
+
FFFFFFFF
@A00769:11:HC3HCDRXX:1:2101:9462:34319
CAGCGCTG
+
FFFFFFFF
@A00769:11:HC3HCDRXX:1:2101:29414:34334
CAGCGCTG
+
FFFFFFFF
@A00769:11:HC3HCDRXX:1:2101:4806:34366
CAGCGCTG
+
FFFFFFFF
@A00769:11:HC3HCDRXX:1:2101:30933:34428
CAGCGCTG
+
:,FFFFFF
@A00769:11:HC3HCDRXX:1:2101:27534:34554
CAGCGCTG
+
FF,,FF:F
@A00769:11:HC3HCDRXX:1:2101:19913:34569
CAGCGCTG
+
FFFFFFFF
@A00769:11:HC3HCDRXX:1:2101:9552:34601
CAGCGCTG
+
FFFFFFFF
@A00769:11:HC3HCDRXX:1:2101:23891:34601
CAGCGCTG
+
FF:FFFFF
@A00769:11:HC3HCDRXX:1:2101:28619:34616
CAGCGCTG
+
FFFFFFFF
@A00769:11:HC3HCDRXX:1:2101:19822:34632
CAGCGCTG
+
FFFFFFFF
@A00769:11:HC3HCDRXX:1:2101:15799:34648
CAGCGCTG
+
FFFFFFFF
@A00769:11:HC3HCDRXX:1:2101:10131:34663
CAGCGCTG
+
FFFFFFFF
@A00769:11:HC3HCDRXX:1:2101:18240:34710
CAGCGCTG
+
FFFFFFFF
@A00769:11:HC3HCDRXX:1:2101:8495:34741
CAGCGCTG
+
FFFFFFFF
@A00769:11:HC3HCDRXX:1:2101:10230:34835
CAGCGCTG
+
FFFFFFFF
@A00769:11:HC3HCDRXX:1:2101:20057:34914
CAGCGCTG
+
FFFFFFFF
@A00769:11:HC3HCDRXX:1:2101:10068:34929
CAGCGCTG
+
F:F,:F,:
@A00769:11:HC3HCDRXX:1:2101:31765:34929
CAGCGCTG
+
FFFFFFFF
@A00769:11:HC3HCDRXX:1:2101:10936:34992
CAGCGCTG
+
FFFFFF:F
@A00769:11:HC3HCDRXX:1:2101:23077:35039
CAGCGCTG
+
FFFFFFFF
@A00769:11:HC3HCDRXX:1:2101:28275:35055
CAGCGCTG
+
FFFFFFFF
@A00769:11:HC3HCDRXX:1:2101:19831:35117
CAGCGCTG
+
FFFF:FFF
@A00769:11:HC3HCDRXX:1:2101:29631:35149
CAGCGCTG
+
FFFFFFFF
@A00769:11:HC3HCDRXX:1:2101:31548:35149
CAGCGCTG
+
FFFFFFFF
@A00769:11:HC3HCDRXX:1:2101:17951:35180
CAGCGCTG
+
FFFFFF:F
@A00769:11:HC3HCDRXX:1:2101:31548:35180
CAGCGCTG
+
FFFFFFFF
@A00769:11:HC3HCDRXX:1:2101:16034:35243
CAGCGCTG
+
FFFFFFFF
@A00769:11:HC3HCDRXX:1:2101:32380:35243
CAGCGCTG
+
FFFFFFFF
@A00769:11:HC3HCDRXX:1:2101:17888:35258
CAGCGCTG
+
FFFFFFFF
@A00769:11:HC3HCDRXX:1:2101:7934:35274
CAGCGCTG
+
FFFFFFFF
@A00769:11:HC3HCDRXX:1:2101:26612:35274
CAGCGCTG
+
FFFFFFFF
@A00769:11:HC3HCDRXX:1:2101:1072:35321
CAGCGCTG
+
FFFFFFFF
@A00769:11:HC3HCDRXX:1:2101:26332:35321
CAGCGCTG
+
FFFFFFFF
@A00769:11:HC3HCDRXX:1:2101:21224:35368
CAGCGCTG
+
FFFFFFFF
@A00769:11:HC3HCDRXX:1:2101:26729:35383
CAGCGCTG
+
FFFFFFFF
@A00769:11:HC3HCDRXX:1:2101:3278:35415
CAGCGCTG
+
FFFFFFFF
@A00769:11:HC3HCDRXX:1:2101:28339:35415
CAGCGCTG
+
FFFFFFFF
@A00769:11:HC3HCDRXX:1:2101:30056:35477
CAGCGCTG
+
FFFFFFFF
@A00769:11:HC3HCDRXX:1:2101:1389:35556
CAGCGCTG
+
FFFFFFFF
@A00769:11:HC3HCDRXX:1:2101:28320:35603
CAGCGCTG
+
:FFFFFFF
@A00769:11:HC3HCDRXX:1:2101:21640:35618
CAGCGCTG
+
FF:FF:FF
@A00769:11:HC3HCDRXX:1:2101:15248:35665
CAGCGCTG
+
FFFFFFFF
@A00769:11:HC3HCDRXX:1:2101:24397:35697
CAGCGCTG
+
FFFFFFF,
@A00769:11:HC3HCDRXX:1:2101:12346:35744
CAGCGCTG
+
FFFFFFFF
@A00769:11:HC3HCDRXX:1:2101:17734:35806
CAGCGCTG
+
FFFFFFFF
@A00769:11:HC3HCDRXX:1:2101:8721:35853
CAGCGCTG
+
FFFFFFFF
@A00769:11:HC3HCDRXX:1:2101:27688:35884
CAGCGCTG
+
FFFFFFFF
@A00769:11:HC3HCDRXX:1:2101:2157:35916
CAGCGCTG
+
FF:F:,,:
@A00769:11:HC3HCDRXX:1:2101:32253:35931
CAGCGCTG
+
FFFFFFFF
@A00769:11:HC3HCDRXX:1:2101:8666:35978
CAGCGCTG
+
FFFFFFFF
@A00769:11:HC3HCDRXX:1:2101:18439:35994
CAGCGCTG
+
FFFFFFFF
@A00769:11:HC3HCDRXX:1:2101:31946:36057
CAGCGCTG
+
FFFFFFFF
@A00769:11:HC3HCDRXX:1:2101:22110:36088
CAGCGCTG
+
FFFFFFF:
@A00769:11:HC3HCDRXX:1:2101:1280:36151
CAGCGCTG
+
FFFFFFFF
@A00769:11:HC3HCDRXX:1:2101:8549:36151
CAGCGCTG
+
FFFFFFFF
@A00769:11:HC3HCDRXX:1:2101:16125:36151
CAGCGCTG
+
FFFFFFFF
@A00769:11:HC3HCDRXX:1:2101:15320:36198
CAGCGCTG
+
FFFFFFFF
@A00769:11:HC3HCDRXX:1:2101:20220:36229
CAGCGCTG
+
FFFFFFFF
@A00769:11:HC3HCDRXX:1:2101:21513:36276
CAGCGCTG
+
FFFFFFFF
@A00769:11:HC3HCDRXX:1:2101:31521:36292
CAGCGCTG
+
FFFFFFFF
@A00769:11:HC3HCDRXX:1:2101:12816:36307
CAGCGCTG
+
FFFFFFFF
@A00769:11:HC3HCDRXX:1:2101:29559:36370
CAGCGCTG
+
FFFFFFFF
@A00769:11:HC3HCDRXX:1:2101:2826:36417
CAGCGCTG
+
FFFFFFFF
@A00769:11:HC3HCDRXX:1:2101:20989:36464
CAGCGCTG
+
FFFFFFFF
@A00769:11:HC3HCDRXX:1:2101:22489:36526
CAGCGCTG
+
FFFFFFFF
@A00769:11:HC3HCDRXX:1:2101:29930:36605
CAGCGCTG
+
FFFFFFFF
@A00769:11:HC3HCDRXX:1:2101:9842:36636
CAGCGCTG
+
FFFFFFFF
@A00769:11:HC3HCDRXX:1:2101:16206:36636
CAGCGCTG
+
F::,FFF:
@A00769:11:HC3HCDRXX:1:2101:24641:36652
CAGCGCTG
+
FFFFFFFF
@A00769:11:HC3HCDRXX:1:2101:28800:36652
CAGCGCTG
+
FFFFFF::
@A00769:11:HC3HCDRXX:1:2101:4282:36746
CAGCGCTG
+
FFFFFFFF
@A00769:11:HC3HCDRXX:1:2101:13349:36824
CAGCGCTG
+
FFFFFFFF
@A00769:11:HC3HCDRXX:1:2101:17888:36824
CAGCGCTG
+
FFFFFFFF
@A00769:11:HC3HCDRXX:1:2101:7455:36855
CAGCGCTG
+
FFFFFFFF
@A00769:11:HC3HCDRXX:1:2101:19045:36855
CAGCGCTG
+
FFFFFFFF
@A00769:11:HC3HCDRXX:1:2101:23366:36855
CAGCGCTG
+
FFFFFFFF
@A00769:11:HC3HCDRXX:1:2101:26151:36886
CAGCGCTG
+
FFFFFFFF
@A00769:11:HC3HCDRXX:1:2101:22706:36933
CAGCGCTG
+
FFFFFFFF
@A00769:11:HC3HCDRXX:1:2101:21938:36949
CAGCGCTG
+
FFFFFFFF
@A00769:11:HC3HCDRXX:1:2101:32533:36949
CAGCGCTG
+
FFFFFFFF
@A00769:11:HC3HCDRXX:1:2101:17553:36965
CAGCGCTG
+
FFFFFFFF
@A00769:11:HC3HCDRXX:1:2101:28818:36965
CAGCGCTG
+
FFFFFFFF
@A00769:11:HC3HCDRXX:1:2102:21920:1000
CAGCGCTG
+
FFFFFFFF
@A00769:11:HC3HCDRXX:1:2102:27552:1047
CAGCGCTG
+
FF,F:FF:
@A00769:11:HC3HCDRXX:1:2102:2157:1063
CAGCGCTG
+
FFFFFFFF
@A00769:11:HC3HCDRXX:1:2102:1669:1157
CAGCGCTG
+
FF:F:F:F
@A00769:11:HC3HCDRXX:1:2102:23457:1157
CAGCGCTG
+
,FFF:,F,
@A00769:11:HC3HCDRXX:1:2102:10691:1219
CAGCGCTG
+
FFFFFFFF
@A00769:11:HC3HCDRXX:1:2102:12183:1266
CAGCGCTG
+
FFFFFFFF
@A00769:11:HC3HCDRXX:1:2102:15429:1344
CAGCGCTG
+
FFFFFFFF
@A00769:11:HC3HCDRXX:1:2102:18041:1360
CAGCGCTG
+
FFFFFFFF
@A00769:11:HC3HCDRXX:1:2102:23619:1376
CAGCGCTG
+
FFFF:FF,
@A00769:11:HC3HCDRXX:1:2102:26883:1391
CAGCGCTG
+
FFFFFFFF
@A00769:11:HC3HCDRXX:1:2102:27290:1407
CAGCGCTG
+
FFFFFFFF
@A00769:11:HC3HCDRXX:1:2102:11098:1454
CAGCGCTG
+
FFFFFFFF
@A00769:11:HC3HCDRXX:1:2102:14470:1470
CAGCGCTG
+
FFFFFFFF
@A00769:11:HC3HCDRXX:1:2102:6343:1485
CAGCGCTG
+
FFFFFFFF
@A00769:11:HC3HCDRXX:1:2102:16595:1548
CAGCGCTG
+
FFFFFFFF
@A00769:11:HC3HCDRXX:1:2102:21178:1564
CAGCGCTG
+
FFFFFFFF
@A00769:11:HC3HCDRXX:1:2102:19922:1642
CAGCGCTG
+
FFFFFFFF
@A00769:11:HC3HCDRXX:1:2102:27859:1673
CAGCGCTG
+
FFFFFFFF
@A00769:11:HC3HCDRXX:1:2102:3495:1752
CAGCGCTG
+
FFF:FFFF
@A00769:11:HC3HCDRXX:1:2102:14570:1767
CAGCGCTG
+
FFFFFFFF
@A00769:11:HC3HCDRXX:1:2102:22399:1767
CAGCGCTG
+
FFFFFFFF
@A00769:11:HC3HCDRXX:1:2102:22815:1767
CAGCGCTG
+
FFFFFFFF
@A00769:11:HC3HCDRXX:1:2102:13648:1799
CAGCGCTG
+
FFFFFF:F
@A00769:11:HC3HCDRXX:1:2102:32506:1830
CAGCGCTG
+
FFFFFF:F
@A00769:11:HC3HCDRXX:1:2102:22272:1861
CAGCGCTG
+
FFFFFFFF
@A00769:11:HC3HCDRXX:1:2102:27950:1924
CAGCGCTG
+
FFFFFFFF
@A00769:11:HC3HCDRXX:1:2102:11487:2002
CAGCGCTG
+
FFFFFFFF
@A00769:11:HC3HCDRXX:1:2102:8838:2018
CAGCGCTG
+
FFFFFFFF
@A00769:11:HC3HCDRXX:1:2102:12165:2112
CAGCGCTG
+
FFFFFFFF
@A00769:11:HC3HCDRXX:1:2102:25238:2143
CAGCGCTG
+
FFF:FFFF
@A00769:11:HC3HCDRXX:1:2102:24740:2221
CAGCGCTG
+
FFFFFFFF
@A00769:11:HC3HCDRXX:1:2102:1859:2237
CAGCGCTG
+
FFFFFFFF
@A00769:11:HC3HCDRXX:1:2102:17282:2268
CAGCGCTG
+
F,,FFFFF
@A00769:11:HC3HCDRXX:1:2102:12255:2300
CAGCGCTG
+
FFFFFFFF
@A00769:11:HC3HCDRXX:1:2102:21377:2347
CAGCGCTG
+
FFFFFFFF
@A00769:11:HC3HCDRXX:1:2102:27887:2378
CAGCGCTG
+
FFFFFFFF
@A00769:11:HC3HCDRXX:1:2102:3739:2394
CAGCGCTG
+
FFFFFFFF
@A00769:11:HC3HCDRXX:1:2102:3016:2456
CAGCGCTG
+
FFFFFFFF
@A00769:11:HC3HCDRXX:1:2102:17427:2519
CAGCGCTG
+
FFFFFFFF
@A00769:11:HC3HCDRXX:1:2102:32723:2519
CAGCGCTG
+
FFFFFFFF
@A00769:11:HC3HCDRXX:1:2102:29966:2534
CAGCGCTG
+
FFFFFFFF
@A00769:11:HC3HCDRXX:1:2102:31720:2534
CAGCGCTG
+
FFFFFFFF
@A00769:11:HC3HCDRXX:1:2102:27190:2550
CAGCGCTG
+
FFFFFFFF
@A00769:11:HC3HCDRXX:1:2102:18222:2613
CAGCGCTG
+
F:FFFFFF
@A00769:11:HC3HCDRXX:1:2102:21187:2707
CAGCGCTG
+
FFFFFF::
@A00769:11:HC3HCDRXX:1:2102:13575:2738
CAGCGCTG
+
FFFFFFFF
@A00769:11:HC3HCDRXX:1:2102:18575:2754
CAGCGCTG
+
FFFFFFFF
@A00769:11:HC3HCDRXX:1:2102:6406:2785
CAGCGCTG
+
FFFFFFFF
@A00769:11:HC3HCDRXX:1:2102:30309:2785
CAGCGCTG
+
FFFFFFFF
@A00769:11:HC3HCDRXX:1:2102:1226:2832
CAGCGCTG
+
FFFFFFFF
@A00769:11:HC3HCDRXX:1:2102:12698:2942
CAGCGCTG
+
FFFFFFFF
@A00769:11:HC3HCDRXX:1:2102:12364:2957
CAGCGCTG
+
FFFFFFFF
@A00769:11:HC3HCDRXX:1:2102:26702:2957
CAGCGCTG
+
FFFFFFFF
@A00769:11:HC3HCDRXX:1:2102:31747:2988
CAGCGCTG
+
FFFFFFFF
@A00769:11:HC3HCDRXX:1:2102:20265:3082
CAGCGCTG
+
FFFFFFFF
@A00769:11:HC3HCDRXX:1:2102:30870:3098
CAGCGCTG
+
FF::FFFF
@A00769:11:HC3HCDRXX:1:2102:6686:3145
CAGCGCTG
+
FFFFFFFF
@A00769:11:HC3HCDRXX:1:2102:8639:3145
CAGCGCTG
+
FFFFFFFF
@A00769:11:HC3HCDRXX:1:2102:22110:3176
CAGCGCTG
+
FFFFFFFF
@A00769:11:HC3HCDRXX:1:2102:32777:3176
CAGCGCTG
+
FFFFFFFF
@A00769:11:HC3HCDRXX:1:2102:31665:3192
CAGCGCTG
+
FFFFFFF:
@A00769:11:HC3HCDRXX:1:2102:31268:3223
CAGCGCTG
+
FFFFFFFF
@A00769:11:HC3HCDRXX:1:2102:30969:3270
CAGCGCTG
+
FFFFFFFF
@A00769:11:HC3HCDRXX:1:2102:2564:3302
CAGCGCTG
+
FFF:FFFF
@A00769:11:HC3HCDRXX:1:2102:11577:3317
CAGCGCTG
+
FFFFFFFF
@A00769:11:HC3HCDRXX:1:2102:20509:3317
CAGCGCTG
+
FFFFFFFF
@A00769:11:HC3HCDRXX:1:2102:9887:3333
CAGCGCTG
+
FFFFFFFF
@A00769:11:HC3HCDRXX:1:2102:2772:3349
CAGCGCTG
+
FFFFFFFF
@A00769:11:HC3HCDRXX:1:2102:17472:3349
CAGCGCTG
+
FFFFFFFF
@A00769:11:HC3HCDRXX:1:2102:8549:3427
CAGCGCTG
+
FFFFFFFF
@A00769:11:HC3HCDRXX:1:2102:24153:3490
CAGCGCTG
+
FFFFFFFF
@A00769:11:HC3HCDRXX:1:2102:19407:3505
CAGCGCTG
+
FFFFFFFF
@A00769:11:HC3HCDRXX:1:2102:23918:3521
CAGCGCTG
+
FFFFFFFF
@A00769:11:HC3HCDRXX:1:2102:11577:3537
CAGCGCTG
+
FFFFFFFF
@A00769:11:HC3HCDRXX:1:2102:22209:3568
CAGCGCTG
+
FFFFFFFF
@A00769:11:HC3HCDRXX:1:2102:30346:3568
CAGCGCTG
+
FFFFFFFF
@A00769:11:HC3HCDRXX:1:2102:26015:3583
CAGCGCTG
+
FFFFFFFF
@A00769:11:HC3HCDRXX:1:2102:16387:3599
CAGCGCTG
+
FFFFFFFF
@A00769:11:HC3HCDRXX:1:2102:29821:3693
CAGCGCTG
+
FFFFFFFF
@A00769:11:HC3HCDRXX:1:2102:26124:3709
CAGCGCTG
+
FFFFFFFF
@A00769:11:HC3HCDRXX:1:2102:27697:3709
CAGCGCTG
+
FFF:FFFF
@A00769:11:HC3HCDRXX:1:2102:17671:3756
CAGCGCTG
+
FFFFFFFF
@A00769:11:HC3HCDRXX:1:2102:9435:3803
CAGCGCTG
+
FFFFFFFF
@A00769:11:HC3HCDRXX:1:2102:1678:3834
CAGCGCTG
+
FFFFFFFF
@A00769:11:HC3HCDRXX:1:2102:22173:3850
CAGCGCTG
+
FFFFFFFF
@A00769:11:HC3HCDRXX:1:2102:1796:3912
CAGCGCTG
+
FFFFFFFF
@A00769:11:HC3HCDRXX:1:2102:30445:3928
CAGCGCTG
+
FFF,FF:F
@A00769:11:HC3HCDRXX:1:2102:17616:4038
CAGCGCTG
+
FFFFFFFF
@A00769:11:HC3HCDRXX:1:2102:12536:4163
CAGCGCTG
+
FFFFFFFF
@A00769:11:HC3HCDRXX:1:2102:1859:4178
CAGCGCTG
+
FFFFFFFF
@A00769:11:HC3HCDRXX:1:2102:6569:4225
CAGCGCTG
+
FFFFFFFF
@A00769:11:HC3HCDRXX:1:2102:17861:4241
CAGCGCTG
+
FFFFFFFF
@A00769:11:HC3HCDRXX:1:2102:27416:4288
CAGCGCTG
+
FFFFFFFF
@A00769:11:HC3HCDRXX:1:2102:5177:4319
CAGCGCTG
+
FFFF:FFF
@A00769:11:HC3HCDRXX:1:2102:30879:4335
CAGCGCTG
+
FFFFFFFF
@A00769:11:HC3HCDRXX:1:2102:17291:4382
CAGCGCTG
+
FFFFFFFF
@A00769:11:HC3HCDRXX:1:2102:14154:4492
CAGCGCTG
+
FFFFFFFF
@A00769:11:HC3HCDRXX:1:2102:15817:4492
CAGCGCTG
+
FFFFFFFF
@A00769:11:HC3HCDRXX:1:2102:32470:4492
CAGCGCTG
+
FFFFFFFF
@A00769:11:HC3HCDRXX:1:2102:29930:4507
CAGCGCTG
+
FFFFFFFF
@A00769:11:HC3HCDRXX:1:2102:12274:4586
CAGCGCTG
+
FFFFFFFF
@A00769:11:HC3HCDRXX:1:2102:28357:4633
CAGCGCTG
+
FF:FFFFF
@A00769:11:HC3HCDRXX:1:2102:4083:4648
CAGCGCTG
+
FFFFFFFF
@A00769:11:HC3HCDRXX:1:2102:24388:4648
CAGCGCTG
+
FF,F:::F
@A00769:11:HC3HCDRXX:1:2102:2808:4664
CAGCGCTG
+
FFFFFFFF
@A00769:11:HC3HCDRXX:1:2102:19804:4664
CAGCGCTG
+
FFFFFFFF
@A00769:11:HC3HCDRXX:1:2102:6271:4679
CAGCGCTG
+
FFFFFFFF
@A00769:11:HC3HCDRXX:1:2102:30807:4679
CAGCGCTG
+
FFFFFFFF
@A00769:11:HC3HCDRXX:1:2102:12843:4695
CAGCGCTG
+
FFFFFFFF
@A00769:11:HC3HCDRXX:1:2102:29297:4695
CAGCGCTG
+
FFFFFFFF
@A00769:11:HC3HCDRXX:1:2102:11740:4758
CAGCGCTG
+
FFFFFFFF
@A00769:11:HC3HCDRXX:1:2102:5159:4820
CAGCGCTG
+
FFFFFFF:
@A00769:11:HC3HCDRXX:1:2102:22155:4820
CAGCGCTG
+
FFFFFFFF
@A00769:11:HC3HCDRXX:1:2102:2275:4836
CAGCGCTG
+
FFFFFFFF
@A00769:11:HC3HCDRXX:1:2102:30300:4836
CAGCGCTG
+
FFFFFFFF
@A00769:11:HC3HCDRXX:1:2102:17472:4883
CAGCGCTG
+
FFFFFFFF
@A00769:11:HC3HCDRXX:1:2102:22516:4914
CAGCGCTG
+
FFFFFFFF
@A00769:11:HC3HCDRXX:1:2102:19280:4946
CAGCGCTG
+
FFFFFFFF
@A00769:11:HC3HCDRXX:1:2102:10646:4993
CAGCGCTG
+
FFFFFFFF
@A00769:11:HC3HCDRXX:1:2102:8811:5040
CAGCGCTG
+
FF:FFFFF
@A00769:11:HC3HCDRXX:1:2102:17544:5071
CAGCGCTG
+
FF:F:FFF
@A00769:11:HC3HCDRXX:1:2102:9001:5087
CAGCGCTG
+
FFF:FFFF
@A00769:11:HC3HCDRXX:1:2102:16125:5087
CAGCGCTG
+
FFFFFFFF
@A00769:11:HC3HCDRXX:1:2102:22896:5102
CAGCGCTG
+
FFFFFFFF
@A00769:11:HC3HCDRXX:1:2102:30544:5102
CAGCGCTG
+
FFFFFFFF
@A00769:11:HC3HCDRXX:1:2102:27877:5118
CAGCGCTG
+
FFFFFFFF
@A00769:11:HC3HCDRXX:1:2102:12680:5134
CAGCGCTG
+
FFFFFFFF
@A00769:11:HC3HCDRXX:1:2102:13982:5134
CAGCGCTG
+
FFF:FF:F
@A00769:11:HC3HCDRXX:1:2102:28483:5134
CAGCGCTG
+
FFFFFFFF
@A00769:11:HC3HCDRXX:1:2102:25364:5181
CAGCGCTG
+
FFFFFFFF
@A00769:11:HC3HCDRXX:1:2102:27588:5181
CAGCGCTG
+
FFFFFFFF
@A00769:11:HC3HCDRXX:1:2102:4490:5228
CAGCGCTG
+
FF,FF:FF
@A00769:11:HC3HCDRXX:1:2102:18430:5259
CAGCGCTG
+
FFFFFFFF
@A00769:11:HC3HCDRXX:1:2102:25581:5431
CAGCGCTG
+
FFFFFFFF
@A00769:11:HC3HCDRXX:1:2102:1090:5447
CAGCGCTG
+
FFFFFFFF
@A00769:11:HC3HCDRXX:1:2102:7527:5509
CAGCGCTG
+
FFFFFFFF
@A00769:11:HC3HCDRXX:1:2102:13440:5509
CAGCGCTG
+
FFFFFFFF
@A00769:11:HC3HCDRXX:1:2102:1606:5525
CAGCGCTG
+
FFFFFFFF
@A00769:11:HC3HCDRXX:1:2102:10538:5525
CAGCGCTG
+
FFFFFFFF
@A00769:11:HC3HCDRXX:1:2102:22797:5588
CAGCGCTG
+
FFFF,FFF
@A00769:11:HC3HCDRXX:1:2102:29884:5619
CAGCGCTG
+
FF,::FFF
@A00769:11:HC3HCDRXX:1:2102:22968:5635
CAGCGCTG
+
FFFFFFFF
@A00769:11:HC3HCDRXX:1:2102:10321:5650
CAGCGCTG
+
FFFFFFFF
@A00769:11:HC3HCDRXX:1:2102:1398:5666
CAGCGCTG
+
FFFFFFFF
@A00769:11:HC3HCDRXX:1:2102:29604:5729
CAGCGCTG
+
FFFFFFFF
@A00769:11:HC3HCDRXX:1:2102:32108:5807
CAGCGCTG
+
FFFFFFFF
@A00769:11:HC3HCDRXX:1:2102:10384:5854
CAGCGCTG
+
FFFFFFFF
@A00769:11:HC3HCDRXX:1:2102:12952:5885
CAGCGCTG
+
F:FFFFFF
@A00769:11:HC3HCDRXX:1:2102:24939:5948
CAGCGCTG
+
FFFFFFFF
@A00769:11:HC3HCDRXX:1:2102:26404:5979
CAGCGCTG
+
FFFFFFFF
@A00769:11:HC3HCDRXX:1:2102:12518:6104
CAGCGCTG
+
FFFFFFFF
@A00769:11:HC3HCDRXX:1:2102:25735:6136
CAGCGCTG
+
FFFFFFFF
@A00769:11:HC3HCDRXX:1:2102:21766:6183
CAGCGCTG
+
FFFFFFFF
@A00769:11:HC3HCDRXX:1:2102:1524:6198
CAGCGCTG
+
FFFFFFFF
@A00769:11:HC3HCDRXX:1:2102:19886:6277
CAGCGCTG
+
FFFFFFFF
@A00769:11:HC3HCDRXX:1:2102:12002:6308
CAGCGCTG
+
FFFFFFFF
@A00769:11:HC3HCDRXX:1:2102:16432:6308
CAGCGCTG
+
FFFFFFFF
@A00769:11:HC3HCDRXX:1:2102:9851:6339
CAGCGCTG
+
FFFFFFFF
@A00769:11:HC3HCDRXX:1:2102:21576:6355
CAGCGCTG
+
FFFFFF:F
@A00769:11:HC3HCDRXX:1:2102:11261:6433
CAGCGCTG
+
FFFFFFFF
@A00769:11:HC3HCDRXX:1:2102:27055:6449
CAGCGCTG
+
FFFFFFFF
@A00769:11:HC3HCDRXX:1:2102:32597:6464
CAGCGCTG
+
FFF:FFFF
@A00769:11:HC3HCDRXX:1:2102:11776:6480
CAGCGCTG
+
FFFFFFFF
@A00769:11:HC3HCDRXX:1:2102:21649:6480
CAGCGCTG
+
FFFFFFFF
@A00769:11:HC3HCDRXX:1:2102:30291:6511
CAGCGCTG
+
FFFFFFFF
@A00769:11:HC3HCDRXX:1:2102:1823:6590
CAGCGCTG
+
FFFFFFFF
@A00769:11:HC3HCDRXX:1:2102:28203:6590
CAGCGCTG
+
FFFFFFFF
@A00769:11:HC3HCDRXX:1:2102:18945:6652
CAGCGCTG
+
FFFFFFFF
@A00769:11:HC3HCDRXX:1:2102:29125:6684
CAGCGCTG
+
FFFFFF,F
@A00769:11:HC3HCDRXX:1:2102:13132:6699
CAGCGCTG
+
FFFFFFFF
@A00769:11:HC3HCDRXX:1:2102:4155:6715
CAGCGCTG
+
F::FFFFF
@A00769:11:HC3HCDRXX:1:2102:30779:6731
CAGCGCTG
+
F:,FFF:,
@A00769:11:HC3HCDRXX:1:2102:20193:6778
CAGCGCTG
+
FFFF,FF,
@A00769:11:HC3HCDRXX:1:2102:29206:6793
CAGCGCTG
+
FFFFFFFF
@A00769:11:HC3HCDRXX:1:2102:12020:6809
CAGCGCTG
+
FFFFFFFF
@A00769:11:HC3HCDRXX:1:2102:12906:6809
CAGCGCTG
+
FFFFFFFF
@A00769:11:HC3HCDRXX:1:2102:2428:6856
CAGCGCTG
+
FFFFFFFF
@A00769:11:HC3HCDRXX:1:2102:12735:6856
CAGCGCTG
+
FFFFFFFF
@A00769:11:HC3HCDRXX:1:2102:14154:6903
CAGCGCTG
+
:FFFFFFF
@A00769:11:HC3HCDRXX:1:2102:2266:6950
CAGCGCTG
+
FFFFFFFF
@A00769:11:HC3HCDRXX:1:2102:20437:6950
CAGCGCTG
+
FFFFFFFF
@A00769:11:HC3HCDRXX:1:2102:21468:6950
CAGCGCTG
+
FFFFFFFF
@A00769:11:HC3HCDRXX:1:2102:27507:6950
CAGCGCTG
+
,F:,::,F
@A00769:11:HC3HCDRXX:1:2102:20446:6965
CAGCGCTG
+
FFFFFFFF
@A00769:11:HC3HCDRXX:1:2102:2058:7059
CAGCGCTG
+
FFFFFFFF
@A00769:11:HC3HCDRXX:1:2102:28601:7122
CAGCGCTG
+
FFFFFFFF
@A00769:11:HC3HCDRXX:1:2102:25048:7138
CAGCGCTG
+
FFFFFFFF
@A00769:11:HC3HCDRXX:1:2102:16251:7185
CAGCGCTG
+
FFFF::FF
@A00769:11:HC3HCDRXX:1:2102:14045:7216
CAGCGCTG
+
FFFFFFFF
@A00769:11:HC3HCDRXX:1:2102:26693:7263
CAGCGCTG
+
FFFFFFFF
@A00769:11:HC3HCDRXX:1:2102:28402:7279
CAGCGCTG
+
FFFFFFFF
@A00769:11:HC3HCDRXX:1:2102:25075:7310
CAGCGCTG
+
FFFFFFFF
@A00769:11:HC3HCDRXX:1:2102:10456:7357
CAGCGCTG
+
FFFFFFFF
@A00769:11:HC3HCDRXX:1:2102:25952:7388
CAGCGCTG
+
FFFFFFFF
@A00769:11:HC3HCDRXX:1:2102:4607:7404
CAGCGCTG
+
:FFFFFFF
@A00769:11:HC3HCDRXX:1:2102:23014:7404
CAGCGCTG
+
FFFFFFFF
@A00769:11:HC3HCDRXX:1:2102:12572:7420
CAGCGCTG
+
FFFFFFFF
@A00769:11:HC3HCDRXX:1:2102:30617:7420
CAGCGCTG
+
FFFFFFFF
@A00769:11:HC3HCDRXX:1:2102:7202:7451
CAGCGCTG
+
FFFFFFFF
@A00769:11:HC3HCDRXX:1:2102:23330:7451
CAGCGCTG
+
FFFFFFFF
@A00769:11:HC3HCDRXX:1:2102:4128:7482
CAGCGCTG
+
FFFFFFFF
@A00769:11:HC3HCDRXX:1:2102:24171:7529
CAGCGCTG
+
FFFFFFFF
@A00769:11:HC3HCDRXX:1:2102:2944:7592
CAGCGCTG
+
FFFFFFFF
@A00769:11:HC3HCDRXX:1:2102:12057:7592
CAGCGCTG
+
FFFFFFFF
@A00769:11:HC3HCDRXX:1:2102:28791:7639
CAGCGCTG
+
FFFFFFFF
@A00769:11:HC3HCDRXX:1:2102:9543:7686
CAGCGCTG
+
FFFFFFFF
@A00769:11:HC3HCDRXX:1:2102:3803:7764
CAGCGCTG
+
FFFFFFFF
@A00769:11:HC3HCDRXX:1:2102:3649:7780
CAGCGCTG
+
FFFFFFFF
@A00769:11:HC3HCDRXX:1:2102:9290:7811
CAGCGCTG
+
FFFFFFFF
@A00769:11:HC3HCDRXX:1:2102:27859:7811
CAGCGCTG
+
FFFFFFFF
@A00769:11:HC3HCDRXX:1:2102:9254:7842
CAGCGCTG
+
FFFFFFFF
@A00769:11:HC3HCDRXX:1:2102:14507:7889
CAGCGCTG
+
FFFFFFFF
@A00769:11:HC3HCDRXX:1:2102:13973:7936
CAGCGCTG
+
FFFFFF:F
@A00769:11:HC3HCDRXX:1:2102:1705:7952
CAGCGCTG
+
FF:FFFFF
@A00769:11:HC3HCDRXX:1:2102:29288:7968
CAGCGCTG
+
FFFFFFFF
@A00769:11:HC3HCDRXX:1:2102:10809:8030
CAGCGCTG
+
FFFFFFFF
@A00769:11:HC3HCDRXX:1:2102:8974:8046
CAGCGCTG
+
FFFFFFFF
@A00769:11:HC3HCDRXX:1:2102:24361:8046
CAGCGCTG
+
FFFFFFFF
@A00769:11:HC3HCDRXX:1:2102:5538:8140
CAGCGCTG
+
FFFFFF:F
@A00769:11:HC3HCDRXX:1:2102:13856:8171
CAGCGCTG
+
FF:FFFFF
@A00769:11:HC3HCDRXX:1:2102:15998:8187
CAGCGCTG
+
FFFFFFFF
@A00769:11:HC3HCDRXX:1:2102:10366:8202
CAGCGCTG
+
FFFFFFFF
@A00769:11:HC3HCDRXX:1:2102:16902:8218
CAGCGCTG
+
FFFFFFFF
@A00769:11:HC3HCDRXX:1:2102:10312:8234
CAGCGCTG
+
FFFFFFFF
@A00769:11:HC3HCDRXX:1:2102:30156:8281
CAGCGCTG
+
FFFFFFF:
@A00769:11:HC3HCDRXX:1:2102:24569:8312
CAGCGCTG
+
FF:FFFFF
@A00769:11:HC3HCDRXX:1:2102:6370:8328
CAGCGCTG
+
FFFFFFFF
@A00769:11:HC3HCDRXX:1:2102:5511:8343
CAGCGCTG
+
FFFFFFFF
@A00769:11:HC3HCDRXX:1:2102:22119:8359
CAGCGCTG
+
FFFFFFFF
@A00769:11:HC3HCDRXX:1:2102:13557:8375
CAGCGCTG
+
FFFFFFFF
@A00769:11:HC3HCDRXX:1:2102:9236:8406
CAGCGCTG
+
FFFFFFFF
@A00769:11:HC3HCDRXX:1:2102:21612:8453
CAGCGCTG
+
FFFFFFFF
@A00769:11:HC3HCDRXX:1:2102:4417:8547
CAGCGCTG
+
FFFFFFFF
@A00769:11:HC3HCDRXX:1:2102:17409:8594
CAGCGCTG
+
FFFFFFFF
@A00769:11:HC3HCDRXX:1:2102:4327:8609
CAGCGCTG
+
FFFFFFFF
@A00769:11:HC3HCDRXX:1:2102:21043:8625
CAGCGCTG
+
FFFFFFFF
@A00769:11:HC3HCDRXX:1:2102:27877:8625
CAGCGCTG
+
FFFFFFFF
@A00769:11:HC3HCDRXX:1:2102:28293:8625
CAGCGCTG
+
FFFFFFFF
@A00769:11:HC3HCDRXX:1:2102:12391:8641
CAGCGCTG
+
FFFFFFFF
@A00769:11:HC3HCDRXX:1:2102:10719:8688
CAGCGCTG
+
FFFFFFFF
@A00769:11:HC3HCDRXX:1:2102:2853:8719
CAGCGCTG
+
FFFFFFFF
@A00769:11:HC3HCDRXX:1:2102:3007:8735
CAGCGCTG
+
FFFFFFFF
@A00769:11:HC3HCDRXX:1:2102:29975:8813
CAGCGCTG
+
FFFFFFFF
@A00769:11:HC3HCDRXX:1:2102:5159:8860
CAGCGCTG
+
FFFFFFFF
@A00769:11:HC3HCDRXX:1:2102:19461:8891
CAGCGCTG
+
FFFFFFFF
@A00769:11:HC3HCDRXX:1:2102:28257:8907
CAGCGCTG
+
FFFFFFFF
@A00769:11:HC3HCDRXX:1:2102:6931:8923
CAGCGCTG
+
FFFFFFFF
@A00769:11:HC3HCDRXX:1:2102:14977:8954
CAGCGCTG
+
FFFFFFFF
@A00769:11:HC3HCDRXX:1:2102:6506:8970
CAGCGCTG
+
FFFFFFFF
@A00769:11:HC3HCDRXX:1:2102:29568:9142
CAGCGCTG
+
FFFFFFFF
@A00769:11:HC3HCDRXX:1:2102:31213:9173
CAGCGCTG
+
FFFFFF:F
@A00769:11:HC3HCDRXX:1:2102:30201:9236
CAGCGCTG
+
FFFFFFFF
@A00769:11:HC3HCDRXX:1:2102:10845:9251
CAGCGCTG
+
FFFFFFFF
@A00769:11:HC3HCDRXX:1:2102:18665:9267
CAGCGCTG
+
FFFFFFFF
@A00769:11:HC3HCDRXX:1:2102:29351:9267
CAGCGCTG
+
F:FFFFFF
@A00769:11:HC3HCDRXX:1:2102:20229:9377
CAGCGCTG
+
FFFFFFFF
@A00769:11:HC3HCDRXX:1:2102:12029:9392
CAGCGCTG
+
:FFFFFF,
@A00769:11:HC3HCDRXX:1:2102:32181:9408
CAGCGCTG
+
FFFFFFFF
@A00769:11:HC3HCDRXX:1:2102:8269:9424
CAGCGCTG
+
FFFFFFFF
@A00769:11:HC3HCDRXX:1:2102:13123:9502
CAGCGCTG
+
FFFFFFFF
@A00769:11:HC3HCDRXX:1:2102:20220:9518
CAGCGCTG
+
FFFFFFFF
@A00769:11:HC3HCDRXX:1:2102:2193:9580
CAGCGCTG
+
FFFFFFFF
@A00769:11:HC3HCDRXX:1:2102:8919:9643
CAGCGCTG
+
,FFFF,F,
@A00769:11:HC3HCDRXX:1:2102:29080:9674
CAGCGCTG
+
FFFFFFFF
@A00769:11:HC3HCDRXX:1:2102:9905:9721
CAGCGCTG
+
FFFFFFFF
@A00769:11:HC3HCDRXX:1:2102:12509:9721
CAGCGCTG
+
FFFFFFFF
@A00769:11:HC3HCDRXX:1:2102:2465:9737
CAGCGCTG
+
FFFF::FF
@A00769:11:HC3HCDRXX:1:2102:3848:9752
CAGCGCTG
+
FFFFFFFF
@A00769:11:HC3HCDRXX:1:2102:9344:9784
CAGCGCTG
+
FFFFFFFF
@A00769:11:HC3HCDRXX:1:2102:29324:9784
CAGCGCTG
+
FFFFFFFF
@A00769:11:HC3HCDRXX:1:2102:7473:9956
CAGCGCTG
+
FFFF:FFF
@A00769:11:HC3HCDRXX:1:2102:25518:9956
CAGCGCTG
+
FFFFFFFF
@A00769:11:HC3HCDRXX:1:2102:27218:10019
CAGCGCTG
+
FFFFFFFF
@A00769:11:HC3HCDRXX:1:2102:3486:10034
CAGCGCTG
+
FFFFFFFF
@A00769:11:HC3HCDRXX:1:2102:3568:10113
CAGCGCTG
+
FFFFFFFF
@A00769:11:HC3HCDRXX:1:2102:15167:10128
CAGCGCTG
+
FFFF,:F:
@A00769:11:HC3HCDRXX:1:2102:15808:10175
CAGCGCTG
+
FFFFFFFF
@A00769:11:HC3HCDRXX:1:2102:23411:10191
CAGCGCTG
+
FFFFFF,F
@A00769:11:HC3HCDRXX:1:2102:15863:10207
CAGCGCTG
+
FFFFFFFF
@A00769:11:HC3HCDRXX:1:2102:8892:10254
CAGCGCTG
+
FFFFFFFF
@A00769:11:HC3HCDRXX:1:2102:15492:10254
CAGCGCTG
+
FFFFFFFF
@A00769:11:HC3HCDRXX:1:2102:29342:10254
CAGCGCTG
+
FFFFFFFF
@A00769:11:HC3HCDRXX:1:2102:9290:10379
CAGCGCTG
+
FFFFFFFF
@A00769:11:HC3HCDRXX:1:2102:20998:10457
CAGCGCTG
+
FFFFFFFF
@A00769:11:HC3HCDRXX:1:2102:24379:10457
CAGCGCTG
+
FFFFFFFF
@A00769:11:HC3HCDRXX:1:2102:32262:10457
CAGCGCTG
+
FFFFFFFF
@A00769:11:HC3HCDRXX:1:2102:10890:10488
CAGCGCTG
+
FFFFFFFF
@A00769:11:HC3HCDRXX:1:2102:19687:10504
CAGCGCTG
+
FFF:FFFF
@A00769:11:HC3HCDRXX:1:2102:8983:10535
CAGCGCTG
+
FFFFF,FF
@A00769:11:HC3HCDRXX:1:2102:22155:10614
CAGCGCTG
+
FFFFFFFF
@A00769:11:HC3HCDRXX:1:2102:2446:10708
CAGCGCTG
+
FFFFFFFF
@A00769:11:HC3HCDRXX:1:2102:2835:10723
CAGCGCTG
+
FFFFFFFF
@A00769:11:HC3HCDRXX:1:2102:14335:10723
CAGCGCTG
+
FFF:FFF:
@A00769:11:HC3HCDRXX:1:2102:5538:10802
CAGCGCTG
+
F::FFF,:
@A00769:11:HC3HCDRXX:1:2102:31340:10833
CAGCGCTG
+
FFFFFFFF
@A00769:11:HC3HCDRXX:1:2102:4191:10848
CAGCGCTG
+
FFFFFFFF
@A00769:11:HC3HCDRXX:1:2102:30120:10911
CAGCGCTG
+
FFFFFFFF
@A00769:11:HC3HCDRXX:1:2102:6063:10927
CAGCGCTG
+
FFFFFFFF
@A00769:11:HC3HCDRXX:1:2102:2492:10942
CAGCGCTG
+
FFFFFFFF
@A00769:11:HC3HCDRXX:1:2102:26521:10942
CAGCGCTG
+
FFFFFFFF
@A00769:11:HC3HCDRXX:1:2102:2094:10974
CAGCGCTG
+
FFFFFFFF
@A00769:11:HC3HCDRXX:1:2102:14407:10974
CAGCGCTG
+
FFFFFFFF
@A00769:11:HC3HCDRXX:1:2102:3920:11005
CAGCGCTG
+
FFF,FF,F
@A00769:11:HC3HCDRXX:1:2102:16288:11193
CAGCGCTG
+
FFFFFFFF
@A00769:11:HC3HCDRXX:1:2102:20121:11193
CAGCGCTG
+
FFFFFFFF
@A00769:11:HC3HCDRXX:1:2102:27787:11193
CAGCGCTG
+
FF:F,,FF
@A00769:11:HC3HCDRXX:1:2102:14751:11256
CAGCGCTG
+
FFFFFFFF
@A00769:11:HC3HCDRXX:1:2102:31458:11287
CAGCGCTG
+
FFFFFFFF
@A00769:11:HC3HCDRXX:1:2102:8576:11365
CAGCGCTG
+
FFFFFFFF
@A00769:11:HC3HCDRXX:1:2102:11867:11365
CAGCGCTG
+
FFFFFFFF
@A00769:11:HC3HCDRXX:1:2102:13295:11365
CAGCGCTG
+
FFFFFFFF
@A00769:11:HC3HCDRXX:1:2102:20980:11365
CAGCGCTG
+
FFFFFFFF
@A00769:11:HC3HCDRXX:1:2102:29812:11381
CAGCGCTG
+
FFFFFFFF
@A00769:11:HC3HCDRXX:1:2102:12717:11397
CAGCGCTG
+
FFFFFFFF
@A00769:11:HC3HCDRXX:1:2102:17969:11443
CAGCGCTG
+
FFFFFFFF
@A00769:11:HC3HCDRXX:1:2102:7798:11459
CAGCGCTG
+
FFFFFF,F
@A00769:11:HC3HCDRXX:1:2102:32081:11459
CAGCGCTG
+
FFFFFFFF
@A00769:11:HC3HCDRXX:1:2102:16902:11506
CAGCGCTG
+
FFFFFFFF
@A00769:11:HC3HCDRXX:1:2102:22562:11506
CAGCGCTG
+
FFFFFFFF
@A00769:11:HC3HCDRXX:1:2102:24026:11506
CAGCGCTG
+
FF:F,F:F
@A00769:11:HC3HCDRXX:1:2102:16278:11553
CAGCGCTG
+
FFFFFFFF
@A00769:11:HC3HCDRXX:1:2102:10438:11584
CAGCGCTG
+
FFFFFFFF
@A00769:11:HC3HCDRXX:1:2102:31042:11600
CAGCGCTG
+
FFFF,,::
@A00769:11:HC3HCDRXX:1:2102:5719:11678
CAGCGCTG
+
FFFFFFFF
@A00769:11:HC3HCDRXX:1:2102:1551:11694
CAGCGCTG
+
FFFFFFFF
@A00769:11:HC3HCDRXX:1:2102:25762:11694
CAGCGCTG
+
FFFFFFFF
@A00769:11:HC3HCDRXX:1:2102:22408:11710
CAGCGCTG
+
FFFFFFFF
@A00769:11:HC3HCDRXX:1:2102:26530:11710
CAGCGCTG
+
FFFFFFFF
@A00769:11:HC3HCDRXX:1:2102:28320:11710
CAGCGCTG
+
FFFFFFFF
@A00769:11:HC3HCDRXX:1:2102:11686:11741
CAGCGCTG
+
FFFFFFFF
@A00769:11:HC3HCDRXX:1:2102:12879:11741
CAGCGCTG
+
:FFFFFFF
@A00769:11:HC3HCDRXX:1:2102:13431:11757
CAGCGCTG
+
FFFFFFFF
@A00769:11:HC3HCDRXX:1:2102:11198:11772
CAGCGCTG
+
FFF:FFF,
@A00769:11:HC3HCDRXX:1:2102:16984:11960
CAGCGCTG
+
FFFFFFFF
@A00769:11:HC3HCDRXX:1:2102:11767:12038
CAGCGCTG
+
FFFFFFFF
@A00769:11:HC3HCDRXX:1:2102:18765:12070
CAGCGCTG
+
FFFFFFFF
@A00769:11:HC3HCDRXX:1:2102:18159:12148
CAGCGCTG
+
FFFFFFFF
@A00769:11:HC3HCDRXX:1:2102:8015:12179
CAGCGCTG
+
FFFFFFFF
@A00769:11:HC3HCDRXX:1:2102:22299:12179
CAGCGCTG
+
F::FFFF:
@A00769:11:HC3HCDRXX:1:2102:11487:12242
CAGCGCTG
+
FFFFFFFF
@A00769:11:HC3HCDRXX:1:2102:10167:12273
CAGCGCTG
+
FFFFFFFF
@A00769:11:HC3HCDRXX:1:2102:13530:12273
CAGCGCTG
+
FFFFFFFF
@A00769:11:HC3HCDRXX:1:2102:29957:12320
CAGCGCTG
+
FFFFFFFF
@A00769:11:HC3HCDRXX:1:2102:30129:12367
CAGCGCTG
+
FFFFFFFF
@A00769:11:HC3HCDRXX:1:2102:17535:12383
CAGCGCTG
+
FFFFFF:F
@A00769:11:HC3HCDRXX:1:2102:16604:12399
CAGCGCTG
+
FFFFFFFF
@A00769:11:HC3HCDRXX:1:2102:22553:12430
CAGCGCTG
+
FFFFFFFF
@A00769:11:HC3HCDRXX:1:2102:31693:12446
CAGCGCTG
+
FFFFFFFF
@A00769:11:HC3HCDRXX:1:2102:25798:12477
CAGCGCTG
+
FFFFFFFF
@A00769:11:HC3HCDRXX:1:2102:1967:12540
CAGCGCTG
+
FFFFFFFF
@A00769:11:HC3HCDRXX:1:2102:10538:12540
CAGCGCTG
+
FFFFFFFF
@A00769:11:HC3HCDRXX:1:2102:25889:12540
CAGCGCTG
+
FFFFFFFF
@A00769:11:HC3HCDRXX:1:2102:23683:12665
CAGCGCTG
+
FFFFFFFF
@A00769:11:HC3HCDRXX:1:2102:27715:12759
CAGCGCTG
+
FFFFFFFF
@A00769:11:HC3HCDRXX:1:2102:9308:12790
CAGCGCTG
+
FFFFFFFF
@A00769:11:HC3HCDRXX:1:2102:31747:12790
CAGCGCTG
+
FFFFFFFF
@A00769:11:HC3HCDRXX:1:2102:3314:12806
CAGCGCTG
+
FFFFFFFF
@A00769:11:HC3HCDRXX:1:2102:27299:12821
CAGCGCTG
+
FFFFFFFF
@A00769:11:HC3HCDRXX:1:2102:27444:12853
CAGCGCTG
+
FFFFF:FF
@A00769:11:HC3HCDRXX:1:2102:27190:12884
CAGCGCTG
+
FFF:FFFF
@A00769:11:HC3HCDRXX:1:2102:26115:12900
CAGCGCTG
+
FFF:F:FF
@A00769:11:HC3HCDRXX:1:2102:23158:12915
CAGCGCTG
+
FFFFFFFF
@A00769:11:HC3HCDRXX:1:2102:28239:12947
CAGCGCTG
+
FFFFFFFF
@A00769:11:HC3HCDRXX:1:2102:30300:12947
CAGCGCTG
+
FFFFFFFF
@A00769:11:HC3HCDRXX:1:2102:20428:12978
CAGCGCTG
+
FFFFFFFF
@A00769:11:HC3HCDRXX:1:2102:7527:13088
CAGCGCTG
+
FFFFFFFF
@A00769:11:HC3HCDRXX:1:2102:2672:13103
CAGCGCTG
+
FFFFFFFF
@A00769:11:HC3HCDRXX:1:2102:24099:13135
CAGCGCTG
+
FFFFFFFF
@A00769:11:HC3HCDRXX:1:2102:2971:13150
CAGCGCTG
+
FFFF:FFF
@A00769:11:HC3HCDRXX:1:2102:7844:13166
CAGCGCTG
+
FFFFFFFF
@A00769:11:HC3HCDRXX:1:2102:25708:13166
CAGCGCTG
+
FFFFFFFF
@A00769:11:HC3HCDRXX:1:2102:8151:13197
CAGCGCTG
+
FFFFFFFF
@A00769:11:HC3HCDRXX:1:2102:25626:13213
CAGCGCTG
+
FFFFFFFF
@A00769:11:HC3HCDRXX:1:2102:16477:13244
CAGCGCTG
+
FFFFFFFF
@A00769:11:HC3HCDRXX:1:2102:1389:13354
CAGCGCTG
+
FFFFFFFF
@A00769:11:HC3HCDRXX:1:2102:8856:13354
CAGCGCTG
+
FFFFFFFF
@A00769:11:HC3HCDRXX:1:2102:22110:13416
CAGCGCTG
+
FFFFFFFF
@A00769:11:HC3HCDRXX:1:2102:21025:13479
CAGCGCTG
+
FFFFFFFF
@A00769:11:HC3HCDRXX:1:2102:18765:13573
CAGCGCTG
+
FFFFFFFF
@A00769:11:HC3HCDRXX:1:2102:27046:13573
CAGCGCTG
+
FFFFFFFF
@A00769:11:HC3HCDRXX:1:2102:29107:13573
CAGCGCTG
+
FFF:FFFF
@A00769:11:HC3HCDRXX:1:2102:25934:13589
CAGCGCTG
+
FFFFFFFF
@A00769:11:HC3HCDRXX:1:2102:2754:13651
CAGCGCTG
+
FFFFFFFF
@A00769:11:HC3HCDRXX:1:2102:28917:13651
CAGCGCTG
+
FFFF,FFF
@A00769:11:HC3HCDRXX:1:2102:22462:13683
CAGCGCTG
+
FFFFFFFF
@A00769:11:HC3HCDRXX:1:2102:1588:13698
CAGCGCTG
+
FFFFFFFF
@A00769:11:HC3HCDRXX:1:2102:3920:13698
CAGCGCTG
+
FFFFFFFF
@A00769:11:HC3HCDRXX:1:2102:12771:13808
CAGCGCTG
+
FFFFFFFF
@A00769:11:HC3HCDRXX:1:2102:32271:13855
CAGCGCTG
+
FFFFFFFF
@A00769:11:HC3HCDRXX:1:2102:10592:13917
CAGCGCTG
+
FFFFFF:F
@A00769:11:HC3HCDRXX:1:2102:4354:14074
CAGCGCTG
+
FFFFFFFF
@A00769:11:HC3HCDRXX:1:2102:21287:14090
CAGCGCTG
+
FFFFFFFF
@A00769:11:HC3HCDRXX:1:2102:12762:14105
CAGCGCTG
+
FFFFFFFF
@A00769:11:HC3HCDRXX:1:2102:30680:14105
CAGCGCTG
+
FFFFFFFF
@A00769:11:HC3HCDRXX:1:2102:27416:14152
CAGCGCTG
+
FFFFFFFF
@A00769:11:HC3HCDRXX:1:2102:6253:14168
CAGCGCTG
+
FF::FF,:
@A00769:11:HC3HCDRXX:1:2102:5086:14184
CAGCGCTG
+
FFFFFFFF
@A00769:11:HC3HCDRXX:1:2102:25807:14184
CAGCGCTG
+
FFFFFFFF
@A00769:11:HC3HCDRXX:1:2102:5493:14199
CAGCGCTG
+
FFFFFF:F
@A00769:11:HC3HCDRXX:1:2102:6506:14262
CAGCGCTG
+
FFFFFFFF
@A00769:11:HC3HCDRXX:1:2102:9679:14278
CAGCGCTG
+
FFFFFFFF
@A00769:11:HC3HCDRXX:1:2102:9652:14325
CAGCGCTG
+
FFFFFFFF
@A00769:11:HC3HCDRXX:1:2102:16622:14340
CAGCGCTG
+
FFFFFFFF
@A00769:11:HC3HCDRXX:1:2102:4969:14356
CAGCGCTG
+
FFFFFFFF
@A00769:11:HC3HCDRXX:1:2102:3694:14372
CAGCGCTG
+
FFFFFFFF
@A00769:11:HC3HCDRXX:1:2102:18855:14418
CAGCGCTG
+
FFFFFFFF
@A00769:11:HC3HCDRXX:1:2102:29668:14450
CAGCGCTG
+
FFFFFFFF
@A00769:11:HC3HCDRXX:1:2102:28962:14544
CAGCGCTG
+
FFFFFFFF
@A00769:11:HC3HCDRXX:1:2102:11849:14559
CAGCGCTG
+
FFFFFFFF
@A00769:11:HC3HCDRXX:1:2102:15365:14575
CAGCGCTG
+
FFFFFFFF
@A00769:11:HC3HCDRXX:1:2102:11930:14606
CAGCGCTG
+
FFFFFFFF
@A00769:11:HC3HCDRXX:1:2102:7509:14622
CAGCGCTG
+
FFFFFFFF
@A00769:11:HC3HCDRXX:1:2102:13105:14638
CAGCGCTG
+
:F,::,FF
@A00769:11:HC3HCDRXX:1:2102:18484:14653
CAGCGCTG
+
FFFFFFFF
@A00769:11:HC3HCDRXX:1:2102:16658:14685
CAGCGCTG
+
FFFFFFFF
@A00769:11:HC3HCDRXX:1:2102:1570:14732
CAGCGCTG
+
FFFFFFFF
@A00769:11:HC3HCDRXX:1:2102:8431:14747
CAGCGCTG
+
FFFFFFFF
@A00769:11:HC3HCDRXX:1:2102:14055:14747
CAGCGCTG
+
FFFFFFFF
@A00769:11:HC3HCDRXX:1:2102:13648:14794
CAGCGCTG
+
FFFFFFFF
@A00769:11:HC3HCDRXX:1:2102:9634:14888
CAGCGCTG
+
FFFFFFFF
@A00769:11:HC3HCDRXX:1:2102:16622:14904
CAGCGCTG
+
FFFFFFFF
@A00769:11:HC3HCDRXX:1:2102:29441:14904
CAGCGCTG
+
FF:FFF:F
@A00769:11:HC3HCDRXX:1:2102:30165:14935
CAGCGCTG
+
FFFFFFFF
@A00769:11:HC3HCDRXX:1:2102:32380:14951
CAGCGCTG
+
FF:FFFF:
@A00769:11:HC3HCDRXX:1:2102:3974:15013
CAGCGCTG
+
FFFFFFFF
@A00769:11:HC3HCDRXX:1:2102:5095:15045
CAGCGCTG
+
FFFFFFFF
@A00769:11:HC3HCDRXX:1:2102:27877:15045
CAGCGCTG
+
FFFFFFFF
@A00769:11:HC3HCDRXX:1:2102:11885:15123
CAGCGCTG
+
FFFFFFFF
@A00769:11:HC3HCDRXX:1:2102:15094:15170
CAGCGCTG
+
FFFFFFFF
@A00769:11:HC3HCDRXX:1:2102:19461:15186
CAGCGCTG
+
:FFFFFFF
@A00769:11:HC3HCDRXX:1:2102:18738:15248
CAGCGCTG
+
FFFFFFFF
@A00769:11:HC3HCDRXX:1:2102:7789:15327
CAGCGCTG
+
FFFFFFFF
@A00769:11:HC3HCDRXX:1:2102:7952:15327
CAGCGCTG
+
FFFFFFFF
@A00769:11:HC3HCDRXX:1:2102:3965:15405
CAGCGCTG
+
FFFFFFFF
@A00769:11:HC3HCDRXX:1:2102:15519:15405
CAGCGCTG
+
FFFFFFFF
@A00769:11:HC3HCDRXX:1:2102:18304:15405
CAGCGCTG
+
FFFFFFFF
@A00769:11:HC3HCDRXX:1:2102:13964:15436
CAGCGCTG
+
FFFFFFFF
@A00769:11:HC3HCDRXX:1:2102:1877:15452
CAGCGCTG
+
FFFFFFFF
@A00769:11:HC3HCDRXX:1:2102:4643:15452
CAGCGCTG
+
FFFFFFFF
@A00769:11:HC3HCDRXX:1:2102:22191:15468
CAGCGCTG
+
FFFFFFFF
@A00769:11:HC3HCDRXX:1:2102:16188:15530
CAGCGCTG
+
FFFFFFFF
@A00769:11:HC3HCDRXX:1:2102:26151:15562
CAGCGCTG
+
:FFFF:FF
@A00769:11:HC3HCDRXX:1:2102:7482:15577
CAGCGCTG
+
FFFFFFF:
@A00769:11:HC3HCDRXX:1:2102:17861:15577
CAGCGCTG
+
FFFFFFFF
@A00769:11:HC3HCDRXX:1:2102:25201:15640
CAGCGCTG
+
FFFFFFFF
@A00769:11:HC3HCDRXX:1:2102:25102:15655
CAGCGCTG
+
FFFFFFFF
@A00769:11:HC3HCDRXX:1:2102:31828:15718
CAGCGCTG
+
FFFFFF:F
@A00769:11:HC3HCDRXX:1:2102:23882:15828
CAGCGCTG
+
FFFFFFFF
@A00769:11:HC3HCDRXX:1:2102:4815:16000
CAGCGCTG
+
FFF:FFFF
@A00769:11:HC3HCDRXX:1:2102:24162:16063
CAGCGCTG
+
FFFFFFFF
@A00769:11:HC3HCDRXX:1:2102:4652:16094
CAGCGCTG
+
FFFFFFFF
@A00769:11:HC3HCDRXX:1:2102:21187:16110
CAGCGCTG
+
F:FFFFFF
@A00769:11:HC3HCDRXX:1:2102:15917:16125
CAGCGCTG
+
FFFFFFFF
@A00769:11:HC3HCDRXX:1:2102:12509:16141
CAGCGCTG
+
FFFFFFFF
@A00769:11:HC3HCDRXX:1:2102:8612:16188
CAGCGCTG
+
FFFFFFFF
@A00769:11:HC3HCDRXX:1:2102:21350:16203
CAGCGCTG
+
FFFFFFFF
@A00769:11:HC3HCDRXX:1:2102:22209:16250
CAGCGCTG
+
:F:FFFFF
@A00769:11:HC3HCDRXX:1:2102:11342:16282
CAGCGCTG
+
FFFFFFFF
@A00769:11:HC3HCDRXX:1:2102:16685:16360
CAGCGCTG
+
FFFFFFFF
@A00769:11:HC3HCDRXX:1:2102:9706:16391
CAGCGCTG
+
FFFFFFFF
@A00769:11:HC3HCDRXX:1:2102:1416:16407
CAGCGCTG
+
FFFFFFFF
@A00769:11:HC3HCDRXX:1:2102:8847:16407
CAGCGCTG
+
FFFFFFFF
@A00769:11:HC3HCDRXX:1:2102:1750:16423
CAGCGCTG
+
FFFFFFFF
@A00769:11:HC3HCDRXX:1:2102:7039:16470
CAGCGCTG
+
FFFFFFFF
@A00769:11:HC3HCDRXX:1:2102:22815:16517
CAGCGCTG
+
FF,F:,FF
@A00769:11:HC3HCDRXX:1:2102:19714:16532
CAGCGCTG
+
FFFFFFFF
@A00769:11:HC3HCDRXX:1:2102:21902:16532
CAGCGCTG
+
FFFFFFFF
@A00769:11:HC3HCDRXX:1:2102:32163:16548
CAGCGCTG
+
FFFFFFFF
@A00769:11:HC3HCDRXX:1:2102:17797:16595
CAGCGCTG
+
FFFFFFFF
@A00769:11:HC3HCDRXX:1:2102:18973:16595
CAGCGCTG
+
FFFFFFFF
@A00769:11:HC3HCDRXX:1:2102:31611:16595
CAGCGCTG
+
FFFFFFFF
@A00769:11:HC3HCDRXX:1:2102:26386:16626
CAGCGCTG
+
FFFFFFFF
@A00769:11:HC3HCDRXX:1:2102:4725:16658
CAGCGCTG
+
FFFFFFFF
@A00769:11:HC3HCDRXX:1:2102:5358:16689
CAGCGCTG
+
FFFFFFFF
@A00769:11:HC3HCDRXX:1:2102:30237:16720
CAGCGCTG
+
FFFFFFFF
@A00769:11:HC3HCDRXX:1:2102:26449:16736
CAGCGCTG
+
FFFFFFFF
@A00769:11:HC3HCDRXX:1:2102:3631:16767
CAGCGCTG
+
FFFFFFFF
@A00769:11:HC3HCDRXX:1:2102:16920:16830
CAGCGCTG
+
FFFFFFFF
@A00769:11:HC3HCDRXX:1:2102:12707:16861
CAGCGCTG
+
FF,FF,FF
@A00769:11:HC3HCDRXX:1:2102:31575:16939
CAGCGCTG
+
FF,:,:,,
@A00769:11:HC3HCDRXX:1:2102:6623:17002
CAGCGCTG
+
FFFFFFFF
@A00769:11:HC3HCDRXX:1:2102:20365:17033
CAGCGCTG
+
FFFF:F:F
@A00769:11:HC3HCDRXX:1:2102:20410:17049
CAGCGCTG
+
FFFFFFFF
@A00769:11:HC3HCDRXX:1:2102:31313:17112
CAGCGCTG
+
FFFFFFFF
@A00769:11:HC3HCDRXX:1:2102:25355:17127
CAGCGCTG
+
FFFFFFFF
@A00769:11:HC3HCDRXX:1:2102:7780:17159
CAGCGCTG
+
FFFFFFFF
@A00769:11:HC3HCDRXX:1:2102:19642:17221
CAGCGCTG
+
FFFFFFFF
@A00769:11:HC3HCDRXX:1:2102:26747:17347
CAGCGCTG
+
FFFFFFFF
@A00769:11:HC3HCDRXX:1:2102:6271:17362
CAGCGCTG
+
FFFFFFFF
@A00769:11:HC3HCDRXX:1:2102:10465:17362
CAGCGCTG
+
FFFFFFF:
@A00769:11:HC3HCDRXX:1:2102:9444:17409
CAGCGCTG
+
F::::FFF
@A00769:11:HC3HCDRXX:1:2102:25870:17425
CAGCGCTG
+
FFFFFFFF
@A00769:11:HC3HCDRXX:1:2102:26178:17425
CAGCGCTG
+
FFFFFFFF
@A00769:11:HC3HCDRXX:1:2102:4137:17456
CAGCGCTG
+
FFFFFFFF
@A00769:11:HC3HCDRXX:1:2102:4273:17503
CAGCGCTG
+
:FFFFFFF
@A00769:11:HC3HCDRXX:1:2102:17264:17519
CAGCGCTG
+
FFFFFFFF
@A00769:11:HC3HCDRXX:1:2102:31042:17613
CAGCGCTG
+
FFFFFFFF
@A00769:11:HC3HCDRXX:1:2102:22010:17754
CAGCGCTG
+
FFFFFFFF
@A00769:11:HC3HCDRXX:1:2102:13078:17816
CAGCGCTG
+
FFFFFF,F
@A00769:11:HC3HCDRXX:1:2102:17797:17879
CAGCGCTG
+
FFFFFFFF
@A00769:11:HC3HCDRXX:1:2102:17924:17879
CAGCGCTG
+
FFFFFFFF
@A00769:11:HC3HCDRXX:1:2102:5593:17910
CAGCGCTG
+
FFFFFFFF
@A00769:11:HC3HCDRXX:1:2102:20012:17926
CAGCGCTG
+
FFFFFFFF
@A00769:11:HC3HCDRXX:1:2102:24424:17957
CAGCGCTG
+
FFFFFFFF
@A00769:11:HC3HCDRXX:1:2102:31476:17957
CAGCGCTG
+
FFFFFFFF
@A00769:11:HC3HCDRXX:1:2102:6822:18004
CAGCGCTG
+
,FFFFF:F
@A00769:11:HC3HCDRXX:1:2102:17987:18020
CAGCGCTG
+
F:FFFFFF
@A00769:11:HC3HCDRXX:1:2102:11595:18161
CAGCGCTG
+
FFFFFFFF
@A00769:11:HC3HCDRXX:1:2102:28574:18161
CAGCGCTG
+
:FFFFFFF
@A00769:11:HC3HCDRXX:1:2102:17589:18176
CAGCGCTG
+
FFFFFFFF
@A00769:11:HC3HCDRXX:1:2102:32054:18176
CAGCGCTG
+
FFFFFFFF
@A00769:11:HC3HCDRXX:1:2102:15628:18223
CAGCGCTG
+
FFFFFFFF
@A00769:11:HC3HCDRXX:1:2102:24126:18255
CAGCGCTG
+
FFFFFFFF
@A00769:11:HC3HCDRXX:1:2102:4553:18333
CAGCGCTG
+
FFFFFFFF
@A00769:11:HC3HCDRXX:1:2102:30300:18364
CAGCGCTG
+
FFFFFFFF
@A00769:11:HC3HCDRXX:1:2102:30391:18396
CAGCGCTG
+
FFFFFFFF
@A00769:11:HC3HCDRXX:1:2102:5782:18427
CAGCGCTG
+
FFFFFFFF
@A00769:11:HC3HCDRXX:1:2102:6361:18458
CAGCGCTG
+
FFFFFFFF
@A00769:11:HC3HCDRXX:1:2102:16071:18458
CAGCGCTG
+
FFFFFFFF
@A00769:11:HC3HCDRXX:1:2102:23448:18458
CAGCGCTG
+
FFFFFFFF
@A00769:11:HC3HCDRXX:1:2102:2230:18599
CAGCGCTG
+
FFFFFFFF
@A00769:11:HC3HCDRXX:1:2102:6343:18615
CAGCGCTG
+
FFFFFFFF
@A00769:11:HC3HCDRXX:1:2102:14597:18662
CAGCGCTG
+
FFFFFFFF
@A00769:11:HC3HCDRXX:1:2102:22083:18662
CAGCGCTG
+
FFFFFFFF
@A00769:11:HC3HCDRXX:1:2102:27308:18693
CAGCGCTG
+
FFFFFFFF
@A00769:11:HC3HCDRXX:1:2102:15013:18724
CAGCGCTG
+
FFFFFFFF
@A00769:11:HC3HCDRXX:1:2102:28556:18787
CAGCGCTG
+
FFFFFFFF
@A00769:11:HC3HCDRXX:1:2102:19036:18803
CAGCGCTG
+
FFFFFFFF
@A00769:11:HC3HCDRXX:1:2102:14271:18818
CAGCGCTG
+
FFFFFFFF
@A00769:11:HC3HCDRXX:1:2102:4652:18850
CAGCGCTG
+
FFFFFFFF
@A00769:11:HC3HCDRXX:1:2102:32796:18959
CAGCGCTG
+
FFF::,,,
@A00769:11:HC3HCDRXX:1:2102:17318:18991
CAGCGCTG
+
FFFFFFF:
@A00769:11:HC3HCDRXX:1:2102:11586:19022
CAGCGCTG
+
FFFFFFFF
@A00769:11:HC3HCDRXX:1:2102:32524:19179
CAGCGCTG
+
FFFFFFFF
@A00769:11:HC3HCDRXX:1:2102:12680:19194
CAGCGCTG
+
FFFFFFFF
@A00769:11:HC3HCDRXX:1:2102:25382:19210
CAGCGCTG
+
FFFFFFFF
@A00769:11:HC3HCDRXX:1:2102:21034:19225
CAGCGCTG
+
FFFFFFFF
@A00769:11:HC3HCDRXX:1:2102:31177:19288
CAGCGCTG
+
FFFFFFFF
@A00769:11:HC3HCDRXX:1:2102:24361:19351
CAGCGCTG
+
FFFFFFFF
@A00769:11:HC3HCDRXX:1:2102:20663:19366
CAGCGCTG
+
FFFFFFFF
@A00769:11:HC3HCDRXX:1:2102:7853:19413
CAGCGCTG
+
FFFFFFFF
@A00769:11:HC3HCDRXX:1:2102:15483:19445
CAGCGCTG
+
FFFFFFFF
@A00769:11:HC3HCDRXX:1:2102:26802:19445
CAGCGCTG
+
FFFFFFFF
@A00769:11:HC3HCDRXX:1:2102:31087:19445
CAGCGCTG
+
FFFFFFFF
@A00769:11:HC3HCDRXX:1:2102:5059:19460
CAGCGCTG
+
FFFFFFFF
@A00769:11:HC3HCDRXX:1:2102:22616:19460
CAGCGCTG
+
FFFFFFFF
@A00769:11:HC3HCDRXX:1:2102:23891:19476
CAGCGCTG
+
:FF:FFFF
@A00769:11:HC3HCDRXX:1:2102:24505:19476
CAGCGCTG
+
FFFFFFFF
@A00769:11:HC3HCDRXX:1:2102:30309:19507
CAGCGCTG
+
FFFFFFFF
@A00769:11:HC3HCDRXX:1:2102:12617:19523
CAGCGCTG
+
FFFFFFFF
@A00769:11:HC3HCDRXX:1:2102:25726:19523
CAGCGCTG
+
FFFFFFFF
@A00769:11:HC3HCDRXX:1:2102:29487:19554
CAGCGCTG
+
FFFFFFFF
@A00769:11:HC3HCDRXX:1:2102:20401:19633
CAGCGCTG
+
FFFFFFFF
@A00769:11:HC3HCDRXX:1:2102:13422:19664
CAGCGCTG
+
FFFFFFFF
@A00769:11:HC3HCDRXX:1:2102:14389:19742
CAGCGCTG
+
FFFFF,:F
@A00769:11:HC3HCDRXX:1:2102:10176:19836
CAGCGCTG
+
FFFFFFFF
@A00769:11:HC3HCDRXX:1:2102:31114:19867
CAGCGCTG
+
FFFFFFFF
@A00769:11:HC3HCDRXX:1:2102:3215:19930
CAGCGCTG
+
FFFFFFFF
@A00769:11:HC3HCDRXX:1:2102:13322:19930
CAGCGCTG
+
FFFFFFFF
@A00769:11:HC3HCDRXX:1:2102:25816:19930
CAGCGCTG
+
FFFFFFFF
@A00769:11:HC3HCDRXX:1:2102:14127:19946
CAGCGCTG
+
FFFFFFFF
@A00769:11:HC3HCDRXX:1:2102:1515:19961
CAGCGCTG
+
FFFFFFFF
@A00769:11:HC3HCDRXX:1:2102:18502:20008
CAGCGCTG
+
FFFFFFFF
@A00769:11:HC3HCDRXX:1:2102:9308:20024
CAGCGCTG
+
FFFFFFFF
@A00769:11:HC3HCDRXX:1:2102:18448:20102
CAGCGCTG
+
FFFFFFFF
@A00769:11:HC3HCDRXX:1:2102:16107:20118
CAGCGCTG
+
FFFFFFFF
@A00769:11:HC3HCDRXX:1:2102:30942:20165
CAGCGCTG
+
FFFFFFFF
@A00769:11:HC3HCDRXX:1:2102:2239:20337
CAGCGCTG
+
FFFFFFFF
@A00769:11:HC3HCDRXX:1:2102:26241:20353
CAGCGCTG
+
:FFFFFFF
@A00769:11:HC3HCDRXX:1:2102:19795:20369
CAGCGCTG
+
FFFFFFFF
@A00769:11:HC3HCDRXX:1:2102:14552:20400
CAGCGCTG
+
FFFFFFFF
@A00769:11:HC3HCDRXX:1:2102:20699:20525
CAGCGCTG
+
FFFFFFFF
@A00769:11:HC3HCDRXX:1:2102:1850:20541
CAGCGCTG
+
FFFFFFFF
@A00769:11:HC3HCDRXX:1:2102:11143:20603
CAGCGCTG
+
FFFFFFFF
@A00769:11:HC3HCDRXX:1:2102:29514:20635
CAGCGCTG
+
FFFFFFFF
@A00769:11:HC3HCDRXX:1:2102:6397:20650
CAGCGCTG
+
FFFFFFFF
@A00769:11:HC3HCDRXX:1:2102:27199:20666
CAGCGCTG
+
FFFFFFFF
@A00769:11:HC3HCDRXX:1:2102:14398:20697
CAGCGCTG
+
FFFF:F,:
@A00769:11:HC3HCDRXX:1:2102:30129:20729
CAGCGCTG
+
FFFFFFFF
@A00769:11:HC3HCDRXX:1:2102:17246:20807
CAGCGCTG
+
FFFFFFF,
@A00769:11:HC3HCDRXX:1:2102:26684:20807
CAGCGCTG
+
FFFFFFFF
@A00769:11:HC3HCDRXX:1:2102:32705:20807
CAGCGCTG
+
FFFFFFFF
@A00769:11:HC3HCDRXX:1:2102:25012:20823
CAGCGCTG
+
FFFFFFFF
@A00769:11:HC3HCDRXX:1:2102:17888:20854
CAGCGCTG
+
FFFFFFFF
@A00769:11:HC3HCDRXX:1:2102:2654:20995
CAGCGCTG
+
FFFFFFFF
@A00769:11:HC3HCDRXX:1:2102:27145:21104
CAGCGCTG
+
FF::FFFF
@A00769:11:HC3HCDRXX:1:2102:15130:21151
CAGCGCTG
+
FFFFFFFF
@A00769:11:HC3HCDRXX:1:2102:16703:21151
CAGCGCTG
+
FFFF,FF,
@A00769:11:HC3HCDRXX:1:2102:18548:21245
CAGCGCTG
+
FFFFFFFF
@A00769:11:HC3HCDRXX:1:2102:9109:21308
CAGCGCTG
+
FFFFFFFF
@A00769:11:HC3HCDRXX:1:2102:17056:21386
CAGCGCTG
+
FFFFFFFF
@A00769:11:HC3HCDRXX:1:2102:6885:21402
CAGCGCTG
+
FFFFFFFF
@A00769:11:HC3HCDRXX:1:2102:29939:21465
CAGCGCTG
+
FFFFFFFF
@A00769:11:HC3HCDRXX:1:2102:15483:21543
CAGCGCTG
+
FFFFFFFF
@A00769:11:HC3HCDRXX:1:2102:19741:21652
CAGCGCTG
+
FF:FFFFF
@A00769:11:HC3HCDRXX:1:2102:31186:21652
CAGCGCTG
+
FFFFFFFF
@A00769:11:HC3HCDRXX:1:2102:32479:21668
CAGCGCTG
+
FFFFFFFF
@A00769:11:HC3HCDRXX:1:2102:27923:21699
CAGCGCTG
+
FFFFFFFF
@A00769:11:HC3HCDRXX:1:2102:29622:21699
CAGCGCTG
+
FFFFFFFF
@A00769:11:HC3HCDRXX:1:2102:25943:21778
CAGCGCTG
+
FFFFFFFF
@A00769:11:HC3HCDRXX:1:2102:9462:21793
CAGCGCTG
+
FFFFFFFF
@A00769:11:HC3HCDRXX:1:2102:11785:21840
CAGCGCTG
+
FFFFFFFF
@A00769:11:HC3HCDRXX:1:2102:30264:21840
CAGCGCTG
+
FFFFFFFF
@A00769:11:HC3HCDRXX:1:2102:14507:21981
CAGCGCTG
+
FFFFFFFF
@A00769:11:HC3HCDRXX:1:2102:13187:22013
CAGCGCTG
+
FFFFF:::
@A00769:11:HC3HCDRXX:1:2102:15230:22075
CAGCGCTG
+
FFFFFFFF
@A00769:11:HC3HCDRXX:1:2102:17987:22122
CAGCGCTG
+
FF,FF:,F
@A00769:11:HC3HCDRXX:1:2102:31693:22153
CAGCGCTG
+
FFFFFFFF
@A00769:11:HC3HCDRXX:1:2102:27796:22169
CAGCGCTG
+
FFFFFFFF
@A00769:11:HC3HCDRXX:1:2102:25545:22185
CAGCGCTG
+
FFFFFFFF
@A00769:11:HC3HCDRXX:1:2102:14859:22216
CAGCGCTG
+
FFFFFFFF
@A00769:11:HC3HCDRXX:1:2102:9263:22232
CAGCGCTG
+
F:FFFFFF
@A00769:11:HC3HCDRXX:1:2102:1063:22310
CAGCGCTG
+
FFFFFFFF
@A00769:11:HC3HCDRXX:1:2102:16523:22373
CAGCGCTG
+
FFFFFFFF
@A00769:11:HC3HCDRXX:1:2102:31801:22404
CAGCGCTG
+
FFFFFFFF
@A00769:11:HC3HCDRXX:1:2102:3685:22467
CAGCGCTG
+
FFFFFFFF
@A00769:11:HC3HCDRXX:1:2102:2211:22482
CAGCGCTG
+
FFFFFFFF
@A00769:11:HC3HCDRXX:1:2102:20708:22482
CAGCGCTG
+
F:FF:,FF
@A00769:11:HC3HCDRXX:1:2102:28266:22514
CAGCGCTG
+
FFFFFFFF
@A00769:11:HC3HCDRXX:1:2102:9037:22623
CAGCGCTG
+
FFFFFFFF
@A00769:11:HC3HCDRXX:1:2102:31403:22654
CAGCGCTG
+
FFFFFFFF
@A00769:11:HC3HCDRXX:1:2102:8865:22733
CAGCGCTG
+
FFFFFFFF
@A00769:11:HC3HCDRXX:1:2102:9263:22733
CAGCGCTG
+
F:FFFFFF
@A00769:11:HC3HCDRXX:1:2102:14705:22764
CAGCGCTG
+
FFFFFFFF
@A00769:11:HC3HCDRXX:1:2102:19958:22811
CAGCGCTG
+
FFFFFFFF
@A00769:11:HC3HCDRXX:1:2102:22083:22858
CAGCGCTG
+
FFFFFFFF
@A00769:11:HC3HCDRXX:1:2102:15266:22921
CAGCGCTG
+
FFFFFFFF
@A00769:11:HC3HCDRXX:1:2102:30852:22952
CAGCGCTG
+
FFFFFFFF
@A00769:11:HC3HCDRXX:1:2102:13955:22968
CAGCGCTG
+
FFFFFFFF
@A00769:11:HC3HCDRXX:1:2102:26042:22983
CAGCGCTG
+
FFFFFFFF
@A00769:11:HC3HCDRXX:1:2102:28185:22999
CAGCGCTG
+
FFFFFFFF
@A00769:11:HC3HCDRXX:1:2102:28447:23046
CAGCGCTG
+
FFFFFFFF
@A00769:11:HC3HCDRXX:1:2102:22336:23109
CAGCGCTG
+
FFFFFFFF
@A00769:11:HC3HCDRXX:1:2102:17824:23156
CAGCGCTG
+
FFFFFFFF
@A00769:11:HC3HCDRXX:1:2102:32597:23156
CAGCGCTG
+
FFFFFFFF
@A00769:11:HC3HCDRXX:1:2102:17119:23218
CAGCGCTG
+
FFFFFFFF
@A00769:11:HC3HCDRXX:1:2102:4725:23234
CAGCGCTG
+
FFFFFFFF
@A00769:11:HC3HCDRXX:1:2102:16758:23281
CAGCGCTG
+
FFF:FFFF
@A00769:11:HC3HCDRXX:1:2102:4869:23296
CAGCGCTG
+
FFFFFFFF
@A00769:11:HC3HCDRXX:1:2102:5837:23312
CAGCGCTG
+
FFFFFFFF
@A00769:11:HC3HCDRXX:1:2102:17752:23312
CAGCGCTG
+
F:FFFFFF
@A00769:11:HC3HCDRXX:1:2102:26775:23343
CAGCGCTG
+
FFFFFFFF
@A00769:11:HC3HCDRXX:1:2102:2844:23422
CAGCGCTG
+
FFFFFFFF
@A00769:11:HC3HCDRXX:1:2102:16767:23453
CAGCGCTG
+
FFFFFFFF
@A00769:11:HC3HCDRXX:1:2102:27001:23610
CAGCGCTG
+
FFFFFFFF
@A00769:11:HC3HCDRXX:1:2102:19045:23672
CAGCGCTG
+
,FFFFF:F
@A00769:11:HC3HCDRXX:1:2102:15185:23688
CAGCGCTG
+
FF,,:F::
@A00769:11:HC3HCDRXX:1:2102:5873:23719
CAGCGCTG
+
FFFFFFFF
@A00769:11:HC3HCDRXX:1:2102:27172:23719
CAGCGCTG
+
FFFFFFFF
@A00769:11:HC3HCDRXX:1:2102:5918:23797
CAGCGCTG
+
FFFFFFFF
@A00769:11:HC3HCDRXX:1:2102:28094:23813
CAGCGCTG
+
FFFFF:,:
@A00769:11:HC3HCDRXX:1:2102:32072:23813
CAGCGCTG
+
FFFFFFFF
@A00769:11:HC3HCDRXX:1:2102:32633:23813
CAGCGCTG
+
FFFFFFFF
@A00769:11:HC3HCDRXX:1:2102:2121:23829
CAGCGCTG
+
FFFFFFFF
@A00769:11:HC3HCDRXX:1:2102:31042:23876
CAGCGCTG
+
FFFFFFFF
@A00769:11:HC3HCDRXX:1:2102:31069:23954
CAGCGCTG
+
FFFFFFFF
@A00769:11:HC3HCDRXX:1:2102:27498:24001
CAGCGCTG
+
FFFF,:F,
@A00769:11:HC3HCDRXX:1:2102:21441:24032
CAGCGCTG
+
FFFFFFFF
@A00769:11:HC3HCDRXX:1:2102:24108:24173
CAGCGCTG
+
FFFFFFFF
@A00769:11:HC3HCDRXX:1:2102:29731:24173
CAGCGCTG
+
FFFFFFFF
@A00769:11:HC3HCDRXX:1:2102:19813:24189
CAGCGCTG
+
FFFFFFFF
@A00769:11:HC3HCDRXX:1:2102:3694:24236
CAGCGCTG
+
FFFFFFFF
@A00769:11:HC3HCDRXX:1:2102:16134:24236
CAGCGCTG
+
FFFFFFFF
@A00769:11:HC3HCDRXX:1:2102:13946:24298
CAGCGCTG
+
FFFFFFFF
@A00769:11:HC3HCDRXX:1:2102:32895:24298
CAGCGCTG
+
FFFFFFFF
@A00769:11:HC3HCDRXX:1:2102:30409:24314
CAGCGCTG
+
FFFFFFFF
@A00769:11:HC3HCDRXX:1:2102:32904:24314
CAGCGCTG
+
FFFFFFFF
@A00769:11:HC3HCDRXX:1:2102:13395:24377
CAGCGCTG
+
FFFFFF:F
@A00769:11:HC3HCDRXX:1:2102:8359:24486
CAGCGCTG
+
FFFFFFFF
@A00769:11:HC3HCDRXX:1:2102:32750:24486
CAGCGCTG
+
F:FFFFFF
@A00769:11:HC3HCDRXX:1:2102:9408:24518
CAGCGCTG
+
FF,FF:,F
@A00769:11:HC3HCDRXX:1:2102:21350:24533
CAGCGCTG
+
FF:FFF,F
@A00769:11:HC3HCDRXX:1:2102:18367:24565
CAGCGCTG
+
FFFFFFFF
@A00769:11:HC3HCDRXX:1:2102:14027:24596
CAGCGCTG
+
FFFFFFFF
@A00769:11:HC3HCDRXX:1:2102:18566:24627
CAGCGCTG
+
FFFFFFFF
@A00769:11:HC3HCDRXX:1:2102:22453:24627
CAGCGCTG
+
FFFFFFFF
@A00769:11:HC3HCDRXX:1:2102:14913:24659
CAGCGCTG
+
FFFFF:FF
@A00769:11:HC3HCDRXX:1:2102:29722:24721
CAGCGCTG
+
FFFFFFFF
@A00769:11:HC3HCDRXX:1:2102:3206:24768
CAGCGCTG
+
FFFFFFFF
@A00769:11:HC3HCDRXX:1:2102:25825:24799
CAGCGCTG
+
FFFFFFFF
@A00769:11:HC3HCDRXX:1:2102:1633:24831
CAGCGCTG
+
FFFFFFFF
@A00769:11:HC3HCDRXX:1:2102:6325:24940
CAGCGCTG
+
FFFFFFFF
@A00769:11:HC3HCDRXX:1:2102:6424:24987
CAGCGCTG
+
FFFFFFFF
@A00769:11:HC3HCDRXX:1:2102:6876:24987
CAGCGCTG
+
:FFFFFF:
@A00769:11:HC3HCDRXX:1:2102:22914:25081
CAGCGCTG
+
FF:FF,,F
@A00769:11:HC3HCDRXX:1:2102:27082:25160
CAGCGCTG
+
FFFFFFFF
@A00769:11:HC3HCDRXX:1:2102:28664:25207
CAGCGCTG
+
FFFFFFFF
@A00769:11:HC3HCDRXX:1:2102:18484:25332
CAGCGCTG
+
FFFFFFFF
@A00769:11:HC3HCDRXX:1:2102:21124:25394
CAGCGCTG
+
FFFFFFFF
@A00769:11:HC3HCDRXX:1:2102:6759:25504
CAGCGCTG
+
FFFFFFFF
@A00769:11:HC3HCDRXX:1:2102:14317:25504
CAGCGCTG
+
FFFFFFFF
@A00769:11:HC3HCDRXX:1:2102:7862:25567
CAGCGCTG
+
FFFFFFFF
@A00769:11:HC3HCDRXX:1:2102:18078:25567
CAGCGCTG
+
FF:FFFF:
@A00769:11:HC3HCDRXX:1:2102:27968:25629
CAGCGCTG
+
FFFFFFFF
@A00769:11:HC3HCDRXX:1:2102:1325:25645
CAGCGCTG
+
FFFFFFFF
@A00769:11:HC3HCDRXX:1:2102:27642:25661
CAGCGCTG
+
FFFFFFFF
@A00769:11:HC3HCDRXX:1:2102:3604:25708
CAGCGCTG
+
FF,FFFFF
@A00769:11:HC3HCDRXX:1:2102:17345:25708
CAGCGCTG
+
FFFFFFFF
@A00769:11:HC3HCDRXX:1:2102:21423:25848
CAGCGCTG
+
FF,F,FFF
@A00769:11:HC3HCDRXX:1:2102:24758:25927
CAGCGCTG
+
FFFFFFFF
@A00769:11:HC3HCDRXX:1:2102:30526:25958
CAGCGCTG
+
FFFFFFFF
@A00769:11:HC3HCDRXX:1:2102:15763:26005
CAGCGCTG
+
FFFFFFFF
@A00769:11:HC3HCDRXX:1:2102:17056:26021
CAGCGCTG
+
FFFFFFFF
@A00769:11:HC3HCDRXX:1:2102:9968:26146
CAGCGCTG
+
FFF:FFFF
@A00769:11:HC3HCDRXX:1:2102:31259:26193
CAGCGCTG
+
FFFFFFFF
@A00769:11:HC3HCDRXX:1:2102:3965:26209
CAGCGCTG
+
FFFFFFFF
@A00769:11:HC3HCDRXX:1:2102:8775:26240
CAGCGCTG
+
FFFFFFFF
@A00769:11:HC3HCDRXX:1:2102:12753:26240
CAGCGCTG
+
FFFFFFFF
@A00769:11:HC3HCDRXX:1:2102:20446:26318
CAGCGCTG
+
FFFFFFFF
@A00769:11:HC3HCDRXX:1:2102:25491:26318
CAGCGCTG
+
FFFFFFFF
@A00769:11:HC3HCDRXX:1:2102:29984:26334
CAGCGCTG
+
FFFFFFFF
@A00769:11:HC3HCDRXX:1:2102:15167:26349
CAGCGCTG
+
FFFFFFFF
@A00769:11:HC3HCDRXX:1:2102:13313:26428
CAGCGCTG
+
FFFFFFFF
@A00769:11:HC3HCDRXX:1:2102:20591:26443
CAGCGCTG
+
FFFFFFFF
@A00769:11:HC3HCDRXX:1:2102:24044:26475
CAGCGCTG
+
FF,FFFFF
@A00769:11:HC3HCDRXX:1:2102:13187:26490
CAGCGCTG
+
FFFFFFFF
@A00769:11:HC3HCDRXX:1:2102:24234:26553
CAGCGCTG
+
FFFFFFFF
@A00769:11:HC3HCDRXX:1:2102:17264:26569
CAGCGCTG
+
FFFFF:FF
@A00769:11:HC3HCDRXX:1:2102:7093:26678
CAGCGCTG
+
FFFFFFFF
@A00769:11:HC3HCDRXX:1:2102:31448:26678
CAGCGCTG
+
,FF,:FFF
@A00769:11:HC3HCDRXX:1:2102:4056:26710
CAGCGCTG
+
FFFFFFFF
@A00769:11:HC3HCDRXX:1:2102:13024:26741
CAGCGCTG
+
F:FFFFFF
@A00769:11:HC3HCDRXX:1:2102:22336:26772
CAGCGCTG
+
FFFFFFFF
@A00769:11:HC3HCDRXX:1:2102:20555:26882
CAGCGCTG
+
FFFF:FFF
@A00769:11:HC3HCDRXX:1:2102:19596:26944
CAGCGCTG
+
FFFFFFFF
@A00769:11:HC3HCDRXX:1:2102:28908:26944
CAGCGCTG
+
FFF,,FF:
@A00769:11:HC3HCDRXX:1:2102:32226:26960
CAGCGCTG
+
FFFFFFFF
@A00769:11:HC3HCDRXX:1:2102:26883:27101
CAGCGCTG
+
FFFFFFFF
@A00769:11:HC3HCDRXX:1:2102:18231:27117
CAGCGCTG
+
FFFFFFFF
@A00769:11:HC3HCDRXX:1:2102:28863:27117
CAGCGCTG
+
FFFFFFFF
@A00769:11:HC3HCDRXX:1:2102:13205:27148
CAGCGCTG
+
FFFFFFFF
@A00769:11:HC3HCDRXX:1:2102:5954:27179
CAGCGCTG
+
FFFFFFFF
@A00769:11:HC3HCDRXX:1:2102:21658:27226
CAGCGCTG
+
FFFFFF:F
@A00769:11:HC3HCDRXX:1:2102:27100:27289
CAGCGCTG
+
FFFFFFFF
@A00769:11:HC3HCDRXX:1:2102:31159:27305
CAGCGCTG
+
FFFFFFFF
@A00769:11:HC3HCDRXX:1:2102:17210:27320
CAGCGCTG
+
FFFFFFFF
@A00769:11:HC3HCDRXX:1:2102:7148:27336
CAGCGCTG
+
FFFFFFFF
@A00769:11:HC3HCDRXX:1:2102:25003:27352
CAGCGCTG
+
FFFFFFFF
@A00769:11:HC3HCDRXX:1:2102:16387:27398
CAGCGCTG
+
FFFFFFFF
@A00769:11:HC3HCDRXX:1:2102:20184:27430
CAGCGCTG
+
FFFFFFFF
@A00769:11:HC3HCDRXX:1:2102:32615:27445
CAGCGCTG
+
FF,F:FFF
@A00769:11:HC3HCDRXX:1:2102:11614:27461
CAGCGCTG
+
FFFFFFFF
@A00769:11:HC3HCDRXX:1:2102:16052:27477
CAGCGCTG
+
FFFFFFFF
@A00769:11:HC3HCDRXX:1:2102:9136:27492
CAGCGCTG
+
FFFFFFFF
@A00769:11:HC3HCDRXX:1:2102:19443:27492
CAGCGCTG
+
FFFFFFFF
@A00769:11:HC3HCDRXX:1:2102:7030:27571
CAGCGCTG
+
FFFFFFFF
@A00769:11:HC3HCDRXX:1:2102:31168:27602
CAGCGCTG
+
FFFFFFFF
@A00769:11:HC3HCDRXX:1:2102:2456:27665
CAGCGCTG
+
FFFFFFFF
@A00769:11:HC3HCDRXX:1:2102:19271:27665
CAGCGCTG
+
FFFFFFFF
@A00769:11:HC3HCDRXX:1:2102:13512:27712
CAGCGCTG
+
FFFFFFFF
@A00769:11:HC3HCDRXX:1:2102:17363:27712
CAGCGCTG
+
FFF,FFF,
@A00769:11:HC3HCDRXX:1:2102:10041:27774
CAGCGCTG
+
FFFFFFFF
@A00769:11:HC3HCDRXX:1:2102:2058:27821
CAGCGCTG
+
FFFFFFFF
@A00769:11:HC3HCDRXX:1:2102:11207:27915
CAGCGCTG
+
FFFFFFFF
@A00769:11:HC3HCDRXX:1:2102:16260:27931
CAGCGCTG
+
FFF:FFFF
@A00769:11:HC3HCDRXX:1:2102:19949:27962
CAGCGCTG
+
FFFFFFFF
@A00769:11:HC3HCDRXX:1:2102:26241:28056
CAGCGCTG
+
FFFFFFFF
@A00769:11:HC3HCDRXX:1:2102:6307:28134
CAGCGCTG
+
FFFFFFFF
@A00769:11:HC3HCDRXX:1:2102:13684:28166
CAGCGCTG
+
FFFFFFFF
@A00769:11:HC3HCDRXX:1:2102:3649:28260
CAGCGCTG
+
FFFFFFFF
@A00769:11:HC3HCDRXX:1:2102:32181:28260
CAGCGCTG
+
FFFFFFFF
@A00769:11:HC3HCDRXX:1:2102:32289:28260
CAGCGCTG
+
FFFFFFFF
@A00769:11:HC3HCDRXX:1:2102:7093:28275
CAGCGCTG
+
FFFFFFFF
@A00769:11:HC3HCDRXX:1:2102:7175:28291
CAGCGCTG
+
FFFFFFFF
@A00769:11:HC3HCDRXX:1:2102:7093:28307
CAGCGCTG
+
FFFFFFFF
@A00769:11:HC3HCDRXX:1:2102:26756:28322
CAGCGCTG
+
FFFFFFFF
@A00769:11:HC3HCDRXX:1:2102:30969:28322
CAGCGCTG
+
FFF:FFFF
@A00769:11:HC3HCDRXX:1:2102:19886:28354
CAGCGCTG
+
FFFFFFFF
@A00769:11:HC3HCDRXX:1:2102:5864:28369
CAGCGCTG
+
FFFFFFFF
@A00769:11:HC3HCDRXX:1:2102:25437:28416
CAGCGCTG
+
FFFFFF,F
@A00769:11:HC3HCDRXX:1:2102:2338:28432
CAGCGCTG
+
FFFFFFFF
@A00769:11:HC3HCDRXX:1:2102:3784:28463
CAGCGCTG
+
FFFFFFFF
@A00769:11:HC3HCDRXX:1:2102:17779:28463
CAGCGCTG
+
FFFFFFFF
@A00769:11:HC3HCDRXX:1:2102:5222:28541
CAGCGCTG
+
FFFFFFFF
@A00769:11:HC3HCDRXX:1:2102:3170:28557
CAGCGCTG
+
FFFFFFFF
@A00769:11:HC3HCDRXX:1:2102:4490:28588
CAGCGCTG
+
FFFFFFFF
@A00769:11:HC3HCDRXX:1:2102:10917:28635
CAGCGCTG
+
FFFFFFFF
@A00769:11:HC3HCDRXX:1:2102:21332:28667
CAGCGCTG
+
FFFFFFFF
@A00769:11:HC3HCDRXX:1:2102:14678:28698
CAGCGCTG
+
FFFFFFFF
@A00769:11:HC3HCDRXX:1:2102:30120:28698
CAGCGCTG
+
FFFFFFFF
@A00769:11:HC3HCDRXX:1:2102:25590:28714
CAGCGCTG
+
FFFFFFFF
@A00769:11:HC3HCDRXX:1:2102:12545:28729
CAGCGCTG
+
FFFFFFFF
@A00769:11:HC3HCDRXX:1:2102:8260:28792
CAGCGCTG
+
FFFFFFFF
@A00769:11:HC3HCDRXX:1:2102:14091:28808
CAGCGCTG
+
FFFFFFFF
@A00769:11:HC3HCDRXX:1:2102:22742:28823
CAGCGCTG
+
FFFFFFFF
@A00769:11:HC3HCDRXX:1:2102:19985:28839
CAGCGCTG
+
FFFFFFF:
@A00769:11:HC3HCDRXX:1:2102:24252:28839
CAGCGCTG
+
FFFFFFFF
@A00769:11:HC3HCDRXX:1:2102:15582:28855
CAGCGCTG
+
FFFFFFFF
@A00769:11:HC3HCDRXX:1:2102:31295:28855
CAGCGCTG
+
FFFFFFFF
@A00769:11:HC3HCDRXX:1:2102:19144:28886
CAGCGCTG
+
:FFFFFFF
@A00769:11:HC3HCDRXX:1:2102:30535:28886
CAGCGCTG
+
FFFFFFFF
@A00769:11:HC3HCDRXX:1:2102:10583:28902
CAGCGCTG
+
FFFFFFFF
@A00769:11:HC3HCDRXX:1:2102:32461:28902
CAGCGCTG
+
FFFFFFFF
@A00769:11:HC3HCDRXX:1:2102:4607:28948
CAGCGCTG
+
FFFFFFFF
@A00769:11:HC3HCDRXX:1:2102:8169:28948
CAGCGCTG
+
FFFFF:F:
@A00769:11:HC3HCDRXX:1:2102:19054:28948
CAGCGCTG
+
FFFFFFFF
@A00769:11:HC3HCDRXX:1:2102:18249:28964
CAGCGCTG
+
FFFFFFFF
@A00769:11:HC3HCDRXX:1:2102:29460:28964
CAGCGCTG
+
FFFFFFFF
@A00769:11:HC3HCDRXX:1:2102:31738:28964
CAGCGCTG
+
FFFFFFFF
@A00769:11:HC3HCDRXX:1:2102:27425:28980
CAGCGCTG
+
FFFFFFFF
@A00769:11:HC3HCDRXX:1:2102:29460:28995
CAGCGCTG
+
FFFFFFFF
@A00769:11:HC3HCDRXX:1:2102:4255:29027
CAGCGCTG
+
FFFFF,FF
@A00769:11:HC3HCDRXX:1:2102:31882:29027
CAGCGCTG
+
FFFFFFFF
@A00769:11:HC3HCDRXX:1:2102:1479:29105
CAGCGCTG
+
FFFFFFFF
@A00769:11:HC3HCDRXX:1:2102:17824:29105
CAGCGCTG
+
FFFFFFFF
@A00769:11:HC3HCDRXX:1:2102:7365:29152
CAGCGCTG
+
FFFFFFFF
@A00769:11:HC3HCDRXX:1:2102:24704:29183
CAGCGCTG
+
FFFFFFFF
@A00769:11:HC3HCDRXX:1:2102:14579:29215
CAGCGCTG
+
FFFFFFFF
@A00769:11:HC3HCDRXX:1:2102:11749:29230
CAGCGCTG
+
FFFFFFFF
@A00769:11:HC3HCDRXX:1:2102:4291:29246
CAGCGCTG
+
FFFFFFFF
@A00769:11:HC3HCDRXX:1:2102:30653:29309
CAGCGCTG
+
FFFFFFFF
@A00769:11:HC3HCDRXX:1:2102:15682:29340
CAGCGCTG
+
FFFFFFFF
@A00769:11:HC3HCDRXX:1:2102:19976:29356
CAGCGCTG
+
FFFFFFFF
@A00769:11:HC3HCDRXX:1:2102:1542:29496
CAGCGCTG
+
FFFFFFFF
@A00769:11:HC3HCDRXX:1:2102:29604:29496
CAGCGCTG
+
FFFFFFFF
@A00769:11:HC3HCDRXX:1:2102:11143:29528
CAGCGCTG
+
FFF,FFFF
@A00769:11:HC3HCDRXX:1:2102:14299:29543
CAGCGCTG
+
FFFFFFFF
@A00769:11:HC3HCDRXX:1:2102:18710:29575
CAGCGCTG
+
FF,FFF:F
@A00769:11:HC3HCDRXX:1:2102:14009:29606
CAGCGCTG
+
FF:FFF:F
@A00769:11:HC3HCDRXX:1:2102:2691:29669
CAGCGCTG
+
FFFFFFFF
@A00769:11:HC3HCDRXX:1:2102:32289:29731
CAGCGCTG
+
FFFFFFFF
@A00769:11:HC3HCDRXX:1:2102:24108:29747
CAGCGCTG
+
FFFFFFFF
@A00769:11:HC3HCDRXX:1:2102:25852:29763
CAGCGCTG
+
FFFF:F:F
@A00769:11:HC3HCDRXX:1:2102:12644:29810
CAGCGCTG
+
FFFFFFFF
@A00769:11:HC3HCDRXX:1:2102:1967:29825
CAGCGCTG
+
FFFFFFFF
@A00769:11:HC3HCDRXX:1:2102:22101:29841
CAGCGCTG
+
FFFFFFFF
@A00769:11:HC3HCDRXX:1:2102:4652:29872
CAGCGCTG
+
FF,,,FF,
@A00769:11:HC3HCDRXX:1:2102:19253:29919
CAGCGCTG
+
FF:FFFFF
@A00769:11:HC3HCDRXX:1:2102:23565:29935
CAGCGCTG
+
FFFFFFFF
@A00769:11:HC3HCDRXX:1:2102:25373:29935
CAGCGCTG
+
FFFFFFFF
@A00769:11:HC3HCDRXX:1:2102:12472:29951
CAGCGCTG
+
:F:FFFFF
@A00769:11:HC3HCDRXX:1:2102:11162:29997
CAGCGCTG
+
FFFFFFFF
@A00769:11:HC3HCDRXX:1:2102:18566:30013
CAGCGCTG
+
FFFF:FFF
@A00769:11:HC3HCDRXX:1:2102:25536:30029
CAGCGCTG
+
FFFFFFFF
@A00769:11:HC3HCDRXX:1:2102:8323:30154
CAGCGCTG
+
FFFFFFFF
@A00769:11:HC3HCDRXX:1:2102:27941:30154
CAGCGCTG
+
FFFFFFFF
@A00769:11:HC3HCDRXX:1:2102:32488:30232
CAGCGCTG
+
FFFFFFFF
@A00769:11:HC3HCDRXX:1:2102:30490:30248
CAGCGCTG
+
FFF,:FFF
@A00769:11:HC3HCDRXX:1:2102:16767:30279
CAGCGCTG
+
FFFFFFFF
@A00769:11:HC3HCDRXX:1:2102:17508:30279
CAGCGCTG
+
FFFFFFFF
@A00769:11:HC3HCDRXX:1:2102:2645:30311
CAGCGCTG
+
FFFFFFFF
@A00769:11:HC3HCDRXX:1:2102:20148:30342
CAGCGCTG
+
FFFFFFFF
@A00769:11:HC3HCDRXX:1:2102:10366:30373
CAGCGCTG
+
FFFFFFFF
@A00769:11:HC3HCDRXX:1:2102:2094:30420
CAGCGCTG
+
FFFFFFFF
@A00769:11:HC3HCDRXX:1:2102:13883:30483
CAGCGCTG
+
FFFFFFFF
@A00769:11:HC3HCDRXX:1:2102:7826:30514
CAGCGCTG
+
FFF:FFFF
@A00769:11:HC3HCDRXX:1:2102:23854:30561
CAGCGCTG
+
FFFFFFFF
@A00769:11:HC3HCDRXX:1:2102:12979:30608
CAGCGCTG
+
FFFFF:,:
@A00769:11:HC3HCDRXX:1:2102:14299:30639
CAGCGCTG
+
FFFFFFFF
@A00769:11:HC3HCDRXX:1:2102:13349:30686
CAGCGCTG
+
FFFFFFFF
@A00769:11:HC3HCDRXX:1:2102:7039:30718
CAGCGCTG
+
FFFFFFFF
@A00769:11:HC3HCDRXX:1:2102:22227:30718
CAGCGCTG
+
FFFFFFFF
@A00769:11:HC3HCDRXX:1:2102:29107:30765
CAGCGCTG
+
FFFFFF:F
@A00769:11:HC3HCDRXX:1:2102:4969:30796
CAGCGCTG
+
FFFFFFFF
@A00769:11:HC3HCDRXX:1:2102:29441:30812
CAGCGCTG
+
FFFFFFFF
@A00769:11:HC3HCDRXX:1:2102:29550:30843
CAGCGCTG
+
FFFFFFFF
@A00769:11:HC3HCDRXX:1:2102:1696:30890
CAGCGCTG
+
FFFFFFFF
@A00769:11:HC3HCDRXX:1:2102:13865:30890
CAGCGCTG
+
FFFFFFFF
@A00769:11:HC3HCDRXX:1:2102:30020:30906
CAGCGCTG
+
FFFFFFFF
@A00769:11:HC3HCDRXX:1:2102:22941:30921
CAGCGCTG
+
FFFFFFFF
@A00769:11:HC3HCDRXX:1:2102:4906:30937
CAGCGCTG
+
FFFFFFFF
@A00769:11:HC3HCDRXX:1:2102:21215:30937
CAGCGCTG
+
FFFFFFFF
@A00769:11:HC3HCDRXX:1:2102:4137:31015
CAGCGCTG
+
FFFFFFFF
@A00769:11:HC3HCDRXX:1:2102:10384:31093
CAGCGCTG
+
FFFFFFFF
@A00769:11:HC3HCDRXX:1:2102:6795:31109
CAGCGCTG
+
FFFFFFFF
@A00769:11:HC3HCDRXX:1:2102:2718:31125
CAGCGCTG
+
FFFFFFFF
@A00769:11:HC3HCDRXX:1:2102:4282:31172
CAGCGCTG
+
FFFFFFFF
@A00769:11:HC3HCDRXX:1:2102:11822:31172
CAGCGCTG
+
FFFFFFFF
@A00769:11:HC3HCDRXX:1:2102:12554:31219
CAGCGCTG
+
FFFFFFFF
@A00769:11:HC3HCDRXX:1:2102:4643:31234
CAGCGCTG
+
FFFFFFFF
@A00769:11:HC3HCDRXX:1:2102:28646:31344
CAGCGCTG
+
FFFFFFFF
@A00769:11:HC3HCDRXX:1:2102:8513:31360
CAGCGCTG
+
FFFFFFFF
@A00769:11:HC3HCDRXX:1:2102:28646:31375
CAGCGCTG
+
FFFFFFFF
@A00769:11:HC3HCDRXX:1:2102:17879:31391
CAGCGCTG
+
F,FFFFFF
@A00769:11:HC3HCDRXX:1:2102:23439:31407
CAGCGCTG
+
FFFFFFFF
@A00769:11:HC3HCDRXX:1:2102:28411:31501
CAGCGCTG
+
FFFFFFFF
@A00769:11:HC3HCDRXX:1:2102:25147:31579
CAGCGCTG
+
FF:F,,FF
@A00769:11:HC3HCDRXX:1:2102:8043:31641
CAGCGCTG
+
FFFFFFFF
@A00769:11:HC3HCDRXX:1:2102:13756:31641
CAGCGCTG
+
FFFFFFFF
@A00769:11:HC3HCDRXX:1:2102:24089:31720
CAGCGCTG
+
FFFFFFFF
@A00769:11:HC3HCDRXX:1:2102:10429:31798
CAGCGCTG
+
FFFFFFFF
@A00769:11:HC3HCDRXX:1:2102:14145:31814
CAGCGCTG
+
FFFFFFFF
@A00769:11:HC3HCDRXX:1:2102:32669:31861
CAGCGCTG
+
FFFFFFFF
@A00769:11:HC3HCDRXX:1:2102:8070:31908
CAGCGCTG
+
FF:F:,FF
@A00769:11:HC3HCDRXX:1:2102:12762:31923
CAGCGCTG
+
FFFFFFFF
@A00769:11:HC3HCDRXX:1:2102:4029:31955
CAGCGCTG
+
FFFFFFFF
@A00769:11:HC3HCDRXX:1:2102:31919:31970
CAGCGCTG
+
FFFFFFFF
@A00769:11:HC3HCDRXX:1:2102:22155:32064
CAGCGCTG
+
FFFFFFFF
@A00769:11:HC3HCDRXX:1:2102:23529:32064
CAGCGCTG
+
FFFFFFFF
@A00769:11:HC3HCDRXX:1:2102:29270:32080
CAGCGCTG
+
FFFFFFFF
@A00769:11:HC3HCDRXX:1:2102:13602:32283
CAGCGCTG
+
FFFFFFFF
@A00769:11:HC3HCDRXX:1:2102:18349:32299
CAGCGCTG
+
FFFFFFFF
@A00769:11:HC3HCDRXX:1:2102:9634:32330
CAGCGCTG
+
FFFFFFFF
@A00769:11:HC3HCDRXX:1:2102:30789:32330
CAGCGCTG
+
FFFFFFFF
@A00769:11:HC3HCDRXX:1:2102:5276:32424
CAGCGCTG
+
FFFFFFFF
@A00769:11:HC3HCDRXX:1:2102:30852:32534
CAGCGCTG
+
FFFFFFFF
@A00769:11:HC3HCDRXX:1:2102:5593:32628
CAGCGCTG
+
FFFFFFFF
@A00769:11:HC3HCDRXX:1:2102:24053:32690
CAGCGCTG
+
FFFFFFFF
@A00769:11:HC3HCDRXX:1:2102:10574:32706
CAGCGCTG
+
FF,FFFF:
@A00769:11:HC3HCDRXX:1:2102:31937:32753
CAGCGCTG
+
F:,FFFF,
@A00769:11:HC3HCDRXX:1:2102:7057:32784
CAGCGCTG
+
FFFFFFFF
@A00769:11:HC3HCDRXX:1:2102:11885:32784
CAGCGCTG
+
FFFFFFFF
@A00769:11:HC3HCDRXX:1:2102:24786:32800
CAGCGCTG
+
FFFFFFFF
@A00769:11:HC3HCDRXX:1:2102:31204:32800
CAGCGCTG
+
FFFFFFFF
@A00769:11:HC3HCDRXX:1:2102:26205:32816
CAGCGCTG
+
FFFFFFFF
@A00769:11:HC3HCDRXX:1:2102:18385:32831
CAGCGCTG
+
FFFFFFFF
@A00769:11:HC3HCDRXX:1:2102:30219:32847
CAGCGCTG
+
FFF:FFFF
@A00769:11:HC3HCDRXX:1:2102:25220:32863
CAGCGCTG
+
FFFFFFFF
@A00769:11:HC3HCDRXX:1:2102:12120:32878
CAGCGCTG
+
FFF,FFFF
@A00769:11:HC3HCDRXX:1:2102:25084:32910
CAGCGCTG
+
FFFFFFFF
@A00769:11:HC3HCDRXX:1:2102:3595:32925
CAGCGCTG
+
FFF:FFFF
@A00769:11:HC3HCDRXX:1:2102:10113:32941
CAGCGCTG
+
FFFFFFFF
@A00769:11:HC3HCDRXX:1:2102:9570:32972
CAGCGCTG
+
FFFFFFFF
@A00769:11:HC3HCDRXX:1:2102:13196:33019
CAGCGCTG
+
FFFFFFFF
@A00769:11:HC3HCDRXX:1:2102:31503:33035
CAGCGCTG
+
FFFFFFFF
@A00769:11:HC3HCDRXX:1:2102:1877:33051
CAGCGCTG
+
FFFFFFFF
@A00769:11:HC3HCDRXX:1:2102:19804:33098
CAGCGCTG
+
FFFFFFFF
@A00769:11:HC3HCDRXX:1:2102:23845:33113
CAGCGCTG
+
FFFFFFFF
@A00769:11:HC3HCDRXX:1:2102:30445:33113
CAGCGCTG
+
FFFFFFFF
@A00769:11:HC3HCDRXX:1:2102:12264:33160
CAGCGCTG
+
FFFFFFFF
@A00769:11:HC3HCDRXX:1:2102:18511:33176
CAGCGCTG
+
FFFFFFFF
@A00769:11:HC3HCDRXX:1:2102:21630:33191
CAGCGCTG
+
FFFFFFFF
@A00769:11:HC3HCDRXX:1:2102:27995:33191
CAGCGCTG
+
FFFFFFFF
@A00769:11:HC3HCDRXX:1:2102:23583:33223
CAGCGCTG
+
FFFFFFFF
@A00769:11:HC3HCDRXX:1:2102:26693:33254
CAGCGCTG
+
FFFFFFFF
@A00769:11:HC3HCDRXX:1:2102:26630:33301
CAGCGCTG
+
FFFFFFFF
@A00769:11:HC3HCDRXX:1:2102:25346:33332
CAGCGCTG
+
FFFFFFFF
@A00769:11:HC3HCDRXX:1:2102:32190:33379
CAGCGCTG
+
FFFFFFFF
@A00769:11:HC3HCDRXX:1:2102:24957:33442
CAGCGCTG
+
FFFFFFFF
@A00769:11:HC3HCDRXX:1:2102:22218:33489
CAGCGCTG
+
FFFF:FFF
@A00769:11:HC3HCDRXX:1:2102:9986:33505
CAGCGCTG
+
FFFFFFFF
@A00769:11:HC3HCDRXX:1:2102:9950:33567
CAGCGCTG
+
FFFF,FFF
@A00769:11:HC3HCDRXX:1:2102:12445:33567
CAGCGCTG
+
FFF:FFFF
@A00769:11:HC3HCDRXX:1:2102:27190:33646
CAGCGCTG
+
FFFFFFFF
@A00769:11:HC3HCDRXX:1:2102:4996:33661
CAGCGCTG
+
FFFFFFFF
@A00769:11:HC3HCDRXX:1:2102:12789:33724
CAGCGCTG
+
FF,F:F,F
@A00769:11:HC3HCDRXX:1:2102:18493:33739
CAGCGCTG
+
FFFFFFFF
@A00769:11:HC3HCDRXX:1:2102:27082:33771
CAGCGCTG
+
FFFFFFFF
@A00769:11:HC3HCDRXX:1:2102:2989:33786
CAGCGCTG
+
FFFFFFFF
@A00769:11:HC3HCDRXX:1:2102:5484:33849
CAGCGCTG
+
FFFFFFFF
@A00769:11:HC3HCDRXX:1:2102:20365:33880
CAGCGCTG
+
FFFFFFFF
@A00769:11:HC3HCDRXX:1:2102:10502:34053
CAGCGCTG
+
FFFFFFFF
@A00769:11:HC3HCDRXX:1:2102:21621:34053
CAGCGCTG
+
FFFFFFFF
@A00769:11:HC3HCDRXX:1:2102:23393:34115
CAGCGCTG
+
FFFFFFFF
@A00769:11:HC3HCDRXX:1:2102:28962:34147
CAGCGCTG
+
FFFFFFFF
@A00769:11:HC3HCDRXX:1:2102:15302:34194
CAGCGCTG
+
FFFFFFFF
@A00769:11:HC3HCDRXX:1:2102:21242:34240
CAGCGCTG
+
F,,FFF:F
@A00769:11:HC3HCDRXX:1:2102:30508:34256
CAGCGCTG
+
FFFFFFFF
@A00769:11:HC3HCDRXX:1:2102:23845:34366
CAGCGCTG
+
FFFFFFFF
@A00769:11:HC3HCDRXX:1:2102:9182:34428
CAGCGCTG
+
FFFFFFFF
@A00769:11:HC3HCDRXX:1:2102:23411:34428
CAGCGCTG
+
FFFFFFFF
@A00769:11:HC3HCDRXX:1:2102:4499:34491
CAGCGCTG
+
FFFFFFFF
@A00769:11:HC3HCDRXX:1:2102:23610:34491
CAGCGCTG
+
FFFFFFFF
@A00769:11:HC3HCDRXX:1:2102:17996:34538
CAGCGCTG
+
FFFFFFFF
@A00769:11:HC3HCDRXX:1:2102:25057:34616
CAGCGCTG
+
FFFFFFFF
@A00769:11:HC3HCDRXX:1:2102:25229:34632
CAGCGCTG
+
FFFFFFFF
@A00769:11:HC3HCDRXX:1:2102:17354:34648
CAGCGCTG
+
FFFFFFFF
@A00769:11:HC3HCDRXX:1:2102:10176:34679
CAGCGCTG
+
FFFFFFFF
@A00769:11:HC3HCDRXX:1:2102:19678:34695
CAGCGCTG
+
FFFF:FFF
@A00769:11:HC3HCDRXX:1:2102:27046:34710
CAGCGCTG
+
FFFFFFFF
@A00769:11:HC3HCDRXX:1:2102:31458:34741
CAGCGCTG
+
FFFFFFFF
@A00769:11:HC3HCDRXX:1:2102:3016:34773
CAGCGCTG
+
FFFFFFFF
@A00769:11:HC3HCDRXX:1:2102:14877:34773
CAGCGCTG
+
FFFFFFFF
@A00769:11:HC3HCDRXX:1:2102:18059:34773
CAGCGCTG
+
FFFFFFFF
@A00769:11:HC3HCDRXX:1:2102:21187:34773
CAGCGCTG
+
FF:FFFFF
@A00769:11:HC3HCDRXX:1:2102:16369:34976
CAGCGCTG
+
FFFFFFFF
@A00769:11:HC3HCDRXX:1:2102:29631:34992
CAGCGCTG
+
FFFFFFFF
@A00769:11:HC3HCDRXX:1:2102:19262:35102
CAGCGCTG
+
FFFFFFFF
@A00769:11:HC3HCDRXX:1:2102:27570:35149
CAGCGCTG
+
FFFFFFFF
@A00769:11:HC3HCDRXX:1:2102:10348:35164
CAGCGCTG
+
F:::FFFF
@A00769:11:HC3HCDRXX:1:2102:29686:35180
CAGCGCTG
+
FF::F:F:
@A00769:11:HC3HCDRXX:1:2102:5285:35258
CAGCGCTG
+
FFFFFFFF
@A00769:11:HC3HCDRXX:1:2102:21187:35305
CAGCGCTG
+
FFFFFFFF
@A00769:11:HC3HCDRXX:1:2102:13548:35352
CAGCGCTG
+
FFFFFFFF
@A00769:11:HC3HCDRXX:1:2102:18412:35352
CAGCGCTG
+
FFFFFFFF
@A00769:11:HC3HCDRXX:1:2102:17752:35368
CAGCGCTG
+
FFFFFFFF
@A00769:11:HC3HCDRXX:1:2102:22417:35368
CAGCGCTG
+
FFFFFFFF
@A00769:11:HC3HCDRXX:1:2102:16206:35415
CAGCGCTG
+
FFFFFFFF
@A00769:11:HC3HCDRXX:1:2102:22670:35430
CAGCGCTG
+
FFFFFFFF
@A00769:11:HC3HCDRXX:1:2102:28067:35477
CAGCGCTG
+
FFFFFFFF
@A00769:11:HC3HCDRXX:1:2102:14931:35493
CAGCGCTG
+
FFFFFFFF
@A00769:11:HC3HCDRXX:1:2102:24297:35493
CAGCGCTG
+
FFFFFFFF
@A00769:11:HC3HCDRXX:1:2102:32705:35524
CAGCGCTG
+
FFFFFFFF
@A00769:11:HC3HCDRXX:1:2102:3043:35540
CAGCGCTG
+
FFFFFFFF
@A00769:11:HC3HCDRXX:1:2102:13883:35618
CAGCGCTG
+
FFFFFFFF
@A00769:11:HC3HCDRXX:1:2102:3016:35650
CAGCGCTG
+
FFFFFFFF
@A00769:11:HC3HCDRXX:1:2102:3269:35650
CAGCGCTG
+
FF,:F,FF
@A00769:11:HC3HCDRXX:1:2102:3441:35665
CAGCGCTG
+
FFFFFFFF
@A00769:11:HC3HCDRXX:1:2102:31331:35681
CAGCGCTG
+
FFFFFFFF
@A00769:11:HC3HCDRXX:1:2102:13060:35697
CAGCGCTG
+
FFFFFFFF
@A00769:11:HC3HCDRXX:1:2102:4589:35806
CAGCGCTG
+
FFFFFFFF
@A00769:11:HC3HCDRXX:1:2102:25708:35869
CAGCGCTG
+
FFFFFFFF
@A00769:11:HC3HCDRXX:1:2102:25997:35869
CAGCGCTG
+
FFFFFFFF
@A00769:11:HC3HCDRXX:1:2102:9426:35884
CAGCGCTG
+
FFFFFFFF
@A00769:11:HC3HCDRXX:1:2102:21902:35884
CAGCGCTG
+
FFFFFFFF
@A00769:11:HC3HCDRXX:1:2102:23411:35963
CAGCGCTG
+
FFFFFFFF
@A00769:11:HC3HCDRXX:1:2102:3260:35978
CAGCGCTG
+
FFFFFFFF
@A00769:11:HC3HCDRXX:1:2102:3314:36010
CAGCGCTG
+
FFFFFFFF
@A00769:11:HC3HCDRXX:1:2102:11261:36088
CAGCGCTG
+
FFFFFFFF
@A00769:11:HC3HCDRXX:1:2102:13602:36198
CAGCGCTG
+
FFFFFFFF
@A00769:11:HC3HCDRXX:1:2102:9290:36213
CAGCGCTG
+
FFFFFFFF
@A00769:11:HC3HCDRXX:1:2102:14000:36229
CAGCGCTG
+
FFFFFFFF
@A00769:11:HC3HCDRXX:1:2102:25473:36276
CAGCGCTG
+
FFFFFFFF
@A00769:11:HC3HCDRXX:1:2102:15935:36354
CAGCGCTG
+
FFFFF:FF
@A00769:11:HC3HCDRXX:1:2102:31159:36354
CAGCGCTG
+
FFFFFFFF
@A00769:11:HC3HCDRXX:1:2102:20591:36526
CAGCGCTG
+
FFFFFFFF
@A00769:11:HC3HCDRXX:1:2102:16143:36589
CAGCGCTG
+
FF,FF:F:
@A00769:11:HC3HCDRXX:1:2102:2248:36605
CAGCGCTG
+
FFFFFFFF
@A00769:11:HC3HCDRXX:1:2102:23565:36636
CAGCGCTG
+
FFFFFF:F
@A00769:11:HC3HCDRXX:1:2102:18385:36683
CAGCGCTG
+
FFFFFFFF
@A00769:11:HC3HCDRXX:1:2102:13928:36699
CAGCGCTG
+
FFFFFFFF
@A00769:11:HC3HCDRXX:1:2102:31033:36699
CAGCGCTG
+
FFFFFFFF
@A00769:11:HC3HCDRXX:1:2102:9778:36714
CAGCGCTG
+
FFFFFFFF
@A00769:11:HC3HCDRXX:1:2102:4725:36730
CAGCGCTG
+
FFF:FFF,
@A00769:11:HC3HCDRXX:1:2102:11541:36730
CAGCGCTG
+
FFFFFFFF
@A00769:11:HC3HCDRXX:1:2102:30544:36761
CAGCGCTG
+
FFFFFFFF
@A00769:11:HC3HCDRXX:1:2102:9670:36777
CAGCGCTG
+
FFFFFFFF
@A00769:11:HC3HCDRXX:1:2102:31241:36777
CAGCGCTG
+
FFFFFFFF
@A00769:11:HC3HCDRXX:1:2102:17354:36902
CAGCGCTG
+
FFFFFFFF
@A00769:11:HC3HCDRXX:1:2102:32524:36902
CAGCGCTG
+
FFFFFFFF
@A00769:11:HC3HCDRXX:1:2102:22083:36918
CAGCGCTG
+
FFFFFFFF
@A00769:11:HC3HCDRXX:1:2102:14398:36980
CAGCGCTG
+
FFFFFFFF
@A00769:11:HC3HCDRXX:1:2102:24171:36996
CAGCGCTG
+
FFFFFFFF
@A00769:11:HC3HCDRXX:1:2102:24912:36996
CAGCGCTG
+
:FF,F,FF
@A00769:11:HC3HCDRXX:1:2102:23131:37012
CAGCGCTG
+
FFFFFFFF
@A00769:11:HC3HCDRXX:1:2102:8477:37027
CAGCGCTG
+
FFFFFFFF
@A00769:11:HC3HCDRXX:1:2102:29035:37027
CAGCGCTG
+
FFFFFFFF
@A00769:11:HC3HCDRXX:1:2103:11822:1047
CAGCGCTG
+
FFFFFFFF
@A00769:11:HC3HCDRXX:1:2103:4453:1094
CAGCGCTG
+
FFFFFFFF
@A00769:11:HC3HCDRXX:1:2103:1750:1110
CAGCGCTG
+
FFFFFFFF
@A00769:11:HC3HCDRXX:1:2103:20401:1125
CAGCGCTG
+
FF:FFFF,
@A00769:11:HC3HCDRXX:1:2103:22444:1125
CAGCGCTG
+
FFFFFFFF
@A00769:11:HC3HCDRXX:1:2103:22860:1188
CAGCGCTG
+
FFFFFFFF
@A00769:11:HC3HCDRXX:1:2103:18240:1266
CAGCGCTG
+
FFFFFFFF
@A00769:11:HC3HCDRXX:1:2103:17400:1313
CAGCGCTG
+
FFFFFFFF
@A00769:11:HC3HCDRXX:1:2103:30689:1344
CAGCGCTG
+
FFF:FFFF
@A00769:11:HC3HCDRXX:1:2103:24523:1376
CAGCGCTG
+
FFFFFFFF
@A00769:11:HC3HCDRXX:1:2103:23574:1454
CAGCGCTG
+
FFFFFFFF
@A00769:11:HC3HCDRXX:1:2103:27480:1454
CAGCGCTG
+
F,FF,,FF
@A00769:11:HC3HCDRXX:1:2103:8919:1501
CAGCGCTG
+
FFFFFFFF
@A00769:11:HC3HCDRXX:1:2103:28953:1564
CAGCGCTG
+
FF:F:FF:
@A00769:11:HC3HCDRXX:1:2103:9209:1626
CAGCGCTG
+
FFFFFFFF
@A00769:11:HC3HCDRXX:1:2103:2175:1658
CAGCGCTG
+
FFFFFFFF
@A00769:11:HC3HCDRXX:1:2103:27868:1658
CAGCGCTG
+
FFFFFFFF
@A00769:11:HC3HCDRXX:1:2103:5900:1783
CAGCGCTG
+
FFFFFFFF
@A00769:11:HC3HCDRXX:1:2103:14660:1830
CAGCGCTG
+
FFFFFFFF
@A00769:11:HC3HCDRXX:1:2103:1398:1846
CAGCGCTG
+
FFFFFFFF
@A00769:11:HC3HCDRXX:1:2103:4535:1861
CAGCGCTG
+
FFFFFFFF
@A00769:11:HC3HCDRXX:1:2103:13413:1892
CAGCGCTG
+
FFFFFFFF
@A00769:11:HC3HCDRXX:1:2103:23764:1908
CAGCGCTG
+
FFFFFFFF
@A00769:11:HC3HCDRXX:1:2103:5918:1939
CAGCGCTG
+
FFFFFFFF
@A00769:11:HC3HCDRXX:1:2103:9390:1939
CAGCGCTG
+
FFFFFFFF
@A00769:11:HC3HCDRXX:1:2103:28248:1971
CAGCGCTG
+
FFFFFFFF
@A00769:11:HC3HCDRXX:1:2103:9200:2049
CAGCGCTG
+
FF:FFFFF
@A00769:11:HC3HCDRXX:1:2103:12255:2080
CAGCGCTG
+
FFFFFFFF
@A00769:11:HC3HCDRXX:1:2103:25509:2174
CAGCGCTG
+
FFFFFFFF
@A00769:11:HC3HCDRXX:1:2103:32597:2206
CAGCGCTG
+
FFFFFFFF
@A00769:11:HC3HCDRXX:1:2103:1768:2268
CAGCGCTG
+
FFFFFFFF
@A00769:11:HC3HCDRXX:1:2103:18439:2331
CAGCGCTG
+
FFFFFFFF
@A00769:11:HC3HCDRXX:1:2103:10402:2378
CAGCGCTG
+
FFFFFF:F
@A00769:11:HC3HCDRXX:1:2103:28935:2409
CAGCGCTG
+
FFFFFF:F
@A00769:11:HC3HCDRXX:1:2103:19434:2456
CAGCGCTG
+
FFFFFFFF
@A00769:11:HC3HCDRXX:1:2103:24334:2519
CAGCGCTG
+
FFFFFFFF
@A00769:11:HC3HCDRXX:1:2103:26286:2550
CAGCGCTG
+
FFFFFFFF
@A00769:11:HC3HCDRXX:1:2103:9833:2613
CAGCGCTG
+
FF::,FF,
@A00769:11:HC3HCDRXX:1:2103:23954:2613
CAGCGCTG
+
FFFFFFFF
@A00769:11:HC3HCDRXX:1:2103:14253:2660
CAGCGCTG
+
FFFFFFFF
@A00769:11:HC3HCDRXX:1:2103:1118:2675
CAGCGCTG
+
FFFFFFFF
@A00769:11:HC3HCDRXX:1:2103:15854:2707
CAGCGCTG
+
FFFFFFFF
@A00769:11:HC3HCDRXX:1:2103:18430:2754
CAGCGCTG
+
FFFFFFFF
@A00769:11:HC3HCDRXX:1:2103:25599:2832
CAGCGCTG
+
FFFFFFFF
@A00769:11:HC3HCDRXX:1:2103:27941:2848
CAGCGCTG
+
FFFFFFFF
@A00769:11:HC3HCDRXX:1:2103:28935:2848
CAGCGCTG
+
FFFFFFFF
@A00769:11:HC3HCDRXX:1:2103:14335:2863
CAGCGCTG
+
FFFFFFFF
@A00769:11:HC3HCDRXX:1:2103:19569:2879
CAGCGCTG
+
FFFFFFFF
@A00769:11:HC3HCDRXX:1:2103:28393:2910
CAGCGCTG
+
FFFFFFFF
@A00769:11:HC3HCDRXX:1:2103:28899:2942
CAGCGCTG
+
FFFFFFFF
@A00769:11:HC3HCDRXX:1:2103:14696:2957
CAGCGCTG
+
FFFFFFFF
@A00769:11:HC3HCDRXX:1:2103:9824:2973
CAGCGCTG
+
:FFFFFFF
@A00769:11:HC3HCDRXX:1:2103:16441:2973
CAGCGCTG
+
FFFFFFFF
@A00769:11:HC3HCDRXX:1:2103:22363:3020
CAGCGCTG
+
FFF:FFFF
@A00769:11:HC3HCDRXX:1:2103:3911:3098
CAGCGCTG
+
FFFFFFFF
@A00769:11:HC3HCDRXX:1:2103:7337:3114
CAGCGCTG
+
FF,FFF::
@A00769:11:HC3HCDRXX:1:2103:21106:3161
CAGCGCTG
+
,FF:F:FF
@A00769:11:HC3HCDRXX:1:2103:26051:3270
CAGCGCTG
+
FFFFFFFF
@A00769:11:HC3HCDRXX:1:2103:29866:3396
CAGCGCTG
+
FFFFFFFF
@A00769:11:HC3HCDRXX:1:2103:11704:3443
CAGCGCTG
+
FF:FFFFF
@A00769:11:HC3HCDRXX:1:2103:23050:3458
CAGCGCTG
+
FFFFFFFF
@A00769:11:HC3HCDRXX:1:2103:22516:3568
CAGCGCTG
+
FFFFFFFF
@A00769:11:HC3HCDRXX:1:2103:27100:3583
CAGCGCTG
+
F,:FF:FF
@A00769:11:HC3HCDRXX:1:2103:19208:3599
CAGCGCTG
+
FFFFFFFF
@A00769:11:HC3HCDRXX:1:2103:10511:3630
CAGCGCTG
+
FFFFFFFF
@A00769:11:HC3HCDRXX:1:2103:27082:3646
CAGCGCTG
+
FFFFFFFF
@A00769:11:HC3HCDRXX:1:2103:12798:3677
CAGCGCTG
+
FFFF:FFF
@A00769:11:HC3HCDRXX:1:2103:28456:3677
CAGCGCTG
+
FFFFFFFF
@A00769:11:HC3HCDRXX:1:2103:31467:3818
CAGCGCTG
+
FFFFFFFF
@A00769:11:HC3HCDRXX:1:2103:31882:3818
CAGCGCTG
+
FFFFFFFF
@A00769:11:HC3HCDRXX:1:2103:26323:3865
CAGCGCTG
+
FFFFFFFF
@A00769:11:HC3HCDRXX:1:2103:13476:3881
CAGCGCTG
+
FFFFFFFF
@A00769:11:HC3HCDRXX:1:2103:29206:3881
CAGCGCTG
+
FFFFFFFF
@A00769:11:HC3HCDRXX:1:2103:31846:3881
CAGCGCTG
+
FFFFFFFF
@A00769:11:HC3HCDRXX:1:2103:32108:3897
CAGCGCTG
+
FFFFFFFF
@A00769:11:HC3HCDRXX:1:2103:16568:4006
CAGCGCTG
+
FFFFFFFF
@A00769:11:HC3HCDRXX:1:2103:32271:4147
CAGCGCTG
+
FFFFFFFF
@A00769:11:HC3HCDRXX:1:2103:20428:4210
CAGCGCTG
+
FFFFFFFF
@A00769:11:HC3HCDRXX:1:2103:17526:4225
CAGCGCTG
+
FFFFFFFF
@A00769:11:HC3HCDRXX:1:2103:18349:4241
CAGCGCTG
+
FFFFFFFF
@A00769:11:HC3HCDRXX:1:2103:21856:4304
CAGCGCTG
+
FF,,,F,:
@A00769:11:HC3HCDRXX:1:2103:9480:4319
CAGCGCTG
+
FF:F,F::
@A00769:11:HC3HCDRXX:1:2103:13331:4319
CAGCGCTG
+
FFFFFFFF
@A00769:11:HC3HCDRXX:1:2103:3766:4507
CAGCGCTG
+
FFFFFFFF
@A00769:11:HC3HCDRXX:1:2103:14760:4507
CAGCGCTG
+
FFFFFFFF
@A00769:11:HC3HCDRXX:1:2103:14850:4539
CAGCGCTG
+
FF:FF:FF
@A00769:11:HC3HCDRXX:1:2103:18683:4539
CAGCGCTG
+
FFFFFFFF
@A00769:11:HC3HCDRXX:1:2103:9805:4601
CAGCGCTG
+
FFFFFFFF
@A00769:11:HC3HCDRXX:1:2103:12301:4601
CAGCGCTG
+
FFFFFFFF
@A00769:11:HC3HCDRXX:1:2103:30373:4617
CAGCGCTG
+
FFFFFFFF
@A00769:11:HC3HCDRXX:1:2103:6506:4648
CAGCGCTG
+
FFFFFFFF
@A00769:11:HC3HCDRXX:1:2103:32199:4679
CAGCGCTG
+
FFFFFFFF
@A00769:11:HC3HCDRXX:1:2103:18394:4695
CAGCGCTG
+
FFFFFFFF
@A00769:11:HC3HCDRXX:1:2103:4797:4758
CAGCGCTG
+
FFFFFFFF
@A00769:11:HC3HCDRXX:1:2103:4788:4773
CAGCGCTG
+
FFFFFFFF
@A00769:11:HC3HCDRXX:1:2103:31051:4789
CAGCGCTG
+
FFFFFFF:
@A00769:11:HC3HCDRXX:1:2103:13593:4805
CAGCGCTG
+
FFFFFFFF
@A00769:11:HC3HCDRXX:1:2103:31015:4820
CAGCGCTG
+
FFFFFFFF
@A00769:11:HC3HCDRXX:1:2103:27706:4852
CAGCGCTG
+
FFFFFFFF
@A00769:11:HC3HCDRXX:1:2103:7066:4867
CAGCGCTG
+
FFFFFFFF
@A00769:11:HC3HCDRXX:1:2103:22417:4867
CAGCGCTG
+
FF:FFFFF
@A00769:11:HC3HCDRXX:1:2103:11071:4946
CAGCGCTG
+
FFFFFFFF
@A00769:11:HC3HCDRXX:1:2103:7148:4977
CAGCGCTG
+
FFFFFFFF
@A00769:11:HC3HCDRXX:1:2103:10782:4977
CAGCGCTG
+
,FFFFFF,
@A00769:11:HC3HCDRXX:1:2103:19434:4993
CAGCGCTG
+
FFFFFFFF
@A00769:11:HC3HCDRXX:1:2103:12861:5102
CAGCGCTG
+
FFFFFF:F
@A00769:11:HC3HCDRXX:1:2103:30734:5118
CAGCGCTG
+
FFFFFFFF
@A00769:11:HC3HCDRXX:1:2103:13187:5165
CAGCGCTG
+
FFFFFFFF
@A00769:11:HC3HCDRXX:1:2103:19162:5181
CAGCGCTG
+
FFFF:,FF
@A00769:11:HC3HCDRXX:1:2103:24162:5196
CAGCGCTG
+
FFFFFFFF
@A00769:11:HC3HCDRXX:1:2103:2040:5274
CAGCGCTG
+
FFFFFFFF
@A00769:11:HC3HCDRXX:1:2103:4788:5274
CAGCGCTG
+
FFFFFFFF
@A00769:11:HC3HCDRXX:1:2103:7166:5290
CAGCGCTG
+
FFFFFFFF
@A00769:11:HC3HCDRXX:1:2103:9995:5306
CAGCGCTG
+
FFFFFFFF
@A00769:11:HC3HCDRXX:1:2103:18367:5337
CAGCGCTG
+
FFFFFFFF
@A00769:11:HC3HCDRXX:1:2103:26449:5368
CAGCGCTG
+
FFFFFFFF
@A00769:11:HC3HCDRXX:1:2103:8901:5384
CAGCGCTG
+
FFFFFFFF
@A00769:11:HC3HCDRXX:1:2103:6072:5400
CAGCGCTG
+
FFFFFFFF
@A00769:11:HC3HCDRXX:1:2103:3070:5431
CAGCGCTG
+
F,FFFFFF
@A00769:11:HC3HCDRXX:1:2103:31647:5509
CAGCGCTG
+
FFFFFFFF
@A00769:11:HC3HCDRXX:1:2103:3034:5525
CAGCGCTG
+
FFFFFFFF
@A00769:11:HC3HCDRXX:1:2103:13069:5525
CAGCGCTG
+
FFFFFFFF
@A00769:11:HC3HCDRXX:1:2103:11360:5603
CAGCGCTG
+
FFFFFFFF
@A00769:11:HC3HCDRXX:1:2103:14064:5682
CAGCGCTG
+
FFFFFFFF
@A00769:11:HC3HCDRXX:1:2103:16975:5682
CAGCGCTG
+
FFFFFFFF
@A00769:11:HC3HCDRXX:1:2103:2013:5697
CAGCGCTG
+
FFFFFFFF
@A00769:11:HC3HCDRXX:1:2103:20573:5776
CAGCGCTG
+
FFFFFFFF
@A00769:11:HC3HCDRXX:1:2103:30454:5791
CAGCGCTG
+
FFFFFFFF
@A00769:11:HC3HCDRXX:1:2103:8477:5869
CAGCGCTG
+
FFFFFFFF
@A00769:11:HC3HCDRXX:1:2103:30761:5885
CAGCGCTG
+
FFFFFFFF
@A00769:11:HC3HCDRXX:1:2103:31268:5885
CAGCGCTG
+
FFFFFFFF
@A00769:11:HC3HCDRXX:1:2103:27199:5916
CAGCGCTG
+
FFFFFFFF
@A00769:11:HC3HCDRXX:1:2103:1271:5948
CAGCGCTG
+
FFFFFFFF
@A00769:11:HC3HCDRXX:1:2103:5638:5963
CAGCGCTG
+
FFFFFFFF
@A00769:11:HC3HCDRXX:1:2103:12500:5979
CAGCGCTG
+
FFFFFFFF
@A00769:11:HC3HCDRXX:1:2103:14995:5979
CAGCGCTG
+
FFF:FFFF
@A00769:11:HC3HCDRXX:1:2103:27706:5979
CAGCGCTG
+
FFFFFFFF
@A00769:11:HC3HCDRXX:1:2103:3938:5995
CAGCGCTG
+
FFFFFFFF
@A00769:11:HC3HCDRXX:1:2103:23800:6042
CAGCGCTG
+
FFFFFFFF
@A00769:11:HC3HCDRXX:1:2103:21124:6073
CAGCGCTG
+
FFFFFFFF
@A00769:11:HC3HCDRXX:1:2103:27371:6089
CAGCGCTG
+
FFFFFFFF
@A00769:11:HC3HCDRXX:1:2103:28149:6089
CAGCGCTG
+
FFFFFFFF
@A00769:11:HC3HCDRXX:1:2103:1235:6136
CAGCGCTG
+
FFFFFFFF
@A00769:11:HC3HCDRXX:1:2103:13973:6183
CAGCGCTG
+
FF:F,FFF
@A00769:11:HC3HCDRXX:1:2103:3287:6277
CAGCGCTG
+
FFFFFFFF
@A00769:11:HC3HCDRXX:1:2103:31286:6292
CAGCGCTG
+
FFFFFFFF
@A00769:11:HC3HCDRXX:1:2103:13431:6339
CAGCGCTG
+
FFFFFFFF
@A00769:11:HC3HCDRXX:1:2103:30644:6370
CAGCGCTG
+
FFFFFFFF
@A00769:11:HC3HCDRXX:1:2103:5791:6417
CAGCGCTG
+
FFF:FFFF
@A00769:11:HC3HCDRXX:1:2103:23827:6496
CAGCGCTG
+
FFFFFFFF
@A00769:11:HC3HCDRXX:1:2103:21260:6527
CAGCGCTG
+
FFFFFFFF
@A00769:11:HC3HCDRXX:1:2103:31946:6527
CAGCGCTG
+
FFFFFFFF
@A00769:11:HC3HCDRXX:1:2103:29930:6543
CAGCGCTG
+
FFFFFFFF
@A00769:11:HC3HCDRXX:1:2103:27290:6574
CAGCGCTG
+
FFFFFFFF
@A00769:11:HC3HCDRXX:1:2103:6189:6605
CAGCGCTG
+
FFFFFFFF
@A00769:11:HC3HCDRXX:1:2103:20573:6621
CAGCGCTG
+
FFFFFFFF
@A00769:11:HC3HCDRXX:1:2103:5963:6652
CAGCGCTG
+
FFFFFFFF
@A00769:11:HC3HCDRXX:1:2103:17002:6699
CAGCGCTG
+
FFFFFF:F
@A00769:11:HC3HCDRXX:1:2103:9444:6731
CAGCGCTG
+
FFFFFFFF
@A00769:11:HC3HCDRXX:1:2103:14778:6731
CAGCGCTG
+
FFFFFFFF
@A00769:11:HC3HCDRXX:1:2103:30300:6746
CAGCGCTG
+
FFFFFFFF
@A00769:11:HC3HCDRXX:1:2103:6108:6778
CAGCGCTG
+
FFFFFFFF
@A00769:11:HC3HCDRXX:1:2103:3097:6793
CAGCGCTG
+
FFFFFFFF
@A00769:11:HC3HCDRXX:1:2103:10710:6918
CAGCGCTG
+
FFFFFFFF
@A00769:11:HC3HCDRXX:1:2103:1072:7012
CAGCGCTG
+
FFFFFFFF
@A00769:11:HC3HCDRXX:1:2103:23095:7044
CAGCGCTG
+
FFFFFFFF
@A00769:11:HC3HCDRXX:1:2103:28619:7091
CAGCGCTG
+
FFFFF:,F
@A00769:11:HC3HCDRXX:1:2103:12201:7153
CAGCGCTG
+
FFFFFFFF
@A00769:11:HC3HCDRXX:1:2103:20112:7357
CAGCGCTG
+
FFFFFFFF
@A00769:11:HC3HCDRXX:1:2103:13449:7404
CAGCGCTG
+
FFFFFFFF
@A00769:11:HC3HCDRXX:1:2103:18511:7404
CAGCGCTG
+
FFFFFFFF
@A00769:11:HC3HCDRXX:1:2103:12961:7529
CAGCGCTG
+
FFFFFFFF
@A00769:11:HC3HCDRXX:1:2103:26829:7529
CAGCGCTG
+
FFFFFFFF
@A00769:11:HC3HCDRXX:1:2103:22571:7545
CAGCGCTG
+
FFFFFFFF
@A00769:11:HC3HCDRXX:1:2103:30906:7545
CAGCGCTG
+
FFFFFFFF
@A00769:11:HC3HCDRXX:1:2103:23493:7607
CAGCGCTG
+
FFFFFFFF
@A00769:11:HC3HCDRXX:1:2103:16179:7654
CAGCGCTG
+
FFFFFFFF
@A00769:11:HC3HCDRXX:1:2103:7771:7748
CAGCGCTG
+
FFFFFFFF
@A00769:11:HC3HCDRXX:1:2103:16134:7764
CAGCGCTG
+
FFFFFFFF
@A00769:11:HC3HCDRXX:1:2103:2582:7780
CAGCGCTG
+
FFFFFFFF
@A00769:11:HC3HCDRXX:1:2103:11785:7780
CAGCGCTG
+
FFFFFFFF
@A00769:11:HC3HCDRXX:1:2103:26015:7842
CAGCGCTG
+
FFFFFFFF
@A00769:11:HC3HCDRXX:1:2103:14579:7889
CAGCGCTG
+
FFFFFFFF
@A00769:11:HC3HCDRXX:1:2103:6641:7952
CAGCGCTG
+
FFFFFFFF
@A00769:11:HC3HCDRXX:1:2103:10267:7968
CAGCGCTG
+
FFFFFFFF
@A00769:11:HC3HCDRXX:1:2103:8766:8030
CAGCGCTG
+
FFFFFFFF
@A00769:11:HC3HCDRXX:1:2103:10050:8093
CAGCGCTG
+
FFFFFFFF
@A00769:11:HC3HCDRXX:1:2103:10384:8140
CAGCGCTG
+
FFFFFFFF
@A00769:11:HC3HCDRXX:1:2103:21486:8234
CAGCGCTG
+
FFFF:FFF
@A00769:11:HC3HCDRXX:1:2103:30400:8234
CAGCGCTG
+
FFFFFFFF
@A00769:11:HC3HCDRXX:1:2103:3812:8249
CAGCGCTG
+
FFFFFFFF
@A00769:11:HC3HCDRXX:1:2103:29143:8249
CAGCGCTG
+
FFFFFFFF
@A00769:11:HC3HCDRXX:1:2103:12897:8296
CAGCGCTG
+
FFFFFFFF
@A00769:11:HC3HCDRXX:1:2103:27633:8296
CAGCGCTG
+
FFFFFFFF
@A00769:11:HC3HCDRXX:1:2103:25211:8390
CAGCGCTG
+
FFFFFFFF
@A00769:11:HC3HCDRXX:1:2103:13485:8469
CAGCGCTG
+
FFFFFFFF
@A00769:11:HC3HCDRXX:1:2103:23701:8469
CAGCGCTG
+
FFFFFFFF
@A00769:11:HC3HCDRXX:1:2103:26087:8469
CAGCGCTG
+
FFFFFFFF
@A00769:11:HC3HCDRXX:1:2103:16984:8547
CAGCGCTG
+
FFFFFFFF
@A00769:11:HC3HCDRXX:1:2103:14516:8563
CAGCGCTG
+
FFFFFF:F
@A00769:11:HC3HCDRXX:1:2103:11957:8609
CAGCGCTG
+
FFFFFFFF
@A00769:11:HC3HCDRXX:1:2103:31539:8609
CAGCGCTG
+
FF,FFF,F
@A00769:11:HC3HCDRXX:1:2103:23430:8656
CAGCGCTG
+
FF:FFFFF
@A00769:11:HC3HCDRXX:1:2103:29785:8797
CAGCGCTG
+
FFFFFFFF
@A00769:11:HC3HCDRXX:1:2103:11975:8860
CAGCGCTG
+
FFFFFFFF
@A00769:11:HC3HCDRXX:1:2103:32786:8860
CAGCGCTG
+
FFFFFFFF
@A00769:11:HC3HCDRXX:1:2103:9417:8876
CAGCGCTG
+
FFFFFFFF
@A00769:11:HC3HCDRXX:1:2103:2166:8938
CAGCGCTG
+
FFFFFFFF
@A00769:11:HC3HCDRXX:1:2103:26341:8938
CAGCGCTG
+
FFFFFFFF
@A00769:11:HC3HCDRXX:1:2103:17146:8954
CAGCGCTG
+
FFFFFFFF
@A00769:11:HC3HCDRXX:1:2103:24994:8954
CAGCGCTG
+
FFFFFFFF
@A00769:11:HC3HCDRXX:1:2103:4354:8970
CAGCGCTG
+
FFFFFFFF
@A00769:11:HC3HCDRXX:1:2103:20302:8970
CAGCGCTG
+
FFFFFFFF
@A00769:11:HC3HCDRXX:1:2103:9417:9001
CAGCGCTG
+
FFFFFFFF
@A00769:11:HC3HCDRXX:1:2103:16685:9001
CAGCGCTG
+
FFFFFFFF
@A00769:11:HC3HCDRXX:1:2103:29288:9032
CAGCGCTG
+
FFFFFFFF
@A00769:11:HC3HCDRXX:1:2103:15257:9064
CAGCGCTG
+
FFFFFFFF
@A00769:11:HC3HCDRXX:1:2103:11044:9095
CAGCGCTG
+
FFF:FFFF
@A00769:11:HC3HCDRXX:1:2103:8332:9126
CAGCGCTG
+
FFFFFFFF
@A00769:11:HC3HCDRXX:1:2103:22544:9126
CAGCGCTG
+
FFFFFFFF
@A00769:11:HC3HCDRXX:1:2103:18376:9173
CAGCGCTG
+
FFFFFFFF
@A00769:11:HC3HCDRXX:1:2103:14977:9204
CAGCGCTG
+
FFFFFFFF
@A00769:11:HC3HCDRXX:1:2103:7717:9251
CAGCGCTG
+
FFFFFFFF
@A00769:11:HC3HCDRXX:1:2103:24966:9283
CAGCGCTG
+
FFFFFFFF
@A00769:11:HC3HCDRXX:1:2103:26784:9298
CAGCGCTG
+
FFFFFFFF
@A00769:11:HC3HCDRXX:1:2103:27832:9361
CAGCGCTG
+
FFFFFFFF
@A00769:11:HC3HCDRXX:1:2103:30309:9361
CAGCGCTG
+
FFFFFFFF
@A00769:11:HC3HCDRXX:1:2103:12319:9392
CAGCGCTG
+
FFFFFFFF
@A00769:11:HC3HCDRXX:1:2103:1136:9408
CAGCGCTG
+
FFFFFFFF
@A00769:11:HC3HCDRXX:1:2103:24297:9408
CAGCGCTG
+
FFFFFFFF
@A00769:11:HC3HCDRXX:1:2103:29541:9502
CAGCGCTG
+
FFFFFFFF
@A00769:11:HC3HCDRXX:1:2103:5430:9518
CAGCGCTG
+
FFFFFFFF
@A00769:11:HC3HCDRXX:1:2103:4056:9580
CAGCGCTG
+
FFFFFFFF
@A00769:11:HC3HCDRXX:1:2103:20482:9596
CAGCGCTG
+
FFFFFFFF
@A00769:11:HC3HCDRXX:1:2103:16089:9627
CAGCGCTG
+
FFFFFFFF
@A00769:11:HC3HCDRXX:1:2103:11189:9659
CAGCGCTG
+
FFFFFFFF
@A00769:11:HC3HCDRXX:1:2103:26892:9674
CAGCGCTG
+
:FF:FFFF
@A00769:11:HC3HCDRXX:1:2103:7717:9721
CAGCGCTG
+
FFFFFFFF
@A00769:11:HC3HCDRXX:1:2103:13973:9752
CAGCGCTG
+
:FF,F:FF
@A00769:11:HC3HCDRXX:1:2103:6768:9768
CAGCGCTG
+
FFFFFFFF
@A00769:11:HC3HCDRXX:1:2103:1316:9784
CAGCGCTG
+
FFFFFFFF
@A00769:11:HC3HCDRXX:1:2103:8757:9799
CAGCGCTG
+
FFFFFFFF
@A00769:11:HC3HCDRXX:1:2103:32841:9831
CAGCGCTG
+
FFFFFFFF
@A00769:11:HC3HCDRXX:1:2103:16477:9862
CAGCGCTG
+
FFFFFFFF
@A00769:11:HC3HCDRXX:1:2103:17318:9909
CAGCGCTG
+
FFFFFFFF
@A00769:11:HC3HCDRXX:1:2103:16387:9925
CAGCGCTG
+
FFFFFFFF
@A00769:11:HC3HCDRXX:1:2103:7717:10034
CAGCGCTG
+
FFFFFFFF
@A00769:11:HC3HCDRXX:1:2103:12961:10034
CAGCGCTG
+
FFFFFFFF
@A00769:11:HC3HCDRXX:1:2103:6967:10050
CAGCGCTG
+
FFFFFFFF
@A00769:11:HC3HCDRXX:1:2103:10375:10066
CAGCGCTG
+
FFFFFFFF
@A00769:11:HC3HCDRXX:1:2103:2880:10081
CAGCGCTG
+
FFFFFFFF
@A00769:11:HC3HCDRXX:1:2103:11849:10113
CAGCGCTG
+
FFFFFFFF
@A00769:11:HC3HCDRXX:1:2103:16541:10160
CAGCGCTG
+
FFFF:FFF
@A00769:11:HC3HCDRXX:1:2103:3622:10175
CAGCGCTG
+
::FF:,FF
@A00769:11:HC3HCDRXX:1:2103:9037:10191
CAGCGCTG
+
FFF,FFFF
@A00769:11:HC3HCDRXX:1:2103:19687:10316
CAGCGCTG
+
:FFFFFFF
@A00769:11:HC3HCDRXX:1:2103:27977:10363
CAGCGCTG
+
FFFFFFFF
@A00769:11:HC3HCDRXX:1:2103:32714:10363
CAGCGCTG
+
FFFFFFFF
@A00769:11:HC3HCDRXX:1:2103:2383:10379
CAGCGCTG
+
FFFFFFFF
@A00769:11:HC3HCDRXX:1:2103:8404:10379
CAGCGCTG
+
FFFFFFFF
@A00769:11:HC3HCDRXX:1:2103:16812:10379
CAGCGCTG
+
FFFFFFFF
@A00769:11:HC3HCDRXX:1:2103:11930:10410
CAGCGCTG
+
FFFFFFFF
@A00769:11:HC3HCDRXX:1:2103:7256:10426
CAGCGCTG
+
FFFFFFFF
@A00769:11:HC3HCDRXX:1:2103:12436:10504
CAGCGCTG
+
FFFFFFFF
@A00769:11:HC3HCDRXX:1:2103:14434:10520
CAGCGCTG
+
FFFFFFFF
@A00769:11:HC3HCDRXX:1:2103:22155:10582
CAGCGCTG
+
FFFFFFFF
@A00769:11:HC3HCDRXX:1:2103:4010:10629
CAGCGCTG
+
FFFFFFFF
@A00769:11:HC3HCDRXX:1:2103:16947:10708
CAGCGCTG
+
FFFFFFFF
@A00769:11:HC3HCDRXX:1:2103:14687:10770
CAGCGCTG
+
FFFFFFFF
@A00769:11:HC3HCDRXX:1:2103:6406:10864
CAGCGCTG
+
FFFFFFFF
@A00769:11:HC3HCDRXX:1:2103:7437:10864
CAGCGCTG
+
FFFFFFFF
@A00769:11:HC3HCDRXX:1:2103:18521:10864
CAGCGCTG
+
FFFFFFFF
@A00769:11:HC3HCDRXX:1:2103:5855:10942
CAGCGCTG
+
F:FFFFFF
@A00769:11:HC3HCDRXX:1:2103:12364:10942
CAGCGCTG
+
FFFFFFFF
@A00769:11:HC3HCDRXX:1:2103:20609:11005
CAGCGCTG
+
FFFFFFFF
@A00769:11:HC3HCDRXX:1:2103:14154:11036
CAGCGCTG
+
FFFFFFFF
@A00769:11:HC3HCDRXX:1:2103:2528:11068
CAGCGCTG
+
FFFFFFFF
@A00769:11:HC3HCDRXX:1:2103:7545:11083
CAGCGCTG
+
FFFFFFFF
@A00769:11:HC3HCDRXX:1:2103:16685:11130
CAGCGCTG
+
FFFFFFFF
@A00769:11:HC3HCDRXX:1:2103:27109:11177
CAGCGCTG
+
FFFFFFFF
@A00769:11:HC3HCDRXX:1:2103:15058:11224
CAGCGCTG
+
FFFFFFFF
@A00769:11:HC3HCDRXX:1:2103:24026:11287
CAGCGCTG
+
FFFFFFFF
@A00769:11:HC3HCDRXX:1:2103:2790:11303
CAGCGCTG
+
FFFFFFFF
@A00769:11:HC3HCDRXX:1:2103:19605:11334
CAGCGCTG
+
FFF:FFFF
@A00769:11:HC3HCDRXX:1:2103:12274:11350
CAGCGCTG
+
:FFFFFFF
@A00769:11:HC3HCDRXX:1:2103:27552:11381
CAGCGCTG
+
FFFFFFFF
@A00769:11:HC3HCDRXX:1:2103:29487:11443
CAGCGCTG
+
FFFFFFFF
@A00769:11:HC3HCDRXX:1:2103:30743:11553
CAGCGCTG
+
FFFFFFFF
@A00769:11:HC3HCDRXX:1:2103:25138:11616
CAGCGCTG
+
FFFFFFFF
@A00769:11:HC3HCDRXX:1:2103:18132:11631
CAGCGCTG
+
FFFFFFFF
@A00769:11:HC3HCDRXX:1:2103:23475:11647
CAGCGCTG
+
FFFFFFFF
@A00769:11:HC3HCDRXX:1:2103:6614:11694
CAGCGCTG
+
FFFFFFFF
@A00769:11:HC3HCDRXX:1:2103:31702:11741
CAGCGCTG
+
FFFFFF:F
@A00769:11:HC3HCDRXX:1:2103:13313:11772
CAGCGCTG
+
FFFFFFFF
@A00769:11:HC3HCDRXX:1:2103:16007:11772
CAGCGCTG
+
FFFFFFFF
@A00769:11:HC3HCDRXX:1:2103:20898:11788
CAGCGCTG
+
FFFFFFFF
@A00769:11:HC3HCDRXX:1:2103:31919:11804
CAGCGCTG
+
FFFFFFFF
@A00769:11:HC3HCDRXX:1:2103:12219:11882
CAGCGCTG
+
FFFFFFFF
@A00769:11:HC3HCDRXX:1:2103:23231:11882
CAGCGCTG
+
FFFFFFFF
@A00769:11:HC3HCDRXX:1:2103:28619:11913
CAGCGCTG
+
FFFFFFFF
@A00769:11:HC3HCDRXX:1:2103:21287:11929
CAGCGCTG
+
FFFFFFFF
@A00769:11:HC3HCDRXX:1:2103:9100:11960
CAGCGCTG
+
FFFFFFFF
@A00769:11:HC3HCDRXX:1:2103:26874:11960
CAGCGCTG
+
FFFFFFFF
@A00769:11:HC3HCDRXX:1:2103:29215:12007
CAGCGCTG
+
FFF:F:FF
@A00769:11:HC3HCDRXX:1:2103:7654:12023
CAGCGCTG
+
FFFFFFF:
@A00769:11:HC3HCDRXX:1:2103:10158:12070
CAGCGCTG
+
FFFFFFFF
@A00769:11:HC3HCDRXX:1:2103:8567:12101
CAGCGCTG
+
FFFFFFFF
@A00769:11:HC3HCDRXX:1:2103:29722:12132
CAGCGCTG
+
FFFFFFFF
@A00769:11:HC3HCDRXX:1:2103:15293:12164
CAGCGCTG
+
FFFFFFFF
@A00769:11:HC3HCDRXX:1:2103:31403:12258
CAGCGCTG
+
FFFFFFFF
@A00769:11:HC3HCDRXX:1:2103:14660:12289
CAGCGCTG
+
FFFFFFFF
@A00769:11:HC3HCDRXX:1:2103:25274:12289
CAGCGCTG
+
FFFFFFFF
@A00769:11:HC3HCDRXX:1:2103:5321:12430
CAGCGCTG
+
FFFFFFFF
@A00769:11:HC3HCDRXX:1:2103:11541:12461
CAGCGCTG
+
FFFFFFFF
@A00769:11:HC3HCDRXX:1:2103:21594:12461
CAGCGCTG
+
FFFFFFFF
@A00769:11:HC3HCDRXX:1:2103:23746:12461
CAGCGCTG
+
FFFFFFFF
@A00769:11:HC3HCDRXX:1:2103:32090:12477
CAGCGCTG
+
FFFFFFFF
@A00769:11:HC3HCDRXX:1:2103:16613:12540
CAGCGCTG
+
FF,F,FFF
@A00769:11:HC3HCDRXX:1:2103:31937:12587
CAGCGCTG
+
FFFFFFFF
@A00769:11:HC3HCDRXX:1:2103:15537:12649
CAGCGCTG
+
FFFFFFFF
@A00769:11:HC3HCDRXX:1:2103:13395:12696
CAGCGCTG
+
FFFFFFF:
@A00769:11:HC3HCDRXX:1:2103:24279:12696
CAGCGCTG
+
FFFFFFFF
@A00769:11:HC3HCDRXX:1:2103:25391:12806
CAGCGCTG
+
FFF:FFFF
@A00769:11:HC3HCDRXX:1:2103:32434:12853
CAGCGCTG
+
FFFFFFFF
@A00769:11:HC3HCDRXX:1:2103:31376:12868
CAGCGCTG
+
FFFFFFFF
@A00769:11:HC3HCDRXX:1:2103:8043:12915
CAGCGCTG
+
FFFFFFFF
@A00769:11:HC3HCDRXX:1:2103:27760:12962
CAGCGCTG
+
FFFFFFFF
@A00769:11:HC3HCDRXX:1:2103:9046:12994
CAGCGCTG
+
FFFFFFFF
@A00769:11:HC3HCDRXX:1:2103:23637:13025
CAGCGCTG
+
FFFFFFFF
@A00769:11:HC3HCDRXX:1:2103:22128:13041
CAGCGCTG
+
FFFFFFFF
@A00769:11:HC3HCDRXX:1:2103:12075:13072
CAGCGCTG
+
FFFFFFFF
@A00769:11:HC3HCDRXX:1:2103:18023:13072
CAGCGCTG
+
FFFFFFFF
@A00769:11:HC3HCDRXX:1:2103:18973:13088
CAGCGCTG
+
FFFFFFFF
@A00769:11:HC3HCDRXX:1:2103:24876:13322
CAGCGCTG
+
FFFFFFFF
@A00769:11:HC3HCDRXX:1:2103:23999:13338
CAGCGCTG
+
FFFFFFFF
@A00769:11:HC3HCDRXX:1:2103:32172:13338
CAGCGCTG
+
FFFF:FFF
@A00769:11:HC3HCDRXX:1:2103:3287:13385
CAGCGCTG
+
FFFFFFFF
@A00769:11:HC3HCDRXX:1:2103:4987:13385
CAGCGCTG
+
F:FFFFFF
@A00769:11:HC3HCDRXX:1:2103:20302:13385
CAGCGCTG
+
FFFFFFFF
@A00769:11:HC3HCDRXX:1:2103:18141:13401
CAGCGCTG
+
FFFFFFFF
@A00769:11:HC3HCDRXX:1:2103:31675:13416
CAGCGCTG
+
FFFFFFFF
@A00769:11:HC3HCDRXX:1:2103:8287:13432
CAGCGCTG
+
FFFFFFFF
@A00769:11:HC3HCDRXX:1:2103:21079:13448
CAGCGCTG
+
FFFFFFFF
@A00769:11:HC3HCDRXX:1:2103:2663:13495
CAGCGCTG
+
FFFFFFFF
@A00769:11:HC3HCDRXX:1:2103:9634:13636
CAGCGCTG
+
FFFFFFFF
@A00769:11:HC3HCDRXX:1:2103:15899:13651
CAGCGCTG
+
FFFFFFFF
@A00769:11:HC3HCDRXX:1:2103:11930:13667
CAGCGCTG
+
FFFFFFFF
@A00769:11:HC3HCDRXX:1:2103:24876:13761
CAGCGCTG
+
FFFFFFFF
@A00769:11:HC3HCDRXX:1:2103:29478:13777
CAGCGCTG
+
FFFFFFFF
@A00769:11:HC3HCDRXX:1:2103:26928:13808
CAGCGCTG
+
FFFFFFFF
@A00769:11:HC3HCDRXX:1:2103:21612:13839
CAGCGCTG
+
FFFFFFFF
@A00769:11:HC3HCDRXX:1:2103:28917:13839
CAGCGCTG
+
FFFFFFFF
@A00769:11:HC3HCDRXX:1:2103:25283:13902
CAGCGCTG
+
FFFFFFFF
@A00769:11:HC3HCDRXX:1:2103:29550:13902
CAGCGCTG
+
FFFFFF:F
@A00769:11:HC3HCDRXX:1:2103:19642:13964
CAGCGCTG
+
FFF::FF:
@A00769:11:HC3HCDRXX:1:2103:2148:14011
CAGCGCTG
+
FFFFFFFF
@A00769:11:HC3HCDRXX:1:2103:2636:14105
CAGCGCTG
+
FFFFFFFF
@A00769:11:HC3HCDRXX:1:2103:25934:14121
CAGCGCTG
+
:FFFF:FF
@A00769:11:HC3HCDRXX:1:2103:26883:14199
CAGCGCTG
+
FFFFFFFF
@A00769:11:HC3HCDRXX:1:2103:1931:14262
CAGCGCTG
+
FFFFFFFF
@A00769:11:HC3HCDRXX:1:2103:9498:14278
CAGCGCTG
+
FFFFFFFF
@A00769:11:HC3HCDRXX:1:2103:32642:14309
CAGCGCTG
+
FF:FFFFF
@A00769:11:HC3HCDRXX:1:2103:13196:14356
CAGCGCTG
+
FFFFFFFF
@A00769:11:HC3HCDRXX:1:2103:32850:14387
CAGCGCTG
+
FFFFFFFF
@A00769:11:HC3HCDRXX:1:2103:13232:14418
CAGCGCTG
+
FFFFFFFF
@A00769:11:HC3HCDRXX:1:2103:30147:14434
CAGCGCTG
+
FFFFFFFF
@A00769:11:HC3HCDRXX:1:2103:5791:14465
CAGCGCTG
+
FFFFFFFF
@A00769:11:HC3HCDRXX:1:2103:16269:14544
CAGCGCTG
+
FFFFFFFF
@A00769:11:HC3HCDRXX:1:2103:20302:14544
CAGCGCTG
+
FFFFFFFF
@A00769:11:HC3HCDRXX:1:2103:22815:14575
CAGCGCTG
+
FFFFFFFF
@A00769:11:HC3HCDRXX:1:2103:2519:14622
CAGCGCTG
+
FFFFFFFF
@A00769:11:HC3HCDRXX:1:2103:23674:14622
CAGCGCTG
+
FFFFFFFF
@A00769:11:HC3HCDRXX:1:2103:8495:14669
CAGCGCTG
+
FFFFFFFF
@A00769:11:HC3HCDRXX:1:2103:15194:14685
CAGCGCTG
+
FFFFFFFF
@A00769:11:HC3HCDRXX:1:2103:15022:14732
CAGCGCTG
+
FFFFFFFF
@A00769:11:HC3HCDRXX:1:2103:23538:14732
CAGCGCTG
+
FFFFFFFF
@A00769:11:HC3HCDRXX:1:2103:6696:14747
CAGCGCTG
+
FFFFFFFF
@A00769:11:HC3HCDRXX:1:2103:4716:14763
CAGCGCTG
+
FFFFFFFF
@A00769:11:HC3HCDRXX:1:2103:29360:14763
CAGCGCTG
+
FFFFFFFF
@A00769:11:HC3HCDRXX:1:2103:25907:14826
CAGCGCTG
+
FFFFFFFF
@A00769:11:HC3HCDRXX:1:2103:23583:14841
CAGCGCTG
+
FFFFFFFF
@A00769:11:HC3HCDRXX:1:2103:18186:14888
CAGCGCTG
+
FFFFFFFF
@A00769:11:HC3HCDRXX:1:2103:21025:14888
CAGCGCTG
+
FF:FFFFF
@A00769:11:HC3HCDRXX:1:2103:7093:14904
CAGCGCTG
+
FFFFFFFF
@A00769:11:HC3HCDRXX:1:2103:16224:14904
CAGCGCTG
+
FFFFFFFF
@A00769:11:HC3HCDRXX:1:2103:22128:14920
CAGCGCTG
+
FFFFFFFF
@A00769:11:HC3HCDRXX:1:2103:2826:14998
CAGCGCTG
+
FFFFFFFF
@A00769:11:HC3HCDRXX:1:2103:4128:14998
CAGCGCTG
+
FFFFFFFF
@A00769:11:HC3HCDRXX:1:2103:12111:15013
CAGCGCTG
+
FF:FF:FF
@A00769:11:HC3HCDRXX:1:2103:31783:15013
CAGCGCTG
+
FFFFFFFF
@A00769:11:HC3HCDRXX:1:2103:10393:15076
CAGCGCTG
+
FFFFFFFF
@A00769:11:HC3HCDRXX:1:2103:26910:15092
CAGCGCTG
+
FFFFFFFF
@A00769:11:HC3HCDRXX:1:2103:14199:15154
CAGCGCTG
+
FFFFFFFF
@A00769:11:HC3HCDRXX:1:2103:19370:15186
CAGCGCTG
+
FFFFFFFF
@A00769:11:HC3HCDRXX:1:2103:5538:15342
CAGCGCTG
+
FFFFFFFF
@A00769:11:HC3HCDRXX:1:2103:23863:15358
CAGCGCTG
+
FFFFFFFF
@A00769:11:HC3HCDRXX:1:2103:16188:15374
CAGCGCTG
+
FFFFFFFF
@A00769:11:HC3HCDRXX:1:2103:24858:15389
CAGCGCTG
+
FFFFF:F:
@A00769:11:HC3HCDRXX:1:2103:28971:15405
CAGCGCTG
+
FFFFFFFF
@A00769:11:HC3HCDRXX:1:2103:18457:15421
CAGCGCTG
+
FFFFFFFF
@A00769:11:HC3HCDRXX:1:2103:26268:15421
CAGCGCTG
+
FFFFFFFF
@A00769:11:HC3HCDRXX:1:2103:2465:15562
CAGCGCTG
+
FFFFFFFF
@A00769:11:HC3HCDRXX:1:2103:19117:15562
CAGCGCTG
+
FFFFFFFF
@A00769:11:HC3HCDRXX:1:2103:2591:15624
CAGCGCTG
+
FFFFFFFF
@A00769:11:HC3HCDRXX:1:2103:4661:15640
CAGCGCTG
+
FFFFFFFF
@A00769:11:HC3HCDRXX:1:2103:8088:15687
CAGCGCTG
+
:F:FFFF:
@A00769:11:HC3HCDRXX:1:2103:8133:15734
CAGCGCTG
+
FFFFFFFF
@A00769:11:HC3HCDRXX:1:2103:11261:15734
CAGCGCTG
+
FFFFFFFF
@A00769:11:HC3HCDRXX:1:2103:1669:15781
CAGCGCTG
+
FFFFFFFF
@A00769:11:HC3HCDRXX:1:2103:32253:15859
CAGCGCTG
+
FFFFFFFF
@A00769:11:HC3HCDRXX:1:2103:1090:15875
CAGCGCTG
+
FFFFFFFF
@A00769:11:HC3HCDRXX:1:2103:8721:15906
CAGCGCTG
+
FFFFFFFF
@A00769:11:HC3HCDRXX:1:2103:20256:15906
CAGCGCTG
+
FFFFFFFF
@A00769:11:HC3HCDRXX:1:2103:13711:15937
CAGCGCTG
+
FFFFFFFF
@A00769:11:HC3HCDRXX:1:2103:15628:15937
CAGCGCTG
+
FF:,FFFF
@A00769:11:HC3HCDRXX:1:2103:20229:15953
CAGCGCTG
+
FFFFFFFF
@A00769:11:HC3HCDRXX:1:2103:9507:15984
CAGCGCTG
+
FFFFFFFF
@A00769:11:HC3HCDRXX:1:2103:2953:16031
CAGCGCTG
+
FFFFFFFF
@A00769:11:HC3HCDRXX:1:2103:5502:16031
CAGCGCTG
+
FFFFFFFF
@A00769:11:HC3HCDRXX:1:2103:3007:16125
CAGCGCTG
+
FFFFFFFF
@A00769:11:HC3HCDRXX:1:2103:17002:16125
CAGCGCTG
+
FFFFFFFF
@A00769:11:HC3HCDRXX:1:2103:20961:16125
CAGCGCTG
+
FFFFFFFF
@A00769:11:HC3HCDRXX:1:2103:10556:16172
CAGCGCTG
+
FFFFFFFF
@A00769:11:HC3HCDRXX:1:2103:9824:16188
CAGCGCTG
+
FFFFFFFF
@A00769:11:HC3HCDRXX:1:2103:24252:16188
CAGCGCTG
+
FF:FFFFF
@A00769:11:HC3HCDRXX:1:2103:20473:16250
CAGCGCTG
+
FFFFFFFF
@A00769:11:HC3HCDRXX:1:2103:5520:16282
CAGCGCTG
+
FFFF:FFF
@A00769:11:HC3HCDRXX:1:2103:8865:16313
CAGCGCTG
+
FFFFFFFF
@A00769:11:HC3HCDRXX:1:2103:12843:16313
CAGCGCTG
+
FFFFFFFF
@A00769:11:HC3HCDRXX:1:2103:23665:16360
CAGCGCTG
+
FFFFFFFF
@A00769:11:HC3HCDRXX:1:2103:8115:16391
CAGCGCTG
+
FFFFFFFF
@A00769:11:HC3HCDRXX:1:2103:32425:16470
CAGCGCTG
+
FFFFFFFF
@A00769:11:HC3HCDRXX:1:2103:8693:16517
CAGCGCTG
+
FFFFFF:F
@A00769:11:HC3HCDRXX:1:2103:10845:16517
CAGCGCTG
+
FFFFFF:F
@A00769:11:HC3HCDRXX:1:2103:28474:16517
CAGCGCTG
+
FFFFFFFF
@A00769:11:HC3HCDRXX:1:2103:15049:16532
CAGCGCTG
+
FFFFFFFF
@A00769:11:HC3HCDRXX:1:2103:27877:16579
CAGCGCTG
+
FFFFFFFF
@A00769:11:HC3HCDRXX:1:2103:13982:16595
CAGCGCTG
+
FFFFFFFF
@A00769:11:HC3HCDRXX:1:2103:3983:16658
CAGCGCTG
+
FFFFFFFF
@A00769:11:HC3HCDRXX:1:2103:29080:16720
CAGCGCTG
+
FFFFFFFF
@A00769:11:HC3HCDRXX:1:2103:29161:16799
CAGCGCTG
+
FFFFFFFF
@A00769:11:HC3HCDRXX:1:2103:25581:16830
CAGCGCTG
+
FFFFFFFF
@A00769:11:HC3HCDRXX:1:2103:14959:16877
CAGCGCTG
+
FFFFFFFF
@A00769:11:HC3HCDRXX:1:2103:16351:16877
CAGCGCTG
+
FFFFFFFF
@A00769:11:HC3HCDRXX:1:2103:9742:16924
CAGCGCTG
+
FFFFFFFF
@A00769:11:HC3HCDRXX:1:2103:19868:16955
CAGCGCTG
+
FFFFFFFF
@A00769:11:HC3HCDRXX:1:2103:7337:17018
CAGCGCTG
+
FFFFFFFF
@A00769:11:HC3HCDRXX:1:2103:13494:17096
CAGCGCTG
+
FFFFFFFF
@A00769:11:HC3HCDRXX:1:2103:13621:17127
CAGCGCTG
+
FFFFFFFF
@A00769:11:HC3HCDRXX:1:2103:17978:17127
CAGCGCTG
+
FFFFFFFF
@A00769:11:HC3HCDRXX:1:2103:23547:17190
CAGCGCTG
+
FFFFFFFF
@A00769:11:HC3HCDRXX:1:2103:22227:17221
CAGCGCTG
+
FFFFFFFF
@A00769:11:HC3HCDRXX:1:2103:1118:17237
CAGCGCTG
+
FFFFFFFF
@A00769:11:HC3HCDRXX:1:2103:2456:17268
CAGCGCTG
+
FFFFFFFF
@A00769:11:HC3HCDRXX:1:2103:7681:17331
CAGCGCTG
+
:F:F:F::
@A00769:11:HC3HCDRXX:1:2103:18096:17331
CAGCGCTG
+
FFFFFFFF
@A00769:11:HC3HCDRXX:1:2103:17969:17394
CAGCGCTG
+
FFFFFFFF
@A00769:11:HC3HCDRXX:1:2103:25174:17409
CAGCGCTG
+
FFFFFFFF
@A00769:11:HC3HCDRXX:1:2103:27615:17534
CAGCGCTG
+
FFFFFFFF
@A00769:11:HC3HCDRXX:1:2103:29875:17566
CAGCGCTG
+
FFFFFFFF
@A00769:11:HC3HCDRXX:1:2103:9570:17597
CAGCGCTG
+
FFFFFFFF
@A00769:11:HC3HCDRXX:1:2103:17056:17660
CAGCGCTG
+
FFFFFFFF
@A00769:11:HC3HCDRXX:1:2103:15835:17675
CAGCGCTG
+
FF:FFFFF
@A00769:11:HC3HCDRXX:1:2103:3305:17769
CAGCGCTG
+
FFFFFFFF
@A00769:11:HC3HCDRXX:1:2103:28420:17769
CAGCGCTG
+
FFFFFFFF
@A00769:11:HC3HCDRXX:1:2103:31557:17785
CAGCGCTG
+
FFF,FFFF
@A00769:11:HC3HCDRXX:1:2103:22453:17801
CAGCGCTG
+
FFFFFFFF
@A00769:11:HC3HCDRXX:1:2103:28827:17816
CAGCGCTG
+
FFFFFFFF
@A00769:11:HC3HCDRXX:1:2103:11939:17848
CAGCGCTG
+
FFFFFFFF
@A00769:11:HC3HCDRXX:1:2103:15899:17848
CAGCGCTG
+
FFFFFFFF
@A00769:11:HC3HCDRXX:1:2103:1506:17910
CAGCGCTG
+
FFFFFFFF
@A00769:11:HC3HCDRXX:1:2103:17309:17910
CAGCGCTG
+
FFFFFFFF
@A00769:11:HC3HCDRXX:1:2103:31738:17910
CAGCGCTG
+
F:FFFFFF
@A00769:11:HC3HCDRXX:1:2103:4752:18082
CAGCGCTG
+
FFFFFFFF
@A00769:11:HC3HCDRXX:1:2103:10836:18098
CAGCGCTG
+
FFFFFFFF
@A00769:11:HC3HCDRXX:1:2103:21630:18129
CAGCGCTG
+
FFFFFFFF
@A00769:11:HC3HCDRXX:1:2103:22516:18129
CAGCGCTG
+
FFFFFFFF
@A00769:11:HC3HCDRXX:1:2103:27462:18176
CAGCGCTG
+
FFFFFFFF
@A00769:11:HC3HCDRXX:1:2103:31846:18192
CAGCGCTG
+
FFFFFFFF
@A00769:11:HC3HCDRXX:1:2103:17915:18208
CAGCGCTG
+
FFFFFFFF
@A00769:11:HC3HCDRXX:1:2103:26684:18208
CAGCGCTG
+
FFFFFFFF
@A00769:11:HC3HCDRXX:1:2103:31837:18208
CAGCGCTG
+
FFFFFFFF
@A00769:11:HC3HCDRXX:1:2103:7527:18223
CAGCGCTG
+
FFFFFFFF
@A00769:11:HC3HCDRXX:1:2103:13856:18223
CAGCGCTG
+
FFFFFFFF
@A00769:11:HC3HCDRXX:1:2103:9968:18317
CAGCGCTG
+
F:FFFFFF
@A00769:11:HC3HCDRXX:1:2103:1922:18349
CAGCGCTG
+
FFFFFFFF
@A00769:11:HC3HCDRXX:1:2103:23656:18349
CAGCGCTG
+
FFFFFFFF
@A00769:11:HC3HCDRXX:1:2103:11903:18411
CAGCGCTG
+
FFFFFFFF
@A00769:11:HC3HCDRXX:1:2103:15130:18458
CAGCGCTG
+
FFFFFFFF
@A00769:11:HC3HCDRXX:1:2103:10230:18490
CAGCGCTG
+
FFFFFFFF
@A00769:11:HC3HCDRXX:1:2103:10800:18537
CAGCGCTG
+
FFFFFFFF
@A00769:11:HC3HCDRXX:1:2103:16785:18662
CAGCGCTG
+
FFFFFFFF
@A00769:11:HC3HCDRXX:1:2103:16740:18677
CAGCGCTG
+
FFFFFFFF
@A00769:11:HC3HCDRXX:1:2103:12753:18724
CAGCGCTG
+
FF:F,F:F
@A00769:11:HC3HCDRXX:1:2103:11632:18756
CAGCGCTG
+
FFFFFFFF
@A00769:11:HC3HCDRXX:1:2103:2311:18771
CAGCGCTG
+
FFF:FFFF
@A00769:11:HC3HCDRXX:1:2103:3577:18803
CAGCGCTG
+
FFFFFFFF
@A00769:11:HC3HCDRXX:1:2103:13322:18865
CAGCGCTG
+
FFFFFFFF
@A00769:11:HC3HCDRXX:1:2103:25220:18928
CAGCGCTG
+
FFFFFFFF
@A00769:11:HC3HCDRXX:1:2103:29559:18928
CAGCGCTG
+
FFFFFFFF
@A00769:11:HC3HCDRXX:1:2103:29568:18944
CAGCGCTG
+
FFFFFFFF
@A00769:11:HC3HCDRXX:1:2103:8305:18975
CAGCGCTG
+
FFFFFFFF
@A00769:11:HC3HCDRXX:1:2103:19253:18991
CAGCGCTG
+
FFFFFFFF
@A00769:11:HC3HCDRXX:1:2103:29288:18991
CAGCGCTG
+
FFFFFFFF
@A00769:11:HC3HCDRXX:1:2103:3143:19116
CAGCGCTG
+
FFFFFFFF
@A00769:11:HC3HCDRXX:1:2103:8540:19225
CAGCGCTG
+
FFFFFFFF
@A00769:11:HC3HCDRXX:1:2103:18213:19257
CAGCGCTG
+
FFFFFFFF
@A00769:11:HC3HCDRXX:1:2103:28022:19272
CAGCGCTG
+
FFFFFFFF
@A00769:11:HC3HCDRXX:1:2103:28158:19288
CAGCGCTG
+
FFFFFFFF
@A00769:11:HC3HCDRXX:1:2103:11867:19319
CAGCGCTG
+
FFFFFFFF
@A00769:11:HC3HCDRXX:1:2103:32841:19413
CAGCGCTG
+
FFFFFFFF
@A00769:11:HC3HCDRXX:1:2103:21703:19445
CAGCGCTG
+
FFFFFFFF
@A00769:11:HC3HCDRXX:1:2103:20374:19460
CAGCGCTG
+
FFFFFFFF
@A00769:11:HC3HCDRXX:1:2103:6334:19507
CAGCGCTG
+
FFFFFFFF
@A00769:11:HC3HCDRXX:1:2103:21965:19554
CAGCGCTG
+
FFFFFFFF
@A00769:11:HC3HCDRXX:1:2103:9697:19570
CAGCGCTG
+
FFFFFFFF
@A00769:11:HC3HCDRXX:1:2103:29975:19648
CAGCGCTG
+
FFFFFFFF
@A00769:11:HC3HCDRXX:1:2103:4607:19680
CAGCGCTG
+
FFFFFFFF
@A00769:11:HC3HCDRXX:1:2103:14733:19742
CAGCGCTG
+
FFFFFFFF
@A00769:11:HC3HCDRXX:1:2103:15257:19742
CAGCGCTG
+
FFFFFFFF
@A00769:11:HC3HCDRXX:1:2103:24135:19742
CAGCGCTG
+
FFFFFFFF
@A00769:11:HC3HCDRXX:1:2103:28366:19774
CAGCGCTG
+
FFFFFFFF
@A00769:11:HC3HCDRXX:1:2103:23231:19867
CAGCGCTG
+
FFFFFFFF
@A00769:11:HC3HCDRXX:1:2103:5692:19930
CAGCGCTG
+
FFFFFFFF
@A00769:11:HC3HCDRXX:1:2103:14733:19930
CAGCGCTG
+
FFFFFFFF
@A00769:11:HC3HCDRXX:1:2103:15447:19946
CAGCGCTG
+
FFFFFFFF
@A00769:11:HC3HCDRXX:1:2103:16857:20008
CAGCGCTG
+
FFFFFFFF
@A00769:11:HC3HCDRXX:1:2103:31964:20024
CAGCGCTG
+
FFFFFFFF
@A00769:11:HC3HCDRXX:1:2103:24912:20087
CAGCGCTG
+
FFFFFFFF
@A00769:11:HC3HCDRXX:1:2103:17725:20102
CAGCGCTG
+
FFFFFFFF
@A00769:11:HC3HCDRXX:1:2103:25898:20134
CAGCGCTG
+
F::,:F:,
@A00769:11:HC3HCDRXX:1:2103:28881:20134
CAGCGCTG
+
FFFFFFFF
@A00769:11:HC3HCDRXX:1:2103:8730:20149
CAGCGCTG
+
FFFFFFFF
@A00769:11:HC3HCDRXX:1:2103:7039:20196
CAGCGCTG
+
FFFFFFFF
@A00769:11:HC3HCDRXX:1:2103:10050:20212
CAGCGCTG
+
FFFFFFFF
@A00769:11:HC3HCDRXX:1:2103:19913:20228
CAGCGCTG
+
FFFFFFFF
@A00769:11:HC3HCDRXX:1:2103:7925:20290
CAGCGCTG
+
FFFFFFFF
@A00769:11:HC3HCDRXX:1:2103:12057:20306
CAGCGCTG
+
FFFFFFFF
@A00769:11:HC3HCDRXX:1:2103:22815:20431
CAGCGCTG
+
FFFFFFFF
@A00769:11:HC3HCDRXX:1:2103:30960:20478
CAGCGCTG
+
FFFFFFFF
@A00769:11:HC3HCDRXX:1:2103:6967:20509
CAGCGCTG
+
FFF:FFFF
@A00769:11:HC3HCDRXX:1:2103:31295:20525
CAGCGCTG
+
FF,FFFFF
@A00769:11:HC3HCDRXX:1:2103:4770:20556
CAGCGCTG
+
FFFFFFFF
@A00769:11:HC3HCDRXX:1:2103:1136:20588
CAGCGCTG
+
FFFFFFFF
@A00769:11:HC3HCDRXX:1:2103:8314:20619
CAGCGCTG
+
FFFFFFFF
@A00769:11:HC3HCDRXX:1:2103:1416:20635
CAGCGCTG
+
FFFFFFFF
@A00769:11:HC3HCDRXX:1:2103:15537:20635
CAGCGCTG
+
FFFFFFFF
@A00769:11:HC3HCDRXX:1:2103:2654:20682
CAGCGCTG
+
FFFFFFFF
@A00769:11:HC3HCDRXX:1:2103:13810:20682
CAGCGCTG
+
FFFFFFFF
@A00769:11:HC3HCDRXX:1:2103:2501:20697
CAGCGCTG
+
FFFFFFFF
@A00769:11:HC3HCDRXX:1:2103:8377:20697
CAGCGCTG
+
FFFFFFFF
@A00769:11:HC3HCDRXX:1:2103:26205:20697
CAGCGCTG
+
FFFFFFFF
@A00769:11:HC3HCDRXX:1:2103:8856:20744
CAGCGCTG
+
FFFFFFFF
@A00769:11:HC3HCDRXX:1:2103:14407:20776
CAGCGCTG
+
FFFFFFFF
@A00769:11:HC3HCDRXX:1:2103:9326:20807
CAGCGCTG
+
FFFFFFFF
@A00769:11:HC3HCDRXX:1:2103:24551:20870
CAGCGCTG
+
FFFFFFFF
@A00769:11:HC3HCDRXX:1:2103:2175:20917
CAGCGCTG
+
F:FFFFFF
@A00769:11:HC3HCDRXX:1:2103:18593:20917
CAGCGCTG
+
FF:FFFFF
@A00769:11:HC3HCDRXX:1:2103:32823:20917
CAGCGCTG
+
FFFFFFFF
@A00769:11:HC3HCDRXX:1:2103:5909:20932
CAGCGCTG
+
FFFFFFFF
@A00769:11:HC3HCDRXX:1:2103:31910:20964
CAGCGCTG
+
FFFFFFFF
@A00769:11:HC3HCDRXX:1:2103:20220:20979
CAGCGCTG
+
FFFFFFFF
@A00769:11:HC3HCDRXX:1:2103:20546:20979
CAGCGCTG
+
FFFFFFFF
@A00769:11:HC3HCDRXX:1:2103:7084:21057
CAGCGCTG
+
FFFFFFFF
@A00769:11:HC3HCDRXX:1:2103:18340:21073
CAGCGCTG
+
FFFFFFFF
@A00769:11:HC3HCDRXX:1:2103:19750:21073
CAGCGCTG
+
FFFFFFFF
@A00769:11:HC3HCDRXX:1:2103:25934:21073
CAGCGCTG
+
FFFFFFFF
@A00769:11:HC3HCDRXX:1:2103:12680:21104
CAGCGCTG
+
FFFFFFFF
@A00769:11:HC3HCDRXX:1:2103:12292:21151
CAGCGCTG
+
FFF:FF:F
@A00769:11:HC3HCDRXX:1:2103:19018:21151
CAGCGCTG
+
FFFFFFFF
@A00769:11:HC3HCDRXX:1:2103:15501:21167
CAGCGCTG
+
FFF::FF:
@A00769:11:HC3HCDRXX:1:2103:9851:21245
CAGCGCTG
+
FFFFFFFF
@A00769:11:HC3HCDRXX:1:2103:10601:21261
CAGCGCTG
+
FFFFFFFF
@A00769:11:HC3HCDRXX:1:2103:23511:21261
CAGCGCTG
+
FFFFFFFF
@A00769:11:HC3HCDRXX:1:2103:10619:21324
CAGCGCTG
+
FF:FFFFF
@A00769:11:HC3HCDRXX:1:2103:6967:21355
CAGCGCTG
+
FFFFFFFF
@A00769:11:HC3HCDRXX:1:2103:10447:21371
CAGCGCTG
+
FFFFFFFF
@A00769:11:HC3HCDRXX:1:2103:9263:21386
CAGCGCTG
+
FFFFFFFF
@A00769:11:HC3HCDRXX:1:2103:23050:21433
CAGCGCTG
+
FFFFFFFF
@A00769:11:HC3HCDRXX:1:2103:28140:21480
CAGCGCTG
+
FF,FFF:,
@A00769:11:HC3HCDRXX:1:2103:15203:21496
CAGCGCTG
+
FF:,FFF:
@A00769:11:HC3HCDRXX:1:2103:2700:21512
CAGCGCTG
+
FFFFFFFF
@A00769:11:HC3HCDRXX:1:2103:1389:21527
CAGCGCTG
+
FFFFFFFF
@A00769:11:HC3HCDRXX:1:2103:13530:21574
CAGCGCTG
+
FFFFFFFF
@A00769:11:HC3HCDRXX:1:2103:8477:21621
CAGCGCTG
+
FFFFFFFF
@A00769:11:HC3HCDRXX:1:2103:18041:21652
CAGCGCTG
+
FFFFFFFF
@A00769:11:HC3HCDRXX:1:2103:14091:21668
CAGCGCTG
+
FFFFFFFF
@A00769:11:HC3HCDRXX:1:2103:2636:21715
CAGCGCTG
+
FFFFFFFF
@A00769:11:HC3HCDRXX:1:2103:25979:21715
CAGCGCTG
+
FFFFFFFF
@A00769:11:HC3HCDRXX:1:2103:12491:21746
CAGCGCTG
+
FFFFFFFF
@A00769:11:HC3HCDRXX:1:2103:17806:21746
CAGCGCTG
+
FFFFFFFF
@A00769:11:HC3HCDRXX:1:2103:25690:21778
CAGCGCTG
+
FFFFFFFF
@A00769:11:HC3HCDRXX:1:2103:13349:21793
CAGCGCTG
+
FFFFFFFF
@A00769:11:HC3HCDRXX:1:2103:23276:21793
CAGCGCTG
+
FFFFFFFF
@A00769:11:HC3HCDRXX:1:2103:6433:21809
CAGCGCTG
+
FFFFFFFF
@A00769:11:HC3HCDRXX:1:2103:8169:21840
CAGCGCTG
+
FFFFFFFF
@A00769:11:HC3HCDRXX:1:2103:28113:21840
CAGCGCTG
+
FF:F:F:F
@A00769:11:HC3HCDRXX:1:2103:10303:21872
CAGCGCTG
+
FFFFFFFF
@A00769:11:HC3HCDRXX:1:2103:22200:21872
CAGCGCTG
+
FFFFFFFF
@A00769:11:HC3HCDRXX:1:2103:23520:21872
CAGCGCTG
+
FFFFFFFF
@A00769:11:HC3HCDRXX:1:2103:3097:21950
CAGCGCTG
+
FFFFFFFF
@A00769:11:HC3HCDRXX:1:2103:26720:21966
CAGCGCTG
+
FFFFFFFF
@A00769:11:HC3HCDRXX:1:2103:4499:22028
CAGCGCTG
+
FFFFFF,:
@A00769:11:HC3HCDRXX:1:2103:26196:22028
CAGCGCTG
+
FFFFFFFF
@A00769:11:HC3HCDRXX:1:2103:25337:22106
CAGCGCTG
+
FF,F,FFF
@A00769:11:HC3HCDRXX:1:2103:29206:22138
CAGCGCTG
+
FFFFFFFF
@A00769:11:HC3HCDRXX:1:2103:19379:22185
CAGCGCTG
+
FFFFFFFF
@A00769:11:HC3HCDRXX:1:2103:29487:22216
CAGCGCTG
+
FFFFFFFF
@A00769:11:HC3HCDRXX:1:2103:12346:22247
CAGCGCTG
+
FFFFFFFF
@A00769:11:HC3HCDRXX:1:2103:6072:22341
CAGCGCTG
+
FFFFFFFF
@A00769:11:HC3HCDRXX:1:2103:31765:22341
CAGCGCTG
+
FFFFFFFF
@A00769:11:HC3HCDRXX:1:2103:6759:22373
CAGCGCTG
+
FFFFFFFF
@A00769:11:HC3HCDRXX:1:2103:20781:22388
CAGCGCTG
+
FFFFFFFF
@A00769:11:HC3HCDRXX:1:2103:29514:22420
CAGCGCTG
+
FFFFFFFF
@A00769:11:HC3HCDRXX:1:2103:31684:22420
CAGCGCTG
+
:FFFFF:F
@A00769:11:HC3HCDRXX:1:2103:13630:22435
CAGCGCTG
+
FFFFFFFF
@A00769:11:HC3HCDRXX:1:2103:6551:22451
CAGCGCTG
+
FFF:FFFF
@A00769:11:HC3HCDRXX:1:2103:31611:22482
CAGCGCTG
+
FFFFFFFF
@A00769:11:HC3HCDRXX:1:2103:4906:22576
CAGCGCTG
+
FFFF:FFF
@A00769:11:HC3HCDRXX:1:2103:4191:22623
CAGCGCTG
+
F:FFFFFF
@A00769:11:HC3HCDRXX:1:2103:19063:22639
CAGCGCTG
+
FFFFFFFF
@A00769:11:HC3HCDRXX:1:2103:23683:22654
CAGCGCTG
+
FFFFFFFF
@A00769:11:HC3HCDRXX:1:2103:25545:22654
CAGCGCTG
+
FFF:FFFF
@A00769:11:HC3HCDRXX:1:2103:26503:22654
CAGCGCTG
+
FFFFFFFF
@A00769:11:HC3HCDRXX:1:2103:1479:22717
CAGCGCTG
+
FFFFFFFF
@A00769:11:HC3HCDRXX:1:2103:18882:22764
CAGCGCTG
+
FFFFFFFF
@A00769:11:HC3HCDRXX:1:2103:19931:22764
CAGCGCTG
+
FFFFFFFF
@A00769:11:HC3HCDRXX:1:2103:32470:22780
CAGCGCTG
+
FFFFFFFF
@A00769:11:HC3HCDRXX:1:2103:30933:22811
CAGCGCTG
+
FFFFFFFF
@A00769:11:HC3HCDRXX:1:2103:18837:22842
CAGCGCTG
+
FFFFFFFF
@A00769:11:HC3HCDRXX:1:2103:12364:22905
CAGCGCTG
+
FFFFFFFF
@A00769:11:HC3HCDRXX:1:2103:21947:22905
CAGCGCTG
+
FFF,,,F,
@A00769:11:HC3HCDRXX:1:2103:14922:22921
CAGCGCTG
+
FFFFFFFF
@A00769:11:HC3HCDRXX:1:2103:32353:22921
CAGCGCTG
+
FF,FFF,F
@A00769:11:HC3HCDRXX:1:2103:16034:22936
CAGCGCTG
+
FFFFFFFF
@A00769:11:HC3HCDRXX:1:2103:11659:22968
CAGCGCTG
+
FFFFFFFF
@A00769:11:HC3HCDRXX:1:2103:9842:22983
CAGCGCTG
+
FFFF:FFF
@A00769:11:HC3HCDRXX:1:2103:24885:23015
CAGCGCTG
+
FFFFFFFF
@A00769:11:HC3HCDRXX:1:2103:1235:23077
CAGCGCTG
+
FFFFFFFF
@A00769:11:HC3HCDRXX:1:2103:18313:23093
CAGCGCTG
+
FFFFFFFF
@A00769:11:HC3HCDRXX:1:2103:22860:23202
CAGCGCTG
+
FFFFFFFF
@A00769:11:HC3HCDRXX:1:2103:25310:23281
CAGCGCTG
+
FFFFFFFF
@A00769:11:HC3HCDRXX:1:2103:31060:23312
CAGCGCTG
+
FFFFFFFF
@A00769:11:HC3HCDRXX:1:2103:5837:23343
CAGCGCTG
+
FFFFFFFF
@A00769:11:HC3HCDRXX:1:2103:21305:23359
CAGCGCTG
+
FFFFFFFF
@A00769:11:HC3HCDRXX:1:2103:24985:23375
CAGCGCTG
+
FFFFFFFF
@A00769:11:HC3HCDRXX:1:2103:30210:23375
CAGCGCTG
+
FFFFFFFF
@A00769:11:HC3HCDRXX:1:2103:18032:23390
CAGCGCTG
+
F:FFFFFF
@A00769:11:HC3HCDRXX:1:2103:10447:23406
CAGCGCTG
+
FFFFFFFF
@A00769:11:HC3HCDRXX:1:2103:14606:23406
CAGCGCTG
+
FFFFFFFF
@A00769:11:HC3HCDRXX:1:2103:30969:23469
CAGCGCTG
+
FFFFFFFF
@A00769:11:HC3HCDRXX:1:2103:16857:23484
CAGCGCTG
+
FFFFFFFF
@A00769:11:HC3HCDRXX:1:2103:4625:23500
CAGCGCTG
+
FFFFFFFF
@A00769:11:HC3HCDRXX:1:2103:8061:23500
CAGCGCTG
+
FFFFFFFF
@A00769:11:HC3HCDRXX:1:2103:3070:23531
CAGCGCTG
+
FFFFFFFF
@A00769:11:HC3HCDRXX:1:2103:15935:23547
CAGCGCTG
+
FFFFFFFF
@A00769:11:HC3HCDRXX:1:2103:32805:23547
CAGCGCTG
+
FFF,FFFF
@A00769:11:HC3HCDRXX:1:2103:6515:23578
CAGCGCTG
+
FFFFFFFF
@A00769:11:HC3HCDRXX:1:2103:14000:23578
CAGCGCTG
+
FFFFFFFF
@A00769:11:HC3HCDRXX:1:2103:21956:23578
CAGCGCTG
+
:FFFFFFF
@A00769:11:HC3HCDRXX:1:2103:7572:23594
CAGCGCTG
+
FFFFFFFF
@A00769:11:HC3HCDRXX:1:2103:18819:23719
CAGCGCTG
+
FFFFFFFF
@A00769:11:HC3HCDRXX:1:2103:12301:23797
CAGCGCTG
+
FFFFFFFF
@A00769:11:HC3HCDRXX:1:2103:18177:23797
CAGCGCTG
+
FFFFFFFF
@A00769:11:HC3HCDRXX:1:2103:11984:23813
CAGCGCTG
+
FFFFFFFF
@A00769:11:HC3HCDRXX:1:2103:6949:23860
CAGCGCTG
+
FFFFFFFF
@A00769:11:HC3HCDRXX:1:2103:4553:23876
CAGCGCTG
+
FFFFFFFF
@A00769:11:HC3HCDRXX:1:2103:31367:23938
CAGCGCTG
+
FFFFFFFF
@A00769:11:HC3HCDRXX:1:2103:14172:23970
CAGCGCTG
+
FFFFFFFF
@A00769:11:HC3HCDRXX:1:2103:28438:24001
CAGCGCTG
+
FFFFFFFF
@A00769:11:HC3HCDRXX:1:2103:3251:24064
CAGCGCTG
+
FFFFFFFF
@A00769:11:HC3HCDRXX:1:2103:5493:24064
CAGCGCTG
+
FFFFFFFF
@A00769:11:HC3HCDRXX:1:2103:16043:24079
CAGCGCTG
+
FFFFFFFF
@A00769:11:HC3HCDRXX:1:2103:23122:24095
CAGCGCTG
+
FFFFFFFF
@A00769:11:HC3HCDRXX:1:2103:22535:24142
CAGCGCTG
+
FFFFFFFF
@A00769:11:HC3HCDRXX:1:2103:7771:24251
CAGCGCTG
+
FFFFFFFF
@A00769:11:HC3HCDRXX:1:2103:21911:24251
CAGCGCTG
+
FFFFFFFF
@A00769:11:HC3HCDRXX:1:2103:11568:24283
CAGCGCTG
+
FFFFFFFF
@A00769:11:HC3HCDRXX:1:2103:25337:24330
CAGCGCTG
+
FFFFFFFF
@A00769:11:HC3HCDRXX:1:2103:2672:24345
CAGCGCTG
+
FFFFFFFF
@A00769:11:HC3HCDRXX:1:2103:10619:24392
CAGCGCTG
+
FF:FFFFF
@A00769:11:HC3HCDRXX:1:2103:18991:24392
CAGCGCTG
+
FFFFFFFF
@A00769:11:HC3HCDRXX:1:2103:24722:24424
CAGCGCTG
+
FFFFFFFF
@A00769:11:HC3HCDRXX:1:2103:31792:24424
CAGCGCTG
+
FFFFFFFF
@A00769:11:HC3HCDRXX:1:2103:13630:24439
CAGCGCTG
+
FFFFFFFF
@A00769:11:HC3HCDRXX:1:2103:28528:24439
CAGCGCTG
+
FFFFFFFF
@A00769:11:HC3HCDRXX:1:2103:28772:24518
CAGCGCTG
+
FFFFFFFF
@A00769:11:HC3HCDRXX:1:2103:28330:24627
CAGCGCTG
+
FFFFFFFF
@A00769:11:HC3HCDRXX:1:2103:15049:24643
CAGCGCTG
+
FFFFFFFF
@A00769:11:HC3HCDRXX:1:2103:28962:24659
CAGCGCTG
+
FFFFFFFF
@A00769:11:HC3HCDRXX:1:2103:16957:24784
CAGCGCTG
+
,:FFFFFF
@A00769:11:HC3HCDRXX:1:2103:20627:24784
CAGCGCTG
+
FFFFFFFF
@A00769:11:HC3HCDRXX:1:2103:26820:24799
CAGCGCTG
+
FFFFFFFF
@A00769:11:HC3HCDRXX:1:2103:17345:24925
CAGCGCTG
+
FFFFFFFF
@A00769:11:HC3HCDRXX:1:2103:29487:24940
CAGCGCTG
+
FFFFFF:F
@A00769:11:HC3HCDRXX:1:2103:1099:25003
CAGCGCTG
+
FFFFFFFF
@A00769:11:HC3HCDRXX:1:2103:15447:25019
CAGCGCTG
+
FFFFFFFF
@A00769:11:HC3HCDRXX:1:2103:18530:25034
CAGCGCTG
+
FFFFFFFF
@A00769:11:HC3HCDRXX:1:2103:17011:25066
CAGCGCTG
+
FFFFFFF:
@A00769:11:HC3HCDRXX:1:2103:17635:25175
CAGCGCTG
+
FFFFFFFF
@A00769:11:HC3HCDRXX:1:2103:17192:25222
CAGCGCTG
+
FFFFFFFF
@A00769:11:HC3HCDRXX:1:2103:18765:25254
CAGCGCTG
+
FFFFFFFF
@A00769:11:HC3HCDRXX:1:2103:19144:25347
CAGCGCTG
+
FFFFF:FF
@A00769:11:HC3HCDRXX:1:2103:24858:25473
CAGCGCTG
+
FFFFFFFF
@A00769:11:HC3HCDRXX:1:2103:32515:25488
CAGCGCTG
+
FFFFFFFF
@A00769:11:HC3HCDRXX:1:2103:10131:25520
CAGCGCTG
+
FFFFFFFF
@A00769:11:HC3HCDRXX:1:2103:1823:25535
CAGCGCTG
+
FFFFFFFF
@A00769:11:HC3HCDRXX:1:2103:10465:25567
CAGCGCTG
+
FFFFFFFF
@A00769:11:HC3HCDRXX:1:2103:23873:25582
CAGCGCTG
+
FFFFFFFF
@A00769:11:HC3HCDRXX:1:2103:2817:25723
CAGCGCTG
+
FFFFFFFF
@A00769:11:HC3HCDRXX:1:2103:13964:25770
CAGCGCTG
+
FFFFFFFF
@A00769:11:HC3HCDRXX:1:2103:31494:25848
CAGCGCTG
+
FFFFFFFF
@A00769:11:HC3HCDRXX:1:2103:20690:25895
CAGCGCTG
+
FFFFFFFF
@A00769:11:HC3HCDRXX:1:2103:25690:25942
CAGCGCTG
+
FFFFFFFF
@A00769:11:HC3HCDRXX:1:2103:4679:25974
CAGCGCTG
+
FFFFFFFF
@A00769:11:HC3HCDRXX:1:2103:31367:26005
CAGCGCTG
+
FFFFFFFF
@A00769:11:HC3HCDRXX:1:2103:4978:26052
CAGCGCTG
+
FFFFFFFF
@A00769:11:HC3HCDRXX:1:2103:31864:26083
CAGCGCTG
+
,:FFFF:F
@A00769:11:HC3HCDRXX:1:2103:3260:26177
CAGCGCTG
+
FFFFFFFF
@A00769:11:HC3HCDRXX:1:2103:9760:26224
CAGCGCTG
+
FFFF:F:F
@A00769:11:HC3HCDRXX:1:2103:13069:26224
CAGCGCTG
+
FFFFFFFF
@A00769:11:HC3HCDRXX:1:2103:18385:26256
CAGCGCTG
+
FFFFFFFF
@A00769:11:HC3HCDRXX:1:2103:4146:26271
CAGCGCTG
+
FFFFFFFF
@A00769:11:HC3HCDRXX:1:2103:18141:26459
CAGCGCTG
+
FFFFFFFF
@A00769:11:HC3HCDRXX:1:2103:2736:26522
CAGCGCTG
+
FF:F,FFF
@A00769:11:HC3HCDRXX:1:2103:5954:26553
CAGCGCTG
+
FFFFFFFF
@A00769:11:HC3HCDRXX:1:2103:29713:26553
CAGCGCTG
+
FFFFFFFF
@A00769:11:HC3HCDRXX:1:2103:2401:26569
CAGCGCTG
+
FFFFFFFF
@A00769:11:HC3HCDRXX:1:2103:3866:26569
CAGCGCTG
+
FFFFFFFF
@A00769:11:HC3HCDRXX:1:2103:17725:26616
CAGCGCTG
+
FFFFFFFF
@A00769:11:HC3HCDRXX:1:2103:11776:26678
CAGCGCTG
+
FFFFFFFF
@A00769:11:HC3HCDRXX:1:2103:6361:26694
CAGCGCTG
+
FFFFFFFF
@A00769:11:HC3HCDRXX:1:2103:15058:26694
CAGCGCTG
+
FFFFFFFF
@A00769:11:HC3HCDRXX:1:2103:28682:26772
CAGCGCTG
+
FF:FFFFF
@A00769:11:HC3HCDRXX:1:2103:17607:26913
CAGCGCTG
+
FFFFFFFF
@A00769:11:HC3HCDRXX:1:2103:18539:26960
CAGCGCTG
+
FFFFFFFF
@A00769:11:HC3HCDRXX:1:2103:3206:26991
CAGCGCTG
+
FFFFFFFF
@A00769:11:HC3HCDRXX:1:2103:27471:26991
CAGCGCTG
+
FFFFF:FF
@A00769:11:HC3HCDRXX:1:2103:21875:27038
CAGCGCTG
+
FFFFFFFF
@A00769:11:HC3HCDRXX:1:2103:4010:27070
CAGCGCTG
+
FF,:F::F
@A00769:11:HC3HCDRXX:1:2103:7672:27085
CAGCGCTG
+
FFFFFFFF
@A00769:11:HC3HCDRXX:1:2103:26512:27148
CAGCGCTG
+
FFFFFFFF
@A00769:11:HC3HCDRXX:1:2103:29912:27179
CAGCGCTG
+
FFFFFFFF
@A00769:11:HC3HCDRXX:1:2103:9534:27211
CAGCGCTG
+
FFFFFFFF
@A00769:11:HC3HCDRXX:1:2103:19822:27211
CAGCGCTG
+
FFFFFFFF
@A00769:11:HC3HCDRXX:1:2103:3965:27242
CAGCGCTG
+
FFFFFFFF
@A00769:11:HC3HCDRXX:1:2103:26277:27336
CAGCGCTG
+
FFFFFFFF
@A00769:11:HC3HCDRXX:1:2103:17400:27367
CAGCGCTG
+
FFFFFFFF
@A00769:11:HC3HCDRXX:1:2103:18114:27383
CAGCGCTG
+
FFFFFFFF
@A00769:11:HC3HCDRXX:1:2103:19063:27398
CAGCGCTG
+
FFFFFFFF
@A00769:11:HC3HCDRXX:1:2103:2537:27430
CAGCGCTG
+
FFFFFFFF
@A00769:11:HC3HCDRXX:1:2103:29658:27430
CAGCGCTG
+
FFFFFFFF
@A00769:11:HC3HCDRXX:1:2103:24768:27477
CAGCGCTG
+
FFFFFFFF
@A00769:11:HC3HCDRXX:1:2103:12301:27492
CAGCGCTG
+
FFFFFFFF
@A00769:11:HC3HCDRXX:1:2103:2193:27524
CAGCGCTG
+
FFFFFFFF
@A00769:11:HC3HCDRXX:1:2103:5150:27539
CAGCGCTG
+
FFFFFFFF
@A00769:11:HC3HCDRXX:1:2103:3233:27571
CAGCGCTG
+
FFFFFFFF
@A00769:11:HC3HCDRXX:1:2103:23303:27602
CAGCGCTG
+
:FFFFF:F
@A00769:11:HC3HCDRXX:1:2103:24505:27618
CAGCGCTG
+
FFFFFFFF
@A00769:11:HC3HCDRXX:1:2103:25382:27633
CAGCGCTG
+
FFF,FFFF
@A00769:11:HC3HCDRXX:1:2103:4092:27649
CAGCGCTG
+
FFFFFFFF
@A00769:11:HC3HCDRXX:1:2103:25852:27727
CAGCGCTG
+
FFFF,F,F
@A00769:11:HC3HCDRXX:1:2103:7780:27743
CAGCGCTG
+
FFFFFFF,
@A00769:11:HC3HCDRXX:1:2103:5855:27759
CAGCGCTG
+
FFFFFFFF
@A00769:11:HC3HCDRXX:1:2103:12301:27774
CAGCGCTG
+
FFFFFFFF
@A00769:11:HC3HCDRXX:1:2103:13530:27774
CAGCGCTG
+
FFFFFFFF
@A00769:11:HC3HCDRXX:1:2103:3061:27837
CAGCGCTG
+
FFFFFFFF
@A00769:11:HC3HCDRXX:1:2103:20365:27868
CAGCGCTG
+
FFFFFFFF
@A00769:11:HC3HCDRXX:1:2103:7970:27915
CAGCGCTG
+
::F:FF:F
@A00769:11:HC3HCDRXX:1:2103:8730:27915
CAGCGCTG
+
FFFFFFFF
@A00769:11:HC3HCDRXX:1:2103:4164:27931
CAGCGCTG
+
FF,F:F,,
@A00769:11:HC3HCDRXX:1:2103:11171:28103
CAGCGCTG
+
FFFFFFFF
@A00769:11:HC3HCDRXX:1:2103:23493:28119
CAGCGCTG
+
FFFFFFFF
@A00769:11:HC3HCDRXX:1:2103:28664:28150
CAGCGCTG
+
FFFFFFFF
@A00769:11:HC3HCDRXX:1:2103:8549:28228
CAGCGCTG
+
FFF:FFFF
@A00769:11:HC3HCDRXX:1:2103:16993:28291
CAGCGCTG
+
FFFFFFFF
@A00769:11:HC3HCDRXX:1:2103:19868:28291
CAGCGCTG
+
FFFFFFFF
@A00769:11:HC3HCDRXX:1:2103:2537:28338
CAGCGCTG
+
FFFFFFFF
@A00769:11:HC3HCDRXX:1:2103:5457:28385
CAGCGCTG
+
FFFFFFFF
@A00769:11:HC3HCDRXX:1:2103:1850:28401
CAGCGCTG
+
FFFFFFFF
@A00769:11:HC3HCDRXX:1:2103:22589:28401
CAGCGCTG
+
FFFFFFFF
@A00769:11:HC3HCDRXX:1:2103:24695:28416
CAGCGCTG
+
FFFFFFFF
@A00769:11:HC3HCDRXX:1:2103:25473:28416
CAGCGCTG
+
FFFFFFFF
@A00769:11:HC3HCDRXX:1:2103:12780:28447
CAGCGCTG
+
FFFFFFFF
@A00769:11:HC3HCDRXX:1:2103:22209:28463
CAGCGCTG
+
FFFFFFFF
@A00769:11:HC3HCDRXX:1:2103:1904:28557
CAGCGCTG
+
FFFFFFFF
@A00769:11:HC3HCDRXX:1:2103:19669:28635
CAGCGCTG
+
FFFFFFFF
@A00769:11:HC3HCDRXX:1:2103:12418:28698
CAGCGCTG
+
FFFFFFFF
@A00769:11:HC3HCDRXX:1:2103:13187:28714
CAGCGCTG
+
FFFFFFFF
@A00769:11:HC3HCDRXX:1:2103:13223:28714
CAGCGCTG
+
FF::FFFF
@A00769:11:HC3HCDRXX:1:2103:29749:28745
CAGCGCTG
+
FFFFFFFF
@A00769:11:HC3HCDRXX:1:2103:1859:28792
CAGCGCTG
+
FFFFFFFF
@A00769:11:HC3HCDRXX:1:2103:13612:28792
CAGCGCTG
+
FFFFFFFF
@A00769:11:HC3HCDRXX:1:2103:11324:28808
CAGCGCTG
+
FFFFFFFF
@A00769:11:HC3HCDRXX:1:2103:22761:28917
CAGCGCTG
+
FFFFFFFF
@A00769:11:HC3HCDRXX:1:2103:1226:28948
CAGCGCTG
+
FFFFFFFF
@A00769:11:HC3HCDRXX:1:2103:8847:29027
CAGCGCTG
+
FFFFFFFF
@A00769:11:HC3HCDRXX:1:2103:17282:29199
CAGCGCTG
+
FFFFFFFF
@A00769:11:HC3HCDRXX:1:2103:28546:29230
CAGCGCTG
+
:FF:FF,F
@A00769:11:HC3HCDRXX:1:2103:9191:29246
CAGCGCTG
+
FFFFFFFF
@A00769:11:HC3HCDRXX:1:2103:7374:29262
CAGCGCTG
+
FFFFFFFF
@A00769:11:HC3HCDRXX:1:2103:22742:29262
CAGCGCTG
+
FFFFFFFF
@A00769:11:HC3HCDRXX:1:2103:16767:29340
CAGCGCTG
+
FFFFFFFF
@A00769:11:HC3HCDRXX:1:2103:5647:29403
CAGCGCTG
+
F:FF:FFF
@A00769:11:HC3HCDRXX:1:2103:19949:29403
CAGCGCTG
+
FFFFFFFF
@A00769:11:HC3HCDRXX:1:2103:12798:29450
CAGCGCTG
+
,FF:F:F,
@A00769:11:HC3HCDRXX:1:2103:15329:29450
CAGCGCTG
+
FFFFFFFF
@A00769:11:HC3HCDRXX:1:2103:1841:29512
CAGCGCTG
+
FFFFFFFF
@A00769:11:HC3HCDRXX:1:2103:28465:29590
CAGCGCTG
+
FFFFFFFF
@A00769:11:HC3HCDRXX:1:2103:19849:29637
CAGCGCTG
+
FFFFFFFF
@A00769:11:HC3HCDRXX:1:2103:25880:29653
CAGCGCTG
+
FFFFF,F:
@A00769:11:HC3HCDRXX:1:2103:8865:29684
CAGCGCTG
+
FFFFFFFF
@A00769:11:HC3HCDRXX:1:2103:22209:29716
CAGCGCTG
+
FFFFFFFF
@A00769:11:HC3HCDRXX:1:2103:30101:29731
CAGCGCTG
+
FFFFFFFF
@A00769:11:HC3HCDRXX:1:2103:31566:29763
CAGCGCTG
+
FFFFFFFF
@A00769:11:HC3HCDRXX:1:2103:8260:29794
CAGCGCTG
+
FF,:FFFF
@A00769:11:HC3HCDRXX:1:2103:15763:29825
CAGCGCTG
+
FFFFFFFF
@A00769:11:HC3HCDRXX:1:2103:21558:29872
CAGCGCTG
+
FFFFFFFF
@A00769:11:HC3HCDRXX:1:2103:21866:29872
CAGCGCTG
+
FFFFFFFF
@A00769:11:HC3HCDRXX:1:2103:27037:29872
CAGCGCTG
+
FFFFFFFF
@A00769:11:HC3HCDRXX:1:2103:3215:29888
CAGCGCTG
+
FFFFFFFF
@A00769:11:HC3HCDRXX:1:2103:12707:29888
CAGCGCTG
+
FFFFFFFF
@A00769:11:HC3HCDRXX:1:2103:18132:29888
CAGCGCTG
+
FFFFFFFF
@A00769:11:HC3HCDRXX:1:2103:7618:29935
CAGCGCTG
+
FFFFFFFF
@A00769:11:HC3HCDRXX:1:2103:22435:29951
CAGCGCTG
+
FFFFFFFF
@A00769:11:HC3HCDRXX:1:2103:28709:29982
CAGCGCTG
+
FFFFFFFF
@A00769:11:HC3HCDRXX:1:2103:8522:29997
CAGCGCTG
+
:F,FFFFF
@A00769:11:HC3HCDRXX:1:2103:32253:30013
CAGCGCTG
+
FFFFFFFF
@A00769:11:HC3HCDRXX:1:2103:13386:30060
CAGCGCTG
+
FFFFFFFF
@A00769:11:HC3HCDRXX:1:2103:30291:30154
CAGCGCTG
+
FFFFF:FF
@A00769:11:HC3HCDRXX:1:2103:23511:30217
CAGCGCTG
+
FFFFFFFF
@A00769:11:HC3HCDRXX:1:2103:2754:30248
CAGCGCTG
+
FFFFFFFF
@A00769:11:HC3HCDRXX:1:2103:3477:30279
CAGCGCTG
+
FF:F:,FF
@A00769:11:HC3HCDRXX:1:2103:25084:30311
CAGCGCTG
+
FFFFFFFF
@A00769:11:HC3HCDRXX:1:2103:5909:30326
CAGCGCTG
+
F,,,::F:
@A00769:11:HC3HCDRXX:1:2103:8395:30342
CAGCGCTG
+
FFFFFFFF
@A00769:11:HC3HCDRXX:1:2103:1506:30467
CAGCGCTG
+
FFFFFFFF
@A00769:11:HC3HCDRXX:1:2103:10673:30467
CAGCGCTG
+
FFFFFFFF
@A00769:11:HC3HCDRXX:1:2103:16405:30561
CAGCGCTG
+
FFFFFFFF
@A00769:11:HC3HCDRXX:1:2103:31928:30608
CAGCGCTG
+
FFFFFFFF
@A00769:11:HC3HCDRXX:1:2103:2193:30655
CAGCGCTG
+
FFF:FFF:
@A00769:11:HC3HCDRXX:1:2103:12075:30702
CAGCGCTG
+
FFFFFFFF
@A00769:11:HC3HCDRXX:1:2103:15510:30702
CAGCGCTG
+
FFFFFFFF
@A00769:11:HC3HCDRXX:1:2103:6262:30718
CAGCGCTG
+
FFFFFFFF
@A00769:11:HC3HCDRXX:1:2103:27769:30765
CAGCGCTG
+
FFFFFFFF
@A00769:11:HC3HCDRXX:1:2103:7184:30812
CAGCGCTG
+
FFFFFFFF
@A00769:11:HC3HCDRXX:1:2103:6081:30843
CAGCGCTG
+
FFFFFFFF
@A00769:11:HC3HCDRXX:1:2103:5421:30921
CAGCGCTG
+
FFFFFFFF
@A00769:11:HC3HCDRXX:1:2103:3803:31000
CAGCGCTG
+
FFFFFFFF
@A00769:11:HC3HCDRXX:1:2103:15528:31015
CAGCGCTG
+
FFFFFFFF
@A00769:11:HC3HCDRXX:1:2103:22254:31015
CAGCGCTG
+
FFFFFFFF
@A00769:11:HC3HCDRXX:1:2103:3875:31093
CAGCGCTG
+
FF:,:F,F
@A00769:11:HC3HCDRXX:1:2103:21341:31093
CAGCGCTG
+
FFFFFFFF
@A00769:11:HC3HCDRXX:1:2103:12943:31109
CAGCGCTG
+
FFFFFFFF
@A00769:11:HC3HCDRXX:1:2103:23701:31109
CAGCGCTG
+
FFFFFFFF
@A00769:11:HC3HCDRXX:1:2103:1362:31125
CAGCGCTG
+
F:,F,F,,
@A00769:11:HC3HCDRXX:1:2103:21007:31140
CAGCGCTG
+
FFFFFFFF
@A00769:11:HC3HCDRXX:1:2103:25925:31140
CAGCGCTG
+
FFFFFFFF
@A00769:11:HC3HCDRXX:1:2103:1759:31156
CAGCGCTG
+
FFFFFFFF
@A00769:11:HC3HCDRXX:1:2103:8793:31156
CAGCGCTG
+
FFFFFFFF
@A00769:11:HC3HCDRXX:1:2103:28339:31187
CAGCGCTG
+
FFFFFFFF
@A00769:11:HC3HCDRXX:1:2103:29649:31203
CAGCGCTG
+
FFFFFFFF
@A00769:11:HC3HCDRXX:1:2103:27588:31234
CAGCGCTG
+
FFFFFFFF
@A00769:11:HC3HCDRXX:1:2103:15474:31328
CAGCGCTG
+
FFFFFFFF
@A00769:11:HC3HCDRXX:1:2103:19786:31375
CAGCGCTG
+
FFFFFFFF
@A00769:11:HC3HCDRXX:1:2103:16215:31391
CAGCGCTG
+
FFFFFFFF
@A00769:11:HC3HCDRXX:1:2103:13602:31407
CAGCGCTG
+
F,FFFFFF
@A00769:11:HC3HCDRXX:1:2103:8684:31469
CAGCGCTG
+
FFFFFFFF
@A00769:11:HC3HCDRXX:1:2103:15664:31563
CAGCGCTG
+
FFFFFFFF
@A00769:11:HC3HCDRXX:1:2103:2311:31610
CAGCGCTG
+
FFFFFFFF
@A00769:11:HC3HCDRXX:1:2103:3522:31704
CAGCGCTG
+
FFFFFFFF
@A00769:11:HC3HCDRXX:1:2103:6180:31704
CAGCGCTG
+
FFFFFFFF
@A00769:11:HC3HCDRXX:1:2103:23077:31782
CAGCGCTG
+
FFFFFFFF
@A00769:11:HC3HCDRXX:1:2103:29966:31814
CAGCGCTG
+
FFFFFFFF
@A00769:11:HC3HCDRXX:1:2103:29957:31829
CAGCGCTG
+
FFFFFFFF
@A00769:11:HC3HCDRXX:1:2103:11749:31861
CAGCGCTG
+
FFFFFFFF
@A00769:11:HC3HCDRXX:1:2103:6840:31908
CAGCGCTG
+
FFFFFFFF
@A00769:11:HC3HCDRXX:1:2103:23782:31939
CAGCGCTG
+
FFFFFFFF
@A00769:11:HC3HCDRXX:1:2103:28429:31939
CAGCGCTG
+
FFFFFF:F
@A00769:11:HC3HCDRXX:1:2103:1787:32017
CAGCGCTG
+
FFFFFFFF
@A00769:11:HC3HCDRXX:1:2103:31955:32064
CAGCGCTG
+
FFFFFFFF
@A00769:11:HC3HCDRXX:1:2103:21368:32142
CAGCGCTG
+
FFFFFFFF
@A00769:11:HC3HCDRXX:1:2103:23674:32158
CAGCGCTG
+
FFFFFFFF
@A00769:11:HC3HCDRXX:1:2103:4246:32174
CAGCGCTG
+
FFFFFFFF
@A00769:11:HC3HCDRXX:1:2103:11948:32205
CAGCGCTG
+
FFFFFFFF
@A00769:11:HC3HCDRXX:1:2103:31295:32236
CAGCGCTG
+
FFFFFFFF
@A00769:11:HC3HCDRXX:1:2103:26413:32299
CAGCGCTG
+
FFF:FFFF
@A00769:11:HC3HCDRXX:1:2103:20283:32362
CAGCGCTG
+
FFFFFFFF
@A00769:11:HC3HCDRXX:1:2103:6008:32409
CAGCGCTG
+
FFFFFFFF
@A00769:11:HC3HCDRXX:1:2103:10158:32487
CAGCGCTG
+
FF:FFFF,
@A00769:11:HC3HCDRXX:1:2103:10673:32534
CAGCGCTG
+
FFFFF:FF
@A00769:11:HC3HCDRXX:1:2103:1452:32597
CAGCGCTG
+
FFFFFFFF
@A00769:11:HC3HCDRXX:1:2103:7672:32597
CAGCGCTG
+
FFFFFFFF
@A00769:11:HC3HCDRXX:1:2103:12201:32612
CAGCGCTG
+
FFFFFFFF
@A00769:11:HC3HCDRXX:1:2103:30391:32737
CAGCGCTG
+
FFFFFFFF
@A00769:11:HC3HCDRXX:1:2103:16188:32753
CAGCGCTG
+
FFFFFFFF
@A00769:11:HC3HCDRXX:1:2103:17418:32753
CAGCGCTG
+
FFF:FFFF
@A00769:11:HC3HCDRXX:1:2103:19325:32863
CAGCGCTG
+
FFFFFFFF
@A00769:11:HC3HCDRXX:1:2103:22390:32941
CAGCGCTG
+
FFFFFFFF
@A00769:11:HC3HCDRXX:1:2103:2446:32972
CAGCGCTG
+
FFFFFFFF
@A00769:11:HC3HCDRXX:1:2103:13829:33019
CAGCGCTG
+
FFFFFFFF
@A00769:11:HC3HCDRXX:1:2103:14407:33019
CAGCGCTG
+
FFFFFFFF
@A00769:11:HC3HCDRXX:1:2103:9968:33066
CAGCGCTG
+
FFFFFFFF
@A00769:11:HC3HCDRXX:1:2103:8024:33082
CAGCGCTG
+
F:FFFFFF
@A00769:11:HC3HCDRXX:1:2103:24994:33098
CAGCGCTG
+
FFFFFFFF
@A00769:11:HC3HCDRXX:1:2103:27199:33129
CAGCGCTG
+
FFFFFFFF
@A00769:11:HC3HCDRXX:1:2103:6894:33191
CAGCGCTG
+
FFFFFFFF
@A00769:11:HC3HCDRXX:1:2103:11993:33191
CAGCGCTG
+
FFFFFFFF
@A00769:11:HC3HCDRXX:1:2103:13747:33191
CAGCGCTG
+
FFFFFFFF
@A00769:11:HC3HCDRXX:1:2103:17047:33207
CAGCGCTG
+
FFFFFFFF
@A00769:11:HC3HCDRXX:1:2103:20374:33238
CAGCGCTG
+
FFFFFFFF
@A00769:11:HC3HCDRXX:1:2103:11541:33379
CAGCGCTG
+
FFFFFFFF
@A00769:11:HC3HCDRXX:1:2103:27543:33379
CAGCGCTG
+
FFFFFFFF
@A00769:11:HC3HCDRXX:1:2103:28809:33379
CAGCGCTG
+
FF::FF:F
@A00769:11:HC3HCDRXX:1:2103:18882:33411
CAGCGCTG
+
FFFFFFFF
@A00769:11:HC3HCDRXX:1:2103:28700:33536
CAGCGCTG
+
FFFFFFFF
@A00769:11:HC3HCDRXX:1:2103:8703:33567
CAGCGCTG
+
FF:FFF:F
@A00769:11:HC3HCDRXX:1:2103:15157:33661
CAGCGCTG
+
FFFFFFFF
@A00769:11:HC3HCDRXX:1:2103:12635:33708
CAGCGCTG
+
FFFFFFFF
@A00769:11:HC3HCDRXX:1:2103:22779:33771
CAGCGCTG
+
FFFFFFFF
@A00769:11:HC3HCDRXX:1:2103:7753:33802
CAGCGCTG
+
FFFFFFFF
@A00769:11:HC3HCDRXX:1:2103:28791:33818
CAGCGCTG
+
FFFFFFFF
@A00769:11:HC3HCDRXX:1:2103:13684:33833
CAGCGCTG
+
FFFFFFFF
@A00769:11:HC3HCDRXX:1:2103:3115:33849
CAGCGCTG
+
FFFFFFFF
@A00769:11:HC3HCDRXX:1:2103:15456:33990
CAGCGCTG
+
FFFFFFFF
@A00769:11:HC3HCDRXX:1:2103:19651:34021
CAGCGCTG
+
FFFFFFFF
@A00769:11:HC3HCDRXX:1:2103:16043:34068
CAGCGCTG
+
FFFFFFFF
@A00769:11:HC3HCDRXX:1:2103:4942:34100
CAGCGCTG
+
FFFFFFFF
@A00769:11:HC3HCDRXX:1:2103:29035:34115
CAGCGCTG
+
FFFFFFFF
@A00769:11:HC3HCDRXX:1:2103:31873:34115
CAGCGCTG
+
FFFFFFFF
@A00769:11:HC3HCDRXX:1:2103:3821:34131
CAGCGCTG
+
FFFFFFFF
@A00769:11:HC3HCDRXX:1:2103:31756:34162
CAGCGCTG
+
FFFFFFFF
@A00769:11:HC3HCDRXX:1:2103:26069:34272
CAGCGCTG
+
FFFFFFFF
@A00769:11:HC3HCDRXX:1:2103:15212:34350
CAGCGCTG
+
FFFFFFFF
@A00769:11:HC3HCDRXX:1:2103:26476:34381
CAGCGCTG
+
FFFFFFFF
@A00769:11:HC3HCDRXX:1:2103:31024:34397
CAGCGCTG
+
FF,F,FF:
@A00769:11:HC3HCDRXX:1:2103:17743:34413
CAGCGCTG
+
FFFFFFFF
@A00769:11:HC3HCDRXX:1:2103:7545:34444
CAGCGCTG
+
FFFFFFFF
@A00769:11:HC3HCDRXX:1:2103:23628:34460
CAGCGCTG
+
FFFFFFFF
@A00769:11:HC3HCDRXX:1:2103:18756:34475
CAGCGCTG
+
FFFFFFFF
@A00769:11:HC3HCDRXX:1:2103:6415:34491
CAGCGCTG
+
FFFFFFFF
@A00769:11:HC3HCDRXX:1:2103:9796:34491
CAGCGCTG
+
FFFFFFFF
@A00769:11:HC3HCDRXX:1:2103:7401:34507
CAGCGCTG
+
FFFFFFFF
@A00769:11:HC3HCDRXX:1:2103:30825:34522
CAGCGCTG
+
FFFFFFFF
@A00769:11:HC3HCDRXX:1:2103:13449:34554
CAGCGCTG
+
FFFFFFFF
@A00769:11:HC3HCDRXX:1:2103:21097:34554
CAGCGCTG
+
FFFFFFFF
@A00769:11:HC3HCDRXX:1:2103:24062:34554
CAGCGCTG
+
FFFFFFFF
@A00769:11:HC3HCDRXX:1:2103:18050:34601
CAGCGCTG
+
FFFFFFFF
@A00769:11:HC3HCDRXX:1:2103:31864:34601
CAGCGCTG
+
FFFFFFFF
@A00769:11:HC3HCDRXX:1:2103:8567:34616
CAGCGCTG
+
FFFFFFFF
@A00769:11:HC3HCDRXX:1:2103:11614:34632
CAGCGCTG
+
FFFFFFFF
@A00769:11:HC3HCDRXX:1:2103:15763:34648
CAGCGCTG
+
FFFFFFFF
@A00769:11:HC3HCDRXX:1:2103:4797:34757
CAGCGCTG
+
FF:FFF:F
@A00769:11:HC3HCDRXX:1:2103:5945:34804
CAGCGCTG
+
FFFFFFFF
@A00769:11:HC3HCDRXX:1:2103:15365:34804
CAGCGCTG
+
FFFFFFFF
@A00769:11:HC3HCDRXX:1:2103:27534:34804
CAGCGCTG
+
FFFFFFFF
@A00769:11:HC3HCDRXX:1:2103:23149:34820
CAGCGCTG
+
FFFFFFFF
@A00769:11:HC3HCDRXX:1:2103:26594:34867
CAGCGCTG
+
FFFFFFFF
@A00769:11:HC3HCDRXX:1:2103:16125:34961
CAGCGCTG
+
FFF:FFF:
@A00769:11:HC3HCDRXX:1:2103:11035:35008
CAGCGCTG
+
FFFFFFFF
@A00769:11:HC3HCDRXX:1:2103:11279:35023
CAGCGCTG
+
F:,:FFFF
@A00769:11:HC3HCDRXX:1:2103:18204:35055
CAGCGCTG
+
FFFFFFFF
@A00769:11:HC3HCDRXX:1:2103:21043:35055
CAGCGCTG
+
FFFFFFFF
@A00769:11:HC3HCDRXX:1:2103:11288:35102
CAGCGCTG
+
FFFFFFFF
@A00769:11:HC3HCDRXX:1:2103:26973:35117
CAGCGCTG
+
FFFFFFFF
@A00769:11:HC3HCDRXX:1:2103:24108:35133
CAGCGCTG
+
FFFFFFFF
@A00769:11:HC3HCDRXX:1:2103:5475:35211
CAGCGCTG
+
FFFFFFFF
@A00769:11:HC3HCDRXX:1:2103:7591:35211
CAGCGCTG
+
FFFFFFFF
@A00769:11:HC3HCDRXX:1:2103:32145:35243
CAGCGCTG
+
FFFFFFFF
@A00769:11:HC3HCDRXX:1:2103:22064:35258
CAGCGCTG
+
FFFFFFFF
@A00769:11:HC3HCDRXX:1:2103:2410:35289
CAGCGCTG
+
FFFFFFFF
@A00769:11:HC3HCDRXX:1:2103:24270:35289
CAGCGCTG
+
FFFFFFFF
@A00769:11:HC3HCDRXX:1:2103:5086:35321
CAGCGCTG
+
FFFFFFFF
@A00769:11:HC3HCDRXX:1:2103:1515:35336
CAGCGCTG
+
FFFFFFFF
@A00769:11:HC3HCDRXX:1:2103:2311:35368
CAGCGCTG
+
FFFFFFFF
@A00769:11:HC3HCDRXX:1:2103:31647:35383
CAGCGCTG
+
FFFFFFFF
@A00769:11:HC3HCDRXX:1:2103:1524:35509
CAGCGCTG
+
FFFFFFFF
@A00769:11:HC3HCDRXX:1:2103:14470:35509
CAGCGCTG
+
FFFFFFFF
@A00769:11:HC3HCDRXX:1:2103:1235:35540
CAGCGCTG
+
FFFFFFFF
@A00769:11:HC3HCDRXX:1:2103:16839:35603
CAGCGCTG
+
FFF,FFFF
@A00769:11:HC3HCDRXX:1:2103:1895:35650
CAGCGCTG
+
FFFFFFFF
@A00769:11:HC3HCDRXX:1:2103:12093:35650
CAGCGCTG
+
FFFFFFFF
@A00769:11:HC3HCDRXX:1:2103:18258:35681
CAGCGCTG
+
FFFFFFFF
@A00769:11:HC3HCDRXX:1:2103:18403:35712
CAGCGCTG
+
FFFFFFFF
@A00769:11:HC3HCDRXX:1:2103:25039:35744
CAGCGCTG
+
FFFFFFFF
@A00769:11:HC3HCDRXX:1:2103:1425:35775
CAGCGCTG
+
FFFFFFFF
@A00769:11:HC3HCDRXX:1:2103:25807:35790
CAGCGCTG
+
FFFFFF:F
@A00769:11:HC3HCDRXX:1:2103:5095:35806
CAGCGCTG
+
FFFFFFFF
@A00769:11:HC3HCDRXX:1:2103:23719:35837
CAGCGCTG
+
FFFFFFFF
@A00769:11:HC3HCDRXX:1:2103:18557:35853
CAGCGCTG
+
FFFFFFFF
@A00769:11:HC3HCDRXX:1:2103:29758:35931
CAGCGCTG
+
FFFFFFFF
@A00769:11:HC3HCDRXX:1:2103:9634:35963
CAGCGCTG
+
FFFFFFFF
@A00769:11:HC3HCDRXX:1:2103:15311:35963
CAGCGCTG
+
FFFFFFFF
@A00769:11:HC3HCDRXX:1:2103:4924:36010
CAGCGCTG
+
FFFFFFFF
@A00769:11:HC3HCDRXX:1:2103:5068:36010
CAGCGCTG
+
FFFFFFFF
@A00769:11:HC3HCDRXX:1:2103:31141:36010
CAGCGCTG
+
FFFFFFFF
@A00769:11:HC3HCDRXX:1:2103:1136:36057
CAGCGCTG
+
FFFFFFFF
@A00769:11:HC3HCDRXX:1:2103:10520:36151
CAGCGCTG
+
FFFFFFFF
@A00769:11:HC3HCDRXX:1:2103:29984:36166
CAGCGCTG
+
FFFFFFFF
@A00769:11:HC3HCDRXX:1:2103:25373:36260
CAGCGCTG
+
FFFFFFFF
@A00769:11:HC3HCDRXX:1:2103:4363:36292
CAGCGCTG
+
FFFFFFFF
@A00769:11:HC3HCDRXX:1:2103:27670:36292
CAGCGCTG
+
FF:FFFFF
@A00769:11:HC3HCDRXX:1:2103:5755:36354
CAGCGCTG
+
FFFFFFFF
@A00769:11:HC3HCDRXX:1:2103:5873:36401
CAGCGCTG
+
FFFFFFFF
@A00769:11:HC3HCDRXX:1:2103:11605:36401
CAGCGCTG
+
FFFFFFFF
@A00769:11:HC3HCDRXX:1:2103:29993:36401
CAGCGCTG
+
FF,FFFFF
@A00769:11:HC3HCDRXX:1:2103:12445:36417
CAGCGCTG
+
F:FFFFFF
@A00769:11:HC3HCDRXX:1:2103:9272:36432
CAGCGCTG
+
FFFF:FFF
@A00769:11:HC3HCDRXX:1:2103:14407:36432
CAGCGCTG
+
FFFFFFFF
@A00769:11:HC3HCDRXX:1:2103:8458:36464
CAGCGCTG
+
FFFFFFFF
@A00769:11:HC3HCDRXX:1:2103:11605:36464
CAGCGCTG
+
FFFFFFFF
@A00769:11:HC3HCDRXX:1:2103:2202:36558
CAGCGCTG
+
FFFFFFFF
@A00769:11:HC3HCDRXX:1:2103:7437:36573
CAGCGCTG
+
FFFFFFFF
@A00769:11:HC3HCDRXX:1:2103:19144:36589
CAGCGCTG
+
FFFFFFFF
@A00769:11:HC3HCDRXX:1:2103:25509:36589
CAGCGCTG
+
FFFFFFFF
@A00769:11:HC3HCDRXX:1:2103:12689:36620
CAGCGCTG
+
FFFFFFFF
@A00769:11:HC3HCDRXX:1:2103:9787:36636
CAGCGCTG
+
:F,F,:F:
@A00769:11:HC3HCDRXX:1:2103:27977:36636
CAGCGCTG
+
FFFFFFFF
@A00769:11:HC3HCDRXX:1:2103:5023:36652
CAGCGCTG
+
FFFFFFFF
@A00769:11:HC3HCDRXX:1:2103:1470:36667
CAGCGCTG
+
FFFFFFFF
@A00769:11:HC3HCDRXX:1:2103:15537:36699
CAGCGCTG
+
FFFFFFFF
@A00769:11:HC3HCDRXX:1:2103:12183:36714
CAGCGCTG
+
FFFFFFFF
@A00769:11:HC3HCDRXX:1:2103:13458:36824
CAGCGCTG
+
FFFFFFFF
@A00769:11:HC3HCDRXX:1:2103:4933:36871
CAGCGCTG
+
FFFFFFFF
@A00769:11:HC3HCDRXX:1:2103:15447:36949
CAGCGCTG
+
FFFFFFFF
@A00769:11:HC3HCDRXX:1:2103:18439:37027
CAGCGCTG
+
FFFFFFFF
@A00769:11:HC3HCDRXX:1:2103:30318:37027
CAGCGCTG
+
FFFFFFFF
@A00769:11:HC3HCDRXX:1:2104:12427:1063
CAGCGCTG
+
FFFFFFFF
@A00769:11:HC3HCDRXX:1:2104:30635:1063
CAGCGCTG
+
FFFFFFFF
@A00769:11:HC3HCDRXX:1:2104:15275:1078
CAGCGCTG
+
FFFFFFFF
@A00769:11:HC3HCDRXX:1:2104:9399:1110
CAGCGCTG
+
FFFFFFFF
@A00769:11:HC3HCDRXX:1:2104:8223:1141
CAGCGCTG
+
FFFFFFFF
@A00769:11:HC3HCDRXX:1:2104:12274:1141
CAGCGCTG
+
FFFFFFFF
@A00769:11:HC3HCDRXX:1:2104:23231:1141
CAGCGCTG
+
FFFFFFFF
@A00769:11:HC3HCDRXX:1:2104:29143:1141
CAGCGCTG
+
FFFFFF:F
@A00769:11:HC3HCDRXX:1:2104:3748:1157
CAGCGCTG
+
FFFFFFFF
@A00769:11:HC3HCDRXX:1:2104:13982:1188
CAGCGCTG
+
FFFFFFFF
@A00769:11:HC3HCDRXX:1:2104:1244:1235
CAGCGCTG
+
FFFFFFFF
@A00769:11:HC3HCDRXX:1:2104:27172:1235
CAGCGCTG
+
FFFFFFFF
@A00769:11:HC3HCDRXX:1:2104:5367:1266
CAGCGCTG
+
FFFFFFFF
@A00769:11:HC3HCDRXX:1:2104:14751:1297
CAGCGCTG
+
FFFFFFFF
@A00769:11:HC3HCDRXX:1:2104:7355:1329
CAGCGCTG
+
,FF::F:,
@A00769:11:HC3HCDRXX:1:2104:3694:1344
CAGCGCTG
+
FFFFFFFF
@A00769:11:HC3HCDRXX:1:2104:12961:1360
CAGCGCTG
+
FFFFFFFF
@A00769:11:HC3HCDRXX:1:2104:15691:1360
CAGCGCTG
+
FFF:F:FF
@A00769:11:HC3HCDRXX:1:2104:12915:1564
CAGCGCTG
+
FFFFFFFF
@A00769:11:HC3HCDRXX:1:2104:22299:1626
CAGCGCTG
+
FFFFFFFF
@A00769:11:HC3HCDRXX:1:2104:11134:1736
CAGCGCTG
+
FFFFFFFF
@A00769:11:HC3HCDRXX:1:2104:26919:1736
CAGCGCTG
+
FFFFFFFF
@A00769:11:HC3HCDRXX:1:2104:4155:1799
CAGCGCTG
+
FFFFFFFF
@A00769:11:HC3HCDRXX:1:2104:2121:1814
CAGCGCTG
+
FFFFFFFF
@A00769:11:HC3HCDRXX:1:2104:7663:1861
CAGCGCTG
+
FFFFFFFF
@A00769:11:HC3HCDRXX:1:2104:17083:1892
CAGCGCTG
+
FFFFFFFF
@A00769:11:HC3HCDRXX:1:2104:11044:1986
CAGCGCTG
+
FFFFFFFF
@A00769:11:HC3HCDRXX:1:2104:13955:2018
CAGCGCTG
+
FFFFFFFF
@A00769:11:HC3HCDRXX:1:2104:7925:2033
CAGCGCTG
+
FFFFFFFF
@A00769:11:HC3HCDRXX:1:2104:27028:2080
CAGCGCTG
+
FFFFFFFF
@A00769:11:HC3HCDRXX:1:2104:5086:2127
CAGCGCTG
+
FFFFFFFF
@A00769:11:HC3HCDRXX:1:2104:9815:2143
CAGCGCTG
+
FF,FFFFF
@A00769:11:HC3HCDRXX:1:2104:9444:2190
CAGCGCTG
+
FFFFFFFF
@A00769:11:HC3HCDRXX:1:2104:5412:2221
CAGCGCTG
+
FFFFFFFF
@A00769:11:HC3HCDRXX:1:2104:10312:2284
CAGCGCTG
+
FFFFFFFF
@A00769:11:HC3HCDRXX:1:2104:29514:2284
CAGCGCTG
+
FFFFFFFF
@A00769:11:HC3HCDRXX:1:2104:19886:2300
CAGCGCTG
+
FFFFFFFF
@A00769:11:HC3HCDRXX:1:2104:3658:2347
CAGCGCTG
+
FFFFFFFF
@A00769:11:HC3HCDRXX:1:2104:15528:2362
CAGCGCTG
+
FFFFFFFF
@A00769:11:HC3HCDRXX:1:2104:22507:2362
CAGCGCTG
+
F,FFFFFF
@A00769:11:HC3HCDRXX:1:2104:19388:2378
CAGCGCTG
+
FFFFFFFF
@A00769:11:HC3HCDRXX:1:2104:21332:2394
CAGCGCTG
+
FFFFFFFF
@A00769:11:HC3HCDRXX:1:2104:1687:2472
CAGCGCTG
+
FFFFFFFF
@A00769:11:HC3HCDRXX:1:2104:21197:2472
CAGCGCTG
+
:FFFFFFF
@A00769:11:HC3HCDRXX:1:2104:18964:2487
CAGCGCTG
+
FFFFFFFF
@A00769:11:HC3HCDRXX:1:2104:16902:2581
CAGCGCTG
+
FFFFFFFF
@A00769:11:HC3HCDRXX:1:2104:18765:2581
CAGCGCTG
+
FFFFFFFF
@A00769:11:HC3HCDRXX:1:2104:26937:2581
CAGCGCTG
+
FFFFFFFF
@A00769:11:HC3HCDRXX:1:2104:28339:2754
CAGCGCTG
+
FFFFFF::
@A00769:11:HC3HCDRXX:1:2104:8169:2769
CAGCGCTG
+
FFFFFFFF
@A00769:11:HC3HCDRXX:1:2104:31403:2769
CAGCGCTG
+
FFFFFFFF
@A00769:11:HC3HCDRXX:1:2104:30246:2832
CAGCGCTG
+
FFFFFFFF
@A00769:11:HC3HCDRXX:1:2104:3387:2848
CAGCGCTG
+
FFFFFFFF
@A00769:11:HC3HCDRXX:1:2104:5828:2848
CAGCGCTG
+
FFFFFFFF
@A00769:11:HC3HCDRXX:1:2104:25925:2926
CAGCGCTG
+
FFFFFFFF
@A00769:11:HC3HCDRXX:1:2104:30897:2926
CAGCGCTG
+
FFFFFFFF
@A00769:11:HC3HCDRXX:1:2104:8666:2942
CAGCGCTG
+
FFFFFFFF
@A00769:11:HC3HCDRXX:1:2104:15013:2942
CAGCGCTG
+
FFFFFFFF
@A00769:11:HC3HCDRXX:1:2104:19705:2988
CAGCGCTG
+
FFF,FFFF
@A00769:11:HC3HCDRXX:1:2104:20112:3004
CAGCGCTG
+
FFFFFFFF
@A00769:11:HC3HCDRXX:1:2104:2230:3067
CAGCGCTG
+
FFFFFFFF
@A00769:11:HC3HCDRXX:1:2104:16848:3082
CAGCGCTG
+
,F,F:FF:
@A00769:11:HC3HCDRXX:1:2104:19940:3082
CAGCGCTG
+
FFFFFFFF
@A00769:11:HC3HCDRXX:1:2104:25120:3129
CAGCGCTG
+
FFFFFFFF
@A00769:11:HC3HCDRXX:1:2104:30590:3239
CAGCGCTG
+
FFFFFFFF
@A00769:11:HC3HCDRXX:1:2104:15863:3286
CAGCGCTG
+
FFFFFFFF
@A00769:11:HC3HCDRXX:1:2104:15257:3333
CAGCGCTG
+
FFFFFFFF
@A00769:11:HC3HCDRXX:1:2104:18276:3364
CAGCGCTG
+
FFFFFFFF
@A00769:11:HC3HCDRXX:1:2104:16224:3380
CAGCGCTG
+
FFFFFFFF
@A00769:11:HC3HCDRXX:1:2104:18466:3411
CAGCGCTG
+
FFFFFFFF
@A00769:11:HC3HCDRXX:1:2104:18240:3458
CAGCGCTG
+
FFFFFFFF
@A00769:11:HC3HCDRXX:1:2104:15058:3490
CAGCGCTG
+
FFFFFFFF
@A00769:11:HC3HCDRXX:1:2104:16188:3568
CAGCGCTG
+
FFFFF:FF
@A00769:11:HC3HCDRXX:1:2104:5728:3583
CAGCGCTG
+
FFFFFFFF
@A00769:11:HC3HCDRXX:1:2104:2989:3599
CAGCGCTG
+
FFFFFFFF
@A00769:11:HC3HCDRXX:1:2104:29432:3615
CAGCGCTG
+
:FF:FFFF
@A00769:11:HC3HCDRXX:1:2104:9995:3677
CAGCGCTG
+
FFFFFFFF
@A00769:11:HC3HCDRXX:1:2104:31349:3740
CAGCGCTG
+
FFFFFFFF
@A00769:11:HC3HCDRXX:1:2104:29478:3975
CAGCGCTG
+
FFFFFFFF
@A00769:11:HC3HCDRXX:1:2104:4173:3991
CAGCGCTG
+
FFFFFFFF
@A00769:11:HC3HCDRXX:1:2104:8712:4053
CAGCGCTG
+
,FF:FFFF
@A00769:11:HC3HCDRXX:1:2104:5412:4100
CAGCGCTG
+
FFFFFFFF
@A00769:11:HC3HCDRXX:1:2104:15103:4100
CAGCGCTG
+
FFFFFFFF
@A00769:11:HC3HCDRXX:1:2104:22535:4100
CAGCGCTG
+
FFFFFFFF
@A00769:11:HC3HCDRXX:1:2104:22553:4163
CAGCGCTG
+
FFFFFFFF
@A00769:11:HC3HCDRXX:1:2104:9941:4178
CAGCGCTG
+
FFFFFFFF
@A00769:11:HC3HCDRXX:1:2104:2772:4225
CAGCGCTG
+
FFFFFFFF
@A00769:11:HC3HCDRXX:1:2104:28510:4241
CAGCGCTG
+
FFFFFFFF
@A00769:11:HC3HCDRXX:1:2104:29243:4257
CAGCGCTG
+
FFFFFFFF
@A00769:11:HC3HCDRXX:1:2104:8359:4288
CAGCGCTG
+
FFFFFFFF
@A00769:11:HC3HCDRXX:1:2104:28284:4288
CAGCGCTG
+
FFFFFFFF
@A00769:11:HC3HCDRXX:1:2104:22164:4304
CAGCGCTG
+
FFFFFFFF
@A00769:11:HC3HCDRXX:1:2104:1832:4351
CAGCGCTG
+
FFFFFFFF
@A00769:11:HC3HCDRXX:1:2104:20392:4460
CAGCGCTG
+
FFFFFFFF
@A00769:11:HC3HCDRXX:1:2104:1244:4523
CAGCGCTG
+
FFFFFFFF
@A00769:11:HC3HCDRXX:1:2104:19551:4539
CAGCGCTG
+
FFFFFF:F
@A00769:11:HC3HCDRXX:1:2104:22435:4648
CAGCGCTG
+
FFFFFFFF
@A00769:11:HC3HCDRXX:1:2104:3369:4695
CAGCGCTG
+
FFFFFFFF
@A00769:11:HC3HCDRXX:1:2104:14940:4758
CAGCGCTG
+
FFFFFFFF
@A00769:11:HC3HCDRXX:1:2104:1208:4773
CAGCGCTG
+
FFFFFFFF
@A00769:11:HC3HCDRXX:1:2104:1615:4789
CAGCGCTG
+
FFFFFFFF
@A00769:11:HC3HCDRXX:1:2104:2736:4789
CAGCGCTG
+
FFFFFFFF
@A00769:11:HC3HCDRXX:1:2104:11342:4789
CAGCGCTG
+
FFFFFFFF
@A00769:11:HC3HCDRXX:1:2104:19913:4789
CAGCGCTG
+
FFFFFFFF
@A00769:11:HC3HCDRXX:1:2104:3667:4836
CAGCGCTG
+
FFFFFFFF
@A00769:11:HC3HCDRXX:1:2104:1280:4867
CAGCGCTG
+
FFFFFFFF
@A00769:11:HC3HCDRXX:1:2104:20790:4899
CAGCGCTG
+
FFFFFFFF
@A00769:11:HC3HCDRXX:1:2104:14615:4914
CAGCGCTG
+
FFFFFFFF
@A00769:11:HC3HCDRXX:1:2104:31222:4961
CAGCGCTG
+
FFFFFFFF
@A00769:11:HC3HCDRXX:1:2104:20311:5008
CAGCGCTG
+
FFFFFF,F
@A00769:11:HC3HCDRXX:1:2104:15004:5024
CAGCGCTG
+
FFFFFFFF
@A00769:11:HC3HCDRXX:1:2104:9715:5040
CAGCGCTG
+
FFFFFFFF
@A00769:11:HC3HCDRXX:1:2104:3016:5055
CAGCGCTG
+
FFFFFFFF
@A00769:11:HC3HCDRXX:1:2104:30969:5118
CAGCGCTG
+
FF:FFFFF
@A00769:11:HC3HCDRXX:1:2104:22444:5228
CAGCGCTG
+
FFFFFFFF
@A00769:11:HC3HCDRXX:1:2104:25247:5228
CAGCGCTG
+
FFFFFFFF
@A00769:11:HC3HCDRXX:1:2104:9037:5274
CAGCGCTG
+
FFFFFFFF
@A00769:11:HC3HCDRXX:1:2104:24831:5384
CAGCGCTG
+
F:,FFFFF
@A00769:11:HC3HCDRXX:1:2104:30472:5384
CAGCGCTG
+
FFFFFFFF
@A00769:11:HC3HCDRXX:1:2104:28908:5400
CAGCGCTG
+
F,FFFF:F
@A00769:11:HC3HCDRXX:1:2104:27887:5447
CAGCGCTG
+
,F,FF:FF
@A00769:11:HC3HCDRXX:1:2104:10140:5462
CAGCGCTG
+
FFFFFFFF
@A00769:11:HC3HCDRXX:1:2104:2880:5541
CAGCGCTG
+
FFFFFFFF
@A00769:11:HC3HCDRXX:1:2104:9733:5541
CAGCGCTG
+
FFFFFFFF
@A00769:11:HC3HCDRXX:1:2104:6614:5556
CAGCGCTG
+
FFFFFFFF
@A00769:11:HC3HCDRXX:1:2104:11243:5556
CAGCGCTG
+
FFFFFF,F
@A00769:11:HC3HCDRXX:1:2104:29396:5556
CAGCGCTG
+
FFFFFFFF
@A00769:11:HC3HCDRXX:1:2104:5159:5603
CAGCGCTG
+
FFFFFFFF
@A00769:11:HC3HCDRXX:1:2104:18430:5603
CAGCGCTG
+
FFFFFFFF
@A00769:11:HC3HCDRXX:1:2104:19135:5603
CAGCGCTG
+
FFFFFFFF
@A00769:11:HC3HCDRXX:1:2104:20356:5650
CAGCGCTG
+
FFFFFFFF
@A00769:11:HC3HCDRXX:1:2104:13178:5682
CAGCGCTG
+
FFFFFFFF
@A00769:11:HC3HCDRXX:1:2104:15908:5776
CAGCGCTG
+
FFF:F:F:
@A00769:11:HC3HCDRXX:1:2104:31891:5807
CAGCGCTG
+
FFFFFFFF
@A00769:11:HC3HCDRXX:1:2104:3549:5854
CAGCGCTG
+
FFFFFFFF
@A00769:11:HC3HCDRXX:1:2104:5394:5885
CAGCGCTG
+
FFFFFFFF
@A00769:11:HC3HCDRXX:1:2104:5737:5979
CAGCGCTG
+
FFFFFF:F
@A00769:11:HC3HCDRXX:1:2104:26404:5979
CAGCGCTG
+
FFFFFFFF
@A00769:11:HC3HCDRXX:1:2104:20012:5995
CAGCGCTG
+
FFFFFFFF
@A00769:11:HC3HCDRXX:1:2104:3595:6089
CAGCGCTG
+
FFFFFFFF
@A00769:11:HC3HCDRXX:1:2104:30337:6151
CAGCGCTG
+
FFFFFFFF
@A00769:11:HC3HCDRXX:1:2104:13367:6230
CAGCGCTG
+
FF:FFFFF
@A00769:11:HC3HCDRXX:1:2104:25898:6261
CAGCGCTG
+
FFFFFFFF
@A00769:11:HC3HCDRXX:1:2104:3088:6308
CAGCGCTG
+
,F:F,FFF
@A00769:11:HC3HCDRXX:1:2104:26585:6355
CAGCGCTG
+
FFFFFFFF
@A00769:11:HC3HCDRXX:1:2104:12382:6402
CAGCGCTG
+
FFFFFFFF
@A00769:11:HC3HCDRXX:1:2104:32325:6402
CAGCGCTG
+
FFFFFFFF
@A00769:11:HC3HCDRXX:1:2104:14244:6433
CAGCGCTG
+
FFFFFFFF
@A00769:11:HC3HCDRXX:1:2104:32506:6464
CAGCGCTG
+
FFFFFFFF
@A00769:11:HC3HCDRXX:1:2104:16224:6480
CAGCGCTG
+
FFFFFFFF
@A00769:11:HC3HCDRXX:1:2104:6126:6496
CAGCGCTG
+
FFFFFFFF
@A00769:11:HC3HCDRXX:1:2104:17598:6511
CAGCGCTG
+
FFFFFFFF
@A00769:11:HC3HCDRXX:1:2104:21269:6543
CAGCGCTG
+
FFFFFFFF
@A00769:11:HC3HCDRXX:1:2104:1190:6558
CAGCGCTG
+
FF,FFFF:
@A00769:11:HC3HCDRXX:1:2104:30291:6574
CAGCGCTG
+
FFFFFFFF
@A00769:11:HC3HCDRXX:1:2104:12020:6621
CAGCGCTG
+
FFFFFFFF
@A00769:11:HC3HCDRXX:1:2104:13322:6652
CAGCGCTG
+
FFFFFFFF
@A00769:11:HC3HCDRXX:1:2104:9824:6825
CAGCGCTG
+
FFFFFFFF
@A00769:11:HC3HCDRXX:1:2104:23122:6840
CAGCGCTG
+
FFFFFFFF
@A00769:11:HC3HCDRXX:1:2104:14525:6856
CAGCGCTG
+
FFFFFFFF
@A00769:11:HC3HCDRXX:1:2104:9787:6887
CAGCGCTG
+
FFFFFFFF
@A00769:11:HC3HCDRXX:1:2104:15673:6934
CAGCGCTG
+
FFFF:F:F
@A00769:11:HC3HCDRXX:1:2104:30011:6934
CAGCGCTG
+
FF:FFFFF
@A00769:11:HC3HCDRXX:1:2104:21875:6965
CAGCGCTG
+
FFFFFFFF
@A00769:11:HC3HCDRXX:1:2104:27109:6981
CAGCGCTG
+
FFFF:FF:
@A00769:11:HC3HCDRXX:1:2104:27597:7044
CAGCGCTG
+
FFFFFFFF
@A00769:11:HC3HCDRXX:1:2104:5909:7122
CAGCGCTG
+
FFFFFFFF
@A00769:11:HC3HCDRXX:1:2104:4887:7138
CAGCGCTG
+
FFFFFFFF
@A00769:11:HC3HCDRXX:1:2104:19759:7153
CAGCGCTG
+
FFFF:FF,
@A00769:11:HC3HCDRXX:1:2104:32597:7185
CAGCGCTG
+
FFFFFFFF
@A00769:11:HC3HCDRXX:1:2104:6153:7263
CAGCGCTG
+
FFFFFFFF
@A00769:11:HC3HCDRXX:1:2104:16369:7294
CAGCGCTG
+
FFFFFFFF
@A00769:11:HC3HCDRXX:1:2104:6388:7326
CAGCGCTG
+
FFFFFFFF
@A00769:11:HC3HCDRXX:1:2104:31412:7388
CAGCGCTG
+
FFFFFFFF
@A00769:11:HC3HCDRXX:1:2104:9570:7576
CAGCGCTG
+
FFFFFFFF
@A00769:11:HC3HCDRXX:1:2104:3215:7592
CAGCGCTG
+
FFFFFFFF
@A00769:11:HC3HCDRXX:1:2104:7012:7592
CAGCGCTG
+
FFFFFFFF
@A00769:11:HC3HCDRXX:1:2104:6497:7607
CAGCGCTG
+
FFFFFFFF
@A00769:11:HC3HCDRXX:1:2104:25509:7623
CAGCGCTG
+
FFFFFFFF
@A00769:11:HC3HCDRXX:1:2104:17508:7639
CAGCGCTG
+
FFFFFFFF
@A00769:11:HC3HCDRXX:1:2104:21359:7639
CAGCGCTG
+
FFFFFFFF
@A00769:11:HC3HCDRXX:1:2104:31268:7639
CAGCGCTG
+
FFFFFFFF
@A00769:11:HC3HCDRXX:1:2104:25735:7701
CAGCGCTG
+
FFFFFFFF
@A00769:11:HC3HCDRXX:1:2104:18539:7733
CAGCGCTG
+
FFFFFFFF
@A00769:11:HC3HCDRXX:1:2104:10502:7748
CAGCGCTG
+
FFFFFFFF
@A00769:11:HC3HCDRXX:1:2104:18186:7748
CAGCGCTG
+
FFFFFFFF
@A00769:11:HC3HCDRXX:1:2104:1380:7764
CAGCGCTG
+
FFF::FF:
@A00769:11:HC3HCDRXX:1:2104:8612:7764
CAGCGCTG
+
FFFFFFFF
@A00769:11:HC3HCDRXX:1:2104:4444:7780
CAGCGCTG
+
FFFFFFFF
@A00769:11:HC3HCDRXX:1:2104:7166:7827
CAGCGCTG
+
FFFFFFFF
@A00769:11:HC3HCDRXX:1:2104:23484:7842
CAGCGCTG
+
FFFFFFFF
@A00769:11:HC3HCDRXX:1:2104:25744:7842
CAGCGCTG
+
F:FFFFFF
@A00769:11:HC3HCDRXX:1:2104:4607:7999
CAGCGCTG
+
FFFFFFFF
@A00769:11:HC3HCDRXX:1:2104:1597:8015
CAGCGCTG
+
FFFFFFFF
@A00769:11:HC3HCDRXX:1:2104:1524:8077
CAGCGCTG
+
FFFFFFFF
@A00769:11:HC3HCDRXX:1:2104:28113:8093
CAGCGCTG
+
FFFFFFFF
@A00769:11:HC3HCDRXX:1:2104:32542:8124
CAGCGCTG
+
FFFFFFFF
@A00769:11:HC3HCDRXX:1:2104:11008:8187
CAGCGCTG
+
FFFFFFFF
@A00769:11:HC3HCDRXX:1:2104:22761:8187
CAGCGCTG
+
FFFFFFFF
@A00769:11:HC3HCDRXX:1:2104:17454:8202
CAGCGCTG
+
FFFFFFFF
@A00769:11:HC3HCDRXX:1:2104:11478:8218
CAGCGCTG
+
FFFFFFFF
@A00769:11:HC3HCDRXX:1:2104:15365:8281
CAGCGCTG
+
FFFFFFFF
@A00769:11:HC3HCDRXX:1:2104:4679:8343
CAGCGCTG
+
FFFFFFFF
@A00769:11:HC3HCDRXX:1:2104:20103:8343
CAGCGCTG
+
FFFFFFFF
@A00769:11:HC3HCDRXX:1:2104:16559:8406
CAGCGCTG
+
FFFFFFFF
@A00769:11:HC3HCDRXX:1:2104:32108:8406
CAGCGCTG
+
FFFFFFFF
@A00769:11:HC3HCDRXX:1:2104:28284:8422
CAGCGCTG
+
FFFFFFFF
@A00769:11:HC3HCDRXX:1:2104:9570:8453
CAGCGCTG
+
FFFFFFFF
@A00769:11:HC3HCDRXX:1:2104:8458:8500
CAGCGCTG
+
FFFFFFFF
@A00769:11:HC3HCDRXX:1:2104:28149:8500
CAGCGCTG
+
FFFFFFFF
@A00769:11:HC3HCDRXX:1:2104:14751:8531
CAGCGCTG
+
FFFFFFFF
@A00769:11:HC3HCDRXX:1:2104:9290:8563
CAGCGCTG
+
FFFFFFFF
@A00769:11:HC3HCDRXX:1:2104:20663:8563
CAGCGCTG
+
FFFFFFFF
@A00769:11:HC3HCDRXX:1:2104:10059:8609
CAGCGCTG
+
FFFFFFFF
@A00769:11:HC3HCDRXX:1:2104:26684:8688
CAGCGCTG
+
FFFFFFFF
@A00769:11:HC3HCDRXX:1:2104:13150:8703
CAGCGCTG
+
FFFFFFFF
@A00769:11:HC3HCDRXX:1:2104:32497:8703
CAGCGCTG
+
FFFFFFFF
@A00769:11:HC3HCDRXX:1:2104:24370:8719
CAGCGCTG
+
FFFFFFFF
@A00769:11:HC3HCDRXX:1:2104:10474:8735
CAGCGCTG
+
FFFFFFFF
@A00769:11:HC3HCDRXX:1:2104:3920:8750
CAGCGCTG
+
FFFFFFFF
@A00769:11:HC3HCDRXX:1:2104:16080:8797
CAGCGCTG
+
FFFFFFFF
@A00769:11:HC3HCDRXX:1:2104:11379:8829
CAGCGCTG
+
FFFFFFFF
@A00769:11:HC3HCDRXX:1:2104:23656:8891
CAGCGCTG
+
FFFFFFFF
@A00769:11:HC3HCDRXX:1:2104:11261:8938
CAGCGCTG
+
FFFFFFFF
@A00769:11:HC3HCDRXX:1:2104:8440:8970
CAGCGCTG
+
FFFFFFFF
@A00769:11:HC3HCDRXX:1:2104:8458:8970
CAGCGCTG
+
FFFFFFFF
@A00769:11:HC3HCDRXX:1:2104:18747:8970
CAGCGCTG
+
FFFFFFFF
@A00769:11:HC3HCDRXX:1:2104:27733:8970
CAGCGCTG
+
FFFFFFFF
@A00769:11:HC3HCDRXX:1:2104:5837:9001
CAGCGCTG
+
FFFFFFFF
@A00769:11:HC3HCDRXX:1:2104:9390:9048
CAGCGCTG
+
FFFFFFFF
@A00769:11:HC3HCDRXX:1:2104:26784:9048
CAGCGCTG
+
FFFFFFFF
@A00769:11:HC3HCDRXX:1:2104:28926:9064
CAGCGCTG
+
FFFFFFFF
@A00769:11:HC3HCDRXX:1:2104:5927:9095
CAGCGCTG
+
FFFFFFFF
@A00769:11:HC3HCDRXX:1:2104:25916:9111
CAGCGCTG
+
FFFFFFFF
@A00769:11:HC3HCDRXX:1:2104:7690:9236
CAGCGCTG
+
FFFFFFFF
@A00769:11:HC3HCDRXX:1:2104:4237:9330
CAGCGCTG
+
F:FFFF:F
@A00769:11:HC3HCDRXX:1:2104:5837:9377
CAGCGCTG
+
FFFFFFFF
@A00769:11:HC3HCDRXX:1:2104:5484:9392
CAGCGCTG
+
FFFFFFFF
@A00769:11:HC3HCDRXX:1:2104:19235:9439
CAGCGCTG
+
FFFFFFFF
@A00769:11:HC3HCDRXX:1:2104:23204:9518
CAGCGCTG
+
FFFFFFFF
@A00769:11:HC3HCDRXX:1:2104:24975:9612
CAGCGCTG
+
FFFFFFFF
@A00769:11:HC3HCDRXX:1:2104:1551:9627
CAGCGCTG
+
FFFFFFFF
@A00769:11:HC3HCDRXX:1:2104:25012:9674
CAGCGCTG
+
FFFFFFFF
@A00769:11:HC3HCDRXX:1:2104:8467:9799
CAGCGCTG
+
FFFFFFFF
@A00769:11:HC3HCDRXX:1:2104:22299:9831
CAGCGCTG
+
FF:FFFFF
@A00769:11:HC3HCDRXX:1:2104:1651:9862
CAGCGCTG
+
FFFFFFFF
@A00769:11:HC3HCDRXX:1:2104:23267:9940
CAGCGCTG
+
F:FF:FFF
@A00769:11:HC3HCDRXX:1:2104:24858:9940
CAGCGCTG
+
FFF,FFFF
@A00769:11:HC3HCDRXX:1:2104:14172:10003
CAGCGCTG
+
FFFFFFFF
@A00769:11:HC3HCDRXX:1:2104:24035:10019
CAGCGCTG
+
FFFFFFFF
@A00769:11:HC3HCDRXX:1:2104:6090:10066
CAGCGCTG
+
FFFFFFFF
@A00769:11:HC3HCDRXX:1:2104:19614:10066
CAGCGCTG
+
FFFFFFFF
@A00769:11:HC3HCDRXX:1:2104:23131:10113
CAGCGCTG
+
FFFFFFFF
@A00769:11:HC3HCDRXX:1:2104:28402:10191
CAGCGCTG
+
FFFFFFFF
@A00769:11:HC3HCDRXX:1:2104:7184:10269
CAGCGCTG
+
FFFFFFFF
@A00769:11:HC3HCDRXX:1:2104:7907:10269
CAGCGCTG
+
FFFFFFFF
@A00769:11:HC3HCDRXX:1:2104:22137:10269
CAGCGCTG
+
:F::FFFF
@A00769:11:HC3HCDRXX:1:2104:12093:10285
CAGCGCTG
+
FFFFFFFF
@A00769:11:HC3HCDRXX:1:2104:8531:10316
CAGCGCTG
+
FFFFFFFF
@A00769:11:HC3HCDRXX:1:2104:10863:10316
CAGCGCTG
+
FFFFFFFF
@A00769:11:HC3HCDRXX:1:2104:20772:10347
CAGCGCTG
+
FFFFFFFF
@A00769:11:HC3HCDRXX:1:2104:2166:10379
CAGCGCTG
+
FFFFFFFF
@A00769:11:HC3HCDRXX:1:2104:4209:10379
CAGCGCTG
+
FFFFFFFF
@A00769:11:HC3HCDRXX:1:2104:25599:10410
CAGCGCTG
+
FFFFFFFF
@A00769:11:HC3HCDRXX:1:2104:2211:10426
CAGCGCTG
+
FFFFFFFF
@A00769:11:HC3HCDRXX:1:2104:25391:10426
CAGCGCTG
+
FFFFFFFF
@A00769:11:HC3HCDRXX:1:2104:31747:10473
CAGCGCTG
+
FFFFFFFF
@A00769:11:HC3HCDRXX:1:2104:31087:10520
CAGCGCTG
+
FFFFFFFF
@A00769:11:HC3HCDRXX:1:2104:4065:10535
CAGCGCTG
+
FFFFFFFF
@A00769:11:HC3HCDRXX:1:2104:4101:10535
CAGCGCTG
+
FFFFFFFF
@A00769:11:HC3HCDRXX:1:2104:2826:10551
CAGCGCTG
+
FFFFFFFF
@A00769:11:HC3HCDRXX:1:2104:22715:10582
CAGCGCTG
+
FFFFF,FF
@A00769:11:HC3HCDRXX:1:2104:20256:10614
CAGCGCTG
+
FFFFFFFF
@A00769:11:HC3HCDRXX:1:2104:28284:10645
CAGCGCTG
+
FFFFFFFF
@A00769:11:HC3HCDRXX:1:2104:7139:10692
CAGCGCTG
+
FFFFFFFF
@A00769:11:HC3HCDRXX:1:2104:5213:10739
CAGCGCTG
+
FFFFFFFF
@A00769:11:HC3HCDRXX:1:2104:22101:10770
CAGCGCTG
+
FFFFFFFF
@A00769:11:HC3HCDRXX:1:2104:20374:10817
CAGCGCTG
+
FFFFFFFF
@A00769:11:HC3HCDRXX:1:2104:14326:10833
CAGCGCTG
+
FFFFFFFF
@A00769:11:HC3HCDRXX:1:2104:28248:10833
CAGCGCTG
+
FFFFFFFF
@A00769:11:HC3HCDRXX:1:2104:20754:10848
CAGCGCTG
+
FFFFFFFF
@A00769:11:HC3HCDRXX:1:2104:17327:10895
CAGCGCTG
+
FFFFFFFF
@A00769:11:HC3HCDRXX:1:2104:18756:10895
CAGCGCTG
+
FFFFFFFF
@A00769:11:HC3HCDRXX:1:2104:13856:10927
CAGCGCTG
+
FFFFFFFF
@A00769:11:HC3HCDRXX:1:2104:12626:10958
CAGCGCTG
+
FFFFFFFF
@A00769:11:HC3HCDRXX:1:2104:20085:11068
CAGCGCTG
+
FFFFFFFF
@A00769:11:HC3HCDRXX:1:2104:29505:11068
CAGCGCTG
+
FFFFFFFF
@A00769:11:HC3HCDRXX:1:2104:31232:11115
CAGCGCTG
+
FFFFFFFF
@A00769:11:HC3HCDRXX:1:2104:18249:11209
CAGCGCTG
+
FFFFFFFF
@A00769:11:HC3HCDRXX:1:2104:28357:11240
CAGCGCTG
+
FFFFFFFF
@A00769:11:HC3HCDRXX:1:2104:20148:11271
CAGCGCTG
+
FFFFFFFF
@A00769:11:HC3HCDRXX:1:2104:6027:11334
CAGCGCTG
+
FFFFFFFF
@A00769:11:HC3HCDRXX:1:2104:10511:11334
CAGCGCTG
+
FFFFFFFF
@A00769:11:HC3HCDRXX:1:2104:31204:11350
CAGCGCTG
+
FFFFFFFF
@A00769:11:HC3HCDRXX:1:2104:12952:11365
CAGCGCTG
+
FFFFFFFF
@A00769:11:HC3HCDRXX:1:2104:22571:11365
CAGCGCTG
+
FFFFFFFF
@A00769:11:HC3HCDRXX:1:2104:1389:11381
CAGCGCTG
+
,FFF,F:F
@A00769:11:HC3HCDRXX:1:2104:10520:11412
CAGCGCTG
+
FFFFFFFF
@A00769:11:HC3HCDRXX:1:2104:14742:11428
CAGCGCTG
+
FFFFFFFF
@A00769:11:HC3HCDRXX:1:2104:7988:11475
CAGCGCTG
+
FFFFFFFF
@A00769:11:HC3HCDRXX:1:2104:10194:11475
CAGCGCTG
+
FFFFFFFF
@A00769:11:HC3HCDRXX:1:2104:32452:11537
CAGCGCTG
+
FFFFFFFF
@A00769:11:HC3HCDRXX:1:2104:8413:11647
CAGCGCTG
+
FFFFFFFF
@A00769:11:HC3HCDRXX:1:2104:13955:11663
CAGCGCTG
+
FFF:FF:F
@A00769:11:HC3HCDRXX:1:2104:6985:11710
CAGCGCTG
+
FFFFFFFF
@A00769:11:HC3HCDRXX:1:2104:30029:11757
CAGCGCTG
+
FFFFFFFF
@A00769:11:HC3HCDRXX:1:2104:27398:11772
CAGCGCTG
+
FFFFFFFF
@A00769:11:HC3HCDRXX:1:2104:29903:11788
CAGCGCTG
+
FFFFFFFF
@A00769:11:HC3HCDRXX:1:2104:16604:11804
CAGCGCTG
+
FFFFFFFF
@A00769:11:HC3HCDRXX:1:2104:18719:11804
CAGCGCTG
+
FFFFFFFF
@A00769:11:HC3HCDRXX:1:2104:6560:11851
CAGCGCTG
+
FFFFFFFF
@A00769:11:HC3HCDRXX:1:2104:17996:11898
CAGCGCTG
+
FFFFFFFF
@A00769:11:HC3HCDRXX:1:2104:2980:11913
CAGCGCTG
+
FFFFFFFF
@A00769:11:HC3HCDRXX:1:2104:3378:11913
CAGCGCTG
+
FFFFFFFF
@A00769:11:HC3HCDRXX:1:2104:21694:11913
CAGCGCTG
+
FFFFFFFF
@A00769:11:HC3HCDRXX:1:2104:4047:12007
CAGCGCTG
+
FFFFFFFF
@A00769:11:HC3HCDRXX:1:2104:12020:12038
CAGCGCTG
+
FFFFFFFF
@A00769:11:HC3HCDRXX:1:2104:21739:12085
CAGCGCTG
+
FFFFFFFF
@A00769:11:HC3HCDRXX:1:2104:31503:12117
CAGCGCTG
+
FF:FFFFF
@A00769:11:HC3HCDRXX:1:2104:2944:12132
CAGCGCTG
+
FFFFFFFF
@A00769:11:HC3HCDRXX:1:2104:23466:12132
CAGCGCTG
+
FFFFFFFF
@A00769:11:HC3HCDRXX:1:2104:6424:12148
CAGCGCTG
+
FFFFFFFF
@A00769:11:HC3HCDRXX:1:2104:21323:12179
CAGCGCTG
+
FFFFFFFF
@A00769:11:HC3HCDRXX:1:2104:9055:12195
CAGCGCTG
+
FFFFFFFF
@A00769:11:HC3HCDRXX:1:2104:28691:12195
CAGCGCTG
+
FFFFFFFF
@A00769:11:HC3HCDRXX:1:2104:28935:12211
CAGCGCTG
+
FFFFFFFF
@A00769:11:HC3HCDRXX:1:2104:8513:12226
CAGCGCTG
+
FFF::FFF
@A00769:11:HC3HCDRXX:1:2104:15646:12242
CAGCGCTG
+
FFFFFFFF
@A00769:11:HC3HCDRXX:1:2104:28736:12305
CAGCGCTG
+
FFFFFFFF
@A00769:11:HC3HCDRXX:1:2104:1678:12320
CAGCGCTG
+
FFFFFFFF
@A00769:11:HC3HCDRXX:1:2104:11614:12367
CAGCGCTG
+
FFFF:FF,
@A00769:11:HC3HCDRXX:1:2104:2211:12399
CAGCGCTG
+
FFFFFFFF
@A00769:11:HC3HCDRXX:1:2104:9335:12399
CAGCGCTG
+
FFFFFFFF
@A00769:11:HC3HCDRXX:1:2104:12662:12399
CAGCGCTG
+
FF:FFFFF
@A00769:11:HC3HCDRXX:1:2104:29387:12493
CAGCGCTG
+
FFFFFFFF
@A00769:11:HC3HCDRXX:1:2104:15067:12524
CAGCGCTG
+
FFFFFFFF
@A00769:11:HC3HCDRXX:1:2104:13150:12587
CAGCGCTG
+
FFFFFFFF
@A00769:11:HC3HCDRXX:1:2104:7129:12618
CAGCGCTG
+
FFFFFFFF
@A00769:11:HC3HCDRXX:1:2104:16043:12618
CAGCGCTG
+
FFFFFFFF
@A00769:11:HC3HCDRXX:1:2104:31955:12618
CAGCGCTG
+
FFFFFFFF
@A00769:11:HC3HCDRXX:1:2104:15872:12665
CAGCGCTG
+
FFFFFFFF
@A00769:11:HC3HCDRXX:1:2104:16812:12696
CAGCGCTG
+
F:FFFF,F
@A00769:11:HC3HCDRXX:1:2104:32307:12696
CAGCGCTG
+
FFFFFFFF
@A00769:11:HC3HCDRXX:1:2104:24939:12712
CAGCGCTG
+
FFFFFFFF
@A00769:11:HC3HCDRXX:1:2104:21459:12759
CAGCGCTG
+
FFFFFFFF
@A00769:11:HC3HCDRXX:1:2104:19696:12774
CAGCGCTG
+
FFFFFFFF
@A00769:11:HC3HCDRXX:1:2104:26494:12774
CAGCGCTG
+
FFFFFFFF
@A00769:11:HC3HCDRXX:1:2104:12879:12806
CAGCGCTG
+
FFFFFF:F
@A00769:11:HC3HCDRXX:1:2104:30382:12806
CAGCGCTG
+
FFFFFFFF
@A00769:11:HC3HCDRXX:1:2104:12726:12821
CAGCGCTG
+
FFFFFFFF
@A00769:11:HC3HCDRXX:1:2104:24008:12915
CAGCGCTG
+
FF,F:FF,
@A00769:11:HC3HCDRXX:1:2104:4743:12931
CAGCGCTG
+
FFFFFFFF
@A00769:11:HC3HCDRXX:1:2104:16034:12947
CAGCGCTG
+
FFFFFFFF
@A00769:11:HC3HCDRXX:1:2104:26720:12947
CAGCGCTG
+
FFFFFFFF
@A00769:11:HC3HCDRXX:1:2104:32163:13009
CAGCGCTG
+
FFFFFFFF
@A00769:11:HC3HCDRXX:1:2104:6632:13166
CAGCGCTG
+
FFFFFFFF
@A00769:11:HC3HCDRXX:1:2104:8712:13228
CAGCGCTG
+
FFF:,FFF
@A00769:11:HC3HCDRXX:1:2104:20157:13291
CAGCGCTG
+
FFFFFFFF
@A00769:11:HC3HCDRXX:1:2104:30870:13307
CAGCGCTG
+
FFFFFFFF
@A00769:11:HC3HCDRXX:1:2104:14262:13322
CAGCGCTG
+
FFFFFFFF
@A00769:11:HC3HCDRXX:1:2104:8883:13338
CAGCGCTG
+
FFFFFFFF
@A00769:11:HC3HCDRXX:1:2104:26368:13338
CAGCGCTG
+
FFFFFFFF
@A00769:11:HC3HCDRXX:1:2104:18891:13416
CAGCGCTG
+
FFFFFFFF
@A00769:11:HC3HCDRXX:1:2104:17128:13432
CAGCGCTG
+
FFFFFFFF
@A00769:11:HC3HCDRXX:1:2104:23918:13448
CAGCGCTG
+
FFFFFFFF
@A00769:11:HC3HCDRXX:1:2104:31946:13448
CAGCGCTG
+
FFFFFFFF
@A00769:11:HC3HCDRXX:1:2104:28628:13495
CAGCGCTG
+
FFFFFFFF
@A00769:11:HC3HCDRXX:1:2104:24713:13542
CAGCGCTG
+
FFFFFFFF
@A00769:11:HC3HCDRXX:1:2104:26087:13542
CAGCGCTG
+
FFFFFFFF
@A00769:11:HC3HCDRXX:1:2104:24686:13557
CAGCGCTG
+
FFFFFFFF
@A00769:11:HC3HCDRXX:1:2104:5421:13636
CAGCGCTG
+
FFFFFFFF
@A00769:11:HC3HCDRXX:1:2104:26232:13636
CAGCGCTG
+
FFFFFFFF
@A00769:11:HC3HCDRXX:1:2104:12445:13714
CAGCGCTG
+
F::FFFFF
@A00769:11:HC3HCDRXX:1:2104:27091:13745
CAGCGCTG
+
FFFF:FFF
@A00769:11:HC3HCDRXX:1:2104:25292:13761
CAGCGCTG
+
FFFFFFFF
@A00769:11:HC3HCDRXX:1:2104:27082:13761
CAGCGCTG
+
FFFFFFFF
@A00769:11:HC3HCDRXX:1:2104:3504:13792
CAGCGCTG
+
FFFFFFFF
@A00769:11:HC3HCDRXX:1:2104:31304:13808
CAGCGCTG
+
FF,FFFFF
@A00769:11:HC3HCDRXX:1:2104:19063:13902
CAGCGCTG
+
FFFFFFFF
@A00769:11:HC3HCDRXX:1:2104:14190:13917
CAGCGCTG
+
FFFFFFFF
@A00769:11:HC3HCDRXX:1:2104:26684:13949
CAGCGCTG
+
FFFFFFFF
@A00769:11:HC3HCDRXX:1:2104:28709:13980
CAGCGCTG
+
FFFFFFFF
@A00769:11:HC3HCDRXX:1:2104:9100:13996
CAGCGCTG
+
,FFF:FF:
@A00769:11:HC3HCDRXX:1:2104:8865:14121
CAGCGCTG
+
FFFF:FFF
@A00769:11:HC3HCDRXX:1:2104:26350:14121
CAGCGCTG
+
FFFFFFFF
@A00769:11:HC3HCDRXX:1:2104:16721:14168
CAGCGCTG
+
FFFFFFFF
@A00769:11:HC3HCDRXX:1:2104:20690:14184
CAGCGCTG
+
FFFFFFFF
@A00769:11:HC3HCDRXX:1:2104:10565:14215
CAGCGCTG
+
FFFFFFFF
@A00769:11:HC3HCDRXX:1:2104:26078:14278
CAGCGCTG
+
FFFFFFFF
@A00769:11:HC3HCDRXX:1:2104:28311:14293
CAGCGCTG
+
F:FFFFFF
@A00769:11:HC3HCDRXX:1:2104:14850:14309
CAGCGCTG
+
FFFFFFFF
@A00769:11:HC3HCDRXX:1:2104:32678:14309
CAGCGCTG
+
FFFF:FFF
@A00769:11:HC3HCDRXX:1:2104:6415:14325
CAGCGCTG
+
FF,FFFFF
@A00769:11:HC3HCDRXX:1:2104:10330:14372
CAGCGCTG
+
FFFFFFFF
@A00769:11:HC3HCDRXX:1:2104:6632:14418
CAGCGCTG
+
FFFFFFFF
@A00769:11:HC3HCDRXX:1:2104:2935:14465
CAGCGCTG
+
FFFFFFFF
@A00769:11:HC3HCDRXX:1:2104:18819:14512
CAGCGCTG
+
FFFFFFFF
@A00769:11:HC3HCDRXX:1:2104:5936:14528
CAGCGCTG
+
FF:F,FF:
@A00769:11:HC3HCDRXX:1:2104:25988:14528
CAGCGCTG
+
FFFFFFFF
@A00769:11:HC3HCDRXX:1:2104:27642:14544
CAGCGCTG
+
FFFFFFFF
@A00769:11:HC3HCDRXX:1:2104:2284:14559
CAGCGCTG
+
FFFFFFFF
@A00769:11:HC3HCDRXX:1:2104:8232:14591
CAGCGCTG
+
FFFFFFFF
@A00769:11:HC3HCDRXX:1:2104:11252:14591
CAGCGCTG
+
FFFFFFFF
@A00769:11:HC3HCDRXX:1:2104:14579:14591
CAGCGCTG
+
FFFFFFFF
@A00769:11:HC3HCDRXX:1:2104:25807:14591
CAGCGCTG
+
FFFFFFFF
@A00769:11:HC3HCDRXX:1:2104:25789:14622
CAGCGCTG
+
FFFFFFFF
@A00769:11:HC3HCDRXX:1:2104:3224:14779
CAGCGCTG
+
FFFFFFFF
@A00769:11:HC3HCDRXX:1:2104:9634:14794
CAGCGCTG
+
FFFFFFFF
@A00769:11:HC3HCDRXX:1:2104:7988:14857
CAGCGCTG
+
FFFFFFFF
@A00769:11:HC3HCDRXX:1:2104:30960:14873
CAGCGCTG
+
FFFFFFFF
@A00769:11:HC3HCDRXX:1:2104:27145:14935
CAGCGCTG
+
FFFFFFFF
@A00769:11:HC3HCDRXX:1:2104:1099:14951
CAGCGCTG
+
FFFFFFFF
@A00769:11:HC3HCDRXX:1:2104:16414:14951
CAGCGCTG
+
FFFFFFFF
@A00769:11:HC3HCDRXX:1:2104:24605:15045
CAGCGCTG
+
FFFFFFFF
@A00769:11:HC3HCDRXX:1:2104:20094:15060
CAGCGCTG
+
FFFFFFFF
@A00769:11:HC3HCDRXX:1:2104:19307:15139
CAGCGCTG
+
FFFFFFFF
@A00769:11:HC3HCDRXX:1:2104:3034:15170
CAGCGCTG
+
FFFFFFFF
@A00769:11:HC3HCDRXX:1:2104:13612:15170
CAGCGCTG
+
,,FFF:FF
@A00769:11:HC3HCDRXX:1:2104:17969:15201
CAGCGCTG
+
FFFFFFFF
@A00769:11:HC3HCDRXX:1:2104:26467:15201
CAGCGCTG
+
FFFFFFFF
@A00769:11:HC3HCDRXX:1:2104:28546:15201
CAGCGCTG
+
FFFFFFFF
@A00769:11:HC3HCDRXX:1:2104:22923:15233
CAGCGCTG
+
FFFFFFFF
@A00769:11:HC3HCDRXX:1:2104:10140:15264
CAGCGCTG
+
FFFFFFFF
@A00769:11:HC3HCDRXX:1:2104:20934:15295
CAGCGCTG
+
FFFFFFFF
@A00769:11:HC3HCDRXX:1:2104:24623:15295
CAGCGCTG
+
FFFFFFFF
@A00769:11:HC3HCDRXX:1:2104:30996:15311
CAGCGCTG
+
FFFFFFFF
@A00769:11:HC3HCDRXX:1:2104:32515:15311
CAGCGCTG
+
FFFFFFFF
@A00769:11:HC3HCDRXX:1:2104:6732:15374
CAGCGCTG
+
FFFFFFFF
@A00769:11:HC3HCDRXX:1:2104:10167:15374
CAGCGCTG
+
FFFFFFFF
@A00769:11:HC3HCDRXX:1:2104:6090:15389
CAGCGCTG
+
FFFFFFFF
@A00769:11:HC3HCDRXX:1:2104:29215:15421
CAGCGCTG
+
FFFFFFFF
@A00769:11:HC3HCDRXX:1:2104:17164:15499
CAGCGCTG
+
FFFFFFFF
@A00769:11:HC3HCDRXX:1:2104:17734:15515
CAGCGCTG
+
FFF,FFF:
@A00769:11:HC3HCDRXX:1:2104:21160:15530
CAGCGCTG
+
FFFFFFFF
@A00769:11:HC3HCDRXX:1:2104:21169:15546
CAGCGCTG
+
FFFFFFFF
@A00769:11:HC3HCDRXX:1:2104:28519:15593
CAGCGCTG
+
FFFFFFFF
@A00769:11:HC3HCDRXX:1:2104:31756:15593
CAGCGCTG
+
FFFFFFFF
@A00769:11:HC3HCDRXX:1:2104:13702:15608
CAGCGCTG
+
FFFFFFFF
@A00769:11:HC3HCDRXX:1:2104:28583:15608
CAGCGCTG
+
FFFFFFFF
@A00769:11:HC3HCDRXX:1:2104:3432:15702
CAGCGCTG
+
:FF,FFFF
@A00769:11:HC3HCDRXX:1:2104:14796:15718
CAGCGCTG
+
FFFFFFFF
@A00769:11:HC3HCDRXX:1:2104:11867:15749
CAGCGCTG
+
FFFFFFFF
@A00769:11:HC3HCDRXX:1:2104:17689:15749
CAGCGCTG
+
FFFFFFFF
@A00769:11:HC3HCDRXX:1:2104:10881:15796
CAGCGCTG
+
FFFFFFFF
@A00769:11:HC3HCDRXX:1:2104:6433:15859
CAGCGCTG
+
FFFFFFFF
@A00769:11:HC3HCDRXX:1:2104:32280:15937
CAGCGCTG
+
FFFFFFFF
@A00769:11:HC3HCDRXX:1:2104:1127:16000
CAGCGCTG
+
FFFFFFFF
@A00769:11:HC3HCDRXX:1:2104:16731:16000
CAGCGCTG
+
:FF,:FFF
@A00769:11:HC3HCDRXX:1:2104:12879:16063
CAGCGCTG
+
FFFFFFFF
@A00769:11:HC3HCDRXX:1:2104:13349:16125
CAGCGCTG
+
FFFFFFFF
@A00769:11:HC3HCDRXX:1:2104:22209:16188
CAGCGCTG
+
FFFFFFFF
@A00769:11:HC3HCDRXX:1:2104:32841:16188
CAGCGCTG
+
FFFFFFFF
@A00769:11:HC3HCDRXX:1:2104:30942:16250
CAGCGCTG
+
FFFFFFFF
@A00769:11:HC3HCDRXX:1:2104:15148:16297
CAGCGCTG
+
FFFFFFFF
@A00769:11:HC3HCDRXX:1:2104:26847:16297
CAGCGCTG
+
FFFFFFFF
@A00769:11:HC3HCDRXX:1:2104:24053:16313
CAGCGCTG
+
FFFFFFFF
@A00769:11:HC3HCDRXX:1:2104:8712:16360
CAGCGCTG
+
FFFFFFFF
@A00769:11:HC3HCDRXX:1:2104:22652:16454
CAGCGCTG
+
FFF:FFFF
@A00769:11:HC3HCDRXX:1:2104:10140:16517
CAGCGCTG
+
FFFFFFFF
@A00769:11:HC3HCDRXX:1:2104:15203:16548
CAGCGCTG
+
FFFFFFFF
@A00769:11:HC3HCDRXX:1:2104:1787:16579
CAGCGCTG
+
FFFFFFFF
@A00769:11:HC3HCDRXX:1:2104:26811:16579
CAGCGCTG
+
FFFFFFFF
@A00769:11:HC3HCDRXX:1:2104:6135:16595
CAGCGCTG
+
FFFFFFFF
@A00769:11:HC3HCDRXX:1:2104:5077:16611
CAGCGCTG
+
FFFFFFFF
@A00769:11:HC3HCDRXX:1:2104:17282:16611
CAGCGCTG
+
FFFFFF,,
@A00769:11:HC3HCDRXX:1:2104:6451:16642
CAGCGCTG
+
FFFFFFFF
@A00769:11:HC3HCDRXX:1:2104:8386:16642
CAGCGCTG
+
FFF:FFFF
@A00769:11:HC3HCDRXX:1:2104:15600:16705
CAGCGCTG
+
FFFFFF:F
@A00769:11:HC3HCDRXX:1:2104:27353:16705
CAGCGCTG
+
FFFFFFFF
@A00769:11:HC3HCDRXX:1:2104:20130:16720
CAGCGCTG
+
FFFFFFFF
@A00769:11:HC3HCDRXX:1:2104:28122:16752
CAGCGCTG
+
FFFFFFFF
@A00769:11:HC3HCDRXX:1:2104:17915:16767
CAGCGCTG
+
FFFFFFFF
@A00769:11:HC3HCDRXX:1:2104:19144:16924
CAGCGCTG
+
FFFFFFFF
@A00769:11:HC3HCDRXX:1:2104:32434:16924
CAGCGCTG
+
FFFFFFFF
@A00769:11:HC3HCDRXX:1:2104:10348:17002
CAGCGCTG
+
FFFFFFFF
@A00769:11:HC3HCDRXX:1:2104:7509:17096
CAGCGCTG
+
FFFFFFFF
@A00769:11:HC3HCDRXX:1:2104:10122:17112
CAGCGCTG
+
FFFFFFFF
@A00769:11:HC3HCDRXX:1:2104:3260:17190
CAGCGCTG
+
FFFFFFFF
@A00769:11:HC3HCDRXX:1:2104:1461:17206
CAGCGCTG
+
FFFFFFFF
@A00769:11:HC3HCDRXX:1:2104:22399:17206
CAGCGCTG
+
FFFFFFFF
@A00769:11:HC3HCDRXX:1:2104:6442:17221
CAGCGCTG
+
FFFFFFFF
@A00769:11:HC3HCDRXX:1:2104:25455:17237
CAGCGCTG
+
FFFFFFFF
@A00769:11:HC3HCDRXX:1:2104:23149:17284
CAGCGCTG
+
FFFFFFFF
@A00769:11:HC3HCDRXX:1:2104:20754:17362
CAGCGCTG
+
FFFFF:FF
@A00769:11:HC3HCDRXX:1:2104:10086:17394
CAGCGCTG
+
FFFFFFFF
@A00769:11:HC3HCDRXX:1:2104:14271:17440
CAGCGCTG
+
FFFFFFFF
@A00769:11:HC3HCDRXX:1:2104:10999:17472
CAGCGCTG
+
FFFFFFFF
@A00769:11:HC3HCDRXX:1:2104:5728:17487
CAGCGCTG
+
FFFFFFFF
@A00769:11:HC3HCDRXX:1:2104:10990:17487
CAGCGCTG
+
:FFFFFFF
@A00769:11:HC3HCDRXX:1:2104:25952:17503
CAGCGCTG
+
FFFFFFFF
@A00769:11:HC3HCDRXX:1:2104:26069:17519
CAGCGCTG
+
:FFFFFFF
@A00769:11:HC3HCDRXX:1:2104:1253:17534
CAGCGCTG
+
FFFFFFFF
@A00769:11:HC3HCDRXX:1:2104:15944:17550
CAGCGCTG
+
F:F:FFFF
@A00769:11:HC3HCDRXX:1:2104:2636:17581
CAGCGCTG
+
FFFFFFFF
@A00769:11:HC3HCDRXX:1:2104:8305:17597
CAGCGCTG
+
FFF:FFFF
@A00769:11:HC3HCDRXX:1:2104:10601:17660
CAGCGCTG
+
FFFFFF:F
@A00769:11:HC3HCDRXX:1:2104:4951:17675
CAGCGCTG
+
FFFFFFFF
@A00769:11:HC3HCDRXX:1:2104:25400:17675
CAGCGCTG
+
FFFFFFFF
@A00769:11:HC3HCDRXX:1:2104:27561:17722
CAGCGCTG
+
FFFFFFFF
@A00769:11:HC3HCDRXX:1:2104:9914:17754
CAGCGCTG
+
FFFF:FFF
@A00769:11:HC3HCDRXX:1:2104:32199:17769
CAGCGCTG
+
FFFFFFFF
@A00769:11:HC3HCDRXX:1:2104:10104:17801
CAGCGCTG
+
FFFFFFFF
@A00769:11:HC3HCDRXX:1:2104:20139:17801
CAGCGCTG
+
FFFFFFFF
@A00769:11:HC3HCDRXX:1:2104:31448:17942
CAGCGCTG
+
FFFFFFFF
@A00769:11:HC3HCDRXX:1:2104:2220:17957
CAGCGCTG
+
FFFFFFFF
@A00769:11:HC3HCDRXX:1:2104:18295:17989
CAGCGCTG
+
FFFFFFFF
@A00769:11:HC3HCDRXX:1:2104:8811:18004
CAGCGCTG
+
FFFFFFFF
@A00769:11:HC3HCDRXX:1:2104:1199:18035
CAGCGCTG
+
FFFFFFFF
@A00769:11:HC3HCDRXX:1:2104:15971:18035
CAGCGCTG
+
FFFFFFFF
@A00769:11:HC3HCDRXX:1:2104:8097:18051
CAGCGCTG
+
FFFFFFFF
@A00769:11:HC3HCDRXX:1:2104:7925:18067
CAGCGCTG
+
FFFFFFFF
@A00769:11:HC3HCDRXX:1:2104:30255:18067
CAGCGCTG
+
FFFFFFFF
@A00769:11:HC3HCDRXX:1:2104:19370:18161
CAGCGCTG
+
FFFFFFFF
@A00769:11:HC3HCDRXX:1:2104:29604:18192
CAGCGCTG
+
FFFFFFFF
@A00769:11:HC3HCDRXX:1:2104:13006:18223
CAGCGCTG
+
FFFFFFFF
@A00769:11:HC3HCDRXX:1:2104:16694:18223
CAGCGCTG
+
FFFFFFFF
@A00769:11:HC3HCDRXX:1:2104:8133:18302
CAGCGCTG
+
FFFFFFFF
@A00769:11:HC3HCDRXX:1:2104:18982:18302
CAGCGCTG
+
,FFFFF,,
@A00769:11:HC3HCDRXX:1:2104:22959:18302
CAGCGCTG
+
FFFFFFFF
@A00769:11:HC3HCDRXX:1:2104:31919:18317
CAGCGCTG
+
FFFFFFFF
@A00769:11:HC3HCDRXX:1:2104:17490:18349
CAGCGCTG
+
FFFFFF,F
@A00769:11:HC3HCDRXX:1:2104:24903:18349
CAGCGCTG
+
FFFFFFFF
@A00769:11:HC3HCDRXX:1:2104:6343:18364
CAGCGCTG
+
FFFFFFFF
@A00769:11:HC3HCDRXX:1:2104:16233:18427
CAGCGCTG
+
FFFFFFFF
@A00769:11:HC3HCDRXX:1:2104:2338:18443
CAGCGCTG
+
FFFFFFFF
@A00769:11:HC3HCDRXX:1:2104:19334:18474
CAGCGCTG
+
FFFFFFFF
@A00769:11:HC3HCDRXX:1:2104:16613:18490
CAGCGCTG
+
FFFFF:FF
@A00769:11:HC3HCDRXX:1:2104:9091:18552
CAGCGCTG
+
FFFFFFFF
@A00769:11:HC3HCDRXX:1:2104:13819:18599
CAGCGCTG
+
FFFFFFFF
@A00769:11:HC3HCDRXX:1:2104:3378:18646
CAGCGCTG
+
FFFFFFFF
@A00769:11:HC3HCDRXX:1:2104:27706:18662
CAGCGCTG
+
FFFFFFFF
@A00769:11:HC3HCDRXX:1:2104:1298:18771
CAGCGCTG
+
FFFFFFFF
@A00769:11:HC3HCDRXX:1:2104:29830:18897
CAGCGCTG
+
FFFFFFFF
@A00769:11:HC3HCDRXX:1:2104:7663:18928
CAGCGCTG
+
FFFFFFFF
@A00769:11:HC3HCDRXX:1:2104:31891:18928
CAGCGCTG
+
FFFFFFFF
@A00769:11:HC3HCDRXX:1:2104:11162:19069
CAGCGCTG
+
FFFFFFFF
@A00769:11:HC3HCDRXX:1:2104:22860:19069
CAGCGCTG
+
FFF::,:F
@A00769:11:HC3HCDRXX:1:2104:14841:19116
CAGCGCTG
+
FFFFFFFF
@A00769:11:HC3HCDRXX:1:2104:21676:19116
CAGCGCTG
+
FFFFFFFF
@A00769:11:HC3HCDRXX:1:2104:24071:19163
CAGCGCTG
+
FFFFFFFF
@A00769:11:HC3HCDRXX:1:2104:28085:19163
CAGCGCTG
+
FFFFFFFF
@A00769:11:HC3HCDRXX:1:2104:9164:19241
CAGCGCTG
+
FFFFFFFF
@A00769:11:HC3HCDRXX:1:2104:5565:19272
CAGCGCTG
+
FFFFFFFF
@A00769:11:HC3HCDRXX:1:2104:20365:19288
CAGCGCTG
+
FFFFFFFF
@A00769:11:HC3HCDRXX:1:2104:30789:19398
CAGCGCTG
+
FFFFFFFF
@A00769:11:HC3HCDRXX:1:2104:21947:19429
CAGCGCTG
+
FFFFFFFF
@A00769:11:HC3HCDRXX:1:2104:32624:19445
CAGCGCTG
+
F,FFFFFF
@A00769:11:HC3HCDRXX:1:2104:5385:19492
CAGCGCTG
+
FFFFFFFF
@A00769:11:HC3HCDRXX:1:2104:19018:19554
CAGCGCTG
+
FFFFFFFF
@A00769:11:HC3HCDRXX:1:2104:20600:19601
CAGCGCTG
+
FFFFFFFF
@A00769:11:HC3HCDRXX:1:2104:14796:19633
CAGCGCTG
+
FFF:FFFF
@A00769:11:HC3HCDRXX:1:2104:31955:19633
CAGCGCTG
+
FFFFFFFF
@A00769:11:HC3HCDRXX:1:2104:28763:19648
CAGCGCTG
+
FFFFFFFF
@A00769:11:HC3HCDRXX:1:2104:21513:19680
CAGCGCTG
+
FFFFFFFF
@A00769:11:HC3HCDRXX:1:2104:28203:19742
CAGCGCTG
+
FFFFFFFF
@A00769:11:HC3HCDRXX:1:2104:29161:19774
CAGCGCTG
+
FFFFFFFF
@A00769:11:HC3HCDRXX:1:2104:15157:19852
CAGCGCTG
+
FFFFFFFF
@A00769:11:HC3HCDRXX:1:2104:3387:19883
CAGCGCTG
+
FFFFFFFF
@A00769:11:HC3HCDRXX:1:2104:18439:19899
CAGCGCTG
+
FFFFFFFF
@A00769:11:HC3HCDRXX:1:2104:27805:19899
CAGCGCTG
+
FFFFFFFF
@A00769:11:HC3HCDRXX:1:2104:9887:19930
CAGCGCTG
+
FFFFFFFF
@A00769:11:HC3HCDRXX:1:2104:5276:19961
CAGCGCTG
+
FFFFFFFF
@A00769:11:HC3HCDRXX:1:2104:20735:19993
CAGCGCTG
+
FFFFFFFF
@A00769:11:HC3HCDRXX:1:2104:25192:20008
CAGCGCTG
+
FFFFFFFF
@A00769:11:HC3HCDRXX:1:2104:27633:20008
CAGCGCTG
+
FFFFFFFF
@A00769:11:HC3HCDRXX:1:2104:12943:20024
CAGCGCTG
+
FFFFFFFF
@A00769:11:HC3HCDRXX:1:2104:6668:20087
CAGCGCTG
+
FFFFFFFF
@A00769:11:HC3HCDRXX:1:2104:15826:20134
CAGCGCTG
+
FFFFFFFF
@A00769:11:HC3HCDRXX:1:2104:30563:20134
CAGCGCTG
+
:FFF:F::
@A00769:11:HC3HCDRXX:1:2104:25581:20149
CAGCGCTG
+
FFFFFFFF
@A00769:11:HC3HCDRXX:1:2104:1859:20212
CAGCGCTG
+
FFF:FFFF
@A00769:11:HC3HCDRXX:1:2104:8603:20243
CAGCGCTG
+
FFFFFFFF
@A00769:11:HC3HCDRXX:1:2104:8386:20306
CAGCGCTG
+
FFFFFFFF
@A00769:11:HC3HCDRXX:1:2104:30716:20306
CAGCGCTG
+
FFFFFFFF
@A00769:11:HC3HCDRXX:1:2104:15962:20369
CAGCGCTG
+
FFFFFFFF
@A00769:11:HC3HCDRXX:1:2104:6388:20384
CAGCGCTG
+
FFFFFFFF
@A00769:11:HC3HCDRXX:1:2104:9426:20447
CAGCGCTG
+
FFFFFFFF
@A00769:11:HC3HCDRXX:1:2104:1958:20478
CAGCGCTG
+
FFFFFFFF
@A00769:11:HC3HCDRXX:1:2104:2691:20556
CAGCGCTG
+
FFFFFFFF
@A00769:11:HC3HCDRXX:1:2104:5692:20556
CAGCGCTG
+
FFFFFFFF
@A00769:11:HC3HCDRXX:1:2104:9290:20556
CAGCGCTG
+
FFFFFFFF
@A00769:11:HC3HCDRXX:1:2104:16577:20588
CAGCGCTG
+
FFFFFFFF
@A00769:11:HC3HCDRXX:1:2104:25907:20588
CAGCGCTG
+
FFFFFFFF
@A00769:11:HC3HCDRXX:1:2104:14724:20603
CAGCGCTG
+
FFFFFFFF
@A00769:11:HC3HCDRXX:1:2104:17418:20603
CAGCGCTG
+
FFFFFFFF
@A00769:11:HC3HCDRXX:1:2104:1551:20650
CAGCGCTG
+
FFFFFFFF
@A00769:11:HC3HCDRXX:1:2104:28058:20682
CAGCGCTG
+
FFFFFFFF
@A00769:11:HC3HCDRXX:1:2104:1488:20729
CAGCGCTG
+
FFF:FFFF
@A00769:11:HC3HCDRXX:1:2104:7844:20744
CAGCGCTG
+
FFFFFFFF
@A00769:11:HC3HCDRXX:1:2104:23267:20776
CAGCGCTG
+
FFFFFFFF
@A00769:11:HC3HCDRXX:1:2104:14308:20823
CAGCGCTG
+
FFFFFFFF
@A00769:11:HC3HCDRXX:1:2104:32190:20823
CAGCGCTG
+
FFF:FFF:
@A00769:11:HC3HCDRXX:1:2104:2862:20885
CAGCGCTG
+
FFFF:FF:
@A00769:11:HC3HCDRXX:1:2104:6822:20885
CAGCGCTG
+
FFFFFFFF
@A00769:11:HC3HCDRXX:1:2104:6325:20995
CAGCGCTG
+
FFFFFFFF
@A00769:11:HC3HCDRXX:1:2104:8133:20995
CAGCGCTG
+
FF,FFFFF
@A00769:11:HC3HCDRXX:1:2104:14805:21026
CAGCGCTG
+
FFFFFFFF
@A00769:11:HC3HCDRXX:1:2104:16703:21026
CAGCGCTG
+
FFFFFFFF
@A00769:11:HC3HCDRXX:1:2104:7780:21042
CAGCGCTG
+
FFFFFFFF
@A00769:11:HC3HCDRXX:1:2104:13512:21104
CAGCGCTG
+
FFFFFFFF
@A00769:11:HC3HCDRXX:1:2104:31711:21120
CAGCGCTG
+
FFFFFFFF
@A00769:11:HC3HCDRXX:1:2104:2031:21136
CAGCGCTG
+
FFFFFFFF
@A00769:11:HC3HCDRXX:1:2104:26214:21151
CAGCGCTG
+
FFFFFFFF
@A00769:11:HC3HCDRXX:1:2104:26666:21151
CAGCGCTG
+
FFFFFFFF
@A00769:11:HC3HCDRXX:1:2104:12346:21183
CAGCGCTG
+
FFFFFFFF
@A00769:11:HC3HCDRXX:1:2104:23421:21198
CAGCGCTG
+
FFFFFFFF
@A00769:11:HC3HCDRXX:1:2104:12038:21245
CAGCGCTG
+
FFFFFFFF
@A00769:11:HC3HCDRXX:1:2104:29297:21261
CAGCGCTG
+
F:FFFFFF
@A00769:11:HC3HCDRXX:1:2104:17635:21292
CAGCGCTG
+
FFFFFFFF
@A00769:11:HC3HCDRXX:1:2104:31051:21292
CAGCGCTG
+
FFFFFFFF
@A00769:11:HC3HCDRXX:1:2104:17897:21339
CAGCGCTG
+
FF:FFFFF
@A00769:11:HC3HCDRXX:1:2104:13584:21449
CAGCGCTG
+
FFFFFFFF
@A00769:11:HC3HCDRXX:1:2104:19732:21449
CAGCGCTG
+
FFF,FFFF
@A00769:11:HC3HCDRXX:1:2104:18376:21512
CAGCGCTG
+
FFFFFFFF
@A00769:11:HC3HCDRXX:1:2104:17210:21527
CAGCGCTG
+
FFFFFFFF
@A00769:11:HC3HCDRXX:1:2104:17110:21543
CAGCGCTG
+
FFFFFFFF
@A00769:11:HC3HCDRXX:1:2104:8350:21559
CAGCGCTG
+
FFFFFFFF
@A00769:11:HC3HCDRXX:1:2104:15176:21605
CAGCGCTG
+
FFFFFFFF
@A00769:11:HC3HCDRXX:1:2104:20202:21605
CAGCGCTG
+
:F::,F:F
@A00769:11:HC3HCDRXX:1:2104:9634:21684
CAGCGCTG
+
FFFFFFFF
@A00769:11:HC3HCDRXX:1:2104:25744:21715
CAGCGCTG
+
FFFFFFFF
@A00769:11:HC3HCDRXX:1:2104:1325:21731
CAGCGCTG
+
FFFFFFFF
@A00769:11:HC3HCDRXX:1:2104:1759:21762
CAGCGCTG
+
FFFFFFFF
@A00769:11:HC3HCDRXX:1:2104:8232:21919
CAGCGCTG
+
FFFFFFFF
@A00769:11:HC3HCDRXX:1:2104:9191:21919
CAGCGCTG
+
FFFFFFFF
@A00769:11:HC3HCDRXX:1:2104:13413:21934
CAGCGCTG
+
FFFFFFFF
@A00769:11:HC3HCDRXX:1:2104:3784:21950
CAGCGCTG
+
FFFFFFFF
@A00769:11:HC3HCDRXX:1:2104:30255:21950
CAGCGCTG
+
FFF:FFFF
@A00769:11:HC3HCDRXX:1:2104:22634:21966
CAGCGCTG
+
FFFFFF,F
@A00769:11:HC3HCDRXX:1:2104:25292:21966
CAGCGCTG
+
FFFFFFFF
@A00769:11:HC3HCDRXX:1:2104:13512:21981
CAGCGCTG
+
FFF:FFFF
@A00769:11:HC3HCDRXX:1:2104:5050:22044
CAGCGCTG
+
FFFFFFFF
@A00769:11:HC3HCDRXX:1:2104:11632:22075
CAGCGCTG
+
FFFFFFFF
@A00769:11:HC3HCDRXX:1:2104:4562:22106
CAGCGCTG
+
FFFFFFFF
@A00769:11:HC3HCDRXX:1:2104:5764:22122
CAGCGCTG
+
FFFFFFFF
@A00769:11:HC3HCDRXX:1:2104:5674:22153
CAGCGCTG
+
FFFFFFFF
@A00769:11:HC3HCDRXX:1:2104:23990:22153
CAGCGCTG
+
FFFFFFFF
@A00769:11:HC3HCDRXX:1:2104:29649:22153
CAGCGCTG
+
FFFFFFFF
@A00769:11:HC3HCDRXX:1:2104:6777:22185
CAGCGCTG
+
FFFFFFFF
@A00769:11:HC3HCDRXX:1:2104:10619:22200
CAGCGCTG
+
FFFF:FFF
@A00769:11:HC3HCDRXX:1:2104:2374:22294
CAGCGCTG
+
FFFFFFFF
@A00769:11:HC3HCDRXX:1:2104:26458:22326
CAGCGCTG
+
FFFFFFFF
@A00769:11:HC3HCDRXX:1:2104:26232:22373
CAGCGCTG
+
FFFFFFFF
@A00769:11:HC3HCDRXX:1:2104:6813:22435
CAGCGCTG
+
FFFFFFFF
@A00769:11:HC3HCDRXX:1:2104:20428:22498
CAGCGCTG
+
FFFFFFFF
@A00769:11:HC3HCDRXX:1:2104:31512:22561
CAGCGCTG
+
FFFFFFFF
@A00769:11:HC3HCDRXX:1:2104:2040:22592
CAGCGCTG
+
F:FF:FF,
@A00769:11:HC3HCDRXX:1:2104:20518:22592
CAGCGCTG
+
FFFFFFFF
@A00769:11:HC3HCDRXX:1:2104:16378:22654
CAGCGCTG
+
FFFFFFFF
@A00769:11:HC3HCDRXX:1:2104:4273:22670
CAGCGCTG
+
FF:FFFFF
@A00769:11:HC3HCDRXX:1:2104:9037:22686
CAGCGCTG
+
FFFFFFFF
@A00769:11:HC3HCDRXX:1:2104:24894:22686
CAGCGCTG
+
FFFFFFFF
@A00769:11:HC3HCDRXX:1:2104:32325:22686
CAGCGCTG
+
FFFFFFFF
@A00769:11:HC3HCDRXX:1:2104:16884:22717
CAGCGCTG
+
FFFFFFFF
@A00769:11:HC3HCDRXX:1:2104:24876:22717
CAGCGCTG
+
FF:FF:FF
@A00769:11:HC3HCDRXX:1:2104:28293:22748
CAGCGCTG
+
FFFFFFFF
@A00769:11:HC3HCDRXX:1:2104:29668:22780
CAGCGCTG
+
FFFFFFFF
@A00769:11:HC3HCDRXX:1:2104:26368:22795
CAGCGCTG
+
FFFFF:FF
@A00769:11:HC3HCDRXX:1:2104:32796:22811
CAGCGCTG
+
:F:FFFFF
@A00769:11:HC3HCDRXX:1:2104:26078:22827
CAGCGCTG
+
,FF:::FF
@A00769:11:HC3HCDRXX:1:2104:29270:22842
CAGCGCTG
+
FFFFFFFF
@A00769:11:HC3HCDRXX:1:2104:15772:22889
CAGCGCTG
+
FFFFFFFF
@A00769:11:HC3HCDRXX:1:2104:25934:22889
CAGCGCTG
+
F,FFFFFF
@A00769:11:HC3HCDRXX:1:2104:4924:22952
CAGCGCTG
+
FFFFFFFF
@A00769:11:HC3HCDRXX:1:2104:6587:22983
CAGCGCTG
+
FFFFFFFF
@A00769:11:HC3HCDRXX:1:2104:22471:23030
CAGCGCTG
+
FFFFFFFF
@A00769:11:HC3HCDRXX:1:2104:27896:23030
CAGCGCTG
+
FFFFFFFF
@A00769:11:HC3HCDRXX:1:2104:19009:23046
CAGCGCTG
+
FFFFFFFF
@A00769:11:HC3HCDRXX:1:2104:7934:23062
CAGCGCTG
+
FFFFFFFF
@A00769:11:HC3HCDRXX:1:2104:19117:23077
CAGCGCTG
+
FFFFFFFF
@A00769:11:HC3HCDRXX:1:2104:8368:23124
CAGCGCTG
+
FFFFFFFF
@A00769:11:HC3HCDRXX:1:2104:25979:23124
CAGCGCTG
+
FFFFFFFF
@A00769:11:HC3HCDRXX:1:2104:5032:23140
CAGCGCTG
+
FFFFFFFF
@A00769:11:HC3HCDRXX:1:2104:31087:23265
CAGCGCTG
+
FFFFFFFF
@A00769:11:HC3HCDRXX:1:2104:2076:23281
CAGCGCTG
+
FFF:FFFF
@A00769:11:HC3HCDRXX:1:2104:16152:23296
CAGCGCTG
+
FF::F::F
@A00769:11:HC3HCDRXX:1:2104:21377:23296
CAGCGCTG
+
FFFFFFFF
@A00769:11:HC3HCDRXX:1:2104:2456:23343
CAGCGCTG
+
FFFFFFFF
@A00769:11:HC3HCDRXX:1:2104:30074:23422
CAGCGCTG
+
FFFFFFFF
@A00769:11:HC3HCDRXX:1:2104:5466:23453
CAGCGCTG
+
FFFFFFFF
@A00769:11:HC3HCDRXX:1:2104:25256:23469
CAGCGCTG
+
FFFFFFFF
@A00769:11:HC3HCDRXX:1:2104:27525:23516
CAGCGCTG
+
FFFFFFFF
@A00769:11:HC3HCDRXX:1:2104:32506:23563
CAGCGCTG
+
FFFFFFFF
@A00769:11:HC3HCDRXX:1:2104:32579:23563
CAGCGCTG
+
FFFFFFFF
@A00769:11:HC3HCDRXX:1:2104:24478:23657
CAGCGCTG
+
FFFFFFFF
@A00769:11:HC3HCDRXX:1:2104:16514:23672
CAGCGCTG
+
FFFFFFFF
@A00769:11:HC3HCDRXX:1:2104:11659:23719
CAGCGCTG
+
FFFF:FFF
@A00769:11:HC3HCDRXX:1:2104:16098:23766
CAGCGCTG
+
FFFFFFFF
@A00769:11:HC3HCDRXX:1:2104:2311:23813
CAGCGCTG
+
FFFFFFFF
@A00769:11:HC3HCDRXX:1:2104:30029:23813
CAGCGCTG
+
FFF,FFFF
@A00769:11:HC3HCDRXX:1:2104:14470:23860
CAGCGCTG
+
FFFFFFFF
@A00769:11:HC3HCDRXX:1:2104:31575:23891
CAGCGCTG
+
FFFFFFFF
@A00769:11:HC3HCDRXX:1:2104:14136:23907
CAGCGCTG
+
FFFFFFFF
@A00769:11:HC3HCDRXX:1:2104:8178:23923
CAGCGCTG
+
FFFFFFFF
@A00769:11:HC3HCDRXX:1:2104:30617:23954
CAGCGCTG
+
FFFFFFFF
@A00769:11:HC3HCDRXX:1:2104:9923:24032
CAGCGCTG
+
:F,,FFFF
@A00769:11:HC3HCDRXX:1:2104:23692:24048
CAGCGCTG
+
FFFFFFFF
@A00769:11:HC3HCDRXX:1:2104:7066:24064
CAGCGCTG
+
FFFFFFFF
@A00769:11:HC3HCDRXX:1:2104:7175:24126
CAGCGCTG
+
FFFFFFFF
@A00769:11:HC3HCDRXX:1:2104:9073:24126
CAGCGCTG
+
FFFFFFFF
@A00769:11:HC3HCDRXX:1:2104:25717:24173
CAGCGCTG
+
FFFFFFFF
@A00769:11:HC3HCDRXX:1:2104:1353:24220
CAGCGCTG
+
FFFFFFFF
@A00769:11:HC3HCDRXX:1:2104:10375:24220
CAGCGCTG
+
FFF:FFFF
@A00769:11:HC3HCDRXX:1:2104:26585:24267
CAGCGCTG
+
FFFFFFFF
@A00769:11:HC3HCDRXX:1:2104:2781:24283
CAGCGCTG
+
FFFFFFFF
@A00769:11:HC3HCDRXX:1:2104:32597:24314
CAGCGCTG
+
FFFFFFFF
@A00769:11:HC3HCDRXX:1:2104:28492:24345
CAGCGCTG
+
FFFFFFFF
@A00769:11:HC3HCDRXX:1:2104:12780:24408
CAGCGCTG
+
FFFF,F:F
@A00769:11:HC3HCDRXX:1:2104:27037:24424
CAGCGCTG
+
FFFFFFFF
@A00769:11:HC3HCDRXX:1:2104:9498:24455
CAGCGCTG
+
FFFFFFFF
@A00769:11:HC3HCDRXX:1:2104:23375:24471
CAGCGCTG
+
FFFFFFFF
@A00769:11:HC3HCDRXX:1:2104:4896:24502
CAGCGCTG
+
FFFFFFFF
@A00769:11:HC3HCDRXX:1:2104:25617:24502
CAGCGCTG
+
FFFFFFFF
@A00769:11:HC3HCDRXX:1:2104:3007:24518
CAGCGCTG
+
FFFFFFFF
@A00769:11:HC3HCDRXX:1:2104:17472:24518
CAGCGCTG
+
FFFFFFFF
@A00769:11:HC3HCDRXX:1:2104:22435:24533
CAGCGCTG
+
FFFFF:FF
@A00769:11:HC3HCDRXX:1:2104:14109:24549
CAGCGCTG
+
FFFFFFFF
@A00769:11:HC3HCDRXX:1:2104:17002:24549
CAGCGCTG
+
FFFFFFFF
@A00769:11:HC3HCDRXX:1:2104:8739:24612
CAGCGCTG
+
FFFFFF:F
@A00769:11:HC3HCDRXX:1:2104:8865:24674
CAGCGCTG
+
FFFFFFFF
@A00769:11:HC3HCDRXX:1:2104:9932:24674
CAGCGCTG
+
FFFFFFFF
@A00769:11:HC3HCDRXX:1:2104:16676:24674
CAGCGCTG
+
FFFFFFFF
@A00769:11:HC3HCDRXX:1:2104:5819:24721
CAGCGCTG
+
FFFFFFFF
@A00769:11:HC3HCDRXX:1:2104:21115:24721
CAGCGCTG
+
FFFFFFFF
@A00769:11:HC3HCDRXX:1:2104:17002:24737
CAGCGCTG
+
FFFFFFFF
@A00769:11:HC3HCDRXX:1:2104:29179:24752
CAGCGCTG
+
FFFFFFFF
@A00769:11:HC3HCDRXX:1:2104:15700:24768
CAGCGCTG
+
FFFFFFFF
@A00769:11:HC3HCDRXX:1:2104:13349:24799
CAGCGCTG
+
FFFFFFFF
@A00769:11:HC3HCDRXX:1:2104:17942:24831
CAGCGCTG
+
FFFFFFFF
@A00769:11:HC3HCDRXX:1:2104:20392:24940
CAGCGCTG
+
FFFFFFFF
@A00769:11:HC3HCDRXX:1:2104:13838:24987
CAGCGCTG
+
FFFFFFFF
@A00769:11:HC3HCDRXX:1:2104:10167:25019
CAGCGCTG
+
FFFFFFFF
@A00769:11:HC3HCDRXX:1:2104:25581:25034
CAGCGCTG
+
FFFFFFFF
@A00769:11:HC3HCDRXX:1:2104:6117:25113
CAGCGCTG
+
FFFFFFFF
@A00769:11:HC3HCDRXX:1:2104:23963:25144
CAGCGCTG
+
FFFFFFFF
@A00769:11:HC3HCDRXX:1:2104:29017:25160
CAGCGCTG
+
FFFFFFFF
@A00769:11:HC3HCDRXX:1:2104:26847:25222
CAGCGCTG
+
FF:FFFFF
@A00769:11:HC3HCDRXX:1:2104:24677:25254
CAGCGCTG
+
FFFFFFFF
@A00769:11:HC3HCDRXX:1:2104:11650:25269
CAGCGCTG
+
FFFFFFFF
@A00769:11:HC3HCDRXX:1:2104:3097:25300
CAGCGCTG
+
FFFFFFFF
@A00769:11:HC3HCDRXX:1:2104:20672:25300
CAGCGCTG
+
FFFFFF:,
@A00769:11:HC3HCDRXX:1:2104:1063:25316
CAGCGCTG
+
FFFFFFFF
@A00769:11:HC3HCDRXX:1:2104:9055:25441
CAGCGCTG
+
FFFFFFFF
@A00769:11:HC3HCDRXX:1:2104:29568:25488
CAGCGCTG
+
FFFFFFFF
@A00769:11:HC3HCDRXX:1:2104:27389:25535
CAGCGCTG
+
FFFFFFFF
@A00769:11:HC3HCDRXX:1:2104:25798:25598
CAGCGCTG
+
FF::FFFF
@A00769:11:HC3HCDRXX:1:2104:1967:25629
CAGCGCTG
+
FFFFFFFF
@A00769:11:HC3HCDRXX:1:2104:3396:25629
CAGCGCTG
+
FFFFFFFF
@A00769:11:HC3HCDRXX:1:2104:23719:25629
CAGCGCTG
+
FFFF:FF:
@A00769:11:HC3HCDRXX:1:2104:17110:25645
CAGCGCTG
+
FFFFFFFF
@A00769:11:HC3HCDRXX:1:2104:8603:25661
CAGCGCTG
+
FFFFFFFF
@A00769:11:HC3HCDRXX:1:2104:17481:25661
CAGCGCTG
+
F:FFFFFF
@A00769:11:HC3HCDRXX:1:2104:11406:25692
CAGCGCTG
+
FFFFFFFF
@A00769:11:HC3HCDRXX:1:2104:17824:25692
CAGCGCTG
+
FFFFFFFF
@A00769:11:HC3HCDRXX:1:2104:4038:25708
CAGCGCTG
+
FFFFFFFF
@A00769:11:HC3HCDRXX:1:2104:31430:25708
CAGCGCTG
+
FFFFFFFF
@A00769:11:HC3HCDRXX:1:2104:16541:25755
CAGCGCTG
+
FFFFFFFF
@A00769:11:HC3HCDRXX:1:2104:7536:25880
CAGCGCTG
+
FFFFFFFF
@A00769:11:HC3HCDRXX:1:2104:12518:25895
CAGCGCTG
+
FFFFFFFF
@A00769:11:HC3HCDRXX:1:2104:24876:25911
CAGCGCTG
+
FFFFFFFF
@A00769:11:HC3HCDRXX:1:2104:32036:26224
CAGCGCTG
+
FFFFFFFF
@A00769:11:HC3HCDRXX:1:2104:1235:26271
CAGCGCTG
+
FFFFFFFF
@A00769:11:HC3HCDRXX:1:2104:26820:26271
CAGCGCTG
+
FFFFFF:F
@A00769:11:HC3HCDRXX:1:2104:10845:26287
CAGCGCTG
+
FFFFF::F
@A00769:11:HC3HCDRXX:1:2104:26919:26287
CAGCGCTG
+
FFFFFFFF
@A00769:11:HC3HCDRXX:1:2104:19081:26334
CAGCGCTG
+
FFFFFFFF
@A00769:11:HC3HCDRXX:1:2104:12599:26349
CAGCGCTG
+
FFFFFFFF
@A00769:11:HC3HCDRXX:1:2104:26386:26365
CAGCGCTG
+
FFFFFFFF
@A00769:11:HC3HCDRXX:1:2104:12391:26428
CAGCGCTG
+
FFFFFFFF
@A00769:11:HC3HCDRXX:1:2104:2672:26443
CAGCGCTG
+
FFFFFFFF
@A00769:11:HC3HCDRXX:1:2104:18195:26490
CAGCGCTG
+
FFFFFFFF
@A00769:11:HC3HCDRXX:1:2104:25979:26506
CAGCGCTG
+
FFF:::,F
@A00769:11:HC3HCDRXX:1:2104:19759:26537
CAGCGCTG
+
FFFFFFFF
@A00769:11:HC3HCDRXX:1:2104:13313:26553
CAGCGCTG
+
FFFFFFFF
@A00769:11:HC3HCDRXX:1:2104:21025:26569
CAGCGCTG
+
FFFFFFFF
@A00769:11:HC3HCDRXX:1:2104:31024:26569
CAGCGCTG
+
FFFFFFFF
@A00769:11:HC3HCDRXX:1:2104:15374:26584
CAGCGCTG
+
FFF::F,F
@A00769:11:HC3HCDRXX:1:2104:22019:26600
CAGCGCTG
+
FFFFFFFF
@A00769:11:HC3HCDRXX:1:2104:28574:26804
CAGCGCTG
+
FFFFFFFF
@A00769:11:HC3HCDRXX:1:2104:24768:26819
CAGCGCTG
+
FFFFFFFF
@A00769:11:HC3HCDRXX:1:2104:2880:26835
CAGCGCTG
+
FFFFFFFF
@A00769:11:HC3HCDRXX:1:2104:1136:26850
CAGCGCTG
+
FFFFFFFF
@A00769:11:HC3HCDRXX:1:2104:30129:26866
CAGCGCTG
+
FFFFFFFF
@A00769:11:HC3HCDRXX:1:2104:32597:26882
CAGCGCTG
+
FFFFFFFF
@A00769:11:HC3HCDRXX:1:2104:1090:26897
CAGCGCTG
+
FFFFFFFF
@A00769:11:HC3HCDRXX:1:2104:29912:26897
CAGCGCTG
+
FFFFFFFF
@A00769:11:HC3HCDRXX:1:2104:3549:26960
CAGCGCTG
+
FFFFF:,F
@A00769:11:HC3HCDRXX:1:2104:12572:26960
CAGCGCTG
+
FFFFFFFF
@A00769:11:HC3HCDRXX:1:2104:19434:26976
CAGCGCTG
+
F:::FF:,
@A00769:11:HC3HCDRXX:1:2104:13982:26991
CAGCGCTG
+
FFFFFFFF
@A00769:11:HC3HCDRXX:1:2104:29324:27007
CAGCGCTG
+
FFFFFFFF
@A00769:11:HC3HCDRXX:1:2104:32570:27023
CAGCGCTG
+
FFFF:FFF
@A00769:11:HC3HCDRXX:1:2104:32651:27070
CAGCGCTG
+
FFFFFFFF
@A00769:11:HC3HCDRXX:1:2104:19949:27179
CAGCGCTG
+
FFFFFFFF
@A00769:11:HC3HCDRXX:1:2104:15510:27226
CAGCGCTG
+
FFFFFFFF
@A00769:11:HC3HCDRXX:1:2104:4896:27258
CAGCGCTG
+
FFFFFFFF
@A00769:11:HC3HCDRXX:1:2104:31729:27258
CAGCGCTG
+
FFFFFFFF
@A00769:11:HC3HCDRXX:1:2104:21775:27461
CAGCGCTG
+
FFFFFFFF
@A00769:11:HC3HCDRXX:1:2104:30960:27492
CAGCGCTG
+
FFF:FFF:
@A00769:11:HC3HCDRXX:1:2104:7464:27539
CAGCGCTG
+
FFFFFFFF
@A00769:11:HC3HCDRXX:1:2104:21332:27571
CAGCGCTG
+
FFFFFFFF
@A00769:11:HC3HCDRXX:1:2104:4797:27586
CAGCGCTG
+
FFFFFFFF
@A00769:11:HC3HCDRXX:1:2104:16134:27586
CAGCGCTG
+
FFFFFFFF
@A00769:11:HC3HCDRXX:1:2104:15510:27665
CAGCGCTG
+
FFFFFFFF
@A00769:11:HC3HCDRXX:1:2104:28926:27665
CAGCGCTG
+
FFFFFF:F
@A00769:11:HC3HCDRXX:1:2104:29894:27680
CAGCGCTG
+
FFFFFFFF
@A00769:11:HC3HCDRXX:1:2104:2772:27712
CAGCGCTG
+
FFFFFFFF
@A00769:11:HC3HCDRXX:1:2104:13259:27743
CAGCGCTG
+
:F:F,FFF
@A00769:11:HC3HCDRXX:1:2104:25708:27759
CAGCGCTG
+
FFFFFF:F
@A00769:11:HC3HCDRXX:1:2104:20184:27774
CAGCGCTG
+
FFF:FFFF
@A00769:11:HC3HCDRXX:1:2104:22860:27806
CAGCGCTG
+
FFFFFFFF
@A00769:11:HC3HCDRXX:1:2104:5855:27915
CAGCGCTG
+
FFFFFFFF
@A00769:11:HC3HCDRXX:1:2104:15022:27978
CAGCGCTG
+
FFF:FFFF
@A00769:11:HC3HCDRXX:1:2104:10655:28025
CAGCGCTG
+
FFFFFFFF
@A00769:11:HC3HCDRXX:1:2104:30906:28056
CAGCGCTG
+
FFF:FFFF
@A00769:11:HC3HCDRXX:1:2104:9236:28072
CAGCGCTG
+
FFFFFFFF
@A00769:11:HC3HCDRXX:1:2104:23945:28087
CAGCGCTG
+
FFFFFFFF
@A00769:11:HC3HCDRXX:1:2104:3269:28134
CAGCGCTG
+
FFFFFFFF
@A00769:11:HC3HCDRXX:1:2104:17047:28166
CAGCGCTG
+
FFF,,F:F
@A00769:11:HC3HCDRXX:1:2104:12717:28181
CAGCGCTG
+
FFFFFFFF
@A00769:11:HC3HCDRXX:1:2104:31367:28228
CAGCGCTG
+
FFFFFFFF
@A00769:11:HC3HCDRXX:1:2104:3748:28275
CAGCGCTG
+
FFFFFFFF
@A00769:11:HC3HCDRXX:1:2104:1678:28291
CAGCGCTG
+
FFFFFFFF
@A00769:11:HC3HCDRXX:1:2104:20826:28354
CAGCGCTG
+
FFFFFFF:
@A00769:11:HC3HCDRXX:1:2104:7943:28369
CAGCGCTG
+
FFF,:F:F
@A00769:11:HC3HCDRXX:1:2104:28800:28416
CAGCGCTG
+
FFFFFFFF
@A00769:11:HC3HCDRXX:1:2104:4092:28432
CAGCGCTG
+
FFFFFFFF
@A00769:11:HC3HCDRXX:1:2104:32108:28447
CAGCGCTG
+
FFFFFFFF
@A00769:11:HC3HCDRXX:1:2104:22733:28526
CAGCGCTG
+
FFFFFFFF
@A00769:11:HC3HCDRXX:1:2104:19605:28557
CAGCGCTG
+
FFFFFFFF
@A00769:11:HC3HCDRXX:1:2104:18168:28573
CAGCGCTG
+
FFFFFFFF
@A00769:11:HC3HCDRXX:1:2104:1316:28604
CAGCGCTG
+
FFFFFFFF
@A00769:11:HC3HCDRXX:1:2104:17020:28620
CAGCGCTG
+
FFFFFF:F
@A00769:11:HC3HCDRXX:1:2104:21829:28651
CAGCGCTG
+
FFFFFFFF
@A00769:11:HC3HCDRXX:1:2104:12979:28667
CAGCGCTG
+
FFFFFFFF
@A00769:11:HC3HCDRXX:1:2104:31042:28761
CAGCGCTG
+
FFFFFFFF
@A00769:11:HC3HCDRXX:1:2104:7997:28776
CAGCGCTG
+
FFFFFFFF
@A00769:11:HC3HCDRXX:1:2104:30834:28776
CAGCGCTG
+
FFFFFFFF
@A00769:11:HC3HCDRXX:1:2104:8766:28792
CAGCGCTG
+
FFFFFFFF
@A00769:11:HC3HCDRXX:1:2104:30237:28808
CAGCGCTG
+
FFFFFFFF
@A00769:11:HC3HCDRXX:1:2104:26395:28855
CAGCGCTG
+
FFFFFFFF
@A00769:11:HC3HCDRXX:1:2104:2953:28902
CAGCGCTG
+
FFFFFFFF
@A00769:11:HC3HCDRXX:1:2104:13033:28980
CAGCGCTG
+
FFFFFFFF
@A00769:11:HC3HCDRXX:1:2104:22842:28995
CAGCGCTG
+
FFFFFFFF
@A00769:11:HC3HCDRXX:1:2104:5348:29074
CAGCGCTG
+
FFFFFFFF
@A00769:11:HC3HCDRXX:1:2104:23764:29089
CAGCGCTG
+
FFFFFFFF
@A00769:11:HC3HCDRXX:1:2104:19533:29121
CAGCGCTG
+
FFFFFFFF
@A00769:11:HC3HCDRXX:1:2104:27218:29121
CAGCGCTG
+
FF:FFFFF
@A00769:11:HC3HCDRXX:1:2104:15004:29136
CAGCGCTG
+
FFFFFFFF
@A00769:11:HC3HCDRXX:1:2104:3649:29168
CAGCGCTG
+
FFFFFFFF
@A00769:11:HC3HCDRXX:1:2104:16188:29277
CAGCGCTG
+
FFFFFFFF
@A00769:11:HC3HCDRXX:1:2104:29812:29324
CAGCGCTG
+
FF:FFFFF
@A00769:11:HC3HCDRXX:1:2104:17210:29387
CAGCGCTG
+
FFFFFFFF
@A00769:11:HC3HCDRXX:1:2104:27633:29403
CAGCGCTG
+
FFFFFFFF
@A00769:11:HC3HCDRXX:1:2104:27299:29418
CAGCGCTG
+
FFFFFFFF
@A00769:11:HC3HCDRXX:1:2104:12771:29434
CAGCGCTG
+
FFFFFFFF
@A00769:11:HC3HCDRXX:1:2104:15980:29512
CAGCGCTG
+
FFFFFFFF
@A00769:11:HC3HCDRXX:1:2104:9245:29528
CAGCGCTG
+
FFFFFFFF
@A00769:11:HC3HCDRXX:1:2104:2917:29590
CAGCGCTG
+
FFFFFFFF
@A00769:11:HC3HCDRXX:1:2104:1199:29622
CAGCGCTG
+
FFFFFFFF
@A00769:11:HC3HCDRXX:1:2104:1651:29622
CAGCGCTG
+
FFFFFFFF
@A00769:11:HC3HCDRXX:1:2104:32434:29637
CAGCGCTG
+
FFFFFFFF
@A00769:11:HC3HCDRXX:1:2104:8712:29669
CAGCGCTG
+
FFFFFFFF
@A00769:11:HC3HCDRXX:1:2104:7301:29763
CAGCGCTG
+
FFFFFFFF
@A00769:11:HC3HCDRXX:1:2104:16740:29763
CAGCGCTG
+
FFFFFFFF
@A00769:11:HC3HCDRXX:1:2104:27887:29904
CAGCGCTG
+
FFFFFFFF
@A00769:11:HC3HCDRXX:1:2104:31675:29951
CAGCGCTG
+
FFFFFFFF
@A00769:11:HC3HCDRXX:1:2104:14299:30044
CAGCGCTG
+
FFFFFFFF
@A00769:11:HC3HCDRXX:1:2104:26386:30060
CAGCGCTG
+
FFFFFFFF
@A00769:11:HC3HCDRXX:1:2104:9082:30123
CAGCGCTG
+
FFFFFFFF
@A00769:11:HC3HCDRXX:1:2104:32687:30138
CAGCGCTG
+
FFFF:FFF
@A00769:11:HC3HCDRXX:1:2104:11415:30154
CAGCGCTG
+
FFFFFFFF
@A00769:11:HC3HCDRXX:1:2104:30662:30170
CAGCGCTG
+
FFFFFFFF
@A00769:11:HC3HCDRXX:1:2104:7292:30185
CAGCGCTG
+
FFFFFFF:
@A00769:11:HC3HCDRXX:1:2104:26946:30185
CAGCGCTG
+
FFFFFFFF
@A00769:11:HC3HCDRXX:1:2104:13096:30279
CAGCGCTG
+
FFFFFFFF
@A00769:11:HC3HCDRXX:1:2104:21793:30279
CAGCGCTG
+
FFFFFFFF
@A00769:11:HC3HCDRXX:1:2104:27887:30279
CAGCGCTG
+
FFFFF:FF
@A00769:11:HC3HCDRXX:1:2104:29866:30295
CAGCGCTG
+
FFFFFFFF
@A00769:11:HC3HCDRXX:1:2104:5773:30311
CAGCGCTG
+
FFFFFFFF
@A00769:11:HC3HCDRXX:1:2104:28266:30373
CAGCGCTG
+
FFFFFFFF
@A00769:11:HC3HCDRXX:1:2104:25274:30420
CAGCGCTG
+
FFFFFFFF
@A00769:11:HC3HCDRXX:1:2104:29143:30452
CAGCGCTG
+
FFFFFFFF
@A00769:11:HC3HCDRXX:1:2104:27814:30530
CAGCGCTG
+
FFFFFFFF
@A00769:11:HC3HCDRXX:1:2104:1904:30561
CAGCGCTG
+
FFFFFFFF
@A00769:11:HC3HCDRXX:1:2104:1118:30577
CAGCGCTG
+
FFFFFFFF
@A00769:11:HC3HCDRXX:1:2104:6298:30624
CAGCGCTG
+
FFFFFFFF
@A00769:11:HC3HCDRXX:1:2104:18014:30655
CAGCGCTG
+
FFFFFFFF
@A00769:11:HC3HCDRXX:1:2104:26838:30655
CAGCGCTG
+
FFFFFFFF
@A00769:11:HC3HCDRXX:1:2104:20591:30671
CAGCGCTG
+
FFFFFFFF
@A00769:11:HC3HCDRXX:1:2104:18557:30812
CAGCGCTG
+
FFFFFFFF
@A00769:11:HC3HCDRXX:1:2104:19425:30843
CAGCGCTG
+
FFFFFFFF
@A00769:11:HC3HCDRXX:1:2104:15411:30874
CAGCGCTG
+
F:F,:FFF
@A00769:11:HC3HCDRXX:1:2104:4761:30968
CAGCGCTG
+
FFFFFFFF
@A00769:11:HC3HCDRXX:1:2104:19018:30984
CAGCGCTG
+
FFFFFFFF
@A00769:11:HC3HCDRXX:1:2104:3558:31078
CAGCGCTG
+
FFFFFFFF
@A00769:11:HC3HCDRXX:1:2104:21115:31078
CAGCGCTG
+
FFFFFFFF
@A00769:11:HC3HCDRXX:1:2104:5132:31109
CAGCGCTG
+
FFFFFFFF
@A00769:11:HC3HCDRXX:1:2104:29857:31125
CAGCGCTG
+
FFFFFFFF
@A00769:11:HC3HCDRXX:1:2104:7681:31140
CAGCGCTG
+
FFFFFFFF
@A00769:11:HC3HCDRXX:1:2104:5177:31156
CAGCGCTG
+
FFFFFFFF
@A00769:11:HC3HCDRXX:1:2104:27236:31156
CAGCGCTG
+
FFFFFFFF
@A00769:11:HC3HCDRXX:1:2104:27227:31172
CAGCGCTG
+
FFFFFFFF
@A00769:11:HC3HCDRXX:1:2104:16387:31187
CAGCGCTG
+
FFFFFFFF
@A00769:11:HC3HCDRXX:1:2104:10104:31234
CAGCGCTG
+
FFFFFFFF
@A00769:11:HC3HCDRXX:1:2104:28040:31234
CAGCGCTG
+
FFFFFFFF
@A00769:11:HC3HCDRXX:1:2104:13602:31250
CAGCGCTG
+
FFFFFFFF
@A00769:11:HC3HCDRXX:1:2104:5348:31266
CAGCGCTG
+
FFFFFFFF
@A00769:11:HC3HCDRXX:1:2104:8241:31328
CAGCGCTG
+
FFFFFFFF
@A00769:11:HC3HCDRXX:1:2104:1588:31360
CAGCGCTG
+
FFFFFFFF
@A00769:11:HC3HCDRXX:1:2104:23375:31391
CAGCGCTG
+
FF:,,FF:
@A00769:11:HC3HCDRXX:1:2104:12472:31422
CAGCGCTG
+
F:FFFF,F
@A00769:11:HC3HCDRXX:1:2104:8431:31438
CAGCGCTG
+
FFFFFFFF
@A00769:11:HC3HCDRXX:1:2104:26946:31438
CAGCGCTG
+
FFFFFFFF
@A00769:11:HC3HCDRXX:1:2104:5231:31469
CAGCGCTG
+
FFFFFFFF
@A00769:11:HC3HCDRXX:1:2104:5701:31469
CAGCGCTG
+
FFFFFFFF
@A00769:11:HC3HCDRXX:1:2104:4915:31485
CAGCGCTG
+
FFFFFFFF
@A00769:11:HC3HCDRXX:1:2104:31693:31516
CAGCGCTG
+
FFFFFFFF
@A00769:11:HC3HCDRXX:1:2104:25807:31532
CAGCGCTG
+
FFFFFFFF
@A00769:11:HC3HCDRXX:1:2104:20980:31563
CAGCGCTG
+
FFFFFFFF
@A00769:11:HC3HCDRXX:1:2104:26639:31563
CAGCGCTG
+
,FF,:F::
@A00769:11:HC3HCDRXX:1:2104:14588:31610
CAGCGCTG
+
FFFFFFFF
@A00769:11:HC3HCDRXX:1:2104:9082:31626
CAGCGCTG
+
FFFFFFFF
@A00769:11:HC3HCDRXX:1:2104:24035:31720
CAGCGCTG
+
FFFFFFFF
@A00769:11:HC3HCDRXX:1:2104:30228:31735
CAGCGCTG
+
FFFFF:FF
@A00769:11:HC3HCDRXX:1:2104:24840:31767
CAGCGCTG
+
FFFFFFF:
@A00769:11:HC3HCDRXX:1:2104:24135:31798
CAGCGCTG
+
FFFFFFFF
@A00769:11:HC3HCDRXX:1:2104:2989:31814
CAGCGCTG
+
FFFFFFFF
@A00769:11:HC3HCDRXX:1:2104:30834:31876
CAGCGCTG
+
FF,F::,F
@A00769:11:HC3HCDRXX:1:2104:23918:31892
CAGCGCTG
+
FFFFFFFF
@A00769:11:HC3HCDRXX:1:2104:2727:31923
CAGCGCTG
+
FFFFFFFF
@A00769:11:HC3HCDRXX:1:2104:31385:31986
CAGCGCTG
+
FFFFFFFF
@A00769:11:HC3HCDRXX:1:2104:10357:32080
CAGCGCTG
+
FFFFFFFF
@A00769:11:HC3HCDRXX:1:2104:11903:32127
CAGCGCTG
+
FFFFFFFF
@A00769:11:HC3HCDRXX:1:2104:16514:32158
CAGCGCTG
+
FFFFFFFF
@A00769:11:HC3HCDRXX:1:2104:6885:32174
CAGCGCTG
+
FFFFFFFF
@A00769:11:HC3HCDRXX:1:2104:2130:32205
CAGCGCTG
+
FFFFFFFF
@A00769:11:HC3HCDRXX:1:2104:7111:32221
CAGCGCTG
+
FFFF:,FF
@A00769:11:HC3HCDRXX:1:2104:11351:32299
CAGCGCTG
+
FFFFFFFF
@A00769:11:HC3HCDRXX:1:2104:3649:32330
CAGCGCTG
+
FF,:,FFF
@A00769:11:HC3HCDRXX:1:2104:20735:32330
CAGCGCTG
+
FFFFFFFF
@A00769:11:HC3HCDRXX:1:2104:29062:32346
CAGCGCTG
+
FFFFFFFF
@A00769:11:HC3HCDRXX:1:2104:7057:32377
CAGCGCTG
+
FFF:FFF:
@A00769:11:HC3HCDRXX:1:2104:23683:32424
CAGCGCTG
+
FFFFFFFF
@A00769:11:HC3HCDRXX:1:2104:12798:32456
CAGCGCTG
+
FFF,FFFF
@A00769:11:HC3HCDRXX:1:2104:9055:32487
CAGCGCTG
+
FFFFFFFF
@A00769:11:HC3HCDRXX:1:2104:10122:32487
CAGCGCTG
+
FFFFFFFF
@A00769:11:HC3HCDRXX:1:2104:30662:32487
CAGCGCTG
+
FFFFFFFF
@A00769:11:HC3HCDRXX:1:2104:19280:32503
CAGCGCTG
+
FFFFFFFF
@A00769:11:HC3HCDRXX:1:2104:4128:32534
CAGCGCTG
+
FFFFFFFF
@A00769:11:HC3HCDRXX:1:2104:27019:32534
CAGCGCTG
+
FFFFFFFF
@A00769:11:HC3HCDRXX:1:2104:1099:32550
CAGCGCTG
+
FFFFFFFF
@A00769:11:HC3HCDRXX:1:2104:9851:32550
CAGCGCTG
+
FFFFFFFF
@A00769:11:HC3HCDRXX:1:2104:30526:32565
CAGCGCTG
+
FFFFFFFF
@A00769:11:HC3HCDRXX:1:2104:18765:32706
CAGCGCTG
+
FFFFFFFF
@A00769:11:HC3HCDRXX:1:2104:3206:32722
CAGCGCTG
+
FFFFFFFF
@A00769:11:HC3HCDRXX:1:2104:27905:32722
CAGCGCTG
+
FFFFFFFF
@A00769:11:HC3HCDRXX:1:2104:31512:32737
CAGCGCTG
+
FFFFFFFF
@A00769:11:HC3HCDRXX:1:2104:22896:32753
CAGCGCTG
+
FFFFFFFF
@A00769:11:HC3HCDRXX:1:2104:11695:32831
CAGCGCTG
+
FFFFFFFF
@A00769:11:HC3HCDRXX:1:2104:13467:32925
CAGCGCTG
+
:FF::FFF
@A00769:11:HC3HCDRXX:1:2104:27416:32941
CAGCGCTG
+
FFFFFFFF
@A00769:11:HC3HCDRXX:1:2104:30825:32957
CAGCGCTG
+
FFFFFFFF
@A00769:11:HC3HCDRXX:1:2104:27715:32988
CAGCGCTG
+
FFFFFFFF
@A00769:11:HC3HCDRXX:1:2104:1316:33019
CAGCGCTG
+
FFFFFFFF
@A00769:11:HC3HCDRXX:1:2104:7337:33051
CAGCGCTG
+
FFFFFFFF
@A00769:11:HC3HCDRXX:1:2104:20817:33129
CAGCGCTG
+
FFFF:FFF
@A00769:11:HC3HCDRXX:1:2104:25744:33270
CAGCGCTG
+
FFFFFFFF
@A00769:11:HC3HCDRXX:1:2104:20618:33379
CAGCGCTG
+
FFFFFFFF
@A00769:11:HC3HCDRXX:1:2104:6460:33411
CAGCGCTG
+
FFFFFFFF
@A00769:11:HC3HCDRXX:1:2104:11885:33411
CAGCGCTG
+
FFFFFFFF
@A00769:11:HC3HCDRXX:1:2104:32678:33411
CAGCGCTG
+
FFFFFFFF
@A00769:11:HC3HCDRXX:1:2104:26964:33473
CAGCGCTG
+
FFFFFFFF
@A00769:11:HC3HCDRXX:1:2104:26666:33489
CAGCGCTG
+
FFFFFFFF
@A00769:11:HC3HCDRXX:1:2104:5999:33520
CAGCGCTG
+
FFFFFFFF
@A00769:11:HC3HCDRXX:1:2104:17833:33567
CAGCGCTG
+
F,F:FF:F
@A00769:11:HC3HCDRXX:1:2104:14461:33583
CAGCGCTG
+
FFFFFFFF
@A00769:11:HC3HCDRXX:1:2104:8034:33599
CAGCGCTG
+
FFFFFFFF
@A00769:11:HC3HCDRXX:1:2104:13286:33708
CAGCGCTG
+
FFFFFFFF
@A00769:11:HC3HCDRXX:1:2104:15076:33739
CAGCGCTG
+
FFFFFFFF
@A00769:11:HC3HCDRXX:1:2104:1814:33755
CAGCGCTG
+
FFF:FFFF
@A00769:11:HC3HCDRXX:1:2104:4128:33755
CAGCGCTG
+
FFFFFFFF
@A00769:11:HC3HCDRXX:1:2104:15998:33802
CAGCGCTG
+
FFFFFFFF
@A00769:11:HC3HCDRXX:1:2104:14073:33818
CAGCGCTG
+
FFFFFFFF
@A00769:11:HC3HCDRXX:1:2104:21784:33896
CAGCGCTG
+
FFFFFFFF
@A00769:11:HC3HCDRXX:1:2104:6081:33943
CAGCGCTG
+
FFFFFFFF
@A00769:11:HC3HCDRXX:1:2104:14371:34053
CAGCGCTG
+
FFFFFFFF
@A00769:11:HC3HCDRXX:1:2104:12138:34068
CAGCGCTG
+
FFFFFFFF
@A00769:11:HC3HCDRXX:1:2104:3586:34100
CAGCGCTG
+
FFFFFFFF
@A00769:11:HC3HCDRXX:1:2104:16532:34194
CAGCGCTG
+
FFFFFFFF
@A00769:11:HC3HCDRXX:1:2104:22607:34225
CAGCGCTG
+
FFFFFFFF
@A00769:11:HC3HCDRXX:1:2104:17219:34256
CAGCGCTG
+
FF:FFFFF
@A00769:11:HC3HCDRXX:1:2104:7202:34319
CAGCGCTG
+
FFFFFFFF
@A00769:11:HC3HCDRXX:1:2104:19325:34366
CAGCGCTG
+
FFFFFFFF
@A00769:11:HC3HCDRXX:1:2104:26503:34428
CAGCGCTG
+
FFFFFFFF
@A00769:11:HC3HCDRXX:1:2104:26756:34522
CAGCGCTG
+
FFFFFFFF
@A00769:11:HC3HCDRXX:1:2104:13684:34585
CAGCGCTG
+
FFFF::F,
@A00769:11:HC3HCDRXX:1:2104:13512:34632
CAGCGCTG
+
FFFFFFFF
@A00769:11:HC3HCDRXX:1:2104:16206:34632
CAGCGCTG
+
FFFFFFFF
@A00769:11:HC3HCDRXX:1:2104:22426:34663
CAGCGCTG
+
:FF:,:F,
@A00769:11:HC3HCDRXX:1:2104:15609:34695
CAGCGCTG
+
FFFFFFFF
@A00769:11:HC3HCDRXX:1:2104:16694:34726
CAGCGCTG
+
FFFFFFFF
@A00769:11:HC3HCDRXX:1:2104:22155:34757
CAGCGCTG
+
FFFFFFFF
@A00769:11:HC3HCDRXX:1:2104:10267:34804
CAGCGCTG
+
FFFFFFFF
@A00769:11:HC3HCDRXX:1:2104:21269:34820
CAGCGCTG
+
FFFFFFFF
@A00769:11:HC3HCDRXX:1:2104:23339:34835
CAGCGCTG
+
F,FFFFFF
@A00769:11:HC3HCDRXX:1:2104:1904:34882
CAGCGCTG
+
FFFFFFFF
@A00769:11:HC3HCDRXX:1:2104:19443:34882
CAGCGCTG
+
FFFFFFFF
@A00769:11:HC3HCDRXX:1:2104:18611:34914
CAGCGCTG
+
FFFFFFFF
@A00769:11:HC3HCDRXX:1:2104:22083:34976
CAGCGCTG
+
FFFFFFFF
@A00769:11:HC3HCDRXX:1:2104:7609:34992
CAGCGCTG
+
FFFFFFFF
@A00769:11:HC3HCDRXX:1:2104:2275:35023
CAGCGCTG
+
FFFFFFFF
@A00769:11:HC3HCDRXX:1:2104:27498:35023
CAGCGCTG
+
FFFFFFFF
@A00769:11:HC3HCDRXX:1:2104:15826:35039
CAGCGCTG
+
FFFFFFFF
@A00769:11:HC3HCDRXX:1:2104:18304:35039
CAGCGCTG
+
FF:FFFFF
@A00769:11:HC3HCDRXX:1:2104:30273:35039
CAGCGCTG
+
FFFFFFFF
@A00769:11:HC3HCDRXX:1:2104:14226:35055
CAGCGCTG
+
FFFFFFFF
@A00769:11:HC3HCDRXX:1:2104:6442:35070
CAGCGCTG
+
FFFFFFFF
@A00769:11:HC3HCDRXX:1:2104:6876:35070
CAGCGCTG
+
FFFFFFFF
@A00769:11:HC3HCDRXX:1:2104:9091:35117
CAGCGCTG
+
:FFFFFFF
@A00769:11:HC3HCDRXX:1:2104:31729:35211
CAGCGCTG
+
FFFFFFFF
@A00769:11:HC3HCDRXX:1:2104:18792:35258
CAGCGCTG
+
FFFFFFFF
@A00769:11:HC3HCDRXX:1:2104:6162:35305
CAGCGCTG
+
FFFFFFFF
@A00769:11:HC3HCDRXX:1:2104:16721:35368
CAGCGCTG
+
FFFFFFFF
@A00769:11:HC3HCDRXX:1:2104:29875:35415
CAGCGCTG
+
FFFFFFFF
@A00769:11:HC3HCDRXX:1:2104:28438:35430
CAGCGCTG
+
FFFFFFFF
@A00769:11:HC3HCDRXX:1:2104:28664:35446
CAGCGCTG
+
FFFFFFFF
@A00769:11:HC3HCDRXX:1:2104:7374:35462
CAGCGCTG
+
FFFFFFFF
@A00769:11:HC3HCDRXX:1:2104:30725:35540
CAGCGCTG
+
FFFFFFFF
@A00769:11:HC3HCDRXX:1:2104:17002:35571
CAGCGCTG
+
FFFFFFFF
@A00769:11:HC3HCDRXX:1:2104:1099:35650
CAGCGCTG
+
FFFFFFFF
@A00769:11:HC3HCDRXX:1:2104:27172:35650
CAGCGCTG
+
FFFFFFFF
@A00769:11:HC3HCDRXX:1:2104:5692:35806
CAGCGCTG
+
FFFFFFFF
@A00769:11:HC3HCDRXX:1:2104:16260:35853
CAGCGCTG
+
FFFFFFFF
@A00769:11:HC3HCDRXX:1:2104:26268:35869
CAGCGCTG
+
FFFFFFFF
@A00769:11:HC3HCDRXX:1:2104:32768:36072
CAGCGCTG
+
FFFFFFFF
@A00769:11:HC3HCDRXX:1:2104:25220:36088
CAGCGCTG
+
FFFFFFFF
@A00769:11:HC3HCDRXX:1:2104:31367:36088
CAGCGCTG
+
FFFFF:FF
@A00769:11:HC3HCDRXX:1:2104:8495:36119
CAGCGCTG
+
FFFFFFFF
@A00769:11:HC3HCDRXX:1:2104:4490:36198
CAGCGCTG
+
FFFFFFFF
@A00769:11:HC3HCDRXX:1:2104:32895:36198
CAGCGCTG
+
FFFFFFFF
@A00769:11:HC3HCDRXX:1:2104:31150:36213
CAGCGCTG
+
FFFFFFFF
@A00769:11:HC3HCDRXX:1:2104:13078:36260
CAGCGCTG
+
FFFFFFFF
@A00769:11:HC3HCDRXX:1:2104:8214:36323
CAGCGCTG
+
FFFFFFFF
@A00769:11:HC3HCDRXX:1:2104:29152:36385
CAGCGCTG
+
FFFFFFFF
@A00769:11:HC3HCDRXX:1:2104:7518:36401
CAGCGCTG
+
FF:FFFFF
@A00769:11:HC3HCDRXX:1:2104:14353:36401
CAGCGCTG
+
FFFFFFFF
@A00769:11:HC3HCDRXX:1:2104:7672:36417
CAGCGCTG
+
FFFFFFFF
@A00769:11:HC3HCDRXX:1:2104:3830:36432
CAGCGCTG
+
FFFFFFFF
@A00769:11:HC3HCDRXX:1:2104:22815:36495
CAGCGCTG
+
FFFFFFFF
@A00769:11:HC3HCDRXX:1:2104:4092:36511
CAGCGCTG
+
FFFFFFFF
@A00769:11:HC3HCDRXX:1:2104:1063:36620
CAGCGCTG
+
FFFFFFFF
@A00769:11:HC3HCDRXX:1:2104:6307:36746
CAGCGCTG
+
FFFFFFFF
@A00769:11:HC3HCDRXX:1:2104:6705:36746
CAGCGCTG
+
FFFFFFFF
@A00769:11:HC3HCDRXX:1:2104:20627:36746
CAGCGCTG
+
FF,F:FFF
@A00769:11:HC3HCDRXX:1:2104:16477:36761
CAGCGCTG
+
FFFFFFFF
@A00769:11:HC3HCDRXX:1:2104:5358:36855
CAGCGCTG
+
FFFFFFFF
@A00769:11:HC3HCDRXX:1:2104:13801:36855
CAGCGCTG
+
FFFFFFFF
@A00769:11:HC3HCDRXX:1:2104:6415:36871
CAGCGCTG
+
FFFFFFFF
@A00769:11:HC3HCDRXX:1:2104:10664:36933
CAGCGCTG
+
FFFFFFFF
@A00769:11:HC3HCDRXX:1:2104:9968:36949
CAGCGCTG
+
FFFFFFFF
@A00769:11:HC3HCDRXX:1:2104:17517:36965
CAGCGCTG
+
FFFFFFFF
@A00769:11:HC3HCDRXX:1:2104:8305:37043
CAGCGCTG
+
FFFFFFFF
@A00769:11:HC3HCDRXX:1:2105:26169:1000
CAGCGCTG
+
FFFFFFF:
@A00769:11:HC3HCDRXX:1:2105:32615:1016
CAGCGCTG
+
FFFFFFFF
@A00769:11:HC3HCDRXX:1:2105:14714:1110
CAGCGCTG
+
FFFFFFFF
@A00769:11:HC3HCDRXX:1:2105:29279:1157
CAGCGCTG
+
FFFFFFFF
@A00769:11:HC3HCDRXX:1:2105:11369:1172
CAGCGCTG
+
FFFFFFFF
@A00769:11:HC3HCDRXX:1:2105:4770:1235
CAGCGCTG
+
FFFFFFFF
@A00769:11:HC3HCDRXX:1:2105:1434:1251
CAGCGCTG
+
FFFFFFFF
@A00769:11:HC3HCDRXX:1:2105:20582:1251
CAGCGCTG
+
FFFFFFFF
@A00769:11:HC3HCDRXX:1:2105:7365:1313
CAGCGCTG
+
FFFFFFFF
@A00769:11:HC3HCDRXX:1:2105:24813:1344
CAGCGCTG
+
:FFFFFF:
@A00769:11:HC3HCDRXX:1:2105:24442:1391
CAGCGCTG
+
FFFFFFFF
@A00769:11:HC3HCDRXX:1:2105:9950:1595
CAGCGCTG
+
FFFFFFFF
@A00769:11:HC3HCDRXX:1:2105:13078:1626
CAGCGCTG
+
FFFFFFFF
@A00769:11:HC3HCDRXX:1:2105:12997:1642
CAGCGCTG
+
FFFFFFFF
@A00769:11:HC3HCDRXX:1:2105:14299:1642
CAGCGCTG
+
FF:FFFFF
@A00769:11:HC3HCDRXX:1:2105:14913:1642
CAGCGCTG
+
FF,:FFFF
@A00769:11:HC3HCDRXX:1:2105:18557:1658
CAGCGCTG
+
FFFFFFFF
@A00769:11:HC3HCDRXX:1:2105:20148:1658
CAGCGCTG
+
FFFFFFFF
@A00769:11:HC3HCDRXX:1:2105:2510:1673
CAGCGCTG
+
FFF:FF:F
@A00769:11:HC3HCDRXX:1:2105:1515:1736
CAGCGCTG
+
FFFFFFFF
@A00769:11:HC3HCDRXX:1:2105:20103:1736
CAGCGCTG
+
FFFFFFFF
@A00769:11:HC3HCDRXX:1:2105:4679:1830
CAGCGCTG
+
FFFFFFFF
@A00769:11:HC3HCDRXX:1:2105:24261:1830
CAGCGCTG
+
FFFFFFFF
@A00769:11:HC3HCDRXX:1:2105:7301:1861
CAGCGCTG
+
FFFFFFFF
@A00769:11:HC3HCDRXX:1:2105:13584:1908
CAGCGCTG
+
FFFFFFFF
@A00769:11:HC3HCDRXX:1:2105:16342:1924
CAGCGCTG
+
FFFFFFFF
@A00769:11:HC3HCDRXX:1:2105:6144:1955
CAGCGCTG
+
FFFFFFFF
@A00769:11:HC3HCDRXX:1:2105:16830:1955
CAGCGCTG
+
FFFFFFFF
@A00769:11:HC3HCDRXX:1:2105:14199:1971
CAGCGCTG
+
FFF,FFFF
@A00769:11:HC3HCDRXX:1:2105:22137:1971
CAGCGCTG
+
FFFFFFFF
@A00769:11:HC3HCDRXX:1:2105:30707:2002
CAGCGCTG
+
FFFFFFFF
@A00769:11:HC3HCDRXX:1:2105:25690:2018
CAGCGCTG
+
FFFFFFFF
@A00769:11:HC3HCDRXX:1:2105:26386:2033
CAGCGCTG
+
FFFFFFFF
@A00769:11:HC3HCDRXX:1:2105:26747:2033
CAGCGCTG
+
FFFFFFFF
@A00769:11:HC3HCDRXX:1:2105:5177:2096
CAGCGCTG
+
FFFFFFFF
@A00769:11:HC3HCDRXX:1:2105:26765:2127
CAGCGCTG
+
FFFFFFFF
@A00769:11:HC3HCDRXX:1:2105:7952:2174
CAGCGCTG
+
FFFFFFFF
@A00769:11:HC3HCDRXX:1:2105:9887:2300
CAGCGCTG
+
FFFFFFFF
@A00769:11:HC3HCDRXX:1:2105:24840:2300
CAGCGCTG
+
FFFFFFFF
@A00769:11:HC3HCDRXX:1:2105:14253:2315
CAGCGCTG
+
FFFFFFFF
@A00769:11:HC3HCDRXX:1:2105:18964:2331
CAGCGCTG
+
FFFFFFFF
@A00769:11:HC3HCDRXX:1:2105:20455:2347
CAGCGCTG
+
FFFFFFFF
@A00769:11:HC3HCDRXX:1:2105:23032:2362
CAGCGCTG
+
FFFFFFFF
@A00769:11:HC3HCDRXX:1:2105:11858:2394
CAGCGCTG
+
FFFFFFFF
@A00769:11:HC3HCDRXX:1:2105:5620:2425
CAGCGCTG
+
FFFFFFFF
@A00769:11:HC3HCDRXX:1:2105:13521:2487
CAGCGCTG
+
FFFFFFFF
@A00769:11:HC3HCDRXX:1:2105:4255:2503
CAGCGCTG
+
FFFFFFFF
@A00769:11:HC3HCDRXX:1:2105:5547:2550
CAGCGCTG
+
FFFFFFFF
@A00769:11:HC3HCDRXX:1:2105:26015:2550
CAGCGCTG
+
FFFFFFFF
@A00769:11:HC3HCDRXX:1:2105:28004:2550
CAGCGCTG
+
FFFFFFFF
@A00769:11:HC3HCDRXX:1:2105:28275:2675
CAGCGCTG
+
FFFFFFFF
@A00769:11:HC3HCDRXX:1:2105:30734:2675
CAGCGCTG
+
FFFFFF:F
@A00769:11:HC3HCDRXX:1:2105:13340:2707
CAGCGCTG
+
FFFFFFFF
@A00769:11:HC3HCDRXX:1:2105:11984:2738
CAGCGCTG
+
FFFFFFFF
@A00769:11:HC3HCDRXX:1:2105:1108:2785
CAGCGCTG
+
:FFFFFFF
@A00769:11:HC3HCDRXX:1:2105:1678:2801
CAGCGCTG
+
FFFFFFFF
@A00769:11:HC3HCDRXX:1:2105:11695:2895
CAGCGCTG
+
FFFFFFFF
@A00769:11:HC3HCDRXX:1:2105:14606:3082
CAGCGCTG
+
FFFF:FF:
@A00769:11:HC3HCDRXX:1:2105:6470:3114
CAGCGCTG
+
FF,FF,:F
@A00769:11:HC3HCDRXX:1:2105:12292:3114
CAGCGCTG
+
FFFFFFFF
@A00769:11:HC3HCDRXX:1:2105:23032:3270
CAGCGCTG
+
FFFFFFFF
@A00769:11:HC3HCDRXX:1:2105:11360:3286
CAGCGCTG
+
FFFFFFFF
@A00769:11:HC3HCDRXX:1:2105:12048:3286
CAGCGCTG
+
FFFFFFFF
@A00769:11:HC3HCDRXX:1:2105:27588:3364
CAGCGCTG
+
FFFFFFFF
@A00769:11:HC3HCDRXX:1:2105:25898:3380
CAGCGCTG
+
FFFFFFFF
@A00769:11:HC3HCDRXX:1:2105:4770:3427
CAGCGCTG
+
FFFFFFFF
@A00769:11:HC3HCDRXX:1:2105:28375:3474
CAGCGCTG
+
FFFFFFFF
@A00769:11:HC3HCDRXX:1:2105:19253:3490
CAGCGCTG
+
FFFFFFFF
@A00769:11:HC3HCDRXX:1:2105:26910:3505
CAGCGCTG
+
FFFFFFFF
@A00769:11:HC3HCDRXX:1:2105:18647:3537
CAGCGCTG
+
FFFFFFFF
@A00769:11:HC3HCDRXX:1:2105:17870:3568
CAGCGCTG
+
FFFFFFFF
@A00769:11:HC3HCDRXX:1:2105:2275:3583
CAGCGCTG
+
FFFFFFFF
@A00769:11:HC3HCDRXX:1:2105:3549:3599
CAGCGCTG
+
FFFFFFFF
@A00769:11:HC3HCDRXX:1:2105:2184:3615
CAGCGCTG
+
FFFFFFFF
@A00769:11:HC3HCDRXX:1:2105:14796:3630
CAGCGCTG
+
FFFFFFFF
@A00769:11:HC3HCDRXX:1:2105:4327:3662
CAGCGCTG
+
FFFFFFFF
@A00769:11:HC3HCDRXX:1:2105:14814:3662
CAGCGCTG
+
FFFFFFFF
@A00769:11:HC3HCDRXX:1:2105:8594:3693
CAGCGCTG
+
FFFFFFFF
@A00769:11:HC3HCDRXX:1:2105:5448:3724
CAGCGCTG
+
FFFFFFFF
@A00769:11:HC3HCDRXX:1:2105:3170:3787
CAGCGCTG
+
FFFFFFFF
@A00769:11:HC3HCDRXX:1:2105:24153:3803
CAGCGCTG
+
FFFFFFFF
@A00769:11:HC3HCDRXX:1:2105:7925:3881
CAGCGCTG
+
FFFFFFFF
@A00769:11:HC3HCDRXX:1:2105:16450:3897
CAGCGCTG
+
FFFFFFFF
@A00769:11:HC3HCDRXX:1:2105:18566:3897
CAGCGCTG
+
FFFFFFFF
@A00769:11:HC3HCDRXX:1:2105:1452:3912
CAGCGCTG
+
FFFFFFFF
@A00769:11:HC3HCDRXX:1:2105:28863:3912
CAGCGCTG
+
FFFFFFFF
@A00769:11:HC3HCDRXX:1:2105:10520:3991
CAGCGCTG
+
FFFFFFFF
@A00769:11:HC3HCDRXX:1:2105:5981:4022
CAGCGCTG
+
FFFFFFFF
@A00769:11:HC3HCDRXX:1:2105:13376:4022
CAGCGCTG
+
FFFFFFFF
@A00769:11:HC3HCDRXX:1:2105:27353:4022
CAGCGCTG
+
FFFFFFFF
@A00769:11:HC3HCDRXX:1:2105:32497:4069
CAGCGCTG
+
FFFFFFFF
@A00769:11:HC3HCDRXX:1:2105:12319:4163
CAGCGCTG
+
FFFFFFFF
@A00769:11:HC3HCDRXX:1:2105:26910:4163
CAGCGCTG
+
FF::F:FF
@A00769:11:HC3HCDRXX:1:2105:3106:4241
CAGCGCTG
+
FFFFFFFF
@A00769:11:HC3HCDRXX:1:2105:9001:4241
CAGCGCTG
+
FFFFFFFF
@A00769:11:HC3HCDRXX:1:2105:7003:4319
CAGCGCTG
+
FFFFFFFF
@A00769:11:HC3HCDRXX:1:2105:12066:4319
CAGCGCTG
+
FFFFFFFF
@A00769:11:HC3HCDRXX:1:2105:2112:4335
CAGCGCTG
+
FFFFFFFF
@A00769:11:HC3HCDRXX:1:2105:4101:4335
CAGCGCTG
+
FFFFFFFF
@A00769:11:HC3HCDRXX:1:2105:5909:4429
CAGCGCTG
+
FFFFFFFF
@A00769:11:HC3HCDRXX:1:2105:25093:4460
CAGCGCTG
+
FFFFFFFF
@A00769:11:HC3HCDRXX:1:2105:32823:4476
CAGCGCTG
+
FFFFFFFF
@A00769:11:HC3HCDRXX:1:2105:4282:4492
CAGCGCTG
+
FF:FFFFF
@A00769:11:HC3HCDRXX:1:2105:9489:4617
CAGCGCTG
+
FFFFFFFF
@A00769:11:HC3HCDRXX:1:2105:10013:4648
CAGCGCTG
+
FFFFFFFF
@A00769:11:HC3HCDRXX:1:2105:21206:4648
CAGCGCTG
+
FFFFFFFF
@A00769:11:HC3HCDRXX:1:2105:10954:4711
CAGCGCTG
+
FFFFFFFF
@A00769:11:HC3HCDRXX:1:2105:19813:4711
CAGCGCTG
+
FFFFFFFF
@A00769:11:HC3HCDRXX:1:2105:17616:4726
CAGCGCTG
+
FFFFFFFF
@A00769:11:HC3HCDRXX:1:2105:4327:4758
CAGCGCTG
+
FFFFFFFF
@A00769:11:HC3HCDRXX:1:2105:24903:4789
CAGCGCTG
+
FFFFFFFF
@A00769:11:HC3HCDRXX:1:2105:27914:4836
CAGCGCTG
+
FFFFFFFF
@A00769:11:HC3HCDRXX:1:2105:12798:4899
CAGCGCTG
+
FFFFFFFF
@A00769:11:HC3HCDRXX:1:2105:27588:4899
CAGCGCTG
+
FFFFFFFF
@A00769:11:HC3HCDRXX:1:2105:18828:4914
CAGCGCTG
+
FFFFFFFF
@A00769:11:HC3HCDRXX:1:2105:19379:4930
CAGCGCTG
+
FFFFFFFF
@A00769:11:HC3HCDRXX:1:2105:3947:4946
CAGCGCTG
+
FFFFFFFF
@A00769:11:HC3HCDRXX:1:2105:18050:4946
CAGCGCTG
+
FFFFFFFF
@A00769:11:HC3HCDRXX:1:2105:31268:4946
CAGCGCTG
+
FFFFFFFF
@A00769:11:HC3HCDRXX:1:2105:28872:4961
CAGCGCTG
+
FFFF:F:F
@A00769:11:HC3HCDRXX:1:2105:12301:5102
CAGCGCTG
+
FFFFFFFF
@A00769:11:HC3HCDRXX:1:2105:15438:5118
CAGCGCTG
+
FFFFFFFF
@A00769:11:HC3HCDRXX:1:2105:2465:5134
CAGCGCTG
+
FFFFFFFF
@A00769:11:HC3HCDRXX:1:2105:22688:5306
CAGCGCTG
+
FFFFFFFF
@A00769:11:HC3HCDRXX:1:2105:3531:5321
CAGCGCTG
+
FFFFFFFF
@A00769:11:HC3HCDRXX:1:2105:24261:5337
CAGCGCTG
+
FFFFFFFF
@A00769:11:HC3HCDRXX:1:2105:6596:5368
CAGCGCTG
+
FFFFFFFF
@A00769:11:HC3HCDRXX:1:2105:19090:5462
CAGCGCTG
+
FFFFFFFF
@A00769:11:HC3HCDRXX:1:2105:12328:5525
CAGCGCTG
+
FFFFFFFF
@A00769:11:HC3HCDRXX:1:2105:26106:5525
CAGCGCTG
+
FFFFFFFF
@A00769:11:HC3HCDRXX:1:2105:32470:5525
CAGCGCTG
+
FFFFFFFF
@A00769:11:HC3HCDRXX:1:2105:12138:5603
CAGCGCTG
+
FFFFFFFF
@A00769:11:HC3HCDRXX:1:2105:9127:5619
CAGCGCTG
+
FFFFFFFF
@A00769:11:HC3HCDRXX:1:2105:24795:5635
CAGCGCTG
+
FFFFFFFF
@A00769:11:HC3HCDRXX:1:2105:12897:5666
CAGCGCTG
+
FFFFFFFF
@A00769:11:HC3HCDRXX:1:2105:25672:5713
CAGCGCTG
+
FFFFFFF:
@A00769:11:HC3HCDRXX:1:2105:28718:5729
CAGCGCTG
+
FFFFFFFF
@A00769:11:HC3HCDRXX:1:2105:15203:5838
CAGCGCTG
+
FFFFFFFF
@A00769:11:HC3HCDRXX:1:2105:20790:5838
CAGCGCTG
+
FFFFFFFF
@A00769:11:HC3HCDRXX:1:2105:8477:5869
CAGCGCTG
+
FFFFFFFF
@A00769:11:HC3HCDRXX:1:2105:23095:5916
CAGCGCTG
+
FFFFFFFF
@A00769:11:HC3HCDRXX:1:2105:19840:5948
CAGCGCTG
+
FFFFFFFF
@A00769:11:HC3HCDRXX:1:2105:19416:6026
CAGCGCTG
+
FFFFFFFF
@A00769:11:HC3HCDRXX:1:2105:9326:6057
CAGCGCTG
+
FFFFFFFF
@A00769:11:HC3HCDRXX:1:2105:23457:6073
CAGCGCTG
+
FFFFFFFF
@A00769:11:HC3HCDRXX:1:2105:25699:6073
CAGCGCTG
+
FFFFFFFF
@A00769:11:HC3HCDRXX:1:2105:1994:6104
CAGCGCTG
+
FFFFFFFF
@A00769:11:HC3HCDRXX:1:2105:13304:6183
CAGCGCTG
+
FFFFFFFF
@A00769:11:HC3HCDRXX:1:2105:5954:6198
CAGCGCTG
+
FF:FFFFF
@A00769:11:HC3HCDRXX:1:2105:11695:6214
CAGCGCTG
+
FF,FFFFF
@A00769:11:HC3HCDRXX:1:2105:16667:6214
CAGCGCTG
+
FFFFFFFF
@A00769:11:HC3HCDRXX:1:2105:21106:6261
CAGCGCTG
+
FFFFFFFF
@A00769:11:HC3HCDRXX:1:2105:25491:6277
CAGCGCTG
+
:FFFFFFF
@A00769:11:HC3HCDRXX:1:2105:12274:6308
CAGCGCTG
+
FFFF:FFF
@A00769:11:HC3HCDRXX:1:2105:29975:6339
CAGCGCTG
+
FFFFFFFF
@A00769:11:HC3HCDRXX:1:2105:16089:6464
CAGCGCTG
+
FFFFFFFF
@A00769:11:HC3HCDRXX:1:2105:19958:6496
CAGCGCTG
+
,F,FFF:F
@A00769:11:HC3HCDRXX:1:2105:18285:6511
CAGCGCTG
+
FFFFFFFF
@A00769:11:HC3HCDRXX:1:2105:18521:6511
CAGCGCTG
+
FFFFFFFF
@A00769:11:HC3HCDRXX:1:2105:25608:6511
CAGCGCTG
+
F:FFFFFF
@A00769:11:HC3HCDRXX:1:2105:14109:6574
CAGCGCTG
+
FFFF:F:F
@A00769:11:HC3HCDRXX:1:2105:17734:6590
CAGCGCTG
+
FFFFFFFF
@A00769:11:HC3HCDRXX:1:2105:14570:6652
CAGCGCTG
+
FFFFF:FF
@A00769:11:HC3HCDRXX:1:2105:28637:6652
CAGCGCTG
+
FFFFFFFF
@A00769:11:HC3HCDRXX:1:2105:32570:6668
CAGCGCTG
+
FFFFFFFF
@A00769:11:HC3HCDRXX:1:2105:15311:6684
CAGCGCTG
+
FF:,,FFF
@A00769:11:HC3HCDRXX:1:2105:6488:6746
CAGCGCTG
+
FFFFFFFF
@A00769:11:HC3HCDRXX:1:2105:4128:6762
CAGCGCTG
+
FFFFFFFF
@A00769:11:HC3HCDRXX:1:2105:3197:6872
CAGCGCTG
+
FFFFFFFF
@A00769:11:HC3HCDRXX:1:2105:21269:6981
CAGCGCTG
+
FFFFFFFF
@A00769:11:HC3HCDRXX:1:2105:27028:6997
CAGCGCTG
+
FFFFFFFF
@A00769:11:HC3HCDRXX:1:2105:5493:7059
CAGCGCTG
+
FFFFFFFF
@A00769:11:HC3HCDRXX:1:2105:25418:7059
CAGCGCTG
+
FFFFFFFF
@A00769:11:HC3HCDRXX:1:2105:5810:7075
CAGCGCTG
+
FFFFFFFF
@A00769:11:HC3HCDRXX:1:2105:24198:7263
CAGCGCTG
+
FFFFFFFF
@A00769:11:HC3HCDRXX:1:2105:9326:7341
CAGCGCTG
+
FFFFFFFF
@A00769:11:HC3HCDRXX:1:2105:11812:7357
CAGCGCTG
+
FFFFFFFF
@A00769:11:HC3HCDRXX:1:2105:19488:7373
CAGCGCTG
+
FFFFFFFF
@A00769:11:HC3HCDRXX:1:2105:18466:7388
CAGCGCTG
+
FFFFFFFF
@A00769:11:HC3HCDRXX:1:2105:1976:7420
CAGCGCTG
+
FFFFFFFF
@A00769:11:HC3HCDRXX:1:2105:23113:7420
CAGCGCTG
+
,FFFFFFF
@A00769:11:HC3HCDRXX:1:2105:29089:7435
CAGCGCTG
+
FFFFFFFF
@A00769:11:HC3HCDRXX:1:2105:20320:7498
CAGCGCTG
+
FFFFFFFF
@A00769:11:HC3HCDRXX:1:2105:3622:7576
CAGCGCTG
+
FFFFFFFF
@A00769:11:HC3HCDRXX:1:2105:22887:7623
CAGCGCTG
+
FFFFFFFF
@A00769:11:HC3HCDRXX:1:2105:24053:7639
CAGCGCTG
+
FFFFFFFF
@A00769:11:HC3HCDRXX:1:2105:3803:7670
CAGCGCTG
+
FFFFFFFF
@A00769:11:HC3HCDRXX:1:2105:9471:7686
CAGCGCTG
+
FF:FF:F,
@A00769:11:HC3HCDRXX:1:2105:11351:7686
CAGCGCTG
+
FFFFFFFF
@A00769:11:HC3HCDRXX:1:2105:23366:7764
CAGCGCTG
+
FFFFFFFF
@A00769:11:HC3HCDRXX:1:2105:25644:7827
CAGCGCTG
+
FFFFFFFF
@A00769:11:HC3HCDRXX:1:2105:22101:7889
CAGCGCTG
+
FFFFFFFF
@A00769:11:HC3HCDRXX:1:2105:1570:8030
CAGCGCTG
+
FFFFFFFF
@A00769:11:HC3HCDRXX:1:2105:7446:8030
CAGCGCTG
+
FFFFFFFF
@A00769:11:HC3HCDRXX:1:2105:23927:8108
CAGCGCTG
+
FFFFFFFF
@A00769:11:HC3HCDRXX:1:2105:25075:8124
CAGCGCTG
+
FFFFFFFF
@A00769:11:HC3HCDRXX:1:2105:24578:8140
CAGCGCTG
+
FFFFFFFF
@A00769:11:HC3HCDRXX:1:2105:16324:8218
CAGCGCTG
+
FFFFFFFF
@A00769:11:HC3HCDRXX:1:2105:8332:8249
CAGCGCTG
+
FFFFFFFF
@A00769:11:HC3HCDRXX:1:2105:8639:8249
CAGCGCTG
+
FFFFFFFF
@A00769:11:HC3HCDRXX:1:2105:8015:8265
CAGCGCTG
+
FFFFFFFF
@A00769:11:HC3HCDRXX:1:2105:9887:8312
CAGCGCTG
+
FFFFFFFF
@A00769:11:HC3HCDRXX:1:2105:14913:8312
CAGCGCTG
+
FFFFFFFF
@A00769:11:HC3HCDRXX:1:2105:15510:8312
CAGCGCTG
+
FFFFFFFF
@A00769:11:HC3HCDRXX:1:2105:22950:8328
CAGCGCTG
+
FFFFFFFF
@A00769:11:HC3HCDRXX:1:2105:16242:8359
CAGCGCTG
+
FFFFFFFF
@A00769:11:HC3HCDRXX:1:2105:3540:8375
CAGCGCTG
+
FFFFFFFF
@A00769:11:HC3HCDRXX:1:2105:3540:8406
CAGCGCTG
+
FF,FFFF:
@A00769:11:HC3HCDRXX:1:2105:25346:8406
CAGCGCTG
+
FFFFFFFF
@A00769:11:HC3HCDRXX:1:2105:29740:8406
CAGCGCTG
+
FFFFFFFF
@A00769:11:HC3HCDRXX:1:2105:10619:8422
CAGCGCTG
+
FFFFFFFF
@A00769:11:HC3HCDRXX:1:2105:13259:8422
CAGCGCTG
+
FFFFFFFF
@A00769:11:HC3HCDRXX:1:2105:3034:8469
CAGCGCTG
+
FF,FF,F:
@A00769:11:HC3HCDRXX:1:2105:3043:8516
CAGCGCTG
+
,F:FF:F:
@A00769:11:HC3HCDRXX:1:2105:7455:8516
CAGCGCTG
+
FFFFFF:F
@A00769:11:HC3HCDRXX:1:2105:25880:8516
CAGCGCTG
+
FFFFFFFF
@A00769:11:HC3HCDRXX:1:2105:19370:8578
CAGCGCTG
+
FFFFFFFF
@A00769:11:HC3HCDRXX:1:2105:31647:8672
CAGCGCTG
+
FFFFFFFF
@A00769:11:HC3HCDRXX:1:2105:30734:8719
CAGCGCTG
+
,F:,F,FF
@A00769:11:HC3HCDRXX:1:2105:24876:8750
CAGCGCTG
+
FFFFFFFF
@A00769:11:HC3HCDRXX:1:2105:24948:8750
CAGCGCTG
+
FFFFFFFF
@A00769:11:HC3HCDRXX:1:2105:5810:8766
CAGCGCTG
+
FFFFFFFF
@A00769:11:HC3HCDRXX:1:2105:15826:8766
CAGCGCTG
+
FFFFFFFF
@A00769:11:HC3HCDRXX:1:2105:2754:8860
CAGCGCTG
+
FFFF:FFF
@A00769:11:HC3HCDRXX:1:2105:18213:8860
CAGCGCTG
+
FFFFFFFF
@A00769:11:HC3HCDRXX:1:2105:31421:8876
CAGCGCTG
+
FFFFFFFF
@A00769:11:HC3HCDRXX:1:2105:27344:8891
CAGCGCTG
+
FFFFFFFF
@A00769:11:HC3HCDRXX:1:2105:32334:8923
CAGCGCTG
+
FFFFFFFF
@A00769:11:HC3HCDRXX:1:2105:8151:8938
CAGCGCTG
+
FFFFFFFF
@A00769:11:HC3HCDRXX:1:2105:12382:8970
CAGCGCTG
+
FFFFFFFF
@A00769:11:HC3HCDRXX:1:2105:16947:8985
CAGCGCTG
+
FFFFFFFF
@A00769:11:HC3HCDRXX:1:2105:24089:8985
CAGCGCTG
+
FFFFFFFF
@A00769:11:HC3HCDRXX:1:2105:15230:9017
CAGCGCTG
+
FFFFFFFF
@A00769:11:HC3HCDRXX:1:2105:31756:9048
CAGCGCTG
+
FFFFFFFF
@A00769:11:HC3HCDRXX:1:2105:20943:9111
CAGCGCTG
+
FFFFFFFF
@A00769:11:HC3HCDRXX:1:2105:3549:9204
CAGCGCTG
+
FFFFFFFF
@A00769:11:HC3HCDRXX:1:2105:17372:9220
CAGCGCTG
+
FFFFFFFF
@A00769:11:HC3HCDRXX:1:2105:29595:9283
CAGCGCTG
+
FFFFFFFF
@A00769:11:HC3HCDRXX:1:2105:12264:9361
CAGCGCTG
+
FFFFFFFF
@A00769:11:HC3HCDRXX:1:2105:3595:9408
CAGCGCTG
+
FFFFFFFF
@A00769:11:HC3HCDRXX:1:2105:31638:9533
CAGCGCTG
+
FFFFFFFF
@A00769:11:HC3HCDRXX:1:2105:24994:9612
CAGCGCTG
+
FF:FFFFF
@A00769:11:HC3HCDRXX:1:2105:10520:9627
CAGCGCTG
+
FFFFFFFF
@A00769:11:HC3HCDRXX:1:2105:32470:9659
CAGCGCTG
+
FFFFFFFF
@A00769:11:HC3HCDRXX:1:2105:29857:9674
CAGCGCTG
+
FFFFFFFF
@A00769:11:HC3HCDRXX:1:2105:15998:9690
CAGCGCTG
+
FFFFFFFF
@A00769:11:HC3HCDRXX:1:2105:7988:9721
CAGCGCTG
+
FFFFFFFF
@A00769:11:HC3HCDRXX:1:2105:31828:9737
CAGCGCTG
+
FFFFFFFF
@A00769:11:HC3HCDRXX:1:2105:4707:9768
CAGCGCTG
+
FFFFFFFF
@A00769:11:HC3HCDRXX:1:2105:30427:9784
CAGCGCTG
+
FFFFFFFF
@A00769:11:HC3HCDRXX:1:2105:25066:9799
CAGCGCTG
+
FFFFFFFF
@A00769:11:HC3HCDRXX:1:2105:5782:9815
CAGCGCTG
+
FFFFFFFF
@A00769:11:HC3HCDRXX:1:2105:10646:9815
CAGCGCTG
+
FFFFFFFF
@A00769:11:HC3HCDRXX:1:2105:19633:9815
CAGCGCTG
+
FFFFFFFF
@A00769:11:HC3HCDRXX:1:2105:24135:9878
CAGCGCTG
+
FFFFFFFF
@A00769:11:HC3HCDRXX:1:2105:5647:9925
CAGCGCTG
+
FF::,F:F
@A00769:11:HC3HCDRXX:1:2105:11451:10081
CAGCGCTG
+
FFFFFFFF
@A00769:11:HC3HCDRXX:1:2105:3125:10097
CAGCGCTG
+
FFFFFFFF
@A00769:11:HC3HCDRXX:1:2105:19976:10128
CAGCGCTG
+
FFFFFFFF
@A00769:11:HC3HCDRXX:1:2105:23457:10144
CAGCGCTG
+
FFFFFFFF
@A00769:11:HC3HCDRXX:1:2105:3920:10191
CAGCGCTG
+
FFFFFFFF
@A00769:11:HC3HCDRXX:1:2105:20518:10222
CAGCGCTG
+
FFFFFFFF
@A00769:11:HC3HCDRXX:1:2105:24930:10222
CAGCGCTG
+
FFFFFFFF
@A00769:11:HC3HCDRXX:1:2105:5791:10238
CAGCGCTG
+
FFFFFFFF
@A00769:11:HC3HCDRXX:1:2105:31828:10238
CAGCGCTG
+
FFFFFFFF
@A00769:11:HC3HCDRXX:1:2105:3043:10269
CAGCGCTG
+
FFFFFFFF
@A00769:11:HC3HCDRXX:1:2105:4598:10300
CAGCGCTG
+
FFFFFF:F
@A00769:11:HC3HCDRXX:1:2105:5864:10300
CAGCGCTG
+
FFFFFFFF
@A00769:11:HC3HCDRXX:1:2105:12943:10316
CAGCGCTG
+
FFFFFFFF
@A00769:11:HC3HCDRXX:1:2105:3613:10347
CAGCGCTG
+
FFFFFFFF
@A00769:11:HC3HCDRXX:1:2105:18331:10347
CAGCGCTG
+
FFFFFFFF
@A00769:11:HC3HCDRXX:1:2105:25301:10363
CAGCGCTG
+
FFFFFFFF
@A00769:11:HC3HCDRXX:1:2105:26973:10379
CAGCGCTG
+
FFFFFFFF
@A00769:11:HC3HCDRXX:1:2105:30581:10488
CAGCGCTG
+
FFFFFFFF
@A00769:11:HC3HCDRXX:1:2105:29505:10504
CAGCGCTG
+
FFFFFFFF
@A00769:11:HC3HCDRXX:1:2105:14850:10551
CAGCGCTG
+
FFFFFFFF
@A00769:11:HC3HCDRXX:1:2105:30563:10582
CAGCGCTG
+
FFFFFFFF
@A00769:11:HC3HCDRXX:1:2105:7057:10614
CAGCGCTG
+
FFFFFFFF
@A00769:11:HC3HCDRXX:1:2105:26946:10614
CAGCGCTG
+
FFFFFFFF
@A00769:11:HC3HCDRXX:1:2105:16676:10708
CAGCGCTG
+
FFFFFFFF
@A00769:11:HC3HCDRXX:1:2105:1163:10739
CAGCGCTG
+
FFFFFFFF
@A00769:11:HC3HCDRXX:1:2105:12943:10755
CAGCGCTG
+
FFF:FFFF
@A00769:11:HC3HCDRXX:1:2105:21178:10770
CAGCGCTG
+
,F:F,FFF
@A00769:11:HC3HCDRXX:1:2105:28320:10770
CAGCGCTG
+
FFFFFFFF
@A00769:11:HC3HCDRXX:1:2105:7129:10895
CAGCGCTG
+
FFF:FFFF
@A00769:11:HC3HCDRXX:1:2105:5837:10911
CAGCGCTG
+
FFFFFFFF
@A00769:11:HC3HCDRXX:1:2105:14525:10989
CAGCGCTG
+
FFFFFFFF
@A00769:11:HC3HCDRXX:1:2105:24243:11068
CAGCGCTG
+
FFFFFFFF
@A00769:11:HC3HCDRXX:1:2105:15374:11146
CAGCGCTG
+
FFFFFFFF
@A00769:11:HC3HCDRXX:1:2105:28782:11256
CAGCGCTG
+
FFFFFFFF
@A00769:11:HC3HCDRXX:1:2105:29505:11287
CAGCGCTG
+
FFFFFFFF
@A00769:11:HC3HCDRXX:1:2105:21251:11334
CAGCGCTG
+
FFFFFFFF
@A00769:11:HC3HCDRXX:1:2105:7148:11428
CAGCGCTG
+
FFFFFFFF
@A00769:11:HC3HCDRXX:1:2105:1904:11459
CAGCGCTG
+
FFFFFFFF
@A00769:11:HC3HCDRXX:1:2105:2338:11459
CAGCGCTG
+
F:FFFFFF
@A00769:11:HC3HCDRXX:1:2105:8477:11475
CAGCGCTG
+
FFFFF:FF
@A00769:11:HC3HCDRXX:1:2105:9860:11490
CAGCGCTG
+
FFFFFFFF
@A00769:11:HC3HCDRXX:1:2105:18358:11490
CAGCGCTG
+
FFFFFFFF
@A00769:11:HC3HCDRXX:1:2105:20971:11506
CAGCGCTG
+
FFFFFFFF
@A00769:11:HC3HCDRXX:1:2105:26829:11506
CAGCGCTG
+
FFFF:FF:
@A00769:11:HC3HCDRXX:1:2105:3640:11584
CAGCGCTG
+
FFFFFFFF
@A00769:11:HC3HCDRXX:1:2105:7771:11600
CAGCGCTG
+
FFF,,FFF
@A00769:11:HC3HCDRXX:1:2105:24089:11647
CAGCGCTG
+
FFFFFFFF
@A00769:11:HC3HCDRXX:1:2105:31096:11663
CAGCGCTG
+
FFFFFFFF
@A00769:11:HC3HCDRXX:1:2105:22661:11678
CAGCGCTG
+
FFFFFFFF
@A00769:11:HC3HCDRXX:1:2105:27859:11788
CAGCGCTG
+
FFFFFFFF
@A00769:11:HC3HCDRXX:1:2105:5674:11819
CAGCGCTG
+
FFFFFFFF
@A00769:11:HC3HCDRXX:1:2105:20265:11819
CAGCGCTG
+
FFFF:FFF
@A00769:11:HC3HCDRXX:1:2105:17788:11851
CAGCGCTG
+
FFFFFFFF
@A00769:11:HC3HCDRXX:1:2105:24397:11898
CAGCGCTG
+
FFFFFFFF
@A00769:11:HC3HCDRXX:1:2105:26160:11913
CAGCGCTG
+
FFFFFFFF
@A00769:11:HC3HCDRXX:1:2105:24388:11945
CAGCGCTG
+
FFFFFFFF
@A00769:11:HC3HCDRXX:1:2105:6876:11960
CAGCGCTG
+
FFFFFFFF
@A00769:11:HC3HCDRXX:1:2105:16324:12007
CAGCGCTG
+
,FF:F:F:
@A00769:11:HC3HCDRXX:1:2105:4933:12038
CAGCGCTG
+
FFFFFFFF
@A00769:11:HC3HCDRXX:1:2105:6045:12085
CAGCGCTG
+
FFFF:FFF
@A00769:11:HC3HCDRXX:1:2105:30662:12101
CAGCGCTG
+
FFFFFFFF
@A00769:11:HC3HCDRXX:1:2105:25021:12132
CAGCGCTG
+
FFFFFFFF
@A00769:11:HC3HCDRXX:1:2105:10691:12148
CAGCGCTG
+
FFFFFFFF
@A00769:11:HC3HCDRXX:1:2105:16984:12148
CAGCGCTG
+
FFFFFFFF
@A00769:11:HC3HCDRXX:1:2105:18448:12148
CAGCGCTG
+
FFFFFFFF
@A00769:11:HC3HCDRXX:1:2105:18484:12179
CAGCGCTG
+
FFFFFFFF
@A00769:11:HC3HCDRXX:1:2105:5891:12195
CAGCGCTG
+
FFFFFFFF
@A00769:11:HC3HCDRXX:1:2105:16116:12211
CAGCGCTG
+
FFFFFFFF
@A00769:11:HC3HCDRXX:1:2105:18267:12211
CAGCGCTG
+
FFFFFFFF
@A00769:11:HC3HCDRXX:1:2105:12626:12242
CAGCGCTG
+
FFFFFFFF
@A00769:11:HC3HCDRXX:1:2105:11487:12305
CAGCGCTG
+
FFFFFFFF
@A00769:11:HC3HCDRXX:1:2105:23999:12305
CAGCGCTG
+
FFFFFFFF
@A00769:11:HC3HCDRXX:1:2105:11306:12367
CAGCGCTG
+
FFFFFFFF
@A00769:11:HC3HCDRXX:1:2105:12852:12383
CAGCGCTG
+
FF::FFFF
@A00769:11:HC3HCDRXX:1:2105:24758:12430
CAGCGCTG
+
FFFFFFFF
@A00769:11:HC3HCDRXX:1:2105:2745:12446
CAGCGCTG
+
FFFFFFFF
@A00769:11:HC3HCDRXX:1:2105:12246:12461
CAGCGCTG
+
FFFFFFFF
@A00769:11:HC3HCDRXX:1:2105:15953:12555
CAGCGCTG
+
FFFFFFFF
@A00769:11:HC3HCDRXX:1:2105:9869:12571
CAGCGCTG
+
FFFFFFFF
@A00769:11:HC3HCDRXX:1:2105:31087:12587
CAGCGCTG
+
FFFFFFFF
@A00769:11:HC3HCDRXX:1:2105:27923:12618
CAGCGCTG
+
FFFFFFFF
@A00769:11:HC3HCDRXX:1:2105:25717:12649
CAGCGCTG
+
FFF:FFFF
@A00769:11:HC3HCDRXX:1:2105:20184:12680
CAGCGCTG
+
FFFFFFFF
@A00769:11:HC3HCDRXX:1:2105:22824:12680
CAGCGCTG
+
FF,:FFFF
@A00769:11:HC3HCDRXX:1:2105:26024:12680
CAGCGCTG
+
FFFFFFFF
@A00769:11:HC3HCDRXX:1:2105:25798:12727
CAGCGCTG
+
FFFFFFFF
@A00769:11:HC3HCDRXX:1:2105:7148:12774
CAGCGCTG
+
FFFFFFFF
@A00769:11:HC3HCDRXX:1:2105:10936:12790
CAGCGCTG
+
FFFFFFFF
@A00769:11:HC3HCDRXX:1:2105:1244:12853
CAGCGCTG
+
FFFFFFFF
@A00769:11:HC3HCDRXX:1:2105:11243:12853
CAGCGCTG
+
FFFFFFFF
@A00769:11:HC3HCDRXX:1:2105:8377:13088
CAGCGCTG
+
FFFFFFFF
@A00769:11:HC3HCDRXX:1:2105:7916:13166
CAGCGCTG
+
FFFFFFFF
@A00769:11:HC3HCDRXX:1:2105:3803:13275
CAGCGCTG
+
FFFFFFFF
@A00769:11:HC3HCDRXX:1:2105:16152:13307
CAGCGCTG
+
FFFFFFFF
@A00769:11:HC3HCDRXX:1:2105:20555:13385
CAGCGCTG
+
FF:F::FF
@A00769:11:HC3HCDRXX:1:2105:27552:13416
CAGCGCTG
+
FFFFFFFF
@A00769:11:HC3HCDRXX:1:2105:18882:13432
CAGCGCTG
+
FFFFFFFF
@A00769:11:HC3HCDRXX:1:2105:13847:13448
CAGCGCTG
+
F,FFFFFF
@A00769:11:HC3HCDRXX:1:2105:16884:13448
CAGCGCTG
+
FFFF:FFF
@A00769:11:HC3HCDRXX:1:2105:27344:13463
CAGCGCTG
+
FFFFFFFF
@A00769:11:HC3HCDRXX:1:2105:31928:13510
CAGCGCTG
+
FFFFFFFF
@A00769:11:HC3HCDRXX:1:2105:32841:13651
CAGCGCTG
+
,FF:FF,F
@A00769:11:HC3HCDRXX:1:2105:19813:13667
CAGCGCTG
+
FFFFFFFF
@A00769:11:HC3HCDRXX:1:2105:23791:13667
CAGCGCTG
+
FFFFFFFF
@A00769:11:HC3HCDRXX:1:2105:25961:13698
CAGCGCTG
+
FFFFFFFF
@A00769:11:HC3HCDRXX:1:2105:7726:13714
CAGCGCTG
+
FFFFFFFF
@A00769:11:HC3HCDRXX:1:2105:25554:13714
CAGCGCTG
+
:FF,FF:F
@A00769:11:HC3HCDRXX:1:2105:9815:13730
CAGCGCTG
+
FFFFFFFF
@A00769:11:HC3HCDRXX:1:2105:30563:13745
CAGCGCTG
+
FFFFFFFF
@A00769:11:HC3HCDRXX:1:2105:6271:13792
CAGCGCTG
+
FFFFFFFF
@A00769:11:HC3HCDRXX:1:2105:18394:13902
CAGCGCTG
+
FFFFFFFF
@A00769:11:HC3HCDRXX:1:2105:25301:13902
CAGCGCTG
+
FFFFFFFF
@A00769:11:HC3HCDRXX:1:2105:22706:13917
CAGCGCTG
+
FFFFFFFF
@A00769:11:HC3HCDRXX:1:2105:15736:13933
CAGCGCTG
+
FFFFFFFF
@A00769:11:HC3HCDRXX:1:2105:7039:13964
CAGCGCTG
+
FFFFFFFF
@A00769:11:HC3HCDRXX:1:2105:15212:13964
CAGCGCTG
+
FFFFFFFF
@A00769:11:HC3HCDRXX:1:2105:28140:13996
CAGCGCTG
+
FFFFFFF:
@A00769:11:HC3HCDRXX:1:2105:24496:14011
CAGCGCTG
+
FFFFFFFF
@A00769:11:HC3HCDRXX:1:2105:32434:14043
CAGCGCTG
+
FFFFFFFF
@A00769:11:HC3HCDRXX:1:2105:3242:14090
CAGCGCTG
+
FFFFFFFF
@A00769:11:HC3HCDRXX:1:2105:29505:14105
CAGCGCTG
+
FFFFFFFF
@A00769:11:HC3HCDRXX:1:2105:23918:14137
CAGCGCTG
+
FFFFFFFF
@A00769:11:HC3HCDRXX:1:2105:5475:14231
CAGCGCTG
+
FFFFFFFF
@A00769:11:HC3HCDRXX:1:2105:14705:14372
CAGCGCTG
+
FFFFFFFF
@A00769:11:HC3HCDRXX:1:2105:8079:14387
CAGCGCTG
+
FFFFFFF:
@A00769:11:HC3HCDRXX:1:2105:9344:14387
CAGCGCTG
+
FFFF,FFF
@A00769:11:HC3HCDRXX:1:2105:11162:14434
CAGCGCTG
+
FFFFFFFF
@A00769:11:HC3HCDRXX:1:2105:16767:14434
CAGCGCTG
+
FFF,FFFF
@A00769:11:HC3HCDRXX:1:2105:28574:14434
CAGCGCTG
+
FFFFFFFF
@A00769:11:HC3HCDRXX:1:2105:19388:14465
CAGCGCTG
+
FFFFFFFF
@A00769:11:HC3HCDRXX:1:2105:22290:14606
CAGCGCTG
+
FFFF:F:F
@A00769:11:HC3HCDRXX:1:2105:15130:14638
CAGCGCTG
+
FFFFFFFF
@A00769:11:HC3HCDRXX:1:2105:5177:14653
CAGCGCTG
+
FFFFFFFF
@A00769:11:HC3HCDRXX:1:2105:10764:14685
CAGCGCTG
+
FFFFFFFF
@A00769:11:HC3HCDRXX:1:2105:20220:14716
CAGCGCTG
+
FFF:FFF:
@A00769:11:HC3HCDRXX:1:2105:15772:14747
CAGCGCTG
+
FFFFFFFF
@A00769:11:HC3HCDRXX:1:2105:19343:14763
CAGCGCTG
+
FFFFFFFF
@A00769:11:HC3HCDRXX:1:2105:24225:14763
CAGCGCTG
+
FFF:FFFF
@A00769:11:HC3HCDRXX:1:2105:24605:14763
CAGCGCTG
+
FFFFFFFF
@A00769:11:HC3HCDRXX:1:2105:10031:14857
CAGCGCTG
+
FFFFFFFF
@A00769:11:HC3HCDRXX:1:2105:21025:14888
CAGCGCTG
+
FFFFFFFF
@A00769:11:HC3HCDRXX:1:2105:9308:14920
CAGCGCTG
+
FFFFFFF:
@A00769:11:HC3HCDRXX:1:2105:1570:14982
CAGCGCTG
+
FFFFFFFF
@A00769:11:HC3HCDRXX:1:2105:23809:15013
CAGCGCTG
+
FFFFFFFF
@A00769:11:HC3HCDRXX:1:2105:15971:15060
CAGCGCTG
+
FF:,:::F
@A00769:11:HC3HCDRXX:1:2105:10574:15107
CAGCGCTG
+
FFFFFFFF
@A00769:11:HC3HCDRXX:1:2105:10981:15123
CAGCGCTG
+
FFFFFFFF
@A00769:11:HC3HCDRXX:1:2105:27697:15139
CAGCGCTG
+
FFFFFFFF
@A00769:11:HC3HCDRXX:1:2105:32814:15201
CAGCGCTG
+
FFFFFFFF
@A00769:11:HC3HCDRXX:1:2105:22742:15264
CAGCGCTG
+
FFFFFFFF
@A00769:11:HC3HCDRXX:1:2105:2971:15280
CAGCGCTG
+
FFFFFFFF
@A00769:11:HC3HCDRXX:1:2105:12798:15295
CAGCGCTG
+
FFFFFFFF
@A00769:11:HC3HCDRXX:1:2105:20763:15311
CAGCGCTG
+
FFFFFFFF
@A00769:11:HC3HCDRXX:1:2105:7419:15342
CAGCGCTG
+
FFFFFFFF
@A00769:11:HC3HCDRXX:1:2105:9146:15358
CAGCGCTG
+
FFFFFFFF
@A00769:11:HC3HCDRXX:1:2105:28619:15358
CAGCGCTG
+
FFFFFFFF
@A00769:11:HC3HCDRXX:1:2105:15609:15405
CAGCGCTG
+
FFFFFFFF
@A00769:11:HC3HCDRXX:1:2105:2944:15452
CAGCGCTG
+
FFFFFFFF
@A00769:11:HC3HCDRXX:1:2105:15528:15452
CAGCGCTG
+
FFFFFFFF
@A00769:11:HC3HCDRXX:1:2105:7184:15530
CAGCGCTG
+
FFFFFF:F
@A00769:11:HC3HCDRXX:1:2105:12509:15546
CAGCGCTG
+
,:,,,,FF
@A00769:11:HC3HCDRXX:1:2105:15727:15577
CAGCGCTG
+
FF:FFFF,
@A00769:11:HC3HCDRXX:1:2105:22381:15702
CAGCGCTG
+
FFFFFFFF
@A00769:11:HC3HCDRXX:1:2105:30978:15749
CAGCGCTG
+
FFFFFFFF
@A00769:11:HC3HCDRXX:1:2105:8766:15828
CAGCGCTG
+
FFFFFFFF
@A00769:11:HC3HCDRXX:1:2105:32850:15828
CAGCGCTG
+
FFFFFFF:
@A00769:11:HC3HCDRXX:1:2105:24650:15906
CAGCGCTG
+
FFFFFFFF
@A00769:11:HC3HCDRXX:1:2105:10791:15922
CAGCGCTG
+
FFFFFFFF
@A00769:11:HC3HCDRXX:1:2105:29396:15922
CAGCGCTG
+
FFFFFFFF
@A00769:11:HC3HCDRXX:1:2105:22761:15953
CAGCGCTG
+
FFFFFFFF
@A00769:11:HC3HCDRXX:1:2105:3414:15984
CAGCGCTG
+
FFFFFFFF
@A00769:11:HC3HCDRXX:1:2105:23068:16016
CAGCGCTG
+
FFFFFFFF
@A00769:11:HC3HCDRXX:1:2105:25473:16016
CAGCGCTG
+
FFFFFFFF
@A00769:11:HC3HCDRXX:1:2105:32832:16016
CAGCGCTG
+
FFFFFFFF
@A00769:11:HC3HCDRXX:1:2105:11315:16047
CAGCGCTG
+
FFFFFFFF
@A00769:11:HC3HCDRXX:1:2105:24189:16047
CAGCGCTG
+
FFFFFFFF
@A00769:11:HC3HCDRXX:1:2105:19090:16078
CAGCGCTG
+
FFFFFFFF
@A00769:11:HC3HCDRXX:1:2105:30472:16125
CAGCGCTG
+
FFFFFFFF
@A00769:11:HC3HCDRXX:1:2105:13015:16141
CAGCGCTG
+
FFFFFFFF
@A00769:11:HC3HCDRXX:1:2105:3224:16188
CAGCGCTG
+
FFF,FFFF
@A00769:11:HC3HCDRXX:1:2105:26684:16203
CAGCGCTG
+
FFFFFFFF
@A00769:11:HC3HCDRXX:1:2105:11379:16282
CAGCGCTG
+
FFFFFFFF
@A00769:11:HC3HCDRXX:1:2105:29170:16313
CAGCGCTG
+
FFFFFFFF
@A00769:11:HC3HCDRXX:1:2105:8061:16360
CAGCGCTG
+
FFFFFFFF
@A00769:11:HC3HCDRXX:1:2105:6750:16376
CAGCGCTG
+
FFFFFFFF
@A00769:11:HC3HCDRXX:1:2105:3703:16391
CAGCGCTG
+
FFFFFFFF
@A00769:11:HC3HCDRXX:1:2105:26042:16407
CAGCGCTG
+
FFFFFFFF
@A00769:11:HC3HCDRXX:1:2105:6126:16423
CAGCGCTG
+
FFFFFFFF
@A00769:11:HC3HCDRXX:1:2105:25961:16423
CAGCGCTG
+
FFFFFFFF
@A00769:11:HC3HCDRXX:1:2105:12264:16438
CAGCGCTG
+
FFF:FFFF
@A00769:11:HC3HCDRXX:1:2105:9833:16454
CAGCGCTG
+
FFFFFFFF
@A00769:11:HC3HCDRXX:1:2105:28809:16470
CAGCGCTG
+
FFFFFFFF
@A00769:11:HC3HCDRXX:1:2105:23863:16548
CAGCGCTG
+
FFFFFFFF
@A00769:11:HC3HCDRXX:1:2105:6533:16595
CAGCGCTG
+
FFFFFFFF
@A00769:11:HC3HCDRXX:1:2105:7862:16611
CAGCGCTG
+
FFFFFFFF
@A00769:11:HC3HCDRXX:1:2105:31331:16611
CAGCGCTG
+
FFFFFFFF
@A00769:11:HC3HCDRXX:1:2105:14353:16705
CAGCGCTG
+
,FFFF,FF
@A00769:11:HC3HCDRXX:1:2105:18683:16752
CAGCGCTG
+
FFFFFFFF
@A00769:11:HC3HCDRXX:1:2105:13810:16799
CAGCGCTG
+
FFFFFFFF
@A00769:11:HC3HCDRXX:1:2105:28980:16830
CAGCGCTG
+
FFFFFFFF
@A00769:11:HC3HCDRXX:1:2105:4164:16877
CAGCGCTG
+
FFFFFFFF
@A00769:11:HC3HCDRXX:1:2105:26910:16908
CAGCGCTG
+
FFFFFFFF
@A00769:11:HC3HCDRXX:1:2105:32099:16908
CAGCGCTG
+
FFFFFFFF
@A00769:11:HC3HCDRXX:1:2105:9326:16924
CAGCGCTG
+
FFFFFFFF
@A00769:11:HC3HCDRXX:1:2105:26051:16986
CAGCGCTG
+
FFFFFFFF
@A00769:11:HC3HCDRXX:1:2105:31864:17002
CAGCGCTG
+
FFFFFFFF
@A00769:11:HC3HCDRXX:1:2105:24650:17065
CAGCGCTG
+
FFFFFFFF
@A00769:11:HC3HCDRXX:1:2105:11207:17080
CAGCGCTG
+
FFFFFFFF
@A00769:11:HC3HCDRXX:1:2105:13747:17127
CAGCGCTG
+
FFFFFFFF
@A00769:11:HC3HCDRXX:1:2105:7184:17159
CAGCGCTG
+
FFFFFFFF
@A00769:11:HC3HCDRXX:1:2105:30147:17284
CAGCGCTG
+
FFFFFFFF
@A00769:11:HC3HCDRXX:1:2105:6858:17347
CAGCGCTG
+
FFFFFFFF
@A00769:11:HC3HCDRXX:1:2105:18557:17347
CAGCGCTG
+
FFFFFFF:
@A00769:11:HC3HCDRXX:1:2105:20980:17347
CAGCGCTG
+
FFFFFFFF
@A00769:11:HC3HCDRXX:1:2105:28167:17425
CAGCGCTG
+
FFFFFFFF
@A00769:11:HC3HCDRXX:1:2105:26594:17456
CAGCGCTG
+
FFFFFFFF
@A00769:11:HC3HCDRXX:1:2105:17309:17472
CAGCGCTG
+
FFFFFF:F
@A00769:11:HC3HCDRXX:1:2105:3369:17503
CAGCGCTG
+
FFFFFFFF
@A00769:11:HC3HCDRXX:1:2105:14724:17534
CAGCGCTG
+
FFFFFFFF
@A00769:11:HC3HCDRXX:1:2105:23339:17550
CAGCGCTG
+
FFFFFFFF
@A00769:11:HC3HCDRXX:1:2105:25988:17566
CAGCGCTG
+
FFFFFFFF
@A00769:11:HC3HCDRXX:1:2105:28962:17613
CAGCGCTG
+
FF::FFFF
@A00769:11:HC3HCDRXX:1:2105:28980:17644
CAGCGCTG
+
FFFFFFFF
@A00769:11:HC3HCDRXX:1:2105:28845:17660
CAGCGCTG
+
FFFFFFFF
@A00769:11:HC3HCDRXX:1:2105:17183:17691
CAGCGCTG
+
F:,FFF:F
@A00769:11:HC3HCDRXX:1:2105:31042:17707
CAGCGCTG
+
FFFFFFFF
@A00769:11:HC3HCDRXX:1:2105:20112:17722
CAGCGCTG
+
FFF:FFFF
@A00769:11:HC3HCDRXX:1:2105:29731:17722
CAGCGCTG
+
FFFFFF:F
@A00769:11:HC3HCDRXX:1:2105:5837:17769
CAGCGCTG
+
FFFFFFFF
@A00769:11:HC3HCDRXX:1:2105:6885:17769
CAGCGCTG
+
FFFFFFFF
@A00769:11:HC3HCDRXX:1:2105:14208:17769
CAGCGCTG
+
FFFFFFFF
@A00769:11:HC3HCDRXX:1:2105:22996:17769
CAGCGCTG
+
FF:FFF:F
@A00769:11:HC3HCDRXX:1:2105:20048:17801
CAGCGCTG
+
FFFFFFFF
@A00769:11:HC3HCDRXX:1:2105:30951:17863
CAGCGCTG
+
FFFFFFFF
@A00769:11:HC3HCDRXX:1:2105:14136:17926
CAGCGCTG
+
FFFFFFFF
@A00769:11:HC3HCDRXX:1:2105:28113:18051
CAGCGCTG
+
F,F:F:FF
@A00769:11:HC3HCDRXX:1:2105:12463:18067
CAGCGCTG
+
FFFFFFFF
@A00769:11:HC3HCDRXX:1:2105:25807:18067
CAGCGCTG
+
FFFFFFFF
@A00769:11:HC3HCDRXX:1:2105:10710:18098
CAGCGCTG
+
FFFFFFFF
@A00769:11:HC3HCDRXX:1:2105:9977:18145
CAGCGCTG
+
FFFFFFFF
@A00769:11:HC3HCDRXX:1:2105:24334:18145
CAGCGCTG
+
FFFFFF:F
@A00769:11:HC3HCDRXX:1:2105:1895:18208
CAGCGCTG
+
FFFF:FFF
@A00769:11:HC3HCDRXX:1:2105:30608:18239
CAGCGCTG
+
FFFFFFFF
@A00769:11:HC3HCDRXX:1:2105:6560:18333
CAGCGCTG
+
FFFFFFFF
@A00769:11:HC3HCDRXX:1:2105:16975:18333
CAGCGCTG
+
FFFFFFFF
@A00769:11:HC3HCDRXX:1:2105:29523:18396
CAGCGCTG
+
FFFFFFFF
@A00769:11:HC3HCDRXX:1:2105:31476:18396
CAGCGCTG
+
FF:F:FF,
@A00769:11:HC3HCDRXX:1:2105:31855:18396
CAGCGCTG
+
FFFFFFFF
@A00769:11:HC3HCDRXX:1:2105:23574:18427
CAGCGCTG
+
FFFFFFFF
@A00769:11:HC3HCDRXX:1:2105:29677:18599
CAGCGCTG
+
FFFFFFFF
@A00769:11:HC3HCDRXX:1:2105:19262:18630
CAGCGCTG
+
FFFFFFFF
@A00769:11:HC3HCDRXX:1:2105:6488:18771
CAGCGCTG
+
FFFFFFFF
@A00769:11:HC3HCDRXX:1:2105:13259:18787
CAGCGCTG
+
FFFFFFFF
@A00769:11:HC3HCDRXX:1:2105:5439:18803
CAGCGCTG
+
FFFFFFFF
@A00769:11:HC3HCDRXX:1:2105:18557:18818
CAGCGCTG
+
FFFFFFFF
@A00769:11:HC3HCDRXX:1:2105:25247:18818
CAGCGCTG
+
FFFFFFFF
@A00769:11:HC3HCDRXX:1:2105:15221:18834
CAGCGCTG
+
FFFFFFFF
@A00769:11:HC3HCDRXX:1:2105:23791:18834
CAGCGCTG
+
FFFFFFFF
@A00769:11:HC3HCDRXX:1:2105:17716:18959
CAGCGCTG
+
FFFFFFFF
@A00769:11:HC3HCDRXX:1:2105:13657:18975
CAGCGCTG
+
FFFFFF:F
@A00769:11:HC3HCDRXX:1:2105:8467:19006
CAGCGCTG
+
FFFFFFFF
@A00769:11:HC3HCDRXX:1:2105:21269:19006
CAGCGCTG
+
FFFFFFFF
@A00769:11:HC3HCDRXX:1:2105:3956:19022
CAGCGCTG
+
FFFFFFFF
@A00769:11:HC3HCDRXX:1:2105:17589:19022
CAGCGCTG
+
FFFFFFFF
@A00769:11:HC3HCDRXX:1:2105:28510:19022
CAGCGCTG
+
F:FFFFFF
@A00769:11:HC3HCDRXX:1:2105:28067:19038
CAGCGCTG
+
FFFFFFFF
@A00769:11:HC3HCDRXX:1:2105:5186:19085
CAGCGCTG
+
FFFFFFFF
@A00769:11:HC3HCDRXX:1:2105:6940:19147
CAGCGCTG
+
FFFFFFFF
@A00769:11:HC3HCDRXX:1:2105:24207:19147
CAGCGCTG
+
FFFFFFFF
@A00769:11:HC3HCDRXX:1:2105:17924:19163
CAGCGCTG
+
FFFFFFFF
@A00769:11:HC3HCDRXX:1:2105:30544:19194
CAGCGCTG
+
FFFFFFFF
@A00769:11:HC3HCDRXX:1:2105:5963:19210
CAGCGCTG
+
FFFFFFFF
@A00769:11:HC3HCDRXX:1:2105:22896:19225
CAGCGCTG
+
FFFFFFFF
@A00769:11:HC3HCDRXX:1:2105:11433:19288
CAGCGCTG
+
FFFFFFFF
@A00769:11:HC3HCDRXX:1:2105:8766:19335
CAGCGCTG
+
FFFFFFFF
@A00769:11:HC3HCDRXX:1:2105:32832:19335
CAGCGCTG
+
FFFFFF:F
@A00769:11:HC3HCDRXX:1:2105:31204:19492
CAGCGCTG
+
FFFFFFFF
@A00769:11:HC3HCDRXX:1:2105:15284:19507
CAGCGCTG
+
FFFFFFFF
@A00769:11:HC3HCDRXX:1:2105:7211:19523
CAGCGCTG
+
FFFFFFFF
@A00769:11:HC3HCDRXX:1:2105:4878:19680
CAGCGCTG
+
FFFFFFFF
@A00769:11:HC3HCDRXX:1:2105:1524:19695
CAGCGCTG
+
FFFFFFFF
@A00769:11:HC3HCDRXX:1:2105:31557:19695
CAGCGCTG
+
:FFFFFFF
@A00769:11:HC3HCDRXX:1:2105:21206:19742
CAGCGCTG
+
FFFFFFFF
@A00769:11:HC3HCDRXX:1:2105:16504:19774
CAGCGCTG
+
FFFF:FFF
@A00769:11:HC3HCDRXX:1:2105:12970:19789
CAGCGCTG
+
FFFFFFFF
@A00769:11:HC3HCDRXX:1:2105:32108:19805
CAGCGCTG
+
FFFFFFFF
@A00769:11:HC3HCDRXX:1:2105:26503:19899
CAGCGCTG
+
FFFFFFFF
@A00769:11:HC3HCDRXX:1:2105:11623:19930
CAGCGCTG
+
FFFFFFFF
@A00769:11:HC3HCDRXX:1:2105:17499:19930
CAGCGCTG
+
FFFFFFFF
@A00769:11:HC3HCDRXX:1:2105:26250:19930
CAGCGCTG
+
FFFFFFFF
@A00769:11:HC3HCDRXX:1:2105:32136:19946
CAGCGCTG
+
FFFFFFFF
@A00769:11:HC3HCDRXX:1:2105:5972:19977
CAGCGCTG
+
FFFFFFFF
@A00769:11:HC3HCDRXX:1:2105:29713:19977
CAGCGCTG
+
FFFFFFFF
@A00769:11:HC3HCDRXX:1:2105:6370:20008
CAGCGCTG
+
FFFFFFFF
@A00769:11:HC3HCDRXX:1:2105:20130:20008
CAGCGCTG
+
FF:F:FFF
@A00769:11:HC3HCDRXX:1:2105:22869:20055
CAGCGCTG
+
FFFFFFFF
@A00769:11:HC3HCDRXX:1:2105:18403:20087
CAGCGCTG
+
FF:FFFFF
@A00769:11:HC3HCDRXX:1:2105:27218:20165
CAGCGCTG
+
FFFFFFFF
@A00769:11:HC3HCDRXX:1:2105:21829:20196
CAGCGCTG
+
FFFFFFFF
@A00769:11:HC3HCDRXX:1:2105:28628:20228
CAGCGCTG
+
FFFFFFFF
@A00769:11:HC3HCDRXX:1:2105:4119:20243
CAGCGCTG
+
:F:FFFF:
@A00769:11:HC3HCDRXX:1:2105:5403:20243
CAGCGCTG
+
FFFFFFFF
@A00769:11:HC3HCDRXX:1:2105:16595:20243
CAGCGCTG
+
FFFFFFFF
@A00769:11:HC3HCDRXX:1:2105:15854:20275
CAGCGCTG
+
FFFFFFFF
@A00769:11:HC3HCDRXX:1:2105:5475:20369
CAGCGCTG
+
FFFFFFFF
@A00769:11:HC3HCDRXX:1:2105:6325:20431
CAGCGCTG
+
,FFFFFF:
@A00769:11:HC3HCDRXX:1:2105:9263:20447
CAGCGCTG
+
FFF::F,F
@A00769:11:HC3HCDRXX:1:2105:20528:20447
CAGCGCTG
+
FFFFFFFF
@A00769:11:HC3HCDRXX:1:2105:19795:20462
CAGCGCTG
+
FFF:FFF:
@A00769:11:HC3HCDRXX:1:2105:6225:20478
CAGCGCTG
+
FFFFFFFF
@A00769:11:HC3HCDRXX:1:2105:25861:20478
CAGCGCTG
+
:F,FFFFF
@A00769:11:HC3HCDRXX:1:2105:6524:20494
CAGCGCTG
+
FFFFFFFF
@A00769:11:HC3HCDRXX:1:2105:22462:20635
CAGCGCTG
+
FFFFFFFF
@A00769:11:HC3HCDRXX:1:2105:13892:20760
CAGCGCTG
+
FFFFFFFF
@A00769:11:HC3HCDRXX:1:2105:21477:20807
CAGCGCTG
+
FFF:FFFF
@A00769:11:HC3HCDRXX:1:2105:30517:20870
CAGCGCTG
+
FFFFFFFF
@A00769:11:HC3HCDRXX:1:2105:31213:20948
CAGCGCTG
+
FFFFFFFF
@A00769:11:HC3HCDRXX:1:2105:4625:20964
CAGCGCTG
+
FFFFFFFF
@A00769:11:HC3HCDRXX:1:2105:13250:20995
CAGCGCTG
+
FFFFFFFF
@A00769:11:HC3HCDRXX:1:2105:27534:20995
CAGCGCTG
+
FFFFFFFF
@A00769:11:HC3HCDRXX:1:2105:20455:21042
CAGCGCTG
+
FFFFFFFF
@A00769:11:HC3HCDRXX:1:2105:32434:21089
CAGCGCTG
+
FFFFFFFF
@A00769:11:HC3HCDRXX:1:2105:8305:21104
CAGCGCTG
+
FFFFFFFF
@A00769:11:HC3HCDRXX:1:2105:2591:21167
CAGCGCTG
+
FFFFFFFF
@A00769:11:HC3HCDRXX:1:2105:12816:21183
CAGCGCTG
+
:FFFFF:F
@A00769:11:HC3HCDRXX:1:2105:13232:21183
CAGCGCTG
+
FFFFFFFF
@A00769:11:HC3HCDRXX:1:2105:5873:21214
CAGCGCTG
+
FFFFFFFF
@A00769:11:HC3HCDRXX:1:2105:22544:21214
CAGCGCTG
+
FFFFFFFF
@A00769:11:HC3HCDRXX:1:2105:2555:21230
CAGCGCTG
+
FFFFFFFF
@A00769:11:HC3HCDRXX:1:2105:25265:21230
CAGCGCTG
+
FFFFFFFF
@A00769:11:HC3HCDRXX:1:2105:20365:21261
CAGCGCTG
+
FFFFFFFF
@A00769:11:HC3HCDRXX:1:2105:15953:21292
CAGCGCTG
+
FFFFFFFF
@A00769:11:HC3HCDRXX:1:2105:22155:21292
CAGCGCTG
+
FFF:FFFF
@A00769:11:HC3HCDRXX:1:2105:27127:21292
CAGCGCTG
+
FFFFFFFF
@A00769:11:HC3HCDRXX:1:2105:3106:21339
CAGCGCTG
+
FFFFFFFF
@A00769:11:HC3HCDRXX:1:2105:25138:21386
CAGCGCTG
+
FFFFFFFF
@A00769:11:HC3HCDRXX:1:2105:6406:21449
CAGCGCTG
+
FFFFFFFF
@A00769:11:HC3HCDRXX:1:2105:30761:21512
CAGCGCTG
+
FFFFFFFF
@A00769:11:HC3HCDRXX:1:2105:3043:21574
CAGCGCTG
+
FFFFFFFF
@A00769:11:HC3HCDRXX:1:2105:11379:21637
CAGCGCTG
+
FFFFFFFF
@A00769:11:HC3HCDRXX:1:2105:10990:21652
CAGCGCTG
+
FFFFFFFF
@A00769:11:HC3HCDRXX:1:2105:11550:21652
CAGCGCTG
+
FFFFFFFF
@A00769:11:HC3HCDRXX:1:2105:21124:21731
CAGCGCTG
+
FFFFFFFF
@A00769:11:HC3HCDRXX:1:2105:25427:21731
CAGCGCTG
+
FFFFFFFF
@A00769:11:HC3HCDRXX:1:2105:30960:21762
CAGCGCTG
+
FFFFFFFF
@A00769:11:HC3HCDRXX:1:2105:16251:21778
CAGCGCTG
+
FFFFFFFF
@A00769:11:HC3HCDRXX:1:2105:16577:21840
CAGCGCTG
+
FFFFFFFF
@A00769:11:HC3HCDRXX:1:2105:14425:21872
CAGCGCTG
+
FFFFF,F:
@A00769:11:HC3HCDRXX:1:2105:18873:21872
CAGCGCTG
+
FFFFFFFF
@A00769:11:HC3HCDRXX:1:2105:10077:21887
CAGCGCTG
+
FFFFFFFF
@A00769:11:HC3HCDRXX:1:2105:29695:21887
CAGCGCTG
+
FFFFFFFF
@A00769:11:HC3HCDRXX:1:2105:9652:21903
CAGCGCTG
+
FFFFFFFF
@A00769:11:HC3HCDRXX:1:2105:3305:21934
CAGCGCTG
+
FFFFFFFF
@A00769:11:HC3HCDRXX:1:2105:23665:21966
CAGCGCTG
+
FFFFFFFF
@A00769:11:HC3HCDRXX:1:2105:29812:22028
CAGCGCTG
+
FFFFFFFF
@A00769:11:HC3HCDRXX:1:2105:6867:22060
CAGCGCTG
+
FFFFFFFF
@A00769:11:HC3HCDRXX:1:2105:29225:22075
CAGCGCTG
+
FF,,:FF:
@A00769:11:HC3HCDRXX:1:2105:5692:22122
CAGCGCTG
+
FFFFFFFF
@A00769:11:HC3HCDRXX:1:2105:14452:22138
CAGCGCTG
+
FFFFFFFF
@A00769:11:HC3HCDRXX:1:2105:5810:22169
CAGCGCTG
+
FFFFFFFF
@A00769:11:HC3HCDRXX:1:2105:28953:22169
CAGCGCTG
+
FFFFFFFF
@A00769:11:HC3HCDRXX:1:2105:14805:22216
CAGCGCTG
+
FFFFFFFF
@A00769:11:HC3HCDRXX:1:2105:16550:22294
CAGCGCTG
+
FFFF::FF
@A00769:11:HC3HCDRXX:1:2105:16034:22310
CAGCGCTG
+
FF::FFF:
@A00769:11:HC3HCDRXX:1:2105:16866:22341
CAGCGCTG
+
FFFFFFFF
@A00769:11:HC3HCDRXX:1:2105:24578:22420
CAGCGCTG
+
FFFFFFFF
@A00769:11:HC3HCDRXX:1:2105:20103:22435
CAGCGCTG
+
FFFFFFFF
@A00769:11:HC3HCDRXX:1:2105:30219:22451
CAGCGCTG
+
FFFFFFFF
@A00769:11:HC3HCDRXX:1:2105:3531:22608
CAGCGCTG
+
FFFFFFFF
@A00769:11:HC3HCDRXX:1:2105:9236:22654
CAGCGCTG
+
FFFFFFFF
@A00769:11:HC3HCDRXX:1:2105:21468:22670
CAGCGCTG
+
FFFFFFF:
@A00769:11:HC3HCDRXX:1:2105:30544:22733
CAGCGCTG
+
FFFFFFFF
@A00769:11:HC3HCDRXX:1:2105:22254:22780
CAGCGCTG
+
FFFFFFFF
@A00769:11:HC3HCDRXX:1:2105:4218:22827
CAGCGCTG
+
FFFFFFFF
@A00769:11:HC3HCDRXX:1:2105:3188:22858
CAGCGCTG
+
FFFFFFFF
@A00769:11:HC3HCDRXX:1:2105:13738:22936
CAGCGCTG
+
FFFFFF,,
@A00769:11:HC3HCDRXX:1:2105:32759:23030
CAGCGCTG
+
FFFFFFFF
@A00769:11:HC3HCDRXX:1:2105:27073:23046
CAGCGCTG
+
FFFFFFFF
@A00769:11:HC3HCDRXX:1:2105:2636:23093
CAGCGCTG
+
FFFFFFFF
@A00769:11:HC3HCDRXX:1:2105:3667:23093
CAGCGCTG
+
FFFFFFFF
@A00769:11:HC3HCDRXX:1:2105:16052:23093
CAGCGCTG
+
FFFFFFFF
@A00769:11:HC3HCDRXX:1:2105:29839:23171
CAGCGCTG
+
FFFFFFFF
@A00769:11:HC3HCDRXX:1:2105:2862:23202
CAGCGCTG
+
FFFFFFFF
@A00769:11:HC3HCDRXX:1:2105:19840:23234
CAGCGCTG
+
FFFFFFFF
@A00769:11:HC3HCDRXX:1:2105:27543:23265
CAGCGCTG
+
FFFFFFFF
@A00769:11:HC3HCDRXX:1:2105:3956:23281
CAGCGCTG
+
FFFFFFFF
@A00769:11:HC3HCDRXX:1:2105:18738:23328
CAGCGCTG
+
FFFFFFFF
@A00769:11:HC3HCDRXX:1:2105:2980:23343
CAGCGCTG
+
FFFFFFFF
@A00769:11:HC3HCDRXX:1:2105:29152:23359
CAGCGCTG
+
FFFFFFFF
@A00769:11:HC3HCDRXX:1:2105:2654:23375
CAGCGCTG
+
FFFFFFFF
@A00769:11:HC3HCDRXX:1:2105:26539:23375
CAGCGCTG
+
FFFFFFFF
@A00769:11:HC3HCDRXX:1:2105:25672:23437
CAGCGCTG
+
FFFFFFFF
@A00769:11:HC3HCDRXX:1:2105:10185:23484
CAGCGCTG
+
FFFFFFFF
@A00769:11:HC3HCDRXX:1:2105:4318:23531
CAGCGCTG
+
FFFFFFFF
@A00769:11:HC3HCDRXX:1:2105:18964:23594
CAGCGCTG
+
FFFFFFFF
@A00769:11:HC3HCDRXX:1:2105:23448:23625
CAGCGCTG
+
FFFFFFFF
@A00769:11:HC3HCDRXX:1:2105:7527:23641
CAGCGCTG
+
FFFFFFFF
@A00769:11:HC3HCDRXX:1:2105:13132:23641
CAGCGCTG
+
FFFFFFFF
@A00769:11:HC3HCDRXX:1:2105:29695:23641
CAGCGCTG
+
FFFFFFFF
@A00769:11:HC3HCDRXX:1:2105:17698:23657
CAGCGCTG
+
FFFFFFFF
@A00769:11:HC3HCDRXX:1:2105:2627:23703
CAGCGCTG
+
FFFFFFFF
@A00769:11:HC3HCDRXX:1:2105:24279:23719
CAGCGCTG
+
FFFFFFFF
@A00769:11:HC3HCDRXX:1:2105:9688:23750
CAGCGCTG
+
FFFFFFFF
@A00769:11:HC3HCDRXX:1:2105:19931:23891
CAGCGCTG
+
FFFFFFFF
@A00769:11:HC3HCDRXX:1:2105:27471:23891
CAGCGCTG
+
FFFFFFFF
@A00769:11:HC3HCDRXX:1:2105:6614:23907
CAGCGCTG
+
FFFFFFFF
@A00769:11:HC3HCDRXX:1:2105:18222:23907
CAGCGCTG
+
FFFFFFFF
@A00769:11:HC3HCDRXX:1:2105:20509:23923
CAGCGCTG
+
FFFFFFFF
@A00769:11:HC3HCDRXX:1:2105:25238:23938
CAGCGCTG
+
FFFFFFFF
@A00769:11:HC3HCDRXX:1:2105:16152:23954
CAGCGCTG
+
FFFFFFFF
@A00769:11:HC3HCDRXX:1:2105:20735:23970
CAGCGCTG
+
FFFFFFFF
@A00769:11:HC3HCDRXX:1:2105:3459:24017
CAGCGCTG
+
FFFFFFFF
@A00769:11:HC3HCDRXX:1:2105:17598:24017
CAGCGCTG
+
FFFF:FF:
@A00769:11:HC3HCDRXX:1:2105:27245:24032
CAGCGCTG
+
FFFFFFFF
@A00769:11:HC3HCDRXX:1:2105:24089:24048
CAGCGCTG
+
FFFFFFFF
@A00769:11:HC3HCDRXX:1:2105:6967:24111
CAGCGCTG
+
FFFF:F,F
@A00769:11:HC3HCDRXX:1:2105:31340:24111
CAGCGCTG
+
FFFFFFFF
@A00769:11:HC3HCDRXX:1:2105:14479:24126
CAGCGCTG
+
FFFFFFFF
@A00769:11:HC3HCDRXX:1:2105:27100:24126
CAGCGCTG
+
FFFFFFFF
@A00769:11:HC3HCDRXX:1:2105:13919:24158
CAGCGCTG
+
FFFFFF,F
@A00769:11:HC3HCDRXX:1:2105:31747:24189
CAGCGCTG
+
FFFFFFFF
@A00769:11:HC3HCDRXX:1:2105:3450:24251
CAGCGCTG
+
FFFFFFFF
@A00769:11:HC3HCDRXX:1:2105:26539:24314
CAGCGCTG
+
FFFFFFFF
@A00769:11:HC3HCDRXX:1:2105:2889:24345
CAGCGCTG
+
,FFF::,F
@A00769:11:HC3HCDRXX:1:2105:21052:24361
CAGCGCTG
+
FFFFFFFF
@A00769:11:HC3HCDRXX:1:2105:15094:24377
CAGCGCTG
+
FFFFF:FF
@A00769:11:HC3HCDRXX:1:2105:20048:24377
CAGCGCTG
+
,FFFFFF:
@A00769:11:HC3HCDRXX:1:2105:32633:24408
CAGCGCTG
+
FFFFFFFF
@A00769:11:HC3HCDRXX:1:2105:8341:24455
CAGCGCTG
+
FFFFFFFF
@A00769:11:HC3HCDRXX:1:2105:28483:24455
CAGCGCTG
+
FFFFFFFF
@A00769:11:HC3HCDRXX:1:2105:22724:24471
CAGCGCTG
+
FFF:FFFF
@A00769:11:HC3HCDRXX:1:2105:20103:24502
CAGCGCTG
+
FF:FFFFF
@A00769:11:HC3HCDRXX:1:2105:13684:24533
CAGCGCTG
+
FFFFFFFF
@A00769:11:HC3HCDRXX:1:2105:3369:24580
CAGCGCTG
+
FFFFFF:F
@A00769:11:HC3HCDRXX:1:2105:19732:24580
CAGCGCTG
+
FFFFFFFF
@A00769:11:HC3HCDRXX:1:2105:25925:24627
CAGCGCTG
+
FFFFFFFF
@A00769:11:HC3HCDRXX:1:2105:9607:24643
CAGCGCTG
+
FFFFFFFF
@A00769:11:HC3HCDRXX:1:2105:8467:24768
CAGCGCTG
+
FFFFFFFF
@A00769:11:HC3HCDRXX:1:2105:27154:24815
CAGCGCTG
+
FFFFFFFF
@A00769:11:HC3HCDRXX:1:2105:19298:24831
CAGCGCTG
+
FF:FFF:F
@A00769:11:HC3HCDRXX:1:2105:11388:24846
CAGCGCTG
+
FFFFFFFF
@A00769:11:HC3HCDRXX:1:2105:19488:24909
CAGCGCTG
+
FFFFFF:F
@A00769:11:HC3HCDRXX:1:2105:23176:24909
CAGCGCTG
+
FFFFFFFF
@A00769:11:HC3HCDRXX:1:2105:16423:24925
CAGCGCTG
+
FFFFFFFF
@A00769:11:HC3HCDRXX:1:2105:10131:25019
CAGCGCTG
+
FFFFFFFF
@A00769:11:HC3HCDRXX:1:2105:10520:25034
CAGCGCTG
+
FFF:FFFF
@A00769:11:HC3HCDRXX:1:2105:19253:25034
CAGCGCTG
+
FFFFFFFF
@A00769:11:HC3HCDRXX:1:2105:27651:25050
CAGCGCTG
+
FFFFFFFF
@A00769:11:HC3HCDRXX:1:2105:10664:25066
CAGCGCTG
+
FFFFFFFF
@A00769:11:HC3HCDRXX:1:2105:24135:25066
CAGCGCTG
+
FFFFFFFF
@A00769:11:HC3HCDRXX:1:2105:13313:25081
CAGCGCTG
+
FFFFFFFF
@A00769:11:HC3HCDRXX:1:2105:22806:25081
CAGCGCTG
+
:FFFF:F:
@A00769:11:HC3HCDRXX:1:2105:26603:25144
CAGCGCTG
+
FFFFFFFF
@A00769:11:HC3HCDRXX:1:2105:32027:25144
CAGCGCTG
+
FFFFFFFF
@A00769:11:HC3HCDRXX:1:2105:27507:25207
CAGCGCTG
+
FFFFFFFF
@A00769:11:HC3HCDRXX:1:2105:26196:25222
CAGCGCTG
+
FFFFFFFF
@A00769:11:HC3HCDRXX:1:2105:28528:25222
CAGCGCTG
+
FFFFFFFF
@A00769:11:HC3HCDRXX:1:2105:9842:25269
CAGCGCTG
+
FFFFFFFF
@A00769:11:HC3HCDRXX:1:2105:28375:25300
CAGCGCTG
+
FFFFFFFF
@A00769:11:HC3HCDRXX:1:2105:1226:25316
CAGCGCTG
+
FFFFFFFF
@A00769:11:HC3HCDRXX:1:2105:15411:25332
CAGCGCTG
+
FFFFFFFF
@A00769:11:HC3HCDRXX:1:2105:31421:25379
CAGCGCTG
+
FFFFFFFF
@A00769:11:HC3HCDRXX:1:2105:4707:25394
CAGCGCTG
+
FFFFFFFF
@A00769:11:HC3HCDRXX:1:2105:22119:25457
CAGCGCTG
+
FF,FFFF:
@A00769:11:HC3HCDRXX:1:2105:19723:25504
CAGCGCTG
+
FFFFFFFF
@A00769:11:HC3HCDRXX:1:2105:5141:25551
CAGCGCTG
+
FFFFFFFF
@A00769:11:HC3HCDRXX:1:2105:11406:25567
CAGCGCTG
+
FFFFFFFF
@A00769:11:HC3HCDRXX:1:2105:15926:25567
CAGCGCTG
+
FFFFFFFF
@A00769:11:HC3HCDRXX:1:2105:27091:25582
CAGCGCTG
+
FFFFFFFF
@A00769:11:HC3HCDRXX:1:2105:22887:25598
CAGCGCTG
+
FFFFFFFF
@A00769:11:HC3HCDRXX:1:2105:24605:25629
CAGCGCTG
+
FF:FFFFF
@A00769:11:HC3HCDRXX:1:2105:30183:25739
CAGCGCTG
+
FFFFFFFF
@A00769:11:HC3HCDRXX:1:2105:29812:25755
CAGCGCTG
+
FFFFFFFF
@A00769:11:HC3HCDRXX:1:2105:21721:25770
CAGCGCTG
+
FFFFFFFF
@A00769:11:HC3HCDRXX:1:2105:1145:25895
CAGCGCTG
+
FFFFFFFF
@A00769:11:HC3HCDRXX:1:2105:26169:25927
CAGCGCTG
+
FFFFFFFF
@A00769:11:HC3HCDRXX:1:2105:21847:25958
CAGCGCTG
+
FFFFFFFF
@A00769:11:HC3HCDRXX:1:2105:26901:25974
CAGCGCTG
+
FFFFFFFF
@A00769:11:HC3HCDRXX:1:2105:17842:26005
CAGCGCTG
+
FFFFFFFF
@A00769:11:HC3HCDRXX:1:2105:31232:26052
CAGCGCTG
+
FFFFFFFF
@A00769:11:HC3HCDRXX:1:2105:14425:26130
CAGCGCTG
+
FFFFFFFF
@A00769:11:HC3HCDRXX:1:2105:28348:26162
CAGCGCTG
+
FFFFFFFF
@A00769:11:HC3HCDRXX:1:2105:3025:26177
CAGCGCTG
+
FFFFFFFF
@A00769:11:HC3HCDRXX:1:2105:12536:26177
CAGCGCTG
+
FFFFFFF:
@A00769:11:HC3HCDRXX:1:2105:8549:26193
CAGCGCTG
+
FFFFFFFF
@A00769:11:HC3HCDRXX:1:2105:24189:26256
CAGCGCTG
+
FFFFFFFF
@A00769:11:HC3HCDRXX:1:2105:2627:26303
CAGCGCTG
+
FFFFFFFF
@A00769:11:HC3HCDRXX:1:2105:28239:26318
CAGCGCTG
+
FFFFFF:F
@A00769:11:HC3HCDRXX:1:2105:31141:26334
CAGCGCTG
+
FF:FFFFF
@A00769:11:HC3HCDRXX:1:2105:27453:26428
CAGCGCTG
+
FF:FFFFF
@A00769:11:HC3HCDRXX:1:2105:6307:26663
CAGCGCTG
+
FF:F:FF:
@A00769:11:HC3HCDRXX:1:2105:10248:26663
CAGCGCTG
+
FFFFFFFF
@A00769:11:HC3HCDRXX:1:2105:19804:26741
CAGCGCTG
+
FFFFFF::
@A00769:11:HC3HCDRXX:1:2105:29586:26741
CAGCGCTG
+
FFFFFFFF
@A00769:11:HC3HCDRXX:1:2105:16848:26757
CAGCGCTG
+
FFFFFFFF
@A00769:11:HC3HCDRXX:1:2105:2808:26835
CAGCGCTG
+
FFFFFFFF
@A00769:11:HC3HCDRXX:1:2105:7310:26960
CAGCGCTG
+
FF:FFFFF
@A00769:11:HC3HCDRXX:1:2105:23737:27070
CAGCGCTG
+
FFF,FFFF
@A00769:11:HC3HCDRXX:1:2105:1886:27085
CAGCGCTG
+
FFFFFFFF
@A00769:11:HC3HCDRXX:1:2105:16278:27085
CAGCGCTG
+
FFFFFFFF
@A00769:11:HC3HCDRXX:1:2105:24261:27101
CAGCGCTG
+
FFFFFFFF
@A00769:11:HC3HCDRXX:1:2105:1280:27132
CAGCGCTG
+
FFFFFFFF
@A00769:11:HC3HCDRXX:1:2105:32777:27132
CAGCGCTG
+
FFFFFFFF
@A00769:11:HC3HCDRXX:1:2105:23204:27148
CAGCGCTG
+
FFFFFFFF
@A00769:11:HC3HCDRXX:1:2105:27127:27148
CAGCGCTG
+
FFFFFFFF
@A00769:11:HC3HCDRXX:1:2105:17237:27179
CAGCGCTG
+
FFFFFFFF
@A00769:11:HC3HCDRXX:1:2105:11840:27289
CAGCGCTG
+
FFFFFFFF
@A00769:11:HC3HCDRXX:1:2105:13557:27383
CAGCGCTG
+
FFFFFFFF
@A00769:11:HC3HCDRXX:1:2105:11080:27477
CAGCGCTG
+
FFFFFFFF
@A00769:11:HC3HCDRXX:1:2105:4860:27508
CAGCGCTG
+
FFFFFFFF
@A00769:11:HC3HCDRXX:1:2105:13087:27571
CAGCGCTG
+
FFFFFFFF
@A00769:11:HC3HCDRXX:1:2105:21929:27602
CAGCGCTG
+
FFFFFFFF
@A00769:11:HC3HCDRXX:1:2105:21233:27649
CAGCGCTG
+
:FFFFFFF
@A00769:11:HC3HCDRXX:1:2105:12400:27665
CAGCGCTG
+
FF:F:FFF
@A00769:11:HC3HCDRXX:1:2105:7581:27712
CAGCGCTG
+
FFFFFFFF
@A00769:11:HC3HCDRXX:1:2105:7536:27759
CAGCGCTG
+
FFFFFFFF
@A00769:11:HC3HCDRXX:1:2105:8287:27806
CAGCGCTG
+
FFFFFFFF
@A00769:11:HC3HCDRXX:1:2105:22354:27806
CAGCGCTG
+
FFFFFFFF
@A00769:11:HC3HCDRXX:1:2105:25825:27806
CAGCGCTG
+
FFFFFFFF
@A00769:11:HC3HCDRXX:1:2105:2248:27837
CAGCGCTG
+
FFFFFFFF
@A00769:11:HC3HCDRXX:1:2105:10592:27853
CAGCGCTG
+
FFF,FFFF
@A00769:11:HC3HCDRXX:1:2105:12554:27962
CAGCGCTG
+
FFFFFFFF
@A00769:11:HC3HCDRXX:1:2105:16134:27993
CAGCGCTG
+
FFFFFFFF
@A00769:11:HC3HCDRXX:1:2105:31792:27993
CAGCGCTG
+
FF:FFFFF
@A00769:11:HC3HCDRXX:1:2105:2917:28087
CAGCGCTG
+
FFFFFFFF
@A00769:11:HC3HCDRXX:1:2105:18032:28087
CAGCGCTG
+
FFFFFFFF
@A00769:11:HC3HCDRXX:1:2105:28158:28119
CAGCGCTG
+
FFFFFFFF
@A00769:11:HC3HCDRXX:1:2105:27425:28197
CAGCGCTG
+
FFFFFFFF
@A00769:11:HC3HCDRXX:1:2105:28809:28213
CAGCGCTG
+
FFFFFFFF
@A00769:11:HC3HCDRXX:1:2105:18258:28228
CAGCGCTG
+
FFF:FFFF
@A00769:11:HC3HCDRXX:1:2105:23176:28228
CAGCGCTG
+
FFFFFFFF
@A00769:11:HC3HCDRXX:1:2105:23836:28307
CAGCGCTG
+
FFFFFFFF
@A00769:11:HC3HCDRXX:1:2105:7817:28338
CAGCGCTG
+
FFFFFFFF
@A00769:11:HC3HCDRXX:1:2105:31006:28416
CAGCGCTG
+
FFFFFFFF
@A00769:11:HC3HCDRXX:1:2105:4345:28463
CAGCGCTG
+
FFFFFFFF
@A00769:11:HC3HCDRXX:1:2105:6976:28510
CAGCGCTG
+
FFFFFFFF
@A00769:11:HC3HCDRXX:1:2105:31973:28557
CAGCGCTG
+
FFFFFFFF
@A00769:11:HC3HCDRXX:1:2105:9146:28635
CAGCGCTG
+
FFFFFFFF
@A00769:11:HC3HCDRXX:1:2105:19804:28651
CAGCGCTG
+
FFFFFFFF
@A00769:11:HC3HCDRXX:1:2105:27859:28667
CAGCGCTG
+
FFFFFFFF
@A00769:11:HC3HCDRXX:1:2105:15284:28714
CAGCGCTG
+
FFFFFFFF
@A00769:11:HC3HCDRXX:1:2105:28673:28729
CAGCGCTG
+
FFFFFFFF
@A00769:11:HC3HCDRXX:1:2105:22923:28761
CAGCGCTG
+
FFFFFFFF
@A00769:11:HC3HCDRXX:1:2105:29595:28761
CAGCGCTG
+
FFFFFFFF
@A00769:11:HC3HCDRXX:1:2105:30147:28933
CAGCGCTG
+
FFFFFFFF
@A00769:11:HC3HCDRXX:1:2105:22770:28964
CAGCGCTG
+
FFFFFFFF
@A00769:11:HC3HCDRXX:1:2105:9182:29011
CAGCGCTG
+
FFFFFFFF
@A00769:11:HC3HCDRXX:1:2105:14461:29011
CAGCGCTG
+
FFFFFFFF
@A00769:11:HC3HCDRXX:1:2105:29523:29011
CAGCGCTG
+
FFFFFFFF
@A00769:11:HC3HCDRXX:1:2105:24650:29121
CAGCGCTG
+
FFFFFFFF
@A00769:11:HC3HCDRXX:1:2105:8648:29152
CAGCGCTG
+
FFFFFFFF
@A00769:11:HC3HCDRXX:1:2105:17725:29183
CAGCGCTG
+
FFFFFFFF
@A00769:11:HC3HCDRXX:1:2105:27543:29246
CAGCGCTG
+
FFFFFFFF
@A00769:11:HC3HCDRXX:1:2105:25943:29262
CAGCGCTG
+
FFFFFFFF
@A00769:11:HC3HCDRXX:1:2105:29279:29277
CAGCGCTG
+
FFFFFFFF
@A00769:11:HC3HCDRXX:1:2105:25617:29324
CAGCGCTG
+
FFFFFFFF
@A00769:11:HC3HCDRXX:1:2105:6298:29371
CAGCGCTG
+
FFFFFFFF
@A00769:11:HC3HCDRXX:1:2105:17589:29387
CAGCGCTG
+
FFFFFFFF
@A00769:11:HC3HCDRXX:1:2105:17969:29418
CAGCGCTG
+
FFFFFFFF
@A00769:11:HC3HCDRXX:1:2105:12843:29465
CAGCGCTG
+
FFF,FF,,
@A00769:11:HC3HCDRXX:1:2105:11406:29481
CAGCGCTG
+
FFFFFFFF
@A00769:11:HC3HCDRXX:1:2105:6822:29590
CAGCGCTG
+
FFFFFFFF
@A00769:11:HC3HCDRXX:1:2105:25437:29637
CAGCGCTG
+
FFFFFFFF
@A00769:11:HC3HCDRXX:1:2105:29107:29637
CAGCGCTG
+
FFFFFFFF
@A00769:11:HC3HCDRXX:1:2105:26603:29778
CAGCGCTG
+
FFFFFFFF
@A00769:11:HC3HCDRXX:1:2105:5348:30013
CAGCGCTG
+
FFFFFFFF
@A00769:11:HC3HCDRXX:1:2105:17562:30060
CAGCGCTG
+
FFFFFF:F
@A00769:11:HC3HCDRXX:1:2105:2636:30076
CAGCGCTG
+
FFFFFFFF
@A00769:11:HC3HCDRXX:1:2105:15311:30076
CAGCGCTG
+
FFFFFFFF
@A00769:11:HC3HCDRXX:1:2105:17201:30154
CAGCGCTG
+
FFFFFFFF
@A00769:11:HC3HCDRXX:1:2105:28357:30154
CAGCGCTG
+
F:FFFFFF
@A00769:11:HC3HCDRXX:1:2105:16595:30170
CAGCGCTG
+
FFFFFFFF
@A00769:11:HC3HCDRXX:1:2105:14931:30295
CAGCGCTG
+
FFFFFFFF
@A00769:11:HC3HCDRXX:1:2105:12807:30311
CAGCGCTG
+
FFFFFFFF
@A00769:11:HC3HCDRXX:1:2105:9706:30358
CAGCGCTG
+
FFFFFFFF
@A00769:11:HC3HCDRXX:1:2105:23764:30373
CAGCGCTG
+
FFFFFFFF
@A00769:11:HC3HCDRXX:1:2105:20175:30389
CAGCGCTG
+
FFFFFFFF
@A00769:11:HC3HCDRXX:1:2105:31331:30389
CAGCGCTG
+
FFFFFFFF
@A00769:11:HC3HCDRXX:1:2105:30996:30467
CAGCGCTG
+
FFFFFFFF
@A00769:11:HC3HCDRXX:1:2105:28275:30514
CAGCGCTG
+
FF,F:FFF
@A00769:11:HC3HCDRXX:1:2105:9462:30530
CAGCGCTG
+
FFFFFFFF
@A00769:11:HC3HCDRXX:1:2105:16929:30592
CAGCGCTG
+
FFFFFFFF
@A00769:11:HC3HCDRXX:1:2105:24677:30608
CAGCGCTG
+
FFFFFFFF
@A00769:11:HC3HCDRXX:1:2105:2067:30655
CAGCGCTG
+
FFFFFFFF
@A00769:11:HC3HCDRXX:1:2105:11162:30655
CAGCGCTG
+
FFFFFFFF
@A00769:11:HC3HCDRXX:1:2105:30716:30702
CAGCGCTG
+
FFFFFFFF
@A00769:11:HC3HCDRXX:1:2105:9100:30718
CAGCGCTG
+
FF:FF,FF
@A00769:11:HC3HCDRXX:1:2105:15727:30733
CAGCGCTG
+
FFFFFFFF
@A00769:11:HC3HCDRXX:1:2105:28637:30733
CAGCGCTG
+
FFFFFFFF
@A00769:11:HC3HCDRXX:1:2105:27896:30765
CAGCGCTG
+
FFFFFFFF
@A00769:11:HC3HCDRXX:1:2105:32307:30827
CAGCGCTG
+
FFFFFFFF
@A00769:11:HC3HCDRXX:1:2105:9155:30968
CAGCGCTG
+
FFFFFFFF
@A00769:11:HC3HCDRXX:1:2105:23005:30968
CAGCGCTG
+
FFFFFFFF
@A00769:11:HC3HCDRXX:1:2105:1226:30984
CAGCGCTG
+
FFF:FFFF
@A00769:11:HC3HCDRXX:1:2105:30671:31000
CAGCGCTG
+
FFFFFFFF
@A00769:11:HC3HCDRXX:1:2105:19388:31031
CAGCGCTG
+
FFFFFFFF
@A00769:11:HC3HCDRXX:1:2105:23475:31031
CAGCGCTG
+
FFFFFFFF
@A00769:11:HC3HCDRXX:1:2105:16532:31062
CAGCGCTG
+
FFFFFFFF
@A00769:11:HC3HCDRXX:1:2105:12319:31093
CAGCGCTG
+
FFFFFFFF
@A00769:11:HC3HCDRXX:1:2105:18439:31140
CAGCGCTG
+
FFFFFFFF
@A00769:11:HC3HCDRXX:1:2105:4689:31156
CAGCGCTG
+
FFFFFFFF
@A00769:11:HC3HCDRXX:1:2105:6225:31156
CAGCGCTG
+
FFFFFFFF
@A00769:11:HC3HCDRXX:1:2105:26232:31234
CAGCGCTG
+
FF:FFFFF
@A00769:11:HC3HCDRXX:1:2105:12409:31250
CAGCGCTG
+
FFFFFFFF
@A00769:11:HC3HCDRXX:1:2105:9905:31266
CAGCGCTG
+
FFFFFFFF
@A00769:11:HC3HCDRXX:1:2105:11243:31266
CAGCGCTG
+
FFFFFFFF
@A00769:11:HC3HCDRXX:1:2105:14913:31266
CAGCGCTG
+
FF,F,F,F
@A00769:11:HC3HCDRXX:1:2105:26286:31266
CAGCGCTG
+
FFFFFFFF
@A00769:11:HC3HCDRXX:1:2105:25590:31407
CAGCGCTG
+
FFFFFFFF
@A00769:11:HC3HCDRXX:1:2105:18141:31438
CAGCGCTG
+
FFFFFFFF
@A00769:11:HC3HCDRXX:1:2105:29469:31485
CAGCGCTG
+
FFFFFFFF
@A00769:11:HC3HCDRXX:1:2105:2239:31516
CAGCGCTG
+
FFFFFFFF
@A00769:11:HC3HCDRXX:1:2105:16396:31516
CAGCGCTG
+
FFFFFFFF
@A00769:11:HC3HCDRXX:1:2105:1362:31594
CAGCGCTG
+
FFFFFFFF
@A00769:11:HC3HCDRXX:1:2105:8422:31641
CAGCGCTG
+
FFFFFFFF
@A00769:11:HC3HCDRXX:1:2105:18756:31720
CAGCGCTG
+
FFFFFFFF
@A00769:11:HC3HCDRXX:1:2105:29378:31735
CAGCGCTG
+
FFFFFF:F
@A00769:11:HC3HCDRXX:1:2105:5864:31814
CAGCGCTG
+
FFFF:F:F
@A00769:11:HC3HCDRXX:1:2105:6479:31814
CAGCGCTG
+
FFFFFFFF
@A00769:11:HC3HCDRXX:1:2105:13259:31814
CAGCGCTG
+
FFFFFFFF
@A00769:11:HC3HCDRXX:1:2105:14488:31814
CAGCGCTG
+
FFFFFFFF
@A00769:11:HC3HCDRXX:1:2105:32316:31814
CAGCGCTG
+
FFFFFFFF
@A00769:11:HC3HCDRXX:1:2105:1814:31845
CAGCGCTG
+
FFFFFFFF
@A00769:11:HC3HCDRXX:1:2105:5249:31876
CAGCGCTG
+
FFFFFFFF
@A00769:11:HC3HCDRXX:1:2105:32443:31876
CAGCGCTG
+
FFFFFFFF
@A00769:11:HC3HCDRXX:1:2105:29206:31908
CAGCGCTG
+
FFFFFFFF
@A00769:11:HC3HCDRXX:1:2105:2401:31923
CAGCGCTG
+
FF:F:FFF
@A00769:11:HC3HCDRXX:1:2105:8440:31923
CAGCGCTG
+
FFFFFFFF
@A00769:11:HC3HCDRXX:1:2105:20039:31939
CAGCGCTG
+
FFFF:FFF
@A00769:11:HC3HCDRXX:1:2105:28438:31955
CAGCGCTG
+
FFFFFFFF
@A00769:11:HC3HCDRXX:1:2105:28583:31986
CAGCGCTG
+
FFFFFFFF
@A00769:11:HC3HCDRXX:1:2105:1976:32002
CAGCGCTG
+
FFFFFFFF
@A00769:11:HC3HCDRXX:1:2105:7690:32064
CAGCGCTG
+
FFFFFFFF
@A00769:11:HC3HCDRXX:1:2105:14886:32095
CAGCGCTG
+
FFFFFFFF
@A00769:11:HC3HCDRXX:1:2105:5023:32205
CAGCGCTG
+
FFFFFFFF
@A00769:11:HC3HCDRXX:1:2105:9507:32236
CAGCGCTG
+
FFFFFFFF
@A00769:11:HC3HCDRXX:1:2105:6560:32362
CAGCGCTG
+
FFFFFFFF
@A00769:11:HC3HCDRXX:1:2105:25265:32377
CAGCGCTG
+
FFFFFFFF
@A00769:11:HC3HCDRXX:1:2105:31910:32393
CAGCGCTG
+
FFFFFFFF
@A00769:11:HC3HCDRXX:1:2105:1524:32409
CAGCGCTG
+
FFFFFFFF
@A00769:11:HC3HCDRXX:1:2105:9688:32424
CAGCGCTG
+
FFFFFFFF
@A00769:11:HC3HCDRXX:1:2105:24008:32424
CAGCGCTG
+
FFFFFFFF
@A00769:11:HC3HCDRXX:1:2105:6054:32456
CAGCGCTG
+
FFFFFFFF
@A00769:11:HC3HCDRXX:1:2105:25274:32550
CAGCGCTG
+
FFFFFF:F
@A00769:11:HC3HCDRXX:1:2105:5195:32628
CAGCGCTG
+
FF:F:FFF
@A00769:11:HC3HCDRXX:1:2105:8142:32628
CAGCGCTG
+
FFFFFFFF
@A00769:11:HC3HCDRXX:1:2105:19452:32737
CAGCGCTG
+
FFFFFFFF
@A00769:11:HC3HCDRXX:1:2105:23411:32800
CAGCGCTG
+
FFFFFFFF
@A00769:11:HC3HCDRXX:1:2105:3143:32831
CAGCGCTG
+
FFFFFFFF
@A00769:11:HC3HCDRXX:1:2105:11731:32863
CAGCGCTG
+
FFFFFFFF
@A00769:11:HC3HCDRXX:1:2105:25165:32863
CAGCGCTG
+
FFFFFFFF
@A00769:11:HC3HCDRXX:1:2105:23529:32878
CAGCGCTG
+
FFFFFFFF
@A00769:11:HC3HCDRXX:1:2105:18783:32957
CAGCGCTG
+
FFFFFFFF
@A00769:11:HC3HCDRXX:1:2105:5529:33019
CAGCGCTG
+
FFFFFFFF
@A00769:11:HC3HCDRXX:1:2105:5647:33035
CAGCGCTG
+
FFF,FFF:
@A00769:11:HC3HCDRXX:1:2105:8214:33035
CAGCGCTG
+
FFFFFFFF
@A00769:11:HC3HCDRXX:1:2105:3097:33066
CAGCGCTG
+
FFFFFFFF
@A00769:11:HC3HCDRXX:1:2105:21359:33066
CAGCGCTG
+
FFFFFFFF
@A00769:11:HC3HCDRXX:1:2105:19750:33098
CAGCGCTG
+
FFFFFFFF
@A00769:11:HC3HCDRXX:1:2105:18285:33129
CAGCGCTG
+
FFFFFFFF
@A00769:11:HC3HCDRXX:1:2105:18358:33160
CAGCGCTG
+
FFFFFFFF
@A00769:11:HC3HCDRXX:1:2105:5168:33176
CAGCGCTG
+
FFFFFFFF
@A00769:11:HC3HCDRXX:1:2105:18069:33191
CAGCGCTG
+
FFFFFFFF
@A00769:11:HC3HCDRXX:1:2105:8657:33207
CAGCGCTG
+
FFFFFFFF
@A00769:11:HC3HCDRXX:1:2105:22959:33207
CAGCGCTG
+
FFFFFFFF
@A00769:11:HC3HCDRXX:1:2105:30617:33254
CAGCGCTG
+
FFFFFFFF
@A00769:11:HC3HCDRXX:1:2105:26621:33285
CAGCGCTG
+
FFFFFFFF
@A00769:11:HC3HCDRXX:1:2105:5303:33317
CAGCGCTG
+
FFFFFFFF
@A00769:11:HC3HCDRXX:1:2105:5837:33364
CAGCGCTG
+
FFFFFFFF
@A00769:11:HC3HCDRXX:1:2105:3884:33426
CAGCGCTG
+
FFFFFFFF
@A00769:11:HC3HCDRXX:1:2105:22399:33426
CAGCGCTG
+
FFFFFFFF
@A00769:11:HC3HCDRXX:1:2105:9625:33473
CAGCGCTG
+
FFFFFFFF
@A00769:11:HC3HCDRXX:1:2105:16007:33473
CAGCGCTG
+
FFFFFFFF
@A00769:11:HC3HCDRXX:1:2105:23891:33473
CAGCGCTG
+
FFFFFFFF
@A00769:11:HC3HCDRXX:1:2105:30056:33473
CAGCGCTG
+
FFFFFFFF
@A00769:11:HC3HCDRXX:1:2105:13575:33583
CAGCGCTG
+
FFFFFFFF
@A00769:11:HC3HCDRXX:1:2105:8205:33614
CAGCGCTG
+
FFFFFFFF
@A00769:11:HC3HCDRXX:1:2105:21929:33646
CAGCGCTG
+
FFFFFFFF
@A00769:11:HC3HCDRXX:1:2105:19036:33677
CAGCGCTG
+
FFFFFFFF
@A00769:11:HC3HCDRXX:1:2105:26268:33708
CAGCGCTG
+
F:,F:FFF
@A00769:11:HC3HCDRXX:1:2105:9453:33771
CAGCGCTG
+
FFFFFFFF
@A00769:11:HC3HCDRXX:1:2105:29487:33771
CAGCGCTG
+
FFFFFFFF
@A00769:11:HC3HCDRXX:1:2105:4544:33786
CAGCGCTG
+
FFFFFFFF
@A00769:11:HC3HCDRXX:1:2105:26069:33802
CAGCGCTG
+
FFFFFFFF
@A00769:11:HC3HCDRXX:1:2105:29306:33833
CAGCGCTG
+
F:FFFFFF
@A00769:11:HC3HCDRXX:1:2105:16794:33865
CAGCGCTG
+
FFFFFFFF
@A00769:11:HC3HCDRXX:1:2105:32723:33896
CAGCGCTG
+
FFFFFFFF
@A00769:11:HC3HCDRXX:1:2105:2636:33927
CAGCGCTG
+
FFFFFFFF
@A00769:11:HC3HCDRXX:1:2105:5258:34021
CAGCGCTG
+
FFFFFFFF
@A00769:11:HC3HCDRXX:1:2105:3540:34053
CAGCGCTG
+
FFFFFFFF
@A00769:11:HC3HCDRXX:1:2105:8368:34053
CAGCGCTG
+
FFFFFFFF
@A00769:11:HC3HCDRXX:1:2105:22101:34068
CAGCGCTG
+
FFF:FFF:
@A00769:11:HC3HCDRXX:1:2105:8721:34100
CAGCGCTG
+
FFFFFFFF
@A00769:11:HC3HCDRXX:1:2105:18132:34115
CAGCGCTG
+
FFFFFFFF
@A00769:11:HC3HCDRXX:1:2105:2329:34147
CAGCGCTG
+
FFFFFFFF
@A00769:11:HC3HCDRXX:1:2105:5113:34147
CAGCGCTG
+
FFFFFFFF
@A00769:11:HC3HCDRXX:1:2105:19840:34162
CAGCGCTG
+
FFFFFFFF
@A00769:11:HC3HCDRXX:1:2105:16929:34194
CAGCGCTG
+
FFFFFFFF
@A00769:11:HC3HCDRXX:1:2105:17445:34240
CAGCGCTG
+
FF,FFF:F
@A00769:11:HC3HCDRXX:1:2105:21088:34287
CAGCGCTG
+
FFFFFFFF
@A00769:11:HC3HCDRXX:1:2105:29848:34366
CAGCGCTG
+
FFFFFFFF
@A00769:11:HC3HCDRXX:1:2105:2302:34381
CAGCGCTG
+
FFFFFFFF
@A00769:11:HC3HCDRXX:1:2105:6903:34397
CAGCGCTG
+
FFFFFFFF
@A00769:11:HC3HCDRXX:1:2105:5882:34413
CAGCGCTG
+
FFFFFFFF
@A00769:11:HC3HCDRXX:1:2105:6144:34428
CAGCGCTG
+
FFF:FF:F
@A00769:11:HC3HCDRXX:1:2105:14443:34491
CAGCGCTG
+
FFFFFFFF
@A00769:11:HC3HCDRXX:1:2105:29469:34522
CAGCGCTG
+
FFFFFFFF
@A00769:11:HC3HCDRXX:1:2105:27751:34554
CAGCGCTG
+
FFFFFFFF
@A00769:11:HC3HCDRXX:1:2105:10285:34585
CAGCGCTG
+
FFFFFFFF
@A00769:11:HC3HCDRXX:1:2105:7527:34601
CAGCGCTG
+
FFFFFFFF
@A00769:11:HC3HCDRXX:1:2105:9986:34601
CAGCGCTG
+
FFFFFFFF
@A00769:11:HC3HCDRXX:1:2105:20455:34601
CAGCGCTG
+
FFFFFFFF
@A00769:11:HC3HCDRXX:1:2105:21902:34632
CAGCGCTG
+
FFFFFFFF
@A00769:11:HC3HCDRXX:1:2105:15899:34726
CAGCGCTG
+
FFFFFFFF
@A00769:11:HC3HCDRXX:1:2105:23032:34741
CAGCGCTG
+
FFFFFFFF
@A00769:11:HC3HCDRXX:1:2105:24433:34757
CAGCGCTG
+
FFFFFFFF
@A00769:11:HC3HCDRXX:1:2105:13015:34773
CAGCGCTG
+
FFFFFFFF
@A00769:11:HC3HCDRXX:1:2105:25093:34773
CAGCGCTG
+
FFF,FFFF
@A00769:11:HC3HCDRXX:1:2105:15772:34788
CAGCGCTG
+
FFFFFFFF
@A00769:11:HC3HCDRXX:1:2105:2862:34820
CAGCGCTG
+
FFFFFFFF
@A00769:11:HC3HCDRXX:1:2105:9905:34835
CAGCGCTG
+
FFFFFFFF
@A00769:11:HC3HCDRXX:1:2105:31792:34851
CAGCGCTG
+
FFFF:FFF
@A00769:11:HC3HCDRXX:1:2105:10773:34929
CAGCGCTG
+
FFFFFF:F
@A00769:11:HC3HCDRXX:1:2105:3441:34945
CAGCGCTG
+
FFFFFFFF
@A00769:11:HC3HCDRXX:1:2105:10981:34945
CAGCGCTG
+
FFFFFFFF
@A00769:11:HC3HCDRXX:1:2105:17571:34961
CAGCGCTG
+
FF,,FFF,
@A00769:11:HC3HCDRXX:1:2105:24523:35102
CAGCGCTG
+
FFFFFFFF
@A00769:11:HC3HCDRXX:1:2105:25861:35164
CAGCGCTG
+
FFFFFFFF
@A00769:11:HC3HCDRXX:1:2105:12915:35258
CAGCGCTG
+
FFFFFFFF
@A00769:11:HC3HCDRXX:1:2105:14163:35258
CAGCGCTG
+
FFFFFFFF
@A00769:11:HC3HCDRXX:1:2105:20329:35321
CAGCGCTG
+
FFFFFFFF
@A00769:11:HC3HCDRXX:1:2105:30942:35321
CAGCGCTG
+
FFFFFFFF
@A00769:11:HC3HCDRXX:1:2105:1913:35368
CAGCGCTG
+
FFFFFFFF
@A00769:11:HC3HCDRXX:1:2105:5150:35368
CAGCGCTG
+
FFFFFFFF
@A00769:11:HC3HCDRXX:1:2105:5050:35415
CAGCGCTG
+
FFFFFFFF
@A00769:11:HC3HCDRXX:1:2105:1244:35493
CAGCGCTG
+
FFFFFFFF
@A00769:11:HC3HCDRXX:1:2105:29053:35587
CAGCGCTG
+
FFFFFFFF
@A00769:11:HC3HCDRXX:1:2105:27670:35634
CAGCGCTG
+
FFFFFFFF
@A00769:11:HC3HCDRXX:1:2105:19994:35775
CAGCGCTG
+
FFFFFFFF
@A00769:11:HC3HCDRXX:1:2105:12599:35837
CAGCGCTG
+
FFFFFFFF
@A00769:11:HC3HCDRXX:1:2105:8377:35853
CAGCGCTG
+
FFFFFFFF
@A00769:11:HC3HCDRXX:1:2105:11541:35884
CAGCGCTG
+
FFFFFFFF
@A00769:11:HC3HCDRXX:1:2105:28772:35978
CAGCGCTG
+
FFFFFFFF
@A00769:11:HC3HCDRXX:1:2105:14724:36104
CAGCGCTG
+
FFFFFFFF
@A00769:11:HC3HCDRXX:1:2105:4851:36166
CAGCGCTG
+
FFFFFFFF
@A00769:11:HC3HCDRXX:1:2105:3341:36245
CAGCGCTG
+
FFFFFFFF
@A00769:11:HC3HCDRXX:1:2105:19370:36292
CAGCGCTG
+
FFFFFFFF
@A00769:11:HC3HCDRXX:1:2105:15781:36307
CAGCGCTG
+
FFFFFFFF
@A00769:11:HC3HCDRXX:1:2105:23357:36307
CAGCGCTG
+
FFF,FFFF
@A00769:11:HC3HCDRXX:1:2105:8341:36323
CAGCGCTG
+
FFFFFFFF
@A00769:11:HC3HCDRXX:1:2105:7889:36385
CAGCGCTG
+
FFFFFFFF
@A00769:11:HC3HCDRXX:1:2105:8187:36401
CAGCGCTG
+
FFFFFFFF
@A00769:11:HC3HCDRXX:1:2105:31982:36401
CAGCGCTG
+
FFFFFFFF
@A00769:11:HC3HCDRXX:1:2105:28158:36417
CAGCGCTG
+
FFFFFFFF
@A00769:11:HC3HCDRXX:1:2105:25437:36432
CAGCGCTG
+
FFFFFFFF
@A00769:11:HC3HCDRXX:1:2105:4453:36479
CAGCGCTG
+
FFFFFFFF
@A00769:11:HC3HCDRXX:1:2105:14507:36479
CAGCGCTG
+
FFF:FFFF
@A00769:11:HC3HCDRXX:1:2105:24352:36495
CAGCGCTG
+
FFFFFFFF
@A00769:11:HC3HCDRXX:1:2105:4806:36558
CAGCGCTG
+
FFFFFFFF
@A00769:11:HC3HCDRXX:1:2105:3884:36620
CAGCGCTG
+
FFFFFFFF
@A00769:11:HC3HCDRXX:1:2105:24243:36620
CAGCGCTG
+
FFFFFFFF
@A00769:11:HC3HCDRXX:1:2105:23375:36652
CAGCGCTG
+
FFFFFFFF
@A00769:11:HC3HCDRXX:1:2105:10881:36683
CAGCGCTG
+
FFFFFFFF
@A00769:11:HC3HCDRXX:1:2105:3432:36714
CAGCGCTG
+
FFFFFFFF
@A00769:11:HC3HCDRXX:1:2105:14724:36730
CAGCGCTG
+
FFFFFFFF
@A00769:11:HC3HCDRXX:1:2105:28131:36933
CAGCGCTG
+
FFFFFFFF
@A00769:11:HC3HCDRXX:1:2105:24668:36949
CAGCGCTG
+
FFFF:FFF
@A00769:11:HC3HCDRXX:1:2105:16821:36980
CAGCGCTG
+
FFFFFFFF
@A00769:11:HC3HCDRXX:1:2105:13919:37027
CAGCGCTG
+
FFFFFFFF
@A00769:11:HC3HCDRXX:1:2105:4218:37043
CAGCGCTG
+
FFFFFFFF
@A00769:11:HC3HCDRXX:1:2106:11586:1016
CAGCGCTG
+
FFFFFFFF
@A00769:11:HC3HCDRXX:1:2106:5837:1047
CAGCGCTG
+
FFFFFFFF
@A00769:11:HC3HCDRXX:1:2106:19759:1047
CAGCGCTG
+
FFFFFFFF
@A00769:11:HC3HCDRXX:1:2106:6017:1078
CAGCGCTG
+
FFFFFFFF
@A00769:11:HC3HCDRXX:1:2106:24985:1204
CAGCGCTG
+
FFFFFFFF
@A00769:11:HC3HCDRXX:1:2106:27462:1297
CAGCGCTG
+
FFFFFFFF
@A00769:11:HC3HCDRXX:1:2106:24777:1313
CAGCGCTG
+
FFFFFFFF
@A00769:11:HC3HCDRXX:1:2106:24587:1329
CAGCGCTG
+
FFFFFFFF
@A00769:11:HC3HCDRXX:1:2106:31268:1376
CAGCGCTG
+
FFFFFFFF
@A00769:11:HC3HCDRXX:1:2106:1913:1391
CAGCGCTG
+
FFFFFFFF
@A00769:11:HC3HCDRXX:1:2106:18439:1423
CAGCGCTG
+
FFFFFFFF
@A00769:11:HC3HCDRXX:1:2106:10041:1438
CAGCGCTG
+
FFFFFFFF
@A00769:11:HC3HCDRXX:1:2106:23258:1438
CAGCGCTG
+
FFFFFFFF
@A00769:11:HC3HCDRXX:1:2106:25762:1454
CAGCGCTG
+
FFFFFFFF
@A00769:11:HC3HCDRXX:1:2106:21423:1517
CAGCGCTG
+
FFFFFFFF
@A00769:11:HC3HCDRXX:1:2106:30400:1532
CAGCGCTG
+
FFFFFF:F
@A00769:11:HC3HCDRXX:1:2106:22670:1579
CAGCGCTG
+
FFFFFFFF
@A00769:11:HC3HCDRXX:1:2106:14154:1642
CAGCGCTG
+
FFFFFFFF
@A00769:11:HC3HCDRXX:1:2106:20699:1642
CAGCGCTG
+
FFFFF:FF
@A00769:11:HC3HCDRXX:1:2106:31078:1673
CAGCGCTG
+
FFFFFFFF
@A00769:11:HC3HCDRXX:1:2106:6931:1689
CAGCGCTG
+
FFFFFFFF
@A00769:11:HC3HCDRXX:1:2106:20112:1689
CAGCGCTG
+
FFFFFFFF
@A00769:11:HC3HCDRXX:1:2106:14868:1720
CAGCGCTG
+
FFFFFFFF
@A00769:11:HC3HCDRXX:1:2106:32768:1720
CAGCGCTG
+
FFFFFFFF
@A00769:11:HC3HCDRXX:1:2106:9607:1814
CAGCGCTG
+
F:F:FFFF
@A00769:11:HC3HCDRXX:1:2106:21866:1814
CAGCGCTG
+
FFFFFFFF
@A00769:11:HC3HCDRXX:1:2106:6903:1861
CAGCGCTG
+
FFF,:FFF
@A00769:11:HC3HCDRXX:1:2106:8693:1892
CAGCGCTG
+
FFFFFFFF
@A00769:11:HC3HCDRXX:1:2106:21522:1908
CAGCGCTG
+
FFFFFFFF
@A00769:11:HC3HCDRXX:1:2106:21802:1924
CAGCGCTG
+
FFFFFFFF
@A00769:11:HC3HCDRXX:1:2106:1090:1971
CAGCGCTG
+
FFFFFFFF
@A00769:11:HC3HCDRXX:1:2106:6397:2018
CAGCGCTG
+
FFFFFFFF
@A00769:11:HC3HCDRXX:1:2106:7518:2049
CAGCGCTG
+
FFFFFFFF
@A00769:11:HC3HCDRXX:1:2106:25979:2049
CAGCGCTG
+
FFFFFFFF
@A00769:11:HC3HCDRXX:1:2106:6894:2221
CAGCGCTG
+
FFFFFFFF
@A00769:11:HC3HCDRXX:1:2106:2329:2237
CAGCGCTG
+
FFFFFFFF
@A00769:11:HC3HCDRXX:1:2106:32181:2268
CAGCGCTG
+
FFFFFFFF
@A00769:11:HC3HCDRXX:1:2106:3233:2300
CAGCGCTG
+
FFFFFFFF
@A00769:11:HC3HCDRXX:1:2106:5981:2300
CAGCGCTG
+
FFFFFFFF
@A00769:11:HC3HCDRXX:1:2106:1814:2315
CAGCGCTG
+
FFFFFFFF
@A00769:11:HC3HCDRXX:1:2106:28890:2331
CAGCGCTG
+
,FFFF:,:
@A00769:11:HC3HCDRXX:1:2106:15673:2362
CAGCGCTG
+
FFFFFFFF
@A00769:11:HC3HCDRXX:1:2106:19407:2378
CAGCGCTG
+
FFF,:FFF
@A00769:11:HC3HCDRXX:1:2106:30219:2378
CAGCGCTG
+
FFFFFFFF
@A00769:11:HC3HCDRXX:1:2106:14769:2456
CAGCGCTG
+
FFFFFFFF
@A00769:11:HC3HCDRXX:1:2106:7789:2487
CAGCGCTG
+
FFFFFFFF
@A00769:11:HC3HCDRXX:1:2106:11858:2550
CAGCGCTG
+
FFFFFFFF
@A00769:11:HC3HCDRXX:1:2106:12997:2550
CAGCGCTG
+
FFFFFFFF
@A00769:11:HC3HCDRXX:1:2106:4960:2566
CAGCGCTG
+
FFFFFFFF
@A00769:11:HC3HCDRXX:1:2106:30870:2566
CAGCGCTG
+
FFFFFFFF
@A00769:11:HC3HCDRXX:1:2106:10221:2597
CAGCGCTG
+
FF::F:FF
@A00769:11:HC3HCDRXX:1:2106:12590:2628
CAGCGCTG
+
FFFFFFFF
@A00769:11:HC3HCDRXX:1:2106:22562:2644
CAGCGCTG
+
FF,FFFFF
@A00769:11:HC3HCDRXX:1:2106:25780:2644
CAGCGCTG
+
FFFFFFFF
@A00769:11:HC3HCDRXX:1:2106:25527:2707
CAGCGCTG
+
FFFFFFFF
@A00769:11:HC3HCDRXX:1:2106:5394:2754
CAGCGCTG
+
FFFFFFFF
@A00769:11:HC3HCDRXX:1:2106:6641:2754
CAGCGCTG
+
FFFFFFFF
@A00769:11:HC3HCDRXX:1:2106:3459:2785
CAGCGCTG
+
FF,::FFF
@A00769:11:HC3HCDRXX:1:2106:26639:2816
CAGCGCTG
+
FFFFFFFF
@A00769:11:HC3HCDRXX:1:2106:30400:2910
CAGCGCTG
+
FFFFFFFF
@A00769:11:HC3HCDRXX:1:2106:1488:2942
CAGCGCTG
+
FFFFFFFF
@A00769:11:HC3HCDRXX:1:2106:27407:2988
CAGCGCTG
+
FFFFFFFF
@A00769:11:HC3HCDRXX:1:2106:6017:3051
CAGCGCTG
+
FFFFFFFF
@A00769:11:HC3HCDRXX:1:2106:12093:3051
CAGCGCTG
+
FFFFFFFF
@A00769:11:HC3HCDRXX:1:2106:7563:3067
CAGCGCTG
+
FFFFFFFF
@A00769:11:HC3HCDRXX:1:2106:26684:3082
CAGCGCTG
+
FFFFFFFF
@A00769:11:HC3HCDRXX:1:2106:16893:3098
CAGCGCTG
+
FFFFFFFF
@A00769:11:HC3HCDRXX:1:2106:16767:3129
CAGCGCTG
+
FFFFFFFF
@A00769:11:HC3HCDRXX:1:2106:12002:3145
CAGCGCTG
+
FFFFFFFF
@A00769:11:HC3HCDRXX:1:2106:30978:3161
CAGCGCTG
+
:F::FFFF
@A00769:11:HC3HCDRXX:1:2106:9860:3192
CAGCGCTG
+
FF:FFF:F
@A00769:11:HC3HCDRXX:1:2106:28592:3349
CAGCGCTG
+
FFFFFFFF
@A00769:11:HC3HCDRXX:1:2106:4426:3364
CAGCGCTG
+
FFFFFFFF
@A00769:11:HC3HCDRXX:1:2106:4255:3380
CAGCGCTG
+
FFF,FF,F
@A00769:11:HC3HCDRXX:1:2106:11650:3380
CAGCGCTG
+
FFFFFFFF
@A00769:11:HC3HCDRXX:1:2106:3115:3411
CAGCGCTG
+
FFFFFFFF
@A00769:11:HC3HCDRXX:1:2106:12373:3411
CAGCGCTG
+
FFFFFFFF
@A00769:11:HC3HCDRXX:1:2106:32524:3458
CAGCGCTG
+
FFFFFFFF
@A00769:11:HC3HCDRXX:1:2106:31096:3490
CAGCGCTG
+
FFFFFFFF
@A00769:11:HC3HCDRXX:1:2106:1859:3521
CAGCGCTG
+
FFFFFFFF
@A00769:11:HC3HCDRXX:1:2106:2139:3537
CAGCGCTG
+
FFFFFFFF
@A00769:11:HC3HCDRXX:1:2106:23439:3537
CAGCGCTG
+
FFFFFFFF
@A00769:11:HC3HCDRXX:1:2106:21278:3552
CAGCGCTG
+
FFFFFFFF
@A00769:11:HC3HCDRXX:1:2106:1316:3771
CAGCGCTG
+
FFFFFFFF
@A00769:11:HC3HCDRXX:1:2106:27389:3834
CAGCGCTG
+
FFFFFFFF
@A00769:11:HC3HCDRXX:1:2106:1615:3975
CAGCGCTG
+
F:,,,,,F
@A00769:11:HC3HCDRXX:1:2106:12644:4038
CAGCGCTG
+
FFFFFFFF
@A00769:11:HC3HCDRXX:1:2106:8531:4085
CAGCGCTG
+
FFFFFFFF
@A00769:11:HC3HCDRXX:1:2106:19443:4131
CAGCGCTG
+
FFFFFFFF
@A00769:11:HC3HCDRXX:1:2106:1570:4147
CAGCGCTG
+
FFFFFFFF
@A00769:11:HC3HCDRXX:1:2106:30752:4147
CAGCGCTG
+
FFFFFFFF
@A00769:11:HC3HCDRXX:1:2106:31765:4147
CAGCGCTG
+
FFFFFFFF
@A00769:11:HC3HCDRXX:1:2106:25979:4210
CAGCGCTG
+
FFFFFFFF
@A00769:11:HC3HCDRXX:1:2106:8160:4225
CAGCGCTG
+
FFFFFFFF
@A00769:11:HC3HCDRXX:1:2106:17517:4241
CAGCGCTG
+
FFFFFFFF
@A00769:11:HC3HCDRXX:1:2106:16568:4257
CAGCGCTG
+
FFFFFFFF
@A00769:11:HC3HCDRXX:1:2106:2691:4272
CAGCGCTG
+
FFFFFFFF
@A00769:11:HC3HCDRXX:1:2106:3595:4272
CAGCGCTG
+
FFFFFFFF
@A00769:11:HC3HCDRXX:1:2106:4652:4319
CAGCGCTG
+
FFF:FF,:
@A00769:11:HC3HCDRXX:1:2106:17752:4335
CAGCGCTG
+
FFFFFFFF
@A00769:11:HC3HCDRXX:1:2106:12943:4366
CAGCGCTG
+
FFFFFFFF
@A00769:11:HC3HCDRXX:1:2106:25482:4476
CAGCGCTG
+
FFFFFFFF
@A00769:11:HC3HCDRXX:1:2106:3396:4523
CAGCGCTG
+
FFFFFFFF
@A00769:11:HC3HCDRXX:1:2106:24053:4539
CAGCGCTG
+
FFFFFFFF
@A00769:11:HC3HCDRXX:1:2106:16749:4570
CAGCGCTG
+
FFFFFFFF
@A00769:11:HC3HCDRXX:1:2106:11279:4586
CAGCGCTG
+
FFFFFFFF
@A00769:11:HC3HCDRXX:1:2106:4435:4664
CAGCGCTG
+
FFFFFFFF
@A00769:11:HC3HCDRXX:1:2106:14606:4679
CAGCGCTG
+
FFF,::F,
@A00769:11:HC3HCDRXX:1:2106:16767:4789
CAGCGCTG
+
FFFFFFFF
@A00769:11:HC3HCDRXX:1:2106:28881:4789
CAGCGCTG
+
FFFFFF:F
@A00769:11:HC3HCDRXX:1:2106:10257:4820
CAGCGCTG
+
FFFFFFFF
@A00769:11:HC3HCDRXX:1:2106:12472:4867
CAGCGCTG
+
FFFFFFFF
@A00769:11:HC3HCDRXX:1:2106:14841:4961
CAGCGCTG
+
FFFFFFFF
@A00769:11:HC3HCDRXX:1:2106:7708:5008
CAGCGCTG
+
FFFFFFFF
@A00769:11:HC3HCDRXX:1:2106:21115:5024
CAGCGCTG
+
:F,,F:::
@A00769:11:HC3HCDRXX:1:2106:8956:5040
CAGCGCTG
+
FFFFFFFF
@A00769:11:HC3HCDRXX:1:2106:21269:5134
CAGCGCTG
+
FFFFFFFF
@A00769:11:HC3HCDRXX:1:2106:26368:5259
CAGCGCTG
+
FFFFFFFF
@A00769:11:HC3HCDRXX:1:2106:25057:5274
CAGCGCTG
+
FFFFFFFF
@A00769:11:HC3HCDRXX:1:2106:28926:5274
CAGCGCTG
+
FFFFFFFF
@A00769:11:HC3HCDRXX:1:2106:7780:5321
CAGCGCTG
+
FFFFFFFF
@A00769:11:HC3HCDRXX:1:2106:29035:5368
CAGCGCTG
+
FF::,FF:
@A00769:11:HC3HCDRXX:1:2106:17779:5384
CAGCGCTG
+
FFFFFFFF
@A00769:11:HC3HCDRXX:1:2106:4915:5400
CAGCGCTG
+
FFFFFFFF
@A00769:11:HC3HCDRXX:1:2106:17291:5415
CAGCGCTG
+
FFFFFFFF
@A00769:11:HC3HCDRXX:1:2106:15555:5478
CAGCGCTG
+
FFFFFFFF
@A00769:11:HC3HCDRXX:1:2106:26232:5494
CAGCGCTG
+
FFFFFFFF
@A00769:11:HC3HCDRXX:1:2106:28013:5509
CAGCGCTG
+
FF:FFFFF
@A00769:11:HC3HCDRXX:1:2106:25500:5572
CAGCGCTG
+
FFFFFFFF
@A00769:11:HC3HCDRXX:1:2106:3558:5619
CAGCGCTG
+
FFFFFFFF
@A00769:11:HC3HCDRXX:1:2106:9598:5619
CAGCGCTG
+
FF,,,FFF
@A00769:11:HC3HCDRXX:1:2106:3839:5635
CAGCGCTG
+
FFFFFFFF
@A00769:11:HC3HCDRXX:1:2106:29948:5666
CAGCGCTG
+
FFFFFFFF
@A00769:11:HC3HCDRXX:1:2106:10936:5744
CAGCGCTG
+
FFFFFFFF
@A00769:11:HC3HCDRXX:1:2106:26865:5744
CAGCGCTG
+
FFFFFFFF
@A00769:11:HC3HCDRXX:1:2106:10936:5776
CAGCGCTG
+
FFFFFFFF
@A00769:11:HC3HCDRXX:1:2106:19741:5776
CAGCGCTG
+
FF,:::,,
@A00769:11:HC3HCDRXX:1:2106:28971:5791
CAGCGCTG
+
FFFFFFFF
@A00769:11:HC3HCDRXX:1:2106:28872:5807
CAGCGCTG
+
FFFFFFFF
@A00769:11:HC3HCDRXX:1:2106:31611:5822
CAGCGCTG
+
FFFFFFFF
@A00769:11:HC3HCDRXX:1:2106:30798:5885
CAGCGCTG
+
FFFFFFFF
@A00769:11:HC3HCDRXX:1:2106:25807:5916
CAGCGCTG
+
FFFFFFFF
@A00769:11:HC3HCDRXX:1:2106:14461:5963
CAGCGCTG
+
FFFFFFFF
@A00769:11:HC3HCDRXX:1:2106:18783:6026
CAGCGCTG
+
FFFFFFFF
@A00769:11:HC3HCDRXX:1:2106:17454:6042
CAGCGCTG
+
FFFFFFFF
@A00769:11:HC3HCDRXX:1:2106:28646:6136
CAGCGCTG
+
FFFFFFFF
@A00769:11:HC3HCDRXX:1:2106:23737:6151
CAGCGCTG
+
FFFFFFFF
@A00769:11:HC3HCDRXX:1:2106:30707:6198
CAGCGCTG
+
FFFFFFFF
@A00769:11:HC3HCDRXX:1:2106:3233:6214
CAGCGCTG
+
FFFFFFFF
@A00769:11:HC3HCDRXX:1:2106:9191:6230
CAGCGCTG
+
FFFFFFFF
@A00769:11:HC3HCDRXX:1:2106:32660:6230
CAGCGCTG
+
FFFFFF,F
@A00769:11:HC3HCDRXX:1:2106:8666:6324
CAGCGCTG
+
FFFFFFFF
@A00769:11:HC3HCDRXX:1:2106:7835:6355
CAGCGCTG
+
,F:F:FF:
@A00769:11:HC3HCDRXX:1:2106:2555:6386
CAGCGCTG
+
FFFFFFFF
@A00769:11:HC3HCDRXX:1:2106:4092:6449
CAGCGCTG
+
FFFFFFFF
@A00769:11:HC3HCDRXX:1:2106:24704:6511
CAGCGCTG
+
FFFFFFFF
@A00769:11:HC3HCDRXX:1:2106:13847:6590
CAGCGCTG
+
FFFFFFFF
@A00769:11:HC3HCDRXX:1:2106:17237:6699
CAGCGCTG
+
FFFFFFFF
@A00769:11:HC3HCDRXX:1:2106:10158:6778
CAGCGCTG
+
FFFFFFFF
@A00769:11:HC3HCDRXX:1:2106:8712:6809
CAGCGCTG
+
FFFFFFFF
@A00769:11:HC3HCDRXX:1:2106:11478:6840
CAGCGCTG
+
FFFFFFFF
@A00769:11:HC3HCDRXX:1:2106:3106:6903
CAGCGCTG
+
FFFFFF,:
@A00769:11:HC3HCDRXX:1:2106:4318:6934
CAGCGCTG
+
FFFFFFFF
@A00769:11:HC3HCDRXX:1:2106:2564:6965
CAGCGCTG
+
FFFFFFFF
@A00769:11:HC3HCDRXX:1:2106:16351:6981
CAGCGCTG
+
FFFFFFFF
@A00769:11:HC3HCDRXX:1:2106:15058:6997
CAGCGCTG
+
FFFFFFFF
@A00769:11:HC3HCDRXX:1:2106:15826:7012
CAGCGCTG
+
FFFFFFFF
@A00769:11:HC3HCDRXX:1:2106:31485:7012
CAGCGCTG
+
FF:FFF:,
@A00769:11:HC3HCDRXX:1:2106:12454:7028
CAGCGCTG
+
FFFFFFFF
@A00769:11:HC3HCDRXX:1:2106:22752:7044
CAGCGCTG
+
F:,FFFFF
@A00769:11:HC3HCDRXX:1:2106:8947:7059
CAGCGCTG
+
FFFFFFFF
@A00769:11:HC3HCDRXX:1:2106:19506:7059
CAGCGCTG
+
FFFFFFFF
@A00769:11:HC3HCDRXX:1:2106:11858:7153
CAGCGCTG
+
FFFFFFFF
@A00769:11:HC3HCDRXX:1:2106:32009:7200
CAGCGCTG
+
FFFFFFFF
@A00769:11:HC3HCDRXX:1:2106:25220:7216
CAGCGCTG
+
FFFFFFFF
@A00769:11:HC3HCDRXX:1:2106:22010:7232
CAGCGCTG
+
FFFFFFFF
@A00769:11:HC3HCDRXX:1:2106:12174:7263
CAGCGCTG
+
FFFFFFFF
@A00769:11:HC3HCDRXX:1:2106:31448:7294
CAGCGCTG
+
FFFFFFFF
@A00769:11:HC3HCDRXX:1:2106:18801:7310
CAGCGCTG
+
FFFFFFFF
@A00769:11:HC3HCDRXX:1:2106:8585:7373
CAGCGCTG
+
FFFFFFFF
@A00769:11:HC3HCDRXX:1:2106:10646:7373
CAGCGCTG
+
FFFFFFFF
@A00769:11:HC3HCDRXX:1:2106:15374:7513
CAGCGCTG
+
FFFFFFFF
@A00769:11:HC3HCDRXX:1:2106:3269:7529
CAGCGCTG
+
FFFFFFFF
@A00769:11:HC3HCDRXX:1:2106:17598:7576
CAGCGCTG
+
FFFFFFFF
@A00769:11:HC3HCDRXX:1:2106:19506:7592
CAGCGCTG
+
F:F:FF,:
@A00769:11:HC3HCDRXX:1:2106:4417:7607
CAGCGCTG
+
FFFFFFFF
@A00769:11:HC3HCDRXX:1:2106:5032:7607
CAGCGCTG
+
FFFFFFFF
@A00769:11:HC3HCDRXX:1:2106:7835:7639
CAGCGCTG
+
FFFFFFFF
@A00769:11:HC3HCDRXX:1:2106:29197:7654
CAGCGCTG
+
FFFFFFFF
@A00769:11:HC3HCDRXX:1:2106:13304:7686
CAGCGCTG
+
FFFFFFFF
@A00769:11:HC3HCDRXX:1:2106:19090:7686
CAGCGCTG
+
FFFFFFFF
@A00769:11:HC3HCDRXX:1:2106:3857:7701
CAGCGCTG
+
FFFFFFFF
@A00769:11:HC3HCDRXX:1:2106:1316:7717
CAGCGCTG
+
FFFFFFFF
@A00769:11:HC3HCDRXX:1:2106:8350:7717
CAGCGCTG
+
FFFFFFFF
@A00769:11:HC3HCDRXX:1:2106:4029:7748
CAGCGCTG
+
FFFFFFFF
@A00769:11:HC3HCDRXX:1:2106:23113:7764
CAGCGCTG
+
FFFFFFFF
@A00769:11:HC3HCDRXX:1:2106:9064:7858
CAGCGCTG
+
FFFFFFFF
@A00769:11:HC3HCDRXX:1:2106:8169:7936
CAGCGCTG
+
FFFFFFFF
@A00769:11:HC3HCDRXX:1:2106:19705:7936
CAGCGCTG
+
FFFFFFFF
@A00769:11:HC3HCDRXX:1:2106:26521:7936
CAGCGCTG
+
FFFFFFFF
@A00769:11:HC3HCDRXX:1:2106:22372:7952
CAGCGCTG
+
FFFFFFFF
@A00769:11:HC3HCDRXX:1:2106:15926:7999
CAGCGCTG
+
FFFFFFFF
@A00769:11:HC3HCDRXX:1:2106:20283:8030
CAGCGCTG
+
FFFFFFFF
@A00769:11:HC3HCDRXX:1:2106:26169:8171
CAGCGCTG
+
FFFFFFFF
@A00769:11:HC3HCDRXX:1:2106:32741:8187
CAGCGCTG
+
FFFFFFFF
@A00769:11:HC3HCDRXX:1:2106:7202:8234
CAGCGCTG
+
FFFFFFFF
@A00769:11:HC3HCDRXX:1:2106:14271:8234
CAGCGCTG
+
FF:FF,FF
@A00769:11:HC3HCDRXX:1:2106:18765:8249
CAGCGCTG
+
FFFFFFFF
@A00769:11:HC3HCDRXX:1:2106:11722:8265
CAGCGCTG
+
FFFFFFFF
@A00769:11:HC3HCDRXX:1:2106:15447:8265
CAGCGCTG
+
FFFFFFFF
@A00769:11:HC3HCDRXX:1:2106:2076:8312
CAGCGCTG
+
FF:FFFFF
@A00769:11:HC3HCDRXX:1:2106:22625:8422
CAGCGCTG
+
FFFFFFFF
@A00769:11:HC3HCDRXX:1:2106:12075:8469
CAGCGCTG
+
FFFFFFFF
@A00769:11:HC3HCDRXX:1:2106:11297:8531
CAGCGCTG
+
FFFFFFFF
@A00769:11:HC3HCDRXX:1:2106:23863:8625
CAGCGCTG
+
FFFFFFFF
@A00769:11:HC3HCDRXX:1:2106:27606:8625
CAGCGCTG
+
FFF,FF:F
@A00769:11:HC3HCDRXX:1:2106:30969:8719
CAGCGCTG
+
FFFFFFFF
@A00769:11:HC3HCDRXX:1:2106:28239:8813
CAGCGCTG
+
FFFFFFFF
@A00769:11:HC3HCDRXX:1:2106:27670:8829
CAGCGCTG
+
FFFFFFFF
@A00769:11:HC3HCDRXX:1:2106:6867:8876
CAGCGCTG
+
FFFFFFFF
@A00769:11:HC3HCDRXX:1:2106:15718:8891
CAGCGCTG
+
FFFFFFFF
@A00769:11:HC3HCDRXX:1:2106:13539:8907
CAGCGCTG
+
FFFFFFFF
@A00769:11:HC3HCDRXX:1:2106:6334:8923
CAGCGCTG
+
FFFFFFFF
@A00769:11:HC3HCDRXX:1:2106:25391:8954
CAGCGCTG
+
FFFFFFFF
@A00769:11:HC3HCDRXX:1:2106:13946:8985
CAGCGCTG
+
FFFFFFFF
@A00769:11:HC3HCDRXX:1:2106:10194:9032
CAGCGCTG
+
FF:FFFFF
@A00769:11:HC3HCDRXX:1:2106:29215:9095
CAGCGCTG
+
FFFFFFFF
@A00769:11:HC3HCDRXX:1:2106:25518:9204
CAGCGCTG
+
FFF::FF,
@A00769:11:HC3HCDRXX:1:2106:14172:9251
CAGCGCTG
+
F:,FF::F
@A00769:11:HC3HCDRXX:1:2106:4010:9314
CAGCGCTG
+
FFFFFFFF
@A00769:11:HC3HCDRXX:1:2106:19840:9330
CAGCGCTG
+
FFFFFFFF
@A00769:11:HC3HCDRXX:1:2106:18656:9345
CAGCGCTG
+
FFFFFFFF
@A00769:11:HC3HCDRXX:1:2106:29197:9345
CAGCGCTG
+
FFFFFFFF
@A00769:11:HC3HCDRXX:1:2106:29053:9471
CAGCGCTG
+
FFFFFFFF
@A00769:11:HC3HCDRXX:1:2106:3549:9486
CAGCGCTG
+
FFF,:F,F
@A00769:11:HC3HCDRXX:1:2106:1714:9533
CAGCGCTG
+
FFFFFFFF
@A00769:11:HC3HCDRXX:1:2106:10836:9549
CAGCGCTG
+
FFFF:FFF
@A00769:11:HC3HCDRXX:1:2106:9019:9565
CAGCGCTG
+
FFF:FFFF
@A00769:11:HC3HCDRXX:1:2106:25220:9565
CAGCGCTG
+
FFFFFFFF
@A00769:11:HC3HCDRXX:1:2106:31168:9627
CAGCGCTG
+
FFFFFFFF
@A00769:11:HC3HCDRXX:1:2106:29487:9659
CAGCGCTG
+
FFFFFFFF
@A00769:11:HC3HCDRXX:1:2106:26323:9690
CAGCGCTG
+
FF,F,FF:
@A00769:11:HC3HCDRXX:1:2106:21676:9721
CAGCGCTG
+
FFFFFFFF
@A00769:11:HC3HCDRXX:1:2106:30373:9721
CAGCGCTG
+
FFFFFFFF
@A00769:11:HC3HCDRXX:1:2106:15899:9737
CAGCGCTG
+
FFFFFFFF
@A00769:11:HC3HCDRXX:1:2106:18900:9768
CAGCGCTG
+
FFFFFFFF
@A00769:11:HC3HCDRXX:1:2106:28330:9784
CAGCGCTG
+
FFFFFF:F
@A00769:11:HC3HCDRXX:1:2106:10926:9831
CAGCGCTG
+
FFFFFFFF
@A00769:11:HC3HCDRXX:1:2106:13801:9831
CAGCGCTG
+
FFFFFFFF
@A00769:11:HC3HCDRXX:1:2106:2880:9925
CAGCGCTG
+
FFFFFFFF
@A00769:11:HC3HCDRXX:1:2106:3730:9925
CAGCGCTG
+
FFFFFFFF
@A00769:11:HC3HCDRXX:1:2106:14552:9972
CAGCGCTG
+
FFFFFFFF
@A00769:11:HC3HCDRXX:1:2106:17400:9987
CAGCGCTG
+
FFFFFFFF
@A00769:11:HC3HCDRXX:1:2106:18964:10003
CAGCGCTG
+
FFFFFFFF
@A00769:11:HC3HCDRXX:1:2106:14362:10019
CAGCGCTG
+
FFFFFFFF
@A00769:11:HC3HCDRXX:1:2106:22507:10034
CAGCGCTG
+
FFFFFFFF
@A00769:11:HC3HCDRXX:1:2106:17752:10097
CAGCGCTG
+
FFFFFFFF
@A00769:11:HC3HCDRXX:1:2106:19741:10097
CAGCGCTG
+
FFFFFFFF
@A00769:11:HC3HCDRXX:1:2106:19533:10144
CAGCGCTG
+
FFFFFFFF
@A00769:11:HC3HCDRXX:1:2106:24089:10175
CAGCGCTG
+
FFFFFFFF
@A00769:11:HC3HCDRXX:1:2106:27823:10254
CAGCGCTG
+
FFFFFFFF
@A00769:11:HC3HCDRXX:1:2106:8919:10269
CAGCGCTG
+
FFFFFFFF
@A00769:11:HC3HCDRXX:1:2106:12057:10285
CAGCGCTG
+
FFFFFFFF
@A00769:11:HC3HCDRXX:1:2106:30743:10300
CAGCGCTG
+
:FF:,:FF
@A00769:11:HC3HCDRXX:1:2106:10321:10347
CAGCGCTG
+
FFFFFFFF
@A00769:11:HC3HCDRXX:1:2106:11442:10379
CAGCGCTG
+
FFFFFFFF
@A00769:11:HC3HCDRXX:1:2106:25708:10379
CAGCGCTG
+
FFFFFFFF
@A00769:11:HC3HCDRXX:1:2106:2663:10426
CAGCGCTG
+
FFFFFFFF
@A00769:11:HC3HCDRXX:1:2106:32741:10441
CAGCGCTG
+
FFFFFFFF
@A00769:11:HC3HCDRXX:1:2106:5665:10457
CAGCGCTG
+
FFFFFFFF
@A00769:11:HC3HCDRXX:1:2106:25446:10520
CAGCGCTG
+
FFFFFFFF
@A00769:11:HC3HCDRXX:1:2106:6569:10551
CAGCGCTG
+
FFFFF:FF
@A00769:11:HC3HCDRXX:1:2106:15691:10629
CAGCGCTG
+
FFFFFFF:
@A00769:11:HC3HCDRXX:1:2106:7256:10645
CAGCGCTG
+
FFFFFFFF
@A00769:11:HC3HCDRXX:1:2106:30065:10755
CAGCGCTG
+
FFFFFFFF
@A00769:11:HC3HCDRXX:1:2106:22489:10786
CAGCGCTG
+
FFFFF:F,
@A00769:11:HC3HCDRXX:1:2106:32570:10802
CAGCGCTG
+
FFFFFFFF
@A00769:11:HC3HCDRXX:1:2106:27272:10833
CAGCGCTG
+
FFFFFFFF
@A00769:11:HC3HCDRXX:1:2106:7419:10864
CAGCGCTG
+
FFFFFFFF
@A00769:11:HC3HCDRXX:1:2106:10511:10864
CAGCGCTG
+
FFFFFFFF
@A00769:11:HC3HCDRXX:1:2106:11984:10880
CAGCGCTG
+
:::FF,FF
@A00769:11:HC3HCDRXX:1:2106:29875:10895
CAGCGCTG
+
FFFFFFFF
@A00769:11:HC3HCDRXX:1:2106:32000:10911
CAGCGCTG
+
FFFFFFFF
@A00769:11:HC3HCDRXX:1:2106:22236:10942
CAGCGCTG
+
FFFF,F:F
@A00769:11:HC3HCDRXX:1:2106:25455:10942
CAGCGCTG
+
FFFFFFFF
@A00769:11:HC3HCDRXX:1:2106:27661:10974
CAGCGCTG
+
FFFFFFFF
@A00769:11:HC3HCDRXX:1:2106:18593:10989
CAGCGCTG
+
FFFFFFFF
@A00769:11:HC3HCDRXX:1:2106:28085:11021
CAGCGCTG
+
FFFFFFFF
@A00769:11:HC3HCDRXX:1:2106:6587:11052
CAGCGCTG
+
FFFFFFFF
@A00769:11:HC3HCDRXX:1:2106:22833:11068
CAGCGCTG
+
FFFFFFFF
@A00769:11:HC3HCDRXX:1:2106:29017:11099
CAGCGCTG
+
FFFFFFFF
@A00769:11:HC3HCDRXX:1:2106:15456:11130
CAGCGCTG
+
FFFFFFFF
@A00769:11:HC3HCDRXX:1:2106:26395:11130
CAGCGCTG
+
FFFFFFFF
@A00769:11:HC3HCDRXX:1:2106:23791:11162
CAGCGCTG
+
FFFFFF:F
@A00769:11:HC3HCDRXX:1:2106:7193:11224
CAGCGCTG
+
FFFFFFFF
@A00769:11:HC3HCDRXX:1:2106:16821:11240
CAGCGCTG
+
FFFFFFFF
@A00769:11:HC3HCDRXX:1:2106:13901:11256
CAGCGCTG
+
FFFFFFFF
@A00769:11:HC3HCDRXX:1:2106:6623:11303
CAGCGCTG
+
FFFFFFFF
@A00769:11:HC3HCDRXX:1:2106:28574:11303
CAGCGCTG
+
FFFFFFFF
@A00769:11:HC3HCDRXX:1:2106:22507:11318
CAGCGCTG
+
FFFFFFFF
@A00769:11:HC3HCDRXX:1:2106:26992:11318
CAGCGCTG
+
FFFFFFFF
@A00769:11:HC3HCDRXX:1:2106:25120:11397
CAGCGCTG
+
FFFFFFFF
@A00769:11:HC3HCDRXX:1:2106:6460:11428
CAGCGCTG
+
FFFFFFFF
@A00769:11:HC3HCDRXX:1:2106:13340:11443
CAGCGCTG
+
FFFFFFFF
@A00769:11:HC3HCDRXX:1:2106:21151:11443
CAGCGCTG
+
FFFFFFFF
@A00769:11:HC3HCDRXX:1:2106:23303:11537
CAGCGCTG
+
FFFFFFFF
@A00769:11:HC3HCDRXX:1:2106:24894:11569
CAGCGCTG
+
FFFFFFFF
@A00769:11:HC3HCDRXX:1:2106:13530:11616
CAGCGCTG
+
FFFFFFFF
@A00769:11:HC3HCDRXX:1:2106:25843:11647
CAGCGCTG
+
FFFFFFFF
@A00769:11:HC3HCDRXX:1:2106:11876:11663
CAGCGCTG
+
FFFFFFFF
@A00769:11:HC3HCDRXX:1:2106:26404:11678
CAGCGCTG
+
FFFFFFFF
@A00769:11:HC3HCDRXX:1:2106:6569:11741
CAGCGCTG
+
FFFFFFFF
@A00769:11:HC3HCDRXX:1:2106:23104:11788
CAGCGCTG
+
FFFFFFFF
@A00769:11:HC3HCDRXX:1:2106:11586:11913
CAGCGCTG
+
FFFFFFFF
@A00769:11:HC3HCDRXX:1:2106:24099:11945
CAGCGCTG
+
FFFFFFFF
@A00769:11:HC3HCDRXX:1:2106:32814:11945
CAGCGCTG
+
FFF,FF,,
@A00769:11:HC3HCDRXX:1:2106:18891:12038
CAGCGCTG
+
F,FFFFFF
@A00769:11:HC3HCDRXX:1:2106:27272:12054
CAGCGCTG
+
FFFFFFFF
@A00769:11:HC3HCDRXX:1:2106:14281:12070
CAGCGCTG
+
FFFFFFFF
@A00769:11:HC3HCDRXX:1:2106:24089:12085
CAGCGCTG
+
FF:FFFFF
@A00769:11:HC3HCDRXX:1:2106:1380:12117
CAGCGCTG
+
FFFFFFFF
@A00769:11:HC3HCDRXX:1:2106:14995:12117
CAGCGCTG
+
FFFFFFFF
@A00769:11:HC3HCDRXX:1:2106:28094:12132
CAGCGCTG
+
FFFFFFFF
@A00769:11:HC3HCDRXX:1:2106:23158:12164
CAGCGCTG
+
FFFFFFFF
@A00769:11:HC3HCDRXX:1:2106:31503:12242
CAGCGCTG
+
:F,F,F:F
@A00769:11:HC3HCDRXX:1:2106:27651:12273
CAGCGCTG
+
FFFFFF:F
@A00769:11:HC3HCDRXX:1:2106:24316:12289
CAGCGCTG
+
FFFFFFFF
@A00769:11:HC3HCDRXX:1:2106:4752:12320
CAGCGCTG
+
FFFFFFFF
@A00769:11:HC3HCDRXX:1:2106:20781:12367
CAGCGCTG
+
FFFFFFFF
@A00769:11:HC3HCDRXX:1:2106:5990:12399
CAGCGCTG
+
FFFFFFFF
@A00769:11:HC3HCDRXX:1:2106:5303:12430
CAGCGCTG
+
FFFFFFFF
@A00769:11:HC3HCDRXX:1:2106:2356:12461
CAGCGCTG
+
FFFFFFFF
@A00769:11:HC3HCDRXX:1:2106:16224:12493
CAGCGCTG
+
FFFFFFFF
@A00769:11:HC3HCDRXX:1:2106:12644:12524
CAGCGCTG
+
FFFFFFFF
@A00769:11:HC3HCDRXX:1:2106:31467:12524
CAGCGCTG
+
FFFFFFFF
@A00769:11:HC3HCDRXX:1:2106:8160:12555
CAGCGCTG
+
FFFFFFFF
@A00769:11:HC3HCDRXX:1:2106:16342:12633
CAGCGCTG
+
FFFFFFFF
@A00769:11:HC3HCDRXX:1:2106:28465:12649
CAGCGCTG
+
FFFFFFFF
@A00769:11:HC3HCDRXX:1:2106:13358:12665
CAGCGCTG
+
FF:FFFFF
@A00769:11:HC3HCDRXX:1:2106:6542:12696
CAGCGCTG
+
FFF,F,FF
@A00769:11:HC3HCDRXX:1:2106:23701:12727
CAGCGCTG
+
FFFFFFFF
@A00769:11:HC3HCDRXX:1:2106:29903:12759
CAGCGCTG
+
FFFF::,F
@A00769:11:HC3HCDRXX:1:2106:3965:12806
CAGCGCTG
+
FFFFFFFF
@A00769:11:HC3HCDRXX:1:2106:13612:12821
CAGCGCTG
+
FFFFFFFF
@A00769:11:HC3HCDRXX:1:2106:16893:12837
CAGCGCTG
+
F,FFFFFF
@A00769:11:HC3HCDRXX:1:2106:15691:12884
CAGCGCTG
+
FFFFFFFF
@A00769:11:HC3HCDRXX:1:2106:3730:12900
CAGCGCTG
+
FFFFFFFF
@A00769:11:HC3HCDRXX:1:2106:4734:12915
CAGCGCTG
+
FFFFFFFF
@A00769:11:HC3HCDRXX:1:2106:2935:12931
CAGCGCTG
+
FFFFFFFF
@A00769:11:HC3HCDRXX:1:2106:11008:12978
CAGCGCTG
+
FFFF:FFF
@A00769:11:HC3HCDRXX:1:2106:5602:13009
CAGCGCTG
+
FFFFFFFF
@A00769:11:HC3HCDRXX:1:2106:12943:13041
CAGCGCTG
+
FFFFFFFF
@A00769:11:HC3HCDRXX:1:2106:27986:13041
CAGCGCTG
+
FFFFFFFF
@A00769:11:HC3HCDRXX:1:2106:10050:13072
CAGCGCTG
+
FFFFFFFF
@A00769:11:HC3HCDRXX:1:2106:21495:13072
CAGCGCTG
+
FFFFFFFF
@A00769:11:HC3HCDRXX:1:2106:22019:13072
CAGCGCTG
+
FFFFFFFF
@A00769:11:HC3HCDRXX:1:2106:5195:13150
CAGCGCTG
+
FFFFFFFF
@A00769:11:HC3HCDRXX:1:2106:17237:13150
CAGCGCTG
+
FFFFFFFF
@A00769:11:HC3HCDRXX:1:2106:31647:13182
CAGCGCTG
+
FFFFFFFF
@A00769:11:HC3HCDRXX:1:2106:30156:13197
CAGCGCTG
+
FFFFFFFF
@A00769:11:HC3HCDRXX:1:2106:18439:13260
CAGCGCTG
+
FFFFFFFF
@A00769:11:HC3HCDRXX:1:2106:16034:13354
CAGCGCTG
+
FFFFFFFF
@A00769:11:HC3HCDRXX:1:2106:31729:13354
CAGCGCTG
+
FFFFF,F:
@A00769:11:HC3HCDRXX:1:2106:15203:13604
CAGCGCTG
+
FFFFFFFF
@A00769:11:HC3HCDRXX:1:2106:26214:13604
CAGCGCTG
+
FFFFFFFF
@A00769:11:HC3HCDRXX:1:2106:9625:13651
CAGCGCTG
+
FFFFFFFF
@A00769:11:HC3HCDRXX:1:2106:32334:13651
CAGCGCTG
+
FFFFFFFF
@A00769:11:HC3HCDRXX:1:2106:14579:13714
CAGCGCTG
+
FFFFFFFF
@A00769:11:HC3HCDRXX:1:2106:19768:13714
CAGCGCTG
+
FFFFFFFF
@A00769:11:HC3HCDRXX:1:2106:14389:13730
CAGCGCTG
+
FFFFFFFF
@A00769:11:HC3HCDRXX:1:2106:2302:13777
CAGCGCTG
+
FF:F:FF:
@A00769:11:HC3HCDRXX:1:2106:17002:13870
CAGCGCTG
+
FFFFFFFF
@A00769:11:HC3HCDRXX:1:2106:15284:13933
CAGCGCTG
+
FFFFFFFF
@A00769:11:HC3HCDRXX:1:2106:5493:13980
CAGCGCTG
+
FFFFFFFF
@A00769:11:HC3HCDRXX:1:2106:12165:13980
CAGCGCTG
+
FFFFFFFF
@A00769:11:HC3HCDRXX:1:2106:10737:14011
CAGCGCTG
+
FFFFFFFF
@A00769:11:HC3HCDRXX:1:2106:14009:14011
CAGCGCTG
+
F:FF:FF:
@A00769:11:HC3HCDRXX:1:2106:32615:14011
CAGCGCTG
+
FFFFFFFF
@A00769:11:HC3HCDRXX:1:2106:6578:14043
CAGCGCTG
+
FFFFFFFF
@A00769:11:HC3HCDRXX:1:2106:32678:14058
CAGCGCTG
+
FFFFFFFF
@A00769:11:HC3HCDRXX:1:2106:6271:14105
CAGCGCTG
+
FFF:FFFF
@A00769:11:HC3HCDRXX:1:2106:11053:14152
CAGCGCTG
+
FF,F::FF
@A00769:11:HC3HCDRXX:1:2106:9634:14168
CAGCGCTG
+
FFFFFFFF
@A00769:11:HC3HCDRXX:1:2106:14705:14246
CAGCGCTG
+
FFFFFFFF
@A00769:11:HC3HCDRXX:1:2106:21052:14246
CAGCGCTG
+
FFFFFFFF
@A00769:11:HC3HCDRXX:1:2106:31439:14325
CAGCGCTG
+
FF:FFFF,
@A00769:11:HC3HCDRXX:1:2106:29903:14356
CAGCGCTG
+
FFFFFFFF
@A00769:11:HC3HCDRXX:1:2106:30065:14356
CAGCGCTG
+
FFFFFFFF
@A00769:11:HC3HCDRXX:1:2106:26323:14512
CAGCGCTG
+
FFFFFFFF
@A00769:11:HC3HCDRXX:1:2106:11975:14528
CAGCGCTG
+
FFFFFFFF
@A00769:11:HC3HCDRXX:1:2106:24216:14528
CAGCGCTG
+
FFFFFFFF
@A00769:11:HC3HCDRXX:1:2106:24316:14575
CAGCGCTG
+
FFF:FFFF
@A00769:11:HC3HCDRXX:1:2106:28854:14575
CAGCGCTG
+
FFFFFFFF
@A00769:11:HC3HCDRXX:1:2106:1777:14653
CAGCGCTG
+
FFFFFFFF
@A00769:11:HC3HCDRXX:1:2106:19660:14747
CAGCGCTG
+
FFF:FFFF
@A00769:11:HC3HCDRXX:1:2106:22480:14747
CAGCGCTG
+
FFFFFFFF
@A00769:11:HC3HCDRXX:1:2106:6451:14857
CAGCGCTG
+
FFFFFF:F
@A00769:11:HC3HCDRXX:1:2106:27832:14873
CAGCGCTG
+
FFFFFFFF
@A00769:11:HC3HCDRXX:1:2106:5005:14888
CAGCGCTG
+
FFFFFFFF
@A00769:11:HC3HCDRXX:1:2106:11189:15076
CAGCGCTG
+
FFFFFFFF
@A00769:11:HC3HCDRXX:1:2106:20500:15076
CAGCGCTG
+
FFFFFFFF
@A00769:11:HC3HCDRXX:1:2106:10737:15139
CAGCGCTG
+
FFFFFFFF
@A00769:11:HC3HCDRXX:1:2106:14805:15139
CAGCGCTG
+
FFF:FFFF
@A00769:11:HC3HCDRXX:1:2106:26973:15139
CAGCGCTG
+
FFFFFFFF
@A00769:11:HC3HCDRXX:1:2106:2049:15154
CAGCGCTG
+
FFFFFFFF
@A00769:11:HC3HCDRXX:1:2106:8305:15154
CAGCGCTG
+
FFFFFFFF
@A00769:11:HC3HCDRXX:1:2106:18557:15217
CAGCGCTG
+
FFFFFFFF
@A00769:11:HC3HCDRXX:1:2106:21721:15217
CAGCGCTG
+
FFFFFFFF
@A00769:11:HC3HCDRXX:1:2106:29369:15248
CAGCGCTG
+
FFFFFFFF
@A00769:11:HC3HCDRXX:1:2106:24623:15264
CAGCGCTG
+
FFFFFFFF
@A00769:11:HC3HCDRXX:1:2106:2356:15374
CAGCGCTG
+
FFFFFF,F
@A00769:11:HC3HCDRXX:1:2106:24768:15389
CAGCGCTG
+
FFFF:FFF
@A00769:11:HC3HCDRXX:1:2106:29369:15436
CAGCGCTG
+
FFFFFFFF
@A00769:11:HC3HCDRXX:1:2106:7247:15515
CAGCGCTG
+
FFFFFFFF
@A00769:11:HC3HCDRXX:1:2106:5728:15640
CAGCGCTG
+
FFFFFFFF
@A00769:11:HC3HCDRXX:1:2106:6072:15671
CAGCGCTG
+
FFFFFFFF
@A00769:11:HC3HCDRXX:1:2106:13286:15671
CAGCGCTG
+
FFFFFFFF
@A00769:11:HC3HCDRXX:1:2106:22444:15749
CAGCGCTG
+
FFFFFFFF
@A00769:11:HC3HCDRXX:1:2106:17472:15781
CAGCGCTG
+
FF:FFFFF
@A00769:11:HC3HCDRXX:1:2106:12183:15859
CAGCGCTG
+
FFFFFFFF
@A00769:11:HC3HCDRXX:1:2106:22715:15875
CAGCGCTG
+
FFFFFFFF
@A00769:11:HC3HCDRXX:1:2106:16459:15906
CAGCGCTG
+
FF:F:FFF
@A00769:11:HC3HCDRXX:1:2106:19153:15906
CAGCGCTG
+
FFFFFFFF
@A00769:11:HC3HCDRXX:1:2106:19931:15937
CAGCGCTG
+
FFFFFFFF
@A00769:11:HC3HCDRXX:1:2106:30309:15937
CAGCGCTG
+
FFFFFFFF
@A00769:11:HC3HCDRXX:1:2106:22471:15953
CAGCGCTG
+
FFFFFFFF
@A00769:11:HC3HCDRXX:1:2106:18810:15969
CAGCGCTG
+
FFFFFFFF
@A00769:11:HC3HCDRXX:1:2106:2230:16031
CAGCGCTG
+
FFFFFFFF
@A00769:11:HC3HCDRXX:1:2106:30418:16031
CAGCGCTG
+
FFFFFFFF
@A00769:11:HC3HCDRXX:1:2106:8151:16047
CAGCGCTG
+
FFFFFFFF
@A00769:11:HC3HCDRXX:1:2106:18783:16047
CAGCGCTG
+
FFFF:FFF
@A00769:11:HC3HCDRXX:1:2106:6171:16063
CAGCGCTG
+
FF,FFF:F
@A00769:11:HC3HCDRXX:1:2106:10610:16110
CAGCGCTG
+
:FFFFFFF
@A00769:11:HC3HCDRXX:1:2106:5303:16125
CAGCGCTG
+
FFFFFFFF
@A00769:11:HC3HCDRXX:1:2106:14380:16157
CAGCGCTG
+
FFFFFFFF
@A00769:11:HC3HCDRXX:1:2106:14615:16157
CAGCGCTG
+
FFF::F:F
@A00769:11:HC3HCDRXX:1:2106:28935:16157
CAGCGCTG
+
FFFFFFFF
@A00769:11:HC3HCDRXX:1:2106:27498:16172
CAGCGCTG
+
FFFFFFFF
@A00769:11:HC3HCDRXX:1:2106:28221:16235
CAGCGCTG
+
FFFFFFFF
@A00769:11:HC3HCDRXX:1:2106:30553:16297
CAGCGCTG
+
:FFFFFFF
@A00769:11:HC3HCDRXX:1:2106:26946:16344
CAGCGCTG
+
FFFFFFFF
@A00769:11:HC3HCDRXX:1:2106:20030:16423
CAGCGCTG
+
FFFFFFFF
@A00769:11:HC3HCDRXX:1:2106:23692:16438
CAGCGCTG
+
FFFFFFFF
@A00769:11:HC3HCDRXX:1:2106:16929:16470
CAGCGCTG
+
FFFFFFFF
@A00769:11:HC3HCDRXX:1:2106:29505:16517
CAGCGCTG
+
FFFFFFFF
@A00769:11:HC3HCDRXX:1:2106:11966:16579
CAGCGCTG
+
FFFFFFFF
@A00769:11:HC3HCDRXX:1:2106:17842:16579
CAGCGCTG
+
FFFFFFFF
@A00769:11:HC3HCDRXX:1:2106:10131:16595
CAGCGCTG
+
FFFFFFFF
@A00769:11:HC3HCDRXX:1:2106:10728:16595
CAGCGCTG
+
FFFFFFFF
@A00769:11:HC3HCDRXX:1:2106:16839:16689
CAGCGCTG
+
FFFFFFFF
@A00769:11:HC3HCDRXX:1:2106:31647:16689
CAGCGCTG
+
F:FFFFFF
@A00769:11:HC3HCDRXX:1:2106:28999:16830
CAGCGCTG
+
FFFFFFFF
@A00769:11:HC3HCDRXX:1:2106:2808:16845
CAGCGCTG
+
FFFFFFFF
@A00769:11:HC3HCDRXX:1:2106:10610:16955
CAGCGCTG
+
FFFFFFFF
@A00769:11:HC3HCDRXX:1:2106:29866:16986
CAGCGCTG
+
FFFFFFFF
@A00769:11:HC3HCDRXX:1:2106:12093:17018
CAGCGCTG
+
FFFFFFFF
@A00769:11:HC3HCDRXX:1:2106:19913:17096
CAGCGCTG
+
FFFFFFFF
@A00769:11:HC3HCDRXX:1:2106:6207:17127
CAGCGCTG
+
FFFFFFFF
@A00769:11:HC3HCDRXX:1:2106:12264:17127
CAGCGCTG
+
FFFFFFFF
@A00769:11:HC3HCDRXX:1:2106:12843:17127
CAGCGCTG
+
FFFFFFFF
@A00769:11:HC3HCDRXX:1:2106:25247:17127
CAGCGCTG
+
FFFFFFFF
@A00769:11:HC3HCDRXX:1:2106:21088:17159
CAGCGCTG
+
FFFFFFFF
@A00769:11:HC3HCDRXX:1:2106:29523:17174
CAGCGCTG
+
FFFFFFFF
@A00769:11:HC3HCDRXX:1:2106:9480:17190
CAGCGCTG
+
F,::,,FF
@A00769:11:HC3HCDRXX:1:2106:3821:17284
CAGCGCTG
+
FFFFFFFF
@A00769:11:HC3HCDRXX:1:2106:10619:17347
CAGCGCTG
+
FFFFFFFF
@A00769:11:HC3HCDRXX:1:2106:20311:17347
CAGCGCTG
+
:FFFF::F
@A00769:11:HC3HCDRXX:1:2106:3983:17472
CAGCGCTG
+
F,FFFF,F
@A00769:11:HC3HCDRXX:1:2106:12111:17487
CAGCGCTG
+
FFFFFFFF
@A00769:11:HC3HCDRXX:1:2106:27642:17550
CAGCGCTG
+
FFFFFFFF
@A00769:11:HC3HCDRXX:1:2106:32036:17581
CAGCGCTG
+
FFFFFFFF
@A00769:11:HC3HCDRXX:1:2106:32859:17597
CAGCGCTG
+
FFFFFFFF
@A00769:11:HC3HCDRXX:1:2106:13033:17613
CAGCGCTG
+
FFFFFFFF
@A00769:11:HC3HCDRXX:1:2106:32841:17628
CAGCGCTG
+
:FFFFFFF
@A00769:11:HC3HCDRXX:1:2106:8043:17644
CAGCGCTG
+
F,:FF,FF
@A00769:11:HC3HCDRXX:1:2106:14913:17644
CAGCGCTG
+
FFFFFFFF
@A00769:11:HC3HCDRXX:1:2106:13684:17675
CAGCGCTG
+
FFFFFFFF
@A00769:11:HC3HCDRXX:1:2106:4273:17722
CAGCGCTG
+
FFFFFFFF
@A00769:11:HC3HCDRXX:1:2106:23981:17722
CAGCGCTG
+
FFFFFFFF
@A00769:11:HC3HCDRXX:1:2106:5466:17754
CAGCGCTG
+
FFFFFFFF
@A00769:11:HC3HCDRXX:1:2106:31458:17801
CAGCGCTG
+
FFFFFF,F
@A00769:11:HC3HCDRXX:1:2106:10113:17879
CAGCGCTG
+
FFFFFFFF
@A00769:11:HC3HCDRXX:1:2106:10899:17895
CAGCGCTG
+
FFFFFFFF
@A00769:11:HC3HCDRXX:1:2106:11134:18020
CAGCGCTG
+
FFFFFFFF
@A00769:11:HC3HCDRXX:1:2106:4544:18067
CAGCGCTG
+
FFFFFFFF
@A00769:11:HC3HCDRXX:1:2106:14733:18114
CAGCGCTG
+
FFFFFFFF
@A00769:11:HC3HCDRXX:1:2106:29541:18145
CAGCGCTG
+
FFFFFFFF
@A00769:11:HC3HCDRXX:1:2106:5556:18192
CAGCGCTG
+
FFFFFFFF
@A00769:11:HC3HCDRXX:1:2106:21404:18208
CAGCGCTG
+
FFFFFFFF
@A00769:11:HC3HCDRXX:1:2106:9019:18364
CAGCGCTG
+
FFFFFFFF
@A00769:11:HC3HCDRXX:1:2106:18249:18380
CAGCGCTG
+
FFFFFFFF
@A00769:11:HC3HCDRXX:1:2106:27760:18411
CAGCGCTG
+
:FFFFFFF
@A00769:11:HC3HCDRXX:1:2106:2880:18443
CAGCGCTG
+
FFFFFFFF
@A00769:11:HC3HCDRXX:1:2106:8947:18490
CAGCGCTG
+
FFFFFFFF
@A00769:11:HC3HCDRXX:1:2106:29460:18505
CAGCGCTG
+
FF:FFF:F
@A00769:11:HC3HCDRXX:1:2106:4426:18552
CAGCGCTG
+
FFFFFFFF
@A00769:11:HC3HCDRXX:1:2106:26621:18599
CAGCGCTG
+
FFFFFFFF
@A00769:11:HC3HCDRXX:1:2106:5692:18615
CAGCGCTG
+
FFFFFFFF
@A00769:11:HC3HCDRXX:1:2106:23909:18630
CAGCGCTG
+
FFFFFFFF
@A00769:11:HC3HCDRXX:1:2106:4246:18646
CAGCGCTG
+
FFFFFFFF
@A00769:11:HC3HCDRXX:1:2106:2311:18677
CAGCGCTG
+
FFFFFFFF
@A00769:11:HC3HCDRXX:1:2106:13440:18724
CAGCGCTG
+
FFFFFFFF
@A00769:11:HC3HCDRXX:1:2106:27073:18724
CAGCGCTG
+
FFFFFFFF
@A00769:11:HC3HCDRXX:1:2106:7789:18740
CAGCGCTG
+
FFFFFFFF
@A00769:11:HC3HCDRXX:1:2106:17716:18740
CAGCGCTG
+
FFFFFFFF
@A00769:11:HC3HCDRXX:1:2106:30192:18740
CAGCGCTG
+
FFFFFFFF
@A00769:11:HC3HCDRXX:1:2106:14787:18771
CAGCGCTG
+
FFFFFFFF
@A00769:11:HC3HCDRXX:1:2106:12897:18787
CAGCGCTG
+
FF:FFF:F
@A00769:11:HC3HCDRXX:1:2106:4318:18803
CAGCGCTG
+
FFFFFFFF
@A00769:11:HC3HCDRXX:1:2106:20916:18803
CAGCGCTG
+
FFFFFFFF
@A00769:11:HC3HCDRXX:1:2106:1796:18912
CAGCGCTG
+
FFFFFFFF
@A00769:11:HC3HCDRXX:1:2106:10646:18959
CAGCGCTG
+
FFFFFFFF
@A00769:11:HC3HCDRXX:1:2106:5294:18991
CAGCGCTG
+
FFFFFFFF
@A00769:11:HC3HCDRXX:1:2106:21522:19038
CAGCGCTG
+
FFFFFFFF
@A00769:11:HC3HCDRXX:1:2106:1533:19053
CAGCGCTG
+
FFFFFFFF
@A00769:11:HC3HCDRXX:1:2106:7889:19132
CAGCGCTG
+
FFFFFFFF
@A00769:11:HC3HCDRXX:1:2106:2926:19147
CAGCGCTG
+
FFFF:FFF
@A00769:11:HC3HCDRXX:1:2106:13349:19163
CAGCGCTG
+
FFFFFFFF
@A00769:11:HC3HCDRXX:1:2106:5927:19179
CAGCGCTG
+
FFFFFFFF
@A00769:11:HC3HCDRXX:1:2106:24487:19225
CAGCGCTG
+
FFFFFFFF
@A00769:11:HC3HCDRXX:1:2106:1868:19257
CAGCGCTG
+
FFFFFFFF
@A00769:11:HC3HCDRXX:1:2106:10095:19288
CAGCGCTG
+
:FF,FFFF
@A00769:11:HC3HCDRXX:1:2106:3631:19335
CAGCGCTG
+
FFFFFFFF
@A00769:11:HC3HCDRXX:1:2106:7627:19335
CAGCGCTG
+
FFFFFFFF
@A00769:11:HC3HCDRXX:1:2106:22697:19445
CAGCGCTG
+
FFFFFFFF
@A00769:11:HC3HCDRXX:1:2106:7455:19539
CAGCGCTG
+
FFFFFF:F
@A00769:11:HC3HCDRXX:1:2106:2618:19554
CAGCGCTG
+
FFFFFFFF
@A00769:11:HC3HCDRXX:1:2106:15835:19554
CAGCGCTG
+
FFFFFFFF
@A00769:11:HC3HCDRXX:1:2106:24885:19570
CAGCGCTG
+
FFFFFFFF
@A00769:11:HC3HCDRXX:1:2106:13277:19601
CAGCGCTG
+
FFFFFFFF
@A00769:11:HC3HCDRXX:1:2106:15501:19601
CAGCGCTG
+
FFFFFFFF
@A00769:11:HC3HCDRXX:1:2106:28221:19648
CAGCGCTG
+
FFFFFFFF
@A00769:11:HC3HCDRXX:1:2106:24542:19695
CAGCGCTG
+
FFFFFFFF
@A00769:11:HC3HCDRXX:1:2106:19750:19727
CAGCGCTG
+
FFFFFFFF
@A00769:11:HC3HCDRXX:1:2106:30861:19742
CAGCGCTG
+
FFFFFFFF
@A00769:11:HC3HCDRXX:1:2106:24415:19758
CAGCGCTG
+
FFFFFFFF
@A00769:11:HC3HCDRXX:1:2106:30481:19774
CAGCGCTG
+
FFFFFFFF
@A00769:11:HC3HCDRXX:1:2106:14154:19805
CAGCGCTG
+
FFFF:FFF
@A00769:11:HC3HCDRXX:1:2106:23077:19852
CAGCGCTG
+
FFFFFFFF
@A00769:11:HC3HCDRXX:1:2106:25039:19867
CAGCGCTG
+
FFFFFFFF
@A00769:11:HC3HCDRXX:1:2106:30499:19867
CAGCGCTG
+
FFFFFFFF
@A00769:11:HC3HCDRXX:1:2106:29188:19914
CAGCGCTG
+
FFFFFFFF
@A00769:11:HC3HCDRXX:1:2106:30779:19977
CAGCGCTG
+
FFFFFF,F
@A00769:11:HC3HCDRXX:1:2106:18421:20024
CAGCGCTG
+
FFFFFFFF
@A00769:11:HC3HCDRXX:1:2106:2392:20040
CAGCGCTG
+
FFFFFFFF
@A00769:11:HC3HCDRXX:1:2106:31168:20055
CAGCGCTG
+
F:FFFFF:
@A00769:11:HC3HCDRXX:1:2106:19407:20102
CAGCGCTG
+
FFFFFFFF
@A00769:11:HC3HCDRXX:1:2106:24894:20118
CAGCGCTG
+
FFFFFFFF
@A00769:11:HC3HCDRXX:1:2106:18945:20212
CAGCGCTG
+
FFFFFFFF
@A00769:11:HC3HCDRXX:1:2106:13367:20228
CAGCGCTG
+
FFFFFFFF
@A00769:11:HC3HCDRXX:1:2106:2428:20259
CAGCGCTG
+
:F,FFF:F
@A00769:11:HC3HCDRXX:1:2106:16242:20290
CAGCGCTG
+
FFFFFFFF
@A00769:11:HC3HCDRXX:1:2106:30120:20306
CAGCGCTG
+
FFFFFFFF
@A00769:11:HC3HCDRXX:1:2106:6171:20322
CAGCGCTG
+
FF,F:FFF
@A00769:11:HC3HCDRXX:1:2106:19678:20353
CAGCGCTG
+
FFFFFFFF
@A00769:11:HC3HCDRXX:1:2106:21847:20415
CAGCGCTG
+
FFFFFFFF
@A00769:11:HC3HCDRXX:1:2106:21513:20431
CAGCGCTG
+
FFFFFFFF
@A00769:11:HC3HCDRXX:1:2106:19859:20603
CAGCGCTG
+
FFFFFFFF
@A00769:11:HC3HCDRXX:1:2106:4372:20619
CAGCGCTG
+
FFFFFFFF
@A00769:11:HC3HCDRXX:1:2106:22164:20619
CAGCGCTG
+
FFFFFFFF
@A00769:11:HC3HCDRXX:1:2106:2799:20650
CAGCGCTG
+
FFFFFFFF
@A00769:11:HC3HCDRXX:1:2106:1398:20666
CAGCGCTG
+
FFFFFFFF
@A00769:11:HC3HCDRXX:1:2106:15709:20682
CAGCGCTG
+
FFFFFFFF
@A00769:11:HC3HCDRXX:1:2106:11722:20697
CAGCGCTG
+
FFFFFFFF
@A00769:11:HC3HCDRXX:1:2106:11975:20729
CAGCGCTG
+
FFFFFFFF
@A00769:11:HC3HCDRXX:1:2106:21459:20744
CAGCGCTG
+
FFFFFFFF
@A00769:11:HC3HCDRXX:1:2106:7798:20760
CAGCGCTG
+
FFFFFFFF
@A00769:11:HC3HCDRXX:1:2106:7039:20854
CAGCGCTG
+
FFFFFFFF
@A00769:11:HC3HCDRXX:1:2106:32814:20964
CAGCGCTG
+
FFFFFFFF
@A00769:11:HC3HCDRXX:1:2106:1759:20979
CAGCGCTG
+
FFFFFFFF
@A00769:11:HC3HCDRXX:1:2106:15971:20979
CAGCGCTG
+
:F:FFF,:
@A00769:11:HC3HCDRXX:1:2106:28113:20995
CAGCGCTG
+
FFFFFFFF
@A00769:11:HC3HCDRXX:1:2106:8115:21026
CAGCGCTG
+
FFFFFFFF
@A00769:11:HC3HCDRXX:1:2106:31277:21026
CAGCGCTG
+
FFFFFFFF
@A00769:11:HC3HCDRXX:1:2106:9507:21120
CAGCGCTG
+
FFFFFFFF
@A00769:11:HC3HCDRXX:1:2106:23122:21151
CAGCGCTG
+
FFFFFFFF
@A00769:11:HC3HCDRXX:1:2106:30581:21167
CAGCGCTG
+
FFFFFFFF
@A00769:11:HC3HCDRXX:1:2106:21540:21198
CAGCGCTG
+
FFF:FFFF
@A00769:11:HC3HCDRXX:1:2106:20356:21245
CAGCGCTG
+
FFFFFFFF
@A00769:11:HC3HCDRXX:1:2106:26106:21245
CAGCGCTG
+
FFFFFFFF
@A00769:11:HC3HCDRXX:1:2106:32696:21292
CAGCGCTG
+
FFFFFFFF
@A00769:11:HC3HCDRXX:1:2106:23954:21308
CAGCGCTG
+
FFFFFFFF
@A00769:11:HC3HCDRXX:1:2106:6316:21324
CAGCGCTG
+
FFFFFFFF
@A00769:11:HC3HCDRXX:1:2106:22336:21418
CAGCGCTG
+
FFFFFFFF
@A00769:11:HC3HCDRXX:1:2106:20103:21433
CAGCGCTG
+
FFFFFFFF
@A00769:11:HC3HCDRXX:1:2106:9191:21449
CAGCGCTG
+
FFF,::FF
@A00769:11:HC3HCDRXX:1:2106:21133:21465
CAGCGCTG
+
FFFFFFFF
@A00769:11:HC3HCDRXX:1:2106:4092:21480
CAGCGCTG
+
FFFFFFFF
@A00769:11:HC3HCDRXX:1:2106:12301:21512
CAGCGCTG
+
FFFFFFFF
@A00769:11:HC3HCDRXX:1:2106:15799:21527
CAGCGCTG
+
FFFFFFFF
@A00769:11:HC3HCDRXX:1:2106:30563:21543
CAGCGCTG
+
FFFFFFFF
@A00769:11:HC3HCDRXX:1:2106:17689:21574
CAGCGCTG
+
FFFFFFFF
@A00769:11:HC3HCDRXX:1:2106:9616:21621
CAGCGCTG
+
FFFFFFFF
@A00769:11:HC3HCDRXX:1:2106:17589:21652
CAGCGCTG
+
FFFFFFFF
@A00769:11:HC3HCDRXX:1:2106:2166:21746
CAGCGCTG
+
FFFFFFFF
@A00769:11:HC3HCDRXX:1:2106:4851:21762
CAGCGCTG
+
,F:F:F,F
@A00769:11:HC3HCDRXX:1:2106:5104:21825
CAGCGCTG
+
FFFFFFFF
@A00769:11:HC3HCDRXX:1:2106:9254:21903
CAGCGCTG
+
FFFFFFFF
@A00769:11:HC3HCDRXX:1:2106:3206:21919
CAGCGCTG
+
FF:,FFFF
@A00769:11:HC3HCDRXX:1:2106:16378:21966
CAGCGCTG
+
FFFFFFFF
@A00769:11:HC3HCDRXX:1:2106:31060:22122
CAGCGCTG
+
FFFFFFFF
@A00769:11:HC3HCDRXX:1:2106:16568:22169
CAGCGCTG
+
FFFFFFFF
@A00769:11:HC3HCDRXX:1:2106:32154:22169
CAGCGCTG
+
FFFFFFFF
@A00769:11:HC3HCDRXX:1:2106:10050:22185
CAGCGCTG
+
FFFFFFFF
@A00769:11:HC3HCDRXX:1:2106:12201:22216
CAGCGCTG
+
FFFFFFFF
@A00769:11:HC3HCDRXX:1:2106:20781:22294
CAGCGCTG
+
FFFFFFFF
@A00769:11:HC3HCDRXX:1:2106:32588:22326
CAGCGCTG
+
FFFFFFFF
@A00769:11:HC3HCDRXX:1:2106:1678:22341
CAGCGCTG
+
FFFFFFFF
@A00769:11:HC3HCDRXX:1:2106:9688:22435
CAGCGCTG
+
FFFFFFFF
@A00769:11:HC3HCDRXX:1:2106:12029:22451
CAGCGCTG
+
FFFFFFFF
@A00769:11:HC3HCDRXX:1:2106:31394:22451
CAGCGCTG
+
FFFFFFFF
@A00769:11:HC3HCDRXX:1:2106:10737:22467
CAGCGCTG
+
FFFFFFFF
@A00769:11:HC3HCDRXX:1:2106:3079:22482
CAGCGCTG
+
FFFFFFFF
@A00769:11:HC3HCDRXX:1:2106:30264:22529
CAGCGCTG
+
FFFFFFFF
@A00769:11:HC3HCDRXX:1:2106:2989:22576
CAGCGCTG
+
FFFFFFFF
@A00769:11:HC3HCDRXX:1:2106:15619:22592
CAGCGCTG
+
FFFFFFFF
@A00769:11:HC3HCDRXX:1:2106:27950:22592
CAGCGCTG
+
:F,FFFFF
@A00769:11:HC3HCDRXX:1:2106:18249:22639
CAGCGCTG
+
FFFFFFFF
@A00769:11:HC3HCDRXX:1:2106:10990:22654
CAGCGCTG
+
FFFFFFFF
@A00769:11:HC3HCDRXX:1:2106:14290:22827
CAGCGCTG
+
FFFFFFFF
@A00769:11:HC3HCDRXX:1:2106:14091:22858
CAGCGCTG
+
:FFFFFFF
@A00769:11:HC3HCDRXX:1:2106:14823:22874
CAGCGCTG
+
FFFFFFFF
@A00769:11:HC3HCDRXX:1:2106:29830:22905
CAGCGCTG
+
FFFFFFFF
@A00769:11:HC3HCDRXX:1:2106:3794:22936
CAGCGCTG
+
FFFFFFFF
@A00769:11:HC3HCDRXX:1:2106:13973:22968
CAGCGCTG
+
FF,,FFFF
@A00769:11:HC3HCDRXX:1:2106:14913:22968
CAGCGCTG
+
FFFFFFFF
@A00769:11:HC3HCDRXX:1:2106:20175:22999
CAGCGCTG
+
FFFFFFFF
@A00769:11:HC3HCDRXX:1:2106:5891:23030
CAGCGCTG
+
FFFFFFFF
@A00769:11:HC3HCDRXX:1:2106:14769:23093
CAGCGCTG
+
FFFFFFFF
@A00769:11:HC3HCDRXX:1:2106:14398:23109
CAGCGCTG
+
FFFFFFFF
@A00769:11:HC3HCDRXX:1:2106:26106:23187
CAGCGCTG
+
FFFFFFFF
@A00769:11:HC3HCDRXX:1:2106:9950:23202
CAGCGCTG
+
FFFFFF:F
@A00769:11:HC3HCDRXX:1:2106:4670:23265
CAGCGCTG
+
FFFFFFFF
@A00769:11:HC3HCDRXX:1:2106:10456:23328
CAGCGCTG
+
FFFFFFFF
@A00769:11:HC3HCDRXX:1:2106:2853:23375
CAGCGCTG
+
FFFFFFFF
@A00769:11:HC3HCDRXX:1:2106:7536:23406
CAGCGCTG
+
FFFFFFFF
@A00769:11:HC3HCDRXX:1:2106:29930:23422
CAGCGCTG
+
FFFFFFFF
@A00769:11:HC3HCDRXX:1:2106:1235:23484
CAGCGCTG
+
FFFFFFFF
@A00769:11:HC3HCDRXX:1:2106:22788:23516
CAGCGCTG
+
FFFFFFFF
@A00769:11:HC3HCDRXX:1:2106:1461:23531
CAGCGCTG
+
FFFFFFFF
@A00769:11:HC3HCDRXX:1:2106:29161:23531
CAGCGCTG
+
FFFFFFFF
@A00769:11:HC3HCDRXX:1:2106:8712:23625
CAGCGCTG
+
FFFFFFFF
@A00769:11:HC3HCDRXX:1:2106:31439:23625
CAGCGCTG
+
FFFFFFFF
@A00769:11:HC3HCDRXX:1:2106:10203:23641
CAGCGCTG
+
FFFFFFFF
@A00769:11:HC3HCDRXX:1:2106:1850:23672
CAGCGCTG
+
FFFFFFFF
@A00769:11:HC3HCDRXX:1:2106:7075:23672
CAGCGCTG
+
FFFFFFFF
@A00769:11:HC3HCDRXX:1:2106:20952:23719
CAGCGCTG
+
FFFFFFFF
@A00769:11:HC3HCDRXX:1:2106:2935:23735
CAGCGCTG
+
FFF:F:FF
@A00769:11:HC3HCDRXX:1:2106:4833:23735
CAGCGCTG
+
FFFFFFFF
@A00769:11:HC3HCDRXX:1:2106:1488:23923
CAGCGCTG
+
FF,FFFFF
@A00769:11:HC3HCDRXX:1:2106:29143:23938
CAGCGCTG
+
FFFFFFFF
@A00769:11:HC3HCDRXX:1:2106:10764:23954
CAGCGCTG
+
FFFFFFFF
@A00769:11:HC3HCDRXX:1:2106:6940:23970
CAGCGCTG
+
FFFFFFFF
@A00769:11:HC3HCDRXX:1:2106:25120:24017
CAGCGCTG
+
FFFFFFFF
@A00769:11:HC3HCDRXX:1:2106:2428:24111
CAGCGCTG
+
FFFFFFFF
@A00769:11:HC3HCDRXX:1:2106:25626:24111
CAGCGCTG
+
FFFFFFFF
@A00769:11:HC3HCDRXX:1:2106:18059:24189
CAGCGCTG
+
FFFFFFFF
@A00769:11:HC3HCDRXX:1:2106:18087:24205
CAGCGCTG
+
FFFFFFFF
@A00769:11:HC3HCDRXX:1:2106:29451:24220
CAGCGCTG
+
FFFFFFFF
@A00769:11:HC3HCDRXX:1:2106:6515:24330
CAGCGCTG
+
FFFFFFFF
@A00769:11:HC3HCDRXX:1:2106:11162:24330
CAGCGCTG
+
FFFFFFFF
@A00769:11:HC3HCDRXX:1:2106:29921:24345
CAGCGCTG
+
FFF:FFFF
@A00769:11:HC3HCDRXX:1:2106:14995:24361
CAGCGCTG
+
FFFFFFFF
@A00769:11:HC3HCDRXX:1:2106:21811:24392
CAGCGCTG
+
FFFFFFFF
@A00769:11:HC3HCDRXX:1:2106:17508:24424
CAGCGCTG
+
FFFFFFFF
@A00769:11:HC3HCDRXX:1:2106:26657:24424
CAGCGCTG
+
FFFFFFFF
@A00769:11:HC3HCDRXX:1:2106:10791:24471
CAGCGCTG
+
FFFFFFFF
@A00769:11:HC3HCDRXX:1:2106:24433:24549
CAGCGCTG
+
FFFFFFFF
@A00769:11:HC3HCDRXX:1:2106:2275:24596
CAGCGCTG
+
FFFFFFFF
@A00769:11:HC3HCDRXX:1:2106:8766:24690
CAGCGCTG
+
FFFFFFFF
@A00769:11:HC3HCDRXX:1:2106:2121:24706
CAGCGCTG
+
FFFFFFFF
@A00769:11:HC3HCDRXX:1:2106:22634:24721
CAGCGCTG
+
FFFFFFFF
@A00769:11:HC3HCDRXX:1:2106:18792:24737
CAGCGCTG
+
FFFFFFFF
@A00769:11:HC3HCDRXX:1:2106:24234:24737
CAGCGCTG
+
FFFFF,,F
@A00769:11:HC3HCDRXX:1:2106:30508:24768
CAGCGCTG
+
FFFFFF:F
@A00769:11:HC3HCDRXX:1:2106:3405:24799
CAGCGCTG
+
FFFFFFFF
@A00769:11:HC3HCDRXX:1:2106:9164:24846
CAGCGCTG
+
FFFFFFFF
@A00769:11:HC3HCDRXX:1:2106:32886:24846
CAGCGCTG
+
FFFFFFFF
@A00769:11:HC3HCDRXX:1:2106:13937:24878
CAGCGCTG
+
FFFFFFFF
@A00769:11:HC3HCDRXX:1:2106:19397:24878
CAGCGCTG
+
FFFFFFFF
@A00769:11:HC3HCDRXX:1:2106:31729:25003
CAGCGCTG
+
FFFFFFFF
@A00769:11:HC3HCDRXX:1:2106:8079:25066
CAGCGCTG
+
FF:F,FFF
@A00769:11:HC3HCDRXX:1:2106:28411:25144
CAGCGCTG
+
FFFFFFFF
@A00769:11:HC3HCDRXX:1:2106:16830:25254
CAGCGCTG
+
FFFFFFFF
@A00769:11:HC3HCDRXX:1:2106:28239:25254
CAGCGCTG
+
FFFFFFFF
@A00769:11:HC3HCDRXX:1:2106:4652:25300
CAGCGCTG
+
FFFFFFFF
@A00769:11:HC3HCDRXX:1:2106:10004:25300
CAGCGCTG
+
FFFFFFFF
@A00769:11:HC3HCDRXX:1:2106:4942:25332
CAGCGCTG
+
F:FFFFFF
@A00769:11:HC3HCDRXX:1:2106:32904:25347
CAGCGCTG
+
FF,FFFFF
@A00769:11:HC3HCDRXX:1:2106:22643:25363
CAGCGCTG
+
FFFFFFFF
@A00769:11:HC3HCDRXX:1:2106:20952:25379
CAGCGCTG
+
FFFFFFFF
@A00769:11:HC3HCDRXX:1:2106:14995:25426
CAGCGCTG
+
FFFFFFFF
@A00769:11:HC3HCDRXX:1:2106:6967:25457
CAGCGCTG
+
FFFFFFFF
@A00769:11:HC3HCDRXX:1:2106:31421:25473
CAGCGCTG
+
FFFFFFFF
@A00769:11:HC3HCDRXX:1:2106:21486:25520
CAGCGCTG
+
FFFFFFFF
@A00769:11:HC3HCDRXX:1:2106:17535:25535
CAGCGCTG
+
FFFFFFFF
@A00769:11:HC3HCDRXX:1:2106:16694:25614
CAGCGCTG
+
FFFFFFFF
@A00769:11:HC3HCDRXX:1:2106:20699:25661
CAGCGCTG
+
FFFFFFFF
@A00769:11:HC3HCDRXX:1:2106:21432:25708
CAGCGCTG
+
FFFFFFFF
@A00769:11:HC3HCDRXX:1:2106:15456:25723
CAGCGCTG
+
FFFFFFFF
@A00769:11:HC3HCDRXX:1:2106:5864:25739
CAGCGCTG
+
FFFFFF:F
@A00769:11:HC3HCDRXX:1:2106:6207:25739
CAGCGCTG
+
FFFFFFFF
@A00769:11:HC3HCDRXX:1:2106:19352:25801
CAGCGCTG
+
FFFFFFFF
@A00769:11:HC3HCDRXX:1:2106:9362:25848
CAGCGCTG
+
FFFFFFFF
@A00769:11:HC3HCDRXX:1:2106:32615:25880
CAGCGCTG
+
FFFFFFFF
@A00769:11:HC3HCDRXX:1:2106:27154:26005
CAGCGCTG
+
FFFFFFFF
@A00769:11:HC3HCDRXX:1:2106:7509:26052
CAGCGCTG
+
FFFFFFFF
@A00769:11:HC3HCDRXX:1:2106:4625:26130
CAGCGCTG
+
FFFFFFFF
@A00769:11:HC3HCDRXX:1:2106:4996:26146
CAGCGCTG
+
FFFFFFFF
@A00769:11:HC3HCDRXX:1:2106:29948:26146
CAGCGCTG
+
FFFFFF:F
@A00769:11:HC3HCDRXX:1:2106:28628:26209
CAGCGCTG
+
FF:F::FF
@A00769:11:HC3HCDRXX:1:2106:1642:26224
CAGCGCTG
+
FFFFFFFF
@A00769:11:HC3HCDRXX:1:2106:7681:26287
CAGCGCTG
+
FFFFFFFF
@A00769:11:HC3HCDRXX:1:2106:11252:26303
CAGCGCTG
+
FFFFFFFF
@A00769:11:HC3HCDRXX:1:2106:19099:26365
CAGCGCTG
+
FFFFFFFF
@A00769:11:HC3HCDRXX:1:2106:17291:26396
CAGCGCTG
+
FFFFFFFF
@A00769:11:HC3HCDRXX:1:2106:20880:26412
CAGCGCTG
+
F:FFFF:F
@A00769:11:HC3HCDRXX:1:2106:8684:26428
CAGCGCTG
+
FFFFFFFF
@A00769:11:HC3HCDRXX:1:2106:14724:26428
CAGCGCTG
+
F:::FFFF
@A00769:11:HC3HCDRXX:1:2106:8675:26443
CAGCGCTG
+
FFFFFF:F
@A00769:11:HC3HCDRXX:1:2106:30300:26443
CAGCGCTG
+
FFFFFFFF
@A00769:11:HC3HCDRXX:1:2106:22869:26475
CAGCGCTG
+
FFFFFFFF
@A00769:11:HC3HCDRXX:1:2106:28745:26475
CAGCGCTG
+
FFFFFFFF
@A00769:11:HC3HCDRXX:1:2106:6045:26522
CAGCGCTG
+
FFFFFFFF
@A00769:11:HC3HCDRXX:1:2106:4896:26600
CAGCGCTG
+
FFFFFFFF
@A00769:11:HC3HCDRXX:1:2106:12400:26600
CAGCGCTG
+
FFFFFFFF
@A00769:11:HC3HCDRXX:1:2106:15248:26616
CAGCGCTG
+
FFFFFFFF
@A00769:11:HC3HCDRXX:1:2106:8847:26647
CAGCGCTG
+
FFFFFFFF
@A00769:11:HC3HCDRXX:1:2106:21242:26694
CAGCGCTG
+
FFFFFFFF
@A00769:11:HC3HCDRXX:1:2106:14398:26710
CAGCGCTG
+
FFFFFFFF
@A00769:11:HC3HCDRXX:1:2106:14642:26725
CAGCGCTG
+
FFFFFFFF
@A00769:11:HC3HCDRXX:1:2106:29035:26725
CAGCGCTG
+
FFFFFFFF
@A00769:11:HC3HCDRXX:1:2106:32542:26725
CAGCGCTG
+
FFFFFFFF
@A00769:11:HC3HCDRXX:1:2106:14434:26772
CAGCGCTG
+
FFFFFFFF
@A00769:11:HC3HCDRXX:1:2106:7093:26804
CAGCGCTG
+
FFFFFFFF
@A00769:11:HC3HCDRXX:1:2106:28483:26804
CAGCGCTG
+
FFFFFFFF
@A00769:11:HC3HCDRXX:1:2106:1416:26866
CAGCGCTG
+
FFFFFFFF
@A00769:11:HC3HCDRXX:1:2106:28881:26960
CAGCGCTG
+
FFFFFFFF
@A00769:11:HC3HCDRXX:1:2106:6171:27023
CAGCGCTG
+
FFFFFFFF
@A00769:11:HC3HCDRXX:1:2106:2528:27038
CAGCGCTG
+
FFFFFFFF
@A00769:11:HC3HCDRXX:1:2106:17246:27038
CAGCGCTG
+
FFFFFFFF
@A00769:11:HC3HCDRXX:1:2106:2781:27070
CAGCGCTG
+
FFFFFFFF
@A00769:11:HC3HCDRXX:1:2106:4580:27117
CAGCGCTG
+
FFFFFFFF
@A00769:11:HC3HCDRXX:1:2106:21793:27148
CAGCGCTG
+
FFF::FF:
@A00769:11:HC3HCDRXX:1:2106:3613:27164
CAGCGCTG
+
FFFFFFFF
@A00769:11:HC3HCDRXX:1:2106:22634:27164
CAGCGCTG
+
FFFFFFFF
@A00769:11:HC3HCDRXX:1:2106:5791:27211
CAGCGCTG
+
FFFFFFFF
@A00769:11:HC3HCDRXX:1:2106:22806:27211
CAGCGCTG
+
FFFFFFFF
@A00769:11:HC3HCDRXX:1:2106:23674:27211
CAGCGCTG
+
FFFFFFFF
@A00769:11:HC3HCDRXX:1:2106:17806:27226
CAGCGCTG
+
FFFFFFFF
@A00769:11:HC3HCDRXX:1:2106:22733:27367
CAGCGCTG
+
FFFFFFFF
@A00769:11:HC3HCDRXX:1:2106:11912:27383
CAGCGCTG
+
FFFFFFFF
@A00769:11:HC3HCDRXX:1:2106:12726:27383
CAGCGCTG
+
,F:FFFFF
@A00769:11:HC3HCDRXX:1:2106:18448:27398
CAGCGCTG
+
FFFFFFFF
@A00769:11:HC3HCDRXX:1:2106:8061:27445
CAGCGCTG
+
:FFFFFFF
@A00769:11:HC3HCDRXX:1:2106:26124:27445
CAGCGCTG
+
FFFFFFFF
@A00769:11:HC3HCDRXX:1:2106:18945:27508
CAGCGCTG
+
FFFFFFFF
@A00769:11:HC3HCDRXX:1:2106:18358:27524
CAGCGCTG
+
FFFFFFFF
@A00769:11:HC3HCDRXX:1:2106:27579:27524
CAGCGCTG
+
FFFFFFFF
@A00769:11:HC3HCDRXX:1:2106:17119:27539
CAGCGCTG
+
FFFFFFFF
@A00769:11:HC3HCDRXX:1:2106:27841:27571
CAGCGCTG
+
F:FF::FF
@A00769:11:HC3HCDRXX:1:2106:2474:27602
CAGCGCTG
+
,F::F:::
@A00769:11:HC3HCDRXX:1:2106:10013:27665
CAGCGCTG
+
FFFFFFFF
@A00769:11:HC3HCDRXX:1:2106:10158:27665
CAGCGCTG
+
FF,F:FFF
@A00769:11:HC3HCDRXX:1:2106:24153:27665
CAGCGCTG
+
FFFFFFFF
@A00769:11:HC3HCDRXX:1:2106:12852:27759
CAGCGCTG
+
F:FFFF:F
@A00769:11:HC3HCDRXX:1:2106:15817:27853
CAGCGCTG
+
FFFFFFFF
@A00769:11:HC3HCDRXX:1:2106:15013:27868
CAGCGCTG
+
FFFFFFFF
@A00769:11:HC3HCDRXX:1:2106:20139:27884
CAGCGCTG
+
FFFFFFFF
@A00769:11:HC3HCDRXX:1:2106:21242:27915
CAGCGCTG
+
FFFFFFFF
@A00769:11:HC3HCDRXX:1:2106:1732:27946
CAGCGCTG
+
FFFFFFFF
@A00769:11:HC3HCDRXX:1:2106:23222:27993
CAGCGCTG
+
FFFFFFFF
@A00769:11:HC3HCDRXX:1:2106:1470:28056
CAGCGCTG
+
FFF:FFFF
@A00769:11:HC3HCDRXX:1:2106:5647:28056
CAGCGCTG
+
FFFFFFFF
@A00769:11:HC3HCDRXX:1:2106:32054:28072
CAGCGCTG
+
FFFFFF:F
@A00769:11:HC3HCDRXX:1:2106:2980:28103
CAGCGCTG
+
FFFFFFFF
@A00769:11:HC3HCDRXX:1:2106:32868:28103
CAGCGCTG
+
FFFFFFFF
@A00769:11:HC3HCDRXX:1:2106:12735:28119
CAGCGCTG
+
FFFFFF:F
@A00769:11:HC3HCDRXX:1:2106:15899:28119
CAGCGCTG
+
FFFFFFFF
@A00769:11:HC3HCDRXX:1:2106:32081:28213
CAGCGCTG
+
FFFFFFFF
@A00769:11:HC3HCDRXX:1:2106:32253:28228
CAGCGCTG
+
FFFFFFFF
@A00769:11:HC3HCDRXX:1:2106:29215:28260
CAGCGCTG
+
FFFFFFFF
@A00769:11:HC3HCDRXX:1:2106:22336:28307
CAGCGCTG
+
FF,FF:FF
@A00769:11:HC3HCDRXX:1:2106:32624:28307
CAGCGCTG
+
FFFFFFFF
@A00769:11:HC3HCDRXX:1:2106:14281:28354
CAGCGCTG
+
FFFFFFFF
@A00769:11:HC3HCDRXX:1:2106:18322:28369
CAGCGCTG
+
FFFFFFFF
@A00769:11:HC3HCDRXX:1:2106:28013:28369
CAGCGCTG
+
FFFFFFFF
@A00769:11:HC3HCDRXX:1:2106:30219:28369
CAGCGCTG
+
FFFFFFFF
@A00769:11:HC3HCDRXX:1:2106:8766:28385
CAGCGCTG
+
FF,FFF:F
@A00769:11:HC3HCDRXX:1:2106:2230:28401
CAGCGCTG
+
FFFFFFFF
@A00769:11:HC3HCDRXX:1:2106:11496:28416
CAGCGCTG
+
FFFFFFFF
@A00769:11:HC3HCDRXX:1:2106:9037:28447
CAGCGCTG
+
FFFFFFFF
@A00769:11:HC3HCDRXX:1:2106:21531:28447
CAGCGCTG
+
FFFFFFFF
@A00769:11:HC3HCDRXX:1:2106:11406:28510
CAGCGCTG
+
FFFFFFFF
@A00769:11:HC3HCDRXX:1:2106:21531:28510
CAGCGCTG
+
FFFFFFFF
@A00769:11:HC3HCDRXX:1:2106:25147:28510
CAGCGCTG
+
FFFFFFFF
@A00769:11:HC3HCDRXX:1:2106:18710:28604
CAGCGCTG
+
FFFFFFFF
@A00769:11:HC3HCDRXX:1:2106:15926:28635
CAGCGCTG
+
FFFFFFFF
@A00769:11:HC3HCDRXX:1:2106:3369:28651
CAGCGCTG
+
:F::,FF:
@A00769:11:HC3HCDRXX:1:2106:10411:28667
CAGCGCTG
+
FFFFFFFF
@A00769:11:HC3HCDRXX:1:2106:13015:28667
CAGCGCTG
+
FFFFFFFF
@A00769:11:HC3HCDRXX:1:2106:30807:28667
CAGCGCTG
+
FFFFFFFF
@A00769:11:HC3HCDRXX:1:2106:1497:28729
CAGCGCTG
+
FFFFFFFF
@A00769:11:HC3HCDRXX:1:2106:22851:28729
CAGCGCTG
+
FFFFFFFF
@A00769:11:HC3HCDRXX:1:2106:8892:28792
CAGCGCTG
+
FFFFFFFF
@A00769:11:HC3HCDRXX:1:2106:9453:28792
CAGCGCTG
+
FFFFFF,F
@A00769:11:HC3HCDRXX:1:2106:3269:28823
CAGCGCTG
+
FFFFFFFF
@A00769:11:HC3HCDRXX:1:2106:3766:28870
CAGCGCTG
+
FFFFFFFF
@A00769:11:HC3HCDRXX:1:2106:16893:28902
CAGCGCTG
+
FFFFFFFF
@A00769:11:HC3HCDRXX:1:2106:15989:28964
CAGCGCTG
+
FFFFFFFF
@A00769:11:HC3HCDRXX:1:2106:11749:28980
CAGCGCTG
+
FFFFFFFF
@A00769:11:HC3HCDRXX:1:2106:25889:28980
CAGCGCTG
+
FFFFFFFF
@A00769:11:HC3HCDRXX:1:2106:21305:28995
CAGCGCTG
+
FFFFFFFF
@A00769:11:HC3HCDRXX:1:2106:1787:29042
CAGCGCTG
+
FFFFFFFF
@A00769:11:HC3HCDRXX:1:2106:26793:29074
CAGCGCTG
+
FF:FFFFF
@A00769:11:HC3HCDRXX:1:2106:6099:29089
CAGCGCTG
+
FFFFFFFF
@A00769:11:HC3HCDRXX:1:2106:9860:29089
CAGCGCTG
+
FFFFFFFF
@A00769:11:HC3HCDRXX:1:2106:4842:29105
CAGCGCTG
+
FFFFFFFF
@A00769:11:HC3HCDRXX:1:2106:24008:29199
CAGCGCTG
+
FFFFFFFF
@A00769:11:HC3HCDRXX:1:2106:5321:29246
CAGCGCTG
+
FFFFFFFF
@A00769:11:HC3HCDRXX:1:2106:31693:29262
CAGCGCTG
+
FFFFFFFF
@A00769:11:HC3HCDRXX:1:2106:13069:29356
CAGCGCTG
+
FFFFFFFF
@A00769:11:HC3HCDRXX:1:2106:25943:29387
CAGCGCTG
+
FFFFFFFF
@A00769:11:HC3HCDRXX:1:2106:13322:29450
CAGCGCTG
+
FFFFFFFF
@A00769:11:HC3HCDRXX:1:2106:23520:29543
CAGCGCTG
+
FFF,FF:F
@A00769:11:HC3HCDRXX:1:2106:28601:29575
CAGCGCTG
+
FFFFFFFF
@A00769:11:HC3HCDRXX:1:2106:17345:29590
CAGCGCTG
+
FFFFFFFF
@A00769:11:HC3HCDRXX:1:2106:24994:29590
CAGCGCTG
+
FFFFFFFF
@A00769:11:HC3HCDRXX:1:2106:22824:29622
CAGCGCTG
+
FFFFFFFF
@A00769:11:HC3HCDRXX:1:2106:6352:29653
CAGCGCTG
+
FFFFFFFF
@A00769:11:HC3HCDRXX:1:2106:15483:29778
CAGCGCTG
+
FFFFFFFF
@A00769:11:HC3HCDRXX:1:2106:16586:29810
CAGCGCTG
+
FFFFFFFF
@A00769:11:HC3HCDRXX:1:2106:5611:29841
CAGCGCTG
+
FFFFFFFF
@A00769:11:HC3HCDRXX:1:2106:24641:29857
CAGCGCTG
+
FFFFFFF:
@A00769:11:HC3HCDRXX:1:2106:3025:29872
CAGCGCTG
+
FFFF:FFF
@A00769:11:HC3HCDRXX:1:2106:5385:29888
CAGCGCTG
+
FFFFFFFF
@A00769:11:HC3HCDRXX:1:2106:12048:29904
CAGCGCTG
+
FFFFFFFF
@A00769:11:HC3HCDRXX:1:2106:24975:29935
CAGCGCTG
+
FFFFFFFF
@A00769:11:HC3HCDRXX:1:2106:32570:29935
CAGCGCTG
+
FFFFFFFF
@A00769:11:HC3HCDRXX:1:2106:27453:30060
CAGCGCTG
+
FF,F,F:,
@A00769:11:HC3HCDRXX:1:2106:19967:30123
CAGCGCTG
+
FFFFFFFF
@A00769:11:HC3HCDRXX:1:2106:3396:30138
CAGCGCTG
+
FFFFFFFF
@A00769:11:HC3HCDRXX:1:2106:30843:30138
CAGCGCTG
+
FFFFFFFF
@A00769:11:HC3HCDRXX:1:2106:5972:30185
CAGCGCTG
+
,FFFFFFF
@A00769:11:HC3HCDRXX:1:2106:21748:30232
CAGCGCTG
+
FFFFFFFF
@A00769:11:HC3HCDRXX:1:2106:2790:30311
CAGCGCTG
+
FFFFFFFF
@A00769:11:HC3HCDRXX:1:2106:7202:30373
CAGCGCTG
+
FFFFFFFF
@A00769:11:HC3HCDRXX:1:2106:13187:30373
CAGCGCTG
+
FFFFFFFF
@A00769:11:HC3HCDRXX:1:2106:1497:30420
CAGCGCTG
+
FFFFFFFF
@A00769:11:HC3HCDRXX:1:2106:24975:30499
CAGCGCTG
+
FFFFFFFF
@A00769:11:HC3HCDRXX:1:2106:9046:30530
CAGCGCTG
+
FFFFFFFF
@A00769:11:HC3HCDRXX:1:2106:24306:30530
CAGCGCTG
+
FFFFFFFF
@A00769:11:HC3HCDRXX:1:2106:31684:30561
CAGCGCTG
+
FFFFFFFF
@A00769:11:HC3HCDRXX:1:2106:7455:30624
CAGCGCTG
+
FFFFFFFF
@A00769:11:HC3HCDRXX:1:2106:15537:30624
CAGCGCTG
+
FFFFFFFF
@A00769:11:HC3HCDRXX:1:2106:9842:30686
CAGCGCTG
+
FF:,:F:F
@A00769:11:HC3HCDRXX:1:2106:2998:30702
CAGCGCTG
+
FFFFFFFF
@A00769:11:HC3HCDRXX:1:2106:32018:30733
CAGCGCTG
+
FFFFFFFF
@A00769:11:HC3HCDRXX:1:2106:18231:30749
CAGCGCTG
+
FFFFFFFF
@A00769:11:HC3HCDRXX:1:2106:26675:30780
CAGCGCTG
+
FFFFFFFF
@A00769:11:HC3HCDRXX:1:2106:6470:30796
CAGCGCTG
+
FFFFFFFF
@A00769:11:HC3HCDRXX:1:2106:5674:30827
CAGCGCTG
+
FFFFFFFF
@A00769:11:HC3HCDRXX:1:2106:31675:30859
CAGCGCTG
+
FFFFFFFF
@A00769:11:HC3HCDRXX:1:2106:24135:30890
CAGCGCTG
+
FFFFFFFF
@A00769:11:HC3HCDRXX:1:2106:24153:30921
CAGCGCTG
+
FFFFFFFF
@A00769:11:HC3HCDRXX:1:2106:32380:30953
CAGCGCTG
+
FFFFFFFF
@A00769:11:HC3HCDRXX:1:2106:24424:30984
CAGCGCTG
+
FFFFFFF:
@A00769:11:HC3HCDRXX:1:2106:27615:31125
CAGCGCTG
+
FFFFFFFF
@A00769:11:HC3HCDRXX:1:2106:6804:31156
CAGCGCTG
+
FFFFFFFF
@A00769:11:HC3HCDRXX:1:2106:29017:31203
CAGCGCTG
+
FFFFFFFF
@A00769:11:HC3HCDRXX:1:2106:4860:31234
CAGCGCTG
+
FFFFFFFF
@A00769:11:HC3HCDRXX:1:2106:17381:31344
CAGCGCTG
+
FFFFFFFF
@A00769:11:HC3HCDRXX:1:2106:20998:31375
CAGCGCTG
+
F:FFFF:F
@A00769:11:HC3HCDRXX:1:2106:7048:31391
CAGCGCTG
+
FFFFFFFF
@A00769:11:HC3HCDRXX:1:2106:4969:31422
CAGCGCTG
+
FFFFFFFF
@A00769:11:HC3HCDRXX:1:2106:16441:31469
CAGCGCTG
+
FFFFFFFF
@A00769:11:HC3HCDRXX:1:2106:14696:31516
CAGCGCTG
+
FFFFFFFF
@A00769:11:HC3HCDRXX:1:2106:19614:31516
CAGCGCTG
+
FF:FFFFF
@A00769:11:HC3HCDRXX:1:2106:30201:31532
CAGCGCTG
+
FFFFFFFF
@A00769:11:HC3HCDRXX:1:2106:14696:31548
CAGCGCTG
+
FFFFFFFF
@A00769:11:HC3HCDRXX:1:2106:13530:31594
CAGCGCTG
+
FFFFFFFF
@A00769:11:HC3HCDRXX:1:2106:20274:31626
CAGCGCTG
+
,F:F,F,F
@A00769:11:HC3HCDRXX:1:2106:31322:31626
CAGCGCTG
+
FFFFFFFF
@A00769:11:HC3HCDRXX:1:2106:20898:31641
CAGCGCTG
+
FFFFFFFF
@A00769:11:HC3HCDRXX:1:2106:4544:31688
CAGCGCTG
+
FFFFFFFF
@A00769:11:HC3HCDRXX:1:2106:5086:31688
CAGCGCTG
+
:FFFFFFF
@A00769:11:HC3HCDRXX:1:2106:8630:31688
CAGCGCTG
+
FFFFFFFF
@A00769:11:HC3HCDRXX:1:2106:24316:31704
CAGCGCTG
+
FFFFFFFF
@A00769:11:HC3HCDRXX:1:2106:11595:31720
CAGCGCTG
+
,:FFF,FF
@A00769:11:HC3HCDRXX:1:2106:6804:31751
CAGCGCTG
+
FFFFFFFF
@A00769:11:HC3HCDRXX:1:2106:27272:31782
CAGCGCTG
+
FFF,FF,F
@A00769:11:HC3HCDRXX:1:2106:24234:31814
CAGCGCTG
+
FFFFFFFF
@A00769:11:HC3HCDRXX:1:2106:12382:31829
CAGCGCTG
+
FFFFFFF:
@A00769:11:HC3HCDRXX:1:2106:1452:31845
CAGCGCTG
+
FFFF:FFF
@A00769:11:HC3HCDRXX:1:2106:15736:31845
CAGCGCTG
+
FFFFFFFF
@A00769:11:HC3HCDRXX:1:2106:5113:31923
CAGCGCTG
+
FFFFFFFF
@A00769:11:HC3HCDRXX:1:2106:9453:31955
CAGCGCTG
+
FFFFFFFF
@A00769:11:HC3HCDRXX:1:2106:19434:32080
CAGCGCTG
+
FFF,FFFF
@A00769:11:HC3HCDRXX:1:2106:25147:32080
CAGCGCTG
+
FFFFFFFF
@A00769:11:HC3HCDRXX:1:2106:10158:32111
CAGCGCTG
+
FFFFFFFF
@A00769:11:HC3HCDRXX:1:2106:27082:32111
CAGCGCTG
+
FFFFFFFF
@A00769:11:HC3HCDRXX:1:2106:2844:32158
CAGCGCTG
+
FFFFFFFF
@A00769:11:HC3HCDRXX:1:2106:10077:32189
CAGCGCTG
+
FFFFFFFF
@A00769:11:HC3HCDRXX:1:2106:17481:32236
CAGCGCTG
+
FFFFFFFF
@A00769:11:HC3HCDRXX:1:2106:19795:32236
CAGCGCTG
+
FFFFFFFF
@A00769:11:HC3HCDRXX:1:2106:32416:32236
CAGCGCTG
+
FFFFFFFF
@A00769:11:HC3HCDRXX:1:2106:32814:32236
CAGCGCTG
+
FFFFFFFF
@A00769:11:HC3HCDRXX:1:2106:30481:32299
CAGCGCTG
+
FFFFFFFF
@A00769:11:HC3HCDRXX:1:2106:19777:32362
CAGCGCTG
+
FFFFFF:F
@A00769:11:HC3HCDRXX:1:2106:24044:32393
CAGCGCTG
+
FFFFFFFF
@A00769:11:HC3HCDRXX:1:2106:13268:32424
CAGCGCTG
+
FFFF:F:F
@A00769:11:HC3HCDRXX:1:2106:13187:32440
CAGCGCTG
+
FFFFFFFF
@A00769:11:HC3HCDRXX:1:2106:20500:32456
CAGCGCTG
+
FFFFFFFF
@A00769:11:HC3HCDRXX:1:2106:7148:32471
CAGCGCTG
+
FFFFFFFF
@A00769:11:HC3HCDRXX:1:2106:32606:32471
CAGCGCTG
+
FFFFFFFF
@A00769:11:HC3HCDRXX:1:2106:16468:32487
CAGCGCTG
+
FFFFFFFF
@A00769:11:HC3HCDRXX:1:2106:9037:32518
CAGCGCTG
+
FFFFFFFF
@A00769:11:HC3HCDRXX:1:2106:6533:32534
CAGCGCTG
+
FFFFFFFF
@A00769:11:HC3HCDRXX:1:2106:32624:32534
CAGCGCTG
+
FFFFFFFF
@A00769:11:HC3HCDRXX:1:2106:25663:32597
CAGCGCTG
+
FFFFFFFF
@A00769:11:HC3HCDRXX:1:2106:9155:32659
CAGCGCTG
+
FFFFFFFF
@A00769:11:HC3HCDRXX:1:2106:24487:32659
CAGCGCTG
+
FFFFFFFF
@A00769:11:HC3HCDRXX:1:2106:23339:32675
CAGCGCTG
+
FFFFFFFF
@A00769:11:HC3HCDRXX:1:2106:10764:32690
CAGCGCTG
+
FFFFFFFF
@A00769:11:HC3HCDRXX:1:2106:25409:32722
CAGCGCTG
+
FFFFFFFF
@A00769:11:HC3HCDRXX:1:2106:30183:32722
CAGCGCTG
+
FFFFFFFF
@A00769:11:HC3HCDRXX:1:2106:12400:32769
CAGCGCTG
+
FFFFFFFF
@A00769:11:HC3HCDRXX:1:2106:10574:32800
CAGCGCTG
+
FFFFF:F:
@A00769:11:HC3HCDRXX:1:2106:24632:32816
CAGCGCTG
+
FFFFFFFF
@A00769:11:HC3HCDRXX:1:2106:26865:32863
CAGCGCTG
+
FFFFFFFF
@A00769:11:HC3HCDRXX:1:2106:13657:32878
CAGCGCTG
+
F:FFFFFF
@A00769:11:HC3HCDRXX:1:2106:23240:32878
CAGCGCTG
+
FFFFFFFF
@A00769:11:HC3HCDRXX:1:2106:10013:32894
CAGCGCTG
+
FFFF:FFF
@A00769:11:HC3HCDRXX:1:2106:23863:32925
CAGCGCTG
+
FFFFFFFF
@A00769:11:HC3HCDRXX:1:2106:8693:32957
CAGCGCTG
+
FFFFFFFF
@A00769:11:HC3HCDRXX:1:2106:7157:33051
CAGCGCTG
+
F:FF:FFF
@A00769:11:HC3HCDRXX:1:2106:19985:33098
CAGCGCTG
+
FFFFFFFF
@A00769:11:HC3HCDRXX:1:2106:13150:33129
CAGCGCTG
+
FFFFFFFF
@A00769:11:HC3HCDRXX:1:2106:23258:33129
CAGCGCTG
+
FFFFFFFF
@A00769:11:HC3HCDRXX:1:2106:25717:33191
CAGCGCTG
+
FFFFFFFF
@A00769:11:HC3HCDRXX:1:2106:25229:33317
CAGCGCTG
+
FFFFFFFF
@A00769:11:HC3HCDRXX:1:2106:4652:33379
CAGCGCTG
+
FFFFFFFF
@A00769:11:HC3HCDRXX:1:2106:21649:33411
CAGCGCTG
+
FF,F::FF
@A00769:11:HC3HCDRXX:1:2106:23782:33473
CAGCGCTG
+
FFFFFFFF
@A00769:11:HC3HCDRXX:1:2106:24379:33505
CAGCGCTG
+
FFFFFFFF
@A00769:11:HC3HCDRXX:1:2106:20256:33536
CAGCGCTG
+
FFFFFFFF
@A00769:11:HC3HCDRXX:1:2106:1678:33583
CAGCGCTG
+
FFFFFFFF
@A00769:11:HC3HCDRXX:1:2106:6008:33630
CAGCGCTG
+
FF,,FFFF
@A00769:11:HC3HCDRXX:1:2106:9498:33630
CAGCGCTG
+
FFFFFFFF
@A00769:11:HC3HCDRXX:1:2106:7600:33661
CAGCGCTG
+
FFFFFFFF
@A00769:11:HC3HCDRXX:1:2106:5990:33692
CAGCGCTG
+
FFFFFFFF
@A00769:11:HC3HCDRXX:1:2106:7319:33708
CAGCGCTG
+
FFFFFFFF
@A00769:11:HC3HCDRXX:1:2106:22752:33786
CAGCGCTG
+
FFFFFFFF
@A00769:11:HC3HCDRXX:1:2106:11532:33802
CAGCGCTG
+
FFFFFFFF
@A00769:11:HC3HCDRXX:1:2106:32868:33802
CAGCGCTG
+
FFFFFFFF
@A00769:11:HC3HCDRXX:1:2106:11171:33833
CAGCGCTG
+
FFFFFFFF
@A00769:11:HC3HCDRXX:1:2106:9019:33896
CAGCGCTG
+
FFFFFFFF
@A00769:11:HC3HCDRXX:1:2106:1452:33912
CAGCGCTG
+
FFFFFFFF
@A00769:11:HC3HCDRXX:1:2106:28302:34006
CAGCGCTG
+
FFFFFFFF
@A00769:11:HC3HCDRXX:1:2106:20283:34021
CAGCGCTG
+
FFFFFFFF
@A00769:11:HC3HCDRXX:1:2106:22996:34021
CAGCGCTG
+
FFFFFFFF
@A00769:11:HC3HCDRXX:1:2106:7346:34037
CAGCGCTG
+
FFFFFFFF
@A00769:11:HC3HCDRXX:1:2106:12138:34068
CAGCGCTG
+
FFFFFFFF
@A00769:11:HC3HCDRXX:1:2106:7401:34225
CAGCGCTG
+
FFFFFFFF
@A00769:11:HC3HCDRXX:1:2106:8305:34225
CAGCGCTG
+
FFFFFFFF
@A00769:11:HC3HCDRXX:1:2106:14588:34240
CAGCGCTG
+
FFFFFFFF
@A00769:11:HC3HCDRXX:1:2106:28275:34240
CAGCGCTG
+
FF:FFFF:
@A00769:11:HC3HCDRXX:1:2106:17951:34272
CAGCGCTG
+
FFFFFFFF
@A00769:11:HC3HCDRXX:1:2106:32651:34303
CAGCGCTG
+
FFFFFFFF
@A00769:11:HC3HCDRXX:1:2106:4056:34350
CAGCGCTG
+
FFFFFFFF
@A00769:11:HC3HCDRXX:1:2106:29324:34366
CAGCGCTG
+
FFFFFFFF
@A00769:11:HC3HCDRXX:1:2106:30590:34397
CAGCGCTG
+
FFFFFFFF
@A00769:11:HC3HCDRXX:1:2106:23656:34413
CAGCGCTG
+
FFFFFFFF
@A00769:11:HC3HCDRXX:1:2106:18548:34428
CAGCGCTG
+
FFFFFFFF
@A00769:11:HC3HCDRXX:1:2106:25907:34491
CAGCGCTG
+
FFFFFFFF
@A00769:11:HC3HCDRXX:1:2106:16532:34507
CAGCGCTG
+
FFFF:::F
@A00769:11:HC3HCDRXX:1:2106:6967:34538
CAGCGCTG
+
FFFFFFFF
@A00769:11:HC3HCDRXX:1:2106:32434:34554
CAGCGCTG
+
FF:,F:FF
@A00769:11:HC3HCDRXX:1:2106:5773:34695
CAGCGCTG
+
FFFFFFFF
@A00769:11:HC3HCDRXX:1:2106:14009:34710
CAGCGCTG
+
FFFFFFFF
@A00769:11:HC3HCDRXX:1:2106:10999:34726
CAGCGCTG
+
FFFFFFFF
@A00769:11:HC3HCDRXX:1:2106:8386:34741
CAGCGCTG
+
FFFFFFFF
@A00769:11:HC3HCDRXX:1:2106:5276:34773
CAGCGCTG
+
FFFFFFFF
@A00769:11:HC3HCDRXX:1:2106:3956:34835
CAGCGCTG
+
FF:FFFFF
@A00769:11:HC3HCDRXX:1:2106:15763:34835
CAGCGCTG
+
FFFFFFFF
@A00769:11:HC3HCDRXX:1:2106:1090:34851
CAGCGCTG
+
FFFFFFFF
@A00769:11:HC3HCDRXX:1:2106:12319:34851
CAGCGCTG
+
FFFFFFFF
@A00769:11:HC3HCDRXX:1:2106:6343:34867
CAGCGCTG
+
FFFFFFFF
@A00769:11:HC3HCDRXX:1:2106:23366:34914
CAGCGCTG
+
FFFFFFFF
@A00769:11:HC3HCDRXX:1:2106:6352:35070
CAGCGCTG
+
FFFFFFFF
@A00769:11:HC3HCDRXX:1:2106:2329:35086
CAGCGCTG
+
FFFFFFFF
@A00769:11:HC3HCDRXX:1:2106:11921:35102
CAGCGCTG
+
FFFFFFFF
@A00769:11:HC3HCDRXX:1:2106:29921:35117
CAGCGCTG
+
FFFFFFFF
@A00769:11:HC3HCDRXX:1:2106:15031:35133
CAGCGCTG
+
FFFFFFFF
@A00769:11:HC3HCDRXX:1:2106:19642:35164
CAGCGCTG
+
FFFFFFFF
@A00769:11:HC3HCDRXX:1:2106:7997:35196
CAGCGCTG
+
FFFFFFFF
@A00769:11:HC3HCDRXX:1:2106:18701:35196
CAGCGCTG
+
FFFFFFFF
@A00769:11:HC3HCDRXX:1:2106:19840:35196
CAGCGCTG
+
FFFFFFFF
@A00769:11:HC3HCDRXX:1:2106:19235:35274
CAGCGCTG
+
FFFFFFFF
@A00769:11:HC3HCDRXX:1:2106:5972:35289
CAGCGCTG
+
FFFFFFFF
@A00769:11:HC3HCDRXX:1:2106:32090:35336
CAGCGCTG
+
FFFFFFFF
@A00769:11:HC3HCDRXX:1:2106:24596:35383
CAGCGCTG
+
FFFFFFFF
@A00769:11:HC3HCDRXX:1:2106:20889:35415
CAGCGCTG
+
,,,F:FF:
@A00769:11:HC3HCDRXX:1:2106:13259:35446
CAGCGCTG
+
FFFFFFFF
@A00769:11:HC3HCDRXX:1:2106:4209:35524
CAGCGCTG
+
FFFFFF,F
@A00769:11:HC3HCDRXX:1:2106:22218:35556
CAGCGCTG
+
FFFFFFFF
@A00769:11:HC3HCDRXX:1:2106:23294:35603
CAGCGCTG
+
FFFFFFFF
@A00769:11:HC3HCDRXX:1:2106:4670:35665
CAGCGCTG
+
FFFFFFFF
@A00769:11:HC3HCDRXX:1:2106:12219:35712
CAGCGCTG
+
F:FFFFFF
@A00769:11:HC3HCDRXX:1:2106:4860:35744
CAGCGCTG
+
FFFFFFFF
@A00769:11:HC3HCDRXX:1:2106:27706:35759
CAGCGCTG
+
FFFFFFFF
@A00769:11:HC3HCDRXX:1:2106:18846:35822
CAGCGCTG
+
FFFFFFFF
@A00769:11:HC3HCDRXX:1:2106:20256:35884
CAGCGCTG
+
FFFFFFFF
@A00769:11:HC3HCDRXX:1:2106:28330:35931
CAGCGCTG
+
FFFFFFFF
@A00769:11:HC3HCDRXX:1:2106:2166:35994
CAGCGCTG
+
FFFFFFFF
@A00769:11:HC3HCDRXX:1:2106:5963:35994
CAGCGCTG
+
FFFFFFFF
@A00769:11:HC3HCDRXX:1:2106:12418:35994
CAGCGCTG
+
FFFFFFFF
@A00769:11:HC3HCDRXX:1:2106:21558:36041
CAGCGCTG
+
FFFFFFFF
@A00769:11:HC3HCDRXX:1:2106:8458:36057
CAGCGCTG
+
FFFFFFFF
@A00769:11:HC3HCDRXX:1:2106:18249:36104
CAGCGCTG
+
FFFFFFFF
@A00769:11:HC3HCDRXX:1:2106:27561:36166
CAGCGCTG
+
FFFFFFFF
@A00769:11:HC3HCDRXX:1:2106:6262:36229
CAGCGCTG
+
FFFFFFFF
@A00769:11:HC3HCDRXX:1:2106:28745:36307
CAGCGCTG
+
FFFFFFFF
@A00769:11:HC3HCDRXX:1:2106:30599:36323
CAGCGCTG
+
FFFFFFFF
@A00769:11:HC3HCDRXX:1:2106:24406:36338
CAGCGCTG
+
FF:FFFF,
@A00769:11:HC3HCDRXX:1:2106:7229:36401
CAGCGCTG
+
FF:::FFF
@A00769:11:HC3HCDRXX:1:2106:26521:36401
CAGCGCTG
+
FFFFFFFF
@A00769:11:HC3HCDRXX:1:2106:5692:36495
CAGCGCTG
+
FFFFFFFF
@A00769:11:HC3HCDRXX:1:2106:9091:36526
CAGCGCTG
+
FFFFFFFF
@A00769:11:HC3HCDRXX:1:2106:20184:36542
CAGCGCTG
+
FFFFFFF:
@A00769:11:HC3HCDRXX:1:2106:17047:36652
CAGCGCTG
+
FFFFFFFF
@A00769:11:HC3HCDRXX:1:2106:17915:36777
CAGCGCTG
+
FFFFFFFF
@A00769:11:HC3HCDRXX:1:2106:30626:36839
CAGCGCTG
+
FFFFFFFF
@A00769:11:HC3HCDRXX:1:2106:24650:36918
CAGCGCTG
+
F:FFF,,F
@A00769:11:HC3HCDRXX:1:2106:19922:36933
CAGCGCTG
+
FFFFFFFF
@A00769:11:HC3HCDRXX:1:2107:17852:1063
CAGCGCTG
+
FFFFFFFF
@A00769:11:HC3HCDRXX:1:2107:6451:1078
CAGCGCTG
+
FFFFFFFF
@A00769:11:HC3HCDRXX:1:2107:14516:1204
CAGCGCTG
+
F,,F:F:F
@A00769:11:HC3HCDRXX:1:2107:16405:1219
CAGCGCTG
+
,FF:FFFF
@A00769:11:HC3HCDRXX:1:2107:12319:1282
CAGCGCTG
+
FFFFFFFF
@A00769:11:HC3HCDRXX:1:2107:17616:1313
CAGCGCTG
+
FFFFFFFF
@A00769:11:HC3HCDRXX:1:2107:29188:1313
CAGCGCTG
+
FF:FF,,F
@A00769:11:HC3HCDRXX:1:2107:27299:1360
CAGCGCTG
+
FFFFFFFF
@A00769:11:HC3HCDRXX:1:2107:22137:1407
CAGCGCTG
+
FFF:F,:F
@A00769:11:HC3HCDRXX:1:2107:15772:1438
CAGCGCTG
+
FFFFFFFF
@A00769:11:HC3HCDRXX:1:2107:2808:1501
CAGCGCTG
+
FFFFFFFF
@A00769:11:HC3HCDRXX:1:2107:21070:1626
CAGCGCTG
+
FFFFFFFF
@A00769:11:HC3HCDRXX:1:2107:8675:1705
CAGCGCTG
+
FFFFFFFF
@A00769:11:HC3HCDRXX:1:2107:27263:1705
CAGCGCTG
+
FFFFFFFF
@A00769:11:HC3HCDRXX:1:2107:22815:1830
CAGCGCTG
+
FFFFFFFF
@A00769:11:HC3HCDRXX:1:2107:27073:1846
CAGCGCTG
+
FFF:FFFF
@A00769:11:HC3HCDRXX:1:2107:14859:1861
CAGCGCTG
+
FFF::FF,
@A00769:11:HC3HCDRXX:1:2107:32524:1892
CAGCGCTG
+
FFF:FFFF
@A00769:11:HC3HCDRXX:1:2107:26268:1924
CAGCGCTG
+
FFFFFFFF
@A00769:11:HC3HCDRXX:1:2107:3251:2018
CAGCGCTG
+
FFFFFFFF
@A00769:11:HC3HCDRXX:1:2107:3667:2112
CAGCGCTG
+
FFFFFFFF
@A00769:11:HC3HCDRXX:1:2107:9941:2143
CAGCGCTG
+
FFFFFFFF
@A00769:11:HC3HCDRXX:1:2107:10655:2159
CAGCGCTG
+
FFFFFFFF
@A00769:11:HC3HCDRXX:1:2107:9833:2174
CAGCGCTG
+
FFFFFFFF
@A00769:11:HC3HCDRXX:1:2107:2627:2190
CAGCGCTG
+
FFFFFFF:
@A00769:11:HC3HCDRXX:1:2107:5981:2206
CAGCGCTG
+
FFFFFFFF
@A00769:11:HC3HCDRXX:1:2107:7527:2221
CAGCGCTG
+
FFFFFFFF
@A00769:11:HC3HCDRXX:1:2107:17779:2253
CAGCGCTG
+
FFFFFFFF
@A00769:11:HC3HCDRXX:1:2107:16848:2268
CAGCGCTG
+
FFFFFFFF
@A00769:11:HC3HCDRXX:1:2107:25626:2284
CAGCGCTG
+
FFFFFFFF
@A00769:11:HC3HCDRXX:1:2107:31376:2347
CAGCGCTG
+
FFFFFFFF
@A00769:11:HC3HCDRXX:1:2107:5023:2362
CAGCGCTG
+
F:FFFFF:
@A00769:11:HC3HCDRXX:1:2107:20265:2425
CAGCGCTG
+
FFFFFFFF
@A00769:11:HC3HCDRXX:1:2107:26982:2472
CAGCGCTG
+
FFFFFFFF
@A00769:11:HC3HCDRXX:1:2107:24514:2487
CAGCGCTG
+
FFFFFFFF
@A00769:11:HC3HCDRXX:1:2107:9896:2503
CAGCGCTG
+
FFFFFFFF
@A00769:11:HC3HCDRXX:1:2107:1949:2644
CAGCGCTG
+
FFFFFFFF
@A00769:11:HC3HCDRXX:1:2107:14145:2660
CAGCGCTG
+
FFFFFFFF
@A00769:11:HC3HCDRXX:1:2107:22019:2675
CAGCGCTG
+
FFFFFFFF
@A00769:11:HC3HCDRXX:1:2107:6207:2691
CAGCGCTG
+
FFFFFFFF
@A00769:11:HC3HCDRXX:1:2107:30246:2707
CAGCGCTG
+
FFFFFFFF
@A00769:11:HC3HCDRXX:1:2107:31006:2707
CAGCGCTG
+
FFFFFFFF
@A00769:11:HC3HCDRXX:1:2107:18918:2722
CAGCGCTG
+
FFFFFFFF
@A00769:11:HC3HCDRXX:1:2107:22625:2722
CAGCGCTG
+
FFFFFFFF
@A00769:11:HC3HCDRXX:1:2107:4761:2754
CAGCGCTG
+
FFFFFFFF
@A00769:11:HC3HCDRXX:1:2107:29432:2801
CAGCGCTG
+
FFFFFFFF
@A00769:11:HC3HCDRXX:1:2107:7057:2816
CAGCGCTG
+
FFFFFFFF
@A00769:11:HC3HCDRXX:1:2107:3604:2879
CAGCGCTG
+
FFFFFFFF
@A00769:11:HC3HCDRXX:1:2107:24903:2910
CAGCGCTG
+
FFFFFFFF
@A00769:11:HC3HCDRXX:1:2107:17137:2957
CAGCGCTG
+
FFFFFFFF
@A00769:11:HC3HCDRXX:1:2107:9136:3035
CAGCGCTG
+
FFFFFFFF
@A00769:11:HC3HCDRXX:1:2107:4643:3145
CAGCGCTG
+
FFFFFFFF
@A00769:11:HC3HCDRXX:1:2107:2293:3176
CAGCGCTG
+
FFFFFFFF
@A00769:11:HC3HCDRXX:1:2107:14425:3270
CAGCGCTG
+
FFFFFFFF
@A00769:11:HC3HCDRXX:1:2107:22218:3270
CAGCGCTG
+
FFF,,F,F
@A00769:11:HC3HCDRXX:1:2107:19877:3349
CAGCGCTG
+
FF,,::F,
@A00769:11:HC3HCDRXX:1:2107:31665:3411
CAGCGCTG
+
FFFFFFFF
@A00769:11:HC3HCDRXX:1:2107:11053:3443
CAGCGCTG
+
FFFFFFFF
@A00769:11:HC3HCDRXX:1:2107:26223:3443
CAGCGCTG
+
FFFFFFFF
@A00769:11:HC3HCDRXX:1:2107:13756:3490
CAGCGCTG
+
FF:FFFF,
@A00769:11:HC3HCDRXX:1:2107:11749:3521
CAGCGCTG
+
FFFFF:FF
@A00769:11:HC3HCDRXX:1:2107:27661:3521
CAGCGCTG
+
FFFFFFFF
@A00769:11:HC3HCDRXX:1:2107:28745:3521
CAGCGCTG
+
FFFFFFFF
@A00769:11:HC3HCDRXX:1:2107:6415:3583
CAGCGCTG
+
FFFFFFFF
@A00769:11:HC3HCDRXX:1:2107:19271:3583
CAGCGCTG
+
FFFFFFFF
@A00769:11:HC3HCDRXX:1:2107:32199:3583
CAGCGCTG
+
FFFFFFFF
@A00769:11:HC3HCDRXX:1:2107:20320:3615
CAGCGCTG
+
FFFFFFFF
@A00769:11:HC3HCDRXX:1:2107:15492:3677
CAGCGCTG
+
FFFF:F:F
@A00769:11:HC3HCDRXX:1:2107:23800:3693
CAGCGCTG
+
FFFFFFFF
@A00769:11:HC3HCDRXX:1:2107:23882:3709
CAGCGCTG
+
FFFFFFFF
@A00769:11:HC3HCDRXX:1:2107:26982:3724
CAGCGCTG
+
FFFFFFFF
@A00769:11:HC3HCDRXX:1:2107:23258:3787
CAGCGCTG
+
FFFFFFFF
@A00769:11:HC3HCDRXX:1:2107:7591:3803
CAGCGCTG
+
FFFFFFFF
@A00769:11:HC3HCDRXX:1:2107:21956:3818
CAGCGCTG
+
FFFFFFFF
@A00769:11:HC3HCDRXX:1:2107:16360:3959
CAGCGCTG
+
,FF,F,,,
@A00769:11:HC3HCDRXX:1:2107:4661:3991
CAGCGCTG
+
FFFFFFFF
@A00769:11:HC3HCDRXX:1:2107:5195:4038
CAGCGCTG
+
FFFFFFFF
@A00769:11:HC3HCDRXX:1:2107:31295:4272
CAGCGCTG
+
F:::FFFF
@A00769:11:HC3HCDRXX:1:2107:29161:4335
CAGCGCTG
+
F:FFFFFF
@A00769:11:HC3HCDRXX:1:2107:19895:4382
CAGCGCTG
+
FFFFFFFF
@A00769:11:HC3HCDRXX:1:2107:19434:4398
CAGCGCTG
+
FFFFFFFF
@A00769:11:HC3HCDRXX:1:2107:19361:4429
CAGCGCTG
+
FFFFFFFF
@A00769:11:HC3HCDRXX:1:2107:5918:4445
CAGCGCTG
+
FFFFFFFF
@A00769:11:HC3HCDRXX:1:2107:16514:4445
CAGCGCTG
+
FFFFFFFF
@A00769:11:HC3HCDRXX:1:2107:28293:4523
CAGCGCTG
+
FFFFFFFF
@A00769:11:HC3HCDRXX:1:2107:12707:4617
CAGCGCTG
+
FFFFFFFF
@A00769:11:HC3HCDRXX:1:2107:1208:4773
CAGCGCTG
+
FFFFFFFF
@A00769:11:HC3HCDRXX:1:2107:23339:4773
CAGCGCTG
+
FFFFFFFF
@A00769:11:HC3HCDRXX:1:2107:11930:4805
CAGCGCTG
+
FFFFFFFF
@A00769:11:HC3HCDRXX:1:2107:11189:4836
CAGCGCTG
+
FFFFFFFF
@A00769:11:HC3HCDRXX:1:2107:24578:4852
CAGCGCTG
+
FFFFFFFF
@A00769:11:HC3HCDRXX:1:2107:1696:4930
CAGCGCTG
+
FFFFFFFF
@A00769:11:HC3HCDRXX:1:2107:27199:4946
CAGCGCTG
+
FFF,F,F:
@A00769:11:HC3HCDRXX:1:2107:18810:4977
CAGCGCTG
+
FF:FFFFF
@A00769:11:HC3HCDRXX:1:2107:20745:5008
CAGCGCTG
+
FFFFFFFF
@A00769:11:HC3HCDRXX:1:2107:13449:5024
CAGCGCTG
+
FFFFFFFF
@A00769:11:HC3HCDRXX:1:2107:17616:5040
CAGCGCTG
+
FFFFFFFF
@A00769:11:HC3HCDRXX:1:2107:12771:5071
CAGCGCTG
+
FFFFFFFF
@A00769:11:HC3HCDRXX:1:2107:13006:5134
CAGCGCTG
+
FFFFFFFF
@A00769:11:HC3HCDRXX:1:2107:25699:5165
CAGCGCTG
+
F,FFFF,F
@A00769:11:HC3HCDRXX:1:2107:16550:5196
CAGCGCTG
+
FFFFFFFF
@A00769:11:HC3HCDRXX:1:2107:15402:5212
CAGCGCTG
+
F:FFFF:F
@A00769:11:HC3HCDRXX:1:2107:15863:5321
CAGCGCTG
+
FFFFFFFF
@A00769:11:HC3HCDRXX:1:2107:25211:5321
CAGCGCTG
+
FFFFFFFF
@A00769:11:HC3HCDRXX:1:2107:11098:5368
CAGCGCTG
+
FFFFFFFF
@A00769:11:HC3HCDRXX:1:2107:26051:5368
CAGCGCTG
+
FFFFFFFF
@A00769:11:HC3HCDRXX:1:2107:6108:5400
CAGCGCTG
+
FFFFFFFF
@A00769:11:HC3HCDRXX:1:2107:21079:5400
CAGCGCTG
+
FFFFFFFF
@A00769:11:HC3HCDRXX:1:2107:15944:5431
CAGCGCTG
+
FFFFFFFF
@A00769:11:HC3HCDRXX:1:2107:21594:5478
CAGCGCTG
+
FFFFFFFF
@A00769:11:HC3HCDRXX:1:2107:32850:5525
CAGCGCTG
+
FFFFFFFF
@A00769:11:HC3HCDRXX:1:2107:7798:5541
CAGCGCTG
+
FF:FFFFF
@A00769:11:HC3HCDRXX:1:2107:15664:5603
CAGCGCTG
+
FFFFFFFF
@A00769:11:HC3HCDRXX:1:2107:12961:5650
CAGCGCTG
+
FFFFFFFF
@A00769:11:HC3HCDRXX:1:2107:11650:5666
CAGCGCTG
+
FF,,::FF
@A00769:11:HC3HCDRXX:1:2107:21902:5729
CAGCGCTG
+
FFFFFFFF
@A00769:11:HC3HCDRXX:1:2107:31539:5791
CAGCGCTG
+
FFFFFFFF
@A00769:11:HC3HCDRXX:1:2107:23077:5822
CAGCGCTG
+
FFFFFFFF
@A00769:11:HC3HCDRXX:1:2107:1371:5838
CAGCGCTG
+
FFFFFFFF
@A00769:11:HC3HCDRXX:1:2107:9353:5854
CAGCGCTG
+
FFFFFFFF
@A00769:11:HC3HCDRXX:1:2107:17888:5854
CAGCGCTG
+
FFFFFFFF
@A00769:11:HC3HCDRXX:1:2107:29225:5885
CAGCGCTG
+
FFFFFFFF
@A00769:11:HC3HCDRXX:1:2107:25916:5948
CAGCGCTG
+
FFFFFFFF
@A00769:11:HC3HCDRXX:1:2107:18430:6010
CAGCGCTG
+
FFFFFFFF
@A00769:11:HC3HCDRXX:1:2107:23204:6104
CAGCGCTG
+
FF:FFFFF
@A00769:11:HC3HCDRXX:1:2107:31720:6167
CAGCGCTG
+
FFFFFFFF
@A00769:11:HC3HCDRXX:1:2107:10212:6214
CAGCGCTG
+
FFFFFFFF
@A00769:11:HC3HCDRXX:1:2107:1362:6261
CAGCGCTG
+
FFFFFFFF
@A00769:11:HC3HCDRXX:1:2107:32624:6261
CAGCGCTG
+
FFFFFFFF
@A00769:11:HC3HCDRXX:1:2107:17680:6277
CAGCGCTG
+
FFFFFFFF
@A00769:11:HC3HCDRXX:1:2107:10393:6308
CAGCGCTG
+
FFFFFFFF
@A00769:11:HC3HCDRXX:1:2107:10936:6370
CAGCGCTG
+
FF,FFFFF
@A00769:11:HC3HCDRXX:1:2107:21070:6417
CAGCGCTG
+
FFFFFFFF
@A00769:11:HC3HCDRXX:1:2107:20229:6433
CAGCGCTG
+
FFFFFFFF
@A00769:11:HC3HCDRXX:1:2107:12518:6449
CAGCGCTG
+
FFFFFFFF
@A00769:11:HC3HCDRXX:1:2107:25907:6464
CAGCGCTG
+
FFFFF:FF
@A00769:11:HC3HCDRXX:1:2107:30074:6511
CAGCGCTG
+
FFFFFFFF
@A00769:11:HC3HCDRXX:1:2107:8874:6621
CAGCGCTG
+
FFFFFFFF
@A00769:11:HC3HCDRXX:1:2107:22625:6699
CAGCGCTG
+
F,FFFFFF
@A00769:11:HC3HCDRXX:1:2107:24397:6699
CAGCGCTG
+
FFFFFFFF
@A00769:11:HC3HCDRXX:1:2107:27959:6731
CAGCGCTG
+
FFFFFFFF
@A00769:11:HC3HCDRXX:1:2107:31476:6778
CAGCGCTG
+
FFFFFFFF
@A00769:11:HC3HCDRXX:1:2107:1217:6793
CAGCGCTG
+
FFFFFFFF
@A00769:11:HC3HCDRXX:1:2107:2320:6793
CAGCGCTG
+
F:FFFFFF
@A00769:11:HC3HCDRXX:1:2107:15302:6825
CAGCGCTG
+
FFFFFFFF
@A00769:11:HC3HCDRXX:1:2107:5683:6856
CAGCGCTG
+
FFFFFFFF
@A00769:11:HC3HCDRXX:1:2107:12337:6887
CAGCGCTG
+
FFFFFFFF
@A00769:11:HC3HCDRXX:1:2107:7699:6903
CAGCGCTG
+
FFFFFFFF
@A00769:11:HC3HCDRXX:1:2107:12943:6934
CAGCGCTG
+
FFFFFFFF
@A00769:11:HC3HCDRXX:1:2107:6587:6950
CAGCGCTG
+
FFFFFFFF
@A00769:11:HC3HCDRXX:1:2107:24388:6965
CAGCGCTG
+
FFFFFFFF
@A00769:11:HC3HCDRXX:1:2107:22155:7012
CAGCGCTG
+
FFFFFFFF
@A00769:11:HC3HCDRXX:1:2107:26576:7028
CAGCGCTG
+
FFFFFFFF
@A00769:11:HC3HCDRXX:1:2107:27236:7044
CAGCGCTG
+
FFFFFFFF
@A00769:11:HC3HCDRXX:1:2107:16251:7153
CAGCGCTG
+
FFFFFFFF
@A00769:11:HC3HCDRXX:1:2107:10691:7169
CAGCGCTG
+
FFFFFFFF
@A00769:11:HC3HCDRXX:1:2107:1732:7185
CAGCGCTG
+
FFFFFFFF
@A00769:11:HC3HCDRXX:1:2107:23990:7185
CAGCGCTG
+
FFFFFFFF
@A00769:11:HC3HCDRXX:1:2107:1289:7232
CAGCGCTG
+
FFF,FFFF
@A00769:11:HC3HCDRXX:1:2107:21540:7357
CAGCGCTG
+
FFFFFFFF
@A00769:11:HC3HCDRXX:1:2107:29387:7420
CAGCGCTG
+
FFFFFF:F
@A00769:11:HC3HCDRXX:1:2107:24180:7482
CAGCGCTG
+
FFFFFFFF
@A00769:11:HC3HCDRXX:1:2107:7111:7545
CAGCGCTG
+
FFFFFFFF
@A00769:11:HC3HCDRXX:1:2107:14760:7545
CAGCGCTG
+
FFFFFFFF
@A00769:11:HC3HCDRXX:1:2107:25916:7545
CAGCGCTG
+
FFFFFFFF
@A00769:11:HC3HCDRXX:1:2107:3667:7623
CAGCGCTG
+
FFFFFFFF
@A00769:11:HC3HCDRXX:1:2107:4508:7670
CAGCGCTG
+
FFFFFFFF
@A00769:11:HC3HCDRXX:1:2107:5918:7733
CAGCGCTG
+
FFFFFFFF
@A00769:11:HC3HCDRXX:1:2107:15863:7795
CAGCGCTG
+
:FF:FFFF
@A00769:11:HC3HCDRXX:1:2107:30237:7827
CAGCGCTG
+
F:FFFFFF
@A00769:11:HC3HCDRXX:1:2107:7003:7889
CAGCGCTG
+
FFFFFFFF
@A00769:11:HC3HCDRXX:1:2107:18638:7905
CAGCGCTG
+
FF:FFFFF
@A00769:11:HC3HCDRXX:1:2107:20971:7905
CAGCGCTG
+
FFFFFFFF
@A00769:11:HC3HCDRXX:1:2107:8919:7921
CAGCGCTG
+
FFFFFFFF
@A00769:11:HC3HCDRXX:1:2107:8883:8015
CAGCGCTG
+
FFFFFFFF
@A00769:11:HC3HCDRXX:1:2107:18511:8030
CAGCGCTG
+
FFFFFFFF
@A00769:11:HC3HCDRXX:1:2107:20971:8030
CAGCGCTG
+
FFF::F:F
@A00769:11:HC3HCDRXX:1:2107:6307:8061
CAGCGCTG
+
FFFFFFFF
@A00769:11:HC3HCDRXX:1:2107:10312:8077
CAGCGCTG
+
FFFFFFFF
@A00769:11:HC3HCDRXX:1:2107:16242:8077
CAGCGCTG
+
FFFFFFFF
@A00769:11:HC3HCDRXX:1:2107:3088:8093
CAGCGCTG
+
FFFFFFFF
@A00769:11:HC3HCDRXX:1:2107:1452:8108
CAGCGCTG
+
FFFFFFFF
@A00769:11:HC3HCDRXX:1:2107:6262:8108
CAGCGCTG
+
FFFFFFFF
@A00769:11:HC3HCDRXX:1:2107:6967:8140
CAGCGCTG
+
FFFFFFFF
@A00769:11:HC3HCDRXX:1:2107:24921:8140
CAGCGCTG
+
FFFFFFFF
@A00769:11:HC3HCDRXX:1:2107:4001:8171
CAGCGCTG
+
FFFFFFFF
@A00769:11:HC3HCDRXX:1:2107:17201:8171
CAGCGCTG
+
FFFFFFFF
@A00769:11:HC3HCDRXX:1:2107:7012:8249
CAGCGCTG
+
FFFFFFFF
@A00769:11:HC3HCDRXX:1:2107:3287:8343
CAGCGCTG
+
FFFFFFFF
@A00769:11:HC3HCDRXX:1:2107:13250:8375
CAGCGCTG
+
FFFFFFFF
@A00769:11:HC3HCDRXX:1:2107:23167:8390
CAGCGCTG
+
FFFFFFFF
@A00769:11:HC3HCDRXX:1:2107:31394:8390
CAGCGCTG
+
FFFFFFFF
@A00769:11:HC3HCDRXX:1:2107:9950:8422
CAGCGCTG
+
FFFFFFFF
@A00769:11:HC3HCDRXX:1:2107:16595:8437
CAGCGCTG
+
FFFFFFFF
@A00769:11:HC3HCDRXX:1:2107:9019:8469
CAGCGCTG
+
FFFFFFFF
@A00769:11:HC3HCDRXX:1:2107:15031:8484
CAGCGCTG
+
FFFFFFFF
@A00769:11:HC3HCDRXX:1:2107:13187:8578
CAGCGCTG
+
FFFFFFFF
@A00769:11:HC3HCDRXX:1:2107:26476:8578
CAGCGCTG
+
,FFFFF:F
@A00769:11:HC3HCDRXX:1:2107:24334:8594
CAGCGCTG
+
FFFFFFFF
@A00769:11:HC3HCDRXX:1:2107:28926:8625
CAGCGCTG
+
FFFFFFFF
@A00769:11:HC3HCDRXX:1:2107:8232:8672
CAGCGCTG
+
FFFFFFFF
@A00769:11:HC3HCDRXX:1:2107:1868:8703
CAGCGCTG
+
FFFFFFFF
@A00769:11:HC3HCDRXX:1:2107:13693:8703
CAGCGCTG
+
FF,,FFF:
@A00769:11:HC3HCDRXX:1:2107:17580:8735
CAGCGCTG
+
FFFFFFFF
@A00769:11:HC3HCDRXX:1:2107:15908:8782
CAGCGCTG
+
FFFFFFFF
@A00769:11:HC3HCDRXX:1:2107:7256:8797
CAGCGCTG
+
FFFFFFFF
@A00769:11:HC3HCDRXX:1:2107:11632:8797
CAGCGCTG
+
FFFFFFFF
@A00769:11:HC3HCDRXX:1:2107:5755:8829
CAGCGCTG
+
FFFFFFFF
@A00769:11:HC3HCDRXX:1:2107:32913:8829
CAGCGCTG
+
FFFFFFFF
@A00769:11:HC3HCDRXX:1:2107:29396:8876
CAGCGCTG
+
FFFFFFFF
@A00769:11:HC3HCDRXX:1:2107:2383:8907
CAGCGCTG
+
FFFFFFFF
@A00769:11:HC3HCDRXX:1:2107:7961:8923
CAGCGCTG
+
FFFFFFFF
@A00769:11:HC3HCDRXX:1:2107:2944:8970
CAGCGCTG
+
FFFFFFFF
@A00769:11:HC3HCDRXX:1:2107:17716:8970
CAGCGCTG
+
FFFFFFFF
@A00769:11:HC3HCDRXX:1:2107:10221:8985
CAGCGCTG
+
FFFFFFFF
@A00769:11:HC3HCDRXX:1:2107:3848:9001
CAGCGCTG
+
FFFFFFFF
@A00769:11:HC3HCDRXX:1:2107:21224:9001
CAGCGCTG
+
FFFFFFFF
@A00769:11:HC3HCDRXX:1:2107:15501:9017
CAGCGCTG
+
FFFFFFFF
@A00769:11:HC3HCDRXX:1:2107:23149:9017
CAGCGCTG
+
FFFFFFFF
@A00769:11:HC3HCDRXX:1:2107:23375:9095
CAGCGCTG
+
FFFFFFFF
@A00769:11:HC3HCDRXX:1:2107:29026:9204
CAGCGCTG
+
FFFFFFFF
@A00769:11:HC3HCDRXX:1:2107:29170:9204
CAGCGCTG
+
FFFFFFFF
@A00769:11:HC3HCDRXX:1:2107:15248:9236
CAGCGCTG
+
FFFFFFFF
@A00769:11:HC3HCDRXX:1:2107:27543:9267
CAGCGCTG
+
FFFFFFFF
@A00769:11:HC3HCDRXX:1:2107:12183:9314
CAGCGCTG
+
FFFFFFFF
@A00769:11:HC3HCDRXX:1:2107:10511:9330
CAGCGCTG
+
FFFFFFFF
@A00769:11:HC3HCDRXX:1:2107:15591:9330
CAGCGCTG
+
FFFFFFFF
@A00769:11:HC3HCDRXX:1:2107:1443:9345
CAGCGCTG
+
FFFFFFFF
@A00769:11:HC3HCDRXX:1:2107:12183:9345
CAGCGCTG
+
FFFFFFFF
@A00769:11:HC3HCDRXX:1:2107:7581:9392
CAGCGCTG
+
FFFFFFFF
@A00769:11:HC3HCDRXX:1:2107:1154:9408
CAGCGCTG
+
FFFFFFFF
@A00769:11:HC3HCDRXX:1:2107:15573:9549
CAGCGCTG
+
FFFFFFFF
@A00769:11:HC3HCDRXX:1:2107:1371:9565
CAGCGCTG
+
FFFFFFFF
@A00769:11:HC3HCDRXX:1:2107:24424:9565
CAGCGCTG
+
FFFFFFFF
@A00769:11:HC3HCDRXX:1:2107:11397:9580
CAGCGCTG
+
FFFFFFFF
@A00769:11:HC3HCDRXX:1:2107:16278:9706
CAGCGCTG
+
FFFFFFFF
@A00769:11:HC3HCDRXX:1:2107:17183:9706
CAGCGCTG
+
FFFFFFFF
@A00769:11:HC3HCDRXX:1:2107:2582:9784
CAGCGCTG
+
FFFFFFFF
@A00769:11:HC3HCDRXX:1:2107:27154:9784
CAGCGCTG
+
FFFFFFFF
@A00769:11:HC3HCDRXX:1:2107:22064:9799
CAGCGCTG
+
FFFFFFFF
@A00769:11:HC3HCDRXX:1:2107:4788:9815
CAGCGCTG
+
FF:FFFFF
@A00769:11:HC3HCDRXX:1:2107:5620:9909
CAGCGCTG
+
FFFFFFFF
@A00769:11:HC3HCDRXX:1:2107:21251:9956
CAGCGCTG
+
FFFFFFFF
@A00769:11:HC3HCDRXX:1:2107:4381:9987
CAGCGCTG
+
FFFFFFFF
@A00769:11:HC3HCDRXX:1:2107:27245:10003
CAGCGCTG
+
FFFFFFFF
@A00769:11:HC3HCDRXX:1:2107:2663:10019
CAGCGCTG
+
FFFFFFFF
@A00769:11:HC3HCDRXX:1:2107:12255:10066
CAGCGCTG
+
FFFFFFFF
@A00769:11:HC3HCDRXX:1:2107:30933:10066
CAGCGCTG
+
FFFFFFFF
@A00769:11:HC3HCDRXX:1:2107:21721:10113
CAGCGCTG
+
FFFF:FF:
@A00769:11:HC3HCDRXX:1:2107:13991:10128
CAGCGCTG
+
FFFFFFFF
@A00769:11:HC3HCDRXX:1:2107:15528:10128
CAGCGCTG
+
FFFFFFFF
@A00769:11:HC3HCDRXX:1:2107:5394:10144
CAGCGCTG
+
FFFFFFFF
@A00769:11:HC3HCDRXX:1:2107:10230:10160
CAGCGCTG
+
FFFFFFFF
@A00769:11:HC3HCDRXX:1:2107:26268:10160
CAGCGCTG
+
FFFFFFFF
@A00769:11:HC3HCDRXX:1:2107:20274:10238
CAGCGCTG
+
FFFFFFFF
@A00769:11:HC3HCDRXX:1:2107:5050:10300
CAGCGCTG
+
FFFFFFFF
@A00769:11:HC3HCDRXX:1:2107:15989:10363
CAGCGCTG
+
FFFFFFFF
@A00769:11:HC3HCDRXX:1:2107:2709:10410
CAGCGCTG
+
FFFFFFFF
@A00769:11:HC3HCDRXX:1:2107:9191:10457
CAGCGCTG
+
FFFFFFFF
@A00769:11:HC3HCDRXX:1:2107:9878:10520
CAGCGCTG
+
FFFFFFFF
@A00769:11:HC3HCDRXX:1:2107:23158:10535
CAGCGCTG
+
F:F,,FF:
@A00769:11:HC3HCDRXX:1:2107:30535:10567
CAGCGCTG
+
FFFFFFFF
@A00769:11:HC3HCDRXX:1:2107:15817:10598
CAGCGCTG
+
FFFFFFFF
@A00769:11:HC3HCDRXX:1:2107:30635:10614
CAGCGCTG
+
FFFFFFFF
@A00769:11:HC3HCDRXX:1:2107:15754:10645
CAGCGCTG
+
FF:FFFFF
@A00769:11:HC3HCDRXX:1:2107:21115:10692
CAGCGCTG
+
FFFFFFFF
@A00769:11:HC3HCDRXX:1:2107:21206:10692
CAGCGCTG
+
FFFFFFFF
@A00769:11:HC3HCDRXX:1:2107:32145:10723
CAGCGCTG
+
FFFFFFF:
@A00769:11:HC3HCDRXX:1:2107:28140:10739
CAGCGCTG
+
FFFFFFFF
@A00769:11:HC3HCDRXX:1:2107:11550:10848
CAGCGCTG
+
FFFFFFFF
@A00769:11:HC3HCDRXX:1:2107:9995:10880
CAGCGCTG
+
FFFFFFFF
@A00769:11:HC3HCDRXX:1:2107:25310:10911
CAGCGCTG
+
FFFFFFFF
@A00769:11:HC3HCDRXX:1:2107:17852:11021
CAGCGCTG
+
FFFFFFFF
@A00769:11:HC3HCDRXX:1:2107:16848:11068
CAGCGCTG
+
FFFFFFFF
@A00769:11:HC3HCDRXX:1:2107:18439:11068
CAGCGCTG
+
FFFFFFFF
@A00769:11:HC3HCDRXX:1:2107:22688:11068
CAGCGCTG
+
FF,F,FFF
@A00769:11:HC3HCDRXX:1:2107:29631:11068
CAGCGCTG
+
FFFFFFFF
@A00769:11:HC3HCDRXX:1:2107:6442:11083
CAGCGCTG
+
FFFFFFFF
@A00769:11:HC3HCDRXX:1:2107:31828:11083
CAGCGCTG
+
FFFFFFFF
@A00769:11:HC3HCDRXX:1:2107:19922:11099
CAGCGCTG
+
FFFFFFFF
@A00769:11:HC3HCDRXX:1:2107:29523:11162
CAGCGCTG
+
FFFFFFFF
@A00769:11:HC3HCDRXX:1:2107:4960:11209
CAGCGCTG
+
FFFFFFFF
@A00769:11:HC3HCDRXX:1:2107:7202:11240
CAGCGCTG
+
FFFFFFFF
@A00769:11:HC3HCDRXX:1:2107:13205:11240
CAGCGCTG
+
FFFFFFFF
@A00769:11:HC3HCDRXX:1:2107:7229:11256
CAGCGCTG
+
FFFFFFFF
@A00769:11:HC3HCDRXX:1:2107:17173:11256
CAGCGCTG
+
FF:,FFF,
@A00769:11:HC3HCDRXX:1:2107:16369:11271
CAGCGCTG
+
FFF,FFFF
@A00769:11:HC3HCDRXX:1:2107:25807:11303
CAGCGCTG
+
FFFFFFFF
@A00769:11:HC3HCDRXX:1:2107:10393:11318
CAGCGCTG
+
FFFFFFFF
@A00769:11:HC3HCDRXX:1:2107:19849:11318
CAGCGCTG
+
FFFFFFFF
@A00769:11:HC3HCDRXX:1:2107:32027:11365
CAGCGCTG
+
FFFFFFFF
@A00769:11:HC3HCDRXX:1:2107:4426:11381
CAGCGCTG
+
FFFFFFFF
@A00769:11:HC3HCDRXX:1:2107:26612:11443
CAGCGCTG
+
FFFFFFFF
@A00769:11:HC3HCDRXX:1:2107:10113:11490
CAGCGCTG
+
FFFFFFFF
@A00769:11:HC3HCDRXX:1:2107:6162:11506
CAGCGCTG
+
FF::FFFF
@A00769:11:HC3HCDRXX:1:2107:24985:11506
CAGCGCTG
+
FFF:FFFF
@A00769:11:HC3HCDRXX:1:2107:21558:11553
CAGCGCTG
+
FFFFFFFF
@A00769:11:HC3HCDRXX:1:2107:32262:11616
CAGCGCTG
+
FFFFFFFF
@A00769:11:HC3HCDRXX:1:2107:10963:11647
CAGCGCTG
+
FFFFFFFF
@A00769:11:HC3HCDRXX:1:2107:14669:11647
CAGCGCTG
+
FFFFFFFF
@A00769:11:HC3HCDRXX:1:2107:19940:11663
CAGCGCTG
+
FF:FFFF:
@A00769:11:HC3HCDRXX:1:2107:15185:11913
CAGCGCTG
+
FFFFFFFF
@A00769:11:HC3HCDRXX:1:2107:20437:11960
CAGCGCTG
+
FFFFFFFF
@A00769:11:HC3HCDRXX:1:2107:30888:11992
CAGCGCTG
+
FFFFFFFF
@A00769:11:HC3HCDRXX:1:2107:8386:12007
CAGCGCTG
+
FFFFFFFF
@A00769:11:HC3HCDRXX:1:2107:20157:12007
CAGCGCTG
+
FFFFFFFF
@A00769:11:HC3HCDRXX:1:2107:8260:12038
CAGCGCTG
+
FFFFFFFF
@A00769:11:HC3HCDRXX:1:2107:2392:12085
CAGCGCTG
+
FFFFFFFF
@A00769:11:HC3HCDRXX:1:2107:13865:12101
CAGCGCTG
+
FFFFFFFF
@A00769:11:HC3HCDRXX:1:2107:21558:12117
CAGCGCTG
+
FFFFFFFF
@A00769:11:HC3HCDRXX:1:2107:1660:12258
CAGCGCTG
+
FFFFFFFF
@A00769:11:HC3HCDRXX:1:2107:3622:12273
CAGCGCTG
+
FFFFFFFF
@A00769:11:HC3HCDRXX:1:2107:4399:12305
CAGCGCTG
+
FFFFFFFF
@A00769:11:HC3HCDRXX:1:2107:17544:12305
CAGCGCTG
+
FFFFFFFF
@A00769:11:HC3HCDRXX:1:2107:12563:12320
CAGCGCTG
+
FFFFFFFF
@A00769:11:HC3HCDRXX:1:2107:4444:12352
CAGCGCTG
+
FFFFFFFF
@A00769:11:HC3HCDRXX:1:2107:12735:12399
CAGCGCTG
+
FFFFFFFF
@A00769:11:HC3HCDRXX:1:2107:14760:12430
CAGCGCTG
+
FFFFFFFF
@A00769:11:HC3HCDRXX:1:2107:10664:12446
CAGCGCTG
+
FFFFFF:F
@A00769:11:HC3HCDRXX:1:2107:19434:12540
CAGCGCTG
+
FFF:,:F,
@A00769:11:HC3HCDRXX:1:2107:19289:12633
CAGCGCTG
+
FFFFFFFF
@A00769:11:HC3HCDRXX:1:2107:3992:12665
CAGCGCTG
+
FF:FFFFF
@A00769:11:HC3HCDRXX:1:2107:16504:12696
CAGCGCTG
+
FFF,F:FF
@A00769:11:HC3HCDRXX:1:2107:25527:12727
CAGCGCTG
+
FFFFFFFF
@A00769:11:HC3HCDRXX:1:2107:13575:12821
CAGCGCTG
+
FFFFFFFF
@A00769:11:HC3HCDRXX:1:2107:30852:12868
CAGCGCTG
+
FFFFFFFF
@A00769:11:HC3HCDRXX:1:2107:24605:12884
CAGCGCTG
+
F:F:FF,F
@A00769:11:HC3HCDRXX:1:2107:28031:12900
CAGCGCTG
+
FFFFFFFF
@A00769:11:HC3HCDRXX:1:2107:13503:12915
CAGCGCTG
+
FFFFFF:F
@A00769:11:HC3HCDRXX:1:2107:5367:13041
CAGCGCTG
+
FFFFFFFF
@A00769:11:HC3HCDRXX:1:2107:21332:13135
CAGCGCTG
+
FF:,:,F:
@A00769:11:HC3HCDRXX:1:2107:1199:13150
CAGCGCTG
+
FFFFFFFF
@A00769:11:HC3HCDRXX:1:2107:22101:13150
CAGCGCTG
+
FFFFFFFF
@A00769:11:HC3HCDRXX:1:2107:13792:13197
CAGCGCTG
+
FFFFFF:F
@A00769:11:HC3HCDRXX:1:2107:27615:13244
CAGCGCTG
+
FFFF:FFF
@A00769:11:HC3HCDRXX:1:2107:12707:13260
CAGCGCTG
+
FFFF:FFF
@A00769:11:HC3HCDRXX:1:2107:27434:13275
CAGCGCTG
+
FFFFFFFF
@A00769:11:HC3HCDRXX:1:2107:18900:13307
CAGCGCTG
+
FFFFFFFF
@A00769:11:HC3HCDRXX:1:2107:12689:13354
CAGCGCTG
+
FFFFFFFF
@A00769:11:HC3HCDRXX:1:2107:32443:13401
CAGCGCTG
+
FFFFFFFF
@A00769:11:HC3HCDRXX:1:2107:6741:13416
CAGCGCTG
+
FFFFFFFF
@A00769:11:HC3HCDRXX:1:2107:28357:13463
CAGCGCTG
+
FFFFFFFF
@A00769:11:HC3HCDRXX:1:2107:31729:13479
CAGCGCTG
+
FFFFFFFF
@A00769:11:HC3HCDRXX:1:2107:29776:13510
CAGCGCTG
+
FFFFFFFF
@A00769:11:HC3HCDRXX:1:2107:11577:13526
CAGCGCTG
+
FFFFFFFF
@A00769:11:HC3HCDRXX:1:2107:29342:13573
CAGCGCTG
+
FFFFFFFF
@A00769:11:HC3HCDRXX:1:2107:31006:13573
CAGCGCTG
+
FFFFFFFF
@A00769:11:HC3HCDRXX:1:2107:10348:13589
CAGCGCTG
+
,F,FF:FF
@A00769:11:HC3HCDRXX:1:2107:18159:13651
CAGCGCTG
+
FFFFFFFF
@A00769:11:HC3HCDRXX:1:2107:23050:13667
CAGCGCTG
+
F:FFFFFF
@A00769:11:HC3HCDRXX:1:2107:4716:13792
CAGCGCTG
+
FFFFFF:F
@A00769:11:HC3HCDRXX:1:2107:22336:13902
CAGCGCTG
+
FFFFFFFF
@A00769:11:HC3HCDRXX:1:2107:25726:13949
CAGCGCTG
+
FFFFFFF:
@A00769:11:HC3HCDRXX:1:2107:26992:13949
CAGCGCTG
+
FFFFFFFF
@A00769:11:HC3HCDRXX:1:2107:16007:13964
CAGCGCTG
+
FFFFFFFF
@A00769:11:HC3HCDRXX:1:2107:8892:13980
CAGCGCTG
+
FFFFFFFF
@A00769:11:HC3HCDRXX:1:2107:19859:13996
CAGCGCTG
+
FFFFFFFF
@A00769:11:HC3HCDRXX:1:2107:11044:14043
CAGCGCTG
+
FFFFFFFF
@A00769:11:HC3HCDRXX:1:2107:8196:14058
CAGCGCTG
+
FFFFFFFF
@A00769:11:HC3HCDRXX:1:2107:8133:14074
CAGCGCTG
+
FFFFFFFF
@A00769:11:HC3HCDRXX:1:2107:18575:14090
CAGCGCTG
+
FFFFFFFF
@A00769:11:HC3HCDRXX:1:2107:3251:14105
CAGCGCTG
+
FFFFFFFF
@A00769:11:HC3HCDRXX:1:2107:3812:14105
CAGCGCTG
+
F:F:FFF,
@A00769:11:HC3HCDRXX:1:2107:27163:14121
CAGCGCTG
+
FFFFFFFF
@A00769:11:HC3HCDRXX:1:2107:29297:14121
CAGCGCTG
+
FFFFFFFF
@A00769:11:HC3HCDRXX:1:2107:31756:14121
CAGCGCTG
+
FFFFFFFF
@A00769:11:HC3HCDRXX:1:2107:20808:14137
CAGCGCTG
+
FFFFFFFF
@A00769:11:HC3HCDRXX:1:2107:20085:14168
CAGCGCTG
+
FFFFFFFF
@A00769:11:HC3HCDRXX:1:2107:28999:14168
CAGCGCTG
+
FFFFFFFF
@A00769:11:HC3HCDRXX:1:2107:7509:14215
CAGCGCTG
+
FFFFFFFF
@A00769:11:HC3HCDRXX:1:2107:21676:14293
CAGCGCTG
+
FFFFF:FF
@A00769:11:HC3HCDRXX:1:2107:24858:14325
CAGCGCTG
+
FFFFFFFF
@A00769:11:HC3HCDRXX:1:2107:24840:14387
CAGCGCTG
+
FFFFFFFF
@A00769:11:HC3HCDRXX:1:2107:13422:14403
CAGCGCTG
+
FFFFFFFF
@A00769:11:HC3HCDRXX:1:2107:23366:14497
CAGCGCTG
+
FFFFFFFF
@A00769:11:HC3HCDRXX:1:2107:23854:14497
CAGCGCTG
+
FFFFFF:F
@A00769:11:HC3HCDRXX:1:2107:20898:14512
CAGCGCTG
+
FFFFFFFF
@A00769:11:HC3HCDRXX:1:2107:15591:14528
CAGCGCTG
+
FFFFFFFF
@A00769:11:HC3HCDRXX:1:2107:2428:14779
CAGCGCTG
+
FFFFFFFF
@A00769:11:HC3HCDRXX:1:2107:31376:14779
CAGCGCTG
+
FF,FFFFF
@A00769:11:HC3HCDRXX:1:2107:21079:14794
CAGCGCTG
+
FFFFFFFF
@A00769:11:HC3HCDRXX:1:2107:29957:14826
CAGCGCTG
+
FFFFFFFF
@A00769:11:HC3HCDRXX:1:2107:27606:14920
CAGCGCTG
+
FFFFFFFF
@A00769:11:HC3HCDRXX:1:2107:28492:14951
CAGCGCTG
+
FFFFFFFF
@A00769:11:HC3HCDRXX:1:2107:20130:15029
CAGCGCTG
+
FFFFFFFF
@A00769:11:HC3HCDRXX:1:2107:30165:15029
CAGCGCTG
+
FFFFFFFF
@A00769:11:HC3HCDRXX:1:2107:18367:15045
CAGCGCTG
+
FFFFFFFF
@A00769:11:HC3HCDRXX:1:2107:16731:15060
CAGCGCTG
+
FFFFFFFF
@A00769:11:HC3HCDRXX:1:2107:7771:15139
CAGCGCTG
+
FFFFFFFF
@A00769:11:HC3HCDRXX:1:2107:16812:15139
CAGCGCTG
+
FFFFFFFF
@A00769:11:HC3HCDRXX:1:2107:23014:15170
CAGCGCTG
+
FFFFFFFF
@A00769:11:HC3HCDRXX:1:2107:22073:15295
CAGCGCTG
+
FFFFFFFF
@A00769:11:HC3HCDRXX:1:2107:18014:15342
CAGCGCTG
+
FFFFFFFF
@A00769:11:HC3HCDRXX:1:2107:5584:15389
CAGCGCTG
+
FFFFFFFF
@A00769:11:HC3HCDRXX:1:2107:2320:15499
CAGCGCTG
+
FFFFFFF,
@A00769:11:HC3HCDRXX:1:2107:6316:15499
CAGCGCTG
+
FFFFFFFF
@A00769:11:HC3HCDRXX:1:2107:30816:15562
CAGCGCTG
+
FFFFFFFF
@A00769:11:HC3HCDRXX:1:2107:11623:15702
CAGCGCTG
+
FFFFFFFF
@A00769:11:HC3HCDRXX:1:2107:1515:15734
CAGCGCTG
+
FFFFFFFF
@A00769:11:HC3HCDRXX:1:2107:9923:15734
CAGCGCTG
+
FFFFFFFF
@A00769:11:HC3HCDRXX:1:2107:18548:15734
CAGCGCTG
+
FFFFFFFF
@A00769:11:HC3HCDRXX:1:2107:28691:15765
CAGCGCTG
+
FFFFFFFF
@A00769:11:HC3HCDRXX:1:2107:22742:15796
CAGCGCTG
+
FFFFFFFF
@A00769:11:HC3HCDRXX:1:2107:29234:15828
CAGCGCTG
+
FF:F:FFF
@A00769:11:HC3HCDRXX:1:2107:5746:15890
CAGCGCTG
+
FFFFFFFF
@A00769:11:HC3HCDRXX:1:2107:1922:15906
CAGCGCTG
+
FFFFFFFF
@A00769:11:HC3HCDRXX:1:2107:10031:15953
CAGCGCTG
+
FF:,FFFF
@A00769:11:HC3HCDRXX:1:2107:26883:16016
CAGCGCTG
+
FFFFFFFF
@A00769:11:HC3HCDRXX:1:2107:7871:16063
CAGCGCTG
+
:F:FFFFF
@A00769:11:HC3HCDRXX:1:2107:31403:16110
CAGCGCTG
+
FFFFFFF:
@A00769:11:HC3HCDRXX:1:2107:16514:16125
CAGCGCTG
+
FF:F,FFF
@A00769:11:HC3HCDRXX:1:2107:22788:16188
CAGCGCTG
+
FFF:FFFF
@A00769:11:HC3HCDRXX:1:2107:19063:16219
CAGCGCTG
+
FFFFFFFF
@A00769:11:HC3HCDRXX:1:2107:1389:16235
CAGCGCTG
+
FFFFFFFF
@A00769:11:HC3HCDRXX:1:2107:24840:16235
CAGCGCTG
+
FFFFFFFF
@A00769:11:HC3HCDRXX:1:2107:1651:16313
CAGCGCTG
+
FFFFFFFF
@A00769:11:HC3HCDRXX:1:2107:13187:16376
CAGCGCTG
+
FFFFFFFF
@A00769:11:HC3HCDRXX:1:2107:25644:16407
CAGCGCTG
+
FFFFFFFF
@A00769:11:HC3HCDRXX:1:2107:15510:16423
CAGCGCTG
+
FFFFFFFF
@A00769:11:HC3HCDRXX:1:2107:31711:16423
CAGCGCTG
+
:FFFFFFF
@A00769:11:HC3HCDRXX:1:2107:16966:16532
CAGCGCTG
+
FFFFFFFF
@A00769:11:HC3HCDRXX:1:2107:20690:16595
CAGCGCTG
+
FFFFFFFF
@A00769:11:HC3HCDRXX:1:2107:8883:16626
CAGCGCTG
+
FFFFFFFF
@A00769:11:HC3HCDRXX:1:2107:28980:16642
CAGCGCTG
+
FFFFFFFF
@A00769:11:HC3HCDRXX:1:2107:31268:16658
CAGCGCTG
+
FFFFFFFF
@A00769:11:HC3HCDRXX:1:2107:14498:16673
CAGCGCTG
+
FFFFFF:F
@A00769:11:HC3HCDRXX:1:2107:8187:16705
CAGCGCTG
+
FFFFFFFF
@A00769:11:HC3HCDRXX:1:2107:24316:16705
CAGCGCTG
+
FFFF:F:F
@A00769:11:HC3HCDRXX:1:2107:25916:16720
CAGCGCTG
+
FFFFFFFF
@A00769:11:HC3HCDRXX:1:2107:3369:16752
CAGCGCTG
+
FFFFFFFF
@A00769:11:HC3HCDRXX:1:2107:14588:16767
CAGCGCTG
+
FFFFFFFF
@A00769:11:HC3HCDRXX:1:2107:15519:16783
CAGCGCTG
+
FFFFFFFF
@A00769:11:HC3HCDRXX:1:2107:5294:16799
CAGCGCTG
+
FFFFFFFF
@A00769:11:HC3HCDRXX:1:2107:7943:16814
CAGCGCTG
+
FFFFFFFF
@A00769:11:HC3HCDRXX:1:2107:28330:16830
CAGCGCTG
+
FFFFFFFF
@A00769:11:HC3HCDRXX:1:2107:14100:16924
CAGCGCTG
+
FFFFFFFF
@A00769:11:HC3HCDRXX:1:2107:12011:16939
CAGCGCTG
+
FFFFFFFF
@A00769:11:HC3HCDRXX:1:2107:30734:16955
CAGCGCTG
+
FFFFFFFF
@A00769:11:HC3HCDRXX:1:2107:32380:17018
CAGCGCTG
+
FFFFFFFF
@A00769:11:HC3HCDRXX:1:2107:15420:17080
CAGCGCTG
+
FFFFFFFF
@A00769:11:HC3HCDRXX:1:2107:22896:17096
CAGCGCTG
+
FFFFFFFF
@A00769:11:HC3HCDRXX:1:2107:17490:17127
CAGCGCTG
+
FFFFFFFF
@A00769:11:HC3HCDRXX:1:2107:25997:17143
CAGCGCTG
+
FFFFFFFF
@A00769:11:HC3HCDRXX:1:2107:2980:17174
CAGCGCTG
+
FFF:FF:F
@A00769:11:HC3HCDRXX:1:2107:32036:17206
CAGCGCTG
+
FFFFFFFF
@A00769:11:HC3HCDRXX:1:2107:26612:17237
CAGCGCTG
+
FFFFFFFF
@A00769:11:HC3HCDRXX:1:2107:31991:17253
CAGCGCTG
+
FFFFFFFF
@A00769:11:HC3HCDRXX:1:2107:17128:17284
CAGCGCTG
+
FFFFFFF:
@A00769:11:HC3HCDRXX:1:2107:3577:17300
CAGCGCTG
+
FFFFFFFF
@A00769:11:HC3HCDRXX:1:2107:13440:17347
CAGCGCTG
+
FFFFFF:F
@A00769:11:HC3HCDRXX:1:2107:17074:17347
CAGCGCTG
+
FFFFFFFF
@A00769:11:HC3HCDRXX:1:2107:7536:17362
CAGCGCTG
+
FFFFFFFF
@A00769:11:HC3HCDRXX:1:2107:29848:17362
CAGCGCTG
+
FFFFFF:F
@A00769:11:HC3HCDRXX:1:2107:9941:17394
CAGCGCTG
+
FFFFFFFF
@A00769:11:HC3HCDRXX:1:2107:12581:17394
CAGCGCTG
+
F:F:FFFF
@A00769:11:HC3HCDRXX:1:2107:16432:17425
CAGCGCTG
+
FFFFFFFF
@A00769:11:HC3HCDRXX:1:2107:24849:17440
CAGCGCTG
+
FFFFFFFF
@A00769:11:HC3HCDRXX:1:2107:23303:17456
CAGCGCTG
+
FFFFFFFF
@A00769:11:HC3HCDRXX:1:2107:3676:17472
CAGCGCTG
+
FFFFFFFF
@A00769:11:HC3HCDRXX:1:2107:31557:17472
CAGCGCTG
+
FFFFFFFF
@A00769:11:HC3HCDRXX:1:2107:1570:17487
CAGCGCTG
+
FFFFFFFF
@A00769:11:HC3HCDRXX:1:2107:29776:17550
CAGCGCTG
+
FFFFFFFF
@A00769:11:HC3HCDRXX:1:2107:17002:17628
CAGCGCTG
+
FFFFFFFF
@A00769:11:HC3HCDRXX:1:2107:6506:17707
CAGCGCTG
+
FFFFFFFF
@A00769:11:HC3HCDRXX:1:2107:22381:17707
CAGCGCTG
+
FFFFFFFF
@A00769:11:HC3HCDRXX:1:2107:6759:17738
CAGCGCTG
+
FFFF:FFF
@A00769:11:HC3HCDRXX:1:2107:30337:17769
CAGCGCTG
+
FFFFFFFF
@A00769:11:HC3HCDRXX:1:2107:12915:17785
CAGCGCTG
+
FFFFFFFF
@A00769:11:HC3HCDRXX:1:2107:14380:17785
CAGCGCTG
+
FFFFFFFF
@A00769:11:HC3HCDRXX:1:2107:25003:17926
CAGCGCTG
+
FFFFFFFF
@A00769:11:HC3HCDRXX:1:2107:24876:17957
CAGCGCTG
+
FFFFFFFF
@A00769:11:HC3HCDRXX:1:2107:17291:18035
CAGCGCTG
+
FFFFFFFF
@A00769:11:HC3HCDRXX:1:2107:4761:18098
CAGCGCTG
+
FFFFFFFF
@A00769:11:HC3HCDRXX:1:2107:18186:18114
CAGCGCTG
+
FFFFFF:F
@A00769:11:HC3HCDRXX:1:2107:28827:18161
CAGCGCTG
+
FFFFF:F:
@A00769:11:HC3HCDRXX:1:2107:18973:18192
CAGCGCTG
+
FFF,FFFF
@A00769:11:HC3HCDRXX:1:2107:26096:18192
CAGCGCTG
+
FFFFFFFF
@A00769:11:HC3HCDRXX:1:2107:24985:18239
CAGCGCTG
+
FFFFFFFF
@A00769:11:HC3HCDRXX:1:2107:31656:18302
CAGCGCTG
+
FFFFFFFF
@A00769:11:HC3HCDRXX:1:2107:30472:18380
CAGCGCTG
+
FFFFFFFF
@A00769:11:HC3HCDRXX:1:2107:30246:18396
CAGCGCTG
+
FFF,F:F:
@A00769:11:HC3HCDRXX:1:2107:31286:18411
CAGCGCTG
+
FFFFFFFF
@A00769:11:HC3HCDRXX:1:2107:26449:18427
CAGCGCTG
+
FFFF,FFF
@A00769:11:HC3HCDRXX:1:2107:9616:18458
CAGCGCTG
+
FFFFFFFF
@A00769:11:HC3HCDRXX:1:2107:7826:18490
CAGCGCTG
+
FFFFFF:F
@A00769:11:HC3HCDRXX:1:2107:6325:18521
CAGCGCTG
+
FFFFFFFF
@A00769:11:HC3HCDRXX:1:2107:32108:18584
CAGCGCTG
+
FFFFFFFF
@A00769:11:HC3HCDRXX:1:2107:20645:18615
CAGCGCTG
+
FF:FFFF:
@A00769:11:HC3HCDRXX:1:2107:4191:18646
CAGCGCTG
+
FFFFFFFF
@A00769:11:HC3HCDRXX:1:2107:2175:18693
CAGCGCTG
+
FFF:FFFF
@A00769:11:HC3HCDRXX:1:2107:8341:18724
CAGCGCTG
+
FFFFFFFF
@A00769:11:HC3HCDRXX:1:2107:26404:18724
CAGCGCTG
+
FFFFFFFF
@A00769:11:HC3HCDRXX:1:2107:23231:18771
CAGCGCTG
+
FFFFFFFF
@A00769:11:HC3HCDRXX:1:2107:19135:18787
CAGCGCTG
+
FFF:FFFF
@A00769:11:HC3HCDRXX:1:2107:25789:18787
CAGCGCTG
+
FFFFFFFF
@A00769:11:HC3HCDRXX:1:2107:11749:18865
CAGCGCTG
+
FFFFFFFF
@A00769:11:HC3HCDRXX:1:2107:24361:18881
CAGCGCTG
+
FFFFF:FF
@A00769:11:HC3HCDRXX:1:2107:22480:18912
CAGCGCTG
+
F:FF:F:F
@A00769:11:HC3HCDRXX:1:2107:7916:18959
CAGCGCTG
+
FFFFFFFF
@A00769:11:HC3HCDRXX:1:2107:22634:19022
CAGCGCTG
+
FFFFFFFF
@A00769:11:HC3HCDRXX:1:2107:15176:19038
CAGCGCTG
+
FFFFFFFF
@A00769:11:HC3HCDRXX:1:2107:27172:19053
CAGCGCTG
+
FFFFFFFF
@A00769:11:HC3HCDRXX:1:2107:30472:19069
CAGCGCTG
+
F:FFFFFF
@A00769:11:HC3HCDRXX:1:2107:4761:19100
CAGCGCTG
+
FFFFFFFF
@A00769:11:HC3HCDRXX:1:2107:19714:19132
CAGCGCTG
+
FFFF:FFF
@A00769:11:HC3HCDRXX:1:2107:11279:19147
CAGCGCTG
+
FFFFFFFF
@A00769:11:HC3HCDRXX:1:2107:13123:19210
CAGCGCTG
+
FFFFFFFF
@A00769:11:HC3HCDRXX:1:2107:16848:19241
CAGCGCTG
+
FF,F,,F:
@A00769:11:HC3HCDRXX:1:2107:14136:19304
CAGCGCTG
+
FFFFFFFF
@A00769:11:HC3HCDRXX:1:2107:26196:19398
CAGCGCTG
+
FFFFFFFF
@A00769:11:HC3HCDRXX:1:2107:12066:19413
CAGCGCTG
+
FFFFFFFF
@A00769:11:HC3HCDRXX:1:2107:8522:19476
CAGCGCTG
+
FFFFFFFF
@A00769:11:HC3HCDRXX:1:2107:9805:19570
CAGCGCTG
+
FFFFFFFF
@A00769:11:HC3HCDRXX:1:2107:15772:19570
CAGCGCTG
+
FFFFFFFF
@A00769:11:HC3HCDRXX:1:2107:30382:19633
CAGCGCTG
+
FFFFFFFF
@A00769:11:HC3HCDRXX:1:2107:7871:19727
CAGCGCTG
+
FFFFFFFF
@A00769:11:HC3HCDRXX:1:2107:3938:19742
CAGCGCTG
+
FFFFFFFF
@A00769:11:HC3HCDRXX:1:2107:5041:19774
CAGCGCTG
+
FFFFFFFF
@A00769:11:HC3HCDRXX:1:2107:15311:19774
CAGCGCTG
+
FFFFFFFF
@A00769:11:HC3HCDRXX:1:2107:5900:19789
CAGCGCTG
+
FFFFFFFF
@A00769:11:HC3HCDRXX:1:2107:20148:19789
CAGCGCTG
+
FFFFFFFF
@A00769:11:HC3HCDRXX:1:2107:2112:19836
CAGCGCTG
+
FFFFFFFF
@A00769:11:HC3HCDRXX:1:2107:15474:19899
CAGCGCTG
+
FFFFFFFF
@A00769:11:HC3HCDRXX:1:2107:4878:19930
CAGCGCTG
+
FFFFFFFF
@A00769:11:HC3HCDRXX:1:2107:20518:19993
CAGCGCTG
+
FFFFFFFF
@A00769:11:HC3HCDRXX:1:2107:13584:20008
CAGCGCTG
+
FFFFFFFF
@A00769:11:HC3HCDRXX:1:2107:6081:20071
CAGCGCTG
+
FFF:FFFF
@A00769:11:HC3HCDRXX:1:2107:20934:20087
CAGCGCTG
+
F::FFFFF
@A00769:11:HC3HCDRXX:1:2107:32380:20087
CAGCGCTG
+
FFFFFFFF
@A00769:11:HC3HCDRXX:1:2107:23800:20134
CAGCGCTG
+
FFFFFFFF
@A00769:11:HC3HCDRXX:1:2107:29649:20181
CAGCGCTG
+
FFFFFFFF
@A00769:11:HC3HCDRXX:1:2107:1588:20243
CAGCGCTG
+
FFFFFFFF
@A00769:11:HC3HCDRXX:1:2107:6804:20259
CAGCGCTG
+
FFFFFFFF
@A00769:11:HC3HCDRXX:1:2107:29686:20275
CAGCGCTG
+
FFFFFFFF
@A00769:11:HC3HCDRXX:1:2107:26332:20322
CAGCGCTG
+
FFFFFFFF
@A00769:11:HC3HCDRXX:1:2107:31006:20337
CAGCGCTG
+
FFFFFFFF
@A00769:11:HC3HCDRXX:1:2107:28375:20384
CAGCGCTG
+
FFFFFFFF
@A00769:11:HC3HCDRXX:1:2107:28456:20431
CAGCGCTG
+
FFF:FF::
@A00769:11:HC3HCDRXX:1:2107:19931:20478
CAGCGCTG
+
FFFFFFFF
@A00769:11:HC3HCDRXX:1:2107:6406:20572
CAGCGCTG
+
FFFFFF:F
@A00769:11:HC3HCDRXX:1:2107:32868:20588
CAGCGCTG
+
FFFFFFFF
@A00769:11:HC3HCDRXX:1:2107:2618:20619
CAGCGCTG
+
FFFFFFFF
@A00769:11:HC3HCDRXX:1:2107:21106:20635
CAGCGCTG
+
FFFFFFFF
@A00769:11:HC3HCDRXX:1:2107:14470:20760
CAGCGCTG
+
FFFFFFFF
@A00769:11:HC3HCDRXX:1:2107:22842:20760
CAGCGCTG
+
FFFFFFFF
@A00769:11:HC3HCDRXX:1:2107:23158:20776
CAGCGCTG
+
FFFFFFFF
@A00769:11:HC3HCDRXX:1:2107:12355:20791
CAGCGCTG
+
FFFFFFFF
@A00769:11:HC3HCDRXX:1:2107:26576:20807
CAGCGCTG
+
FFFFFFFF
@A00769:11:HC3HCDRXX:1:2107:22372:20854
CAGCGCTG
+
FFFFFFFF
@A00769:11:HC3HCDRXX:1:2107:8187:20901
CAGCGCTG
+
FFFFFFFF
@A00769:11:HC3HCDRXX:1:2107:29487:21183
CAGCGCTG
+
FFFFFFFF
@A00769:11:HC3HCDRXX:1:2107:32416:21183
CAGCGCTG
+
FFFFFF:F
@A00769:11:HC3HCDRXX:1:2107:10565:21230
CAGCGCTG
+
FFFFFFFF
@A00769:11:HC3HCDRXX:1:2107:20021:21261
[truncated: 9,033,454 more chars]
