# Supplementary material for: Acidified drinking water attenuates motor deficits and brain pathology in a mouse model of a childhood neurodegenerative disorder
Source: Sci Rep. 2022 May 30;12:9025. doi: 10.1038/s41598-022-12981-0 (PMC9151921; doi:10.1038/s41598-022-12981-0)
Supplement: Supplementary file 4 — Supplementary Information 4. [file 41598_2022_12981_MOESM4_ESM.zip › 060519AK515F/129xC57.6.m.Tap.4045.L_Index.fastq]

@A00769:11:HC3HCDRXX:1:2101:12066:1031
CAACGAAA
+
FFFFFFFF
@A00769:11:HC3HCDRXX:1:2101:10474:1063
CAACGAAA
+
FFFFFFFF
@A00769:11:HC3HCDRXX:1:2101:24379:1063
CAACGAAA
+
FFFFFFFF
@A00769:11:HC3HCDRXX:1:2101:31937:1063
CAACGAAA
+
FFFFFFFF
@A00769:11:HC3HCDRXX:1:2101:19470:1078
CAACGAAA
+
FFFFFFFF
@A00769:11:HC3HCDRXX:1:2101:29939:1235
CAACGAAA
+
FFFFFFFF
@A00769:11:HC3HCDRXX:1:2101:4625:1391
CAACGAAA
+
FFFFFFFF
@A00769:11:HC3HCDRXX:1:2101:7157:1391
CAACGAAA
+
FFFFFFFF
@A00769:11:HC3HCDRXX:1:2101:12924:1423
CAACGAAA
+
FFFFFFFF
@A00769:11:HC3HCDRXX:1:2101:9507:1454
CAACGAAA
+
FFFFFFFF
@A00769:11:HC3HCDRXX:1:2101:26775:1454
CAACGAAA
+
FFFFFFFF
@A00769:11:HC3HCDRXX:1:2101:18882:1470
CAACGAAA
+
FFFFFFFF
@A00769:11:HC3HCDRXX:1:2101:19036:1611
CAACGAAA
+
FFFFFFFF
@A00769:11:HC3HCDRXX:1:2101:29197:1642
CAACGAAA
+
FFFFFFFF
@A00769:11:HC3HCDRXX:1:2101:21486:1689
CAACGAAA
+
FFFFFFFF
@A00769:11:HC3HCDRXX:1:2101:16902:1705
CAACGAAA
+
FFFFFFFF
@A00769:11:HC3HCDRXX:1:2101:22788:1752
CAACGAAA
+
FFFFFFFF
@A00769:11:HC3HCDRXX:1:2101:16315:1908
CAACGAAA
+
FFFFFFFF
@A00769:11:HC3HCDRXX:1:2101:18973:1971
CAACGAAA
+
FFFFFFFF
@A00769:11:HC3HCDRXX:1:2101:12780:1986
CAACGAAA
+
FFFFFFFF
@A00769:11:HC3HCDRXX:1:2101:22444:2033
CAACGAAA
+
FFFFFFFF
@A00769:11:HC3HCDRXX:1:2101:13693:2159
CAACGAAA
+
FFFFFFFF
@A00769:11:HC3HCDRXX:1:2101:5963:2174
CAACGAAA
+
FFFFFFFF
@A00769:11:HC3HCDRXX:1:2101:7572:2174
CAACGAAA
+
FFFFFFFF
@A00769:11:HC3HCDRXX:1:2101:11333:2174
CAACGAAA
+
FFFFFFFF
@A00769:11:HC3HCDRXX:1:2101:28185:2206
CAACGAAA
+
FFFFFFFF
@A00769:11:HC3HCDRXX:1:2101:7500:2362
CAACGAAA
+
FFFFFFFF
@A00769:11:HC3HCDRXX:1:2101:6569:2378
CAACGAAA
+
FFFFFFFF
@A00769:11:HC3HCDRXX:1:2101:10601:2378
CAACGAAA
+
FFFFFFFF
@A00769:11:HC3HCDRXX:1:2101:31376:2378
CAACGAAA
+
FFFFFFFF
@A00769:11:HC3HCDRXX:1:2101:7464:2519
CAACGAAA
+
FFFFF:FF
@A00769:11:HC3HCDRXX:1:2101:1940:2534
CAACGAAA
+
FFFFFFFF
@A00769:11:HC3HCDRXX:1:2101:25310:2581
CAACGAAA
+
FFFFFFFF
@A00769:11:HC3HCDRXX:1:2101:6831:2644
CAACGAAA
+
FFFFFFFF
@A00769:11:HC3HCDRXX:1:2101:5683:2660
CAACGAAA
+
FFFFFFFF
@A00769:11:HC3HCDRXX:1:2101:7473:2691
CAACGAAA
+
,FFFFFFF
@A00769:11:HC3HCDRXX:1:2101:19235:2707
CAACGAAA
+
FFFFFFFF
@A00769:11:HC3HCDRXX:1:2101:29550:2848
CAACGAAA
+
FFFF:FFF
@A00769:11:HC3HCDRXX:1:2101:6289:2863
CAACGAAA
+
FFFFFFFF
@A00769:11:HC3HCDRXX:1:2101:28944:2863
CAACGAAA
+
FFFFFFFF
@A00769:11:HC3HCDRXX:1:2101:30355:2988
CAACGAAA
+
FFFFFFFF
@A00769:11:HC3HCDRXX:1:2101:3830:3082
CAACGAAA
+
FFFFFFFF
@A00769:11:HC3HCDRXX:1:2101:5683:3192
CAACGAAA
+
FFFFFFFF
@A00769:11:HC3HCDRXX:1:2101:31114:3302
CAACGAAA
+
FFFFFFFF
@A00769:11:HC3HCDRXX:1:2101:31403:3333
CAACGAAA
+
FFFFFFFF
@A00769:11:HC3HCDRXX:1:2101:24994:3380
CAACGAAA
+
FFFFFFFF
@A00769:11:HC3HCDRXX:1:2101:23746:3411
CAACGAAA
+
FFFFFFFF
@A00769:11:HC3HCDRXX:1:2101:3152:3443
CAACGAAA
+
FFFFFFFF
@A00769:11:HC3HCDRXX:1:2101:12933:3443
CAACGAAA
+
FFFFFFFF
@A00769:11:HC3HCDRXX:1:2101:17219:3505
CAACGAAA
+
:FFFFFFF
@A00769:11:HC3HCDRXX:1:2101:13250:3552
CAACGAAA
+
FFFFFFFF
@A00769:11:HC3HCDRXX:1:2101:20546:3693
CAACGAAA
+
FFFFFFFF
@A00769:11:HC3HCDRXX:1:2101:8901:3818
CAACGAAA
+
FFFFFFFF
@A00769:11:HC3HCDRXX:1:2101:13928:3881
CAACGAAA
+
FFFFFFFF
@A00769:11:HC3HCDRXX:1:2101:17734:3959
CAACGAAA
+
FFFFFFFF
@A00769:11:HC3HCDRXX:1:2101:1316:3991
CAACGAAA
+
FFFFFFFF
@A00769:11:HC3HCDRXX:1:2101:28782:4022
CAACGAAA
+
FFFFFFFF
@A00769:11:HC3HCDRXX:1:2101:20609:4116
CAACGAAA
+
FFFFFFFF
@A00769:11:HC3HCDRXX:1:2101:22354:4131
CAACGAAA
+
FFFFFFFF
@A00769:11:HC3HCDRXX:1:2101:9616:4210
CAACGAAA
+
FFFFFFFF
@A00769:11:HC3HCDRXX:1:2101:9588:4319
CAACGAAA
+
FFFFFFFF
@A00769:11:HC3HCDRXX:1:2101:28140:4476
CAACGAAA
+
FFF:FFFF
@A00769:11:HC3HCDRXX:1:2101:14805:4586
CAACGAAA
+
FFF:FFFF
@A00769:11:HC3HCDRXX:1:2101:30192:4679
CAACGAAA
+
FFFFFFFF
@A00769:11:HC3HCDRXX:1:2101:25663:4695
CAACGAAA
+
FFFFFFFF
@A00769:11:HC3HCDRXX:1:2101:23592:4742
CAACGAAA
+
FFFF,FFF
@A00769:11:HC3HCDRXX:1:2101:2519:4758
CAACGAAA
+
FFFFFFFF
@A00769:11:HC3HCDRXX:1:2101:2257:4773
CAACGAAA
+
FFF,:FFF
@A00769:11:HC3HCDRXX:1:2101:29812:4773
CAACGAAA
+
FFFFFFFF
@A00769:11:HC3HCDRXX:1:2101:2980:4836
CAACGAAA
+
FFFFFFFF
@A00769:11:HC3HCDRXX:1:2101:6460:4914
CAACGAAA
+
FFFFFFFF
@A00769:11:HC3HCDRXX:1:2101:7789:4961
CAACGAAA
+
FFFFFFFF
@A00769:11:HC3HCDRXX:1:2101:16071:5118
CAACGAAA
+
FFFFFFFF
@A00769:11:HC3HCDRXX:1:2101:19913:5165
CAACGAAA
+
FFFFFFFF
@A00769:11:HC3HCDRXX:1:2101:16631:5181
CAACGAAA
+
FFFF:FF:
@A00769:11:HC3HCDRXX:1:2101:5376:5259
CAACGAAA
+
FFFFFFFF
@A00769:11:HC3HCDRXX:1:2101:4191:5306
CAACGAAA
+
FFFFFFFF
@A00769:11:HC3HCDRXX:1:2101:13358:5306
CAACGAAA
+
FFFFFFFF
@A00769:11:HC3HCDRXX:1:2101:27444:5337
CAACGAAA
+
FFFFFFFF
@A00769:11:HC3HCDRXX:1:2101:18783:5400
CAACGAAA
+
FFFFFFFF
@A00769:11:HC3HCDRXX:1:2101:21386:5431
CAACGAAA
+
FFFFFFFF
@A00769:11:HC3HCDRXX:1:2101:29432:5494
CAACGAAA
+
FFFFFFFF
@A00769:11:HC3HCDRXX:1:2101:32253:5494
CAACGAAA
+
FFFFFFFF
@A00769:11:HC3HCDRXX:1:2101:20446:5619
CAACGAAA
+
FFFFFFFF
@A00769:11:HC3HCDRXX:1:2101:30870:5666
CAACGAAA
+
FFFFFFFF
@A00769:11:HC3HCDRXX:1:2101:14959:5729
CAACGAAA
+
FFFFFFFF
@A00769:11:HC3HCDRXX:1:2101:5864:5854
CAACGAAA
+
FFFFFFFF
@A00769:11:HC3HCDRXX:1:2101:31720:5854
CAACGAAA
+
FFFFFFFF
@A00769:11:HC3HCDRXX:1:2101:16785:5885
CAACGAAA
+
FFFFFFFF
@A00769:11:HC3HCDRXX:1:2101:18439:5963
CAACGAAA
+
FFFFFFFF
@A00769:11:HC3HCDRXX:1:2101:17888:5979
CAACGAAA
+
FFFFFFFF
@A00769:11:HC3HCDRXX:1:2101:30978:5979
CAACGAAA
+
FFFFFFFF
@A00769:11:HC3HCDRXX:1:2101:31855:6026
CAACGAAA
+
FFFFFFFF
@A00769:11:HC3HCDRXX:1:2101:13322:6120
CAACGAAA
+
FFFFFFFF
@A00769:11:HC3HCDRXX:1:2101:6714:6136
CAACGAAA
+
FFFFFFFF
@A00769:11:HC3HCDRXX:1:2101:25409:6261
CAACGAAA
+
FFFF:FFF
@A00769:11:HC3HCDRXX:1:2101:5348:6339
CAACGAAA
+
FFFF:FFF
@A00769:11:HC3HCDRXX:1:2101:13738:6370
CAACGAAA
+
FFFFFFFF
@A00769:11:HC3HCDRXX:1:2101:17381:6417
CAACGAAA
+
,FFFFFFF
@A00769:11:HC3HCDRXX:1:2101:3206:6480
CAACGAAA
+
FFFFFFFF
@A00769:11:HC3HCDRXX:1:2101:13874:6480
CAACGAAA
+
FFFFFFFF
@A00769:11:HC3HCDRXX:1:2101:23014:6496
CAACGAAA
+
FFFFFFFF
@A00769:11:HC3HCDRXX:1:2101:27968:6590
CAACGAAA
+
:FFFFFFF
@A00769:11:HC3HCDRXX:1:2101:29116:6605
CAACGAAA
+
FFFFFFFF
@A00769:11:HC3HCDRXX:1:2101:32362:6652
CAACGAAA
+
FFFFFFFF
@A00769:11:HC3HCDRXX:1:2101:24180:6668
CAACGAAA
+
FFFFFFFF
@A00769:11:HC3HCDRXX:1:2101:28935:6668
CAACGAAA
+
FFFFFFFF
@A00769:11:HC3HCDRXX:1:2101:24207:6715
CAACGAAA
+
FFFFFFFF
@A00769:11:HC3HCDRXX:1:2101:30707:6731
CAACGAAA
+
FFFFFFFF
@A00769:11:HC3HCDRXX:1:2101:6849:6746
CAACGAAA
+
FFFFFFFF
@A00769:11:HC3HCDRXX:1:2101:12111:6809
CAACGAAA
+
FFFFFFFF
@A00769:11:HC3HCDRXX:1:2101:21206:6903
CAACGAAA
+
FFFFFFFF
@A00769:11:HC3HCDRXX:1:2101:15022:7059
CAACGAAA
+
FFFFFFFF
@A00769:11:HC3HCDRXX:1:2101:8422:7091
CAACGAAA
+
FFFFFFFF
@A00769:11:HC3HCDRXX:1:2101:32344:7091
CAACGAAA
+
FFFFFFFF
@A00769:11:HC3HCDRXX:1:2101:11586:7122
CAACGAAA
+
FFFFFFFF
@A00769:11:HC3HCDRXX:1:2101:28637:7122
CAACGAAA
+
FFF:,FFF
@A00769:11:HC3HCDRXX:1:2101:16504:7153
CAACGAAA
+
FFFFFFFF
@A00769:11:HC3HCDRXX:1:2101:6524:7247
CAACGAAA
+
,FFFFFFF
@A00769:11:HC3HCDRXX:1:2101:20609:7247
CAACGAAA
+
FFFFFFFF
@A00769:11:HC3HCDRXX:1:2101:5529:7279
CAACGAAA
+
FFFFFFFF
@A00769:11:HC3HCDRXX:1:2101:23628:7310
CAACGAAA
+
FFFFFFFF
@A00769:11:HC3HCDRXX:1:2101:4553:7373
CAACGAAA
+
:FF:FFFF
@A00769:11:HC3HCDRXX:1:2101:7374:7373
CAACGAAA
+
FFFFFFFF
@A00769:11:HC3HCDRXX:1:2101:12346:7373
CAACGAAA
+
FFFFFFFF
@A00769:11:HC3HCDRXX:1:2101:24189:7404
CAACGAAA
+
FFFFFFFF
@A00769:11:HC3HCDRXX:1:2101:22245:7420
CAACGAAA
+
FFFFFFFF
@A00769:11:HC3HCDRXX:1:2101:31367:7435
CAACGAAA
+
FFFFFFFF
@A00769:11:HC3HCDRXX:1:2101:7148:7451
CAACGAAA
+
FFFFFFFF
@A00769:11:HC3HCDRXX:1:2101:21621:7560
CAACGAAA
+
FFFFFFFF
@A00769:11:HC3HCDRXX:1:2101:11885:7576
CAACGAAA
+
F:FFFFFF
@A00769:11:HC3HCDRXX:1:2101:5303:7639
CAACGAAA
+
FFFFFFFF
@A00769:11:HC3HCDRXX:1:2101:19524:7686
CAACGAAA
+
FFFFFFFF
@A00769:11:HC3HCDRXX:1:2101:10068:7748
CAACGAAA
+
FFFFFFFF
@A00769:11:HC3HCDRXX:1:2101:11532:7842
CAACGAAA
+
FFFFFFFF
@A00769:11:HC3HCDRXX:1:2101:28031:8015
CAACGAAA
+
FFFFFFFF
@A00769:11:HC3HCDRXX:1:2101:19217:8155
CAACGAAA
+
FFFFFFFF
@A00769:11:HC3HCDRXX:1:2101:20672:8171
CAACGAAA
+
FFFFFFFF
@A00769:11:HC3HCDRXX:1:2101:27651:8171
CAACGAAA
+
FFFFFFFF
@A00769:11:HC3HCDRXX:1:2101:18466:8202
CAACGAAA
+
FFFFFFFF
@A00769:11:HC3HCDRXX:1:2101:8133:8218
CAACGAAA
+
FFFFFFFF
@A00769:11:HC3HCDRXX:1:2101:8838:8312
CAACGAAA
+
FFFFFFFF
@A00769:11:HC3HCDRXX:1:2101:31286:8422
CAACGAAA
+
:FF,FFFF
@A00769:11:HC3HCDRXX:1:2101:16920:8437
CAACGAAA
+
FFFFF:FF
@A00769:11:HC3HCDRXX:1:2101:22896:8516
CAACGAAA
+
FFFFFFFF
@A00769:11:HC3HCDRXX:1:2101:23773:8563
CAACGAAA
+
FFFFFFFF
@A00769:11:HC3HCDRXX:1:2101:13069:8594
CAACGAAA
+
FFFFFFFF
@A00769:11:HC3HCDRXX:1:2101:27462:8594
CAACGAAA
+
FFFFFFFF
@A00769:11:HC3HCDRXX:1:2101:2899:8609
CAACGAAA
+
F:FFFFFF
@A00769:11:HC3HCDRXX:1:2101:31521:8609
CAACGAAA
+
FFFFFFFF
@A00769:11:HC3HCDRXX:1:2101:21866:8703
CAACGAAA
+
FFFFFFFF
@A00769:11:HC3HCDRXX:1:2101:27272:8735
CAACGAAA
+
FFFFFFFF
@A00769:11:HC3HCDRXX:1:2101:3106:8844
CAACGAAA
+
FFFFFFFF
@A00769:11:HC3HCDRXX:1:2101:5963:8876
CAACGAAA
+
FFFFFFFF
@A00769:11:HC3HCDRXX:1:2101:5330:8938
CAACGAAA
+
FFFFFFFF
@A00769:11:HC3HCDRXX:1:2101:22128:9032
CAACGAAA
+
FFFFFFFF
@A00769:11:HC3HCDRXX:1:2101:1190:9189
CAACGAAA
+
FFFFFFFF
@A00769:11:HC3HCDRXX:1:2101:14353:9220
CAACGAAA
+
FFFFFFFF
@A00769:11:HC3HCDRXX:1:2101:15067:9236
CAACGAAA
+
FFFFFFFF
@A00769:11:HC3HCDRXX:1:2101:4408:9251
CAACGAAA
+
FFFFFFFF
@A00769:11:HC3HCDRXX:1:2101:20500:9283
CAACGAAA
+
FFFFFFFF
@A00769:11:HC3HCDRXX:1:2101:1497:9439
CAACGAAA
+
FFFFFFFF
@A00769:11:HC3HCDRXX:1:2101:4987:9471
CAACGAAA
+
FFFF,FFF
@A00769:11:HC3HCDRXX:1:2101:12581:9471
CAACGAAA
+
FFFFFFFF
@A00769:11:HC3HCDRXX:1:2101:2067:9706
CAACGAAA
+
FFFFFFFF
@A00769:11:HC3HCDRXX:1:2101:8766:9752
CAACGAAA
+
FFFFFFFF
@A00769:11:HC3HCDRXX:1:2101:2211:9799
CAACGAAA
+
FFFFFFFF
@A00769:11:HC3HCDRXX:1:2101:14950:9815
CAACGAAA
+
FFFFFFFF
@A00769:11:HC3HCDRXX:1:2101:28519:9956
CAACGAAA
+
FFFFFFFF
@A00769:11:HC3HCDRXX:1:2101:26268:10097
CAACGAAA
+
FFFFFFFF
@A00769:11:HC3HCDRXX:1:2101:29568:10144
CAACGAAA
+
FFFFFFFF
@A00769:11:HC3HCDRXX:1:2101:25491:10160
CAACGAAA
+
FFFFFFFF
@A00769:11:HC3HCDRXX:1:2101:28266:10238
CAACGAAA
+
FFFFFFFF
@A00769:11:HC3HCDRXX:1:2101:26124:10285
CAACGAAA
+
FFFFFFFF
@A00769:11:HC3HCDRXX:1:2101:26178:10285
CAACGAAA
+
FFFFFFFF
@A00769:11:HC3HCDRXX:1:2101:19180:10316
CAACGAAA
+
FFFFFFFF
@A00769:11:HC3HCDRXX:1:2101:15293:10347
CAACGAAA
+
FFFFFFFF
@A00769:11:HC3HCDRXX:1:2101:29993:10347
CAACGAAA
+
FFFFFFFF
@A00769:11:HC3HCDRXX:1:2101:8187:10379
CAACGAAA
+
FFFFFFFF
@A00769:11:HC3HCDRXX:1:2101:28320:10488
CAACGAAA
+
FFFF:FF:
@A00769:11:HC3HCDRXX:1:2101:3956:10567
CAACGAAA
+
FFFFFFFF
@A00769:11:HC3HCDRXX:1:2101:28411:10614
CAACGAAA
+
FFFFFFFF
@A00769:11:HC3HCDRXX:1:2101:11360:10645
CAACGAAA
+
FFFFFFFF
@A00769:11:HC3HCDRXX:1:2101:25898:10676
CAACGAAA
+
FFFFFFFF
@A00769:11:HC3HCDRXX:1:2101:8296:10692
CAACGAAA
+
FFFFFFFF
@A00769:11:HC3HCDRXX:1:2101:2609:10708
CAACGAAA
+
FFFFFFFF
@A00769:11:HC3HCDRXX:1:2101:25518:10708
CAACGAAA
+
:,F:FF:F
@A00769:11:HC3HCDRXX:1:2101:21621:10755
CAACGAAA
+
FFFFFFFF
@A00769:11:HC3HCDRXX:1:2101:21956:10770
CAACGAAA
+
:FFFFFFF
@A00769:11:HC3HCDRXX:1:2101:2618:10786
CAACGAAA
+
FFFFFFFF
@A00769:11:HC3HCDRXX:1:2101:15492:10786
CAACGAAA
+
FFFFFFFF
@A00769:11:HC3HCDRXX:1:2101:25364:10786
CAACGAAA
+
FFFFFFFF
@A00769:11:HC3HCDRXX:1:2101:6352:10927
CAACGAAA
+
FFFFFFFF
@A00769:11:HC3HCDRXX:1:2101:9010:10927
CAACGAAA
+
FFFFFFFF
@A00769:11:HC3HCDRXX:1:2101:26151:10927
CAACGAAA
+
FFFFFFFF
@A00769:11:HC3HCDRXX:1:2101:16559:10974
CAACGAAA
+
FFFFFFFF
@A00769:11:HC3HCDRXX:1:2101:8449:11052
CAACGAAA
+
FFFFFFFF
@A00769:11:HC3HCDRXX:1:2101:13476:11052
CAACGAAA
+
FFFFFFFF
@A00769:11:HC3HCDRXX:1:2101:5764:11068
CAACGAAA
+
FFFFFFFF
@A00769:11:HC3HCDRXX:1:2101:20265:11068
CAACGAAA
+
F:FF::FF
@A00769:11:HC3HCDRXX:1:2101:2410:11115
CAACGAAA
+
FFFFFFFF
@A00769:11:HC3HCDRXX:1:2101:9028:11146
CAACGAAA
+
FFFFFFFF
@A00769:11:HC3HCDRXX:1:2101:20636:11146
CAACGAAA
+
FFFFFFFF
@A00769:11:HC3HCDRXX:1:2101:24885:11146
CAACGAAA
+
FFFFFFFF
@A00769:11:HC3HCDRXX:1:2101:12165:11193
CAACGAAA
+
FF,FFFFF
@A00769:11:HC3HCDRXX:1:2101:21269:11334
CAACGAAA
+
FFFFFFFF
@A00769:11:HC3HCDRXX:1:2101:25102:11334
CAACGAAA
+
FFFFFFFF
@A00769:11:HC3HCDRXX:1:2101:11379:11365
CAACGAAA
+
FFFFFFFF
@A00769:11:HC3HCDRXX:1:2101:24198:11365
CAACGAAA
+
FFFFFFFF
@A00769:11:HC3HCDRXX:1:2101:5611:11397
CAACGAAA
+
FFFFFFFF
@A00769:11:HC3HCDRXX:1:2101:28140:11397
CAACGAAA
+
FFFFFFFF
@A00769:11:HC3HCDRXX:1:2101:5511:11443
CAACGAAA
+
FFFFFFFF
@A00769:11:HC3HCDRXX:1:2101:17119:11537
CAACGAAA
+
FFFFFF:F
@A00769:11:HC3HCDRXX:1:2101:21893:11537
CAACGAAA
+
FFFFFFFF
@A00769:11:HC3HCDRXX:1:2101:18313:11600
CAACGAAA
+
FFFFFFFF
@A00769:11:HC3HCDRXX:1:2101:26802:11647
CAACGAAA
+
FFFFFFFF
@A00769:11:HC3HCDRXX:1:2101:28999:11694
CAACGAAA
+
FFFFFFFF
@A00769:11:HC3HCDRXX:1:2101:30273:11804
CAACGAAA
+
FFFFFFFF
@A00769:11:HC3HCDRXX:1:2101:8594:11835
CAACGAAA
+
FFFFFFFF
@A00769:11:HC3HCDRXX:1:2101:12301:11929
CAACGAAA
+
FFFFFFFF
@A00769:11:HC3HCDRXX:1:2101:7943:12023
CAACGAAA
+
FFFFFFFF
@A00769:11:HC3HCDRXX:1:2101:12717:12273
CAACGAAA
+
,FFFFFFF
@A00769:11:HC3HCDRXX:1:2101:11261:12289
CAACGAAA
+
FFFFFFFF
@A00769:11:HC3HCDRXX:1:2101:14064:12289
CAACGAAA
+
FFFFFFFF
@A00769:11:HC3HCDRXX:1:2101:13033:12320
CAACGAAA
+
FFFFFFFF
@A00769:11:HC3HCDRXX:1:2101:21829:12399
CAACGAAA
+
FFFFFFFF
@A00769:11:HC3HCDRXX:1:2101:4526:12524
CAACGAAA
+
FFFFFFFF
@A00769:11:HC3HCDRXX:1:2101:31955:12524
CAACGAAA
+
FFFFFFFF
@A00769:11:HC3HCDRXX:1:2101:25880:12555
CAACGAAA
+
FFFFFFFF
@A00769:11:HC3HCDRXX:1:2101:23737:12602
CAACGAAA
+
FFFFFFFF
@A00769:11:HC3HCDRXX:1:2101:16251:12696
CAACGAAA
+
FFFFFFFF
@A00769:11:HC3HCDRXX:1:2101:3540:12727
CAACGAAA
+
FFFFFFFF
@A00769:11:HC3HCDRXX:1:2101:14977:12743
CAACGAAA
+
FFFFFFFF
@A00769:11:HC3HCDRXX:1:2101:10628:12790
CAACGAAA
+
FFFFFFFF
@A00769:11:HC3HCDRXX:1:2101:32850:12978
CAACGAAA
+
FFFFFFFF
@A00769:11:HC3HCDRXX:1:2101:30761:13025
CAACGAAA
+
FFF:FFF,
@A00769:11:HC3HCDRXX:1:2101:4761:13119
CAACGAAA
+
FFFFFFFF
@A00769:11:HC3HCDRXX:1:2101:8549:13385
CAACGAAA
+
FFFFFFFF
@A00769:11:HC3HCDRXX:1:2101:23954:13448
CAACGAAA
+
FFFFFFFF
@A00769:11:HC3HCDRXX:1:2101:3947:13526
CAACGAAA
+
FFFFFFFF
@A00769:11:HC3HCDRXX:1:2101:5285:13526
CAACGAAA
+
FFFFFFFF
@A00769:11:HC3HCDRXX:1:2101:24198:13620
CAACGAAA
+
FFFFFFFF
@A00769:11:HC3HCDRXX:1:2101:24297:13698
CAACGAAA
+
FFFFFFFF
@A00769:11:HC3HCDRXX:1:2101:4734:13730
CAACGAAA
+
FFFFFFFF
@A00769:11:HC3HCDRXX:1:2101:14633:13745
CAACGAAA
+
FFFFFFFF
@A00769:11:HC3HCDRXX:1:2101:25409:13777
CAACGAAA
+
FFFFFFFF
@A00769:11:HC3HCDRXX:1:2101:16613:13792
CAACGAAA
+
FFFFFFFF
@A00769:11:HC3HCDRXX:1:2101:17580:13933
CAACGAAA
+
FFFFFFF:
@A00769:11:HC3HCDRXX:1:2101:14036:13996
CAACGAAA
+
FFFFFFFF
@A00769:11:HC3HCDRXX:1:2101:28537:13996
CAACGAAA
+
FFFFFFFF
@A00769:11:HC3HCDRXX:1:2101:3468:14011
CAACGAAA
+
FFFFFFFF
@A00769:11:HC3HCDRXX:1:2101:6542:14011
CAACGAAA
+
FFFFFFFF
@A00769:11:HC3HCDRXX:1:2101:5665:14058
CAACGAAA
+
FFFFFFFF
@A00769:11:HC3HCDRXX:1:2101:5900:14058
CAACGAAA
+
FFFFFFFF
@A00769:11:HC3HCDRXX:1:2101:8901:14184
CAACGAAA
+
FFFFFFFF
@A00769:11:HC3HCDRXX:1:2101:20437:14184
CAACGAAA
+
FFFFFFFF
@A00769:11:HC3HCDRXX:1:2101:32145:14262
CAACGAAA
+
F:FFFFFF
@A00769:11:HC3HCDRXX:1:2101:7256:14309
CAACGAAA
+
FFFFFFFF
@A00769:11:HC3HCDRXX:1:2101:29342:14325
CAACGAAA
+
FFF,FFFF
@A00769:11:HC3HCDRXX:1:2101:14073:14372
CAACGAAA
+
FFFFFFFF
@A00769:11:HC3HCDRXX:1:2101:13612:14387
CAACGAAA
+
FFFFFFFF
@A00769:11:HC3HCDRXX:1:2101:19361:14418
CAACGAAA
+
FFF:FFFF
@A00769:11:HC3HCDRXX:1:2101:32280:14434
CAACGAAA
+
FFFFFFFF
@A00769:11:HC3HCDRXX:1:2101:20889:14591
CAACGAAA
+
FFFFFFFF
@A00769:11:HC3HCDRXX:1:2101:30770:14606
CAACGAAA
+
FFFFFFFF
@A00769:11:HC3HCDRXX:1:2101:6162:14732
CAACGAAA
+
FFFFFFFF
@A00769:11:HC3HCDRXX:1:2101:10809:14763
CAACGAAA
+
FFFFFFFF
@A00769:11:HC3HCDRXX:1:2101:5041:14857
CAACGAAA
+
FFFFFFFF
@A00769:11:HC3HCDRXX:1:2101:25934:14904
CAACGAAA
+
FFFFFFFF
@A00769:11:HC3HCDRXX:1:2101:29622:15123
CAACGAAA
+
FFFFFFFF
@A00769:11:HC3HCDRXX:1:2101:5963:15358
CAACGAAA
+
FFFFFFFF
@A00769:11:HC3HCDRXX:1:2101:8820:15358
CAACGAAA
+
FFFFFFFF
@A00769:11:HC3HCDRXX:1:2101:6008:15374
CAACGAAA
+
FFFFFFFF
@A00769:11:HC3HCDRXX:1:2101:3088:15421
CAACGAAA
+
FFFFFFFF
@A00769:11:HC3HCDRXX:1:2101:20039:15436
CAACGAAA
+
FFFFFFFF
@A00769:11:HC3HCDRXX:1:2101:31512:15452
CAACGAAA
+
FFFFFFFF
@A00769:11:HC3HCDRXX:1:2101:30671:15468
CAACGAAA
+
FFFFFFFF
@A00769:11:HC3HCDRXX:1:2101:20799:15499
CAACGAAA
+
FFFFFFFF
@A00769:11:HC3HCDRXX:1:2101:13015:15515
CAACGAAA
+
FFFFFFFF
@A00769:11:HC3HCDRXX:1:2101:4047:15640
CAACGAAA
+
FFF,FFFF
@A00769:11:HC3HCDRXX:1:2101:21224:15671
CAACGAAA
+
FFFFFFFF
@A00769:11:HC3HCDRXX:1:2101:30544:15687
CAACGAAA
+
FFFFFFFF
@A00769:11:HC3HCDRXX:1:2101:12943:15702
CAACGAAA
+
FFFFFFFF
@A00769:11:HC3HCDRXX:1:2101:15673:15796
CAACGAAA
+
FFFFFFFF
@A00769:11:HC3HCDRXX:1:2101:12970:15812
CAACGAAA
+
FFFFFFFF
@A00769:11:HC3HCDRXX:1:2101:14181:15843
CAACGAAA
+
FFFFFFFF
@A00769:11:HC3HCDRXX:1:2101:9552:15875
CAACGAAA
+
FFFFFFFF
@A00769:11:HC3HCDRXX:1:2101:22634:15922
CAACGAAA
+
FFFFFFFF
@A00769:11:HC3HCDRXX:1:2101:16071:16016
CAACGAAA
+
FFFFFFFF
@A00769:11:HC3HCDRXX:1:2101:21215:16031
CAACGAAA
+
FFFFFFFF
@A00769:11:HC3HCDRXX:1:2101:5782:16078
CAACGAAA
+
FFFFFFFF
@A00769:11:HC3HCDRXX:1:2101:1976:16094
CAACGAAA
+
FFFFFFFF
@A00769:11:HC3HCDRXX:1:2101:1615:16125
CAACGAAA
+
FFFFFFFF
@A00769:11:HC3HCDRXX:1:2101:24162:16157
CAACGAAA
+
FF:F:FFF
@A00769:11:HC3HCDRXX:1:2101:9019:16172
CAACGAAA
+
FFFFFFFF
@A00769:11:HC3HCDRXX:1:2101:26973:16235
CAACGAAA
+
FFFFFFFF
@A00769:11:HC3HCDRXX:1:2101:31828:16250
CAACGAAA
+
FFFFFFFF
@A00769:11:HC3HCDRXX:1:2101:22073:16266
CAACGAAA
+
FFFFFFFF
@A00769:11:HC3HCDRXX:1:2101:3766:16282
CAACGAAA
+
FFFFFF:F
@A00769:11:HC3HCDRXX:1:2101:16559:16297
CAACGAAA
+
FFFFFFFF
@A00769:11:HC3HCDRXX:1:2101:12590:16376
CAACGAAA
+
FFFFFF:,
@A00769:11:HC3HCDRXX:1:2101:11559:16438
CAACGAAA
+
FFFFFFFF
@A00769:11:HC3HCDRXX:1:2101:26702:16579
CAACGAAA
+
FFFFFFFF
@A00769:11:HC3HCDRXX:1:2101:17264:16611
CAACGAAA
+
FFFFFFFF
@A00769:11:HC3HCDRXX:1:2101:24731:16642
CAACGAAA
+
FFFFFF:F
@A00769:11:HC3HCDRXX:1:2101:9760:16705
CAACGAAA
+
FFFFFFFF
@A00769:11:HC3HCDRXX:1:2101:20880:16736
CAACGAAA
+
FFFFFFFF
@A00769:11:HC3HCDRXX:1:2101:7600:16783
CAACGAAA
+
FFFFFFFF
@A00769:11:HC3HCDRXX:1:2101:5466:16814
CAACGAAA
+
:FFF:FF:
@A00769:11:HC3HCDRXX:1:2101:26585:16814
CAACGAAA
+
FFFFFFFF
@A00769:11:HC3HCDRXX:1:2101:30472:16814
CAACGAAA
+
FFFFFFFF
@A00769:11:HC3HCDRXX:1:2101:4390:16830
CAACGAAA
+
FFFFFFFF
@A00769:11:HC3HCDRXX:1:2101:28754:16845
CAACGAAA
+
FFFFFFFF
@A00769:11:HC3HCDRXX:1:2101:21007:16861
CAACGAAA
+
FFFFFFFF
@A00769:11:HC3HCDRXX:1:2101:7817:17159
CAACGAAA
+
FFF::FFF
@A00769:11:HC3HCDRXX:1:2101:11614:17190
CAACGAAA
+
FFFF:FFF
@A00769:11:HC3HCDRXX:1:2101:27326:17190
CAACGAAA
+
FFFFFFFF
@A00769:11:HC3HCDRXX:1:2101:5457:17206
CAACGAAA
+
FFFFFFFF
@A00769:11:HC3HCDRXX:1:2101:30770:17237
CAACGAAA
+
FFFFFFFF
@A00769:11:HC3HCDRXX:1:2101:23818:17253
CAACGAAA
+
FFFFFFFF
@A00769:11:HC3HCDRXX:1:2101:30246:17300
CAACGAAA
+
FFF:FFFF
@A00769:11:HC3HCDRXX:1:2101:23647:17362
CAACGAAA
+
F:FFFFF:
@A00769:11:HC3HCDRXX:1:2101:22480:17378
CAACGAAA
+
FFFFFFFF
@A00769:11:HC3HCDRXX:1:2101:31430:17472
CAACGAAA
+
FFFFFFFF
@A00769:11:HC3HCDRXX:1:2101:31313:17487
CAACGAAA
+
FFFFFFFF
@A00769:11:HC3HCDRXX:1:2101:11306:17597
CAACGAAA
+
FFFFFFFF
@A00769:11:HC3HCDRXX:1:2101:13494:17597
CAACGAAA
+
FFFFFFFF
@A00769:11:HC3HCDRXX:1:2101:29324:17644
CAACGAAA
+
FFFFFFFF
@A00769:11:HC3HCDRXX:1:2101:17381:17691
CAACGAAA
+
FFFFFFF:
@A00769:11:HC3HCDRXX:1:2101:13349:17785
CAACGAAA
+
FFFFFFFF
@A00769:11:HC3HCDRXX:1:2101:31539:17785
CAACGAAA
+
FFFFFFFF
@A00769:11:HC3HCDRXX:1:2101:3721:17801
CAACGAAA
+
FFFFFFFF
@A00769:11:HC3HCDRXX:1:2101:6940:17801
CAACGAAA
+
FFFFFFFF
@A00769:11:HC3HCDRXX:1:2101:3595:18020
CAACGAAA
+
FFFFFFFF
@A00769:11:HC3HCDRXX:1:2101:21206:18020
CAACGAAA
+
FFFFFFFF
@A00769:11:HC3HCDRXX:1:2101:14407:18082
CAACGAAA
+
FFFFFFFF
@A00769:11:HC3HCDRXX:1:2101:26413:18145
CAACGAAA
+
FFFFFFFF
@A00769:11:HC3HCDRXX:1:2101:30888:18192
CAACGAAA
+
FFFFFFFF
@A00769:11:HC3HCDRXX:1:2101:19072:18208
CAACGAAA
+
FFFFFFFF
@A00769:11:HC3HCDRXX:1:2101:22146:18270
CAACGAAA
+
FFFFFFFF
@A00769:11:HC3HCDRXX:1:2101:9489:18302
CAACGAAA
+
FFFFFFFF
@A00769:11:HC3HCDRXX:1:2101:4562:18317
CAACGAAA
+
FF:FFFFF
@A00769:11:HC3HCDRXX:1:2101:28357:18317
CAACGAAA
+
:FFFFFFF
@A00769:11:HC3HCDRXX:1:2101:16514:18380
CAACGAAA
+
FFFFFFFF
@A00769:11:HC3HCDRXX:1:2101:24596:18380
CAACGAAA
+
FFFFFFFF
@A00769:11:HC3HCDRXX:1:2101:11053:18537
CAACGAAA
+
FFFFFFFF
@A00769:11:HC3HCDRXX:1:2101:15881:18568
CAACGAAA
+
FFFFFFFF
@A00769:11:HC3HCDRXX:1:2101:14461:18584
CAACGAAA
+
FFFFFFFF
@A00769:11:HC3HCDRXX:1:2101:28049:18599
CAACGAAA
+
FFFFFFFF
@A00769:11:HC3HCDRXX:1:2101:10375:18677
CAACGAAA
+
FFFFFFFF
@A00769:11:HC3HCDRXX:1:2101:4092:18693
CAACGAAA
+
FFFFFFFF
@A00769:11:HC3HCDRXX:1:2101:12717:18693
CAACGAAA
+
FFFFFFFF
@A00769:11:HC3HCDRXX:1:2101:17743:18756
CAACGAAA
+
FFFFFFFF
@A00769:11:HC3HCDRXX:1:2101:25319:18756
CAACGAAA
+
FFFFFFFF
@A00769:11:HC3HCDRXX:1:2101:19171:18850
CAACGAAA
+
FFFFFFFF
@A00769:11:HC3HCDRXX:1:2101:5430:18944
CAACGAAA
+
FF:FFFFF
@A00769:11:HC3HCDRXX:1:2101:5810:19100
CAACGAAA
+
FFFFFFFF
@A00769:11:HC3HCDRXX:1:2101:8160:19288
CAACGAAA
+
FFFFFFFF
@A00769:11:HC3HCDRXX:1:2101:27633:19288
CAACGAAA
+
FFFFFFFF
@A00769:11:HC3HCDRXX:1:2101:2718:19351
CAACGAAA
+
FFFF,FFF
@A00769:11:HC3HCDRXX:1:2101:16984:19351
CAACGAAA
+
FFFFFFFF
@A00769:11:HC3HCDRXX:1:2101:32832:19366
CAACGAAA
+
FFFFFFFF
@A00769:11:HC3HCDRXX:1:2101:8648:19539
CAACGAAA
+
FFFFFFFF
@A00769:11:HC3HCDRXX:1:2101:16107:19680
CAACGAAA
+
FFFFFFFF
@A00769:11:HC3HCDRXX:1:2101:6379:19711
CAACGAAA
+
FFFFFFFF
@A00769:11:HC3HCDRXX:1:2101:21621:19742
CAACGAAA
+
FFFFFFFF
@A00769:11:HC3HCDRXX:1:2101:20754:19774
CAACGAAA
+
FFFFFFFF
@A00769:11:HC3HCDRXX:1:2101:9941:19805
CAACGAAA
+
FFFFFFFF
@A00769:11:HC3HCDRXX:1:2101:30346:19820
CAACGAAA
+
FFFFFFFF
@A00769:11:HC3HCDRXX:1:2101:29921:19961
CAACGAAA
+
FFFFFFFF
@A00769:11:HC3HCDRXX:1:2101:22453:20024
CAACGAAA
+
FFFFFFFF
@A00769:11:HC3HCDRXX:1:2101:28836:20024
CAACGAAA
+
FFFFFFFF
@A00769:11:HC3HCDRXX:1:2101:7365:20102
CAACGAAA
+
FFFFFFFF
@A00769:11:HC3HCDRXX:1:2101:13322:20118
CAACGAAA
+
FFFFFFFF
@A00769:11:HC3HCDRXX:1:2101:16523:20149
CAACGAAA
+
FFFFFFFF
@A00769:11:HC3HCDRXX:1:2101:32669:20149
CAACGAAA
+
FFFFFFFF
@A00769:11:HC3HCDRXX:1:2101:11713:20181
CAACGAAA
+
FFFFFFFF
@A00769:11:HC3HCDRXX:1:2101:23014:20181
CAACGAAA
+
FFFFFFFF
@A00769:11:HC3HCDRXX:1:2101:28727:20212
CAACGAAA
+
FFFFFFFF
@A00769:11:HC3HCDRXX:1:2101:31910:20369
CAACGAAA
+
FFFFFFFF
@A00769:11:HC3HCDRXX:1:2101:11342:20415
CAACGAAA
+
FFFFFFFF
@A00769:11:HC3HCDRXX:1:2101:3061:20509
CAACGAAA
+
FFFFFFFF
@A00769:11:HC3HCDRXX:1:2101:3215:20556
CAACGAAA
+
FFFFFFFF
@A00769:11:HC3HCDRXX:1:2101:11180:20572
CAACGAAA
+
FFFF,FFF
@A00769:11:HC3HCDRXX:1:2101:23674:20603
CAACGAAA
+
FFFFFFFF
@A00769:11:HC3HCDRXX:1:2101:11776:20635
CAACGAAA
+
FFFFFFFF
@A00769:11:HC3HCDRXX:1:2101:28230:20666
CAACGAAA
+
FFFFFFFF
@A00769:11:HC3HCDRXX:1:2101:23873:20729
CAACGAAA
+
FFFFFFFF
@A00769:11:HC3HCDRXX:1:2101:12915:20791
CAACGAAA
+
FFFFFFFF
@A00769:11:HC3HCDRXX:1:2101:27489:20791
CAACGAAA
+
FFFFFFFF
@A00769:11:HC3HCDRXX:1:2101:17300:20807
CAACGAAA
+
FFFFFFFF
@A00769:11:HC3HCDRXX:1:2101:21811:20854
CAACGAAA
+
FFF:FFFF
@A00769:11:HC3HCDRXX:1:2101:31114:20901
CAACGAAA
+
FFFFFFFF
@A00769:11:HC3HCDRXX:1:2101:17571:21089
CAACGAAA
+
FFFFFFFF
@A00769:11:HC3HCDRXX:1:2101:32307:21089
CAACGAAA
+
FFFFFFFF
@A00769:11:HC3HCDRXX:1:2101:22553:21136
CAACGAAA
+
FFFF:FFF
@A00769:11:HC3HCDRXX:1:2101:13494:21230
CAACGAAA
+
FFFFFFFF
@A00769:11:HC3HCDRXX:1:2101:6406:21261
CAACGAAA
+
FFFFFFFF
@A00769:11:HC3HCDRXX:1:2101:14389:21277
CAACGAAA
+
FFFFFFFF
@A00769:11:HC3HCDRXX:1:2101:22019:21277
CAACGAAA
+
FFFFFFFF
@A00769:11:HC3HCDRXX:1:2101:26892:21292
CAACGAAA
+
FFFFFFFF
@A00769:11:HC3HCDRXX:1:2101:6668:21308
CAACGAAA
+
FFFFFFFF
@A00769:11:HC3HCDRXX:1:2101:2022:21371
CAACGAAA
+
FFFFFFFF
@A00769:11:HC3HCDRXX:1:2101:4327:21386
CAACGAAA
+
FFFF:FFF
@A00769:11:HC3HCDRXX:1:2101:13476:21637
CAACGAAA
+
FFFFFFFF
@A00769:11:HC3HCDRXX:1:2101:6289:21746
CAACGAAA
+
FFFFFFFF
@A00769:11:HC3HCDRXX:1:2101:17300:21809
CAACGAAA
+
FFFFFFFF
@A00769:11:HC3HCDRXX:1:2101:22028:21856
CAACGAAA
+
FFFFFFFF
@A00769:11:HC3HCDRXX:1:2101:1470:21887
CAACGAAA
+
FFFFFFFF
@A00769:11:HC3HCDRXX:1:2101:31051:22044
CAACGAAA
+
FFFFFFFF
@A00769:11:HC3HCDRXX:1:2101:28501:22075
CAACGAAA
+
FF,F,:F,
@A00769:11:HC3HCDRXX:1:2101:14299:22185
CAACGAAA
+
FFFFFFFF
@A00769:11:HC3HCDRXX:1:2101:24731:22185
CAACGAAA
+
FFFFFFFF
@A00769:11:HC3HCDRXX:1:2101:13621:22200
CAACGAAA
+
FFFF:FFF
@A00769:11:HC3HCDRXX:1:2101:27543:22200
CAACGAAA
+
FFFFFFFF
@A00769:11:HC3HCDRXX:1:2101:14299:22216
CAACGAAA
+
FFFFFFFF
@A00769:11:HC3HCDRXX:1:2101:25174:22294
CAACGAAA
+
FFFFFFFF
@A00769:11:HC3HCDRXX:1:2101:6442:22388
CAACGAAA
+
FFFFFFFF
@A00769:11:HC3HCDRXX:1:2101:30635:22451
CAACGAAA
+
FFFFFFFF
@A00769:11:HC3HCDRXX:1:2101:17852:22514
CAACGAAA
+
FFFFFFFF
@A00769:11:HC3HCDRXX:1:2101:15908:22529
CAACGAAA
+
FFFFFFFF
@A00769:11:HC3HCDRXX:1:2101:32750:22545
CAACGAAA
+
FFFF:FFF
@A00769:11:HC3HCDRXX:1:2101:8513:22592
CAACGAAA
+
FFFFFFFF
@A00769:11:HC3HCDRXX:1:2101:30517:22592
CAACGAAA
+
FFFFFFFF
@A00769:11:HC3HCDRXX:1:2101:3595:22623
CAACGAAA
+
FFFFFFFF
@A00769:11:HC3HCDRXX:1:2101:26494:22639
CAACGAAA
+
FFFFFFFF
@A00769:11:HC3HCDRXX:1:2101:28664:22639
CAACGAAA
+
FFFFFFFF
@A00769:11:HC3HCDRXX:1:2101:30707:22639
CAACGAAA
+
FFFFFFFF
@A00769:11:HC3HCDRXX:1:2101:9869:22654
CAACGAAA
+
FFFFFFFF
@A00769:11:HC3HCDRXX:1:2101:16586:22670
CAACGAAA
+
FFFFFFFF
@A00769:11:HC3HCDRXX:1:2101:9417:22748
CAACGAAA
+
FFFFFFFF
@A00769:11:HC3HCDRXX:1:2101:13422:22764
CAACGAAA
+
FFFFFFFF
@A00769:11:HC3HCDRXX:1:2101:17481:22811
CAACGAAA
+
FFFFFFFF
@A00769:11:HC3HCDRXX:1:2101:13078:22921
CAACGAAA
+
FFFFFFFF
@A00769:11:HC3HCDRXX:1:2101:16523:22968
CAACGAAA
+
FFFFFFFF
@A00769:11:HC3HCDRXX:1:2101:31340:23046
CAACGAAA
+
FFFFFFFF
@A00769:11:HC3HCDRXX:1:2101:3956:23156
CAACGAAA
+
FFFFFFFF
@A00769:11:HC3HCDRXX:1:2101:15338:23234
CAACGAAA
+
FFFFFFFF
@A00769:11:HC3HCDRXX:1:2101:9344:23249
CAACGAAA
+
FFFFFFFF
@A00769:11:HC3HCDRXX:1:2101:6054:23312
CAACGAAA
+
FF:FFFFF
@A00769:11:HC3HCDRXX:1:2101:6352:23484
CAACGAAA
+
FFFFFFFF
@A00769:11:HC3HCDRXX:1:2101:13132:23484
CAACGAAA
+
FFFFFFFF
@A00769:11:HC3HCDRXX:1:2101:24813:23484
CAACGAAA
+
FFFFFFFF
@A00769:11:HC3HCDRXX:1:2101:13141:23500
CAACGAAA
+
FFFFFFFF
@A00769:11:HC3HCDRXX:1:2101:29460:23547
CAACGAAA
+
FFFFFFFF
@A00769:11:HC3HCDRXX:1:2101:5782:23563
CAACGAAA
+
FFFFFFFF
@A00769:11:HC3HCDRXX:1:2101:8205:23563
CAACGAAA
+
FFFF:FFF
@A00769:11:HC3HCDRXX:1:2101:3260:23610
CAACGAAA
+
FFFFFFFF
@A00769:11:HC3HCDRXX:1:2101:12545:23657
CAACGAAA
+
FFFFFFFF
@A00769:11:HC3HCDRXX:1:2101:1796:23672
CAACGAAA
+
FFFFFFFF
@A00769:11:HC3HCDRXX:1:2101:9435:23719
CAACGAAA
+
FFFFFFFF
@A00769:11:HC3HCDRXX:1:2101:24569:23719
CAACGAAA
+
FFFFFFFF
@A00769:11:HC3HCDRXX:1:2101:31548:23719
CAACGAAA
+
FFFFFFFF
@A00769:11:HC3HCDRXX:1:2101:14425:23750
CAACGAAA
+
FFFFFFFF
@A00769:11:HC3HCDRXX:1:2101:22336:23829
CAACGAAA
+
FFFFFFFF
@A00769:11:HC3HCDRXX:1:2101:10981:23860
CAACGAAA
+
FFFFFFFF
@A00769:11:HC3HCDRXX:1:2101:21097:24032
CAACGAAA
+
FF:FFFFF
@A00769:11:HC3HCDRXX:1:2101:8061:24283
CAACGAAA
+
FFFFFFFF
@A00769:11:HC3HCDRXX:1:2101:3052:24314
CAACGAAA
+
FFFFFFFF
@A00769:11:HC3HCDRXX:1:2101:11189:24471
CAACGAAA
+
FFFFFFFF
@A00769:11:HC3HCDRXX:1:2101:7554:24502
CAACGAAA
+
FFFFFFFF
@A00769:11:HC3HCDRXX:1:2101:13006:24549
CAACGAAA
+
FFFFFFFF
@A00769:11:HC3HCDRXX:1:2101:20636:24580
CAACGAAA
+
FFFFFFFF
@A00769:11:HC3HCDRXX:1:2101:2202:24596
CAACGAAA
+
FFFFFFFF
@A00769:11:HC3HCDRXX:1:2101:16667:24627
CAACGAAA
+
FFFFFFFF
@A00769:11:HC3HCDRXX:1:2101:6578:24690
CAACGAAA
+
FFFFFFFF
@A00769:11:HC3HCDRXX:1:2101:16396:24721
CAACGAAA
+
FFFFFFFF
@A00769:11:HC3HCDRXX:1:2101:21007:24815
CAACGAAA
+
FFFFFFFF
@A00769:11:HC3HCDRXX:1:2101:30924:24893
CAACGAAA
+
FFFFFFFF
@A00769:11:HC3HCDRXX:1:2101:25364:25003
CAACGAAA
+
FFFFFFFF
@A00769:11:HC3HCDRXX:1:2101:30337:25003
CAACGAAA
+
FFFFFFFF
@A00769:11:HC3HCDRXX:1:2101:25681:25050
CAACGAAA
+
FFFFFFFF
@A00769:11:HC3HCDRXX:1:2101:30978:25081
CAACGAAA
+
FFFF:FFF
@A00769:11:HC3HCDRXX:1:2101:8775:25113
CAACGAAA
+
FFFFFFFF
@A00769:11:HC3HCDRXX:1:2101:2645:25332
CAACGAAA
+
FFFFFFFF
@A00769:11:HC3HCDRXX:1:2101:14353:25379
CAACGAAA
+
FFFFFFFF
@A00769:11:HC3HCDRXX:1:2101:6985:25394
CAACGAAA
+
F:FFFFFF
@A00769:11:HC3HCDRXX:1:2101:26458:25426
CAACGAAA
+
FFFFFFFF
@A00769:11:HC3HCDRXX:1:2101:17038:25457
CAACGAAA
+
FFFFFFFF
@A00769:11:HC3HCDRXX:1:2101:27651:25457
CAACGAAA
+
FFFFFFFF
@A00769:11:HC3HCDRXX:1:2101:3106:25473
CAACGAAA
+
FFFFFFFF
@A00769:11:HC3HCDRXX:1:2101:26033:25535
CAACGAAA
+
FFFFFFFF
@A00769:11:HC3HCDRXX:1:2101:14470:25708
CAACGAAA
+
FFFF:FFF
@A00769:11:HC3HCDRXX:1:2101:16938:25723
CAACGAAA
+
FFFFFFFF
@A00769:11:HC3HCDRXX:1:2101:1307:25958
CAACGAAA
+
FFFFFFFF
@A00769:11:HC3HCDRXX:1:2101:13991:25974
CAACGAAA
+
FFFFFFFF
@A00769:11:HC3HCDRXX:1:2101:13250:26068
CAACGAAA
+
FFF,:F,F
@A00769:11:HC3HCDRXX:1:2101:8919:26146
CAACGAAA
+
FFFFFFFF
@A00769:11:HC3HCDRXX:1:2101:18304:26177
CAACGAAA
+
FFFFFFFF
@A00769:11:HC3HCDRXX:1:2101:14687:26209
CAACGAAA
+
FFFF:FFF
@A00769:11:HC3HCDRXX:1:2101:2049:26240
CAACGAAA
+
FFFFFFFF
@A00769:11:HC3HCDRXX:1:2101:31186:26256
CAACGAAA
+
FFFFFFFF
@A00769:11:HC3HCDRXX:1:2101:22245:26428
CAACGAAA
+
FFFFFFFF
@A00769:11:HC3HCDRXX:1:2101:17897:26475
CAACGAAA
+
FFFF,FFF
@A00769:11:HC3HCDRXX:1:2101:31448:26490
CAACGAAA
+
:FF::FFF
@A00769:11:HC3HCDRXX:1:2101:4001:26522
CAACGAAA
+
FFFFFFFF
@A00769:11:HC3HCDRXX:1:2101:19108:26537
CAACGAAA
+
FFFFFFFF
@A00769:11:HC3HCDRXX:1:2101:3206:26553
CAACGAAA
+
FFFFFFFF
@A00769:11:HC3HCDRXX:1:2101:17833:26584
CAACGAAA
+
FFFFFFFF
@A00769:11:HC3HCDRXX:1:2101:29649:26631
CAACGAAA
+
FFFFFFFF
@A00769:11:HC3HCDRXX:1:2101:2040:26663
CAACGAAA
+
FFFFFFFF
@A00769:11:HC3HCDRXX:1:2101:2121:26678
CAACGAAA
+
FFFFFFFF
@A00769:11:HC3HCDRXX:1:2101:2772:26710
CAACGAAA
+
FFFFFFFF
@A00769:11:HC3HCDRXX:1:2101:14588:26788
CAACGAAA
+
FFFFFFFF
@A00769:11:HC3HCDRXX:1:2101:3224:26804
CAACGAAA
+
FFFF:FFF
@A00769:11:HC3HCDRXX:1:2101:15365:26819
CAACGAAA
+
:FFFFFFF
@A00769:11:HC3HCDRXX:1:2101:1714:26944
CAACGAAA
+
FFFFFFFF
@A00769:11:HC3HCDRXX:1:2101:16052:27070
CAACGAAA
+
:FFF:FFF
@A00769:11:HC3HCDRXX:1:2101:31060:27070
CAACGAAA
+
FFFFFFFF
@A00769:11:HC3HCDRXX:1:2101:2230:27085
CAACGAAA
+
FFFFFFFF
@A00769:11:HC3HCDRXX:1:2101:23647:27101
CAACGAAA
+
FFFFFFFF
@A00769:11:HC3HCDRXX:1:2101:7509:27117
CAACGAAA
+
FFFF:FFF
@A00769:11:HC3HCDRXX:1:2101:13919:27132
CAACGAAA
+
FFFFFFF:
@A00769:11:HC3HCDRXX:1:2101:16233:27132
CAACGAAA
+
FFFFFFFF
@A00769:11:HC3HCDRXX:1:2101:19922:27164
CAACGAAA
+
FFFFF:FF
@A00769:11:HC3HCDRXX:1:2101:19090:27195
CAACGAAA
+
FFFFFFFF
@A00769:11:HC3HCDRXX:1:2101:16803:27211
CAACGAAA
+
FFFFFFFF
@A00769:11:HC3HCDRXX:1:2101:30400:27273
CAACGAAA
+
FFFFFFFF
@A00769:11:HC3HCDRXX:1:2101:13214:27289
CAACGAAA
+
FFFFFFFF
@A00769:11:HC3HCDRXX:1:2101:13232:27289
CAACGAAA
+
FFFFFFFF
@A00769:11:HC3HCDRXX:1:2101:14145:27430
CAACGAAA
+
FFFFFFFF
@A00769:11:HC3HCDRXX:1:2101:26033:27508
CAACGAAA
+
FFFFFFFF
@A00769:11:HC3HCDRXX:1:2101:24062:27571
CAACGAAA
+
FFFFFFFF
@A00769:11:HC3HCDRXX:1:2101:12671:27633
CAACGAAA
+
FFFFFFFF
@A00769:11:HC3HCDRXX:1:2101:24930:27633
CAACGAAA
+
FFFFFFFF
@A00769:11:HC3HCDRXX:1:2101:17589:27727
CAACGAAA
+
FFFFFFFF
@A00769:11:HC3HCDRXX:1:2101:7970:27759
CAACGAAA
+
FFFFFFFF
@A00769:11:HC3HCDRXX:1:2101:30689:27868
CAACGAAA
+
FFFFFFFF
@A00769:11:HC3HCDRXX:1:2101:22028:27962
CAACGAAA
+
FFFFFFFF
@A00769:11:HC3HCDRXX:1:2101:31250:27993
CAACGAAA
+
FFFFFFFF
@A00769:11:HC3HCDRXX:1:2101:18096:28040
CAACGAAA
+
FFFFFFFF
@A00769:11:HC3HCDRXX:1:2101:17038:28056
CAACGAAA
+
FFFFFFFF
@A00769:11:HC3HCDRXX:1:2101:14253:28119
CAACGAAA
+
FFF:FFFF
@A00769:11:HC3HCDRXX:1:2101:22372:28150
CAACGAAA
+
FFFFFFFF
@A00769:11:HC3HCDRXX:1:2101:1597:28181
CAACGAAA
+
FFFFFFFF
@A00769:11:HC3HCDRXX:1:2101:6623:28213
CAACGAAA
+
FFFFFFFF
@A00769:11:HC3HCDRXX:1:2101:13069:28291
CAACGAAA
+
FFFFFFFF
@A00769:11:HC3HCDRXX:1:2101:16966:28338
CAACGAAA
+
FFFFFFFF
@A00769:11:HC3HCDRXX:1:2101:23963:28338
CAACGAAA
+
FFFFFFFF
@A00769:11:HC3HCDRXX:1:2101:7889:28401
CAACGAAA
+
FFFFFFFF
@A00769:11:HC3HCDRXX:1:2101:23493:28494
CAACGAAA
+
FFFFFFFF
@A00769:11:HC3HCDRXX:1:2101:18032:28588
CAACGAAA
+
FFFFFFFF
@A00769:11:HC3HCDRXX:1:2101:30110:28620
CAACGAAA
+
FFFFFFFF
@A00769:11:HC3HCDRXX:1:2101:32859:28682
CAACGAAA
+
FFFFFFFF
@A00769:11:HC3HCDRXX:1:2101:28357:28714
CAACGAAA
+
FFFFFFFF
@A00769:11:HC3HCDRXX:1:2101:3296:28745
CAACGAAA
+
FFFFFFFF
@A00769:11:HC3HCDRXX:1:2101:26549:28839
CAACGAAA
+
FFFFFFFF
@A00769:11:HC3HCDRXX:1:2101:8802:28886
CAACGAAA
+
FFFFFFFF
@A00769:11:HC3HCDRXX:1:2101:23565:28964
CAACGAAA
+
FFFFFFFF
@A00769:11:HC3HCDRXX:1:2101:18728:28980
CAACGAAA
+
FFFFFFFF
@A00769:11:HC3HCDRXX:1:2101:24623:28980
CAACGAAA
+
FFFFFFFF
@A00769:11:HC3HCDRXX:1:2101:2456:29105
CAACGAAA
+
FFFFFFFF
@A00769:11:HC3HCDRXX:1:2101:20573:29136
CAACGAAA
+
FFFFFFFF
@A00769:11:HC3HCDRXX:1:2101:19678:29152
CAACGAAA
+
FFFFFFFF
@A00769:11:HC3HCDRXX:1:2101:20835:29277
CAACGAAA
+
FFFFFFFF
@A00769:11:HC3HCDRXX:1:2101:32163:29293
CAACGAAA
+
FFFFFFFF
@A00769:11:HC3HCDRXX:1:2101:29803:29371
CAACGAAA
+
FFFFFFFF
@A00769:11:HC3HCDRXX:1:2101:2953:29496
CAACGAAA
+
FFFFFFFF
@A00769:11:HC3HCDRXX:1:2101:17237:29496
CAACGAAA
+
FFFFFFFF
@A00769:11:HC3HCDRXX:1:2101:27416:29716
CAACGAAA
+
FFFFFFFF
@A00769:11:HC3HCDRXX:1:2101:4200:29810
CAACGAAA
+
FFFFFFF:
@A00769:11:HC3HCDRXX:1:2101:29378:29825
CAACGAAA
+
FFFFFFFF
@A00769:11:HC3HCDRXX:1:2101:6596:29857
CAACGAAA
+
FFFFFFFF
@A00769:11:HC3HCDRXX:1:2101:2275:29919
CAACGAAA
+
FFFFFFFF
@A00769:11:HC3HCDRXX:1:2101:7175:29919
CAACGAAA
+
FFF:FFFF
@A00769:11:HC3HCDRXX:1:2101:12174:29935
CAACGAAA
+
FFFFFFFF
@A00769:11:HC3HCDRXX:1:2101:25120:29935
CAACGAAA
+
FFFFFFFF
@A00769:11:HC3HCDRXX:1:2101:2202:29982
CAACGAAA
+
FFFFFFFF
@A00769:11:HC3HCDRXX:1:2101:4155:29982
CAACGAAA
+
FFFFFFFF
@A00769:11:HC3HCDRXX:1:2101:1904:30185
CAACGAAA
+
FFFFFFFF
@A00769:11:HC3HCDRXX:1:2101:22083:30248
CAACGAAA
+
FFFFFFFF
@A00769:11:HC3HCDRXX:1:2101:32434:30295
CAACGAAA
+
FFFFFFFF
@A00769:11:HC3HCDRXX:1:2101:22471:30326
CAACGAAA
+
FFFFFFFF
@A00769:11:HC3HCDRXX:1:2101:31069:30373
CAACGAAA
+
FFFFFFFF
@A00769:11:HC3HCDRXX:1:2101:26404:30405
CAACGAAA
+
FFFFFFFF
@A00769:11:HC3HCDRXX:1:2101:3748:30467
CAACGAAA
+
FFFFFFFF
@A00769:11:HC3HCDRXX:1:2101:10655:30499
CAACGAAA
+
FFFFFFFF
@A00769:11:HC3HCDRXX:1:2101:26368:30530
CAACGAAA
+
FFFFFFFF
@A00769:11:HC3HCDRXX:1:2101:25961:30639
CAACGAAA
+
FFFFFFFF
@A00769:11:HC3HCDRXX:1:2101:4472:30655
CAACGAAA
+
FFFFFFFF
@A00769:11:HC3HCDRXX:1:2101:1750:30733
CAACGAAA
+
FFFFFFFF
@A00769:11:HC3HCDRXX:1:2101:4670:30780
CAACGAAA
+
FFFFFFFF
@A00769:11:HC3HCDRXX:1:2101:7934:30796
CAACGAAA
+
FFFFFFFF
@A00769:11:HC3HCDRXX:1:2101:15998:30796
CAACGAAA
+
FFFFFFFF
@A00769:11:HC3HCDRXX:1:2101:30047:30796
CAACGAAA
+
FFFFFFFF
@A00769:11:HC3HCDRXX:1:2101:26458:30843
CAACGAAA
+
FFFFF:FF
@A00769:11:HC3HCDRXX:1:2101:27380:30874
CAACGAAA
+
FFFFFFFF
@A00769:11:HC3HCDRXX:1:2101:16631:30921
CAACGAAA
+
FFFFFFFF
@A00769:11:HC3HCDRXX:1:2101:4472:31031
CAACGAAA
+
FFFFFFFF
@A00769:11:HC3HCDRXX:1:2101:8703:31062
CAACGAAA
+
FFFFFFFF
@A00769:11:HC3HCDRXX:1:2101:14172:31078
CAACGAAA
+
FFFFFFFF
@A00769:11:HC3HCDRXX:1:2101:20021:31093
CAACGAAA
+
FFFFFFFF
@A00769:11:HC3HCDRXX:1:2101:5846:31156
CAACGAAA
+
FFFFFFFF
@A00769:11:HC3HCDRXX:1:2101:7862:31172
CAACGAAA
+
FFFFFFFF
@A00769:11:HC3HCDRXX:1:2101:18177:31187
CAACGAAA
+
FFFFFFFF
@A00769:11:HC3HCDRXX:1:2101:26295:31187
CAACGAAA
+
FFFFFFFF
@A00769:11:HC3HCDRXX:1:2101:6234:31203
CAACGAAA
+
FFFFFFFF
@A00769:11:HC3HCDRXX:1:2101:9552:31219
CAACGAAA
+
FF,F,F::
@A00769:11:HC3HCDRXX:1:2101:13114:31375
CAACGAAA
+
FFF:F:FF
@A00769:11:HC3HCDRXX:1:2101:23972:31422
CAACGAAA
+
FFFF:FFF
@A00769:11:HC3HCDRXX:1:2101:24840:31422
CAACGAAA
+
FFFFFFFF
@A00769:11:HC3HCDRXX:1:2101:15374:31876
CAACGAAA
+
FFFFFFFF
@A00769:11:HC3HCDRXX:1:2101:29767:31908
CAACGAAA
+
FFFFFFFF
@A00769:11:HC3HCDRXX:1:2101:3929:32221
CAACGAAA
+
FFFFFFFF
@A00769:11:HC3HCDRXX:1:2101:24388:32362
CAACGAAA
+
FFFFFFFF
@A00769:11:HC3HCDRXX:1:2101:8250:32409
CAACGAAA
+
FFFFFFFF
@A00769:11:HC3HCDRXX:1:2101:17101:32487
CAACGAAA
+
FFF:FFFF
@A00769:11:HC3HCDRXX:1:2101:27245:32518
CAACGAAA
+
FFFFFFFF
@A00769:11:HC3HCDRXX:1:2101:1687:32565
CAACGAAA
+
FFFFFFFF
@A00769:11:HC3HCDRXX:1:2101:17282:32581
CAACGAAA
+
FFFFFFFF
@A00769:11:HC3HCDRXX:1:2101:3170:32690
CAACGAAA
+
FFFFFFFF
@A00769:11:HC3HCDRXX:1:2101:14850:32690
CAACGAAA
+
FFFFFF:F
@A00769:11:HC3HCDRXX:1:2101:17092:32690
CAACGAAA
+
FFFFFFFF
@A00769:11:HC3HCDRXX:1:2101:2519:32847
CAACGAAA
+
F:FF:FFF
@A00769:11:HC3HCDRXX:1:2101:32181:32863
CAACGAAA
+
FFFFFFFF
@A00769:11:HC3HCDRXX:1:2101:28763:32894
CAACGAAA
+
FFFFFFFF
@A00769:11:HC3HCDRXX:1:2101:27534:32925
CAACGAAA
+
FFFFFFFF
@A00769:11:HC3HCDRXX:1:2101:28546:32988
CAACGAAA
+
FFFFFFFF
@A00769:11:HC3HCDRXX:1:2101:5547:33144
CAACGAAA
+
FFFFFFFF
@A00769:11:HC3HCDRXX:1:2101:16794:33144
CAACGAAA
+
FFFFFFFF
@A00769:11:HC3HCDRXX:1:2101:10899:33176
CAACGAAA
+
FFFFFFFF
@A00769:11:HC3HCDRXX:1:2101:4987:33301
CAACGAAA
+
FFFFFFFF
@A00769:11:HC3HCDRXX:1:2101:5059:33301
CAACGAAA
+
FFFFFFFF
@A00769:11:HC3HCDRXX:1:2101:21350:33364
CAACGAAA
+
FFFFFFFF
@A00769:11:HC3HCDRXX:1:2101:8757:33379
CAACGAAA
+
FFFFFFFF
@A00769:11:HC3HCDRXX:1:2101:31593:33411
CAACGAAA
+
FFFFFFFF
@A00769:11:HC3HCDRXX:1:2101:15447:33536
CAACGAAA
+
FFFFFFFF
@A00769:11:HC3HCDRXX:1:2101:2085:33692
CAACGAAA
+
FFFFFFFF
@A00769:11:HC3HCDRXX:1:2101:21016:33755
CAACGAAA
+
FFFFFFFF
@A00769:11:HC3HCDRXX:1:2101:6225:33786
CAACGAAA
+
FFFFFFFF
@A00769:11:HC3HCDRXX:1:2101:3233:33833
CAACGAAA
+
FFFFFFFF
@A00769:11:HC3HCDRXX:1:2101:1714:33959
CAACGAAA
+
FFFFFFFF
@A00769:11:HC3HCDRXX:1:2101:17002:34006
CAACGAAA
+
FFFFFFFF
@A00769:11:HC3HCDRXX:1:2101:10257:34162
CAACGAAA
+
FFFFFFFF
@A00769:11:HC3HCDRXX:1:2101:9182:34240
CAACGAAA
+
FFFFFFFF
@A00769:11:HC3HCDRXX:1:2101:19886:34303
CAACGAAA
+
FFFF,::F
@A00769:11:HC3HCDRXX:1:2101:1768:34334
CAACGAAA
+
FFFFFFFF
@A00769:11:HC3HCDRXX:1:2101:10104:34334
CAACGAAA
+
FFFFFFFF
@A00769:11:HC3HCDRXX:1:2101:2085:34350
CAACGAAA
+
FFFFFFFF
@A00769:11:HC3HCDRXX:1:2101:9652:34397
CAACGAAA
+
F:FFFFFF
@A00769:11:HC3HCDRXX:1:2101:4987:34428
CAACGAAA
+
FFFFFFFF
@A00769:11:HC3HCDRXX:1:2101:4544:34475
CAACGAAA
+
FFFFFFFF
@A00769:11:HC3HCDRXX:1:2101:25852:34491
CAACGAAA
+
FFFFFFFF
@A00769:11:HC3HCDRXX:1:2101:3197:34648
CAACGAAA
+
FFFFFFFF
@A00769:11:HC3HCDRXX:1:2101:4535:34648
CAACGAAA
+
FFFFFFFF
@A00769:11:HC3HCDRXX:1:2101:1362:34726
CAACGAAA
+
FFFFFFFF
@A00769:11:HC3HCDRXX:1:2101:6876:34851
CAACGAAA
+
FFFFFFFF
@A00769:11:HC3HCDRXX:1:2101:18421:34867
CAACGAAA
+
FFFFFFFF
@A00769:11:HC3HCDRXX:1:2101:6397:34929
CAACGAAA
+
FFFFFFFF
@A00769:11:HC3HCDRXX:1:2101:9968:34976
CAACGAAA
+
FFFFFFFF
@A00769:11:HC3HCDRXX:1:2101:5520:35164
CAACGAAA
+
FFFFFFFF
@A00769:11:HC3HCDRXX:1:2101:2537:35227
CAACGAAA
+
FFFFFFF:
@A00769:11:HC3HCDRXX:1:2101:32588:35227
CAACGAAA
+
FFFFFFFF
@A00769:11:HC3HCDRXX:1:2101:21594:35289
CAACGAAA
+
FFFFFFFF
@A00769:11:HC3HCDRXX:1:2101:29857:35289
CAACGAAA
+
FFFFFFFF
@A00769:11:HC3HCDRXX:1:2101:10592:35305
CAACGAAA
+
FFFFFFFF
@A00769:11:HC3HCDRXX:1:2101:28917:35321
CAACGAAA
+
FFFFFFFF
@A00769:11:HC3HCDRXX:1:2101:5159:35415
CAACGAAA
+
FFFFFFFF
@A00769:11:HC3HCDRXX:1:2101:28384:35462
CAACGAAA
+
FFFFFFFF
@A00769:11:HC3HCDRXX:1:2101:3712:35477
CAACGAAA
+
FFFFFFFF
@A00769:11:HC3HCDRXX:1:2101:4589:35493
CAACGAAA
+
FFFFFFFF
@A00769:11:HC3HCDRXX:1:2101:5222:35493
CAACGAAA
+
FFFFFFFF
@A00769:11:HC3HCDRXX:1:2101:19081:35571
CAACGAAA
+
FFFFFFFF
@A00769:11:HC3HCDRXX:1:2101:24867:35603
CAACGAAA
+
FFFFFFFF
@A00769:11:HC3HCDRXX:1:2101:21820:35681
CAACGAAA
+
FFFFFFFF
@A00769:11:HC3HCDRXX:1:2101:20473:35728
CAACGAAA
+
FFFFFFFF
@A00769:11:HC3HCDRXX:1:2101:13910:35853
CAACGAAA
+
FFFFFFFF
@A00769:11:HC3HCDRXX:1:2101:23520:35869
CAACGAAA
+
FFF:,F,F
@A00769:11:HC3HCDRXX:1:2101:23963:35884
CAACGAAA
+
,FF,,:FF
@A00769:11:HC3HCDRXX:1:2101:29758:35900
CAACGAAA
+
FF:FFFFF
@A00769:11:HC3HCDRXX:1:2101:27615:35916
CAACGAAA
+
FFFFFFFF
@A00769:11:HC3HCDRXX:1:2101:4996:36041
CAACGAAA
+
FFFFFFFF
@A00769:11:HC3HCDRXX:1:2101:19343:36151
CAACGAAA
+
FFFFFFFF
@A00769:11:HC3HCDRXX:1:2101:8612:36166
CAACGAAA
+
FFFFFFFF
@A00769:11:HC3HCDRXX:1:2101:4390:36182
CAACGAAA
+
FFFFF:FF
@A00769:11:HC3HCDRXX:1:2101:19072:36182
CAACGAAA
+
FFFFFFFF
@A00769:11:HC3HCDRXX:1:2101:27389:36213
CAACGAAA
+
FFFFFFFF
@A00769:11:HC3HCDRXX:1:2101:31901:36229
CAACGAAA
+
FFFFFFFF
@A00769:11:HC3HCDRXX:1:2101:27941:36354
CAACGAAA
+
FFFFFF:F
@A00769:11:HC3HCDRXX:1:2101:17427:36432
CAACGAAA
+
FFFFFFFF
@A00769:11:HC3HCDRXX:1:2101:3712:36542
CAACGAAA
+
FFFFFFFF
@A00769:11:HC3HCDRXX:1:2101:29170:36730
CAACGAAA
+
FF:FFFFF
@A00769:11:HC3HCDRXX:1:2101:8232:36793
CAACGAAA
+
F:FFFFFF
@A00769:11:HC3HCDRXX:1:2101:17454:36793
CAACGAAA
+
FFFFFFFF
@A00769:11:HC3HCDRXX:1:2101:32036:36839
CAACGAAA
+
FFFFFFFF
@A00769:11:HC3HCDRXX:1:2101:6967:36918
CAACGAAA
+
FFFFFFFF
@A00769:11:HC3HCDRXX:1:2101:3794:37027
CAACGAAA
+
FFFFFFFF
@A00769:11:HC3HCDRXX:1:2101:22887:37027
CAACGAAA
+
FFFFFFFF
@A00769:11:HC3HCDRXX:1:2102:24352:1047
CAACGAAA
+
FFFFFFFF
@A00769:11:HC3HCDRXX:1:2102:4842:1078
CAACGAAA
+
FFFFFFFF
@A00769:11:HC3HCDRXX:1:2102:16242:1094
CAACGAAA
+
FFFFFFFF
@A00769:11:HC3HCDRXX:1:2102:22498:1282
CAACGAAA
+
FFFFFFFF
@A00769:11:HC3HCDRXX:1:2102:3640:1313
CAACGAAA
+
F,F:FFFF
@A00769:11:HC3HCDRXX:1:2102:19678:1313
CAACGAAA
+
FFFFFFFF
@A00769:11:HC3HCDRXX:1:2102:25446:1470
CAACGAAA
+
FFFFFFFF
@A00769:11:HC3HCDRXX:1:2102:3992:1611
CAACGAAA
+
FFFFFFFF
@A00769:11:HC3HCDRXX:1:2102:30789:1611
CAACGAAA
+
FFFFFFFF
@A00769:11:HC3HCDRXX:1:2102:5294:1642
CAACGAAA
+
FFFFFFFF
@A00769:11:HC3HCDRXX:1:2102:4056:1689
CAACGAAA
+
FFFFFFFF
@A00769:11:HC3HCDRXX:1:2102:3170:1908
CAACGAAA
+
FFFFFFFF
@A00769:11:HC3HCDRXX:1:2102:25554:1908
CAACGAAA
+
FFFFFFFF
@A00769:11:HC3HCDRXX:1:2102:6813:2018
CAACGAAA
+
FFFFFFFF
@A00769:11:HC3HCDRXX:1:2102:7979:2190
CAACGAAA
+
FFFFFFFF
@A00769:11:HC3HCDRXX:1:2102:11270:2284
CAACGAAA
+
FFFFFFFF
@A00769:11:HC3HCDRXX:1:2102:7120:2362
CAACGAAA
+
FFFFFFFF
@A00769:11:HC3HCDRXX:1:2102:24975:2378
CAACGAAA
+
FFFFFFFF
@A00769:11:HC3HCDRXX:1:2102:16568:2409
CAACGAAA
+
FFFFFFFF
@A00769:11:HC3HCDRXX:1:2102:10411:2456
CAACGAAA
+
FFFFFFFF
@A00769:11:HC3HCDRXX:1:2102:5367:2487
CAACGAAA
+
FFFF:FFF
@A00769:11:HC3HCDRXX:1:2102:9426:2566
CAACGAAA
+
FFFFFFFF
@A00769:11:HC3HCDRXX:1:2102:4553:2644
CAACGAAA
+
FFFF,FFF
@A00769:11:HC3HCDRXX:1:2102:11568:2644
CAACGAAA
+
FFFFFFFF
@A00769:11:HC3HCDRXX:1:2102:17644:2832
CAACGAAA
+
FFFFFFFF
@A00769:11:HC3HCDRXX:1:2102:9471:2863
CAACGAAA
+
FFFFFFFF
@A00769:11:HC3HCDRXX:1:2102:28004:3051
CAACGAAA
+
FFFFFFFF
@A00769:11:HC3HCDRXX:1:2102:22354:3098
CAACGAAA
+
FFFFFFFF
@A00769:11:HC3HCDRXX:1:2102:15890:3364
CAACGAAA
+
FFFFFFFF
@A00769:11:HC3HCDRXX:1:2102:2257:3427
CAACGAAA
+
FFFFFFFF
@A00769:11:HC3HCDRXX:1:2102:8269:3443
CAACGAAA
+
FFFFFFFF
@A00769:11:HC3HCDRXX:1:2102:23321:3583
CAACGAAA
+
FFFFFFFF
@A00769:11:HC3HCDRXX:1:2102:15745:3615
CAACGAAA
+
FFFFFFFF
@A00769:11:HC3HCDRXX:1:2102:5367:3646
CAACGAAA
+
FFFFFFFF
@A00769:11:HC3HCDRXX:1:2102:24641:3803
CAACGAAA
+
FFFFFFFF
@A00769:11:HC3HCDRXX:1:2102:25907:3803
CAACGAAA
+
FFFFFFFF
@A00769:11:HC3HCDRXX:1:2102:20600:3850
CAACGAAA
+
FFFFFFFF
@A00769:11:HC3HCDRXX:1:2102:20952:3897
CAACGAAA
+
FFFFFFFF
@A00769:11:HC3HCDRXX:1:2102:9796:3928
CAACGAAA
+
FFFFFFFF
@A00769:11:HC3HCDRXX:1:2102:5593:3944
CAACGAAA
+
FFFFFFFF
@A00769:11:HC3HCDRXX:1:2102:24695:3959
CAACGAAA
+
FFFFFFFF
@A00769:11:HC3HCDRXX:1:2102:15935:4069
CAACGAAA
+
FFFFFFFF
@A00769:11:HC3HCDRXX:1:2102:25211:4100
CAACGAAA
+
FFFFFFFF
@A00769:11:HC3HCDRXX:1:2102:31566:4116
CAACGAAA
+
FFFFFFFF
@A00769:11:HC3HCDRXX:1:2102:20754:4147
CAACGAAA
+
FFFFFFFF
@A00769:11:HC3HCDRXX:1:2102:29107:4147
CAACGAAA
+
FFFFFFFF
@A00769:11:HC3HCDRXX:1:2102:13386:4194
CAACGAAA
+
FFFFFFFF
@A00769:11:HC3HCDRXX:1:2102:23800:4225
CAACGAAA
+
FFFFFFFF
@A00769:11:HC3HCDRXX:1:2102:28691:4398
CAACGAAA
+
FFFFFFFF
@A00769:11:HC3HCDRXX:1:2102:3052:4460
CAACGAAA
+
FFFFFFFF
@A00769:11:HC3HCDRXX:1:2102:19515:4476
CAACGAAA
+
FFFFFFFF
@A00769:11:HC3HCDRXX:1:2102:20672:4695
CAACGAAA
+
FFFFFFFF
@A00769:11:HC3HCDRXX:1:2102:10673:4726
CAACGAAA
+
FFFFFFFF
@A00769:11:HC3HCDRXX:1:2102:3911:4789
CAACGAAA
+
FFFFFFFF
@A00769:11:HC3HCDRXX:1:2102:16984:4977
CAACGAAA
+
FFFFFFFF
@A00769:11:HC3HCDRXX:1:2102:27245:5055
CAACGAAA
+
FFFFFFFF
@A00769:11:HC3HCDRXX:1:2102:32271:5181
CAACGAAA
+
FFFFFFFF
@A00769:11:HC3HCDRXX:1:2102:28863:5228
CAACGAAA
+
FFFFFFFF
@A00769:11:HC3HCDRXX:1:2102:23963:5321
CAACGAAA
+
FFFFFFFF
@A00769:11:HC3HCDRXX:1:2102:17553:5556
CAACGAAA
+
FFFFFFFF
@A00769:11:HC3HCDRXX:1:2102:22923:5588
CAACGAAA
+
FFF:FFFF
@A00769:11:HC3HCDRXX:1:2102:6605:5603
CAACGAAA
+
FFFFFFFF
@A00769:11:HC3HCDRXX:1:2102:3821:5666
CAACGAAA
+
FFFFFFFF
@A00769:11:HC3HCDRXX:1:2102:13431:5713
CAACGAAA
+
FFFFFFFF
@A00769:11:HC3HCDRXX:1:2102:5014:5729
CAACGAAA
+
FFFFFFFF
@A00769:11:HC3HCDRXX:1:2102:27326:5729
CAACGAAA
+
F:F,,F,F
@A00769:11:HC3HCDRXX:1:2102:15736:5791
CAACGAAA
+
FFFFFFFF
@A00769:11:HC3HCDRXX:1:2102:27172:5869
CAACGAAA
+
FFFFFFFF
@A00769:11:HC3HCDRXX:1:2102:30355:5901
CAACGAAA
+
FFFFFFFF
@A00769:11:HC3HCDRXX:1:2102:30364:5948
CAACGAAA
+
FFFFFFFF
@A00769:11:HC3HCDRXX:1:2102:3757:5963
CAACGAAA
+
FFFFFFFF
@A00769:11:HC3HCDRXX:1:2102:10221:6042
CAACGAAA
+
FFFFFFFF
@A00769:11:HC3HCDRXX:1:2102:13096:6042
CAACGAAA
+
FFFFFFFF
@A00769:11:HC3HCDRXX:1:2102:30924:6104
CAACGAAA
+
FFFFFFFF
@A00769:11:HC3HCDRXX:1:2102:11234:6136
CAACGAAA
+
FFFFFFFF
@A00769:11:HC3HCDRXX:1:2102:32786:6167
CAACGAAA
+
FFFFFFFF
@A00769:11:HC3HCDRXX:1:2102:2564:6214
CAACGAAA
+
FFFFFFFF
@A00769:11:HC3HCDRXX:1:2102:14380:6230
CAACGAAA
+
FFFFFFFF
@A00769:11:HC3HCDRXX:1:2102:2483:6355
CAACGAAA
+
FFFFFFFF
@A00769:11:HC3HCDRXX:1:2102:3323:6402
CAACGAAA
+
FFFFFFFF
@A00769:11:HC3HCDRXX:1:2102:19081:6417
CAACGAAA
+
FFFFFFFF
@A00769:11:HC3HCDRXX:1:2102:17788:6433
CAACGAAA
+
FFFFFFFF
@A00769:11:HC3HCDRXX:1:2102:9697:6574
CAACGAAA
+
FFFFFFFF
@A00769:11:HC3HCDRXX:1:2102:29125:6652
CAACGAAA
+
FFFFFFFF
@A00769:11:HC3HCDRXX:1:2102:4878:6746
CAACGAAA
+
FFFFFFFF
@A00769:11:HC3HCDRXX:1:2102:17309:6793
CAACGAAA
+
FFFFFFFF
@A00769:11:HC3HCDRXX:1:2102:17327:6825
CAACGAAA
+
FFFFFFFF
@A00769:11:HC3HCDRXX:1:2102:1190:6934
CAACGAAA
+
FFFFFFFF
@A00769:11:HC3HCDRXX:1:2102:30129:6950
CAACGAAA
+
FFFFFFFF
@A00769:11:HC3HCDRXX:1:2102:6126:6965
CAACGAAA
+
FFFFFFFF
@A00769:11:HC3HCDRXX:1:2102:6696:7106
CAACGAAA
+
FFFFF:FF
@A00769:11:HC3HCDRXX:1:2102:5846:7169
CAACGAAA
+
FFFFFFFF
@A00769:11:HC3HCDRXX:1:2102:9851:7279
CAACGAAA
+
:FFFFFFF
@A00769:11:HC3HCDRXX:1:2102:18774:7294
CAACGAAA
+
FFFFFFFF
@A00769:11:HC3HCDRXX:1:2102:9905:7341
CAACGAAA
+
FFFFFFFF
@A00769:11:HC3HCDRXX:1:2102:12129:7341
CAACGAAA
+
FFFFFFFF
@A00769:11:HC3HCDRXX:1:2102:3893:7357
CAACGAAA
+
FFFFFFFF
@A00769:11:HC3HCDRXX:1:2102:25229:7357
CAACGAAA
+
FFFFFFF:
@A00769:11:HC3HCDRXX:1:2102:2320:7607
CAACGAAA
+
FFFFFFFF
@A00769:11:HC3HCDRXX:1:2102:17626:7623
CAACGAAA
+
FFFFFFFF
@A00769:11:HC3HCDRXX:1:2102:10809:7654
CAACGAAA
+
FFFFFFFF
@A00769:11:HC3HCDRXX:1:2102:27995:7670
CAACGAAA
+
FFFFFFFF
@A00769:11:HC3HCDRXX:1:2102:15474:7686
CAACGAAA
+
FFFFFFFF
@A00769:11:HC3HCDRXX:1:2102:21477:7968
CAACGAAA
+
FFFFFFFF
@A00769:11:HC3HCDRXX:1:2102:31105:7983
CAACGAAA
+
FFFFFFFF
@A00769:11:HC3HCDRXX:1:2102:6008:8015
CAACGAAA
+
FFFFFFFF
@A00769:11:HC3HCDRXX:1:2102:21359:8015
CAACGAAA
+
FFFFFFFF
@A00769:11:HC3HCDRXX:1:2102:16387:8046
CAACGAAA
+
FFFFFFFF
@A00769:11:HC3HCDRXX:1:2102:21676:8061
CAACGAAA
+
FFFFFFFF
@A00769:11:HC3HCDRXX:1:2102:18909:8155
CAACGAAA
+
FFFFFFFF
@A00769:11:HC3HCDRXX:1:2102:21016:8171
CAACGAAA
+
FFFFFFFF
@A00769:11:HC3HCDRXX:1:2102:25319:8171
CAACGAAA
+
FFFFFFFF
@A00769:11:HC3HCDRXX:1:2102:5005:8187
CAACGAAA
+
FFFFFFFF
@A00769:11:HC3HCDRXX:1:2102:17228:8187
CAACGAAA
+
FFFFFFFF
@A00769:11:HC3HCDRXX:1:2102:22625:8296
CAACGAAA
+
FFFFFFFF
@A00769:11:HC3HCDRXX:1:2102:20862:8312
CAACGAAA
+
FFFFFFFF
@A00769:11:HC3HCDRXX:1:2102:24126:8328
CAACGAAA
+
FFF:FFFF
@A00769:11:HC3HCDRXX:1:2102:4544:8359
CAACGAAA
+
,FFFFFF:
@A00769:11:HC3HCDRXX:1:2102:16486:8406
CAACGAAA
+
FFFFFFFF
@A00769:11:HC3HCDRXX:1:2102:27145:8453
CAACGAAA
+
FFFFFFFF
@A00769:11:HC3HCDRXX:1:2102:22390:8516
CAACGAAA
+
FFFF:FFF
@A00769:11:HC3HCDRXX:1:2102:27308:8766
CAACGAAA
+
FFFFFFFF
@A00769:11:HC3HCDRXX:1:2102:12400:8876
CAACGAAA
+
FFFFFFFF
@A00769:11:HC3HCDRXX:1:2102:4092:8891
CAACGAAA
+
FFFFFFFF
@A00769:11:HC3HCDRXX:1:2102:21242:8907
CAACGAAA
+
FFFFFFFF
@A00769:11:HC3HCDRXX:1:2102:2338:8985
CAACGAAA
+
FFFFFFFF
@A00769:11:HC3HCDRXX:1:2102:23954:9157
CAACGAAA
+
FFFFFFFF
@A00769:11:HC3HCDRXX:1:2102:18204:9283
CAACGAAA
+
FFFFFFFF
@A00769:11:HC3HCDRXX:1:2102:10963:9330
CAACGAAA
+
FFFFFFFF
@A00769:11:HC3HCDRXX:1:2102:3694:9392
CAACGAAA
+
FFFFFFFF
@A00769:11:HC3HCDRXX:1:2102:4571:9471
CAACGAAA
+
FFFFFFFF
@A00769:11:HC3HCDRXX:1:2102:7735:9502
CAACGAAA
+
FFFFFFFF
@A00769:11:HC3HCDRXX:1:2102:31042:9690
CAACGAAA
+
FFFFFFFF
@A00769:11:HC3HCDRXX:1:2102:20853:9706
CAACGAAA
+
,F::FFFF
@A00769:11:HC3HCDRXX:1:2102:9851:9752
CAACGAAA
+
FFFFFFFF
@A00769:11:HC3HCDRXX:1:2102:11062:9784
CAACGAAA
+
FFF:,FFF
@A00769:11:HC3HCDRXX:1:2102:10357:9846
CAACGAAA
+
FF,:FFFF
@A00769:11:HC3HCDRXX:1:2102:30346:9862
CAACGAAA
+
FFFFFFFF
@A00769:11:HC3HCDRXX:1:2102:20826:9972
CAACGAAA
+
FFFFFFFF
@A00769:11:HC3HCDRXX:1:2102:12509:10003
CAACGAAA
+
FFFFFFFF
@A00769:11:HC3HCDRXX:1:2102:24514:10003
CAACGAAA
+
FFFFFFFF
@A00769:11:HC3HCDRXX:1:2102:9236:10034
CAACGAAA
+
FFFFFFFF
@A00769:11:HC3HCDRXX:1:2102:20157:10097
CAACGAAA
+
FFFFFFFF
@A00769:11:HC3HCDRXX:1:2102:2772:10300
CAACGAAA
+
FFFFFFFF
@A00769:11:HC3HCDRXX:1:2102:11053:10300
CAACGAAA
+
FFFFFFFF
@A00769:11:HC3HCDRXX:1:2102:2257:10316
CAACGAAA
+
FFFFFFFF
@A00769:11:HC3HCDRXX:1:2102:2582:10316
CAACGAAA
+
FFFFF:FF
@A00769:11:HC3HCDRXX:1:2102:10013:10316
CAACGAAA
+
FFFFFFFF
@A00769:11:HC3HCDRXX:1:2102:24153:10347
CAACGAAA
+
FFFFFFFF
@A00769:11:HC3HCDRXX:1:2102:4399:10363
CAACGAAA
+
FFFFFFFF
@A00769:11:HC3HCDRXX:1:2102:3450:10379
CAACGAAA
+
FFFFFFFF
@A00769:11:HC3HCDRXX:1:2102:23909:10426
CAACGAAA
+
FFFFFFFF
@A00769:11:HC3HCDRXX:1:2102:19795:10473
CAACGAAA
+
FFFFFFFF
@A00769:11:HC3HCDRXX:1:2102:29215:10629
CAACGAAA
+
FFFFFFFF
@A00769:11:HC3HCDRXX:1:2102:6225:10708
CAACGAAA
+
FFFFFFFF
@A00769:11:HC3HCDRXX:1:2102:12174:10802
CAACGAAA
+
F:FFFFFF
@A00769:11:HC3HCDRXX:1:2102:26675:10833
CAACGAAA
+
,FF:::FF
@A00769:11:HC3HCDRXX:1:2102:18032:10864
CAACGAAA
+
FF:FFFFF
@A00769:11:HC3HCDRXX:1:2102:11026:10942
CAACGAAA
+
FF:FFFFF
@A00769:11:HC3HCDRXX:1:2102:12255:10942
CAACGAAA
+
FFFFFFFF
@A00769:11:HC3HCDRXX:1:2102:6325:11162
CAACGAAA
+
FFFFFFFF
@A00769:11:HC3HCDRXX:1:2102:3784:11177
CAACGAAA
+
FFFFFFFF
@A00769:11:HC3HCDRXX:1:2102:14615:11177
CAACGAAA
+
FFFFFFFF
@A00769:11:HC3HCDRXX:1:2102:12391:11303
CAACGAAA
+
FFFFFFFF
@A00769:11:HC3HCDRXX:1:2102:14407:11350
CAACGAAA
+
FFFFFFFF
@A00769:11:HC3HCDRXX:1:2102:29152:11397
CAACGAAA
+
FFFFFFFF
@A00769:11:HC3HCDRXX:1:2102:25753:11428
CAACGAAA
+
FFFFFFFF
@A00769:11:HC3HCDRXX:1:2102:5168:11506
CAACGAAA
+
FFFFFFFF
@A00769:11:HC3HCDRXX:1:2102:14027:11506
CAACGAAA
+
FFFFFFFF
@A00769:11:HC3HCDRXX:1:2102:19407:11584
CAACGAAA
+
FFFFFFFF
@A00769:11:HC3HCDRXX:1:2102:23619:11647
CAACGAAA
+
FFFFFFFF
@A00769:11:HC3HCDRXX:1:2102:4273:11678
CAACGAAA
+
FFFFFFFF
@A00769:11:HC3HCDRXX:1:2102:31937:11678
CAACGAAA
+
FFFF:FFF
@A00769:11:HC3HCDRXX:1:2102:20446:11725
CAACGAAA
+
FFFFFFFF
@A00769:11:HC3HCDRXX:1:2102:8766:11788
CAACGAAA
+
FFFFFFFF
@A00769:11:HC3HCDRXX:1:2102:13367:11804
CAACGAAA
+
FFFFFFFF
@A00769:11:HC3HCDRXX:1:2102:22381:11851
CAACGAAA
+
FFFFFFFF
@A00769:11:HC3HCDRXX:1:2102:21034:11866
CAACGAAA
+
FFFFFFFF
@A00769:11:HC3HCDRXX:1:2102:15393:11898
CAACGAAA
+
FFFFFFFF
@A00769:11:HC3HCDRXX:1:2102:3504:11945
CAACGAAA
+
FFFFFFFF
@A00769:11:HC3HCDRXX:1:2102:18973:11992
CAACGAAA
+
FFFFFFFF
@A00769:11:HC3HCDRXX:1:2102:14389:12007
CAACGAAA
+
FFFFFFFF
@A00769:11:HC3HCDRXX:1:2102:20094:12023
CAACGAAA
+
FFFFFFFF
@A00769:11:HC3HCDRXX:1:2102:18801:12038
CAACGAAA
+
FFFFFFFF
@A00769:11:HC3HCDRXX:1:2102:1253:12085
CAACGAAA
+
FFFFFFFF
@A00769:11:HC3HCDRXX:1:2102:23240:12085
CAACGAAA
+
FFFFFFFF
@A00769:11:HC3HCDRXX:1:2102:27163:12117
CAACGAAA
+
FFFFFFFF
@A00769:11:HC3HCDRXX:1:2102:27715:12164
CAACGAAA
+
FFFFFFFF
@A00769:11:HC3HCDRXX:1:2102:1506:12179
CAACGAAA
+
FFFFFFFF
@A00769:11:HC3HCDRXX:1:2102:5999:12195
CAACGAAA
+
FFFFFFFF
@A00769:11:HC3HCDRXX:1:2102:26368:12367
CAACGAAA
+
FFFFFFFF
@A00769:11:HC3HCDRXX:1:2102:30517:12414
CAACGAAA
+
FFFFFFFF
@A00769:11:HC3HCDRXX:1:2102:21992:12493
CAACGAAA
+
FFFFFFFF
@A00769:11:HC3HCDRXX:1:2102:20374:12508
CAACGAAA
+
FFFFFFFF
@A00769:11:HC3HCDRXX:1:2102:25536:12524
CAACGAAA
+
FFFFFFFF
@A00769:11:HC3HCDRXX:1:2102:32470:12571
CAACGAAA
+
F:FFFFF:
@A00769:11:HC3HCDRXX:1:2102:10637:12618
CAACGAAA
+
FFFFFFFF
@A00769:11:HC3HCDRXX:1:2102:10004:12649
CAACGAAA
+
FFFFFFFF
@A00769:11:HC3HCDRXX:1:2102:20473:12743
CAACGAAA
+
FFFFFFFF
@A00769:11:HC3HCDRXX:1:2102:16703:12759
CAACGAAA
+
FFFFFFFF
@A00769:11:HC3HCDRXX:1:2102:8477:12790
CAACGAAA
+
FFFFFFFF
@A00769:11:HC3HCDRXX:1:2102:11586:12853
CAACGAAA
+
FFF:FFFF
@A00769:11:HC3HCDRXX:1:2102:22607:12962
CAACGAAA
+
FFFFFFFF
@A00769:11:HC3HCDRXX:1:2102:13756:13009
CAACGAAA
+
:FFF::FF
@A00769:11:HC3HCDRXX:1:2102:1515:13103
CAACGAAA
+
FFFFFFFF
@A00769:11:HC3HCDRXX:1:2102:31846:13275
CAACGAAA
+
FFFFFFFF
@A00769:11:HC3HCDRXX:1:2102:10538:13291
CAACGAAA
+
FFFFFFFF
@A00769:11:HC3HCDRXX:1:2102:7708:13495
CAACGAAA
+
FFFFFFFF
@A00769:11:HC3HCDRXX:1:2102:11089:13495
CAACGAAA
+
FFFFFFFF
@A00769:11:HC3HCDRXX:1:2102:24108:13589
CAACGAAA
+
FFFFFFFF
@A00769:11:HC3HCDRXX:1:2102:28339:13589
CAACGAAA
+
F:FFF:FF
@A00769:11:HC3HCDRXX:1:2102:24126:13620
CAACGAAA
+
FFFFFFFF
@A00769:11:HC3HCDRXX:1:2102:24614:13620
CAACGAAA
+
FFFFFFFF
@A00769:11:HC3HCDRXX:1:2102:27859:13636
CAACGAAA
+
FFFFFFFF
@A00769:11:HC3HCDRXX:1:2102:17029:13761
CAACGAAA
+
FFFF:FFF
@A00769:11:HC3HCDRXX:1:2102:32389:13964
CAACGAAA
+
FFFFFFFF
@A00769:11:HC3HCDRXX:1:2102:31602:14043
CAACGAAA
+
FFFFFFFF
@A00769:11:HC3HCDRXX:1:2102:25726:14074
CAACGAAA
+
FFFFFFFF
@A00769:11:HC3HCDRXX:1:2102:7274:14121
CAACGAAA
+
FFFFFFFF
@A00769:11:HC3HCDRXX:1:2102:7455:14152
CAACGAAA
+
FFFFFFFF
@A00769:11:HC3HCDRXX:1:2102:15591:14184
CAACGAAA
+
FFFFFFFF
@A00769:11:HC3HCDRXX:1:2102:30264:14293
CAACGAAA
+
FFFFFF:F
@A00769:11:HC3HCDRXX:1:2102:15555:14497
CAACGAAA
+
FFFFFFFF
@A00769:11:HC3HCDRXX:1:2102:25192:14528
CAACGAAA
+
FFFFFFFF
@A00769:11:HC3HCDRXX:1:2102:1136:14575
CAACGAAA
+
FFFFFFFF
@A00769:11:HC3HCDRXX:1:2102:32651:14606
CAACGAAA
+
FFFFFFF:
@A00769:11:HC3HCDRXX:1:2102:18041:14638
CAACGAAA
+
FFFFFFFF
@A00769:11:HC3HCDRXX:1:2102:12979:14669
CAACGAAA
+
FFFFFFFF
@A00769:11:HC3HCDRXX:1:2102:7618:14685
CAACGAAA
+
FFFFFFFF
@A00769:11:HC3HCDRXX:1:2102:7889:14716
CAACGAAA
+
FFFFFFFF
@A00769:11:HC3HCDRXX:1:2102:23511:14716
CAACGAAA
+
FFFFFFFF
@A00769:11:HC3HCDRXX:1:2102:23656:14810
CAACGAAA
+
FFFFFFFF
@A00769:11:HC3HCDRXX:1:2102:10429:14857
CAACGAAA
+
FFFFFFFF
@A00769:11:HC3HCDRXX:1:2102:26087:14857
CAACGAAA
+
FFFFFFFF
@A00769:11:HC3HCDRXX:1:2102:16721:15013
CAACGAAA
+
FFFFFFFF
@A00769:11:HC3HCDRXX:1:2102:5990:15060
CAACGAAA
+
FFFFFFFF
@A00769:11:HC3HCDRXX:1:2102:32425:15060
CAACGAAA
+
FFFFFFFF
@A00769:11:HC3HCDRXX:1:2102:11532:15076
CAACGAAA
+
FFFFFFFF
@A00769:11:HC3HCDRXX:1:2102:24080:15076
CAACGAAA
+
FFFFFFFF
@A00769:11:HC3HCDRXX:1:2102:7247:15170
CAACGAAA
+
FFFFFFFF
@A00769:11:HC3HCDRXX:1:2102:10447:15170
CAACGAAA
+
FFFFFFFF
@A00769:11:HC3HCDRXX:1:2102:24903:15217
CAACGAAA
+
FFFFFFFF
@A00769:11:HC3HCDRXX:1:2102:13991:15233
CAACGAAA
+
FFFFFFFF
@A00769:11:HC3HCDRXX:1:2102:14172:15264
CAACGAAA
+
FFFFFFFF
@A00769:11:HC3HCDRXX:1:2102:10746:15311
CAACGAAA
+
FFFFFFFF
@A00769:11:HC3HCDRXX:1:2102:13386:15311
CAACGAAA
+
FFFFFFFF
@A00769:11:HC3HCDRXX:1:2102:23511:15342
CAACGAAA
+
FFFFFFFF
@A00769:11:HC3HCDRXX:1:2102:10465:15421
CAACGAAA
+
FFFFFFFF
@A00769:11:HC3HCDRXX:1:2102:16893:15468
CAACGAAA
+
FFFFFFFF
@A00769:11:HC3HCDRXX:1:2102:29912:15468
CAACGAAA
+
FFFFFFFF
@A00769:11:HC3HCDRXX:1:2102:26558:15483
CAACGAAA
+
FFFFFFFF
@A00769:11:HC3HCDRXX:1:2102:11306:15530
CAACGAAA
+
FFFFFFFF
@A00769:11:HC3HCDRXX:1:2102:28718:15593
CAACGAAA
+
FFFFFFFF
@A00769:11:HC3HCDRXX:1:2102:11948:15640
CAACGAAA
+
FFFFFFFF
@A00769:11:HC3HCDRXX:1:2102:20048:15734
CAACGAAA
+
FFFFFFFF
@A00769:11:HC3HCDRXX:1:2102:26594:15859
CAACGAAA
+
FFFFFFFF
@A00769:11:HC3HCDRXX:1:2102:30825:15859
CAACGAAA
+
:FFF:FFF
@A00769:11:HC3HCDRXX:1:2102:14091:15906
CAACGAAA
+
FFFFFFFF
@A00769:11:HC3HCDRXX:1:2102:29071:15953
CAACGAAA
+
FFFFFFFF
@A00769:11:HC3HCDRXX:1:2102:11559:15969
CAACGAAA
+
FFFFFFFF
@A00769:11:HC3HCDRXX:1:2102:13069:15984
CAACGAAA
+
FFFFFFFF
@A00769:11:HC3HCDRXX:1:2102:28800:16047
CAACGAAA
+
FFFFFFFF
@A00769:11:HC3HCDRXX:1:2102:23954:16078
CAACGAAA
+
FFFFFFFF
@A00769:11:HC3HCDRXX:1:2102:16396:16172
CAACGAAA
+
FFFFFFFF
@A00769:11:HC3HCDRXX:1:2102:19678:16188
CAACGAAA
+
FFFFFFFF
@A00769:11:HC3HCDRXX:1:2102:20509:16250
CAACGAAA
+
FFFFFFFF
@A00769:11:HC3HCDRXX:1:2102:13105:16266
CAACGAAA
+
FFFFFFFF
@A00769:11:HC3HCDRXX:1:2102:21061:16360
CAACGAAA
+
FFFFFFFF
@A00769:11:HC3HCDRXX:1:2102:4734:16391
CAACGAAA
+
FFFFFFFF
@A00769:11:HC3HCDRXX:1:2102:4860:16391
CAACGAAA
+
FFFFFFFF
@A00769:11:HC3HCDRXX:1:2102:17544:16720
CAACGAAA
+
FFFFFFFF
@A00769:11:HC3HCDRXX:1:2102:30825:16861
CAACGAAA
+
FFFFFFFF
@A00769:11:HC3HCDRXX:1:2102:7039:16971
CAACGAAA
+
FFF:F:FF
@A00769:11:HC3HCDRXX:1:2102:12472:16986
CAACGAAA
+
FFFFFFFF
@A00769:11:HC3HCDRXX:1:2102:18945:16986
CAACGAAA
+
FFFFFFFF
@A00769:11:HC3HCDRXX:1:2102:15682:17033
CAACGAAA
+
FFFFFFFF
@A00769:11:HC3HCDRXX:1:2102:18114:17049
CAACGAAA
+
FFFFFFFF
@A00769:11:HC3HCDRXX:1:2102:28845:17065
CAACGAAA
+
FFFFFFFF
@A00769:11:HC3HCDRXX:1:2102:7997:17096
CAACGAAA
+
FFF,FFFF
@A00769:11:HC3HCDRXX:1:2102:8567:17394
CAACGAAA
+
FFFFFFFF
@A00769:11:HC3HCDRXX:1:2102:12906:17394
CAACGAAA
+
FFF:FFFF
@A00769:11:HC3HCDRXX:1:2102:1461:17425
CAACGAAA
+
FFFFFFFF
@A00769:11:HC3HCDRXX:1:2102:19822:17472
CAACGAAA
+
FFFFFFFF
@A00769:11:HC3HCDRXX:1:2102:15049:17628
CAACGAAA
+
FFFFFFFF
@A00769:11:HC3HCDRXX:1:2102:6714:17660
CAACGAAA
+
FFFFFFFF
@A00769:11:HC3HCDRXX:1:2102:13006:17660
CAACGAAA
+
FFF:FFFF
@A00769:11:HC3HCDRXX:1:2102:7780:17722
CAACGAAA
+
FFFFFFFF
@A00769:11:HC3HCDRXX:1:2102:4951:17738
CAACGAAA
+
FFFFFFFF
@A00769:11:HC3HCDRXX:1:2102:24225:17801
CAACGAAA
+
FFFFFFFF
@A00769:11:HC3HCDRXX:1:2102:8793:17879
CAACGAAA
+
FFFFFFFF
@A00769:11:HC3HCDRXX:1:2102:15058:17926
CAACGAAA
+
FFFFFFFF
@A00769:11:HC3HCDRXX:1:2102:27859:17926
CAACGAAA
+
FFFFFFFF
@A00769:11:HC3HCDRXX:1:2102:20283:17989
CAACGAAA
+
FFFFFFFF
@A00769:11:HC3HCDRXX:1:2102:5457:18020
CAACGAAA
+
FFFFFFFF
@A00769:11:HC3HCDRXX:1:2102:7365:18098
CAACGAAA
+
FFFF,:F:
@A00769:11:HC3HCDRXX:1:2102:12717:18192
CAACGAAA
+
FFFFFFFF
@A00769:11:HC3HCDRXX:1:2102:12798:18208
CAACGAAA
+
FFFFFFFF
@A00769:11:HC3HCDRXX:1:2102:27290:18223
CAACGAAA
+
:FFFFFFF
@A00769:11:HC3HCDRXX:1:2102:3170:18286
CAACGAAA
+
FFFFFFFF
@A00769:11:HC3HCDRXX:1:2102:9688:18302
CAACGAAA
+
FFFFFFFF
@A00769:11:HC3HCDRXX:1:2102:16098:18505
CAACGAAA
+
FFFFFFFF
@A00769:11:HC3HCDRXX:1:2102:18982:18584
CAACGAAA
+
FFFFFFFF
@A00769:11:HC3HCDRXX:1:2102:3332:18630
CAACGAAA
+
FFFFFFFF
@A00769:11:HC3HCDRXX:1:2102:31494:18646
CAACGAAA
+
FFFF:FFF
@A00769:11:HC3HCDRXX:1:2102:14217:18724
CAACGAAA
+
FFFFFFFF
@A00769:11:HC3HCDRXX:1:2102:17128:18756
CAACGAAA
+
FFFFFFFF
@A00769:11:HC3HCDRXX:1:2102:11993:18787
CAACGAAA
+
FFFFFFFF
@A00769:11:HC3HCDRXX:1:2102:21965:18834
CAACGAAA
+
FFFFFFFF
@A00769:11:HC3HCDRXX:1:2102:22218:18834
CAACGAAA
+
FFFFFFFF
@A00769:11:HC3HCDRXX:1:2102:27552:18865
CAACGAAA
+
FFFFFFFF
@A00769:11:HC3HCDRXX:1:2102:29306:18865
CAACGAAA
+
FFFFFFFF
@A00769:11:HC3HCDRXX:1:2102:13964:18912
CAACGAAA
+
F:FFFFFF
@A00769:11:HC3HCDRXX:1:2102:3070:18928
CAACGAAA
+
FFFFFFFF
@A00769:11:HC3HCDRXX:1:2102:27353:18928
CAACGAAA
+
FFFFFFFF
@A00769:11:HC3HCDRXX:1:2102:3676:18944
CAACGAAA
+
FFFFFFFF
@A00769:11:HC3HCDRXX:1:2102:12762:19022
CAACGAAA
+
FFFFFFFF
@A00769:11:HC3HCDRXX:1:2102:6714:19038
CAACGAAA
+
FFFFFFFF
@A00769:11:HC3HCDRXX:1:2102:17725:19038
CAACGAAA
+
FFFFFFFF
@A00769:11:HC3HCDRXX:1:2102:24189:19147
CAACGAAA
+
FFF:FFFF
@A00769:11:HC3HCDRXX:1:2102:16749:19163
CAACGAAA
+
FFFF:FFF
@A00769:11:HC3HCDRXX:1:2102:3568:19194
CAACGAAA
+
FFFFFFFF
@A00769:11:HC3HCDRXX:1:2102:2944:19241
CAACGAAA
+
FFFFFFFF
@A00769:11:HC3HCDRXX:1:2102:3414:19304
CAACGAAA
+
FFFFFFFF
@A00769:11:HC3HCDRXX:1:2102:20057:19413
CAACGAAA
+
FFFFFFFF
@A00769:11:HC3HCDRXX:1:2102:26106:19460
CAACGAAA
+
FFFFFFFF
@A00769:11:HC3HCDRXX:1:2102:16893:19507
CAACGAAA
+
FFFFFFFF
@A00769:11:HC3HCDRXX:1:2102:3125:19554
CAACGAAA
+
FFFFFFFF
@A00769:11:HC3HCDRXX:1:2102:7274:19570
CAACGAAA
+
FFF,,:F:
@A00769:11:HC3HCDRXX:1:2102:32669:19586
CAACGAAA
+
FFFFFFFF
@A00769:11:HC3HCDRXX:1:2102:19416:19617
CAACGAAA
+
FFFFFFFF
@A00769:11:HC3HCDRXX:1:2102:13015:19680
CAACGAAA
+
:FFFFFFF
@A00769:11:HC3HCDRXX:1:2102:4218:19695
CAACGAAA
+
FFFFFFFF
@A00769:11:HC3HCDRXX:1:2102:7229:19805
CAACGAAA
+
FFFFFFFF
@A00769:11:HC3HCDRXX:1:2102:14859:19899
CAACGAAA
+
FFFFFFFF
@A00769:11:HC3HCDRXX:1:2102:13765:19914
CAACGAAA
+
FFFFFFFF
@A00769:11:HC3HCDRXX:1:2102:14018:19914
CAACGAAA
+
FFFFFFFF
@A00769:11:HC3HCDRXX:1:2102:1506:19946
CAACGAAA
+
FFFFFFFF
@A00769:11:HC3HCDRXX:1:2102:20564:19946
CAACGAAA
+
FFFFFFFF
@A00769:11:HC3HCDRXX:1:2102:10348:20008
CAACGAAA
+
FFFFFFFF
@A00769:11:HC3HCDRXX:1:2102:5773:20040
CAACGAAA
+
FFFFFFFF
@A00769:11:HC3HCDRXX:1:2102:17291:20040
CAACGAAA
+
FF:FFFFF
@A00769:11:HC3HCDRXX:1:2102:15980:20118
CAACGAAA
+
FFFFF:FF
@A00769:11:HC3HCDRXX:1:2102:13666:20149
CAACGAAA
+
FFFFFFFF
@A00769:11:HC3HCDRXX:1:2102:29206:20165
CAACGAAA
+
FFFFFFFF
@A00769:11:HC3HCDRXX:1:2102:3595:20181
CAACGAAA
+
FFFFFFFF
@A00769:11:HC3HCDRXX:1:2102:31765:20243
CAACGAAA
+
FFFFFFFF
@A00769:11:HC3HCDRXX:1:2102:19822:20259
CAACGAAA
+
FFFFFFFF
@A00769:11:HC3HCDRXX:1:2102:23122:20431
CAACGAAA
+
FFFFFFFF
@A00769:11:HC3HCDRXX:1:2102:31340:20447
CAACGAAA
+
FFFFFFFF
@A00769:11:HC3HCDRXX:1:2102:10004:20509
CAACGAAA
+
FFFFFFFF
@A00769:11:HC3HCDRXX:1:2102:27444:20807
CAACGAAA
+
FFFFFFFF
@A00769:11:HC3HCDRXX:1:2102:11948:20870
CAACGAAA
+
FFFFFFFF
@A00769:11:HC3HCDRXX:1:2102:10547:20917
CAACGAAA
+
FFFFFFFF
@A00769:11:HC3HCDRXX:1:2102:5059:20995
CAACGAAA
+
FFFFFFFF
@A00769:11:HC3HCDRXX:1:2102:20735:21057
CAACGAAA
+
FFFFFFFF
@A00769:11:HC3HCDRXX:1:2102:5132:21089
CAACGAAA
+
FFFFFFFF
@A00769:11:HC3HCDRXX:1:2102:11614:21167
CAACGAAA
+
FFFFFFFF
@A00769:11:HC3HCDRXX:1:2102:17354:21183
CAACGAAA
+
FFFFFFFF
@A00769:11:HC3HCDRXX:1:2102:21947:21214
CAACGAAA
+
FFFFFFFF
@A00769:11:HC3HCDRXX:1:2102:13937:21277
CAACGAAA
+
FFFFFFFF
@A00769:11:HC3HCDRXX:1:2102:11053:21292
CAACGAAA
+
FFFFFFFF
@A00769:11:HC3HCDRXX:1:2102:29008:21324
CAACGAAA
+
FFFF:FFF
@A00769:11:HC3HCDRXX:1:2102:20021:21355
CAACGAAA
+
FFFFFFFF
@A00769:11:HC3HCDRXX:1:2102:17020:21449
CAACGAAA
+
FFFFFFFF
@A00769:11:HC3HCDRXX:1:2102:11957:21480
CAACGAAA
+
FFFFFFFF
@A00769:11:HC3HCDRXX:1:2102:13593:21527
CAACGAAA
+
FFFFFFFF
@A00769:11:HC3HCDRXX:1:2102:9064:21574
CAACGAAA
+
FFFFFFFF
@A00769:11:HC3HCDRXX:1:2102:27489:21605
CAACGAAA
+
FFFFFFFF
@A00769:11:HC3HCDRXX:1:2102:32714:21699
CAACGAAA
+
FFFFFFFF
@A00769:11:HC3HCDRXX:1:2102:9824:21887
CAACGAAA
+
FFFFFFFF
@A00769:11:HC3HCDRXX:1:2102:24677:21997
CAACGAAA
+
FF,FFFFF
@A00769:11:HC3HCDRXX:1:2102:20943:22013
CAACGAAA
+
FFFFFFFF
@A00769:11:HC3HCDRXX:1:2102:26558:22091
CAACGAAA
+
FFFFFFFF
@A00769:11:HC3HCDRXX:1:2102:18557:22106
CAACGAAA
+
FFFFFFFF
@A00769:11:HC3HCDRXX:1:2102:8097:22122
CAACGAAA
+
FFFFFFFF
@A00769:11:HC3HCDRXX:1:2102:17833:22138
CAACGAAA
+
FFFFFFFF
@A00769:11:HC3HCDRXX:1:2102:12183:22185
CAACGAAA
+
FFFFFFFF
@A00769:11:HC3HCDRXX:1:2102:12653:22216
CAACGAAA
+
FFFFFFFF
@A00769:11:HC3HCDRXX:1:2102:13602:22420
CAACGAAA
+
FFFFFFFF
@A00769:11:HC3HCDRXX:1:2102:23647:22435
CAACGAAA
+
FFFFFFFF
@A00769:11:HC3HCDRXX:1:2102:30725:22514
CAACGAAA
+
FFF::FFF
@A00769:11:HC3HCDRXX:1:2102:4001:22576
CAACGAAA
+
FFFFFFFF
@A00769:11:HC3HCDRXX:1:2102:7563:22576
CAACGAAA
+
FFFFFFFF
@A00769:11:HC3HCDRXX:1:2102:20826:22592
CAACGAAA
+
FFFFFFFF
@A00769:11:HC3HCDRXX:1:2102:25129:22623
CAACGAAA
+
FFFFFFFF
@A00769:11:HC3HCDRXX:1:2102:13458:22639
CAACGAAA
+
FFFFFFFF
@A00769:11:HC3HCDRXX:1:2102:29333:22670
CAACGAAA
+
FFFFFFFF
@A00769:11:HC3HCDRXX:1:2102:29279:22701
CAACGAAA
+
FFFFFFFF
@A00769:11:HC3HCDRXX:1:2102:17698:22780
CAACGAAA
+
FFFFFFFF
@A00769:11:HC3HCDRXX:1:2102:21459:22780
CAACGAAA
+
FFFFFFFF
@A00769:11:HC3HCDRXX:1:2102:20446:22811
CAACGAAA
+
FFFFFFFF
@A00769:11:HC3HCDRXX:1:2102:30581:22921
CAACGAAA
+
:FFFFFFF
@A00769:11:HC3HCDRXX:1:2102:31873:22968
CAACGAAA
+
FFFFFFFF
@A00769:11:HC3HCDRXX:1:2102:14895:23030
CAACGAAA
+
FFFFFFFF
@A00769:11:HC3HCDRXX:1:2102:25943:23093
CAACGAAA
+
FFFFFFFF
@A00769:11:HC3HCDRXX:1:2102:25717:23109
CAACGAAA
+
FFFFFFFF
@A00769:11:HC3HCDRXX:1:2102:27163:23390
CAACGAAA
+
FFFFFFFF
@A00769:11:HC3HCDRXX:1:2102:32389:23422
CAACGAAA
+
FFFFFFFF
@A00769:11:HC3HCDRXX:1:2102:7129:23516
CAACGAAA
+
FFFFFFFF
@A00769:11:HC3HCDRXX:1:2102:28320:23547
CAACGAAA
+
:FFF:FFF
@A00769:11:HC3HCDRXX:1:2102:9598:23594
CAACGAAA
+
FFFFFFFF
@A00769:11:HC3HCDRXX:1:2102:2139:23923
CAACGAAA
+
FFFFFFFF
@A00769:11:HC3HCDRXX:1:2102:3396:23938
CAACGAAA
+
FFFFFFFF
@A00769:11:HC3HCDRXX:1:2102:20464:23938
CAACGAAA
+
FFFFFFFF
@A00769:11:HC3HCDRXX:1:2102:32533:23985
CAACGAAA
+
FFFFFFFF
@A00769:11:HC3HCDRXX:1:2102:26431:24001
CAACGAAA
+
FFFFFFFF
@A00769:11:HC3HCDRXX:1:2102:4562:24017
CAACGAAA
+
FFFFFFFF
@A00769:11:HC3HCDRXX:1:2102:7148:24048
CAACGAAA
+
FFFFFFFF
@A00769:11:HC3HCDRXX:1:2102:23547:24048
CAACGAAA
+
FFFFFFFF
@A00769:11:HC3HCDRXX:1:2102:31421:24064
CAACGAAA
+
FFFFFFFF
@A00769:11:HC3HCDRXX:1:2102:8305:24298
CAACGAAA
+
FFFFFFFF
@A00769:11:HC3HCDRXX:1:2102:32551:24330
CAACGAAA
+
FFFFFFFF
@A00769:11:HC3HCDRXX:1:2102:31385:24345
CAACGAAA
+
FFFFFFFF
@A00769:11:HC3HCDRXX:1:2102:12825:24392
CAACGAAA
+
FFFFFFFF
@A00769:11:HC3HCDRXX:1:2102:16486:24439
CAACGAAA
+
FFFFFFFF
@A00769:11:HC3HCDRXX:1:2102:5945:24565
CAACGAAA
+
FFFFFFFF
@A00769:11:HC3HCDRXX:1:2102:4200:24643
CAACGAAA
+
FFFFFFFF
@A00769:11:HC3HCDRXX:1:2102:4237:24643
CAACGAAA
+
:FF,::FF
@A00769:11:HC3HCDRXX:1:2102:4562:24706
CAACGAAA
+
FFFFFFFF
@A00769:11:HC3HCDRXX:1:2102:27389:24721
CAACGAAA
+
FFFFFFFF
@A00769:11:HC3HCDRXX:1:2102:17779:24737
CAACGAAA
+
FFFFFFFF
@A00769:11:HC3HCDRXX:1:2102:19253:24784
CAACGAAA
+
FFFFFFFF
@A00769:11:HC3HCDRXX:1:2102:20274:24799
CAACGAAA
+
FFFFF:FF
@A00769:11:HC3HCDRXX:1:2102:13602:24987
CAACGAAA
+
,FFF:FFF
@A00769:11:HC3HCDRXX:1:2102:24080:25191
CAACGAAA
+
FFFFFFFF
@A00769:11:HC3HCDRXX:1:2102:10890:25207
CAACGAAA
+
FFFFFFFF
@A00769:11:HC3HCDRXX:1:2102:12219:25316
CAACGAAA
+
FFFFFFFF
@A00769:11:HC3HCDRXX:1:2102:13901:25347
CAACGAAA
+
FFFFFFFF
@A00769:11:HC3HCDRXX:1:2102:1642:25410
CAACGAAA
+
FFFFFFFF
@A00769:11:HC3HCDRXX:1:2102:14769:25410
CAACGAAA
+
FFFFFFFF
@A00769:11:HC3HCDRXX:1:2102:24297:25441
CAACGAAA
+
FFFFFFFF
@A00769:11:HC3HCDRXX:1:2102:16622:25488
CAACGAAA
+
FFFFFFFF
@A00769:11:HC3HCDRXX:1:2102:16504:25504
CAACGAAA
+
FFFFFFFF
@A00769:11:HC3HCDRXX:1:2102:20509:25551
CAACGAAA
+
FFFFFFFF
@A00769:11:HC3HCDRXX:1:2102:27995:25551
CAACGAAA
+
FFFFFFFF
@A00769:11:HC3HCDRXX:1:2102:20482:25598
CAACGAAA
+
FFFFFFFF
@A00769:11:HC3HCDRXX:1:2102:10628:25755
CAACGAAA
+
FFFFFFFF
@A00769:11:HC3HCDRXX:1:2102:28745:25755
CAACGAAA
+
FFFFFFFF
@A00769:11:HC3HCDRXX:1:2102:15483:25770
CAACGAAA
+
FFFFFFFF
@A00769:11:HC3HCDRXX:1:2102:21829:25833
CAACGAAA
+
FFFFFFFF
@A00769:11:HC3HCDRXX:1:2102:28067:25833
CAACGAAA
+
FFFFFFFF
@A00769:11:HC3HCDRXX:1:2102:2067:25927
CAACGAAA
+
FFFFFFFF
@A00769:11:HC3HCDRXX:1:2102:26856:25958
CAACGAAA
+
FFFFFF:F
@A00769:11:HC3HCDRXX:1:2102:18421:26005
CAACGAAA
+
FFFFFFFF
@A00769:11:HC3HCDRXX:1:2102:22073:26005
CAACGAAA
+
FFFFFFFF
@A00769:11:HC3HCDRXX:1:2102:23710:26052
CAACGAAA
+
FFFFFFFF
@A00769:11:HC3HCDRXX:1:2102:28980:26162
CAACGAAA
+
FFFFFFFF
@A00769:11:HC3HCDRXX:1:2102:13376:26193
CAACGAAA
+
FFFFFFFF
@A00769:11:HC3HCDRXX:1:2102:8594:26271
CAACGAAA
+
FFFFFFFF
@A00769:11:HC3HCDRXX:1:2102:22426:26428
CAACGAAA
+
FFFFFFFF
@A00769:11:HC3HCDRXX:1:2102:28863:26490
CAACGAAA
+
FFFFFFFF
@A00769:11:HC3HCDRXX:1:2102:8278:26569
CAACGAAA
+
FFFFFFFF
@A00769:11:HC3HCDRXX:1:2102:16107:26631
CAACGAAA
+
FFFFFFFF
@A00769:11:HC3HCDRXX:1:2102:9344:26663
CAACGAAA
+
FFFFFFFF
@A00769:11:HC3HCDRXX:1:2102:12536:26678
CAACGAAA
+
FF:FFFFF
@A00769:11:HC3HCDRXX:1:2102:31575:26804
CAACGAAA
+
FFFFFFFF
@A00769:11:HC3HCDRXX:1:2102:16315:26929
CAACGAAA
+
FFFFFFFF
@A00769:11:HC3HCDRXX:1:2102:3296:26960
CAACGAAA
+
F:FFFFFF
@A00769:11:HC3HCDRXX:1:2102:9534:26960
CAACGAAA
+
FFFFFFFF
@A00769:11:HC3HCDRXX:1:2102:10068:26976
CAACGAAA
+
FFFFFFFF
@A00769:11:HC3HCDRXX:1:2102:4237:27085
CAACGAAA
+
FFFFFFFF
@A00769:11:HC3HCDRXX:1:2102:18954:27117
CAACGAAA
+
FFFFFFFF
@A00769:11:HC3HCDRXX:1:2102:10059:27179
CAACGAAA
+
FFFFFFFF
@A00769:11:HC3HCDRXX:1:2102:22426:27179
CAACGAAA
+
FFFFFFFF
@A00769:11:HC3HCDRXX:1:2102:3360:27320
CAACGAAA
+
FFFFFFFF
@A00769:11:HC3HCDRXX:1:2102:14317:27320
CAACGAAA
+
FFFFFFFF
@A00769:11:HC3HCDRXX:1:2102:23773:27383
CAACGAAA
+
FFFFFFFF
@A00769:11:HC3HCDRXX:1:2102:10908:27398
CAACGAAA
+
FF:FFFFF
@A00769:11:HC3HCDRXX:1:2102:26151:27430
CAACGAAA
+
FFFFFFFF
@A00769:11:HC3HCDRXX:1:2102:30291:27430
CAACGAAA
+
FFFFFFFF
@A00769:11:HC3HCDRXX:1:2102:16523:27445
CAACGAAA
+
FFFFFFFF
@A00769:11:HC3HCDRXX:1:2102:23755:27508
CAACGAAA
+
FFFFFFFF
@A00769:11:HC3HCDRXX:1:2102:17960:27524
CAACGAAA
+
FFFFFFFF
@A00769:11:HC3HCDRXX:1:2102:3920:27665
CAACGAAA
+
FFFFFFFF
@A00769:11:HC3HCDRXX:1:2102:18367:27727
CAACGAAA
+
FFFFFFFF
@A00769:11:HC3HCDRXX:1:2102:11008:27759
CAACGAAA
+
FFFFFFFF
@A00769:11:HC3HCDRXX:1:2102:19343:27759
CAACGAAA
+
FFFFFFFF
@A00769:11:HC3HCDRXX:1:2102:10773:27853
CAACGAAA
+
F:FFFFFF
@A00769:11:HC3HCDRXX:1:2102:9245:28087
CAACGAAA
+
FFFFFFFF
@A00769:11:HC3HCDRXX:1:2102:17635:28087
CAACGAAA
+
FFFFFFFF
@A00769:11:HC3HCDRXX:1:2102:24469:28181
CAACGAAA
+
FFFFFFFF
@A00769:11:HC3HCDRXX:1:2102:24677:28197
CAACGAAA
+
FFFFFFFF
@A00769:11:HC3HCDRXX:1:2102:29116:28244
CAACGAAA
+
FFFFFFFF
@A00769:11:HC3HCDRXX:1:2102:13810:28291
CAACGAAA
+
FFFFFFFF
@A00769:11:HC3HCDRXX:1:2102:4472:28401
CAACGAAA
+
FFFFFFFF
@A00769:11:HC3HCDRXX:1:2102:20735:28541
CAACGAAA
+
FF:FFFFF
@A00769:11:HC3HCDRXX:1:2102:14145:28557
CAACGAAA
+
FFFFFFFF
@A00769:11:HC3HCDRXX:1:2102:17635:28745
CAACGAAA
+
FFFFFFFF
@A00769:11:HC3HCDRXX:1:2102:9833:28761
CAACGAAA
+
FFFFFFFF
@A00769:11:HC3HCDRXX:1:2102:30915:28761
CAACGAAA
+
FFFFFFFF
@A00769:11:HC3HCDRXX:1:2102:8992:28776
CAACGAAA
+
FFFFFFFF
@A00769:11:HC3HCDRXX:1:2102:30599:28776
CAACGAAA
+
FFFFFFFF
@A00769:11:HC3HCDRXX:1:2102:25961:28886
CAACGAAA
+
FFFFFFFF
@A00769:11:HC3HCDRXX:1:2102:3423:28933
CAACGAAA
+
FFFFFFFF
@A00769:11:HC3HCDRXX:1:2102:19497:28933
CAACGAAA
+
FFFFFFFF
@A00769:11:HC3HCDRXX:1:2102:13792:28980
CAACGAAA
+
FFFFFFFF
@A00769:11:HC3HCDRXX:1:2102:6017:29011
CAACGAAA
+
FFFFFFFF
@A00769:11:HC3HCDRXX:1:2102:8793:29058
CAACGAAA
+
FFFFFFFF
@A00769:11:HC3HCDRXX:1:2102:11080:29074
CAACGAAA
+
FFFFFFFF
@A00769:11:HC3HCDRXX:1:2102:5195:29121
CAACGAAA
+
FFFFFFFF
@A00769:11:HC3HCDRXX:1:2102:8621:29230
CAACGAAA
+
FFFFFFFF
@A00769:11:HC3HCDRXX:1:2102:30165:29246
CAACGAAA
+
FF:FFFFF
@A00769:11:HC3HCDRXX:1:2102:32515:29246
CAACGAAA
+
FFFFFFFF
@A00769:11:HC3HCDRXX:1:2102:10095:29309
CAACGAAA
+
FFFFFFFF
@A00769:11:HC3HCDRXX:1:2102:21992:29465
CAACGAAA
+
FFFFFFFF
@A00769:11:HC3HCDRXX:1:2102:26115:29496
CAACGAAA
+
:FFFFFFF
@A00769:11:HC3HCDRXX:1:2102:28628:29559
CAACGAAA
+
FFFFFFFF
@A00769:11:HC3HCDRXX:1:2102:22598:29637
CAACGAAA
+
FFFFFFFF
@A00769:11:HC3HCDRXX:1:2102:29523:29825
CAACGAAA
+
FFFFFFFF
@A00769:11:HC3HCDRXX:1:2102:12662:29841
CAACGAAA
+
FFFFFFFF
@A00769:11:HC3HCDRXX:1:2102:16749:29872
CAACGAAA
+
FFFFFFFF
@A00769:11:HC3HCDRXX:1:2102:28519:29872
CAACGAAA
+
FFF,FFFF
@A00769:11:HC3HCDRXX:1:2102:22064:29935
CAACGAAA
+
FFFFFFFF
@A00769:11:HC3HCDRXX:1:2102:23411:30013
CAACGAAA
+
FFFFFFFF
@A00769:11:HC3HCDRXX:1:2102:24532:30013
CAACGAAA
+
FFFFFFFF
@A00769:11:HC3HCDRXX:1:2102:10149:30029
CAACGAAA
+
FFFFFFFF
@A00769:11:HC3HCDRXX:1:2102:29315:30029
CAACGAAA
+
FFFFFFFF
@A00769:11:HC3HCDRXX:1:2102:25608:30091
CAACGAAA
+
FFFFFFFF
@A00769:11:HC3HCDRXX:1:2102:27932:30107
CAACGAAA
+
FFFFFFFF
@A00769:11:HC3HCDRXX:1:2102:16622:30279
CAACGAAA
+
F:F,,FFF
@A00769:11:HC3HCDRXX:1:2102:17888:30342
CAACGAAA
+
FFFFFFFF
@A00769:11:HC3HCDRXX:1:2102:9100:30436
CAACGAAA
+
FFFFFFFF
@A00769:11:HC3HCDRXX:1:2102:26259:30436
CAACGAAA
+
FFFFFFFF
@A00769:11:HC3HCDRXX:1:2102:7889:30499
CAACGAAA
+
FFFFFFFF
@A00769:11:HC3HCDRXX:1:2102:25129:30514
CAACGAAA
+
FFFFFFFF
@A00769:11:HC3HCDRXX:1:2102:17255:30780
CAACGAAA
+
FFFFFFFF
@A00769:11:HC3HCDRXX:1:2102:21314:30796
CAACGAAA
+
FFFFFFFF
@A00769:11:HC3HCDRXX:1:2102:9733:30812
CAACGAAA
+
FFFFFFFF
@A00769:11:HC3HCDRXX:1:2102:31693:30827
CAACGAAA
+
FFFFFFFF
@A00769:11:HC3HCDRXX:1:2102:11921:30968
CAACGAAA
+
FFFFFFFF
@A00769:11:HC3HCDRXX:1:2102:29884:31015
CAACGAAA
+
FFFFFFFF
@A00769:11:HC3HCDRXX:1:2102:24966:31078
CAACGAAA
+
FFFFFFFF
@A00769:11:HC3HCDRXX:1:2102:14009:31266
CAACGAAA
+
FFFFFFFF
@A00769:11:HC3HCDRXX:1:2102:26250:31297
CAACGAAA
+
FFFFFFFF
@A00769:11:HC3HCDRXX:1:2102:24994:31313
CAACGAAA
+
FFFFFFFF
@A00769:11:HC3HCDRXX:1:2102:31864:31344
CAACGAAA
+
FFFFFFFF
@A00769:11:HC3HCDRXX:1:2102:4969:31360
CAACGAAA
+
FFFFFFFF
@A00769:11:HC3HCDRXX:1:2102:3848:31516
CAACGAAA
+
FFFFFFFF
@A00769:11:HC3HCDRXX:1:2102:18521:31688
CAACGAAA
+
FFFF:FFF
@A00769:11:HC3HCDRXX:1:2102:7129:31782
CAACGAAA
+
FFFFF:FF
@A00769:11:HC3HCDRXX:1:2102:20491:31782
CAACGAAA
+
FFFFFFFF
@A00769:11:HC3HCDRXX:1:2102:3613:31798
CAACGAAA
+
FFFFFFFF
@A00769:11:HC3HCDRXX:1:2102:18276:31798
CAACGAAA
+
FFFFFFF:
@A00769:11:HC3HCDRXX:1:2102:20030:31798
CAACGAAA
+
FFFFFFFF
@A00769:11:HC3HCDRXX:1:2102:26567:31814
CAACGAAA
+
FFFFFFFF
@A00769:11:HC3HCDRXX:1:2102:14253:31845
CAACGAAA
+
FFFFFFFF
@A00769:11:HC3HCDRXX:1:2102:20907:31876
CAACGAAA
+
:FFFFFFF
@A00769:11:HC3HCDRXX:1:2102:20347:31939
CAACGAAA
+
FFFFF:FF
@A00769:11:HC3HCDRXX:1:2102:25581:31955
CAACGAAA
+
FFFFFFFF
@A00769:11:HC3HCDRXX:1:2102:12228:31970
CAACGAAA
+
FFFFFFFF
@A00769:11:HC3HCDRXX:1:2102:11930:32017
CAACGAAA
+
FFFFFFFF
@A00769:11:HC3HCDRXX:1:2102:27986:32017
CAACGAAA
+
FFFFFFFF
@A00769:11:HC3HCDRXX:1:2102:29441:32064
CAACGAAA
+
FFFFFFFF
@A00769:11:HC3HCDRXX:1:2102:7798:32127
CAACGAAA
+
FFFFFFFF
@A00769:11:HC3HCDRXX:1:2102:14000:32127
CAACGAAA
+
FFFFFFFF
@A00769:11:HC3HCDRXX:1:2102:3730:32158
CAACGAAA
+
FFFFFFFF
@A00769:11:HC3HCDRXX:1:2102:29333:32252
CAACGAAA
+
FFFFFFFF
@A00769:11:HC3HCDRXX:1:2102:8440:32330
CAACGAAA
+
FFFFFFFF
@A00769:11:HC3HCDRXX:1:2102:31114:32330
CAACGAAA
+
FFFFFFFF
@A00769:11:HC3HCDRXX:1:2102:15980:32362
CAACGAAA
+
FFFFFFFF
@A00769:11:HC3HCDRXX:1:2102:28881:32377
CAACGAAA
+
FFFFFFFF
@A00769:11:HC3HCDRXX:1:2102:17517:32487
CAACGAAA
+
FFFFFFFF
@A00769:11:HC3HCDRXX:1:2102:23393:32487
CAACGAAA
+
,FF,,:F:
@A00769:11:HC3HCDRXX:1:2102:32515:32534
CAACGAAA
+
FFFFFFFF
@A00769:11:HC3HCDRXX:1:2102:31123:32565
CAACGAAA
+
FFF::FFF
@A00769:11:HC3HCDRXX:1:2102:19379:32612
CAACGAAA
+
FFFFFFFF
@A00769:11:HC3HCDRXX:1:2102:1542:32628
CAACGAAA
+
FFFFFFFF
@A00769:11:HC3HCDRXX:1:2102:11767:32675
CAACGAAA
+
::FFFFFF
@A00769:11:HC3HCDRXX:1:2102:20636:32690
CAACGAAA
+
F:FFF,FF
@A00769:11:HC3HCDRXX:1:2102:28076:32706
CAACGAAA
+
FFFFFFFF
@A00769:11:HC3HCDRXX:1:2102:14226:32769
CAACGAAA
+
FFFFFFFF
@A00769:11:HC3HCDRXX:1:2102:5981:32831
CAACGAAA
+
FFFFFFFF
@A00769:11:HC3HCDRXX:1:2102:12997:32957
CAACGAAA
+
FFFFFFFF
@A00769:11:HC3HCDRXX:1:2102:31855:33019
CAACGAAA
+
FFF:FFFF
@A00769:11:HC3HCDRXX:1:2102:3676:33035
CAACGAAA
+
FFFF,FFF
@A00769:11:HC3HCDRXX:1:2102:4273:33035
CAACGAAA
+
FFFFFFFF
@A00769:11:HC3HCDRXX:1:2102:10429:33144
CAACGAAA
+
FFFFFFFF
@A00769:11:HC3HCDRXX:1:2102:14931:33207
CAACGAAA
+
FFFFFFFF
@A00769:11:HC3HCDRXX:1:2102:26106:33238
CAACGAAA
+
FFFFFFFF
@A00769:11:HC3HCDRXX:1:2102:15492:33270
CAACGAAA
+
FFFFFFFF
@A00769:11:HC3HCDRXX:1:2102:26241:33285
CAACGAAA
+
FFFF:FF:
@A00769:11:HC3HCDRXX:1:2102:28420:33395
CAACGAAA
+
FFFFFFFF
@A00769:11:HC3HCDRXX:1:2102:13503:33489
CAACGAAA
+
:FFF:FFF
@A00769:11:HC3HCDRXX:1:2102:26060:33599
CAACGAAA
+
FFFFFFFF
@A00769:11:HC3HCDRXX:1:2102:11713:33771
CAACGAAA
+
FFFFFFFF
@A00769:11:HC3HCDRXX:1:2102:22489:33802
CAACGAAA
+
FFFFFFFF
@A00769:11:HC3HCDRXX:1:2102:31141:33849
CAACGAAA
+
FFFFFFFF
@A00769:11:HC3HCDRXX:1:2102:13783:33943
CAACGAAA
+
FFFFFFFF
@A00769:11:HC3HCDRXX:1:2102:11153:33959
CAACGAAA
+
FFFFFFFF
@A00769:11:HC3HCDRXX:1:2102:6967:34131
CAACGAAA
+
FFFFFFFF
@A00769:11:HC3HCDRXX:1:2102:21847:34131
CAACGAAA
+
FFFFFFFF
@A00769:11:HC3HCDRXX:1:2102:8657:34147
CAACGAAA
+
FFFFFFFF
@A00769:11:HC3HCDRXX:1:2102:31756:34225
CAACGAAA
+
FFFFFFFF
@A00769:11:HC3HCDRXX:1:2102:30092:34287
CAACGAAA
+
FFFFFFFF
@A00769:11:HC3HCDRXX:1:2102:4634:34413
CAACGAAA
+
FFFFFFFF
@A00769:11:HC3HCDRXX:1:2102:23077:34413
CAACGAAA
+
FFFFFFFF
@A00769:11:HC3HCDRXX:1:2102:10185:34601
CAACGAAA
+
:FFFFFFF
@A00769:11:HC3HCDRXX:1:2102:1316:34616
CAACGAAA
+
FFFFFFFF
@A00769:11:HC3HCDRXX:1:2102:4246:34741
CAACGAAA
+
FFFFFFFF
@A00769:11:HC3HCDRXX:1:2102:15004:34773
CAACGAAA
+
FFFFFFFF
@A00769:11:HC3HCDRXX:1:2102:2546:34992
CAACGAAA
+
FFFFFFFF
@A00769:11:HC3HCDRXX:1:2102:1090:35039
CAACGAAA
+
FFFFFFFF
@A00769:11:HC3HCDRXX:1:2102:30870:35102
CAACGAAA
+
FFFFFFFF
@A00769:11:HC3HCDRXX:1:2102:17409:35180
CAACGAAA
+
FFFFFFFF
@A00769:11:HC3HCDRXX:1:2102:32850:35180
CAACGAAA
+
FFFFFFFF
@A00769:11:HC3HCDRXX:1:2102:2555:35196
CAACGAAA
+
FFFFFFFF
@A00769:11:HC3HCDRXX:1:2102:9335:35258
CAACGAAA
+
FFFFF:FF
@A00769:11:HC3HCDRXX:1:2102:14886:35352
CAACGAAA
+
FFFFFFFF
@A00769:11:HC3HCDRXX:1:2102:21938:35383
CAACGAAA
+
FFFFFFFF
@A00769:11:HC3HCDRXX:1:2102:18014:35509
CAACGAAA
+
FFFFFFFF
@A00769:11:HC3HCDRXX:1:2102:16667:35587
CAACGAAA
+
FFFF:FFF
@A00769:11:HC3HCDRXX:1:2102:22544:35650
CAACGAAA
+
FFFFFFFF
@A00769:11:HC3HCDRXX:1:2102:25789:35822
CAACGAAA
+
FFFFFFFF
@A00769:11:HC3HCDRXX:1:2102:4969:35837
CAACGAAA
+
FFFFFFFF
@A00769:11:HC3HCDRXX:1:2102:21875:35869
CAACGAAA
+
FFFFFFFF
@A00769:11:HC3HCDRXX:1:2102:22010:35916
CAACGAAA
+
FFFFFFFF
@A00769:11:HC3HCDRXX:1:2102:22833:35994
CAACGAAA
+
FFFFFFFF
@A00769:11:HC3HCDRXX:1:2102:8477:36025
CAACGAAA
+
FFFFFFFF
@A00769:11:HC3HCDRXX:1:2102:25672:36025
CAACGAAA
+
FFFFFFFF
@A00769:11:HC3HCDRXX:1:2102:25355:36041
CAACGAAA
+
FFFFFFFF
@A00769:11:HC3HCDRXX:1:2102:4001:36072
CAACGAAA
+
FFFFFFFF
@A00769:11:HC3HCDRXX:1:2102:10547:36072
CAACGAAA
+
FFFFFFFF
@A00769:11:HC3HCDRXX:1:2102:30101:36088
CAACGAAA
+
FFFFFFFF
@A00769:11:HC3HCDRXX:1:2102:21567:36276
CAACGAAA
+
FFFFFFFF
@A00769:11:HC3HCDRXX:1:2102:30951:36276
CAACGAAA
+
FFFFFFFF
@A00769:11:HC3HCDRXX:1:2102:32145:36276
CAACGAAA
+
FFFFFFFF
@A00769:11:HC3HCDRXX:1:2102:11523:36385
CAACGAAA
+
FFFFFFFF
@A00769:11:HC3HCDRXX:1:2102:5168:36495
CAACGAAA
+
FFFFFFFF
@A00769:11:HC3HCDRXX:1:2102:15320:36605
CAACGAAA
+
FFFFFFFF
@A00769:11:HC3HCDRXX:1:2102:17770:36652
CAACGAAA
+
FFF:F:FF
@A00769:11:HC3HCDRXX:1:2102:31367:36683
CAACGAAA
+
FFFFFFFF
@A00769:11:HC3HCDRXX:1:2102:9471:36714
CAACGAAA
+
FFFFFFFF
@A00769:11:HC3HCDRXX:1:2102:18159:36793
CAACGAAA
+
FFFFFFFF
@A00769:11:HC3HCDRXX:1:2102:22670:36996
CAACGAAA
+
FFFFFFFF
@A00769:11:HC3HCDRXX:1:2103:13358:1016
CAACGAAA
+
FFFFFFFF
@A00769:11:HC3HCDRXX:1:2103:2410:1063
CAACGAAA
+
FFFFFFFF
@A00769:11:HC3HCDRXX:1:2103:8784:1204
CAACGAAA
+
FFFFFFFF
@A00769:11:HC3HCDRXX:1:2103:24062:1204
CAACGAAA
+
FFFFFFFF
@A00769:11:HC3HCDRXX:1:2103:14290:1438
CAACGAAA
+
FFFFFFFF
@A00769:11:HC3HCDRXX:1:2103:3595:1517
CAACGAAA
+
FFFFFFFF
@A00769:11:HC3HCDRXX:1:2103:9815:1611
CAACGAAA
+
FFFFFFFF
@A00769:11:HC3HCDRXX:1:2103:25663:1658
CAACGAAA
+
FFFFFFFF
@A00769:11:HC3HCDRXX:1:2103:12102:1720
CAACGAAA
+
FFFFFFFF
@A00769:11:HC3HCDRXX:1:2103:31548:1736
CAACGAAA
+
FFFFFFFF
@A00769:11:HC3HCDRXX:1:2103:22272:1767
CAACGAAA
+
FFFFFFFF
@A00769:11:HC3HCDRXX:1:2103:11686:1877
CAACGAAA
+
:FF:FFFF
@A00769:11:HC3HCDRXX:1:2103:27434:2002
CAACGAAA
+
FFFFFFFF
@A00769:11:HC3HCDRXX:1:2103:8070:2159
CAACGAAA
+
FFF:F,FF
@A00769:11:HC3HCDRXX:1:2103:14805:2237
CAACGAAA
+
FFFFFFFF
@A00769:11:HC3HCDRXX:1:2103:14552:2300
CAACGAAA
+
FFFFFFFF
@A00769:11:HC3HCDRXX:1:2103:24578:2409
CAACGAAA
+
FFFFFFFF
@A00769:11:HC3HCDRXX:1:2103:30825:2487
CAACGAAA
+
:FFF:FFF
@A00769:11:HC3HCDRXX:1:2103:11822:2707
CAACGAAA
+
FFFFFFFF
@A00769:11:HC3HCDRXX:1:2103:20374:2707
CAACGAAA
+
FFFF,F::
@A00769:11:HC3HCDRXX:1:2103:22580:2707
CAACGAAA
+
FFFFFFFF
@A00769:11:HC3HCDRXX:1:2103:17616:2754
CAACGAAA
+
FFFFFFFF
@A00769:11:HC3HCDRXX:1:2103:23818:2754
CAACGAAA
+
FFFFFFFF
@A00769:11:HC3HCDRXX:1:2103:32253:2863
CAACGAAA
+
FFFFFFFF
@A00769:11:HC3HCDRXX:1:2103:27661:2957
CAACGAAA
+
FFFFFFFF
@A00769:11:HC3HCDRXX:1:2103:13395:3020
CAACGAAA
+
FFF,FFFF
@A00769:11:HC3HCDRXX:1:2103:22345:3051
CAACGAAA
+
FFFFFFFF
@A00769:11:HC3HCDRXX:1:2103:13069:3114
CAACGAAA
+
FFFFFFFF
@A00769:11:HC3HCDRXX:1:2103:8269:3129
CAACGAAA
+
FFFFFFFF
@A00769:11:HC3HCDRXX:1:2103:28944:3145
CAACGAAA
+
FFFFFFFF
@A00769:11:HC3HCDRXX:1:2103:8440:3239
CAACGAAA
+
FFFFFFFF
@A00769:11:HC3HCDRXX:1:2103:29595:3239
CAACGAAA
+
FFFFF:FF
@A00769:11:HC3HCDRXX:1:2103:15058:3270
CAACGAAA
+
FFFFFFFF
@A00769:11:HC3HCDRXX:1:2103:5068:3286
CAACGAAA
+
FFFFFFFF
@A00769:11:HC3HCDRXX:1:2103:1949:3302
CAACGAAA
+
FFFFFFFF
@A00769:11:HC3HCDRXX:1:2103:15528:3302
CAACGAAA
+
FFFFFFFF
@A00769:11:HC3HCDRXX:1:2103:15492:3333
CAACGAAA
+
FFFFFFFF
@A00769:11:HC3HCDRXX:1:2103:20066:3427
CAACGAAA
+
FFFFFFFF
@A00769:11:HC3HCDRXX:1:2103:13584:3474
CAACGAAA
+
FFFFFFFF
@A00769:11:HC3HCDRXX:1:2103:29279:3505
CAACGAAA
+
FFFFFFFF
@A00769:11:HC3HCDRXX:1:2103:13485:3552
CAACGAAA
+
FFFFFFFF
@A00769:11:HC3HCDRXX:1:2103:23936:3771
CAACGAAA
+
FFFFFFFF
@A00769:11:HC3HCDRXX:1:2103:20555:3834
CAACGAAA
+
FFFFFFFF
@A00769:11:HC3HCDRXX:1:2103:30391:3834
CAACGAAA
+
FFFFFFFF
@A00769:11:HC3HCDRXX:1:2103:14479:3865
CAACGAAA
+
FFFFFFFF
@A00769:11:HC3HCDRXX:1:2103:24813:3881
CAACGAAA
+
FFFFFFFF
@A00769:11:HC3HCDRXX:1:2103:18484:3975
CAACGAAA
+
,:FFF:FF
@A00769:11:HC3HCDRXX:1:2103:30526:3975
CAACGAAA
+
FFFFFFFF
@A00769:11:HC3HCDRXX:1:2103:14615:4225
CAACGAAA
+
FFFFFFFF
@A00769:11:HC3HCDRXX:1:2103:14416:4382
CAACGAAA
+
FFFFFFFF
@A00769:11:HC3HCDRXX:1:2103:6967:4507
CAACGAAA
+
FFFFFFFF
@A00769:11:HC3HCDRXX:1:2103:13413:4554
CAACGAAA
+
FFFFFFFF
@A00769:11:HC3HCDRXX:1:2103:32018:4617
CAACGAAA
+
FFFFFFFF
@A00769:11:HC3HCDRXX:1:2103:19759:4867
CAACGAAA
+
FFFFFFFF
@A00769:11:HC3HCDRXX:1:2103:17219:4883
CAACGAAA
+
FFFFFFFF
@A00769:11:HC3HCDRXX:1:2103:28230:4914
CAACGAAA
+
FFFFFFFF
@A00769:11:HC3HCDRXX:1:2103:3188:4977
CAACGAAA
+
FFFFFFFF
@A00769:11:HC3HCDRXX:1:2103:25346:5055
CAACGAAA
+
FFFFFFFF
@A00769:11:HC3HCDRXX:1:2103:6207:5165
CAACGAAA
+
FFFFFFFF
@A00769:11:HC3HCDRXX:1:2103:3531:5259
CAACGAAA
+
FFFFFFFF
@A00769:11:HC3HCDRXX:1:2103:9417:5274
CAACGAAA
+
FFFFFFFF
@A00769:11:HC3HCDRXX:1:2103:32741:5368
CAACGAAA
+
FFFFFFFF
@A00769:11:HC3HCDRXX:1:2103:12789:5384
CAACGAAA
+
FFFFFFFF
@A00769:11:HC3HCDRXX:1:2103:5810:5415
CAACGAAA
+
FFFF,FFF
@A00769:11:HC3HCDRXX:1:2103:10022:5415
CAACGAAA
+
FFFFFFFF
@A00769:11:HC3HCDRXX:1:2103:13856:5447
CAACGAAA
+
FFFFFFFF
@A00769:11:HC3HCDRXX:1:2103:28809:5447
CAACGAAA
+
FFFFFFFF
@A00769:11:HC3HCDRXX:1:2103:3251:5462
CAACGAAA
+
FFFFFFFF
@A00769:11:HC3HCDRXX:1:2103:28583:5494
CAACGAAA
+
FFFFFFFF
@A00769:11:HC3HCDRXX:1:2103:14498:5556
CAACGAAA
+
FFFFFF:F
@A00769:11:HC3HCDRXX:1:2103:25536:5572
CAACGAAA
+
FFFFFFFF
@A00769:11:HC3HCDRXX:1:2103:30987:5588
CAACGAAA
+
FFFFFFFF
@A00769:11:HC3HCDRXX:1:2103:21757:5603
CAACGAAA
+
FFFFFFFF
@A00769:11:HC3HCDRXX:1:2103:31222:5682
CAACGAAA
+
FFFF,FFF
@A00769:11:HC3HCDRXX:1:2103:24406:5744
CAACGAAA
+
FFFFFFFF
@A00769:11:HC3HCDRXX:1:2103:14018:5760
CAACGAAA
+
FFFFFFF:
@A00769:11:HC3HCDRXX:1:2103:15393:5822
CAACGAAA
+
FFFFFFFF
@A00769:11:HC3HCDRXX:1:2103:14714:5838
CAACGAAA
+
FFFFFFFF
@A00769:11:HC3HCDRXX:1:2103:18864:5854
CAACGAAA
+
FF:FFFFF
@A00769:11:HC3HCDRXX:1:2103:6922:5869
CAACGAAA
+
FFFFFFFF
@A00769:11:HC3HCDRXX:1:2103:27977:5916
CAACGAAA
+
FFFFFFFF
@A00769:11:HC3HCDRXX:1:2103:1081:5932
CAACGAAA
+
FFFF,FFF
@A00769:11:HC3HCDRXX:1:2103:18909:5932
CAACGAAA
+
FFFFFFFF
@A00769:11:HC3HCDRXX:1:2103:11279:5963
CAACGAAA
+
FFFFFFFF
@A00769:11:HC3HCDRXX:1:2103:2320:6010
CAACGAAA
+
FFFFFFFF
@A00769:11:HC3HCDRXX:1:2103:21576:6010
CAACGAAA
+
FFFFFFFF
@A00769:11:HC3HCDRXX:1:2103:14940:6136
CAACGAAA
+
FFFFFFFF
@A00769:11:HC3HCDRXX:1:2103:1416:6167
CAACGAAA
+
FFFFFFFF
@A00769:11:HC3HCDRXX:1:2103:1967:6277
CAACGAAA
+
FFFFFFFF
@A00769:11:HC3HCDRXX:1:2103:28311:6339
CAACGAAA
+
FFFFFFFF
@A00769:11:HC3HCDRXX:1:2103:26539:6746
CAACGAAA
+
FFFFFFFF
@A00769:11:HC3HCDRXX:1:2103:16938:6809
CAACGAAA
+
FFFFFFFF
@A00769:11:HC3HCDRXX:1:2103:11062:6903
CAACGAAA
+
FFFFFFFF
@A00769:11:HC3HCDRXX:1:2103:16396:6934
CAACGAAA
+
FFFFFFFF
@A00769:11:HC3HCDRXX:1:2103:9959:6965
CAACGAAA
+
FFFFFFFF
@A00769:11:HC3HCDRXX:1:2103:1118:7028
CAACGAAA
+
FFFFFFFF
@A00769:11:HC3HCDRXX:1:2103:10474:7044
CAACGAAA
+
:FF,FFFF
@A00769:11:HC3HCDRXX:1:2103:23719:7059
CAACGAAA
+
FFFFFFFF
@A00769:11:HC3HCDRXX:1:2103:6352:7106
CAACGAAA
+
FFFFFFFF
@A00769:11:HC3HCDRXX:1:2103:10122:7122
CAACGAAA
+
FFFFFFFF
@A00769:11:HC3HCDRXX:1:2103:11243:7153
CAACGAAA
+
FFFFFFFF
@A00769:11:HC3HCDRXX:1:2103:2998:7185
CAACGAAA
+
FFFFFFFF
@A00769:11:HC3HCDRXX:1:2103:3468:7247
CAACGAAA
+
FFFFFFFF
@A00769:11:HC3HCDRXX:1:2103:28556:7607
CAACGAAA
+
FFFFFFFF
@A00769:11:HC3HCDRXX:1:2103:24542:7701
CAACGAAA
+
FFFFFFFF
@A00769:11:HC3HCDRXX:1:2103:32172:7701
CAACGAAA
+
FFFFFFFF
@A00769:11:HC3HCDRXX:1:2103:24822:7748
CAACGAAA
+
FFFFFFFF
@A00769:11:HC3HCDRXX:1:2103:4255:7858
CAACGAAA
+
FFFFFFFF
@A00769:11:HC3HCDRXX:1:2103:13566:7858
CAACGAAA
+
FFFFFFFF
@A00769:11:HC3HCDRXX:1:2103:29306:7874
CAACGAAA
+
FFFFFFFF
@A00769:11:HC3HCDRXX:1:2103:12463:7889
CAACGAAA
+
FFFFFFFF
@A00769:11:HC3HCDRXX:1:2103:17345:7921
CAACGAAA
+
FFFFFFFF
@A00769:11:HC3HCDRXX:1:2103:20446:7999
CAACGAAA
+
FFFFFFFF
@A00769:11:HC3HCDRXX:1:2103:12735:8015
CAACGAAA
+
FFFFFFFF
@A00769:11:HC3HCDRXX:1:2103:10872:8140
CAACGAAA
+
FFFFF:FF
@A00769:11:HC3HCDRXX:1:2103:23592:8281
CAACGAAA
+
FFFFFFFF
@A00769:11:HC3HCDRXX:1:2103:1217:8328
CAACGAAA
+
FFFFFFFF
@A00769:11:HC3HCDRXX:1:2103:22914:8328
CAACGAAA
+
FFFFFFFF
@A00769:11:HC3HCDRXX:1:2103:21884:8359
CAACGAAA
+
FFFFFFFF
@A00769:11:HC3HCDRXX:1:2103:28989:8453
CAACGAAA
+
FFFFFFFF
@A00769:11:HC3HCDRXX:1:2103:1145:8609
CAACGAAA
+
FFFFFFFF
@A00769:11:HC3HCDRXX:1:2103:17707:8609
CAACGAAA
+
FFFFFFFF
@A00769:11:HC3HCDRXX:1:2103:5285:8703
CAACGAAA
+
FFFFFFFF
@A00769:11:HC3HCDRXX:1:2103:1145:8766
CAACGAAA
+
FFFFFFFF
@A00769:11:HC3HCDRXX:1:2103:9299:8797
CAACGAAA
+
FFFFFFFF
@A00769:11:HC3HCDRXX:1:2103:26087:8876
CAACGAAA
+
FFFFFFFF
@A00769:11:HC3HCDRXX:1:2103:6081:8923
CAACGAAA
+
FFFFFFFF
@A00769:11:HC3HCDRXX:1:2103:21712:9032
CAACGAAA
+
FFFFFFFF
@A00769:11:HC3HCDRXX:1:2103:12888:9126
CAACGAAA
+
FFFFFFFF
@A00769:11:HC3HCDRXX:1:2103:12843:9173
CAACGAAA
+
FFFFFFFF
@A00769:11:HC3HCDRXX:1:2103:11089:9267
CAACGAAA
+
FFFFFFFF
@A00769:11:HC3HCDRXX:1:2103:22616:9283
CAACGAAA
+
FFFFFFFF
@A00769:11:HC3HCDRXX:1:2103:30807:9314
CAACGAAA
+
FFFFFFFF
@A00769:11:HC3HCDRXX:1:2103:32560:9345
CAACGAAA
+
FFFFFFFF
@A00769:11:HC3HCDRXX:1:2103:10963:9392
CAACGAAA
+
FFFFFFFF
@A00769:11:HC3HCDRXX:1:2103:31873:9408
CAACGAAA
+
:FFF:FFF
@A00769:11:HC3HCDRXX:1:2103:22064:9518
CAACGAAA
+
FFFFFFFF
@A00769:11:HC3HCDRXX:1:2103:13512:9549
CAACGAAA
+
FFFFFFFF
@A00769:11:HC3HCDRXX:1:2103:2962:9627
CAACGAAA
+
FFFFFFFF
@A00769:11:HC3HCDRXX:1:2103:19488:9627
CAACGAAA
+
FFFFFFFF
@A00769:11:HC3HCDRXX:1:2103:10022:9706
CAACGAAA
+
FFFFFFFF
@A00769:11:HC3HCDRXX:1:2103:12283:9737
CAACGAAA
+
FFFFFFFF
@A00769:11:HC3HCDRXX:1:2103:11948:9878
CAACGAAA
+
FFFFFFFF
@A00769:11:HC3HCDRXX:1:2103:15790:9925
CAACGAAA
+
FFFFFFFF
@A00769:11:HC3HCDRXX:1:2103:25735:9987
CAACGAAA
+
FFFFFFFF
@A00769:11:HC3HCDRXX:1:2103:28962:10191
CAACGAAA
+
FFFFFFFF
@A00769:11:HC3HCDRXX:1:2103:11415:10207
CAACGAAA
+
FFFFFFFF
@A00769:11:HC3HCDRXX:1:2103:29333:10238
CAACGAAA
+
FFFF:F:F
@A00769:11:HC3HCDRXX:1:2103:31141:10238
CAACGAAA
+
FFFFFFFF
@A00769:11:HC3HCDRXX:1:2103:9588:10269
CAACGAAA
+
FFFFFFFF
@A00769:11:HC3HCDRXX:1:2103:1615:10300
CAACGAAA
+
FFFFFFFF
@A00769:11:HC3HCDRXX:1:2103:9489:10410
CAACGAAA
+
FFFFFFFF
@A00769:11:HC3HCDRXX:1:2103:10746:10457
CAACGAAA
+
FFFFFFFF
@A00769:11:HC3HCDRXX:1:2103:7247:10567
CAACGAAA
+
FFFFFFFF
@A00769:11:HC3HCDRXX:1:2103:3586:10645
CAACGAAA
+
FFFFFFFF
@A00769:11:HC3HCDRXX:1:2103:12952:10645
CAACGAAA
+
FFFFFFFF
@A00769:11:HC3HCDRXX:1:2103:22191:10927
CAACGAAA
+
FFFFFFFF
@A00769:11:HC3HCDRXX:1:2103:7808:11130
CAACGAAA
+
FFFFFFFF
@A00769:11:HC3HCDRXX:1:2103:12427:11240
CAACGAAA
+
FFFFFFFF
@A00769:11:HC3HCDRXX:1:2103:5819:11256
CAACGAAA
+
FFFFFFFF
@A00769:11:HC3HCDRXX:1:2103:6849:11318
CAACGAAA
+
FFFFFFFF
@A00769:11:HC3HCDRXX:1:2103:13367:11365
CAACGAAA
+
FFFFFFFF
@A00769:11:HC3HCDRXX:1:2103:22688:11475
CAACGAAA
+
FFFFFFFF
@A00769:11:HC3HCDRXX:1:2103:4264:11600
CAACGAAA
+
FFFFFFFF
@A00769:11:HC3HCDRXX:1:2103:5059:11600
CAACGAAA
+
FFFFFFFF
@A00769:11:HC3HCDRXX:1:2103:10438:11616
CAACGAAA
+
FFFFFFFF
@A00769:11:HC3HCDRXX:1:2103:25509:11694
CAACGAAA
+
FFFFFFFF
@A00769:11:HC3HCDRXX:1:2103:15157:11710
CAACGAAA
+
FFF:FFFF
@A00769:11:HC3HCDRXX:1:2103:2790:11772
CAACGAAA
+
FFFFFFFF
@A00769:11:HC3HCDRXX:1:2103:10059:11835
CAACGAAA
+
FFFFFFFF
@A00769:11:HC3HCDRXX:1:2103:23113:11866
CAACGAAA
+
FFFFFFFF
@A00769:11:HC3HCDRXX:1:2103:12436:11882
CAACGAAA
+
FFFFFFFF
@A00769:11:HC3HCDRXX:1:2103:24758:11929
CAACGAAA
+
FFFFFFFF
@A00769:11:HC3HCDRXX:1:2103:2998:11945
CAACGAAA
+
FFFFFFFF
@A00769:11:HC3HCDRXX:1:2103:2257:12038
CAACGAAA
+
FFFFFFFF
@A00769:11:HC3HCDRXX:1:2103:18132:12038
CAACGAAA
+
FFFFFFFF
@A00769:11:HC3HCDRXX:1:2103:27172:12070
CAACGAAA
+
FFFFFFFF
@A00769:11:HC3HCDRXX:1:2103:28944:12132
CAACGAAA
+
FFFFFFFF
@A00769:11:HC3HCDRXX:1:2103:2446:12148
CAACGAAA
+
FFFFFFFF
@A00769:11:HC3HCDRXX:1:2103:1208:12258
CAACGAAA
+
FFFFFFFF
@A00769:11:HC3HCDRXX:1:2103:30391:12289
CAACGAAA
+
FFFFFFFF
@A00769:11:HC3HCDRXX:1:2103:30047:12383
CAACGAAA
+
FFFFFFFF
@A00769:11:HC3HCDRXX:1:2103:8323:12399
CAACGAAA
+
FFFFFFFF
@A00769:11:HC3HCDRXX:1:2103:24089:12461
CAACGAAA
+
FFFFFFFF
@A00769:11:HC3HCDRXX:1:2103:3242:12524
CAACGAAA
+
FFFFFFFF
@A00769:11:HC3HCDRXX:1:2103:3432:12696
CAACGAAA
+
FFFFFFFF
@A00769:11:HC3HCDRXX:1:2103:7283:12759
CAACGAAA
+
FFFFFFFF
@A00769:11:HC3HCDRXX:1:2103:15501:12774
CAACGAAA
+
FFFFFFFF
@A00769:11:HC3HCDRXX:1:2103:25708:12790
CAACGAAA
+
FFFFFFFF
@A00769:11:HC3HCDRXX:1:2103:2076:12853
CAACGAAA
+
FFFFFFFF
@A00769:11:HC3HCDRXX:1:2103:29984:12900
CAACGAAA
+
FFFFFFFF
@A00769:11:HC3HCDRXX:1:2103:11143:12962
CAACGAAA
+
FFFFFFFF
@A00769:11:HC3HCDRXX:1:2103:2437:13135
CAACGAAA
+
FFFFFFFF
@A00769:11:HC3HCDRXX:1:2103:6515:13150
CAACGAAA
+
:FFFFFFF
@A00769:11:HC3HCDRXX:1:2103:30526:13150
CAACGAAA
+
FFFFFFFF
@A00769:11:HC3HCDRXX:1:2103:11297:13291
CAACGAAA
+
FFFFFFFF
@A00769:11:HC3HCDRXX:1:2103:7066:13698
CAACGAAA
+
FFFFFFFF
@A00769:11:HC3HCDRXX:1:2103:25798:13698
CAACGAAA
+
FFFFFFFF
@A00769:11:HC3HCDRXX:1:2103:30852:13714
CAACGAAA
+
,FFFFFFF
@A00769:11:HC3HCDRXX:1:2103:5801:13792
CAACGAAA
+
FFFFFFFF
@A00769:11:HC3HCDRXX:1:2103:17155:13886
CAACGAAA
+
FFFFFFFF
@A00769:11:HC3HCDRXX:1:2103:3830:14043
CAACGAAA
+
FFF:FFFF
@A00769:11:HC3HCDRXX:1:2103:26874:14278
CAACGAAA
+
FFFFFFFF
@A00769:11:HC3HCDRXX:1:2103:11216:14403
CAACGAAA
+
FFFFFFFF
@A00769:11:HC3HCDRXX:1:2103:3396:14418
CAACGAAA
+
FFFFFFFF
@A00769:11:HC3HCDRXX:1:2103:2935:14465
CAACGAAA
+
FFFFFFFF
@A00769:11:HC3HCDRXX:1:2103:13693:14528
CAACGAAA
+
FFFFFFFF
@A00769:11:HC3HCDRXX:1:2103:4869:14591
CAACGAAA
+
FFFFFFF:
@A00769:11:HC3HCDRXX:1:2103:2184:14669
CAACGAAA
+
FFFFFFFF
@A00769:11:HC3HCDRXX:1:2103:21432:14841
CAACGAAA
+
FFFFFFFF
@A00769:11:HC3HCDRXX:1:2103:1262:14857
CAACGAAA
+
FFFFFFFF
@A00769:11:HC3HCDRXX:1:2103:28827:14873
CAACGAAA
+
,FFFFFFF
@A00769:11:HC3HCDRXX:1:2103:21287:14967
CAACGAAA
+
FFFFFFFF
@A00769:11:HC3HCDRXX:1:2103:20799:15029
CAACGAAA
+
FFFFFFFF
@A00769:11:HC3HCDRXX:1:2103:23222:15154
CAACGAAA
+
FFFFFFFF
@A00769:11:HC3HCDRXX:1:2103:29053:15201
CAACGAAA
+
FFFFFFFF
@A00769:11:HC3HCDRXX:1:2103:3857:15217
CAACGAAA
+
FFFFFFFF
@A00769:11:HC3HCDRXX:1:2103:2338:15248
CAACGAAA
+
FFFFFFFF
@A00769:11:HC3HCDRXX:1:2103:8648:15405
CAACGAAA
+
FFFFFFFF
@A00769:11:HC3HCDRXX:1:2103:18647:15405
CAACGAAA
+
FFFFFFFF
@A00769:11:HC3HCDRXX:1:2103:21097:15421
CAACGAAA
+
FFFFFFFF
@A00769:11:HC3HCDRXX:1:2103:29595:15452
CAACGAAA
+
FFFFFFFF
@A00769:11:HC3HCDRXX:1:2103:32741:15452
CAACGAAA
+
FFFF:FFF
@A00769:11:HC3HCDRXX:1:2103:32895:15468
CAACGAAA
+
FFFFFFFF
@A00769:11:HC3HCDRXX:1:2103:26277:15499
CAACGAAA
+
FFFFFFFF
@A00769:11:HC3HCDRXX:1:2103:3812:15515
CAACGAAA
+
FFFFFFFF
@A00769:11:HC3HCDRXX:1:2103:20338:15608
CAACGAAA
+
FFFFFFFF
@A00769:11:HC3HCDRXX:1:2103:15157:15655
CAACGAAA
+
FFFFFFFF
@A00769:11:HC3HCDRXX:1:2103:24632:15812
CAACGAAA
+
FFFFFFFF
@A00769:11:HC3HCDRXX:1:2103:5547:15890
CAACGAAA
+
FFFFFFFF
@A00769:11:HC3HCDRXX:1:2103:1741:15906
CAACGAAA
+
FFFFFFFF
@A00769:11:HC3HCDRXX:1:2103:16966:15937
CAACGAAA
+
FFFFFFFF
@A00769:11:HC3HCDRXX:1:2103:12183:15984
CAACGAAA
+
FFFFFFFF
@A00769:11:HC3HCDRXX:1:2103:4887:16000
CAACGAAA
+
FFFFFFFF
@A00769:11:HC3HCDRXX:1:2103:7419:16000
CAACGAAA
+
FFFFFF,F
@A00769:11:HC3HCDRXX:1:2103:12653:16047
CAACGAAA
+
FFFFFFFF
@A00769:11:HC3HCDRXX:1:2103:18747:16047
CAACGAAA
+
:FFFFFFF
@A00769:11:HC3HCDRXX:1:2103:30969:16141
CAACGAAA
+
FFFFFFFF
@A00769:11:HC3HCDRXX:1:2103:17228:16172
CAACGAAA
+
FFFFFFFF
@A00769:11:HC3HCDRXX:1:2103:6008:16250
CAACGAAA
+
FFFFFFFF
@A00769:11:HC3HCDRXX:1:2103:15275:16266
CAACGAAA
+
FFF::FFF
@A00769:11:HC3HCDRXX:1:2103:21269:16282
CAACGAAA
+
FFFFFFFF
@A00769:11:HC3HCDRXX:1:2103:21558:16282
CAACGAAA
+
FFFFFFFF
@A00769:11:HC3HCDRXX:1:2103:15709:16360
CAACGAAA
+
FFFFFFFF
@A00769:11:HC3HCDRXX:1:2103:23692:16376
CAACGAAA
+
FF:F,FFF
@A00769:11:HC3HCDRXX:1:2103:14850:16564
CAACGAAA
+
FFFFFFFF
@A00769:11:HC3HCDRXX:1:2103:14769:16579
CAACGAAA
+
FFFFFFFF
@A00769:11:HC3HCDRXX:1:2103:25400:16579
CAACGAAA
+
FF,,F,FF
@A00769:11:HC3HCDRXX:1:2103:28863:16658
CAACGAAA
+
FFFFFFFF
@A00769:11:HC3HCDRXX:1:2103:3106:16705
CAACGAAA
+
FFFFFFFF
@A00769:11:HC3HCDRXX:1:2103:3233:16799
CAACGAAA
+
FFFFFFFF
@A00769:11:HC3HCDRXX:1:2103:18204:17080
CAACGAAA
+
FFFFFFFF
@A00769:11:HC3HCDRXX:1:2103:14940:17190
CAACGAAA
+
FFFFFFFF
@A00769:11:HC3HCDRXX:1:2103:17092:17221
CAACGAAA
+
FFFFFFFF
@A00769:11:HC3HCDRXX:1:2103:31132:17237
CAACGAAA
+
FFFFFFFF
@A00769:11:HC3HCDRXX:1:2103:31747:17268
CAACGAAA
+
FFFFFFFF
@A00769:11:HC3HCDRXX:1:2103:16043:17315
CAACGAAA
+
FFFFFFFF
@A00769:11:HC3HCDRXX:1:2103:27299:17331
CAACGAAA
+
FFFFFFFF
@A00769:11:HC3HCDRXX:1:2103:32759:17331
CAACGAAA
+
FFFFFFFF
@A00769:11:HC3HCDRXX:1:2103:27299:17394
CAACGAAA
+
FFF:FF:F
@A00769:11:HC3HCDRXX:1:2103:30924:17409
CAACGAAA
+
FFFFFFFF
@A00769:11:HC3HCDRXX:1:2103:25834:17738
CAACGAAA
+
FFFFFFFF
@A00769:11:HC3HCDRXX:1:2103:2040:17832
CAACGAAA
+
FFFFFFFF
@A00769:11:HC3HCDRXX:1:2103:10348:17848
CAACGAAA
+
FFFFFFFF
@A00769:11:HC3HCDRXX:1:2103:1868:17879
CAACGAAA
+
FFFFFFFF
@A00769:11:HC3HCDRXX:1:2103:18991:17879
CAACGAAA
+
FF,FFFF:
@A00769:11:HC3HCDRXX:1:2103:4933:17895
CAACGAAA
+
FFFFFFFF
@A00769:11:HC3HCDRXX:1:2103:1967:18114
CAACGAAA
+
FFFFFFFF
@A00769:11:HC3HCDRXX:1:2103:19642:18129
CAACGAAA
+
FFFFFFFF
@A00769:11:HC3HCDRXX:1:2103:30237:18129
CAACGAAA
+
FFFFFFFF
@A00769:11:HC3HCDRXX:1:2103:16884:18176
CAACGAAA
+
FFFFFFFF
@A00769:11:HC3HCDRXX:1:2103:31873:18176
CAACGAAA
+
FFFFFFFF
@A00769:11:HC3HCDRXX:1:2103:17978:18255
CAACGAAA
+
FFFFFFFF
@A00769:11:HC3HCDRXX:1:2103:24957:18286
CAACGAAA
+
FFFFFFFF
@A00769:11:HC3HCDRXX:1:2103:30843:18333
CAACGAAA
+
FFFFFFFF
@A00769:11:HC3HCDRXX:1:2103:1651:18349
CAACGAAA
+
FFFFF:F,
@A00769:11:HC3HCDRXX:1:2103:18050:18349
CAACGAAA
+
FFFFFFFF
@A00769:11:HC3HCDRXX:1:2103:27498:18396
CAACGAAA
+
FFFFFFFF
@A00769:11:HC3HCDRXX:1:2103:2293:18521
CAACGAAA
+
FFFFFFFF
@A00769:11:HC3HCDRXX:1:2103:2944:18521
CAACGAAA
+
FFFFFFFF
@A00769:11:HC3HCDRXX:1:2103:16152:18599
CAACGAAA
+
FFF:FFFF
@A00769:11:HC3HCDRXX:1:2103:31593:18693
CAACGAAA
+
FFFFFFFF
@A00769:11:HC3HCDRXX:1:2103:15402:18803
CAACGAAA
+
FFFFFFFF
@A00769:11:HC3HCDRXX:1:2103:1542:18850
CAACGAAA
+
FFFFFFFF
@A00769:11:HC3HCDRXX:1:2103:23131:18850
CAACGAAA
+
FFFFFFFF
@A00769:11:HC3HCDRXX:1:2103:22173:18912
CAACGAAA
+
FFFFFFFF
@A00769:11:HC3HCDRXX:1:2103:16459:18975
CAACGAAA
+
:FF,:FF:
@A00769:11:HC3HCDRXX:1:2103:22354:19100
CAACGAAA
+
FFFFFFFF
@A00769:11:HC3HCDRXX:1:2103:25247:19100
CAACGAAA
+
F,:FFFFF
@A00769:11:HC3HCDRXX:1:2103:15673:19147
CAACGAAA
+
FFFFFFFF
@A00769:11:HC3HCDRXX:1:2103:17870:19163
CAACGAAA
+
FFFFFFFF
@A00769:11:HC3HCDRXX:1:2103:13105:19179
CAACGAAA
+
FFFFFFFF
@A00769:11:HC3HCDRXX:1:2103:18231:19194
CAACGAAA
+
FFFFF:FF
@A00769:11:HC3HCDRXX:1:2103:30572:19210
CAACGAAA
+
:FF:FFFF
@A00769:11:HC3HCDRXX:1:2103:14290:19225
CAACGAAA
+
FFFFFFFF
@A00769:11:HC3HCDRXX:1:2103:29640:19351
CAACGAAA
+
FFFF:FFF
@A00769:11:HC3HCDRXX:1:2103:3179:19523
CAACGAAA
+
FF:FFFFF
@A00769:11:HC3HCDRXX:1:2103:29586:19789
CAACGAAA
+
FFFFFFFF
@A00769:11:HC3HCDRXX:1:2103:2284:19820
CAACGAAA
+
FFFFFFFF
@A00769:11:HC3HCDRXX:1:2103:4779:19820
CAACGAAA
+
FFFFFFFF
@A00769:11:HC3HCDRXX:1:2103:23845:19836
CAACGAAA
+
FFF,,FFF
@A00769:11:HC3HCDRXX:1:2103:32669:19867
CAACGAAA
+
FFFFFFFF
@A00769:11:HC3HCDRXX:1:2103:2392:19883
CAACGAAA
+
FFF::FFF
@A00769:11:HC3HCDRXX:1:2103:29839:19883
CAACGAAA
+
FFFFFFFF
@A00769:11:HC3HCDRXX:1:2103:13349:19977
CAACGAAA
+
FFFFFFFF
@A00769:11:HC3HCDRXX:1:2103:14787:20055
CAACGAAA
+
FFFFFFFF
@A00769:11:HC3HCDRXX:1:2103:26585:20071
CAACGAAA
+
FFFFFFFF
@A00769:11:HC3HCDRXX:1:2103:7039:20134
CAACGAAA
+
FFFFFFFF
@A00769:11:HC3HCDRXX:1:2103:24966:20243
CAACGAAA
+
FFFFFFF:
@A00769:11:HC3HCDRXX:1:2103:27471:20259
CAACGAAA
+
FFFFFFFF
@A00769:11:HC3HCDRXX:1:2103:7518:20275
CAACGAAA
+
FFFFFFFF
@A00769:11:HC3HCDRXX:1:2103:15546:20337
CAACGAAA
+
FFFFFFFF
@A00769:11:HC3HCDRXX:1:2103:22932:20478
CAACGAAA
+
FFFFFFFF
@A00769:11:HC3HCDRXX:1:2103:29360:20494
CAACGAAA
+
FFFFFFFF
@A00769:11:HC3HCDRXX:1:2103:5132:20525
CAACGAAA
+
FFFFFFFF
@A00769:11:HC3HCDRXX:1:2103:27272:20541
CAACGAAA
+
FFFFFFFF
@A00769:11:HC3HCDRXX:1:2103:9607:20572
CAACGAAA
+
FFFFFFFF
@A00769:11:HC3HCDRXX:1:2103:17327:20603
CAACGAAA
+
FFFFFFFF
@A00769:11:HC3HCDRXX:1:2103:24306:20603
CAACGAAA
+
FFFFFFFF
@A00769:11:HC3HCDRXX:1:2103:26549:20666
CAACGAAA
+
FFFFFFFF
@A00769:11:HC3HCDRXX:1:2103:22761:20713
CAACGAAA
+
FFFFFFFF
@A00769:11:HC3HCDRXX:1:2103:26015:20713
CAACGAAA
+
FFFFFFFF
@A00769:11:HC3HCDRXX:1:2103:7211:20838
CAACGAAA
+
FFFFFFFF
@A00769:11:HC3HCDRXX:1:2103:29342:20870
CAACGAAA
+
FFFFFFFF
@A00769:11:HC3HCDRXX:1:2103:24162:21010
CAACGAAA
+
FFFFFFFF
@A00769:11:HC3HCDRXX:1:2103:32895:21010
CAACGAAA
+
FFFFFFFF
@A00769:11:HC3HCDRXX:1:2103:19840:21073
CAACGAAA
+
FFFFFFFF
@A00769:11:HC3HCDRXX:1:2103:27462:21120
CAACGAAA
+
FFFFFFFF
@A00769:11:HC3HCDRXX:1:2103:30734:21120
CAACGAAA
+
FFFFFFFF
@A00769:11:HC3HCDRXX:1:2103:13874:21167
CAACGAAA
+
FFFFFFFF
@A00769:11:HC3HCDRXX:1:2103:12002:21183
CAACGAAA
+
FFFFFFFF
@A00769:11:HC3HCDRXX:1:2103:7835:21230
CAACGAAA
+
FFFFFFFF
@A00769:11:HC3HCDRXX:1:2103:19750:21230
CAACGAAA
+
FFFFFFFF
@A00769:11:HC3HCDRXX:1:2103:12545:21245
CAACGAAA
+
FFFFFFFF
@A00769:11:HC3HCDRXX:1:2103:26919:21402
CAACGAAA
+
FFFFFFFF
@A00769:11:HC3HCDRXX:1:2103:4273:21418
CAACGAAA
+
FFF:::FF
@A00769:11:HC3HCDRXX:1:2103:29912:21418
CAACGAAA
+
FFFFFFFF
@A00769:11:HC3HCDRXX:1:2103:6334:21449
CAACGAAA
+
FFFFFFFF
@A00769:11:HC3HCDRXX:1:2103:8883:21512
CAACGAAA
+
FFFFFFFF
@A00769:11:HC3HCDRXX:1:2103:28980:21590
CAACGAAA
+
FFFFFFFF
@A00769:11:HC3HCDRXX:1:2103:7563:21668
CAACGAAA
+
FFFFFFFF
@A00769:11:HC3HCDRXX:1:2103:29306:21746
CAACGAAA
+
FFFFFFFF
@A00769:11:HC3HCDRXX:1:2103:5620:21778
CAACGAAA
+
FFFFFFFF
@A00769:11:HC3HCDRXX:1:2103:18756:21887
CAACGAAA
+
FFFFFFFF
@A00769:11:HC3HCDRXX:1:2103:9760:21934
CAACGAAA
+
FFFFFFFF
@A00769:11:HC3HCDRXX:1:2103:13702:21934
CAACGAAA
+
FFFFFFFF
@A00769:11:HC3HCDRXX:1:2103:7437:21950
CAACGAAA
+
FFFFFFFF
@A00769:11:HC3HCDRXX:1:2103:27751:21966
CAACGAAA
+
FFFFFFFF
@A00769:11:HC3HCDRXX:1:2103:1325:21981
CAACGAAA
+
FFFFFFFF
@A00769:11:HC3HCDRXX:1:2103:21739:22044
CAACGAAA
+
FFFFFFFF
@A00769:11:HC3HCDRXX:1:2103:1497:22247
CAACGAAA
+
FFFFF,FF
@A00769:11:HC3HCDRXX:1:2103:5159:22294
CAACGAAA
+
FFF,FFFF
@A00769:11:HC3HCDRXX:1:2103:29261:22357
CAACGAAA
+
FFFFFFFF
@A00769:11:HC3HCDRXX:1:2103:8386:22373
CAACGAAA
+
FFFFFFFF
@A00769:11:HC3HCDRXX:1:2103:15040:22373
CAACGAAA
+
FFFFFFFF
@A00769:11:HC3HCDRXX:1:2103:10845:22435
CAACGAAA
+
:FF:FFFF
@A00769:11:HC3HCDRXX:1:2103:4698:22467
CAACGAAA
+
FFFFFFFF
@A00769:11:HC3HCDRXX:1:2103:10502:22467
CAACGAAA
+
FFFFFFFF
@A00769:11:HC3HCDRXX:1:2103:4598:22514
CAACGAAA
+
FFFFFFFF
@A00769:11:HC3HCDRXX:1:2103:9317:22514
CAACGAAA
+
FFFFFFFF
@A00769:11:HC3HCDRXX:1:2103:24089:22545
CAACGAAA
+
FFFF:FFF
@A00769:11:HC3HCDRXX:1:2103:25373:22545
CAACGAAA
+
FFFFFFFF
@A00769:11:HC3HCDRXX:1:2103:14868:22608
CAACGAAA
+
FFFFFFFF
@A00769:11:HC3HCDRXX:1:2103:28375:22639
CAACGAAA
+
FFFFFFFF
@A00769:11:HC3HCDRXX:1:2103:9055:22686
CAACGAAA
+
FFFFFFFF
@A00769:11:HC3HCDRXX:1:2103:15040:22748
CAACGAAA
+
FFFFFFFF
@A00769:11:HC3HCDRXX:1:2103:25129:22780
CAACGAAA
+
FFFFFFFF
@A00769:11:HC3HCDRXX:1:2103:29767:22921
CAACGAAA
+
FFFFFFFF
@A00769:11:HC3HCDRXX:1:2103:29197:22968
CAACGAAA
+
FFFFFFFF
@A00769:11:HC3HCDRXX:1:2103:18150:22999
CAACGAAA
+
FFFFFFFF
@A00769:11:HC3HCDRXX:1:2103:6967:23015
CAACGAAA
+
FFFFFFFF
@A00769:11:HC3HCDRXX:1:2103:8260:23030
CAACGAAA
+
FFFFFFFF
@A00769:11:HC3HCDRXX:1:2103:2293:23218
CAACGAAA
+
FFFFFFFF
@A00769:11:HC3HCDRXX:1:2103:25581:23218
CAACGAAA
+
FFFFFFFF
@A00769:11:HC3HCDRXX:1:2103:22236:23249
CAACGAAA
+
FFFFFFFF
@A00769:11:HC3HCDRXX:1:2103:22453:23249
CAACGAAA
+
FFFFFFFF
@A00769:11:HC3HCDRXX:1:2103:6135:23422
CAACGAAA
+
FFFFFFFF
@A00769:11:HC3HCDRXX:1:2103:28926:23469
CAACGAAA
+
FFFFFFFF
@A00769:11:HC3HCDRXX:1:2103:32289:23469
CAACGAAA
+
FFFFFFFF
@A00769:11:HC3HCDRXX:1:2103:6180:23500
CAACGAAA
+
FFFFFFFF
@A00769:11:HC3HCDRXX:1:2103:27642:23625
CAACGAAA
+
FFFFFFFF
@A00769:11:HC3HCDRXX:1:2103:6253:23719
CAACGAAA
+
FFFFFFFF
@A00769:11:HC3HCDRXX:1:2103:28203:23750
CAACGAAA
+
FFFFFFFF
@A00769:11:HC3HCDRXX:1:2103:19596:23782
CAACGAAA
+
FFF::FFF
@A00769:11:HC3HCDRXX:1:2103:5846:23923
CAACGAAA
+
FFFFFFFF
@A00769:11:HC3HCDRXX:1:2103:19027:23923
CAACGAAA
+
FFFFFFFF
@A00769:11:HC3HCDRXX:1:2103:6949:23954
CAACGAAA
+
FFFFFFFF
@A00769:11:HC3HCDRXX:1:2103:7148:23954
CAACGAAA
+
FFFFFFFF
@A00769:11:HC3HCDRXX:1:2103:10619:24048
CAACGAAA
+
FFFFFFFF
@A00769:11:HC3HCDRXX:1:2103:19714:24048
CAACGAAA
+
FFFF:FFF
@A00769:11:HC3HCDRXX:1:2103:25672:24064
CAACGAAA
+
FFFFFFFF
@A00769:11:HC3HCDRXX:1:2103:19126:24126
CAACGAAA
+
FFFFFFFF
@A00769:11:HC3HCDRXX:1:2103:25120:24173
CAACGAAA
+
FFFF,FFF
@A00769:11:HC3HCDRXX:1:2103:9055:24189
CAACGAAA
+
FFFFFFFF
@A00769:11:HC3HCDRXX:1:2103:11605:24189
CAACGAAA
+
FFFFFFFF
@A00769:11:HC3HCDRXX:1:2103:4598:24236
CAACGAAA
+
FFFFFFFF
@A00769:11:HC3HCDRXX:1:2103:13268:24314
CAACGAAA
+
FFFFFFFF
@A00769:11:HC3HCDRXX:1:2103:14461:24408
CAACGAAA
+
FFFFFFFF
@A00769:11:HC3HCDRXX:1:2103:19379:24408
CAACGAAA
+
FFFFFF::
@A00769:11:HC3HCDRXX:1:2103:30843:24533
CAACGAAA
+
FFFF:FFF
@A00769:11:HC3HCDRXX:1:2103:4896:24596
CAACGAAA
+
FFFFFFFF
@A00769:11:HC3HCDRXX:1:2103:19777:24659
CAACGAAA
+
FFFFFFFF
@A00769:11:HC3HCDRXX:1:2103:10908:24706
CAACGAAA
+
F:FFFFFF
@A00769:11:HC3HCDRXX:1:2103:26603:24706
CAACGAAA
+
FFFFFFFF
@A00769:11:HC3HCDRXX:1:2103:19199:24752
CAACGAAA
+
FFFFFFFF
@A00769:11:HC3HCDRXX:1:2103:24822:24752
CAACGAAA
+
FFFFFFFF
@A00769:11:HC3HCDRXX:1:2103:10890:24768
CAACGAAA
+
FFFFFFFF
@A00769:11:HC3HCDRXX:1:2103:6090:24784
CAACGAAA
+
FFFFFFFF
@A00769:11:HC3HCDRXX:1:2103:24415:24799
CAACGAAA
+
FFFFFFFF
@A00769:11:HC3HCDRXX:1:2103:10809:24815
CAACGAAA
+
FFFFFFFF
@A00769:11:HC3HCDRXX:1:2103:20130:24831
CAACGAAA
+
FFF,FFFF
@A00769:11:HC3HCDRXX:1:2103:24288:24956
CAACGAAA
+
FFFFFFF:
@A00769:11:HC3HCDRXX:1:2103:19913:24987
CAACGAAA
+
FFFFFFFF
@A00769:11:HC3HCDRXX:1:2103:19551:25019
CAACGAAA
+
FFFFFFFF
@A00769:11:HC3HCDRXX:1:2103:26657:25081
CAACGAAA
+
FFF::FFF
@A00769:11:HC3HCDRXX:1:2103:8314:25097
CAACGAAA
+
:FF::FFF
@A00769:11:HC3HCDRXX:1:2103:17508:25113
CAACGAAA
+
FFFFFFFF
@A00769:11:HC3HCDRXX:1:2103:32353:25113
CAACGAAA
+
FFFFFFFF
@A00769:11:HC3HCDRXX:1:2103:24189:25128
CAACGAAA
+
FFF:,FFF
@A00769:11:HC3HCDRXX:1:2103:25021:25222
CAACGAAA
+
FFFFFFFF
@A00769:11:HC3HCDRXX:1:2103:4580:25238
CAACGAAA
+
FFFFFFFF
@A00769:11:HC3HCDRXX:1:2103:11451:25238
CAACGAAA
+
FFFFFF:F
@A00769:11:HC3HCDRXX:1:2103:8567:25254
CAACGAAA
+
FFFFFFFF
@A00769:11:HC3HCDRXX:1:2103:26015:25285
CAACGAAA
+
FFFFFFFF
@A00769:11:HC3HCDRXX:1:2103:12915:25332
CAACGAAA
+
FFFFFFFF
@A00769:11:HC3HCDRXX:1:2103:12933:25332
CAACGAAA
+
FFFFFFFF
@A00769:11:HC3HCDRXX:1:2103:10854:25457
CAACGAAA
+
FFFFFFFF
@A00769:11:HC3HCDRXX:1:2103:3640:25676
CAACGAAA
+
FFFFFFFF
@A00769:11:HC3HCDRXX:1:2103:1895:25755
CAACGAAA
+
FFFFFFFF
@A00769:11:HC3HCDRXX:1:2103:17282:25755
CAACGAAA
+
FFFFFFFF
@A00769:11:HC3HCDRXX:1:2103:23791:25755
CAACGAAA
+
FFFFFFFF
@A00769:11:HC3HCDRXX:1:2103:18891:25817
CAACGAAA
+
FFFFFFFF
@A00769:11:HC3HCDRXX:1:2103:30228:25817
CAACGAAA
+
FFFFFFFF
@A00769:11:HC3HCDRXX:1:2103:17201:25833
CAACGAAA
+
FFFFFFFF
@A00769:11:HC3HCDRXX:1:2103:2356:25864
CAACGAAA
+
FFFFFFFF
@A00769:11:HC3HCDRXX:1:2103:2474:25911
CAACGAAA
+
FFFFFFFF
@A00769:11:HC3HCDRXX:1:2103:25807:25958
CAACGAAA
+
FFFF:F:,
@A00769:11:HC3HCDRXX:1:2103:32009:26021
CAACGAAA
+
FFFFFFFF
@A00769:11:HC3HCDRXX:1:2103:6479:26083
CAACGAAA
+
FFFFFFFF
@A00769:11:HC3HCDRXX:1:2103:13214:26162
CAACGAAA
+
FFFFFFFF
@A00769:11:HC3HCDRXX:1:2103:30318:26193
CAACGAAA
+
FFFFFFFF
@A00769:11:HC3HCDRXX:1:2103:20094:26271
CAACGAAA
+
FFFFFFFF
@A00769:11:HC3HCDRXX:1:2103:25880:26334
CAACGAAA
+
FFFFFFFF
@A00769:11:HC3HCDRXX:1:2103:28067:26396
CAACGAAA
+
FFF:FFFF
@A00769:11:HC3HCDRXX:1:2103:26115:26459
CAACGAAA
+
FFFFFFFF
@A00769:11:HC3HCDRXX:1:2103:22634:26506
CAACGAAA
+
FFFFFFFF
@A00769:11:HC3HCDRXX:1:2103:2085:26553
CAACGAAA
+
FFFFFFFF
@A00769:11:HC3HCDRXX:1:2103:29912:26553
CAACGAAA
+
FFFFFFFF
@A00769:11:HC3HCDRXX:1:2103:20952:26631
CAACGAAA
+
FFFFFFFF
@A00769:11:HC3HCDRXX:1:2103:25726:26631
CAACGAAA
+
FFFFFFFF
@A00769:11:HC3HCDRXX:1:2103:9417:26694
CAACGAAA
+
FFFFFFFF
@A00769:11:HC3HCDRXX:1:2103:8974:26710
CAACGAAA
+
FFFFFFFF
@A00769:11:HC3HCDRXX:1:2103:11252:26772
CAACGAAA
+
FFFFFFFF
@A00769:11:HC3HCDRXX:1:2103:25409:26804
CAACGAAA
+
FFFFFFFF
@A00769:11:HC3HCDRXX:1:2103:18792:26960
CAACGAAA
+
FFFFFFFF
@A00769:11:HC3HCDRXX:1:2103:5529:26976
CAACGAAA
+
FFFFFFFF
@A00769:11:HC3HCDRXX:1:2103:2672:27007
CAACGAAA
+
FFFFFFFF
@A00769:11:HC3HCDRXX:1:2103:9073:27070
CAACGAAA
+
FFFFFFFF
@A00769:11:HC3HCDRXX:1:2103:6108:27164
CAACGAAA
+
FFFFFFFF
@A00769:11:HC3HCDRXX:1:2103:26449:27164
CAACGAAA
+
FFFFFFFF
@A00769:11:HC3HCDRXX:1:2103:21838:27226
CAACGAAA
+
FFFFFFFF
@A00769:11:HC3HCDRXX:1:2103:13259:27273
CAACGAAA
+
FFFFFFFF
@A00769:11:HC3HCDRXX:1:2103:5593:27305
CAACGAAA
+
FFFFFFFF
@A00769:11:HC3HCDRXX:1:2103:3088:27320
CAACGAAA
+
FFF,FFFF
@A00769:11:HC3HCDRXX:1:2103:19831:27320
CAACGAAA
+
:FFFFFFF
@A00769:11:HC3HCDRXX:1:2103:2202:27445
CAACGAAA
+
FFFFFFFF
@A00769:11:HC3HCDRXX:1:2103:9507:27508
CAACGAAA
+
FFFFFFFF
@A00769:11:HC3HCDRXX:1:2103:26440:27524
CAACGAAA
+
FFFFFFFF
@A00769:11:HC3HCDRXX:1:2103:18964:27539
CAACGAAA
+
FFFFFFFF
@A00769:11:HC3HCDRXX:1:2103:11831:27555
CAACGAAA
+
FFFFFFFF
@A00769:11:HC3HCDRXX:1:2103:14877:27571
CAACGAAA
+
FFFFFFFF
@A00769:11:HC3HCDRXX:1:2103:2862:27586
CAACGAAA
+
FFFFFFFF
@A00769:11:HC3HCDRXX:1:2103:28185:27633
CAACGAAA
+
FFFFFFFF
@A00769:11:HC3HCDRXX:1:2103:2085:27649
CAACGAAA
+
FFFFFFFF
@A00769:11:HC3HCDRXX:1:2103:3540:27696
CAACGAAA
+
FFFFFFFF
@A00769:11:HC3HCDRXX:1:2103:14850:27743
CAACGAAA
+
FFFFFFFF
@A00769:11:HC3HCDRXX:1:2103:19425:27774
CAACGAAA
+
FFFFFFFF
@A00769:11:HC3HCDRXX:1:2103:29225:27774
CAACGAAA
+
FFFFFFFF
@A00769:11:HC3HCDRXX:1:2103:31693:27790
CAACGAAA
+
F:FFF:FF
@A00769:11:HC3HCDRXX:1:2103:6931:27806
CAACGAAA
+
FFFFFFFF
@A00769:11:HC3HCDRXX:1:2103:8757:27806
CAACGAAA
+
FFFFFFFF
@A00769:11:HC3HCDRXX:1:2103:18837:27853
CAACGAAA
+
FFFF,FFF
@A00769:11:HC3HCDRXX:1:2103:30861:27853
CAACGAAA
+
FFFF:FFF
@A00769:11:HC3HCDRXX:1:2103:27263:27884
CAACGAAA
+
FFFFFFFF
@A00769:11:HC3HCDRXX:1:2103:22327:27946
CAACGAAA
+
FFFFFFFF
@A00769:11:HC3HCDRXX:1:2103:12093:27978
CAACGAAA
+
FFFFFFFF
@A00769:11:HC3HCDRXX:1:2103:26829:28103
CAACGAAA
+
FFFFFFFF
@A00769:11:HC3HCDRXX:1:2103:10484:28134
CAACGAAA
+
FF:FFFFF
@A00769:11:HC3HCDRXX:1:2103:11776:28213
CAACGAAA
+
FFFFFFFF
@A00769:11:HC3HCDRXX:1:2103:17146:28213
CAACGAAA
+
FFFFFF,F
@A00769:11:HC3HCDRXX:1:2103:11234:28244
CAACGAAA
+
FFFFFFFF
@A00769:11:HC3HCDRXX:1:2103:8883:28275
CAACGAAA
+
F::FF:FF
@A00769:11:HC3HCDRXX:1:2103:1479:28291
CAACGAAA
+
FFFFFFFF
@A00769:11:HC3HCDRXX:1:2103:10619:28338
CAACGAAA
+
FFFFFFFF
@A00769:11:HC3HCDRXX:1:2103:32696:28338
CAACGAAA
+
FFFFFFFF
@A00769:11:HC3HCDRXX:1:2103:4246:28416
CAACGAAA
+
FF:F,FFF
@A00769:11:HC3HCDRXX:1:2103:4896:28479
CAACGAAA
+
FFFFFFFF
@A00769:11:HC3HCDRXX:1:2103:26919:28573
CAACGAAA
+
FFFF,F:F
@A00769:11:HC3HCDRXX:1:2103:6325:28604
CAACGAAA
+
FFFF:FFF
@A00769:11:HC3HCDRXX:1:2103:13783:28620
CAACGAAA
+
FFFFFFFF
@A00769:11:HC3HCDRXX:1:2103:8865:28682
CAACGAAA
+
FFFFFF:F
@A00769:11:HC3HCDRXX:1:2103:23656:28682
CAACGAAA
+
FFFFFFFF
@A00769:11:HC3HCDRXX:1:2103:10484:28729
CAACGAAA
+
:FFFFFFF
@A00769:11:HC3HCDRXX:1:2103:18231:28745
CAACGAAA
+
FFFFFFFF
@A00769:11:HC3HCDRXX:1:2103:16224:28808
CAACGAAA
+
FFFFFFFF
@A00769:11:HC3HCDRXX:1:2103:31186:28980
CAACGAAA
+
FFFFFFFF
@A00769:11:HC3HCDRXX:1:2103:23963:29027
CAACGAAA
+
FFFFFFFF
@A00769:11:HC3HCDRXX:1:2103:13006:29058
CAACGAAA
+
FFFFFFFF
@A00769:11:HC3HCDRXX:1:2103:32253:29356
CAACGAAA
+
FFFFFFFF
@A00769:11:HC3HCDRXX:1:2103:11550:29387
CAACGAAA
+
FFFFFFFF
@A00769:11:HC3HCDRXX:1:2103:22164:29387
CAACGAAA
+
FFFFFFFF
@A00769:11:HC3HCDRXX:1:2103:24469:29528
CAACGAAA
+
:F:::FFF
@A00769:11:HC3HCDRXX:1:2103:29722:29543
CAACGAAA
+
FF:FFFFF
@A00769:11:HC3HCDRXX:1:2103:8467:29590
CAACGAAA
+
FFFFFFFF
@A00769:11:HC3HCDRXX:1:2103:3197:29731
CAACGAAA
+
FFFFFFFF
@A00769:11:HC3HCDRXX:1:2103:13991:29731
CAACGAAA
+
FFFFFFFF
@A00769:11:HC3HCDRXX:1:2103:12463:29810
CAACGAAA
+
FFFFFFFF
@A00769:11:HC3HCDRXX:1:2103:32624:29872
CAACGAAA
+
FFFFFFFF
@A00769:11:HC3HCDRXX:1:2103:25427:29935
CAACGAAA
+
FFFFFFFF
@A00769:11:HC3HCDRXX:1:2103:6470:30013
CAACGAAA
+
FFFFFFFF
@A00769:11:HC3HCDRXX:1:2103:11134:30013
CAACGAAA
+
FFFFFFFF
@A00769:11:HC3HCDRXX:1:2103:5963:30107
CAACGAAA
+
FFFFFFFF
@A00769:11:HC3HCDRXX:1:2103:11098:30358
CAACGAAA
+
FFFFFFFF
@A00769:11:HC3HCDRXX:1:2103:17770:30389
CAACGAAA
+
FFFFFFFF
@A00769:11:HC3HCDRXX:1:2103:2356:30436
CAACGAAA
+
FFFFFFFF
@A00769:11:HC3HCDRXX:1:2103:31213:30436
CAACGAAA
+
FFFF:FFF
@A00769:11:HC3HCDRXX:1:2103:8712:30514
CAACGAAA
+
FFFFFFFF
@A00769:11:HC3HCDRXX:1:2103:9390:30530
CAACGAAA
+
FFF:FFFF
@A00769:11:HC3HCDRXX:1:2103:31864:30561
CAACGAAA
+
FFFFFFFF
@A00769:11:HC3HCDRXX:1:2103:26630:30577
CAACGAAA
+
FFFFFFFF
@A00769:11:HC3HCDRXX:1:2103:8567:30608
CAACGAAA
+
FFFFFFFF
@A00769:11:HC3HCDRXX:1:2103:14624:30639
CAACGAAA
+
FFFFFFFF
@A00769:11:HC3HCDRXX:1:2103:29008:30749
CAACGAAA
+
FFFFFFFF
@A00769:11:HC3HCDRXX:1:2103:25644:30874
CAACGAAA
+
FFFFFFFF
@A00769:11:HC3HCDRXX:1:2103:23122:31015
CAACGAAA
+
FFF,FFFF
@A00769:11:HC3HCDRXX:1:2103:23791:31046
CAACGAAA
+
FFFFFFFF
@A00769:11:HC3HCDRXX:1:2103:2781:31140
CAACGAAA
+
FFFFFFFF
@A00769:11:HC3HCDRXX:1:2103:8883:31219
CAACGAAA
+
FFFFFFFF
@A00769:11:HC3HCDRXX:1:2103:11541:31250
CAACGAAA
+
FFFFFFFF
@A00769:11:HC3HCDRXX:1:2103:25672:31266
CAACGAAA
+
FFFFFFFF
@A00769:11:HC3HCDRXX:1:2103:15338:31313
CAACGAAA
+
FFFFFFFF
@A00769:11:HC3HCDRXX:1:2103:19868:31328
CAACGAAA
+
F:FFFFFF
@A00769:11:HC3HCDRXX:1:2103:18285:31407
CAACGAAA
+
FFFFFFFF
@A00769:11:HC3HCDRXX:1:2103:26458:31438
CAACGAAA
+
FFFFFF:F
@A00769:11:HC3HCDRXX:1:2103:2908:31485
CAACGAAA
+
FFFFFFFF
@A00769:11:HC3HCDRXX:1:2103:26476:31501
CAACGAAA
+
FFFFFFFF
@A00769:11:HC3HCDRXX:1:2103:20591:31548
CAACGAAA
+
FFFFFFFF
@A00769:11:HC3HCDRXX:1:2103:10438:31563
CAACGAAA
+
FFFFFFFF
@A00769:11:HC3HCDRXX:1:2103:31964:31641
CAACGAAA
+
FFFFFFFF
@A00769:11:HC3HCDRXX:1:2103:28465:31657
CAACGAAA
+
FFFFFFFF
@A00769:11:HC3HCDRXX:1:2103:26350:31751
CAACGAAA
+
FFFFFFFF
@A00769:11:HC3HCDRXX:1:2103:4942:31845
CAACGAAA
+
FFFFFFF:
@A00769:11:HC3HCDRXX:1:2103:18819:31892
CAACGAAA
+
FFFFFFFF
@A00769:11:HC3HCDRXX:1:2103:30517:31892
CAACGAAA
+
FFFFFFFF
@A00769:11:HC3HCDRXX:1:2103:11659:31923
CAACGAAA
+
FFFFFFFF
@A00769:11:HC3HCDRXX:1:2103:20591:32080
CAACGAAA
+
FFFFFFFF
@A00769:11:HC3HCDRXX:1:2103:22073:32111
CAACGAAA
+
FFFFFFFF
@A00769:11:HC3HCDRXX:1:2103:6090:32174
CAACGAAA
+
FFFFFFFF
@A00769:11:HC3HCDRXX:1:2103:8522:32315
CAACGAAA
+
FFFFFFFF
@A00769:11:HC3HCDRXX:1:2103:8576:32315
CAACGAAA
+
FFFFFFFF
@A00769:11:HC3HCDRXX:1:2103:9326:32362
CAACGAAA
+
FFFFFFFF
@A00769:11:HC3HCDRXX:1:2103:5891:32393
CAACGAAA
+
FFFFFFFF
@A00769:11:HC3HCDRXX:1:2103:21866:32597
CAACGAAA
+
FFFFFFFF
@A00769:11:HC3HCDRXX:1:2103:15284:32690
CAACGAAA
+
FFFFFFFF
@A00769:11:HC3HCDRXX:1:2103:6686:32737
CAACGAAA
+
FFFFFFFF
@A00769:11:HC3HCDRXX:1:2103:14922:32847
CAACGAAA
+
FFFFFFFF
@A00769:11:HC3HCDRXX:1:2103:28700:32878
CAACGAAA
+
FFFF,FF:
@A00769:11:HC3HCDRXX:1:2103:11107:32910
CAACGAAA
+
:FF,FFFF
@A00769:11:HC3HCDRXX:1:2103:10764:32941
CAACGAAA
+
FFFFFFFF
@A00769:11:HC3HCDRXX:1:2103:11776:33004
CAACGAAA
+
FFFFFFFF
@A00769:11:HC3HCDRXX:1:2103:27995:33098
CAACGAAA
+
FFFFF:FF
@A00769:11:HC3HCDRXX:1:2103:7355:33144
CAACGAAA
+
FFFFFFFF
@A00769:11:HC3HCDRXX:1:2103:7979:33160
CAACGAAA
+
FFFFFFFF
@A00769:11:HC3HCDRXX:1:2103:1561:33254
CAACGAAA
+
FFFFFFFF
@A00769:11:HC3HCDRXX:1:2103:13702:33270
CAACGAAA
+
FFFFFFFF
@A00769:11:HC3HCDRXX:1:2103:3658:33348
CAACGAAA
+
FFFFFFFF
@A00769:11:HC3HCDRXX:1:2103:14904:33379
CAACGAAA
+
FFFFFFFF
@A00769:11:HC3HCDRXX:1:2103:21703:33379
CAACGAAA
+
FFFFFFFF
@A00769:11:HC3HCDRXX:1:2103:16504:33395
CAACGAAA
+
FFFFFFFF
@A00769:11:HC3HCDRXX:1:2103:27245:33395
CAACGAAA
+
FFFFF:FF
@A00769:11:HC3HCDRXX:1:2103:10863:33426
CAACGAAA
+
FFFFFFFF
@A00769:11:HC3HCDRXX:1:2103:20338:33426
CAACGAAA
+
FFFFFFFF
@A00769:11:HC3HCDRXX:1:2103:32588:33442
CAACGAAA
+
FFFF,FFF
@A00769:11:HC3HCDRXX:1:2103:4607:33458
CAACGAAA
+
FFFFFFFF
@A00769:11:HC3HCDRXX:1:2103:19416:33583
CAACGAAA
+
FFFFFFFF
@A00769:11:HC3HCDRXX:1:2103:22354:33599
CAACGAAA
+
FFFFFFFF
@A00769:11:HC3HCDRXX:1:2103:26756:33677
CAACGAAA
+
FFFFFFFF
@A00769:11:HC3HCDRXX:1:2103:10881:33708
CAACGAAA
+
FFF:FFFF
@A00769:11:HC3HCDRXX:1:2103:26259:33849
CAACGAAA
+
F:FF,FFF
@A00769:11:HC3HCDRXX:1:2103:13250:33865
CAACGAAA
+
FFFFFFFF
@A00769:11:HC3HCDRXX:1:2103:28113:33865
CAACGAAA
+
FFFFFFFF
@A00769:11:HC3HCDRXX:1:2103:26666:33990
CAACGAAA
+
FFFFFFFF
@A00769:11:HC3HCDRXX:1:2103:3875:34006
CAACGAAA
+
FFFFFFFF
@A00769:11:HC3HCDRXX:1:2103:19804:34037
CAACGAAA
+
FFFFFFFF
@A00769:11:HC3HCDRXX:1:2103:22408:34037
CAACGAAA
+
FFFFFFFF
@A00769:11:HC3HCDRXX:1:2103:15718:34068
CAACGAAA
+
FF:FFFFF
@A00769:11:HC3HCDRXX:1:2103:9796:34084
CAACGAAA
+
FFFFFFFF
@A00769:11:HC3HCDRXX:1:2103:16749:34381
CAACGAAA
+
FFFFFFFF
@A00769:11:HC3HCDRXX:1:2103:23683:34428
CAACGAAA
+
FFFFFFFF
@A00769:11:HC3HCDRXX:1:2103:8549:34491
CAACGAAA
+
FF:FFFFF
@A00769:11:HC3HCDRXX:1:2103:21332:34616
CAACGAAA
+
FFFFFFFF
@A00769:11:HC3HCDRXX:1:2103:10520:34648
CAACGAAA
+
FFFFFFFF
@A00769:11:HC3HCDRXX:1:2103:10339:34710
CAACGAAA
+
FFFFFFFF
@A00769:11:HC3HCDRXX:1:2103:3938:34741
CAACGAAA
+
FFFFFFFF
@A00769:11:HC3HCDRXX:1:2103:32624:34757
CAACGAAA
+
FFF:FFFF
@A00769:11:HC3HCDRXX:1:2103:5611:34788
CAACGAAA
+
FFFFFFFF
@A00769:11:HC3HCDRXX:1:2103:21911:34929
CAACGAAA
+
FFFFFFFF
@A00769:11:HC3HCDRXX:1:2103:31837:34929
CAACGAAA
+
FFFFFFFF
@A00769:11:HC3HCDRXX:1:2103:1922:34945
CAACGAAA
+
FFF:FFFF
@A00769:11:HC3HCDRXX:1:2103:2211:34945
CAACGAAA
+
FFFFFFFF
@A00769:11:HC3HCDRXX:1:2103:14724:34945
CAACGAAA
+
FFFF,FFF
@A00769:11:HC3HCDRXX:1:2103:32316:34945
CAACGAAA
+
FFFFFFFF
@A00769:11:HC3HCDRXX:1:2103:23936:34992
CAACGAAA
+
FFFFFFFF
@A00769:11:HC3HCDRXX:1:2103:28085:35008
CAACGAAA
+
FFF:FFFF
@A00769:11:HC3HCDRXX:1:2103:12400:35117
CAACGAAA
+
FFFFFFFF
@A00769:11:HC3HCDRXX:1:2103:14226:35149
CAACGAAA
+
FFFFFFFF
@A00769:11:HC3HCDRXX:1:2103:31439:35180
CAACGAAA
+
FFFFFFFF
@A00769:11:HC3HCDRXX:1:2103:19506:35243
CAACGAAA
+
FFFFFFFF
@A00769:11:HC3HCDRXX:1:2103:11957:35258
CAACGAAA
+
FFFFFFFF
@A00769:11:HC3HCDRXX:1:2103:5285:35321
CAACGAAA
+
FFFFFFFF
@A00769:11:HC3HCDRXX:1:2103:25057:35430
CAACGAAA
+
F:FF:FFF
@A00769:11:HC3HCDRXX:1:2103:11921:35446
CAACGAAA
+
FFFFFFFF
@A00769:11:HC3HCDRXX:1:2103:8965:35462
CAACGAAA
+
FFFFFFF:
@A00769:11:HC3HCDRXX:1:2103:21070:35571
CAACGAAA
+
FFFFFFFF
@A00769:11:HC3HCDRXX:1:2103:7166:35603
CAACGAAA
+
FFFFFFFF
@A00769:11:HC3HCDRXX:1:2103:15393:35603
CAACGAAA
+
FFFFFFFF
@A00769:11:HC3HCDRXX:1:2103:2817:35650
CAACGAAA
+
FFFFFFFF
@A00769:11:HC3HCDRXX:1:2103:16911:35665
CAACGAAA
+
FFFFFFFF
@A00769:11:HC3HCDRXX:1:2103:3992:35681
CAACGAAA
+
FFFFFFFF
@A00769:11:HC3HCDRXX:1:2103:15718:35697
CAACGAAA
+
FFFFFFFF
@A00769:11:HC3HCDRXX:1:2103:23384:35697
CAACGAAA
+
FFFFFF:F
@A00769:11:HC3HCDRXX:1:2103:4589:35712
CAACGAAA
+
FFFFFFFF
@A00769:11:HC3HCDRXX:1:2103:3459:35884
CAACGAAA
+
FFFFFFFF
@A00769:11:HC3HCDRXX:1:2103:25997:35900
CAACGAAA
+
FFF:FFFF
@A00769:11:HC3HCDRXX:1:2103:7184:35978
CAACGAAA
+
FFFFFFFF
@A00769:11:HC3HCDRXX:1:2103:15266:36072
CAACGAAA
+
FFFFFFFF
@A00769:11:HC3HCDRXX:1:2103:23900:36088
CAACGAAA
+
FFFFFFFF
@A00769:11:HC3HCDRXX:1:2103:32515:36104
CAACGAAA
+
FFFFFFFF
@A00769:11:HC3HCDRXX:1:2103:32750:36104
CAACGAAA
+
FFFFFFFF
@A00769:11:HC3HCDRXX:1:2103:7844:36119
CAACGAAA
+
FFFF:FFF
@A00769:11:HC3HCDRXX:1:2103:32633:36245
CAACGAAA
+
FFFFFFFF
@A00769:11:HC3HCDRXX:1:2103:5764:36307
CAACGAAA
+
FFFFFFFF
@A00769:11:HC3HCDRXX:1:2103:6723:36370
CAACGAAA
+
FFFFFFFF
@A00769:11:HC3HCDRXX:1:2103:15510:36495
CAACGAAA
+
FFFFFFFF
@A00769:11:HC3HCDRXX:1:2103:17056:36573
CAACGAAA
+
FFFFFFFF
@A00769:11:HC3HCDRXX:1:2103:3170:36730
CAACGAAA
+
FFFFFFFF
@A00769:11:HC3HCDRXX:1:2103:19153:36761
CAACGAAA
+
FFFFFFFF
@A00769:11:HC3HCDRXX:1:2103:24035:36855
CAACGAAA
+
FFFFFFFF
@A00769:11:HC3HCDRXX:1:2103:29152:36855
CAACGAAA
+
FFFFFFFF
@A00769:11:HC3HCDRXX:1:2103:22661:36886
CAACGAAA
+
FFFFFFFF
@A00769:11:HC3HCDRXX:1:2103:19388:36949
CAACGAAA
+
FFFFFFFF
@A00769:11:HC3HCDRXX:1:2103:14823:36965
CAACGAAA
+
FFFFFFFF
@A00769:11:HC3HCDRXX:1:2103:16676:36980
CAACGAAA
+
FFFFFFFF
@A00769:11:HC3HCDRXX:1:2103:30617:36980
CAACGAAA
+
FFFFFFFF
@A00769:11:HC3HCDRXX:1:2103:27073:37012
CAACGAAA
+
FFFFFFFF
@A00769:11:HC3HCDRXX:1:2103:22607:37043
CAACGAAA
+
FFFFFFFF
@A00769:11:HC3HCDRXX:1:2104:22806:1094
CAACGAAA
+
FFFFFFFF
@A00769:11:HC3HCDRXX:1:2104:25654:1141
CAACGAAA
+
FFFFFFFF
@A00769:11:HC3HCDRXX:1:2104:29776:1204
CAACGAAA
+
:FFFFFFF
@A00769:11:HC3HCDRXX:1:2104:6460:1251
CAACGAAA
+
FFFFFFFF
@A00769:11:HC3HCDRXX:1:2104:13856:1282
CAACGAAA
+
FFFFFFFF
@A00769:11:HC3HCDRXX:1:2104:3251:1329
CAACGAAA
+
FFFFFFFF
@A00769:11:HC3HCDRXX:1:2104:14570:1454
CAACGAAA
+
FFFFFFFF
@A00769:11:HC3HCDRXX:1:2104:11315:1485
CAACGAAA
+
FFFFFFFF
@A00769:11:HC3HCDRXX:1:2104:18909:1485
CAACGAAA
+
:FFFFFFF
@A00769:11:HC3HCDRXX:1:2104:12165:1517
CAACGAAA
+
FFFFFFFF
@A00769:11:HC3HCDRXX:1:2104:12038:1611
CAACGAAA
+
FFFFFFFF
@A00769:11:HC3HCDRXX:1:2104:23927:1626
CAACGAAA
+
FFFFFFFF
@A00769:11:HC3HCDRXX:1:2104:5113:1705
CAACGAAA
+
FFFFFFFF
@A00769:11:HC3HCDRXX:1:2104:28709:1736
CAACGAAA
+
FFFFFFFF
@A00769:11:HC3HCDRXX:1:2104:23701:1799
CAACGAAA
+
FFFFFFFF
@A00769:11:HC3HCDRXX:1:2104:31946:1892
CAACGAAA
+
FFFFFFFF
@A00769:11:HC3HCDRXX:1:2104:11270:1908
CAACGAAA
+
FFFFFFFF
@A00769:11:HC3HCDRXX:1:2104:20717:1924
CAACGAAA
+
FFFFFFFF
@A00769:11:HC3HCDRXX:1:2104:19497:2033
CAACGAAA
+
FFFFFFFF
@A00769:11:HC3HCDRXX:1:2104:14787:2300
CAACGAAA
+
FFFFFFFF
@A00769:11:HC3HCDRXX:1:2104:24749:2394
CAACGAAA
+
FFFFFFFF
@A00769:11:HC3HCDRXX:1:2104:18575:2409
CAACGAAA
+
FFFFFFFF
@A00769:11:HC3HCDRXX:1:2104:28989:2534
CAACGAAA
+
FFFFFFFF
@A00769:11:HC3HCDRXX:1:2104:18982:2581
CAACGAAA
+
FFFFF:FF
@A00769:11:HC3HCDRXX:1:2104:9697:2691
CAACGAAA
+
FFFFFFFF
@A00769:11:HC3HCDRXX:1:2104:24451:2848
CAACGAAA
+
FFFFFFFF
@A00769:11:HC3HCDRXX:1:2104:31684:2879
CAACGAAA
+
FFFFFFFF
@A00769:11:HC3HCDRXX:1:2104:28863:3129
CAACGAAA
+
FFFFF:F,
@A00769:11:HC3HCDRXX:1:2104:25473:3145
CAACGAAA
+
FFFFFFFF
@A00769:11:HC3HCDRXX:1:2104:29677:3161
CAACGAAA
+
FFFFFFFF
@A00769:11:HC3HCDRXX:1:2104:27877:3208
CAACGAAA
+
FFFFFFFF
@A00769:11:HC3HCDRXX:1:2104:5493:3239
CAACGAAA
+
FFFFFFFF
@A00769:11:HC3HCDRXX:1:2104:30472:3286
CAACGAAA
+
FFFFFFFF
@A00769:11:HC3HCDRXX:1:2104:25635:3302
CAACGAAA
+
FFFFFF:F
@A00769:11:HC3HCDRXX:1:2104:17183:3317
CAACGAAA
+
FFFFFFFF
@A00769:11:HC3HCDRXX:1:2104:7509:3349
CAACGAAA
+
FFFFFFFF
@A00769:11:HC3HCDRXX:1:2104:12165:3364
CAACGAAA
+
FFFFFFFF
@A00769:11:HC3HCDRXX:1:2104:32054:3364
CAACGAAA
+
FFFFFFFF
@A00769:11:HC3HCDRXX:1:2104:14045:3396
CAACGAAA
+
FFFFFFFF
@A00769:11:HC3HCDRXX:1:2104:28980:3427
CAACGAAA
+
FFF:,FFF
@A00769:11:HC3HCDRXX:1:2104:28917:3505
CAACGAAA
+
FFFFFFFF
@A00769:11:HC3HCDRXX:1:2104:1931:3521
CAACGAAA
+
FFFFFFFF
@A00769:11:HC3HCDRXX:1:2104:28556:3537
CAACGAAA
+
FFFFFFFF
@A00769:11:HC3HCDRXX:1:2104:29143:3646
CAACGAAA
+
FFFFFFFF
@A00769:11:HC3HCDRXX:1:2104:15465:3818
CAACGAAA
+
FFFFFFFF
@A00769:11:HC3HCDRXX:1:2104:3938:3865
CAACGAAA
+
FFFFF:FF
@A00769:11:HC3HCDRXX:1:2104:1985:3928
CAACGAAA
+
:FFFFFFF
@A00769:11:HC3HCDRXX:1:2104:5041:4022
CAACGAAA
+
FFFFFFFF
@A00769:11:HC3HCDRXX:1:2104:23520:4210
CAACGAAA
+
FFFFFFFF
@A00769:11:HC3HCDRXX:1:2104:31620:4272
CAACGAAA
+
FFFFFFFF
@A00769:11:HC3HCDRXX:1:2104:4978:4319
CAACGAAA
+
FFFFFFFF
@A00769:11:HC3HCDRXX:1:2104:30725:4319
CAACGAAA
+
FFFFFFFF
@A00769:11:HC3HCDRXX:1:2104:18692:4366
CAACGAAA
+
FF:FFFFF
@A00769:11:HC3HCDRXX:1:2104:27100:4429
CAACGAAA
+
FFFFFFFF
@A00769:11:HC3HCDRXX:1:2104:26756:4805
CAACGAAA
+
FFFFFFFF
@A00769:11:HC3HCDRXX:1:2104:30707:4820
CAACGAAA
+
FFFFFFFF
@A00769:11:HC3HCDRXX:1:2104:4951:4836
CAACGAAA
+
FFFFFFFF
@A00769:11:HC3HCDRXX:1:2104:32705:4867
CAACGAAA
+
FFFFFFFF
@A00769:11:HC3HCDRXX:1:2104:22318:4946
CAACGAAA
+
FFFFFFFF
@A00769:11:HC3HCDRXX:1:2104:13901:4993
CAACGAAA
+
FFFFFFFF
@A00769:11:HC3HCDRXX:1:2104:19777:5024
CAACGAAA
+
FFFFFFFF
@A00769:11:HC3HCDRXX:1:2104:4806:5055
CAACGAAA
+
:FFF:FF:
@A00769:11:HC3HCDRXX:1:2104:28058:5055
CAACGAAA
+
FFFFFFFF
@A00769:11:HC3HCDRXX:1:2104:25265:5102
CAACGAAA
+
FFFF:FFF
@A00769:11:HC3HCDRXX:1:2104:30535:5149
CAACGAAA
+
FF:FFF,F
@A00769:11:HC3HCDRXX:1:2104:19370:5196
CAACGAAA
+
FFFFFFFF
@A00769:11:HC3HCDRXX:1:2104:19407:5196
CAACGAAA
+
FFFFFFFF
@A00769:11:HC3HCDRXX:1:2104:15374:5228
CAACGAAA
+
FFFFFFFF
@A00769:11:HC3HCDRXX:1:2104:30671:5321
CAACGAAA
+
FFFFFFFF
@A00769:11:HC3HCDRXX:1:2104:25084:5572
CAACGAAA
+
FFFFFFFF
@A00769:11:HC3HCDRXX:1:2104:15167:5588
CAACGAAA
+
FFFFFFFF
@A00769:11:HC3HCDRXX:1:2104:13982:5666
CAACGAAA
+
FFFFFFFF
@A00769:11:HC3HCDRXX:1:2104:11153:5713
CAACGAAA
+
FFFFFFFF
@A00769:11:HC3HCDRXX:1:2104:27615:5760
CAACGAAA
+
FF::FFFF
@A00769:11:HC3HCDRXX:1:2104:24894:5776
CAACGAAA
+
FFFFFFFF
@A00769:11:HC3HCDRXX:1:2104:6506:5838
CAACGAAA
+
FFFFFFFF
@A00769:11:HC3HCDRXX:1:2104:27588:5838
CAACGAAA
+
FFFFFFFF
@A00769:11:HC3HCDRXX:1:2104:27010:5901
CAACGAAA
+
FFFFFFF:
@A00769:11:HC3HCDRXX:1:2104:26386:5948
CAACGAAA
+
FFFFFFFF
@A00769:11:HC3HCDRXX:1:2104:19443:5979
CAACGAAA
+
FFFFFFFF
@A00769:11:HC3HCDRXX:1:2104:8639:6057
CAACGAAA
+
FFFFFFFF
@A00769:11:HC3HCDRXX:1:2104:15754:6073
CAACGAAA
+
FFFFFFFF
@A00769:11:HC3HCDRXX:1:2104:15835:6089
CAACGAAA
+
FFFFFFFF
@A00769:11:HC3HCDRXX:1:2104:2446:6324
CAACGAAA
+
FF:FFFFF
@A00769:11:HC3HCDRXX:1:2104:27055:6355
CAACGAAA
+
FFFFFFFF
@A00769:11:HC3HCDRXX:1:2104:20916:6402
CAACGAAA
+
FFFFFFFF
@A00769:11:HC3HCDRXX:1:2104:3830:6496
CAACGAAA
+
FFFF,FFF
@A00769:11:HC3HCDRXX:1:2104:2483:6543
CAACGAAA
+
FFFFFFFF
@A00769:11:HC3HCDRXX:1:2104:16025:6574
CAACGAAA
+
FFFFFFFF
@A00769:11:HC3HCDRXX:1:2104:9218:6590
CAACGAAA
+
FFFFFFFF
@A00769:11:HC3HCDRXX:1:2104:19542:6590
CAACGAAA
+
FFFFFFFF
@A00769:11:HC3HCDRXX:1:2104:9290:6621
CAACGAAA
+
FF,FFFFF
@A00769:11:HC3HCDRXX:1:2104:4074:6637
CAACGAAA
+
FFFFFFFF
@A00769:11:HC3HCDRXX:1:2104:15863:6637
CAACGAAA
+
FFFFFFFF
@A00769:11:HC3HCDRXX:1:2104:27236:6668
CAACGAAA
+
FFFFFFFF
@A00769:11:HC3HCDRXX:1:2104:32579:6746
CAACGAAA
+
FFFFFFFF
@A00769:11:HC3HCDRXX:1:2104:7003:6825
CAACGAAA
+
FFFFFFFF
@A00769:11:HC3HCDRXX:1:2104:11198:6918
CAACGAAA
+
:FFFFFFF
@A00769:11:HC3HCDRXX:1:2104:17616:6918
CAACGAAA
+
FFFFFFFF
@A00769:11:HC3HCDRXX:1:2104:23366:6950
CAACGAAA
+
FFFFFFFF
@A00769:11:HC3HCDRXX:1:2104:2799:6965
CAACGAAA
+
FFFFFFFF
@A00769:11:HC3HCDRXX:1:2104:9010:7075
CAACGAAA
+
FFF:FFF,
@A00769:11:HC3HCDRXX:1:2104:14606:7216
CAACGAAA
+
FFFFFFFF
@A00769:11:HC3HCDRXX:1:2104:20952:7247
CAACGAAA
+
FFFF::FF
@A00769:11:HC3HCDRXX:1:2104:26169:7263
CAACGAAA
+
FFFFFFFF
@A00769:11:HC3HCDRXX:1:2104:6949:7294
CAACGAAA
+
FFFFFFFF
@A00769:11:HC3HCDRXX:1:2104:1118:7310
CAACGAAA
+
FFFFFFFF
@A00769:11:HC3HCDRXX:1:2104:22019:7341
CAACGAAA
+
FFFFFFFF
@A00769:11:HC3HCDRXX:1:2104:16369:7357
CAACGAAA
+
FFFFFFFF
@A00769:11:HC3HCDRXX:1:2104:17074:7357
CAACGAAA
+
FFFFFFFF
@A00769:11:HC3HCDRXX:1:2104:11053:7388
CAACGAAA
+
FFFFFFFF
@A00769:11:HC3HCDRXX:1:2104:1633:7482
CAACGAAA
+
FFFFFFFF
@A00769:11:HC3HCDRXX:1:2104:30373:7592
CAACGAAA
+
FFFFFFFF
@A00769:11:HC3HCDRXX:1:2104:6144:7623
CAACGAAA
+
FFFFFFFF
@A00769:11:HC3HCDRXX:1:2104:6280:7670
CAACGAAA
+
FFFFFFFF
@A00769:11:HC3HCDRXX:1:2104:12545:7811
CAACGAAA
+
FFFFFFFF
@A00769:11:HC3HCDRXX:1:2104:8603:7842
CAACGAAA
+
FFFFFF:F
@A00769:11:HC3HCDRXX:1:2104:18991:7889
CAACGAAA
+
FFFFFFFF
@A00769:11:HC3HCDRXX:1:2104:31186:7905
CAACGAAA
+
,FF:FFFF
@A00769:11:HC3HCDRXX:1:2104:12174:8015
CAACGAAA
+
FFFFFFFF
@A00769:11:HC3HCDRXX:1:2104:11659:8061
CAACGAAA
+
FFFFFFFF
@A00769:11:HC3HCDRXX:1:2104:25997:8061
CAACGAAA
+
FFFFFFFF
@A00769:11:HC3HCDRXX:1:2104:8847:8108
CAACGAAA
+
FFFFFFFF
@A00769:11:HC3HCDRXX:1:2104:25174:8265
CAACGAAA
+
FFFFFFFF
@A00769:11:HC3HCDRXX:1:2104:13422:8328
CAACGAAA
+
FFFFFFFF
@A00769:11:HC3HCDRXX:1:2104:31810:8359
CAACGAAA
+
FFFFFFFF
@A00769:11:HC3HCDRXX:1:2104:10746:8453
CAACGAAA
+
FFFFFFFF
@A00769:11:HC3HCDRXX:1:2104:13765:8547
CAACGAAA
+
FFFFFFFF
@A00769:11:HC3HCDRXX:1:2104:22968:8547
CAACGAAA
+
FFFFFFFF
@A00769:11:HC3HCDRXX:1:2104:22453:8563
CAACGAAA
+
FFFFFFFF
@A00769:11:HC3HCDRXX:1:2104:25455:8688
CAACGAAA
+
FFFFFFFF
@A00769:11:HC3HCDRXX:1:2104:9118:8703
CAACGAAA
+
FFFFFFFF
@A00769:11:HC3HCDRXX:1:2104:32199:8782
CAACGAAA
+
FFFFFFFF
@A00769:11:HC3HCDRXX:1:2104:25889:8844
CAACGAAA
+
FFFFFFFF
@A00769:11:HC3HCDRXX:1:2104:6623:8860
CAACGAAA
+
FFFFFFFF
@A00769:11:HC3HCDRXX:1:2104:3504:8907
CAACGAAA
+
FFFFFFFF
@A00769:11:HC3HCDRXX:1:2104:9878:8985
CAACGAAA
+
FFFFFFFF
@A00769:11:HC3HCDRXX:1:2104:21287:9017
CAACGAAA
+
FFFFFFFF
@A00769:11:HC3HCDRXX:1:2104:16586:9048
CAACGAAA
+
FFFFFFFF
@A00769:11:HC3HCDRXX:1:2104:7699:9064
CAACGAAA
+
FFFFFFFF
@A00769:11:HC3HCDRXX:1:2104:17192:9095
CAACGAAA
+
FFFFFFFF
@A00769:11:HC3HCDRXX:1:2104:19732:9111
CAACGAAA
+
FFFFFFFF
@A00769:11:HC3HCDRXX:1:2104:9073:9126
CAACGAAA
+
FFF:FF:F
@A00769:11:HC3HCDRXX:1:2104:14760:9142
CAACGAAA
+
FFFFFFFF
@A00769:11:HC3HCDRXX:1:2104:32127:9251
CAACGAAA
+
FFFFFFFF
@A00769:11:HC3HCDRXX:1:2104:29505:9283
CAACGAAA
+
FFFFFFFF
@A00769:11:HC3HCDRXX:1:2104:30553:9283
CAACGAAA
+
FFFFFFFF
@A00769:11:HC3HCDRXX:1:2104:20130:9298
CAACGAAA
+
FF,FFFFF
@A00769:11:HC3HCDRXX:1:2104:29966:9298
CAACGAAA
+
FFFFFFFF
@A00769:11:HC3HCDRXX:1:2104:22281:9361
CAACGAAA
+
FFFFFFFF
@A00769:11:HC3HCDRXX:1:2104:13322:9439
CAACGAAA
+
FFFFFFFF
@A00769:11:HC3HCDRXX:1:2104:27190:9439
CAACGAAA
+
FFFFFFFF
@A00769:11:HC3HCDRXX:1:2104:23393:9471
CAACGAAA
+
FFFFFFFF
@A00769:11:HC3HCDRXX:1:2104:17698:9502
CAACGAAA
+
FFFFFFFF
@A00769:11:HC3HCDRXX:1:2104:30156:9533
CAACGAAA
+
FFFFFFFF
@A00769:11:HC3HCDRXX:1:2104:17436:9549
CAACGAAA
+
:F,FFFF:
@A00769:11:HC3HCDRXX:1:2104:5095:9596
CAACGAAA
+
FFFFFFFF
@A00769:11:HC3HCDRXX:1:2104:14552:9627
CAACGAAA
+
FFFFFFFF
@A00769:11:HC3HCDRXX:1:2104:14353:9721
CAACGAAA
+
FFFFFFFF
@A00769:11:HC3HCDRXX:1:2104:30228:9721
CAACGAAA
+
FFFFFFFF
@A00769:11:HC3HCDRXX:1:2104:14344:9737
CAACGAAA
+
FFFFFFFF
@A00769:11:HC3HCDRXX:1:2104:31647:9799
CAACGAAA
+
FFFFFFFF
@A00769:11:HC3HCDRXX:1:2104:27362:9862
CAACGAAA
+
FFFFFFFF
@A00769:11:HC3HCDRXX:1:2104:28501:9925
CAACGAAA
+
FFF:FFFF
@A00769:11:HC3HCDRXX:1:2104:22715:9956
CAACGAAA
+
FFFFF:FF
@A00769:11:HC3HCDRXX:1:2104:25907:10003
CAACGAAA
+
FFFFFFFF
@A00769:11:HC3HCDRXX:1:2104:28537:10019
CAACGAAA
+
FFFFFFFF
@A00769:11:HC3HCDRXX:1:2104:18249:10081
CAACGAAA
+
FFFFFFFF
@A00769:11:HC3HCDRXX:1:2104:15546:10128
CAACGAAA
+
FFFFFFFF
@A00769:11:HC3HCDRXX:1:2104:15067:10238
CAACGAAA
+
FFFFFFFF
@A00769:11:HC3HCDRXX:1:2104:29966:10332
CAACGAAA
+
FFFFFFFF
@A00769:11:HC3HCDRXX:1:2104:28402:10347
CAACGAAA
+
FFFFFFFF
@A00769:11:HC3HCDRXX:1:2104:5177:10394
CAACGAAA
+
,FFFFFFF
@A00769:11:HC3HCDRXX:1:2104:30327:10426
CAACGAAA
+
FFFFFFFF
@A00769:11:HC3HCDRXX:1:2104:18014:10488
CAACGAAA
+
FFFFFFFF
@A00769:11:HC3HCDRXX:1:2104:7265:10504
CAACGAAA
+
FFFFFFFF
@A00769:11:HC3HCDRXX:1:2104:7554:10504
CAACGAAA
+
,FF:FFFF
@A00769:11:HC3HCDRXX:1:2104:9109:10598
CAACGAAA
+
FFFFF:FF
@A00769:11:HC3HCDRXX:1:2104:9281:10614
CAACGAAA
+
,F,FFF,F
@A00769:11:HC3HCDRXX:1:2104:10520:10629
CAACGAAA
+
FFFFFFFF
@A00769:11:HC3HCDRXX:1:2104:17951:10755
CAACGAAA
+
FF:FF:FF
@A00769:11:HC3HCDRXX:1:2104:20772:10786
CAACGAAA
+
FFFFFFFF
@A00769:11:HC3HCDRXX:1:2104:29903:10942
CAACGAAA
+
FF::,FFF
@A00769:11:HC3HCDRXX:1:2104:5611:10958
CAACGAAA
+
FFFFFFFF
@A00769:11:HC3HCDRXX:1:2104:6144:11130
CAACGAAA
+
FFFFFFFF
@A00769:11:HC3HCDRXX:1:2104:17047:11162
CAACGAAA
+
FFFFFFFF
@A00769:11:HC3HCDRXX:1:2104:25581:11224
CAACGAAA
+
FFFFFFFF
@A00769:11:HC3HCDRXX:1:2104:8314:11287
CAACGAAA
+
FFFFFFFF
@A00769:11:HC3HCDRXX:1:2104:11758:11490
CAACGAAA
+
FFFFFFFF
@A00769:11:HC3HCDRXX:1:2104:31882:11553
CAACGAAA
+
FFFFFFFF
@A00769:11:HC3HCDRXX:1:2104:22571:11741
CAACGAAA
+
FFFFFFFF
@A00769:11:HC3HCDRXX:1:2104:30870:11772
CAACGAAA
+
FFFFFFFF
@A00769:11:HC3HCDRXX:1:2104:2365:11851
CAACGAAA
+
FFFFFFFF
@A00769:11:HC3HCDRXX:1:2104:21169:12007
CAACGAAA
+
FFFFFFFF
@A00769:11:HC3HCDRXX:1:2104:20636:12054
CAACGAAA
+
FFFFFFFF
@A00769:11:HC3HCDRXX:1:2104:13087:12070
CAACGAAA
+
FFFFFFFF
@A00769:11:HC3HCDRXX:1:2104:26585:12179
CAACGAAA
+
FFFFFFFF
@A00769:11:HC3HCDRXX:1:2104:19831:12195
CAACGAAA
+
FF:,F:FF
@A00769:11:HC3HCDRXX:1:2104:19949:12211
CAACGAAA
+
FFFFFFFF
@A00769:11:HC3HCDRXX:1:2104:9824:12273
CAACGAAA
+
FFFFFFFF
@A00769:11:HC3HCDRXX:1:2104:29125:12320
CAACGAAA
+
FFFFFFFF
@A00769:11:HC3HCDRXX:1:2104:22742:12383
CAACGAAA
+
FFFFFFFF
@A00769:11:HC3HCDRXX:1:2104:30526:12399
CAACGAAA
+
FFF:FFFF
@A00769:11:HC3HCDRXX:1:2104:29848:12446
CAACGAAA
+
FF::,FFF
@A00769:11:HC3HCDRXX:1:2104:19379:12571
CAACGAAA
+
FFFFFFFF
@A00769:11:HC3HCDRXX:1:2104:29993:12633
CAACGAAA
+
FFFFFFFF
@A00769:11:HC3HCDRXX:1:2104:25364:12821
CAACGAAA
+
:FFFFFFF
@A00769:11:HC3HCDRXX:1:2104:17906:12837
CAACGAAA
+
FFFFFFFF
@A00769:11:HC3HCDRXX:1:2104:10484:12884
CAACGAAA
+
FFFFFFFF
@A00769:11:HC3HCDRXX:1:2104:27751:13135
CAACGAAA
+
FFFFFFFF
@A00769:11:HC3HCDRXX:1:2104:6027:13150
CAACGAAA
+
FFFFFFFF
@A00769:11:HC3HCDRXX:1:2104:32687:13166
CAACGAAA
+
FFFFFFFF
@A00769:11:HC3HCDRXX:1:2104:23674:13182
CAACGAAA
+
:FF,FFFF
@A00769:11:HC3HCDRXX:1:2104:31467:13369
CAACGAAA
+
FFFFFFFF
@A00769:11:HC3HCDRXX:1:2104:30671:13463
CAACGAAA
+
FFFFFFFF
@A00769:11:HC3HCDRXX:1:2104:9254:13636
CAACGAAA
+
FFFFFFFF
@A00769:11:HC3HCDRXX:1:2104:23773:13730
CAACGAAA
+
FFFFFFFF
@A00769:11:HC3HCDRXX:1:2104:9281:13870
CAACGAAA
+
FFFFFFFF
@A00769:11:HC3HCDRXX:1:2104:2130:13949
CAACGAAA
+
FFFFFFFF
@A00769:11:HC3HCDRXX:1:2104:8151:13949
CAACGAAA
+
FFFFFF:F
@A00769:11:HC3HCDRXX:1:2104:6352:13964
CAACGAAA
+
FFFFFFFF
@A00769:11:HC3HCDRXX:1:2104:4571:14105
CAACGAAA
+
FFFFFFFF
@A00769:11:HC3HCDRXX:1:2104:25807:14340
CAACGAAA
+
FFFFFFFF
@A00769:11:HC3HCDRXX:1:2104:30653:14372
CAACGAAA
+
FFFFFFFF
@A00769:11:HC3HCDRXX:1:2104:9272:14544
CAACGAAA
+
:FFFFFFF
@A00769:11:HC3HCDRXX:1:2104:31819:14606
CAACGAAA
+
FFFFFFFF
@A00769:11:HC3HCDRXX:1:2104:25147:14638
CAACGAAA
+
F:F:FFFF
@A00769:11:HC3HCDRXX:1:2104:13286:14669
CAACGAAA
+
FFFFFFFF
@A00769:11:HC3HCDRXX:1:2104:30237:14747
CAACGAAA
+
FFFFFFFF
@A00769:11:HC3HCDRXX:1:2104:29414:14794
CAACGAAA
+
FFFFFFFF
@A00769:11:HC3HCDRXX:1:2104:17400:14904
CAACGAAA
+
:FFFFFFF
@A00769:11:HC3HCDRXX:1:2104:30526:14967
CAACGAAA
+
FFFFFFFF
@A00769:11:HC3HCDRXX:1:2104:30978:14998
CAACGAAA
+
FFFFFFFF
@A00769:11:HC3HCDRXX:1:2104:20039:15060
CAACGAAA
+
FFFFFFFF
@A00769:11:HC3HCDRXX:1:2104:11062:15107
CAACGAAA
+
FFFFFFFF
@A00769:11:HC3HCDRXX:1:2104:32009:15123
CAACGAAA
+
FFFFFFFF
@A00769:11:HC3HCDRXX:1:2104:32786:15217
CAACGAAA
+
FFFFFFFF
@A00769:11:HC3HCDRXX:1:2104:31882:15248
CAACGAAA
+
FFFFFFFF
@A00769:11:HC3HCDRXX:1:2104:27299:15295
CAACGAAA
+
FFFF,FFF
@A00769:11:HC3HCDRXX:1:2104:15881:15562
CAACGAAA
+
FFFFFFFF
@A00769:11:HC3HCDRXX:1:2104:28167:15577
CAACGAAA
+
FFFFFF:F
@A00769:11:HC3HCDRXX:1:2104:26313:15624
CAACGAAA
+
FFFFFFFF
@A00769:11:HC3HCDRXX:1:2104:9751:15655
CAACGAAA
+
F:FFFFFF
@A00769:11:HC3HCDRXX:1:2104:8214:15749
CAACGAAA
+
FFFFFFFF
@A00769:11:HC3HCDRXX:1:2104:11442:15796
CAACGAAA
+
FFFFFFFF
@A00769:11:HC3HCDRXX:1:2104:1723:15812
CAACGAAA
+
FFFF:F:F
@A00769:11:HC3HCDRXX:1:2104:3070:15890
CAACGAAA
+
FFFFFFFF
@A00769:11:HC3HCDRXX:1:2104:18710:15890
CAACGAAA
+
FFFFFFFF
@A00769:11:HC3HCDRXX:1:2104:31530:15890
CAACGAAA
+
FFFFFFFF
@A00769:11:HC3HCDRXX:1:2104:15619:15922
CAACGAAA
+
FFFFFFFF
@A00769:11:HC3HCDRXX:1:2104:9444:15969
CAACGAAA
+
FFFFFFFF
@A00769:11:HC3HCDRXX:1:2104:14398:16000
CAACGAAA
+
F:FFFFF:
@A00769:11:HC3HCDRXX:1:2104:9860:16094
CAACGAAA
+
FFFFFFFF
@A00769:11:HC3HCDRXX:1:2104:6587:16157
CAACGAAA
+
FFFFFFFF
@A00769:11:HC3HCDRXX:1:2104:1452:16188
CAACGAAA
+
FFFF,FFF
@A00769:11:HC3HCDRXX:1:2104:8956:16250
CAACGAAA
+
FFFFFFFF
@A00769:11:HC3HCDRXX:1:2104:4652:16313
CAACGAAA
+
FFFFFFFF
@A00769:11:HC3HCDRXX:1:2104:5005:16360
CAACGAAA
+
FFFFFFFF
@A00769:11:HC3HCDRXX:1:2104:19533:16376
CAACGAAA
+
FF,FFFFF
@A00769:11:HC3HCDRXX:1:2104:13765:16438
CAACGAAA
+
FFFFFFFF
@A00769:11:HC3HCDRXX:1:2104:19488:16454
CAACGAAA
+
FFFFFFFF
@A00769:11:HC3HCDRXX:1:2104:23628:16454
CAACGAAA
+
FFFFFFFF
@A00769:11:HC3HCDRXX:1:2104:1850:16470
CAACGAAA
+
FFFFFFFF
@A00769:11:HC3HCDRXX:1:2104:3405:16501
CAACGAAA
+
FFFFFFFF
@A00769:11:HC3HCDRXX:1:2104:30626:16548
CAACGAAA
+
FFFFFFFF
@A00769:11:HC3HCDRXX:1:2104:3206:16595
CAACGAAA
+
FFFFFFFF
@A00769:11:HC3HCDRXX:1:2104:4960:16595
CAACGAAA
+
FFFFFFFF
@A00769:11:HC3HCDRXX:1:2104:19669:16642
CAACGAAA
+
FFFFFFFF
@A00769:11:HC3HCDRXX:1:2104:4526:16908
CAACGAAA
+
FFFFFFFF
@A00769:11:HC3HCDRXX:1:2104:23005:16908
CAACGAAA
+
FFFFFF,F
@A00769:11:HC3HCDRXX:1:2104:5222:16924
CAACGAAA
+
FFFFFFFF
@A00769:11:HC3HCDRXX:1:2104:15835:16986
CAACGAAA
+
FFFFFFFF
@A00769:11:HC3HCDRXX:1:2104:27163:17096
CAACGAAA
+
FFFFFFFF
@A00769:11:HC3HCDRXX:1:2104:13440:17159
CAACGAAA
+
FFFFFFFF
@A00769:11:HC3HCDRXX:1:2104:17969:17268
CAACGAAA
+
FFFFFFFF
@A00769:11:HC3HCDRXX:1:2104:32136:17378
CAACGAAA
+
FFFFFFFF
@A00769:11:HC3HCDRXX:1:2104:20473:17472
CAACGAAA
+
FFFFFFFF
@A00769:11:HC3HCDRXX:1:2104:6560:17487
CAACGAAA
+
FFFFFFFF
@A00769:11:HC3HCDRXX:1:2104:6424:17503
CAACGAAA
+
FFFFFFFF
@A00769:11:HC3HCDRXX:1:2104:29351:17503
CAACGAAA
+
FFFFFFFF
@A00769:11:HC3HCDRXX:1:2104:18918:17597
CAACGAAA
+
F,FFFFF:
@A00769:11:HC3HCDRXX:1:2104:28194:17691
CAACGAAA
+
FFFFFFFF
@A00769:11:HC3HCDRXX:1:2104:31973:17691
CAACGAAA
+
FFFFFFFF
@A00769:11:HC3HCDRXX:1:2104:5710:17707
CAACGAAA
+
FFFFFFFF
@A00769:11:HC3HCDRXX:1:2104:8124:17722
CAACGAAA
+
FFFFFFFF
@A00769:11:HC3HCDRXX:1:2104:16477:17722
CAACGAAA
+
FFFFFFFF
@A00769:11:HC3HCDRXX:1:2104:11641:17738
CAACGAAA
+
FFFFFFFF
@A00769:11:HC3HCDRXX:1:2104:17300:17895
CAACGAAA
+
FFFFFFFF
@A00769:11:HC3HCDRXX:1:2104:20726:17973
CAACGAAA
+
FFFFFFFF
@A00769:11:HC3HCDRXX:1:2104:22806:17973
CAACGAAA
+
FFFFFFFF
@A00769:11:HC3HCDRXX:1:2104:8332:17989
CAACGAAA
+
FFFFFFFF
@A00769:11:HC3HCDRXX:1:2104:9588:18004
CAACGAAA
+
FFFF:FFF
@A00769:11:HC3HCDRXX:1:2104:14027:18051
CAACGAAA
+
FFFFFFFF
@A00769:11:HC3HCDRXX:1:2104:21784:18114
CAACGAAA
+
FFF:FFFF
@A00769:11:HC3HCDRXX:1:2104:17761:18161
CAACGAAA
+
FFFFFFFF
@A00769:11:HC3HCDRXX:1:2104:14353:18176
CAACGAAA
+
FFFFFFFF
@A00769:11:HC3HCDRXX:1:2104:28772:18255
CAACGAAA
+
FFFFFF:F
@A00769:11:HC3HCDRXX:1:2104:7563:18317
CAACGAAA
+
FFFFFFFF
@A00769:11:HC3HCDRXX:1:2104:13566:18349
CAACGAAA
+
FFFFFFFF
@A00769:11:HC3HCDRXX:1:2104:20030:18396
CAACGAAA
+
FFFFFFFF
@A00769:11:HC3HCDRXX:1:2104:3712:18599
CAACGAAA
+
FFFFFFFF
@A00769:11:HC3HCDRXX:1:2104:24415:18630
CAACGAAA
+
FFFFFFFF
@A00769:11:HC3HCDRXX:1:2104:4517:18677
CAACGAAA
+
FFFFFFFF
@A00769:11:HC3HCDRXX:1:2104:15194:18724
CAACGAAA
+
FFFFFFFF
@A00769:11:HC3HCDRXX:1:2104:18873:18740
CAACGAAA
+
FFFF:FFF
@A00769:11:HC3HCDRXX:1:2104:3242:18818
CAACGAAA
+
FFFFFFFF
@A00769:11:HC3HCDRXX:1:2104:15139:18881
CAACGAAA
+
FFFFFFFF
@A00769:11:HC3HCDRXX:1:2104:2727:18897
CAACGAAA
+
FFFFFFFF
@A00769:11:HC3HCDRXX:1:2104:1470:18944
CAACGAAA
+
FFFFFFFF
@A00769:11:HC3HCDRXX:1:2104:18340:18944
CAACGAAA
+
FFFFFFFF
@A00769:11:HC3HCDRXX:1:2104:18430:19006
CAACGAAA
+
FF:FFFFF
@A00769:11:HC3HCDRXX:1:2104:13810:19053
CAACGAAA
+
FFFFFFFF
@A00769:11:HC3HCDRXX:1:2104:19678:19132
CAACGAAA
+
FFFFFFF:
@A00769:11:HC3HCDRXX:1:2104:7726:19288
CAACGAAA
+
FFFF,FFF
@A00769:11:HC3HCDRXX:1:2104:26829:19304
CAACGAAA
+
FFFFFFFF
@A00769:11:HC3HCDRXX:1:2104:23637:19319
CAACGAAA
+
FFFFFFFF
@A00769:11:HC3HCDRXX:1:2104:8829:19382
CAACGAAA
+
FFFFFFFF
@A00769:11:HC3HCDRXX:1:2104:13648:19398
CAACGAAA
+
FFFFFFFF
@A00769:11:HC3HCDRXX:1:2104:6542:19429
CAACGAAA
+
FFFFFFFF
@A00769:11:HC3HCDRXX:1:2104:18792:19445
CAACGAAA
+
FFFFFFFF
@A00769:11:HC3HCDRXX:1:2104:14516:19492
CAACGAAA
+
FFFFFFFF
@A00769:11:HC3HCDRXX:1:2104:10728:19507
CAACGAAA
+
FFFFFFFF
@A00769:11:HC3HCDRXX:1:2104:11858:19523
CAACGAAA
+
FFFFFFFF
@A00769:11:HC3HCDRXX:1:2104:4499:19648
CAACGAAA
+
FFFFFFFF
@A00769:11:HC3HCDRXX:1:2104:6867:19680
CAACGAAA
+
,FFFFFFF
@A00769:11:HC3HCDRXX:1:2104:17508:19727
CAACGAAA
+
FFFFFFFF
@A00769:11:HC3HCDRXX:1:2104:26711:19727
CAACGAAA
+
FFFFFFFF
@A00769:11:HC3HCDRXX:1:2104:29134:19727
CAACGAAA
+
FFFFFFF:
@A00769:11:HC3HCDRXX:1:2104:6587:19758
CAACGAAA
+
,F,FFFFF
@A00769:11:HC3HCDRXX:1:2104:2989:19789
CAACGAAA
+
FFFF:FFF
@A00769:11:HC3HCDRXX:1:2104:8440:19805
CAACGAAA
+
FFFFFFFF
@A00769:11:HC3HCDRXX:1:2104:25346:19836
CAACGAAA
+
FFFFFFFF
@A00769:11:HC3HCDRXX:1:2104:22643:19852
CAACGAAA
+
FFFFFFFF
@A00769:11:HC3HCDRXX:1:2104:32660:19852
CAACGAAA
+
FFFFFFFF
@A00769:11:HC3HCDRXX:1:2104:10601:19946
CAACGAAA
+
FFFFFFFF
@A00769:11:HC3HCDRXX:1:2104:8395:19977
CAACGAAA
+
FFFFFFFF
@A00769:11:HC3HCDRXX:1:2104:32615:20118
CAACGAAA
+
FFFFFFFF
@A00769:11:HC3HCDRXX:1:2104:12192:20290
CAACGAAA
+
FFFFFFFF
@A00769:11:HC3HCDRXX:1:2104:1127:20353
CAACGAAA
+
FFFF:F:F
@A00769:11:HC3HCDRXX:1:2104:17924:20353
CAACGAAA
+
FFFFFFFF
@A00769:11:HC3HCDRXX:1:2104:26323:20369
CAACGAAA
+
FFFFFFFF
@A00769:11:HC3HCDRXX:1:2104:6569:20384
CAACGAAA
+
FFFFFFFF
@A00769:11:HC3HCDRXX:1:2104:29333:20415
CAACGAAA
+
FFFFFFF:
@A00769:11:HC3HCDRXX:1:2104:13304:20462
CAACGAAA
+
FFFFFFFF
@A00769:11:HC3HCDRXX:1:2104:14380:20478
CAACGAAA
+
FFFFFFFF
@A00769:11:HC3HCDRXX:1:2104:25183:20494
CAACGAAA
+
FFFFFFFF
@A00769:11:HC3HCDRXX:1:2104:32714:20666
CAACGAAA
+
FFFFFFFF
@A00769:11:HC3HCDRXX:1:2104:12970:20760
CAACGAAA
+
FFFFFFFF
@A00769:11:HC3HCDRXX:1:2104:10637:20823
CAACGAAA
+
FFFFFFFF
@A00769:11:HC3HCDRXX:1:2104:9173:20948
CAACGAAA
+
FFFFFFFF
@A00769:11:HC3HCDRXX:1:2104:2031:20979
CAACGAAA
+
FFFFF:FF
@A00769:11:HC3HCDRXX:1:2104:22218:20995
CAACGAAA
+
FFFFFFFF
@A00769:11:HC3HCDRXX:1:2104:14154:21026
CAACGAAA
+
FFFFFFFF
@A00769:11:HC3HCDRXX:1:2104:1949:21151
CAACGAAA
+
FFFFFFFF
@A00769:11:HC3HCDRXX:1:2104:23529:21167
CAACGAAA
+
FFFFFFFF
@A00769:11:HC3HCDRXX:1:2104:26467:21214
CAACGAAA
+
FFFFFFFF
@A00769:11:HC3HCDRXX:1:2104:28754:21230
CAACGAAA
+
FFFFFF:F
@A00769:11:HC3HCDRXX:1:2104:2121:21261
CAACGAAA
+
FFFFFFFF
@A00769:11:HC3HCDRXX:1:2104:20455:21292
CAACGAAA
+
FFFFFFFF
@A00769:11:HC3HCDRXX:1:2104:28718:21355
CAACGAAA
+
FFFFFFFF
@A00769:11:HC3HCDRXX:1:2104:7934:21402
CAACGAAA
+
FFFFFFFF
@A00769:11:HC3HCDRXX:1:2104:13865:21465
CAACGAAA
+
FFFFFFFF
@A00769:11:HC3HCDRXX:1:2104:6922:21527
CAACGAAA
+
FFFFFFFF
@A00769:11:HC3HCDRXX:1:2104:20076:21574
CAACGAAA
+
FFFFFFFF
@A00769:11:HC3HCDRXX:1:2104:22697:21574
CAACGAAA
+
:FF,:FFF
@A00769:11:HC3HCDRXX:1:2104:2998:21652
CAACGAAA
+
FFFFFFFF
@A00769:11:HC3HCDRXX:1:2104:2989:21668
CAACGAAA
+
FFFFFFFF
@A00769:11:HC3HCDRXX:1:2104:17644:21809
CAACGAAA
+
FFFFFFFF
@A00769:11:HC3HCDRXX:1:2104:13304:21903
CAACGAAA
+
FFFFFFFF
@A00769:11:HC3HCDRXX:1:2104:8612:22013
CAACGAAA
+
FFFFFFFF
@A00769:11:HC3HCDRXX:1:2104:19506:22373
CAACGAAA
+
FFFFFFFF
@A00769:11:HC3HCDRXX:1:2104:1316:22467
CAACGAAA
+
FFFFFFFF
@A00769:11:HC3HCDRXX:1:2104:23457:22482
CAACGAAA
+
FFFFFFFF
@A00769:11:HC3HCDRXX:1:2104:15103:22545
CAACGAAA
+
FFFFFFFF
@A00769:11:HC3HCDRXX:1:2104:19099:22639
CAACGAAA
+
FFFFFFFF
@A00769:11:HC3HCDRXX:1:2104:5213:22701
CAACGAAA
+
FFFFFFFF
@A00769:11:HC3HCDRXX:1:2104:25898:22701
CAACGAAA
+
FFFFFFFF
@A00769:11:HC3HCDRXX:1:2104:14516:22811
CAACGAAA
+
FFFFFFFF
@A00769:11:HC3HCDRXX:1:2104:31873:22811
CAACGAAA
+
FFFFFFFF
@A00769:11:HC3HCDRXX:1:2104:1922:22827
CAACGAAA
+
FFFFFFFF
@A00769:11:HC3HCDRXX:1:2104:1461:23030
CAACGAAA
+
FFFFFFFF
@A00769:11:HC3HCDRXX:1:2104:18005:23030
CAACGAAA
+
FFFFFFFF
@A00769:11:HC3HCDRXX:1:2104:25048:23077
CAACGAAA
+
FFFFFFFF
@A00769:11:HC3HCDRXX:1:2104:27480:23093
CAACGAAA
+
FFFFFFFF
@A00769:11:HC3HCDRXX:1:2104:4589:23156
CAACGAAA
+
FFFFFFFF
@A00769:11:HC3HCDRXX:1:2104:26214:23156
CAACGAAA
+
FFFFFFFF
@A00769:11:HC3HCDRXX:1:2104:18954:23265
CAACGAAA
+
FFFFFFFF
@A00769:11:HC3HCDRXX:1:2104:29749:23328
CAACGAAA
+
FFFFFFFF
@A00769:11:HC3HCDRXX:1:2104:18340:23453
CAACGAAA
+
FFFFFFFF
@A00769:11:HC3HCDRXX:1:2104:31123:23453
CAACGAAA
+
FFFFFFFF
@A00769:11:HC3HCDRXX:1:2104:3233:23469
CAACGAAA
+
FFFFFFFF
@A00769:11:HC3HCDRXX:1:2104:1741:23547
CAACGAAA
+
FFFFFFFF
@A00769:11:HC3HCDRXX:1:2104:21685:23610
CAACGAAA
+
FFFFFFFF
@A00769:11:HC3HCDRXX:1:2104:1651:23735
CAACGAAA
+
FFFFFFFF
@A00769:11:HC3HCDRXX:1:2104:31684:23923
CAACGAAA
+
,FF,::F,
@A00769:11:HC3HCDRXX:1:2104:32262:24048
CAACGAAA
+
FFFFFFFF
@A00769:11:HC3HCDRXX:1:2104:32823:24048
CAACGAAA
+
FFFFFFFF
@A00769:11:HC3HCDRXX:1:2104:20889:24079
CAACGAAA
+
FFFFFFFF
@A00769:11:HC3HCDRXX:1:2104:2971:24142
CAACGAAA
+
FFFFFFFF
@A00769:11:HC3HCDRXX:1:2104:18991:24142
CAACGAAA
+
FFFFFFFF
@A00769:11:HC3HCDRXX:1:2104:21649:24361
CAACGAAA
+
FFF:FFFF
@A00769:11:HC3HCDRXX:1:2104:1280:24408
CAACGAAA
+
FFFFFFFF
@A00769:11:HC3HCDRXX:1:2104:7066:24439
CAACGAAA
+
FFFFFFFF
@A00769:11:HC3HCDRXX:1:2104:5665:24737
CAACGAAA
+
FFFFFFFF
@A00769:11:HC3HCDRXX:1:2104:6325:24909
CAACGAAA
+
FFFFFF:F
@A00769:11:HC3HCDRXX:1:2104:22860:24925
CAACGAAA
+
FFFFFFFF
@A00769:11:HC3HCDRXX:1:2104:1452:25050
CAACGAAA
+
,FFFFFFF
@A00769:11:HC3HCDRXX:1:2104:20980:25050
CAACGAAA
+
FFFFFFFF
@A00769:11:HC3HCDRXX:1:2104:5791:25175
CAACGAAA
+
FF:FFFFF
@A00769:11:HC3HCDRXX:1:2104:1787:25222
CAACGAAA
+
FFFFFFFF
@A00769:11:HC3HCDRXX:1:2104:12726:25254
CAACGAAA
+
FFFFFFFF
@A00769:11:HC3HCDRXX:1:2104:14913:25254
CAACGAAA
+
FFFFFFFF
@A00769:11:HC3HCDRXX:1:2104:20735:25285
CAACGAAA
+
FFFFFFFF
@A00769:11:HC3HCDRXX:1:2104:22987:25300
CAACGAAA
+
FFFFFFFF
@A00769:11:HC3HCDRXX:1:2104:26467:25379
CAACGAAA
+
FFFFFFFF
@A00769:11:HC3HCDRXX:1:2104:23421:25394
CAACGAAA
+
FFFFFFFF
@A00769:11:HC3HCDRXX:1:2104:32714:25394
CAACGAAA
+
FFFFFFFF
@A00769:11:HC3HCDRXX:1:2104:6008:25457
CAACGAAA
+
FFFFFFFF
@A00769:11:HC3HCDRXX:1:2104:22272:25473
CAACGAAA
+
FFFFFFFF
@A00769:11:HC3HCDRXX:1:2104:28248:25520
CAACGAAA
+
FFFFFFFF
@A00769:11:HC3HCDRXX:1:2104:9616:25567
CAACGAAA
+
FFFFFFFF
@A00769:11:HC3HCDRXX:1:2104:9643:25582
CAACGAAA
+
FFFFFFFF
@A00769:11:HC3HCDRXX:1:2104:9869:25598
CAACGAAA
+
F:FFFFFF
@A00769:11:HC3HCDRXX:1:2104:2293:25755
CAACGAAA
+
FFFFFFFF
@A00769:11:HC3HCDRXX:1:2104:3812:25848
CAACGAAA
+
FFFFFFFF
@A00769:11:HC3HCDRXX:1:2104:11840:25942
CAACGAAA
+
FFFFFFFF
@A00769:11:HC3HCDRXX:1:2104:12002:26005
CAACGAAA
+
FFFFFFFF
@A00769:11:HC3HCDRXX:1:2104:12020:26005
CAACGAAA
+
FFFFFFFF
@A00769:11:HC3HCDRXX:1:2104:4435:26021
CAACGAAA
+
FFF,FFFF
@A00769:11:HC3HCDRXX:1:2104:14109:26021
CAACGAAA
+
FFFFFFFF
@A00769:11:HC3HCDRXX:1:2104:25654:26162
CAACGAAA
+
FFFFFFFF
@A00769:11:HC3HCDRXX:1:2104:12518:26209
CAACGAAA
+
F:FF::FF
@A00769:11:HC3HCDRXX:1:2104:19859:26271
CAACGAAA
+
FFFFFFFF
@A00769:11:HC3HCDRXX:1:2104:22073:26318
CAACGAAA
+
FFFFFFFF
@A00769:11:HC3HCDRXX:1:2104:8377:26365
CAACGAAA
+
FFFFFFFF
@A00769:11:HC3HCDRXX:1:2104:17381:26365
CAACGAAA
+
FFFFFFFF
@A00769:11:HC3HCDRXX:1:2104:18295:26381
CAACGAAA
+
FFFFFFFF
@A00769:11:HC3HCDRXX:1:2104:16957:26569
CAACGAAA
+
FFFFFFFF
@A00769:11:HC3HCDRXX:1:2104:7139:26819
CAACGAAA
+
FFFFFFFF
@A00769:11:HC3HCDRXX:1:2104:27814:26991
CAACGAAA
+
FFFFFFFF
@A00769:11:HC3HCDRXX:1:2104:8603:27007
CAACGAAA
+
FFFFFFFF
@A00769:11:HC3HCDRXX:1:2104:24912:27070
CAACGAAA
+
FFFFFFFF
@A00769:11:HC3HCDRXX:1:2104:32253:27164
CAACGAAA
+
FFFFFFFF
@A00769:11:HC3HCDRXX:1:2104:29125:27289
CAACGAAA
+
FFFFFFFF
@A00769:11:HC3HCDRXX:1:2104:6551:27305
CAACGAAA
+
FFFFFFFF
@A00769:11:HC3HCDRXX:1:2104:7961:27305
CAACGAAA
+
FFFFFFFF
@A00769:11:HC3HCDRXX:1:2104:7482:27320
CAACGAAA
+
FFFFFFFF
@A00769:11:HC3HCDRXX:1:2104:17535:27320
CAACGAAA
+
FFFFFFFF
@A00769:11:HC3HCDRXX:1:2104:6479:27336
CAACGAAA
+
FF:FFFFF
@A00769:11:HC3HCDRXX:1:2104:5746:27352
CAACGAAA
+
FFFFFFFF
@A00769:11:HC3HCDRXX:1:2104:12346:27445
CAACGAAA
+
FFFFFFFF
@A00769:11:HC3HCDRXX:1:2104:10719:27477
CAACGAAA
+
FFFFFFFF
@A00769:11:HC3HCDRXX:1:2104:21974:27492
CAACGAAA
+
FFF,FFF,
@A00769:11:HC3HCDRXX:1:2104:16161:27602
CAACGAAA
+
FFFFFFFF
@A00769:11:HC3HCDRXX:1:2104:23755:27602
CAACGAAA
+
FFFFFFFF
@A00769:11:HC3HCDRXX:1:2104:12355:27618
CAACGAAA
+
FFFFFFFF
@A00769:11:HC3HCDRXX:1:2104:10447:27633
CAACGAAA
+
FFFFFFFF
@A00769:11:HC3HCDRXX:1:2104:18548:27665
CAACGAAA
+
FFFFFFFF
@A00769:11:HC3HCDRXX:1:2104:16107:27759
CAACGAAA
+
FFFFFFFF
@A00769:11:HC3HCDRXX:1:2104:26838:27774
CAACGAAA
+
FFFFFFFF
@A00769:11:HC3HCDRXX:1:2104:1967:27853
CAACGAAA
+
FFFFFFFF
@A00769:11:HC3HCDRXX:1:2104:14714:28103
CAACGAAA
+
FFFFFFFF
@A00769:11:HC3HCDRXX:1:2104:20609:28166
CAACGAAA
+
FFF:FFFF
@A00769:11:HC3HCDRXX:1:2104:20582:28275
CAACGAAA
+
FFFFFFFF
@A00769:11:HC3HCDRXX:1:2104:30282:28385
CAACGAAA
+
FFFFFFFF
@A00769:11:HC3HCDRXX:1:2104:23791:28416
CAACGAAA
+
FFFFFFFF
@A00769:11:HC3HCDRXX:1:2104:21694:28541
CAACGAAA
+
FFFFFFFF
@A00769:11:HC3HCDRXX:1:2104:27407:28698
CAACGAAA
+
FFFFF:FF
@A00769:11:HC3HCDRXX:1:2104:24551:28729
CAACGAAA
+
FFFFFFFF
@A00769:11:HC3HCDRXX:1:2104:18168:28855
CAACGAAA
+
FFFFFFFF
@A00769:11:HC3HCDRXX:1:2104:6750:29027
CAACGAAA
+
FFFFFFFF
@A00769:11:HC3HCDRXX:1:2104:18638:29074
CAACGAAA
+
FFFFFFFF
@A00769:11:HC3HCDRXX:1:2104:12943:29105
CAACGAAA
+
FFF,FFF:
@A00769:11:HC3HCDRXX:1:2104:15745:29105
CAACGAAA
+
FFFFFFFF
@A00769:11:HC3HCDRXX:1:2104:17427:29168
CAACGAAA
+
FFF,FFFF
@A00769:11:HC3HCDRXX:1:2104:7717:29356
CAACGAAA
+
FFFFFFFF
@A00769:11:HC3HCDRXX:1:2104:15040:29387
CAACGAAA
+
FFFFFFFF
@A00769:11:HC3HCDRXX:1:2104:10484:29450
CAACGAAA
+
FFF,FFF:
@A00769:11:HC3HCDRXX:1:2104:8730:29481
CAACGAAA
+
FFFFFFFF
@A00769:11:HC3HCDRXX:1:2104:20030:29481
CAACGAAA
+
FFFFFFFF
@A00769:11:HC3HCDRXX:1:2104:16532:29496
CAACGAAA
+
FF,F,FFF
@A00769:11:HC3HCDRXX:1:2104:25961:29794
CAACGAAA
+
FFFFFFFF
@A00769:11:HC3HCDRXX:1:2104:20184:29810
CAACGAAA
+
FFFFFFFF
@A00769:11:HC3HCDRXX:1:2104:16685:29857
CAACGAAA
+
FFFFFFFF
@A00769:11:HC3HCDRXX:1:2104:13422:29872
CAACGAAA
+
FFFFFFFF
@A00769:11:HC3HCDRXX:1:2104:18412:29872
CAACGAAA
+
FFFFFFFF
@A00769:11:HC3HCDRXX:1:2104:32334:29872
CAACGAAA
+
FFFFFFFF
@A00769:11:HC3HCDRXX:1:2104:24587:29951
CAACGAAA
+
FFFFFFFF
@A00769:11:HC3HCDRXX:1:2104:24876:30013
CAACGAAA
+
FFF,FFFF
@A00769:11:HC3HCDRXX:1:2104:24903:30060
CAACGAAA
+
FFFFFFFF
@A00769:11:HC3HCDRXX:1:2104:14190:30076
CAACGAAA
+
FFFFFFFF
@A00769:11:HC3HCDRXX:1:2104:7265:30107
CAACGAAA
+
FFFFFFFF
@A00769:11:HC3HCDRXX:1:2104:16468:30264
CAACGAAA
+
FFFFFFFF
@A00769:11:HC3HCDRXX:1:2104:32705:30295
CAACGAAA
+
FFFFFFFF
@A00769:11:HC3HCDRXX:1:2104:21703:30373
CAACGAAA
+
,FF,FF:F
@A00769:11:HC3HCDRXX:1:2104:3360:30389
CAACGAAA
+
FFFFFFFF
@A00769:11:HC3HCDRXX:1:2104:1533:30639
CAACGAAA
+
FFFFF:FF
@A00769:11:HC3HCDRXX:1:2104:20311:30686
CAACGAAA
+
FFF,FFFF
@A00769:11:HC3HCDRXX:1:2104:8314:30702
CAACGAAA
+
FFFFFFFF
@A00769:11:HC3HCDRXX:1:2104:20383:30718
CAACGAAA
+
FFFFFFFF
@A00769:11:HC3HCDRXX:1:2104:1353:30765
CAACGAAA
+
FFFFFFFF
@A00769:11:HC3HCDRXX:1:2104:2239:30765
CAACGAAA
+
FFFF::FF
@A00769:11:HC3HCDRXX:1:2104:32524:30827
CAACGAAA
+
FFFFFFFF
@A00769:11:HC3HCDRXX:1:2104:14244:30859
CAACGAAA
+
FFFFFFFF
@A00769:11:HC3HCDRXX:1:2104:4707:30874
CAACGAAA
+
FFFFFFFF
@A00769:11:HC3HCDRXX:1:2104:7943:30874
CAACGAAA
+
FFFFFFFF
@A00769:11:HC3HCDRXX:1:2104:3115:30937
CAACGAAA
+
FFFFFFFF
@A00769:11:HC3HCDRXX:1:2104:7572:30984
CAACGAAA
+
FFFFFFFF
@A00769:11:HC3HCDRXX:1:2104:1796:31093
CAACGAAA
+
FFFFFFFF
@A00769:11:HC3HCDRXX:1:2104:32714:31093
CAACGAAA
+
FFFFFFFF
@A00769:11:HC3HCDRXX:1:2104:14226:31109
CAACGAAA
+
FFFFFFFF
@A00769:11:HC3HCDRXX:1:2104:31250:31250
CAACGAAA
+
FFFFFFFF
@A00769:11:HC3HCDRXX:1:2104:5746:31328
CAACGAAA
+
FFFFFFFF
@A00769:11:HC3HCDRXX:1:2104:16315:31375
CAACGAAA
+
FFFFFFFF
@A00769:11:HC3HCDRXX:1:2104:32841:31375
CAACGAAA
+
FFFFFFFF
@A00769:11:HC3HCDRXX:1:2104:22752:31407
CAACGAAA
+
FFFFFFFF
@A00769:11:HC3HCDRXX:1:2104:32470:31422
CAACGAAA
+
FFFFFFFF
@A00769:11:HC3HCDRXX:1:2104:17101:31485
CAACGAAA
+
FFFFFFFF
@A00769:11:HC3HCDRXX:1:2104:32615:31516
CAACGAAA
+
FFFFFFFF
@A00769:11:HC3HCDRXX:1:2104:6614:31704
CAACGAAA
+
FFFFFFFF
@A00769:11:HC3HCDRXX:1:2104:27127:31720
CAACGAAA
+
FFFFFFFF
@A00769:11:HC3HCDRXX:1:2104:27733:31892
CAACGAAA
+
FFFFFFFF
@A00769:11:HC3HCDRXX:1:2104:24523:31908
CAACGAAA
+
FFFFFFFF
@A00769:11:HC3HCDRXX:1:2104:25825:31908
CAACGAAA
+
FFFFFFFF
@A00769:11:HC3HCDRXX:1:2104:11822:31986
CAACGAAA
+
FFFFFFFF
@A00769:11:HC3HCDRXX:1:2104:28049:32033
CAACGAAA
+
FFFFFFFF
@A00769:11:HC3HCDRXX:1:2104:24532:32080
CAACGAAA
+
FFFFFFFF
@A00769:11:HC3HCDRXX:1:2104:17327:32158
CAACGAAA
+
FFFFFFFF
@A00769:11:HC3HCDRXX:1:2104:19027:32189
CAACGAAA
+
FFFFFFFF
@A00769:11:HC3HCDRXX:1:2104:18267:32252
CAACGAAA
+
FFFFFF:F
@A00769:11:HC3HCDRXX:1:2104:7952:32299
CAACGAAA
+
FFFFFFFF
@A00769:11:HC3HCDRXX:1:2104:32172:32346
CAACGAAA
+
FFFFFFFF
@A00769:11:HC3HCDRXX:1:2104:5764:32581
CAACGAAA
+
FFFFFFFF
@A00769:11:HC3HCDRXX:1:2104:19063:32597
CAACGAAA
+
FFFFFFFF
@A00769:11:HC3HCDRXX:1:2104:32172:32628
CAACGAAA
+
FFFFFFFF
@A00769:11:HC3HCDRXX:1:2104:21043:32737
CAACGAAA
+
FFFFFFFF
@A00769:11:HC3HCDRXX:1:2104:18837:32831
CAACGAAA
+
FFFFFFFF
@A00769:11:HC3HCDRXX:1:2104:14308:32910
CAACGAAA
+
FFFFFFFF
@A00769:11:HC3HCDRXX:1:2104:10845:32925
CAACGAAA
+
FFFFFFFF
@A00769:11:HC3HCDRXX:1:2104:31665:32941
CAACGAAA
+
FFFFFFFF
@A00769:11:HC3HCDRXX:1:2104:26594:32988
CAACGAAA
+
FFFFFFFF
@A00769:11:HC3HCDRXX:1:2104:3305:33019
CAACGAAA
+
FFFFFFFF
@A00769:11:HC3HCDRXX:1:2104:5457:33019
CAACGAAA
+
FFFFFFFF
@A00769:11:HC3HCDRXX:1:2104:9227:33035
CAACGAAA
+
FFFFFFFF
@A00769:11:HC3HCDRXX:1:2104:26078:33066
CAACGAAA
+
FFFFFFFF
@A00769:11:HC3HCDRXX:1:2104:15402:33082
CAACGAAA
+
FFFFFFFF
@A00769:11:HC3HCDRXX:1:2104:22562:33176
CAACGAAA
+
FFFFFFFF
@A00769:11:HC3HCDRXX:1:2104:21576:33191
CAACGAAA
+
FFFFFFFF
@A00769:11:HC3HCDRXX:1:2104:5150:33270
CAACGAAA
+
FFFFFFFF
@A00769:11:HC3HCDRXX:1:2104:11153:33301
CAACGAAA
+
FFFFFFFF
@A00769:11:HC3HCDRXX:1:2104:29559:33301
CAACGAAA
+
FFFFFFFF
@A00769:11:HC3HCDRXX:1:2104:5132:33332
CAACGAAA
+
FFFFFFFF
@A00769:11:HC3HCDRXX:1:2104:30508:33379
CAACGAAA
+
FFFFFFFF
@A00769:11:HC3HCDRXX:1:2104:2311:33395
CAACGAAA
+
FFFFFFFF
@A00769:11:HC3HCDRXX:1:2104:14642:33426
CAACGAAA
+
FFFFFFFF
@A00769:11:HC3HCDRXX:1:2104:2944:33489
CAACGAAA
+
FFFFFFFF
@A00769:11:HC3HCDRXX:1:2104:14226:33489
CAACGAAA
+
FFFFFFFF
@A00769:11:HC3HCDRXX:1:2104:26178:33489
CAACGAAA
+
FFFFFFFF
@A00769:11:HC3HCDRXX:1:2104:31539:33599
CAACGAAA
+
FFFFFFFF
@A00769:11:HC3HCDRXX:1:2104:12762:33677
CAACGAAA
+
FFFFFFFF
@A00769:11:HC3HCDRXX:1:2104:21567:33708
CAACGAAA
+
FFFFFFFF
@A00769:11:HC3HCDRXX:1:2104:32687:33739
CAACGAAA
+
FFFFFFFF
@A00769:11:HC3HCDRXX:1:2104:4345:33786
CAACGAAA
+
FFFFFFFF
@A00769:11:HC3HCDRXX:1:2104:10583:33786
CAACGAAA
+
FFFFFFFF
@A00769:11:HC3HCDRXX:1:2104:32371:33912
CAACGAAA
+
FFFFFFFF
@A00769:11:HC3HCDRXX:1:2104:12834:33927
CAACGAAA
+
FFFFFFFF
@A00769:11:HC3HCDRXX:1:2104:22489:33927
CAACGAAA
+
FFFFFFFF
@A00769:11:HC3HCDRXX:1:2104:26612:33927
CAACGAAA
+
FFFFFFFF
@A00769:11:HC3HCDRXX:1:2104:22625:34037
CAACGAAA
+
FFFFFFFF
@A00769:11:HC3HCDRXX:1:2104:27796:34037
CAACGAAA
+
FFFFFFFF
@A00769:11:HC3HCDRXX:1:2104:24677:34115
CAACGAAA
+
FFFFFFFF
@A00769:11:HC3HCDRXX:1:2104:22254:34178
CAACGAAA
+
FFFFFFFF
@A00769:11:HC3HCDRXX:1:2104:30861:34178
CAACGAAA
+
FFFFFFFF
@A00769:11:HC3HCDRXX:1:2104:32579:34240
CAACGAAA
+
FFFFFFFF
@A00769:11:HC3HCDRXX:1:2104:17110:34256
CAACGAAA
+
FFFFFFFF
@A00769:11:HC3HCDRXX:1:2104:7446:34554
CAACGAAA
+
FFFF:FFF
@A00769:11:HC3HCDRXX:1:2104:14895:34585
CAACGAAA
+
FFFFFFFF
@A00769:11:HC3HCDRXX:1:2104:21866:34695
CAACGAAA
+
FFFFFFFF
@A00769:11:HC3HCDRXX:1:2104:20329:34726
CAACGAAA
+
FFFFFFFF
@A00769:11:HC3HCDRXX:1:2104:18918:34788
CAACGAAA
+
FFFFFFFF
@A00769:11:HC3HCDRXX:1:2104:31114:34804
CAACGAAA
+
FFFFFFFF
@A00769:11:HC3HCDRXX:1:2104:1235:34976
CAACGAAA
+
FFFFFFFF
@A00769:11:HC3HCDRXX:1:2104:7844:35055
CAACGAAA
+
FFFFFFFF
@A00769:11:HC3HCDRXX:1:2104:17924:35102
CAACGAAA
+
FFFFFFFF
@A00769:11:HC3HCDRXX:1:2104:2528:35117
CAACGAAA
+
FFFFFFFF
@A00769:11:HC3HCDRXX:1:2104:17454:35133
CAACGAAA
+
FFFFFFFF
@A00769:11:HC3HCDRXX:1:2104:25744:35149
CAACGAAA
+
FFFFFFFF
@A00769:11:HC3HCDRXX:1:2104:7175:35180
CAACGAAA
+
FFFF:FFF
@A00769:11:HC3HCDRXX:1:2104:8142:35227
CAACGAAA
+
FFFFFFFF
@A00769:11:HC3HCDRXX:1:2104:18466:35258
CAACGAAA
+
FFFFFFFF
@A00769:11:HC3HCDRXX:1:2104:3260:35289
CAACGAAA
+
FFFFFFFF
@A00769:11:HC3HCDRXX:1:2104:2003:35305
CAACGAAA
+
FFFFFFFF
@A00769:11:HC3HCDRXX:1:2104:28085:35352
CAACGAAA
+
FFFFFFFF
@A00769:11:HC3HCDRXX:1:2104:8811:35446
CAACGAAA
+
FFF:,FF:
@A00769:11:HC3HCDRXX:1:2104:26648:35493
CAACGAAA
+
FFFFFFFF
@A00769:11:HC3HCDRXX:1:2104:4517:35524
CAACGAAA
+
FFFFFFFF
@A00769:11:HC3HCDRXX:1:2104:14805:35524
CAACGAAA
+
FFFFFFFF
@A00769:11:HC3HCDRXX:1:2104:19732:35571
CAACGAAA
+
FFFFFFFF
@A00769:11:HC3HCDRXX:1:2104:14940:35697
CAACGAAA
+
FFFFFFFF
@A00769:11:HC3HCDRXX:1:2104:22670:35712
CAACGAAA
+
FFFFFFFF
@A00769:11:HC3HCDRXX:1:2104:8612:35759
CAACGAAA
+
FFFFFFFF
@A00769:11:HC3HCDRXX:1:2104:11433:35790
CAACGAAA
+
FFFFFFFF
@A00769:11:HC3HCDRXX:1:2104:7509:35822
CAACGAAA
+
FFFFFFFF
@A00769:11:HC3HCDRXX:1:2104:28113:35931
CAACGAAA
+
FFFFFFFF
@A00769:11:HC3HCDRXX:1:2104:16414:36057
CAACGAAA
+
F:FFFFFF
@A00769:11:HC3HCDRXX:1:2104:2501:36104
CAACGAAA
+
FFFFFFFF
@A00769:11:HC3HCDRXX:1:2104:16016:36119
CAACGAAA
+
FFFFFFFF
@A00769:11:HC3HCDRXX:1:2104:13928:36198
CAACGAAA
+
FFFFFFFF
@A00769:11:HC3HCDRXX:1:2104:18141:36198
CAACGAAA
+
FFFFFFFF
@A00769:11:HC3HCDRXX:1:2104:17743:36354
CAACGAAA
+
FFFFFFF:
@A00769:11:HC3HCDRXX:1:2104:25545:36370
CAACGAAA
+
FFFFFFFF
@A00769:11:HC3HCDRXX:1:2104:2672:36401
CAACGAAA
+
FFFFFFFF
@A00769:11:HC3HCDRXX:1:2104:8052:36417
CAACGAAA
+
FFFFFFFF
@A00769:11:HC3HCDRXX:1:2104:15094:36432
CAACGAAA
+
FFFFFFFF
@A00769:11:HC3HCDRXX:1:2104:1832:36448
CAACGAAA
+
FFFFFFFF
@A00769:11:HC3HCDRXX:1:2104:27082:36464
CAACGAAA
+
FFFFFFFF
@A00769:11:HC3HCDRXX:1:2104:1199:36511
CAACGAAA
+
FFFFFFFF
@A00769:11:HC3HCDRXX:1:2104:24469:36511
CAACGAAA
+
FFFFFFFF
@A00769:11:HC3HCDRXX:1:2104:1253:36605
CAACGAAA
+
FFFFFFFF
@A00769:11:HC3HCDRXX:1:2104:18231:36605
CAACGAAA
+
FFFFFFFF
@A00769:11:HC3HCDRXX:1:2104:1705:36636
CAACGAAA
+
FFFFFFFF
@A00769:11:HC3HCDRXX:1:2104:11840:36652
CAACGAAA
+
FFFFFFFF
@A00769:11:HC3HCDRXX:1:2104:28049:36699
CAACGAAA
+
FFF,FFFF
@A00769:11:HC3HCDRXX:1:2104:28348:36777
CAACGAAA
+
FFFFFFFF
@A00769:11:HC3HCDRXX:1:2104:16297:36824
CAACGAAA
+
FFFFFFFF
@A00769:11:HC3HCDRXX:1:2104:25852:36839
CAACGAAA
+
FFFFFFFF
@A00769:11:HC3HCDRXX:1:2105:11659:1047
CAACGAAA
+
FFFFFFFF
@A00769:11:HC3HCDRXX:1:2105:23547:1063
CAACGAAA
+
FFFFFFFF
@A00769:11:HC3HCDRXX:1:2105:24948:1078
CAACGAAA
+
,FFF,FFF
@A00769:11:HC3HCDRXX:1:2105:12834:1141
CAACGAAA
+
FFFFFFFF
@A00769:11:HC3HCDRXX:1:2105:6379:1297
CAACGAAA
+
FFFFFFFF
@A00769:11:HC3HCDRXX:1:2105:22489:1297
CAACGAAA
+
FFFFFFFF
@A00769:11:HC3HCDRXX:1:2105:5493:1391
CAACGAAA
+
FFFFFFFF
@A00769:11:HC3HCDRXX:1:2105:20166:1407
CAACGAAA
+
FFFFFFFF
@A00769:11:HC3HCDRXX:1:2105:7184:1438
CAACGAAA
+
FFFFFFFF
@A00769:11:HC3HCDRXX:1:2105:13557:1454
CAACGAAA
+
FFFFFFFF
@A00769:11:HC3HCDRXX:1:2105:4264:1548
CAACGAAA
+
FFFFFFFF
@A00769:11:HC3HCDRXX:1:2105:19732:1564
CAACGAAA
+
FFFF:F:F
@A00769:11:HC3HCDRXX:1:2105:6406:1595
CAACGAAA
+
FFFFFFFF
@A00769:11:HC3HCDRXX:1:2105:6822:1595
CAACGAAA
+
FFFFFFFF
@A00769:11:HC3HCDRXX:1:2105:9824:1595
CAACGAAA
+
FFFFFFFF
@A00769:11:HC3HCDRXX:1:2105:5023:1705
CAACGAAA
+
FFFFFFFF
@A00769:11:HC3HCDRXX:1:2105:32850:1705
CAACGAAA
+
FFFFFFFF
@A00769:11:HC3HCDRXX:1:2105:19434:1861
CAACGAAA
+
FFFFFFFF
@A00769:11:HC3HCDRXX:1:2105:9652:1955
CAACGAAA
+
FFFFFFFF
@A00769:11:HC3HCDRXX:1:2105:18457:2206
CAACGAAA
+
FFFFFFFF
@A00769:11:HC3HCDRXX:1:2105:7057:2253
CAACGAAA
+
FFFFFFFF
@A00769:11:HC3HCDRXX:1:2105:13557:2362
CAACGAAA
+
FFFFFFFF
@A00769:11:HC3HCDRXX:1:2105:27606:2362
CAACGAAA
+
FFFFFFFF
@A00769:11:HC3HCDRXX:1:2105:7961:2409
CAACGAAA
+
FFFFFF,F
@A00769:11:HC3HCDRXX:1:2105:2609:2566
CAACGAAA
+
FFFFFFFF
@A00769:11:HC3HCDRXX:1:2105:5683:2566
CAACGAAA
+
FFFFFFFF
@A00769:11:HC3HCDRXX:1:2105:5385:2707
CAACGAAA
+
FFFFFFFF
@A00769:11:HC3HCDRXX:1:2105:4209:2738
CAACGAAA
+
FFFFFFFF
@A00769:11:HC3HCDRXX:1:2105:29713:2785
CAACGAAA
+
FFFFFFFF
@A00769:11:HC3HCDRXX:1:2105:20030:2895
CAACGAAA
+
FFFFFFFF
@A00769:11:HC3HCDRXX:1:2105:22625:2910
CAACGAAA
+
FFFFFFFF
@A00769:11:HC3HCDRXX:1:2105:8567:2926
CAACGAAA
+
FFFFFFFF
@A00769:11:HC3HCDRXX:1:2105:10556:2926
CAACGAAA
+
FFFFFFFF
@A00769:11:HC3HCDRXX:1:2105:5909:3082
CAACGAAA
+
FFFFFFFF
@A00769:11:HC3HCDRXX:1:2105:15338:3223
CAACGAAA
+
FFFFFFFF
@A00769:11:HC3HCDRXX:1:2105:30110:3349
CAACGAAA
+
FFFFF,FF
@A00769:11:HC3HCDRXX:1:2105:23692:3411
CAACGAAA
+
FFFFFFFF
@A00769:11:HC3HCDRXX:1:2105:25807:3411
CAACGAAA
+
FFFFFFFF
@A00769:11:HC3HCDRXX:1:2105:17011:3490
CAACGAAA
+
FFFFFFFF
@A00769:11:HC3HCDRXX:1:2105:12283:3505
CAACGAAA
+
FFFFFFFF
@A00769:11:HC3HCDRXX:1:2105:5376:3537
CAACGAAA
+
FFFFFFFF
@A00769:11:HC3HCDRXX:1:2105:19813:3677
CAACGAAA
+
FFFFFFFF
@A00769:11:HC3HCDRXX:1:2105:32805:3724
CAACGAAA
+
FFFFFFFF
@A00769:11:HC3HCDRXX:1:2105:12798:3740
CAACGAAA
+
FFFFFFFF
@A00769:11:HC3HCDRXX:1:2105:26856:3756
CAACGAAA
+
FFFFFFFF
@A00769:11:HC3HCDRXX:1:2105:20573:3771
CAACGAAA
+
FFFFFFFF
@A00769:11:HC3HCDRXX:1:2105:16098:3787
CAACGAAA
+
FFFFFFFF
@A00769:11:HC3HCDRXX:1:2105:8947:3803
CAACGAAA
+
FF:FFFFF
@A00769:11:HC3HCDRXX:1:2105:24279:3834
CAACGAAA
+
FFFFFFFF
@A00769:11:HC3HCDRXX:1:2105:13196:3991
CAACGAAA
+
FFFF,FFF
@A00769:11:HC3HCDRXX:1:2105:18728:3991
CAACGAAA
+
FFFFFFFF
@A00769:11:HC3HCDRXX:1:2105:9381:4022
CAACGAAA
+
FFFFFFFF
@A00769:11:HC3HCDRXX:1:2105:7753:4053
CAACGAAA
+
FFFFFFFF
@A00769:11:HC3HCDRXX:1:2105:31114:4178
CAACGAAA
+
FFFFFFFF
@A00769:11:HC3HCDRXX:1:2105:15347:4241
CAACGAAA
+
FFFFFFFF
@A00769:11:HC3HCDRXX:1:2105:10619:4288
CAACGAAA
+
FFFFFFFF
@A00769:11:HC3HCDRXX:1:2105:31439:4335
CAACGAAA
+
FFFFFFFF
@A00769:11:HC3HCDRXX:1:2105:5520:4382
CAACGAAA
+
FFFFFFFF
@A00769:11:HC3HCDRXX:1:2105:9200:4460
CAACGAAA
+
FFFFFFFF
@A00769:11:HC3HCDRXX:1:2105:7066:4492
CAACGAAA
+
FFFFFFFF
@A00769:11:HC3HCDRXX:1:2105:15167:4742
CAACGAAA
+
FFFFFF:F
@A00769:11:HC3HCDRXX:1:2105:25780:4742
CAACGAAA
+
FFFFFFFF
@A00769:11:HC3HCDRXX:1:2105:12924:4773
CAACGAAA
+
FFFF,FFF
@A00769:11:HC3HCDRXX:1:2105:24713:4867
CAACGAAA
+
FFFFFFFF
@A00769:11:HC3HCDRXX:1:2105:15519:4883
CAACGAAA
+
FFFFFFFF
@A00769:11:HC3HCDRXX:1:2105:24966:4899
CAACGAAA
+
FFFFFFFF
@A00769:11:HC3HCDRXX:1:2105:17707:4977
CAACGAAA
+
FFFFFFFF
@A00769:11:HC3HCDRXX:1:2105:4119:4993
CAACGAAA
+
FFFFFFFF
@A00769:11:HC3HCDRXX:1:2105:6316:5008
CAACGAAA
+
FFFFFFFF
@A00769:11:HC3HCDRXX:1:2105:13358:5055
CAACGAAA
+
FFFFFF,:
@A00769:11:HC3HCDRXX:1:2105:18629:5102
CAACGAAA
+
FFFFFFFF
@A00769:11:HC3HCDRXX:1:2105:21323:5102
CAACGAAA
+
FFFFFFFF
@A00769:11:HC3HCDRXX:1:2105:1877:5118
CAACGAAA
+
FFFFFFFF
@A00769:11:HC3HCDRXX:1:2105:4508:5228
CAACGAAA
+
FFFFFFFF
@A00769:11:HC3HCDRXX:1:2105:8974:5228
CAACGAAA
+
FFFFFFFF
@A00769:11:HC3HCDRXX:1:2105:20482:5274
CAACGAAA
+
FFFFFFFF
@A00769:11:HC3HCDRXX:1:2105:4815:5321
CAACGAAA
+
FFFFFFFF
@A00769:11:HC3HCDRXX:1:2105:10239:5384
CAACGAAA
+
FFFFFFFF
@A00769:11:HC3HCDRXX:1:2105:15121:5384
CAACGAAA
+
FFFFFFFF
@A00769:11:HC3HCDRXX:1:2105:27733:5431
CAACGAAA
+
FFFFFFFF
@A00769:11:HC3HCDRXX:1:2105:24162:5447
CAACGAAA
+
FFFFFFFF
@A00769:11:HC3HCDRXX:1:2105:6759:5494
CAACGAAA
+
FFFFFFFF
@A00769:11:HC3HCDRXX:1:2105:9417:5776
CAACGAAA
+
FFFFFFFF
@A00769:11:HC3HCDRXX:1:2105:2211:5854
CAACGAAA
+
FFFFFFFF
@A00769:11:HC3HCDRXX:1:2105:19958:5901
CAACGAAA
+
FFFFFFFF
@A00769:11:HC3HCDRXX:1:2105:14977:5916
CAACGAAA
+
:,:,,FFF
@A00769:11:HC3HCDRXX:1:2105:6560:6057
CAACGAAA
+
FFFFFFFF
@A00769:11:HC3HCDRXX:1:2105:5737:6073
CAACGAAA
+
FFFFFFFF
@A00769:11:HC3HCDRXX:1:2105:8612:6073
CAACGAAA
+
FFFFFFFF
@A00769:11:HC3HCDRXX:1:2105:29812:6120
CAACGAAA
+
FFFFFFFF
@A00769:11:HC3HCDRXX:1:2105:30120:6120
CAACGAAA
+
,,FFF:FF
@A00769:11:HC3HCDRXX:1:2105:15537:6136
CAACGAAA
+
FFFFFFFF
@A00769:11:HC3HCDRXX:1:2105:14850:6167
CAACGAAA
+
FFFFFFFF
@A00769:11:HC3HCDRXX:1:2105:24713:6245
CAACGAAA
+
F:FFFFFF
@A00769:11:HC3HCDRXX:1:2105:25952:6292
CAACGAAA
+
FFFFFFFF
@A00769:11:HC3HCDRXX:1:2105:1118:6308
CAACGAAA
+
FFFFFFFF
@A00769:11:HC3HCDRXX:1:2105:12156:6324
CAACGAAA
+
FFFFFFFF
@A00769:11:HC3HCDRXX:1:2105:31222:6339
CAACGAAA
+
FFFFFFFF
@A00769:11:HC3HCDRXX:1:2105:1108:6355
CAACGAAA
+
FFFFFFFF
@A00769:11:HC3HCDRXX:1:2105:19506:6402
CAACGAAA
+
FFFFFFFF
@A00769:11:HC3HCDRXX:1:2105:5882:6417
CAACGAAA
+
FFFFFFFF
@A00769:11:HC3HCDRXX:1:2105:9227:6417
CAACGAAA
+
FFFFFFFF
@A00769:11:HC3HCDRXX:1:2105:27190:6527
CAACGAAA
+
FFFF,FF:
@A00769:11:HC3HCDRXX:1:2105:6189:6668
CAACGAAA
+
FFFFFFFF
@A00769:11:HC3HCDRXX:1:2105:20021:6699
CAACGAAA
+
FFFFFFFF
@A00769:11:HC3HCDRXX:1:2105:9851:6715
CAACGAAA
+
FFFFFFFF
@A00769:11:HC3HCDRXX:1:2105:16613:6746
CAACGAAA
+
FFFFFF:F
@A00769:11:HC3HCDRXX:1:2105:23375:6746
CAACGAAA
+
FFFFFFFF
@A00769:11:HC3HCDRXX:1:2105:2492:6809
CAACGAAA
+
FFFFFFFF
@A00769:11:HC3HCDRXX:1:2105:4878:6872
CAACGAAA
+
FFFFFFFF
@A00769:11:HC3HCDRXX:1:2105:15347:6872
CAACGAAA
+
FFFFFFFF
@A00769:11:HC3HCDRXX:1:2105:29451:6934
CAACGAAA
+
FFFFFFFF
@A00769:11:HC3HCDRXX:1:2105:22932:6981
CAACGAAA
+
FFFFFFFF
@A00769:11:HC3HCDRXX:1:2105:4083:6997
CAACGAAA
+
FFFFFFFF
@A00769:11:HC3HCDRXX:1:2105:15881:7075
CAACGAAA
+
FFFF:FFF
@A00769:11:HC3HCDRXX:1:2105:8350:7153
CAACGAAA
+
FFFFFFFF
@A00769:11:HC3HCDRXX:1:2105:24370:7153
CAACGAAA
+
FFFFFFFF
@A00769:11:HC3HCDRXX:1:2105:14651:7169
CAACGAAA
+
FFFFFFFF
@A00769:11:HC3HCDRXX:1:2105:10194:7185
CAACGAAA
+
FFFFFFFF
@A00769:11:HC3HCDRXX:1:2105:24578:7200
CAACGAAA
+
FFFFFFFF
@A00769:11:HC3HCDRXX:1:2105:17635:7326
CAACGAAA
+
FFFFFFFF
@A00769:11:HC3HCDRXX:1:2105:4824:7467
CAACGAAA
+
FFFFFFFF
@A00769:11:HC3HCDRXX:1:2105:30201:7482
CAACGAAA
+
FFFFFFFF
@A00769:11:HC3HCDRXX:1:2105:29731:7513
CAACGAAA
+
:F::FFFF
@A00769:11:HC3HCDRXX:1:2105:12183:7529
CAACGAAA
+
FFFFFFFF
@A00769:11:HC3HCDRXX:1:2105:10095:7607
CAACGAAA
+
FFFFFFFF
@A00769:11:HC3HCDRXX:1:2105:32443:7607
CAACGAAA
+
FFFFFFFF
@A00769:11:HC3HCDRXX:1:2105:31150:7623
CAACGAAA
+
FFFFFFFF
@A00769:11:HC3HCDRXX:1:2105:3658:7639
CAACGAAA
+
FFFFFFFF
@A00769:11:HC3HCDRXX:1:2105:19334:7764
CAACGAAA
+
FFFFFFFF
@A00769:11:HC3HCDRXX:1:2105:28664:7764
CAACGAAA
+
FFFFFFFF
@A00769:11:HC3HCDRXX:1:2105:7464:7811
CAACGAAA
+
FFFFFFFF
@A00769:11:HC3HCDRXX:1:2105:27769:7842
CAACGAAA
+
FFFF:FFF
@A00769:11:HC3HCDRXX:1:2105:15121:8015
CAACGAAA
+
FFFFFFFF
@A00769:11:HC3HCDRXX:1:2105:25111:8030
CAACGAAA
+
FFFFFFFF
@A00769:11:HC3HCDRXX:1:2105:28113:8093
CAACGAAA
+
FFFFFFFF
@A00769:11:HC3HCDRXX:1:2105:28528:8093
CAACGAAA
+
FFFFFFFF
@A00769:11:HC3HCDRXX:1:2105:18069:8108
CAACGAAA
+
FFFFFFFF
@A00769:11:HC3HCDRXX:1:2105:28619:8187
CAACGAAA
+
FFFFFFFF
@A00769:11:HC3HCDRXX:1:2105:3640:8202
CAACGAAA
+
FFFFFFFF
@A00769:11:HC3HCDRXX:1:2105:11740:8202
CAACGAAA
+
FFFFFFFF
@A00769:11:HC3HCDRXX:1:2105:28167:8249
CAACGAAA
+
FFFFFFFF
@A00769:11:HC3HCDRXX:1:2105:31204:8249
CAACGAAA
+
FFFFFFFF
@A00769:11:HC3HCDRXX:1:2105:24532:8281
CAACGAAA
+
FFFFFFFF
@A00769:11:HC3HCDRXX:1:2105:7609:8312
CAACGAAA
+
FFFFFFFF
@A00769:11:HC3HCDRXX:1:2105:32036:8375
CAACGAAA
+
FFFFFFFF
@A00769:11:HC3HCDRXX:1:2105:9173:8578
CAACGAAA
+
FFFFFFFF
@A00769:11:HC3HCDRXX:1:2105:16676:8735
CAACGAAA
+
FFFFFFFF
@A00769:11:HC3HCDRXX:1:2105:21423:8813
CAACGAAA
+
FFFFFFFF
@A00769:11:HC3HCDRXX:1:2105:9977:8938
CAACGAAA
+
FFFFFFFF
@A00769:11:HC3HCDRXX:1:2105:16007:9173
CAACGAAA
+
FFFFFFFF
@A00769:11:HC3HCDRXX:1:2105:20021:9330
CAACGAAA
+
FFFFFFFF
@A00769:11:HC3HCDRXX:1:2105:21269:9424
CAACGAAA
+
FFFFFFFF
@A00769:11:HC3HCDRXX:1:2105:3360:9471
CAACGAAA
+
FFFFFFFF
@A00769:11:HC3HCDRXX:1:2105:4101:9502
CAACGAAA
+
FFFFFFFF
@A00769:11:HC3HCDRXX:1:2105:7392:9565
CAACGAAA
+
FFFFFFFF
@A00769:11:HC3HCDRXX:1:2105:17336:9627
CAACGAAA
+
FFFFFFFF
@A00769:11:HC3HCDRXX:1:2105:21377:9706
CAACGAAA
+
FFFF:FFF
@A00769:11:HC3HCDRXX:1:2105:8115:9752
CAACGAAA
+
FFFFFFFF
@A00769:11:HC3HCDRXX:1:2105:7229:9784
CAACGAAA
+
F:FFFFFF
@A00769:11:HC3HCDRXX:1:2105:11912:9784
CAACGAAA
+
FFFFFFFF
@A00769:11:HC3HCDRXX:1:2105:20202:9799
CAACGAAA
+
FFFFFFFF
@A00769:11:HC3HCDRXX:1:2105:32090:9878
CAACGAAA
+
FFFFFFFF
@A00769:11:HC3HCDRXX:1:2105:6605:9893
CAACGAAA
+
FFFFFFFF
@A00769:11:HC3HCDRXX:1:2105:1190:9909
CAACGAAA
+
FFFFFFFF
@A00769:11:HC3HCDRXX:1:2105:29668:9940
CAACGAAA
+
FFFFFFFF
@A00769:11:HC3HCDRXX:1:2105:7997:9956
CAACGAAA
+
FFFFFFFF
@A00769:11:HC3HCDRXX:1:2105:19488:9972
CAACGAAA
+
FFFFFFFF
@A00769:11:HC3HCDRXX:1:2105:26286:10034
CAACGAAA
+
FFFFFFFF
@A00769:11:HC3HCDRXX:1:2105:6750:10081
CAACGAAA
+
FFFFFFFF
@A00769:11:HC3HCDRXX:1:2105:15763:10191
CAACGAAA
+
FFF:FFFF
@A00769:11:HC3HCDRXX:1:2105:19397:10222
CAACGAAA
+
:FFFFFFF
@A00769:11:HC3HCDRXX:1:2105:32362:10254
CAACGAAA
+
FFF::FFF
@A00769:11:HC3HCDRXX:1:2105:3775:10316
CAACGAAA
+
FFFFFFFF
@A00769:11:HC3HCDRXX:1:2105:29812:10379
CAACGAAA
+
:FFFFFF,
@A00769:11:HC3HCDRXX:1:2105:29478:10426
CAACGAAA
+
FFF::FFF
@A00769:11:HC3HCDRXX:1:2105:9760:10441
CAACGAAA
+
FFFFFFFF
@A00769:11:HC3HCDRXX:1:2105:15926:10473
CAACGAAA
+
FFFFFFFF
@A00769:11:HC3HCDRXX:1:2105:17381:10488
CAACGAAA
+
FFFFFFFF
@A00769:11:HC3HCDRXX:1:2105:10673:10551
CAACGAAA
+
FFFFFFFF
@A00769:11:HC3HCDRXX:1:2105:24749:10629
CAACGAAA
+
FFFFFFFF
@A00769:11:HC3HCDRXX:1:2105:26332:10676
CAACGAAA
+
FFFFFFF,
@A00769:11:HC3HCDRXX:1:2105:26413:10723
CAACGAAA
+
FFFFFFFF
@A00769:11:HC3HCDRXX:1:2105:17562:10833
CAACGAAA
+
FFFFFFFF
@A00769:11:HC3HCDRXX:1:2105:17571:10880
CAACGAAA
+
FFFFFFFF
@A00769:11:HC3HCDRXX:1:2105:10447:10911
CAACGAAA
+
FFFFFFFF
@A00769:11:HC3HCDRXX:1:2105:16929:10927
CAACGAAA
+
FFFFFFFF
@A00769:11:HC3HCDRXX:1:2105:26205:10958
CAACGAAA
+
FFFFFFFF
@A00769:11:HC3HCDRXX:1:2105:20636:11052
CAACGAAA
+
,FFFFFFF
@A00769:11:HC3HCDRXX:1:2105:3676:11271
CAACGAAA
+
FFFFFFFF
@A00769:11:HC3HCDRXX:1:2105:4951:11287
CAACGAAA
+
FFFFFFFF
@A00769:11:HC3HCDRXX:1:2105:3369:11397
CAACGAAA
+
FFFFFFFF
@A00769:11:HC3HCDRXX:1:2105:4363:11459
CAACGAAA
+
FFFFFFFF
@A00769:11:HC3HCDRXX:1:2105:22381:11600
CAACGAAA
+
FFFFFFFF
@A00769:11:HC3HCDRXX:1:2105:27516:11600
CAACGAAA
+
FFFFFFFF
@A00769:11:HC3HCDRXX:1:2105:13413:11694
CAACGAAA
+
FFFFFFFF
@A00769:11:HC3HCDRXX:1:2105:20428:11694
CAACGAAA
+
FFFFFFFF
@A00769:11:HC3HCDRXX:1:2105:13367:11710
CAACGAAA
+
FFFFFF:F
@A00769:11:HC3HCDRXX:1:2105:26621:11710
CAACGAAA
+
FFFFFFFF
@A00769:11:HC3HCDRXX:1:2105:15248:11804
CAACGAAA
+
:FFF:FF:
@A00769:11:HC3HCDRXX:1:2105:6849:11819
CAACGAAA
+
FFFFFFFF
@A00769:11:HC3HCDRXX:1:2105:21052:11835
CAACGAAA
+
FFFFFFFF
@A00769:11:HC3HCDRXX:1:2105:23185:11866
CAACGAAA
+
FFFFFFFF
@A00769:11:HC3HCDRXX:1:2105:17960:11929
CAACGAAA
+
FFFFFFFF
@A00769:11:HC3HCDRXX:1:2105:19605:11929
CAACGAAA
+
:F::F:FF
@A00769:11:HC3HCDRXX:1:2105:25861:11929
CAACGAAA
+
,F,FF:FF
@A00769:11:HC3HCDRXX:1:2105:28158:11929
CAACGAAA
+
FFFFFFF:
@A00769:11:HC3HCDRXX:1:2105:15718:12054
CAACGAAA
+
FFFFFF,F
@A00769:11:HC3HCDRXX:1:2105:3233:12101
CAACGAAA
+
FFFFFFFF
@A00769:11:HC3HCDRXX:1:2105:22923:12101
CAACGAAA
+
FFFFFF:F
@A00769:11:HC3HCDRXX:1:2105:17978:12148
CAACGAAA
+
FFFFFFFF
@A00769:11:HC3HCDRXX:1:2105:16911:12211
CAACGAAA
+
FFFFFFFF
@A00769:11:HC3HCDRXX:1:2105:5918:12273
CAACGAAA
+
FFFFFFFF
@A00769:11:HC3HCDRXX:1:2105:13982:12273
CAACGAAA
+
FFFFFFFF
@A00769:11:HC3HCDRXX:1:2105:18087:12273
CAACGAAA
+
FFFFFFFF
@A00769:11:HC3HCDRXX:1:2105:17327:12305
CAACGAAA
+
FFFFFFFF
@A00769:11:HC3HCDRXX:1:2105:30553:12383
CAACGAAA
+
FFFFFFFF
@A00769:11:HC3HCDRXX:1:2105:3097:12430
CAACGAAA
+
FFFFFFFF
@A00769:11:HC3HCDRXX:1:2105:15329:12540
CAACGAAA
+
FFFFFFFF
@A00769:11:HC3HCDRXX:1:2105:17463:12602
CAACGAAA
+
FFFFFFFF
@A00769:11:HC3HCDRXX:1:2105:1063:12696
CAACGAAA
+
FFFFFFFF
@A00769:11:HC3HCDRXX:1:2105:4915:12821
CAACGAAA
+
FFFFFFFF
@A00769:11:HC3HCDRXX:1:2105:14308:12900
CAACGAAA
+
FFFFFFFF
@A00769:11:HC3HCDRXX:1:2105:9742:12947
CAACGAAA
+
FF:FFFFF
@A00769:11:HC3HCDRXX:1:2105:19551:12962
CAACGAAA
+
FFFFFFFF
@A00769:11:HC3HCDRXX:1:2105:11062:12978
CAACGAAA
+
FFFFFFFF
@A00769:11:HC3HCDRXX:1:2105:21169:12978
CAACGAAA
+
:FFF:FFF
@A00769:11:HC3HCDRXX:1:2105:32696:13119
CAACGAAA
+
FFFFFFFF
@A00769:11:HC3HCDRXX:1:2105:16107:13166
CAACGAAA
+
FFFFFFFF
@A00769:11:HC3HCDRXX:1:2105:7636:13244
CAACGAAA
+
FFFFFFFF
@A00769:11:HC3HCDRXX:1:2105:32226:13307
CAACGAAA
+
:FFFFFFF
@A00769:11:HC3HCDRXX:1:2105:19651:13448
CAACGAAA
+
FFFFFFFF
@A00769:11:HC3HCDRXX:1:2105:3658:13495
CAACGAAA
+
FFFFFFFF
@A00769:11:HC3HCDRXX:1:2105:29215:13573
CAACGAAA
+
FFFFFFFF
@A00769:11:HC3HCDRXX:1:2105:9200:13604
CAACGAAA
+
FFFFFFFF
@A00769:11:HC3HCDRXX:1:2105:14461:13761
CAACGAAA
+
FFFFFFFF
@A00769:11:HC3HCDRXX:1:2105:15402:13792
CAACGAAA
+
FFFFFFFF
@A00769:11:HC3HCDRXX:1:2105:9381:13823
CAACGAAA
+
FFFFFFFF
@A00769:11:HC3HCDRXX:1:2105:15682:13902
CAACGAAA
+
FFFFFFFF
@A00769:11:HC3HCDRXX:1:2105:32805:13933
CAACGAAA
+
FFFFFFFF
@A00769:11:HC3HCDRXX:1:2105:11162:13964
CAACGAAA
+
FFFFFFFF
@A00769:11:HC3HCDRXX:1:2105:2211:14121
CAACGAAA
+
FFFFFFFF
@A00769:11:HC3HCDRXX:1:2105:22363:14137
CAACGAAA
+
FFFFFFFF
@A00769:11:HC3HCDRXX:1:2105:15013:14152
CAACGAAA
+
FFFFF,F,
@A00769:11:HC3HCDRXX:1:2105:14597:14246
CAACGAAA
+
FFFFFFFF
@A00769:11:HC3HCDRXX:1:2105:25816:14325
CAACGAAA
+
FFF::FFF
@A00769:11:HC3HCDRXX:1:2105:16495:14340
CAACGAAA
+
FFFFFFFF
@A00769:11:HC3HCDRXX:1:2105:28574:14340
CAACGAAA
+
FFFFFF:F
@A00769:11:HC3HCDRXX:1:2105:17897:14356
CAACGAAA
+
FFFFFFFF
@A00769:11:HC3HCDRXX:1:2105:26937:14356
CAACGAAA
+
FFFFFFFF
@A00769:11:HC3HCDRXX:1:2105:1199:14434
CAACGAAA
+
FFFFFFFF
@A00769:11:HC3HCDRXX:1:2105:27896:14481
CAACGAAA
+
FFFFFFFF
@A00769:11:HC3HCDRXX:1:2105:1353:14575
CAACGAAA
+
FF:FFFFF
@A00769:11:HC3HCDRXX:1:2105:30987:14575
CAACGAAA
+
FFFFFFFF
@A00769:11:HC3HCDRXX:1:2105:18873:14606
CAACGAAA
+
FFFFFFFF
@A00769:11:HC3HCDRXX:1:2105:7455:14653
CAACGAAA
+
FFFFFFFF
@A00769:11:HC3HCDRXX:1:2105:29595:14732
CAACGAAA
+
FFFFFFFF
@A00769:11:HC3HCDRXX:1:2105:7952:14857
CAACGAAA
+
FFFFFFFF
@A00769:11:HC3HCDRXX:1:2105:32108:14857
CAACGAAA
+
FFFFFFFF
@A00769:11:HC3HCDRXX:1:2105:13187:14904
CAACGAAA
+
FFFFFFFF
@A00769:11:HC3HCDRXX:1:2105:4942:14967
CAACGAAA
+
FFFFFFFF
@A00769:11:HC3HCDRXX:1:2105:14073:15029
CAACGAAA
+
FFFFFFFF
@A00769:11:HC3HCDRXX:1:2105:1868:15154
CAACGAAA
+
FFF:FFFF
@A00769:11:HC3HCDRXX:1:2105:5882:15154
CAACGAAA
+
FFFFFFFF
@A00769:11:HC3HCDRXX:1:2105:12825:15217
CAACGAAA
+
FFFFFFFF
@A00769:11:HC3HCDRXX:1:2105:4716:15327
CAACGAAA
+
FFFFFFFF
@A00769:11:HC3HCDRXX:1:2105:15510:15389
CAACGAAA
+
FFFFFFFF
@A00769:11:HC3HCDRXX:1:2105:18231:15436
CAACGAAA
+
FFFFFFFF
@A00769:11:HC3HCDRXX:1:2105:18105:15530
CAACGAAA
+
FFFFFFFF
@A00769:11:HC3HCDRXX:1:2105:26458:15530
CAACGAAA
+
FFFFFFFF
@A00769:11:HC3HCDRXX:1:2105:9073:15546
CAACGAAA
+
FFFFFFFF
@A00769:11:HC3HCDRXX:1:2105:4191:15577
CAACGAAA
+
FFFFFFFF
@A00769:11:HC3HCDRXX:1:2105:16170:15593
CAACGAAA
+
FFFFFFFF
@A00769:11:HC3HCDRXX:1:2105:18936:15593
CAACGAAA
+
FFFFFFFF
@A00769:11:HC3HCDRXX:1:2105:13783:15718
CAACGAAA
+
FFFFFFFF
@A00769:11:HC3HCDRXX:1:2105:26078:15718
CAACGAAA
+
FFFFFFFF
@A00769:11:HC3HCDRXX:1:2105:26892:15718
CAACGAAA
+
FFFFFFFF
@A00769:11:HC3HCDRXX:1:2105:15745:15796
CAACGAAA
+
FFFFFFFF
@A00769:11:HC3HCDRXX:1:2105:11234:15906
CAACGAAA
+
FFFFFFFF
@A00769:11:HC3HCDRXX:1:2105:31304:15906
CAACGAAA
+
FFFFFFFF
@A00769:11:HC3HCDRXX:1:2105:5358:16063
CAACGAAA
+
FFFFFFFF
@A00769:11:HC3HCDRXX:1:2105:23746:16094
CAACGAAA
+
FFFFFFFF
@A00769:11:HC3HCDRXX:1:2105:6587:16125
CAACGAAA
+
FFFFFFFF
@A00769:11:HC3HCDRXX:1:2105:32172:16125
CAACGAAA
+
FFFFFFFF
@A00769:11:HC3HCDRXX:1:2105:29559:16141
CAACGAAA
+
FFFFFFFF
@A00769:11:HC3HCDRXX:1:2105:23737:16172
CAACGAAA
+
FFFFFFFF
@A00769:11:HC3HCDRXX:1:2105:13187:16250
CAACGAAA
+
FFFFFFFF
@A00769:11:HC3HCDRXX:1:2105:23231:16297
CAACGAAA
+
FFFFFFFF
@A00769:11:HC3HCDRXX:1:2105:14100:16329
CAACGAAA
+
FFFFFFFF
@A00769:11:HC3HCDRXX:1:2105:32633:16423
CAACGAAA
+
FFFFFFFF
@A00769:11:HC3HCDRXX:1:2105:11107:16438
CAACGAAA
+
FFFFFFFF
@A00769:11:HC3HCDRXX:1:2105:18023:16485
CAACGAAA
+
FFFFFFFF
@A00769:11:HC3HCDRXX:1:2105:22363:16485
CAACGAAA
+
FFFFFFFF
@A00769:11:HC3HCDRXX:1:2105:18448:16501
CAACGAAA
+
FFFFFFFF
@A00769:11:HC3HCDRXX:1:2105:6470:16548
CAACGAAA
+
FFF:FFFF
@A00769:11:HC3HCDRXX:1:2105:10104:16548
CAACGAAA
+
FFFFFFFF
@A00769:11:HC3HCDRXX:1:2105:31593:16626
CAACGAAA
+
FFFFFFFF
@A00769:11:HC3HCDRXX:1:2105:30906:16783
CAACGAAA
+
FFFFFFFF
@A00769:11:HC3HCDRXX:1:2105:17291:16845
CAACGAAA
+
FFFFFFFF
@A00769:11:HC3HCDRXX:1:2105:20980:16845
CAACGAAA
+
,FFFF,F:
@A00769:11:HC3HCDRXX:1:2105:10547:16971
CAACGAAA
+
FFFFFFFF
@A00769:11:HC3HCDRXX:1:2105:10755:17049
CAACGAAA
+
:FFFFFFF
@A00769:11:HC3HCDRXX:1:2105:13919:17049
CAACGAAA
+
FFFFFF::
@A00769:11:HC3HCDRXX:1:2105:22471:17049
CAACGAAA
+
FFF:FFFF
@A00769:11:HC3HCDRXX:1:2105:17960:17096
CAACGAAA
+
FFFFFFFF
@A00769:11:HC3HCDRXX:1:2105:21667:17127
CAACGAAA
+
FFFFFFFF
@A00769:11:HC3HCDRXX:1:2105:8305:17221
CAACGAAA
+
FFFFFFFF
@A00769:11:HC3HCDRXX:1:2105:19199:17268
CAACGAAA
+
FFFFFFFF
@A00769:11:HC3HCDRXX:1:2105:9787:17284
CAACGAAA
+
FFFF::FF
@A00769:11:HC3HCDRXX:1:2105:25003:17362
CAACGAAA
+
FF:FFFFF
@A00769:11:HC3HCDRXX:1:2105:18936:17409
CAACGAAA
+
FFFFFFFF
@A00769:11:HC3HCDRXX:1:2105:26304:17456
CAACGAAA
+
FFFFFFFF
@A00769:11:HC3HCDRXX:1:2105:3992:17487
CAACGAAA
+
FFFFFFFF
@A00769:11:HC3HCDRXX:1:2105:3956:17519
CAACGAAA
+
FFFFFFFF
@A00769:11:HC3HCDRXX:1:2105:3161:17644
CAACGAAA
+
FFFFFFFF
@A00769:11:HC3HCDRXX:1:2105:4716:17644
CAACGAAA
+
FFFFFFFF
@A00769:11:HC3HCDRXX:1:2105:31494:17707
CAACGAAA
+
FFF:FFFF
@A00769:11:HC3HCDRXX:1:2105:17282:17738
CAACGAAA
+
FFFFFFFF
@A00769:11:HC3HCDRXX:1:2105:8784:17769
CAACGAAA
+
FFFFFFFF
@A00769:11:HC3HCDRXX:1:2105:20546:17816
CAACGAAA
+
FFFFFFFF
@A00769:11:HC3HCDRXX:1:2105:21856:17832
CAACGAAA
+
FFFFFFFF
@A00769:11:HC3HCDRXX:1:2105:22535:17848
CAACGAAA
+
FFF:FFFF
@A00769:11:HC3HCDRXX:1:2105:31476:17863
CAACGAAA
+
FFFFFFFF
@A00769:11:HC3HCDRXX:1:2105:16495:17910
CAACGAAA
+
FFFFFFFF
@A00769:11:HC3HCDRXX:1:2105:17210:17957
CAACGAAA
+
FFFFFFFF
@A00769:11:HC3HCDRXX:1:2105:32054:17957
CAACGAAA
+
FFFFFFFF
@A00769:11:HC3HCDRXX:1:2105:25816:17989
CAACGAAA
+
FFFF:FFF
@A00769:11:HC3HCDRXX:1:2105:18719:18067
CAACGAAA
+
FFFFFFFF
@A00769:11:HC3HCDRXX:1:2105:18638:18082
CAACGAAA
+
FFFFFFFF
@A00769:11:HC3HCDRXX:1:2105:9209:18161
CAACGAAA
+
FFFFFFFF
@A00769:11:HC3HCDRXX:1:2105:4670:18223
CAACGAAA
+
FFFFFFFF
@A00769:11:HC3HCDRXX:1:2105:8938:18223
CAACGAAA
+
FFF:FFFF
@A00769:11:HC3HCDRXX:1:2105:9362:18302
CAACGAAA
+
FFFFFFFF
@A00769:11:HC3HCDRXX:1:2105:8693:18396
CAACGAAA
+
FFFFFFFF
@A00769:11:HC3HCDRXX:1:2105:8992:18505
CAACGAAA
+
FFFFFFFF
@A00769:11:HC3HCDRXX:1:2105:18349:18521
CAACGAAA
+
FFFFFFFF
@A00769:11:HC3HCDRXX:1:2105:28429:18599
CAACGAAA
+
FFFFFFFF
@A00769:11:HC3HCDRXX:1:2105:29496:18599
CAACGAAA
+
FFFFFFFF
@A00769:11:HC3HCDRXX:1:2105:2853:18615
CAACGAAA
+
FFFFFFFF
@A00769:11:HC3HCDRXX:1:2105:30807:18615
CAACGAAA
+
::FF,F:F
@A00769:11:HC3HCDRXX:1:2105:1461:18677
CAACGAAA
+
FFFFFFFF
@A00769:11:HC3HCDRXX:1:2105:10095:18787
CAACGAAA
+
FFFFFFFF
@A00769:11:HC3HCDRXX:1:2105:14389:18803
CAACGAAA
+
FFFFFFFF
@A00769:11:HC3HCDRXX:1:2105:30499:18834
CAACGAAA
+
FFFFFFFF
@A00769:11:HC3HCDRXX:1:2105:31810:18881
CAACGAAA
+
FFFFFFFF
@A00769:11:HC3HCDRXX:1:2105:29396:18959
CAACGAAA
+
FFFFFFFF
@A00769:11:HC3HCDRXX:1:2105:12002:18991
CAACGAAA
+
FFFFFFFF
@A00769:11:HC3HCDRXX:1:2105:6334:19038
CAACGAAA
+
FFFFFFF:
@A00769:11:HC3HCDRXX:1:2105:31638:19053
CAACGAAA
+
FFFFFFFF
@A00769:11:HC3HCDRXX:1:2105:16034:19304
CAACGAAA
+
FFFFFFFF
@A00769:11:HC3HCDRXX:1:2105:10041:19382
CAACGAAA
+
FFFFFFFF
@A00769:11:HC3HCDRXX:1:2105:3739:19460
CAACGAAA
+
FF:FFFFF
@A00769:11:HC3HCDRXX:1:2105:11668:19507
CAACGAAA
+
FFFFFFFF
@A00769:11:HC3HCDRXX:1:2105:25626:19507
CAACGAAA
+
FFFFFFFF
@A00769:11:HC3HCDRXX:1:2105:9995:19554
CAACGAAA
+
FFFFFFFF
@A00769:11:HC3HCDRXX:1:2105:28330:19554
CAACGAAA
+
FFFFFFFF
@A00769:11:HC3HCDRXX:1:2105:6198:19586
CAACGAAA
+
FFFFFFFF
@A00769:11:HC3HCDRXX:1:2105:24035:19601
CAACGAAA
+
FFFFFFFF
@A00769:11:HC3HCDRXX:1:2105:23891:19883
CAACGAAA
+
FFFFF:FF
@A00769:11:HC3HCDRXX:1:2105:22797:19899
CAACGAAA
+
FFFFFF:F
@A00769:11:HC3HCDRXX:1:2105:16170:20071
CAACGAAA
+
FFFFFFFF
@A00769:11:HC3HCDRXX:1:2105:20464:20087
CAACGAAA
+
FFFFFFFF
@A00769:11:HC3HCDRXX:1:2105:17228:20118
CAACGAAA
+
FFFFFFFF
@A00769:11:HC3HCDRXX:1:2105:2013:20134
CAACGAAA
+
FFFFFFFF
@A00769:11:HC3HCDRXX:1:2105:25437:20149
CAACGAAA
+
FFF::FFF
@A00769:11:HC3HCDRXX:1:2105:29080:20228
CAACGAAA
+
FFFFFFFF
@A00769:11:HC3HCDRXX:1:2105:16938:20306
CAACGAAA
+
FFFFFFFF
@A00769:11:HC3HCDRXX:1:2105:27480:20306
CAACGAAA
+
FFFFFFFF
@A00769:11:HC3HCDRXX:1:2105:11080:20337
CAACGAAA
+
FFFFFFFF
@A00769:11:HC3HCDRXX:1:2105:19180:20337
CAACGAAA
+
FFFFFFFF
@A00769:11:HC3HCDRXX:1:2105:30960:20353
CAACGAAA
+
FFFFFFFF
@A00769:11:HC3HCDRXX:1:2105:13485:20369
CAACGAAA
+
FFFFFFFF
@A00769:11:HC3HCDRXX:1:2105:32316:20478
CAACGAAA
+
FFFFFFFF
@A00769:11:HC3HCDRXX:1:2105:5068:20541
CAACGAAA
+
FFFFFFFF
@A00769:11:HC3HCDRXX:1:2105:19370:20603
CAACGAAA
+
FFFFFFFF
@A00769:11:HC3HCDRXX:1:2105:1732:20619
CAACGAAA
+
FFFFFFFF
@A00769:11:HC3HCDRXX:1:2105:6135:20666
CAACGAAA
+
FF:FFFF:
@A00769:11:HC3HCDRXX:1:2105:25048:20666
CAACGAAA
+
FFFFFFFF
@A00769:11:HC3HCDRXX:1:2105:31177:20697
CAACGAAA
+
FFFFFFFF
@A00769:11:HC3HCDRXX:1:2105:3775:20776
CAACGAAA
+
FFFFFFFF
@A00769:11:HC3HCDRXX:1:2105:1443:20807
CAACGAAA
+
FFFFFFFF
@A00769:11:HC3HCDRXX:1:2105:17671:20917
CAACGAAA
+
FFFFFFFF
@A00769:11:HC3HCDRXX:1:2105:29152:20948
CAACGAAA
+
FFFFFFFF
@A00769:11:HC3HCDRXX:1:2105:5764:20995
CAACGAAA
+
FFFFFFFF
@A00769:11:HC3HCDRXX:1:2105:30978:21042
CAACGAAA
+
FFFFFFFF
@A00769:11:HC3HCDRXX:1:2105:31123:21042
CAACGAAA
+
:F,FFFFF
@A00769:11:HC3HCDRXX:1:2105:9796:21057
CAACGAAA
+
FFFFFFFF
@A00769:11:HC3HCDRXX:1:2105:7265:21089
CAACGAAA
+
FFFFF,FF
@A00769:11:HC3HCDRXX:1:2105:1886:21104
CAACGAAA
+
FFFFFFFF
@A00769:11:HC3HCDRXX:1:2105:1660:21183
CAACGAAA
+
FFFFFFF:
@A00769:11:HC3HCDRXX:1:2105:4915:21183
CAACGAAA
+
FFFFFFFF
@A00769:11:HC3HCDRXX:1:2105:14425:21183
CAACGAAA
+
FFFFFF:F
@A00769:11:HC3HCDRXX:1:2105:13313:21198
CAACGAAA
+
FFFFFFFF
@A00769:11:HC3HCDRXX:1:2105:31566:21245
CAACGAAA
+
FFFFFFFF
@A00769:11:HC3HCDRXX:1:2105:5177:21292
CAACGAAA
+
FFFFFFFF
@A00769:11:HC3HCDRXX:1:2105:15664:21292
CAACGAAA
+
FFFFFFFF
@A00769:11:HC3HCDRXX:1:2105:24297:21308
CAACGAAA
+
,FFFFF::
@A00769:11:HC3HCDRXX:1:2105:11053:21324
CAACGAAA
+
FFFFFFFF
@A00769:11:HC3HCDRXX:1:2105:26286:21339
CAACGAAA
+
FFFFFFFF
@A00769:11:HC3HCDRXX:1:2105:27046:21371
CAACGAAA
+
FFFFFFFF
@A00769:11:HC3HCDRXX:1:2105:29740:21371
CAACGAAA
+
FFFFFFFF
@A00769:11:HC3HCDRXX:1:2105:5656:21402
CAACGAAA
+
FFFFFFFF
@A00769:11:HC3HCDRXX:1:2105:12698:21449
CAACGAAA
+
FFFFFFFF
@A00769:11:HC3HCDRXX:1:2105:5457:21465
CAACGAAA
+
FFFFFFFF
@A00769:11:HC3HCDRXX:1:2105:9155:21512
CAACGAAA
+
FFFFFFFF
@A00769:11:HC3HCDRXX:1:2105:9164:21527
CAACGAAA
+
FFFFFFFF
@A00769:11:HC3HCDRXX:1:2105:5846:21543
CAACGAAA
+
FFFFFFFF
@A00769:11:HC3HCDRXX:1:2105:25663:21543
CAACGAAA
+
FFFFFFFF
@A00769:11:HC3HCDRXX:1:2105:20030:21621
CAACGAAA
+
FFFFFFFF
@A00769:11:HC3HCDRXX:1:2105:19000:21652
CAACGAAA
+
FFFFFFFF
@A00769:11:HC3HCDRXX:1:2105:13141:21715
CAACGAAA
+
FFF,FFFF
@A00769:11:HC3HCDRXX:1:2105:27977:21762
CAACGAAA
+
:FFFFFFF
@A00769:11:HC3HCDRXX:1:2105:30138:21778
CAACGAAA
+
FFFFFFFF
@A00769:11:HC3HCDRXX:1:2105:18159:21856
CAACGAAA
+
FFFFFFFF
@A00769:11:HC3HCDRXX:1:2105:14606:21872
CAACGAAA
+
FFFFFFFF
@A00769:11:HC3HCDRXX:1:2105:20085:21903
CAACGAAA
+
FFFFFFFF
@A00769:11:HC3HCDRXX:1:2105:13024:22013
CAACGAAA
+
FFFFFFFF
@A00769:11:HC3HCDRXX:1:2105:4191:22091
CAACGAAA
+
FFF,FFFF
@A00769:11:HC3HCDRXX:1:2105:19407:22106
CAACGAAA
+
FFFFFFFF
@A00769:11:HC3HCDRXX:1:2105:18168:22153
CAACGAAA
+
FFFFFFFF
@A00769:11:HC3HCDRXX:1:2105:9136:22200
CAACGAAA
+
FFFFFFFF
@A00769:11:HC3HCDRXX:1:2105:20663:22216
CAACGAAA
+
FFFFFFFF
@A00769:11:HC3HCDRXX:1:2105:27362:22232
CAACGAAA
+
FFFFFFFF
@A00769:11:HC3HCDRXX:1:2105:20021:22294
CAACGAAA
+
:FFFFFFF
@A00769:11:HC3HCDRXX:1:2105:25201:22341
CAACGAAA
+
FFFFFFFF
@A00769:11:HC3HCDRXX:1:2105:19180:22373
CAACGAAA
+
FFFFFFFF
@A00769:11:HC3HCDRXX:1:2105:25717:22420
CAACGAAA
+
FFFFFFFF
@A00769:11:HC3HCDRXX:1:2105:7952:22435
CAACGAAA
+
:FFF:FF:
@A00769:11:HC3HCDRXX:1:2105:22336:22451
CAACGAAA
+
FFFFFFFF
@A00769:11:HC3HCDRXX:1:2105:30074:22482
CAACGAAA
+
FFFFFFFF
@A00769:11:HC3HCDRXX:1:2105:20591:22498
CAACGAAA
+
FFFFFFFF
@A00769:11:HC3HCDRXX:1:2105:20130:22514
CAACGAAA
+
FFF,F,F:
@A00769:11:HC3HCDRXX:1:2105:11984:22561
CAACGAAA
+
FFFFFFFF
@A00769:11:HC3HCDRXX:1:2105:29930:22608
CAACGAAA
+
FFFFFFFF
@A00769:11:HC3HCDRXX:1:2105:1561:22764
CAACGAAA
+
FFFFFFFF
@A00769:11:HC3HCDRXX:1:2105:27977:22764
CAACGAAA
+
FFFFFFFF
@A00769:11:HC3HCDRXX:1:2105:2338:22827
CAACGAAA
+
FFFFFFFF
@A00769:11:HC3HCDRXX:1:2105:5611:22858
CAACGAAA
+
FFFFFFFF
@A00769:11:HC3HCDRXX:1:2105:31250:22983
CAACGAAA
+
FFFFFFFF
@A00769:11:HC3HCDRXX:1:2105:32615:23062
CAACGAAA
+
FFFFFF:F
@A00769:11:HC3HCDRXX:1:2105:12084:23077
CAACGAAA
+
FFFFFFFF
@A00769:11:HC3HCDRXX:1:2105:30933:23093
CAACGAAA
+
FFFFFFFF
@A00769:11:HC3HCDRXX:1:2105:13621:23109
CAACGAAA
+
FFFFFFFF
@A00769:11:HC3HCDRXX:1:2105:15130:23124
CAACGAAA
+
FFFFFFFF
@A00769:11:HC3HCDRXX:1:2105:18385:23124
CAACGAAA
+
FF:FFFFF
@A00769:11:HC3HCDRXX:1:2105:3649:23312
CAACGAAA
+
FFFFFFFF
@A00769:11:HC3HCDRXX:1:2105:29369:23422
CAACGAAA
+
FFFFFFFF
@A00769:11:HC3HCDRXX:1:2105:25635:23469
CAACGAAA
+
FFFFFFFF
@A00769:11:HC3HCDRXX:1:2105:26521:23531
CAACGAAA
+
FFFF:FFF
@A00769:11:HC3HCDRXX:1:2105:6144:23657
CAACGAAA
+
FFFFFFFF
@A00769:11:HC3HCDRXX:1:2105:18304:23672
CAACGAAA
+
FFFFFFFF
@A00769:11:HC3HCDRXX:1:2105:20717:23688
CAACGAAA
+
FFFFFFFF
@A00769:11:HC3HCDRXX:1:2105:15718:23703
CAACGAAA
+
FFFFFFFF
@A00769:11:HC3HCDRXX:1:2105:19985:23703
CAACGAAA
+
FFFFFFFF
@A00769:11:HC3HCDRXX:1:2105:28646:23735
CAACGAAA
+
FFF,FFFF
@A00769:11:HC3HCDRXX:1:2105:17942:23766
CAACGAAA
+
FFFFFFFF
@A00769:11:HC3HCDRXX:1:2105:18213:23797
CAACGAAA
+
FFFFFFFF
@A00769:11:HC3HCDRXX:1:2105:26765:23797
CAACGAAA
+
FFFFFFFF
@A00769:11:HC3HCDRXX:1:2105:27561:23829
CAACGAAA
+
FFFFFFFF
@A00769:11:HC3HCDRXX:1:2105:22571:23860
CAACGAAA
+
FFFFFFFF
@A00769:11:HC3HCDRXX:1:2105:5611:23923
CAACGAAA
+
FFFFFFFF
@A00769:11:HC3HCDRXX:1:2105:12952:23923
CAACGAAA
+
FFFFFFFF
@A00769:11:HC3HCDRXX:1:2105:24722:23923
CAACGAAA
+
FFFFFFFF
@A00769:11:HC3HCDRXX:1:2105:2564:24126
CAACGAAA
+
FFFFFFFF
@A00769:11:HC3HCDRXX:1:2105:30481:24189
CAACGAAA
+
FFFFFFFF
@A00769:11:HC3HCDRXX:1:2105:20708:24236
CAACGAAA
+
FFFFFFFF
@A00769:11:HC3HCDRXX:1:2105:20537:24283
CAACGAAA
+
FFFFFFFF
@A00769:11:HC3HCDRXX:1:2105:3938:24408
CAACGAAA
+
FFFFFFFF
@A00769:11:HC3HCDRXX:1:2105:8612:24424
CAACGAAA
+
FFFFFFFF
@A00769:11:HC3HCDRXX:1:2105:31259:24439
CAACGAAA
+
FFFFFF:F
@A00769:11:HC3HCDRXX:1:2105:22987:24486
CAACGAAA
+
FFFFFFFF
@A00769:11:HC3HCDRXX:1:2105:22996:24502
CAACGAAA
+
FFFFFFFF
@A00769:11:HC3HCDRXX:1:2105:1163:24518
CAACGAAA
+
FFFFFFFF
@A00769:11:HC3HCDRXX:1:2105:29577:24596
CAACGAAA
+
FFFFFFFF
@A00769:11:HC3HCDRXX:1:2105:21929:24627
CAACGAAA
+
FFFFFFFF
@A00769:11:HC3HCDRXX:1:2105:28221:24627
CAACGAAA
+
FFFFFFFF
@A00769:11:HC3HCDRXX:1:2105:30843:24752
CAACGAAA
+
FFFFFFFF
@A00769:11:HC3HCDRXX:1:2105:20998:24831
CAACGAAA
+
FFFFFFFF
@A00769:11:HC3HCDRXX:1:2105:9516:24956
CAACGAAA
+
FFFFFFFF
@A00769:11:HC3HCDRXX:1:2105:19162:25003
CAACGAAA
+
FFFFFFFF
@A00769:11:HC3HCDRXX:1:2105:20500:25003
CAACGAAA
+
FFFFFFFF
@A00769:11:HC3HCDRXX:1:2105:28348:25034
CAACGAAA
+
FFFFFFFF
@A00769:11:HC3HCDRXX:1:2105:19036:25066
CAACGAAA
+
FFFF:FFF
@A00769:11:HC3HCDRXX:1:2105:8314:25128
CAACGAAA
+
FFFFFFFF
@A00769:11:HC3HCDRXX:1:2105:21097:25160
CAACGAAA
+
FFFFFFFF
@A00769:11:HC3HCDRXX:1:2105:1190:25191
CAACGAAA
+
FFF:,FF:
@A00769:11:HC3HCDRXX:1:2105:9272:25222
CAACGAAA
+
FFFFFFFF
@A00769:11:HC3HCDRXX:1:2105:15727:25254
CAACGAAA
+
FFF,FFFF
@A00769:11:HC3HCDRXX:1:2105:3721:25410
CAACGAAA
+
FFFFFFFF
@A00769:11:HC3HCDRXX:1:2105:9661:25457
CAACGAAA
+
FFFFFFFF
@A00769:11:HC3HCDRXX:1:2105:22462:25708
CAACGAAA
+
FFFFFFFF
@A00769:11:HC3HCDRXX:1:2105:28944:25723
CAACGAAA
+
FFFFFFFF
@A00769:11:HC3HCDRXX:1:2105:8323:25739
CAACGAAA
+
FFFFFFFF
@A00769:11:HC3HCDRXX:1:2105:27362:25739
CAACGAAA
+
FFFFF:FF
@A00769:11:HC3HCDRXX:1:2105:9091:25755
CAACGAAA
+
FFFFFFFF
@A00769:11:HC3HCDRXX:1:2105:2880:25833
CAACGAAA
+
FFFFFFFF
@A00769:11:HC3HCDRXX:1:2105:32750:25927
CAACGAAA
+
FFF:,FFF
@A00769:11:HC3HCDRXX:1:2105:29550:25958
CAACGAAA
+
FFFFFFFF
@A00769:11:HC3HCDRXX:1:2105:26106:25974
CAACGAAA
+
FFFFFFFF
@A00769:11:HC3HCDRXX:1:2105:18611:26021
CAACGAAA
+
FFFFFFFF
@A00769:11:HC3HCDRXX:1:2105:3269:26036
CAACGAAA
+
FFF:FFFF
@A00769:11:HC3HCDRXX:1:2105:9344:26036
CAACGAAA
+
FFFFFFFF
@A00769:11:HC3HCDRXX:1:2105:17011:26099
CAACGAAA
+
FFFFFFFF
@A00769:11:HC3HCDRXX:1:2105:11198:26115
CAACGAAA
+
FFFFFFFF
@A00769:11:HC3HCDRXX:1:2105:24731:26193
CAACGAAA
+
FFFFFFFF
@A00769:11:HC3HCDRXX:1:2105:25364:26193
CAACGAAA
+
FFFFFFFF
@A00769:11:HC3HCDRXX:1:2105:8477:26256
CAACGAAA
+
FFFFFFFF
@A00769:11:HC3HCDRXX:1:2105:8359:26271
CAACGAAA
+
FFF:FFFF
@A00769:11:HC3HCDRXX:1:2105:10420:26271
CAACGAAA
+
FFFFFFFF
@A00769:11:HC3HCDRXX:1:2105:32217:26318
CAACGAAA
+
FFFFFFFF
@A00769:11:HC3HCDRXX:1:2105:7690:26365
CAACGAAA
+
FFFFFFFF
@A00769:11:HC3HCDRXX:1:2105:9236:26412
CAACGAAA
+
FFFF::FF
@A00769:11:HC3HCDRXX:1:2105:25834:26412
CAACGAAA
+
F:FFFFFF
@A00769:11:HC3HCDRXX:1:2105:12102:26459
CAACGAAA
+
FFFFFFFF
@A00769:11:HC3HCDRXX:1:2105:25084:26522
CAACGAAA
+
FFFFFFFF
@A00769:11:HC3HCDRXX:1:2105:3866:26537
CAACGAAA
+
FFFFFFFF
@A00769:11:HC3HCDRXX:1:2105:10294:26553
CAACGAAA
+
FFFFFFFF
@A00769:11:HC3HCDRXX:1:2105:14507:26584
CAACGAAA
+
FFFFFFFF
@A00769:11:HC3HCDRXX:1:2105:10375:26600
CAACGAAA
+
FFFFFFFF
@A00769:11:HC3HCDRXX:1:2105:27995:26647
CAACGAAA
+
FFFFFFFF
@A00769:11:HC3HCDRXX:1:2105:29378:26663
CAACGAAA
+
:FF,F:F:
@A00769:11:HC3HCDRXX:1:2105:3549:26678
CAACGAAA
+
FFFFFFFF
@A00769:11:HC3HCDRXX:1:2105:1967:26694
CAACGAAA
+
FFFFFFFF
@A00769:11:HC3HCDRXX:1:2105:7844:26757
CAACGAAA
+
FFFFFFFF
@A00769:11:HC3HCDRXX:1:2105:12852:26913
CAACGAAA
+
FFFFFFFF
@A00769:11:HC3HCDRXX:1:2105:12536:26929
CAACGAAA
+
FFFFFFFF
@A00769:11:HC3HCDRXX:1:2105:22996:27038
CAACGAAA
+
FFFFFFFF
@A00769:11:HC3HCDRXX:1:2105:31593:27085
CAACGAAA
+
FFFFFFFF
@A00769:11:HC3HCDRXX:1:2105:7193:27132
CAACGAAA
+
FFFFFFFF
@A00769:11:HC3HCDRXX:1:2105:10782:27148
CAACGAAA
+
FFFFFFFF
@A00769:11:HC3HCDRXX:1:2105:10800:27211
CAACGAAA
+
FFFFFFFF
@A00769:11:HC3HCDRXX:1:2105:10972:27226
CAACGAAA
+
FFFFFFFF
@A00769:11:HC3HCDRXX:1:2105:28284:27273
CAACGAAA
+
FFFFFFFF
@A00769:11:HC3HCDRXX:1:2105:11306:27336
CAACGAAA
+
FFFFFFFF
@A00769:11:HC3HCDRXX:1:2105:26738:27352
CAACGAAA
+
FFFFFFFF
@A00769:11:HC3HCDRXX:1:2105:27868:27367
CAACGAAA
+
FFFFFFFF
@A00769:11:HC3HCDRXX:1:2105:26467:27383
CAACGAAA
+
FFFFFFFF
@A00769:11:HC3HCDRXX:1:2105:21522:27586
CAACGAAA
+
FFFFFFFF
@A00769:11:HC3HCDRXX:1:2105:5231:27618
CAACGAAA
+
FFFFFFFF
@A00769:11:HC3HCDRXX:1:2105:23068:27633
CAACGAAA
+
FFFFFFF:
@A00769:11:HC3HCDRXX:1:2105:4372:27727
CAACGAAA
+
FFFFFFFF
@A00769:11:HC3HCDRXX:1:2105:20491:27837
CAACGAAA
+
FFFFF:FF
@A00769:11:HC3HCDRXX:1:2105:4173:27884
CAACGAAA
+
FFFFFFFF
@A00769:11:HC3HCDRXX:1:2105:24957:27962
CAACGAAA
+
FFFFFFFF
@A00769:11:HC3HCDRXX:1:2105:17933:27978
CAACGAAA
+
FFFFFFFF
@A00769:11:HC3HCDRXX:1:2105:9100:28056
CAACGAAA
+
FFFFFFFF
@A00769:11:HC3HCDRXX:1:2105:15275:28072
CAACGAAA
+
FFFFFF:F
@A00769:11:HC3HCDRXX:1:2105:19614:28072
CAACGAAA
+
FFFFFFFF
@A00769:11:HC3HCDRXX:1:2105:6732:28087
CAACGAAA
+
FFFFFFFF
@A00769:11:HC3HCDRXX:1:2105:8657:28134
CAACGAAA
+
FFFFFFFF
@A00769:11:HC3HCDRXX:1:2105:15528:28197
CAACGAAA
+
FFFFFFFF
@A00769:11:HC3HCDRXX:1:2105:19813:28291
CAACGAAA
+
FFFFFFFF
@A00769:11:HC3HCDRXX:1:2105:28827:28369
CAACGAAA
+
F:FF,:FF
@A00769:11:HC3HCDRXX:1:2105:14190:28416
CAACGAAA
+
FFFFFFFF
@A00769:11:HC3HCDRXX:1:2105:19090:28479
CAACGAAA
+
FFFFFFFF
@A00769:11:HC3HCDRXX:1:2105:14109:28494
CAACGAAA
+
FFFFFFFF
@A00769:11:HC3HCDRXX:1:2105:30897:28635
CAACGAAA
+
FFFFFFFF
@A00769:11:HC3HCDRXX:1:2105:5141:28651
CAACGAAA
+
FFFFFFFF
@A00769:11:HC3HCDRXX:1:2105:19443:28651
CAACGAAA
+
FFFFFFFF
@A00769:11:HC3HCDRXX:1:2105:5222:28729
CAACGAAA
+
FFFFFFFF
@A00769:11:HC3HCDRXX:1:2105:22164:28729
CAACGAAA
+
FFFFFFFF
@A00769:11:HC3HCDRXX:1:2105:18295:28855
CAACGAAA
+
FFFFFFFF
@A00769:11:HC3HCDRXX:1:2105:28293:28948
CAACGAAA
+
FFFFFFFF
@A00769:11:HC3HCDRXX:1:2105:8820:28980
CAACGAAA
+
FFFFFFFF
@A00769:11:HC3HCDRXX:1:2105:16676:29027
CAACGAAA
+
FFFFFFFF
@A00769:11:HC3HCDRXX:1:2105:19886:29105
CAACGAAA
+
FFFFFFFF
@A00769:11:HC3HCDRXX:1:2105:22643:29121
CAACGAAA
+
FFFFFFFF
@A00769:11:HC3HCDRXX:1:2105:15673:29136
CAACGAAA
+
FFFFFFFF
@A00769:11:HC3HCDRXX:1:2105:11252:29183
CAACGAAA
+
FFFFFFFF
@A00769:11:HC3HCDRXX:1:2105:17987:29324
CAACGAAA
+
FFFFFFF:
@A00769:11:HC3HCDRXX:1:2105:32678:29403
CAACGAAA
+
FFFFFFFF
@A00769:11:HC3HCDRXX:1:2105:24578:29434
CAACGAAA
+
FFFFFFFF
@A00769:11:HC3HCDRXX:1:2105:19714:29465
CAACGAAA
+
FFFFFFFF
@A00769:11:HC3HCDRXX:1:2105:14977:29559
CAACGAAA
+
FFFFFFFF
@A00769:11:HC3HCDRXX:1:2105:16694:29622
CAACGAAA
+
FFFFFFFF
@A00769:11:HC3HCDRXX:1:2105:31222:29637
CAACGAAA
+
FFFFFFFF
@A00769:11:HC3HCDRXX:1:2105:4227:29700
CAACGAAA
+
FFFFFFFF
@A00769:11:HC3HCDRXX:1:2105:15908:29794
CAACGAAA
+
FFFFFFFF
@A00769:11:HC3HCDRXX:1:2105:8974:29935
CAACGAAA
+
FFFFF:FF
@A00769:11:HC3HCDRXX:1:2105:23041:29966
CAACGAAA
+
FFFFFFFF
@A00769:11:HC3HCDRXX:1:2105:15157:30185
CAACGAAA
+
FFFFFFFF
@A00769:11:HC3HCDRXX:1:2105:4435:30217
CAACGAAA
+
FFFFFFFF
@A00769:11:HC3HCDRXX:1:2105:18683:30436
CAACGAAA
+
FFFFFFFF
@A00769:11:HC3HCDRXX:1:2105:6741:30514
CAACGAAA
+
FFFFFFFF
@A00769:11:HC3HCDRXX:1:2105:18593:30561
CAACGAAA
+
FFFFFFFF
@A00769:11:HC3HCDRXX:1:2105:28076:30671
CAACGAAA
+
FFFFFFFF
@A00769:11:HC3HCDRXX:1:2105:32244:30780
CAACGAAA
+
FFF:,FFF
@A00769:11:HC3HCDRXX:1:2105:15682:30874
CAACGAAA
+
F:FFFFFF
@A00769:11:HC3HCDRXX:1:2105:27570:30953
CAACGAAA
+
FFFFFFFF
@A00769:11:HC3HCDRXX:1:2105:6641:30968
CAACGAAA
+
FFFFFFFF
@A00769:11:HC3HCDRXX:1:2105:24243:31203
CAACGAAA
+
:FF:FFFF
@A00769:11:HC3HCDRXX:1:2105:29668:31297
CAACGAAA
+
FFFFFFFF
@A00769:11:HC3HCDRXX:1:2105:23710:31313
CAACGAAA
+
FFFFFFFF
@A00769:11:HC3HCDRXX:1:2105:25455:31422
CAACGAAA
+
FFFFFFFF
@A00769:11:HC3HCDRXX:1:2105:19578:31454
CAACGAAA
+
FFFFFFFF
@A00769:11:HC3HCDRXX:1:2105:28375:31501
CAACGAAA
+
FFFFFFFF
@A00769:11:HC3HCDRXX:1:2105:19244:31532
CAACGAAA
+
FFF:FFFF
@A00769:11:HC3HCDRXX:1:2105:6723:31579
CAACGAAA
+
FFFFFFFF
@A00769:11:HC3HCDRXX:1:2105:2275:31610
CAACGAAA
+
FFFFFFFF
@A00769:11:HC3HCDRXX:1:2105:10022:31845
CAACGAAA
+
FFFFFFFF
@A00769:11:HC3HCDRXX:1:2105:29586:31845
CAACGAAA
+
FFFFFFFF
@A00769:11:HC3HCDRXX:1:2105:29215:31892
CAACGAAA
+
FFFFFFFF
@A00769:11:HC3HCDRXX:1:2105:18376:31908
CAACGAAA
+
FFFFFFFF
@A00769:11:HC3HCDRXX:1:2105:17065:31923
CAACGAAA
+
FFFFFFFF
@A00769:11:HC3HCDRXX:1:2105:16902:31955
CAACGAAA
+
FFFFFFFF
@A00769:11:HC3HCDRXX:1:2105:14724:32002
CAACGAAA
+
FFFFFFFF
@A00769:11:HC3HCDRXX:1:2105:31250:32064
CAACGAAA
+
FFFFFFFF
@A00769:11:HC3HCDRXX:1:2105:15058:32080
CAACGAAA
+
FFFFFFFF
@A00769:11:HC3HCDRXX:1:2105:25907:32111
CAACGAAA
+
FFFFFFFF
@A00769:11:HC3HCDRXX:1:2105:14922:32158
CAACGAAA
+
FFFFFFFF
@A00769:11:HC3HCDRXX:1:2105:4517:32550
CAACGAAA
+
F:FFFFFF
@A00769:11:HC3HCDRXX:1:2105:2311:32581
CAACGAAA
+
FFFFFFFF
@A00769:11:HC3HCDRXX:1:2105:19126:32643
CAACGAAA
+
FFFFFFFF
@A00769:11:HC3HCDRXX:1:2105:4978:32690
CAACGAAA
+
FFFFFFFF
@A00769:11:HC3HCDRXX:1:2105:15691:32769
CAACGAAA
+
FFFFFFFF
@A00769:11:HC3HCDRXX:1:2105:13422:32784
CAACGAAA
+
FFFFFFFF
@A00769:11:HC3HCDRXX:1:2105:26738:32800
CAACGAAA
+
FFFFFFFF
@A00769:11:HC3HCDRXX:1:2105:15555:32816
CAACGAAA
+
FFFFFFFF
@A00769:11:HC3HCDRXX:1:2105:29252:32863
CAACGAAA
+
FFFFFFFF
@A00769:11:HC3HCDRXX:1:2105:19506:32925
CAACGAAA
+
FFFFFFFF
@A00769:11:HC3HCDRXX:1:2105:30572:32957
CAACGAAA
+
FFFFFFFF
@A00769:11:HC3HCDRXX:1:2105:2175:33004
CAACGAAA
+
FFFFFFFF
@A00769:11:HC3HCDRXX:1:2105:14389:33082
CAACGAAA
+
FFFFFFF:
@A00769:11:HC3HCDRXX:1:2105:16414:33082
CAACGAAA
+
FFFFFFFF
@A00769:11:HC3HCDRXX:1:2105:24198:33098
CAACGAAA
+
FFFFFFFF
@A00769:11:HC3HCDRXX:1:2105:9760:33270
CAACGAAA
+
FFFFFFFF
@A00769:11:HC3HCDRXX:1:2105:30219:33317
CAACGAAA
+
FFFFFFFF
@A00769:11:HC3HCDRXX:1:2105:29939:33364
CAACGAAA
+
FFFFFFFF
@A00769:11:HC3HCDRXX:1:2105:6994:33426
CAACGAAA
+
FFFFFFFF
@A00769:11:HC3HCDRXX:1:2105:27968:33426
CAACGAAA
+
FFFFFFFF
@A00769:11:HC3HCDRXX:1:2105:26585:33442
CAACGAAA
+
FFFFFFFF
@A00769:11:HC3HCDRXX:1:2105:32154:33505
CAACGAAA
+
FFFFFFFF
@A00769:11:HC3HCDRXX:1:2105:22616:33552
CAACGAAA
+
FFFFFFFF
@A00769:11:HC3HCDRXX:1:2105:16432:33583
CAACGAAA
+
F:FFFFFF
@A00769:11:HC3HCDRXX:1:2105:5927:33614
CAACGAAA
+
FFFFFFFF
@A00769:11:HC3HCDRXX:1:2105:26178:33614
CAACGAAA
+
FFFFFFFF
@A00769:11:HC3HCDRXX:1:2105:14335:33646
CAACGAAA
+
FFFFFFFF
@A00769:11:HC3HCDRXX:1:2105:7292:33661
CAACGAAA
+
FFFFFFFF
@A00769:11:HC3HCDRXX:1:2105:2284:33724
CAACGAAA
+
FFFFFFFF
@A00769:11:HC3HCDRXX:1:2105:29812:33802
CAACGAAA
+
FFFFFFFF
@A00769:11:HC3HCDRXX:1:2105:29170:34162
CAACGAAA
+
FFFFFFFF
@A00769:11:HC3HCDRXX:1:2105:29414:34209
CAACGAAA
+
FFFFFFFF
@A00769:11:HC3HCDRXX:1:2105:11433:34475
CAACGAAA
+
FFFFFFFF
@A00769:11:HC3HCDRXX:1:2105:22001:34522
CAACGAAA
+
FFFFFFFF
@A00769:11:HC3HCDRXX:1:2105:25509:34585
CAACGAAA
+
FF,FFFFF
@A00769:11:HC3HCDRXX:1:2105:26096:34632
CAACGAAA
+
FFFFFFFF
@A00769:11:HC3HCDRXX:1:2105:30129:34663
CAACGAAA
+
FFFFFFFF
@A00769:11:HC3HCDRXX:1:2105:24071:34726
CAACGAAA
+
FFFF:FFF
@A00769:11:HC3HCDRXX:1:2105:31123:34820
CAACGAAA
+
FF:::F::
@A00769:11:HC3HCDRXX:1:2105:18747:34867
CAACGAAA
+
:FFFFFFF
@A00769:11:HC3HCDRXX:1:2105:13639:34882
CAACGAAA
+
FFFFFFFF
@A00769:11:HC3HCDRXX:1:2105:7916:34961
CAACGAAA
+
FFFFFFFF
@A00769:11:HC3HCDRXX:1:2105:22996:34992
CAACGAAA
+
FFFFFFFF
@A00769:11:HC3HCDRXX:1:2105:7093:35008
CAACGAAA
+
FFFFFFFF
@A00769:11:HC3HCDRXX:1:2105:16297:35008
CAACGAAA
+
FFFFFFFF
@A00769:11:HC3HCDRXX:1:2105:20419:35133
CAACGAAA
+
FFFFFFFF
@A00769:11:HC3HCDRXX:1:2105:6334:35164
CAACGAAA
+
FFFFFFFF
@A00769:11:HC3HCDRXX:1:2105:7609:35180
CAACGAAA
+
FFFFFFFF
@A00769:11:HC3HCDRXX:1:2105:6298:35196
CAACGAAA
+
FFFFFFFF
@A00769:11:HC3HCDRXX:1:2105:27814:35383
CAACGAAA
+
FFFFFFFF
@A00769:11:HC3HCDRXX:1:2105:2501:35446
CAACGAAA
+
FFFFFFFF
@A00769:11:HC3HCDRXX:1:2105:3694:35884
CAACGAAA
+
FFFFFFFF
@A00769:11:HC3HCDRXX:1:2105:24234:35884
CAACGAAA
+
FFFFFFFF
@A00769:11:HC3HCDRXX:1:2105:30563:36072
CAACGAAA
+
FFFFFFFF
@A00769:11:HC3HCDRXX:1:2105:15619:36151
CAACGAAA
+
FFFFFFFF
@A00769:11:HC3HCDRXX:1:2105:18945:36151
CAACGAAA
+
FFFFFFFF
@A00769:11:HC3HCDRXX:1:2105:14335:36182
CAACGAAA
+
FFFFFFFF
@A00769:11:HC3HCDRXX:1:2105:7500:36245
CAACGAAA
+
FFFFFFFF
@A00769:11:HC3HCDRXX:1:2105:13648:36464
CAACGAAA
+
FFFFFFFF
@A00769:11:HC3HCDRXX:1:2105:26973:36464
CAACGAAA
+
FFFFFFFF
@A00769:11:HC3HCDRXX:1:2105:18629:36479
CAACGAAA
+
FFFFFFFF
@A00769:11:HC3HCDRXX:1:2105:1416:36511
CAACGAAA
+
FFFFFFFF
@A00769:11:HC3HCDRXX:1:2105:14452:36511
CAACGAAA
+
FFFFFFFF
@A00769:11:HC3HCDRXX:1:2105:23375:36526
CAACGAAA
+
FFFFFFFF
@A00769:11:HC3HCDRXX:1:2105:2935:36542
CAACGAAA
+
FFFFFFFF
@A00769:11:HC3HCDRXX:1:2105:14977:36573
CAACGAAA
+
FFFFFFFF
@A00769:11:HC3HCDRXX:1:2105:6705:36746
CAACGAAA
+
FFFFFFFF
@A00769:11:HC3HCDRXX:1:2105:10737:36777
CAACGAAA
+
FFFFFFFF
@A00769:11:HC3HCDRXX:1:2105:30843:36777
CAACGAAA
+
FFFFFFFF
@A00769:11:HC3HCDRXX:1:2105:16631:36808
CAACGAAA
+
FFFFFFFF
@A00769:11:HC3HCDRXX:1:2105:23502:36808
CAACGAAA
+
FFFFFFFF
@A00769:11:HC3HCDRXX:1:2105:7780:36824
CAACGAAA
+
FF:FFFFF
@A00769:11:HC3HCDRXX:1:2105:22607:36949
CAACGAAA
+
:F:F:FFF
@A00769:11:HC3HCDRXX:1:2106:15383:1110
CAACGAAA
+
FFFFFFFF
@A00769:11:HC3HCDRXX:1:2106:30264:1141
CAACGAAA
+
FFFFFFFF
@A00769:11:HC3HCDRXX:1:2106:4544:1188
CAACGAAA
+
FFFFFFFF
@A00769:11:HC3HCDRXX:1:2106:20347:1251
CAACGAAA
+
FFFFFFFF
@A00769:11:HC3HCDRXX:1:2106:7229:1266
CAACGAAA
+
FFFFFFFF
@A00769:11:HC3HCDRXX:1:2106:9923:1266
CAACGAAA
+
FFFFFFFF
@A00769:11:HC3HCDRXX:1:2106:13847:1266
CAACGAAA
+
FFFFFFFF
@A00769:11:HC3HCDRXX:1:2106:6786:1376
CAACGAAA
+
FFFFFFFF
@A00769:11:HC3HCDRXX:1:2106:11794:1407
CAACGAAA
+
FFFFFFFF
@A00769:11:HC3HCDRXX:1:2106:23466:1423
CAACGAAA
+
FFFFFFFF
@A00769:11:HC3HCDRXX:1:2106:24505:1470
CAACGAAA
+
FFFFFFFF
@A00769:11:HC3HCDRXX:1:2106:27453:1564
CAACGAAA
+
FFFFFFFF
@A00769:11:HC3HCDRXX:1:2106:29008:1595
CAACGAAA
+
FFFFFFFF
@A00769:11:HC3HCDRXX:1:2106:23909:1658
CAACGAAA
+
FFFFFFFF
@A00769:11:HC3HCDRXX:1:2106:11650:1689
CAACGAAA
+
FFFFFFFF
@A00769:11:HC3HCDRXX:1:2106:21739:1752
CAACGAAA
+
FFFFFFFF
@A00769:11:HC3HCDRXX:1:2106:32172:1752
CAACGAAA
+
FFFFFFFF
@A00769:11:HC3HCDRXX:1:2106:19379:1830
CAACGAAA
+
FFFFFFFF
@A00769:11:HC3HCDRXX:1:2106:28999:1924
CAACGAAA
+
FFFFFFFF
@A00769:11:HC3HCDRXX:1:2106:15248:1939
CAACGAAA
+
FFFFFFFF
@A00769:11:HC3HCDRXX:1:2106:26512:1939
CAACGAAA
+
FFFFF:FF
@A00769:11:HC3HCDRXX:1:2106:32777:1955
CAACGAAA
+
FFFFFFFF
@A00769:11:HC3HCDRXX:1:2106:27326:1971
CAACGAAA
+
FFFFFFFF
@A00769:11:HC3HCDRXX:1:2106:30734:2049
CAACGAAA
+
,FFF:FFF
@A00769:11:HC3HCDRXX:1:2106:31964:2456
CAACGAAA
+
FFFFFFFF
@A00769:11:HC3HCDRXX:1:2106:24243:2487
CAACGAAA
+
FFFFFFFF
@A00769:11:HC3HCDRXX:1:2106:7220:2503
CAACGAAA
+
FFFFFFFF
@A00769:11:HC3HCDRXX:1:2106:7789:2550
CAACGAAA
+
FFFFFFFF
@A00769:11:HC3HCDRXX:1:2106:5249:2566
CAACGAAA
+
FFFFFFFF
@A00769:11:HC3HCDRXX:1:2106:7835:2597
CAACGAAA
+
FFFFFFFF
@A00769:11:HC3HCDRXX:1:2106:20555:2644
CAACGAAA
+
FFFFFFFF
@A00769:11:HC3HCDRXX:1:2106:28239:2644
CAACGAAA
+
FFFFFFFF
@A00769:11:HC3HCDRXX:1:2106:24822:2675
CAACGAAA
+
FFFFFFFF
@A00769:11:HC3HCDRXX:1:2106:8802:2926
CAACGAAA
+
FFFFFFFF
@A00769:11:HC3HCDRXX:1:2106:10845:2926
CAACGAAA
+
FFFFFFFF
@A00769:11:HC3HCDRXX:1:2106:2935:2973
CAACGAAA
+
FFFFFFFF
@A00769:11:HC3HCDRXX:1:2106:20066:2988
CAACGAAA
+
FFFF,FFF
@A00769:11:HC3HCDRXX:1:2106:16866:3114
CAACGAAA
+
FFFFFFFF
@A00769:11:HC3HCDRXX:1:2106:28809:3129
CAACGAAA
+
FFFFFFFF
@A00769:11:HC3HCDRXX:1:2106:27651:3161
CAACGAAA
+
FFFFFFFF
@A00769:11:HC3HCDRXX:1:2106:4463:3239
CAACGAAA
+
FFFFFFFF
@A00769:11:HC3HCDRXX:1:2106:6162:3239
CAACGAAA
+
FFFFFFFF
@A00769:11:HC3HCDRXX:1:2106:12744:3333
CAACGAAA
+
FFFFFFFF
@A00769:11:HC3HCDRXX:1:2106:19352:3411
CAACGAAA
+
FFFFFFFF
@A00769:11:HC3HCDRXX:1:2106:15040:3458
CAACGAAA
+
FFFFFFFF
@A00769:11:HC3HCDRXX:1:2106:18530:3458
CAACGAAA
+
FFFFFFFF
@A00769:11:HC3HCDRXX:1:2106:1561:3537
CAACGAAA
+
FFFFFFFF
@A00769:11:HC3HCDRXX:1:2106:5900:3568
CAACGAAA
+
FFFFFFFF
@A00769:11:HC3HCDRXX:1:2106:21567:3646
CAACGAAA
+
FF:FFFFF
@A00769:11:HC3HCDRXX:1:2106:7853:3787
CAACGAAA
+
FFFFFFFF
@A00769:11:HC3HCDRXX:1:2106:4155:3865
CAACGAAA
+
FFFFFFFF
@A00769:11:HC3HCDRXX:1:2106:5692:3897
CAACGAAA
+
FFFFFFFF
@A00769:11:HC3HCDRXX:1:2106:30725:3912
CAACGAAA
+
FFFFFFFF
@A00769:11:HC3HCDRXX:1:2106:8296:3928
CAACGAAA
+
FFFFFFFF
@A00769:11:HC3HCDRXX:1:2106:24008:3991
CAACGAAA
+
FFFFFFFF
@A00769:11:HC3HCDRXX:1:2106:31810:4006
CAACGAAA
+
F:FF:FFF
@A00769:11:HC3HCDRXX:1:2106:29206:4038
CAACGAAA
+
FFFFFFFF
@A00769:11:HC3HCDRXX:1:2106:23556:4116
CAACGAAA
+
FFFFFFFF
@A00769:11:HC3HCDRXX:1:2106:24740:4131
CAACGAAA
+
FFFFFFFF
@A00769:11:HC3HCDRXX:1:2106:29993:4147
CAACGAAA
+
FFFFFFFF
@A00769:11:HC3HCDRXX:1:2106:6244:4194
CAACGAAA
+
FF:FFFFF
@A00769:11:HC3HCDRXX:1:2106:23213:4272
CAACGAAA
+
FFFF:FFF
@A00769:11:HC3HCDRXX:1:2106:17219:4319
CAACGAAA
+
FFFFFFFF
@A00769:11:HC3HCDRXX:1:2106:14841:4366
CAACGAAA
+
FFFFFFFF
@A00769:11:HC3HCDRXX:1:2106:2419:4398
CAACGAAA
+
FFFFFFFF
@A00769:11:HC3HCDRXX:1:2106:17074:4445
CAACGAAA
+
FFFFFFFF
@A00769:11:HC3HCDRXX:1:2106:32705:4554
CAACGAAA
+
FFF,FF:F
@A00769:11:HC3HCDRXX:1:2106:13693:4570
CAACGAAA
+
FFFFFFFF
@A00769:11:HC3HCDRXX:1:2106:1307:4601
CAACGAAA
+
FFFFFFFF
@A00769:11:HC3HCDRXX:1:2106:8603:4617
CAACGAAA
+
FFFFFFFF
@A00769:11:HC3HCDRXX:1:2106:7744:4664
CAACGAAA
+
FFFFFFFF
@A00769:11:HC3HCDRXX:1:2106:24451:4726
CAACGAAA
+
FFFFFFFF
@A00769:11:HC3HCDRXX:1:2106:17544:4758
CAACGAAA
+
FFFFFFFF
@A00769:11:HC3HCDRXX:1:2106:14244:4773
CAACGAAA
+
FFFFFFFF
@A00769:11:HC3HCDRXX:1:2106:24930:4773
CAACGAAA
+
FFFFFFFF
@A00769:11:HC3HCDRXX:1:2106:26946:5102
CAACGAAA
+
FFFFFFFF
@A00769:11:HC3HCDRXX:1:2106:14733:5181
CAACGAAA
+
FF,FFFFF
@A00769:11:HC3HCDRXX:1:2106:27299:5181
CAACGAAA
+
FFFFFFFF
@A00769:11:HC3HCDRXX:1:2106:29396:5181
CAACGAAA
+
F:FFFFFF
@A00769:11:HC3HCDRXX:1:2106:20039:5228
CAACGAAA
+
FFFFFFFF
@A00769:11:HC3HCDRXX:1:2106:5674:5274
CAACGAAA
+
FFFFFFFF
@A00769:11:HC3HCDRXX:1:2106:27887:5290
CAACGAAA
+
FFF:F,:F
@A00769:11:HC3HCDRXX:1:2106:13819:5321
CAACGAAA
+
FFFFFFFF
@A00769:11:HC3HCDRXX:1:2106:19271:5337
CAACGAAA
+
FFFFFFFF
@A00769:11:HC3HCDRXX:1:2106:29351:5384
CAACGAAA
+
FFFFFFFF
@A00769:11:HC3HCDRXX:1:2106:6822:5541
CAACGAAA
+
FFFFFFFF
@A00769:11:HC3HCDRXX:1:2106:17716:5588
CAACGAAA
+
FFFFFFFF
@A00769:11:HC3HCDRXX:1:2106:32506:5588
CAACGAAA
+
FFFFFFFF
@A00769:11:HC3HCDRXX:1:2106:15112:5619
CAACGAAA
+
FFFFFFFF
@A00769:11:HC3HCDRXX:1:2106:19479:5666
CAACGAAA
+
:FFFFFFF
@A00769:11:HC3HCDRXX:1:2106:10746:5760
CAACGAAA
+
F:FFFFFF
@A00769:11:HC3HCDRXX:1:2106:12762:5838
CAACGAAA
+
FFFFFFFF
@A00769:11:HC3HCDRXX:1:2106:6822:5854
CAACGAAA
+
FFFFFFFF
@A00769:11:HC3HCDRXX:1:2106:27914:5901
CAACGAAA
+
FFFFF:FF
@A00769:11:HC3HCDRXX:1:2106:21377:5979
CAACGAAA
+
FFFFFFFF
@A00769:11:HC3HCDRXX:1:2106:4878:6026
CAACGAAA
+
FFFFFFFF
@A00769:11:HC3HCDRXX:1:2106:19000:6026
CAACGAAA
+
FFFFFFFF
@A00769:11:HC3HCDRXX:1:2106:25455:6026
CAACGAAA
+
FFFF:FFF
@A00769:11:HC3HCDRXX:1:2106:14425:6089
CAACGAAA
+
FFFFFFFF
@A00769:11:HC3HCDRXX:1:2106:14253:6136
CAACGAAA
+
,FF:,FFF
@A00769:11:HC3HCDRXX:1:2106:31882:6198
CAACGAAA
+
FFFFFFFF
@A00769:11:HC3HCDRXX:1:2106:7310:6230
CAACGAAA
+
FFFFFFFF
@A00769:11:HC3HCDRXX:1:2106:14552:6245
CAACGAAA
+
FFFFFFFF
@A00769:11:HC3HCDRXX:1:2106:21314:6277
CAACGAAA
+
FFFFFFFF
@A00769:11:HC3HCDRXX:1:2106:1624:6339
CAACGAAA
+
FFFFFFFF
@A00769:11:HC3HCDRXX:1:2106:16541:6433
CAACGAAA
+
FFF,FFFF
@A00769:11:HC3HCDRXX:1:2106:5665:6480
CAACGAAA
+
FFFFFFFF
@A00769:11:HC3HCDRXX:1:2106:12771:6511
CAACGAAA
+
FFFFFFFF
@A00769:11:HC3HCDRXX:1:2106:31232:6511
CAACGAAA
+
FFFFFFFF
@A00769:11:HC3HCDRXX:1:2106:19307:6558
CAACGAAA
+
FFFFFFFF
@A00769:11:HC3HCDRXX:1:2106:16197:6715
CAACGAAA
+
FFFFFFFF
@A00769:11:HC3HCDRXX:1:2106:2474:6872
CAACGAAA
+
FFFFFFFF
@A00769:11:HC3HCDRXX:1:2106:15402:6934
CAACGAAA
+
FFFFFFFF
@A00769:11:HC3HCDRXX:1:2106:25220:6934
CAACGAAA
+
F:FFFFFF
@A00769:11:HC3HCDRXX:1:2106:4933:7028
CAACGAAA
+
FFFFFFFF
@A00769:11:HC3HCDRXX:1:2106:21332:7091
CAACGAAA
+
F:FFFFFF
@A00769:11:HC3HCDRXX:1:2106:27480:7153
CAACGAAA
+
FFFFFFFF
@A00769:11:HC3HCDRXX:1:2106:24243:7185
CAACGAAA
+
FFFFFFFF
@A00769:11:HC3HCDRXX:1:2106:14724:7232
CAACGAAA
+
FFFFFFFF
@A00769:11:HC3HCDRXX:1:2106:21368:7279
CAACGAAA
+
FFFFFFFF
@A00769:11:HC3HCDRXX:1:2106:18593:7294
CAACGAAA
+
FFFF:FFF
@A00769:11:HC3HCDRXX:1:2106:29053:7373
CAACGAAA
+
FFFFFFFF
@A00769:11:HC3HCDRXX:1:2106:26087:7404
CAACGAAA
+
FFFFFFFF
@A00769:11:HC3HCDRXX:1:2106:1099:7435
CAACGAAA
+
FFFFF:FF
@A00769:11:HC3HCDRXX:1:2106:16125:7435
CAACGAAA
+
FFFFFFFF
@A00769:11:HC3HCDRXX:1:2106:2374:7451
CAACGAAA
+
FFFFFFFF
@A00769:11:HC3HCDRXX:1:2106:3197:7467
CAACGAAA
+
FFFFFFFF
@A00769:11:HC3HCDRXX:1:2106:6759:7498
CAACGAAA
+
FFFFFFFF
@A00769:11:HC3HCDRXX:1:2106:22968:7576
CAACGAAA
+
FFFFFFFF
@A00769:11:HC3HCDRXX:1:2106:16749:7607
CAACGAAA
+
FFFFFFFF
@A00769:11:HC3HCDRXX:1:2106:13205:7639
CAACGAAA
+
FFFFFFFF
@A00769:11:HC3HCDRXX:1:2106:31394:7733
CAACGAAA
+
FFFFFFFF
@A00769:11:HC3HCDRXX:1:2106:19217:7780
CAACGAAA
+
FFFFFFFF
@A00769:11:HC3HCDRXX:1:2106:4345:7858
CAACGAAA
+
FFFFFFFF
@A00769:11:HC3HCDRXX:1:2106:29749:8202
CAACGAAA
+
FFFFFFFF
@A00769:11:HC3HCDRXX:1:2106:7220:8234
CAACGAAA
+
FFF::FFF
@A00769:11:HC3HCDRXX:1:2106:21974:8234
CAACGAAA
+
FFFFFFFF
@A00769:11:HC3HCDRXX:1:2106:15655:8249
CAACGAAA
+
FFFFFFFF
@A00769:11:HC3HCDRXX:1:2106:21603:8249
CAACGAAA
+
FFFF:FFF
@A00769:11:HC3HCDRXX:1:2106:12355:8390
CAACGAAA
+
FFFFFFFF
@A00769:11:HC3HCDRXX:1:2106:14479:8437
CAACGAAA
+
FFFF:FFF
@A00769:11:HC3HCDRXX:1:2106:25898:8453
CAACGAAA
+
FFFFFFFF
@A00769:11:HC3HCDRXX:1:2106:10890:8547
CAACGAAA
+
FFFFFFFF
@A00769:11:HC3HCDRXX:1:2106:19813:8594
CAACGAAA
+
FFFFFFFF
@A00769:11:HC3HCDRXX:1:2106:10890:8609
CAACGAAA
+
FFFFFFFF
@A00769:11:HC3HCDRXX:1:2106:1235:8672
CAACGAAA
+
FFFFFFFF
@A00769:11:HC3HCDRXX:1:2106:25925:8719
CAACGAAA
+
FFFFFFFF
@A00769:11:HC3HCDRXX:1:2106:9082:8735
CAACGAAA
+
FFFFFFFF
@A00769:11:HC3HCDRXX:1:2106:25427:8735
CAACGAAA
+
FFFFFFFF
@A00769:11:HC3HCDRXX:1:2106:24894:8782
CAACGAAA
+
FFFFFFFF
@A00769:11:HC3HCDRXX:1:2106:10411:8844
CAACGAAA
+
FFFFFFFF
@A00769:11:HC3HCDRXX:1:2106:28492:8876
CAACGAAA
+
FFFFFFFF
@A00769:11:HC3HCDRXX:1:2106:6045:8985
CAACGAAA
+
FFFFFFFF
@A00769:11:HC3HCDRXX:1:2106:32696:8985
CAACGAAA
+
FFFFFFFF
@A00769:11:HC3HCDRXX:1:2106:6388:9017
CAACGAAA
+
FFFFFFFF
@A00769:11:HC3HCDRXX:1:2106:12029:9017
CAACGAAA
+
FFFFFFFF
@A00769:11:HC3HCDRXX:1:2106:23222:9017
CAACGAAA
+
FFFFFFFF
@A00769:11:HC3HCDRXX:1:2106:3143:9032
CAACGAAA
+
FFFFFFFF
@A00769:11:HC3HCDRXX:1:2106:17969:9095
CAACGAAA
+
FFFFFFFF
@A00769:11:HC3HCDRXX:1:2106:3992:9314
CAACGAAA
+
FFFFFFFF
@A00769:11:HC3HCDRXX:1:2106:4987:9345
CAACGAAA
+
FFFFFFFF
@A00769:11:HC3HCDRXX:1:2106:12635:9439
CAACGAAA
+
FFFFFFFF
@A00769:11:HC3HCDRXX:1:2106:27923:9486
CAACGAAA
+
FFFFFFFF
@A00769:11:HC3HCDRXX:1:2106:15356:9518
CAACGAAA
+
FFFFFFFF
@A00769:11:HC3HCDRXX:1:2106:20500:9659
CAACGAAA
+
FFFFFFFF
@A00769:11:HC3HCDRXX:1:2106:29713:9674
CAACGAAA
+
FFFFFFFF
@A00769:11:HC3HCDRXX:1:2106:11442:9721
CAACGAAA
+
FFFFFFFF
@A00769:11:HC3HCDRXX:1:2106:10113:9925
CAACGAAA
+
FFFFFFFF
@A00769:11:HC3HCDRXX:1:2106:17526:9925
CAACGAAA
+
FFFFFFFF
@A00769:11:HC3HCDRXX:1:2106:26937:9972
CAACGAAA
+
FFFFFFFF
@A00769:11:HC3HCDRXX:1:2106:16749:9987
CAACGAAA
+
FFFFFFFF
@A00769:11:HC3HCDRXX:1:2106:22562:10160
CAACGAAA
+
FFFFFFFF
@A00769:11:HC3HCDRXX:1:2106:22742:10160
CAACGAAA
+
FFFFFFFF
@A00769:11:HC3HCDRXX:1:2106:4209:10254
CAACGAAA
+
FFFFFFFF
@A00769:11:HC3HCDRXX:1:2106:3676:10269
CAACGAAA
+
FFFFFFFF
@A00769:11:HC3HCDRXX:1:2106:14597:10332
CAACGAAA
+
FFFFFFFF
@A00769:11:HC3HCDRXX:1:2106:21667:10332
CAACGAAA
+
FFFFFFFF
@A00769:11:HC3HCDRXX:1:2106:15546:10441
CAACGAAA
+
FFFFFFFF
@A00769:11:HC3HCDRXX:1:2106:17228:10473
CAACGAAA
+
FFFFFFFF
@A00769:11:HC3HCDRXX:1:2106:19199:10535
CAACGAAA
+
,FFF:FF:
@A00769:11:HC3HCDRXX:1:2106:29866:10629
CAACGAAA
+
FFFF:FFF
@A00769:11:HC3HCDRXX:1:2106:3920:10661
CAACGAAA
+
FFFFFFFF
@A00769:11:HC3HCDRXX:1:2106:17571:10692
CAACGAAA
+
FFFFFFFF
@A00769:11:HC3HCDRXX:1:2106:23321:10723
CAACGAAA
+
FFFFFFFF
@A00769:11:HC3HCDRXX:1:2106:23529:10864
CAACGAAA
+
FFFF,FFF
@A00769:11:HC3HCDRXX:1:2106:3314:10895
CAACGAAA
+
F:,::F,F
@A00769:11:HC3HCDRXX:1:2106:15112:10942
CAACGAAA
+
FFFFFFFF
@A00769:11:HC3HCDRXX:1:2106:14588:11005
CAACGAAA
+
FFFFFFFF
@A00769:11:HC3HCDRXX:1:2106:6289:11099
CAACGAAA
+
FFFFFFFF
@A00769:11:HC3HCDRXX:1:2106:12048:11115
CAACGAAA
+
FFFFFFFF
@A00769:11:HC3HCDRXX:1:2106:23936:11162
CAACGAAA
+
,FFFFFFF
@A00769:11:HC3HCDRXX:1:2106:26811:11162
CAACGAAA
+
:FFFFFFF
@A00769:11:HC3HCDRXX:1:2106:20473:11177
CAACGAAA
+
FFFFFFFF
@A00769:11:HC3HCDRXX:1:2106:29912:11240
CAACGAAA
+
FFFFFFFF
@A00769:11:HC3HCDRXX:1:2106:1642:11318
CAACGAAA
+
FFFF:FFF
@A00769:11:HC3HCDRXX:1:2106:11695:11318
CAACGAAA
+
FFFFFFFF
@A00769:11:HC3HCDRXX:1:2106:32886:11318
CAACGAAA
+
FFFFFFFF
@A00769:11:HC3HCDRXX:1:2106:24749:11350
CAACGAAA
+
FFFFFFF:
@A00769:11:HC3HCDRXX:1:2106:14326:11397
CAACGAAA
+
FFFFFFFF
@A00769:11:HC3HCDRXX:1:2106:25066:11397
CAACGAAA
+
FFFFFFFF
@A00769:11:HC3HCDRXX:1:2106:3287:11412
CAACGAAA
+
FFFFFFFF
@A00769:11:HC3HCDRXX:1:2106:3468:11443
CAACGAAA
+
FFFFFFFF
@A00769:11:HC3HCDRXX:1:2106:15266:11584
CAACGAAA
+
FFFFFFFF
@A00769:11:HC3HCDRXX:1:2106:5629:11616
CAACGAAA
+
FFFFFFFF
@A00769:11:HC3HCDRXX:1:2106:24632:11647
CAACGAAA
+
FFFFFFFF
@A00769:11:HC3HCDRXX:1:2106:23583:11678
CAACGAAA
+
,FFFFFFF
@A00769:11:HC3HCDRXX:1:2106:1741:11741
CAACGAAA
+
FFFFFFFF
@A00769:11:HC3HCDRXX:1:2106:22299:11741
CAACGAAA
+
FFFFFFFF
@A00769:11:HC3HCDRXX:1:2106:18674:11757
CAACGAAA
+
FFFFFFFF
@A00769:11:HC3HCDRXX:1:2106:6940:11788
CAACGAAA
+
FFFFFFFF
@A00769:11:HC3HCDRXX:1:2106:27877:11851
CAACGAAA
+
FFFFFFFF
@A00769:11:HC3HCDRXX:1:2106:21784:11882
CAACGAAA
+
FFFFFFFF
@A00769:11:HC3HCDRXX:1:2106:6659:11898
CAACGAAA
+
FFFFFFFF
@A00769:11:HC3HCDRXX:1:2106:28501:11960
CAACGAAA
+
FFFFFFFF
@A00769:11:HC3HCDRXX:1:2106:28601:12070
CAACGAAA
+
FFFFFFFF
@A00769:11:HC3HCDRXX:1:2106:12852:12101
CAACGAAA
+
FFFFFFFF
@A00769:11:HC3HCDRXX:1:2106:17734:12101
CAACGAAA
+
FFFF:FFF
@A00769:11:HC3HCDRXX:1:2106:2528:12132
CAACGAAA
+
FFFFFFFF
@A00769:11:HC3HCDRXX:1:2106:15537:12242
CAACGAAA
+
FFFFFFFF
@A00769:11:HC3HCDRXX:1:2106:7473:12336
CAACGAAA
+
FFFFFFFF
@A00769:11:HC3HCDRXX:1:2106:29487:12352
CAACGAAA
+
FFFFFF:F
@A00769:11:HC3HCDRXX:1:2106:28899:12430
CAACGAAA
+
FFFFFFFF
@A00769:11:HC3HCDRXX:1:2106:12255:12446
CAACGAAA
+
FFFFFFFF
@A00769:11:HC3HCDRXX:1:2106:19651:12446
CAACGAAA
+
FFFFFFFF
@A00769:11:HC3HCDRXX:1:2106:24108:12461
CAACGAAA
+
FFFF:FFF
@A00769:11:HC3HCDRXX:1:2106:10664:12508
CAACGAAA
+
FFFFFFFF
@A00769:11:HC3HCDRXX:1:2106:20808:12508
CAACGAAA
+
FFFFFFFF
@A00769:11:HC3HCDRXX:1:2106:32371:12524
CAACGAAA
+
FFFFFFFF
@A00769:11:HC3HCDRXX:1:2106:24189:12633
CAACGAAA
+
F,FF,FFF
@A00769:11:HC3HCDRXX:1:2106:29225:12680
CAACGAAA
+
FFFFFFFF
@A00769:11:HC3HCDRXX:1:2106:32443:12680
CAACGAAA
+
FFFFFFFF
@A00769:11:HC3HCDRXX:1:2106:30725:12806
CAACGAAA
+
FFFF:FFF
@A00769:11:HC3HCDRXX:1:2106:1787:12853
CAACGAAA
+
FFFFF:FF
@A00769:11:HC3HCDRXX:1:2106:24424:12853
CAACGAAA
+
FFFFFFFF
@A00769:11:HC3HCDRXX:1:2106:2754:12868
CAACGAAA
+
FFFFFFFF
@A00769:11:HC3HCDRXX:1:2106:24867:12900
CAACGAAA
+
FFFFFFFF
@A00769:11:HC3HCDRXX:1:2106:7717:13041
CAACGAAA
+
FFFFFFFF
@A00769:11:HC3HCDRXX:1:2106:30761:13056
CAACGAAA
+
FFF,FFFF
@A00769:11:HC3HCDRXX:1:2106:10520:13072
CAACGAAA
+
FFFFFF,:
@A00769:11:HC3HCDRXX:1:2106:17553:13197
CAACGAAA
+
FFFFFFFF
@A00769:11:HC3HCDRXX:1:2106:15185:13479
CAACGAAA
+
FFFFFFFF
@A00769:11:HC3HCDRXX:1:2106:19633:13542
CAACGAAA
+
FFFFFFFF
@A00769:11:HC3HCDRXX:1:2106:15167:13604
CAACGAAA
+
FFFFFFFF
@A00769:11:HC3HCDRXX:1:2106:27579:13620
CAACGAAA
+
FFFFFFFF
@A00769:11:HC3HCDRXX:1:2106:31367:13698
CAACGAAA
+
FFFFFFFF
@A00769:11:HC3HCDRXX:1:2106:27733:13761
CAACGAAA
+
FFFFFFFF
@A00769:11:HC3HCDRXX:1:2106:18078:13823
CAACGAAA
+
FFFFFFFF
@A00769:11:HC3HCDRXX:1:2106:7039:14027
CAACGAAA
+
FFFFFFFF
@A00769:11:HC3HCDRXX:1:2106:12970:14027
CAACGAAA
+
FFFFFFFF
@A00769:11:HC3HCDRXX:1:2106:14498:14137
CAACGAAA
+
FFFFFFFF
@A00769:11:HC3HCDRXX:1:2106:32841:14152
CAACGAAA
+
FFF:FFFF
@A00769:11:HC3HCDRXX:1:2106:31476:14199
CAACGAAA
+
FFFFFFFF
@A00769:11:HC3HCDRXX:1:2106:31295:14262
CAACGAAA
+
FFFFFFFF
@A00769:11:HC3HCDRXX:1:2106:15754:14278
CAACGAAA
+
FFFFFFFF
@A00769:11:HC3HCDRXX:1:2106:8558:14309
CAACGAAA
+
FFFFFFFF
@A00769:11:HC3HCDRXX:1:2106:18285:14434
CAACGAAA
+
FFFFFFFF
@A00769:11:HC3HCDRXX:1:2106:9227:14497
CAACGAAA
+
FFFFFFFF
@A00769:11:HC3HCDRXX:1:2106:16152:14591
CAACGAAA
+
F:FFFFFF
@A00769:11:HC3HCDRXX:1:2106:27227:14638
CAACGAAA
+
FFFFF:FF
@A00769:11:HC3HCDRXX:1:2106:23818:14653
CAACGAAA
+
FFFFFFFF
@A00769:11:HC3HCDRXX:1:2106:10122:14700
CAACGAAA
+
FFFFFFFF
@A00769:11:HC3HCDRXX:1:2106:20528:14747
CAACGAAA
+
FFFFFFFF
@A00769:11:HC3HCDRXX:1:2106:22715:14779
CAACGAAA
+
FFF:FFFF
@A00769:11:HC3HCDRXX:1:2106:4164:14841
CAACGAAA
+
FFFFFFFF
@A00769:11:HC3HCDRXX:1:2106:21341:14873
CAACGAAA
+
FFFFFFFF
@A00769:11:HC3HCDRXX:1:2106:32533:14967
CAACGAAA
+
FFFFFFFF
@A00769:11:HC3HCDRXX:1:2106:1362:14998
CAACGAAA
+
FFFFFFFF
@A00769:11:HC3HCDRXX:1:2106:6216:15107
CAACGAAA
+
FFFFFFFF
@A00769:11:HC3HCDRXX:1:2106:2636:15170
CAACGAAA
+
FFFFFFFF
@A00769:11:HC3HCDRXX:1:2106:21368:15233
CAACGAAA
+
FFFFFFFF
@A00769:11:HC3HCDRXX:1:2106:14299:15295
CAACGAAA
+
FFFFFFFF
@A00769:11:HC3HCDRXX:1:2106:8034:15311
CAACGAAA
+
FFFFFFFF
@A00769:11:HC3HCDRXX:1:2106:29478:15374
CAACGAAA
+
FFFFFFFF
@A00769:11:HC3HCDRXX:1:2106:13404:15562
CAACGAAA
+
FFFFFFFF
@A00769:11:HC3HCDRXX:1:2106:32063:15562
CAACGAAA
+
FFFFFFFF
@A00769:11:HC3HCDRXX:1:2106:6144:15671
CAACGAAA
+
FFFFFFFF
@A00769:11:HC3HCDRXX:1:2106:28465:15781
CAACGAAA
+
FFFFFFFF
@A00769:11:HC3HCDRXX:1:2106:6922:15828
CAACGAAA
+
FFFFFFFF
@A00769:11:HC3HCDRXX:1:2106:7609:15828
CAACGAAA
+
FFFFFFFF
@A00769:11:HC3HCDRXX:1:2106:30255:15843
CAACGAAA
+
FFFFFFFF
@A00769:11:HC3HCDRXX:1:2106:16224:15875
CAACGAAA
+
FFFFFFFF
@A00769:11:HC3HCDRXX:1:2106:20898:15953
CAACGAAA
+
FFFFFFFF
@A00769:11:HC3HCDRXX:1:2106:23267:15953
CAACGAAA
+
FFFFFFFF
@A00769:11:HC3HCDRXX:1:2106:23276:15969
CAACGAAA
+
FF:F,F:,
@A00769:11:HC3HCDRXX:1:2106:25491:15984
CAACGAAA
+
FFFFFFFF
@A00769:11:HC3HCDRXX:1:2106:6840:16031
CAACGAAA
+
FFFFFFFF
@A00769:11:HC3HCDRXX:1:2106:21160:16031
CAACGAAA
+
FFFFFFFF
@A00769:11:HC3HCDRXX:1:2106:1805:16047
CAACGAAA
+
FFFFFFFF
@A00769:11:HC3HCDRXX:1:2106:25807:16063
CAACGAAA
+
FFFFFFFF
@A00769:11:HC3HCDRXX:1:2106:32524:16110
CAACGAAA
+
FFFFFFFF
@A00769:11:HC3HCDRXX:1:2106:29975:16266
CAACGAAA
+
FFFFFFFF
@A00769:11:HC3HCDRXX:1:2106:28827:16282
CAACGAAA
+
FFF:FFFF
@A00769:11:HC3HCDRXX:1:2106:5484:16313
CAACGAAA
+
FFFFFFFF
@A00769:11:HC3HCDRXX:1:2106:22905:16329
CAACGAAA
+
FFFFFFFF
@A00769:11:HC3HCDRXX:1:2106:26069:16329
CAACGAAA
+
FFFFFFFF
@A00769:11:HC3HCDRXX:1:2106:5629:16344
CAACGAAA
+
FFFFFFFF
@A00769:11:HC3HCDRXX:1:2106:26395:16767
CAACGAAA
+
FFFFFFFF
@A00769:11:HC3HCDRXX:1:2106:25292:16861
CAACGAAA
+
FFFFFFFF
@A00769:11:HC3HCDRXX:1:2106:22055:16892
CAACGAAA
+
,FF:FFFF
@A00769:11:HC3HCDRXX:1:2106:3558:16955
CAACGAAA
+
:FF,FFFF
@A00769:11:HC3HCDRXX:1:2106:18322:17065
CAACGAAA
+
FFFFFFFF
@A00769:11:HC3HCDRXX:1:2106:29116:17096
CAACGAAA
+
FFF:FFFF
@A00769:11:HC3HCDRXX:1:2106:16233:17112
CAACGAAA
+
FFFFFFFF
@A00769:11:HC3HCDRXX:1:2106:17101:17112
CAACGAAA
+
FFFFFFFF
@A00769:11:HC3HCDRXX:1:2106:19452:17268
CAACGAAA
+
FFFFFFFF
@A00769:11:HC3HCDRXX:1:2106:30779:17284
CAACGAAA
+
FFF:FFFF
@A00769:11:HC3HCDRXX:1:2106:29206:17378
CAACGAAA
+
FFFFFFFF
@A00769:11:HC3HCDRXX:1:2106:19940:17456
CAACGAAA
+
FFFFFFFF
@A00769:11:HC3HCDRXX:1:2106:30092:17503
CAACGAAA
+
FFFFFFFF
@A00769:11:HC3HCDRXX:1:2106:16658:17534
CAACGAAA
+
FFFFFFFF
@A00769:11:HC3HCDRXX:1:2106:16251:17613
CAACGAAA
+
FFFFFFFF
@A00769:11:HC3HCDRXX:1:2106:9091:17738
CAACGAAA
+
FFFFFFFF
@A00769:11:HC3HCDRXX:1:2106:27877:17738
CAACGAAA
+
FFFF:FFF
@A00769:11:HC3HCDRXX:1:2106:14443:17769
CAACGAAA
+
FFFFFFFF
@A00769:11:HC3HCDRXX:1:2106:22806:17785
CAACGAAA
+
FFFFFFFF
@A00769:11:HC3HCDRXX:1:2106:29243:17785
CAACGAAA
+
FFFFFFFF
@A00769:11:HC3HCDRXX:1:2106:22019:17957
CAACGAAA
+
FFFFFFFF
@A00769:11:HC3HCDRXX:1:2106:3260:17973
CAACGAAA
+
FFFFFFFF
@A00769:11:HC3HCDRXX:1:2106:22923:17989
CAACGAAA
+
FFFFFFFF
@A00769:11:HC3HCDRXX:1:2106:19705:18208
CAACGAAA
+
FFFFFFFF
@A00769:11:HC3HCDRXX:1:2106:20085:18333
CAACGAAA
+
FFFFFFFF
@A00769:11:HC3HCDRXX:1:2106:28040:18333
CAACGAAA
+
FFFFFFFF
@A00769:11:HC3HCDRXX:1:2106:29387:18349
CAACGAAA
+
FFFFFFFF
@A00769:11:HC3HCDRXX:1:2106:1118:18364
CAACGAAA
+
FFFFFFFF
@A00769:11:HC3HCDRXX:1:2106:21974:18443
CAACGAAA
+
FFFFFFFF
@A00769:11:HC3HCDRXX:1:2106:4173:18458
CAACGAAA
+
FFFF,FFF
@A00769:11:HC3HCDRXX:1:2106:16993:18552
CAACGAAA
+
FFFFFFFF
@A00769:11:HC3HCDRXX:1:2106:3794:18584
CAACGAAA
+
FFFFFFFF
@A00769:11:HC3HCDRXX:1:2106:10809:18584
CAACGAAA
+
FFFFFFFF
@A00769:11:HC3HCDRXX:1:2106:28565:18677
CAACGAAA
+
FFFFFFFF
@A00769:11:HC3HCDRXX:1:2106:6958:18740
CAACGAAA
+
FFFFFFFF
@A00769:11:HC3HCDRXX:1:2106:9760:18771
CAACGAAA
+
FFFFFFFF
@A00769:11:HC3HCDRXX:1:2106:8793:18818
CAACGAAA
+
FFFFFFFF
@A00769:11:HC3HCDRXX:1:2106:17472:18818
CAACGAAA
+
FF:FFFFF
@A00769:11:HC3HCDRXX:1:2106:27679:18865
CAACGAAA
+
FFFFFFFF
@A00769:11:HC3HCDRXX:1:2106:22128:18897
CAACGAAA
+
FFFFFFFF
@A00769:11:HC3HCDRXX:1:2106:23945:18912
CAACGAAA
+
FFFFFFFF
@A00769:11:HC3HCDRXX:1:2106:27832:18944
CAACGAAA
+
FFFFFFFF
@A00769:11:HC3HCDRXX:1:2106:1868:19038
CAACGAAA
+
FFFFFFFF
@A00769:11:HC3HCDRXX:1:2106:12274:19147
CAACGAAA
+
FFFFFFFF
@A00769:11:HC3HCDRXX:1:2106:8684:19194
CAACGAAA
+
FFFFFFFF
@A00769:11:HC3HCDRXX:1:2106:15736:19319
CAACGAAA
+
FFFFFFFF
@A00769:11:HC3HCDRXX:1:2106:32226:19633
CAACGAAA
+
FFFFFFFF
@A00769:11:HC3HCDRXX:1:2106:17074:19664
CAACGAAA
+
FFFFFFFF
@A00769:11:HC3HCDRXX:1:2106:1868:19695
CAACGAAA
+
FFFFFFFF
@A00769:11:HC3HCDRXX:1:2106:2817:19711
CAACGAAA
+
FFFFFFFF
@A00769:11:HC3HCDRXX:1:2106:17580:19789
CAACGAAA
+
FFFFFFFF
@A00769:11:HC3HCDRXX:1:2106:30020:19852
CAACGAAA
+
FFFFFFFF
@A00769:11:HC3HCDRXX:1:2106:6885:19899
CAACGAAA
+
FFFFFFFF
@A00769:11:HC3HCDRXX:1:2106:17698:19899
CAACGAAA
+
FFFFFFFF
@A00769:11:HC3HCDRXX:1:2106:20564:20008
CAACGAAA
+
FFFFFFFF
@A00769:11:HC3HCDRXX:1:2106:21251:20008
CAACGAAA
+
FFFFFFFF
@A00769:11:HC3HCDRXX:1:2106:29423:20165
CAACGAAA
+
FFFFFFFF
@A00769:11:HC3HCDRXX:1:2106:9634:20181
CAACGAAA
+
FF:,,,,F
@A00769:11:HC3HCDRXX:1:2106:20582:20228
CAACGAAA
+
FFFFFFFF
@A00769:11:HC3HCDRXX:1:2106:1570:20369
CAACGAAA
+
FFFFFFFF
@A00769:11:HC3HCDRXX:1:2106:31177:20384
CAACGAAA
+
FFFFFFFF
@A00769:11:HC3HCDRXX:1:2106:29975:20525
CAACGAAA
+
FFFFFFFF
@A00769:11:HC3HCDRXX:1:2106:13169:20572
CAACGAAA
+
FFFFFFFF
@A00769:11:HC3HCDRXX:1:2106:16062:20603
CAACGAAA
+
FFFFFFFF
@A00769:11:HC3HCDRXX:1:2106:10628:20713
CAACGAAA
+
FFFFFFFF
@A00769:11:HC3HCDRXX:1:2106:7310:20885
CAACGAAA
+
FFFFFFFF
@A00769:11:HC3HCDRXX:1:2106:7464:20901
CAACGAAA
+
FFFFFFFF
@A00769:11:HC3HCDRXX:1:2106:3694:20917
CAACGAAA
+
FFFFFFFF
@A00769:11:HC3HCDRXX:1:2106:2184:20932
CAACGAAA
+
FFFFFFFF
@A00769:11:HC3HCDRXX:1:2106:5647:20979
CAACGAAA
+
FFFF:FFF
@A00769:11:HC3HCDRXX:1:2106:5990:21198
CAACGAAA
+
FFFFFFFF
@A00769:11:HC3HCDRXX:1:2106:17933:21214
CAACGAAA
+
FFFFFFFF
@A00769:11:HC3HCDRXX:1:2106:26440:21230
CAACGAAA
+
FFFFFFFF
@A00769:11:HC3HCDRXX:1:2106:8748:21245
CAACGAAA
+
FFFFFFFF
@A00769:11:HC3HCDRXX:1:2106:24451:21324
CAACGAAA
+
FFFFFFFF
@A00769:11:HC3HCDRXX:1:2106:3323:21339
CAACGAAA
+
FFFFFFFF
@A00769:11:HC3HCDRXX:1:2106:6515:21386
CAACGAAA
+
FFFFFFFF
@A00769:11:HC3HCDRXX:1:2106:6650:21559
CAACGAAA
+
FFFFFFFF
@A00769:11:HC3HCDRXX:1:2106:3387:21605
CAACGAAA
+
FFFFFFFF
@A00769:11:HC3HCDRXX:1:2106:5701:21637
CAACGAAA
+
FFFFFFFF
@A00769:11:HC3HCDRXX:1:2106:5692:21746
CAACGAAA
+
FFFFFFFF
@A00769:11:HC3HCDRXX:1:2106:25247:21762
CAACGAAA
+
FFFFFFFF
@A00769:11:HC3HCDRXX:1:2106:7916:22060
CAACGAAA
+
FFFFFFFF
@A00769:11:HC3HCDRXX:1:2106:23809:22060
CAACGAAA
+
FFFFFFFF
@A00769:11:HC3HCDRXX:1:2106:18249:22106
CAACGAAA
+
FFFFFFFF
@A00769:11:HC3HCDRXX:1:2106:6876:22200
CAACGAAA
+
FFFFFFFF
@A00769:11:HC3HCDRXX:1:2106:1316:22216
CAACGAAA
+
FFFFFFFF
@A00769:11:HC3HCDRXX:1:2106:24994:22232
CAACGAAA
+
FFFFFFFF
@A00769:11:HC3HCDRXX:1:2106:1344:22263
CAACGAAA
+
FFFFFFFF
@A00769:11:HC3HCDRXX:1:2106:6488:22467
CAACGAAA
+
FFFFFFFF
@A00769:11:HC3HCDRXX:1:2106:11460:22467
CAACGAAA
+
FFFFFFFF
@A00769:11:HC3HCDRXX:1:2106:13548:22514
CAACGAAA
+
:FFF,FFF
@A00769:11:HC3HCDRXX:1:2106:15329:22561
CAACGAAA
+
F:FF:FF:
@A00769:11:HC3HCDRXX:1:2106:13738:22592
CAACGAAA
+
FFFFFFFF
@A00769:11:HC3HCDRXX:1:2106:3034:22654
CAACGAAA
+
FFFFFFFF
@A00769:11:HC3HCDRXX:1:2106:20292:22827
CAACGAAA
+
FFFFFFFF
@A00769:11:HC3HCDRXX:1:2106:30861:22874
CAACGAAA
+
FFFFFFFF
@A00769:11:HC3HCDRXX:1:2106:29152:22952
CAACGAAA
+
F,FFFFFF
@A00769:11:HC3HCDRXX:1:2106:31051:22983
CAACGAAA
+
FFFFFFFF
@A00769:11:HC3HCDRXX:1:2106:26332:23015
CAACGAAA
+
FFFFFFFF
@A00769:11:HC3HCDRXX:1:2106:1660:23062
CAACGAAA
+
FFFFFFFF
@A00769:11:HC3HCDRXX:1:2106:9851:23124
CAACGAAA
+
FFFFFFFF
@A00769:11:HC3HCDRXX:1:2106:32009:23296
CAACGAAA
+
FFFFFFFF
@A00769:11:HC3HCDRXX:1:2106:12924:23312
CAACGAAA
+
FFFFFFFF
@A00769:11:HC3HCDRXX:1:2106:25229:23328
CAACGAAA
+
FFFFFFFF
@A00769:11:HC3HCDRXX:1:2106:20338:23469
CAACGAAA
+
FFFFFFFF
@A00769:11:HC3HCDRXX:1:2106:31783:23469
CAACGAAA
+
FFFFFFFF
@A00769:11:HC3HCDRXX:1:2106:20645:23500
CAACGAAA
+
FFFFFFFF
@A00769:11:HC3HCDRXX:1:2106:19696:23516
CAACGAAA
+
FFFFFFFF
@A00769:11:HC3HCDRXX:1:2106:15944:23594
CAACGAAA
+
FFFFFFFF
@A00769:11:HC3HCDRXX:1:2106:2311:23625
CAACGAAA
+
FFFFFFFF
@A00769:11:HC3HCDRXX:1:2106:19904:23625
CAACGAAA
+
FFFFFFFF
@A00769:11:HC3HCDRXX:1:2106:15835:23688
CAACGAAA
+
FFFFFFFF
@A00769:11:HC3HCDRXX:1:2106:26892:23797
CAACGAAA
+
FFFFFFFF
@A00769:11:HC3HCDRXX:1:2106:23827:23844
CAACGAAA
+
FFFFFFFF
@A00769:11:HC3HCDRXX:1:2106:4625:23876
CAACGAAA
+
FFFFFFFF
@A00769:11:HC3HCDRXX:1:2106:23249:23907
CAACGAAA
+
FFFFFFFF
@A00769:11:HC3HCDRXX:1:2106:2528:23938
CAACGAAA
+
FFFFFFFF
@A00769:11:HC3HCDRXX:1:2106:22381:23938
CAACGAAA
+
FFFFFFFF
@A00769:11:HC3HCDRXX:1:2106:7690:23985
CAACGAAA
+
FFFFFFFF
@A00769:11:HC3HCDRXX:1:2106:7120:24001
CAACGAAA
+
FFFFFFFF
@A00769:11:HC3HCDRXX:1:2106:14950:24001
CAACGAAA
+
FFF:::FF
@A00769:11:HC3HCDRXX:1:2106:23619:24048
CAACGAAA
+
FFF,,FFF
@A00769:11:HC3HCDRXX:1:2106:17960:24079
CAACGAAA
+
FFFFFFFF
@A00769:11:HC3HCDRXX:1:2106:6750:24173
CAACGAAA
+
FFFFFFFF
@A00769:11:HC3HCDRXX:1:2106:32289:24251
CAACGAAA
+
FFFFFFFF
@A00769:11:HC3HCDRXX:1:2106:21007:24439
CAACGAAA
+
FFFFFFFF
@A00769:11:HC3HCDRXX:1:2106:18439:24502
CAACGAAA
+
FFFFFFFF
@A00769:11:HC3HCDRXX:1:2106:2211:24518
CAACGAAA
+
FFFFF:FF
@A00769:11:HC3HCDRXX:1:2106:3423:24518
CAACGAAA
+
FFFFFFFF
@A00769:11:HC3HCDRXX:1:2106:2944:24533
CAACGAAA
+
FFFFFFFF
@A00769:11:HC3HCDRXX:1:2106:25798:24596
CAACGAAA
+
FFFFFFFF
@A00769:11:HC3HCDRXX:1:2106:9588:24706
CAACGAAA
+
FFFFFFFF
@A00769:11:HC3HCDRXX:1:2106:26422:24737
CAACGAAA
+
FFFFFFFF
@A00769:11:HC3HCDRXX:1:2106:26160:24815
CAACGAAA
+
FFFFFFFF
@A00769:11:HC3HCDRXX:1:2106:7464:24846
CAACGAAA
+
FFFFFFFF
@A00769:11:HC3HCDRXX:1:2106:14805:25003
CAACGAAA
+
FFFFFFFF
@A00769:11:HC3HCDRXX:1:2106:9335:25081
CAACGAAA
+
FFFFFFFF
@A00769:11:HC3HCDRXX:1:2106:24117:25285
CAACGAAA
+
FFFFFFFF
@A00769:11:HC3HCDRXX:1:2106:19343:25629
CAACGAAA
+
FFFFFFFF
@A00769:11:HC3HCDRXX:1:2106:28845:25645
CAACGAAA
+
FFFFFFFF
@A00769:11:HC3HCDRXX:1:2106:29351:25645
CAACGAAA
+
FFFF,FFF
@A00769:11:HC3HCDRXX:1:2106:30418:25676
CAACGAAA
+
FFFFFFFF
@A00769:11:HC3HCDRXX:1:2106:9579:25692
CAACGAAA
+
FFFFFFFF
@A00769:11:HC3HCDRXX:1:2106:20573:25723
CAACGAAA
+
FFF::FFF
@A00769:11:HC3HCDRXX:1:2106:27236:25739
CAACGAAA
+
FFFFFFFF
@A00769:11:HC3HCDRXX:1:2106:2844:25770
CAACGAAA
+
FFFFFFFF
@A00769:11:HC3HCDRXX:1:2106:11153:25786
CAACGAAA
+
FFFF:FFF
@A00769:11:HC3HCDRXX:1:2106:27471:25927
CAACGAAA
+
F:FFFFFF
@A00769:11:HC3HCDRXX:1:2106:4842:25974
CAACGAAA
+
FFFFFFFF
@A00769:11:HC3HCDRXX:1:2106:31810:26021
CAACGAAA
+
FFFFFFFF
@A00769:11:HC3HCDRXX:1:2106:31494:26036
CAACGAAA
+
FFFFFFFF
@A00769:11:HC3HCDRXX:1:2106:28745:26130
CAACGAAA
+
FF,FFFFF
@A00769:11:HC3HCDRXX:1:2106:25870:26287
CAACGAAA
+
FFFFFFFF
@A00769:11:HC3HCDRXX:1:2106:6650:26318
CAACGAAA
+
FFFFFFFF
@A00769:11:HC3HCDRXX:1:2106:21278:26475
CAACGAAA
+
FFFF:FFF
@A00769:11:HC3HCDRXX:1:2106:16278:26490
CAACGAAA
+
FFFFFFFF
@A00769:11:HC3HCDRXX:1:2106:12689:26631
CAACGAAA
+
FFFFFFFF
@A00769:11:HC3HCDRXX:1:2106:23592:26631
CAACGAAA
+
FFFFFFFF
@A00769:11:HC3HCDRXX:1:2106:29758:26663
CAACGAAA
+
FFFFFFFF
@A00769:11:HC3HCDRXX:1:2106:27335:26694
CAACGAAA
+
FFFFFFFF
@A00769:11:HC3HCDRXX:1:2106:16260:26741
CAACGAAA
+
FFFFFFFF
@A00769:11:HC3HCDRXX:1:2106:12400:26944
CAACGAAA
+
FFFFFFFF
@A00769:11:HC3HCDRXX:1:2106:2591:26960
CAACGAAA
+
FFFFFFFF
@A00769:11:HC3HCDRXX:1:2106:22652:26976
CAACGAAA
+
FFFFFFFF
@A00769:11:HC3HCDRXX:1:2106:1561:26991
CAACGAAA
+
FFFFFFFF
@A00769:11:HC3HCDRXX:1:2106:11306:27054
CAACGAAA
+
FFFFFFFF
@A00769:11:HC3HCDRXX:1:2106:14073:27054
CAACGAAA
+
FFFFFFFF
@A00769:11:HC3HCDRXX:1:2106:16161:27070
CAACGAAA
+
FFFFFFFF
@A00769:11:HC3HCDRXX:1:2106:13286:27226
CAACGAAA
+
FFFFFFFF
@A00769:11:HC3HCDRXX:1:2106:30047:27226
CAACGAAA
+
FFFFFFFF
@A00769:11:HC3HCDRXX:1:2106:11342:27586
CAACGAAA
+
FFFFFFFF
@A00769:11:HC3HCDRXX:1:2106:24216:27586
CAACGAAA
+
FFFFFFFF
@A00769:11:HC3HCDRXX:1:2106:10456:27743
CAACGAAA
+
FFFFFFFF
@A00769:11:HC3HCDRXX:1:2106:29044:27837
CAACGAAA
+
FFFFFFFF
@A00769:11:HC3HCDRXX:1:2106:20745:27962
CAACGAAA
+
FFFFF:FF
@A00769:11:HC3HCDRXX:1:2106:2320:27993
CAACGAAA
+
FFFFFFF:
@A00769:11:HC3HCDRXX:1:2106:16125:28040
CAACGAAA
+
FFFFFFFF
@A00769:11:HC3HCDRXX:1:2106:32714:28087
CAACGAAA
+
FFFFFFFF
@A00769:11:HC3HCDRXX:1:2106:28592:28119
CAACGAAA
+
FFFFFFFF
@A00769:11:HC3HCDRXX:1:2106:11876:28322
CAACGAAA
+
:FFF:FF,
@A00769:11:HC3HCDRXX:1:2106:27932:28322
CAACGAAA
+
FFFFFFFF
@A00769:11:HC3HCDRXX:1:2106:9082:28463
CAACGAAA
+
FFFFFFFF
@A00769:11:HC3HCDRXX:1:2106:6741:28573
CAACGAAA
+
FFFFFFFF
@A00769:11:HC3HCDRXX:1:2106:7952:28604
CAACGAAA
+
FFFFFFFF
@A00769:11:HC3HCDRXX:1:2106:14904:28714
CAACGAAA
+
FFFFFFFF
@A00769:11:HC3HCDRXX:1:2106:4435:28745
CAACGAAA
+
FFFFFFFF
@A00769:11:HC3HCDRXX:1:2106:20708:28745
CAACGAAA
+
FFFFFFFF
@A00769:11:HC3HCDRXX:1:2106:5837:28792
CAACGAAA
+
FFFFFFFF
@A00769:11:HC3HCDRXX:1:2106:12707:28792
CAACGAAA
+
FFFFFFFF
@A00769:11:HC3HCDRXX:1:2106:24867:28839
CAACGAAA
+
FFFFFFFF
@A00769:11:HC3HCDRXX:1:2106:9507:28855
CAACGAAA
+
FFFFFFFF
@A00769:11:HC3HCDRXX:1:2106:18041:28886
CAACGAAA
+
FFFFFFFF
@A00769:11:HC3HCDRXX:1:2106:7645:28917
CAACGAAA
+
FFFFFFFF
@A00769:11:HC3HCDRXX:1:2106:13069:28917
CAACGAAA
+
FFFFFFFF
@A00769:11:HC3HCDRXX:1:2106:25292:28917
CAACGAAA
+
FFFFFFFF
@A00769:11:HC3HCDRXX:1:2106:2211:28933
CAACGAAA
+
FFFFFFFF
@A00769:11:HC3HCDRXX:1:2106:14913:29105
CAACGAAA
+
FFFFFFFF
@A00769:11:HC3HCDRXX:1:2106:15094:29199
CAACGAAA
+
FFFFFFFF
@A00769:11:HC3HCDRXX:1:2106:26386:29465
CAACGAAA
+
FFFFFFFF
@A00769:11:HC3HCDRXX:1:2106:3061:29496
CAACGAAA
+
FFFFFFFF
@A00769:11:HC3HCDRXX:1:2106:19452:29575
CAACGAAA
+
FFFFFFFF
@A00769:11:HC3HCDRXX:1:2106:1931:29606
CAACGAAA
+
FFFFFFFF
@A00769:11:HC3HCDRXX:1:2106:30373:29606
CAACGAAA
+
FFFFFFFF
@A00769:11:HC3HCDRXX:1:2106:24216:29653
CAACGAAA
+
FFFFFFFF
@A00769:11:HC3HCDRXX:1:2106:16007:29716
CAACGAAA
+
FFFFFFFF
@A00769:11:HC3HCDRXX:1:2106:7663:29731
CAACGAAA
+
FFFFFFFF
@A00769:11:HC3HCDRXX:1:2106:16613:29763
CAACGAAA
+
FFFFFFFF
@A00769:11:HC3HCDRXX:1:2106:22950:29841
CAACGAAA
+
FFFFFFFF
@A00769:11:HC3HCDRXX:1:2106:31105:29841
CAACGAAA
+
FFFFFFFF
@A00769:11:HC3HCDRXX:1:2106:6325:29857
CAACGAAA
+
FFFFFFFF
@A00769:11:HC3HCDRXX:1:2106:11749:29919
CAACGAAA
+
FFFFFFFF
@A00769:11:HC3HCDRXX:1:2106:10764:29935
CAACGAAA
+
FFFFFFFF
@A00769:11:HC3HCDRXX:1:2106:11993:29935
CAACGAAA
+
FFFFFFFF
@A00769:11:HC3HCDRXX:1:2106:20112:29935
CAACGAAA
+
FFFFFFFF
@A00769:11:HC3HCDRXX:1:2106:10917:29951
CAACGAAA
+
FFFFFFFF
@A00769:11:HC3HCDRXX:1:2106:28221:30044
CAACGAAA
+
FFFFFFFF
@A00769:11:HC3HCDRXX:1:2106:10926:30060
CAACGAAA
+
FFFFFFFF
@A00769:11:HC3HCDRXX:1:2106:15248:30342
CAACGAAA
+
FF:FFFFF
@A00769:11:HC3HCDRXX:1:2106:14335:30608
CAACGAAA
+
FFFFFFFF
@A00769:11:HC3HCDRXX:1:2106:22453:30639
CAACGAAA
+
FFFFFFFF
@A00769:11:HC3HCDRXX:1:2106:4345:30718
CAACGAAA
+
FFFFFFFF
@A00769:11:HC3HCDRXX:1:2106:3531:30749
CAACGAAA
+
FFFFFFFF
@A00769:11:HC3HCDRXX:1:2106:21432:30749
CAACGAAA
+
FFFFFFFF
@A00769:11:HC3HCDRXX:1:2106:20374:30765
CAACGAAA
+
FFFFFFFF
@A00769:11:HC3HCDRXX:1:2106:17598:30780
CAACGAAA
+
FFFFFFFF
@A00769:11:HC3HCDRXX:1:2106:6940:30796
CAACGAAA
+
F:FF:FFF
@A00769:11:HC3HCDRXX:1:2106:26214:30796
CAACGAAA
+
FF:FFFFF
@A00769:11:HC3HCDRXX:1:2106:13530:30906
CAACGAAA
+
FF:FFFFF
@A00769:11:HC3HCDRXX:1:2106:1461:30921
CAACGAAA
+
FFFFFFFF
@A00769:11:HC3HCDRXX:1:2106:19958:31046
CAACGAAA
+
FFFFFFFF
@A00769:11:HC3HCDRXX:1:2106:18096:31172
CAACGAAA
+
FFFFFF:F
@A00769:11:HC3HCDRXX:1:2106:11722:31219
CAACGAAA
+
FFFFFFFF
@A00769:11:HC3HCDRXX:1:2106:9182:31234
CAACGAAA
+
FFFFFFFF
@A00769:11:HC3HCDRXX:1:2106:28583:31297
CAACGAAA
+
FFFFFFFF
@A00769:11:HC3HCDRXX:1:2106:20500:31328
CAACGAAA
+
FFFFFFFF
@A00769:11:HC3HCDRXX:1:2106:8070:31501
CAACGAAA
+
FFFFFFFF
@A00769:11:HC3HCDRXX:1:2106:14262:31548
CAACGAAA
+
FFFFFFFF
@A00769:11:HC3HCDRXX:1:2106:16251:31673
CAACGAAA
+
FFFFFFFF
@A00769:11:HC3HCDRXX:1:2106:19153:31876
CAACGAAA
+
FFFFFFFF
@A00769:11:HC3HCDRXX:1:2106:5285:31939
CAACGAAA
+
FFFFFFFF
@A00769:11:HC3HCDRXX:1:2106:23529:31970
CAACGAAA
+
FFFFFFFF
@A00769:11:HC3HCDRXX:1:2106:21314:31986
CAACGAAA
+
FFFFFFFF
@A00769:11:HC3HCDRXX:1:2106:5493:32017
CAACGAAA
+
FFFFFFFF
@A00769:11:HC3HCDRXX:1:2106:25183:32017
CAACGAAA
+
FFFFFFFF
@A00769:11:HC3HCDRXX:1:2106:24478:32049
CAACGAAA
+
FFFFFFFF
@A00769:11:HC3HCDRXX:1:2106:4083:32205
CAACGAAA
+
FFFFFFFF
@A00769:11:HC3HCDRXX:1:2106:13602:32346
CAACGAAA
+
FFFFFFFF
@A00769:11:HC3HCDRXX:1:2106:13196:32362
CAACGAAA
+
FFFFFFFF
@A00769:11:HC3HCDRXX:1:2106:25545:32518
CAACGAAA
+
FFFFFFFF
@A00769:11:HC3HCDRXX:1:2106:7609:32550
CAACGAAA
+
FFFFFFFF
@A00769:11:HC3HCDRXX:1:2106:31584:32581
CAACGAAA
+
FFFFFFFF
@A00769:11:HC3HCDRXX:1:2106:8775:32597
CAACGAAA
+
FFFFFFFF
@A00769:11:HC3HCDRXX:1:2106:26874:32628
CAACGAAA
+
FFFFFFFF
@A00769:11:HC3HCDRXX:1:2106:4960:32690
CAACGAAA
+
FFFFFFFF
@A00769:11:HC3HCDRXX:1:2106:26883:32769
CAACGAAA
+
FFFFFFFF
@A00769:11:HC3HCDRXX:1:2106:5538:32784
CAACGAAA
+
FFFFFFFF
@A00769:11:HC3HCDRXX:1:2106:9652:32831
CAACGAAA
+
FFFFFFFF
@A00769:11:HC3HCDRXX:1:2106:10303:32988
CAACGAAA
+
FFFFFFFF
@A00769:11:HC3HCDRXX:1:2106:18322:33035
CAACGAAA
+
FFFFFFFF
@A00769:11:HC3HCDRXX:1:2106:18394:33066
CAACGAAA
+
FFFFFFFF
@A00769:11:HC3HCDRXX:1:2106:18756:33066
CAACGAAA
+
FFFFFFFF
@A00769:11:HC3HCDRXX:1:2106:12698:33129
CAACGAAA
+
FFFFFFFF
@A00769:11:HC3HCDRXX:1:2106:17210:33270
CAACGAAA
+
FFFFFFFF
@A00769:11:HC3HCDRXX:1:2106:25545:33270
CAACGAAA
+
FFFFFFFF
@A00769:11:HC3HCDRXX:1:2106:19009:33317
CAACGAAA
+
FFFFFFFF
@A00769:11:HC3HCDRXX:1:2106:31051:33317
CAACGAAA
+
FFFFFFFF
@A00769:11:HC3HCDRXX:1:2106:32081:33442
CAACGAAA
+
FFFFFFFF
@A00769:11:HC3HCDRXX:1:2106:17553:33552
CAACGAAA
+
FFFFFFFF
@A00769:11:HC3HCDRXX:1:2106:19651:33552
CAACGAAA
+
FFFFFFFF
@A00769:11:HC3HCDRXX:1:2106:18159:33567
CAACGAAA
+
FFFFFFFF
@A00769:11:HC3HCDRXX:1:2106:21359:33567
CAACGAAA
+
FFFFFFFF
@A00769:11:HC3HCDRXX:1:2106:23791:33739
CAACGAAA
+
FFFFFFFF
@A00769:11:HC3HCDRXX:1:2106:16812:33771
CAACGAAA
+
FFFFFFFF
@A00769:11:HC3HCDRXX:1:2106:14778:33943
CAACGAAA
+
FFFFFFFF
@A00769:11:HC3HCDRXX:1:2106:24288:33974
CAACGAAA
+
FFFFFFFF
@A00769:11:HC3HCDRXX:1:2106:7844:34053
CAACGAAA
+
FFFFFFFF
@A00769:11:HC3HCDRXX:1:2106:12445:34068
CAACGAAA
+
FFFFFFFF
@A00769:11:HC3HCDRXX:1:2106:21160:34068
CAACGAAA
+
FFFFFFFF
@A00769:11:HC3HCDRXX:1:2106:10140:34084
CAACGAAA
+
FFFFFFFF
@A00769:11:HC3HCDRXX:1:2106:10547:34287
CAACGAAA
+
FFFFFFFF
@A00769:11:HC3HCDRXX:1:2106:22715:34287
CAACGAAA
+
FFFFFFFF
@A00769:11:HC3HCDRXX:1:2106:11171:34366
CAACGAAA
+
FFFFFFF:
@A00769:11:HC3HCDRXX:1:2106:8603:34397
CAACGAAA
+
FFFFFFFF
@A00769:11:HC3HCDRXX:1:2106:1334:34460
CAACGAAA
+
FFFFFFFF
@A00769:11:HC3HCDRXX:1:2106:1235:34475
CAACGAAA
+
FFFFFFFF
@A00769:11:HC3HCDRXX:1:2106:18231:34507
CAACGAAA
+
FFFFFFFF
@A00769:11:HC3HCDRXX:1:2106:22887:34522
CAACGAAA
+
FFFFFFFF
@A00769:11:HC3HCDRXX:1:2106:32344:34522
CAACGAAA
+
FFFFFFFF
@A00769:11:HC3HCDRXX:1:2106:14543:34538
CAACGAAA
+
FFFFFFFF
@A00769:11:HC3HCDRXX:1:2106:22073:34585
CAACGAAA
+
FFFFFFFF
@A00769:11:HC3HCDRXX:1:2106:7898:34616
CAACGAAA
+
FFFFFFFF
@A00769:11:HC3HCDRXX:1:2106:9182:34616
CAACGAAA
+
FFFFFFFF
@A00769:11:HC3HCDRXX:1:2106:23502:34616
CAACGAAA
+
FFFFFFFF
@A00769:11:HC3HCDRXX:1:2106:24876:34616
CAACGAAA
+
FFFFFFFF
@A00769:11:HC3HCDRXX:1:2106:15356:34632
CAACGAAA
+
F:,FFFFF
@A00769:11:HC3HCDRXX:1:2106:14443:34679
CAACGAAA
+
:F:FFFFF
@A00769:11:HC3HCDRXX:1:2106:11921:34695
CAACGAAA
+
FFFFFFFF
@A00769:11:HC3HCDRXX:1:2106:24587:34773
CAACGAAA
+
FFFFFFFF
@A00769:11:HC3HCDRXX:1:2106:10664:34898
CAACGAAA
+
FFFFFFFF
@A00769:11:HC3HCDRXX:1:2106:16107:34961
CAACGAAA
+
FFFFFFFF
@A00769:11:HC3HCDRXX:1:2106:32615:34961
CAACGAAA
+
FFFFFFFF
@A00769:11:HC3HCDRXX:1:2106:5213:35008
CAACGAAA
+
FFFFFFFF
@A00769:11:HC3HCDRXX:1:2106:21269:35102
CAACGAAA
+
FFFFFFFF
@A00769:11:HC3HCDRXX:1:2106:13702:35117
CAACGAAA
+
FFFFFFFF
@A00769:11:HC3HCDRXX:1:2106:6831:35274
CAACGAAA
+
FFFFFFFF
@A00769:11:HC3HCDRXX:1:2106:4273:35321
CAACGAAA
+
FFFFFFFF
@A00769:11:HC3HCDRXX:1:2106:12138:35509
CAACGAAA
+
FFFFFFFF
@A00769:11:HC3HCDRXX:1:2106:31430:35571
CAACGAAA
+
FFFFFFFF
@A00769:11:HC3HCDRXX:1:2106:31485:35697
CAACGAAA
+
FFFFFFFF
@A00769:11:HC3HCDRXX:1:2106:1371:35712
CAACGAAA
+
FFFFFFFF
@A00769:11:HC3HCDRXX:1:2106:23764:35728
CAACGAAA
+
FFFFFFFF
@A00769:11:HC3HCDRXX:1:2106:18421:35775
CAACGAAA
+
FFFFFFFF
@A00769:11:HC3HCDRXX:1:2106:31222:35775
CAACGAAA
+
FF:FFFFF
@A00769:11:HC3HCDRXX:1:2106:8431:35790
CAACGAAA
+
FFFFFFFF
@A00769:11:HC3HCDRXX:1:2106:9073:35806
CAACGAAA
+
FFFF:FFF
@A00769:11:HC3HCDRXX:1:2106:27480:35837
CAACGAAA
+
FFF,FFFF
@A00769:11:HC3HCDRXX:1:2106:2944:35869
CAACGAAA
+
FFFFFFFF
@A00769:11:HC3HCDRXX:1:2106:31476:35869
CAACGAAA
+
FFFFFFFF
@A00769:11:HC3HCDRXX:1:2106:16333:36041
CAACGAAA
+
FFFFFFFF
@A00769:11:HC3HCDRXX:1:2106:5493:36088
CAACGAAA
+
FFFFFFFF
@A00769:11:HC3HCDRXX:1:2106:14208:36182
CAACGAAA
+
FFFFFFFF
@A00769:11:HC3HCDRXX:1:2106:7012:36307
CAACGAAA
+
FFFFFFFF
@A00769:11:HC3HCDRXX:1:2106:16269:36307
CAACGAAA
+
FFFFFFFF
@A00769:11:HC3HCDRXX:1:2106:26133:36448
CAACGAAA
+
FFFFFFFF
@A00769:11:HC3HCDRXX:1:2106:21187:36495
CAACGAAA
+
FFFFFFFF
@A00769:11:HC3HCDRXX:1:2106:19687:36526
CAACGAAA
+
FFFFFFFF
@A00769:11:HC3HCDRXX:1:2106:22525:36558
CAACGAAA
+
FFFFFFFF
@A00769:11:HC3HCDRXX:1:2106:19895:36636
CAACGAAA
+
FFFFFF:F
@A00769:11:HC3HCDRXX:1:2106:12020:36746
CAACGAAA
+
FFFFFFFF
@A00769:11:HC3HCDRXX:1:2106:1723:36761
CAACGAAA
+
FFFFFFFF
@A00769:11:HC3HCDRXX:1:2106:26512:36793
CAACGAAA
+
FFFFFFFF
@A00769:11:HC3HCDRXX:1:2106:17409:36808
CAACGAAA
+
FF:FFFF:
@A00769:11:HC3HCDRXX:1:2106:22137:36824
CAACGAAA
+
FFFFFFFF
@A00769:11:HC3HCDRXX:1:2106:17779:36949
CAACGAAA
+
FFFFFFFF
@A00769:11:HC3HCDRXX:1:2106:17246:36965
CAACGAAA
+
FFFFFFFF
@A00769:11:HC3HCDRXX:1:2106:5737:36980
CAACGAAA
+
FFFFFFFF
@A00769:11:HC3HCDRXX:1:2106:17797:37012
CAACGAAA
+
FFF,FFFF
@A00769:11:HC3HCDRXX:1:2106:12165:37027
CAACGAAA
+
FFFFFFFF
@A00769:11:HC3HCDRXX:1:2107:29197:1047
CAACGAAA
+
FFFFFFFF
@A00769:11:HC3HCDRXX:1:2107:11623:1078
CAACGAAA
+
FFFFFFFF
@A00769:11:HC3HCDRXX:1:2107:17589:1078
CAACGAAA
+
FFFFFFFF
@A00769:11:HC3HCDRXX:1:2107:10936:1141
CAACGAAA
+
FFFFFFFF
@A00769:11:HC3HCDRXX:1:2107:22254:1141
CAACGAAA
+
FFFFFFFF
@A00769:11:HC3HCDRXX:1:2107:15835:1204
CAACGAAA
+
FFFFFFFF
@A00769:11:HC3HCDRXX:1:2107:28917:1282
CAACGAAA
+
FFFFFFFF
@A00769:11:HC3HCDRXX:1:2107:6027:1313
CAACGAAA
+
FFFFFFFF
@A00769:11:HC3HCDRXX:1:2107:16703:1329
CAACGAAA
+
FFFFFFFF
@A00769:11:HC3HCDRXX:1:2107:1298:1423
CAACGAAA
+
FFFFFFFF
@A00769:11:HC3HCDRXX:1:2107:10484:1454
CAACGAAA
+
FFFFFFFF
@A00769:11:HC3HCDRXX:1:2107:7184:1470
CAACGAAA
+
FFFFFFFF
@A00769:11:HC3HCDRXX:1:2107:22941:1485
CAACGAAA
+
FFFFFFFF
@A00769:11:HC3HCDRXX:1:2107:32786:1532
CAACGAAA
+
FFFFFFFF
@A00769:11:HC3HCDRXX:1:2107:11831:1564
CAACGAAA
+
FFFFFFFF
@A00769:11:HC3HCDRXX:1:2107:26033:1579
CAACGAAA
+
FFFFFFFF
@A00769:11:HC3HCDRXX:1:2107:11722:1626
CAACGAAA
+
FFFFFFFF
@A00769:11:HC3HCDRXX:1:2107:28935:1658
CAACGAAA
+
FFFFFFFF
@A00769:11:HC3HCDRXX:1:2107:25943:1705
CAACGAAA
+
FFFFFFFF
@A00769:11:HC3HCDRXX:1:2107:9381:1736
CAACGAAA
+
FFFFFFFF
@A00769:11:HC3HCDRXX:1:2107:11442:1986
CAACGAAA
+
FFFFFFFF
@A00769:11:HC3HCDRXX:1:2107:6931:2033
CAACGAAA
+
FFFFFFFF
@A00769:11:HC3HCDRXX:1:2107:15881:2033
CAACGAAA
+
FFFFFFFF
@A00769:11:HC3HCDRXX:1:2107:8956:2065
CAACGAAA
+
FFFFFFFF
@A00769:11:HC3HCDRXX:1:2107:4354:2080
CAACGAAA
+
FFFFFFF:
@A00769:11:HC3HCDRXX:1:2107:8712:2080
CAACGAAA
+
FFFFFFFF
@A00769:11:HC3HCDRXX:1:2107:9724:2080
CAACGAAA
+
FFFFFFFF
@A00769:11:HC3HCDRXX:1:2107:21802:2080
CAACGAAA
+
FFFFFFFF
@A00769:11:HC3HCDRXX:1:2107:17987:2206
CAACGAAA
+
FFFFFFFF
@A00769:11:HC3HCDRXX:1:2107:20971:2268
CAACGAAA
+
FFFFFFFF
@A00769:11:HC3HCDRXX:1:2107:4661:2331
CAACGAAA
+
FFFFFFFF
@A00769:11:HC3HCDRXX:1:2107:8811:2347
CAACGAAA
+
FFFFFFFF
@A00769:11:HC3HCDRXX:1:2107:22299:2347
CAACGAAA
+
FFFFFFFF
@A00769:11:HC3HCDRXX:1:2107:4860:2456
CAACGAAA
+
FFFFFFFF
@A00769:11:HC3HCDRXX:1:2107:6976:2519
CAACGAAA
+
FFFFFFFF
@A00769:11:HC3HCDRXX:1:2107:10990:2519
CAACGAAA
+
FFFFFFFF
@A00769:11:HC3HCDRXX:1:2107:30879:2550
CAACGAAA
+
FFFFFFFF
@A00769:11:HC3HCDRXX:1:2107:7211:2613
CAACGAAA
+
FFFFFFF:
@A00769:11:HC3HCDRXX:1:2107:10691:2628
CAACGAAA
+
FFFFFFFF
@A00769:11:HC3HCDRXX:1:2107:25834:2644
CAACGAAA
+
FFFFFFFF
@A00769:11:HC3HCDRXX:1:2107:2944:2738
CAACGAAA
+
FFFFFFFF
@A00769:11:HC3HCDRXX:1:2107:24786:2738
CAACGAAA
+
FFFFFFFF
@A00769:11:HC3HCDRXX:1:2107:22679:2754
CAACGAAA
+
FFF,FFFF
@A00769:11:HC3HCDRXX:1:2107:3685:2769
CAACGAAA
+
FFFF,FFF
@A00769:11:HC3HCDRXX:1:2107:4499:2801
CAACGAAA
+
FFFFFFFF
@A00769:11:HC3HCDRXX:1:2107:13521:2801
CAACGAAA
+
FFFFFFFF
@A00769:11:HC3HCDRXX:1:2107:16414:2801
CAACGAAA
+
FFFFFFFF
@A00769:11:HC3HCDRXX:1:2107:9155:2816
CAACGAAA
+
F:F::FFF
@A00769:11:HC3HCDRXX:1:2107:31503:2942
CAACGAAA
+
FFFFFFFF
@A00769:11:HC3HCDRXX:1:2107:17409:3208
CAACGAAA
+
FFFFFFFF
@A00769:11:HC3HCDRXX:1:2107:15356:3255
CAACGAAA
+
FFFFFFFF
@A00769:11:HC3HCDRXX:1:2107:17707:3255
CAACGAAA
+
FFFFFFFF
@A00769:11:HC3HCDRXX:1:2107:5032:3286
CAACGAAA
+
FFFFFFFF
@A00769:11:HC3HCDRXX:1:2107:7735:3302
CAACGAAA
+
FFFFFFFF
@A00769:11:HC3HCDRXX:1:2107:25165:3396
CAACGAAA
+
FF:F,F:F
@A00769:11:HC3HCDRXX:1:2107:21007:3583
CAACGAAA
+
FFFFFFFF
@A00769:11:HC3HCDRXX:1:2107:32416:3583
CAACGAAA
+
FFFFFFFF
@A00769:11:HC3HCDRXX:1:2107:28980:3677
CAACGAAA
+
FFFFFFFF
@A00769:11:HC3HCDRXX:1:2107:3531:3693
CAACGAAA
+
FFFFFFFF
@A00769:11:HC3HCDRXX:1:2107:13187:3756
CAACGAAA
+
FFFFFFFF
@A00769:11:HC3HCDRXX:1:2107:23737:3771
CAACGAAA
+
FFFFFFFF
@A00769:11:HC3HCDRXX:1:2107:28474:3771
CAACGAAA
+
FFFFFFFF
@A00769:11:HC3HCDRXX:1:2107:32108:3771
CAACGAAA
+
FFFFFFFF
@A00769:11:HC3HCDRXX:1:2107:7581:3850
CAACGAAA
+
FFFFFFFF
@A00769:11:HC3HCDRXX:1:2107:9914:3850
CAACGAAA
+
FFFFFFFF
@A00769:11:HC3HCDRXX:1:2107:26775:3865
CAACGAAA
+
FFFFFFFF
@A00769:11:HC3HCDRXX:1:2107:17499:3928
CAACGAAA
+
FFFF:FFF
@A00769:11:HC3HCDRXX:1:2107:9462:3975
CAACGAAA
+
FFFFFFFF
@A00769:11:HC3HCDRXX:1:2107:17273:3975
CAACGAAA
+
FFFFFFFF
@A00769:11:HC3HCDRXX:1:2107:4734:4022
CAACGAAA
+
FFFFFFF:
@A00769:11:HC3HCDRXX:1:2107:15157:4225
CAACGAAA
+
FFFFFFFF
@A00769:11:HC3HCDRXX:1:2107:15293:4272
CAACGAAA
+
FFFFFFFF
@A00769:11:HC3HCDRXX:1:2107:18349:4429
CAACGAAA
+
FFFFFFFF
@A00769:11:HC3HCDRXX:1:2107:20654:4445
CAACGAAA
+
FFFFFFFF
@A00769:11:HC3HCDRXX:1:2107:10610:4460
CAACGAAA
+
FFFFFFFF
@A00769:11:HC3HCDRXX:1:2107:5358:4570
CAACGAAA
+
FFFFFFFF
@A00769:11:HC3HCDRXX:1:2107:18276:4586
CAACGAAA
+
FFF,FFFF
@A00769:11:HC3HCDRXX:1:2107:20256:4633
CAACGAAA
+
FFFFFFFF
@A00769:11:HC3HCDRXX:1:2107:20121:4648
CAACGAAA
+
FFFFFFFF
@A00769:11:HC3HCDRXX:1:2107:24035:4726
CAACGAAA
+
FF::FFFF
@A00769:11:HC3HCDRXX:1:2107:16902:4742
CAACGAAA
+
FFFFFFFF
@A00769:11:HC3HCDRXX:1:2107:32362:4773
CAACGAAA
+
FFFFFFFF
@A00769:11:HC3HCDRXX:1:2107:11207:4805
CAACGAAA
+
FFFFFFFF
@A00769:11:HC3HCDRXX:1:2107:3992:4899
CAACGAAA
+
FFFFFFFF
@A00769:11:HC3HCDRXX:1:2107:32461:4946
CAACGAAA
+
FFFFFFFF
@A00769:11:HC3HCDRXX:1:2107:19795:4961
CAACGAAA
+
FFFFFFFF
@A00769:11:HC3HCDRXX:1:2107:29161:5118
CAACGAAA
+
FFFFFF:F
@A00769:11:HC3HCDRXX:1:2107:31846:5353
CAACGAAA
+
FFFFFFFF
@A00769:11:HC3HCDRXX:1:2107:25690:5368
CAACGAAA
+
FFFFFFFF
@A00769:11:HC3HCDRXX:1:2107:18710:5431
CAACGAAA
+
FFFFFFFF
@A00769:11:HC3HCDRXX:1:2107:19434:5431
CAACGAAA
+
FFFFFFFF
@A00769:11:HC3HCDRXX:1:2107:26558:5431
CAACGAAA
+
FFFFFFFF
@A00769:11:HC3HCDRXX:1:2107:19813:5462
CAACGAAA
+
FFFFFFFF
@A00769:11:HC3HCDRXX:1:2107:21142:5603
CAACGAAA
+
FFFFFFFF
@A00769:11:HC3HCDRXX:1:2107:7572:5744
CAACGAAA
+
FFFFFFFF
@A00769:11:HC3HCDRXX:1:2107:17309:5791
CAACGAAA
+
FFFFFFFF
@A00769:11:HC3HCDRXX:1:2107:10203:5822
CAACGAAA
+
FFFFFFFF
@A00769:11:HC3HCDRXX:1:2107:29731:5822
CAACGAAA
+
FFFFFFFF
@A00769:11:HC3HCDRXX:1:2107:31069:5854
CAACGAAA
+
:F::F:FF
@A00769:11:HC3HCDRXX:1:2107:18421:5901
CAACGAAA
+
FFFFFFFF
@A00769:11:HC3HCDRXX:1:2107:9724:5932
CAACGAAA
+
FFFFFFFF
@A00769:11:HC3HCDRXX:1:2107:15022:5932
CAACGAAA
+
FFFFFFFF
@A00769:11:HC3HCDRXX:1:2107:26214:5995
CAACGAAA
+
FFFFFFFF
@A00769:11:HC3HCDRXX:1:2107:28583:5995
CAACGAAA
+
FFFFFFFF
@A00769:11:HC3HCDRXX:1:2107:8260:6214
CAACGAAA
+
FFFFFFFF
@A00769:11:HC3HCDRXX:1:2107:17002:6292
CAACGAAA
+
FFFFFFFF
@A00769:11:HC3HCDRXX:1:2107:26802:6292
CAACGAAA
+
FFFFFFFF
@A00769:11:HC3HCDRXX:1:2107:7988:6308
CAACGAAA
+
FFFFFFFF
@A00769:11:HC3HCDRXX:1:2107:4996:6355
CAACGAAA
+
FFFFFFFF
@A00769:11:HC3HCDRXX:1:2107:8612:6386
CAACGAAA
+
FFFFFFFF
@A00769:11:HC3HCDRXX:1:2107:19036:6527
CAACGAAA
+
FFFFFFFF
@A00769:11:HC3HCDRXX:1:2107:30382:6543
CAACGAAA
+
FFFFFFFF
@A00769:11:HC3HCDRXX:1:2107:32099:6574
CAACGAAA
+
FFFFFFFF
@A00769:11:HC3HCDRXX:1:2107:31675:6590
CAACGAAA
+
FFFFFFFF
@A00769:11:HC3HCDRXX:1:2107:22236:6621
CAACGAAA
+
FFFFFFFF
@A00769:11:HC3HCDRXX:1:2107:16631:6652
CAACGAAA
+
FFFFFFFF
@A00769:11:HC3HCDRXX:1:2107:23213:6652
CAACGAAA
+
FFFFFFFF
@A00769:11:HC3HCDRXX:1:2107:4824:6715
CAACGAAA
+
FFFFFFFF
@A00769:11:HC3HCDRXX:1:2107:26512:6731
CAACGAAA
+
FFFFFFFF
@A00769:11:HC3HCDRXX:1:2107:23149:6793
CAACGAAA
+
FFFFFFFF
@A00769:11:HC3HCDRXX:1:2107:3893:6825
CAACGAAA
+
FFFFFFFF
@A00769:11:HC3HCDRXX:1:2107:21079:6840
CAACGAAA
+
FFFFFFFF
@A00769:11:HC3HCDRXX:1:2107:4137:6872
CAACGAAA
+
FFFFFFFF
@A00769:11:HC3HCDRXX:1:2107:29514:7044
CAACGAAA
+
:FF,FFF,
@A00769:11:HC3HCDRXX:1:2107:8594:7106
CAACGAAA
+
FFFFFFFF
@A00769:11:HC3HCDRXX:1:2107:13078:7169
CAACGAAA
+
FFF,FFFF
@A00769:11:HC3HCDRXX:1:2107:32018:7216
CAACGAAA
+
FFFFFFFF
@A00769:11:HC3HCDRXX:1:2107:29044:7263
CAACGAAA
+
FFFFFFFF
@A00769:11:HC3HCDRXX:1:2107:7726:7294
CAACGAAA
+
FFFFFFFF
@A00769:11:HC3HCDRXX:1:2107:9697:7357
CAACGAAA
+
FFFFFFFF
@A00769:11:HC3HCDRXX:1:2107:24162:7388
CAACGAAA
+
,FF:FFFF
@A00769:11:HC3HCDRXX:1:2107:17445:7498
CAACGAAA
+
FFFFFFFF
@A00769:11:HC3HCDRXX:1:2107:26214:7498
CAACGAAA
+
FFFFFFFF
@A00769:11:HC3HCDRXX:1:2107:13973:7623
CAACGAAA
+
FFFFFFFF
@A00769:11:HC3HCDRXX:1:2107:24496:7623
CAACGAAA
+
FFFFFFFF
@A00769:11:HC3HCDRXX:1:2107:10520:7717
CAACGAAA
+
FFFFFFFF
@A00769:11:HC3HCDRXX:1:2107:27208:7717
CAACGAAA
+
FFFFFFFF
@A00769:11:HC3HCDRXX:1:2107:8287:7764
CAACGAAA
+
FFFFFFFF
@A00769:11:HC3HCDRXX:1:2107:24153:7999
CAACGAAA
+
FFFFFFFF
@A00769:11:HC3HCDRXX:1:2107:29658:8015
CAACGAAA
+
FFFFFFFF
@A00769:11:HC3HCDRXX:1:2107:6117:8077
CAACGAAA
+
FFFFFFFF
@A00769:11:HC3HCDRXX:1:2107:30617:8077
CAACGAAA
+
FFFFFFFF
@A00769:11:HC3HCDRXX:1:2107:30327:8140
CAACGAAA
+
FFFFFFFF
@A00769:11:HC3HCDRXX:1:2107:14615:8171
CAACGAAA
+
FFFFFFFF
@A00769:11:HC3HCDRXX:1:2107:29695:8265
CAACGAAA
+
FFFFF:FF
@A00769:11:HC3HCDRXX:1:2107:9787:8296
CAACGAAA
+
FFFFFFFF
@A00769:11:HC3HCDRXX:1:2107:6958:8343
CAACGAAA
+
:FFFFFFF
@A00769:11:HC3HCDRXX:1:2107:2519:8359
CAACGAAA
+
FFFFFFFF
@A00769:11:HC3HCDRXX:1:2107:1118:8406
CAACGAAA
+
FFFFFFFF
@A00769:11:HC3HCDRXX:1:2107:2763:8406
CAACGAAA
+
FFFFFFFF
@A00769:11:HC3HCDRXX:1:2107:5782:8406
CAACGAAA
+
FFFFFFFF
@A00769:11:HC3HCDRXX:1:2107:7111:8547
CAACGAAA
+
FFFFFFFF
@A00769:11:HC3HCDRXX:1:2107:26295:8547
CAACGAAA
+
FFFFFFFF
@A00769:11:HC3HCDRXX:1:2107:31711:8563
CAACGAAA
+
FFFFFFFF
@A00769:11:HC3HCDRXX:1:2107:19425:8672
CAACGAAA
+
FFFFFFFF
@A00769:11:HC3HCDRXX:1:2107:27498:8719
CAACGAAA
+
FFFFFFFF
@A00769:11:HC3HCDRXX:1:2107:18340:8891
CAACGAAA
+
FFFFFFFF
@A00769:11:HC3HCDRXX:1:2107:28284:8891
CAACGAAA
+
FFFFFFFF
@A00769:11:HC3HCDRXX:1:2107:1072:8923
CAACGAAA
+
FFFFFFFF
@A00769:11:HC3HCDRXX:1:2107:32588:9017
CAACGAAA
+
FFFFFFFF
@A00769:11:HC3HCDRXX:1:2107:22363:9064
CAACGAAA
+
FFFFFFFF
@A00769:11:HC3HCDRXX:1:2107:6641:9079
CAACGAAA
+
FFFFFFFF
@A00769:11:HC3HCDRXX:1:2107:12816:9157
CAACGAAA
+
FFFFFFFF
@A00769:11:HC3HCDRXX:1:2107:16206:9173
CAACGAAA
+
FFFFFFFF
@A00769:11:HC3HCDRXX:1:2107:13042:9236
CAACGAAA
+
FFFFFFFF
@A00769:11:HC3HCDRXX:1:2107:18593:9236
CAACGAAA
+
FFFFFFFF
@A00769:11:HC3HCDRXX:1:2107:17336:9283
CAACGAAA
+
FFFFFFFF
@A00769:11:HC3HCDRXX:1:2107:18521:9330
CAACGAAA
+
FFFFFFFF
@A00769:11:HC3HCDRXX:1:2107:25952:9392
CAACGAAA
+
FF:FFFFF
@A00769:11:HC3HCDRXX:1:2107:3848:9502
CAACGAAA
+
FFFFFFFF
@A00769:11:HC3HCDRXX:1:2107:27633:9580
CAACGAAA
+
FFFFFFFF
@A00769:11:HC3HCDRXX:1:2107:3405:9612
CAACGAAA
+
FFFFFFFF
@A00769:11:HC3HCDRXX:1:2107:25509:9752
CAACGAAA
+
FFFFFFFF
@A00769:11:HC3HCDRXX:1:2107:28899:9768
CAACGAAA
+
FFFFFFFF
@A00769:11:HC3HCDRXX:1:2107:9796:9784
CAACGAAA
+
FFFFFFFF
@A00769:11:HC3HCDRXX:1:2107:3215:9815
CAACGAAA
+
FFFFFFFF
@A00769:11:HC3HCDRXX:1:2107:12798:9815
CAACGAAA
+
:FF,FFFF
@A00769:11:HC3HCDRXX:1:2107:21242:9815
CAACGAAA
+
FFFFFF:F
@A00769:11:HC3HCDRXX:1:2107:31159:9831
CAACGAAA
+
FFFFFFFF
@A00769:11:HC3HCDRXX:1:2107:2700:9925
CAACGAAA
+
FFFFFFFF
@A00769:11:HC3HCDRXX:1:2107:17743:9925
CAACGAAA
+
FFFFFFFF
@A00769:11:HC3HCDRXX:1:2107:12644:9956
CAACGAAA
+
FFFFFFFF
@A00769:11:HC3HCDRXX:1:2107:25220:10160
CAACGAAA
+
FFFF,FF,
@A00769:11:HC3HCDRXX:1:2107:32108:10160
CAACGAAA
+
FFFFFFFF
@A00769:11:HC3HCDRXX:1:2107:17463:10316
CAACGAAA
+
FFFFFFFF
@A00769:11:HC3HCDRXX:1:2107:3839:10332
CAACGAAA
+
FFFFFFFF
@A00769:11:HC3HCDRXX:1:2107:24478:10410
CAACGAAA
+
FFFFFFFF
@A00769:11:HC3HCDRXX:1:2107:3974:10473
CAACGAAA
+
FFFFFFFF
@A00769:11:HC3HCDRXX:1:2107:18050:10551
CAACGAAA
+
FFF:F:F:
@A00769:11:HC3HCDRXX:1:2107:24062:10629
CAACGAAA
+
FFFFFFF:
@A00769:11:HC3HCDRXX:1:2107:7735:10661
CAACGAAA
+
FFFFFFFF
@A00769:11:HC3HCDRXX:1:2107:25084:10676
CAACGAAA
+
FFFFFFFF
@A00769:11:HC3HCDRXX:1:2107:32633:10723
CAACGAAA
+
FFFFFFFF
@A00769:11:HC3HCDRXX:1:2107:4924:10802
CAACGAAA
+
FFFFFFFF
@A00769:11:HC3HCDRXX:1:2107:31394:10802
CAACGAAA
+
FFFFFFFF
@A00769:11:HC3HCDRXX:1:2107:9055:10911
CAACGAAA
+
FFFFFFFF
@A00769:11:HC3HCDRXX:1:2107:24334:11036
CAACGAAA
+
FFFFFFFF
@A00769:11:HC3HCDRXX:1:2107:31629:11115
CAACGAAA
+
FFFFFFFF
@A00769:11:HC3HCDRXX:1:2107:16251:11130
CAACGAAA
+
FFFFFFFF
@A00769:11:HC3HCDRXX:1:2107:2790:11240
CAACGAAA
+
FFFFFFFF
@A00769:11:HC3HCDRXX:1:2107:28447:11240
CAACGAAA
+
FFF:FFFF
@A00769:11:HC3HCDRXX:1:2107:20076:11459
CAACGAAA
+
FFFFFFFF
@A00769:11:HC3HCDRXX:1:2107:25409:11459
CAACGAAA
+
FF:FFFFF
@A00769:11:HC3HCDRXX:1:2107:2148:11475
CAACGAAA
+
FFFFFFFF
@A00769:11:HC3HCDRXX:1:2107:7328:11553
CAACGAAA
+
FFFFFFFF
@A00769:11:HC3HCDRXX:1:2107:32045:11584
CAACGAAA
+
FFF::FFF
@A00769:11:HC3HCDRXX:1:2107:10700:11600
CAACGAAA
+
FF:::FFF
@A00769:11:HC3HCDRXX:1:2107:26187:11772
CAACGAAA
+
FFFFFFFF
@A00769:11:HC3HCDRXX:1:2107:11894:11945
CAACGAAA
+
FFFFFFFF
@A00769:11:HC3HCDRXX:1:2107:30725:11992
CAACGAAA
+
FFFFFFFF
@A00769:11:HC3HCDRXX:1:2107:3305:12132
CAACGAAA
+
FFFFFFFF
@A00769:11:HC3HCDRXX:1:2107:21142:12211
CAACGAAA
+
FFFFFFFF
@A00769:11:HC3HCDRXX:1:2107:32759:12258
CAACGAAA
+
FFFFFFFF
@A00769:11:HC3HCDRXX:1:2107:9950:12336
CAACGAAA
+
FFFFFFFF
@A00769:11:HC3HCDRXX:1:2107:7139:12414
CAACGAAA
+
FFFFFFFF
@A00769:11:HC3HCDRXX:1:2107:9236:12477
CAACGAAA
+
FFFFFFFF
@A00769:11:HC3HCDRXX:1:2107:1588:12571
CAACGAAA
+
FFFFFFFF
@A00769:11:HC3HCDRXX:1:2107:14045:12571
CAACGAAA
+
FF,:FFFF
@A00769:11:HC3HCDRXX:1:2107:26883:12602
CAACGAAA
+
FFFFFFFF
@A00769:11:HC3HCDRXX:1:2107:15546:12696
CAACGAAA
+
FFFFFFFF
@A00769:11:HC3HCDRXX:1:2107:13232:12727
CAACGAAA
+
FFFFFFFF
@A00769:11:HC3HCDRXX:1:2107:29586:12743
CAACGAAA
+
FFFFFFF:
@A00769:11:HC3HCDRXX:1:2107:15157:12774
CAACGAAA
+
FFFFFFFF
@A00769:11:HC3HCDRXX:1:2107:27670:12837
CAACGAAA
+
FFFFFFFF
@A00769:11:HC3HCDRXX:1:2107:15926:12853
CAACGAAA
+
FFFFFFFF
@A00769:11:HC3HCDRXX:1:2107:6370:12931
CAACGAAA
+
FFFFFFFF
@A00769:11:HC3HCDRXX:1:2107:26395:12947
CAACGAAA
+
FFF:FFFF
@A00769:11:HC3HCDRXX:1:2107:8938:12962
CAACGAAA
+
FFFFFFFF
@A00769:11:HC3HCDRXX:1:2107:24270:13119
CAACGAAA
+
FFFFFFFF
@A00769:11:HC3HCDRXX:1:2107:14082:13260
CAACGAAA
+
FFFFFFFF
@A00769:11:HC3HCDRXX:1:2107:21124:13275
CAACGAAA
+
FFFFFFFF
@A00769:11:HC3HCDRXX:1:2107:24560:13275
CAACGAAA
+
FFFFFFFF
@A00769:11:HC3HCDRXX:1:2107:32542:13385
CAACGAAA
+
FFFFFFFF
@A00769:11:HC3HCDRXX:1:2107:15393:13432
CAACGAAA
+
FFFFFFFF
@A00769:11:HC3HCDRXX:1:2107:25355:13526
CAACGAAA
+
FFFFFFFF
@A00769:11:HC3HCDRXX:1:2107:4625:13573
CAACGAAA
+
FFFFFFFF
@A00769:11:HC3HCDRXX:1:2107:15591:13589
CAACGAAA
+
:FFFFFFF
@A00769:11:HC3HCDRXX:1:2107:10755:13667
CAACGAAA
+
FFFFFFFF
@A00769:11:HC3HCDRXX:1:2107:18078:13698
CAACGAAA
+
FFFFFFFF
@A00769:11:HC3HCDRXX:1:2107:3260:13745
CAACGAAA
+
FFFFFFFF
@A00769:11:HC3HCDRXX:1:2107:28682:13777
CAACGAAA
+
FFFFFFFF
@A00769:11:HC3HCDRXX:1:2107:14832:13996
CAACGAAA
+
FFFFFFFF
@A00769:11:HC3HCDRXX:1:2107:20048:14043
CAACGAAA
+
FFFFFFFF
@A00769:11:HC3HCDRXX:1:2107:18765:14105
CAACGAAA
+
FFFFFFFF
@A00769:11:HC3HCDRXX:1:2107:16405:14152
CAACGAAA
+
FFFFFFFF
@A00769:11:HC3HCDRXX:1:2107:18005:14168
CAACGAAA
+
FFFFFFFF
@A00769:11:HC3HCDRXX:1:2107:1307:14184
CAACGAAA
+
FFFFFFFF
@A00769:11:HC3HCDRXX:1:2107:31901:14184
CAACGAAA
+
FFF,FFFF
@A00769:11:HC3HCDRXX:1:2107:2311:14199
CAACGAAA
+
FFFFFFFF
@A00769:11:HC3HCDRXX:1:2107:5909:14387
CAACGAAA
+
FFFFFFFF
@A00769:11:HC3HCDRXX:1:2107:10176:14418
CAACGAAA
+
FFFFFFFF
@A00769:11:HC3HCDRXX:1:2107:5963:14512
CAACGAAA
+
FFFFFFFF
@A00769:11:HC3HCDRXX:1:2107:6922:14512
CAACGAAA
+
FFFFFFFF
@A00769:11:HC3HCDRXX:1:2107:18222:14512
CAACGAAA
+
FFFFFFFF
@A00769:11:HC3HCDRXX:1:2107:6234:14606
CAACGAAA
+
FFFFFFFF
@A00769:11:HC3HCDRXX:1:2107:26820:14622
CAACGAAA
+
:FFFFFFF
@A00769:11:HC3HCDRXX:1:2107:6433:14732
CAACGAAA
+
FFFFFFFF
@A00769:11:HC3HCDRXX:1:2107:28655:14732
CAACGAAA
+
FFF,FFFF
@A00769:11:HC3HCDRXX:1:2107:24514:14763
CAACGAAA
+
FFFFF:FF
@A00769:11:HC3HCDRXX:1:2107:29731:14810
CAACGAAA
+
FFFFFFFF
@A00769:11:HC3HCDRXX:1:2107:31765:14951
CAACGAAA
+
FFFFF:FF
@A00769:11:HC3HCDRXX:1:2107:24740:14967
CAACGAAA
+
FFFFFFFF
@A00769:11:HC3HCDRXX:1:2107:11225:15013
CAACGAAA
+
FFFF:FFF
@A00769:11:HC3HCDRXX:1:2107:27778:15029
CAACGAAA
+
FFFFFFFF
@A00769:11:HC3HCDRXX:1:2107:13367:15123
CAACGAAA
+
FFFFFFFF
@A00769:11:HC3HCDRXX:1:2107:24903:15123
CAACGAAA
+
FFFFFFFF
@A00769:11:HC3HCDRXX:1:2107:9923:15139
CAACGAAA
+
FFFFFFFF
@A00769:11:HC3HCDRXX:1:2107:14959:15154
CAACGAAA
+
FFFF:FFF
@A00769:11:HC3HCDRXX:1:2107:32488:15264
CAACGAAA
+
:,:FFFFF
@A00769:11:HC3HCDRXX:1:2107:4218:15468
CAACGAAA
+
FFFFFFFF
@A00769:11:HC3HCDRXX:1:2107:15022:15483
CAACGAAA
+
FFFFFFFF
@A00769:11:HC3HCDRXX:1:2107:12436:15546
CAACGAAA
+
FFFFFFFF
@A00769:11:HC3HCDRXX:1:2107:27733:15546
CAACGAAA
+
FFFFFFFF
@A00769:11:HC3HCDRXX:1:2107:31521:15562
CAACGAAA
+
FFFFFFFF
@A00769:11:HC3HCDRXX:1:2107:23059:15593
CAACGAAA
+
FFFFFFFF
@A00769:11:HC3HCDRXX:1:2107:5032:15687
CAACGAAA
+
FFFFFFFF
@A00769:11:HC3HCDRXX:1:2107:3775:15765
CAACGAAA
+
FFFFFFFF
@A00769:11:HC3HCDRXX:1:2107:31747:15765
CAACGAAA
+
FFFFFFFF
@A00769:11:HC3HCDRXX:1:2107:5303:15781
CAACGAAA
+
FFFFFFFF
@A00769:11:HC3HCDRXX:1:2107:2691:15796
CAACGAAA
+
FFFF:FFF
@A00769:11:HC3HCDRXX:1:2107:3866:15859
CAACGAAA
+
FFFFFFFF
@A00769:11:HC3HCDRXX:1:2107:3251:15922
CAACGAAA
+
FFFFFFFF
@A00769:11:HC3HCDRXX:1:2107:28944:15984
CAACGAAA
+
FFFF:FFF
@A00769:11:HC3HCDRXX:1:2107:32226:16000
CAACGAAA
+
FFFFFFFF
@A00769:11:HC3HCDRXX:1:2107:21133:16203
CAACGAAA
+
F:FFFFFF
@A00769:11:HC3HCDRXX:1:2107:27778:16219
CAACGAAA
+
FFFFFFFF
@A00769:11:HC3HCDRXX:1:2107:9905:16266
CAACGAAA
+
FFFFFFFF
@A00769:11:HC3HCDRXX:1:2107:27941:16344
CAACGAAA
+
FFFFFFFF
@A00769:11:HC3HCDRXX:1:2107:17824:16360
CAACGAAA
+
FFFFFFFF
@A00769:11:HC3HCDRXX:1:2107:31665:16407
CAACGAAA
+
FFFFFFFF
@A00769:11:HC3HCDRXX:1:2107:5421:16517
CAACGAAA
+
FFFFFFFF
@A00769:11:HC3HCDRXX:1:2107:21847:16564
CAACGAAA
+
FFFFFFFF
@A00769:11:HC3HCDRXX:1:2107:19533:16626
CAACGAAA
+
FFFFFFFF
@A00769:11:HC3HCDRXX:1:2107:24099:16736
CAACGAAA
+
FF,FFFFF
@A00769:11:HC3HCDRXX:1:2107:30382:16814
CAACGAAA
+
FFFFFFFF
@A00769:11:HC3HCDRXX:1:2107:7907:16845
CAACGAAA
+
FFFFFFFF
@A00769:11:HC3HCDRXX:1:2107:22923:16892
CAACGAAA
+
FFFFFFFF
@A00769:11:HC3HCDRXX:1:2107:12897:17002
CAACGAAA
+
FFFFFFFF
@A00769:11:HC3HCDRXX:1:2107:8260:17018
CAACGAAA
+
F:F,,:FF
@A00769:11:HC3HCDRXX:1:2107:10402:17159
CAACGAAA
+
FFFFFFFF
@A00769:11:HC3HCDRXX:1:2107:13178:17206
CAACGAAA
+
FFFFFFFF
@A00769:11:HC3HCDRXX:1:2107:24306:17221
CAACGAAA
+
FFFF,F:F
@A00769:11:HC3HCDRXX:1:2107:16306:17237
CAACGAAA
+
FFFFFFFF
@A00769:11:HC3HCDRXX:1:2107:17183:17284
CAACGAAA
+
,:,,,F,:
@A00769:11:HC3HCDRXX:1:2107:16568:17409
CAACGAAA
+
FF:FFFFF
@A00769:11:HC3HCDRXX:1:2107:28646:17628
CAACGAAA
+
FFFFFFFF
@A00769:11:HC3HCDRXX:1:2107:9308:17644
CAACGAAA
+
FFFFFFFF
@A00769:11:HC3HCDRXX:1:2107:4526:17691
CAACGAAA
+
FFFFFFFF
@A00769:11:HC3HCDRXX:1:2107:5213:17754
CAACGAAA
+
FFFFFFFF
@A00769:11:HC3HCDRXX:1:2107:19280:17754
CAACGAAA
+
:FFFFFFF
@A00769:11:HC3HCDRXX:1:2107:30544:17754
CAACGAAA
+
FFFFFFFF
@A00769:11:HC3HCDRXX:1:2107:31584:17769
CAACGAAA
+
FFFFFFFF
@A00769:11:HC3HCDRXX:1:2107:15628:17879
CAACGAAA
+
FFFFFFFF
@A00769:11:HC3HCDRXX:1:2107:4589:17957
CAACGAAA
+
FFFFFFFF
@A00769:11:HC3HCDRXX:1:2107:6623:18004
CAACGAAA
+
FFFFFFFF
@A00769:11:HC3HCDRXX:1:2107:30626:18145
CAACGAAA
+
FFFFFFFF
@A00769:11:HC3HCDRXX:1:2107:27218:18223
CAACGAAA
+
FFFFFFFF
@A00769:11:HC3HCDRXX:1:2107:2049:18286
CAACGAAA
+
FFFFFFFF
@A00769:11:HC3HCDRXX:1:2107:20320:18302
CAACGAAA
+
FFFFFFFF
@A00769:11:HC3HCDRXX:1:2107:24831:18317
CAACGAAA
+
FFFFFFFF
@A00769:11:HC3HCDRXX:1:2107:4571:18333
CAACGAAA
+
FFFFFFFF
@A00769:11:HC3HCDRXX:1:2107:22173:18349
CAACGAAA
+
FFFFFFFF
@A00769:11:HC3HCDRXX:1:2107:31015:18411
CAACGAAA
+
FFFFFFFF
@A00769:11:HC3HCDRXX:1:2107:22363:18552
CAACGAAA
+
FFFFFFFF
@A00769:11:HC3HCDRXX:1:2107:27606:18646
CAACGAAA
+
FFFFFFFF
@A00769:11:HC3HCDRXX:1:2107:10673:18662
CAACGAAA
+
FFFFFFFF
@A00769:11:HC3HCDRXX:1:2107:10872:18662
CAACGAAA
+
FFFFFFFF
@A00769:11:HC3HCDRXX:1:2107:13621:18662
CAACGAAA
+
FFFFFFFF
@A00769:11:HC3HCDRXX:1:2107:13015:18709
CAACGAAA
+
FFFFFFFF
@A00769:11:HC3HCDRXX:1:2107:11125:18787
CAACGAAA
+
FFFFFFFF
@A00769:11:HC3HCDRXX:1:2107:22155:18787
CAACGAAA
+
FFFFFFFF
@A00769:11:HC3HCDRXX:1:2107:28384:18865
CAACGAAA
+
FFFFFFFF
@A00769:11:HC3HCDRXX:1:2107:17436:18881
CAACGAAA
+
FFFFFFFF
@A00769:11:HC3HCDRXX:1:2107:27046:18959
CAACGAAA
+
FFFFFFFF
@A00769:11:HC3HCDRXX:1:2107:10375:18991
CAACGAAA
+
FFFFFFFF
@A00769:11:HC3HCDRXX:1:2107:20130:19006
CAACGAAA
+
FFFFFFFF
@A00769:11:HC3HCDRXX:1:2107:22589:19038
CAACGAAA
+
FFFFFFFF
@A00769:11:HC3HCDRXX:1:2107:31430:19132
CAACGAAA
+
FFFFFFFF
@A00769:11:HC3HCDRXX:1:2107:17571:19179
CAACGAAA
+
FF,FFFFF
@A00769:11:HC3HCDRXX:1:2107:4092:19194
CAACGAAA
+
FFFFFFFF
@A00769:11:HC3HCDRXX:1:2107:4110:19225
CAACGAAA
+
FFFFFFFF
@A00769:11:HC3HCDRXX:1:2107:5737:19257
CAACGAAA
+
FFFFFFFF
@A00769:11:HC3HCDRXX:1:2107:24126:19257
CAACGAAA
+
FFFFFFFF
@A00769:11:HC3HCDRXX:1:2107:14516:19272
CAACGAAA
+
FFFFFFFF
@A00769:11:HC3HCDRXX:1:2107:5837:19304
CAACGAAA
+
FFF:,FFF
@A00769:11:HC3HCDRXX:1:2107:22128:19304
CAACGAAA
+
FFFFFFFF
@A00769:11:HC3HCDRXX:1:2107:27480:19304
CAACGAAA
+
FFFFFFFF
@A00769:11:HC3HCDRXX:1:2107:14534:19366
CAACGAAA
+
FFFFFFFF
@A00769:11:HC3HCDRXX:1:2107:29821:19413
CAACGAAA
+
FFFFFFFF
@A00769:11:HC3HCDRXX:1:2107:16378:19460
CAACGAAA
+
FFFFFFFF
@A00769:11:HC3HCDRXX:1:2107:18123:19507
CAACGAAA
+
FFFFFFFF
@A00769:11:HC3HCDRXX:1:2107:23809:19523
CAACGAAA
+
,FFFFFFF
@A00769:11:HC3HCDRXX:1:2107:7084:19554
CAACGAAA
+
FFFFFFFF
@A00769:11:HC3HCDRXX:1:2107:22408:19570
CAACGAAA
+
FFFFFFFF
@A00769:11:HC3HCDRXX:1:2107:29966:19601
CAACGAAA
+
,FF,F,:F
@A00769:11:HC3HCDRXX:1:2107:24288:19664
CAACGAAA
+
FFF:,FFF
@A00769:11:HC3HCDRXX:1:2107:13033:19774
CAACGAAA
+
FFFFFFFF
@A00769:11:HC3HCDRXX:1:2107:7835:19789
CAACGAAA
+
FFFFFFFF
@A00769:11:HC3HCDRXX:1:2107:20256:19820
CAACGAAA
+
FFFFFFFF
@A00769:11:HC3HCDRXX:1:2107:28040:19836
CAACGAAA
+
FFFFFFFF
@A00769:11:HC3HCDRXX:1:2107:9923:19899
CAACGAAA
+
FFFF,FFF
@A00769:11:HC3HCDRXX:1:2107:14895:19899
CAACGAAA
+
FFFFFFFF
@A00769:11:HC3HCDRXX:1:2107:30038:19914
CAACGAAA
+
FFFFFFFF
@A00769:11:HC3HCDRXX:1:2107:8043:19961
CAACGAAA
+
FFFFFFFF
@A00769:11:HC3HCDRXX:1:2107:13304:19993
CAACGAAA
+
FFFFFFFF
@A00769:11:HC3HCDRXX:1:2107:18738:20008
CAACGAAA
+
FF,F,FF:
@A00769:11:HC3HCDRXX:1:2107:6786:20134
CAACGAAA
+
FFFFFFFF
@A00769:11:HC3HCDRXX:1:2107:24596:20165
CAACGAAA
+
FFFFFFFF
@A00769:11:HC3HCDRXX:1:2107:12427:20259
CAACGAAA
+
FFFFFFFF
@A00769:11:HC3HCDRXX:1:2107:27778:20322
CAACGAAA
+
FFFFFFFF
@A00769:11:HC3HCDRXX:1:2107:5972:20415
CAACGAAA
+
FFFFFFFF
@A00769:11:HC3HCDRXX:1:2107:17933:20682
CAACGAAA
+
FFFFFFFF
@A00769:11:HC3HCDRXX:1:2107:29215:20744
CAACGAAA
+
FFFFFFFF
@A00769:11:HC3HCDRXX:1:2107:12915:20760
CAACGAAA
+
FFFFFFFF
@A00769:11:HC3HCDRXX:1:2107:2202:20776
CAACGAAA
+
FFFFFFFF
@A00769:11:HC3HCDRXX:1:2107:29161:20807
CAACGAAA
+
FFFFFFFF
@A00769:11:HC3HCDRXX:1:2107:11541:20823
CAACGAAA
+
FFFFFFFF
@A00769:11:HC3HCDRXX:1:2107:15971:20885
CAACGAAA
+
FFFFFFFF
@A00769:11:HC3HCDRXX:1:2107:13304:21120
CAACGAAA
+
FFFFFFFF
@A00769:11:HC3HCDRXX:1:2107:25907:21151
CAACGAAA
+
FFFFFFFF
@A00769:11:HC3HCDRXX:1:2107:1958:21230
CAACGAAA
+
FFFFFFFF
@A00769:11:HC3HCDRXX:1:2107:11794:21230
CAACGAAA
+
FFFFFFFF
@A00769:11:HC3HCDRXX:1:2107:29830:21245
CAACGAAA
+
FFFFFFFF
@A00769:11:HC3HCDRXX:1:2107:23918:21277
CAACGAAA
+
FFFFFFFF
@A00769:11:HC3HCDRXX:1:2107:6189:21292
CAACGAAA
+
FFFFFFFF
@A00769:11:HC3HCDRXX:1:2107:22959:21308
CAACGAAA
+
FFFFFFFF
@A00769:11:HC3HCDRXX:1:2107:3079:21418
CAACGAAA
+
FFFFFFFF
@A00769:11:HC3HCDRXX:1:2107:32172:21418
CAACGAAA
+
FFFFFFFF
@A00769:11:HC3HCDRXX:1:2107:6668:21433
CAACGAAA
+
FFF:FF,F
@A00769:11:HC3HCDRXX:1:2107:12753:21449
CAACGAAA
+
FFFFFFF:
@A00769:11:HC3HCDRXX:1:2107:15058:21496
CAACGAAA
+
FFFFFFFF
@A00769:11:HC3HCDRXX:1:2107:18738:21574
CAACGAAA
+
FFFFFFFF
@A00769:11:HC3HCDRXX:1:2107:2474:21590
CAACGAAA
+
FFFFFFFF
@A00769:11:HC3HCDRXX:1:2107:24252:21605
CAACGAAA
+
FFFFFFFF
@A00769:11:HC3HCDRXX:1:2107:10936:21621
CAACGAAA
+
FFFFFFFF
@A00769:11:HC3HCDRXX:1:2107:2944:21715
CAACGAAA
+
FFFFFFFF
@A00769:11:HC3HCDRXX:1:2107:15456:21715
CAACGAAA
+
F:FFFFFF
@A00769:11:HC3HCDRXX:1:2107:18159:21731
CAACGAAA
+
FFFFFFFF
@A00769:11:HC3HCDRXX:1:2107:17969:21746
CAACGAAA
+
FFFFFFFF
@A00769:11:HC3HCDRXX:1:2107:24903:21762
CAACGAAA
+
FFFFFFFF
@A00769:11:HC3HCDRXX:1:2107:24641:21778
CAACGAAA
+
FFFFFFFF
@A00769:11:HC3HCDRXX:1:2107:16324:21809
CAACGAAA
+
FFFFFFFF
@A00769:11:HC3HCDRXX:1:2107:7030:21872
CAACGAAA
+
FFFFFFFF
@A00769:11:HC3HCDRXX:1:2107:17906:22013
CAACGAAA
+
FFFFFFFF
@A00769:11:HC3HCDRXX:1:2107:8278:22028
CAACGAAA
+
FFFFFFFF
@A00769:11:HC3HCDRXX:1:2107:7301:22122
CAACGAAA
+
FFFF:FFF
@A00769:11:HC3HCDRXX:1:2107:21097:22122
CAACGAAA
+
FFFFFFFF
@A00769:11:HC3HCDRXX:1:2107:9625:22169
CAACGAAA
+
FFFFFFFF
@A00769:11:HC3HCDRXX:1:2107:14362:22232
CAACGAAA
+
FFFFFFFF
@A00769:11:HC3HCDRXX:1:2107:26910:22294
CAACGAAA
+
FFFFFFFF
@A00769:11:HC3HCDRXX:1:2107:14290:22326
CAACGAAA
+
FFFF,FFF
@A00769:11:HC3HCDRXX:1:2107:7699:22435
CAACGAAA
+
FFFFFFFF
@A00769:11:HC3HCDRXX:1:2107:26901:22498
CAACGAAA
+
FFFFFFFF
@A00769:11:HC3HCDRXX:1:2107:22444:22608
CAACGAAA
+
FFFFFFFF
@A00769:11:HC3HCDRXX:1:2107:26784:22608
CAACGAAA
+
FFFFFFFF
@A00769:11:HC3HCDRXX:1:2107:26178:22654
CAACGAAA
+
FFFFFFFF
@A00769:11:HC3HCDRXX:1:2107:30933:22717
CAACGAAA
+
FFFFFFF:
@A00769:11:HC3HCDRXX:1:2107:15555:22764
CAACGAAA
+
FFFFFFFF
@A00769:11:HC3HCDRXX:1:2107:18629:22764
CAACGAAA
+
FFFFFFFF
@A00769:11:HC3HCDRXX:1:2107:22137:22764
CAACGAAA
+
FFFFF:FF
@A00769:11:HC3HCDRXX:1:2107:31250:22827
CAACGAAA
+
FFFFFFFF
@A00769:11:HC3HCDRXX:1:2107:9724:22874
CAACGAAA
+
FFFFFFFF
@A00769:11:HC3HCDRXX:1:2107:32805:22921
CAACGAAA
+
FFFFFFFF
@A00769:11:HC3HCDRXX:1:2107:3378:22999
CAACGAAA
+
FFFFFFFF
@A00769:11:HC3HCDRXX:1:2107:31150:23093
CAACGAAA
+
FFFFFFFF
@A00769:11:HC3HCDRXX:1:2107:25247:23109
CAACGAAA
+
FFFFFFFF
@A00769:11:HC3HCDRXX:1:2107:8024:23218
CAACGAAA
+
FFFFFFFF
@A00769:11:HC3HCDRXX:1:2107:32425:23265
CAACGAAA
+
FFFFFFFF
@A00769:11:HC3HCDRXX:1:2107:10999:23328
CAACGAAA
+
FFFFFFFF
@A00769:11:HC3HCDRXX:1:2107:22996:23375
CAACGAAA
+
FFFFFFFF
@A00769:11:HC3HCDRXX:1:2107:3034:23437
CAACGAAA
+
FFFFFFFF
@A00769:11:HC3HCDRXX:1:2107:25870:23437
CAACGAAA
+
FFFFFFFF
@A00769:11:HC3HCDRXX:1:2107:25247:23547
CAACGAAA
+
FFFFFFFF
@A00769:11:HC3HCDRXX:1:2107:14588:23594
CAACGAAA
+
:FFFFFFF
@A00769:11:HC3HCDRXX:1:2107:30752:23594
CAACGAAA
+
,F,FFFFF
@A00769:11:HC3HCDRXX:1:2107:27977:23610
CAACGAAA
+
FFFFFFFF
@A00769:11:HC3HCDRXX:1:2107:11894:23625
CAACGAAA
+
FFFFFFFF
@A00769:11:HC3HCDRXX:1:2107:18041:23625
CAACGAAA
+
FF:FFFFF
@A00769:11:HC3HCDRXX:1:2107:4047:23719
CAACGAAA
+
FFFFFFFF
@A00769:11:HC3HCDRXX:1:2107:23574:23750
CAACGAAA
+
FFFF:FFF
@A00769:11:HC3HCDRXX:1:2107:6849:23813
CAACGAAA
+
FF,:FF:F
@A00769:11:HC3HCDRXX:1:2107:29342:23876
CAACGAAA
+
FFFFFFFF
@A00769:11:HC3HCDRXX:1:2107:19614:23938
CAACGAAA
+
FFFFFFFF
@A00769:11:HC3HCDRXX:1:2107:2130:24001
CAACGAAA
+
FFFFFFFF
@A00769:11:HC3HCDRXX:1:2107:20012:24001
CAACGAAA
+
FFFFFFFF
@A00769:11:HC3HCDRXX:1:2107:14950:24032
CAACGAAA
+
FFFFFFFF
@A00769:11:HC3HCDRXX:1:2107:25030:24111
CAACGAAA
+
FFFFFFFF
@A00769:11:HC3HCDRXX:1:2107:31015:24173
CAACGAAA
+
FFFFFFF:
@A00769:11:HC3HCDRXX:1:2107:5565:24283
CAACGAAA
+
FFFFFFFF
@A00769:11:HC3HCDRXX:1:2107:21441:24283
CAACGAAA
+
FFFFFFFF
@A00769:11:HC3HCDRXX:1:2107:22218:24283
CAACGAAA
+
FFFFFFFF
@A00769:11:HC3HCDRXX:1:2107:29333:24330
CAACGAAA
+
FFFFFFF:
@A00769:11:HC3HCDRXX:1:2107:26485:24345
CAACGAAA
+
FFFFFFFF
@A00769:11:HC3HCDRXX:1:2107:13114:24361
CAACGAAA
+
FFFFF:F:
@A00769:11:HC3HCDRXX:1:2107:32570:24361
CAACGAAA
+
FFFFFFFF
@A00769:11:HC3HCDRXX:1:2107:20473:24580
CAACGAAA
+
FFFFFFFF
@A00769:11:HC3HCDRXX:1:2107:29803:24580
CAACGAAA
+
FFFFFFFF
@A00769:11:HC3HCDRXX:1:2107:23827:24627
CAACGAAA
+
FFFFFFFF
@A00769:11:HC3HCDRXX:1:2107:2573:24643
CAACGAAA
+
FFFFFFF:
@A00769:11:HC3HCDRXX:1:2107:23475:24737
CAACGAAA
+
FFFFFFFF
@A00769:11:HC3HCDRXX:1:2107:7952:24784
CAACGAAA
+
FFFFFFFF
@A00769:11:HC3HCDRXX:1:2107:1154:24846
CAACGAAA
+
FFFFFFFF
@A00769:11:HC3HCDRXX:1:2107:2329:24940
CAACGAAA
+
FFFFFFFF
@A00769:11:HC3HCDRXX:1:2107:7139:25066
CAACGAAA
+
FFFFFFFF
@A00769:11:HC3HCDRXX:1:2107:3269:25097
CAACGAAA
+
FFFFFFFF
@A00769:11:HC3HCDRXX:1:2107:23918:25128
CAACGAAA
+
FFFFFFFF
@A00769:11:HC3HCDRXX:1:2107:30129:25144
CAACGAAA
+
FFFFFFFF
@A00769:11:HC3HCDRXX:1:2107:16007:25300
CAACGAAA
+
FFFFFFFF
@A00769:11:HC3HCDRXX:1:2107:8015:25551
CAACGAAA
+
FFFFFFFF
@A00769:11:HC3HCDRXX:1:2107:8133:25567
CAACGAAA
+
FFFFFFF:
@A00769:11:HC3HCDRXX:1:2107:30969:25567
CAACGAAA
+
FFFFFFFF
@A00769:11:HC3HCDRXX:1:2107:5692:25723
CAACGAAA
+
FFFFFFFF
@A00769:11:HC3HCDRXX:1:2107:10700:25755
CAACGAAA
+
FFFFFFFF
@A00769:11:HC3HCDRXX:1:2107:25473:25786
CAACGAAA
+
FFFFFFFF
@A00769:11:HC3HCDRXX:1:2107:28293:25817
CAACGAAA
+
FFFFFFFF
@A00769:11:HC3HCDRXX:1:2107:28438:25848
CAACGAAA
+
FFFFFFFF
@A00769:11:HC3HCDRXX:1:2107:6786:25927
CAACGAAA
+
FFF,FFFF
@A00769:11:HC3HCDRXX:1:2107:16387:25927
CAACGAAA
+
FFFFFFF,
@A00769:11:HC3HCDRXX:1:2107:15103:25958
CAACGAAA
+
FFF:FFFF
@A00769:11:HC3HCDRXX:1:2107:11957:26021
CAACGAAA
+
FFFFFFFF
@A00769:11:HC3HCDRXX:1:2107:23746:26115
CAACGAAA
+
FFFFFFFF
@A00769:11:HC3HCDRXX:1:2107:22381:26130
CAACGAAA
+
FFFFFFFF
@A00769:11:HC3HCDRXX:1:2107:12237:26349
CAACGAAA
+
FFFFFFFF
@A00769:11:HC3HCDRXX:1:2107:31096:26381
CAACGAAA
+
FFFFFFFF
@A00769:11:HC3HCDRXX:1:2107:6099:26396
CAACGAAA
+
FFFFFFFF
@A00769:11:HC3HCDRXX:1:2107:14100:26412
CAACGAAA
+
FFFFFFFF
@A00769:11:HC3HCDRXX:1:2107:27923:26459
CAACGAAA
+
FFFFFFFF
@A00769:11:HC3HCDRXX:1:2107:17110:26616
CAACGAAA
+
FFFFFFFF
@A00769:11:HC3HCDRXX:1:2107:17978:26647
CAACGAAA
+
FFFFFFFF
@A00769:11:HC3HCDRXX:1:2107:18005:26663
CAACGAAA
+
FFFFFFFF
@A00769:11:HC3HCDRXX:1:2107:30120:26725
CAACGAAA
+
FFFFFFFF
@A00769:11:HC3HCDRXX:1:2107:29080:26960
CAACGAAA
+
FFFFFFFF
@A00769:11:HC3HCDRXX:1:2107:17671:27054
CAACGAAA
+
FFFFFFFF
@A00769:11:HC3HCDRXX:1:2107:11252:27085
CAACGAAA
+
FFFFFFFF
@A00769:11:HC3HCDRXX:1:2107:20546:27085
CAACGAAA
+
FFFFFFFF
@A00769:11:HC3HCDRXX:1:2107:2880:27117
CAACGAAA
+
FFFFFFFF
@A00769:11:HC3HCDRXX:1:2107:6677:27273
CAACGAAA
+
FFFFFFFF
@A00769:11:HC3HCDRXX:1:2107:15121:27305
CAACGAAA
+
FFFFFFFF
@A00769:11:HC3HCDRXX:1:2107:22327:27383
CAACGAAA
+
FFFFFFFF
@A00769:11:HC3HCDRXX:1:2107:12292:27508
CAACGAAA
+
FFFFFFFF
@A00769:11:HC3HCDRXX:1:2107:17192:27571
CAACGAAA
+
FFFFFFFF
@A00769:11:HC3HCDRXX:1:2107:10031:27602
CAACGAAA
+
FFFFFFFF
@A00769:11:HC3HCDRXX:1:2107:14986:27665
CAACGAAA
+
FFFFFFFF
@A00769:11:HC3HCDRXX:1:2107:10158:27759
CAACGAAA
+
FFFFFFFF
@A00769:11:HC3HCDRXX:1:2107:31910:27759
CAACGAAA
+
FFFFFFFF
@A00769:11:HC3HCDRXX:1:2107:14416:27806
CAACGAAA
+
FFFFFFFF
@A00769:11:HC3HCDRXX:1:2107:12472:27821
CAACGAAA
+
FFFFFFFF
@A00769:11:HC3HCDRXX:1:2107:28131:28040
CAACGAAA
+
FFFFFFFF
@A00769:11:HC3HCDRXX:1:2107:31864:28056
CAACGAAA
+
FFFFFFFF
@A00769:11:HC3HCDRXX:1:2107:14796:28150
CAACGAAA
+
FFFFFFFF
@A00769:11:HC3HCDRXX:1:2107:1371:28260
CAACGAAA
+
FFFFFFFF
@A00769:11:HC3HCDRXX:1:2107:13458:28307
CAACGAAA
+
FFFFFFFF
@A00769:11:HC3HCDRXX:1:2107:20518:28385
CAACGAAA
+
FFFFFFFF
@A00769:11:HC3HCDRXX:1:2107:11424:28416
CAACGAAA
+
FFFFFFFF
@A00769:11:HC3HCDRXX:1:2107:30915:28510
CAACGAAA
+
FFFFFFFF
@A00769:11:HC3HCDRXX:1:2107:10827:28667
CAACGAAA
+
FFFFFFFF
@A00769:11:HC3HCDRXX:1:2107:13404:28714
CAACGAAA
+
FFFFFFFF
@A00769:11:HC3HCDRXX:1:2107:18457:28729
CAACGAAA
+
FFFFFFFF
@A00769:11:HC3HCDRXX:1:2107:27290:28776
CAACGAAA
+
FFFFFFFF
@A00769:11:HC3HCDRXX:1:2107:10637:28808
CAACGAAA
+
FFFFFFFF
@A00769:11:HC3HCDRXX:1:2107:22028:28808
CAACGAAA
+
FFFFFFFF
@A00769:11:HC3HCDRXX:1:2107:17797:28870
CAACGAAA
+
FFFFFFFF
@A00769:11:HC3HCDRXX:1:2107:32145:28886
CAACGAAA
+
FFFFFFFF
@A00769:11:HC3HCDRXX:1:2107:26603:28933
CAACGAAA
+
FFFFFFFF
@A00769:11:HC3HCDRXX:1:2107:14669:28964
CAACGAAA
+
FFFFFFFF
@A00769:11:HC3HCDRXX:1:2107:12888:29042
CAACGAAA
+
FFFFFFFF
@A00769:11:HC3HCDRXX:1:2107:18276:29042
CAACGAAA
+
FFFFFFFF
@A00769:11:HC3HCDRXX:1:2107:24153:29324
CAACGAAA
+
FFFFFFFF
@A00769:11:HC3HCDRXX:1:2107:18810:29340
CAACGAAA
+
FFFFFFFF
@A00769:11:HC3HCDRXX:1:2107:21884:29403
CAACGAAA
+
FFFFFFFF
@A00769:11:HC3HCDRXX:1:2107:7699:29450
CAACGAAA
+
FFFFFFFF
@A00769:11:HC3HCDRXX:1:2107:7455:29496
CAACGAAA
+
FFFFFFFF
@A00769:11:HC3HCDRXX:1:2107:6289:29512
CAACGAAA
+
FFFFFFFF
@A00769:11:HC3HCDRXX:1:2107:21585:29512
CAACGAAA
+
FFFFFFFF
@A00769:11:HC3HCDRXX:1:2107:21911:29543
CAACGAAA
+
FFFFFFFF
@A00769:11:HC3HCDRXX:1:2107:25265:29590
CAACGAAA
+
FFFFFFFF
@A00769:11:HC3HCDRXX:1:2107:9760:29763
CAACGAAA
+
FFFFFFFF
@A00769:11:HC3HCDRXX:1:2107:6244:29778
CAACGAAA
+
FFFFFFFF
@A00769:11:HC3HCDRXX:1:2107:27507:29810
CAACGAAA
+
FFFFFFFF
@A00769:11:HC3HCDRXX:1:2107:30915:29857
CAACGAAA
+
FFFFFFFF
@A00769:11:HC3HCDRXX:1:2107:19090:29888
CAACGAAA
+
FFFFFFFF
@A00769:11:HC3HCDRXX:1:2107:4173:29919
CAACGAAA
+
FFFFFFFF
@A00769:11:HC3HCDRXX:1:2107:11785:30013
CAACGAAA
+
FFFFFFFF
@A00769:11:HC3HCDRXX:1:2107:21088:30123
CAACGAAA
+
FFFFFFFF
@A00769:11:HC3HCDRXX:1:2107:16857:30185
CAACGAAA
+
FFFFFFFF
@A00769:11:HC3HCDRXX:1:2107:16242:30248
CAACGAAA
+
FFFFFFFF
@A00769:11:HC3HCDRXX:1:2107:26494:30279
CAACGAAA
+
FFFFFFFF
@A00769:11:HC3HCDRXX:1:2107:31792:30279
CAACGAAA
+
F::FFFFF
@A00769:11:HC3HCDRXX:1:2107:13982:30311
CAACGAAA
+
FFFFFFFF
@A00769:11:HC3HCDRXX:1:2107:12807:30342
CAACGAAA
+
FFFFFFFF
@A00769:11:HC3HCDRXX:1:2107:30318:30389
CAACGAAA
+
FFFFFFFF
@A00769:11:HC3HCDRXX:1:2107:24994:30405
CAACGAAA
+
FFFFFFFF
@A00769:11:HC3HCDRXX:1:2107:16866:30452
CAACGAAA
+
FFFFFFFF
@A00769:11:HC3HCDRXX:1:2107:32796:30545
CAACGAAA
+
FFFFFFFF
@A00769:11:HC3HCDRXX:1:2107:28772:30624
CAACGAAA
+
FFFFFFFF
@A00769:11:HC3HCDRXX:1:2107:26286:30733
CAACGAAA
+
FFFFFFFF
@A00769:11:HC3HCDRXX:1:2107:17906:30780
CAACGAAA
+
FFFFFFFF
@A00769:11:HC3HCDRXX:1:2107:7437:30843
CAACGAAA
+
FFFFFFFF
@A00769:11:HC3HCDRXX:1:2107:14100:30859
CAACGAAA
+
FFFFFFFF
@A00769:11:HC3HCDRXX:1:2107:20193:30890
CAACGAAA
+
FFFFFFFF
@A00769:11:HC3HCDRXX:1:2107:7527:30906
CAACGAAA
+
FFFFFFFF
@A00769:11:HC3HCDRXX:1:2107:20076:30906
CAACGAAA
+
FFFFFFFF
@A00769:11:HC3HCDRXX:1:2107:2139:30937
CAACGAAA
+
FFFFFFFF
@A00769:11:HC3HCDRXX:1:2107:7012:30953
CAACGAAA
+
FFFFFFFF
@A00769:11:HC3HCDRXX:1:2107:2157:30968
CAACGAAA
+
FFFFFFFF
@A00769:11:HC3HCDRXX:1:2107:13621:31000
CAACGAAA
+
:FFF,FFF
@A00769:11:HC3HCDRXX:1:2107:2745:31078
CAACGAAA
+
FFFFFFFF
@A00769:11:HC3HCDRXX:1:2107:18304:31093
CAACGAAA
+
FFFFFFFF
@A00769:11:HC3HCDRXX:1:2107:27434:31093
CAACGAAA
+
FFFFFFFF
@A00769:11:HC3HCDRXX:1:2107:5204:31109
CAACGAAA
+
FFFFFFFF
@A00769:11:HC3HCDRXX:1:2107:16911:31125
CAACGAAA
+
FFFFFFFF
@A00769:11:HC3HCDRXX:1:2107:17137:31234
CAACGAAA
+
FFFFFFFF
@A00769:11:HC3HCDRXX:1:2107:19642:31250
CAACGAAA
+
FFFFFFFF
@A00769:11:HC3HCDRXX:1:2107:3106:31297
CAACGAAA
+
FFFFFFFF
@A00769:11:HC3HCDRXX:1:2107:18078:31391
CAACGAAA
+
FFFFFFFF
@A00769:11:HC3HCDRXX:1:2107:23755:31391
CAACGAAA
+
FFFFFFFF
@A00769:11:HC3HCDRXX:1:2107:14371:31422
CAACGAAA
+
FFFFFFFF
@A00769:11:HC3HCDRXX:1:2107:23710:31501
CAACGAAA
+
FFFFFFFF
@A00769:11:HC3HCDRXX:1:2107:4833:31594
CAACGAAA
+
FFFFFFFF
@A00769:11:HC3HCDRXX:1:2107:14624:31610
CAACGAAA
+
FFFFFFFF
@A00769:11:HC3HCDRXX:1:2107:2085:31657
CAACGAAA
+
FFFFFFFF
@A00769:11:HC3HCDRXX:1:2107:28989:31782
CAACGAAA
+
FFFFFFFF
@A00769:11:HC3HCDRXX:1:2107:17409:31829
CAACGAAA
+
FFFFFFFF
@A00769:11:HC3HCDRXX:1:2107:22968:31845
CAACGAAA
+
FFFFFFFF
@A00769:11:HC3HCDRXX:1:2107:17409:31923
CAACGAAA
+
FFFFFFFF
@A00769:11:HC3HCDRXX:1:2107:27136:31923
CAACGAAA
+
FFFFFFFF
@A00769:11:HC3HCDRXX:1:2107:15519:31939
CAACGAAA
+
FFFFFFFF
@A00769:11:HC3HCDRXX:1:2107:24089:31970
CAACGAAA
+
FFFFFFFF
@A00769:11:HC3HCDRXX:1:2107:30110:31970
CAACGAAA
+
FFFFFFFF
@A00769:11:HC3HCDRXX:1:2107:11867:32064
CAACGAAA
+
FFFFFFFF
@A00769:11:HC3HCDRXX:1:2107:13774:32174
CAACGAAA
+
FF:F::FF
@A00769:11:HC3HCDRXX:1:2107:18502:32315
CAACGAAA
+
F:FFFFF:
@A00769:11:HC3HCDRXX:1:2107:4698:32362
CAACGAAA
+
FFFFFFFF
@A00769:11:HC3HCDRXX:1:2107:17942:32503
CAACGAAA
+
FFFFFFFF
@A00769:11:HC3HCDRXX:1:2107:26666:32643
CAACGAAA
+
FFFFFFFF
@A00769:11:HC3HCDRXX:1:2107:17734:32675
CAACGAAA
+
FFFFFFFF
@A00769:11:HC3HCDRXX:1:2107:28302:32690
CAACGAAA
+
FFFFFFFF
@A00769:11:HC3HCDRXX:1:2107:5972:32784
CAACGAAA
+
FFFFFFFF
@A00769:11:HC3HCDRXX:1:2107:21206:32863
CAACGAAA
+
FFFFFFFF
@A00769:11:HC3HCDRXX:1:2107:22968:32972
CAACGAAA
+
FFFFFFFF
@A00769:11:HC3HCDRXX:1:2107:21160:33098
CAACGAAA
+
FFF:FFFF
@A00769:11:HC3HCDRXX:1:2107:12219:33176
CAACGAAA
+
FFFFFFFF
@A00769:11:HC3HCDRXX:1:2107:11234:33191
CAACGAAA
+
FFFFFFFF
@A00769:11:HC3HCDRXX:1:2107:12156:33254
CAACGAAA
+
FFFFFFFF
@A00769:11:HC3HCDRXX:1:2107:14959:33317
CAACGAAA
+
FFFFFFFF
@A00769:11:HC3HCDRXX:1:2107:26232:33364
CAACGAAA
+
FFFFFFFF
@A00769:11:HC3HCDRXX:1:2107:1533:33395
CAACGAAA
+
FFFF,:F:
@A00769:11:HC3HCDRXX:1:2107:7012:33395
CAACGAAA
+
FFFF,FFF
@A00769:11:HC3HCDRXX:1:2107:4725:33473
CAACGAAA
+
FFFFFFFF
@A00769:11:HC3HCDRXX:1:2107:26214:33520
CAACGAAA
+
FFFFFFFF
@A00769:11:HC3HCDRXX:1:2107:23628:33583
CAACGAAA
+
FFFFFFFF
@A00769:11:HC3HCDRXX:1:2107:7952:33739
CAACGAAA
+
FFFFFFFF
@A00769:11:HC3HCDRXX:1:2107:7039:33755
CAACGAAA
+
FFFFFFFF
@A00769:11:HC3HCDRXX:1:2107:4047:33802
CAACGAAA
+
FFFFFFFF
@A00769:11:HC3HCDRXX:1:2107:29080:33849
CAACGAAA
+
FFFF:,F:
@A00769:11:HC3HCDRXX:1:2107:13286:33896
CAACGAAA
+
FFFFFFFF
@A00769:11:HC3HCDRXX:1:2107:21748:33927
CAACGAAA
+
FFFFFFFF
@A00769:11:HC3HCDRXX:1:2107:5285:34006
CAACGAAA
+
FFFFFFFF
@A00769:11:HC3HCDRXX:1:2107:11885:34100
CAACGAAA
+
FFFFFFF:
@A00769:11:HC3HCDRXX:1:2107:26901:34178
CAACGAAA
+
FF:FFFFF
@A00769:11:HC3HCDRXX:1:2107:2220:34209
CAACGAAA
+
FFFFFFFF
@A00769:11:HC3HCDRXX:1:2107:7129:34225
CAACGAAA
+
FFFFFFFF
@A00769:11:HC3HCDRXX:1:2107:18032:34256
CAACGAAA
+
FFFFFFFF
@A00769:11:HC3HCDRXX:1:2107:4616:34381
CAACGAAA
+
FFFFFFFF
@A00769:11:HC3HCDRXX:1:2107:3739:34428
CAACGAAA
+
FFFFFFFF
@A00769:11:HC3HCDRXX:1:2107:31756:34475
CAACGAAA
+
FFFFFFFF
@A00769:11:HC3HCDRXX:1:2107:13955:34491
CAACGAAA
+
FFFFFFFF
@A00769:11:HC3HCDRXX:1:2107:16550:34507
CAACGAAA
+
FFFFFFFF
@A00769:11:HC3HCDRXX:1:2107:6054:34522
CAACGAAA
+
FFFFFFFF
@A00769:11:HC3HCDRXX:1:2107:14588:34522
CAACGAAA
+
FFFFFFFF
@A00769:11:HC3HCDRXX:1:2107:14118:34554
CAACGAAA
+
FFFFFFFF
@A00769:11:HC3HCDRXX:1:2107:30888:34726
CAACGAAA
+
FFFFFFFF
@A00769:11:HC3HCDRXX:1:2107:11704:34788
CAACGAAA
+
FFFFFFFF
@A00769:11:HC3HCDRXX:1:2107:20039:34976
CAACGAAA
+
FFFFFFFF
@A00769:11:HC3HCDRXX:1:2107:30228:34992
CAACGAAA
+
FFFFF:FF
@A00769:11:HC3HCDRXX:1:2107:22010:35008
CAACGAAA
+
FFFFFFFF
@A00769:11:HC3HCDRXX:1:2107:15881:35070
CAACGAAA
+
FFFFF:FF
@A00769:11:HC3HCDRXX:1:2107:14796:35102
CAACGAAA
+
FFFFFFFF
@A00769:11:HC3HCDRXX:1:2107:31195:35102
CAACGAAA
+
FFFFFFFF
@A00769:11:HC3HCDRXX:1:2107:32687:35117
CAACGAAA
+
FFFFFFFF
@A00769:11:HC3HCDRXX:1:2107:4435:35133
CAACGAAA
+
FFFFFFFF
@A00769:11:HC3HCDRXX:1:2107:27055:35196
CAACGAAA
+
FFFFFFFF
@A00769:11:HC3HCDRXX:1:2107:6397:35399
CAACGAAA
+
FFFFFFF:
@A00769:11:HC3HCDRXX:1:2107:22480:35415
CAACGAAA
+
FFFFFFFF
@A00769:11:HC3HCDRXX:1:2107:20826:35618
CAACGAAA
+
FFFFFFFF
@A00769:11:HC3HCDRXX:1:2107:23240:35728
CAACGAAA
+
FFFF:FFF
@A00769:11:HC3HCDRXX:1:2107:9462:35884
CAACGAAA
+
FFFFFFFF
@A00769:11:HC3HCDRXX:1:2107:24135:35931
CAACGAAA
+
FFFFFFFF
@A00769:11:HC3HCDRXX:1:2107:24930:35931
CAACGAAA
+
FFFFFFFF
@A00769:11:HC3HCDRXX:1:2107:12264:35978
CAACGAAA
+
FFFFFFFF
@A00769:11:HC3HCDRXX:1:2107:32660:35978
CAACGAAA
+
FFFFFFFF
@A00769:11:HC3HCDRXX:1:2107:2926:36025
CAACGAAA
+
FFFFFFFF
@A00769:11:HC3HCDRXX:1:2107:31973:36072
CAACGAAA
+
FFFFFFFF
@A00769:11:HC3HCDRXX:1:2107:3459:36135
CAACGAAA
+
:FFF:FFF
@A00769:11:HC3HCDRXX:1:2107:20283:36245
CAACGAAA
+
FFFFFFFF
@A00769:11:HC3HCDRXX:1:2107:29053:36276
CAACGAAA
+
FFFFFFFF
@A00769:11:HC3HCDRXX:1:2107:28113:36338
CAACGAAA
+
FFFFFFFF
@A00769:11:HC3HCDRXX:1:2107:23954:36370
CAACGAAA
+
:FFFFFFF
@A00769:11:HC3HCDRXX:1:2107:3486:36464
CAACGAAA
+
FFFFFFFF
@A00769:11:HC3HCDRXX:1:2107:5330:36495
CAACGAAA
+
FFFFFFFF
@A00769:11:HC3HCDRXX:1:2107:12210:36542
CAACGAAA
+
FFFFFFFF
@A00769:11:HC3HCDRXX:1:2107:10791:36558
CAACGAAA
+
FFFFFFFF
@A00769:11:HC3HCDRXX:1:2107:18457:36558
CAACGAAA
+
FFFFFFFF
@A00769:11:HC3HCDRXX:1:2107:2880:36573
CAACGAAA
+
FFFF,FFF
@A00769:11:HC3HCDRXX:1:2107:17978:36573
CAACGAAA
+
FF::F,FF
@A00769:11:HC3HCDRXX:1:2107:27688:36699
CAACGAAA
+
FFFFFFFF
@A00769:11:HC3HCDRXX:1:2107:14986:36714
CAACGAAA
+
FFFFFFFF
@A00769:11:HC3HCDRXX:1:2107:4616:36761
CAACGAAA
+
FFFFFFFF
@A00769:11:HC3HCDRXX:1:2107:7789:36808
CAACGAAA
+
FFFFFFFF
@A00769:11:HC3HCDRXX:1:2107:28583:36808
CAACGAAA
+
FFFFFFFF
@A00769:11:HC3HCDRXX:1:2107:11225:36871
CAACGAAA
+
FFFFFFFF
@A00769:11:HC3HCDRXX:1:2107:17309:36886
CAACGAAA
+
,,,FFFF:
@A00769:11:HC3HCDRXX:1:2107:10981:36918
CAACGAAA
+
FFFFFFFF
@A00769:11:HC3HCDRXX:1:2107:2889:36996
CAACGAAA
+
FFFFFFFF
@A00769:11:HC3HCDRXX:1:2108:15872:1047
CAACGAAA
+
FFFFFFFF
@A00769:11:HC3HCDRXX:1:2108:10899:1110
CAACGAAA
+
FFFFFFFF
@A00769:11:HC3HCDRXX:1:2108:31602:1141
CAACGAAA
+
F,FFF::F
@A00769:11:HC3HCDRXX:1:2108:8377:1188
CAACGAAA
+
FFF:FF:F
@A00769:11:HC3HCDRXX:1:2108:18313:1235
CAACGAAA
+
F:FFFFFF
@A00769:11:HC3HCDRXX:1:2108:30779:1282
CAACGAAA
+
FFFFFFFF
@A00769:11:HC3HCDRXX:1:2108:13729:1407
CAACGAAA
+
FFFFFFFF
@A00769:11:HC3HCDRXX:1:2108:12029:1470
CAACGAAA
+
FFFFFFFF
@A00769:11:HC3HCDRXX:1:2108:9218:1517
CAACGAAA
+
FFFFFFFF
@A00769:11:HC3HCDRXX:1:2108:14724:1595
CAACGAAA
+
FFFFFFFF
@A00769:11:HC3HCDRXX:1:2108:29541:1673
CAACGAAA
+
FFFFFFFF
@A00769:11:HC3HCDRXX:1:2108:20292:1720
CAACGAAA
+
FFFFFFFF
@A00769:11:HC3HCDRXX:1:2108:5330:1736
CAACGAAA
+
FFFFFFFF
@A00769:11:HC3HCDRXX:1:2108:1551:1892
CAACGAAA
+
FFFFFFFF
@A00769:11:HC3HCDRXX:1:2108:13756:1924
CAACGAAA
+
FFFFFFFF
@A00769:11:HC3HCDRXX:1:2108:26775:1955
CAACGAAA
+
F:FFFFFF
@A00769:11:HC3HCDRXX:1:2108:23538:2018
CAACGAAA
+
FFFFFFFF
@A00769:11:HC3HCDRXX:1:2108:8630:2221
CAACGAAA
+
FFFFFFFF
@A00769:11:HC3HCDRXX:1:2108:5755:2253
CAACGAAA
+
FFFFFFFF
@A00769:11:HC3HCDRXX:1:2108:17797:2253
CAACGAAA
+
FFFFFFFF
@A00769:11:HC3HCDRXX:1:2108:17119:2268
CAACGAAA
+
FFFFFFFF
@A00769:11:HC3HCDRXX:1:2108:17996:2378
CAACGAAA
+
FFFFFFFF
@A00769:11:HC3HCDRXX:1:2108:31042:2394
CAACGAAA
+
FFFFFFFF
@A00769:11:HC3HCDRXX:1:2108:11785:2487
CAACGAAA
+
FFFFFFFF
@A00769:11:HC3HCDRXX:1:2108:22263:2534
CAACGAAA
+
FFFFFFFF
@A00769:11:HC3HCDRXX:1:2108:23936:2581
CAACGAAA
+
FFFFFFFF
@A00769:11:HC3HCDRXX:1:2108:8404:2613
CAACGAAA
+
FFFFFFFF
@A00769:11:HC3HCDRXX:1:2108:6126:2644
CAACGAAA
+
FFFFFFFF
@A00769:11:HC3HCDRXX:1:2108:26973:2644
CAACGAAA
+
FFFFFFFF
@A00769:11:HC3HCDRXX:1:2108:24686:2722
CAACGAAA
+
FFFFFFFF
@A00769:11:HC3HCDRXX:1:2108:1280:2738
CAACGAAA
+
FFFFFFFF
@A00769:11:HC3HCDRXX:1:2108:23059:2785
CAACGAAA
+
FFFFFFFF
@A00769:11:HC3HCDRXX:1:2108:21893:2832
CAACGAAA
+
FF:FFFFF
@A00769:11:HC3HCDRXX:1:2108:29116:2942
CAACGAAA
+
FFFFFFFF
@A00769:11:HC3HCDRXX:1:2108:10194:3051
CAACGAAA
+
FFFFFFFF
@A00769:11:HC3HCDRXX:1:2108:22001:3051
CAACGAAA
+
FFFFFFFF
@A00769:11:HC3HCDRXX:1:2108:3839:3192
CAACGAAA
+
FFFF,FFF
@A00769:11:HC3HCDRXX:1:2108:26467:3270
CAACGAAA
+
FFFFFFFF
@A00769:11:HC3HCDRXX:1:2108:26666:3333
CAACGAAA
+
FFFFFFFF
@A00769:11:HC3HCDRXX:1:2108:23276:3630
CAACGAAA
+
FFFFFFFF
@A00769:11:HC3HCDRXX:1:2108:27236:3662
CAACGAAA
+
FFFFFFFF
@A00769:11:HC3HCDRXX:1:2108:17400:3693
CAACGAAA
+
FFFFFFFF
@A00769:11:HC3HCDRXX:1:2108:22987:3756
CAACGAAA
+
FFFFFFFF
@A00769:11:HC3HCDRXX:1:2108:29243:3756
CAACGAAA
+
FFFFFFFF
@A00769:11:HC3HCDRXX:1:2108:32298:3787
CAACGAAA
+
FFFFFFFF
@A00769:11:HC3HCDRXX:1:2108:16432:3803
CAACGAAA
+
FFFFFFFF
@A00769:11:HC3HCDRXX:1:2108:28601:3959
CAACGAAA
+
FFFFFFFF
@A00769:11:HC3HCDRXX:1:2108:16007:4069
CAACGAAA
+
FFFFFFFF
@A00769:11:HC3HCDRXX:1:2108:3287:4116
CAACGAAA
+
FFFFFFFF
@A00769:11:HC3HCDRXX:1:2108:18050:4319
CAACGAAA
+
FFFFFFFF
@A00769:11:HC3HCDRXX:1:2108:9489:4460
CAACGAAA
+
FFFFFFFF
@A00769:11:HC3HCDRXX:1:2108:27778:4476
CAACGAAA
+
FFFFFFFF
@A00769:11:HC3HCDRXX:1:2108:25192:4633
CAACGAAA
+
FFFFFFFF
@A00769:11:HC3HCDRXX:1:2108:32859:4633
CAACGAAA
+
FFFFFFFF
@A00769:11:HC3HCDRXX:1:2108:30011:4711
CAACGAAA
+
FFFFFFFF
@A00769:11:HC3HCDRXX:1:2108:15772:4758
CAACGAAA
+
FFFFFFFF
@A00769:11:HC3HCDRXX:1:2108:7591:4836
CAACGAAA
+
FFFFFFFF
@A00769:11:HC3HCDRXX:1:2108:32416:4993
CAACGAAA
+
FFFFFFFF
@A00769:11:HC3HCDRXX:1:2108:10203:5040
CAACGAAA
+
FFFFFFFF
@A00769:11:HC3HCDRXX:1:2108:15917:5071
CAACGAAA
+
FFFFFFFF
@A00769:11:HC3HCDRXX:1:2108:17318:5118
CAACGAAA
+
FFFFFFFF
@A00769:11:HC3HCDRXX:1:2108:7798:5259
CAACGAAA
+
FFFFFFFF
@A00769:11:HC3HCDRXX:1:2108:28637:5306
CAACGAAA
+
FFF,:FFF
@A00769:11:HC3HCDRXX:1:2108:9317:5321
CAACGAAA
+
FFFFFFFF
@A00769:11:HC3HCDRXX:1:2108:20392:5400
CAACGAAA
+
FFFFFFFF
@A00769:11:HC3HCDRXX:1:2108:21513:5431
CAACGAAA
+
FFFFFFFF
@A00769:11:HC3HCDRXX:1:2108:24216:5541
CAACGAAA
+
FFFFFFFF
@A00769:11:HC3HCDRXX:1:2108:5348:5556
CAACGAAA
+
FFFFFFFF
@A00769:11:HC3HCDRXX:1:2108:10782:5603
CAACGAAA
+
FFFFFFFF
@A00769:11:HC3HCDRXX:1:2108:27706:5697
CAACGAAA
+
FFFFF:FF
@A00769:11:HC3HCDRXX:1:2108:8657:5713
CAACGAAA
+
FFFFFFFF
@A00769:11:HC3HCDRXX:1:2108:27651:5760
CAACGAAA
+
FFFFFFFF
@A00769:11:HC3HCDRXX:1:2108:14299:5776
CAACGAAA
+
FF:FFFFF
@A00769:11:HC3HCDRXX:1:2108:6307:5963
CAACGAAA
+
FFFFFFFF
@A00769:11:HC3HCDRXX:1:2108:23656:5979
CAACGAAA
+
FFFFFFFF
@A00769:11:HC3HCDRXX:1:2108:5249:6010
CAACGAAA
+
FFFFFFFF
@A00769:11:HC3HCDRXX:1:2108:30942:6010
CAACGAAA
+
FFFFFFFF
@A00769:11:HC3HCDRXX:1:2108:14461:6026
CAACGAAA
+
FFFFFFFF
@A00769:11:HC3HCDRXX:1:2108:15926:6057
CAACGAAA
+
FFFFFFFF
@A00769:11:HC3HCDRXX:1:2108:17779:6104
CAACGAAA
+
FFFFFFFF
@A00769:11:HC3HCDRXX:1:2108:29894:6136
CAACGAAA
+
FFFFFFFF
@A00769:11:HC3HCDRXX:1:2108:23032:6339
CAACGAAA
+
FFFFFFFF
@A00769:11:HC3HCDRXX:1:2108:30020:6386
CAACGAAA
+
FFFFFFFF
@A00769:11:HC3HCDRXX:1:2108:28583:6464
CAACGAAA
+
FFFFFFFF
@A00769:11:HC3HCDRXX:1:2108:30707:6605
CAACGAAA
+
FFFFFFFF
@A00769:11:HC3HCDRXX:1:2108:13883:6621
CAACGAAA
+
FFFFFFFF
@A00769:11:HC3HCDRXX:1:2108:15890:6652
CAACGAAA
+
FFFFFFFF
@A00769:11:HC3HCDRXX:1:2108:16812:6652
CAACGAAA
+
FFFFFF:F
@A00769:11:HC3HCDRXX:1:2108:9833:6746
CAACGAAA
+
FFFFFFFF
@A00769:11:HC3HCDRXX:1:2108:32669:6746
CAACGAAA
+
FFFFFFFF
@A00769:11:HC3HCDRXX:1:2108:17861:6809
CAACGAAA
+
FFFFFFFF
@A00769:11:HC3HCDRXX:1:2108:18132:6872
CAACGAAA
+
FFFFF:FF
@A00769:11:HC3HCDRXX:1:2108:27434:6918
CAACGAAA
+
FFFFFFFF
@A00769:11:HC3HCDRXX:1:2108:17842:6997
CAACGAAA
+
FFFFFFFF
@A00769:11:HC3HCDRXX:1:2108:5828:7044
CAACGAAA
+
FFFFFFFF
@A00769:11:HC3HCDRXX:1:2108:7600:7200
CAACGAAA
+
FFFFFFF,
@A00769:11:HC3HCDRXX:1:2108:28782:7310
CAACGAAA
+
FFFFFFFF
@A00769:11:HC3HCDRXX:1:2108:6081:7357
CAACGAAA
+
FFFFFFFF
@A00769:11:HC3HCDRXX:1:2108:15067:7388
CAACGAAA
+
FFFFFFFF
@A00769:11:HC3HCDRXX:1:2108:2591:7420
CAACGAAA
+
FFFFFFFF
@A00769:11:HC3HCDRXX:1:2108:3558:7435
CAACGAAA
+
FFFFFFFF
@A00769:11:HC3HCDRXX:1:2108:10827:7529
CAACGAAA
+
FFFFFFFF
@A00769:11:HC3HCDRXX:1:2108:27046:7560
CAACGAAA
+
FFFFFFFF
@A00769:11:HC3HCDRXX:1:2108:28628:7576
CAACGAAA
+
FFFFFFFF
@A00769:11:HC3HCDRXX:1:2108:7717:7686
CAACGAAA
+
FFFFFFFF
@A00769:11:HC3HCDRXX:1:2108:19343:7874
CAACGAAA
+
FFFFFFFF
@A00769:11:HC3HCDRXX:1:2108:20473:7889
CAACGAAA
+
FFFFFFFF
@A00769:11:HC3HCDRXX:1:2108:5150:7905
CAACGAAA
+
FFFFFFFF
@A00769:11:HC3HCDRXX:1:2108:18530:8061
CAACGAAA
+
FFFFFFFF
@A00769:11:HC3HCDRXX:1:2108:29767:8140
CAACGAAA
+
FFFFFFFF
@A00769:11:HC3HCDRXX:1:2108:3179:8218
CAACGAAA
+
FFFFFFFF
@A00769:11:HC3HCDRXX:1:2108:17273:8265
CAACGAAA
+
FFFFFFFF
@A00769:11:HC3HCDRXX:1:2108:16975:8312
CAACGAAA
+
FFFFFFFF
@A00769:11:HC3HCDRXX:1:2108:7229:8343
CAACGAAA
+
FFFFFFFF
@A00769:11:HC3HCDRXX:1:2108:3577:8375
CAACGAAA
+
FFFFFFFF
@A00769:11:HC3HCDRXX:1:2108:10086:8406
CAACGAAA
+
FFFFFFFF
@A00769:11:HC3HCDRXX:1:2108:13964:8453
CAACGAAA
+
FFFFFFFF
@A00769:11:HC3HCDRXX:1:2108:13675:8735
CAACGAAA
+
FFFFFFFF
@A00769:11:HC3HCDRXX:1:2108:29930:8766
CAACGAAA
+
FFFFFFFF
@A00769:11:HC3HCDRXX:1:2108:28763:8782
CAACGAAA
+
FFFFFFFF
@A00769:11:HC3HCDRXX:1:2108:8341:8797
CAACGAAA
+
FFFFFFFF
@A00769:11:HC3HCDRXX:1:2108:29496:8985
CAACGAAA
+
FFFFFFFF
@A00769:11:HC3HCDRXX:1:2108:14751:9001
CAACGAAA
+
FFFFFFFF
@A00769:11:HC3HCDRXX:1:2108:11225:9032
CAACGAAA
+
FFFFFFFF
@A00769:11:HC3HCDRXX:1:2108:23719:9064
CAACGAAA
+
FFFFFFFF
@A00769:11:HC3HCDRXX:1:2108:7798:9079
CAACGAAA
+
FFFFFFFF
@A00769:11:HC3HCDRXX:1:2108:5195:9204
CAACGAAA
+
FFFFFFFF
@A00769:11:HC3HCDRXX:1:2108:1940:9330
CAACGAAA
+
FFFFFFFF
@A00769:11:HC3HCDRXX:1:2108:14886:9330
CAACGAAA
+
FFFFFFFF
@A00769:11:HC3HCDRXX:1:2108:16749:9361
CAACGAAA
+
FFFFFFFF
@A00769:11:HC3HCDRXX:1:2108:32407:9392
CAACGAAA
+
FFFFFFFF
@A00769:11:HC3HCDRXX:1:2108:12861:9580
CAACGAAA
+
FFFFFFFF
@A00769:11:HC3HCDRXX:1:2108:7328:9831
CAACGAAA
+
FFFFFFFF
@A00769:11:HC3HCDRXX:1:2108:28592:9862
CAACGAAA
+
FFFFF:FF
@A00769:11:HC3HCDRXX:1:2108:32117:9862
CAACGAAA
+
FFFFFFFF
@A00769:11:HC3HCDRXX:1:2108:18864:9925
CAACGAAA
+
:,,FF:FF
@A00769:11:HC3HCDRXX:1:2108:32416:9940
CAACGAAA
+
FFFFFFFF
@A00769:11:HC3HCDRXX:1:2108:6759:9972
CAACGAAA
+
FFFFFFFF
@A00769:11:HC3HCDRXX:1:2108:16523:10034
CAACGAAA
+
FFFFFFFF
@A00769:11:HC3HCDRXX:1:2108:26648:10128
CAACGAAA
+
FFFFFFFF
@A00769:11:HC3HCDRXX:1:2108:22254:10160
CAACGAAA
+
FFFFFFFF
@A00769:11:HC3HCDRXX:1:2108:15257:10285
CAACGAAA
+
FFFFFFFF
@A00769:11:HC3HCDRXX:1:2108:1877:10379
CAACGAAA
+
FFFFFFFF
@A00769:11:HC3HCDRXX:1:2108:3378:10410
CAACGAAA
+
FFFFFFFF
@A00769:11:HC3HCDRXX:1:2108:11550:10441
CAACGAAA
+
FFFFFFFF
@A00769:11:HC3HCDRXX:1:2108:21929:10441
CAACGAAA
+
FFFFFFFF
@A00769:11:HC3HCDRXX:1:2108:20717:10473
CAACGAAA
+
FFFFFFFF
@A00769:11:HC3HCDRXX:1:2108:10059:10488
CAACGAAA
+
FFFFFFFF
@A00769:11:HC3HCDRXX:1:2108:22453:10535
CAACGAAA
+
FFFFFFFF
@A00769:11:HC3HCDRXX:1:2108:7591:10598
CAACGAAA
+
FFFFFFFF
@A00769:11:HC3HCDRXX:1:2108:11369:10692
CAACGAAA
+
FFF,FFFF
@A00769:11:HC3HCDRXX:1:2108:26910:10739
CAACGAAA
+
FFFFFFFF
@A00769:11:HC3HCDRXX:1:2108:22941:10786
CAACGAAA
+
FFFFFFFF
@A00769:11:HC3HCDRXX:1:2108:1832:10802
CAACGAAA
+
FFFFFFFF
@A00769:11:HC3HCDRXX:1:2108:14199:10802
CAACGAAA
+
FFFFFFFF
@A00769:11:HC3HCDRXX:1:2108:25192:10802
CAACGAAA
+
FFFFFFFF
@A00769:11:HC3HCDRXX:1:2108:24198:10864
CAACGAAA
+
FFFFFFFF
@A00769:11:HC3HCDRXX:1:2108:23131:10895
CAACGAAA
+
FFFFFFFF
@A00769:11:HC3HCDRXX:1:2108:11849:10927
CAACGAAA
+
FFFFFFFF
@A00769:11:HC3HCDRXX:1:2108:27471:11083
CAACGAAA
+
FFFFFFFF
@A00769:11:HC3HCDRXX:1:2108:14136:11099
CAACGAAA
+
FFFFFFFF
@A00769:11:HC3HCDRXX:1:2108:20600:11115
CAACGAAA
+
FFFFFFFF
@A00769:11:HC3HCDRXX:1:2108:21115:11256
CAACGAAA
+
FFFFFFFF
@A00769:11:HC3HCDRXX:1:2108:26051:11318
CAACGAAA
+
FFFFFFFF
@A00769:11:HC3HCDRXX:1:2108:24026:11350
CAACGAAA
+
FFFFFFFF
@A00769:11:HC3HCDRXX:1:2108:13467:11381
CAACGAAA
+
FFFFFFFF
@A00769:11:HC3HCDRXX:1:2108:3703:11443
CAACGAAA
+
FFF,FFF,
@A00769:11:HC3HCDRXX:1:2108:10122:11443
CAACGAAA
+
FFF:FFFF
@A00769:11:HC3HCDRXX:1:2108:9272:11537
CAACGAAA
+
FFFFFFFF
@A00769:11:HC3HCDRXX:1:2108:27091:11584
CAACGAAA
+
FFFFFFFF
@A00769:11:HC3HCDRXX:1:2108:30544:11584
CAACGAAA
+
FFFFFFFF
@A00769:11:HC3HCDRXX:1:2108:7645:11631
CAACGAAA
+
FFFFFFFF
@A00769:11:HC3HCDRXX:1:2108:9733:11772
CAACGAAA
+
FFFFFFFF
@A00769:11:HC3HCDRXX:1:2108:27760:11960
CAACGAAA
+
FFFFFFFF
@A00769:11:HC3HCDRXX:1:2108:1859:12007
CAACGAAA
+
FFFFFFFF
@A00769:11:HC3HCDRXX:1:2108:11541:12054
CAACGAAA
+
FFFFFFFF
@A00769:11:HC3HCDRXX:1:2108:23077:12054
CAACGAAA
+
FFFFFFFF
@A00769:11:HC3HCDRXX:1:2108:28140:12085
CAACGAAA
+
FFFFFFFF
@A00769:11:HC3HCDRXX:1:2108:15664:12117
CAACGAAA
+
FFFFFFFF
@A00769:11:HC3HCDRXX:1:2108:29107:12132
CAACGAAA
+
FF:FFFFF
@A00769:11:HC3HCDRXX:1:2108:24325:12211
CAACGAAA
+
:FFFFFFF
@A00769:11:HC3HCDRXX:1:2108:23059:12273
CAACGAAA
+
FFFFFFFF
@A00769:11:HC3HCDRXX:1:2108:24044:12289
CAACGAAA
+
FFFFFFFF
@A00769:11:HC3HCDRXX:1:2108:22770:12305
CAACGAAA
+
FFFFFFFF
@A00769:11:HC3HCDRXX:1:2108:8956:12493
CAACGAAA
+
FFFFFFFF
@A00769:11:HC3HCDRXX:1:2108:15031:12524
CAACGAAA
+
FF:FFFFF
@A00769:11:HC3HCDRXX:1:2108:10050:12540
CAACGAAA
+
FFFFFFFF
@A00769:11:HC3HCDRXX:1:2108:21043:12540
CAACGAAA
+
FFFFFFFF
@A00769:11:HC3HCDRXX:1:2108:10267:12602
CAACGAAA
+
FFFFFFFF
@A00769:11:HC3HCDRXX:1:2108:2365:12821
CAACGAAA
+
FFFFFFFF
@A00769:11:HC3HCDRXX:1:2108:5828:12868
CAACGAAA
+
FFFFFFFF
@A00769:11:HC3HCDRXX:1:2108:24288:12931
CAACGAAA
+
FFFFFFFF
@A00769:11:HC3HCDRXX:1:2108:28384:13009
CAACGAAA
+
FFFFFFFF
@A00769:11:HC3HCDRXX:1:2108:26657:13025
CAACGAAA
+
FFFFFFFF
@A00769:11:HC3HCDRXX:1:2108:10267:13041
CAACGAAA
+
FFFFFFFF
@A00769:11:HC3HCDRXX:1:2108:2302:13119
CAACGAAA
+
FFFFFFFF
@A00769:11:HC3HCDRXX:1:2108:5828:13119
CAACGAAA
+
FFFFFFFF
@A00769:11:HC3HCDRXX:1:2108:1407:13166
CAACGAAA
+
FFFFFFFF
@A00769:11:HC3HCDRXX:1:2108:2546:13197
CAACGAAA
+
FFFFFFFF
@A00769:11:HC3HCDRXX:1:2108:7726:13244
CAACGAAA
+
FFFFFFFF
@A00769:11:HC3HCDRXX:1:2108:11984:13354
CAACGAAA
+
FFFFFFFF
@A00769:11:HC3HCDRXX:1:2108:1407:13479
CAACGAAA
+
FFFFFFFF
@A00769:11:HC3HCDRXX:1:2108:25418:13510
CAACGAAA
+
FFFFFFFF
@A00769:11:HC3HCDRXX:1:2108:2609:13526
CAACGAAA
+
FFFFFFFF
@A00769:11:HC3HCDRXX:1:2108:32877:13526
CAACGAAA
+
FFFFFFFF
@A00769:11:HC3HCDRXX:1:2108:18792:13620
CAACGAAA
+
FFFFFFFF
@A00769:11:HC3HCDRXX:1:2108:28664:13777
CAACGAAA
+
FFFFFFFF
@A00769:11:HC3HCDRXX:1:2108:13801:13902
CAACGAAA
+
FFFFFFFF
@A00769:11:HC3HCDRXX:1:2108:30924:14027
CAACGAAA
+
FFFFFFFF
@A00769:11:HC3HCDRXX:1:2108:1642:14043
CAACGAAA
+
F:FFFFFF
@A00769:11:HC3HCDRXX:1:2108:9598:14043
CAACGAAA
+
FFFFFFFF
@A00769:11:HC3HCDRXX:1:2108:2220:14074
CAACGAAA
+
FFFFFFFF
@A00769:11:HC3HCDRXX:1:2108:2446:14090
CAACGAAA
+
F:FFFFFF
@A00769:11:HC3HCDRXX:1:2108:27308:14121
CAACGAAA
+
FFFFFFFF
@A00769:11:HC3HCDRXX:1:2108:15582:14293
CAACGAAA
+
FFFFFFFF
@A00769:11:HC3HCDRXX:1:2108:6099:14309
CAACGAAA
+
FFFFFFFF
@A00769:11:HC3HCDRXX:1:2108:2040:14481
CAACGAAA
+
FFFFFFFF
@A00769:11:HC3HCDRXX:1:2108:2365:14481
CAACGAAA
+
FFFFFFFF
@A00769:11:HC3HCDRXX:1:2108:1805:14512
CAACGAAA
+
FFFFFFFF
@A00769:11:HC3HCDRXX:1:2108:16288:14544
CAACGAAA
+
FFFFFFFF
@A00769:11:HC3HCDRXX:1:2108:21477:14575
CAACGAAA
+
F::::FFF
@A00769:11:HC3HCDRXX:1:2108:27073:14653
CAACGAAA
+
FFFFFFFF
@A00769:11:HC3HCDRXX:1:2108:30101:14700
CAACGAAA
+
FFFFFF:F
@A00769:11:HC3HCDRXX:1:2108:30789:14982
CAACGAAA
+
FFFFFFFF
@A00769:11:HC3HCDRXX:1:2108:7102:15013
CAACGAAA
+
FFFFFFFF
@A00769:11:HC3HCDRXX:1:2108:7889:15060
CAACGAAA
+
FFFFFFFF
@A00769:11:HC3HCDRXX:1:2108:9218:15107
CAACGAAA
+
FFFFFFFF
@A00769:11:HC3HCDRXX:1:2108:22742:15201
CAACGAAA
+
FFFFFFFF
@A00769:11:HC3HCDRXX:1:2108:7057:15280
CAACGAAA
+
FFFFFFFF
@A00769:11:HC3HCDRXX:1:2108:13413:15295
CAACGAAA
+
FFF,:,F:
@A00769:11:HC3HCDRXX:1:2108:23140:15327
CAACGAAA
+
FFFFFFFF
@A00769:11:HC3HCDRXX:1:2108:11460:15358
CAACGAAA
+
FFFFFFFF
@A00769:11:HC3HCDRXX:1:2108:20853:15405
CAACGAAA
+
FFFFFFFF
@A00769:11:HC3HCDRXX:1:2108:19407:15499
CAACGAAA
+
FFFFFFFF
@A00769:11:HC3HCDRXX:1:2108:13132:15562
CAACGAAA
+
FFFFFFFF
@A00769:11:HC3HCDRXX:1:2108:30291:15624
CAACGAAA
+
FFFFF:FF
@A00769:11:HC3HCDRXX:1:2108:24740:15655
CAACGAAA
+
FFFFFF,F
@A00769:11:HC3HCDRXX:1:2108:14633:15718
CAACGAAA
+
FFFFFFFF
@A00769:11:HC3HCDRXX:1:2108:19425:15749
CAACGAAA
+
FFFFFFFF
@A00769:11:HC3HCDRXX:1:2108:17906:15843
CAACGAAA
+
FFFFFFFF
@A00769:11:HC3HCDRXX:1:2108:28474:15922
CAACGAAA
+
FFFFFFFF
@A00769:11:HC3HCDRXX:1:2108:23077:15937
CAACGAAA
+
FFFFFFFF
@A00769:11:HC3HCDRXX:1:2108:3622:16031
CAACGAAA
+
FFFFFFFF
@A00769:11:HC3HCDRXX:1:2108:2239:16110
CAACGAAA
+
FFFFFFFF
@A00769:11:HC3HCDRXX:1:2108:15492:16110
CAACGAAA
+
FFFFFFFF
@A00769:11:HC3HCDRXX:1:2108:20934:16110
CAACGAAA
+
FFFFFFFF
@A00769:11:HC3HCDRXX:1:2108:12671:16141
CAACGAAA
+
FFFFFFFF
@A00769:11:HC3HCDRXX:1:2108:4987:16203
CAACGAAA
+
FFFFFFFF
@A00769:11:HC3HCDRXX:1:2108:27507:16219
CAACGAAA
+
FFFFFFFF
@A00769:11:HC3HCDRXX:1:2108:3568:16250
CAACGAAA
+
FFFFFFFF
@A00769:11:HC3HCDRXX:1:2108:29884:16297
CAACGAAA
+
,FFFFFFF
@A00769:11:HC3HCDRXX:1:2108:22589:16344
CAACGAAA
+
FFFFFFFF
@A00769:11:HC3HCDRXX:1:2108:23267:16391
CAACGAAA
+
FFFFFFFF
@A00769:11:HC3HCDRXX:1:2108:4933:16454
CAACGAAA
+
FFFFFFFF
@A00769:11:HC3HCDRXX:1:2108:1461:16485
CAACGAAA
+
FFFFFFFF
@A00769:11:HC3HCDRXX:1:2108:17770:16517
CAACGAAA
+
FFFFFFFF
@A00769:11:HC3HCDRXX:1:2108:31982:16548
CAACGAAA
+
FFFFFFFF
@A00769:11:HC3HCDRXX:1:2108:11351:16673
CAACGAAA
+
FFFFF:FF
@A00769:11:HC3HCDRXX:1:2108:12219:16673
CAACGAAA
+
FFFFFFFF
@A00769:11:HC3HCDRXX:1:2108:3233:16736
CAACGAAA
+
FFFFFFFF
@A00769:11:HC3HCDRXX:1:2108:17192:16736
CAACGAAA
+
FFFFFFFF
@A00769:11:HC3HCDRXX:1:2108:1090:16783
CAACGAAA
+
:FF:::FF
@A00769:11:HC3HCDRXX:1:2108:10276:16908
CAACGAAA
+
FFFFFFFF
@A00769:11:HC3HCDRXX:1:2108:17119:16955
CAACGAAA
+
FFFFFFFF
@A00769:11:HC3HCDRXX:1:2108:9091:17018
CAACGAAA
+
FFFFFFFF
@A00769:11:HC3HCDRXX:1:2108:26919:17049
CAACGAAA
+
FFFFFFFF
@A00769:11:HC3HCDRXX:1:2108:7392:17174
CAACGAAA
+
FF:,:F:F
@A00769:11:HC3HCDRXX:1:2108:2537:17190
CAACGAAA
+
FFFFFFFF
@A00769:11:HC3HCDRXX:1:2108:32832:17394
CAACGAAA
+
FFFFFFFF
@A00769:11:HC3HCDRXX:1:2108:13313:17472
CAACGAAA
+
FFFFFFFF
@A00769:11:HC3HCDRXX:1:2108:32090:17487
CAACGAAA
+
FFFF,,FF
@A00769:11:HC3HCDRXX:1:2108:11713:17613
CAACGAAA
+
FFFFFFFF
@A00769:11:HC3HCDRXX:1:2108:17192:17613
CAACGAAA
+
FFFFFFFF
@A00769:11:HC3HCDRXX:1:2108:7075:17660
CAACGAAA
+
F,FFFF:F
@A00769:11:HC3HCDRXX:1:2108:2600:17769
CAACGAAA
+
FFFF:FFF
@A00769:11:HC3HCDRXX:1:2108:17571:17832
CAACGAAA
+
FFFFFFFF
@A00769:11:HC3HCDRXX:1:2108:28953:17848
CAACGAAA
+
FFFFFFFF
@A00769:11:HC3HCDRXX:1:2108:1217:17879
CAACGAAA
+
FFFFFFFF
@A00769:11:HC3HCDRXX:1:2108:6515:17879
CAACGAAA
+
FFFFFFFF
@A00769:11:HC3HCDRXX:1:2108:4463:17926
CAACGAAA
+
FFFFFFFF
@A00769:11:HC3HCDRXX:1:2108:22516:18098
CAACGAAA
+
FFFFFFFF
@A00769:11:HC3HCDRXX:1:2108:32407:18098
CAACGAAA
+
FFFFFFFF
@A00769:11:HC3HCDRXX:1:2108:1145:18129
CAACGAAA
+
F:FFFFFF
@A00769:11:HC3HCDRXX:1:2108:23918:18176
CAACGAAA
+
,FFFFFFF
@A00769:11:HC3HCDRXX:1:2108:13286:18239
CAACGAAA
+
FFFFFFF:
@A00769:11:HC3HCDRXX:1:2108:28556:18255
CAACGAAA
+
FFFFFFFF
@A00769:11:HC3HCDRXX:1:2108:2094:18302
CAACGAAA
+
FFFFFFFF
@A00769:11:HC3HCDRXX:1:2108:1940:18317
CAACGAAA
+
FFFFFFFF
@A00769:11:HC3HCDRXX:1:2108:3658:18474
CAACGAAA
+
FFFFFFFF
@A00769:11:HC3HCDRXX:1:2108:3423:18599
CAACGAAA
+
FFFFFFFF
@A00769:11:HC3HCDRXX:1:2108:11351:19022
CAACGAAA
+
FFFFFFFF
@A00769:11:HC3HCDRXX:1:2108:15908:19085
CAACGAAA
+
FFFFFFFF
@A00769:11:HC3HCDRXX:1:2108:17056:19225
CAACGAAA
+
FFFFFFFF
@A00769:11:HC3HCDRXX:1:2108:2456:19241
CAACGAAA
+
FFFFFFFF
@A00769:11:HC3HCDRXX:1:2108:15176:19507
CAACGAAA
+
FFFFFFFF
@A00769:11:HC3HCDRXX:1:2108:6931:19633
CAACGAAA
+
FFFFFFFF
@A00769:11:HC3HCDRXX:1:2108:17219:19633
CAACGAAA
+
FFFFFFFF
@A00769:11:HC3HCDRXX:1:2108:17363:19633
CAACGAAA
+
FFFFFFFF
@A00769:11:HC3HCDRXX:1:2108:12183:19680
CAACGAAA
+
FFFFFFFF
@A00769:11:HC3HCDRXX:1:2108:31222:19711
CAACGAAA
+
FFFFFFFF
@A00769:11:HC3HCDRXX:1:2108:22553:19758
CAACGAAA
+
FFFFFFFF
@A00769:11:HC3HCDRXX:1:2108:4689:19789
CAACGAAA
+
FFFFFFFF
@A00769:11:HC3HCDRXX:1:2108:22318:19789
CAACGAAA
+
FFFFFFFF
@A00769:11:HC3HCDRXX:1:2108:5448:19820
CAACGAAA
+
FFFFFFFF
@A00769:11:HC3HCDRXX:1:2108:6696:19946
CAACGAAA
+
FFFFFFFF
@A00769:11:HC3HCDRXX:1:2108:26648:19961
CAACGAAA
+
FFFFFFFF
@A00769:11:HC3HCDRXX:1:2108:13322:19993
CAACGAAA
+
FFFFFFFF
@A00769:11:HC3HCDRXX:1:2108:31494:20024
CAACGAAA
+
FFFFFFFF
@A00769:11:HC3HCDRXX:1:2108:28565:20118
CAACGAAA
+
FFFFFFFF
@A00769:11:HC3HCDRXX:1:2108:31123:20134
CAACGAAA
+
FFFF:FFF
@A00769:11:HC3HCDRXX:1:2108:30743:20228
CAACGAAA
+
FFFFFFFF
@A00769:11:HC3HCDRXX:1:2108:8594:20384
CAACGAAA
+
FFFFFFFF
@A00769:11:HC3HCDRXX:1:2108:3848:20462
CAACGAAA
+
FFFFFFFF
@A00769:11:HC3HCDRXX:1:2108:27326:20478
CAACGAAA
+
FFFFFFFF
@A00769:11:HC3HCDRXX:1:2108:3586:20509
CAACGAAA
+
FFFFFFFF
@A00769:11:HC3HCDRXX:1:2108:6958:20556
CAACGAAA
+
FFFFFFFF
@A00769:11:HC3HCDRXX:1:2108:14371:20556
CAACGAAA
+
FFFFFFFF
@A00769:11:HC3HCDRXX:1:2108:6415:20588
CAACGAAA
+
FFFFFFFF
@A00769:11:HC3HCDRXX:1:2108:9046:20635
CAACGAAA
+
FFFFFFFF
@A00769:11:HC3HCDRXX:1:2108:8440:20650
CAACGAAA
+
FFFFFFFF
@A00769:11:HC3HCDRXX:1:2108:8594:20666
CAACGAAA
+
FFFFFFFF
@A00769:11:HC3HCDRXX:1:2108:15573:20666
CAACGAAA
+
FFFFFFFF
@A00769:11:HC3HCDRXX:1:2108:7473:20697
CAACGAAA
+
FFFFFFFF
@A00769:11:HC3HCDRXX:1:2108:2239:20713
CAACGAAA
+
FFFFFFFF
@A00769:11:HC3HCDRXX:1:2108:19388:20729
CAACGAAA
+
FFFFFFFF
@A00769:11:HC3HCDRXX:1:2108:9037:20932
CAACGAAA
+
FFFFFFFF
@A00769:11:HC3HCDRXX:1:2108:29098:20948
CAACGAAA
+
FFFFFFFF
@A00769:11:HC3HCDRXX:1:2108:21350:21057
CAACGAAA
+
FFFFFFFF
@A00769:11:HC3HCDRXX:1:2108:12970:21261
CAACGAAA
+
F:FFFFFF
@A00769:11:HC3HCDRXX:1:2108:23863:21371
CAACGAAA
+
:FFFFFFF
@A00769:11:HC3HCDRXX:1:2108:22905:21433
CAACGAAA
+
FFFFFFFF
@A00769:11:HC3HCDRXX:1:2108:13503:21496
CAACGAAA
+
FFF,FFF:
@A00769:11:HC3HCDRXX:1:2108:20509:21512
CAACGAAA
+
FFFFFFFF
@A00769:11:HC3HCDRXX:1:2108:22354:21512
CAACGAAA
+
FFFFFFFF
@A00769:11:HC3HCDRXX:1:2108:2401:21559
CAACGAAA
+
FFFFFFFF
@A00769:11:HC3HCDRXX:1:2108:17499:21590
CAACGAAA
+
FFFFFFFF
@A00769:11:HC3HCDRXX:1:2108:17698:21590
CAACGAAA
+
FFFFFFFF
@A00769:11:HC3HCDRXX:1:2108:31322:21637
CAACGAAA
+
FFFFFFFF
@A00769:11:HC3HCDRXX:1:2108:23791:21652
CAACGAAA
+
,:,F::FF
@A00769:11:HC3HCDRXX:1:2108:20663:21684
CAACGAAA
+
FFFFFFFF
@A00769:11:HC3HCDRXX:1:2108:24496:21715
CAACGAAA
+
FFFF:FFF
@A00769:11:HC3HCDRXX:1:2108:19000:21746
CAACGAAA
+
FFFFFFFF
@A00769:11:HC3HCDRXX:1:2108:10511:21856
CAACGAAA
+
FFFFFFFF
@A00769:11:HC3HCDRXX:1:2108:18150:21966
CAACGAAA
+
FFFFFFFF
@A00769:11:HC3HCDRXX:1:2108:28836:22028
CAACGAAA
+
FFFFFFFF
@A00769:11:HC3HCDRXX:1:2108:11451:22044
CAACGAAA
+
FFFFFFFF
@A00769:11:HC3HCDRXX:1:2108:19361:22060
CAACGAAA
+
FFFFFFFF
@A00769:11:HC3HCDRXX:1:2108:11388:22122
CAACGAAA
+
FFFFFFFF
@A00769:11:HC3HCDRXX:1:2108:3685:22153
CAACGAAA
+
FFFFFFFF
@A00769:11:HC3HCDRXX:1:2108:3197:22279
CAACGAAA
+
FFFFFFFF
@A00769:11:HC3HCDRXX:1:2108:17879:22279
CAACGAAA
+
FFFFFFFF
@A00769:11:HC3HCDRXX:1:2108:5936:22388
CAACGAAA
+
FFFFFFFF
@A00769:11:HC3HCDRXX:1:2108:17137:22561
CAACGAAA
+
FFFFFFFF
@A00769:11:HC3HCDRXX:1:2108:18873:22592
CAACGAAA
+
FF:FFFFF
@A00769:11:HC3HCDRXX:1:2108:1271:22827
CAACGAAA
+
FFFFFFFF
@A00769:11:HC3HCDRXX:1:2108:11026:22874
CAACGAAA
+
FFFFFFFF
@A00769:11:HC3HCDRXX:1:2108:13810:22905
CAACGAAA
+
FFF:,FFF
@A00769:11:HC3HCDRXX:1:2108:22489:22905
CAACGAAA
+
FFFFFFFF
@A00769:11:HC3HCDRXX:1:2108:6207:23015
CAACGAAA
+
FFFFFFFF
@A00769:11:HC3HCDRXX:1:2108:28999:23030
CAACGAAA
+
FFFFFFFF
@A00769:11:HC3HCDRXX:1:2108:31114:23124
CAACGAAA
+
FFFFFFFF
@A00769:11:HC3HCDRXX:1:2108:12870:23281
CAACGAAA
+
FFFFFFFF
@A00769:11:HC3HCDRXX:1:2108:19895:23359
CAACGAAA
+
FFFFFFFF
@A00769:11:HC3HCDRXX:1:2108:15998:23375
CAACGAAA
+
FFF:FFFF
@A00769:11:HC3HCDRXX:1:2108:25066:23516
CAACGAAA
+
FFFFFFFF
@A00769:11:HC3HCDRXX:1:2108:17119:23563
CAACGAAA
+
FFFFFFFF
@A00769:11:HC3HCDRXX:1:2108:28619:23594
CAACGAAA
+
FFFFFFFF
@A00769:11:HC3HCDRXX:1:2108:1913:23625
CAACGAAA
+
FFFFFFFF
@A00769:11:HC3HCDRXX:1:2108:9227:23703
CAACGAAA
+
F,FFFFFF
@A00769:11:HC3HCDRXX:1:2108:15817:23719
CAACGAAA
+
:FF,F:F:
@A00769:11:HC3HCDRXX:1:2108:19397:23782
CAACGAAA
+
FFFFFFFF
@A00769:11:HC3HCDRXX:1:2108:18683:23829
CAACGAAA
+
FFFFFFFF
@A00769:11:HC3HCDRXX:1:2108:16803:23860
CAACGAAA
+
FFFFFFFF
@A00769:11:HC3HCDRXX:1:2108:13955:23907
CAACGAAA
+
FFFFFFFF
@A00769:11:HC3HCDRXX:1:2108:14724:23985
CAACGAAA
+
FFFFFFFF
@A00769:11:HC3HCDRXX:1:2108:1181:24017
CAACGAAA
+
FFFFFFFF
@A00769:11:HC3HCDRXX:1:2108:3188:24017
CAACGAAA
+
FFFFFFFF
@A00769:11:HC3HCDRXX:1:2108:29622:24111
CAACGAAA
+
FFFFFFFF
@A00769:11:HC3HCDRXX:1:2108:15284:24142
CAACGAAA
+
FFFFFFFF
@A00769:11:HC3HCDRXX:1:2108:22046:24330
CAACGAAA
+
FFFFFFFF
@A00769:11:HC3HCDRXX:1:2108:24695:24408
CAACGAAA
+
FF,:FFFF
@A00769:11:HC3HCDRXX:1:2108:24397:24455
CAACGAAA
+
FFFFFF:F
@A00769:11:HC3HCDRXX:1:2108:6180:24471
CAACGAAA
+
FFFFFFFF
@A00769:11:HC3HCDRXX:1:2108:20419:24486
CAACGAAA
+
FFFFFFFF
@A00769:11:HC3HCDRXX:1:2108:21513:24502
CAACGAAA
+
FFFFFFFF
@A00769:11:HC3HCDRXX:1:2108:4788:24565
CAACGAAA
+
FFFFFFFF
@A00769:11:HC3HCDRXX:1:2108:5647:24580
CAACGAAA
+
,FF::FFF
@A00769:11:HC3HCDRXX:1:2108:4996:24643
CAACGAAA
+
FFFFFFFF
@A00769:11:HC3HCDRXX:1:2108:16694:24674
CAACGAAA
+
FFFFFFFF
@A00769:11:HC3HCDRXX:1:2108:15040:24690
CAACGAAA
+
FFFFFFFF
@A00769:11:HC3HCDRXX:1:2108:10945:24799
CAACGAAA
+
F:FFFFFF
@A00769:11:HC3HCDRXX:1:2108:6596:24815
CAACGAAA
+
FFFFFFFF
@A00769:11:HC3HCDRXX:1:2108:13123:24815
CAACGAAA
+
FFFFFFFF
@A00769:11:HC3HCDRXX:1:2108:14588:24972
CAACGAAA
+
FFFFFFFF
@A00769:11:HC3HCDRXX:1:2108:26747:25019
CAACGAAA
+
FFFFFFFF
@A00769:11:HC3HCDRXX:1:2108:6696:25050
CAACGAAA
+
FFFFFFFF
@A00769:11:HC3HCDRXX:1:2108:10484:25066
CAACGAAA
+
FFFFFFFF
@A00769:11:HC3HCDRXX:1:2108:20048:25097
CAACGAAA
+
FFF,,:F:
@A00769:11:HC3HCDRXX:1:2108:32786:25113
CAACGAAA
+
FFFFFFF:
@A00769:11:HC3HCDRXX:1:2108:13386:25175
CAACGAAA
+
FFFFFFFF
@A00769:11:HC3HCDRXX:1:2108:19859:25300
CAACGAAA
+
FFFFFFFF
@A00769:11:HC3HCDRXX:1:2108:26856:25363
CAACGAAA
+
FFFFFFFF
@A00769:11:HC3HCDRXX:1:2108:32262:25488
CAACGAAA
+
FFFFFFFF
@A00769:11:HC3HCDRXX:1:2108:10384:25551
CAACGAAA
+
FFFFFFFF
@A00769:11:HC3HCDRXX:1:2108:22037:25661
CAACGAAA
+
FFFFFFFF
@A00769:11:HC3HCDRXX:1:2108:27425:25723
CAACGAAA
+
FFF:FFFF
@A00769:11:HC3HCDRXX:1:2108:22788:25739
CAACGAAA
+
FFF:F,FF
@A00769:11:HC3HCDRXX:1:2108:18313:25755
CAACGAAA
+
FFFFFFFF
@A00769:11:HC3HCDRXX:1:2108:24569:25755
CAACGAAA
+
FFFFFFFF
@A00769:11:HC3HCDRXX:1:2108:25247:25801
CAACGAAA
+
FFFFFFFF
@A00769:11:HC3HCDRXX:1:2108:29857:25833
CAACGAAA
+
FFFFFFFF
@A00769:11:HC3HCDRXX:1:2108:19533:25927
CAACGAAA
+
FFFFFFFF
@A00769:11:HC3HCDRXX:1:2108:14660:26036
CAACGAAA
+
FFFF:FFF
@A00769:11:HC3HCDRXX:1:2108:23231:26068
CAACGAAA
+
FFFFFFFF
@A00769:11:HC3HCDRXX:1:2108:16477:26083
CAACGAAA
+
FFFFFFFF
@A00769:11:HC3HCDRXX:1:2108:30544:26146
CAACGAAA
+
FFFFFFFF
@A00769:11:HC3HCDRXX:1:2108:21621:26193
CAACGAAA
+
FFFFFFFF
@A00769:11:HC3HCDRXX:1:2108:28574:26240
CAACGAAA
+
FFFFFFFF
@A00769:11:HC3HCDRXX:1:2108:6623:26365
CAACGAAA
+
FFFFFFFF
@A00769:11:HC3HCDRXX:1:2108:5168:26537
CAACGAAA
+
FFFFFFFF
@A00769:11:HC3HCDRXX:1:2108:28103:26553
CAACGAAA
+
FFFFFFFF
@A00769:11:HC3HCDRXX:1:2108:11306:26584
CAACGAAA
+
FFFFFFFF
@A00769:11:HC3HCDRXX:1:2108:8241:26600
CAACGAAA
+
FFFFFFFF
@A00769:11:HC3HCDRXX:1:2108:25672:26600
CAACGAAA
+
FFF:FFFF
@A00769:11:HC3HCDRXX:1:2108:25102:26647
CAACGAAA
+
FFFFFFFF
@A00769:11:HC3HCDRXX:1:2108:27145:26678
CAACGAAA
+
FFFFFFFF
@A00769:11:HC3HCDRXX:1:2108:21766:26819
CAACGAAA
+
FFFFFFFF
@A00769:11:HC3HCDRXX:1:2108:31620:26819
CAACGAAA
+
FFFFFFFF
@A00769:11:HC3HCDRXX:1:2108:17372:26944
CAACGAAA
+
FFFFFFFF
@A00769:11:HC3HCDRXX:1:2108:24478:26944
CAACGAAA
+
FFFFFFFF
@A00769:11:HC3HCDRXX:1:2108:18430:26991
CAACGAAA
+
FFFFFFFF
@A00769:11:HC3HCDRXX:1:2108:16685:27007
CAACGAAA
+
FFFFFFFF
@A00769:11:HC3HCDRXX:1:2108:5556:27023
CAACGAAA
+
FFFFFFFF
@A00769:11:HC3HCDRXX:1:2108:27760:27054
CAACGAAA
+
FFFFFFFF
@A00769:11:HC3HCDRXX:1:2108:29523:27132
CAACGAAA
+
FFFFFFFF
@A00769:11:HC3HCDRXX:1:2108:31982:27132
CAACGAAA
+
FFFFFFFF
@A00769:11:HC3HCDRXX:1:2108:27380:27179
CAACGAAA
+
FFFFFFFF
@A00769:11:HC3HCDRXX:1:2108:26982:27211
CAACGAAA
+
FFFFFFFF
@A00769:11:HC3HCDRXX:1:2108:4978:27242
CAACGAAA
+
FFFFFFFF
@A00769:11:HC3HCDRXX:1:2108:12138:27242
CAACGAAA
+
FFFFFFFF
@A00769:11:HC3HCDRXX:1:2108:31566:27289
CAACGAAA
+
FFF:FFFF
@A00769:11:HC3HCDRXX:1:2108:31756:27336
CAACGAAA
+
FFFFFFFF
@A00769:11:HC3HCDRXX:1:2108:26639:27367
CAACGAAA
+
FFFFFFFF
@A00769:11:HC3HCDRXX:1:2108:25889:27383
CAACGAAA
+
FFFFFFFF
@A00769:11:HC3HCDRXX:1:2108:13829:27665
CAACGAAA
+
FFFF:F,F
@A00769:11:HC3HCDRXX:1:2108:32777:27696
CAACGAAA
+
FFFFFFFF
@A00769:11:HC3HCDRXX:1:2108:32796:27696
CAACGAAA
+
FFFFFFFF
@A00769:11:HC3HCDRXX:1:2108:32850:27727
CAACGAAA
+
:FF,FFFF
@A00769:11:HC3HCDRXX:1:2108:13196:27853
CAACGAAA
+
FFFFFFFF
@A00769:11:HC3HCDRXX:1:2108:6424:27931
CAACGAAA
+
FFFFFFFF
@A00769:11:HC3HCDRXX:1:2108:3613:28009
CAACGAAA
+
FFFFFFFF
@A00769:11:HC3HCDRXX:1:2108:12093:28040
CAACGAAA
+
FFFFFFFF
@A00769:11:HC3HCDRXX:1:2108:17002:28150
CAACGAAA
+
FFFFFFFF
@A00769:11:HC3HCDRXX:1:2108:31656:28260
CAACGAAA
+
FFFFFFFF
@A00769:11:HC3HCDRXX:1:2108:2220:28322
CAACGAAA
+
FFFFFFFF
@A00769:11:HC3HCDRXX:1:2108:16749:28369
CAACGAAA
+
FFFFFFFF
@A00769:11:HC3HCDRXX:1:2108:9796:28447
CAACGAAA
+
::FFF:FF
@A00769:11:HC3HCDRXX:1:2108:30563:28651
CAACGAAA
+
FFFFFFFF
@A00769:11:HC3HCDRXX:1:2108:31313:28667
CAACGAAA
+
FFFFFFFF
@A00769:11:HC3HCDRXX:1:2108:26729:28682
CAACGAAA
+
FFFFFFFF
@A00769:11:HC3HCDRXX:1:2108:4209:28698
CAACGAAA
+
FFFFFFFF
@A00769:11:HC3HCDRXX:1:2108:18087:28714
CAACGAAA
+
FFFFFFFF
@A00769:11:HC3HCDRXX:1:2108:25229:28714
CAACGAAA
+
FFFFFFFF
@A00769:11:HC3HCDRXX:1:2108:10511:28745
CAACGAAA
+
FFFFFFFF
@A00769:11:HC3HCDRXX:1:2108:32850:28792
CAACGAAA
+
FFFFFFFF
@A00769:11:HC3HCDRXX:1:2108:4227:28886
CAACGAAA
+
FFFFFFFF
@A00769:11:HC3HCDRXX:1:2108:21640:28948
CAACGAAA
+
FFFFFFFF
@A00769:11:HC3HCDRXX:1:2108:27091:28995
CAACGAAA
+
FFFFFFFF
@A00769:11:HC3HCDRXX:1:2108:5981:29011
CAACGAAA
+
FFFFFFFF
@A00769:11:HC3HCDRXX:1:2108:3025:29027
CAACGAAA
+
FFFFFFFF
@A00769:11:HC3HCDRXX:1:2108:27661:29042
CAACGAAA
+
FFFFFFFF
@A00769:11:HC3HCDRXX:1:2108:32443:29058
CAACGAAA
+
FFFFFFFF
@A00769:11:HC3HCDRXX:1:2108:22164:29168
CAACGAAA
+
FFFFF:FF
@A00769:11:HC3HCDRXX:1:2108:9399:29230
CAACGAAA
+
FFFFFFFF
@A00769:11:HC3HCDRXX:1:2108:20971:29262
CAACGAAA
+
FFFFFFFF
@A00769:11:HC3HCDRXX:1:2108:3757:29293
CAACGAAA
+
FFFFFFFF
@A00769:11:HC3HCDRXX:1:2108:13982:29340
CAACGAAA
+
FFFFFFFF
@A00769:11:HC3HCDRXX:1:2108:14814:29371
CAACGAAA
+
FFFFFFFF
@A00769:11:HC3HCDRXX:1:2108:29351:29371
CAACGAAA
+
FFFFFFF:
@A00769:11:HC3HCDRXX:1:2108:21784:29450
CAACGAAA
+
FFFFFFFF
@A00769:11:HC3HCDRXX:1:2108:13259:29528
CAACGAAA
+
FFFFFFFF
@A00769:11:HC3HCDRXX:1:2108:4969:29543
CAACGAAA
+
FFFFFFFF
@A00769:11:HC3HCDRXX:1:2108:12454:29606
CAACGAAA
+
FFFFFFFF
@A00769:11:HC3HCDRXX:1:2108:1805:29637
CAACGAAA
+
FFFFFFFF
@A00769:11:HC3HCDRXX:1:2108:27344:29747
CAACGAAA
+
FFFFFFFF
@A00769:11:HC3HCDRXX:1:2108:31060:29763
CAACGAAA
+
FFFFFFFF
@A00769:11:HC3HCDRXX:1:2108:16007:29778
CAACGAAA
+
,FF::FFF
@A00769:11:HC3HCDRXX:1:2108:20329:29778
CAACGAAA
+
FFFFFFFF
@A00769:11:HC3HCDRXX:1:2108:24957:29810
CAACGAAA
+
FFFFFFFF
@A00769:11:HC3HCDRXX:1:2108:23601:29841
CAACGAAA
+
FFFFFFFF
@A00769:11:HC3HCDRXX:1:2108:19280:29904
CAACGAAA
+
FFFFFFFF
@A00769:11:HC3HCDRXX:1:2108:27525:29935
CAACGAAA
+
FFFFFFFF
@A00769:11:HC3HCDRXX:1:2108:32154:29997
CAACGAAA
+
FFFFFFFF
@A00769:11:HC3HCDRXX:1:2108:5150:30044
CAACGAAA
+
FFFFFFFF
@A00769:11:HC3HCDRXX:1:2108:23529:30123
CAACGAAA
+
FFFFFFFF
@A00769:11:HC3HCDRXX:1:2108:9796:30232
CAACGAAA
+
FFFFFFFF
@A00769:11:HC3HCDRXX:1:2108:6686:30326
CAACGAAA
+
FFFFFFFF
@A00769:11:HC3HCDRXX:1:2108:12228:30342
CAACGAAA
+
FFFFFFFF
@A00769:11:HC3HCDRXX:1:2108:6470:30389
CAACGAAA
+
FFFFFFFF
@A00769:11:HC3HCDRXX:1:2108:14787:30483
CAACGAAA
+
FFFFFFFF
@A00769:11:HC3HCDRXX:1:2108:21630:30530
CAACGAAA
+
FFFFFF:F
@A00769:11:HC3HCDRXX:1:2108:22390:30530
CAACGAAA
+
FFFFFFFF
@A00769:11:HC3HCDRXX:1:2108:10511:30624
CAACGAAA
+
FFFFFFFF
@A00769:11:HC3HCDRXX:1:2108:20763:30624
CAACGAAA
+
FFFFFFFF
@A00769:11:HC3HCDRXX:1:2108:23818:30749
CAACGAAA
+
FFFFFFFF
@A00769:11:HC3HCDRXX:1:2108:32759:30796
CAACGAAA
+
FFFFFF:F
@A00769:11:HC3HCDRXX:1:2108:15926:30859
CAACGAAA
+
FFFFFFFF
@A00769:11:HC3HCDRXX:1:2108:32054:30921
CAACGAAA
+
FFFFFFFF
@A00769:11:HC3HCDRXX:1:2108:25021:31046
CAACGAAA
+
FFFFFFFF
@A00769:11:HC3HCDRXX:1:2108:27480:31391
CAACGAAA
+
FFFFF:FF
@A00769:11:HC3HCDRXX:1:2108:27507:31407
CAACGAAA
+
FFFFFFFF
@A00769:11:HC3HCDRXX:1:2108:28908:31454
CAACGAAA
+
FFFFFFFF
@A00769:11:HC3HCDRXX:1:2108:12192:31501
CAACGAAA
+
FFFFFFFF
@A00769:11:HC3HCDRXX:1:2108:12174:31532
CAACGAAA
+
FFFFFFFF
@A00769:11:HC3HCDRXX:1:2108:7753:31579
CAACGAAA
+
FFFFFFFF
@A00769:11:HC3HCDRXX:1:2108:14326:31657
CAACGAAA
+
FFFFFFFF
@A00769:11:HC3HCDRXX:1:2108:27380:31657
CAACGAAA
+
FFFFFFFF
@A00769:11:HC3HCDRXX:1:2108:28131:31704
CAACGAAA
+
FFFFFFFF
@A00769:11:HC3HCDRXX:1:2108:15302:31751
CAACGAAA
+
FFFFFFFF
@A00769:11:HC3HCDRXX:1:2108:18909:31767
CAACGAAA
+
FFFFFFFF
@A00769:11:HC3HCDRXX:1:2108:1398:32002
CAACGAAA
+
FFFFFFFF
@A00769:11:HC3HCDRXX:1:2108:15935:32002
CAACGAAA
+
FFF:FFFF
@A00769:11:HC3HCDRXX:1:2108:11505:32127
CAACGAAA
+
FFFFFFFF
@A00769:11:HC3HCDRXX:1:2108:4101:32142
CAACGAAA
+
FFFFFFFF
@A00769:11:HC3HCDRXX:1:2108:10990:32142
CAACGAAA
+
FFFFFFFF
@A00769:11:HC3HCDRXX:1:2108:4092:32158
CAACGAAA
+
FFFF:FFF
@A00769:11:HC3HCDRXX:1:2108:6569:32158
CAACGAAA
+
FFFFFFFF
@A00769:11:HC3HCDRXX:1:2108:7355:32236
CAACGAAA
+
FFFFFFFF
@A00769:11:HC3HCDRXX:1:2108:23755:32236
CAACGAAA
+
FFFFFFFF
@A00769:11:HC3HCDRXX:1:2108:13973:32299
CAACGAAA
+
FFFFFFFF
@A00769:11:HC3HCDRXX:1:2108:27552:32330
CAACGAAA
+
FFFFFFFF
@A00769:11:HC3HCDRXX:1:2108:16107:32456
CAACGAAA
+
FFFFFFFF
@A00769:11:HC3HCDRXX:1:2108:3332:32471
CAACGAAA
+
FFF,F:FF
@A00769:11:HC3HCDRXX:1:2108:6361:32487
CAACGAAA
+
FFFFFFFF
@A00769:11:HC3HCDRXX:1:2108:5150:32518
CAACGAAA
+
FFFFFFFF
@A00769:11:HC3HCDRXX:1:2108:18466:32659
CAACGAAA
+
FFFFFFFF
@A00769:11:HC3HCDRXX:1:2108:14281:32800
CAACGAAA
+
:FFFFFFF
@A00769:11:HC3HCDRXX:1:2108:23439:32878
CAACGAAA
+
FFFFFFFF
@A00769:11:HC3HCDRXX:1:2108:29414:33019
CAACGAAA
+
FFFFFFFF
@A00769:11:HC3HCDRXX:1:2108:18484:33098
CAACGAAA
+
FFFFFFFF
@A00769:11:HC3HCDRXX:1:2108:21124:33129
CAACGAAA
+
FFFFFFFF
@A00769:11:HC3HCDRXX:1:2108:10854:33191
CAACGAAA
+
FFFFFFFF
@A00769:11:HC3HCDRXX:1:2108:7247:33207
CAACGAAA
+
FFFFFFFF
@A00769:11:HC3HCDRXX:1:2108:9525:33270
CAACGAAA
+
FFFFFFFF
@A00769:11:HC3HCDRXX:1:2108:19271:33270
CAACGAAA
+
FFFFFFFF
@A00769:11:HC3HCDRXX:1:2108:19497:33285
CAACGAAA
+
FFFFFFFF
@A00769:11:HC3HCDRXX:1:2108:14217:33317
CAACGAAA
+
FFFFFFFF
@A00769:11:HC3HCDRXX:1:2108:5647:33348
CAACGAAA
+
FFFF:FFF
@A00769:11:HC3HCDRXX:1:2108:17201:33348
CAACGAAA
+
FFFFFFFF
@A00769:11:HC3HCDRXX:1:2108:18620:33395
CAACGAAA
+
FFFFFFFF
@A00769:11:HC3HCDRXX:1:2108:24026:33395
CAACGAAA
+
FFFFFFFF
@A00769:11:HC3HCDRXX:1:2108:12572:33411
CAACGAAA
+
FFFFFFFF
@A00769:11:HC3HCDRXX:1:2108:7157:33458
CAACGAAA
+
FFFFFFFF
@A00769:11:HC3HCDRXX:1:2108:13313:33505
CAACGAAA
+
FFFFFFFF
@A00769:11:HC3HCDRXX:1:2108:19171:33536
CAACGAAA
+
FFFFFFFF
@A00769:11:HC3HCDRXX:1:2108:27154:33552
CAACGAAA
+
FFFFFFFF
@A00769:11:HC3HCDRXX:1:2108:17761:33599
CAACGAAA
+
FFFFFFFF
@A00769:11:HC3HCDRXX:1:2108:19171:33599
CAACGAAA
+
FFFFFFFF
@A00769:11:HC3HCDRXX:1:2108:2781:33614
CAACGAAA
+
FFFFFFFF
@A00769:11:HC3HCDRXX:1:2108:7238:33630
CAACGAAA
+
FFFFFFFF
@A00769:11:HC3HCDRXX:1:2108:5475:33802
CAACGAAA
+
FFFFFFFF
@A00769:11:HC3HCDRXX:1:2108:29848:34115
CAACGAAA
+
FFFFFFFF
@A00769:11:HC3HCDRXX:1:2108:30834:34162
CAACGAAA
+
FFFFFFFF
@A00769:11:HC3HCDRXX:1:2108:10321:34178
CAACGAAA
+
FFFFFFFF
@A00769:11:HC3HCDRXX:1:2108:32398:34209
CAACGAAA
+
FFFF:FFF
@A00769:11:HC3HCDRXX:1:2108:21061:34240
CAACGAAA
+
FFFFFFFF
@A00769:11:HC3HCDRXX:1:2108:14172:34334
CAACGAAA
+
FFFFFFFF
@A00769:11:HC3HCDRXX:1:2108:20356:34397
CAACGAAA
+
FFFFFFFF
@A00769:11:HC3HCDRXX:1:2108:25545:34397
CAACGAAA
+
FFFFFFFF
@A00769:11:HC3HCDRXX:1:2108:17607:34428
CAACGAAA
+
FFFFFFFF
@A00769:11:HC3HCDRXX:1:2108:28782:34460
CAACGAAA
+
FFFFFFFF
@A00769:11:HC3HCDRXX:1:2108:30798:34507
CAACGAAA
+
FFFFFFFF
@A00769:11:HC3HCDRXX:1:2108:16278:34569
CAACGAAA
+
FFFFFFFF
@A00769:11:HC3HCDRXX:1:2108:25717:34695
CAACGAAA
+
FFFFFFFF
@A00769:11:HC3HCDRXX:1:2108:9579:34710
CAACGAAA
+
FFFFFFFF
@A00769:11:HC3HCDRXX:1:2108:24948:34710
CAACGAAA
+
FFFFFFFF
@A00769:11:HC3HCDRXX:1:2108:3125:34773
CAACGAAA
+
FFFFFFFF
@A00769:11:HC3HCDRXX:1:2108:19886:34804
CAACGAAA
+
FFFFFFFF
@A00769:11:HC3HCDRXX:1:2108:29360:34835
CAACGAAA
+
FFFF:FF:
@A00769:11:HC3HCDRXX:1:2108:21956:34882
CAACGAAA
+
FFF:::FF
@A00769:11:HC3HCDRXX:1:2108:21793:34976
CAACGAAA
+
FFFFFFFF
@A00769:11:HC3HCDRXX:1:2108:21432:35070
CAACGAAA
+
FFFFFFFF
@A00769:11:HC3HCDRXX:1:2108:25183:35149
CAACGAAA
+
FFFFFFFF
@A00769:11:HC3HCDRXX:1:2108:11659:35211
CAACGAAA
+
FFFFF,FF
@A00769:11:HC3HCDRXX:1:2108:5529:35368
CAACGAAA
+
FFFFFFFF
@A00769:11:HC3HCDRXX:1:2108:15076:35368
CAACGAAA
+
FFFFFFFF
@A00769:11:HC3HCDRXX:1:2108:15546:35587
CAACGAAA
+
FFFFFFFF
@A00769:11:HC3HCDRXX:1:2108:31358:35603
CAACGAAA
+
FFFFFFFF
@A00769:11:HC3HCDRXX:1:2108:26313:35634
CAACGAAA
+
FFFFFFFF
@A00769:11:HC3HCDRXX:1:2108:30680:35650
CAACGAAA
+
FFFFFFFF
@A00769:11:HC3HCDRXX:1:2108:16758:35681
CAACGAAA
+
FFFFFFFF
@A00769:11:HC3HCDRXX:1:2108:19244:35697
CAACGAAA
+
FFFFFFFF
@A00769:11:HC3HCDRXX:1:2108:21215:35728
CAACGAAA
+
FFFF:FFF
@A00769:11:HC3HCDRXX:1:2108:25780:35775
CAACGAAA
+
FFFFFFFF
@A00769:11:HC3HCDRXX:1:2108:21884:35790
CAACGAAA
+
FFFFFFFF
@A00769:11:HC3HCDRXX:1:2108:18285:35884
CAACGAAA
+
FFF,FFFF
@A00769:11:HC3HCDRXX:1:2108:1253:35916
CAACGAAA
+
FFFFFFFF
@A00769:11:HC3HCDRXX:1:2108:19235:35931
CAACGAAA
+
FFFFFFFF
@A00769:11:HC3HCDRXX:1:2108:27245:35931
CAACGAAA
+
FFFFFFFF
@A00769:11:HC3HCDRXX:1:2108:2989:35947
CAACGAAA
+
FF:FFFFF
@A00769:11:HC3HCDRXX:1:2108:10330:35947
CAACGAAA
+
FFFFFFFF
@A00769:11:HC3HCDRXX:1:2108:2962:35963
CAACGAAA
+
FFFFFFFF
@A00769:11:HC3HCDRXX:1:2108:14290:35978
CAACGAAA
+
FFFFFFFF
@A00769:11:HC3HCDRXX:1:2108:12174:36041
CAACGAAA
+
FFFFFFFF
@A00769:11:HC3HCDRXX:1:2108:15537:36072
CAACGAAA
+
FFFFFF:F
@A00769:11:HC3HCDRXX:1:2108:14769:36182
CAACGAAA
+
FFFFFFFF
@A00769:11:HC3HCDRXX:1:2108:12301:36198
CAACGAAA
+
FFFFFFFF
@A00769:11:HC3HCDRXX:1:2108:10990:36245
CAACGAAA
+
FFFFFFFF
@A00769:11:HC3HCDRXX:1:2108:5339:36260
CAACGAAA
+
FFFFFFFF
@A00769:11:HC3HCDRXX:1:2108:17137:36338
CAACGAAA
+
FFFFFFFF
@A00769:11:HC3HCDRXX:1:2108:12264:36385
CAACGAAA
+
FFFFFFFF
@A00769:11:HC3HCDRXX:1:2108:16568:36448
CAACGAAA
+
FFFFFFFF
@A00769:11:HC3HCDRXX:1:2108:18566:36464
CAACGAAA
+
FFFFFFFF
@A00769:11:HC3HCDRXX:1:2108:4435:36479
CAACGAAA
+
FFFFFFFF
@A00769:11:HC3HCDRXX:1:2108:30725:36542
CAACGAAA
+
FFFFFFFF
@A00769:11:HC3HCDRXX:1:2108:22742:36683
CAACGAAA
+
FFFFFFFF
@A00769:11:HC3HCDRXX:1:2108:25744:36746
CAACGAAA
+
FFFFFF::
@A00769:11:HC3HCDRXX:1:2108:6668:36777
CAACGAAA
+
FFFFFFFF
@A00769:11:HC3HCDRXX:1:2108:23647:36808
CAACGAAA
+
FFFFFFFF
@A00769:11:HC3HCDRXX:1:2108:2076:36839
CAACGAAA
+
FFFFFFFF
@A00769:11:HC3HCDRXX:1:2108:15338:36886
CAACGAAA
+
FFFFFFFF
@A00769:11:HC3HCDRXX:1:2108:11180:36980
CAACGAAA
+
FFFFFFFF
@A00769:11:HC3HCDRXX:1:2108:20247:36996
CAACGAAA
+
FFFFFFFF
@A00769:11:HC3HCDRXX:1:2108:11379:37012
CAACGAAA
+
FFFFFFFF
@A00769:11:HC3HCDRXX:1:2109:2618:1047
CAACGAAA
+
FFFFFFFF
@A00769:11:HC3HCDRXX:1:2109:26422:1094
CAACGAAA
+
FFFFFFFF
@A00769:11:HC3HCDRXX:1:2109:30572:1360
CAACGAAA
+
FFFFFFFF
@A00769:11:HC3HCDRXX:1:2109:31882:1438
CAACGAAA
+
FFFFFFFF
@A00769:11:HC3HCDRXX:1:2109:19452:1485
CAACGAAA
+
FFFFFFFF
@A00769:11:HC3HCDRXX:1:2109:13087:1517
CAACGAAA
+
FF,FFFFF
@A00769:11:HC3HCDRXX:1:2109:22155:1532
CAACGAAA
+
FFFFFFFF
@A00769:11:HC3HCDRXX:1:2109:23068:1548
CAACGAAA
+
FFFFFFFF
@A00769:11:HC3HCDRXX:1:2109:8223:1611
CAACGAAA
+
FFFFFFFF
@A00769:11:HC3HCDRXX:1:2109:12852:1642
CAACGAAA
+
FFFFFFFF
@A00769:11:HC3HCDRXX:1:2109:21016:1720
CAACGAAA
+
FFFFFFFF
@A00769:11:HC3HCDRXX:1:2109:6063:1752
CAACGAAA
+
FFFFFFFF
@A00769:11:HC3HCDRXX:1:2109:16694:1752
CAACGAAA
+
FFFFFFFF
@A00769:11:HC3HCDRXX:1:2109:15609:1814
CAACGAAA
+
FFFFFFF:
@A00769:11:HC3HCDRXX:1:2109:20726:1814
CAACGAAA
+
FFFFFFFF
@A00769:11:HC3HCDRXX:1:2109:26684:1892
CAACGAAA
+
FFFFFFFF
@A00769:11:HC3HCDRXX:1:2109:3640:1908
CAACGAAA
+
FFFFFFFF
@A00769:11:HC3HCDRXX:1:2109:30183:2033
CAACGAAA
+
FFFFFFFF
@A00769:11:HC3HCDRXX:1:2109:15239:2049
CAACGAAA
+
FFFF:FFF
@A00769:11:HC3HCDRXX:1:2109:15971:2065
CAACGAAA
+
FFFFFFFF
@A00769:11:HC3HCDRXX:1:2109:16052:2080
CAACGAAA
+
FFFF:FFF
@A00769:11:HC3HCDRXX:1:2109:31150:2206
CAACGAAA
+
FFFFFFFF
@A00769:11:HC3HCDRXX:1:2109:9010:2253
CAACGAAA
+
FF:FFFFF
@A00769:11:HC3HCDRXX:1:2109:17544:2347
CAACGAAA
+
FFFFFFFF
@A00769:11:HC3HCDRXX:1:2109:10212:2519
CAACGAAA
+
FFFFFFFF
@A00769:11:HC3HCDRXX:1:2109:21513:2550
CAACGAAA
+
F,FFFFFF
@A00769:11:HC3HCDRXX:1:2109:18819:2581
CAACGAAA
+
FFFFFFFF
@A00769:11:HC3HCDRXX:1:2109:27498:2581
CAACGAAA
+
FFFFFFFF
@A00769:11:HC3HCDRXX:1:2109:7853:2597
CAACGAAA
+
FFFFFFFF
@A00769:11:HC3HCDRXX:1:2109:31349:2644
CAACGAAA
+
FFFFFFFF
@A00769:11:HC3HCDRXX:1:2109:19117:2754
CAACGAAA
+
FFFFFFFF
@A00769:11:HC3HCDRXX:1:2109:18620:2863
CAACGAAA
+
FFFFFFFF
@A00769:11:HC3HCDRXX:1:2109:15067:2879
CAACGAAA
+
FFFFFFFF
@A00769:11:HC3HCDRXX:1:2109:28140:3098
CAACGAAA
+
FFFFFFFF
@A00769:11:HC3HCDRXX:1:2109:12364:3145
CAACGAAA
+
FFFFFFFF
@A00769:11:HC3HCDRXX:1:2109:15573:3161
CAACGAAA
+
FFFFFFFF
@A00769:11:HC3HCDRXX:1:2109:25500:3161
CAACGAAA
+
FFFFFFFF
@A00769:11:HC3HCDRXX:1:2109:21730:3176
CAACGAAA
+
FFFFFFFF
@A00769:11:HC3HCDRXX:1:2109:29053:3176
CAACGAAA
+
F:FFFFFF
@A00769:11:HC3HCDRXX:1:2109:19009:3255
CAACGAAA
+
FFFFFFFF
@A00769:11:HC3HCDRXX:1:2109:23411:3270
CAACGAAA
+
FFFFFFFF
@A00769:11:HC3HCDRXX:1:2109:29071:3396
CAACGAAA
+
FFFF:FFF
@A00769:11:HC3HCDRXX:1:2109:25310:3677
CAACGAAA
+
FFFFFFFF
@A00769:11:HC3HCDRXX:1:2109:6189:3724
CAACGAAA
+
FFFFFFFF
@A00769:11:HC3HCDRXX:1:2109:8467:3724
CAACGAAA
+
FFFFFFFF
@A00769:11:HC3HCDRXX:1:2109:27434:3787
CAACGAAA
+
FFFFFFFF
@A00769:11:HC3HCDRXX:1:2109:16315:3818
CAACGAAA
+
FFF,FFFF
@A00769:11:HC3HCDRXX:1:2109:12897:3850
CAACGAAA
+
FFFF:FFF
@A00769:11:HC3HCDRXX:1:2109:7211:3865
CAACGAAA
+
FFFFFFFF
@A00769:11:HC3HCDRXX:1:2109:7500:3928
CAACGAAA
+
FF:FFFFF
@A00769:11:HC3HCDRXX:1:2109:5999:3959
CAACGAAA
+
FFFFFFFF
@A00769:11:HC3HCDRXX:1:2109:14904:4006
CAACGAAA
+
FF:FFFFF
@A00769:11:HC3HCDRXX:1:2109:14479:4022
CAACGAAA
+
FFFFFFFF
@A00769:11:HC3HCDRXX:1:2109:17273:4069
CAACGAAA
+
FFFFFFFF
@A00769:11:HC3HCDRXX:1:2109:7916:4085
CAACGAAA
+
FFFFFFFF
@A00769:11:HC3HCDRXX:1:2109:23692:4131
CAACGAAA
+
FFFFFFFF
@A00769:11:HC3HCDRXX:1:2109:30743:4163
CAACGAAA
+
FFFFF:FF
@A00769:11:HC3HCDRXX:1:2109:32136:4163
CAACGAAA
+
FFFFFFFF
@A00769:11:HC3HCDRXX:1:2109:15962:4178
CAACGAAA
+
FFFFFFFF
@A00769:11:HC3HCDRXX:1:2109:21486:4225
CAACGAAA
+
FFFFFFFF
@A00769:11:HC3HCDRXX:1:2109:1181:4257
CAACGAAA
+
FFFFFFFF
@A00769:11:HC3HCDRXX:1:2109:3161:4272
CAACGAAA
+
FFFFFFFF
@A00769:11:HC3HCDRXX:1:2109:26485:4272
CAACGAAA
+
FFFFFFFF
@A00769:11:HC3HCDRXX:1:2109:29225:4288
CAACGAAA
+
FFFFFFFF
@A00769:11:HC3HCDRXX:1:2109:10068:4304
CAACGAAA
+
FFFFFFFF
@A00769:11:HC3HCDRXX:1:2109:7102:4335
CAACGAAA
+
FFFFFFFF
@A00769:11:HC3HCDRXX:1:2109:16550:4476
CAACGAAA
+
FFFFFFFF
@A00769:11:HC3HCDRXX:1:2109:2483:4539
CAACGAAA
+
FFFFF:FF
@A00769:11:HC3HCDRXX:1:2109:17146:4601
CAACGAAA
+
FFFFFFFF
@A00769:11:HC3HCDRXX:1:2109:12002:4617
CAACGAAA
+
FF:F:FFF
@A00769:11:HC3HCDRXX:1:2109:26096:4726
CAACGAAA
+
FFFFFFFF
@A00769:11:HC3HCDRXX:1:2109:7337:4805
CAACGAAA
+
FFFFFFFF
@A00769:11:HC3HCDRXX:1:2109:26856:5165
CAACGAAA
+
FFFFFFFF
@A00769:11:HC3HCDRXX:1:2109:12093:5181
CAACGAAA
+
FFFFFFFF
@A00769:11:HC3HCDRXX:1:2109:12626:5259
CAACGAAA
+
FFFFFFFF
@A00769:11:HC3HCDRXX:1:2109:30544:5478
CAACGAAA
+
FFFFFFFF
@A00769:11:HC3HCDRXX:1:2109:2663:5509
CAACGAAA
+
FFFFFFFF
@A00769:11:HC3HCDRXX:1:2109:4942:5509
CAACGAAA
+
,,FFFFFF
@A00769:11:HC3HCDRXX:1:2109:27444:5556
CAACGAAA
+
FFFFFFFF
@A00769:11:HC3HCDRXX:1:2109:24370:5682
CAACGAAA
+
FFFFFFFF
@A00769:11:HC3HCDRXX:1:2109:24424:5776
CAACGAAA
+
FFFFFFFF
@A00769:11:HC3HCDRXX:1:2109:19515:5822
CAACGAAA
+
FFFFFFFF
@A00769:11:HC3HCDRXX:1:2109:26503:5932
CAACGAAA
+
FFF:FFFF
@A00769:11:HC3HCDRXX:1:2109:25238:5963
CAACGAAA
+
FF:FFFF:
@A00769:11:HC3HCDRXX:1:2109:24975:6073
CAACGAAA
+
FFFFFFFF
@A00769:11:HC3HCDRXX:1:2109:13069:6151
CAACGAAA
+
FFFFFFFF
@A00769:11:HC3HCDRXX:1:2109:25717:6167
CAACGAAA
+
FFFFFFFF
@A00769:11:HC3HCDRXX:1:2109:6506:6245
CAACGAAA
+
FFFFFFFF
@A00769:11:HC3HCDRXX:1:2109:9362:6277
CAACGAAA
+
FFFFFFFF
@A00769:11:HC3HCDRXX:1:2109:14055:6324
CAACGAAA
+
FFFFFFFF
@A00769:11:HC3HCDRXX:1:2109:14479:6433
CAACGAAA
+
FFFFFFFF
@A00769:11:HC3HCDRXX:1:2109:18376:6449
CAACGAAA
+
FFFF:FFF
@A00769:11:HC3HCDRXX:1:2109:30156:6496
CAACGAAA
+
FFFFFFFF
@A00769:11:HC3HCDRXX:1:2109:15754:6511
CAACGAAA
+
FFFFFFFF
@A00769:11:HC3HCDRXX:1:2109:18837:6590
CAACGAAA
+
FFFFFFFF
@A00769:11:HC3HCDRXX:1:2109:4670:6699
CAACGAAA
+
FFFFFFFF
@A00769:11:HC3HCDRXX:1:2109:2374:6731
CAACGAAA
+
FFFFFFFF
@A00769:11:HC3HCDRXX:1:2109:26051:6809
CAACGAAA
+
FFFFFFFF
@A00769:11:HC3HCDRXX:1:2109:13440:6825
CAACGAAA
+
FFFFF,FF
@A00769:11:HC3HCDRXX:1:2109:13702:6872
CAACGAAA
+
FFFFFFFF
@A00769:11:HC3HCDRXX:1:2109:19370:7012
CAACGAAA
+
FFFFFFFF
@A00769:11:HC3HCDRXX:1:2109:21793:7106
CAACGAAA
+
FFFFFFFF
@A00769:11:HC3HCDRXX:1:2109:21233:7263
CAACGAAA
+
FFFFFFFF
@A00769:11:HC3HCDRXX:1:2109:9833:7279
CAACGAAA
+
FFFFFFFF
@A00769:11:HC3HCDRXX:1:2109:28980:7279
CAACGAAA
+
FFFFFFFF
@A00769:11:HC3HCDRXX:1:2109:30165:7388
CAACGAAA
+
FFFFFFFF
@A00769:11:HC3HCDRXX:1:2109:31937:7420
CAACGAAA
+
FFFFFFFF
@A00769:11:HC3HCDRXX:1:2109:16414:7435
CAACGAAA
+
FFFFFFFF
@A00769:11:HC3HCDRXX:1:2109:6370:7482
CAACGAAA
+
FFFFFFFF
@A00769:11:HC3HCDRXX:1:2109:30391:7560
CAACGAAA
+
FFFFFFFF
@A00769:11:HC3HCDRXX:1:2109:24026:7623
CAACGAAA
+
FFFFFFFF
@A00769:11:HC3HCDRXX:1:2109:21902:7701
CAACGAAA
+
FFFFFFFF
@A00769:11:HC3HCDRXX:1:2109:7301:7717
CAACGAAA
+
FFFFFFFF
@A00769:11:HC3HCDRXX:1:2109:3106:7811
CAACGAAA
+
FFFFFFFF
@A00769:11:HC3HCDRXX:1:2109:12961:7811
CAACGAAA
+
FFFFFFFF
@A00769:11:HC3HCDRXX:1:2109:32316:7827
CAACGAAA
+
FFFFFFFF
@A00769:11:HC3HCDRXX:1:2109:19054:7842
CAACGAAA
+
FFFFFFFF
@A00769:11:HC3HCDRXX:1:2109:11740:7983
CAACGAAA
+
FFFFFFFF
@A00769:11:HC3HCDRXX:1:2109:15772:7983
CAACGAAA
+
FFF:FFFF
@A00769:11:HC3HCDRXX:1:2109:24632:8140
CAACGAAA
+
FFFFFFFF
@A00769:11:HC3HCDRXX:1:2109:7274:8202
CAACGAAA
+
FFF:FFFF
@A00769:11:HC3HCDRXX:1:2109:19416:8375
CAACGAAA
+
FFFFFFFF
@A00769:11:HC3HCDRXX:1:2109:14950:8406
CAACGAAA
+
FFFFFFFF
@A00769:11:HC3HCDRXX:1:2109:21477:8406
CAACGAAA
+
FFFFFFFF
@A00769:11:HC3HCDRXX:1:2109:30897:8406
CAACGAAA
+
FFFFF:FF
@A00769:11:HC3HCDRXX:1:2109:23701:8500
CAACGAAA
+
FFFFFFFF
@A00769:11:HC3HCDRXX:1:2109:19226:8547
CAACGAAA
+
FFFFFFFF
@A00769:11:HC3HCDRXX:1:2109:2871:8656
CAACGAAA
+
FFFFFFFF
@A00769:11:HC3HCDRXX:1:2109:4924:8672
CAACGAAA
+
FFFFFFFF
@A00769:11:HC3HCDRXX:1:2109:15383:8719
CAACGAAA
+
FFFFFFFF
@A00769:11:HC3HCDRXX:1:2109:29441:8766
CAACGAAA
+
FFFFFFFF
@A00769:11:HC3HCDRXX:1:2109:9426:8797
CAACGAAA
+
FFFFFFFF
@A00769:11:HC3HCDRXX:1:2109:12246:8860
CAACGAAA
+
FFFFFF,F
@A00769:11:HC3HCDRXX:1:2109:7337:8970
CAACGAAA
+
FFFFFFFF
@A00769:11:HC3HCDRXX:1:2109:3441:9017
CAACGAAA
+
FFFFFFFF
@A00769:11:HC3HCDRXX:1:2109:5511:9314
CAACGAAA
+
FFFFFFFF
@A00769:11:HC3HCDRXX:1:2109:18340:9361
CAACGAAA
+
FFFFFFFF
@A00769:11:HC3HCDRXX:1:2109:12183:9377
CAACGAAA
+
FFFFFFFF
@A00769:11:HC3HCDRXX:1:2109:12581:9533
CAACGAAA
+
FFFFFFFF
@A00769:11:HC3HCDRXX:1:2109:3631:9565
CAACGAAA
+
F:FFFFFF
@A00769:11:HC3HCDRXX:1:2109:7636:9612
CAACGAAA
+
FFFFFFFF
@A00769:11:HC3HCDRXX:1:2109:10719:9752
CAACGAAA
+
FFFFFFFF
@A00769:11:HC3HCDRXX:1:2109:32172:9768
CAACGAAA
+
FFFFFFFF
@A00769:11:HC3HCDRXX:1:2109:3938:9815
CAACGAAA
+
FFFFFFFF
@A00769:11:HC3HCDRXX:1:2109:4417:9831
CAACGAAA
+
FFFFFFFF
@A00769:11:HC3HCDRXX:1:2109:29152:9862
CAACGAAA
+
FFFFFFFF
@A00769:11:HC3HCDRXX:1:2109:14009:9909
CAACGAAA
+
FFFFFFFF
@A00769:11:HC3HCDRXX:1:2109:32434:9909
CAACGAAA
+
FFFFFFFF
@A00769:11:HC3HCDRXX:1:2109:26223:9925
CAACGAAA
+
FFFFFFFF
@A00769:11:HC3HCDRXX:1:2109:25572:10019
CAACGAAA
+
FFFFFFFF
@A00769:11:HC3HCDRXX:1:2109:9769:10113
CAACGAAA
+
FFFFFF:F
@A00769:11:HC3HCDRXX:1:2109:9399:10254
CAACGAAA
+
FFFFFFFF
@A00769:11:HC3HCDRXX:1:2109:12979:10254
CAACGAAA
+
FFFFFFFF
@A00769:11:HC3HCDRXX:1:2109:9272:10379
CAACGAAA
+
FFFFFFFF
@A00769:11:HC3HCDRXX:1:2109:23854:10457
CAACGAAA
+
FFFFFFFF
@A00769:11:HC3HCDRXX:1:2109:25319:10457
CAACGAAA
+
FFFFFFFF
@A00769:11:HC3HCDRXX:1:2109:26124:10473
CAACGAAA
+
FFFFFFFF
@A00769:11:HC3HCDRXX:1:2109:14904:10520
CAACGAAA
+
FFFFFFFF
@A00769:11:HC3HCDRXX:1:2109:3423:10582
CAACGAAA
+
FFFFFFFF
@A00769:11:HC3HCDRXX:1:2109:4363:10582
CAACGAAA
+
FFFFFFFF
@A00769:11:HC3HCDRXX:1:2109:13503:10629
CAACGAAA
+
FFFFFFFF
@A00769:11:HC3HCDRXX:1:2109:23981:10676
CAACGAAA
+
:FFFFFFF
@A00769:11:HC3HCDRXX:1:2109:15673:10723
CAACGAAA
+
FFFFFFFF
@A00769:11:HC3HCDRXX:1:2109:7120:10755
CAACGAAA
+
FFFFFFFF
@A00769:11:HC3HCDRXX:1:2109:5990:10833
CAACGAAA
+
FFFFFFFF
@A00769:11:HC3HCDRXX:1:2109:23601:10833
CAACGAAA
+
FFFFFFFF
@A00769:11:HC3HCDRXX:1:2109:4851:10864
CAACGAAA
+
FFFFFFFF
@A00769:11:HC3HCDRXX:1:2109:13331:10864
CAACGAAA
+
FFFFFFFF
@A00769:11:HC3HCDRXX:1:2109:10185:10895
CAACGAAA
+
FFFFFFFF
@A00769:11:HC3HCDRXX:1:2109:10474:10895
CAACGAAA
+
FFFFFFFF
@A00769:11:HC3HCDRXX:1:2109:24975:10895
CAACGAAA
+
FFFFFFFF
@A00769:11:HC3HCDRXX:1:2109:5529:10911
CAACGAAA
+
FFFFFFFF
@A00769:11:HC3HCDRXX:1:2109:5150:10942
CAACGAAA
+
FFFFFFFF
@A00769:11:HC3HCDRXX:1:2109:7744:10989
CAACGAAA
+
FFFFFFFF
@A00769:11:HC3HCDRXX:1:2109:9697:10989
CAACGAAA
+
FF:FFFFF
@A00769:11:HC3HCDRXX:1:2109:31665:10989
CAACGAAA
+
FFFFFFFF
@A00769:11:HC3HCDRXX:1:2109:7563:11021
CAACGAAA
+
FFFFFFFF
@A00769:11:HC3HCDRXX:1:2109:15600:11068
CAACGAAA
+
FFFFFFFF
@A00769:11:HC3HCDRXX:1:2109:6994:11193
CAACGAAA
+
FFFFFFFF
@A00769:11:HC3HCDRXX:1:2109:17029:11224
CAACGAAA
+
FFFFFFFF
@A00769:11:HC3HCDRXX:1:2109:17517:11318
CAACGAAA
+
FFFFFFFF
@A00769:11:HC3HCDRXX:1:2109:31213:11334
CAACGAAA
+
FFFFFFFF
@A00769:11:HC3HCDRXX:1:2109:16441:11397
CAACGAAA
+
FFFFFFFF
@A00769:11:HC3HCDRXX:1:2109:9200:11412
CAACGAAA
+
FFFFFFFF
@A00769:11:HC3HCDRXX:1:2109:27606:11412
CAACGAAA
+
FFFF:FFF
@A00769:11:HC3HCDRXX:1:2109:7654:11459
CAACGAAA
+
FFFFFFFF
@A00769:11:HC3HCDRXX:1:2109:20320:11475
CAACGAAA
+
FFFFFFFF
@A00769:11:HC3HCDRXX:1:2109:19877:11490
CAACGAAA
+
FFFFFFFF
@A00769:11:HC3HCDRXX:1:2109:8576:11522
CAACGAAA
+
FFFFFFFF
@A00769:11:HC3HCDRXX:1:2109:4020:11678
CAACGAAA
+
FFFFFFFF
@A00769:11:HC3HCDRXX:1:2109:14000:11678
CAACGAAA
+
FFFFFFFF
@A00769:11:HC3HCDRXX:1:2109:19732:11772
CAACGAAA
+
FFFFFFFF
@A00769:11:HC3HCDRXX:1:2109:9489:11788
CAACGAAA
+
:FF::FFF
@A00769:11:HC3HCDRXX:1:2109:27208:11788
CAACGAAA
+
FFFFFFFF
@A00769:11:HC3HCDRXX:1:2109:3405:11866
CAACGAAA
+
FFFFFFFF
@A00769:11:HC3HCDRXX:1:2109:8693:11882
CAACGAAA
+
FFFFFFFF
@A00769:11:HC3HCDRXX:1:2109:24985:12070
CAACGAAA
+
FFFFFFFF
@A00769:11:HC3HCDRXX:1:2109:6533:12117
CAACGAAA
+
F:FFFFFF
@A00769:11:HC3HCDRXX:1:2109:2853:12132
CAACGAAA
+
FFFFFFFF
@A00769:11:HC3HCDRXX:1:2109:18132:12132
CAACGAAA
+
FFFFFFFF
@A00769:11:HC3HCDRXX:1:2109:23619:12148
CAACGAAA
+
FFF:FFFF
@A00769:11:HC3HCDRXX:1:2109:3034:12195
CAACGAAA
+
FFFFFFFF
@A00769:11:HC3HCDRXX:1:2109:20121:12258
CAACGAAA
+
FFFFFFFF
@A00769:11:HC3HCDRXX:1:2109:23375:12258
CAACGAAA
+
FFFFFFFF
@A00769:11:HC3HCDRXX:1:2109:29984:12305
CAACGAAA
+
FFFFFFFF
@A00769:11:HC3HCDRXX:1:2109:19208:12399
CAACGAAA
+
FFFFFFFF
@A00769:11:HC3HCDRXX:1:2109:21106:12555
CAACGAAA
+
FFFF:FFF
@A00769:11:HC3HCDRXX:1:2109:31304:12587
CAACGAAA
+
FFFFFFFF
@A00769:11:HC3HCDRXX:1:2109:9019:12602
CAACGAAA
+
FFFFFFFF
@A00769:11:HC3HCDRXX:1:2109:9525:12633
CAACGAAA
+
FFFFFFFF
@A00769:11:HC3HCDRXX:1:2109:5873:12696
CAACGAAA
+
FFFFFFFF
@A00769:11:HC3HCDRXX:1:2109:31864:12837
CAACGAAA
+
FFFFFFFF
@A00769:11:HC3HCDRXX:1:2109:2691:12853
CAACGAAA
+
FFFFFFFF
@A00769:11:HC3HCDRXX:1:2109:19813:12853
CAACGAAA
+
FFFFFFFF
@A00769:11:HC3HCDRXX:1:2109:24650:12868
CAACGAAA
+
FFFFFFFF
@A00769:11:HC3HCDRXX:1:2109:13955:12884
CAACGAAA
+
,FFFFFFF
@A00769:11:HC3HCDRXX:1:2109:8323:13025
CAACGAAA
+
FFFFFFFF
@A00769:11:HC3HCDRXX:1:2109:21178:13056
CAACGAAA
+
FF:FFFFF
@A00769:11:HC3HCDRXX:1:2109:30969:13228
CAACGAAA
+
FFFFFFFF
@A00769:11:HC3HCDRXX:1:2109:9670:13291
CAACGAAA
+
FFFFFFFF
@A00769:11:HC3HCDRXX:1:2109:24306:13369
CAACGAAA
+
FFFFFFFF
@A00769:11:HC3HCDRXX:1:2109:1461:13385
CAACGAAA
+
FF:,FFFF
@A00769:11:HC3HCDRXX:1:2109:29939:13385
CAACGAAA
+
FFFFFFFF
@A00769:11:HC3HCDRXX:1:2109:15835:13448
CAACGAAA
+
FFFFFFFF
@A00769:11:HC3HCDRXX:1:2109:31114:13448
CAACGAAA
+
FFFFFFFF
@A00769:11:HC3HCDRXX:1:2109:8486:13495
CAACGAAA
+
FFFFFFFF
@A00769:11:HC3HCDRXX:1:2109:8034:13557
CAACGAAA
+
FFFFFFFF
@A00769:11:HC3HCDRXX:1:2109:14281:13573
CAACGAAA
+
FFFFFFFF
@A00769:11:HC3HCDRXX:1:2109:31566:13573
CAACGAAA
+
FFFFFFFF
@A00769:11:HC3HCDRXX:1:2109:22914:13589
CAACGAAA
+
FFF::FFF
@A00769:11:HC3HCDRXX:1:2109:24885:13683
CAACGAAA
+
FFFFFFFF
@A00769:11:HC3HCDRXX:1:2109:12943:13730
CAACGAAA
+
:FFFFFFF
@A00769:11:HC3HCDRXX:1:2109:24279:13730
CAACGAAA
+
F:FFFF:,
@A00769:11:HC3HCDRXX:1:2109:5068:13902
CAACGAAA
+
FFFFFFFF
@A00769:11:HC3HCDRXX:1:2109:27308:13902
CAACGAAA
+
FFFFFFFF
@A00769:11:HC3HCDRXX:1:2109:3323:13917
CAACGAAA
+
FFFFFFFF
@A00769:11:HC3HCDRXX:1:2109:9878:13933
CAACGAAA
+
FFFFFFFF
@A00769:11:HC3HCDRXX:1:2109:4381:13964
CAACGAAA
+
FFFFFFFF
@A00769:11:HC3HCDRXX:1:2109:21441:14043
CAACGAAA
+
FFFFFFFF
@A00769:11:HC3HCDRXX:1:2109:30843:14043
CAACGAAA
+
,FFF:FFF
@A00769:11:HC3HCDRXX:1:2109:12156:14090
CAACGAAA
+
FFFFFFFF
@A00769:11:HC3HCDRXX:1:2109:31946:14105
CAACGAAA
+
FFFFFFFF
@A00769:11:HC3HCDRXX:1:2109:4490:14152
CAACGAAA
+
FFFFFFFF
@A00769:11:HC3HCDRXX:1:2109:18584:14168
CAACGAAA
+
FFFFFFFF
@A00769:11:HC3HCDRXX:1:2109:28863:14246
CAACGAAA
+
F:FFFFFF
@A00769:11:HC3HCDRXX:1:2109:31213:14309
CAACGAAA
+
FFFFF:FF
@A00769:11:HC3HCDRXX:1:2109:32190:14309
CAACGAAA
+
FFFFFFFF
@A00769:11:HC3HCDRXX:1:2109:23502:14418
CAACGAAA
+
FFF:FFFF
@A00769:11:HC3HCDRXX:1:2109:30192:14450
CAACGAAA
+
FFFFFFFF
@A00769:11:HC3HCDRXX:1:2109:31268:14528
CAACGAAA
+
FFFFFFFF
@A00769:11:HC3HCDRXX:1:2109:13819:14622
CAACGAAA
+
FFFFFFFF
@A00769:11:HC3HCDRXX:1:2109:28772:14622
CAACGAAA
+
FFFFFFFF
@A00769:11:HC3HCDRXX:1:2109:7979:14716
CAACGAAA
+
FFFFFFFF
@A00769:11:HC3HCDRXX:1:2109:7075:14810
CAACGAAA
+
FFFFFFFF
@A00769:11:HC3HCDRXX:1:2109:27706:14841
CAACGAAA
+
FFFFFFFF
@A00769:11:HC3HCDRXX:1:2109:7581:14935
CAACGAAA
+
FFFFFFFF
@A00769:11:HC3HCDRXX:1:2109:7591:14982
CAACGAAA
+
FFFFFFFF
@A00769:11:HC3HCDRXX:1:2109:17508:15092
CAACGAAA
+
FFFFFFFF
@A00769:11:HC3HCDRXX:1:2109:22525:15170
CAACGAAA
+
FFFFFFFF
@A00769:11:HC3HCDRXX:1:2109:1353:15233
CAACGAAA
+
FFFFFFFF
@A00769:11:HC3HCDRXX:1:2109:29821:15248
CAACGAAA
+
FF:FFFFF
@A00769:11:HC3HCDRXX:1:2109:13313:15374
CAACGAAA
+
:FFFFF:F
@A00769:11:HC3HCDRXX:1:2109:19614:15389
CAACGAAA
+
FFFFFFFF
@A00769:11:HC3HCDRXX:1:2109:4182:15405
CAACGAAA
+
FFFFFFFF
@A00769:11:HC3HCDRXX:1:2109:13810:15452
CAACGAAA
+
FFFFFFFF
@A00769:11:HC3HCDRXX:1:2109:25256:15483
CAACGAAA
+
FFFFFFFF
@A00769:11:HC3HCDRXX:1:2109:31439:15546
CAACGAAA
+
FFFFFFFF
@A00769:11:HC3HCDRXX:1:2109:3595:15671
CAACGAAA
+
FFFFFFFF
@A00769:11:HC3HCDRXX:1:2109:28483:15718
CAACGAAA
+
FFFFFFFF
@A00769:11:HC3HCDRXX:1:2109:26558:15734
CAACGAAA
+
FFF:FFFF
@A00769:11:HC3HCDRXX:1:2109:27434:15749
CAACGAAA
+
FFFFFFFF
@A00769:11:HC3HCDRXX:1:2109:9787:15781
CAACGAAA
+
FFFFFFFF
@A00769:11:HC3HCDRXX:1:2109:13277:15781
CAACGAAA
+
FFFFFFFF
@A00769:11:HC3HCDRXX:1:2109:25256:15796
CAACGAAA
+
FFFFFFFF
@A00769:11:HC3HCDRXX:1:2109:7835:15812
CAACGAAA
+
FFFFFFFF
@A00769:11:HC3HCDRXX:1:2109:25789:15812
CAACGAAA
+
FFFFFFFF
@A00769:11:HC3HCDRXX:1:2109:31277:15890
CAACGAAA
+
FFFFFFFF
@A00769:11:HC3HCDRXX:1:2109:7771:15922
CAACGAAA
+
FFFFFFFF
@A00769:11:HC3HCDRXX:1:2109:7337:16047
CAACGAAA
+
FFFFFFFF
@A00769:11:HC3HCDRXX:1:2109:7247:16110
CAACGAAA
+
FFFFFFFF
@A00769:11:HC3HCDRXX:1:2109:22806:16125
CAACGAAA
+
FFFFFFFF
@A00769:11:HC3HCDRXX:1:2109:5819:16172
CAACGAAA
+
FFFFFFFF
@A00769:11:HC3HCDRXX:1:2109:6171:16250
CAACGAAA
+
FFFFFFFF
@A00769:11:HC3HCDRXX:1:2109:18882:16250
CAACGAAA
+
FFFFFFFF
@A00769:11:HC3HCDRXX:1:2109:6171:16282
CAACGAAA
+
FFF:FFFF
@A00769:11:HC3HCDRXX:1:2109:28800:16297
CAACGAAA
+
FFFFFFFF
@A00769:11:HC3HCDRXX:1:2109:6804:16438
CAACGAAA
+
FFFFFFFF
@A00769:11:HC3HCDRXX:1:2109:15953:16501
CAACGAAA
+
FFFFFFFF
@A00769:11:HC3HCDRXX:1:2109:1289:16564
CAACGAAA
+
FFFFFFFF
@A00769:11:HC3HCDRXX:1:2109:1732:16830
CAACGAAA
+
FFFFFFFF
@A00769:11:HC3HCDRXX:1:2109:15745:16861
CAACGAAA
+
FFFFFFFF
@A00769:11:HC3HCDRXX:1:2109:21748:16892
CAACGAAA
+
FFFFFFFF
@A00769:11:HC3HCDRXX:1:2109:2899:16908
CAACGAAA
+
FFFFF,,:
@A00769:11:HC3HCDRXX:1:2109:6189:16939
CAACGAAA
+
FFFFFFFF
@A00769:11:HC3HCDRXX:1:2109:21739:16971
CAACGAAA
+
FFFFFFFF
@A00769:11:HC3HCDRXX:1:2109:10375:17018
CAACGAAA
+
FFFFFFFF
@A00769:11:HC3HCDRXX:1:2109:10728:17065
CAACGAAA
+
FFFFFFFF
@A00769:11:HC3HCDRXX:1:2109:31006:17080
CAACGAAA
+
FFFFFFFF
@A00769:11:HC3HCDRXX:1:2109:12988:17127
CAACGAAA
+
FFFFFFFF
@A00769:11:HC3HCDRXX:1:2109:22299:17159
CAACGAAA
+
FFFFFFFF
@A00769:11:HC3HCDRXX:1:2109:8802:17174
CAACGAAA
+
FFFFFFFF
@A00769:11:HC3HCDRXX:1:2109:30237:17221
CAACGAAA
+
FFFFFFFF
@A00769:11:HC3HCDRXX:1:2109:1316:17237
CAACGAAA
+
FFFFFFFF
@A00769:11:HC3HCDRXX:1:2109:6198:17237
CAACGAAA
+
FFFFFFFF
@A00769:11:HC3HCDRXX:1:2109:20862:17237
CAACGAAA
+
FFFFFFFF
@A00769:11:HC3HCDRXX:1:2109:32217:17237
CAACGAAA
+
FFFFFFFF
@A00769:11:HC3HCDRXX:1:2109:9769:17253
CAACGAAA
+
FFFFFFFF
@A00769:11:HC3HCDRXX:1:2109:25391:17253
CAACGAAA
+
FFFFFFFF
@A00769:11:HC3HCDRXX:1:2109:4083:17268
CAACGAAA
+
FFF,FFFF
@A00769:11:HC3HCDRXX:1:2109:2022:17300
CAACGAAA
+
FFF,:FFF
@A00769:11:HC3HCDRXX:1:2109:13313:17315
CAACGAAA
+
FFFFFFFF
@A00769:11:HC3HCDRXX:1:2109:23981:17315
CAACGAAA
+
FFFFFFFF
@A00769:11:HC3HCDRXX:1:2109:2609:17378
CAACGAAA
+
FFFFFFFF
@A00769:11:HC3HCDRXX:1:2109:32515:17378
CAACGAAA
+
FFFFFFFF
@A00769:11:HC3HCDRXX:1:2109:21820:17456
CAACGAAA
+
FFFFFFFF
@A00769:11:HC3HCDRXX:1:2109:11288:17566
CAACGAAA
+
FFFFFFFF
@A00769:11:HC3HCDRXX:1:2109:21902:17597
CAACGAAA
+
FFFFFFFF
@A00769:11:HC3HCDRXX:1:2109:32470:17707
CAACGAAA
+
FFFF,FFF
@A00769:11:HC3HCDRXX:1:2109:31458:17832
CAACGAAA
+
FFFFFFFF
@A00769:11:HC3HCDRXX:1:2109:18322:17879
CAACGAAA
+
FFFFFFFF
@A00769:11:HC3HCDRXX:1:2109:28266:17879
CAACGAAA
+
FFFFFF:F
@A00769:11:HC3HCDRXX:1:2109:4526:17910
CAACGAAA
+
FFFFFFFF
@A00769:11:HC3HCDRXX:1:2109:26512:17973
CAACGAAA
+
:FFFFFFF
@A00769:11:HC3HCDRXX:1:2109:17852:18004
CAACGAAA
+
FFFFFFFF
@A00769:11:HC3HCDRXX:1:2109:25979:18020
CAACGAAA
+
FFFFFFFF
@A00769:11:HC3HCDRXX:1:2109:29740:18114
CAACGAAA
+
FFFFFFFF
@A00769:11:HC3HCDRXX:1:2109:31837:18145
CAACGAAA
+
FFFFFFFF
@A00769:11:HC3HCDRXX:1:2109:13386:18223
CAACGAAA
+
FFFFFFFF
@A00769:11:HC3HCDRXX:1:2109:22498:18349
CAACGAAA
+
FFFFFFFF
@A00769:11:HC3HCDRXX:1:2109:8024:18364
CAACGAAA
+
FFFFFFFF
@A00769:11:HC3HCDRXX:1:2109:10375:18364
CAACGAAA
+
FFFFFFFF
@A00769:11:HC3HCDRXX:1:2109:31801:18364
CAACGAAA
+
FFFFFFFF
@A00769:11:HC3HCDRXX:1:2109:8006:18396
CAACGAAA
+
FFFFFFFF
@A00769:11:HC3HCDRXX:1:2109:2962:18490
CAACGAAA
+
FFFFFFFF
@A00769:11:HC3HCDRXX:1:2109:31891:18521
CAACGAAA
+
FFF:FFF,
@A00769:11:HC3HCDRXX:1:2109:6307:18615
CAACGAAA
+
FFFFFFFF
@A00769:11:HC3HCDRXX:1:2109:20094:18693
CAACGAAA
+
FFFFFFFF
@A00769:11:HC3HCDRXX:1:2109:27579:18724
CAACGAAA
+
FFFFFFFF
@A00769:11:HC3HCDRXX:1:2109:18530:18740
CAACGAAA
+
FFFFFFFF
@A00769:11:HC3HCDRXX:1:2109:7365:18756
CAACGAAA
+
FFFFFFFF
@A00769:11:HC3HCDRXX:1:2109:11171:18771
CAACGAAA
+
FFFFFFFF
@A00769:11:HC3HCDRXX:1:2109:13512:18818
CAACGAAA
+
FFFFFFF:
@A00769:11:HC3HCDRXX:1:2109:26576:18834
CAACGAAA
+
FFFFFFFF
@A00769:11:HC3HCDRXX:1:2109:32660:18881
CAACGAAA
+
FFFFFFFF
@A00769:11:HC3HCDRXX:1:2109:5493:18991
CAACGAAA
+
FFFFFFFF
@A00769:11:HC3HCDRXX:1:2109:29116:19038
CAACGAAA
+
FFFFFFFF
@A00769:11:HC3HCDRXX:1:2109:12481:19069
CAACGAAA
+
FFFFFFFF
@A00769:11:HC3HCDRXX:1:2109:19108:19116
CAACGAAA
+
FFFFFFFF
@A00769:11:HC3HCDRXX:1:2109:30092:19163
CAACGAAA
+
FFFFFFFF
@A00769:11:HC3HCDRXX:1:2109:7066:19210
CAACGAAA
+
FFFFFFFF
@A00769:11:HC3HCDRXX:1:2109:27398:19257
CAACGAAA
+
FFFFFFFF
@A00769:11:HC3HCDRXX:1:2109:16767:19413
CAACGAAA
+
FFFFFFFF
@A00769:11:HC3HCDRXX:1:2109:24044:19429
CAACGAAA
+
FFFFFFFF
@A00769:11:HC3HCDRXX:1:2109:29749:19445
CAACGAAA
+
F:FFF:FF
@A00769:11:HC3HCDRXX:1:2109:18114:19460
CAACGAAA
+
FFFFFFFF
@A00769:11:HC3HCDRXX:1:2109:5819:19523
CAACGAAA
+
FFFFFFFF
@A00769:11:HC3HCDRXX:1:2109:20283:19523
CAACGAAA
+
FFFFFFFF
@A00769:11:HC3HCDRXX:1:2109:13838:19539
CAACGAAA
+
FFFFFFFF
@A00769:11:HC3HCDRXX:1:2109:7636:19601
CAACGAAA
+
FFFFF:FF
@A00769:11:HC3HCDRXX:1:2109:20663:19617
CAACGAAA
+
FFFFFFFF
@A00769:11:HC3HCDRXX:1:2109:24551:19617
CAACGAAA
+
FFFFFFFF
@A00769:11:HC3HCDRXX:1:2109:26612:19648
CAACGAAA
+
FFFFFFFF
@A00769:11:HC3HCDRXX:1:2109:21025:19680
CAACGAAA
+
FFFFFFFF
@A00769:11:HC3HCDRXX:1:2109:26458:19695
CAACGAAA
+
FFFFFFFF
@A00769:11:HC3HCDRXX:1:2109:27263:19711
CAACGAAA
+
FFFFFFFF
@A00769:11:HC3HCDRXX:1:2109:8223:19836
CAACGAAA
+
FFFFFFFF
@A00769:11:HC3HCDRXX:1:2109:21866:19883
CAACGAAA
+
FFFFFFFF
@A00769:11:HC3HCDRXX:1:2109:10393:20024
CAACGAAA
+
FFFFFFFF
@A00769:11:HC3HCDRXX:1:2109:22119:20040
CAACGAAA
+
FFFFFFFF
@A00769:11:HC3HCDRXX:1:2109:1533:20087
CAACGAAA
+
FFFFFFFF
@A00769:11:HC3HCDRXX:1:2109:29396:20149
CAACGAAA
+
FFFFFFFF
@A00769:11:HC3HCDRXX:1:2109:1606:20212
CAACGAAA
+
FFFFFFFF
@A00769:11:HC3HCDRXX:1:2109:13747:20384
CAACGAAA
+
FFFFFFFF
@A00769:11:HC3HCDRXX:1:2109:12816:20400
CAACGAAA
+
FFFFFFFF
@A00769:11:HC3HCDRXX:1:2109:7654:20415
CAACGAAA
+
FFFFFFFF
@A00769:11:HC3HCDRXX:1:2109:27769:20619
CAACGAAA
+
FFFFFFFF
@A00769:11:HC3HCDRXX:1:2109:16269:20744
CAACGAAA
+
FFFFFFFF
@A00769:11:HC3HCDRXX:1:2109:26576:20776
CAACGAAA
+
FFFF:FFF
@A00769:11:HC3HCDRXX:1:2109:27597:20823
CAACGAAA
+
FFFFFFFF
@A00769:11:HC3HCDRXX:1:2109:21007:20838
CAACGAAA
+
FFFFFFFF
@A00769:11:HC3HCDRXX:1:2109:18846:20885
CAACGAAA
+
FFFFFFFF
@A00769:11:HC3HCDRXX:1:2109:24225:20964
CAACGAAA
+
FFFFFFFF
@A00769:11:HC3HCDRXX:1:2109:2862:21010
CAACGAAA
+
FFFFFFFF
@A00769:11:HC3HCDRXX:1:2109:9959:21057
CAACGAAA
+
FFFFFFFF
@A00769:11:HC3HCDRXX:1:2109:12165:21183
CAACGAAA
+
F:F::FFF
@A00769:11:HC3HCDRXX:1:2109:10239:21261
CAACGAAA
+
FFFFFFFF
@A00769:11:HC3HCDRXX:1:2109:31539:21355
CAACGAAA
+
FFFFFFFF
@A00769:11:HC3HCDRXX:1:2109:9941:21371
CAACGAAA
+
FFFFFFFF
@A00769:11:HC3HCDRXX:1:2109:20401:21386
CAACGAAA
+
FFFFFFFF
@A00769:11:HC3HCDRXX:1:2109:16613:21402
CAACGAAA
+
FFFFFFFF
@A00769:11:HC3HCDRXX:1:2109:24867:21418
CAACGAAA
+
FFFFFFFF
@A00769:11:HC3HCDRXX:1:2109:7627:21496
CAACGAAA
+
FFFFFFFF
@A00769:11:HC3HCDRXX:1:2109:23357:21559
CAACGAAA
+
FFFFFFFF
@A00769:11:HC3HCDRXX:1:2109:14344:21574
CAACGAAA
+
FFFFFFFF
@A00769:11:HC3HCDRXX:1:2109:13187:21731
CAACGAAA
+
FFFFFFFF
@A00769:11:HC3HCDRXX:1:2109:30373:21809
CAACGAAA
+
FFFFFFFF
@A00769:11:HC3HCDRXX:1:2109:29541:21840
CAACGAAA
+
FFFFFFFF
@A00769:11:HC3HCDRXX:1:2109:3260:21887
CAACGAAA
+
FFFFF:FF
@A00769:11:HC3HCDRXX:1:2109:30553:21934
CAACGAAA
+
FFFFFFFF
@A00769:11:HC3HCDRXX:1:2109:11812:21950
CAACGAAA
+
FFFFFFFF
@A00769:11:HC3HCDRXX:1:2109:1407:22185
CAACGAAA
+
FFFFFFFF
@A00769:11:HC3HCDRXX:1:2109:1506:22294
CAACGAAA
+
FFFFFFFF
@A00769:11:HC3HCDRXX:1:2109:6696:22326
CAACGAAA
+
FFFFFFFF
@A00769:11:HC3HCDRXX:1:2109:18602:22498
CAACGAAA
+
FFFFFFFF
@A00769:11:HC3HCDRXX:1:2109:14805:22561
CAACGAAA
+
,FF:::F:
@A00769:11:HC3HCDRXX:1:2109:11831:22576
CAACGAAA
+
FFFFFFFF
@A00769:11:HC3HCDRXX:1:2109:5999:22748
CAACGAAA
+
FFFFF:FF
@A00769:11:HC3HCDRXX:1:2109:12400:22748
CAACGAAA
+
FFFFFFFF
@A00769:11:HC3HCDRXX:1:2109:17987:22748
CAACGAAA
+
FFFFFFFF
@A00769:11:HC3HCDRXX:1:2109:29631:22748
CAACGAAA
+
FFFFFFFF
@A00769:11:HC3HCDRXX:1:2109:20048:22842
CAACGAAA
+
FFFFFFFF
@A00769:11:HC3HCDRXX:1:2109:29713:22952
CAACGAAA
+
FFFFFFFF
@A00769:11:HC3HCDRXX:1:2109:4571:22968
CAACGAAA
+
FFFFFFFF
@A00769:11:HC3HCDRXX:1:2109:9751:22983
CAACGAAA
+
FFFFFFFF
@A00769:11:HC3HCDRXX:1:2109:26033:23124
CAACGAAA
+
FFFFFFFF
@A00769:11:HC3HCDRXX:1:2109:1316:23249
CAACGAAA
+
FFFFFFFF
@A00769:11:HC3HCDRXX:1:2109:1190:23281
CAACGAAA
+
FFFFFFFF
@A00769:11:HC3HCDRXX:1:2109:18276:23312
CAACGAAA
+
FFFFFFFF
@A00769:11:HC3HCDRXX:1:2109:22471:23500
CAACGAAA
+
FFF:FFFF
@A00769:11:HC3HCDRXX:1:2109:28827:23516
CAACGAAA
+
FFFFFFFF
@A00769:11:HC3HCDRXX:1:2109:27688:23578
CAACGAAA
+
FFFFFFFF
@A00769:11:HC3HCDRXX:1:2109:20274:23672
CAACGAAA
+
FFFFFFFF
@A00769:11:HC3HCDRXX:1:2109:24813:23672
CAACGAAA
+
FFFFFFFF
@A00769:11:HC3HCDRXX:1:2109:16568:23735
CAACGAAA
+
FFFFFFFF
@A00769:11:HC3HCDRXX:1:2109:19117:23829
CAACGAAA
+
FFFFFFFF
@A00769:11:HC3HCDRXX:1:2109:12879:23860
CAACGAAA
+
FFFFFFFF
@A00769:11:HC3HCDRXX:1:2109:32099:23923
CAACGAAA
+
FFFFFFFF
@A00769:11:HC3HCDRXX:1:2109:19868:23970
CAACGAAA
+
FFFFFFFF
@A00769:11:HC3HCDRXX:1:2109:1226:24032
CAACGAAA
+
FFFFFFFF
@A00769:11:HC3HCDRXX:1:2109:6397:24064
CAACGAAA
+
FFFFFFFF
@A00769:11:HC3HCDRXX:1:2109:23827:24095
CAACGAAA
+
FFFFFFFF
@A00769:11:HC3HCDRXX:1:2109:2862:24111
CAACGAAA
+
FFFFFFFF
@A00769:11:HC3HCDRXX:1:2109:14380:24111
CAACGAAA
+
FFFF:FFF
@A00769:11:HC3HCDRXX:1:2109:17454:24173
CAACGAAA
+
FFFFFFFF
@A00769:11:HC3HCDRXX:1:2109:8703:24205
CAACGAAA
+
FFFFFFFF
@A00769:11:HC3HCDRXX:1:2109:32325:24220
CAACGAAA
+
FFFFFFFF
@A00769:11:HC3HCDRXX:1:2109:23276:24392
CAACGAAA
+
FFFFFFFF
@A00769:11:HC3HCDRXX:1:2109:6750:24455
CAACGAAA
+
FFFFFFFF
@A00769:11:HC3HCDRXX:1:2109:13575:24502
CAACGAAA
+
FFFFFFFF
@A00769:11:HC3HCDRXX:1:2109:20491:24518
CAACGAAA
+
FFFFFFFF
@A00769:11:HC3HCDRXX:1:2109:22842:24518
CAACGAAA
+
FFF:FFFF
@A00769:11:HC3HCDRXX:1:2109:9742:24565
CAACGAAA
+
FFFFFFFF
@A00769:11:HC3HCDRXX:1:2109:2917:24580
CAACGAAA
+
FFFFFF:F
@A00769:11:HC3HCDRXX:1:2109:28447:24612
CAACGAAA
+
FFFFFFFF
@A00769:11:HC3HCDRXX:1:2109:27570:24627
CAACGAAA
+
FFFF:FFF
@A00769:11:HC3HCDRXX:1:2109:18014:24643
CAACGAAA
+
FFFFFFFF
@A00769:11:HC3HCDRXX:1:2109:11116:24940
CAACGAAA
+
FFFFFFFF
@A00769:11:HC3HCDRXX:1:2109:18982:24940
CAACGAAA
+
FFFFFFFF
@A00769:11:HC3HCDRXX:1:2109:5810:24956
CAACGAAA
+
FFFFFFFF
@A00769:11:HC3HCDRXX:1:2109:11053:24956
CAACGAAA
+
FFFFFFFF
@A00769:11:HC3HCDRXX:1:2109:29188:24956
CAACGAAA
+
FFFFFFFF
@A00769:11:HC3HCDRXX:1:2109:10773:24972
CAACGAAA
+
FFF:,FFF
@A00769:11:HC3HCDRXX:1:2109:5728:25003
CAACGAAA
+
FFF:::FF
@A00769:11:HC3HCDRXX:1:2109:15863:25019
CAACGAAA
+
FFFFFFFF
@A00769:11:HC3HCDRXX:1:2109:26042:25019
CAACGAAA
+
FFFFFFFF
@A00769:11:HC3HCDRXX:1:2109:17354:25160
CAACGAAA
+
FFFFFFFF
@A00769:11:HC3HCDRXX:1:2109:1624:25222
CAACGAAA
+
FFFFFFFF
@A00769:11:HC3HCDRXX:1:2109:15673:25254
CAACGAAA
+
FFFFFFFF
@A00769:11:HC3HCDRXX:1:2109:31901:25300
CAACGAAA
+
FFFFFFFF
@A00769:11:HC3HCDRXX:1:2109:32786:25300
CAACGAAA
+
FFFFFFFF
@A00769:11:HC3HCDRXX:1:2109:21730:25316
CAACGAAA
+
FFFFFFFF
@A00769:11:HC3HCDRXX:1:2109:27046:25473
CAACGAAA
+
FFF:FFFF
@A00769:11:HC3HCDRXX:1:2109:15772:25488
CAACGAAA
+
FFFFFFFF
@A00769:11:HC3HCDRXX:1:2109:16333:25520
CAACGAAA
+
FFFFFFFF
@A00769:11:HC3HCDRXX:1:2109:29966:25551
CAACGAAA
+
FFFFFFFF
@A00769:11:HC3HCDRXX:1:2109:28185:25598
CAACGAAA
+
FFFFFFFF
@A00769:11:HC3HCDRXX:1:2109:29451:25661
CAACGAAA
+
FFFFFFFF
@A00769:11:HC3HCDRXX:1:2109:26494:25801
CAACGAAA
+
FFFFFFFF
@A00769:11:HC3HCDRXX:1:2109:5186:25817
CAACGAAA
+
FFFFFFFF
@A00769:11:HC3HCDRXX:1:2109:19605:25895
CAACGAAA
+
FFFFFFFF
@A00769:11:HC3HCDRXX:1:2109:6280:25958
CAACGAAA
+
FFFFFFFF
@A00769:11:HC3HCDRXX:1:2109:21314:26005
CAACGAAA
+
FFFFFFFF
@A00769:11:HC3HCDRXX:1:2109:30228:26068
CAACGAAA
+
FFFFFFFF
@A00769:11:HC3HCDRXX:1:2109:31910:26130
CAACGAAA
+
FFFFFFFF
@A00769:11:HC3HCDRXX:1:2109:1570:26256
CAACGAAA
+
FFFFFFFF
@A00769:11:HC3HCDRXX:1:2109:16288:26256
CAACGAAA
+
FFFFFFFF
@A00769:11:HC3HCDRXX:1:2109:13639:26271
CAACGAAA
+
FFFFFFFF
@A00769:11:HC3HCDRXX:1:2109:18683:26303
CAACGAAA
+
FFFFFFFF
@A00769:11:HC3HCDRXX:1:2109:25500:26365
CAACGAAA
+
FFFFFFFF
@A00769:11:HC3HCDRXX:1:2109:23213:26381
CAACGAAA
+
FFFFFFFF
@A00769:11:HC3HCDRXX:1:2109:30508:26396
CAACGAAA
+
FFFFFFFF
@A00769:11:HC3HCDRXX:1:2109:8413:26428
CAACGAAA
+
FFFFFFFF
@A00769:11:HC3HCDRXX:1:2109:30147:26553
CAACGAAA
+
FFFFFFFF
@A00769:11:HC3HCDRXX:1:2109:15953:26584
CAACGAAA
+
FFFFFFFF
@A00769:11:HC3HCDRXX:1:2109:13467:26725
CAACGAAA
+
FFFFFFFF
@A00769:11:HC3HCDRXX:1:2109:18276:26725
CAACGAAA
+
FFFFFFFF
@A00769:11:HC3HCDRXX:1:2109:22815:26725
CAACGAAA
+
FFFFFFFF
@A00769:11:HC3HCDRXX:1:2109:29704:26725
CAACGAAA
+
FFFFFFFF
@A00769:11:HC3HCDRXX:1:2109:30770:26819
CAACGAAA
+
FFFFFFFF
@A00769:11:HC3HCDRXX:1:2109:32127:26850
CAACGAAA
+
FFFFFFFF
@A00769:11:HC3HCDRXX:1:2109:10140:26913
CAACGAAA
+
FFFFFFFF
@A00769:11:HC3HCDRXX:1:2109:9326:26976
CAACGAAA
+
FFFFFFFF
@A00769:11:HC3HCDRXX:1:2109:18105:27054
CAACGAAA
+
FFFFFFFF
@A00769:11:HC3HCDRXX:1:2109:21088:27273
CAACGAAA
+
FFFFFFFF
@A00769:11:HC3HCDRXX:1:2109:25482:27273
CAACGAAA
+
FFFFFFFF
@A00769:11:HC3HCDRXX:1:2109:6759:27352
CAACGAAA
+
FFFFFFFF
@A00769:11:HC3HCDRXX:1:2109:17345:27367
CAACGAAA
+
FFFFFFFF
@A00769:11:HC3HCDRXX:1:2109:32334:27461
CAACGAAA
+
FFFFFFF,
@A00769:11:HC3HCDRXX:1:2109:20826:27508
CAACGAAA
+
FFFFFFFF
@A00769:11:HC3HCDRXX:1:2109:5258:27539
CAACGAAA
+
FF:FFFFF
@A00769:11:HC3HCDRXX:1:2109:22028:27555
CAACGAAA
+
FFFFFF:F
@A00769:11:HC3HCDRXX:1:2109:25663:27586
CAACGAAA
+
FFFFFFFF
@A00769:11:HC3HCDRXX:1:2109:22480:27618
CAACGAAA
+
FFFFFFFF
@A00769:11:HC3HCDRXX:1:2109:22842:27618
CAACGAAA
+
FFFFFFFF
@A00769:11:HC3HCDRXX:1:2109:2663:27680
CAACGAAA
+
FFFF:FFF
@A00769:11:HC3HCDRXX:1:2109:20103:27821
CAACGAAA
+
FFFFFFFF
@A00769:11:HC3HCDRXX:1:2109:1108:27868
CAACGAAA
+
FFFFFFFF
@A00769:11:HC3HCDRXX:1:2109:11442:27884
CAACGAAA
+
FFFFFFFF
@A00769:11:HC3HCDRXX:1:2109:11731:27884
CAACGAAA
+
FFFFFFFF
@A00769:11:HC3HCDRXX:1:2109:25165:27978
CAACGAAA
+
FFFFFFFF
@A00769:11:HC3HCDRXX:1:2109:32452:28040
CAACGAAA
+
FFFFFFFF
@A00769:11:HC3HCDRXX:1:2109:20292:28056
CAACGAAA
+
FFFF,FFF
@A00769:11:HC3HCDRXX:1:2109:27552:28072
CAACGAAA
+
FFFF:FFF
@A00769:11:HC3HCDRXX:1:2109:27181:28119
CAACGAAA
+
FFFFFFFF
@A00769:11:HC3HCDRXX:1:2109:31575:28275
CAACGAAA
+
FFFFFFFF
@A00769:11:HC3HCDRXX:1:2109:6117:28307
CAACGAAA
+
FFFFFFFF
@A00769:11:HC3HCDRXX:1:2109:30110:28369
CAACGAAA
+
FFFFFFFF
@A00769:11:HC3HCDRXX:1:2109:31430:28432
CAACGAAA
+
FFFFFFFF
@A00769:11:HC3HCDRXX:1:2109:9534:28463
CAACGAAA
+
FFFFFFFF
@A00769:11:HC3HCDRXX:1:2109:30192:28479
CAACGAAA
+
FFFFFFFF
@A00769:11:HC3HCDRXX:1:2109:9028:28494
CAACGAAA
+
FFFFFFFF
@A00769:11:HC3HCDRXX:1:2109:7726:28526
CAACGAAA
+
FFFFFFFF
@A00769:11:HC3HCDRXX:1:2109:10230:28573
CAACGAAA
+
FFFFFFFF
@A00769:11:HC3HCDRXX:1:2109:24189:28698
CAACGAAA
+
FFFFFFFF
@A00769:11:HC3HCDRXX:1:2109:12219:28729
CAACGAAA
+
FFFFFFFF
@A00769:11:HC3HCDRXX:1:2109:18358:28776
CAACGAAA
+
FFFFFFFF
@A00769:11:HC3HCDRXX:1:2109:18005:28792
CAACGAAA
+
FFFFFFFF
@A00769:11:HC3HCDRXX:1:2109:27534:28886
CAACGAAA
+
FFFFFFFF
@A00769:11:HC3HCDRXX:1:2109:2049:28933
CAACGAAA
+
FFFFFFFF
@A00769:11:HC3HCDRXX:1:2109:21486:28964
CAACGAAA
+
FFFFFFFF
@A00769:11:HC3HCDRXX:1:2109:27905:29183
CAACGAAA
+
FFFFFFFF
@A00769:11:HC3HCDRXX:1:2109:16830:29262
CAACGAAA
+
FFFFFFFF
@A00769:11:HC3HCDRXX:1:2109:2772:29403
CAACGAAA
+
FFFFFFFF
@A00769:11:HC3HCDRXX:1:2109:14145:29403
CAACGAAA
+
FFFFFFFF
@A00769:11:HC3HCDRXX:1:2109:1787:29450
CAACGAAA
+
FFF,F:FF
@A00769:11:HC3HCDRXX:1:2109:9308:29481
CAACGAAA
+
FFFFFFFF
@A00769:11:HC3HCDRXX:1:2109:15962:29543
CAACGAAA
+
FFFFFFFF
@A00769:11:HC3HCDRXX:1:2109:10854:29559
CAACGAAA
+
FFFFFFFF
@A00769:11:HC3HCDRXX:1:2109:14922:29559
CAACGAAA
+
FFFFFFFF
@A00769:11:HC3HCDRXX:1:2109:3992:29794
CAACGAAA
+
FFFFFFFF
@A00769:11:HC3HCDRXX:1:2109:3233:29825
CAACGAAA
+
FFFFFFFF
@A00769:11:HC3HCDRXX:1:2109:19886:29825
CAACGAAA
+
FFFFFFFF
@A00769:11:HC3HCDRXX:1:2109:9516:29841
CAACGAAA
+
FFFFFFFF
@A00769:11:HC3HCDRXX:1:2109:16052:29982
CAACGAAA
+
FFFFFFFF
@A00769:11:HC3HCDRXX:1:2109:21549:29982
CAACGAAA
+
FFFFFFFF
@A00769:11:HC3HCDRXX:1:2109:29731:30029
CAACGAAA
+
FFFFFFFF
@A00769:11:HC3HCDRXX:1:2109:20627:30107
CAACGAAA
+
FFFFFFFF
@A00769:11:HC3HCDRXX:1:2109:22959:30107
CAACGAAA
+
FFFFFFFF
@A00769:11:HC3HCDRXX:1:2109:25907:30232
CAACGAAA
+
FFFFFFFF
@A00769:11:HC3HCDRXX:1:2109:14796:30311
CAACGAAA
+
FFFFFFFF
@A00769:11:HC3HCDRXX:1:2109:17101:30358
CAACGAAA
+
FFFFFFFF
@A00769:11:HC3HCDRXX:1:2109:28863:30373
CAACGAAA
+
FFFFFFFF
@A00769:11:HC3HCDRXX:1:2109:23502:30420
CAACGAAA
+
FFFFFFFF
@A00769:11:HC3HCDRXX:1:2109:30517:30483
CAACGAAA
+
FFFFFFF,
@A00769:11:HC3HCDRXX:1:2109:13910:30499
CAACGAAA
+
FFFFFFFF
@A00769:11:HC3HCDRXX:1:2109:25238:30639
CAACGAAA
+
FFFFFFFF
@A00769:11:HC3HCDRXX:1:2109:8386:30702
CAACGAAA
+
FFFFFFFF
@A00769:11:HC3HCDRXX:1:2109:5810:30718
CAACGAAA
+
FFFFFFFF
@A00769:11:HC3HCDRXX:1:2109:29677:30718
CAACGAAA
+
:FFFFFFF
@A00769:11:HC3HCDRXX:1:2109:31367:30827
CAACGAAA
+
FFFFFFF:
@A00769:11:HC3HCDRXX:1:2109:6352:30843
CAACGAAA
+
FFFFFFFF
@A00769:11:HC3HCDRXX:1:2109:10330:30906
CAACGAAA
+
,,F,FFFF
@A00769:11:HC3HCDRXX:1:2109:18005:31140
CAACGAAA
+
FFFFFFFF
@A00769:11:HC3HCDRXX:1:2109:18964:31172
CAACGAAA
+
FFFFFFFF
@A00769:11:HC3HCDRXX:1:2109:2510:31266
CAACGAAA
+
FFFFFFFF
@A00769:11:HC3HCDRXX:1:2109:16215:31328
CAACGAAA
+
FFFFFFFF
@A00769:11:HC3HCDRXX:1:2109:1949:31360
CAACGAAA
+
:FFFF:FF
@A00769:11:HC3HCDRXX:1:2109:10601:31532
CAACGAAA
+
FFFFFFFF
@A00769:11:HC3HCDRXX:1:2109:25391:31594
CAACGAAA
+
FFFFFFFF
@A00769:11:HC3HCDRXX:1:2109:1949:31735
CAACGAAA
+
FFFFFFFF
@A00769:11:HC3HCDRXX:1:2109:17861:31735
CAACGAAA
+
FFFFFFFF
@A00769:11:HC3HCDRXX:1:2109:23176:31767
CAACGAAA
+
FFFFFFFF
@A00769:11:HC3HCDRXX:1:2109:18954:31782
CAACGAAA
+
FFFFFFFF
@A00769:11:HC3HCDRXX:1:2109:6460:31845
CAACGAAA
+
FFFFFFFF
@A00769:11:HC3HCDRXX:1:2109:2573:31876
CAACGAAA
+
FFFFFFFF
@A00769:11:HC3HCDRXX:1:2109:2962:31955
CAACGAAA
+
FFFFFFFF
@A00769:11:HC3HCDRXX:1:2109:2862:31970
CAACGAAA
+
,FF::FFF
@A00769:11:HC3HCDRXX:1:2109:23674:31970
CAACGAAA
+
FFFF:FFF
@A00769:11:HC3HCDRXX:1:2109:15899:32002
CAACGAAA
+
FFFFFFFF
@A00769:11:HC3HCDRXX:1:2109:16550:32033
CAACGAAA
+
FFFFFFFF
@A00769:11:HC3HCDRXX:1:2109:32380:32205
CAACGAAA
+
FFFFFFFF
@A00769:11:HC3HCDRXX:1:2109:29387:32252
CAACGAAA
+
FFFFFFFF
@A00769:11:HC3HCDRXX:1:2109:31629:32252
CAACGAAA
+
FFFFFFFF
@A00769:11:HC3HCDRXX:1:2109:32117:32252
CAACGAAA
+
FFFFFFFF
@A00769:11:HC3HCDRXX:1:2109:29541:32299
CAACGAAA
+
FFFFFFFF
@A00769:11:HC3HCDRXX:1:2109:31096:32487
CAACGAAA
+
FFFFFFFF
@A00769:11:HC3HCDRXX:1:2109:16767:32534
CAACGAAA
+
FFFFFFFF
@A00769:11:HC3HCDRXX:1:2109:22010:32597
CAACGAAA
+
FFFFFFFF
@A00769:11:HC3HCDRXX:1:2109:32805:32690
CAACGAAA
+
FFFFFFFF
@A00769:11:HC3HCDRXX:1:2109:11008:32706
CAACGAAA
+
FFFFFFFF
@A00769:11:HC3HCDRXX:1:2109:1271:32847
CAACGAAA
+
FFFFFFFF
@A00769:11:HC3HCDRXX:1:2109:9390:32847
CAACGAAA
+
FFFFFFFF
@A00769:11:HC3HCDRXX:1:2109:25626:32847
CAACGAAA
+
FFFFFFFF
@A00769:11:HC3HCDRXX:1:2109:32208:32847
CAACGAAA
+
FFFFFFFF
@A00769:11:HC3HCDRXX:1:2109:23122:32925
CAACGAAA
+
FFFFFFFF
@A00769:11:HC3HCDRXX:1:2109:13801:33004
CAACGAAA
+
FFFFFFFF
@A00769:11:HC3HCDRXX:1:2109:15537:33160
CAACGAAA
+
FFFFFFFF
@A00769:11:HC3HCDRXX:1:2109:12807:33348
CAACGAAA
+
FFFFFFFF
@A00769:11:HC3HCDRXX:1:2109:31901:33505
CAACGAAA
+
FFFFFFFF
@A00769:11:HC3HCDRXX:1:2109:8205:33583
CAACGAAA
+
FFFFFFFF
@A00769:11:HC3HCDRXX:1:2109:28384:33583
CAACGAAA
+
FFFFFFFF
@A00769:11:HC3HCDRXX:1:2109:24035:33661
CAACGAAA
+
FFFFFFFF
@A00769:11:HC3HCDRXX:1:2109:9661:33692
CAACGAAA
+
FFFFFFFF
@A00769:11:HC3HCDRXX:1:2109:7211:33708
CAACGAAA
+
:FFFFFFF
@A00769:11:HC3HCDRXX:1:2109:26413:33708
CAACGAAA
+
FFFFFFFF
@A00769:11:HC3HCDRXX:1:2109:4128:33755
CAACGAAA
+
FFFFFFFF
@A00769:11:HC3HCDRXX:1:2109:2392:33786
CAACGAAA
+
FFFFFFFF
@A00769:11:HC3HCDRXX:1:2109:7102:33802
CAACGAAA
+
FFFFFFFF
@A00769:11:HC3HCDRXX:1:2109:29270:33833
CAACGAAA
+
FFFFFFFF
@A00769:11:HC3HCDRXX:1:2109:22037:33865
CAACGAAA
+
FFFFFFFF
@A00769:11:HC3HCDRXX:1:2109:14244:33896
CAACGAAA
+
FFFFFFFF
@A00769:11:HC3HCDRXX:1:2109:15022:33896
CAACGAAA
+
FFFFFFFF
@A00769:11:HC3HCDRXX:1:2109:20817:33974
CAACGAAA
+
FFFFFFFF
@A00769:11:HC3HCDRXX:1:2109:5719:34100
CAACGAAA
+
FFFFFFFF
@A00769:11:HC3HCDRXX:1:2109:5755:34100
CAACGAAA
+
FFFFFFFF
@A00769:11:HC3HCDRXX:1:2109:19768:34100
CAACGAAA
+
FFFFFFFF
@A00769:11:HC3HCDRXX:1:2109:4815:34256
CAACGAAA
+
FFFFFFFF
@A00769:11:HC3HCDRXX:1:2109:25066:34381
CAACGAAA
+
FFFFFFF:
@A00769:11:HC3HCDRXX:1:2109:6632:34397
CAACGAAA
+
FFF:FFFF
@A00769:11:HC3HCDRXX:1:2109:31991:34413
CAACGAAA
+
FFFFFFFF
@A00769:11:HC3HCDRXX:1:2109:17770:34428
CAACGAAA
+
FFFFFFFF
@A00769:11:HC3HCDRXX:1:2109:30364:34444
CAACGAAA
+
FFFFFFFF
@A00769:11:HC3HCDRXX:1:2109:16468:34460
CAACGAAA
+
FFFFFFFF
@A00769:11:HC3HCDRXX:1:2109:28854:34460
CAACGAAA
+
FF:FFFFF
@A00769:11:HC3HCDRXX:1:2109:1262:34491
CAACGAAA
+
FFFFFFFF
@A00769:11:HC3HCDRXX:1:2109:31376:34820
CAACGAAA
+
FFFFFFFF
@A00769:11:HC3HCDRXX:1:2109:5855:34835
CAACGAAA
+
FFFFFFFF
@A00769:11:HC3HCDRXX:1:2109:12698:34851
CAACGAAA
+
FFFFFFFF
@A00769:11:HC3HCDRXX:1:2109:19533:34976
CAACGAAA
+
FFFF:F:F
@A00769:11:HC3HCDRXX:1:2109:5511:35023
CAACGAAA
+
FFFFFFFF
@A00769:11:HC3HCDRXX:1:2109:16269:35023
CAACGAAA
+
:FFFFFFF
@A00769:11:HC3HCDRXX:1:2109:19488:35055
CAACGAAA
+
FFFFFFFF
@A00769:11:HC3HCDRXX:1:2109:8775:35164
CAACGAAA
+
FFFFFFFF
@A00769:11:HC3HCDRXX:1:2109:4318:35243
CAACGAAA
+
FFFFFFFF
@A00769:11:HC3HCDRXX:1:2109:2130:35274
CAACGAAA
+
FFFFFFFF
@A00769:11:HC3HCDRXX:1:2109:7744:35321
CAACGAAA
+
FFFFFFFF
@A00769:11:HC3HCDRXX:1:2109:23845:35336
CAACGAAA
+
FFFFFFFF
@A00769:11:HC3HCDRXX:1:2109:4155:35681
CAACGAAA
+
FFFFFFFF
@A00769:11:HC3HCDRXX:1:2109:12201:35681
CAACGAAA
+
FFFFFFFF
@A00769:11:HC3HCDRXX:1:2109:22724:35869
CAACGAAA
+
FFFFFFFF
@A00769:11:HC3HCDRXX:1:2109:26793:36057
CAACGAAA
+
FFFFFFFF
@A00769:11:HC3HCDRXX:1:2109:22860:36104
CAACGAAA
+
FFFFFFFF
@A00769:11:HC3HCDRXX:1:2109:11659:36119
CAACGAAA
+
FFFFFFFF
@A00769:11:HC3HCDRXX:1:2109:6216:36182
CAACGAAA
+
FFFF:FFF
@A00769:11:HC3HCDRXX:1:2109:23972:36182
CAACGAAA
+
FFFFFFFF
@A00769:11:HC3HCDRXX:1:2109:26078:36323
CAACGAAA
+
FFFFFFFF
@A00769:11:HC3HCDRXX:1:2109:27308:36417
CAACGAAA
+
FFFFFFFF
@A00769:11:HC3HCDRXX:1:2109:16260:36542
CAACGAAA
+
FFFFFFFF
@A00769:11:HC3HCDRXX:1:2109:26160:36558
CAACGAAA
+
FFFFFFFF
@A00769:11:HC3HCDRXX:1:2109:5665:36573
CAACGAAA
+
FFFFFFFF
@A00769:11:HC3HCDRXX:1:2109:16071:36620
CAACGAAA
+
FFFFFFFF
@A00769:11:HC3HCDRXX:1:2109:10348:36667
CAACGAAA
+
:F,,FFFF
@A00769:11:HC3HCDRXX:1:2109:24243:36683
CAACGAAA
+
FFFFFFFF
@A00769:11:HC3HCDRXX:1:2109:2275:36746
CAACGAAA
+
FFFFFFFF
@A00769:11:HC3HCDRXX:1:2109:16975:36746
CAACGAAA
+
FFFFFFFF
@A00769:11:HC3HCDRXX:1:2109:3613:36777
CAACGAAA
+
FFFF,FFF
@A00769:11:HC3HCDRXX:1:2109:28158:36824
CAACGAAA
+
FFFFFFFF
@A00769:11:HC3HCDRXX:1:2109:18683:36886
CAACGAAA
+
FFFFFFFF
@A00769:11:HC3HCDRXX:1:2109:5303:36949
CAACGAAA
+
FFFFFFFF
@A00769:11:HC3HCDRXX:1:2109:19009:36949
CAACGAAA
+
FFFFFFFF
@A00769:11:HC3HCDRXX:1:2109:31910:36996
CAACGAAA
+
FFFFFFFF
@A00769:11:HC3HCDRXX:1:2110:5104:1031
CAACGAAA
+
FFFFFFFF
@A00769:11:HC3HCDRXX:1:2110:18973:1031
CAACGAAA
+
FFFFFF,F
@A00769:11:HC3HCDRXX:1:2110:27633:1094
CAACGAAA
+
FFFFFFFF
@A00769:11:HC3HCDRXX:1:2110:16043:1157
CAACGAAA
+
FFFFFFFF
@A00769:11:HC3HCDRXX:1:2110:19849:1204
CAACGAAA
+
FFFFFFFF
@A00769:11:HC3HCDRXX:1:2110:12011:1344
CAACGAAA
+
FF:FFFFF
@A00769:11:HC3HCDRXX:1:2110:7274:1407
CAACGAAA
+
:FFFFFFF
@A00769:11:HC3HCDRXX:1:2110:31828:1658
CAACGAAA
+
FFFFF:FF
@A00769:11:HC3HCDRXX:1:2110:17888:1689
CAACGAAA
+
FFFFFFFF
@A00769:11:HC3HCDRXX:1:2110:19027:1689
CAACGAAA
+
FFFFFFFF
@A00769:11:HC3HCDRXX:1:2110:1768:1705
CAACGAAA
+
,FF,F:FF
@A00769:11:HC3HCDRXX:1:2110:5710:1736
CAACGAAA
+
FFFFFFFF
@A00769:11:HC3HCDRXX:1:2110:10095:1814
CAACGAAA
+
FFFFFFFF
@A00769:11:HC3HCDRXX:1:2110:12373:1814
CAACGAAA
+
FFFFFFFF
@A00769:11:HC3HCDRXX:1:2110:20094:2002
CAACGAAA
+
FFFFFFFF
@A00769:11:HC3HCDRXX:1:2110:24758:2033
CAACGAAA
+
FFFFFFFF
@A00769:11:HC3HCDRXX:1:2110:13006:2096
CAACGAAA
+
FFFFFFFF
@A00769:11:HC3HCDRXX:1:2110:23077:2159
CAACGAAA
+
FFFFFFFF
@A00769:11:HC3HCDRXX:1:2110:26675:2221
CAACGAAA
+
FFFFFFFF
@A00769:11:HC3HCDRXX:1:2110:26847:2268
CAACGAAA
+
FFFFFFFF
@A00769:11:HC3HCDRXX:1:2110:8684:2347
CAACGAAA
+
FFFFFFFF
@A00769:11:HC3HCDRXX:1:2110:17508:2347
CAACGAAA
+
FFFFFFFF
@A00769:11:HC3HCDRXX:1:2110:9579:2425
CAACGAAA
+
FFFFFFFF
@A00769:11:HC3HCDRXX:1:2110:13051:2456
CAACGAAA
+
FFFFFFFF
@A00769:11:HC3HCDRXX:1:2110:20916:2487
CAACGAAA
+
FFFFFFFF
@A00769:11:HC3HCDRXX:1:2110:1542:2597
CAACGAAA
+
FFFFFFFF
@A00769:11:HC3HCDRXX:1:2110:25626:2597
CAACGAAA
+
FFFFFF:F
@A00769:11:HC3HCDRXX:1:2110:11758:2691
CAACGAAA
+
:FFFFFFF
@A00769:11:HC3HCDRXX:1:2110:32488:2707
CAACGAAA
+
FFFFFFFF
@A00769:11:HC3HCDRXX:1:2110:4417:2879
CAACGAAA
+
FFFFFFFF
@A00769:11:HC3HCDRXX:1:2110:32108:2895
CAACGAAA
+
FFFFFFFF
@A00769:11:HC3HCDRXX:1:2110:7943:3098
CAACGAAA
+
FFFFFFFF
@A00769:11:HC3HCDRXX:1:2110:14886:3098
CAACGAAA
+
FF:FFFFF
@A00769:11:HC3HCDRXX:1:2110:24858:3145
CAACGAAA
+
FFFFF:FF
@A00769:11:HC3HCDRXX:1:2110:30490:3192
CAACGAAA
+
FFFFFFFF
@A00769:11:HC3HCDRXX:1:2110:26919:3239
CAACGAAA
+
FFFFFFFF
@A00769:11:HC3HCDRXX:1:2110:26838:3255
CAACGAAA
+
FFFFFFFF
@A00769:11:HC3HCDRXX:1:2110:16559:3270
CAACGAAA
+
FFFFFFFF
@A00769:11:HC3HCDRXX:1:2110:26476:3286
CAACGAAA
+
FFFFFFFF
@A00769:11:HC3HCDRXX:1:2110:10248:3396
CAACGAAA
+
FFFFFFFF
@A00769:11:HC3HCDRXX:1:2110:30653:3474
CAACGAAA
+
FFFFFFFF
@A00769:11:HC3HCDRXX:1:2110:2627:3537
CAACGAAA
+
FFFFFF:F
@A00769:11:HC3HCDRXX:1:2110:9778:3552
CAACGAAA
+
FFFFFFFF
@A00769:11:HC3HCDRXX:1:2110:7880:3583
CAACGAAA
+
FFFFFFFF
@A00769:11:HC3HCDRXX:1:2110:7057:3630
CAACGAAA
+
FFFFFFFF
@A00769:11:HC3HCDRXX:1:2110:9733:3662
CAACGAAA
+
FFFFFFFF
@A00769:11:HC3HCDRXX:1:2110:26341:3677
CAACGAAA
+
FFFFFFFF
@A00769:11:HC3HCDRXX:1:2110:3387:3693
CAACGAAA
+
FFFFFFFF
@A00769:11:HC3HCDRXX:1:2110:26621:3693
CAACGAAA
+
FFFFFFFF
@A00769:11:HC3HCDRXX:1:2110:31087:3724
CAACGAAA
+
FFF:FFFF
@A00769:11:HC3HCDRXX:1:2110:14082:3803
CAACGAAA
+
FFFFFFFF
@A00769:11:HC3HCDRXX:1:2110:1380:3818
CAACGAAA
+
F:FF:FFF
@A00769:11:HC3HCDRXX:1:2110:13612:3897
CAACGAAA
+
FFFFFFFF
@A00769:11:HC3HCDRXX:1:2110:27109:3975
CAACGAAA
+
FFFFFFFF
@A00769:11:HC3HCDRXX:1:2110:7048:4178
CAACGAAA
+
FFFFFFFF
@A00769:11:HC3HCDRXX:1:2110:14136:4210
CAACGAAA
+
FFFFFFFF
@A00769:11:HC3HCDRXX:1:2110:6153:4288
CAACGAAA
+
FFFFFFFF
@A00769:11:HC3HCDRXX:1:2110:22932:4319
CAACGAAA
+
FFFFFFFF
@A00769:11:HC3HCDRXX:1:2110:10212:4335
CAACGAAA
+
FFFFFFFF
@A00769:11:HC3HCDRXX:1:2110:29044:4413
CAACGAAA
+
FFFFFFFF
@A00769:11:HC3HCDRXX:1:2110:23204:4476
CAACGAAA
+
FFFFFFFF
@A00769:11:HC3HCDRXX:1:2110:30879:4492
CAACGAAA
+
FFFFFFFF
@A00769:11:HC3HCDRXX:1:2110:8431:4507
CAACGAAA
+
FFFFFFFF
@A00769:11:HC3HCDRXX:1:2110:6994:4523
CAACGAAA
+
FFFFFFFF
@A00769:11:HC3HCDRXX:1:2110:18575:4539
CAACGAAA
+
FFFFFFFF
@A00769:11:HC3HCDRXX:1:2110:27787:4679
CAACGAAA
+
FFFFFFFF
@A00769:11:HC3HCDRXX:1:2110:17833:4695
CAACGAAA
+
FFFFFFFF
@A00769:11:HC3HCDRXX:1:2110:7084:4773
CAACGAAA
+
FFFFFFFF
@A00769:11:HC3HCDRXX:1:2110:20256:4852
CAACGAAA
+
FFFFFFFF
@A00769:11:HC3HCDRXX:1:2110:19153:4883
CAACGAAA
+
FFFFFFFF
@A00769:11:HC3HCDRXX:1:2110:9227:4914
CAACGAAA
+
FFFFFFFF
@A00769:11:HC3HCDRXX:1:2110:12798:4930
CAACGAAA
+
FFFFFFFF
@A00769:11:HC3HCDRXX:1:2110:13593:4930
CAACGAAA
+
FFFFFFFF
@A00769:11:HC3HCDRXX:1:2110:32407:4946
CAACGAAA
+
FFFFFFFF
@A00769:11:HC3HCDRXX:1:2110:1958:5008
CAACGAAA
+
FFFFFFFF
@A00769:11:HC3HCDRXX:1:2110:19000:5024
CAACGAAA
+
FFFFFFFF
@A00769:11:HC3HCDRXX:1:2110:17942:5040
CAACGAAA
+
FFFFFF:F
@A00769:11:HC3HCDRXX:1:2110:28492:5149
CAACGAAA
+
FFFFFFFF
@A00769:11:HC3HCDRXX:1:2110:21513:5181
CAACGAAA
+
FFFFFFFF
@A00769:11:HC3HCDRXX:1:2110:10601:5196
CAACGAAA
+
FFFFFFFF
@A00769:11:HC3HCDRXX:1:2110:12726:5243
CAACGAAA
+
FFFFFFFF
@A00769:11:HC3HCDRXX:1:2110:11532:5337
CAACGAAA
+
FFFFFFF:
@A00769:11:HC3HCDRXX:1:2110:4869:5384
CAACGAAA
+
FFFFFFFF
@A00769:11:HC3HCDRXX:1:2110:14886:5384
CAACGAAA
+
FFFFFFFF
@A00769:11:HC3HCDRXX:1:2110:11496:5588
CAACGAAA
+
FFFFFFFF
@A00769:11:HC3HCDRXX:1:2110:25690:5682
CAACGAAA
+
FFFFFFFF
@A00769:11:HC3HCDRXX:1:2110:26323:5776
CAACGAAA
+
FFFFFFFF
@A00769:11:HC3HCDRXX:1:2110:8847:5791
CAACGAAA
+
FFFFFFF:
@A00769:11:HC3HCDRXX:1:2110:2862:5885
CAACGAAA
+
FFFFFFFF
@A00769:11:HC3HCDRXX:1:2110:1398:5916
CAACGAAA
+
FFFFFFFF
@A00769:11:HC3HCDRXX:1:2110:7419:5948
CAACGAAA
+
FFFFFFFF
@A00769:11:HC3HCDRXX:1:2110:12590:6042
CAACGAAA
+
FFFFFFFF
@A00769:11:HC3HCDRXX:1:2110:1723:6104
CAACGAAA
+
FFF:,FF:
@A00769:11:HC3HCDRXX:1:2110:4797:6261
CAACGAAA
+
FFFFFFFF
@A00769:11:HC3HCDRXX:1:2110:8703:6292
CAACGAAA
+
FFFFFFFF
@A00769:11:HC3HCDRXX:1:2110:30581:6417
CAACGAAA
+
FFFFFFFF
@A00769:11:HC3HCDRXX:1:2110:27805:6496
CAACGAAA
+
FFFFFFFF
@A00769:11:HC3HCDRXX:1:2110:9372:6637
CAACGAAA
+
FFFFFFFF
@A00769:11:HC3HCDRXX:1:2110:9489:6652
CAACGAAA
+
FFFFFFF:
@A00769:11:HC3HCDRXX:1:2110:18539:6887
CAACGAAA
+
FFFFFFFF
@A00769:11:HC3HCDRXX:1:2110:29378:6903
CAACGAAA
+
FFFFFFFF
@A00769:11:HC3HCDRXX:1:2110:29179:6997
CAACGAAA
+
FFFFFF:F
@A00769:11:HC3HCDRXX:1:2110:16351:7012
CAACGAAA
+
FFFFFFFF
@A00769:11:HC3HCDRXX:1:2110:17942:7012
CAACGAAA
+
FFFFFFFF
@A00769:11:HC3HCDRXX:1:2110:13259:7075
CAACGAAA
+
FFFFFFFF
@A00769:11:HC3HCDRXX:1:2110:28556:7106
CAACGAAA
+
FFFFFFFF
@A00769:11:HC3HCDRXX:1:2110:32651:7122
CAACGAAA
+
FFFFFFFF
@A00769:11:HC3HCDRXX:1:2110:25446:7138
CAACGAAA
+
FFFFFFFF
@A00769:11:HC3HCDRXX:1:2110:3242:7200
CAACGAAA
+
FFFFFFFF
@A00769:11:HC3HCDRXX:1:2110:30526:7200
CAACGAAA
+
FFFFFFFF
@A00769:11:HC3HCDRXX:1:2110:27859:7310
CAACGAAA
+
FFFFFFFF
@A00769:11:HC3HCDRXX:1:2110:29017:7498
CAACGAAA
+
FFFFFFFF
@A00769:11:HC3HCDRXX:1:2110:28980:7529
CAACGAAA
+
FFFFFFFF
@A00769:11:HC3HCDRXX:1:2110:4761:7733
CAACGAAA
+
FFFFFFFF
@A00769:11:HC3HCDRXX:1:2110:9471:7780
CAACGAAA
+
FFFFFFFF
@A00769:11:HC3HCDRXX:1:2110:1443:7811
CAACGAAA
+
FFFFFFFF
@A00769:11:HC3HCDRXX:1:2110:7862:7874
CAACGAAA
+
FFFFFFFF
@A00769:11:HC3HCDRXX:1:2110:8260:7905
CAACGAAA
+
FFF:FFFF
@A00769:11:HC3HCDRXX:1:2110:21423:7968
CAACGAAA
+
FFFFFFFF
@A00769:11:HC3HCDRXX:1:2110:26982:8015
CAACGAAA
+
F:FFFFFF
@A00769:11:HC3HCDRXX:1:2110:27181:8015
CAACGAAA
+
FFFFFFFF
@A00769:11:HC3HCDRXX:1:2110:1958:8234
CAACGAAA
+
FFFFFFFF
@A00769:11:HC3HCDRXX:1:2110:32362:8281
CAACGAAA
+
FFFFFFFF
@A00769:11:HC3HCDRXX:1:2110:9607:8328
CAACGAAA
+
FFFFFFFF
@A00769:11:HC3HCDRXX:1:2110:6379:8343
CAACGAAA
+
FFFFFFFF
@A00769:11:HC3HCDRXX:1:2110:13819:8390
CAACGAAA
+
FFFFFFFF
@A00769:11:HC3HCDRXX:1:2110:17372:8437
CAACGAAA
+
FFFFFFFF
@A00769:11:HC3HCDRXX:1:2110:17345:8453
CAACGAAA
+
FFFFFFFF
@A00769:11:HC3HCDRXX:1:2110:24632:8453
CAACGAAA
+
FFFFFFFF
@A00769:11:HC3HCDRXX:1:2110:5782:8500
CAACGAAA
+
FFFFFFFF
@A00769:11:HC3HCDRXX:1:2110:9643:8547
CAACGAAA
+
FFFFFFFF
@A00769:11:HC3HCDRXX:1:2110:14281:8656
CAACGAAA
+
FFFFFFFF
@A00769:11:HC3HCDRXX:1:2110:13838:8672
CAACGAAA
+
FFFFFFFF
@A00769:11:HC3HCDRXX:1:2110:7943:8797
CAACGAAA
+
FFFFFFFF
@A00769:11:HC3HCDRXX:1:2110:4526:8829
CAACGAAA
+
FFFFFFFF
@A00769:11:HC3HCDRXX:1:2110:32063:8891
CAACGAAA
+
FFFFFFFF
@A00769:11:HC3HCDRXX:1:2110:8413:8923
CAACGAAA
+
,FFF,FFF
@A00769:11:HC3HCDRXX:1:2110:7853:8954
CAACGAAA
+
FFFFFFFF
@A00769:11:HC3HCDRXX:1:2110:1235:8985
CAACGAAA
+
FFFFFFFF
@A00769:11:HC3HCDRXX:1:2110:1479:9001
CAACGAAA
+
FFFFF,FF
@A00769:11:HC3HCDRXX:1:2110:5936:9048
CAACGAAA
+
FFFFFFFF
@A00769:11:HC3HCDRXX:1:2110:20410:9095
CAACGAAA
+
FFFFFFFF
@A00769:11:HC3HCDRXX:1:2110:13376:9157
CAACGAAA
+
FFFFFFFF
@A00769:11:HC3HCDRXX:1:2110:13458:9267
CAACGAAA
+
FFFFFFFF
@A00769:11:HC3HCDRXX:1:2110:27733:9345
CAACGAAA
+
,FFFFFFF
@A00769:11:HC3HCDRXX:1:2110:13358:9439
CAACGAAA
+
FFFFFFFF
@A00769:11:HC3HCDRXX:1:2110:16170:9643
CAACGAAA
+
FFFFFFFF
@A00769:11:HC3HCDRXX:1:2110:15058:9690
CAACGAAA
+
FF:FFFFF
@A00769:11:HC3HCDRXX:1:2110:24225:9690
CAACGAAA
+
FFFFFFFF
@A00769:11:HC3HCDRXX:1:2110:5828:9737
CAACGAAA
+
FFFFFFFF
@A00769:11:HC3HCDRXX:1:2110:7581:9831
CAACGAAA
+
FFFFFFFF
@A00769:11:HC3HCDRXX:1:2110:2148:9846
CAACGAAA
+
FFFFFFFF
@A00769:11:HC3HCDRXX:1:2110:29631:10066
CAACGAAA
+
FFFFFFFF
@A00769:11:HC3HCDRXX:1:2110:18421:10128
CAACGAAA
+
FFFFFFFF
@A00769:11:HC3HCDRXX:1:2110:28736:10144
CAACGAAA
+
FFF:FF:F
@A00769:11:HC3HCDRXX:1:2110:12156:10207
CAACGAAA
+
FFFFFFFF
@A00769:11:HC3HCDRXX:1:2110:22227:10300
CAACGAAA
+
FFFFF:FF
@A00769:11:HC3HCDRXX:1:2110:29252:10347
CAACGAAA
+
FFFFFFFF
@A00769:11:HC3HCDRXX:1:2110:12328:10379
CAACGAAA
+
FFFFFFFF
@A00769:11:HC3HCDRXX:1:2110:17626:10379
CAACGAAA
+
FFFFFFFF
@A00769:11:HC3HCDRXX:1:2110:3766:10394
CAACGAAA
+
FFFFFFFF
@A00769:11:HC3HCDRXX:1:2110:16966:10488
CAACGAAA
+
FFF:FFFF
@A00769:11:HC3HCDRXX:1:2110:9073:10504
CAACGAAA
+
FFFFFFFF
@A00769:11:HC3HCDRXX:1:2110:7997:10520
CAACGAAA
+
FFFFFFFF
@A00769:11:HC3HCDRXX:1:2110:27398:10520
CAACGAAA
+
FFFFFFFF
@A00769:11:HC3HCDRXX:1:2110:27651:10520
CAACGAAA
+
FFFFFFFF
@A00769:11:HC3HCDRXX:1:2110:21947:10567
CAACGAAA
+
FFFFFFFF
@A00769:11:HC3HCDRXX:1:2110:24641:10629
CAACGAAA
+
FFFFFFFF
@A00769:11:HC3HCDRXX:1:2110:14009:10692
CAACGAAA
+
FFFFFFFF
@A00769:11:HC3HCDRXX:1:2110:20880:10692
CAACGAAA
+
FFFFFFFF
@A00769:11:HC3HCDRXX:1:2110:6686:10880
CAACGAAA
+
FFFFFFFF
@A00769:11:HC3HCDRXX:1:2110:32099:10895
CAACGAAA
+
FFFFFFFF
@A00769:11:HC3HCDRXX:1:2110:17201:10927
CAACGAAA
+
FFFFFFFF
@A00769:11:HC3HCDRXX:1:2110:9308:11005
CAACGAAA
+
FFFFFFFF
@A00769:11:HC3HCDRXX:1:2110:15519:11209
CAACGAAA
+
FFFFFFFF
@A00769:11:HC3HCDRXX:1:2110:2130:11256
CAACGAAA
+
FFFFFFFF
@A00769:11:HC3HCDRXX:1:2110:14886:11397
CAACGAAA
+
FFFFFFFF
@A00769:11:HC3HCDRXX:1:2110:16947:11428
CAACGAAA
+
FFFFFFFF
@A00769:11:HC3HCDRXX:1:2110:14127:11459
CAACGAAA
+
FFFFFFFF
@A00769:11:HC3HCDRXX:1:2110:27190:11506
CAACGAAA
+
FFFFFFFF
@A00769:11:HC3HCDRXX:1:2110:32190:11553
CAACGAAA
+
FFFFFFFF
@A00769:11:HC3HCDRXX:1:2110:22155:11710
CAACGAAA
+
FFFFFFFF
@A00769:11:HC3HCDRXX:1:2110:11442:11757
CAACGAAA
+
FFFFFFFF
@A00769:11:HC3HCDRXX:1:2110:14353:11882
CAACGAAA
+
FFFF:FF:
@A00769:11:HC3HCDRXX:1:2110:4444:11945
CAACGAAA
+
FFFFFFFF
@A00769:11:HC3HCDRXX:1:2110:20654:11960
CAACGAAA
+
FFFFFFFF
@A00769:11:HC3HCDRXX:1:2110:17752:12007
CAACGAAA
+
FF:FFFFF
@A00769:11:HC3HCDRXX:1:2110:2826:12023
CAACGAAA
+
FFFFFFFF
@A00769:11:HC3HCDRXX:1:2110:32461:12054
CAACGAAA
+
FFFFFFFF
@A00769:11:HC3HCDRXX:1:2110:15248:12242
CAACGAAA
+
FFFFFFFF
@A00769:11:HC3HCDRXX:1:2110:9010:12367
CAACGAAA
+
FFFFFFFF
@A00769:11:HC3HCDRXX:1:2110:25418:12414
CAACGAAA
+
FFFFFFFF
@A00769:11:HC3HCDRXX:1:2110:13621:12524
CAACGAAA
+
FFFFFFFF
@A00769:11:HC3HCDRXX:1:2110:25337:12587
CAACGAAA
+
FFFFF:FF
@A00769:11:HC3HCDRXX:1:2110:29460:12680
CAACGAAA
+
FFFFFFFF
@A00769:11:HC3HCDRXX:1:2110:26178:12696
CAACGAAA
+
FFFFFFFF
@A00769:11:HC3HCDRXX:1:2110:25364:12759
CAACGAAA
+
FFFFFFFF
@A00769:11:HC3HCDRXX:1:2110:18258:12821
CAACGAAA
+
FFFFFFFF
@A00769:11:HC3HCDRXX:1:2110:9733:12868
CAACGAAA
+
FFFFFFFF
@A00769:11:HC3HCDRXX:1:2110:27001:12868
CAACGAAA
+
FFF,FFFF
@A00769:11:HC3HCDRXX:1:2110:1913:12978
CAACGAAA
+
FFFFFFFF
@A00769:11:HC3HCDRXX:1:2110:8549:13041
CAACGAAA
+
FFFFFFFF
@A00769:11:HC3HCDRXX:1:2110:12400:13041
CAACGAAA
+
FFFFFFFF
@A00769:11:HC3HCDRXX:1:2110:4698:13072
CAACGAAA
+
FFFFFFFF
@A00769:11:HC3HCDRXX:1:2110:11623:13072
CAACGAAA
+
FFFFFFFF
@A00769:11:HC3HCDRXX:1:2110:21703:13182
CAACGAAA
+
FFFFFFFF
@A00769:11:HC3HCDRXX:1:2110:16333:13213
CAACGAAA
+
FFFFFFFF
@A00769:11:HC3HCDRXX:1:2110:1380:13338
CAACGAAA
+
:FFFFFFF
@A00769:11:HC3HCDRXX:1:2110:23809:13354
CAACGAAA
+
FF:FFFFF
@A00769:11:HC3HCDRXX:1:2110:14498:13448
CAACGAAA
+
FFFFFFFF
@A00769:11:HC3HCDRXX:1:2110:18602:13479
CAACGAAA
+
FFFFFFFF
@A00769:11:HC3HCDRXX:1:2110:16098:13526
CAACGAAA
+
FFFFFFFF
@A00769:11:HC3HCDRXX:1:2110:12382:13636
CAACGAAA
+
FFFFFFFF
@A00769:11:HC3HCDRXX:1:2110:20735:13698
CAACGAAA
+
FFFFFFFF
@A00769:11:HC3HCDRXX:1:2110:31268:13745
CAACGAAA
+
FFFFFFFF
@A00769:11:HC3HCDRXX:1:2110:26259:13777
CAACGAAA
+
FFFFFFFF
@A00769:11:HC3HCDRXX:1:2110:16984:13839
CAACGAAA
+
:FFFFFFF
@A00769:11:HC3HCDRXX:1:2110:22336:13902
CAACGAAA
+
FFFFFFFF
@A00769:11:HC3HCDRXX:1:2110:6488:13949
CAACGAAA
+
FF:FFFFF
@A00769:11:HC3HCDRXX:1:2110:17698:14043
CAACGAAA
+
FFFFFFFF
@A00769:11:HC3HCDRXX:1:2110:25880:14058
CAACGAAA
+
FFFFFFFF
@A00769:11:HC3HCDRXX:1:2110:8504:14184
CAACGAAA
+
FFFFFFFF
@A00769:11:HC3HCDRXX:1:2110:28203:14199
CAACGAAA
+
FFFFFFFF
@A00769:11:HC3HCDRXX:1:2110:1353:14293
CAACGAAA
+
FFFFFFFF
@A00769:11:HC3HCDRXX:1:2110:19370:14309
CAACGAAA
+
FFFFFFFF
@A00769:11:HC3HCDRXX:1:2110:6036:14512
CAACGAAA
+
FFFFFFFF
@A00769:11:HC3HCDRXX:1:2110:23719:14512
CAACGAAA
+
FFFFFFFF
@A00769:11:HC3HCDRXX:1:2110:28574:14591
CAACGAAA
+
FFFFFFFF
@A00769:11:HC3HCDRXX:1:2110:20754:14638
CAACGAAA
+
FFFFFFFF
@A00769:11:HC3HCDRXX:1:2110:8703:14653
CAACGAAA
+
FFFFFFFF
@A00769:11:HC3HCDRXX:1:2110:7545:14685
CAACGAAA
+
FFFFFFFF
@A00769:11:HC3HCDRXX:1:2110:24668:14685
CAACGAAA
+
FFF::FFF
@A00769:11:HC3HCDRXX:1:2110:25156:14685
CAACGAAA
+
FFFFFFFF
@A00769:11:HC3HCDRXX:1:2110:31720:14779
CAACGAAA
+
:FFFFFFF
@A00769:11:HC3HCDRXX:1:2110:30544:14873
CAACGAAA
+
FFFFFFFF
@A00769:11:HC3HCDRXX:1:2110:4942:14904
CAACGAAA
+
FFFFFFFF
@A00769:11:HC3HCDRXX:1:2110:7771:14920
CAACGAAA
+
FFFFFFFF
@A00769:11:HC3HCDRXX:1:2110:22896:14935
CAACGAAA
+
FFF,:FFF
@A00769:11:HC3HCDRXX:1:2110:18747:14982
CAACGAAA
+
FFFFFFFF
@A00769:11:HC3HCDRXX:1:2110:11605:15013
CAACGAAA
+
FFFFFFFF
@A00769:11:HC3HCDRXX:1:2110:1542:15029
CAACGAAA
+
FFFFFFFF
@A00769:11:HC3HCDRXX:1:2110:20654:15029
CAACGAAA
+
FFFFFFFF
@A00769:11:HC3HCDRXX:1:2110:22191:15060
CAACGAAA
+
FFFFFFFF
@A00769:11:HC3HCDRXX:1:2110:1244:15076
CAACGAAA
+
FFFFFFFF
@A00769:11:HC3HCDRXX:1:2110:5276:15201
CAACGAAA
+
FFFFFFFF
@A00769:11:HC3HCDRXX:1:2110:20745:15248
CAACGAAA
+
FFFFFFFF
@A00769:11:HC3HCDRXX:1:2110:31222:15295
CAACGAAA
+
FFFFFFFF
@A00769:11:HC3HCDRXX:1:2110:15637:15327
CAACGAAA
+
FFFFFFFF
@A00769:11:HC3HCDRXX:1:2110:9353:15374
CAACGAAA
+
FFFFFFFF
@A00769:11:HC3HCDRXX:1:2110:19461:15374
CAACGAAA
+
FFFFFFFF
@A00769:11:HC3HCDRXX:1:2110:30653:15374
CAACGAAA
+
FFFFFFFF
@A00769:11:HC3HCDRXX:1:2110:21386:15389
CAACGAAA
+
FFFFFFFF
@A00769:11:HC3HCDRXX:1:2110:28926:15421
CAACGAAA
+
FFFFFFFF
@A00769:11:HC3HCDRXX:1:2110:12906:15577
CAACGAAA
+
FFFFFFFF
@A00769:11:HC3HCDRXX:1:2110:9869:15608
CAACGAAA
+
FFFFFFFF
@A00769:11:HC3HCDRXX:1:2110:26594:15671
CAACGAAA
+
FFFFFFFF
@A00769:11:HC3HCDRXX:1:2110:11143:15812
CAACGAAA
+
FFFFFFFF
@A00769:11:HC3HCDRXX:1:2110:21215:15843
CAACGAAA
+
FFFFFFFF
@A00769:11:HC3HCDRXX:1:2110:20446:15984
CAACGAAA
+
FFFFFFFF
@A00769:11:HC3HCDRXX:1:2110:26332:16031
CAACGAAA
+
FFFFFFFF
@A00769:11:HC3HCDRXX:1:2110:1298:16047
CAACGAAA
+
FFFFF:FF
@A00769:11:HC3HCDRXX:1:2110:5701:16094
CAACGAAA
+
FFFFFFFF
@A00769:11:HC3HCDRXX:1:2110:9019:16110
CAACGAAA
+
FFFFFFFF
@A00769:11:HC3HCDRXX:1:2110:30789:16141
CAACGAAA
+
FFFFFFFF
@A00769:11:HC3HCDRXX:1:2110:22028:16157
CAACGAAA
+
FFFFFFFF
@A00769:11:HC3HCDRXX:1:2110:20202:16250
CAACGAAA
+
FFFF,FFF
@A00769:11:HC3HCDRXX:1:2110:7464:16266
CAACGAAA
+
FFFFFFFF
@A00769:11:HC3HCDRXX:1:2110:14208:16360
CAACGAAA
+
FFFFFFFF
@A00769:11:HC3HCDRXX:1:2110:29677:16376
CAACGAAA
+
FFFFFFFF
@A00769:11:HC3HCDRXX:1:2110:3540:16423
CAACGAAA
+
FFFFFFFF
@A00769:11:HC3HCDRXX:1:2110:6388:16595
CAACGAAA
+
FFFFFFFF
@A00769:11:HC3HCDRXX:1:2110:10936:16830
CAACGAAA
+
FFFFFFFF
@A00769:11:HC3HCDRXX:1:2110:31051:16845
CAACGAAA
+
FFFFFFFF
@A00769:11:HC3HCDRXX:1:2110:27100:16924
CAACGAAA
+
FFFFFFFF
@A00769:11:HC3HCDRXX:1:2110:11379:16939
CAACGAAA
+
FFFFFFFF
@A00769:11:HC3HCDRXX:1:2110:14018:16939
CAACGAAA
+
FFFFFFFF
@A00769:11:HC3HCDRXX:1:2110:24361:17002
CAACGAAA
+
FFF::FFF
@A00769:11:HC3HCDRXX:1:2110:28049:17002
CAACGAAA
+
FFFFFFFF
@A00769:11:HC3HCDRXX:1:2110:11677:17049
CAACGAAA
+
FFFFFFFF
@A00769:11:HC3HCDRXX:1:2110:25048:17065
CAACGAAA
+
FFFFFFFF
@A00769:11:HC3HCDRXX:1:2110:27968:17143
CAACGAAA
+
FFFFFFFF
@A00769:11:HC3HCDRXX:1:2110:2428:17159
CAACGAAA
+
FFFFFFFF
@A00769:11:HC3HCDRXX:1:2110:21676:17174
CAACGAAA
+
FFFFFFFF
@A00769:11:HC3HCDRXX:1:2110:29053:17237
CAACGAAA
+
:FF:FFFF
@A00769:11:HC3HCDRXX:1:2110:15826:17284
CAACGAAA
+
FFFFFFFF
@A00769:11:HC3HCDRXX:1:2110:23863:17300
CAACGAAA
+
FFFFFFFF
@A00769:11:HC3HCDRXX:1:2110:16839:17315
CAACGAAA
+
FFFFFFFF
@A00769:11:HC3HCDRXX:1:2110:26973:17362
CAACGAAA
+
FFFFFFFF
@A00769:11:HC3HCDRXX:1:2110:20437:17378
CAACGAAA
+
FFFFFFFF
@A00769:11:HC3HCDRXX:1:2110:28339:17409
CAACGAAA
+
FFFFFFFF
@A00769:11:HC3HCDRXX:1:2110:30138:17425
CAACGAAA
+
FFFFFFFF
@A00769:11:HC3HCDRXX:1:2110:4327:17440
CAACGAAA
+
FFFFFFFF
@A00769:11:HC3HCDRXX:1:2110:6397:17487
CAACGAAA
+
FFFFFFFF
@A00769:11:HC3HCDRXX:1:2110:10917:17550
CAACGAAA
+
FF:FFFFF
@A00769:11:HC3HCDRXX:1:2110:13928:17566
CAACGAAA
+
FFFFFFFF
@A00769:11:HC3HCDRXX:1:2110:25961:17581
CAACGAAA
+
FFFFFFFF
@A00769:11:HC3HCDRXX:1:2110:30237:17597
CAACGAAA
+
FFFFFFFF
@A00769:11:HC3HCDRXX:1:2110:12689:17675
CAACGAAA
+
FFF:FF:F
@A00769:11:HC3HCDRXX:1:2110:19886:17675
CAACGAAA
+
FFFFFFFF
@A00769:11:HC3HCDRXX:1:2110:11478:17769
CAACGAAA
+
FFFFFFFF
@A00769:11:HC3HCDRXX:1:2110:13286:17832
CAACGAAA
+
FFFFFFFF
@A00769:11:HC3HCDRXX:1:2110:25201:17832
CAACGAAA
+
FFFFFFFF
@A00769:11:HC3HCDRXX:1:2110:1868:17848
CAACGAAA
+
FFFFFFFF
@A00769:11:HC3HCDRXX:1:2110:23348:17879
CAACGAAA
+
FFFFFFFF
@A00769:11:HC3HCDRXX:1:2110:3866:17926
CAACGAAA
+
FFFFFFFF
@A00769:11:HC3HCDRXX:1:2110:23213:17957
CAACGAAA
+
FFFFFFFF
@A00769:11:HC3HCDRXX:1:2110:10113:18004
CAACGAAA
+
FFFFFFFF
@A00769:11:HC3HCDRXX:1:2110:10068:18020
CAACGAAA
+
FFFFFFFF
@A00769:11:HC3HCDRXX:1:2110:14588:18051
CAACGAAA
+
FFFFFFFF
@A00769:11:HC3HCDRXX:1:2110:26232:18145
CAACGAAA
+
FFFFFFFF
@A00769:11:HC3HCDRXX:1:2110:24460:18208
CAACGAAA
+
FFFFFFFF
@A00769:11:HC3HCDRXX:1:2110:14398:18255
CAACGAAA
+
FFFFFFFF
@A00769:11:HC3HCDRXX:1:2110:31647:18286
CAACGAAA
+
FFFFFFFF
@A00769:11:HC3HCDRXX:1:2110:24279:18302
CAACGAAA
+
FFFFFFFF
@A00769:11:HC3HCDRXX:1:2110:31647:18317
CAACGAAA
+
FFFFFFFF
@A00769:11:HC3HCDRXX:1:2110:4526:18349
CAACGAAA
+
FFFFFFFF
@A00769:11:HC3HCDRXX:1:2110:20654:18349
CAACGAAA
+
FFFFFFFF
@A00769:11:HC3HCDRXX:1:2110:3902:18396
CAACGAAA
+
FFFF,FFF
@A00769:11:HC3HCDRXX:1:2110:19325:18427
CAACGAAA
+
FFFFFFFF
@A00769:11:HC3HCDRXX:1:2110:16242:18443
CAACGAAA
+
FFFFFFFF
@A00769:11:HC3HCDRXX:1:2110:10050:18490
CAACGAAA
+
FFFFFFFF
@A00769:11:HC3HCDRXX:1:2110:14995:18537
CAACGAAA
+
FFFFFFFF
@A00769:11:HC3HCDRXX:1:2110:9959:18552
CAACGAAA
+
F:F,:F:F
@A00769:11:HC3HCDRXX:1:2110:19868:18615
CAACGAAA
+
FFFFFFFF
@A00769:11:HC3HCDRXX:1:2110:26467:18677
CAACGAAA
+
FFFFFFFF
@A00769:11:HC3HCDRXX:1:2110:20754:18897
CAACGAAA
+
FFFFFFFF
@A00769:11:HC3HCDRXX:1:2110:11026:18991
CAACGAAA
+
FFFFFFFF
@A00769:11:HC3HCDRXX:1:2110:1723:19038
CAACGAAA
+
FFFFFFFF
@A00769:11:HC3HCDRXX:1:2110:23873:19132
CAACGAAA
+
FFFFFFFF
@A00769:11:HC3HCDRXX:1:2110:10691:19225
CAACGAAA
+
FFFFFFFF
@A00769:11:HC3HCDRXX:1:2110:14181:19257
CAACGAAA
+
FFFFFFFF
@A00769:11:HC3HCDRXX:1:2110:5385:19335
CAACGAAA
+
FFFFFFFF
@A00769:11:HC3HCDRXX:1:2110:26422:19351
CAACGAAA
+
FFFFFFFF
@A00769:11:HC3HCDRXX:1:2110:22670:19398
CAACGAAA
+
FFFFFFFF
@A00769:11:HC3HCDRXX:1:2110:22173:19445
CAACGAAA
+
FFFFFFFF
@A00769:11:HC3HCDRXX:1:2110:25780:19460
CAACGAAA
+
FFFFFFFF
@A00769:11:HC3HCDRXX:1:2110:20627:19492
CAACGAAA
+
FFFFFFFF
@A00769:11:HC3HCDRXX:1:2110:12915:19570
CAACGAAA
+
FFFFFFFF
@A00769:11:HC3HCDRXX:1:2110:22733:19570
CAACGAAA
+
FFFF:FFF
@A00769:11:HC3HCDRXX:1:2110:25536:19695
CAACGAAA
+
FFFFFFFF
@A00769:11:HC3HCDRXX:1:2110:10872:19758
CAACGAAA
+
FFFFFFFF
@A00769:11:HC3HCDRXX:1:2110:20329:19758
CAACGAAA
+
FFFFFFFF
@A00769:11:HC3HCDRXX:1:2110:29451:19774
CAACGAAA
+
,FFFFFFF
@A00769:11:HC3HCDRXX:1:2110:6804:19852
CAACGAAA
+
FFFFFFFF
@A00769:11:HC3HCDRXX:1:2110:8739:19852
CAACGAAA
+
FFFFFFFF
@A00769:11:HC3HCDRXX:1:2110:28420:19930
CAACGAAA
+
FFFFFFFF
@A00769:11:HC3HCDRXX:1:2110:31304:20008
CAACGAAA
+
FFFFFFFF
@A00769:11:HC3HCDRXX:1:2110:11026:20055
CAACGAAA
+
FFFFFFFF
@A00769:11:HC3HCDRXX:1:2110:3061:20071
CAACGAAA
+
FFFFFFFF
@A00769:11:HC3HCDRXX:1:2110:3043:20134
CAACGAAA
+
FFFFFFFF
@A00769:11:HC3HCDRXX:1:2110:29432:20181
CAACGAAA
+
FFFFFFFF
@A00769:11:HC3HCDRXX:1:2110:25825:20322
CAACGAAA
+
FFFFFFFF
@A00769:11:HC3HCDRXX:1:2110:3369:20384
CAACGAAA
+
FF:F:FFF
@A00769:11:HC3HCDRXX:1:2110:22055:20494
CAACGAAA
+
FFFFFFFF
@A00769:11:HC3HCDRXX:1:2110:17553:20650
CAACGAAA
+
FFFFFFFF
@A00769:11:HC3HCDRXX:1:2110:6542:20838
CAACGAAA
+
FFFFFFFF
@A00769:11:HC3HCDRXX:1:2110:12029:20854
CAACGAAA
+
FFFFFFFF
@A00769:11:HC3HCDRXX:1:2110:4915:20870
CAACGAAA
+
FFFFFFFF
@A00769:11:HC3HCDRXX:1:2110:9281:20948
CAACGAAA
+
FFFFFFFF
@A00769:11:HC3HCDRXX:1:2110:30337:20995
CAACGAAA
+
FFFFFFFF
@A00769:11:HC3HCDRXX:1:2110:2880:21104
CAACGAAA
+
FFFFFFFF
@A00769:11:HC3HCDRXX:1:2110:9498:21198
CAACGAAA
+
FFFFFFFF
@A00769:11:HC3HCDRXX:1:2110:4598:21230
CAACGAAA
+
FFFFFFFF
@A00769:11:HC3HCDRXX:1:2110:28393:21261
CAACGAAA
+
FFFF:F,F
@A00769:11:HC3HCDRXX:1:2110:6542:21277
CAACGAAA
+
FFFFFFFF
@A00769:11:HC3HCDRXX:1:2110:8784:21277
CAACGAAA
+
FFFFFFFF
@A00769:11:HC3HCDRXX:1:2110:15908:21527
CAACGAAA
+
FFFFFFFF
@A00769:11:HC3HCDRXX:1:2110:18403:21590
CAACGAAA
+
FFFFFFFF
@A00769:11:HC3HCDRXX:1:2110:3287:21621
CAACGAAA
+
FFFFFFFF
@A00769:11:HC3HCDRXX:1:2110:32253:21621
CAACGAAA
+
FFFFF:FF
@A00769:11:HC3HCDRXX:1:2110:20202:21637
CAACGAAA
+
,FF:FFFF
@A00769:11:HC3HCDRXX:1:2110:1154:21684
CAACGAAA
+
FFFFFFFF
@A00769:11:HC3HCDRXX:1:2110:1271:21887
CAACGAAA
+
FFFFFFFF
@A00769:11:HC3HCDRXX:1:2110:10619:21919
CAACGAAA
+
FFFFFFFF
@A00769:11:HC3HCDRXX:1:2110:22453:21934
CAACGAAA
+
FFFFFFFF
@A00769:11:HC3HCDRXX:1:2110:16541:21966
CAACGAAA
+
FFFFFFFF
@A00769:11:HC3HCDRXX:1:2110:27055:21981
CAACGAAA
+
FFFFFFFF
@A00769:11:HC3HCDRXX:1:2110:11523:22075
CAACGAAA
+
FFFFFFFF
@A00769:11:HC3HCDRXX:1:2110:11288:22106
CAACGAAA
+
FFFFFFFF
@A00769:11:HC3HCDRXX:1:2110:6795:22404
CAACGAAA
+
FFFFFFFF
@A00769:11:HC3HCDRXX:1:2110:8043:22467
CAACGAAA
+
FFFFFFFF
@A00769:11:HC3HCDRXX:1:2110:7383:22482
CAACGAAA
+
FFFFFFFF
@A00769:11:HC3HCDRXX:1:2110:29523:22498
CAACGAAA
+
FFFFFFFF
@A00769:11:HC3HCDRXX:1:2110:21540:22608
CAACGAAA
+
FFFFFFFF
@A00769:11:HC3HCDRXX:1:2110:29414:22654
CAACGAAA
+
FFFFFFFF
@A00769:11:HC3HCDRXX:1:2110:15881:22670
CAACGAAA
+
FFFFFFFF
@A00769:11:HC3HCDRXX:1:2110:32190:22701
CAACGAAA
+
FF:FFFFF
@A00769:11:HC3HCDRXX:1:2110:22236:22717
CAACGAAA
+
FFFFFFFF
@A00769:11:HC3HCDRXX:1:2110:30174:22748
CAACGAAA
+
FFFFFFFF
@A00769:11:HC3HCDRXX:1:2110:18240:22811
CAACGAAA
+
FFFFFFFF
@A00769:11:HC3HCDRXX:1:2110:28727:22874
CAACGAAA
+
FF,FFFFF
@A00769:11:HC3HCDRXX:1:2110:28031:22889
CAACGAAA
+
FFFFFFFF
@A00769:11:HC3HCDRXX:1:2110:23149:22952
CAACGAAA
+
FFFFFFFF
@A00769:11:HC3HCDRXX:1:2110:7907:23015
CAACGAAA
+
FFFFFFFF
@A00769:11:HC3HCDRXX:1:2110:1579:23046
CAACGAAA
+
FFFFFFFF
@A00769:11:HC3HCDRXX:1:2110:8431:23109
CAACGAAA
+
FFFFFFFF
@A00769:11:HC3HCDRXX:1:2110:18557:23109
CAACGAAA
+
FFFFFFFF
@A00769:11:HC3HCDRXX:1:2110:29017:23124
CAACGAAA
+
FFFFFFFF
@A00769:11:HC3HCDRXX:1:2110:7771:23156
CAACGAAA
+
FFFFFFFF
@A00769:11:HC3HCDRXX:1:2110:5900:23202
CAACGAAA
+
:FFFFFFF
@A00769:11:HC3HCDRXX:1:2110:12680:23265
CAACGAAA
+
FFFFFFFF
@A00769:11:HC3HCDRXX:1:2110:1633:23296
CAACGAAA
+
FFFFFFFF
@A00769:11:HC3HCDRXX:1:2110:8874:23343
CAACGAAA
+
FFFFFFFF
@A00769:11:HC3HCDRXX:1:2110:27389:23343
CAACGAAA
+
FFFFFFFF
@A00769:11:HC3HCDRXX:1:2110:19596:23375
CAACGAAA
+
FFFFFFFF
@A00769:11:HC3HCDRXX:1:2110:30798:23422
CAACGAAA
+
FFFFFFFF
@A00769:11:HC3HCDRXX:1:2110:5150:23500
CAACGAAA
+
FFFFFFFF
@A00769:11:HC3HCDRXX:1:2110:17101:23563
CAACGAAA
+
FFFFFFFF
@A00769:11:HC3HCDRXX:1:2110:10945:23641
CAACGAAA
+
FFFFFFFF
@A00769:11:HC3HCDRXX:1:2110:12364:23750
CAACGAAA
+
FFFFFFFF
@A00769:11:HC3HCDRXX:1:2110:15709:23813
CAACGAAA
+
FFFFFFFF
@A00769:11:HC3HCDRXX:1:2110:25545:23907
CAACGAAA
+
FFFFFFFF
@A00769:11:HC3HCDRXX:1:2110:26738:23938
CAACGAAA
+
FFF:FFFF
@A00769:11:HC3HCDRXX:1:2110:14452:24111
CAACGAAA
+
FFFFFFFF
@A00769:11:HC3HCDRXX:1:2110:21721:24236
CAACGAAA
+
FFFFFFFF
@A00769:11:HC3HCDRXX:1:2110:19452:24251
CAACGAAA
+
FFFFFFFF
@A00769:11:HC3HCDRXX:1:2110:24740:24330
CAACGAAA
+
FFFFFFFF
@A00769:11:HC3HCDRXX:1:2110:14036:24361
CAACGAAA
+
FFFFFFFF
@A00769:11:HC3HCDRXX:1:2110:3839:24424
CAACGAAA
+
FFF,FFFF
@A00769:11:HC3HCDRXX:1:2110:27814:24424
CAACGAAA
+
FFFFFFFF
@A00769:11:HC3HCDRXX:1:2110:18032:24455
CAACGAAA
+
FFFFFFFF
@A00769:11:HC3HCDRXX:1:2110:14823:24533
CAACGAAA
+
FFFFFFFF
@A00769:11:HC3HCDRXX:1:2110:10827:24565
CAACGAAA
+
FFFFFFFF
@A00769:11:HC3HCDRXX:1:2110:6894:24580
CAACGAAA
+
FFFFFFFF
@A00769:11:HC3HCDRXX:1:2110:32371:24706
CAACGAAA
+
FFFFFFFF
@A00769:11:HC3HCDRXX:1:2110:4544:24799
CAACGAAA
+
FFFFFFFF
@A00769:11:HC3HCDRXX:1:2110:11767:24815
CAACGAAA
+
FFFFFFFF
@A00769:11:HC3HCDRXX:1:2110:18747:24940
CAACGAAA
+
FFFFFFFF
@A00769:11:HC3HCDRXX:1:2110:15637:24972
CAACGAAA
+
FFFFFFFF
@A00769:11:HC3HCDRXX:1:2110:4580:25050
CAACGAAA
+
FFFFFFFF
@A00769:11:HC3HCDRXX:1:2110:2880:25175
CAACGAAA
+
FF:FFFF:
@A00769:11:HC3HCDRXX:1:2110:4734:25222
CAACGAAA
+
FFFFFFFF
@A00769:11:HC3HCDRXX:1:2110:8006:25285
CAACGAAA
+
FFFFFFFF
@A00769:11:HC3HCDRXX:1:2110:32353:25394
CAACGAAA
+
FFFFFFFF
@A00769:11:HC3HCDRXX:1:2110:32217:25441
CAACGAAA
+
FFFFFFFF
@A00769:11:HC3HCDRXX:1:2110:16197:25473
CAACGAAA
+
FFFFFFFF
@A00769:11:HC3HCDRXX:1:2110:27281:25473
CAACGAAA
+
FFFFFFFF
@A00769:11:HC3HCDRXX:1:2110:21531:25504
CAACGAAA
+
,FFFFFFF
@A00769:11:HC3HCDRXX:1:2110:24008:25567
CAACGAAA
+
FFFFFFFF
@A00769:11:HC3HCDRXX:1:2110:2663:25582
CAACGAAA
+
FFFFFFFF
@A00769:11:HC3HCDRXX:1:2110:16622:25645
CAACGAAA
+
FFFFFFFF
@A00769:11:HC3HCDRXX:1:2110:25174:25739
CAACGAAA
+
FFFFFFFF
@A00769:11:HC3HCDRXX:1:2110:9037:25786
CAACGAAA
+
FFFFFFFF
@A00769:11:HC3HCDRXX:1:2110:14913:25848
CAACGAAA
+
FFFFFFFF
@A00769:11:HC3HCDRXX:1:2110:10257:25864
CAACGAAA
+
FFFFFFFF
@A00769:11:HC3HCDRXX:1:2110:7572:26036
CAACGAAA
+
FFFFFFFF
@A00769:11:HC3HCDRXX:1:2110:23719:26036
CAACGAAA
+
FFFFFFFF
@A00769:11:HC3HCDRXX:1:2110:2139:26115
CAACGAAA
+
FFFFFFFF
@A00769:11:HC3HCDRXX:1:2110:27624:26130
CAACGAAA
+
FFFFFFFF
@A00769:11:HC3HCDRXX:1:2110:19244:26177
CAACGAAA
+
FFFFFFFF
@A00769:11:HC3HCDRXX:1:2110:2492:26287
CAACGAAA
+
FFFFF:FF
@A00769:11:HC3HCDRXX:1:2110:14407:26318
CAACGAAA
+
FFFFFFFF
@A00769:11:HC3HCDRXX:1:2110:20754:26318
CAACGAAA
+
FFFFFFFF
@A00769:11:HC3HCDRXX:1:2110:13458:26334
CAACGAAA
+
FFFFFFFF
@A00769:11:HC3HCDRXX:1:2110:25211:26365
CAACGAAA
+
FFFFFFFF
@A00769:11:HC3HCDRXX:1:2110:3757:26475
CAACGAAA
+
FFFFFFFF
@A00769:11:HC3HCDRXX:1:2110:22345:26475
CAACGAAA
+
FFFFFFFF
@A00769:11:HC3HCDRXX:1:2110:9643:26553
CAACGAAA
+
FFFFFFFF
@A00769:11:HC3HCDRXX:1:2110:3269:26725
CAACGAAA
+
FFF:FFFF
@A00769:11:HC3HCDRXX:1:2110:9941:26882
CAACGAAA
+
FF:FFFFF
@A00769:11:HC3HCDRXX:1:2110:11993:26897
CAACGAAA
+
FFFFFFFF
@A00769:11:HC3HCDRXX:1:2110:13205:26897
CAACGAAA
+
FFFFFFFF
@A00769:11:HC3HCDRXX:1:2110:21106:26897
CAACGAAA
+
FFFFFFFF
@A00769:11:HC3HCDRXX:1:2110:22345:26976
CAACGAAA
+
FFFFFFFF
@A00769:11:HC3HCDRXX:1:2110:32425:26991
CAACGAAA
+
FFFFFFFF
@A00769:11:HC3HCDRXX:1:2110:6397:27132
CAACGAAA
+
FFFFFFFF
@A00769:11:HC3HCDRXX:1:2110:22978:27258
CAACGAAA
+
FFFFFFFF
@A00769:11:HC3HCDRXX:1:2110:17761:27305
CAACGAAA
+
FFFFFFFF
@A00769:11:HC3HCDRXX:1:2110:2935:27461
CAACGAAA
+
FFFFFFFF
@A00769:11:HC3HCDRXX:1:2110:5791:27461
CAACGAAA
+
FFFF:FFF
@A00769:11:HC3HCDRXX:1:2110:15718:27461
CAACGAAA
+
FFFFFFFF
@A00769:11:HC3HCDRXX:1:2110:8504:27524
CAACGAAA
+
FFFFFFFF
@A00769:11:HC3HCDRXX:1:2110:29197:27539
CAACGAAA
+
FFFFFFFF
@A00769:11:HC3HCDRXX:1:2110:10077:27618
CAACGAAA
+
FFFFFFFF
@A00769:11:HC3HCDRXX:1:2110:9019:27696
CAACGAAA
+
FFFFFFFF
@A00769:11:HC3HCDRXX:1:2110:20302:27759
CAACGAAA
+
FFFFFFFF
@A00769:11:HC3HCDRXX:1:2110:3757:27790
CAACGAAA
+
FFFFFF:F
@A00769:11:HC3HCDRXX:1:2110:19723:27790
CAACGAAA
+
FFFFFFFF
@A00769:11:HC3HCDRXX:1:2110:8938:27806
CAACGAAA
+
FFFFFFFF
@A00769:11:HC3HCDRXX:1:2110:23927:27806
CAACGAAA
+
FFFFFFFF
@A00769:11:HC3HCDRXX:1:2110:9471:27821
CAACGAAA
+
FFFFFFFF
@A00769:11:HC3HCDRXX:1:2110:22724:27821
CAACGAAA
+
FFFFFFFF
@A00769:11:HC3HCDRXX:1:2110:28212:27868
CAACGAAA
+
FFFFF,FF
@A00769:11:HC3HCDRXX:1:2110:22797:27884
CAACGAAA
+
FFFFFFFF
@A00769:11:HC3HCDRXX:1:2110:9001:27978
CAACGAAA
+
FFFFFFFF
@A00769:11:HC3HCDRXX:1:2110:13919:27978
CAACGAAA
+
FFFFFFFF
@A00769:11:HC3HCDRXX:1:2110:3604:27993
CAACGAAA
+
FFFFFFFF
@A00769:11:HC3HCDRXX:1:2110:28185:28134
CAACGAAA
+
FFFFFFFF
@A00769:11:HC3HCDRXX:1:2110:2410:28213
CAACGAAA
+
FFFFFFFF
@A00769:11:HC3HCDRXX:1:2110:4824:28260
CAACGAAA
+
FFFFFFFF
@A00769:11:HC3HCDRXX:1:2110:30843:28291
CAACGAAA
+
FFFFFFFF
@A00769:11:HC3HCDRXX:1:2110:4200:28307
CAACGAAA
+
FFFFFFFF
@A00769:11:HC3HCDRXX:1:2110:21450:28307
CAACGAAA
+
FFFFFFFF
@A00769:11:HC3HCDRXX:1:2110:14118:28416
CAACGAAA
+
FFFFFFFF
@A00769:11:HC3HCDRXX:1:2110:2917:28494
CAACGAAA
+
FFFFFFFF
@A00769:11:HC3HCDRXX:1:2110:5059:28510
CAACGAAA
+
FFFFFFFF
@A00769:11:HC3HCDRXX:1:2110:21459:28510
CAACGAAA
+
FFFFFFFF
@A00769:11:HC3HCDRXX:1:2110:30391:28604
CAACGAAA
+
FFFFFFFF
@A00769:11:HC3HCDRXX:1:2110:19868:28635
CAACGAAA
+
FFFFFFFF
@A00769:11:HC3HCDRXX:1:2110:1759:28682
CAACGAAA
+
FFFFFFFF
@A00769:11:HC3HCDRXX:1:2110:31684:28714
CAACGAAA
+
FFFFFFFF
@A00769:11:HC3HCDRXX:1:2110:32579:28761
CAACGAAA
+
FFFFFFFF
@A00769:11:HC3HCDRXX:1:2110:32678:28776
CAACGAAA
+
FFFFFFFF
@A00769:11:HC3HCDRXX:1:2110:2528:28855
CAACGAAA
+
FFFFFFFF
@A00769:11:HC3HCDRXX:1:2110:29731:28870
CAACGAAA
+
FFFFFFFF
@A00769:11:HC3HCDRXX:1:2110:26829:28917
CAACGAAA
+
FFFFFFFF
@A00769:11:HC3HCDRXX:1:2110:29794:29011
CAACGAAA
+
FFFFFFFF
@A00769:11:HC3HCDRXX:1:2110:6506:29136
CAACGAAA
+
FFFFFFFF
@A00769:11:HC3HCDRXX:1:2110:18954:29152
CAACGAAA
+
FFFFFFFF
@A00769:11:HC3HCDRXX:1:2110:31955:29152
CAACGAAA
+
FFFFFFFF
@A00769:11:HC3HCDRXX:1:2110:5448:29183
CAACGAAA
+
FFFFFFFF
@A00769:11:HC3HCDRXX:1:2110:7075:29371
CAACGAAA
+
FFFFFFFF
@A00769:11:HC3HCDRXX:1:2110:10737:29418
CAACGAAA
+
FFFF,FF,
@A00769:11:HC3HCDRXX:1:2110:1325:29434
CAACGAAA
+
FFFFFFFF
@A00769:11:HC3HCDRXX:1:2110:11731:29450
CAACGAAA
+
FFF,FFFF
@A00769:11:HC3HCDRXX:1:2110:15754:29465
CAACGAAA
+
FFFFFFFF
@A00769:11:HC3HCDRXX:1:2110:16333:29528
CAACGAAA
+
FFFFFFFF
@A00769:11:HC3HCDRXX:1:2110:6162:29543
CAACGAAA
+
FFFFFFFF
@A00769:11:HC3HCDRXX:1:2110:2510:29637
CAACGAAA
+
,F:,:FFF
@A00769:11:HC3HCDRXX:1:2110:13449:29637
CAACGAAA
+
FFFFFFFF
@A00769:11:HC3HCDRXX:1:2110:26313:29684
CAACGAAA
+
FF:FFFFF
@A00769:11:HC3HCDRXX:1:2110:31051:29716
CAACGAAA
+
FFFFFFFF
@A00769:11:HC3HCDRXX:1:2110:1515:29763
CAACGAAA
+
FFFFFFFF
@A00769:11:HC3HCDRXX:1:2110:15411:29778
CAACGAAA
+
FFFFFFFF
@A00769:11:HC3HCDRXX:1:2110:24216:29810
CAACGAAA
+
FFFFFFFF
@A00769:11:HC3HCDRXX:1:2110:31042:29825
CAACGAAA
+
FFFFFFFF
@A00769:11:HC3HCDRXX:1:2110:19325:29982
CAACGAAA
+
FFFFFFFF
@A00769:11:HC3HCDRXX:1:2110:14362:30029
CAACGAAA
+
FF:FFFFF
@A00769:11:HC3HCDRXX:1:2110:2058:30201
CAACGAAA
+
FFFFFFFF
@A00769:11:HC3HCDRXX:1:2110:8187:30232
CAACGAAA
+
FFFFFFFF
@A00769:11:HC3HCDRXX:1:2110:24551:30295
CAACGAAA
+
FFFFFFFF
@A00769:11:HC3HCDRXX:1:2110:10493:30373
CAACGAAA
+
FFFFFFFF
@A00769:11:HC3HCDRXX:1:2110:32389:30373
CAACGAAA
+
FFFFFFFF
@A00769:11:HC3HCDRXX:1:2110:18448:30405
CAACGAAA
+
FFFFFFFF
@A00769:11:HC3HCDRXX:1:2110:29351:30436
CAACGAAA
+
FFFFFFFF
@A00769:11:HC3HCDRXX:1:2110:10791:30452
CAACGAAA
+
FFFFFFFF
@A00769:11:HC3HCDRXX:1:2110:20808:30483
CAACGAAA
+
FFFFFFFF
@A00769:11:HC3HCDRXX:1:2110:10077:30499
CAACGAAA
+
FFFFFFFF
@A00769:11:HC3HCDRXX:1:2110:24198:30530
CAACGAAA
+
FFFFFFFF
@A00769:11:HC3HCDRXX:1:2110:10954:30545
CAACGAAA
+
FFFFFFFF
@A00769:11:HC3HCDRXX:1:2110:7581:30561
CAACGAAA
+
FFFFFFFF
@A00769:11:HC3HCDRXX:1:2110:10348:30592
CAACGAAA
+
FFFFFFFF
@A00769:11:HC3HCDRXX:1:2110:13801:30718
CAACGAAA
+
FFFFFFFF
@A00769:11:HC3HCDRXX:1:2110:1425:30796
CAACGAAA
+
FFF,F:FF
@A00769:11:HC3HCDRXX:1:2110:17246:30796
CAACGAAA
+
FFFFFFFF
@A00769:11:HC3HCDRXX:1:2110:7256:30812
CAACGAAA
+
FFFFFFFF
@A00769:11:HC3HCDRXX:1:2110:26205:30906
CAACGAAA
+
FFFFFFFF
@A00769:11:HC3HCDRXX:1:2110:20564:30937
CAACGAAA
+
FFFFFFFF
@A00769:11:HC3HCDRXX:1:2110:6090:31015
CAACGAAA
+
FFFFFFFF
@A00769:11:HC3HCDRXX:1:2110:25382:31015
CAACGAAA
+
FFFFFFFF
@A00769:11:HC3HCDRXX:1:2110:16333:31062
CAACGAAA
+
FFFFFFFF
@A00769:11:HC3HCDRXX:1:2110:5909:31078
CAACGAAA
+
FFFFFFFF
@A00769:11:HC3HCDRXX:1:2110:30716:31172
CAACGAAA
+
FFFFFFFF
@A00769:11:HC3HCDRXX:1:2110:20383:31219
CAACGAAA
+
FFFFFF,F
@A00769:11:HC3HCDRXX:1:2110:8983:31297
CAACGAAA
+
FFFFFFFF
@A00769:11:HC3HCDRXX:1:2110:24496:31297
CAACGAAA
+
FFFFFFFF
@A00769:11:HC3HCDRXX:1:2110:4842:31422
CAACGAAA
+
FFFFFFFF
@A00769:11:HC3HCDRXX:1:2110:26196:31516
CAACGAAA
+
FFFFFFFF
@A00769:11:HC3HCDRXX:1:2110:9896:31532
CAACGAAA
+
FFFFFFFF
@A00769:11:HC3HCDRXX:1:2110:28429:31532
CAACGAAA
+
FFFFFFFF
@A00769:11:HC3HCDRXX:1:2110:7862:31767
CAACGAAA
+
FFFFFFFF
@A00769:11:HC3HCDRXX:1:2110:4869:31814
CAACGAAA
+
FFFFFFFF
@A00769:11:HC3HCDRXX:1:2110:22001:31861
CAACGAAA
+
FFF:FFFF
@A00769:11:HC3HCDRXX:1:2110:16387:31876
CAACGAAA
+
FFFFFFFF
@A00769:11:HC3HCDRXX:1:2110:2555:31908
CAACGAAA
+
FFFFFFFF
@A00769:11:HC3HCDRXX:1:2110:21531:31955
CAACGAAA
+
FFFFFFFF
@A00769:11:HC3HCDRXX:1:2110:21323:31970
CAACGAAA
+
FFFFFFFF
@A00769:11:HC3HCDRXX:1:2110:30608:32049
CAACGAAA
+
FFFFFFFF
@A00769:11:HC3HCDRXX:1:2110:4381:32064
CAACGAAA
+
FFFFFFFF
@A00769:11:HC3HCDRXX:1:2110:19904:32080
CAACGAAA
+
FFFFFFFF
@A00769:11:HC3HCDRXX:1:2110:5285:32158
CAACGAAA
+
FF:,,FFF
@A00769:11:HC3HCDRXX:1:2110:12915:32221
CAACGAAA
+
FFFFFFFF
@A00769:11:HC3HCDRXX:1:2110:5312:32236
CAACGAAA
+
FFFFFFFF
@A00769:11:HC3HCDRXX:1:2110:2311:32268
CAACGAAA
+
FFFFFFFF
@A00769:11:HC3HCDRXX:1:2110:19180:32362
CAACGAAA
+
FFFFFFFF
@A00769:11:HC3HCDRXX:1:2110:7591:32393
CAACGAAA
+
FFFFFFFF
@A00769:11:HC3HCDRXX:1:2110:11966:32393
CAACGAAA
+
FFFFFFFF
@A00769:11:HC3HCDRXX:1:2110:14995:32597
CAACGAAA
+
FFF,:FFF
@A00769:11:HC3HCDRXX:1:2110:29604:32597
CAACGAAA
+
FFFFFFFF
@A00769:11:HC3HCDRXX:1:2110:14959:32628
CAACGAAA
+
FFFFFFFF
@A00769:11:HC3HCDRXX:1:2110:3287:32737
CAACGAAA
+
FFFFFFFF
@A00769:11:HC3HCDRXX:1:2110:2220:32769
CAACGAAA
+
FFFFFFFF
@A00769:11:HC3HCDRXX:1:2110:4372:32800
CAACGAAA
+
FFFFFFFF
@A00769:11:HC3HCDRXX:1:2110:20754:32800
CAACGAAA
+
FFF:FFFF
@A00769:11:HC3HCDRXX:1:2110:25798:32957
CAACGAAA
+
FFFFFFFF
@A00769:11:HC3HCDRXX:1:2110:15456:33051
CAACGAAA
+
FFFFFFFF
@A00769:11:HC3HCDRXX:1:2110:27516:33082
CAACGAAA
+
,FFFFFFF
@A00769:11:HC3HCDRXX:1:2110:27760:33098
CAACGAAA
+
FFFFFFFF
@A00769:11:HC3HCDRXX:1:2110:17246:33238
CAACGAAA
+
FFFFFFFF
@A00769:11:HC3HCDRXX:1:2110:21323:33473
CAACGAAA
+
FFFFFFFF
@A00769:11:HC3HCDRXX:1:2110:7925:33505
CAACGAAA
+
FFFFFFFF
@A00769:11:HC3HCDRXX:1:2110:12355:33505
CAACGAAA
+
FFFFFFFF
@A00769:11:HC3HCDRXX:1:2110:30870:33536
CAACGAAA
+
FFFFFFFF
@A00769:11:HC3HCDRXX:1:2110:24677:33583
CAACGAAA
+
FFFFFFFF
@A00769:11:HC3HCDRXX:1:2110:31738:33630
CAACGAAA
+
,FF:FFFF
@A00769:11:HC3HCDRXX:1:2110:6831:33646
CAACGAAA
+
FFFFFFFF
@A00769:11:HC3HCDRXX:1:2110:10176:33646
CAACGAAA
+
FFFFFFFF
@A00769:11:HC3HCDRXX:1:2110:11930:33646
CAACGAAA
+
FFFFF:FF
@A00769:11:HC3HCDRXX:1:2110:26811:33708
CAACGAAA
+
FFFFFFF:
@A00769:11:HC3HCDRXX:1:2110:19271:33739
CAACGAAA
+
FFFFFFFF
@A00769:11:HC3HCDRXX:1:2110:11035:33786
CAACGAAA
+
FFFFFFFF
@A00769:11:HC3HCDRXX:1:2110:24831:33818
CAACGAAA
+
FFFFFFFF
@A00769:11:HC3HCDRXX:1:2110:23818:33880
CAACGAAA
+
FFFFFFFF
@A00769:11:HC3HCDRXX:1:2110:6903:33927
CAACGAAA
+
FFFFFFFF
@A00769:11:HC3HCDRXX:1:2110:18132:33927
CAACGAAA
+
FFFFFFFF
@A00769:11:HC3HCDRXX:1:2110:16911:33974
CAACGAAA
+
FFFFFFFF
@A00769:11:HC3HCDRXX:1:2110:14615:34006
CAACGAAA
+
FFF:FFFF
@A00769:11:HC3HCDRXX:1:2110:24415:34006
CAACGAAA
+
FFFFFFFF
@A00769:11:HC3HCDRXX:1:2110:8730:34021
CAACGAAA
+
FFFFFFFF
@A00769:11:HC3HCDRXX:1:2110:2609:34037
CAACGAAA
+
FFFFFFFF
@A00769:11:HC3HCDRXX:1:2110:11894:34084
CAACGAAA
+
FFFFFFFF
@A00769:11:HC3HCDRXX:1:2110:16577:34084
CAACGAAA
+
FFFFFFFF
@A00769:11:HC3HCDRXX:1:2110:28664:34100
CAACGAAA
+
FFFFFFFF
@A00769:11:HC3HCDRXX:1:2110:15962:34178
CAACGAAA
+
FFFFFFFF
@A00769:11:HC3HCDRXX:1:2110:7066:34209
CAACGAAA
+
FFFFFFFF
@A00769:11:HC3HCDRXX:1:2110:15826:34256
CAACGAAA
+
FFFFFFFF
@A00769:11:HC3HCDRXX:1:2110:14977:34287
CAACGAAA
+
FFFFFFFF
@A00769:11:HC3HCDRXX:1:2110:24560:34350
CAACGAAA
+
FFFFFFFF
@A00769:11:HC3HCDRXX:1:2110:30608:34397
CAACGAAA
+
FFFFFFFF
@A00769:11:HC3HCDRXX:1:2110:26603:34444
CAACGAAA
+
FF:FFFFF
@A00769:11:HC3HCDRXX:1:2110:24894:34491
CAACGAAA
+
FFFF,FFF
@A00769:11:HC3HCDRXX:1:2110:21323:34601
CAACGAAA
+
FFFFFFFF
@A00769:11:HC3HCDRXX:1:2110:14642:34616
CAACGAAA
+
FFFFFFFF
@A00769:11:HC3HCDRXX:1:2110:10239:34632
CAACGAAA
+
FFFFFFFF
@A00769:11:HC3HCDRXX:1:2110:9968:34726
CAACGAAA
+
FFFFFFFF
@A00769:11:HC3HCDRXX:1:2110:25834:34773
CAACGAAA
+
FFFFFFFF
@A00769:11:HC3HCDRXX:1:2110:27010:34835
CAACGAAA
+
FFFFFFFF
@A00769:11:HC3HCDRXX:1:2110:7563:34914
CAACGAAA
+
FFFFFFFF
@A00769:11:HC3HCDRXX:1:2110:17291:34945
CAACGAAA
+
FFFFFFF:
@A00769:11:HC3HCDRXX:1:2110:27697:35023
CAACGAAA
+
FFFFFFFF
@A00769:11:HC3HCDRXX:1:2110:15356:35102
CAACGAAA
+
FFFFFFFF
@A00769:11:HC3HCDRXX:1:2110:12915:35133
CAACGAAA
+
FFFFFFFF
@A00769:11:HC3HCDRXX:1:2110:27534:35149
CAACGAAA
+
FFFFFFFF
@A00769:11:HC3HCDRXX:1:2110:24505:35164
CAACGAAA
+
FFFFF:FF
@A00769:11:HC3HCDRXX:1:2110:22453:35274
CAACGAAA
+
FFFFF:FF
@A00769:11:HC3HCDRXX:1:2110:14904:35321
CAACGAAA
+
FFFFFFFF
@A00769:11:HC3HCDRXX:1:2110:24352:35524
CAACGAAA
+
FFFFFFFF
@A00769:11:HC3HCDRXX:1:2110:24352:35618
CAACGAAA
+
FFFFFFFF
@A00769:11:HC3HCDRXX:1:2110:8151:35650
CAACGAAA
+
FFFFFFFF
@A00769:11:HC3HCDRXX:1:2110:27019:35697
CAACGAAA
+
FFFFFFF:
@A00769:11:HC3HCDRXX:1:2110:22996:35869
CAACGAAA
+
FFFFFFFF
@A00769:11:HC3HCDRXX:1:2110:6587:35884
CAACGAAA
+
FFFFFFFF
@A00769:11:HC3HCDRXX:1:2110:15989:35884
CAACGAAA
+
FFFFFFFF
@A00769:11:HC3HCDRXX:1:2110:28899:35947
CAACGAAA
+
FFFFFFFF
@A00769:11:HC3HCDRXX:1:2110:12219:35994
CAACGAAA
+
FFFFFFFF
@A00769:11:HC3HCDRXX:1:2110:18864:36010
CAACGAAA
+
FFFFFFFF
@A00769:11:HC3HCDRXX:1:2110:25319:36010
CAACGAAA
+
FFFFFFFF
@A00769:11:HC3HCDRXX:1:2110:26187:36041
CAACGAAA
+
FFFFFFFF
@A00769:11:HC3HCDRXX:1:2110:7102:36088
CAACGAAA
+
:FFFFFFF
@A00769:11:HC3HCDRXX:1:2110:1949:36151
CAACGAAA
+
FFFFFFFF
@A00769:11:HC3HCDRXX:1:2110:30409:36151
CAACGAAA
+
FFFFFFFF
@A00769:11:HC3HCDRXX:1:2110:27091:36323
CAACGAAA
+
FFFFF:FF
@A00769:11:HC3HCDRXX:1:2110:12147:36338
CAACGAAA
+
FFFFFFFF
@A00769:11:HC3HCDRXX:1:2110:20609:36370
CAACGAAA
+
FFFFFFFF
@A00769:11:HC3HCDRXX:1:2110:11442:36401
CAACGAAA
+
FFFFFFFF
@A00769:11:HC3HCDRXX:1:2110:11632:36417
CAACGAAA
+
FFFFFFFF
@A00769:11:HC3HCDRXX:1:2110:1850:36542
CAACGAAA
+
FFFFFFFF
@A00769:11:HC3HCDRXX:1:2110:14904:36667
CAACGAAA
+
FFFFFFFF
@A00769:11:HC3HCDRXX:1:2110:17065:36777
CAACGAAA
+
F,FFFFFF
@A00769:11:HC3HCDRXX:1:2110:5900:36918
CAACGAAA
+
FFFFFFFF
@A00769:11:HC3HCDRXX:1:2110:6090:36933
CAACGAAA
+
FFFF:FFF
@A00769:11:HC3HCDRXX:1:2110:6524:36996
CAACGAAA
+
FFFFFFFF
@A00769:11:HC3HCDRXX:1:2110:6542:36996
CAACGAAA
+
FFFFFFFF
@A00769:11:HC3HCDRXX:1:2111:5819:1016
CAACGAAA
+
FFFFFFFF
@A00769:11:HC3HCDRXX:1:2111:5647:1063
CAACGAAA
+
FFFFFFFF
@A00769:11:HC3HCDRXX:1:2111:8495:1110
CAACGAAA
+
FFFFFFFF
@A00769:11:HC3HCDRXX:1:2111:11595:1125
CAACGAAA
+
FFFFFFFF
@A00769:11:HC3HCDRXX:1:2111:5954:1188
CAACGAAA
+
FFFFFFFF
@A00769:11:HC3HCDRXX:1:2111:1434:1282
CAACGAAA
+
FFFFFFFF
@A00769:11:HC3HCDRXX:1:2111:8630:1344
CAACGAAA
+
FFFFFFFF
@A00769:11:HC3HCDRXX:1:2111:15483:1376
CAACGAAA
+
FFFFFFFF
@A00769:11:HC3HCDRXX:1:2111:25735:1376
CAACGAAA
+
FFFFFFFF
@A00769:11:HC3HCDRXX:1:2111:19786:1407
CAACGAAA
+
FFFFFFFF
@A00769:11:HC3HCDRXX:1:2111:8269:1532
CAACGAAA
+
FFFFFFFF
@A00769:11:HC3HCDRXX:1:2111:32904:1579
CAACGAAA
+
FFFFFFFF
@A00769:11:HC3HCDRXX:1:2111:9516:1626
CAACGAAA
+
FFFFFFFF
@A00769:11:HC3HCDRXX:1:2111:13169:1658
CAACGAAA
+
FFFFFFFF
@A00769:11:HC3HCDRXX:1:2111:15863:1720
CAACGAAA
+
FFFFFFFF
@A00769:11:HC3HCDRXX:1:2111:32859:1720
CAACGAAA
+
FFFFFFFF
@A00769:11:HC3HCDRXX:1:2111:22643:1783
CAACGAAA
+
FFFFFFFF
@A00769:11:HC3HCDRXX:1:2111:17580:1814
CAACGAAA
+
FFFFFFFF
@A00769:11:HC3HCDRXX:1:2111:13205:1877
CAACGAAA
+
FFFFFFFF
@A00769:11:HC3HCDRXX:1:2111:4996:1971
CAACGAAA
+
FFFFFFFF
@A00769:11:HC3HCDRXX:1:2111:6379:1986
CAACGAAA
+
FFFFFFFF
@A00769:11:HC3HCDRXX:1:2111:28574:2002
CAACGAAA
+
FFFFFFFF
@A00769:11:HC3HCDRXX:1:2111:15591:2065
CAACGAAA
+
FFFFFFFF
@A00769:11:HC3HCDRXX:1:2111:22661:2096
CAACGAAA
+
FFFFFFFF
@A00769:11:HC3HCDRXX:1:2111:28049:2127
CAACGAAA
+
FFFFFFFF
@A00769:11:HC3HCDRXX:1:2111:2022:2143
CAACGAAA
+
FFFFFFFF
@A00769:11:HC3HCDRXX:1:2111:2691:2174
CAACGAAA
+
FFFFFFFF
@A00769:11:HC3HCDRXX:1:2111:15013:2347
CAACGAAA
+
FFFFFFFF
@A00769:11:HC3HCDRXX:1:2111:1533:2425
CAACGAAA
+
FFF,F:FF
@A00769:11:HC3HCDRXX:1:2111:16740:2487
CAACGAAA
+
FFFFFFFF
@A00769:11:HC3HCDRXX:1:2111:14534:2613
CAACGAAA
+
FF:FFFFF
@A00769:11:HC3HCDRXX:1:2111:25337:2660
CAACGAAA
+
FFFFFFFF
@A00769:11:HC3HCDRXX:1:2111:16486:2738
CAACGAAA
+
FF:FFF::
@A00769:11:HC3HCDRXX:1:2111:3685:2801
CAACGAAA
+
FFFFFFFF
@A00769:11:HC3HCDRXX:1:2111:17499:2801
CAACGAAA
+
FFFFFFFF
@A00769:11:HC3HCDRXX:1:2111:3622:2816
CAACGAAA
+
FFF:FFFF
@A00769:11:HC3HCDRXX:1:2111:8142:3098
CAACGAAA
+
FFFFFFFF
@A00769:11:HC3HCDRXX:1:2111:26178:3114
CAACGAAA
+
FFFFFFFF
@A00769:11:HC3HCDRXX:1:2111:32226:3161
CAACGAAA
+
FFFFFFFF
@A00769:11:HC3HCDRXX:1:2111:5791:3255
CAACGAAA
+
FFFFFFFF
@A00769:11:HC3HCDRXX:1:2111:22480:3317
CAACGAAA
+
FFFFFFFF
@A00769:11:HC3HCDRXX:1:2111:1253:3349
CAACGAAA
+
FFFFFFFF
@A00769:11:HC3HCDRXX:1:2111:28583:3427
CAACGAAA
+
FFFFFFFF
@A00769:11:HC3HCDRXX:1:2111:24316:3521
CAACGAAA
+
FFFFFFFF
@A00769:11:HC3HCDRXX:1:2111:12861:3568
CAACGAAA
+
FFFFFFFF
@A00769:11:HC3HCDRXX:1:2111:30490:3662
CAACGAAA
+
FFFFFFFF
@A00769:11:HC3HCDRXX:1:2111:13485:3709
CAACGAAA
+
FFFF,FFF
@A00769:11:HC3HCDRXX:1:2111:20356:3740
CAACGAAA
+
FFFFFFFF
@A00769:11:HC3HCDRXX:1:2111:11740:3787
CAACGAAA
+
FFFFFFFF
@A00769:11:HC3HCDRXX:1:2111:19370:3787
CAACGAAA
+
:FFFFFFF
@A00769:11:HC3HCDRXX:1:2111:26458:3912
CAACGAAA
+
FFFFFFFF
@A00769:11:HC3HCDRXX:1:2111:7084:3959
CAACGAAA
+
FFFFFFFF
@A00769:11:HC3HCDRXX:1:2111:27796:3975
CAACGAAA
+
FFFFF:FF
@A00769:11:HC3HCDRXX:1:2111:4679:3991
CAACGAAA
+
FFFFFFFF
@A00769:11:HC3HCDRXX:1:2111:20681:3991
CAACGAAA
+
FFFFFFFF
@A00769:11:HC3HCDRXX:1:2111:23981:4069
CAACGAAA
+
FFFFFFFF
@A00769:11:HC3HCDRXX:1:2111:8223:4085
CAACGAAA
+
FFFFFFFF
@A00769:11:HC3HCDRXX:1:2111:14615:4100
CAACGAAA
+
FFFFFFFF
@A00769:11:HC3HCDRXX:1:2111:30309:4100
CAACGAAA
+
FFFFFFFF
@A00769:11:HC3HCDRXX:1:2111:31665:4100
CAACGAAA
+
FFFFFFFF
@A00769:11:HC3HCDRXX:1:2111:26955:4147
CAACGAAA
+
FFFFFFFF
@A00769:11:HC3HCDRXX:1:2111:14109:4351
CAACGAAA
+
FFFFFFFF
@A00769:11:HC3HCDRXX:1:2111:10755:4366
CAACGAAA
+
FFFFFFFF
@A00769:11:HC3HCDRXX:1:2111:29469:4429
CAACGAAA
+
FFFFFFFF
@A00769:11:HC3HCDRXX:1:2111:6027:4664
CAACGAAA
+
FFFFFFFF
@A00769:11:HC3HCDRXX:1:2111:27905:4664
CAACGAAA
+
:FFFFFFF
@A00769:11:HC3HCDRXX:1:2111:6903:4679
CAACGAAA
+
FFFFFFFF
@A00769:11:HC3HCDRXX:1:2111:13214:4711
CAACGAAA
+
FFFFFFFF
@A00769:11:HC3HCDRXX:1:2111:13358:4773
CAACGAAA
+
F:FFFFFF
@A00769:11:HC3HCDRXX:1:2111:23204:4789
CAACGAAA
+
FFFFFFFF
@A00769:11:HC3HCDRXX:1:2111:26268:4899
CAACGAAA
+
FFFFFFFF
@A00769:11:HC3HCDRXX:1:2111:19831:4930
CAACGAAA
+
FFFFFFFF
@A00769:11:HC3HCDRXX:1:2111:31548:4930
CAACGAAA
+
FFFFFFFF
@A00769:11:HC3HCDRXX:1:2111:27805:5024
CAACGAAA
+
FFFFFFFF
@A00769:11:HC3HCDRXX:1:2111:3812:5055
CAACGAAA
+
FFFFFFFF
@A00769:11:HC3HCDRXX:1:2111:13494:5134
CAACGAAA
+
FFFF:FFF
@A00769:11:HC3HCDRXX:1:2111:28257:5149
CAACGAAA
+
FFFFFFFF
@A00769:11:HC3HCDRXX:1:2111:12481:5165
CAACGAAA
+
FFFFFFFF
@A00769:11:HC3HCDRXX:1:2111:32597:5212
CAACGAAA
+
FFFFFFFF
@A00769:11:HC3HCDRXX:1:2111:8874:5274
CAACGAAA
+
FFFFFFFF
@A00769:11:HC3HCDRXX:1:2111:20826:5337
CAACGAAA
+
FFFFFFF:
@A00769:11:HC3HCDRXX:1:2111:32425:5353
CAACGAAA
+
FFFFFFFF
@A00769:11:HC3HCDRXX:1:2111:24180:5447
CAACGAAA
+
FFFFFFFF
@A00769:11:HC3HCDRXX:1:2111:19361:5462
CAACGAAA
+
FFFFFFFF
@A00769:11:HC3HCDRXX:1:2111:2989:5541
CAACGAAA
+
FFFFFFFF
@A00769:11:HC3HCDRXX:1:2111:10529:5572
CAACGAAA
+
FFFFFFFF
@A00769:11:HC3HCDRXX:1:2111:2745:5619
CAACGAAA
+
FFFFFFFF
@A00769:11:HC3HCDRXX:1:2111:7563:5635
CAACGAAA
+
FFFFFFFF
@A00769:11:HC3HCDRXX:1:2111:15284:5697
CAACGAAA
+
FFFFFFFF
@A00769:11:HC3HCDRXX:1:2111:27633:5729
CAACGAAA
+
FFFFFFFF
@A00769:11:HC3HCDRXX:1:2111:12165:5776
CAACGAAA
+
FFFFFFFF
@A00769:11:HC3HCDRXX:1:2111:16938:5776
CAACGAAA
+
FFF:FFFF
@A00769:11:HC3HCDRXX:1:2111:17906:5791
CAACGAAA
+
FFFFFFFF
@A00769:11:HC3HCDRXX:1:2111:31991:5822
CAACGAAA
+
FFFFFFFF
@A00769:11:HC3HCDRXX:1:2111:3631:5995
CAACGAAA
+
FFFFFFFF
@A00769:11:HC3HCDRXX:1:2111:11505:6042
CAACGAAA
+
FFFFFFFF
@A00769:11:HC3HCDRXX:1:2111:31241:6151
CAACGAAA
+
FFFFFFFF
@A00769:11:HC3HCDRXX:1:2111:13277:6261
CAACGAAA
+
FFFFFFFF
@A00769:11:HC3HCDRXX:1:2111:31277:6308
CAACGAAA
+
FFFFFFFF
@A00769:11:HC3HCDRXX:1:2111:13322:6339
CAACGAAA
+
FFFFFFFF
@A00769:11:HC3HCDRXX:1:2111:27299:6464
CAACGAAA
+
FFFFFFFF
@A00769:11:HC3HCDRXX:1:2111:7410:6527
CAACGAAA
+
FFFFFFFF
@A00769:11:HC3HCDRXX:1:2111:21585:6527
CAACGAAA
+
FFFFFFFF
@A00769:11:HC3HCDRXX:1:2111:18385:6621
CAACGAAA
+
FFFFFFFF
@A00769:11:HC3HCDRXX:1:2111:12870:6652
CAACGAAA
+
FFFF,FFF
@A00769:11:HC3HCDRXX:1:2111:32895:6731
CAACGAAA
+
FFFFFFFF
@A00769:11:HC3HCDRXX:1:2111:17463:6778
CAACGAAA
+
FFFFFFFF
@A00769:11:HC3HCDRXX:1:2111:20862:6778
CAACGAAA
+
FFFFFFFF
@A00769:11:HC3HCDRXX:1:2111:32434:6778
CAACGAAA
+
FFFFFFFF
@A00769:11:HC3HCDRXX:1:2111:24542:6793
CAACGAAA
+
:FFFFFFF
@A00769:11:HC3HCDRXX:1:2111:9263:6825
CAACGAAA
+
FFFFFFFF
@A00769:11:HC3HCDRXX:1:2111:7365:6887
CAACGAAA
+
FFFFFFF:
@A00769:11:HC3HCDRXX:1:2111:18276:6997
CAACGAAA
+
FFFFFFFF
@A00769:11:HC3HCDRXX:1:2111:1389:7059
CAACGAAA
+
FFFFFFFF
@A00769:11:HC3HCDRXX:1:2111:2627:7075
CAACGAAA
+
FFFFFFFF
@A00769:11:HC3HCDRXX:1:2111:14615:7075
CAACGAAA
+
FFFF:FFF
@A00769:11:HC3HCDRXX:1:2111:20437:7075
CAACGAAA
+
FFFFFFFF
@A00769:11:HC3HCDRXX:1:2111:16495:7106
CAACGAAA
+
FFFFFFFF
@A00769:11:HC3HCDRXX:1:2111:13955:7216
CAACGAAA
+
FF:FFFFF
@A00769:11:HC3HCDRXX:1:2111:19813:7310
CAACGAAA
+
FFFFFFFF
@A00769:11:HC3HCDRXX:1:2111:31638:7310
CAACGAAA
+
F:FF,FFF
@A00769:11:HC3HCDRXX:1:2111:11379:7326
CAACGAAA
+
FFFFFFFF
@A00769:11:HC3HCDRXX:1:2111:21142:7326
CAACGAAA
+
FFFFFFFF
@A00769:11:HC3HCDRXX:1:2111:29568:7326
CAACGAAA
+
FFFFFFFF
@A00769:11:HC3HCDRXX:1:2111:30743:7326
CAACGAAA
+
FFFFFFFF
@A00769:11:HC3HCDRXX:1:2111:5656:7341
CAACGAAA
+
FF:,:FF:
@A00769:11:HC3HCDRXX:1:2111:26919:7341
CAACGAAA
+
FFFFFFFF
@A00769:11:HC3HCDRXX:1:2111:2311:7435
CAACGAAA
+
FFFFFFFF
@A00769:11:HC3HCDRXX:1:2111:18728:7435
CAACGAAA
+
FFFFFFFF
@A00769:11:HC3HCDRXX:1:2111:8784:7498
CAACGAAA
+
FFFFFFFF
@A00769:11:HC3HCDRXX:1:2111:28239:7529
CAACGAAA
+
FFFFF,FF
@A00769:11:HC3HCDRXX:1:2111:32732:7545
CAACGAAA
+
FFFFFFFF
@A00769:11:HC3HCDRXX:1:2111:7581:7639
CAACGAAA
+
FFFFFFFF
@A00769:11:HC3HCDRXX:1:2111:25418:7654
CAACGAAA
+
FFFFF:FF
@A00769:11:HC3HCDRXX:1:2111:22923:7717
CAACGAAA
+
FFFFFFFF
@A00769:11:HC3HCDRXX:1:2111:21016:7795
CAACGAAA
+
FFFFFFFF
@A00769:11:HC3HCDRXX:1:2111:8965:7842
CAACGAAA
+
FFFFFFFF
@A00769:11:HC3HCDRXX:1:2111:12038:7905
CAACGAAA
+
FFF:FFFF
@A00769:11:HC3HCDRXX:1:2111:22833:7968
CAACGAAA
+
FFFFFFFF
@A00769:11:HC3HCDRXX:1:2111:17029:7999
CAACGAAA
+
FFFFFFFF
@A00769:11:HC3HCDRXX:1:2111:22968:8046
CAACGAAA
+
FFFFFFFF
@A00769:11:HC3HCDRXX:1:2111:21929:8124
CAACGAAA
+
FFFFFFFF
@A00769:11:HC3HCDRXX:1:2111:5927:8187
CAACGAAA
+
FFFFFFFF
@A00769:11:HC3HCDRXX:1:2111:12255:8187
CAACGAAA
+
FFFFFFFF
@A00769:11:HC3HCDRXX:1:2111:20772:8187
CAACGAAA
+
FFFFFFFF
@A00769:11:HC3HCDRXX:1:2111:21151:8312
CAACGAAA
+
FFFFFFFF
@A00769:11:HC3HCDRXX:1:2111:8630:8328
CAACGAAA
+
FFFFFFFF
@A00769:11:HC3HCDRXX:1:2111:29152:8328
CAACGAAA
+
FFFFFFFF
@A00769:11:HC3HCDRXX:1:2111:14290:8390
CAACGAAA
+
FFFFF:F:
@A00769:11:HC3HCDRXX:1:2111:6922:8406
CAACGAAA
+
FFFFFFFF
@A00769:11:HC3HCDRXX:1:2111:25753:8453
CAACGAAA
+
FFFFFF:F
@A00769:11:HC3HCDRXX:1:2111:21829:8578
CAACGAAA
+
FFFFFFFF
@A00769:11:HC3HCDRXX:1:2111:26738:8594
CAACGAAA
+
FFFFFFFF
@A00769:11:HC3HCDRXX:1:2111:10655:8609
CAACGAAA
+
FFFFFFFF
@A00769:11:HC3HCDRXX:1:2111:13639:8641
CAACGAAA
+
FFFFFFFF
@A00769:11:HC3HCDRXX:1:2111:31611:8641
CAACGAAA
+
FFFFFF:F
@A00769:11:HC3HCDRXX:1:2111:11948:8688
CAACGAAA
+
FFFFF:FF
@A00769:11:HC3HCDRXX:1:2111:18900:8735
CAACGAAA
+
FFFFFFFF
@A00769:11:HC3HCDRXX:1:2111:15356:8766
CAACGAAA
+
FFFFFFFF
@A00769:11:HC3HCDRXX:1:2111:31195:8766
CAACGAAA
+
FFFFFFFF
@A00769:11:HC3HCDRXX:1:2111:18132:8876
CAACGAAA
+
FFFFFFFF
@A00769:11:HC3HCDRXX:1:2111:9833:8938
CAACGAAA
+
FFFF:FFF
@A00769:11:HC3HCDRXX:1:2111:13711:9017
CAACGAAA
+
FFFFFFFF
@A00769:11:HC3HCDRXX:1:2111:17743:9017
CAACGAAA
+
FFFFFFFF
@A00769:11:HC3HCDRXX:1:2111:22101:9017
CAACGAAA
+
FFFFFFFF
@A00769:11:HC3HCDRXX:1:2111:29405:9017
CAACGAAA
+
FFFFFFFF
@A00769:11:HC3HCDRXX:1:2111:5801:9032
CAACGAAA
+
FFFFFFFF
@A00769:11:HC3HCDRXX:1:2111:17662:9095
CAACGAAA
+
FFFFFFFF
@A00769:11:HC3HCDRXX:1:2111:27281:9126
CAACGAAA
+
FFFFFFFF
@A00769:11:HC3HCDRXX:1:2111:24768:9157
CAACGAAA
+
FFFFFFFF
@A00769:11:HC3HCDRXX:1:2111:20808:9189
CAACGAAA
+
FFFFFFFF
@A00769:11:HC3HCDRXX:1:2111:22128:9189
CAACGAAA
+
FFFFFFFF
@A00769:11:HC3HCDRXX:1:2111:4110:9204
CAACGAAA
+
FFFFFFFF
@A00769:11:HC3HCDRXX:1:2111:28266:9204
CAACGAAA
+
FFFFFFFF
@A00769:11:HC3HCDRXX:1:2111:30834:9204
CAACGAAA
+
FFFFFFFF
@A00769:11:HC3HCDRXX:1:2111:12355:9330
CAACGAAA
+
FFFFFFFF
@A00769:11:HC3HCDRXX:1:2111:14579:9330
CAACGAAA
+
FFF:FFFF
@A00769:11:HC3HCDRXX:1:2111:31222:9377
CAACGAAA
+
FFFFFFFF
@A00769:11:HC3HCDRXX:1:2111:31331:9377
CAACGAAA
+
FFFFFFFF
@A00769:11:HC3HCDRXX:1:2111:25455:9408
CAACGAAA
+
FFFFFFFF
@A00769:11:HC3HCDRXX:1:2111:13539:9596
CAACGAAA
+
FFFFFFFF
@A00769:11:HC3HCDRXX:1:2111:6677:9612
CAACGAAA
+
FFFFFFFF
@A00769:11:HC3HCDRXX:1:2111:11415:9612
CAACGAAA
+
FFFFFFFF
@A00769:11:HC3HCDRXX:1:2111:20283:9659
CAACGAAA
+
FFFFFFFF
[truncated: 5,602,868 more chars]
