# Supplementary material for: Acidified drinking water attenuates motor deficits and brain pathology in a mouse model of a childhood neurodegenerative disorder
Source: Sci Rep. 2022 May 30;12:9025. doi: 10.1038/s41598-022-12981-0 (PMC9151921; doi:10.1038/s41598-022-12981-0)
Supplement: Supplementary file 4 — Supplementary Information 4. [file 41598_2022_12981_MOESM4_ESM.zip › 060519AK515F/129xC57.6.m.Tap.4045.R_Index.fastq]

@A00769:11:HC3HCDRXX:1:2101:12707:1047
CAGAGCAC
+
:FFFFFFF
@A00769:11:HC3HCDRXX:1:2101:15998:1047
CAGAGCAC
+
FFFFFFFF
@A00769:11:HC3HCDRXX:1:2101:29722:1047
CAGAGCAC
+
FFFFFFFF
@A00769:11:HC3HCDRXX:1:2101:10637:1063
CAGAGCAC
+
FFFFFFFF
@A00769:11:HC3HCDRXX:1:2101:1606:1078
CAGAGCAC
+
FFFFFFFF
@A00769:11:HC3HCDRXX:1:2101:1380:1094
CAGAGCAC
+
FFFFFFFF
@A00769:11:HC3HCDRXX:1:2101:14398:1125
CAGAGCAC
+
FFFFFFFF
@A00769:11:HC3HCDRXX:1:2101:28049:1125
CAGAGCAC
+
FFFFFFFF
@A00769:11:HC3HCDRXX:1:2101:27525:1188
CAGAGCAC
+
FFFFFFFF
@A00769:11:HC3HCDRXX:1:2101:1940:1219
CAGAGCAC
+
FFFFFFFF
@A00769:11:HC3HCDRXX:1:2101:1244:1235
CAGAGCAC
+
FFFFFFFF
@A00769:11:HC3HCDRXX:1:2101:8567:1297
CAGAGCAC
+
FFFFFFFF
@A00769:11:HC3HCDRXX:1:2101:26413:1329
CAGAGCAC
+
FFFFFFFF
@A00769:11:HC3HCDRXX:1:2101:20166:1470
CAGAGCAC
+
FFFFFFFF
@A00769:11:HC3HCDRXX:1:2101:1389:1548
CAGAGCAC
+
FFFFFFFF
@A00769:11:HC3HCDRXX:1:2101:15257:1548
CAGAGCAC
+
FFFFFFFF
@A00769:11:HC3HCDRXX:1:2101:5710:1611
CAGAGCAC
+
FFFFFFFF
@A00769:11:HC3HCDRXX:1:2101:17734:1611
CAGAGCAC
+
FFFFFFFF
@A00769:11:HC3HCDRXX:1:2101:19705:1611
CAGAGCAC
+
FFFFFFFF
@A00769:11:HC3HCDRXX:1:2101:5104:1720
CAGAGCAC
+
FFFFFFFF
@A00769:11:HC3HCDRXX:1:2101:2076:1736
CAGAGCAC
+
FFFFFFFF
@A00769:11:HC3HCDRXX:1:2101:1452:1752
CAGAGCAC
+
FFFFFFFF
@A00769:11:HC3HCDRXX:1:2101:8838:1830
CAGAGCAC
+
FFFFFFFF
@A00769:11:HC3HCDRXX:1:2101:23194:1892
CAGAGCAC
+
FFFFFFFF
@A00769:11:HC3HCDRXX:1:2101:32814:1924
CAGAGCAC
+
FF:F:FFF
@A00769:11:HC3HCDRXX:1:2101:5095:1955
CAGAGCAC
+
FFFFFFFF
@A00769:11:HC3HCDRXX:1:2101:10700:1955
CAGAGCAC
+
FFFFFFFF
@A00769:11:HC3HCDRXX:1:2101:14380:2002
CAGAGCAC
+
FFFFFFF:
@A00769:11:HC3HCDRXX:1:2101:8621:2049
CAGAGCAC
+
FFFFFFFF
@A00769:11:HC3HCDRXX:1:2101:14208:2237
CAGAGCAC
+
FFFFFFFF
@A00769:11:HC3HCDRXX:1:2101:20889:2440
CAGAGCAC
+
FF,FFFFF
@A00769:11:HC3HCDRXX:1:2101:5674:2487
CAGAGCAC
+
FF,FFFFF
@A00769:11:HC3HCDRXX:1:2101:14163:2503
CAGAGCAC
+
FFFFFFFF
@A00769:11:HC3HCDRXX:1:2101:23032:2581
CAGAGCAC
+
FFFFFFFF
@A00769:11:HC3HCDRXX:1:2101:6858:2597
CAGAGCAC
+
FFFFFFFF
@A00769:11:HC3HCDRXX:1:2101:19642:2628
CAGAGCAC
+
FFFFFFFF
@A00769:11:HC3HCDRXX:1:2101:27046:2675
CAGAGCAC
+
F,FFFFFF
@A00769:11:HC3HCDRXX:1:2101:5348:2738
CAGAGCAC
+
FF,F:FFF
@A00769:11:HC3HCDRXX:1:2101:4363:2848
CAGAGCAC
+
FFFFFFFF
@A00769:11:HC3HCDRXX:1:2101:11324:2848
CAGAGCAC
+
FFFFFFFF
@A00769:11:HC3HCDRXX:1:2101:10773:2863
CAGAGCAC
+
FFFFFFFF
@A00769:11:HC3HCDRXX:1:2101:29613:2957
CAGAGCAC
+
FFFFFFFF
@A00769:11:HC3HCDRXX:1:2101:15320:2973
CAGAGCAC
+
FFFFFFFF
@A00769:11:HC3HCDRXX:1:2101:3079:3004
CAGAGCAC
+
FFFFFFFF
@A00769:11:HC3HCDRXX:1:2101:8052:3035
CAGAGCAC
+
FFFFFFFF
@A00769:11:HC3HCDRXX:1:2101:8178:3035
CAGAGCAC
+
FFFFFFFF
@A00769:11:HC3HCDRXX:1:2101:22761:3082
CAGAGCAC
+
FF,FFFFF
@A00769:11:HC3HCDRXX:1:2101:11071:3129
CAGAGCAC
+
FFFFFFFF
@A00769:11:HC3HCDRXX:1:2101:6849:3145
CAGAGCAC
+
FFFFFFFF
@A00769:11:HC3HCDRXX:1:2101:16794:3145
CAGAGCAC
+
FFFFFFFF
@A00769:11:HC3HCDRXX:1:2101:16812:3145
CAGAGCAC
+
FFFFFFFF
@A00769:11:HC3HCDRXX:1:2101:31222:3145
CAGAGCAC
+
FFFFFFFF
@A00769:11:HC3HCDRXX:1:2101:12102:3161
CAGAGCAC
+
FFFFFFFF
@A00769:11:HC3HCDRXX:1:2101:28330:3176
CAGAGCAC
+
FFFFFFFF
@A00769:11:HC3HCDRXX:1:2101:22227:3192
CAGAGCAC
+
FFFFFFFF
@A00769:11:HC3HCDRXX:1:2101:28664:3223
CAGAGCAC
+
FFFFFFFF
@A00769:11:HC3HCDRXX:1:2101:22724:3270
CAGAGCAC
+
FFFFFFFF
@A00769:11:HC3HCDRXX:1:2101:11288:3286
CAGAGCAC
+
FFFFFFFF
@A00769:11:HC3HCDRXX:1:2101:12816:3333
CAGAGCAC
+
FFFFFFFF
@A00769:11:HC3HCDRXX:1:2101:17092:3349
CAGAGCAC
+
FFFFFFFF
@A00769:11:HC3HCDRXX:1:2101:21847:3349
CAGAGCAC
+
FFFFFFFF
@A00769:11:HC3HCDRXX:1:2101:4110:3411
CAGAGCAC
+
FF,FFFFF
@A00769:11:HC3HCDRXX:1:2101:10004:3443
CAGAGCAC
+
FFFFFFFF
@A00769:11:HC3HCDRXX:1:2101:4309:3537
CAGAGCAC
+
FFFFFFFF
@A00769:11:HC3HCDRXX:1:2101:30074:3537
CAGAGCAC
+
FF,F:FFF
@A00769:11:HC3HCDRXX:1:2101:14733:3583
CAGAGCAC
+
FFFFFFFF
@A00769:11:HC3HCDRXX:1:2101:17336:3583
CAGAGCAC
+
FFFFFFFF
@A00769:11:HC3HCDRXX:1:2101:11270:3599
CAGAGCAC
+
FFFFFFFF
@A00769:11:HC3HCDRXX:1:2101:21025:3615
CAGAGCAC
+
FFFFFFFF
@A00769:11:HC3HCDRXX:1:2101:14913:3646
CAGAGCAC
+
FFFF:FFF
@A00769:11:HC3HCDRXX:1:2101:18747:3709
CAGAGCAC
+
FFFFFFFF
@A00769:11:HC3HCDRXX:1:2101:25834:3709
CAGAGCAC
+
FFFFFFFF
@A00769:11:HC3HCDRXX:1:2101:9869:3803
CAGAGCAC
+
FFFFFFFF
@A00769:11:HC3HCDRXX:1:2101:21983:3834
CAGAGCAC
+
FFFFFFFF
@A00769:11:HC3HCDRXX:1:2101:17038:3912
CAGAGCAC
+
FF:FFFFF
@A00769:11:HC3HCDRXX:1:2101:20627:3959
CAGAGCAC
+
FFFFFFFF
@A00769:11:HC3HCDRXX:1:2101:29432:3959
CAGAGCAC
+
FFFFFFFF
@A00769:11:HC3HCDRXX:1:2101:21829:4131
CAGAGCAC
+
FFFFFFFF
@A00769:11:HC3HCDRXX:1:2101:24985:4147
CAGAGCAC
+
FFFFFFFF
@A00769:11:HC3HCDRXX:1:2101:7292:4163
CAGAGCAC
+
FFFFFFFF
@A00769:11:HC3HCDRXX:1:2101:23104:4210
CAGAGCAC
+
FFFFFFFF
@A00769:11:HC3HCDRXX:1:2101:16224:4225
CAGAGCAC
+
FFFFFFFF
@A00769:11:HC3HCDRXX:1:2101:8603:4241
CAGAGCAC
+
FFFFFFFF
@A00769:11:HC3HCDRXX:1:2101:16884:4241
CAGAGCAC
+
FFFFFFFF
@A00769:11:HC3HCDRXX:1:2101:18150:4241
CAGAGCAC
+
FFFFFFFF
@A00769:11:HC3HCDRXX:1:2101:31964:4241
CAGAGCAC
+
FFFFFFFF
@A00769:11:HC3HCDRXX:1:2101:21920:4257
CAGAGCAC
+
FFFFFFFF
@A00769:11:HC3HCDRXX:1:2101:7627:4272
CAGAGCAC
+
FFFFFFFF
@A00769:11:HC3HCDRXX:1:2101:23918:4366
CAGAGCAC
+
FFFFFFFF
@A00769:11:HC3HCDRXX:1:2101:31512:4586
CAGAGCAC
+
FFFFFFFF
@A00769:11:HC3HCDRXX:1:2101:18132:4648
CAGAGCAC
+
FFFFFFFF
@A00769:11:HC3HCDRXX:1:2101:29487:4648
CAGAGCAC
+
FFFFFFFF
@A00769:11:HC3HCDRXX:1:2101:26765:4664
CAGAGCAC
+
FFFFFFFF
@A00769:11:HC3HCDRXX:1:2101:2184:4679
CAGAGCAC
+
FFFFFFFF
@A00769:11:HC3HCDRXX:1:2101:2826:4758
CAGAGCAC
+
FFFFFFFF
@A00769:11:HC3HCDRXX:1:2101:29206:4758
CAGAGCAC
+
FFFFFFFF
@A00769:11:HC3HCDRXX:1:2101:28989:4914
CAGAGCAC
+
FFFFFFFF
@A00769:11:HC3HCDRXX:1:2101:13078:4946
CAGAGCAC
+
FFFFFFFF
@A00769:11:HC3HCDRXX:1:2101:2437:5024
CAGAGCAC
+
FFFFFFFF
@A00769:11:HC3HCDRXX:1:2101:26666:5087
CAGAGCAC
+
FF:FFFFF
@A00769:11:HC3HCDRXX:1:2101:28221:5087
CAGAGCAC
+
FFFFFFFF
@A00769:11:HC3HCDRXX:1:2101:32416:5087
CAGAGCAC
+
FFFFFFFF
@A00769:11:HC3HCDRXX:1:2101:16848:5118
CAGAGCAC
+
:FFFFFFF
@A00769:11:HC3HCDRXX:1:2101:13548:5134
CAGAGCAC
+
FFFFFFFF
@A00769:11:HC3HCDRXX:1:2101:7636:5165
CAGAGCAC
+
FFFFFFFF
@A00769:11:HC3HCDRXX:1:2101:13494:5196
CAGAGCAC
+
FFFFFFFF
@A00769:11:HC3HCDRXX:1:2101:16423:5259
CAGAGCAC
+
,FFFFFFF
@A00769:11:HC3HCDRXX:1:2101:4010:5274
CAGAGCAC
+
FFFFFFFF
@A00769:11:HC3HCDRXX:1:2101:6723:5431
CAGAGCAC
+
FFFFFFFF
@A00769:11:HC3HCDRXX:1:2101:20853:5541
CAGAGCAC
+
FFFFFFFF
@A00769:11:HC3HCDRXX:1:2101:9607:5635
CAGAGCAC
+
FFFFFFFF
@A00769:11:HC3HCDRXX:1:2101:17870:5729
CAGAGCAC
+
FFFFFFFF
@A00769:11:HC3HCDRXX:1:2101:29351:5760
CAGAGCAC
+
FFFFFFFF
@A00769:11:HC3HCDRXX:1:2101:7021:5791
CAGAGCAC
+
FFFFFFFF
@A00769:11:HC3HCDRXX:1:2101:19434:5838
CAGAGCAC
+
FFFFFFFF
@A00769:11:HC3HCDRXX:1:2101:16785:5854
CAGAGCAC
+
FF:FFFFF
@A00769:11:HC3HCDRXX:1:2101:26910:5854
CAGAGCAC
+
FFFFFFFF
@A00769:11:HC3HCDRXX:1:2101:8630:5916
CAGAGCAC
+
FFFFFFFF
@A00769:11:HC3HCDRXX:1:2101:23366:5948
CAGAGCAC
+
FFFFFFFF
@A00769:11:HC3HCDRXX:1:2101:19497:6010
CAGAGCAC
+
FFFFFFFF
@A00769:11:HC3HCDRXX:1:2101:8775:6042
CAGAGCAC
+
FFFFFFFF
@A00769:11:HC3HCDRXX:1:2101:16233:6057
CAGAGCAC
+
FFFFFFFF
@A00769:11:HC3HCDRXX:1:2101:28311:6057
CAGAGCAC
+
FFFFFFFF
@A00769:11:HC3HCDRXX:1:2101:20473:6104
CAGAGCAC
+
FFFFFFFF
@A00769:11:HC3HCDRXX:1:2101:20907:6104
CAGAGCAC
+
FFFFFFFF
@A00769:11:HC3HCDRXX:1:2101:12915:6136
CAGAGCAC
+
FFFFFFFF
@A00769:11:HC3HCDRXX:1:2101:27968:6214
CAGAGCAC
+
::FFFFF:
@A00769:11:HC3HCDRXX:1:2101:25482:6230
CAGAGCAC
+
FFFFFFFF
@A00769:11:HC3HCDRXX:1:2101:23014:6245
CAGAGCAC
+
FFFFFFFF
@A00769:11:HC3HCDRXX:1:2101:31937:6292
CAGAGCAC
+
FFFFFFFF
@A00769:11:HC3HCDRXX:1:2101:8910:6308
CAGAGCAC
+
FFFFFFFF
@A00769:11:HC3HCDRXX:1:2101:11433:6386
CAGAGCAC
+
FFFFFFFF
@A00769:11:HC3HCDRXX:1:2101:23701:6433
CAGAGCAC
+
FFFFFFFF
@A00769:11:HC3HCDRXX:1:2101:18014:6480
CAGAGCAC
+
FFFFFFFF
@A00769:11:HC3HCDRXX:1:2101:27896:6496
CAGAGCAC
+
FFFFFFFF
@A00769:11:HC3HCDRXX:1:2101:30246:6496
CAGAGCAC
+
FFFFFFFF
@A00769:11:HC3HCDRXX:1:2101:4924:6574
CAGAGCAC
+
FFFFFFFF
@A00769:11:HC3HCDRXX:1:2101:31738:6574
CAGAGCAC
+
FF:FFFFF
@A00769:11:HC3HCDRXX:1:2101:2293:6652
CAGAGCAC
+
FFFFFFFF
@A00769:11:HC3HCDRXX:1:2101:20193:6652
CAGAGCAC
+
FFFFFFFF
@A00769:11:HC3HCDRXX:1:2101:32235:6652
CAGAGCAC
+
FFFFFFFF
@A00769:11:HC3HCDRXX:1:2101:29071:6684
CAGAGCAC
+
FFFFFFFF
@A00769:11:HC3HCDRXX:1:2101:1090:6699
CAGAGCAC
+
FF,FFFFF
@A00769:11:HC3HCDRXX:1:2101:30870:6699
CAGAGCAC
+
FFFFFFFF
@A00769:11:HC3HCDRXX:1:2101:11216:6731
CAGAGCAC
+
FFFFFFFF
@A00769:11:HC3HCDRXX:1:2101:2022:6809
CAGAGCAC
+
FFFFFFFF
@A00769:11:HC3HCDRXX:1:2101:20934:6809
CAGAGCAC
+
FFFFFFFF
@A00769:11:HC3HCDRXX:1:2101:14498:6872
CAGAGCAC
+
FFFFFFFF
@A00769:11:HC3HCDRXX:1:2101:29704:6872
CAGAGCAC
+
FFFFFFFF
@A00769:11:HC3HCDRXX:1:2101:31467:6887
CAGAGCAC
+
FFFFF:FF
@A00769:11:HC3HCDRXX:1:2101:12563:6934
CAGAGCAC
+
FF:FFFFF
@A00769:11:HC3HCDRXX:1:2101:23610:6965
CAGAGCAC
+
FFFFFFFF
@A00769:11:HC3HCDRXX:1:2101:2347:6997
CAGAGCAC
+
FFFFFFFF
@A00769:11:HC3HCDRXX:1:2101:3016:7059
CAGAGCAC
+
FFFFFFFF
@A00769:11:HC3HCDRXX:1:2101:13250:7059
CAGAGCAC
+
FFFFFFFF
@A00769:11:HC3HCDRXX:1:2101:4119:7122
CAGAGCAC
+
FFFFFFFF
@A00769:11:HC3HCDRXX:1:2101:5195:7232
CAGAGCAC
+
FF:FF:FF
@A00769:11:HC3HCDRXX:1:2101:2853:7247
CAGAGCAC
+
FFFFFFFF
@A00769:11:HC3HCDRXX:1:2101:17734:7373
CAGAGCAC
+
FFFFFFFF
@A00769:11:HC3HCDRXX:1:2101:7690:7388
CAGAGCAC
+
FFFFFFFF
@A00769:11:HC3HCDRXX:1:2101:27236:7388
CAGAGCAC
+
FFFFFFFF
@A00769:11:HC3HCDRXX:1:2101:4661:7467
CAGAGCAC
+
FF:FFFFF
@A00769:11:HC3HCDRXX:1:2101:25012:7482
CAGAGCAC
+
FFFF:FFF
@A00769:11:HC3HCDRXX:1:2101:25446:7607
CAGAGCAC
+
FFFFFFFF
@A00769:11:HC3HCDRXX:1:2101:7753:7623
CAGAGCAC
+
FFFFFFFF
@A00769:11:HC3HCDRXX:1:2101:1334:7654
CAGAGCAC
+
FFFFFFFF
@A00769:11:HC3HCDRXX:1:2101:29188:7670
CAGAGCAC
+
FFFFFF:F
@A00769:11:HC3HCDRXX:1:2101:7509:7701
CAGAGCAC
+
F:FFFFFF
@A00769:11:HC3HCDRXX:1:2101:28700:7733
CAGAGCAC
+
FFFFFFFF
@A00769:11:HC3HCDRXX:1:2101:26323:7780
CAGAGCAC
+
FFFFFFFF
@A00769:11:HC3HCDRXX:1:2101:29894:7827
CAGAGCAC
+
FFFFFFFF
@A00769:11:HC3HCDRXX:1:2101:30644:7874
CAGAGCAC
+
FFFF:FFF
@A00769:11:HC3HCDRXX:1:2101:26033:7905
CAGAGCAC
+
FFFFFFFF
@A00769:11:HC3HCDRXX:1:2101:29604:7921
CAGAGCAC
+
FFFFFFFF
@A00769:11:HC3HCDRXX:1:2101:5909:7936
CAGAGCAC
+
FFFFFFFF
@A00769:11:HC3HCDRXX:1:2101:24686:7952
CAGAGCAC
+
FFFFFFFF
@A00769:11:HC3HCDRXX:1:2101:22191:7983
CAGAGCAC
+
FFFF:FFF
@A00769:11:HC3HCDRXX:1:2101:15519:8015
CAGAGCAC
+
FF:FFFFF
@A00769:11:HC3HCDRXX:1:2101:2582:8030
CAGAGCAC
+
FFFFFFFF
@A00769:11:HC3HCDRXX:1:2101:23258:8046
CAGAGCAC
+
FFFFFFFF
@A00769:11:HC3HCDRXX:1:2101:1389:8061
CAGAGCAC
+
FFF:FFFF
@A00769:11:HC3HCDRXX:1:2101:23240:8108
CAGAGCAC
+
FFFFFFFF
@A00769:11:HC3HCDRXX:1:2101:28131:8124
CAGAGCAC
+
FFFFFFFF
@A00769:11:HC3HCDRXX:1:2101:26946:8202
CAGAGCAC
+
FF,FFFFF
@A00769:11:HC3HCDRXX:1:2101:29622:8234
CAGAGCAC
+
FFFFFFFF
@A00769:11:HC3HCDRXX:1:2101:11406:8249
CAGAGCAC
+
FFFFFFFF
@A00769:11:HC3HCDRXX:1:2101:13584:8265
CAGAGCAC
+
FFFFFFFF
@A00769:11:HC3HCDRXX:1:2101:27181:8296
CAGAGCAC
+
FFFFFFFF
@A00769:11:HC3HCDRXX:1:2101:6280:8328
CAGAGCAC
+
FFFFFFFF
@A00769:11:HC3HCDRXX:1:2101:19895:8328
CAGAGCAC
+
FFFFFFFF
@A00769:11:HC3HCDRXX:1:2101:15718:8359
CAGAGCAC
+
FFFFFFFF
@A00769:11:HC3HCDRXX:1:2101:13747:8484
CAGAGCAC
+
FFFFFFFF
@A00769:11:HC3HCDRXX:1:2101:6605:8516
CAGAGCAC
+
:FFFF:FF
@A00769:11:HC3HCDRXX:1:2101:11234:8547
CAGAGCAC
+
FFFFFFFF
@A00769:11:HC3HCDRXX:1:2101:23556:8625
CAGAGCAC
+
FFFFFFFF
@A00769:11:HC3HCDRXX:1:2101:22155:8672
CAGAGCAC
+
FFFFFFFF
@A00769:11:HC3HCDRXX:1:2101:9299:8703
CAGAGCAC
+
FFFFFFFF
@A00769:11:HC3HCDRXX:1:2101:2148:8719
CAGAGCAC
+
FFFFFFFF
@A00769:11:HC3HCDRXX:1:2101:5195:8735
CAGAGCAC
+
FFFFFF:F
@A00769:11:HC3HCDRXX:1:2101:12156:8797
CAGAGCAC
+
FF:F:FFF
@A00769:11:HC3HCDRXX:1:2101:15700:8829
CAGAGCAC
+
FFFFFFFF
@A00769:11:HC3HCDRXX:1:2101:2510:8844
CAGAGCAC
+
FFFFFFFF
@A00769:11:HC3HCDRXX:1:2101:25527:8844
CAGAGCAC
+
FFFFFFFF
@A00769:11:HC3HCDRXX:1:2101:5927:8907
CAGAGCAC
+
FFFFFFFF
@A00769:11:HC3HCDRXX:1:2101:32108:9032
CAGAGCAC
+
FFFFFFFF
@A00769:11:HC3HCDRXX:1:2101:1904:9111
CAGAGCAC
+
FFFFFFFF
@A00769:11:HC3HCDRXX:1:2101:9173:9111
CAGAGCAC
+
FFFFFFFF
@A00769:11:HC3HCDRXX:1:2101:18340:9142
CAGAGCAC
+
FFFFFFFF
@A00769:11:HC3HCDRXX:1:2101:7446:9157
CAGAGCAC
+
FFFFFFFF
@A00769:11:HC3HCDRXX:1:2101:8458:9157
CAGAGCAC
+
FFFFFFFF
@A00769:11:HC3HCDRXX:1:2101:23773:9157
CAGAGCAC
+
F,FFFFF:
@A00769:11:HC3HCDRXX:1:2101:23312:9173
CAGAGCAC
+
FFFFFFFF
@A00769:11:HC3HCDRXX:1:2101:26820:9204
CAGAGCAC
+
FFFFFFFF
@A00769:11:HC3HCDRXX:1:2101:32063:9204
CAGAGCAC
+
FFFFFFFF
@A00769:11:HC3HCDRXX:1:2101:5611:9267
CAGAGCAC
+
FFFFFFFF
@A00769:11:HC3HCDRXX:1:2101:28926:9283
CAGAGCAC
+
FFFFFFFF
@A00769:11:HC3HCDRXX:1:2101:31015:9298
CAGAGCAC
+
:FFFFFFF
@A00769:11:HC3HCDRXX:1:2101:4300:9345
CAGAGCAC
+
FFFFFFFF
@A00769:11:HC3HCDRXX:1:2101:10610:9377
CAGAGCAC
+
FFFFFFFF
@A00769:11:HC3HCDRXX:1:2101:5294:9471
CAGAGCAC
+
FFFFFFFF
@A00769:11:HC3HCDRXX:1:2101:30056:9486
CAGAGCAC
+
FFFFFFFF
@A00769:11:HC3HCDRXX:1:2101:10140:9502
CAGAGCAC
+
FFFFFFFF
@A00769:11:HC3HCDRXX:1:2101:23475:9518
CAGAGCAC
+
FFFFF,F:
@A00769:11:HC3HCDRXX:1:2101:5095:9533
CAGAGCAC
+
FFFFFFFF
@A00769:11:HC3HCDRXX:1:2101:4300:9596
CAGAGCAC
+
FFFFFFFF
@A00769:11:HC3HCDRXX:1:2101:22571:9612
CAGAGCAC
+
FFFFFFFF
@A00769:11:HC3HCDRXX:1:2101:12979:9627
CAGAGCAC
+
FFFFFFFF
@A00769:11:HC3HCDRXX:1:2101:1859:9659
CAGAGCAC
+
FFFFFFFF
@A00769:11:HC3HCDRXX:1:2101:13386:9674
CAGAGCAC
+
FFFFFFFF
@A00769:11:HC3HCDRXX:1:2101:8531:9690
CAGAGCAC
+
FFFFFFFF
@A00769:11:HC3HCDRXX:1:2101:25192:9737
CAGAGCAC
+
FFFFFFFF
@A00769:11:HC3HCDRXX:1:2101:32750:9737
CAGAGCAC
+
FFFFFFFF
@A00769:11:HC3HCDRXX:1:2101:32814:9815
CAGAGCAC
+
FFFFFFFF
@A00769:11:HC3HCDRXX:1:2101:18358:9831
CAGAGCAC
+
FFFFFFFF
@A00769:11:HC3HCDRXX:1:2101:21459:9878
CAGAGCAC
+
FF:F:FFF
@A00769:11:HC3HCDRXX:1:2101:12029:9987
CAGAGCAC
+
FFFFFFFF
@A00769:11:HC3HCDRXX:1:2101:16233:10034
CAGAGCAC
+
FFFFF:FF
@A00769:11:HC3HCDRXX:1:2101:30056:10050
CAGAGCAC
+
FFFFFFFF
@A00769:11:HC3HCDRXX:1:2101:1714:10066
CAGAGCAC
+
FFFFFFFF
@A00769:11:HC3HCDRXX:1:2101:19623:10081
CAGAGCAC
+
F,FFFFFF
@A00769:11:HC3HCDRXX:1:2101:22119:10081
CAGAGCAC
+
FFFFFFFF
@A00769:11:HC3HCDRXX:1:2101:4390:10097
CAGAGCAC
+
FFFFFFFF
@A00769:11:HC3HCDRXX:1:2101:7609:10128
CAGAGCAC
+
FFFF:FFF
@A00769:11:HC3HCDRXX:1:2101:1163:10175
CAGAGCAC
+
FFFFFFFF
@A00769:11:HC3HCDRXX:1:2101:18403:10222
CAGAGCAC
+
FFFFFFFF
@A00769:11:HC3HCDRXX:1:2101:1244:10254
CAGAGCAC
+
FFFFFFFF
@A00769:11:HC3HCDRXX:1:2101:2808:10300
CAGAGCAC
+
FF,F,,F,
@A00769:11:HC3HCDRXX:1:2101:18756:10300
CAGAGCAC
+
FFFFFFFF
@A00769:11:HC3HCDRXX:1:2101:24460:10316
CAGAGCAC
+
FFFFFFFF
@A00769:11:HC3HCDRXX:1:2101:20202:10332
CAGAGCAC
+
FFFFFFFF
@A00769:11:HC3HCDRXX:1:2101:26313:10426
CAGAGCAC
+
FFFFFFFF
@A00769:11:HC3HCDRXX:1:2101:4264:10441
CAGAGCAC
+
FFFFFFFF
@A00769:11:HC3HCDRXX:1:2101:5348:10441
CAGAGCAC
+
FFFFFFFF
@A00769:11:HC3HCDRXX:1:2101:5421:10535
CAGAGCAC
+
FFFFFFFF
@A00769:11:HC3HCDRXX:1:2101:11984:10535
CAGAGCAC
+
FFFFFFFF
@A00769:11:HC3HCDRXX:1:2101:3125:10567
CAGAGCAC
+
FFFFFFFF
@A00769:11:HC3HCDRXX:1:2101:19027:10645
CAGAGCAC
+
FF:FFFF:
@A00769:11:HC3HCDRXX:1:2101:9498:10708
CAGAGCAC
+
FFFFFFFF
@A00769:11:HC3HCDRXX:1:2101:31069:10739
CAGAGCAC
+
FFFFFFFF
@A00769:11:HC3HCDRXX:1:2101:11107:10770
CAGAGCAC
+
FFFFFFFF
@A00769:11:HC3HCDRXX:1:2101:4860:10817
CAGAGCAC
+
FFFFFFFF
@A00769:11:HC3HCDRXX:1:2101:19000:10848
CAGAGCAC
+
FFFFFFFF
@A00769:11:HC3HCDRXX:1:2101:30300:10848
CAGAGCAC
+
FFFFFFFF
@A00769:11:HC3HCDRXX:1:2101:11776:10864
CAGAGCAC
+
FFFFFFFF
@A00769:11:HC3HCDRXX:1:2101:4309:10895
CAGAGCAC
+
FFFFFFFF
@A00769:11:HC3HCDRXX:1:2101:29821:10895
CAGAGCAC
+
FFFFFFFF
@A00769:11:HC3HCDRXX:1:2101:14742:10989
CAGAGCAC
+
FFFFFFFF
@A00769:11:HC3HCDRXX:1:2101:1416:11115
CAGAGCAC
+
FFFFFFFF
@A00769:11:HC3HCDRXX:1:2101:19452:11162
CAGAGCAC
+
FFFFFFFF
@A00769:11:HC3HCDRXX:1:2101:22887:11193
CAGAGCAC
+
FFFFFFFF
@A00769:11:HC3HCDRXX:1:2101:20645:11224
CAGAGCAC
+
FFFFFFFF
@A00769:11:HC3HCDRXX:1:2101:13566:11240
CAGAGCAC
+
FFFFFFFF
@A00769:11:HC3HCDRXX:1:2101:22263:11240
CAGAGCAC
+
FF:FFFFF
@A00769:11:HC3HCDRXX:1:2101:19651:11287
CAGAGCAC
+
FFFFFFFF
@A00769:11:HC3HCDRXX:1:2101:23194:11287
CAGAGCAC
+
FFFFFFFF
@A00769:11:HC3HCDRXX:1:2101:10384:11303
CAGAGCAC
+
FFFFFFFF
@A00769:11:HC3HCDRXX:1:2101:12798:11350
CAGAGCAC
+
FFFFFFFF
@A00769:11:HC3HCDRXX:1:2101:29116:11365
CAGAGCAC
+
FFF,FFFF
@A00769:11:HC3HCDRXX:1:2101:20609:11412
CAGAGCAC
+
FFFFFFFF
@A00769:11:HC3HCDRXX:1:2101:22164:11412
CAGAGCAC
+
FFFFFFFF
@A00769:11:HC3HCDRXX:1:2101:14696:11443
CAGAGCAC
+
FFFFFFFF
@A00769:11:HC3HCDRXX:1:2101:25220:11663
CAGAGCAC
+
FF,F,FFF
@A00769:11:HC3HCDRXX:1:2101:25816:11663
CAGAGCAC
+
FFFFFFFF
@A00769:11:HC3HCDRXX:1:2101:32723:11694
CAGAGCAC
+
FFFFFFFF
@A00769:11:HC3HCDRXX:1:2101:15673:11725
CAGAGCAC
+
FFFFFFFF
@A00769:11:HC3HCDRXX:1:2101:8612:11772
CAGAGCAC
+
FFFFFFFF
@A00769:11:HC3HCDRXX:1:2101:15682:11804
CAGAGCAC
+
FFFF,FFF
@A00769:11:HC3HCDRXX:1:2101:5963:11851
CAGAGCAC
+
FFFFFFFF
@A00769:11:HC3HCDRXX:1:2101:6831:11851
CAGAGCAC
+
F,FFFFFF
@A00769:11:HC3HCDRXX:1:2101:12897:11866
CAGAGCAC
+
FFFFFFFF
@A00769:11:HC3HCDRXX:1:2101:7554:11882
CAGAGCAC
+
FFFFFFFF
@A00769:11:HC3HCDRXX:1:2101:1976:11929
CAGAGCAC
+
FFFFFFFF
@A00769:11:HC3HCDRXX:1:2101:22779:12070
CAGAGCAC
+
FFFFFFFF
@A00769:11:HC3HCDRXX:1:2101:3568:12085
CAGAGCAC
+
FFFFFFFF
@A00769:11:HC3HCDRXX:1:2101:16794:12101
CAGAGCAC
+
F:FFFFFF
@A00769:11:HC3HCDRXX:1:2101:12572:12117
CAGAGCAC
+
FFFFFFFF
@A00769:11:HC3HCDRXX:1:2101:24505:12148
CAGAGCAC
+
:F:FF:FF
@A00769:11:HC3HCDRXX:1:2101:9887:12164
CAGAGCAC
+
FFFFFFFF
@A00769:11:HC3HCDRXX:1:2101:32136:12211
CAGAGCAC
+
FF,FFFFF
@A00769:11:HC3HCDRXX:1:2101:30165:12242
CAGAGCAC
+
FF,FFFFF
@A00769:11:HC3HCDRXX:1:2101:6958:12258
CAGAGCAC
+
FFFFFFFF
@A00769:11:HC3HCDRXX:1:2101:6912:12273
CAGAGCAC
+
FFFFFFFF
@A00769:11:HC3HCDRXX:1:2101:12943:12320
CAGAGCAC
+
FFFFFFFF
@A00769:11:HC3HCDRXX:1:2101:25500:12336
CAGAGCAC
+
FFFFFFFF
@A00769:11:HC3HCDRXX:1:2101:7970:12414
CAGAGCAC
+
FFFFFFFF
@A00769:11:HC3HCDRXX:1:2101:12319:12461
CAGAGCAC
+
FFFFFFFF
@A00769:11:HC3HCDRXX:1:2101:24080:12477
CAGAGCAC
+
FFFFFFFF
@A00769:11:HC3HCDRXX:1:2101:24722:12493
CAGAGCAC
+
FFFFFFFF
@A00769:11:HC3HCDRXX:1:2101:23430:12540
CAGAGCAC
+
FFFFFFFF
@A00769:11:HC3HCDRXX:1:2101:26648:12540
CAGAGCAC
+
FFFFFFFF
@A00769:11:HC3HCDRXX:1:2101:7129:12555
CAGAGCAC
+
FFFFFFFF
@A00769:11:HC3HCDRXX:1:2101:18891:12633
CAGAGCAC
+
FFF:FFFF
@A00769:11:HC3HCDRXX:1:2101:17598:12680
CAGAGCAC
+
FFFFFFFF
@A00769:11:HC3HCDRXX:1:2101:16089:12790
CAGAGCAC
+
FFF,:FF,
@A00769:11:HC3HCDRXX:1:2101:26793:12790
CAGAGCAC
+
FFFFFFFF
@A00769:11:HC3HCDRXX:1:2101:13205:12868
CAGAGCAC
+
FFFF,FFF
@A00769:11:HC3HCDRXX:1:2101:23574:13009
CAGAGCAC
+
FFFFFFFF
@A00769:11:HC3HCDRXX:1:2101:28664:13025
CAGAGCAC
+
FFFFFFFF
@A00769:11:HC3HCDRXX:1:2101:4345:13056
CAGAGCAC
+
FFFFFFFF
@A00769:11:HC3HCDRXX:1:2101:27380:13088
CAGAGCAC
+
FFFFFFFF
@A00769:11:HC3HCDRXX:1:2101:9462:13150
CAGAGCAC
+
FFFFFFFF
@A00769:11:HC3HCDRXX:1:2101:15212:13150
CAGAGCAC
+
FFFFFFFF
@A00769:11:HC3HCDRXX:1:2101:10438:13244
CAGAGCAC
+
FFFFFFFF
@A00769:11:HC3HCDRXX:1:2101:8947:13260
CAGAGCAC
+
FFFFFFFF
@A00769:11:HC3HCDRXX:1:2101:6515:13432
CAGAGCAC
+
FFFFFFFF
@A00769:11:HC3HCDRXX:1:2101:32307:13448
CAGAGCAC
+
FFFFFFFF
@A00769:11:HC3HCDRXX:1:2101:22110:13542
CAGAGCAC
+
FFFFFFFF
@A00769:11:HC3HCDRXX:1:2101:22110:13573
CAGAGCAC
+
FFFFFFFF
@A00769:11:HC3HCDRXX:1:2101:17354:13604
CAGAGCAC
+
FFFFFFFF
@A00769:11:HC3HCDRXX:1:2101:25491:13667
CAGAGCAC
+
F::FFFFF
@A00769:11:HC3HCDRXX:1:2101:25346:13698
CAGAGCAC
+
FFFFFFFF
@A00769:11:HC3HCDRXX:1:2101:15076:13730
CAGAGCAC
+
FFFFFFFF
@A00769:11:HC3HCDRXX:1:2101:15890:13761
CAGAGCAC
+
FFFFFFFF
@A00769:11:HC3HCDRXX:1:2101:10257:13808
CAGAGCAC
+
FFFFFFFF
@A00769:11:HC3HCDRXX:1:2101:1199:13839
CAGAGCAC
+
FFFFFFFF
@A00769:11:HC3HCDRXX:1:2101:23005:13839
CAGAGCAC
+
FFFFFFFF
@A00769:11:HC3HCDRXX:1:2101:17870:14027
CAGAGCAC
+
F:FFFFFF
@A00769:11:HC3HCDRXX:1:2101:3360:14043
CAGAGCAC
+
FFFFFFFF
@A00769:11:HC3HCDRXX:1:2101:16758:14043
CAGAGCAC
+
FFFFFFFF
@A00769:11:HC3HCDRXX:1:2101:5529:14105
CAGAGCAC
+
FFFFFFFF
@A00769:11:HC3HCDRXX:1:2101:18313:14105
CAGAGCAC
+
FFFF,FFF
@A00769:11:HC3HCDRXX:1:2101:4038:14184
CAGAGCAC
+
F:FFFFFF
@A00769:11:HC3HCDRXX:1:2101:13449:14199
CAGAGCAC
+
FFFFFFFF
@A00769:11:HC3HCDRXX:1:2101:6361:14356
CAGAGCAC
+
F:FFF,FF
@A00769:11:HC3HCDRXX:1:2101:24397:14372
CAGAGCAC
+
FFFFFFFF
@A00769:11:HC3HCDRXX:1:2101:9760:14481
CAGAGCAC
+
FFFFFFFF
@A00769:11:HC3HCDRXX:1:2101:17626:14575
CAGAGCAC
+
FFFF:FFF
@A00769:11:HC3HCDRXX:1:2101:32633:14606
CAGAGCAC
+
FFFFFFFF
@A00769:11:HC3HCDRXX:1:2101:5267:14622
CAGAGCAC
+
FFFFFFFF
@A00769:11:HC3HCDRXX:1:2101:22869:14700
CAGAGCAC
+
FFFFFFFF
@A00769:11:HC3HCDRXX:1:2101:20482:14732
CAGAGCAC
+
FFFFFFFF
@A00769:11:HC3HCDRXX:1:2101:2456:14794
CAGAGCAC
+
FFFFFFFF
@A00769:11:HC3HCDRXX:1:2101:30662:14888
CAGAGCAC
+
FFFFFFFF
@A00769:11:HC3HCDRXX:1:2101:4761:14935
CAGAGCAC
+
FFFFFFFF
@A00769:11:HC3HCDRXX:1:2101:17255:14998
CAGAGCAC
+
FFFFFFFF
@A00769:11:HC3HCDRXX:1:2101:1868:15029
CAGAGCAC
+
FFFFFFFF
@A00769:11:HC3HCDRXX:1:2101:27715:15045
CAGAGCAC
+
FFFFFFFF
@A00769:11:HC3HCDRXX:1:2101:28375:15060
CAGAGCAC
+
FFFFFFFF
@A00769:11:HC3HCDRXX:1:2101:2926:15076
CAGAGCAC
+
FFFFFFFF
@A00769:11:HC3HCDRXX:1:2101:13123:15076
CAGAGCAC
+
FFFFFFFF
@A00769:11:HC3HCDRXX:1:2101:24216:15123
CAGAGCAC
+
FFFFFFFF
@A00769:11:HC3HCDRXX:1:2101:20139:15170
CAGAGCAC
+
FFFFFFFF
@A00769:11:HC3HCDRXX:1:2101:4580:15186
CAGAGCAC
+
FFFFFFFF
@A00769:11:HC3HCDRXX:1:2101:19560:15233
CAGAGCAC
+
FFFFFFFF
@A00769:11:HC3HCDRXX:1:2101:23665:15327
CAGAGCAC
+
F:FFFFFF
@A00769:11:HC3HCDRXX:1:2101:28085:15342
CAGAGCAC
+
FF:FFFFF
@A00769:11:HC3HCDRXX:1:2101:12852:15358
CAGAGCAC
+
,F:F::F,
@A00769:11:HC3HCDRXX:1:2101:11406:15421
CAGAGCAC
+
FFFFFFFF
@A00769:11:HC3HCDRXX:1:2101:5068:15468
CAGAGCAC
+
FFFFFFFF
@A00769:11:HC3HCDRXX:1:2101:24587:15483
CAGAGCAC
+
:FFFFFFF
@A00769:11:HC3HCDRXX:1:2101:22770:15499
CAGAGCAC
+
FFFFFFFF
@A00769:11:HC3HCDRXX:1:2101:15673:15515
CAGAGCAC
+
FFFFFFFF
@A00769:11:HC3HCDRXX:1:2101:14217:15593
CAGAGCAC
+
FFFFFFFF
@A00769:11:HC3HCDRXX:1:2101:9408:15624
CAGAGCAC
+
F:FFFFFF
@A00769:11:HC3HCDRXX:1:2101:5846:15655
CAGAGCAC
+
FFFFFFFF
@A00769:11:HC3HCDRXX:1:2101:8142:15655
CAGAGCAC
+
FF:FFFFF
@A00769:11:HC3HCDRXX:1:2101:1081:15734
CAGAGCAC
+
FFFFFFFF
@A00769:11:HC3HCDRXX:1:2101:28483:15781
CAGAGCAC
+
FFFFFFFF
@A00769:11:HC3HCDRXX:1:2101:9787:15875
CAGAGCAC
+
FF:FFFFF
@A00769:11:HC3HCDRXX:1:2101:1515:15890
CAGAGCAC
+
FFFFFFFF
@A00769:11:HC3HCDRXX:1:2101:20961:15906
CAGAGCAC
+
FFFFFFFF
@A00769:11:HC3HCDRXX:1:2101:23945:15937
CAGAGCAC
+
FFFFFFFF
@A00769:11:HC3HCDRXX:1:2101:21730:15953
CAGAGCAC
+
FFFFFFFF
@A00769:11:HC3HCDRXX:1:2101:8467:15969
CAGAGCAC
+
FFFFFFFF
@A00769:11:HC3HCDRXX:1:2101:20745:15969
CAGAGCAC
+
FF:FFFFF
@A00769:11:HC3HCDRXX:1:2101:20754:16016
CAGAGCAC
+
FFFFFFFF
@A00769:11:HC3HCDRXX:1:2101:12807:16031
CAGAGCAC
+
FFFFFFFF
@A00769:11:HC3HCDRXX:1:2101:12852:16078
CAGAGCAC
+
FFFFFFFF
@A00769:11:HC3HCDRXX:1:2101:6099:16094
CAGAGCAC
+
FFFFFFFF
@A00769:11:HC3HCDRXX:1:2101:14271:16125
CAGAGCAC
+
FFFFFFFF
@A00769:11:HC3HCDRXX:1:2101:12662:16188
CAGAGCAC
+
FFFFFFFF
@A00769:11:HC3HCDRXX:1:2101:20292:16250
CAGAGCAC
+
FFFFFFFF
@A00769:11:HC3HCDRXX:1:2101:32154:16250
CAGAGCAC
+
FFFFFFFF
@A00769:11:HC3HCDRXX:1:2101:20573:16266
CAGAGCAC
+
FFFFFFFF
@A00769:11:HC3HCDRXX:1:2101:28917:16313
CAGAGCAC
+
FFFFFFFF
@A00769:11:HC3HCDRXX:1:2101:32154:16313
CAGAGCAC
+
FFFFFFFF
@A00769:11:HC3HCDRXX:1:2101:18032:16344
CAGAGCAC
+
FFFFFFFF
@A00769:11:HC3HCDRXX:1:2101:22788:16438
CAGAGCAC
+
FFFFFFFF
@A00769:11:HC3HCDRXX:1:2101:32018:16454
CAGAGCAC
+
FFFFFFFF
@A00769:11:HC3HCDRXX:1:2101:5276:16485
CAGAGCAC
+
FFFFFFFF
@A00769:11:HC3HCDRXX:1:2101:8856:16548
CAGAGCAC
+
FFFFFFFF
@A00769:11:HC3HCDRXX:1:2101:6072:16579
CAGAGCAC
+
FFFFFFFF
@A00769:11:HC3HCDRXX:1:2101:26901:16579
CAGAGCAC
+
F:FFFFFF
@A00769:11:HC3HCDRXX:1:2101:26955:16611
CAGAGCAC
+
F,FFFFFF
@A00769:11:HC3HCDRXX:1:2101:23981:16626
CAGAGCAC
+
FFFFFFFF
@A00769:11:HC3HCDRXX:1:2101:11876:16673
CAGAGCAC
+
FFFFFFFF
@A00769:11:HC3HCDRXX:1:2101:3703:16705
CAGAGCAC
+
FFFFFFF:
@A00769:11:HC3HCDRXX:1:2101:8910:16705
CAGAGCAC
+
FF:FFFFF
@A00769:11:HC3HCDRXX:1:2101:11677:16705
CAGAGCAC
+
FFFFFFFF
@A00769:11:HC3HCDRXX:1:2101:32380:16736
CAGAGCAC
+
FFFFFFFF
@A00769:11:HC3HCDRXX:1:2101:23131:16752
CAGAGCAC
+
FFFFFFFF
@A00769:11:HC3HCDRXX:1:2101:21748:16830
CAGAGCAC
+
FFFFFFFF
@A00769:11:HC3HCDRXX:1:2101:1443:16924
CAGAGCAC
+
FFFFFFFF
@A00769:11:HC3HCDRXX:1:2101:31069:16939
CAGAGCAC
+
FFFFFFFF
@A00769:11:HC3HCDRXX:1:2101:15854:16955
CAGAGCAC
+
FFFFFFFF
@A00769:11:HC3HCDRXX:1:2101:27868:16971
CAGAGCAC
+
FFFFFFFF
@A00769:11:HC3HCDRXX:1:2101:12328:17080
CAGAGCAC
+
FFFFFFFF
@A00769:11:HC3HCDRXX:1:2101:17119:17080
CAGAGCAC
+
FFFFFFFF
@A00769:11:HC3HCDRXX:1:2101:30346:17127
CAGAGCAC
+
FF:FFFFF
@A00769:11:HC3HCDRXX:1:2101:24659:17206
CAGAGCAC
+
FFFFFFFF
@A00769:11:HC3HCDRXX:1:2101:29640:17253
CAGAGCAC
+
FFFFFFFF
@A00769:11:HC3HCDRXX:1:2101:1877:17331
CAGAGCAC
+
FFFFFFFF
@A00769:11:HC3HCDRXX:1:2101:18891:17425
CAGAGCAC
+
FFF:FFFF
@A00769:11:HC3HCDRXX:1:2101:22498:17472
CAGAGCAC
+
FFFFFFFF
@A00769:11:HC3HCDRXX:1:2101:29324:17487
CAGAGCAC
+
FFFFFFFF
@A00769:11:HC3HCDRXX:1:2101:18828:17503
CAGAGCAC
+
FF,FF,FF
@A00769:11:HC3HCDRXX:1:2101:26657:17503
CAGAGCAC
+
FFFFFFFF
@A00769:11:HC3HCDRXX:1:2101:25003:17550
CAGAGCAC
+
FFFFFFFF
@A00769:11:HC3HCDRXX:1:2101:12726:17581
CAGAGCAC
+
FFFFFFFF
@A00769:11:HC3HCDRXX:1:2101:14326:17660
CAGAGCAC
+
FFFFF:FF
@A00769:11:HC3HCDRXX:1:2101:31105:17660
CAGAGCAC
+
FFFFFFFF
@A00769:11:HC3HCDRXX:1:2101:4001:17691
CAGAGCAC
+
FFFFFFFF
@A00769:11:HC3HCDRXX:1:2101:30309:17722
CAGAGCAC
+
FFFFFFFF
@A00769:11:HC3HCDRXX:1:2101:4038:17785
CAGAGCAC
+
FFFFFFFF
@A00769:11:HC3HCDRXX:1:2101:17092:17785
CAGAGCAC
+
FFFFFFFF
@A00769:11:HC3HCDRXX:1:2101:29080:17785
CAGAGCAC
+
F:FFFFFF
@A00769:11:HC3HCDRXX:1:2101:23393:17863
CAGAGCAC
+
:F:,FFFF
@A00769:11:HC3HCDRXX:1:2101:11162:17879
CAGAGCAC
+
FFFFFFFF
@A00769:11:HC3HCDRXX:1:2101:11451:17879
CAGAGCAC
+
FFFFFFFF
@A00769:11:HC3HCDRXX:1:2101:10013:17895
CAGAGCAC
+
FFFF:FFF
@A00769:11:HC3HCDRXX:1:2101:15365:17895
CAGAGCAC
+
FFFFFFFF
@A00769:11:HC3HCDRXX:1:2101:20500:17926
CAGAGCAC
+
FFFFFFFF
@A00769:11:HC3HCDRXX:1:2101:9733:17942
CAGAGCAC
+
FFFFFFFF
@A00769:11:HC3HCDRXX:1:2101:17526:17942
CAGAGCAC
+
FFFFFFFF
@A00769:11:HC3HCDRXX:1:2101:12581:18051
CAGAGCAC
+
FFFFFFFF
@A00769:11:HC3HCDRXX:1:2101:17806:18114
CAGAGCAC
+
FFFFFFFF
@A00769:11:HC3HCDRXX:1:2101:30427:18114
CAGAGCAC
+
FFFFFFFF
@A00769:11:HC3HCDRXX:1:2101:21169:18145
CAGAGCAC
+
FFFFFFFF
@A00769:11:HC3HCDRXX:1:2101:14868:18161
CAGAGCAC
+
FFFFFFFF
@A00769:11:HC3HCDRXX:1:2101:13756:18176
CAGAGCAC
+
FF:F,,FF
@A00769:11:HC3HCDRXX:1:2101:15347:18176
CAGAGCAC
+
FFFFFFFF
@A00769:11:HC3HCDRXX:1:2101:15167:18239
CAGAGCAC
+
FFFFFFFF
@A00769:11:HC3HCDRXX:1:2101:22155:18317
CAGAGCAC
+
FFFFFFFF
@A00769:11:HC3HCDRXX:1:2101:32181:18333
CAGAGCAC
+
FFFFFFFF
@A00769:11:HC3HCDRXX:1:2101:4824:18364
CAGAGCAC
+
FFFFFFFF
@A00769:11:HC3HCDRXX:1:2101:1063:18458
CAGAGCAC
+
FFFFFFFF
@A00769:11:HC3HCDRXX:1:2101:10203:18474
CAGAGCAC
+
FFFFFFFF
@A00769:11:HC3HCDRXX:1:2101:2654:18490
CAGAGCAC
+
FFFFFFFF
@A00769:11:HC3HCDRXX:1:2101:19298:18568
CAGAGCAC
+
FFFFFFFF
@A00769:11:HC3HCDRXX:1:2101:2962:18646
CAGAGCAC
+
FF:FFFFF
@A00769:11:HC3HCDRXX:1:2101:16486:18646
CAGAGCAC
+
FFFFFFFF
@A00769:11:HC3HCDRXX:1:2101:18738:18662
CAGAGCAC
+
FFFFFFFF
@A00769:11:HC3HCDRXX:1:2101:30969:18709
CAGAGCAC
+
FFFFFFFF
@A00769:11:HC3HCDRXX:1:2101:20464:18740
CAGAGCAC
+
FFFFFFFF
@A00769:11:HC3HCDRXX:1:2101:4670:18787
CAGAGCAC
+
FFFFFFFF
@A00769:11:HC3HCDRXX:1:2101:14561:18818
CAGAGCAC
+
FFFFFFFF
@A00769:11:HC3HCDRXX:1:2101:20039:18818
CAGAGCAC
+
FFFFFFFF
@A00769:11:HC3HCDRXX:1:2101:24153:18834
CAGAGCAC
+
FFFFFFFF
@A00769:11:HC3HCDRXX:1:2101:29640:18944
CAGAGCAC
+
FFFFFFFF
@A00769:11:HC3HCDRXX:1:2101:15347:18959
CAGAGCAC
+
FFFF:FFF
@A00769:11:HC3HCDRXX:1:2101:20112:19069
CAGAGCAC
+
FFFFFFFF
@A00769:11:HC3HCDRXX:1:2101:5385:19085
CAGAGCAC
+
FFFFFFFF
@A00769:11:HC3HCDRXX:1:2101:2826:19100
CAGAGCAC
+
FFFFFFFF
@A00769:11:HC3HCDRXX:1:2101:5945:19116
CAGAGCAC
+
F::FFFFF
@A00769:11:HC3HCDRXX:1:2101:11234:19163
CAGAGCAC
+
FFFFFFFF
@A00769:11:HC3HCDRXX:1:2101:13901:19179
CAGAGCAC
+
FFFFFFFF
@A00769:11:HC3HCDRXX:1:2101:9055:19210
CAGAGCAC
+
FF,FFFFF
@A00769:11:HC3HCDRXX:1:2101:27326:19288
CAGAGCAC
+
FFFFFFFF
@A00769:11:HC3HCDRXX:1:2101:14940:19351
CAGAGCAC
+
FFFFFFFF
@A00769:11:HC3HCDRXX:1:2101:5755:19445
CAGAGCAC
+
FFFFFFFF
@A00769:11:HC3HCDRXX:1:2101:23529:19445
CAGAGCAC
+
FF,FFFFF
@A00769:11:HC3HCDRXX:1:2101:7536:19523
CAGAGCAC
+
FFFFFFFF
@A00769:11:HC3HCDRXX:1:2101:31042:19554
CAGAGCAC
+
FFFFFFFF
@A00769:11:HC3HCDRXX:1:2101:6560:19586
CAGAGCAC
+
FFFFFFFF
@A00769:11:HC3HCDRXX:1:2101:15971:19695
CAGAGCAC
+
FFFFFFFF
@A00769:11:HC3HCDRXX:1:2101:20274:19695
CAGAGCAC
+
FFFFFFFF
@A00769:11:HC3HCDRXX:1:2101:4182:19727
CAGAGCAC
+
FFFFFFFF
@A00769:11:HC3HCDRXX:1:2101:5773:19758
CAGAGCAC
+
FFFFFFFF
@A00769:11:HC3HCDRXX:1:2101:6524:19899
CAGAGCAC
+
FFFFFFFF
@A00769:11:HC3HCDRXX:1:2101:2266:19914
CAGAGCAC
+
FFFF:FFF
@A00769:11:HC3HCDRXX:1:2101:16170:19914
CAGAGCAC
+
FFFFFFFF
@A00769:11:HC3HCDRXX:1:2101:17635:19914
CAGAGCAC
+
FFFFFFFF
@A00769:11:HC3HCDRXX:1:2101:32353:19977
CAGAGCAC
+
FFFFFFFF
@A00769:11:HC3HCDRXX:1:2101:4878:20024
CAGAGCAC
+
FFFFFFFF
@A00769:11:HC3HCDRXX:1:2101:7365:20040
CAGAGCAC
+
FFFFFFFF
@A00769:11:HC3HCDRXX:1:2101:9127:20087
CAGAGCAC
+
FFFFFFFF
@A00769:11:HC3HCDRXX:1:2101:27208:20087
CAGAGCAC
+
FFFFFFFF
@A00769:11:HC3HCDRXX:1:2101:12011:20102
CAGAGCAC
+
FFFFFFFF
@A00769:11:HC3HCDRXX:1:2101:25427:20134
CAGAGCAC
+
FFFFFFFF
@A00769:11:HC3HCDRXX:1:2101:4083:20149
CAGAGCAC
+
FFFFFFFF
@A00769:11:HC3HCDRXX:1:2101:19651:20212
CAGAGCAC
+
FFFFFFFF
@A00769:11:HC3HCDRXX:1:2101:31656:20275
CAGAGCAC
+
FFFFFFFF
@A00769:11:HC3HCDRXX:1:2101:14624:20400
CAGAGCAC
+
FFFFFFFF
@A00769:11:HC3HCDRXX:1:2101:28827:20415
CAGAGCAC
+
FFFFFFFF
@A00769:11:HC3HCDRXX:1:2101:24505:20447
CAGAGCAC
+
FFFFFFFF
@A00769:11:HC3HCDRXX:1:2101:17698:20462
CAGAGCAC
+
F:FFFFFF
@A00769:11:HC3HCDRXX:1:2101:26250:20525
CAGAGCAC
+
FFFFFFFF
@A00769:11:HC3HCDRXX:1:2101:21893:20588
CAGAGCAC
+
FFFFFFFF
@A00769:11:HC3HCDRXX:1:2101:28040:20619
CAGAGCAC
+
FFFFFFFF
@A00769:11:HC3HCDRXX:1:2101:22968:20697
CAGAGCAC
+
FFFFFFFF
@A00769:11:HC3HCDRXX:1:2101:25997:20713
CAGAGCAC
+
FFFFFFFF
@A00769:11:HC3HCDRXX:1:2101:17137:20744
CAGAGCAC
+
FF,F,:FF
@A00769:11:HC3HCDRXX:1:2101:15438:20776
CAGAGCAC
+
FFFFFFFF
@A00769:11:HC3HCDRXX:1:2101:22155:20791
CAGAGCAC
+
FFFFFFFF
@A00769:11:HC3HCDRXX:1:2101:25717:20823
CAGAGCAC
+
FFFFFFFF
@A00769:11:HC3HCDRXX:1:2101:29749:20823
CAGAGCAC
+
::FFFFFF
@A00769:11:HC3HCDRXX:1:2101:7111:20854
CAGAGCAC
+
FFFFFFFF
@A00769:11:HC3HCDRXX:1:2101:9507:20870
CAGAGCAC
+
FFFFFFFF
@A00769:11:HC3HCDRXX:1:2101:25816:20901
CAGAGCAC
+
FFFFFFFF
@A00769:11:HC3HCDRXX:1:2101:29342:20932
CAGAGCAC
+
FFFFFFFF
@A00769:11:HC3HCDRXX:1:2101:31015:20948
CAGAGCAC
+
FFFFFFFF
@A00769:11:HC3HCDRXX:1:2101:28854:20964
CAGAGCAC
+
FFFFFFFF
@A00769:11:HC3HCDRXX:1:2101:32190:21010
CAGAGCAC
+
FFFFFFFF
@A00769:11:HC3HCDRXX:1:2101:22616:21026
CAGAGCAC
+
FF:FF,FF
@A00769:11:HC3HCDRXX:1:2101:20265:21057
CAGAGCAC
+
FFFFFFFF
@A00769:11:HC3HCDRXX:1:2101:26973:21089
CAGAGCAC
+
FFFFFFFF
@A00769:11:HC3HCDRXX:1:2101:7844:21120
CAGAGCAC
+
FFFFFFFF
@A00769:11:HC3HCDRXX:1:2101:15935:21167
CAGAGCAC
+
FFFFF:FF
@A00769:11:HC3HCDRXX:1:2101:9805:21230
CAGAGCAC
+
FFFFFFFF
@A00769:11:HC3HCDRXX:1:2101:8820:21339
CAGAGCAC
+
FFFFFFFF
@A00769:11:HC3HCDRXX:1:2101:1118:21371
CAGAGCAC
+
FFFFFFFF
@A00769:11:HC3HCDRXX:1:2101:15257:21433
CAGAGCAC
+
FFFFFFFF
@A00769:11:HC3HCDRXX:1:2101:29152:21449
CAGAGCAC
+
FFFFF:FF
@A00769:11:HC3HCDRXX:1:2101:32732:21574
CAGAGCAC
+
FFFFFFFF
@A00769:11:HC3HCDRXX:1:2101:18566:21590
CAGAGCAC
+
FFFFFFFF
@A00769:11:HC3HCDRXX:1:2101:9191:21919
CAGAGCAC
+
FFFFFFFF
@A00769:11:HC3HCDRXX:1:2101:20952:21997
CAGAGCAC
+
FFFFFFFF
@A00769:11:HC3HCDRXX:1:2101:18756:22013
CAGAGCAC
+
FFFFFFFF
@A00769:11:HC3HCDRXX:1:2101:25437:22060
CAGAGCAC
+
FFFFFFFF
@A00769:11:HC3HCDRXX:1:2101:25283:22075
CAGAGCAC
+
FFFFFFFF
@A00769:11:HC3HCDRXX:1:2101:8061:22091
CAGAGCAC
+
FFFFFFFF
@A00769:11:HC3HCDRXX:1:2101:13738:22153
CAGAGCAC
+
FFFFFFFF
@A00769:11:HC3HCDRXX:1:2101:14714:22247
CAGAGCAC
+
FFFFFFFF
@A00769:11:HC3HCDRXX:1:2101:31096:22341
CAGAGCAC
+
F:FFFFFF
@A00769:11:HC3HCDRXX:1:2101:23692:22357
CAGAGCAC
+
FFFFFFFF
@A00769:11:HC3HCDRXX:1:2101:25681:22357
CAGAGCAC
+
FFFFFFFF
@A00769:11:HC3HCDRXX:1:2101:27136:22373
CAGAGCAC
+
FFFFFFFF
@A00769:11:HC3HCDRXX:1:2101:19244:22420
CAGAGCAC
+
FFFFFFFF
@A00769:11:HC3HCDRXX:1:2101:18394:22451
CAGAGCAC
+
FFFFFFFF
@A00769:11:HC3HCDRXX:1:2101:13340:22467
CAGAGCAC
+
FFFFFFFF
@A00769:11:HC3HCDRXX:1:2101:10809:22498
CAGAGCAC
+
FFFFFFFF
@A00769:11:HC3HCDRXX:1:2101:18385:22529
CAGAGCAC
+
FFFFFFFF
@A00769:11:HC3HCDRXX:1:2101:28094:22592
CAGAGCAC
+
FFFFFFFF
@A00769:11:HC3HCDRXX:1:2101:6632:22623
CAGAGCAC
+
FFFFFFFF
@A00769:11:HC3HCDRXX:1:2101:11803:22654
CAGAGCAC
+
FFFFFFFF
@A00769:11:HC3HCDRXX:1:2101:12346:22654
CAGAGCAC
+
FFFFFFFF
@A00769:11:HC3HCDRXX:1:2101:25870:22654
CAGAGCAC
+
FFFFFFFF
@A00769:11:HC3HCDRXX:1:2101:4616:22670
CAGAGCAC
+
FFFFFFFF
@A00769:11:HC3HCDRXX:1:2101:32244:22670
CAGAGCAC
+
F::FFFFF
@A00769:11:HC3HCDRXX:1:2101:17716:22686
CAGAGCAC
+
FFFFFFFF
@A00769:11:HC3HCDRXX:1:2101:19922:22686
CAGAGCAC
+
FFFFFFFF
@A00769:11:HC3HCDRXX:1:2101:4580:22858
CAGAGCAC
+
FFFFFFFF
@A00769:11:HC3HCDRXX:1:2101:26494:22858
CAGAGCAC
+
FFFFFFFF
@A00769:11:HC3HCDRXX:1:2101:17544:22889
CAGAGCAC
+
FFFFFFFF
@A00769:11:HC3HCDRXX:1:2101:4643:22905
CAGAGCAC
+
FFFFFFFF
@A00769:11:HC3HCDRXX:1:2101:12020:22968
CAGAGCAC
+
FFFFFFFF
@A00769:11:HC3HCDRXX:1:2101:10673:22983
CAGAGCAC
+
FFFFFFFF
@A00769:11:HC3HCDRXX:1:2101:1316:22999
CAGAGCAC
+
FFFFFFFF
@A00769:11:HC3HCDRXX:1:2101:8115:22999
CAGAGCAC
+
FFFFFFFF
@A00769:11:HC3HCDRXX:1:2101:13865:22999
CAGAGCAC
+
:FFFFFFF
@A00769:11:HC3HCDRXX:1:2101:23213:23030
CAGAGCAC
+
FFFFFFFF
@A00769:11:HC3HCDRXX:1:2101:31168:23030
CAGAGCAC
+
FFFFFFFF
@A00769:11:HC3HCDRXX:1:2101:30689:23109
CAGAGCAC
+
FFFFFFFF
@A00769:11:HC3HCDRXX:1:2101:29469:23187
CAGAGCAC
+
FFFFFFFF
@A00769:11:HC3HCDRXX:1:2101:30110:23202
CAGAGCAC
+
FFFFFFFF
@A00769:11:HC3HCDRXX:1:2101:13955:23218
CAGAGCAC
+
FFFFFFFF
@A00769:11:HC3HCDRXX:1:2101:14950:23249
CAGAGCAC
+
FFFFFFFF
@A00769:11:HC3HCDRXX:1:2101:26992:23312
CAGAGCAC
+
FFFFFFFF
@A00769:11:HC3HCDRXX:1:2101:15781:23375
CAGAGCAC
+
FFFFFFFF
@A00769:11:HC3HCDRXX:1:2101:4209:23437
CAGAGCAC
+
FFFFFFFF
@A00769:11:HC3HCDRXX:1:2101:28655:23500
CAGAGCAC
+
FFFFFFFF
@A00769:11:HC3HCDRXX:1:2101:26820:23516
CAGAGCAC
+
FFFFFFFF
@A00769:11:HC3HCDRXX:1:2101:15022:23563
CAGAGCAC
+
FFFFFFFF
@A00769:11:HC3HCDRXX:1:2101:9706:23594
CAGAGCAC
+
FFFFFFFF
@A00769:11:HC3HCDRXX:1:2101:21468:23610
CAGAGCAC
+
FFFFFFFF
@A00769:11:HC3HCDRXX:1:2101:27425:23625
CAGAGCAC
+
FFFFFFFF
@A00769:11:HC3HCDRXX:1:2101:20934:23657
CAGAGCAC
+
FFFFFFFF
@A00769:11:HC3HCDRXX:1:2101:19895:23735
CAGAGCAC
+
FFFFFF:F
@A00769:11:HC3HCDRXX:1:2101:18900:23766
CAGAGCAC
+
FFFFFFFF
@A00769:11:HC3HCDRXX:1:2101:25843:23766
CAGAGCAC
+
F:FFFFFF
@A00769:11:HC3HCDRXX:1:2101:1497:23782
CAGAGCAC
+
FFFFFFFF
@A00769:11:HC3HCDRXX:1:2101:26313:23797
CAGAGCAC
+
FFFFFFFF
@A00769:11:HC3HCDRXX:1:2101:1768:23813
CAGAGCAC
+
FFFFFFFF
@A00769:11:HC3HCDRXX:1:2101:25491:23876
CAGAGCAC
+
FFFFFFFF
@A00769:11:HC3HCDRXX:1:2101:6741:23907
CAGAGCAC
+
FFFFFFFF
@A00769:11:HC3HCDRXX:1:2101:13575:23907
CAGAGCAC
+
FFFFFFFF
@A00769:11:HC3HCDRXX:1:2101:16486:23907
CAGAGCAC
+
FFFFFFFF
@A00769:11:HC3HCDRXX:1:2101:8693:23938
CAGAGCAC
+
FFFFFFFF
@A00769:11:HC3HCDRXX:1:2101:6008:23954
CAGAGCAC
+
FFFFFFFF
@A00769:11:HC3HCDRXX:1:2101:8684:23954
CAGAGCAC
+
FFFFFFFF
@A00769:11:HC3HCDRXX:1:2101:18123:23954
CAGAGCAC
+
FFFFFFFF
@A00769:11:HC3HCDRXX:1:2101:18756:24017
CAGAGCAC
+
FFFFFFFF
@A00769:11:HC3HCDRXX:1:2101:1696:24032
CAGAGCAC
+
FFFFFFFF
@A00769:11:HC3HCDRXX:1:2101:1660:24126
CAGAGCAC
+
FFFFFFFF
@A00769:11:HC3HCDRXX:1:2101:29107:24189
CAGAGCAC
+
FFFFFFFF
@A00769:11:HC3HCDRXX:1:2101:7482:24220
CAGAGCAC
+
FFFFFFFF
@A00769:11:HC3HCDRXX:1:2101:20591:24314
CAGAGCAC
+
FFFF:FFF
@A00769:11:HC3HCDRXX:1:2101:15320:24361
CAGAGCAC
+
FFFFFFFF
@A00769:11:HC3HCDRXX:1:2101:24840:24408
CAGAGCAC
+
FFFFFFFF
@A00769:11:HC3HCDRXX:1:2101:25889:24408
CAGAGCAC
+
FFFFFFFF
@A00769:11:HC3HCDRXX:1:2101:14253:24455
CAGAGCAC
+
FFFFFFFF
@A00769:11:HC3HCDRXX:1:2101:19108:24471
CAGAGCAC
+
FFFFFFFF
@A00769:11:HC3HCDRXX:1:2101:6442:24518
CAGAGCAC
+
FFFFFFFF
@A00769:11:HC3HCDRXX:1:2101:20582:24549
CAGAGCAC
+
FFFFFFFF
@A00769:11:HC3HCDRXX:1:2101:25726:24565
CAGAGCAC
+
FFFFFFFF
@A00769:11:HC3HCDRXX:1:2101:14615:24737
CAGAGCAC
+
FFFFFFFF
@A00769:11:HC3HCDRXX:1:2101:2817:24752
CAGAGCAC
+
FFFFFFFF
@A00769:11:HC3HCDRXX:1:2101:17011:24846
CAGAGCAC
+
FFFFFFFF
@A00769:11:HC3HCDRXX:1:2101:31901:24862
CAGAGCAC
+
FFFFFFFF
@A00769:11:HC3HCDRXX:1:2101:2636:24909
CAGAGCAC
+
FFFFFFFF
@A00769:11:HC3HCDRXX:1:2101:21947:24940
CAGAGCAC
+
FFFFFFFF
@A00769:11:HC3HCDRXX:1:2101:16052:25034
CAGAGCAC
+
FFFF,FFF
@A00769:11:HC3HCDRXX:1:2101:14045:25160
CAGAGCAC
+
FF:FFFFF
@A00769:11:HC3HCDRXX:1:2101:15808:25175
CAGAGCAC
+
FFFFFFFF
@A00769:11:HC3HCDRXX:1:2101:19623:25175
CAGAGCAC
+
FFFFFFFF
@A00769:11:HC3HCDRXX:1:2101:2546:25254
CAGAGCAC
+
:FFFFFFF
@A00769:11:HC3HCDRXX:1:2101:32723:25285
CAGAGCAC
+
FFFFFFFF
@A00769:11:HC3HCDRXX:1:2101:7518:25316
CAGAGCAC
+
FFFFFFFF
@A00769:11:HC3HCDRXX:1:2101:32777:25316
CAGAGCAC
+
FFFFFFFF
@A00769:11:HC3HCDRXX:1:2101:6225:25363
CAGAGCAC
+
:FFF:F:F
@A00769:11:HC3HCDRXX:1:2101:29948:25363
CAGAGCAC
+
FFFFFFFF
@A00769:11:HC3HCDRXX:1:2101:12554:25394
CAGAGCAC
+
FFFFFFFF
@A00769:11:HC3HCDRXX:1:2101:18204:25441
CAGAGCAC
+
FFFFFFFF
@A00769:11:HC3HCDRXX:1:2101:5150:25504
CAGAGCAC
+
FFFFFFFF
@A00769:11:HC3HCDRXX:1:2101:27697:25567
CAGAGCAC
+
FFFFFFFF
@A00769:11:HC3HCDRXX:1:2101:31150:25598
CAGAGCAC
+
FFFFFFFF
@A00769:11:HC3HCDRXX:1:2101:8513:25661
CAGAGCAC
+
FFFFFFFF
@A00769:11:HC3HCDRXX:1:2101:12274:25692
CAGAGCAC
+
F:FFFFFF
@A00769:11:HC3HCDRXX:1:2101:17996:25770
CAGAGCAC
+
FFFFFFFF
@A00769:11:HC3HCDRXX:1:2101:20889:25864
CAGAGCAC
+
FFFFFFFF
@A00769:11:HC3HCDRXX:1:2101:10312:25927
CAGAGCAC
+
FFFFFFFF
@A00769:11:HC3HCDRXX:1:2101:11541:25927
CAGAGCAC
+
FFFFFFFF
@A00769:11:HC3HCDRXX:1:2101:28953:25958
CAGAGCAC
+
FFFFFFFF
@A00769:11:HC3HCDRXX:1:2101:31024:25974
CAGAGCAC
+
FFFFFFFF
@A00769:11:HC3HCDRXX:1:2101:29577:26005
CAGAGCAC
+
FFFFFFFF
@A00769:11:HC3HCDRXX:1:2101:20763:26021
CAGAGCAC
+
FFFFFFFF
@A00769:11:HC3HCDRXX:1:2101:24433:26052
CAGAGCAC
+
FFFFFFFF
@A00769:11:HC3HCDRXX:1:2101:24026:26099
CAGAGCAC
+
FFFFFFFF
@A00769:11:HC3HCDRXX:1:2101:25690:26130
CAGAGCAC
+
FFFFFFFF
@A00769:11:HC3HCDRXX:1:2101:2121:26146
CAGAGCAC
+
FFFFFFFF
@A00769:11:HC3HCDRXX:1:2101:16387:26209
CAGAGCAC
+
FF:FFFFF
@A00769:11:HC3HCDRXX:1:2101:8594:26240
CAGAGCAC
+
FFFFFFFF
@A00769:11:HC3HCDRXX:1:2101:3983:26365
CAGAGCAC
+
FFFFFFFF
@A00769:11:HC3HCDRXX:1:2101:7753:26381
CAGAGCAC
+
FFFFFFFF
@A00769:11:HC3HCDRXX:1:2101:9046:26428
CAGAGCAC
+
FFF,FFFF
@A00769:11:HC3HCDRXX:1:2101:3396:26443
CAGAGCAC
+
FFFFFFFF
@A00769:11:HC3HCDRXX:1:2101:2103:26459
CAGAGCAC
+
FFFFFFFF
@A00769:11:HC3HCDRXX:1:2101:30517:26475
CAGAGCAC
+
FFFFFFFF
@A00769:11:HC3HCDRXX:1:2101:1479:26537
CAGAGCAC
+
FFFF:FFF
@A00769:11:HC3HCDRXX:1:2101:11379:26584
CAGAGCAC
+
FFFFFFFF
@A00769:11:HC3HCDRXX:1:2101:22245:26616
CAGAGCAC
+
FFFFFFFF
@A00769:11:HC3HCDRXX:1:2101:15365:26631
CAGAGCAC
+
FFFFFFFF
@A00769:11:HC3HCDRXX:1:2101:11107:26772
CAGAGCAC
+
FFFFFFFF
@A00769:11:HC3HCDRXX:1:2101:24505:26772
CAGAGCAC
+
FFFFFFFF
@A00769:11:HC3HCDRXX:1:2101:3766:26929
CAGAGCAC
+
FFFFFFFF
@A00769:11:HC3HCDRXX:1:2101:28628:26929
CAGAGCAC
+
FFFFFFFF
@A00769:11:HC3HCDRXX:1:2101:4092:26960
CAGAGCAC
+
FFFFFFFF
@A00769:11:HC3HCDRXX:1:2101:15293:26976
CAGAGCAC
+
FFFFFFFF
@A00769:11:HC3HCDRXX:1:2101:32434:26976
CAGAGCAC
+
FFFFFFFF
@A00769:11:HC3HCDRXX:1:2101:12735:27023
CAGAGCAC
+
FFFFFFFF
@A00769:11:HC3HCDRXX:1:2101:29966:27085
CAGAGCAC
+
FFFFFFFF
@A00769:11:HC3HCDRXX:1:2101:26811:27101
CAGAGCAC
+
FFFFFFFF
@A00769:11:HC3HCDRXX:1:2101:13250:27164
CAGAGCAC
+
FFFFFFFF
@A00769:11:HC3HCDRXX:1:2101:26576:27164
CAGAGCAC
+
FFFFFFFF
@A00769:11:HC3HCDRXX:1:2101:25066:27211
CAGAGCAC
+
FFFFFFFF
@A00769:11:HC3HCDRXX:1:2101:14724:27305
CAGAGCAC
+
FFFFFFFF
@A00769:11:HC3HCDRXX:1:2101:16541:27320
CAGAGCAC
+
FFFFFFFF
@A00769:11:HC3HCDRXX:1:2101:27489:27430
CAGAGCAC
+
:FF:FFFF
@A00769:11:HC3HCDRXX:1:2101:28510:27477
CAGAGCAC
+
FFFFFFFF
@A00769:11:HC3HCDRXX:1:2101:11406:27571
CAGAGCAC
+
FFFFFFFF
@A00769:11:HC3HCDRXX:1:2101:16324:27602
CAGAGCAC
+
FFFFFFFF
@A00769:11:HC3HCDRXX:1:2101:26567:27649
CAGAGCAC
+
FFFFFFFF
@A00769:11:HC3HCDRXX:1:2101:24316:27665
CAGAGCAC
+
FF::F:FF
@A00769:11:HC3HCDRXX:1:2101:9335:27743
CAGAGCAC
+
FFFF,FFF
@A00769:11:HC3HCDRXX:1:2101:26124:27821
CAGAGCAC
+
FFFFFFFF
@A00769:11:HC3HCDRXX:1:2101:20238:27837
CAGAGCAC
+
FFFFFFFF
@A00769:11:HC3HCDRXX:1:2101:3251:28009
CAGAGCAC
+
FFFFFFFF
@A00769:11:HC3HCDRXX:1:2101:9787:28025
CAGAGCAC
+
FFFFFFFF
@A00769:11:HC3HCDRXX:1:2101:27841:28040
CAGAGCAC
+
FFFFFFFF
@A00769:11:HC3HCDRXX:1:2101:4942:28119
CAGAGCAC
+
:FFFFFFF
@A00769:11:HC3HCDRXX:1:2101:32714:28213
CAGAGCAC
+
FFFFFFFF
@A00769:11:HC3HCDRXX:1:2101:10484:28228
CAGAGCAC
+
FFFFFFFF
@A00769:11:HC3HCDRXX:1:2101:4652:28244
CAGAGCAC
+
FFFFFFFF
@A00769:11:HC3HCDRXX:1:2101:32045:28275
CAGAGCAC
+
FFFFFFFF
@A00769:11:HC3HCDRXX:1:2101:32036:28291
CAGAGCAC
+
F:FFFFFF
@A00769:11:HC3HCDRXX:1:2101:3088:28322
CAGAGCAC
+
FFFFFFFF
@A00769:11:HC3HCDRXX:1:2101:15483:28338
CAGAGCAC
+
FFFFFFFF
@A00769:11:HC3HCDRXX:1:2101:31819:28385
CAGAGCAC
+
FFFFFFFF
@A00769:11:HC3HCDRXX:1:2101:26214:28416
CAGAGCAC
+
FFFFFFFF
@A00769:11:HC3HCDRXX:1:2101:28339:28463
CAGAGCAC
+
FFFFFFFF
@A00769:11:HC3HCDRXX:1:2101:28556:28494
CAGAGCAC
+
FFFFFFFF
@A00769:11:HC3HCDRXX:1:2101:31919:28526
CAGAGCAC
+
FFFFFFFF
@A00769:11:HC3HCDRXX:1:2101:4372:28604
CAGAGCAC
+
FFFFFFFF
@A00769:11:HC3HCDRXX:1:2101:29252:28604
CAGAGCAC
+
FFFFFFFF
@A00769:11:HC3HCDRXX:1:2101:8287:28651
CAGAGCAC
+
FFFFFFFF
@A00769:11:HC3HCDRXX:1:2101:12093:28667
CAGAGCAC
+
FFFFFFFF
@A00769:11:HC3HCDRXX:1:2101:1108:28682
CAGAGCAC
+
FFFFFFFF
@A00769:11:HC3HCDRXX:1:2101:21703:28682
CAGAGCAC
+
FFFF:FFF
@A00769:11:HC3HCDRXX:1:2101:2745:28729
CAGAGCAC
+
FFFFFFFF
@A00769:11:HC3HCDRXX:1:2101:27353:28729
CAGAGCAC
+
FFFFFFFF
@A00769:11:HC3HCDRXX:1:2101:9579:28761
CAGAGCAC
+
FFFFFFFF
@A00769:11:HC3HCDRXX:1:2101:23773:28917
CAGAGCAC
+
FFFFFFFF
@A00769:11:HC3HCDRXX:1:2101:25518:28995
CAGAGCAC
+
F:,F:FFF
@A00769:11:HC3HCDRXX:1:2101:14733:29011
CAGAGCAC
+
FFFFFFFF
@A00769:11:HC3HCDRXX:1:2101:30382:29027
CAGAGCAC
+
FFFFFFFF
@A00769:11:HC3HCDRXX:1:2101:4679:29074
CAGAGCAC
+
FFFFFFFF
@A00769:11:HC3HCDRXX:1:2101:3613:29136
CAGAGCAC
+
FFFFFFFF
@A00769:11:HC3HCDRXX:1:2101:6849:29199
CAGAGCAC
+
FF,FFFFF
@A00769:11:HC3HCDRXX:1:2101:3568:29215
CAGAGCAC
+
FFFFFFFF
@A00769:11:HC3HCDRXX:1:2101:2257:29230
CAGAGCAC
+
FFFFFFFF
@A00769:11:HC3HCDRXX:1:2101:25780:29230
CAGAGCAC
+
F:FFFFFF
@A00769:11:HC3HCDRXX:1:2101:28221:29293
CAGAGCAC
+
FFFFFFFF
@A00769:11:HC3HCDRXX:1:2101:12409:29309
CAGAGCAC
+
FFFFFFFF
@A00769:11:HC3HCDRXX:1:2101:13621:29340
CAGAGCAC
+
FFFFFFFF
@A00769:11:HC3HCDRXX:1:2101:9679:29434
CAGAGCAC
+
:FF:FFF:
@A00769:11:HC3HCDRXX:1:2101:5358:29465
CAGAGCAC
+
FFFFFFFF
@A00769:11:HC3HCDRXX:1:2101:27688:29465
CAGAGCAC
+
FFFFFFFF
@A00769:11:HC3HCDRXX:1:2101:13286:29481
CAGAGCAC
+
FFF:FFFF
@A00769:11:HC3HCDRXX:1:2101:8983:29543
CAGAGCAC
+
FFFFFFFF
@A00769:11:HC3HCDRXX:1:2101:9462:29559
CAGAGCAC
+
FFFFFFFF
@A00769:11:HC3HCDRXX:1:2101:21432:29559
CAGAGCAC
+
F:FFFFFF
@A00769:11:HC3HCDRXX:1:2101:24560:29559
CAGAGCAC
+
FFFFFFFF
@A00769:11:HC3HCDRXX:1:2101:4255:29590
CAGAGCAC
+
FFFFFFFF
@A00769:11:HC3HCDRXX:1:2101:22670:29606
CAGAGCAC
+
FFFFFFFF
@A00769:11:HC3HCDRXX:1:2101:25581:29637
CAGAGCAC
+
FFFFF:FF
@A00769:11:HC3HCDRXX:1:2101:22553:29653
CAGAGCAC
+
FFFFFFFF
@A00769:11:HC3HCDRXX:1:2101:14172:29700
CAGAGCAC
+
FFFFFFFF
@A00769:11:HC3HCDRXX:1:2101:24569:29700
CAGAGCAC
+
F:,F,,FF
@A00769:11:HC3HCDRXX:1:2101:27959:29747
CAGAGCAC
+
FF:FFFFF
@A00769:11:HC3HCDRXX:1:2101:1081:29825
CAGAGCAC
+
FFFFFF:F
@A00769:11:HC3HCDRXX:1:2101:30761:29841
CAGAGCAC
+
FFFFFFF,
@A00769:11:HC3HCDRXX:1:2101:1732:29857
CAGAGCAC
+
FFFFFFFF
@A00769:11:HC3HCDRXX:1:2101:23411:29951
CAGAGCAC
+
FFFFFFFF
@A00769:11:HC3HCDRXX:1:2101:3757:30013
CAGAGCAC
+
FFFFFFFF
@A00769:11:HC3HCDRXX:1:2101:26666:30076
CAGAGCAC
+
FFFFFFFF
@A00769:11:HC3HCDRXX:1:2101:11125:30123
CAGAGCAC
+
FFFFFFFF
@A00769:11:HC3HCDRXX:1:2101:12120:30123
CAGAGCAC
+
FFFFFFFF
@A00769:11:HC3HCDRXX:1:2101:4065:30138
CAGAGCAC
+
FFFFFFFF
@A00769:11:HC3HCDRXX:1:2101:26395:30138
CAGAGCAC
+
FFFFFFFF
@A00769:11:HC3HCDRXX:1:2101:2899:30154
CAGAGCAC
+
FFFFFFFF
@A00769:11:HC3HCDRXX:1:2101:12165:30170
CAGAGCAC
+
F:FFFFFF
@A00769:11:HC3HCDRXX:1:2101:13286:30170
CAGAGCAC
+
FFFFFFFF
@A00769:11:HC3HCDRXX:1:2101:3730:30185
CAGAGCAC
+
FFFFFFFF
@A00769:11:HC3HCDRXX:1:2101:13431:30326
CAGAGCAC
+
FFFF:FFF
@A00769:11:HC3HCDRXX:1:2101:3278:30373
CAGAGCAC
+
FFFFFFFF
@A00769:11:HC3HCDRXX:1:2101:12816:30420
CAGAGCAC
+
FFFFFFFF
@A00769:11:HC3HCDRXX:1:2101:25500:30436
CAGAGCAC
+
FFFFFFFF
@A00769:11:HC3HCDRXX:1:2101:32262:30436
CAGAGCAC
+
FFFFFFFF
@A00769:11:HC3HCDRXX:1:2101:5819:30452
CAGAGCAC
+
FFFFFFFF
@A00769:11:HC3HCDRXX:1:2101:6958:30452
CAGAGCAC
+
FFFFFFFF
@A00769:11:HC3HCDRXX:1:2101:11758:30467
CAGAGCAC
+
FFFFFFFF
@A00769:11:HC3HCDRXX:1:2101:2474:30483
CAGAGCAC
+
FF:FFFFF
@A00769:11:HC3HCDRXX:1:2101:7084:30483
CAGAGCAC
+
FFFFFFFF
@A00769:11:HC3HCDRXX:1:2101:17951:30514
CAGAGCAC
+
FFFFFFFF
@A00769:11:HC3HCDRXX:1:2101:3929:30592
CAGAGCAC
+
FFFFFFFF
@A00769:11:HC3HCDRXX:1:2101:16794:30702
CAGAGCAC
+
FF,FFFFF
@A00769:11:HC3HCDRXX:1:2101:23637:30780
CAGAGCAC
+
FFFF:FFF
@A00769:11:HC3HCDRXX:1:2101:31783:30796
CAGAGCAC
+
FFFFFFFF
@A00769:11:HC3HCDRXX:1:2101:4408:30827
CAGAGCAC
+
FFFFFFFF
@A00769:11:HC3HCDRXX:1:2101:23574:30827
CAGAGCAC
+
FFFFFFFF
@A00769:11:HC3HCDRXX:1:2101:32208:30843
CAGAGCAC
+
FFFFFFFF
@A00769:11:HC3HCDRXX:1:2101:4716:30859
CAGAGCAC
+
FFFFFFFF
@A00769:11:HC3HCDRXX:1:2101:23845:30859
CAGAGCAC
+
FFFFFFFF
@A00769:11:HC3HCDRXX:1:2101:2275:30921
CAGAGCAC
+
FF,FFFFF
@A00769:11:HC3HCDRXX:1:2101:10583:30937
CAGAGCAC
+
FFFFFFFF
@A00769:11:HC3HCDRXX:1:2101:31530:30953
CAGAGCAC
+
FFFFFFFF
@A00769:11:HC3HCDRXX:1:2101:28646:30968
CAGAGCAC
+
FFFFFFFF
@A00769:11:HC3HCDRXX:1:2101:29288:31015
CAGAGCAC
+
FFFFFFFF
@A00769:11:HC3HCDRXX:1:2101:1796:31125
CAGAGCAC
+
FFFFFFFF
@A00769:11:HC3HCDRXX:1:2101:31204:31234
CAGAGCAC
+
FFFFFFFF
@A00769:11:HC3HCDRXX:1:2101:31910:31234
CAGAGCAC
+
FFFFFFFF
@A00769:11:HC3HCDRXX:1:2101:28953:31281
CAGAGCAC
+
FFFFFFFF
@A00769:11:HC3HCDRXX:1:2101:11623:31297
CAGAGCAC
+
:FFFFFFF
@A00769:11:HC3HCDRXX:1:2101:30617:31313
CAGAGCAC
+
FFFFFFFF
@A00769:11:HC3HCDRXX:1:2101:17427:31360
CAGAGCAC
+
FFFFFFFF
@A00769:11:HC3HCDRXX:1:2101:14127:31375
CAGAGCAC
+
FFFFFFFF
@A00769:11:HC3HCDRXX:1:2101:25617:31422
CAGAGCAC
+
FFFFFFFF
@A00769:11:HC3HCDRXX:1:2101:19723:31516
CAGAGCAC
+
FFFFFFFF
@A00769:11:HC3HCDRXX:1:2101:15501:31532
CAGAGCAC
+
FFFFFFFF
@A00769:11:HC3HCDRXX:1:2101:28664:31563
CAGAGCAC
+
FFFFFFFF
@A00769:11:HC3HCDRXX:1:2101:3685:31610
CAGAGCAC
+
FFFFFFFF
@A00769:11:HC3HCDRXX:1:2101:9598:31610
CAGAGCAC
+
FF:F::FF
@A00769:11:HC3HCDRXX:1:2101:2220:31767
CAGAGCAC
+
FFFF:FFF
@A00769:11:HC3HCDRXX:1:2101:32814:31798
CAGAGCAC
+
FFFFFFFF
@A00769:11:HC3HCDRXX:1:2101:31756:31814
CAGAGCAC
+
FFFFFFFF
@A00769:11:HC3HCDRXX:1:2101:28818:31829
CAGAGCAC
+
FF,FFFFF
@A00769:11:HC3HCDRXX:1:2101:7202:31876
CAGAGCAC
+
FF:FFFFF
@A00769:11:HC3HCDRXX:1:2101:12789:31908
CAGAGCAC
+
FFFFFFFF
@A00769:11:HC3HCDRXX:1:2101:6831:31986
CAGAGCAC
+
FFFFFFFF
@A00769:11:HC3HCDRXX:1:2101:24632:32002
CAGAGCAC
+
FFFFFFFF
@A00769:11:HC3HCDRXX:1:2101:9805:32033
CAGAGCAC
+
,FFFFFFF
@A00769:11:HC3HCDRXX:1:2101:16523:32080
CAGAGCAC
+
FFF:FFFF
@A00769:11:HC3HCDRXX:1:2101:6036:32142
CAGAGCAC
+
FFFFFFFF
@A00769:11:HC3HCDRXX:1:2101:28782:32174
CAGAGCAC
+
FFFFFFFF
@A00769:11:HC3HCDRXX:1:2101:19795:32205
CAGAGCAC
+
FFFFFFFF
@A00769:11:HC3HCDRXX:1:2101:9570:32221
CAGAGCAC
+
FF,F:FFF
@A00769:11:HC3HCDRXX:1:2101:13015:32236
CAGAGCAC
+
FFFFFFFF
@A00769:11:HC3HCDRXX:1:2101:5945:32299
CAGAGCAC
+
FFFFFFFF
@A00769:11:HC3HCDRXX:1:2101:18421:32299
CAGAGCAC
+
FFFFFFFF
@A00769:11:HC3HCDRXX:1:2101:28800:32299
CAGAGCAC
+
FFFFFFFF
@A00769:11:HC3HCDRXX:1:2101:2220:32330
CAGAGCAC
+
FFFFFFFF
@A00769:11:HC3HCDRXX:1:2101:21965:32330
CAGAGCAC
+
FFFFFFFF
@A00769:11:HC3HCDRXX:1:2101:25880:32346
CAGAGCAC
+
FFF:FFFF
@A00769:11:HC3HCDRXX:1:2101:20157:32362
CAGAGCAC
+
FFFFFFFF
@A00769:11:HC3HCDRXX:1:2101:7238:32409
CAGAGCAC
+
FFFFFFFF
@A00769:11:HC3HCDRXX:1:2101:9896:32440
CAGAGCAC
+
FFFFFFFF
@A00769:11:HC3HCDRXX:1:2101:25500:32440
CAGAGCAC
+
F:FFFFFF
@A00769:11:HC3HCDRXX:1:2101:9860:32534
CAGAGCAC
+
FFFFFFFF
@A00769:11:HC3HCDRXX:1:2101:17815:32534
CAGAGCAC
+
FFFFFFFF
@A00769:11:HC3HCDRXX:1:2101:9706:32550
CAGAGCAC
+
FFFFFFFF
@A00769:11:HC3HCDRXX:1:2101:22363:32675
CAGAGCAC
+
:F,FFFF:
@A00769:11:HC3HCDRXX:1:2101:1796:32690
CAGAGCAC
+
FFFFFFFF
@A00769:11:HC3HCDRXX:1:2101:25699:32690
CAGAGCAC
+
FFFFFFFF
@A00769:11:HC3HCDRXX:1:2101:19000:32737
CAGAGCAC
+
FFFFFFFF
@A00769:11:HC3HCDRXX:1:2101:7111:32753
CAGAGCAC
+
FFFFFFFF
@A00769:11:HC3HCDRXX:1:2101:11849:32847
CAGAGCAC
+
FFFFFFFF
@A00769:11:HC3HCDRXX:1:2101:14443:32894
CAGAGCAC
+
FFFFFFFF
@A00769:11:HC3HCDRXX:1:2101:8196:32910
CAGAGCAC
+
FFFFFFFF
@A00769:11:HC3HCDRXX:1:2101:24189:32925
CAGAGCAC
+
FFFFFFFF
@A00769:11:HC3HCDRXX:1:2101:7346:33066
CAGAGCAC
+
FFFFFFFF
@A00769:11:HC3HCDRXX:1:2101:20338:33113
CAGAGCAC
+
FFFFFFFF
@A00769:11:HC3HCDRXX:1:2101:20681:33113
CAGAGCAC
+
FFFFFFFF
@A00769:11:HC3HCDRXX:1:2101:14253:33223
CAGAGCAC
+
FFFFFFFF
@A00769:11:HC3HCDRXX:1:2101:17128:33223
CAGAGCAC
+
FFFFFFFF
@A00769:11:HC3HCDRXX:1:2101:9164:33238
CAGAGCAC
+
FFFFFFFF
@A00769:11:HC3HCDRXX:1:2101:2175:33317
CAGAGCAC
+
FF,F:FF:
@A00769:11:HC3HCDRXX:1:2101:14434:33317
CAGAGCAC
+
FFFFFFFF
@A00769:11:HC3HCDRXX:1:2101:12536:33348
CAGAGCAC
+
FFFFFFFF
@A00769:11:HC3HCDRXX:1:2101:13964:33473
CAGAGCAC
+
FFFFFFFF
@A00769:11:HC3HCDRXX:1:2101:14326:33473
CAGAGCAC
+
FFFFFFFF
@A00769:11:HC3HCDRXX:1:2101:8006:33489
CAGAGCAC
+
FFFFFFFF
@A00769:11:HC3HCDRXX:1:2101:31747:33489
CAGAGCAC
+
FFFFFFFF
@A00769:11:HC3HCDRXX:1:2101:30933:33552
CAGAGCAC
+
FFFFFFFF
@A00769:11:HC3HCDRXX:1:2101:1127:33599
CAGAGCAC
+
FFFFFFFF
@A00769:11:HC3HCDRXX:1:2101:17418:33599
CAGAGCAC
+
FFFFFFFF
@A00769:11:HC3HCDRXX:1:2101:7509:33630
CAGAGCAC
+
FFFFFFFF
@A00769:11:HC3HCDRXX:1:2101:31693:33677
CAGAGCAC
+
FFFFFFFF
@A00769:11:HC3HCDRXX:1:2101:8522:33692
CAGAGCAC
+
FFFFFFFF
@A00769:11:HC3HCDRXX:1:2101:25409:33692
CAGAGCAC
+
FFFFFFFF
@A00769:11:HC3HCDRXX:1:2101:4435:33755
CAGAGCAC
+
FFFFFFFF
@A00769:11:HC3HCDRXX:1:2101:8477:33771
CAGAGCAC
+
FFFFFFFF
@A00769:11:HC3HCDRXX:1:2101:3152:33786
CAGAGCAC
+
FFFFFFFF
@A00769:11:HC3HCDRXX:1:2101:9661:33786
CAGAGCAC
+
FFFFFFFF
@A00769:11:HC3HCDRXX:1:2101:5186:33802
CAGAGCAC
+
F:FFFFFF
@A00769:11:HC3HCDRXX:1:2101:21070:33849
CAGAGCAC
+
:FF:F:F,
@A00769:11:HC3HCDRXX:1:2101:14335:33865
CAGAGCAC
+
FFFFFFFF
@A00769:11:HC3HCDRXX:1:2101:12979:33896
CAGAGCAC
+
FFFFFFFF
@A00769:11:HC3HCDRXX:1:2101:20654:33943
CAGAGCAC
+
FFFFFFFF
@A00769:11:HC3HCDRXX:1:2101:22119:33943
CAGAGCAC
+
FFFFFFFF
@A00769:11:HC3HCDRXX:1:2101:23909:33943
CAGAGCAC
+
FFFFFFFF
@A00769:11:HC3HCDRXX:1:2101:25301:33943
CAGAGCAC
+
FFFFFFFF
@A00769:11:HC3HCDRXX:1:2101:13991:33990
CAGAGCAC
+
FFFF::FF
@A00769:11:HC3HCDRXX:1:2101:1570:34021
CAGAGCAC
+
FFFFFFFF
@A00769:11:HC3HCDRXX:1:2101:9444:34037
CAGAGCAC
+
FFFFFFFF
@A00769:11:HC3HCDRXX:1:2101:16649:34084
CAGAGCAC
+
FFFFFFFF
@A00769:11:HC3HCDRXX:1:2101:4996:34100
CAGAGCAC
+
FFFFFFFF
@A00769:11:HC3HCDRXX:1:2101:7681:34178
CAGAGCAC
+
FFFFFFFF
@A00769:11:HC3HCDRXX:1:2101:26955:34178
CAGAGCAC
+
FF,FFFFF
@A00769:11:HC3HCDRXX:1:2101:3839:34225
CAGAGCAC
+
FFFFFFFF
@A00769:11:HC3HCDRXX:1:2101:10411:34272
CAGAGCAC
+
FFFFFFFF
@A00769:11:HC3HCDRXX:1:2101:28004:34272
CAGAGCAC
+
FFFFFFFF
@A00769:11:HC3HCDRXX:1:2101:17589:34303
CAGAGCAC
+
FFFFFFFF
@A00769:11:HC3HCDRXX:1:2101:13539:34397
CAGAGCAC
+
FFFFFFFF
@A00769:11:HC3HCDRXX:1:2101:32461:34413
CAGAGCAC
+
FF:FF:F:
@A00769:11:HC3HCDRXX:1:2101:31421:34428
CAGAGCAC
+
FFFFFFF:
@A00769:11:HC3HCDRXX:1:2101:32127:34428
CAGAGCAC
+
FFFFFFFF
@A00769:11:HC3HCDRXX:1:2101:13105:34460
CAGAGCAC
+
FFFFFFFF
@A00769:11:HC3HCDRXX:1:2101:26332:34475
CAGAGCAC
+
FFFFFFFF
@A00769:11:HC3HCDRXX:1:2101:11903:34538
CAGAGCAC
+
FFFFFFFF
@A00769:11:HC3HCDRXX:1:2101:15826:34569
CAGAGCAC
+
FFFFFFFF
@A00769:11:HC3HCDRXX:1:2101:3893:34601
CAGAGCAC
+
FF,F:::F
@A00769:11:HC3HCDRXX:1:2101:17960:34663
CAGAGCAC
+
FFFFFFFF
@A00769:11:HC3HCDRXX:1:2101:18240:34679
CAGAGCAC
+
FFFFFFFF
@A00769:11:HC3HCDRXX:1:2101:16577:34710
CAGAGCAC
+
FFFFFFFF
@A00769:11:HC3HCDRXX:1:2101:28330:34710
CAGAGCAC
+
FFFFFFFF
@A00769:11:HC3HCDRXX:1:2101:4327:34726
CAGAGCAC
+
FFFFFFFF
@A00769:11:HC3HCDRXX:1:2101:25138:34757
CAGAGCAC
+
FFFFFFFF
@A00769:11:HC3HCDRXX:1:2101:24334:34773
CAGAGCAC
+
FFFFFFFF
@A00769:11:HC3HCDRXX:1:2101:25970:34851
CAGAGCAC
+
FF:FF:FF
@A00769:11:HC3HCDRXX:1:2101:5421:34898
CAGAGCAC
+
FFFFFFFF
@A00769:11:HC3HCDRXX:1:2101:14696:34898
CAGAGCAC
+
FFFFFFFF
@A00769:11:HC3HCDRXX:1:2101:27868:34914
CAGAGCAC
+
FFFFF:FF
@A00769:11:HC3HCDRXX:1:2101:3911:34976
CAGAGCAC
+
FFFFFFFF
@A00769:11:HC3HCDRXX:1:2101:22019:34992
CAGAGCAC
+
:F:FFFFF
@A00769:11:HC3HCDRXX:1:2101:5068:35008
CAGAGCAC
+
FFFFFFFF
@A00769:11:HC3HCDRXX:1:2101:4915:35149
CAGAGCAC
+
FFFFFFFF
@A00769:11:HC3HCDRXX:1:2101:16631:35180
CAGAGCAC
+
FFFFFFFF
@A00769:11:HC3HCDRXX:1:2101:18421:35211
CAGAGCAC
+
:F:FFFFF
@A00769:11:HC3HCDRXX:1:2101:25852:35211
CAGAGCAC
+
FFFFFFFF
@A00769:11:HC3HCDRXX:1:2101:17363:35227
CAGAGCAC
+
FFF:FFFF
@A00769:11:HC3HCDRXX:1:2101:5837:35243
CAGAGCAC
+
FFFFFFFF
@A00769:11:HC3HCDRXX:1:2101:10086:35243
CAGAGCAC
+
FFFFFFFF
@A00769:11:HC3HCDRXX:1:2101:2573:35258
CAGAGCAC
+
FFFFFFFF
@A00769:11:HC3HCDRXX:1:2101:24505:35258
CAGAGCAC
+
FFFFFFFF
@A00769:11:HC3HCDRXX:1:2101:6406:35289
CAGAGCAC
+
FFFFFFFF
@A00769:11:HC3HCDRXX:1:2101:30572:35305
CAGAGCAC
+
FFFFFFFF
@A00769:11:HC3HCDRXX:1:2101:19596:35368
CAGAGCAC
+
FFFFFFFF
@A00769:11:HC3HCDRXX:1:2101:23366:35383
CAGAGCAC
+
FFFFFFFF
@A00769:11:HC3HCDRXX:1:2101:18213:35509
CAGAGCAC
+
FFFFFFFF
@A00769:11:HC3HCDRXX:1:2101:19307:35556
CAGAGCAC
+
FFFF::FF
@A00769:11:HC3HCDRXX:1:2101:20609:35556
CAGAGCAC
+
FFFFFFFF
@A00769:11:HC3HCDRXX:1:2101:2211:35571
CAGAGCAC
+
FFFFFFFF
@A00769:11:HC3HCDRXX:1:2101:6352:35697
CAGAGCAC
+
FFFFFFFF
@A00769:11:HC3HCDRXX:1:2101:14434:35697
CAGAGCAC
+
FFFFFFFF
@A00769:11:HC3HCDRXX:1:2101:16676:35697
CAGAGCAC
+
FFFFFFFF
@A00769:11:HC3HCDRXX:1:2101:4562:35728
CAGAGCAC
+
FFFFFFFF
@A00769:11:HC3HCDRXX:1:2101:22037:35775
CAGAGCAC
+
FFFFFFFF
@A00769:11:HC3HCDRXX:1:2101:30653:35822
CAGAGCAC
+
FF,FFFFF
@A00769:11:HC3HCDRXX:1:2101:30671:35884
CAGAGCAC
+
FFFFFFFF
@A00769:11:HC3HCDRXX:1:2101:7238:35916
CAGAGCAC
+
FFFFFFFF
@A00769:11:HC3HCDRXX:1:2101:15284:35978
CAGAGCAC
+
FFFFFFFF
@A00769:11:HC3HCDRXX:1:2101:31665:35978
CAGAGCAC
+
FFFFFFFF
@A00769:11:HC3HCDRXX:1:2101:18349:35994
CAGAGCAC
+
FFFFFFFF
@A00769:11:HC3HCDRXX:1:2101:25310:35994
CAGAGCAC
+
FFFFFFFF
@A00769:11:HC3HCDRXX:1:2101:25418:35994
CAGAGCAC
+
FFFFFFFF
@A00769:11:HC3HCDRXX:1:2101:32127:35994
CAGAGCAC
+
FFFFFFFF
@A00769:11:HC3HCDRXX:1:2101:13946:36072
CAGAGCAC
+
FFFFFFFF
@A00769:11:HC3HCDRXX:1:2101:7148:36135
CAGAGCAC
+
FFFFFFFF
@A00769:11:HC3HCDRXX:1:2101:15275:36182
CAGAGCAC
+
FFFFFFFF
@A00769:11:HC3HCDRXX:1:2101:11134:36245
CAGAGCAC
+
:FFFFFFF
@A00769:11:HC3HCDRXX:1:2101:32226:36260
CAGAGCAC
+
FFFFFFFF
@A00769:11:HC3HCDRXX:1:2101:31430:36292
CAGAGCAC
+
FFFFFFFF
@A00769:11:HC3HCDRXX:1:2101:8196:36385
CAGAGCAC
+
FFFFFFFF
@A00769:11:HC3HCDRXX:1:2101:4336:36464
CAGAGCAC
+
FFFFFFFF
@A00769:11:HC3HCDRXX:1:2101:15203:36464
CAGAGCAC
+
FFFFFFFF
@A00769:11:HC3HCDRXX:1:2101:17535:36464
CAGAGCAC
+
FFFFFFFF
@A00769:11:HC3HCDRXX:1:2101:11867:36479
CAGAGCAC
+
FFFFFFFF
@A00769:11:HC3HCDRXX:1:2101:24108:36479
CAGAGCAC
+
FFFFFFFF
@A00769:11:HC3HCDRXX:1:2101:11514:36495
CAGAGCAC
+
FFFFFFFF
@A00769:11:HC3HCDRXX:1:2101:29884:36495
CAGAGCAC
+
FFFFFFFF
@A00769:11:HC3HCDRXX:1:2101:15338:36542
CAGAGCAC
+
FFFFFFFF
@A00769:11:HC3HCDRXX:1:2101:30237:36542
CAGAGCAC
+
FFFFFFFF
@A00769:11:HC3HCDRXX:1:2101:1524:36636
CAGAGCAC
+
FFFFFFFF
@A00769:11:HC3HCDRXX:1:2101:15646:36636
CAGAGCAC
+
FFFFFFFF
@A00769:11:HC3HCDRXX:1:2101:20157:36652
CAGAGCAC
+
FFFFFFFF
@A00769:11:HC3HCDRXX:1:2101:19325:36683
CAGAGCAC
+
FFFFFFFF
@A00769:11:HC3HCDRXX:1:2101:15157:36699
CAGAGCAC
+
FFFFFFFF
@A00769:11:HC3HCDRXX:1:2101:6216:36746
CAGAGCAC
+
FFFFFFFF
@A00769:11:HC3HCDRXX:1:2101:5647:36761
CAGAGCAC
+
FFFFFFFF
@A00769:11:HC3HCDRXX:1:2101:8458:36777
CAGAGCAC
+
FFFFFFFF
@A00769:11:HC3HCDRXX:1:2101:9706:36777
CAGAGCAC
+
FFFFFFFF
@A00769:11:HC3HCDRXX:1:2101:17698:36777
CAGAGCAC
+
FFFFFFFF
@A00769:11:HC3HCDRXX:1:2101:13259:36793
CAGAGCAC
+
FFFFFFFF
@A00769:11:HC3HCDRXX:1:2101:20717:36808
CAGAGCAC
+
FFFFF:FF
@A00769:11:HC3HCDRXX:1:2101:11225:36839
CAGAGCAC
+
FFFFFFFF
@A00769:11:HC3HCDRXX:1:2101:18557:36855
CAGAGCAC
+
FFFFFFFF
@A00769:11:HC3HCDRXX:1:2101:27850:36886
CAGAGCAC
+
FFFFFFFF
@A00769:11:HC3HCDRXX:1:2101:21929:36965
CAGAGCAC
+
FFFFFFFF
@A00769:11:HC3HCDRXX:1:2101:23032:36965
CAGAGCAC
+
:FFFFF,F
@A00769:11:HC3HCDRXX:1:2101:1506:36980
CAGAGCAC
+
FFFFFFFF
@A00769:11:HC3HCDRXX:1:2101:6804:37012
CAGAGCAC
+
FFFFFFFF
@A00769:11:HC3HCDRXX:1:2101:2727:37027
CAGAGCAC
+
FF:FFFFF
@A00769:11:HC3HCDRXX:1:2101:23158:37027
CAGAGCAC
+
FFFFFFFF
@A00769:11:HC3HCDRXX:1:2102:16188:1031
CAGAGCAC
+
FFFFFFFF
@A00769:11:HC3HCDRXX:1:2102:10167:1063
CAGAGCAC
+
FFFFFFF:
@A00769:11:HC3HCDRXX:1:2102:10755:1078
CAGAGCAC
+
FFFFFFFF
@A00769:11:HC3HCDRXX:1:2102:19913:1188
CAGAGCAC
+
FFFFFFFF
@A00769:11:HC3HCDRXX:1:2102:4770:1266
CAGAGCAC
+
FFFFFFFF
@A00769:11:HC3HCDRXX:1:2102:3866:1360
CAGAGCAC
+
FFFFFFFF
@A00769:11:HC3HCDRXX:1:2102:1461:1391
CAGAGCAC
+
FFFFFFFF
@A00769:11:HC3HCDRXX:1:2102:29225:1501
CAGAGCAC
+
FFFFFFFF
@A00769:11:HC3HCDRXX:1:2102:7337:1579
CAGAGCAC
+
FFFFFFFF
@A00769:11:HC3HCDRXX:1:2102:10176:1579
CAGAGCAC
+
FFFFFFFF
@A00769:11:HC3HCDRXX:1:2102:26485:1579
CAGAGCAC
+
FFFFFFFF
@A00769:11:HC3HCDRXX:1:2102:17436:1595
CAGAGCAC
+
FFFFFFFF
@A00769:11:HC3HCDRXX:1:2102:11252:1658
CAGAGCAC
+
FFFFFFFF
@A00769:11:HC3HCDRXX:1:2102:17210:1673
CAGAGCAC
+
FFFFFFFF
@A00769:11:HC3HCDRXX:1:2102:26024:1689
CAGAGCAC
+
FFFFFFFF
@A00769:11:HC3HCDRXX:1:2102:28628:1720
CAGAGCAC
+
FFFFFFFF
@A00769:11:HC3HCDRXX:1:2102:26160:1736
CAGAGCAC
+
FFFFFFFF
@A00769:11:HC3HCDRXX:1:2102:32560:1736
CAGAGCAC
+
FF:FFFFF
@A00769:11:HC3HCDRXX:1:2102:5421:1799
CAGAGCAC
+
FFF:FFFF
@A00769:11:HC3HCDRXX:1:2102:24975:1814
CAGAGCAC
+
FFFFFFFF
@A00769:11:HC3HCDRXX:1:2102:30165:1814
CAGAGCAC
+
FFFFFFFF
@A00769:11:HC3HCDRXX:1:2102:16550:1846
CAGAGCAC
+
FFFFFFFF
@A00769:11:HC3HCDRXX:1:2102:15790:1908
CAGAGCAC
+
FFFFFFFF
@A00769:11:HC3HCDRXX:1:2102:3287:1924
CAGAGCAC
+
FFFFFFFF
@A00769:11:HC3HCDRXX:1:2102:23131:1939
CAGAGCAC
+
FFFFFFFF
@A00769:11:HC3HCDRXX:1:2102:21694:1986
CAGAGCAC
+
FFFFFFFF
@A00769:11:HC3HCDRXX:1:2102:26955:1986
CAGAGCAC
+
FFFFFFFF
@A00769:11:HC3HCDRXX:1:2102:5348:2018
CAGAGCAC
+
F:FFFFFF
@A00769:11:HC3HCDRXX:1:2102:7012:2049
CAGAGCAC
+
FFFFFFFF
@A00769:11:HC3HCDRXX:1:2102:26178:2080
CAGAGCAC
+
FFFFFFFF
@A00769:11:HC3HCDRXX:1:2102:27425:2143
CAGAGCAC
+
FFFFFFFF
@A00769:11:HC3HCDRXX:1:2102:24397:2221
CAGAGCAC
+
FFFFFFFF
@A00769:11:HC3HCDRXX:1:2102:1325:2347
CAGAGCAC
+
FFFFFFFF
@A00769:11:HC3HCDRXX:1:2102:7184:2378
CAGAGCAC
+
FFFFFFFF
@A00769:11:HC3HCDRXX:1:2102:19623:2409
CAGAGCAC
+
FFFFFFFF
@A00769:11:HC3HCDRXX:1:2102:20925:2440
CAGAGCAC
+
FFFFFFFF
@A00769:11:HC3HCDRXX:1:2102:29695:2440
CAGAGCAC
+
FFFFFFFF
@A00769:11:HC3HCDRXX:1:2102:24551:2456
CAGAGCAC
+
FFFFFFFF
@A00769:11:HC3HCDRXX:1:2102:18285:2503
CAGAGCAC
+
FFFFFFFF
@A00769:11:HC3HCDRXX:1:2102:31982:2519
CAGAGCAC
+
FFFFFFFF
@A00769:11:HC3HCDRXX:1:2102:19633:2613
CAGAGCAC
+
FFFFFFFF
@A00769:11:HC3HCDRXX:1:2102:28556:2691
CAGAGCAC
+
FFFFFFFF
@A00769:11:HC3HCDRXX:1:2102:12246:2754
CAGAGCAC
+
FFFFFFFF
@A00769:11:HC3HCDRXX:1:2102:6723:2769
CAGAGCAC
+
FFFFFFFF
@A00769:11:HC3HCDRXX:1:2102:29107:2769
CAGAGCAC
+
FFFFFFFF
@A00769:11:HC3HCDRXX:1:2102:1814:2816
CAGAGCAC
+
FFFFFFFF
@A00769:11:HC3HCDRXX:1:2102:29713:2816
CAGAGCAC
+
FFFFFFFF
@A00769:11:HC3HCDRXX:1:2102:29396:2832
CAGAGCAC
+
FFFFFFFF
@A00769:11:HC3HCDRXX:1:2102:15157:2848
CAGAGCAC
+
FFFFFFFF
@A00769:11:HC3HCDRXX:1:2102:20537:2863
CAGAGCAC
+
FFFFFF:F
@A00769:11:HC3HCDRXX:1:2102:25744:2863
CAGAGCAC
+
FF:F:,,:
@A00769:11:HC3HCDRXX:1:2102:27444:2863
CAGAGCAC
+
FFFFFFFF
@A00769:11:HC3HCDRXX:1:2102:6262:2879
CAGAGCAC
+
FFFFFFFF
@A00769:11:HC3HCDRXX:1:2102:14190:2957
CAGAGCAC
+
FFFFFFFF
@A00769:11:HC3HCDRXX:1:2102:27624:2957
CAGAGCAC
+
FFFFFFFF
@A00769:11:HC3HCDRXX:1:2102:17553:3020
CAGAGCAC
+
FFFFFFFF
@A00769:11:HC3HCDRXX:1:2102:18873:3051
CAGAGCAC
+
FFFFFFFF
@A00769:11:HC3HCDRXX:1:2102:25473:3051
CAGAGCAC
+
FFFFFFFF
@A00769:11:HC3HCDRXX:1:2102:28140:3192
CAGAGCAC
+
FFFFFFFF
@A00769:11:HC3HCDRXX:1:2102:23484:3208
CAGAGCAC
+
FFFFFFFF
@A00769:11:HC3HCDRXX:1:2102:9489:3239
CAGAGCAC
+
FFFFFFFF
@A00769:11:HC3HCDRXX:1:2102:31331:3302
CAGAGCAC
+
FFFFFFFF
@A00769:11:HC3HCDRXX:1:2102:2121:3317
CAGAGCAC
+
FFFFFFF:
@A00769:11:HC3HCDRXX:1:2102:25554:3317
CAGAGCAC
+
F:,F,,FF
@A00769:11:HC3HCDRXX:1:2102:14235:3349
CAGAGCAC
+
FFFFFFFF
@A00769:11:HC3HCDRXX:1:2102:30915:3396
CAGAGCAC
+
FFFFFFFF
@A00769:11:HC3HCDRXX:1:2102:11433:3443
CAGAGCAC
+
FFFFFFFF
@A00769:11:HC3HCDRXX:1:2102:32732:3474
CAGAGCAC
+
FFFFFFFF
@A00769:11:HC3HCDRXX:1:2102:3694:3537
CAGAGCAC
+
FFFFFFFF
@A00769:11:HC3HCDRXX:1:2102:26395:3615
CAGAGCAC
+
FFFFFFFF
@A00769:11:HC3HCDRXX:1:2102:6488:3646
CAGAGCAC
+
FFFFFFFF
@A00769:11:HC3HCDRXX:1:2102:8712:3646
CAGAGCAC
+
FFFFFFFF
@A00769:11:HC3HCDRXX:1:2102:26449:3677
CAGAGCAC
+
FFFFFFFF
@A00769:11:HC3HCDRXX:1:2102:16622:3693
CAGAGCAC
+
FFFFFFFF
@A00769:11:HC3HCDRXX:1:2102:30210:3709
CAGAGCAC
+
FFFFFFFF
@A00769:11:HC3HCDRXX:1:2102:25048:3787
CAGAGCAC
+
FFFFFFFF
@A00769:11:HC3HCDRXX:1:2102:20148:3944
CAGAGCAC
+
FFFFFFFF
@A00769:11:HC3HCDRXX:1:2102:32633:4022
CAGAGCAC
+
FFFFFFFF
@A00769:11:HC3HCDRXX:1:2102:9851:4053
CAGAGCAC
+
FF:,FF,F
@A00769:11:HC3HCDRXX:1:2102:10710:4100
CAGAGCAC
+
FFFFFFFF
@A00769:11:HC3HCDRXX:1:2102:14217:4100
CAGAGCAC
+
FFFFFFFF
@A00769:11:HC3HCDRXX:1:2102:30996:4100
CAGAGCAC
+
FFFFFFFF
@A00769:11:HC3HCDRXX:1:2102:32298:4100
CAGAGCAC
+
FFFFFFFF
@A00769:11:HC3HCDRXX:1:2102:6750:4194
CAGAGCAC
+
FFFFFFFF
@A00769:11:HC3HCDRXX:1:2102:10818:4194
CAGAGCAC
+
FFFFFFFF
@A00769:11:HC3HCDRXX:1:2102:17400:4319
CAGAGCAC
+
FFFFFFFF
@A00769:11:HC3HCDRXX:1:2102:23122:4366
CAGAGCAC
+
FFFFFFFF
@A00769:11:HC3HCDRXX:1:2102:23430:4366
CAGAGCAC
+
FFFFFFFF
@A00769:11:HC3HCDRXX:1:2102:25346:4366
CAGAGCAC
+
FFFFFFFF
@A00769:11:HC3HCDRXX:1:2102:28348:4492
CAGAGCAC
+
F:,FFFFF
@A00769:11:HC3HCDRXX:1:2102:28962:4523
CAGAGCAC
+
FFFFFFFF
@A00769:11:HC3HCDRXX:1:2102:19479:4601
CAGAGCAC
+
FFFFFFFF
@A00769:11:HC3HCDRXX:1:2102:16758:4617
CAGAGCAC
+
FFFFFFFF
@A00769:11:HC3HCDRXX:1:2102:20862:4617
CAGAGCAC
+
FFFFFFFF
@A00769:11:HC3HCDRXX:1:2102:23538:4617
CAGAGCAC
+
FFFF:FFF
@A00769:11:HC3HCDRXX:1:2102:18982:4648
CAGAGCAC
+
:::FFFFF
@A00769:11:HC3HCDRXX:1:2102:28971:4664
CAGAGCAC
+
FFFFFFFF
@A00769:11:HC3HCDRXX:1:2102:12156:4758
CAGAGCAC
+
FFFFFFFF
@A00769:11:HC3HCDRXX:1:2102:23113:4789
CAGAGCAC
+
FFFFFFFF
@A00769:11:HC3HCDRXX:1:2102:23764:4789
CAGAGCAC
+
FFFFFFFF
@A00769:11:HC3HCDRXX:1:2102:2944:4836
CAGAGCAC
+
FFFFFFFF
@A00769:11:HC3HCDRXX:1:2102:21585:4867
CAGAGCAC
+
FFFFFFFF
@A00769:11:HC3HCDRXX:1:2102:19551:4883
CAGAGCAC
+
FFFFFFFF
@A00769:11:HC3HCDRXX:1:2102:23511:4914
CAGAGCAC
+
FFFFFFFF
@A00769:11:HC3HCDRXX:1:2102:28863:4946
CAGAGCAC
+
FFFFFFFF
@A00769:11:HC3HCDRXX:1:2102:6551:5008
CAGAGCAC
+
FFFFFFFF
@A00769:11:HC3HCDRXX:1:2102:9353:5040
CAGAGCAC
+
FFFFFFFF
@A00769:11:HC3HCDRXX:1:2102:16062:5040
CAGAGCAC
+
,F,F,FFF
@A00769:11:HC3HCDRXX:1:2102:6542:5149
CAGAGCAC
+
FFFFFFFF
@A00769:11:HC3HCDRXX:1:2102:19831:5181
CAGAGCAC
+
F:,F:FFF
@A00769:11:HC3HCDRXX:1:2102:24930:5181
CAGAGCAC
+
FFFFFFFF
@A00769:11:HC3HCDRXX:1:2102:28203:5181
CAGAGCAC
+
FFFF:FFF
@A00769:11:HC3HCDRXX:1:2102:11776:5196
CAGAGCAC
+
FFFFFFFF
@A00769:11:HC3HCDRXX:1:2102:20383:5196
CAGAGCAC
+
FFFFFFFF
@A00769:11:HC3HCDRXX:1:2102:3170:5228
CAGAGCAC
+
FFFF,:FF
@A00769:11:HC3HCDRXX:1:2102:9670:5243
CAGAGCAC
+
FFFFFFFF
@A00769:11:HC3HCDRXX:1:2102:31964:5243
CAGAGCAC
+
F:FFFFFF
@A00769:11:HC3HCDRXX:1:2102:12581:5274
CAGAGCAC
+
FFFFFFFF
@A00769:11:HC3HCDRXX:1:2102:20555:5337
CAGAGCAC
+
FFFFFFFF
@A00769:11:HC3HCDRXX:1:2102:13512:5384
CAGAGCAC
+
F,FFF,,F
@A00769:11:HC3HCDRXX:1:2102:5801:5400
CAGAGCAC
+
F:FFFFFF
@A00769:11:HC3HCDRXX:1:2102:29640:5415
CAGAGCAC
+
FFFFFFFF
@A00769:11:HC3HCDRXX:1:2102:9019:5431
CAGAGCAC
+
FFFFFFFF
@A00769:11:HC3HCDRXX:1:2102:28718:5447
CAGAGCAC
+
::FFFFFF
@A00769:11:HC3HCDRXX:1:2102:18041:5462
CAGAGCAC
+
FFFFFFFF
@A00769:11:HC3HCDRXX:1:2102:8449:5635
CAGAGCAC
+
FFFFFFF:
@A00769:11:HC3HCDRXX:1:2102:4661:5713
CAGAGCAC
+
FFFFFFFF
@A00769:11:HC3HCDRXX:1:2102:10230:5776
CAGAGCAC
+
FFFFFFFF
@A00769:11:HC3HCDRXX:1:2102:23158:5838
CAGAGCAC
+
FFFFFFFF
@A00769:11:HC3HCDRXX:1:2102:20473:5885
CAGAGCAC
+
FFFFFFFF
@A00769:11:HC3HCDRXX:1:2102:24641:5901
CAGAGCAC
+
FFF:FFFF
@A00769:11:HC3HCDRXX:1:2102:4119:6057
CAGAGCAC
+
FFFFFFFF
@A00769:11:HC3HCDRXX:1:2102:10077:6073
CAGAGCAC
+
FFFF,FF:
@A00769:11:HC3HCDRXX:1:2102:23809:6089
CAGAGCAC
+
FFFFFFFF
@A00769:11:HC3HCDRXX:1:2102:1226:6151
CAGAGCAC
+
FFFFFFFF
@A00769:11:HC3HCDRXX:1:2102:16541:6151
CAGAGCAC
+
:FFF:FFF
@A00769:11:HC3HCDRXX:1:2102:29288:6214
CAGAGCAC
+
FFFFFFFF
@A00769:11:HC3HCDRXX:1:2102:24777:6230
CAGAGCAC
+
FFFFFFFF
@A00769:11:HC3HCDRXX:1:2102:3540:6245
CAGAGCAC
+
FFFFFFFF
@A00769:11:HC3HCDRXX:1:2102:11080:6245
CAGAGCAC
+
FFFFFFFF
@A00769:11:HC3HCDRXX:1:2102:17779:6261
CAGAGCAC
+
FFFFFFFF
@A00769:11:HC3HCDRXX:1:2102:7826:6339
CAGAGCAC
+
FFFFFFFF
@A00769:11:HC3HCDRXX:1:2102:23411:6370
CAGAGCAC
+
FFFFFFFF
@A00769:11:HC3HCDRXX:1:2102:32262:6386
CAGAGCAC
+
FF:FFFFF
@A00769:11:HC3HCDRXX:1:2102:15257:6402
CAGAGCAC
+
FFFFFFFF
@A00769:11:HC3HCDRXX:1:2102:26042:6449
CAGAGCAC
+
FFFF,FF,
@A00769:11:HC3HCDRXX:1:2102:20121:6464
CAGAGCAC
+
FFFFFFFF
@A00769:11:HC3HCDRXX:1:2102:30969:6464
CAGAGCAC
+
FFFFFFFF
@A00769:11:HC3HCDRXX:1:2102:1768:6496
CAGAGCAC
+
FF:F,F,F
@A00769:11:HC3HCDRXX:1:2102:13277:6543
CAGAGCAC
+
FFFFFFFF
@A00769:11:HC3HCDRXX:1:2102:29658:6543
CAGAGCAC
+
,F:FFFFF
@A00769:11:HC3HCDRXX:1:2102:15094:6684
CAGAGCAC
+
FFFFFFFF
@A00769:11:HC3HCDRXX:1:2102:19705:6840
CAGAGCAC
+
FFFFFFFF
@A00769:11:HC3HCDRXX:1:2102:4309:6856
CAGAGCAC
+
FFFFFFFF
@A00769:11:HC3HCDRXX:1:2102:32298:6856
CAGAGCAC
+
FFFFFFFF
@A00769:11:HC3HCDRXX:1:2102:11794:6918
CAGAGCAC
+
FFFF:,FF
@A00769:11:HC3HCDRXX:1:2102:7365:6950
CAGAGCAC
+
FFFFFFFF
@A00769:11:HC3HCDRXX:1:2102:19822:6981
CAGAGCAC
+
FFFFFFFF
@A00769:11:HC3HCDRXX:1:2102:3378:6997
CAGAGCAC
+
FFFFFFFF
@A00769:11:HC3HCDRXX:1:2102:8675:6997
CAGAGCAC
+
FFFFFFFF
@A00769:11:HC3HCDRXX:1:2102:16993:6997
CAGAGCAC
+
F:FFFFFF
@A00769:11:HC3HCDRXX:1:2102:13684:7028
CAGAGCAC
+
FFFFFFFF
@A00769:11:HC3HCDRXX:1:2102:32759:7028
CAGAGCAC
+
FFFFFFFF
@A00769:11:HC3HCDRXX:1:2102:25328:7091
CAGAGCAC
+
F:FFFFFF
@A00769:11:HC3HCDRXX:1:2102:14271:7106
CAGAGCAC
+
FFFFFFFF
@A00769:11:HC3HCDRXX:1:2102:32325:7122
CAGAGCAC
+
FF:F:FFF
@A00769:11:HC3HCDRXX:1:2102:6343:7153
CAGAGCAC
+
FFFFFFFF
@A00769:11:HC3HCDRXX:1:2102:13865:7153
CAGAGCAC
+
FFFFFFFF
@A00769:11:HC3HCDRXX:1:2102:14850:7169
CAGAGCAC
+
FFFFFFFF
@A00769:11:HC3HCDRXX:1:2102:15248:7263
CAGAGCAC
+
FFFFFFFF
@A00769:11:HC3HCDRXX:1:2102:30707:7357
CAGAGCAC
+
FFFFFFFF
@A00769:11:HC3HCDRXX:1:2102:20338:7373
CAGAGCAC
+
:FFFFFFF
@A00769:11:HC3HCDRXX:1:2102:13747:7388
CAGAGCAC
+
FFFFFFFF
@A00769:11:HC3HCDRXX:1:2102:21549:7404
CAGAGCAC
+
FFFFFFFF
@A00769:11:HC3HCDRXX:1:2102:7771:7498
CAGAGCAC
+
FFFFFFFF
@A00769:11:HC3HCDRXX:1:2102:21820:7623
CAGAGCAC
+
FFFFFFFF
@A00769:11:HC3HCDRXX:1:2102:2193:7701
CAGAGCAC
+
FFFFFFFF
@A00769:11:HC3HCDRXX:1:2102:30192:7717
CAGAGCAC
+
FFFFFFFF
@A00769:11:HC3HCDRXX:1:2102:12689:7780
CAGAGCAC
+
FFFFFFFF
@A00769:11:HC3HCDRXX:1:2102:24722:7795
CAGAGCAC
+
FFFFFFFF
@A00769:11:HC3HCDRXX:1:2102:22417:7842
CAGAGCAC
+
FFFFFFFF
@A00769:11:HC3HCDRXX:1:2102:11921:7858
CAGAGCAC
+
FFFFFFFF
@A00769:11:HC3HCDRXX:1:2102:5936:7889
CAGAGCAC
+
FFFFFFFF
@A00769:11:HC3HCDRXX:1:2102:22987:7921
CAGAGCAC
+
,F,F:FFF
@A00769:11:HC3HCDRXX:1:2102:23411:7968
CAGAGCAC
+
FFFFFFFF
@A00769:11:HC3HCDRXX:1:2102:31656:7968
CAGAGCAC
+
FFF:FFFF
@A00769:11:HC3HCDRXX:1:2102:31675:7968
CAGAGCAC
+
FFFFFFFF
@A00769:11:HC3HCDRXX:1:2102:4734:7999
CAGAGCAC
+
FFFFFFFF
@A00769:11:HC3HCDRXX:1:2102:15239:8030
CAGAGCAC
+
FFFFFFFF
@A00769:11:HC3HCDRXX:1:2102:3730:8046
CAGAGCAC
+
FFFFFFFF
@A00769:11:HC3HCDRXX:1:2102:6280:8046
CAGAGCAC
+
FFFFFFFF
@A00769:11:HC3HCDRXX:1:2102:7880:8093
CAGAGCAC
+
FFFFFFFF
@A00769:11:HC3HCDRXX:1:2102:30120:8155
CAGAGCAC
+
FFFFFFFF
@A00769:11:HC3HCDRXX:1:2102:6668:8187
CAGAGCAC
+
FFFFFFFF
@A00769:11:HC3HCDRXX:1:2102:17409:8249
CAGAGCAC
+
FFFFFFFF
@A00769:11:HC3HCDRXX:1:2102:4119:8375
CAGAGCAC
+
FFFFFFFF
@A00769:11:HC3HCDRXX:1:2102:1949:8406
CAGAGCAC
+
FFFFFFFF
@A00769:11:HC3HCDRXX:1:2102:31548:8437
CAGAGCAC
+
FFFFFFFF
@A00769:11:HC3HCDRXX:1:2102:2998:8531
CAGAGCAC
+
FF:FFFFF
@A00769:11:HC3HCDRXX:1:2102:21947:8625
CAGAGCAC
+
FFFFFFFF
@A00769:11:HC3HCDRXX:1:2102:31521:8641
CAGAGCAC
+
FFFFFFFF
@A00769:11:HC3HCDRXX:1:2102:8467:8703
CAGAGCAC
+
FFFF:F:F
@A00769:11:HC3HCDRXX:1:2102:14163:8703
CAGAGCAC
+
FF:F:FFF
@A00769:11:HC3HCDRXX:1:2102:25030:8703
CAGAGCAC
+
FFFFFFFF
@A00769:11:HC3HCDRXX:1:2102:1063:8813
CAGAGCAC
+
FFFFFFFF
@A00769:11:HC3HCDRXX:1:2102:8278:8813
CAGAGCAC
+
FFFFFFFF
@A00769:11:HC3HCDRXX:1:2102:23448:8844
CAGAGCAC
+
FFFFFFFF
@A00769:11:HC3HCDRXX:1:2102:19361:8876
CAGAGCAC
+
FFFFFFFF
@A00769:11:HC3HCDRXX:1:2102:30553:8907
CAGAGCAC
+
FFFFFFFF
@A00769:11:HC3HCDRXX:1:2102:4878:8970
CAGAGCAC
+
FFFFFFFF
@A00769:11:HC3HCDRXX:1:2102:10610:8970
CAGAGCAC
+
FFFFFFFF
@A00769:11:HC3HCDRXX:1:2102:9796:9001
CAGAGCAC
+
FFFFFFFF
@A00769:11:HC3HCDRXX:1:2102:27706:9017
CAGAGCAC
+
FFFFFFFF
@A00769:11:HC3HCDRXX:1:2102:4770:9032
CAGAGCAC
+
FFFF:FFF
@A00769:11:HC3HCDRXX:1:2102:5005:9126
CAGAGCAC
+
FFFFFFFF
@A00769:11:HC3HCDRXX:1:2102:24243:9157
CAGAGCAC
+
FFFFFFFF
@A00769:11:HC3HCDRXX:1:2102:25310:9157
CAGAGCAC
+
FFFFFFFF
@A00769:11:HC3HCDRXX:1:2102:7346:9173
CAGAGCAC
+
FF,FFFFF
@A00769:11:HC3HCDRXX:1:2102:20302:9189
CAGAGCAC
+
FF:FFFFF
@A00769:11:HC3HCDRXX:1:2102:20799:9236
CAGAGCAC
+
FFFFFFFF
@A00769:11:HC3HCDRXX:1:2102:7889:9330
CAGAGCAC
+
FFFFFFFF
@A00769:11:HC3HCDRXX:1:2102:12707:9345
CAGAGCAC
+
FFFFFFFF
@A00769:11:HC3HCDRXX:1:2102:17662:9377
CAGAGCAC
+
FFFFFFFF
@A00769:11:HC3HCDRXX:1:2102:17824:9377
CAGAGCAC
+
FFFFFFFF
@A00769:11:HC3HCDRXX:1:2102:26630:9377
CAGAGCAC
+
FFFFFFFF
@A00769:11:HC3HCDRXX:1:2102:27968:9408
CAGAGCAC
+
FF,FFFFF
@A00769:11:HC3HCDRXX:1:2102:2492:9439
CAGAGCAC
+
F:FFFFFF
@A00769:11:HC3HCDRXX:1:2102:23222:9486
CAGAGCAC
+
FFFFFFFF
@A00769:11:HC3HCDRXX:1:2102:8919:9549
CAGAGCAC
+
FFFFFFFF
@A00769:11:HC3HCDRXX:1:2102:29821:9643
CAGAGCAC
+
FFFFFFFF
@A00769:11:HC3HCDRXX:1:2102:17978:9674
CAGAGCAC
+
FFFFFFFF
@A00769:11:HC3HCDRXX:1:2102:25400:9690
CAGAGCAC
+
FF:FFFFF
@A00769:11:HC3HCDRXX:1:2102:16731:9706
CAGAGCAC
+
FFFFFFFF
@A00769:11:HC3HCDRXX:1:2102:24740:9737
CAGAGCAC
+
FFFFFFFF
@A00769:11:HC3HCDRXX:1:2102:22182:9784
CAGAGCAC
+
FFFFFFFF
@A00769:11:HC3HCDRXX:1:2102:24469:9799
CAGAGCAC
+
FF,FF:FF
@A00769:11:HC3HCDRXX:1:2102:18023:9878
CAGAGCAC
+
FFFFFFFF
@A00769:11:HC3HCDRXX:1:2102:27977:9893
CAGAGCAC
+
FFFFFFFF
@A00769:11:HC3HCDRXX:1:2102:18954:9925
CAGAGCAC
+
FFFFFFF:
@A00769:11:HC3HCDRXX:1:2102:26530:9925
CAGAGCAC
+
FFFFFFFF
@A00769:11:HC3HCDRXX:1:2102:4553:10066
CAGAGCAC
+
FFFFFFFF
@A00769:11:HC3HCDRXX:1:2102:4978:10175
CAGAGCAC
+
F:FFF,FF
@A00769:11:HC3HCDRXX:1:2102:32560:10191
CAGAGCAC
+
FFFFFFFF
@A00769:11:HC3HCDRXX:1:2102:1615:10207
CAGAGCAC
+
FF:FFFFF
@A00769:11:HC3HCDRXX:1:2102:14425:10222
CAGAGCAC
+
FFFFFFFF
@A00769:11:HC3HCDRXX:1:2102:29812:10222
CAGAGCAC
+
F:FFFFFF
@A00769:11:HC3HCDRXX:1:2102:4399:10238
CAGAGCAC
+
FFFFFFFF
@A00769:11:HC3HCDRXX:1:2102:17906:10238
CAGAGCAC
+
FFFFFFFF
@A00769:11:HC3HCDRXX:1:2102:1940:10300
CAGAGCAC
+
FFFFFFFF
@A00769:11:HC3HCDRXX:1:2102:28411:10332
CAGAGCAC
+
FFFFFFFF
@A00769:11:HC3HCDRXX:1:2102:18403:10347
CAGAGCAC
+
FFFFFFFF
@A00769:11:HC3HCDRXX:1:2102:31530:10347
CAGAGCAC
+
:FFFFFFF
@A00769:11:HC3HCDRXX:1:2102:29677:10363
CAGAGCAC
+
FFFFFFFF
@A00769:11:HC3HCDRXX:1:2102:30165:10394
CAGAGCAC
+
FFFFFFFF
@A00769:11:HC3HCDRXX:1:2102:32606:10426
CAGAGCAC
+
FFFFFFFF
@A00769:11:HC3HCDRXX:1:2102:3170:10457
CAGAGCAC
+
FFFFFFFF
@A00769:11:HC3HCDRXX:1:2102:32217:10535
CAGAGCAC
+
FFFFFFFF
@A00769:11:HC3HCDRXX:1:2102:26241:10551
CAGAGCAC
+
FFFFFFF:
@A00769:11:HC3HCDRXX:1:2102:12979:10567
CAGAGCAC
+
FFFFFFFF
@A00769:11:HC3HCDRXX:1:2102:29541:10598
CAGAGCAC
+
FFFFFFFF
@A00769:11:HC3HCDRXX:1:2102:8784:10629
CAGAGCAC
+
FFFFFFFF
@A00769:11:HC3HCDRXX:1:2102:23448:10629
CAGAGCAC
+
FFFFFFFF
@A00769:11:HC3HCDRXX:1:2102:24804:10629
CAGAGCAC
+
FFFFFFFF
@A00769:11:HC3HCDRXX:1:2102:21820:10723
CAGAGCAC
+
FFFFFFFF
@A00769:11:HC3HCDRXX:1:2102:9010:10770
CAGAGCAC
+
F,FFFFFF
@A00769:11:HC3HCDRXX:1:2102:7690:10833
CAGAGCAC
+
FFFFFFFF
@A00769:11:HC3HCDRXX:1:2102:5376:10864
CAGAGCAC
+
FFFFFFFF
@A00769:11:HC3HCDRXX:1:2102:24144:10864
CAGAGCAC
+
FFFFFFFF
@A00769:11:HC3HCDRXX:1:2102:25536:10864
CAGAGCAC
+
FFFFFFFF
@A00769:11:HC3HCDRXX:1:2102:9778:10942
CAGAGCAC
+
FFFFFFFF
@A00769:11:HC3HCDRXX:1:2102:13331:10958
CAGAGCAC
+
FFFFFFFF
@A00769:11:HC3HCDRXX:1:2102:4128:11021
CAGAGCAC
+
FFFFFF:F
@A00769:11:HC3HCDRXX:1:2102:23213:11036
CAGAGCAC
+
FF:FFFFF
@A00769:11:HC3HCDRXX:1:2102:26756:11068
CAGAGCAC
+
FFFFFFFF
@A00769:11:HC3HCDRXX:1:2102:6912:11115
CAGAGCAC
+
FFFFFFFF
@A00769:11:HC3HCDRXX:1:2102:21504:11115
CAGAGCAC
+
FFFFFFFF
@A00769:11:HC3HCDRXX:1:2102:27543:11146
CAGAGCAC
+
FFFFFFFF
@A00769:11:HC3HCDRXX:1:2102:3577:11224
CAGAGCAC
+
FFFFFFFF
@A00769:11:HC3HCDRXX:1:2102:23981:11271
CAGAGCAC
+
FFFFFFFF
@A00769:11:HC3HCDRXX:1:2102:28131:11287
CAGAGCAC
+
FF:FFFFF
@A00769:11:HC3HCDRXX:1:2102:30029:11381
CAGAGCAC
+
FFFFFFFF
@A00769:11:HC3HCDRXX:1:2102:2709:11443
CAGAGCAC
+
FFFFFFFF
@A00769:11:HC3HCDRXX:1:2102:16550:11459
CAGAGCAC
+
FFFFFFFF
@A00769:11:HC3HCDRXX:1:2102:20283:11475
CAGAGCAC
+
FF:FFFFF
@A00769:11:HC3HCDRXX:1:2102:15492:11537
CAGAGCAC
+
FFFFFFFF
@A00769:11:HC3HCDRXX:1:2102:4453:11616
CAGAGCAC
+
FFFFFFFF
@A00769:11:HC3HCDRXX:1:2102:8124:11647
CAGAGCAC
+
FFFFFFFF
@A00769:11:HC3HCDRXX:1:2102:20482:11694
CAGAGCAC
+
FFFFFFFF
@A00769:11:HC3HCDRXX:1:2102:25238:11694
CAGAGCAC
+
FFFFFFFF
@A00769:11:HC3HCDRXX:1:2102:23086:11788
CAGAGCAC
+
FFFFFFFF
@A00769:11:HC3HCDRXX:1:2102:24975:11804
CAGAGCAC
+
FF:FFF:F
@A00769:11:HC3HCDRXX:1:2102:1895:11819
CAGAGCAC
+
FFFFFFFF
@A00769:11:HC3HCDRXX:1:2102:15139:11835
CAGAGCAC
+
FFFFF:FF
@A00769:11:HC3HCDRXX:1:2102:31846:11835
CAGAGCAC
+
FFFFFFFF
@A00769:11:HC3HCDRXX:1:2102:25816:12038
CAGAGCAC
+
FFFFFFFF
@A00769:11:HC3HCDRXX:1:2102:17237:12179
CAGAGCAC
+
FFFFFFFF
@A00769:11:HC3HCDRXX:1:2102:2329:12195
CAGAGCAC
+
FFFFFFFF
@A00769:11:HC3HCDRXX:1:2102:24361:12273
CAGAGCAC
+
FFFFFFFF
@A00769:11:HC3HCDRXX:1:2102:26250:12320
CAGAGCAC
+
FFFFFFFF
@A00769:11:HC3HCDRXX:1:2102:17264:12383
CAGAGCAC
+
FFFFFFFF
@A00769:11:HC3HCDRXX:1:2102:5638:12414
CAGAGCAC
+
FFFFFFFF
@A00769:11:HC3HCDRXX:1:2102:11885:12493
CAGAGCAC
+
FFFFFFFF
@A00769:11:HC3HCDRXX:1:2102:19904:12508
CAGAGCAC
+
FFFFFFFF
@A00769:11:HC3HCDRXX:1:2102:23493:12555
CAGAGCAC
+
FFFFFFFF
@A00769:11:HC3HCDRXX:1:2102:2835:12571
CAGAGCAC
+
FFFFFFFF
@A00769:11:HC3HCDRXX:1:2102:19967:12587
CAGAGCAC
+
FFFFFF:F
@A00769:11:HC3HCDRXX:1:2102:29658:12618
CAGAGCAC
+
FFFFFFFF
@A00769:11:HC3HCDRXX:1:2102:24135:12633
CAGAGCAC
+
FFFFFFFF
@A00769:11:HC3HCDRXX:1:2102:28004:12633
CAGAGCAC
+
FFFFFFFF
@A00769:11:HC3HCDRXX:1:2102:10059:12806
CAGAGCAC
+
FFFF:FFF
@A00769:11:HC3HCDRXX:1:2102:11831:12806
CAGAGCAC
+
FFFFFFFF
@A00769:11:HC3HCDRXX:1:2102:32895:12837
CAGAGCAC
+
FFFFFFFF
@A00769:11:HC3HCDRXX:1:2102:25446:12868
CAGAGCAC
+
FF,FFFFF
@A00769:11:HC3HCDRXX:1:2102:21992:12994
CAGAGCAC
+
:FFFFFFF
@A00769:11:HC3HCDRXX:1:2102:5005:13009
CAGAGCAC
+
FF:F,FFF
@A00769:11:HC3HCDRXX:1:2102:28049:13056
CAGAGCAC
+
FFFFFFFF
@A00769:11:HC3HCDRXX:1:2102:12436:13072
CAGAGCAC
+
FFFFFFFF
@A00769:11:HC3HCDRXX:1:2102:22290:13072
CAGAGCAC
+
FF:F,FFF
@A00769:11:HC3HCDRXX:1:2102:29966:13150
CAGAGCAC
+
FFFF:F,F
@A00769:11:HC3HCDRXX:1:2102:10411:13197
CAGAGCAC
+
FFFFFFFF
@A00769:11:HC3HCDRXX:1:2102:2709:13228
CAGAGCAC
+
FFFF,FFF
@A00769:11:HC3HCDRXX:1:2102:22878:13307
CAGAGCAC
+
FFFFFFFF
@A00769:11:HC3HCDRXX:1:2102:19190:13369
CAGAGCAC
+
FFFFFFFF
@A00769:11:HC3HCDRXX:1:2102:27001:13401
CAGAGCAC
+
FFFFFFFF
@A00769:11:HC3HCDRXX:1:2102:2130:13448
CAGAGCAC
+
FFFFFFFF
@A00769:11:HC3HCDRXX:1:2102:9616:13510
CAGAGCAC
+
FFFFFFFF
@A00769:11:HC3HCDRXX:1:2102:24225:13510
CAGAGCAC
+
FFFFFFFF
@A00769:11:HC3HCDRXX:1:2102:10664:13573
CAGAGCAC
+
FFFFFFFF
@A00769:11:HC3HCDRXX:1:2102:26042:13589
CAGAGCAC
+
FFFFFFFF
@A00769:11:HC3HCDRXX:1:2102:9688:13636
CAGAGCAC
+
FF:F:FF:
@A00769:11:HC3HCDRXX:1:2102:31584:13730
CAGAGCAC
+
FFFFFFFF
@A00769:11:HC3HCDRXX:1:2102:4526:13745
CAGAGCAC
+
FFFFFFFF
@A00769:11:HC3HCDRXX:1:2102:14714:13761
CAGAGCAC
+
FFFFFFFF
@A00769:11:HC3HCDRXX:1:2102:21350:13823
CAGAGCAC
+
FF,:FFFF
@A00769:11:HC3HCDRXX:1:2102:30409:13855
CAGAGCAC
+
FFFFFFFF
@A00769:11:HC3HCDRXX:1:2102:31259:13917
CAGAGCAC
+
FFFFFFFF
@A00769:11:HC3HCDRXX:1:2102:1235:13933
CAGAGCAC
+
FFFFFFFF
@A00769:11:HC3HCDRXX:1:2102:7139:13949
CAGAGCAC
+
FF:FFFFF
@A00769:11:HC3HCDRXX:1:2102:19678:14027
CAGAGCAC
+
FFFFFFFF
@A00769:11:HC3HCDRXX:1:2102:18367:14043
CAGAGCAC
+
FFFFFFFF
@A00769:11:HC3HCDRXX:1:2102:32660:14058
CAGAGCAC
+
FFFFFFFF
@A00769:11:HC3HCDRXX:1:2102:9118:14090
CAGAGCAC
+
FFFFFFFF
@A00769:11:HC3HCDRXX:1:2102:21947:14105
CAGAGCAC
+
FFFFFFFF
@A00769:11:HC3HCDRXX:1:2102:28492:14105
CAGAGCAC
+
FFFFFFFF
@A00769:11:HC3HCDRXX:1:2102:20500:14168
CAGAGCAC
+
FFFFFFFF
@A00769:11:HC3HCDRXX:1:2102:17707:14246
CAGAGCAC
+
:F:FFFFF
@A00769:11:HC3HCDRXX:1:2102:31882:14246
CAGAGCAC
+
F::::FFF
@A00769:11:HC3HCDRXX:1:2102:10691:14278
CAGAGCAC
+
FFFFFF:F
@A00769:11:HC3HCDRXX:1:2102:16541:14356
CAGAGCAC
+
FFFFFFFF
@A00769:11:HC3HCDRXX:1:2102:19325:14387
CAGAGCAC
+
FFFFFFFF
@A00769:11:HC3HCDRXX:1:2102:21133:14418
CAGAGCAC
+
FFFFFFFF
@A00769:11:HC3HCDRXX:1:2102:7075:14465
CAGAGCAC
+
FFFFFFFF
@A00769:11:HC3HCDRXX:1:2102:30300:14481
CAGAGCAC
+
FFFFFFFF
@A00769:11:HC3HCDRXX:1:2102:9390:14747
CAGAGCAC
+
:FF,FFFF
@A00769:11:HC3HCDRXX:1:2102:9453:14763
CAGAGCAC
+
FF,F,:FF
@A00769:11:HC3HCDRXX:1:2102:32814:14826
CAGAGCAC
+
FFFF::FF
@A00769:11:HC3HCDRXX:1:2102:25545:14951
CAGAGCAC
+
FFFFF:FF
@A00769:11:HC3HCDRXX:1:2102:32859:14967
CAGAGCAC
+
FFFFFFFF
@A00769:11:HC3HCDRXX:1:2102:11270:15123
CAGAGCAC
+
FFFFFFFF
@A00769:11:HC3HCDRXX:1:2102:26286:15139
CAGAGCAC
+
FFFFFFFF
@A00769:11:HC3HCDRXX:1:2102:13395:15201
CAGAGCAC
+
FFFFFFFF
@A00769:11:HC3HCDRXX:1:2102:2962:15233
CAGAGCAC
+
FFFFFFFF
@A00769:11:HC3HCDRXX:1:2102:26413:15233
CAGAGCAC
+
FFFFFFFF
@A00769:11:HC3HCDRXX:1:2102:22625:15311
CAGAGCAC
+
FFFFFFFF
@A00769:11:HC3HCDRXX:1:2102:20311:15342
CAGAGCAC
+
:FFFFFFF
@A00769:11:HC3HCDRXX:1:2102:12617:15358
CAGAGCAC
+
FFFFFFFF
@A00769:11:HC3HCDRXX:1:2102:7030:15389
CAGAGCAC
+
FFFFFFFF
@A00769:11:HC3HCDRXX:1:2102:30481:15389
CAGAGCAC
+
FFFFFFFF
@A00769:11:HC3HCDRXX:1:2102:29649:15515
CAGAGCAC
+
FFFFFFFF
@A00769:11:HC3HCDRXX:1:2102:5050:15562
CAGAGCAC
+
FFFFFFFF
@A00769:11:HC3HCDRXX:1:2102:19153:15562
CAGAGCAC
+
FFFFFFFF
@A00769:11:HC3HCDRXX:1:2102:4969:15577
CAGAGCAC
+
FFFFFFFF
@A00769:11:HC3HCDRXX:1:2102:5674:15608
CAGAGCAC
+
FFFFF:FF
@A00769:11:HC3HCDRXX:1:2102:21802:15608
CAGAGCAC
+
F:FFFFFF
@A00769:11:HC3HCDRXX:1:2102:25174:15655
CAGAGCAC
+
FFFFFFFF
@A00769:11:HC3HCDRXX:1:2102:24071:15687
CAGAGCAC
+
FFFFFFFF
@A00769:11:HC3HCDRXX:1:2102:5032:15718
CAGAGCAC
+
FFFFFFFF
@A00769:11:HC3HCDRXX:1:2102:11153:15765
CAGAGCAC
+
FFFFFFFF
@A00769:11:HC3HCDRXX:1:2102:32823:15781
CAGAGCAC
+
FFFFFFFF
@A00769:11:HC3HCDRXX:1:2102:29125:15890
CAGAGCAC
+
FFFFFFFF
@A00769:11:HC3HCDRXX:1:2102:23592:15953
CAGAGCAC
+
F:FFFFFF
@A00769:11:HC3HCDRXX:1:2102:8024:16047
CAGAGCAC
+
FFFFFFFF
@A00769:11:HC3HCDRXX:1:2102:14136:16047
CAGAGCAC
+
FFFFFFFF
@A00769:11:HC3HCDRXX:1:2102:20464:16047
CAGAGCAC
+
FFFFFFFF
@A00769:11:HC3HCDRXX:1:2102:30626:16110
CAGAGCAC
+
FFFFFFFF
@A00769:11:HC3HCDRXX:1:2102:29514:16157
CAGAGCAC
+
FFFFFFFF
@A00769:11:HC3HCDRXX:1:2102:9552:16188
CAGAGCAC
+
,FFFFFFF
@A00769:11:HC3HCDRXX:1:2102:13123:16203
CAGAGCAC
+
FFFFFFFF
@A00769:11:HC3HCDRXX:1:2102:10221:16219
CAGAGCAC
+
FFFFFFFF
@A00769:11:HC3HCDRXX:1:2102:14868:16250
CAGAGCAC
+
FFFFFFFF
@A00769:11:HC3HCDRXX:1:2102:26449:16423
CAGAGCAC
+
FFFFFFFF
@A00769:11:HC3HCDRXX:1:2102:32823:16438
CAGAGCAC
+
FFFFFFFF
@A00769:11:HC3HCDRXX:1:2102:10520:16485
CAGAGCAC
+
FFFFFFFF
@A00769:11:HC3HCDRXX:1:2102:7636:16501
CAGAGCAC
+
F:FF::FF
@A00769:11:HC3HCDRXX:1:2102:3649:16548
CAGAGCAC
+
FFFFFFFF
@A00769:11:HC3HCDRXX:1:2102:15157:16564
CAGAGCAC
+
FFFFFFFF
@A00769:11:HC3HCDRXX:1:2102:3613:16579
CAGAGCAC
+
FFFFFFFF
@A00769:11:HC3HCDRXX:1:2102:13991:16673
CAGAGCAC
+
FFFFFFFF
@A00769:11:HC3HCDRXX:1:2102:12735:16689
CAGAGCAC
+
FFFFFFFF
@A00769:11:HC3HCDRXX:1:2102:4182:16783
CAGAGCAC
+
FFFFFFFF
@A00769:11:HC3HCDRXX:1:2102:11541:16783
CAGAGCAC
+
FFFFFFFF
@A00769:11:HC3HCDRXX:1:2102:14371:16799
CAGAGCAC
+
FFFFFFFF
@A00769:11:HC3HCDRXX:1:2102:8124:16814
CAGAGCAC
+
FF:FFFFF
@A00769:11:HC3HCDRXX:1:2102:17164:16814
CAGAGCAC
+
FFFFFFFF
@A00769:11:HC3HCDRXX:1:2102:4237:16845
CAGAGCAC
+
FFFFFFFF
@A00769:11:HC3HCDRXX:1:2102:12500:16845
CAGAGCAC
+
FF:FFFFF
@A00769:11:HC3HCDRXX:1:2102:23746:16845
CAGAGCAC
+
FFFFFFFF
@A00769:11:HC3HCDRXX:1:2102:12120:16877
CAGAGCAC
+
FFFFFFFF
@A00769:11:HC3HCDRXX:1:2102:29270:16892
CAGAGCAC
+
FFFFFFFF
@A00769:11:HC3HCDRXX:1:2102:27688:16939
CAGAGCAC
+
FFFFFFFF
@A00769:11:HC3HCDRXX:1:2102:14127:17127
CAGAGCAC
+
FFFFFFFF
@A00769:11:HC3HCDRXX:1:2102:10194:17143
CAGAGCAC
+
FFFFFFFF
@A00769:11:HC3HCDRXX:1:2102:26395:17174
CAGAGCAC
+
FF:FFFFF
@A00769:11:HC3HCDRXX:1:2102:18719:17190
CAGAGCAC
+
FFFFFFFF
@A00769:11:HC3HCDRXX:1:2102:7157:17237
CAGAGCAC
+
FFFFFFFF
@A00769:11:HC3HCDRXX:1:2102:15130:17268
CAGAGCAC
+
FFFFFFFF
@A00769:11:HC3HCDRXX:1:2102:3784:17315
CAGAGCAC
+
FFFFFFFF
@A00769:11:HC3HCDRXX:1:2102:29640:17378
CAGAGCAC
+
:F,FFFF:
@A00769:11:HC3HCDRXX:1:2102:31684:17409
CAGAGCAC
+
FFFFFFFF
@A00769:11:HC3HCDRXX:1:2102:21061:17456
CAGAGCAC
+
FFFFFFFF
@A00769:11:HC3HCDRXX:1:2102:17354:17581
CAGAGCAC
+
FFFFFFFF
@A00769:11:HC3HCDRXX:1:2102:22227:17597
CAGAGCAC
+
FF,F:FFF
@A00769:11:HC3HCDRXX:1:2102:17210:17613
CAGAGCAC
+
FFFFFFFF
@A00769:11:HC3HCDRXX:1:2102:18367:17644
CAGAGCAC
+
FFFFFFFF
@A00769:11:HC3HCDRXX:1:2102:16495:17754
CAGAGCAC
+
FFFFFFFF
@A00769:11:HC3HCDRXX:1:2102:3821:17848
CAGAGCAC
+
FFFFFFFF
@A00769:11:HC3HCDRXX:1:2102:6804:17848
CAGAGCAC
+
FFFFFFFF
@A00769:11:HC3HCDRXX:1:2102:15474:17926
CAGAGCAC
+
FFFFFFFF
@A00769:11:HC3HCDRXX:1:2102:2519:17942
CAGAGCAC
+
FFFF,FFF
@A00769:11:HC3HCDRXX:1:2102:8567:17989
CAGAGCAC
+
FF:FFFFF
@A00769:11:HC3HCDRXX:1:2102:17897:17989
CAGAGCAC
+
F:FFFFFF
@A00769:11:HC3HCDRXX:1:2102:3061:18035
CAGAGCAC
+
FFFFFFFF
@A00769:11:HC3HCDRXX:1:2102:22607:18129
CAGAGCAC
+
FFFFFFFF
@A00769:11:HC3HCDRXX:1:2102:10086:18176
CAGAGCAC
+
FFFFFFF:
@A00769:11:HC3HCDRXX:1:2102:26304:18176
CAGAGCAC
+
FFFFFFFF
@A00769:11:HC3HCDRXX:1:2102:7211:18208
CAGAGCAC
+
FFFFFFFF
@A00769:11:HC3HCDRXX:1:2102:12581:18302
CAGAGCAC
+
FFFFFFFF
@A00769:11:HC3HCDRXX:1:2102:2248:18317
CAGAGCAC
+
FFFFFFFF
@A00769:11:HC3HCDRXX:1:2102:11885:18317
CAGAGCAC
+
FFFFFFFF
@A00769:11:HC3HCDRXX:1:2102:8079:18427
CAGAGCAC
+
FFFFFFFF
@A00769:11:HC3HCDRXX:1:2102:28709:18458
CAGAGCAC
+
FFFFFFFF
@A00769:11:HC3HCDRXX:1:2102:2880:18474
CAGAGCAC
+
FFFFFFFF
@A00769:11:HC3HCDRXX:1:2102:9082:18474
CAGAGCAC
+
FFFFFFFF
@A00769:11:HC3HCDRXX:1:2102:31810:18474
CAGAGCAC
+
:FFF,F,F
@A00769:11:HC3HCDRXX:1:2102:8341:18505
CAGAGCAC
+
FFFFFFFF
@A00769:11:HC3HCDRXX:1:2102:29948:18568
CAGAGCAC
+
FFFFFFFF
@A00769:11:HC3HCDRXX:1:2102:30798:18568
CAGAGCAC
+
FFFFFFFF
@A00769:11:HC3HCDRXX:1:2102:5032:18630
CAGAGCAC
+
F:FFFFFF
@A00769:11:HC3HCDRXX:1:2102:32868:18646
CAGAGCAC
+
FFFFFFFF
@A00769:11:HC3HCDRXX:1:2102:32841:18662
CAGAGCAC
+
FFFFFFFF
@A00769:11:HC3HCDRXX:1:2102:9579:18709
CAGAGCAC
+
FF,FF,FF
@A00769:11:HC3HCDRXX:1:2102:14516:18709
CAGAGCAC
+
FFFFFFFF
@A00769:11:HC3HCDRXX:1:2102:20455:18724
CAGAGCAC
+
FF,F:F:F
@A00769:11:HC3HCDRXX:1:2102:14606:18740
CAGAGCAC
+
FFFFFFFF
@A00769:11:HC3HCDRXX:1:2102:8829:18787
CAGAGCAC
+
FFFFFFFF
@A00769:11:HC3HCDRXX:1:2102:19352:18787
CAGAGCAC
+
F:,FFFFF
@A00769:11:HC3HCDRXX:1:2102:7093:18944
CAGAGCAC
+
FFFFFFFF
@A00769:11:HC3HCDRXX:1:2102:12255:18959
CAGAGCAC
+
FFFFFFFF
@A00769:11:HC3HCDRXX:1:2102:23095:18975
CAGAGCAC
+
FFFFFFFF
@A00769:11:HC3HCDRXX:1:2102:22797:19116
CAGAGCAC
+
FFFFFFFF
@A00769:11:HC3HCDRXX:1:2102:25644:19194
CAGAGCAC
+
FFFFFFFF
@A00769:11:HC3HCDRXX:1:2102:29252:19366
CAGAGCAC
+
FFFFFFFF
@A00769:11:HC3HCDRXX:1:2102:24325:19413
CAGAGCAC
+
FFFFFFFF
@A00769:11:HC3HCDRXX:1:2102:22869:19492
CAGAGCAC
+
FFFFFFFF
@A00769:11:HC3HCDRXX:1:2102:19063:19570
CAGAGCAC
+
FFFFFFFF
@A00769:11:HC3HCDRXX:1:2102:27941:19601
CAGAGCAC
+
FFFFFFFF
@A00769:11:HC3HCDRXX:1:2102:12906:19617
CAGAGCAC
+
FFFFFFFF
@A00769:11:HC3HCDRXX:1:2102:32443:19633
CAGAGCAC
+
FF:FF,FF
@A00769:11:HC3HCDRXX:1:2102:8757:19664
CAGAGCAC
+
FFFFFFFF
@A00769:11:HC3HCDRXX:1:2102:4508:19758
CAGAGCAC
+
FFFFFFFF
@A00769:11:HC3HCDRXX:1:2102:24144:19758
CAGAGCAC
+
FFFFFFFF
@A00769:11:HC3HCDRXX:1:2102:22878:19789
CAGAGCAC
+
FFFFFFFF
@A00769:11:HC3HCDRXX:1:2102:27679:19805
CAGAGCAC
+
FFFFFFFF
@A00769:11:HC3HCDRXX:1:2102:21495:19836
CAGAGCAC
+
FFFFFFFF
@A00769:11:HC3HCDRXX:1:2102:18032:19852
CAGAGCAC
+
FFFFFFFF
@A00769:11:HC3HCDRXX:1:2102:23873:19883
CAGAGCAC
+
FFFFFFFF
@A00769:11:HC3HCDRXX:1:2102:18692:19899
CAGAGCAC
+
F,F::::F
@A00769:11:HC3HCDRXX:1:2102:23755:19930
CAGAGCAC
+
FFFFFFFF
@A00769:11:HC3HCDRXX:1:2102:4571:19961
CAGAGCAC
+
FFFFFFFF
@A00769:11:HC3HCDRXX:1:2102:30861:19961
CAGAGCAC
+
FFFFFFFF
@A00769:11:HC3HCDRXX:1:2102:23836:20008
CAGAGCAC
+
FFFFFFFF
@A00769:11:HC3HCDRXX:1:2102:10077:20040
CAGAGCAC
+
FFFFFFFF
@A00769:11:HC3HCDRXX:1:2102:23656:20040
CAGAGCAC
+
FFFFFFFF
@A00769:11:HC3HCDRXX:1:2102:17246:20055
CAGAGCAC
+
FFFFFFFF
@A00769:11:HC3HCDRXX:1:2102:1651:20071
CAGAGCAC
+
FFFFFFFF
@A00769:11:HC3HCDRXX:1:2102:19768:20071
CAGAGCAC
+
FFFFFFFF
@A00769:11:HC3HCDRXX:1:2102:29243:20102
CAGAGCAC
+
FFFFFFFF
@A00769:11:HC3HCDRXX:1:2102:23312:20134
CAGAGCAC
+
FF:FFFFF
@A00769:11:HC3HCDRXX:1:2102:9417:20181
CAGAGCAC
+
FFFFFFFF
@A00769:11:HC3HCDRXX:1:2102:16504:20243
CAGAGCAC
+
FF:FFFFF
@A00769:11:HC3HCDRXX:1:2102:21495:20243
CAGAGCAC
+
FFFFFFFF
@A00769:11:HC3HCDRXX:1:2102:23231:20306
CAGAGCAC
+
FFFFFFFF
@A00769:11:HC3HCDRXX:1:2102:26268:20337
CAGAGCAC
+
FFFFFFFF
@A00769:11:HC3HCDRXX:1:2102:3441:20353
CAGAGCAC
+
FFFFFFFF
@A00769:11:HC3HCDRXX:1:2102:26476:20353
CAGAGCAC
+
FFFFFFFF
@A00769:11:HC3HCDRXX:1:2102:32108:20400
CAGAGCAC
+
FFFFFFFF
@A00769:11:HC3HCDRXX:1:2102:11270:20415
CAGAGCAC
+
FFFFFFFF
@A00769:11:HC3HCDRXX:1:2102:3070:20431
CAGAGCAC
+
FFFFFFFF
@A00769:11:HC3HCDRXX:1:2102:10881:20494
CAGAGCAC
+
FFFFFFFF
@A00769:11:HC3HCDRXX:1:2102:5882:20541
CAGAGCAC
+
FFFF:FFF
@A00769:11:HC3HCDRXX:1:2102:1877:20619
CAGAGCAC
+
FFFFFFFF
@A00769:11:HC3HCDRXX:1:2102:8088:20635
CAGAGCAC
+
FFFFFFFF
@A00769:11:HC3HCDRXX:1:2102:23294:20666
CAGAGCAC
+
FFFFFFFF
@A00769:11:HC3HCDRXX:1:2102:6017:20682
CAGAGCAC
+
FFFFFFFF
@A00769:11:HC3HCDRXX:1:2102:8350:20682
CAGAGCAC
+
:FFFFFFF
@A00769:11:HC3HCDRXX:1:2102:31322:20729
CAGAGCAC
+
FFFFFFFF
@A00769:11:HC3HCDRXX:1:2102:29478:20791
CAGAGCAC
+
FFFFFFFF
@A00769:11:HC3HCDRXX:1:2102:28022:20807
CAGAGCAC
+
FF:FFFFF
@A00769:11:HC3HCDRXX:1:2102:30960:21042
CAGAGCAC
+
FFFFFFFF
@A00769:11:HC3HCDRXX:1:2102:9281:21073
CAGAGCAC
+
FFFFFFFF
@A00769:11:HC3HCDRXX:1:2102:14751:21183
CAGAGCAC
+
FFFFFFFF
@A00769:11:HC3HCDRXX:1:2102:30743:21198
CAGAGCAC
+
FFFFFFFF
@A00769:11:HC3HCDRXX:1:2102:1913:21214
CAGAGCAC
+
FF:FFFF,
@A00769:11:HC3HCDRXX:1:2102:4038:21230
CAGAGCAC
+
FFFFFFFF
@A00769:11:HC3HCDRXX:1:2102:7835:21230
CAGAGCAC
+
FFFFFFFF
@A00769:11:HC3HCDRXX:1:2102:29930:21230
CAGAGCAC
+
FFFFFFFF
@A00769:11:HC3HCDRXX:1:2102:21115:21277
CAGAGCAC
+
FF:F:,FF
@A00769:11:HC3HCDRXX:1:2102:7419:21324
CAGAGCAC
+
FFFFFFFF
@A00769:11:HC3HCDRXX:1:2102:17662:21465
CAGAGCAC
+
FFFFFFFF
@A00769:11:HC3HCDRXX:1:2102:9082:21512
CAGAGCAC
+
FFFFFFFF
@A00769:11:HC3HCDRXX:1:2102:26259:21543
CAGAGCAC
+
FFFFFFFF
@A00769:11:HC3HCDRXX:1:2102:22309:21590
CAGAGCAC
+
FFFFFFFF
@A00769:11:HC3HCDRXX:1:2102:3351:21637
CAGAGCAC
+
FFFFFFFF
@A00769:11:HC3HCDRXX:1:2102:17716:21652
CAGAGCAC
+
FFFFFFFF
@A00769:11:HC3HCDRXX:1:2102:2248:21668
CAGAGCAC
+
FFFFFFFF
@A00769:11:HC3HCDRXX:1:2102:20356:21746
CAGAGCAC
+
FFFFFFFF
@A00769:11:HC3HCDRXX:1:2102:26006:21793
CAGAGCAC
+
FFFFFFFF
@A00769:11:HC3HCDRXX:1:2102:25789:21856
CAGAGCAC
+
FFFFFFFF
@A00769:11:HC3HCDRXX:1:2102:4047:21872
CAGAGCAC
+
FFFFFFFF
@A00769:11:HC3HCDRXX:1:2102:15664:21887
CAGAGCAC
+
FFF:,FFF
@A00769:11:HC3HCDRXX:1:2102:20654:21919
CAGAGCAC
+
FFFFFFFF
@A00769:11:HC3HCDRXX:1:2102:30282:21966
CAGAGCAC
+
FFFFFFFF
@A00769:11:HC3HCDRXX:1:2102:11487:21981
CAGAGCAC
+
FFFFFFFF
@A00769:11:HC3HCDRXX:1:2102:5267:22075
CAGAGCAC
+
FFFFFFFF
@A00769:11:HC3HCDRXX:1:2102:4960:22138
CAGAGCAC
+
FFFFFFFF
@A00769:11:HC3HCDRXX:1:2102:28393:22138
CAGAGCAC
+
FFFFFFFF
@A00769:11:HC3HCDRXX:1:2102:28772:22138
CAGAGCAC
+
F,FFFFFF
@A00769:11:HC3HCDRXX:1:2102:9082:22232
CAGAGCAC
+
FFFFFFFF
@A00769:11:HC3HCDRXX:1:2102:32027:22326
CAGAGCAC
+
FFFFFFFF
@A00769:11:HC3HCDRXX:1:2102:11424:22404
CAGAGCAC
+
FFFFFFFF
@A00769:11:HC3HCDRXX:1:2102:10438:22576
CAGAGCAC
+
FFFFFFFF
@A00769:11:HC3HCDRXX:1:2102:25536:22576
CAGAGCAC
+
FFFF:FFF
@A00769:11:HC3HCDRXX:1:2102:4218:22670
CAGAGCAC
+
FFFFFFFF
@A00769:11:HC3HCDRXX:1:2102:9643:22952
CAGAGCAC
+
FFFFFFFF
@A00769:11:HC3HCDRXX:1:2102:28546:22968
CAGAGCAC
+
FFFFFFFF
@A00769:11:HC3HCDRXX:1:2102:6641:22983
CAGAGCAC
+
FF,FFFFF
@A00769:11:HC3HCDRXX:1:2102:9842:23015
CAGAGCAC
+
FFFFFFFF
@A00769:11:HC3HCDRXX:1:2102:22752:23046
CAGAGCAC
+
FFFFFFFF
@A00769:11:HC3HCDRXX:1:2102:25482:23046
CAGAGCAC
+
FF,F:FFF
@A00769:11:HC3HCDRXX:1:2102:26503:23062
CAGAGCAC
+
FFFFFFFF
@A00769:11:HC3HCDRXX:1:2102:18982:23093
CAGAGCAC
+
FFFFFF:F
@A00769:11:HC3HCDRXX:1:2102:27434:23109
CAGAGCAC
+
FFFFFFFF
@A00769:11:HC3HCDRXX:1:2102:3549:23140
CAGAGCAC
+
FFFFFFFF
@A00769:11:HC3HCDRXX:1:2102:16731:23171
CAGAGCAC
+
FFFFFFFF
@A00769:11:HC3HCDRXX:1:2102:17924:23202
CAGAGCAC
+
FFFFFF:F
@A00769:11:HC3HCDRXX:1:2102:9824:23265
CAGAGCAC
+
FF,:,FF:
@A00769:11:HC3HCDRXX:1:2102:31051:23265
CAGAGCAC
+
FFFFFFFF
@A00769:11:HC3HCDRXX:1:2102:31268:23265
CAGAGCAC
+
FFFFFFFF
@A00769:11:HC3HCDRXX:1:2102:20844:23281
CAGAGCAC
+
:FFFFFFF
@A00769:11:HC3HCDRXX:1:2102:24903:23328
CAGAGCAC
+
FFFFFFFF
@A00769:11:HC3HCDRXX:1:2102:27046:23343
CAGAGCAC
+
FFFFFFFF
@A00769:11:HC3HCDRXX:1:2102:24144:23453
CAGAGCAC
+
FFFFFFFF
@A00769:11:HC3HCDRXX:1:2102:3667:23657
CAGAGCAC
+
FFFFFFFF
@A00769:11:HC3HCDRXX:1:2102:9950:23672
CAGAGCAC
+
FFFFFFFF
@A00769:11:HC3HCDRXX:1:2102:9607:23703
CAGAGCAC
+
FFFFFFFF
@A00769:11:HC3HCDRXX:1:2102:7744:23735
CAGAGCAC
+
FFFFFFFF
@A00769:11:HC3HCDRXX:1:2102:19416:23750
CAGAGCAC
+
FFFFF:FF
@A00769:11:HC3HCDRXX:1:2102:6804:23860
CAGAGCAC
+
FFFFFFFF
@A00769:11:HC3HCDRXX:1:2102:27407:23907
CAGAGCAC
+
FFFFFFFF
@A00769:11:HC3HCDRXX:1:2102:27814:23985
CAGAGCAC
+
FFFFFFFF
@A00769:11:HC3HCDRXX:1:2102:3531:24017
CAGAGCAC
+
FFFFFFFF
@A00769:11:HC3HCDRXX:1:2102:17833:24048
CAGAGCAC
+
FFFFFFFF
@A00769:11:HC3HCDRXX:1:2102:16306:24095
CAGAGCAC
+
FFFFFFFF
@A00769:11:HC3HCDRXX:1:2102:26015:24095
CAGAGCAC
+
,FFFFFFF
@A00769:11:HC3HCDRXX:1:2102:29396:24126
CAGAGCAC
+
FFFFFFFF
@A00769:11:HC3HCDRXX:1:2102:8124:24142
CAGAGCAC
+
FF:FF:FF
@A00769:11:HC3HCDRXX:1:2102:31602:24283
CAGAGCAC
+
FFFFFFFF
@A00769:11:HC3HCDRXX:1:2102:21404:24314
CAGAGCAC
+
FFFFFFFF
@A00769:11:HC3HCDRXX:1:2102:26702:24314
CAGAGCAC
+
FFFFFFFF
@A00769:11:HC3HCDRXX:1:2102:1497:24345
CAGAGCAC
+
FFFFFFFF
@A00769:11:HC3HCDRXX:1:2102:18900:24424
CAGAGCAC
+
FFFFFFFF
@A00769:11:HC3HCDRXX:1:2102:25952:24455
CAGAGCAC
+
FFFFFFFF
@A00769:11:HC3HCDRXX:1:2102:1678:24627
CAGAGCAC
+
FFFFFFFF
@A00769:11:HC3HCDRXX:1:2102:29496:24737
CAGAGCAC
+
FFFFFFFF
@A00769:11:HC3HCDRXX:1:2102:9643:24768
CAGAGCAC
+
FFFFFFFF
@A00769:11:HC3HCDRXX:1:2102:3052:24784
CAGAGCAC
+
FFFFFFFF
@A00769:11:HC3HCDRXX:1:2102:15600:24909
CAGAGCAC
+
FFFFFFFF
@A00769:11:HC3HCDRXX:1:2102:19144:24940
CAGAGCAC
+
FF:FFFFF
@A00769:11:HC3HCDRXX:1:2102:21187:24972
CAGAGCAC
+
FFFFFFFF
@A00769:11:HC3HCDRXX:1:2102:18539:25019
CAGAGCAC
+
FFFFFFFF
@A00769:11:HC3HCDRXX:1:2102:22363:25066
CAGAGCAC
+
FFFFFFFF
@A00769:11:HC3HCDRXX:1:2102:13259:25144
CAGAGCAC
+
FF,FFFFF
@A00769:11:HC3HCDRXX:1:2102:32687:25160
CAGAGCAC
+
FFFF,FFF
@A00769:11:HC3HCDRXX:1:2102:24975:25175
CAGAGCAC
+
FFFF,FFF
@A00769:11:HC3HCDRXX:1:2102:13593:25191
CAGAGCAC
+
FFFFFFFF
@A00769:11:HC3HCDRXX:1:2102:13684:25191
CAGAGCAC
+
FFFFFFFF
@A00769:11:HC3HCDRXX:1:2102:30056:25207
CAGAGCAC
+
FFFFFFFF
@A00769:11:HC3HCDRXX:1:2102:10791:25222
CAGAGCAC
+
FFFFFFFF
@A00769:11:HC3HCDRXX:1:2102:22950:25238
CAGAGCAC
+
FFFFFFFF
@A00769:11:HC3HCDRXX:1:2102:16360:25254
CAGAGCAC
+
FFFFFFFF
@A00769:11:HC3HCDRXX:1:2102:20320:25254
CAGAGCAC
+
FFF:FFFF
@A00769:11:HC3HCDRXX:1:2102:15121:25332
CAGAGCAC
+
FFFFFFFF
@A00769:11:HC3HCDRXX:1:2102:28122:25332
CAGAGCAC
+
FFFFFFFF
@A00769:11:HC3HCDRXX:1:2102:9688:25347
CAGAGCAC
+
FFFFFFFF
@A00769:11:HC3HCDRXX:1:2102:2555:25363
CAGAGCAC
+
FFFFFFFF
@A00769:11:HC3HCDRXX:1:2102:26992:25379
CAGAGCAC
+
F:FFFFFF
@A00769:11:HC3HCDRXX:1:2102:8847:25394
CAGAGCAC
+
FFFFFFFF
@A00769:11:HC3HCDRXX:1:2102:25771:25426
CAGAGCAC
+
FFFFFFFF
@A00769:11:HC3HCDRXX:1:2102:8657:25567
CAGAGCAC
+
FFFFFFFF
@A00769:11:HC3HCDRXX:1:2102:26232:25567
CAGAGCAC
+
F:FFFFFF
@A00769:11:HC3HCDRXX:1:2102:23737:25598
CAGAGCAC
+
FFFFFFFF
@A00769:11:HC3HCDRXX:1:2102:5484:25614
CAGAGCAC
+
FFFFFFFF
@A00769:11:HC3HCDRXX:1:2102:28185:25629
CAGAGCAC
+
FFFFF,FF
@A00769:11:HC3HCDRXX:1:2102:17173:25692
CAGAGCAC
+
FFFFFFFF
@A00769:11:HC3HCDRXX:1:2102:20826:25692
CAGAGCAC
+
FFFFFFFF
@A00769:11:HC3HCDRXX:1:2102:10393:25723
CAGAGCAC
+
FFFFFFFF
@A00769:11:HC3HCDRXX:1:2102:20781:25739
CAGAGCAC
+
FFFFFFFF
@A00769:11:HC3HCDRXX:1:2102:1940:25801
CAGAGCAC
+
FFFFFFFF
@A00769:11:HC3HCDRXX:1:2102:4182:25801
CAGAGCAC
+
FFFFFFFF
@A00769:11:HC3HCDRXX:1:2102:1904:25864
CAGAGCAC
+
FFFF:FFF
@A00769:11:HC3HCDRXX:1:2102:5791:25864
CAGAGCAC
+
FFFFFFFF
@A00769:11:HC3HCDRXX:1:2102:6442:25864
CAGAGCAC
+
FFFFFFFF
@A00769:11:HC3HCDRXX:1:2102:20220:25864
CAGAGCAC
+
FF,F,:FF
@A00769:11:HC3HCDRXX:1:2102:26178:25880
CAGAGCAC
+
FFFFFFFF
@A00769:11:HC3HCDRXX:1:2102:6343:25974
CAGAGCAC
+
FFFFFFFF
@A00769:11:HC3HCDRXX:1:2102:29170:25989
CAGAGCAC
+
FFFFFFFF
@A00769:11:HC3HCDRXX:1:2102:30987:26036
CAGAGCAC
+
FFFFFFFF
@A00769:11:HC3HCDRXX:1:2102:20998:26083
CAGAGCAC
+
FFFFFFFF
@A00769:11:HC3HCDRXX:1:2102:1579:26334
CAGAGCAC
+
FFFFFFFF
@A00769:11:HC3HCDRXX:1:2102:17219:26334
CAGAGCAC
+
FFFFFFFF
@A00769:11:HC3HCDRXX:1:2102:11803:26381
CAGAGCAC
+
FFFF:F,F
@A00769:11:HC3HCDRXX:1:2102:4472:26396
CAGAGCAC
+
FFFFFFFF
@A00769:11:HC3HCDRXX:1:2102:8178:26490
CAGAGCAC
+
::FFFFFF
@A00769:11:HC3HCDRXX:1:2102:31087:26490
CAGAGCAC
+
FFFFFFFF
@A00769:11:HC3HCDRXX:1:2102:31015:26553
CAGAGCAC
+
FFFFFFFF
@A00769:11:HC3HCDRXX:1:2102:17047:26600
CAGAGCAC
+
FFFFFFFF
@A00769:11:HC3HCDRXX:1:2102:9525:26663
CAGAGCAC
+
FFFFFFFF
@A00769:11:HC3HCDRXX:1:2102:30852:26678
CAGAGCAC
+
FFFFFFFF
@A00769:11:HC3HCDRXX:1:2102:23303:26694
CAGAGCAC
+
FFFFFFFF
@A00769:11:HC3HCDRXX:1:2102:9932:26804
CAGAGCAC
+
F:FFFFFF
@A00769:11:HC3HCDRXX:1:2102:11324:26866
CAGAGCAC
+
FFFFFFFF
@A00769:11:HC3HCDRXX:1:2102:14172:26913
CAGAGCAC
+
FFFFFFFF
@A00769:11:HC3HCDRXX:1:2102:1398:26929
CAGAGCAC
+
FF,F:FFF
@A00769:11:HC3HCDRXX:1:2102:23565:26929
CAGAGCAC
+
FFFFFFFF
@A00769:11:HC3HCDRXX:1:2102:18096:26944
CAGAGCAC
+
FFFFFFFF
@A00769:11:HC3HCDRXX:1:2102:3857:26960
CAGAGCAC
+
FFFFFFFF
@A00769:11:HC3HCDRXX:1:2102:18502:26960
CAGAGCAC
+
FF,FFFFF
@A00769:11:HC3HCDRXX:1:2102:4915:26976
CAGAGCAC
+
FFFFFFFF
@A00769:11:HC3HCDRXX:1:2102:6162:27007
CAGAGCAC
+
FFFFFFFF
@A00769:11:HC3HCDRXX:1:2102:9408:27054
CAGAGCAC
+
FFFFFFFF
@A00769:11:HC3HCDRXX:1:2102:29975:27070
CAGAGCAC
+
FFFFFFFF
@A00769:11:HC3HCDRXX:1:2102:2691:27101
CAGAGCAC
+
FFFFFFFF
@A00769:11:HC3HCDRXX:1:2102:6686:27132
CAGAGCAC
+
FFFFFFFF
@A00769:11:HC3HCDRXX:1:2102:15383:27132
CAGAGCAC
+
FFFFFFFF
@A00769:11:HC3HCDRXX:1:2102:17797:27148
CAGAGCAC
+
FFFFFFFF
@A00769:11:HC3HCDRXX:1:2102:5737:27179
CAGAGCAC
+
FFFFFFFF
@A00769:11:HC3HCDRXX:1:2102:30110:27179
CAGAGCAC
+
FFFFFFFF
@A00769:11:HC3HCDRXX:1:2102:5565:27226
CAGAGCAC
+
FFFFFFFF
@A00769:11:HC3HCDRXX:1:2102:21206:27258
CAGAGCAC
+
FFFFFFFF
@A00769:11:HC3HCDRXX:1:2102:2465:27273
CAGAGCAC
+
::,F:F:F
@A00769:11:HC3HCDRXX:1:2102:22941:27320
CAGAGCAC
+
FFFFFFFF
@A00769:11:HC3HCDRXX:1:2102:27489:27336
CAGAGCAC
+
FFFFFFFF
@A00769:11:HC3HCDRXX:1:2102:23882:27352
CAGAGCAC
+
FFFFFFFF
@A00769:11:HC3HCDRXX:1:2102:30743:27461
CAGAGCAC
+
FFFFFFFF
@A00769:11:HC3HCDRXX:1:2102:17626:27477
CAGAGCAC
+
FFFFFFFF
@A00769:11:HC3HCDRXX:1:2102:3893:27492
CAGAGCAC
+
FFFFFFFF
@A00769:11:HC3HCDRXX:1:2102:18557:27555
CAGAGCAC
+
FF:FFFFF
@A00769:11:HC3HCDRXX:1:2102:30752:27571
CAGAGCAC
+
FFFFFFFF
@A00769:11:HC3HCDRXX:1:2102:7817:27680
CAGAGCAC
+
FFFFFFFF
@A00769:11:HC3HCDRXX:1:2102:12292:27696
CAGAGCAC
+
FFFFFFFF
@A00769:11:HC3HCDRXX:1:2102:32786:27712
CAGAGCAC
+
FFFFFFFF
@A00769:11:HC3HCDRXX:1:2102:21576:27774
CAGAGCAC
+
FFFFFFFF
@A00769:11:HC3HCDRXX:1:2102:27661:27790
CAGAGCAC
+
FFFFFFFF
@A00769:11:HC3HCDRXX:1:2102:19153:27868
CAGAGCAC
+
FFFFFFFF
@A00769:11:HC3HCDRXX:1:2102:20428:27884
CAGAGCAC
+
FFFFFFFF
@A00769:11:HC3HCDRXX:1:2102:18701:27899
CAGAGCAC
+
FFFFFFFF
@A00769:11:HC3HCDRXX:1:2102:8431:27962
CAGAGCAC
+
FFFFFFFF
@A00769:11:HC3HCDRXX:1:2102:9209:28056
CAGAGCAC
+
FFFFFFFF
@A00769:11:HC3HCDRXX:1:2102:19361:28103
CAGAGCAC
+
FFFFFFFF
@A00769:11:HC3HCDRXX:1:2102:19831:28134
CAGAGCAC
+
FF:FF:FF
@A00769:11:HC3HCDRXX:1:2102:21423:28166
CAGAGCAC
+
FFFFFFFF
@A00769:11:HC3HCDRXX:1:2102:23466:28228
CAGAGCAC
+
FFFFFFFF
@A00769:11:HC3HCDRXX:1:2102:28339:28307
CAGAGCAC
+
FFFFFFFF
@A00769:11:HC3HCDRXX:1:2102:30472:28307
CAGAGCAC
+
FFFFFFFF
@A00769:11:HC3HCDRXX:1:2102:3531:28338
CAGAGCAC
+
FFFFFFFF
@A00769:11:HC3HCDRXX:1:2102:8449:28401
CAGAGCAC
+
FFFFFFFF
@A00769:11:HC3HCDRXX:1:2102:14796:28401
CAGAGCAC
+
FFFFFFFF
@A00769:11:HC3HCDRXX:1:2102:32732:28401
CAGAGCAC
+
FFFFFF:F
@A00769:11:HC3HCDRXX:1:2102:15447:28432
CAGAGCAC
+
FFFFFFFF
@A00769:11:HC3HCDRXX:1:2102:16604:28432
CAGAGCAC
+
FFFFFFFF
@A00769:11:HC3HCDRXX:1:2102:3640:28463
CAGAGCAC
+
FFFFFFFF
@A00769:11:HC3HCDRXX:1:2102:1063:28479
CAGAGCAC
+
FFFFFFFF
@A00769:11:HC3HCDRXX:1:2102:16197:28510
CAGAGCAC
+
FFFFFFFF
@A00769:11:HC3HCDRXX:1:2102:16405:28557
CAGAGCAC
+
F:FFFFFF
@A00769:11:HC3HCDRXX:1:2102:17580:28557
CAGAGCAC
+
FFFFFFFF
@A00769:11:HC3HCDRXX:1:2102:17879:28573
CAGAGCAC
+
FFFFFFFF
@A00769:11:HC3HCDRXX:1:2102:17020:28588
CAGAGCAC
+
F,FFFFFF
@A00769:11:HC3HCDRXX:1:2102:2844:28651
CAGAGCAC
+
FFFFFFFF
@A00769:11:HC3HCDRXX:1:2102:10972:28698
CAGAGCAC
+
FFFFFFFF
@A00769:11:HC3HCDRXX:1:2102:25102:28714
CAGAGCAC
+
FFFFFFFF
@A00769:11:HC3HCDRXX:1:2102:29297:28745
CAGAGCAC
+
FFFFFFFF
@A00769:11:HC3HCDRXX:1:2102:6343:28761
CAGAGCAC
+
FFFFFFFF
@A00769:11:HC3HCDRXX:1:2102:21603:28761
CAGAGCAC
+
FFFFFFFF
@A00769:11:HC3HCDRXX:1:2102:20039:28839
CAGAGCAC
+
F:FFFF:F
@A00769:11:HC3HCDRXX:1:2102:1579:28902
CAGAGCAC
+
FFFFFFFF
@A00769:11:HC3HCDRXX:1:2102:3848:28917
CAGAGCAC
+
FFFFFFFF
@A00769:11:HC3HCDRXX:1:2102:5430:28964
CAGAGCAC
+
FFFFFFFF
@A00769:11:HC3HCDRXX:1:2102:22327:29011
CAGAGCAC
+
FF,FFFFF
@A00769:11:HC3HCDRXX:1:2102:25626:29027
CAGAGCAC
+
FFFFFFFF
@A00769:11:HC3HCDRXX:1:2102:10990:29074
CAGAGCAC
+
FFFFFFFF
@A00769:11:HC3HCDRXX:1:2102:18168:29074
CAGAGCAC
+
FFFFFFFF
@A00769:11:HC3HCDRXX:1:2102:8666:29089
CAGAGCAC
+
FFFFFFFF
@A00769:11:HC3HCDRXX:1:2102:9001:29105
CAGAGCAC
+
FFFFFFFF
@A00769:11:HC3HCDRXX:1:2102:3115:29121
CAGAGCAC
+
FFFFFFFF
@A00769:11:HC3HCDRXX:1:2102:4969:29230
CAGAGCAC
+
FFFFFFFF
@A00769:11:HC3HCDRXX:1:2102:30355:29262
CAGAGCAC
+
FFFFFFFF
@A00769:11:HC3HCDRXX:1:2102:8775:29340
CAGAGCAC
+
FFFFFFFF
@A00769:11:HC3HCDRXX:1:2102:28194:29340
CAGAGCAC
+
FFFFFFFF
@A00769:11:HC3HCDRXX:1:2102:12662:29371
CAGAGCAC
+
FFFFFFFF
@A00769:11:HC3HCDRXX:1:2102:17888:29434
CAGAGCAC
+
FFFFFFFF
@A00769:11:HC3HCDRXX:1:2102:7798:29465
CAGAGCAC
+
FF:FFFFF
@A00769:11:HC3HCDRXX:1:2102:14434:29528
CAGAGCAC
+
FFFFFFFF
@A00769:11:HC3HCDRXX:1:2102:28221:29575
CAGAGCAC
+
F:FFFFFF
@A00769:11:HC3HCDRXX:1:2102:1181:29590
CAGAGCAC
+
FFFFFFFF
@A00769:11:HC3HCDRXX:1:2102:16676:29747
CAGAGCAC
+
FFFFFFFF
@A00769:11:HC3HCDRXX:1:2102:24966:29794
CAGAGCAC
+
F:FFFFFF
@A00769:11:HC3HCDRXX:1:2102:29848:29794
CAGAGCAC
+
FFFFFFFF
@A00769:11:HC3HCDRXX:1:2102:3531:29810
CAGAGCAC
+
FFFFFFFF
@A00769:11:HC3HCDRXX:1:2102:15356:29904
CAGAGCAC
+
FFFFFFFF
@A00769:11:HC3HCDRXX:1:2102:18792:29935
CAGAGCAC
+
FFFFFFFF
@A00769:11:HC3HCDRXX:1:2102:23900:29951
CAGAGCAC
+
FFFFFFFF
@A00769:11:HC3HCDRXX:1:2102:20311:29966
CAGAGCAC
+
,,FFF:FF
@A00769:11:HC3HCDRXX:1:2102:25852:29982
CAGAGCAC
+
FFFFFFFF
@A00769:11:HC3HCDRXX:1:2102:32181:29982
CAGAGCAC
+
FFFFFFFF
@A00769:11:HC3HCDRXX:1:2102:13277:29997
CAGAGCAC
+
:FF:FFFF
@A00769:11:HC3HCDRXX:1:2102:16676:30029
CAGAGCAC
+
FFFFFFFF
@A00769:11:HC3HCDRXX:1:2102:32895:30060
CAGAGCAC
+
FFFFFFFF
@A00769:11:HC3HCDRXX:1:2102:27353:30107
CAGAGCAC
+
FFFFFFFF
@A00769:11:HC3HCDRXX:1:2102:29631:30107
CAGAGCAC
+
FFFFFFFF
@A00769:11:HC3HCDRXX:1:2102:12825:30123
CAGAGCAC
+
FFFFFFFF
@A00769:11:HC3HCDRXX:1:2102:9751:30185
CAGAGCAC
+
FFFFFFFF
@A00769:11:HC3HCDRXX:1:2102:11677:30232
CAGAGCAC
+
FFFFFFF:
@A00769:11:HC3HCDRXX:1:2102:1705:30248
CAGAGCAC
+
FFFFFFFF
@A00769:11:HC3HCDRXX:1:2102:29396:30264
CAGAGCAC
+
FFFFFFFF
@A00769:11:HC3HCDRXX:1:2102:6343:30295
CAGAGCAC
+
FFFFFFFF
@A00769:11:HC3HCDRXX:1:2102:15465:30311
CAGAGCAC
+
FFFFFFFF
@A00769:11:HC3HCDRXX:1:2102:16703:30389
CAGAGCAC
+
FFFFFFFF
@A00769:11:HC3HCDRXX:1:2102:27679:30452
CAGAGCAC
+
FFFFFFFF
@A00769:11:HC3HCDRXX:1:2102:11514:30577
CAGAGCAC
+
FFFFFFFF
@A00769:11:HC3HCDRXX:1:2102:10899:30608
CAGAGCAC
+
FFFFFFFF
@A00769:11:HC3HCDRXX:1:2102:2175:30624
CAGAGCAC
+
FFFFFFFF
@A00769:11:HC3HCDRXX:1:2102:5755:30655
CAGAGCAC
+
FFFFFFFF
@A00769:11:HC3HCDRXX:1:2102:31159:30686
CAGAGCAC
+
FFFFFFFF
@A00769:11:HC3HCDRXX:1:2102:10664:30765
CAGAGCAC
+
FFFFFFFF
@A00769:11:HC3HCDRXX:1:2102:28971:30843
CAGAGCAC
+
FF:FFFFF
@A00769:11:HC3HCDRXX:1:2102:15863:30906
CAGAGCAC
+
FFFFFFFF
@A00769:11:HC3HCDRXX:1:2102:21323:30906
CAGAGCAC
+
FFFFFFFF
@A00769:11:HC3HCDRXX:1:2102:1967:30921
CAGAGCAC
+
FFFFFFFF
@A00769:11:HC3HCDRXX:1:2102:4589:30921
CAGAGCAC
+
FFFF,FFF
@A00769:11:HC3HCDRXX:1:2102:30246:30984
CAGAGCAC
+
FFFFFFFF
@A00769:11:HC3HCDRXX:1:2102:22544:31015
CAGAGCAC
+
FFFFFFFF
@A00769:11:HC3HCDRXX:1:2102:8350:31046
CAGAGCAC
+
FFFFFFFF
@A00769:11:HC3HCDRXX:1:2102:14597:31062
CAGAGCAC
+
FFFFFFFF
@A00769:11:HC3HCDRXX:1:2102:16206:31062
CAGAGCAC
+
FFFFFFFF
@A00769:11:HC3HCDRXX:1:2102:17083:31078
CAGAGCAC
+
FFFFFFFF
@A00769:11:HC3HCDRXX:1:2102:9335:31125
CAGAGCAC
+
FFFFFFFF
@A00769:11:HC3HCDRXX:1:2102:24306:31125
CAGAGCAC
+
FFFFFFFF
@A00769:11:HC3HCDRXX:1:2102:14036:31156
CAGAGCAC
+
FFFFFFFF
@A00769:11:HC3HCDRXX:1:2102:29378:31172
CAGAGCAC
+
FFFFFFFF
@A00769:11:HC3HCDRXX:1:2102:15022:31234
CAGAGCAC
+
FFFFFFFF
@A00769:11:HC3HCDRXX:1:2102:28908:31234
CAGAGCAC
+
FFFFFFFF
@A00769:11:HC3HCDRXX:1:2102:28339:31250
CAGAGCAC
+
FFFFFFFF
@A00769:11:HC3HCDRXX:1:2102:21603:31266
CAGAGCAC
+
FFFFFFFF
@A00769:11:HC3HCDRXX:1:2102:5999:31297
CAGAGCAC
+
F,FFFFFF
@A00769:11:HC3HCDRXX:1:2102:2736:31438
CAGAGCAC
+
FFFFFFFF
@A00769:11:HC3HCDRXX:1:2102:6280:31438
CAGAGCAC
+
FFFFFFFF
@A00769:11:HC3HCDRXX:1:2102:2790:31469
CAGAGCAC
+
FFFFFFFF
@A00769:11:HC3HCDRXX:1:2102:25717:31469
CAGAGCAC
+
FFFFFFFF
@A00769:11:HC3HCDRXX:1:2102:31783:31485
CAGAGCAC
+
FFFFFFFF
@A00769:11:HC3HCDRXX:1:2102:9028:31563
CAGAGCAC
+
FFFFFFFF
@A00769:11:HC3HCDRXX:1:2102:31051:31626
CAGAGCAC
+
FFFFFFFF
@A00769:11:HC3HCDRXX:1:2102:11840:31673
CAGAGCAC
+
FFFFFFFF
@A00769:11:HC3HCDRXX:1:2102:10646:31704
CAGAGCAC
+
FFFFFFFF
@A00769:11:HC3HCDRXX:1:2102:23023:31720
CAGAGCAC
+
FFFFFFFF
@A00769:11:HC3HCDRXX:1:2102:24804:31767
CAGAGCAC
+
,F:FF,FF
@A00769:11:HC3HCDRXX:1:2102:9362:31798
CAGAGCAC
+
FFFFFFFF
@A00769:11:HC3HCDRXX:1:2102:26458:31814
CAGAGCAC
+
F:FFFFFF
@A00769:11:HC3HCDRXX:1:2102:5249:31908
CAGAGCAC
+
FFFFFFFF
@A00769:11:HC3HCDRXX:1:2102:19036:31923
CAGAGCAC
+
FFFFFFFF
@A00769:11:HC3HCDRXX:1:2102:15058:31955
CAGAGCAC
+
FFFFFFFF
@A00769:11:HC3HCDRXX:1:2102:17707:32064
CAGAGCAC
+
FFFFFFFF
@A00769:11:HC3HCDRXX:1:2102:18945:32080
CAGAGCAC
+
FFFFFFFF
@A00769:11:HC3HCDRXX:1:2102:24352:32080
CAGAGCAC
+
FFFFFFFF
@A00769:11:HC3HCDRXX:1:2102:20148:32095
CAGAGCAC
+
FFFFFFFF
@A00769:11:HC3HCDRXX:1:2102:15980:32142
CAGAGCAC
+
FFFFFFFF
@A00769:11:HC3HCDRXX:1:2102:4463:32174
CAGAGCAC
+
FFFFFFFF
@A00769:11:HC3HCDRXX:1:2102:18475:32174
CAGAGCAC
+
FFFFFFFF
@A00769:11:HC3HCDRXX:1:2102:31006:32174
CAGAGCAC
+
F:FFFFFF
@A00769:11:HC3HCDRXX:1:2102:19289:32205
CAGAGCAC
+
FFFFFFFF
@A00769:11:HC3HCDRXX:1:2102:8142:32252
CAGAGCAC
+
FFFFFFFF
@A00769:11:HC3HCDRXX:1:2102:32470:32362
CAGAGCAC
+
FFFFFFFF
@A00769:11:HC3HCDRXX:1:2102:4001:32377
CAGAGCAC
+
FFFFFFFF
@A00769:11:HC3HCDRXX:1:2102:23791:32424
CAGAGCAC
+
FFFFFFFF
@A00769:11:HC3HCDRXX:1:2102:21088:32440
CAGAGCAC
+
FF:FFFFF
@A00769:11:HC3HCDRXX:1:2102:17833:32534
CAGAGCAC
+
FFFFFFFF
@A00769:11:HC3HCDRXX:1:2102:29243:32628
CAGAGCAC
+
FFFFFFFF
@A00769:11:HC3HCDRXX:1:2102:31964:32675
CAGAGCAC
+
FFFFFFFF
@A00769:11:HC3HCDRXX:1:2102:19623:32722
CAGAGCAC
+
FFFFFFFF
@A00769:11:HC3HCDRXX:1:2102:27236:32753
CAGAGCAC
+
FF:F:,FF
@A00769:11:HC3HCDRXX:1:2102:25870:32863
CAGAGCAC
+
FFFFFFFF
@A00769:11:HC3HCDRXX:1:2102:5059:32925
CAGAGCAC
+
FFFFFFFF
@A00769:11:HC3HCDRXX:1:2102:19849:32925
CAGAGCAC
+
FF,FFFFF
@A00769:11:HC3HCDRXX:1:2102:19045:33098
CAGAGCAC
+
FFFFFFFF
@A00769:11:HC3HCDRXX:1:2102:31819:33113
CAGAGCAC
+
FFFFFFFF
@A00769:11:HC3HCDRXX:1:2102:2519:33223
CAGAGCAC
+
FFFFFFFF
@A00769:11:HC3HCDRXX:1:2102:5538:33254
CAGAGCAC
+
FFFFFFFF
@A00769:11:HC3HCDRXX:1:2102:22489:33270
CAGAGCAC
+
FFFFFFFF
@A00769:11:HC3HCDRXX:1:2102:22752:33317
CAGAGCAC
+
FFFFFFFF
@A00769:11:HC3HCDRXX:1:2102:1461:33332
CAGAGCAC
+
FFFFFFFF
@A00769:11:HC3HCDRXX:1:2102:2410:33379
CAGAGCAC
+
FFFFFFFF
@A00769:11:HC3HCDRXX:1:2102:15881:33379
CAGAGCAC
+
FFFFFFFF
@A00769:11:HC3HCDRXX:1:2102:18322:33379
CAGAGCAC
+
FFFFFFFF
@A00769:11:HC3HCDRXX:1:2102:14886:33411
CAGAGCAC
+
FFFFFFFF
@A00769:11:HC3HCDRXX:1:2102:25464:33536
CAGAGCAC
+
FFFFFFFF
@A00769:11:HC3HCDRXX:1:2102:19533:33567
CAGAGCAC
+
F:FFFF:F
@A00769:11:HC3HCDRXX:1:2102:22137:33567
CAGAGCAC
+
FFFFFFFF
@A00769:11:HC3HCDRXX:1:2102:20121:33583
CAGAGCAC
+
FFFFFFFF
@A00769:11:HC3HCDRXX:1:2102:31891:33583
CAGAGCAC
+
FFFFFFFF
@A00769:11:HC3HCDRXX:1:2102:29875:33599
CAGAGCAC
+
FFFF:FF:
@A00769:11:HC3HCDRXX:1:2102:24388:33614
CAGAGCAC
+
FFFFFFFF
@A00769:11:HC3HCDRXX:1:2102:9706:33646
CAGAGCAC
+
FFFFFFFF
@A00769:11:HC3HCDRXX:1:2102:29288:33677
CAGAGCAC
+
FFFFFFFF
@A00769:11:HC3HCDRXX:1:2102:19723:33771
CAGAGCAC
+
FFFFFF:F
@A00769:11:HC3HCDRXX:1:2102:31259:33865
CAGAGCAC
+
FFFFFFFF
@A00769:11:HC3HCDRXX:1:2102:3224:33943
CAGAGCAC
+
FFFFFFFF
@A00769:11:HC3HCDRXX:1:2102:3577:33990
CAGAGCAC
+
FFFFFFFF
@A00769:11:HC3HCDRXX:1:2102:7346:34037
CAGAGCAC
+
FFFFFFFF
@A00769:11:HC3HCDRXX:1:2102:31629:34068
CAGAGCAC
+
FFFFFFFF
@A00769:11:HC3HCDRXX:1:2102:32759:34084
CAGAGCAC
+
FFFFFFFF
@A00769:11:HC3HCDRXX:1:2102:4191:34115
CAGAGCAC
+
FFFFFFFF
@A00769:11:HC3HCDRXX:1:2102:5855:34115
CAGAGCAC
+
FFFFFFFF
@A00769:11:HC3HCDRXX:1:2102:29622:34131
CAGAGCAC
+
FFFFFFFF
@A00769:11:HC3HCDRXX:1:2102:28085:34162
CAGAGCAC
+
FFFFFFFF
@A00769:11:HC3HCDRXX:1:2102:25464:34225
CAGAGCAC
+
FFFFFFFF
@A00769:11:HC3HCDRXX:1:2102:11731:34272
CAGAGCAC
+
FFFFFFFF
@A00769:11:HC3HCDRXX:1:2102:19452:34303
CAGAGCAC
+
FFFFFFFF
@A00769:11:HC3HCDRXX:1:2102:9787:34381
CAGAGCAC
+
FFFFFFFF
@A00769:11:HC3HCDRXX:1:2102:30083:34428
CAGAGCAC
+
FFFFFFFF
@A00769:11:HC3HCDRXX:1:2102:23963:34444
CAGAGCAC
+
FFFFFFFF
@A00769:11:HC3HCDRXX:1:2102:9724:34460
CAGAGCAC
+
FFFFFFFF
@A00769:11:HC3HCDRXX:1:2102:17978:34475
CAGAGCAC
+
FFFFFFFF
@A00769:11:HC3HCDRXX:1:2102:4906:34507
CAGAGCAC
+
FFFFFFFF
@A00769:11:HC3HCDRXX:1:2102:12834:34554
CAGAGCAC
+
FFFF:FFF
@A00769:11:HC3HCDRXX:1:2102:25672:34585
CAGAGCAC
+
FFFFFFFF
@A00769:11:HC3HCDRXX:1:2102:2700:34632
CAGAGCAC
+
FFFFFFFF
@A00769:11:HC3HCDRXX:1:2102:20265:34648
CAGAGCAC
+
FFFFFFFF
@A00769:11:HC3HCDRXX:1:2102:29008:34663
CAGAGCAC
+
FF:F:FFF
@A00769:11:HC3HCDRXX:1:2102:24831:34757
CAGAGCAC
+
FF:FFFFF
@A00769:11:HC3HCDRXX:1:2102:32289:34773
CAGAGCAC
+
FFFFFFFF
@A00769:11:HC3HCDRXX:1:2102:31620:34804
CAGAGCAC
+
FFFFFFFF
@A00769:11:HC3HCDRXX:1:2102:32506:34929
CAGAGCAC
+
FFFFFFFF
@A00769:11:HC3HCDRXX:1:2102:14823:34992
CAGAGCAC
+
FFFFFFFF
@A00769:11:HC3HCDRXX:1:2102:7256:35008
CAGAGCAC
+
FFFFFFFF
@A00769:11:HC3HCDRXX:1:2102:23583:35008
CAGAGCAC
+
FFFFF,FF
@A00769:11:HC3HCDRXX:1:2102:16342:35055
CAGAGCAC
+
FFFFFFFF
@A00769:11:HC3HCDRXX:1:2102:6949:35070
CAGAGCAC
+
F,,F:FFF
@A00769:11:HC3HCDRXX:1:2102:10827:35149
CAGAGCAC
+
FFFFFFFF
@A00769:11:HC3HCDRXX:1:2102:11749:35149
CAGAGCAC
+
FFFFFFF:
@A00769:11:HC3HCDRXX:1:2102:1452:35164
CAGAGCAC
+
FFFFFFFF
@A00769:11:HC3HCDRXX:1:2102:18774:35196
CAGAGCAC
+
FFFFFFFF
@A00769:11:HC3HCDRXX:1:2102:25554:35196
CAGAGCAC
+
FFFFFFFF
@A00769:11:HC3HCDRXX:1:2102:21513:35211
CAGAGCAC
+
FFFFFFFF
@A00769:11:HC3HCDRXX:1:2102:26648:35211
CAGAGCAC
+
FFFFFFFF
@A00769:11:HC3HCDRXX:1:2102:24840:35274
CAGAGCAC
+
FFFFFFFF
@A00769:11:HC3HCDRXX:1:2102:27299:35305
CAGAGCAC
+
FFFFFFFF
@A00769:11:HC3HCDRXX:1:2102:20509:35321
CAGAGCAC
+
FFFFFFFF
@A00769:11:HC3HCDRXX:1:2102:3378:35399
CAGAGCAC
+
FF:FFFFF
@A00769:11:HC3HCDRXX:1:2102:9182:35462
CAGAGCAC
+
FFFFFFFF
@A00769:11:HC3HCDRXX:1:2102:31448:35477
CAGAGCAC
+
FFFFFFFF
@A00769:11:HC3HCDRXX:1:2102:18982:35493
CAGAGCAC
+
FFFFFFFF
@A00769:11:HC3HCDRXX:1:2102:25283:35571
CAGAGCAC
+
FFFFFFFF
@A00769:11:HC3HCDRXX:1:2102:23330:35603
CAGAGCAC
+
FFFFFFFF
@A00769:11:HC3HCDRXX:1:2102:26729:35603
CAGAGCAC
+
FFFFFFFF
@A00769:11:HC3HCDRXX:1:2102:1796:35665
CAGAGCAC
+
FFFFFFFF
@A00769:11:HC3HCDRXX:1:2102:2790:35697
CAGAGCAC
+
FFFFFFFF
@A00769:11:HC3HCDRXX:1:2102:21775:35697
CAGAGCAC
+
FF:FFFFF
@A00769:11:HC3HCDRXX:1:2102:31313:35712
CAGAGCAC
+
FFFFFFFF
@A00769:11:HC3HCDRXX:1:2102:27444:35744
CAGAGCAC
+
FFFFFFFF
@A00769:11:HC3HCDRXX:1:2102:26720:35806
CAGAGCAC
+
FFF:FFFF
@A00769:11:HC3HCDRXX:1:2102:24532:35869
CAGAGCAC
+
FFFFFFFF
@A00769:11:HC3HCDRXX:1:2102:23601:35916
CAGAGCAC
+
FFFFFFFF
@A00769:11:HC3HCDRXX:1:2102:10257:35978
CAGAGCAC
+
FFFFFFFF
@A00769:11:HC3HCDRXX:1:2102:27163:35978
CAGAGCAC
+
FFFFFFFF
@A00769:11:HC3HCDRXX:1:2102:4408:35994
CAGAGCAC
+
FFFFFFFF
@A00769:11:HC3HCDRXX:1:2102:26304:35994
CAGAGCAC
+
FFFFFFFF
@A00769:11:HC3HCDRXX:1:2102:3920:36025
CAGAGCAC
+
FFFFFFFF
@A00769:11:HC3HCDRXX:1:2102:4716:36057
CAGAGCAC
+
F:FFFFFF
@A00769:11:HC3HCDRXX:1:2102:5005:36088
CAGAGCAC
+
FFFFFFFF
@A00769:11:HC3HCDRXX:1:2102:30056:36135
CAGAGCAC
+
FFFFFFFF
@A00769:11:HC3HCDRXX:1:2102:28411:36229
CAGAGCAC
+
FFFFFFFF
@A00769:11:HC3HCDRXX:1:2102:9136:36385
CAGAGCAC
+
FFFFFFFF
@A00769:11:HC3HCDRXX:1:2102:7925:36417
CAGAGCAC
+
FFFFFFFF
@A00769:11:HC3HCDRXX:1:2102:19298:36417
CAGAGCAC
+
FFFFFFFF
@A00769:11:HC3HCDRXX:1:2102:25446:36479
CAGAGCAC
+
FFFFFFFF
@A00769:11:HC3HCDRXX:1:2102:25328:36558
CAGAGCAC
+
FFFFFFFF
@A00769:11:HC3HCDRXX:1:2102:30933:36620
CAGAGCAC
+
FFFFFFFF
@A00769:11:HC3HCDRXX:1:2102:7880:36683
CAGAGCAC
+
FFFFFFFF
@A00769:11:HC3HCDRXX:1:2102:30870:36699
CAGAGCAC
+
:FFFFFF:
@A00769:11:HC3HCDRXX:1:2102:15573:36761
CAGAGCAC
+
FFFFFFFF
@A00769:11:HC3HCDRXX:1:2102:3070:36902
CAGAGCAC
+
FFFFFFFF
@A00769:11:HC3HCDRXX:1:2102:6361:36902
CAGAGCAC
+
FFFFFFFF
@A00769:11:HC3HCDRXX:1:2102:20202:36949
CAGAGCAC
+
FFFFFFFF
@A00769:11:HC3HCDRXX:1:2102:4544:36980
CAGAGCAC
+
FFFFFFFF
@A00769:11:HC3HCDRXX:1:2102:4689:37012
CAGAGCAC
+
FFFFFFFF
@A00769:11:HC3HCDRXX:1:2102:7383:37012
CAGAGCAC
+
FFFFFFFF
@A00769:11:HC3HCDRXX:1:2103:16830:1047
CAGAGCAC
+
FF:F:FFF
@A00769:11:HC3HCDRXX:1:2103:20401:1157
CAGAGCAC
+
FFFFFFFF
@A00769:11:HC3HCDRXX:1:2103:10104:1172
CAGAGCAC
+
FFFFFFFF
@A00769:11:HC3HCDRXX:1:2103:4734:1204
CAGAGCAC
+
FFFFFFFF
@A00769:11:HC3HCDRXX:1:2103:27941:1251
CAGAGCAC
+
FF:F::FF
@A00769:11:HC3HCDRXX:1:2103:7591:1297
CAGAGCAC
+
FFFFFFFF
@A00769:11:HC3HCDRXX:1:2103:19090:1329
CAGAGCAC
+
FFFFFFFF
@A00769:11:HC3HCDRXX:1:2103:25798:1329
CAGAGCAC
+
FFFFFFFF
@A00769:11:HC3HCDRXX:1:2103:28076:1329
CAGAGCAC
+
FFFFFFFF
@A00769:11:HC3HCDRXX:1:2103:7979:1344
CAGAGCAC
+
FFFFFFFF
@A00769:11:HC3HCDRXX:1:2103:23095:1344
CAGAGCAC
+
FFFFFFFF
@A00769:11:HC3HCDRXX:1:2103:8919:1376
CAGAGCAC
+
FFFFFFFF
@A00769:11:HC3HCDRXX:1:2103:20238:1501
CAGAGCAC
+
FFFFFFFF
@A00769:11:HC3HCDRXX:1:2103:7129:1564
CAGAGCAC
+
FFFFFFFF
@A00769:11:HC3HCDRXX:1:2103:7292:1564
CAGAGCAC
+
FF:FFFFF
@A00769:11:HC3HCDRXX:1:2103:19280:1564
CAGAGCAC
+
FFFFFFFF
@A00769:11:HC3HCDRXX:1:2103:29261:1564
CAGAGCAC
+
FFFFFFFF
@A00769:11:HC3HCDRXX:1:2103:3134:1595
CAGAGCAC
+
FFFFFFFF
@A00769:11:HC3HCDRXX:1:2103:24542:1595
CAGAGCAC
+
FFFFFFFF
@A00769:11:HC3HCDRXX:1:2103:3079:1626
CAGAGCAC
+
FFFFFFFF
@A00769:11:HC3HCDRXX:1:2103:11677:1673
CAGAGCAC
+
FFFFFFFF
@A00769:11:HC3HCDRXX:1:2103:5502:1752
CAGAGCAC
+
FFFFFFFF
@A00769:11:HC3HCDRXX:1:2103:8278:1799
CAGAGCAC
+
FFFFFFFF
@A00769:11:HC3HCDRXX:1:2103:32877:1814
CAGAGCAC
+
FFFFFFFF
@A00769:11:HC3HCDRXX:1:2103:10140:1830
CAGAGCAC
+
FFFFFFFF
@A00769:11:HC3HCDRXX:1:2103:11957:2127
CAGAGCAC
+
FFFFFFFF
@A00769:11:HC3HCDRXX:1:2103:14543:2127
CAGAGCAC
+
FFFFFFFF
@A00769:11:HC3HCDRXX:1:2103:14172:2174
CAGAGCAC
+
FFFFFFFF
@A00769:11:HC3HCDRXX:1:2103:7600:2190
CAGAGCAC
+
FFFFFFFF
@A00769:11:HC3HCDRXX:1:2103:19208:2190
CAGAGCAC
+
FFFFFFFF
@A00769:11:HC3HCDRXX:1:2103:25346:2206
CAGAGCAC
+
FFFFFFFF
@A00769:11:HC3HCDRXX:1:2103:17852:2253
CAGAGCAC
+
FFFFFFFF
@A00769:11:HC3HCDRXX:1:2103:18285:2284
CAGAGCAC
+
FFFFFFFF
@A00769:11:HC3HCDRXX:1:2103:31919:2284
CAGAGCAC
+
FFFFFFFF
@A00769:11:HC3HCDRXX:1:2103:28782:2300
CAGAGCAC
+
FFFFFFFF
@A00769:11:HC3HCDRXX:1:2103:20374:2331
CAGAGCAC
+
FFFFFFFF
@A00769:11:HC3HCDRXX:1:2103:2275:2394
CAGAGCAC
+
FFFFFFFF
@A00769:11:HC3HCDRXX:1:2103:5565:2519
CAGAGCAC
+
F,FFFFFF
@A00769:11:HC3HCDRXX:1:2103:11695:2519
CAGAGCAC
+
F::F:FFF
@A00769:11:HC3HCDRXX:1:2103:25256:2519
CAGAGCAC
+
FFFFFFFF
@A00769:11:HC3HCDRXX:1:2103:26214:2519
CAGAGCAC
+
FFFFFFFF
@A00769:11:HC3HCDRXX:1:2103:2645:2534
CAGAGCAC
+
FFFFFFFF
@A00769:11:HC3HCDRXX:1:2103:21287:2660
CAGAGCAC
+
FFFFF:FF
@A00769:11:HC3HCDRXX:1:2103:6976:2675
CAGAGCAC
+
FFFFFFFF
@A00769:11:HC3HCDRXX:1:2103:6894:2691
CAGAGCAC
+
FFFFFFFF
@A00769:11:HC3HCDRXX:1:2103:15239:2707
CAGAGCAC
+
FFFFFFFF
@A00769:11:HC3HCDRXX:1:2103:6135:2785
CAGAGCAC
+
FFFFFFFF
@A00769:11:HC3HCDRXX:1:2103:6849:2895
CAGAGCAC
+
FFFFFFFF
@A00769:11:HC3HCDRXX:1:2103:16251:2926
CAGAGCAC
+
FFFFFFFF
@A00769:11:HC3HCDRXX:1:2103:5999:2957
CAGAGCAC
+
FFFFFFFF
@A00769:11:HC3HCDRXX:1:2103:15637:2988
CAGAGCAC
+
FFFFFFFF
@A00769:11:HC3HCDRXX:1:2103:26576:2988
CAGAGCAC
+
FFFFFFFF
@A00769:11:HC3HCDRXX:1:2103:26847:2988
CAGAGCAC
+
FF:F,,,:
@A00769:11:HC3HCDRXX:1:2103:12066:3035
CAGAGCAC
+
FFFFFFFF
@A00769:11:HC3HCDRXX:1:2103:17192:3082
CAGAGCAC
+
FFFFFFFF
@A00769:11:HC3HCDRXX:1:2103:9001:3114
CAGAGCAC
+
FF:FFFFF
@A00769:11:HC3HCDRXX:1:2103:21640:3176
CAGAGCAC
+
FFFFFFFF
@A00769:11:HC3HCDRXX:1:2103:9986:3255
CAGAGCAC
+
FFFFFFFF
@A00769:11:HC3HCDRXX:1:2103:2537:3286
CAGAGCAC
+
FFFFFFFF
@A00769:11:HC3HCDRXX:1:2103:23258:3286
CAGAGCAC
+
:FF::FFF
@A00769:11:HC3HCDRXX:1:2103:17065:3364
CAGAGCAC
+
FFFFFFFF
@A00769:11:HC3HCDRXX:1:2103:14823:3458
CAGAGCAC
+
:FFFFFF:
@A00769:11:HC3HCDRXX:1:2103:20166:3505
CAGAGCAC
+
::F,FF:F
@A00769:11:HC3HCDRXX:1:2103:7193:3521
CAGAGCAC
+
FFFFFFFF
@A00769:11:HC3HCDRXX:1:2103:26820:3537
CAGAGCAC
+
FFFFFFFF
@A00769:11:HC3HCDRXX:1:2103:30255:3599
CAGAGCAC
+
FF:FFFFF
@A00769:11:HC3HCDRXX:1:2103:27968:3615
CAGAGCAC
+
FF:FFFFF
@A00769:11:HC3HCDRXX:1:2103:24189:3709
CAGAGCAC
+
FFFFFFFF
@A00769:11:HC3HCDRXX:1:2103:29595:3709
CAGAGCAC
+
FFF:FFFF
@A00769:11:HC3HCDRXX:1:2103:6108:3771
CAGAGCAC
+
FFFFFFFF
@A00769:11:HC3HCDRXX:1:2103:10547:3787
CAGAGCAC
+
FFFFFFFF
@A00769:11:HC3HCDRXX:1:2103:5367:3834
CAGAGCAC
+
FFFFFFFF
@A00769:11:HC3HCDRXX:1:2103:25717:3881
CAGAGCAC
+
FFFFFFFF
@A00769:11:HC3HCDRXX:1:2103:30156:3959
CAGAGCAC
+
FFFFFFFF
@A00769:11:HC3HCDRXX:1:2103:7120:3991
CAGAGCAC
+
FF,FFFFF
@A00769:11:HC3HCDRXX:1:2103:9272:3991
CAGAGCAC
+
FFFFFFFF
@A00769:11:HC3HCDRXX:1:2103:29731:4006
CAGAGCAC
+
FFFFFFFF
@A00769:11:HC3HCDRXX:1:2103:27859:4053
CAGAGCAC
+
FFFFFFFF
@A00769:11:HC3HCDRXX:1:2103:14199:4131
CAGAGCAC
+
FFFFFFFF
@A00769:11:HC3HCDRXX:1:2103:17481:4241
CAGAGCAC
+
FFFFFFFF
@A00769:11:HC3HCDRXX:1:2103:14615:4257
CAGAGCAC
+
:FFFFFFF
@A00769:11:HC3HCDRXX:1:2103:5828:4319
CAGAGCAC
+
FFFFFFFF
@A00769:11:HC3HCDRXX:1:2103:17436:4445
CAGAGCAC
+
FFFFFFFF
@A00769:11:HC3HCDRXX:1:2103:18331:4460
CAGAGCAC
+
FFFFFFFF
@A00769:11:HC3HCDRXX:1:2103:17797:4539
CAGAGCAC
+
FFFFFFFF
@A00769:11:HC3HCDRXX:1:2103:17861:4554
CAGAGCAC
+
FFF:FF,F
@A00769:11:HC3HCDRXX:1:2103:24406:4586
CAGAGCAC
+
FFFFFFFF
@A00769:11:HC3HCDRXX:1:2103:29866:4586
CAGAGCAC
+
FFFFFFFF
@A00769:11:HC3HCDRXX:1:2103:25111:4617
CAGAGCAC
+
F,,FF:F,
@A00769:11:HC3HCDRXX:1:2103:3106:4742
CAGAGCAC
+
FFFFFFFF
@A00769:11:HC3HCDRXX:1:2103:14154:4867
CAGAGCAC
+
FFFFFFFF
@A00769:11:HC3HCDRXX:1:2103:13819:4883
CAGAGCAC
+
FFFFFFFF
@A00769:11:HC3HCDRXX:1:2103:22752:4946
CAGAGCAC
+
FFFFFFFF
@A00769:11:HC3HCDRXX:1:2103:2709:4993
CAGAGCAC
+
FFFFFFFF
@A00769:11:HC3HCDRXX:1:2103:4589:5024
CAGAGCAC
+
F:FFFFFF
@A00769:11:HC3HCDRXX:1:2103:9390:5040
CAGAGCAC
+
FFFFFFFF
@A00769:11:HC3HCDRXX:1:2103:5484:5071
CAGAGCAC
+
FFFFF,FF
@A00769:11:HC3HCDRXX:1:2103:18936:5102
CAGAGCAC
+
FFFFFFFF
@A00769:11:HC3HCDRXX:1:2103:26494:5102
CAGAGCAC
+
FFFFFFFF
@A00769:11:HC3HCDRXX:1:2103:15917:5196
CAGAGCAC
+
F:FFFFFF
@A00769:11:HC3HCDRXX:1:2103:3396:5212
CAGAGCAC
+
FFFFFFFF
@A00769:11:HC3HCDRXX:1:2103:23565:5228
CAGAGCAC
+
FFFFFFFF
@A00769:11:HC3HCDRXX:1:2103:4969:5306
CAGAGCAC
+
FFFFFFFF
@A00769:11:HC3HCDRXX:1:2103:19822:5321
CAGAGCAC
+
FFFFFFFF
@A00769:11:HC3HCDRXX:1:2103:30110:5321
CAGAGCAC
+
FFFFFFFF
@A00769:11:HC3HCDRXX:1:2103:21025:5400
CAGAGCAC
+
FFFFFFFF
@A00769:11:HC3HCDRXX:1:2103:24433:5415
CAGAGCAC
+
FFFFFFFF
@A00769:11:HC3HCDRXX:1:2103:5457:5462
CAGAGCAC
+
FFFFFFFF
@A00769:11:HC3HCDRXX:1:2103:12038:5494
CAGAGCAC
+
FFFFFFFF
@A00769:11:HC3HCDRXX:1:2103:15049:5509
CAGAGCAC
+
FFFFFFFF
@A00769:11:HC3HCDRXX:1:2103:19497:5509
CAGAGCAC
+
FFFFFFFF
@A00769:11:HC3HCDRXX:1:2103:31774:5509
CAGAGCAC
+
FFFFFF:F
@A00769:11:HC3HCDRXX:1:2103:32253:5556
CAGAGCAC
+
FFFFFFFF
@A00769:11:HC3HCDRXX:1:2103:12283:5572
CAGAGCAC
+
FFFFFFFF
@A00769:11:HC3HCDRXX:1:2103:16414:5619
CAGAGCAC
+
FFFFFFFF
@A00769:11:HC3HCDRXX:1:2103:19470:5650
CAGAGCAC
+
FFFFFFFF
@A00769:11:HC3HCDRXX:1:2103:6705:5682
CAGAGCAC
+
FFFFFFFF
@A00769:11:HC3HCDRXX:1:2103:30969:5776
CAGAGCAC
+
,FFF,FFF
@A00769:11:HC3HCDRXX:1:2103:10339:5807
CAGAGCAC
+
FFFFFFFF
@A00769:11:HC3HCDRXX:1:2103:18584:5807
CAGAGCAC
+
FFFFFFFF
@A00769:11:HC3HCDRXX:1:2103:18656:5807
CAGAGCAC
+
FFFFF:FF
@A00769:11:HC3HCDRXX:1:2103:18783:5838
CAGAGCAC
+
FFFFFFFF
@A00769:11:HC3HCDRXX:1:2103:9254:5932
CAGAGCAC
+
FFFFFFFF
@A00769:11:HC3HCDRXX:1:2103:27444:5932
CAGAGCAC
+
FFFFFFFF
@A00769:11:HC3HCDRXX:1:2103:7220:5948
CAGAGCAC
+
FFFFFFFF
@A00769:11:HC3HCDRXX:1:2103:17734:6089
CAGAGCAC
+
FFFFFFFF
@A00769:11:HC3HCDRXX:1:2103:26539:6089
CAGAGCAC
+
FFFFFFFF
@A00769:11:HC3HCDRXX:1:2103:21730:6120
CAGAGCAC
+
FFFFFFFF
@A00769:11:HC3HCDRXX:1:2103:18349:6214
CAGAGCAC
+
FFFFFFFF
@A00769:11:HC3HCDRXX:1:2103:6949:6261
CAGAGCAC
+
FFFFFFFF
@A00769:11:HC3HCDRXX:1:2103:19253:6277
CAGAGCAC
+
FFFFFFFF
@A00769:11:HC3HCDRXX:1:2103:21016:6292
CAGAGCAC
+
FFFFFFFF
@A00769:11:HC3HCDRXX:1:2103:23845:6308
CAGAGCAC
+
FFFFFFFF
@A00769:11:HC3HCDRXX:1:2103:7148:6355
CAGAGCAC
+
FFFFFFFF
@A00769:11:HC3HCDRXX:1:2103:28953:6417
CAGAGCAC
+
:FFFFFFF
@A00769:11:HC3HCDRXX:1:2103:5077:6433
CAGAGCAC
+
FFFFFFFF
@A00769:11:HC3HCDRXX:1:2103:22001:6496
CAGAGCAC
+
FFFFFFFF
@A00769:11:HC3HCDRXX:1:2103:22182:6496
CAGAGCAC
+
FFFFFFFF
@A00769:11:HC3HCDRXX:1:2103:24813:6511
CAGAGCAC
+
FFFFFFFF
@A00769:11:HC3HCDRXX:1:2103:13901:6527
CAGAGCAC
+
FFFFFFFF
@A00769:11:HC3HCDRXX:1:2103:9787:6543
CAGAGCAC
+
F,FFFFF:
@A00769:11:HC3HCDRXX:1:2103:32579:6558
CAGAGCAC
+
FFFFF:FF
@A00769:11:HC3HCDRXX:1:2103:27055:6605
CAGAGCAC
+
FFFFFFFF
@A00769:11:HC3HCDRXX:1:2103:16631:6621
CAGAGCAC
+
FFFFFFFF
@A00769:11:HC3HCDRXX:1:2103:13593:6652
CAGAGCAC
+
FFFFFFFF
@A00769:11:HC3HCDRXX:1:2103:3360:6684
CAGAGCAC
+
FF,FFFFF
@A00769:11:HC3HCDRXX:1:2103:6234:6684
CAGAGCAC
+
FFFFFFFF
@A00769:11:HC3HCDRXX:1:2103:17011:6715
CAGAGCAC
+
FF:FFFFF
@A00769:11:HC3HCDRXX:1:2103:27046:6715
CAGAGCAC
+
F:FFFFFF
@A00769:11:HC3HCDRXX:1:2103:11460:6778
CAGAGCAC
+
FFFFFFFF
@A00769:11:HC3HCDRXX:1:2103:24786:6778
CAGAGCAC
+
FFFFFFFF
@A00769:11:HC3HCDRXX:1:2103:30535:6778
CAGAGCAC
+
FFFFFFFF
@A00769:11:HC3HCDRXX:1:2103:14714:6809
CAGAGCAC
+
FFFFFFFF
@A00769:11:HC3HCDRXX:1:2103:28465:6825
CAGAGCAC
+
FFFFFF:F
@A00769:11:HC3HCDRXX:1:2103:18240:6872
CAGAGCAC
+
FFFFFFFF
@A00769:11:HC3HCDRXX:1:2103:23981:6887
CAGAGCAC
+
F,FFFFFF
@A00769:11:HC3HCDRXX:1:2103:21097:6965
CAGAGCAC
+
FFFFFFFF
@A00769:11:HC3HCDRXX:1:2103:29451:6965
CAGAGCAC
+
FFFFFFFF
@A00769:11:HC3HCDRXX:1:2103:20292:6981
CAGAGCAC
+
FFFFFFFF
@A00769:11:HC3HCDRXX:1:2103:15817:7059
CAGAGCAC
+
FFFFFFFF
@A00769:11:HC3HCDRXX:1:2103:28682:7106
CAGAGCAC
+
FFFFFFFF
@A00769:11:HC3HCDRXX:1:2103:28293:7122
CAGAGCAC
+
FFFFFFFF
@A00769:11:HC3HCDRXX:1:2103:5403:7185
CAGAGCAC
+
FFFFFFFF
@A00769:11:HC3HCDRXX:1:2103:27923:7200
CAGAGCAC
+
FFFFFFFF
@A00769:11:HC3HCDRXX:1:2103:32759:7216
CAGAGCAC
+
FFFFFFFF
@A00769:11:HC3HCDRXX:1:2103:32117:7232
CAGAGCAC
+
FFFFFFFF
@A00769:11:HC3HCDRXX:1:2103:30373:7247
CAGAGCAC
+
FFFFFFFF
@A00769:11:HC3HCDRXX:1:2103:31801:7341
CAGAGCAC
+
FFFFFFFF
@A00769:11:HC3HCDRXX:1:2103:21522:7357
CAGAGCAC
+
FFFFFFFF
@A00769:11:HC3HCDRXX:1:2103:26422:7357
CAGAGCAC
+
FFFFFFFF
@A00769:11:HC3HCDRXX:1:2103:15609:7388
CAGAGCAC
+
FFFFFFFF
@A00769:11:HC3HCDRXX:1:2103:22028:7388
CAGAGCAC
+
FF:FFFFF
@A00769:11:HC3HCDRXX:1:2103:6343:7560
CAGAGCAC
+
FFFFFFFF
@A00769:11:HC3HCDRXX:1:2103:1922:7733
CAGAGCAC
+
FFFFFFFF
@A00769:11:HC3HCDRXX:1:2103:11930:7748
CAGAGCAC
+
FFFFFFFF
@A00769:11:HC3HCDRXX:1:2103:27254:7764
CAGAGCAC
+
FFFFFFFF
@A00769:11:HC3HCDRXX:1:2103:13458:7921
CAGAGCAC
+
FFFFFFFF
@A00769:11:HC3HCDRXX:1:2103:1425:7968
CAGAGCAC
+
FFFFFFFF
@A00769:11:HC3HCDRXX:1:2103:7283:7968
CAGAGCAC
+
FFFFFFFF
@A00769:11:HC3HCDRXX:1:2103:28501:7983
CAGAGCAC
+
FFFFFFFF
@A00769:11:HC3HCDRXX:1:2103:9625:8015
CAGAGCAC
+
FFFFFFFF
@A00769:11:HC3HCDRXX:1:2103:25753:8015
CAGAGCAC
+
FFFFFFFF
@A00769:11:HC3HCDRXX:1:2103:10592:8061
CAGAGCAC
+
FFFFFFFF
@A00769:11:HC3HCDRXX:1:2103:29098:8140
CAGAGCAC
+
FFFFFFFF
@A00769:11:HC3HCDRXX:1:2103:13196:8155
CAGAGCAC
+
FFFFFFFF
@A00769:11:HC3HCDRXX:1:2103:3558:8218
CAGAGCAC
+
FFFFFFFF
@A00769:11:HC3HCDRXX:1:2103:9760:8218
CAGAGCAC
+
FFFFFFFF
@A00769:11:HC3HCDRXX:1:2103:26133:8359
CAGAGCAC
+
FFFFFFFF
@A00769:11:HC3HCDRXX:1:2103:4679:8375
CAGAGCAC
+
FFFFFFFF
@A00769:11:HC3HCDRXX:1:2103:27434:8390
CAGAGCAC
+
FFFFFFFF
@A00769:11:HC3HCDRXX:1:2103:20573:8406
CAGAGCAC
+
FFFFFFFF
@A00769:11:HC3HCDRXX:1:2103:28872:8406
CAGAGCAC
+
FFFFFFFF
@A00769:11:HC3HCDRXX:1:2103:11153:8437
CAGAGCAC
+
FFFFFFFF
@A00769:11:HC3HCDRXX:1:2103:4924:8453
CAGAGCAC
+
FFFFFFFF
@A00769:11:HC3HCDRXX:1:2103:18521:8453
CAGAGCAC
+
FFFFFFFF
@A00769:11:HC3HCDRXX:1:2103:25319:8578
CAGAGCAC
+
FFFFFFFF
@A00769:11:HC3HCDRXX:1:2103:11885:8609
CAGAGCAC
+
FFFFFFFF
@A00769:11:HC3HCDRXX:1:2103:29460:8609
CAGAGCAC
+
FFFFFFFF
@A00769:11:HC3HCDRXX:1:2103:32217:8625
CAGAGCAC
+
FFFFFFFF
@A00769:11:HC3HCDRXX:1:2103:32714:8672
CAGAGCAC
+
FFFFFFFF
@A00769:11:HC3HCDRXX:1:2103:1407:8719
CAGAGCAC
+
FFFFFFFF
@A00769:11:HC3HCDRXX:1:2103:12780:8719
CAGAGCAC
+
F::FFFFF
@A00769:11:HC3HCDRXX:1:2103:17653:8735
CAGAGCAC
+
FFFFFFFF
@A00769:11:HC3HCDRXX:1:2103:7319:8750
CAGAGCAC
+
FFFFFFFF
@A00769:11:HC3HCDRXX:1:2103:13865:8750
CAGAGCAC
+
FFFFFFFF
@A00769:11:HC3HCDRXX:1:2103:14470:8797
CAGAGCAC
+
FFFFF:FF
@A00769:11:HC3HCDRXX:1:2103:16622:8829
CAGAGCAC
+
FFFFFFFF
@A00769:11:HC3HCDRXX:1:2103:10881:8844
CAGAGCAC
+
FFFFFFFF
@A00769:11:HC3HCDRXX:1:2103:24650:8891
CAGAGCAC
+
FFF:FFFF
@A00769:11:HC3HCDRXX:1:2103:3821:8923
CAGAGCAC
+
FFFFFFFF
@A00769:11:HC3HCDRXX:1:2103:31801:8938
CAGAGCAC
+
FFFFFFFF
@A00769:11:HC3HCDRXX:1:2103:12066:8954
CAGAGCAC
+
FFFFFFFF
@A00769:11:HC3HCDRXX:1:2103:21468:8954
CAGAGCAC
+
FFFFFFFF
@A00769:11:HC3HCDRXX:1:2103:29875:8985
CAGAGCAC
+
FFFFFFFF
@A00769:11:HC3HCDRXX:1:2103:21477:9001
CAGAGCAC
+
FFFFFFFF
@A00769:11:HC3HCDRXX:1:2103:3125:9032
CAGAGCAC
+
FFFFFFFF
@A00769:11:HC3HCDRXX:1:2103:14995:9079
CAGAGCAC
+
FFFFFFFF
@A00769:11:HC3HCDRXX:1:2103:9254:9126
CAGAGCAC
+
FFFFFFFF
@A00769:11:HC3HCDRXX:1:2103:18475:9220
CAGAGCAC
+
FFFFFFFF
@A00769:11:HC3HCDRXX:1:2103:7618:9267
CAGAGCAC
+
FFFFFFFF
@A00769:11:HC3HCDRXX:1:2103:1723:9330
CAGAGCAC
+
FFFFFFFF
@A00769:11:HC3HCDRXX:1:2103:2582:9345
CAGAGCAC
+
FFFFFFFF
@A00769:11:HC3HCDRXX:1:2103:13449:9345
CAGAGCAC
+
FFFFFFFF
@A00769:11:HC3HCDRXX:1:2103:15040:9345
CAGAGCAC
+
FFFFFFFF
@A00769:11:HC3HCDRXX:1:2103:29812:9408
CAGAGCAC
+
FF:FFFFF
@A00769:11:HC3HCDRXX:1:2103:17291:9424
CAGAGCAC
+
FFFFFFFF
@A00769:11:HC3HCDRXX:1:2103:20564:9424
CAGAGCAC
+
FFFFFFFF
@A00769:11:HC3HCDRXX:1:2103:12843:9455
CAGAGCAC
+
FFFFFFFF
@A00769:11:HC3HCDRXX:1:2103:11948:9502
CAGAGCAC
+
FFFFFFFF
@A00769:11:HC3HCDRXX:1:2103:19958:9502
CAGAGCAC
+
FFFFFFFF
@A00769:11:HC3HCDRXX:1:2103:6207:9549
CAGAGCAC
+
FFFFFFFF
@A00769:11:HC3HCDRXX:1:2103:13105:9596
CAGAGCAC
+
FFFFFFFF
@A00769:11:HC3HCDRXX:1:2103:29080:9612
CAGAGCAC
+
FFFFFFFF
@A00769:11:HC3HCDRXX:1:2103:31991:9674
CAGAGCAC
+
FFFFFFFF
@A00769:11:HC3HCDRXX:1:2103:6560:9721
CAGAGCAC
+
FFF:FFFF
@A00769:11:HC3HCDRXX:1:2103:11822:9721
CAGAGCAC
+
FFFFFFFF
@A00769:11:HC3HCDRXX:1:2103:1353:9752
CAGAGCAC
+
FFFFFFFF
@A00769:11:HC3HCDRXX:1:2103:21775:9768
CAGAGCAC
+
FFFFFFFF
@A00769:11:HC3HCDRXX:1:2103:25843:9799
CAGAGCAC
+
FFFFFFFF
@A00769:11:HC3HCDRXX:1:2103:16052:9846
CAGAGCAC
+
FFFFFFFF
@A00769:11:HC3HCDRXX:1:2103:7509:9925
CAGAGCAC
+
FF,FFFFF
@A00769:11:HC3HCDRXX:1:2103:5421:9940
CAGAGCAC
+
FFFFFFFF
@A00769:11:HC3HCDRXX:1:2103:14199:9956
CAGAGCAC
+
FF:FFFFF
@A00769:11:HC3HCDRXX:1:2103:7618:10019
CAGAGCAC
+
FFFFFFFF
@A00769:11:HC3HCDRXX:1:2103:13051:10066
CAGAGCAC
+
FFFFF:FF
@A00769:11:HC3HCDRXX:1:2103:20555:10066
CAGAGCAC
+
FFFFFFFF
@A00769:11:HC3HCDRXX:1:2103:22833:10160
CAGAGCAC
+
FF:FFFFF
@A00769:11:HC3HCDRXX:1:2103:19434:10191
CAGAGCAC
+
FFFFFFFF
@A00769:11:HC3HCDRXX:1:2103:13187:10207
CAGAGCAC
+
FFFFFFFF
@A00769:11:HC3HCDRXX:1:2103:1425:10285
CAGAGCAC
+
FFFFFFFF
@A00769:11:HC3HCDRXX:1:2103:32832:10285
CAGAGCAC
+
:FFFFFFF
@A00769:11:HC3HCDRXX:1:2103:9697:10332
CAGAGCAC
+
FFFFFFFF
@A00769:11:HC3HCDRXX:1:2103:5882:10363
CAGAGCAC
+
FF,F,FFF
@A00769:11:HC3HCDRXX:1:2103:23122:10379
CAGAGCAC
+
FFFFFFFF
@A00769:11:HC3HCDRXX:1:2103:6424:10394
CAGAGCAC
+
FFFFFFFF
@A00769:11:HC3HCDRXX:1:2103:30879:10410
CAGAGCAC
+
FFFFFFFF
@A00769:11:HC3HCDRXX:1:2103:3504:10473
CAGAGCAC
+
FFFFFFFF
@A00769:11:HC3HCDRXX:1:2103:28031:10488
CAGAGCAC
+
FFFFFFFF
@A00769:11:HC3HCDRXX:1:2103:32823:10488
CAGAGCAC
+
FFFFFFFF
@A00769:11:HC3HCDRXX:1:2103:17481:10567
CAGAGCAC
+
FFFFFFFF
@A00769:11:HC3HCDRXX:1:2103:5728:10598
CAGAGCAC
+
FFFFFFFF
@A00769:11:HC3HCDRXX:1:2103:30110:10614
CAGAGCAC
+
FFFFFFFF
@A00769:11:HC3HCDRXX:1:2103:3558:10629
CAGAGCAC
+
FFFFFFFF
@A00769:11:HC3HCDRXX:1:2103:27706:10645
CAGAGCAC
+
FFFFF:FF
@A00769:11:HC3HCDRXX:1:2103:20374:10692
CAGAGCAC
+
FFFFFFFF
@A00769:11:HC3HCDRXX:1:2103:28339:10739
CAGAGCAC
+
FFFFFFFF
@A00769:11:HC3HCDRXX:1:2103:5584:10755
CAGAGCAC
+
FFFFFFFF
@A00769:11:HC3HCDRXX:1:2103:11062:10817
CAGAGCAC
+
FFFFFFFF
@A00769:11:HC3HCDRXX:1:2103:10908:10833
CAGAGCAC
+
FFFFFFFF
@A00769:11:HC3HCDRXX:1:2103:27199:10989
CAGAGCAC
+
FFFFFFFF
@A00769:11:HC3HCDRXX:1:2103:27236:10989
CAGAGCAC
+
FFFFFFFF
@A00769:11:HC3HCDRXX:1:2103:13232:11005
CAGAGCAC
+
FFFFFFFF
@A00769:11:HC3HCDRXX:1:2103:16468:11005
CAGAGCAC
+
FFFFFFFF
@A00769:11:HC3HCDRXX:1:2103:28537:11021
CAGAGCAC
+
FF:FFFFF
@A00769:11:HC3HCDRXX:1:2103:1154:11068
CAGAGCAC
+
FFFFFFFF
@A00769:11:HC3HCDRXX:1:2103:21206:11099
CAGAGCAC
+
FFFFFFFF
@A00769:11:HC3HCDRXX:1:2103:29188:11146
CAGAGCAC
+
FFFFFFFF
@A00769:11:HC3HCDRXX:1:2103:12897:11209
CAGAGCAC
+
FFFFFFFF
@A00769:11:HC3HCDRXX:1:2103:10330:11240
CAGAGCAC
+
:::F,:F,
@A00769:11:HC3HCDRXX:1:2103:14597:11240
CAGAGCAC
+
FFFFFFFF
@A00769:11:HC3HCDRXX:1:2103:10113:11271
CAGAGCAC
+
FFFFFFFF
@A00769:11:HC3HCDRXX:1:2103:18837:11350
CAGAGCAC
+
FFFFFFFF
@A00769:11:HC3HCDRXX:1:2103:4417:11428
CAGAGCAC
+
FFFFFFFF
@A00769:11:HC3HCDRXX:1:2103:10601:11459
CAGAGCAC
+
FFFFFFFF
@A00769:11:HC3HCDRXX:1:2103:13639:11490
CAGAGCAC
+
FFFFF:FF
@A00769:11:HC3HCDRXX:1:2103:26277:11490
CAGAGCAC
+
FFFFFFFF
@A00769:11:HC3HCDRXX:1:2103:30011:11537
CAGAGCAC
+
FFFFFFFF
@A00769:11:HC3HCDRXX:1:2103:19678:11741
CAGAGCAC
+
FFFFFFFF
@A00769:11:HC3HCDRXX:1:2103:8115:11757
CAGAGCAC
+
FFFFFFFF
@A00769:11:HC3HCDRXX:1:2103:29089:11851
CAGAGCAC
+
FF,FFF,:
@A00769:11:HC3HCDRXX:1:2103:29912:11866
CAGAGCAC
+
FFFFFFFF
@A00769:11:HC3HCDRXX:1:2103:13268:11976
CAGAGCAC
+
FFFFFFFF
@A00769:11:HC3HCDRXX:1:2103:12924:12007
CAGAGCAC
+
FFFFFFFF
@A00769:11:HC3HCDRXX:1:2103:25654:12101
CAGAGCAC
+
FFFFFFFF
@A00769:11:HC3HCDRXX:1:2103:4725:12117
CAGAGCAC
+
FFFFFFFF
@A00769:11:HC3HCDRXX:1:2103:17119:12164
CAGAGCAC
+
FFFFFFFF
@A00769:11:HC3HCDRXX:1:2103:25952:12179
CAGAGCAC
+
FFFFFFFF
@A00769:11:HC3HCDRXX:1:2103:23999:12211
CAGAGCAC
+
FFFFFFFF
@A00769:11:HC3HCDRXX:1:2103:31665:12242
CAGAGCAC
+
FFFFFFFF
@A00769:11:HC3HCDRXX:1:2103:25726:12258
CAGAGCAC
+
FFFFFFFF
@A00769:11:HC3HCDRXX:1:2103:19316:12336
CAGAGCAC
+
FFFFFFFF
@A00769:11:HC3HCDRXX:1:2103:14009:12352
CAGAGCAC
+
FFFFFFFF
@A00769:11:HC3HCDRXX:1:2103:11243:12383
CAGAGCAC
+
F:FFFFFF
@A00769:11:HC3HCDRXX:1:2103:14299:12477
CAGAGCAC
+
:FFFFFFF
@A00769:11:HC3HCDRXX:1:2103:19886:12508
CAGAGCAC
+
FFFFFFFF
@A00769:11:HC3HCDRXX:1:2103:3305:12696
CAGAGCAC
+
FFFF:FFF
@A00769:11:HC3HCDRXX:1:2103:30779:12712
CAGAGCAC
+
FFFFFFFF
@A00769:11:HC3HCDRXX:1:2103:4544:12774
CAGAGCAC
+
FFFFFFFF
@A00769:11:HC3HCDRXX:1:2103:14100:12853
CAGAGCAC
+
FFFFFFFF
@A00769:11:HC3HCDRXX:1:2103:2166:12884
CAGAGCAC
+
FF:F:FFF
@A00769:11:HC3HCDRXX:1:2103:21206:12915
CAGAGCAC
+
FFFFFFFF
@A00769:11:HC3HCDRXX:1:2103:27444:12978
CAGAGCAC
+
FFFFFFFF
@A00769:11:HC3HCDRXX:1:2103:15628:12994
CAGAGCAC
+
FFFFF:FF
@A00769:11:HC3HCDRXX:1:2103:7952:13041
CAGAGCAC
+
FFFFFFFF
@A00769:11:HC3HCDRXX:1:2103:3468:13072
CAGAGCAC
+
FFFFFFFF
@A00769:11:HC3HCDRXX:1:2103:20139:13072
CAGAGCAC
+
FFFFFFFF
@A00769:11:HC3HCDRXX:1:2103:18114:13103
CAGAGCAC
+
FFFFFFFF
@A00769:11:HC3HCDRXX:1:2103:27353:13166
CAGAGCAC
+
FFFFFFFF
@A00769:11:HC3HCDRXX:1:2103:15971:13182
CAGAGCAC
+
FFFFFFFF
@A00769:11:HC3HCDRXX:1:2103:16604:13213
CAGAGCAC
+
FFFFFFFF
@A00769:11:HC3HCDRXX:1:2103:11568:13260
CAGAGCAC
+
FFFFFFFF
@A00769:11:HC3HCDRXX:1:2103:12915:13275
CAGAGCAC
+
FFFFFFFF
@A00769:11:HC3HCDRXX:1:2103:25988:13275
CAGAGCAC
+
FFFFFFFF
@A00769:11:HC3HCDRXX:1:2103:27236:13275
CAGAGCAC
+
FFFFFFFF
@A00769:11:HC3HCDRXX:1:2103:14299:13291
CAGAGCAC
+
FFFFFFFF
@A00769:11:HC3HCDRXX:1:2103:16071:13385
CAGAGCAC
+
FFFFFFFF
@A00769:11:HC3HCDRXX:1:2103:17155:13385
CAGAGCAC
+
FFF:FFFF
@A00769:11:HC3HCDRXX:1:2103:29523:13416
CAGAGCAC
+
FFFFFFFF
@A00769:11:HC3HCDRXX:1:2103:8721:13432
CAGAGCAC
+
FFFFFFFF
@A00769:11:HC3HCDRXX:1:2103:11143:13432
CAGAGCAC
+
FFFFFFFF
@A00769:11:HC3HCDRXX:1:2103:13593:13479
CAGAGCAC
+
FFFFFFFF
@A00769:11:HC3HCDRXX:1:2103:13584:13495
CAGAGCAC
+
FFFFFFFF
@A00769:11:HC3HCDRXX:1:2103:26323:13510
CAGAGCAC
+
FFFFFFFF
@A00769:11:HC3HCDRXX:1:2103:3775:13542
CAGAGCAC
+
FFFFFFFF
@A00769:11:HC3HCDRXX:1:2103:3070:13573
CAGAGCAC
+
FFFFFFFF
@A00769:11:HC3HCDRXX:1:2103:12409:13589
CAGAGCAC
+
F:FFFFFF
@A00769:11:HC3HCDRXX:1:2103:23936:13667
CAGAGCAC
+
FF:F:FF:
@A00769:11:HC3HCDRXX:1:2103:11279:13698
CAGAGCAC
+
FFFFFFFF
@A00769:11:HC3HCDRXX:1:2103:10402:13745
CAGAGCAC
+
FFFFFFFF
@A00769:11:HC3HCDRXX:1:2103:14154:13761
CAGAGCAC
+
FFFFFFFF
@A00769:11:HC3HCDRXX:1:2103:16062:13777
CAGAGCAC
+
FFFFFFFF
@A00769:11:HC3HCDRXX:1:2103:9751:13808
CAGAGCAC
+
FF,FFFFF
@A00769:11:HC3HCDRXX:1:2103:9923:13823
CAGAGCAC
+
FFFFFFFF
@A00769:11:HC3HCDRXX:1:2103:15185:13823
CAGAGCAC
+
FFFFFFFF
@A00769:11:HC3HCDRXX:1:2103:18837:13823
CAGAGCAC
+
FFFFFFFF
@A00769:11:HC3HCDRXX:1:2103:19777:13823
CAGAGCAC
+
FFFFFFFF
@A00769:11:HC3HCDRXX:1:2103:16613:13917
CAGAGCAC
+
FFFFFFFF
@A00769:11:HC3HCDRXX:1:2103:32642:13933
CAGAGCAC
+
FFFFFFFF
@A00769:11:HC3HCDRXX:1:2103:17074:13964
CAGAGCAC
+
FFFFFFFF
@A00769:11:HC3HCDRXX:1:2103:2428:13996
CAGAGCAC
+
FFFFFFFF
@A00769:11:HC3HCDRXX:1:2103:1551:14011
CAGAGCAC
+
,F,,FFFF
@A00769:11:HC3HCDRXX:1:2103:3260:14027
CAGAGCAC
+
FF,FFFF:
@A00769:11:HC3HCDRXX:1:2103:4652:14090
CAGAGCAC
+
FFFFFFFF
@A00769:11:HC3HCDRXX:1:2103:14064:14137
CAGAGCAC
+
FFFF::F,
@A00769:11:HC3HCDRXX:1:2103:28483:14309
CAGAGCAC
+
:FFF,F:F
@A00769:11:HC3HCDRXX:1:2103:15013:14434
CAGAGCAC
+
FFFFFFFF
@A00769:11:HC3HCDRXX:1:2103:21603:14481
CAGAGCAC
+
FFFFFFFF
@A00769:11:HC3HCDRXX:1:2103:29423:14497
CAGAGCAC
+
FFFFFFFF
@A00769:11:HC3HCDRXX:1:2103:32814:14512
CAGAGCAC
+
FFFFFFFF
@A00769:11:HC3HCDRXX:1:2103:30346:14528
CAGAGCAC
+
FFFFFFFF
@A00769:11:HC3HCDRXX:1:2103:18692:14606
CAGAGCAC
+
FFFFFFFF
@A00769:11:HC3HCDRXX:1:2103:23647:14669
CAGAGCAC
+
FFFFFFFF
@A00769:11:HC3HCDRXX:1:2103:5421:14732
CAGAGCAC
+
FFFFFFFF
@A00769:11:HC3HCDRXX:1:2103:12735:14747
CAGAGCAC
+
FFFFFFFF
@A00769:11:HC3HCDRXX:1:2103:5665:14779
CAGAGCAC
+
FFFFFFFF
@A00769:11:HC3HCDRXX:1:2103:1416:14841
CAGAGCAC
+
FFFFFFFF
@A00769:11:HC3HCDRXX:1:2103:5376:14841
CAGAGCAC
+
FFFFFFFF
@A00769:11:HC3HCDRXX:1:2103:32398:14857
CAGAGCAC
+
FFFFFFFF
@A00769:11:HC3HCDRXX:1:2103:7500:14920
CAGAGCAC
+
FFFFFFFF
@A00769:11:HC3HCDRXX:1:2103:31584:14920
CAGAGCAC
+
FFFFFFFF
@A00769:11:HC3HCDRXX:1:2103:5719:14935
CAGAGCAC
+
FFFFFFFF
@A00769:11:HC3HCDRXX:1:2103:8314:14951
CAGAGCAC
+
FFFFFFFF
@A00769:11:HC3HCDRXX:1:2103:9760:14951
CAGAGCAC
+
FFFFFFFF
@A00769:11:HC3HCDRXX:1:2103:6117:14967
CAGAGCAC
+
FFFFFFFF
@A00769:11:HC3HCDRXX:1:2103:20383:14998
CAGAGCAC
+
FFFFFFFF
@A00769:11:HC3HCDRXX:1:2103:5339:15060
CAGAGCAC
+
FFFFFFFF
@A00769:11:HC3HCDRXX:1:2103:30327:15060
CAGAGCAC
+
FFFFFFFF
@A00769:11:HC3HCDRXX:1:2103:15474:15076
CAGAGCAC
+
FFFFFFFF
@A00769:11:HC3HCDRXX:1:2103:14687:15123
CAGAGCAC
+
FFFFFFFF
@A00769:11:HC3HCDRXX:1:2103:12735:15154
CAGAGCAC
+
FFFFFFFF
@A00769:11:HC3HCDRXX:1:2103:16116:15154
CAGAGCAC
+
FFFFFFFF
@A00769:11:HC3HCDRXX:1:2103:20636:15186
CAGAGCAC
+
FF:FFFFF
@A00769:11:HC3HCDRXX:1:2103:1425:15201
CAGAGCAC
+
FFFFFFFF
@A00769:11:HC3HCDRXX:1:2103:11487:15217
CAGAGCAC
+
FFFFFFFF
@A00769:11:HC3HCDRXX:1:2103:22833:15233
CAGAGCAC
+
FFFFFFFF
@A00769:11:HC3HCDRXX:1:2103:14724:15248
CAGAGCAC
+
:FFFFFFF
@A00769:11:HC3HCDRXX:1:2103:20302:15327
CAGAGCAC
+
FFFFFFFF
@A00769:11:HC3HCDRXX:1:2103:6334:15499
CAGAGCAC
+
FFFFFFFF
@A00769:11:HC3HCDRXX:1:2103:30879:15608
CAGAGCAC
+
FFFFFFFF
@A00769:11:HC3HCDRXX:1:2103:16062:15624
CAGAGCAC
+
FFFFFFFF
@A00769:11:HC3HCDRXX:1:2103:7166:15655
CAGAGCAC
+
FFFFFFFF
@A00769:11:HC3HCDRXX:1:2103:7274:15655
CAGAGCAC
+
FFFFFFFF
@A00769:11:HC3HCDRXX:1:2103:27823:15671
CAGAGCAC
+
FF,FFFFF
@A00769:11:HC3HCDRXX:1:2103:7437:15687
CAGAGCAC
+
FFFFFFFF
@A00769:11:HC3HCDRXX:1:2103:8947:15765
CAGAGCAC
+
FFFFFFFF
@A00769:11:HC3HCDRXX:1:2103:6931:15812
CAGAGCAC
+
FFFFFFFF
@A00769:11:HC3HCDRXX:1:2103:19623:15812
CAGAGCAC
+
FFFFFFFF
@A00769:11:HC3HCDRXX:1:2103:6596:15828
CAGAGCAC
+
FFFFFFFF
@A00769:11:HC3HCDRXX:1:2103:20157:15890
CAGAGCAC
+
FFFFFFFF
@A00769:11:HC3HCDRXX:1:2103:3712:15969
CAGAGCAC
+
FFFFFFFF
@A00769:11:HC3HCDRXX:1:2103:14308:15969
CAGAGCAC
+
FFFFF:FF
@A00769:11:HC3HCDRXX:1:2103:12780:15984
CAGAGCAC
+
FF:FFFFF
@A00769:11:HC3HCDRXX:1:2103:18982:16047
CAGAGCAC
+
FFFFFFF:
@A00769:11:HC3HCDRXX:1:2103:11153:16078
CAGAGCAC
+
FFFFFFFF
@A00769:11:HC3HCDRXX:1:2103:22200:16078
CAGAGCAC
+
:FFFFFFF
@A00769:11:HC3HCDRXX:1:2103:21911:16110
CAGAGCAC
+
FFFFFFFF
@A00769:11:HC3HCDRXX:1:2103:22399:16110
CAGAGCAC
+
FFFFFFFF
@A00769:11:HC3HCDRXX:1:2103:19018:16141
CAGAGCAC
+
FFFFFFFF
@A00769:11:HC3HCDRXX:1:2103:27950:16172
CAGAGCAC
+
FFF:FFFF
@A00769:11:HC3HCDRXX:1:2103:3875:16219
CAGAGCAC
+
FFFFFFFF
@A00769:11:HC3HCDRXX:1:2103:6750:16219
CAGAGCAC
+
FFFFFFFF
@A00769:11:HC3HCDRXX:1:2103:29595:16266
CAGAGCAC
+
FFFFFFFF
@A00769:11:HC3HCDRXX:1:2103:7346:16282
CAGAGCAC
+
FFFFFFFF
@A00769:11:HC3HCDRXX:1:2103:19886:16297
CAGAGCAC
+
F:FFFFFF
@A00769:11:HC3HCDRXX:1:2103:9254:16329
CAGAGCAC
+
FFFFFFFF
@A00769:11:HC3HCDRXX:1:2103:3929:16470
CAGAGCAC
+
FFFF:FFF
@A00769:11:HC3HCDRXX:1:2103:4146:16595
CAGAGCAC
+
FFFFFFFF
@A00769:11:HC3HCDRXX:1:2103:7410:16642
CAGAGCAC
+
FFFFFFFF
@A00769:11:HC3HCDRXX:1:2103:22724:16736
CAGAGCAC
+
FFFFFFFF
@A00769:11:HC3HCDRXX:1:2103:32823:16814
CAGAGCAC
+
FFFFFFFF
@A00769:11:HC3HCDRXX:1:2103:7889:16845
CAGAGCAC
+
FFFFFFFF
@A00769:11:HC3HCDRXX:1:2103:7392:16986
CAGAGCAC
+
FFFF:FFF
@A00769:11:HC3HCDRXX:1:2103:25464:17033
CAGAGCAC
+
,F:FFFFF
@A00769:11:HC3HCDRXX:1:2103:9995:17049
CAGAGCAC
+
FFFFFFFF
@A00769:11:HC3HCDRXX:1:2103:1994:17065
CAGAGCAC
+
FFFFFFFF
@A00769:11:HC3HCDRXX:1:2103:28103:17065
CAGAGCAC
+
FFFFFFFF
@A00769:11:HC3HCDRXX:1:2103:14498:17143
CAGAGCAC
+
FFFFFFFF
@A00769:11:HC3HCDRXX:1:2103:7600:17159
CAGAGCAC
+
FFFFFFFF
@A00769:11:HC3HCDRXX:1:2103:4399:17190
CAGAGCAC
+
FFFFFFFF
@A00769:11:HC3HCDRXX:1:2103:23854:17190
CAGAGCAC
+
FF,FFFFF
@A00769:11:HC3HCDRXX:1:2103:1886:17253
CAGAGCAC
+
FFFFFFFF
@A00769:11:HC3HCDRXX:1:2103:8278:17268
CAGAGCAC
+
FFFFFFFF
@A00769:11:HC3HCDRXX:1:2103:21025:17268
CAGAGCAC
+
FFFFFFFF
@A00769:11:HC3HCDRXX:1:2103:31367:17300
CAGAGCAC
+
FFFFFFFF
@A00769:11:HC3HCDRXX:1:2103:1886:17315
CAGAGCAC
+
FFFFFFFF
@A00769:11:HC3HCDRXX:1:2103:23818:17378
CAGAGCAC
+
FFFFFFFF
@A00769:11:HC3HCDRXX:1:2103:1479:17394
CAGAGCAC
+
FFFFFFFF
@A00769:11:HC3HCDRXX:1:2103:1787:17394
CAGAGCAC
+
FFFFFFFF
@A00769:11:HC3HCDRXX:1:2103:15212:17409
CAGAGCAC
+
FFFFFFFF
@A00769:11:HC3HCDRXX:1:2103:20672:17440
CAGAGCAC
+
FFFFFFFF
@A00769:11:HC3HCDRXX:1:2103:16107:17487
CAGAGCAC
+
FFFFFFFF
@A00769:11:HC3HCDRXX:1:2103:24080:17487
CAGAGCAC
+
FFFFFFFF
@A00769:11:HC3HCDRXX:1:2103:8458:17519
CAGAGCAC
+
FFFFFFFF
@A00769:11:HC3HCDRXX:1:2103:21441:17519
CAGAGCAC
+
FFFFFFFF
@A00769:11:HC3HCDRXX:1:2103:18059:17613
CAGAGCAC
+
FFFFFFFF
@A00769:11:HC3HCDRXX:1:2103:7871:17628
CAGAGCAC
+
FFFFFFFF
@A00769:11:HC3HCDRXX:1:2103:17779:17628
CAGAGCAC
+
FF:FFFFF
@A00769:11:HC3HCDRXX:1:2103:2862:17660
CAGAGCAC
+
FFFFFFFF
@A00769:11:HC3HCDRXX:1:2103:6216:17738
CAGAGCAC
+
FF:FFFFF
@A00769:11:HC3HCDRXX:1:2103:29875:17754
CAGAGCAC
+
FFFFFFFF
@A00769:11:HC3HCDRXX:1:2103:27850:17785
CAGAGCAC
+
FFFFFFFF
@A00769:11:HC3HCDRXX:1:2103:32325:17832
CAGAGCAC
+
FFFFFFFF
@A00769:11:HC3HCDRXX:1:2103:22742:17863
CAGAGCAC
+
FFFFFFFF
@A00769:11:HC3HCDRXX:1:2103:9381:17895
CAGAGCAC
+
FFFFFFFF
@A00769:11:HC3HCDRXX:1:2103:7717:17989
CAGAGCAC
+
FFFFFFFF
@A00769:11:HC3HCDRXX:1:2103:23005:18004
CAGAGCAC
+
FFFFFFF:
@A00769:11:HC3HCDRXX:1:2103:3649:18020
CAGAGCAC
+
FFFFFFFF
@A00769:11:HC3HCDRXX:1:2103:21278:18020
CAGAGCAC
+
FFFFFFFF
@A00769:11:HC3HCDRXX:1:2103:11460:18051
CAGAGCAC
+
FFFFFFFF
@A00769:11:HC3HCDRXX:1:2103:26793:18145
CAGAGCAC
+
FFFFFFFF
@A00769:11:HC3HCDRXX:1:2103:3540:18208
CAGAGCAC
+
FFFF:FFF
@A00769:11:HC3HCDRXX:1:2103:8874:18208
CAGAGCAC
+
FFFFFFFF
@A00769:11:HC3HCDRXX:1:2103:3549:18255
CAGAGCAC
+
FFFFFFFF
@A00769:11:HC3HCDRXX:1:2103:8974:18255
CAGAGCAC
+
FFFFFFFF
@A00769:11:HC3HCDRXX:1:2103:7355:18302
CAGAGCAC
+
FFFFFFFF
@A00769:11:HC3HCDRXX:1:2103:22535:18317
CAGAGCAC
+
FF,F:FFF
@A00769:11:HC3HCDRXX:1:2103:14271:18349
CAGAGCAC
+
FFFFFFFF
@A00769:11:HC3HCDRXX:1:2103:18638:18364
CAGAGCAC
+
FFFFFFFF
@A00769:11:HC3HCDRXX:1:2103:22607:18380
CAGAGCAC
+
FFFFFFFF
@A00769:11:HC3HCDRXX:1:2103:30734:18458
CAGAGCAC
+
FFFFFFFF
@A00769:11:HC3HCDRXX:1:2103:31819:18490
CAGAGCAC
+
FFFFFFFF
@A00769:11:HC3HCDRXX:1:2103:8070:18505
CAGAGCAC
+
FFFFFFFF
@A00769:11:HC3HCDRXX:1:2103:23773:18521
CAGAGCAC
+
FFFFFFFF
@A00769:11:HC3HCDRXX:1:2103:26476:18630
CAGAGCAC
+
FFFFFFFF
@A00769:11:HC3HCDRXX:1:2103:3595:18646
CAGAGCAC
+
FFFFFFFF
@A00769:11:HC3HCDRXX:1:2103:22101:18850
CAGAGCAC
+
FFFFFFFF
@A00769:11:HC3HCDRXX:1:2103:17192:18865
CAGAGCAC
+
FFFFFFFF
@A00769:11:HC3HCDRXX:1:2103:31928:18865
CAGAGCAC
+
F,FFFFFF
@A00769:11:HC3HCDRXX:1:2103:15646:18881
CAGAGCAC
+
FFFFFFFF
@A00769:11:HC3HCDRXX:1:2103:20392:18928
CAGAGCAC
+
FFFFFFFF
@A00769:11:HC3HCDRXX:1:2103:4761:18944
CAGAGCAC
+
FFFFFFFF
@A00769:11:HC3HCDRXX:1:2103:9896:18944
CAGAGCAC
+
FFFFFFFF
@A00769:11:HC3HCDRXX:1:2103:13584:19006
CAGAGCAC
+
FFFFFFFF
@A00769:11:HC3HCDRXX:1:2103:20907:19006
CAGAGCAC
+
FFFFFFFF
@A00769:11:HC3HCDRXX:1:2103:30888:19069
CAGAGCAC
+
FFFFFFFF
@A00769:11:HC3HCDRXX:1:2103:8133:19085
CAGAGCAC
+
FFFFFFFF
@A00769:11:HC3HCDRXX:1:2103:20012:19116
CAGAGCAC
+
FFFFFFFF
@A00769:11:HC3HCDRXX:1:2103:2076:19179
CAGAGCAC
+
FFFFFFFF
@A00769:11:HC3HCDRXX:1:2103:27245:19210
CAGAGCAC
+
FFFFFFFF
@A00769:11:HC3HCDRXX:1:2103:2745:19241
CAGAGCAC
+
FFFFFFFF
@A00769:11:HC3HCDRXX:1:2103:4770:19241
CAGAGCAC
+
FFFFFFFF
@A00769:11:HC3HCDRXX:1:2103:8531:19241
CAGAGCAC
+
FFFFFFFF
@A00769:11:HC3HCDRXX:1:2103:13901:19272
CAGAGCAC
+
FFFFFFFF
@A00769:11:HC3HCDRXX:1:2103:8314:19304
CAGAGCAC
+
:FFFFFFF
@A00769:11:HC3HCDRXX:1:2103:22119:19351
CAGAGCAC
+
FF,FFFFF
@A00769:11:HC3HCDRXX:1:2103:15185:19366
CAGAGCAC
+
FFFFFFFF
@A00769:11:HC3HCDRXX:1:2103:32036:19429
CAGAGCAC
+
,FFFFFFF
@A00769:11:HC3HCDRXX:1:2103:4101:19460
CAGAGCAC
+
FF,FFFFF
@A00769:11:HC3HCDRXX:1:2103:13386:19476
CAGAGCAC
+
FFFFFFFF
@A00769:11:HC3HCDRXX:1:2103:10257:19507
CAGAGCAC
+
FFFFFFFF
@A00769:11:HC3HCDRXX:1:2103:13548:19507
CAGAGCAC
+
FFFFFFFF
@A00769:11:HC3HCDRXX:1:2103:26286:19523
CAGAGCAC
+
F:FF:FFF
@A00769:11:HC3HCDRXX:1:2103:29107:19586
CAGAGCAC
+
FFFFFFFF
@A00769:11:HC3HCDRXX:1:2103:2736:19601
CAGAGCAC
+
FFFFFFFF
@A00769:11:HC3HCDRXX:1:2103:27308:19601
CAGAGCAC
+
FFFFFFFF
@A00769:11:HC3HCDRXX:1:2103:6578:19617
CAGAGCAC
+
FFFFFFFF
@A00769:11:HC3HCDRXX:1:2103:18177:19664
CAGAGCAC
+
FFFFF:FF
@A00769:11:HC3HCDRXX:1:2103:18412:19664
CAGAGCAC
+
FFFFFFFF
@A00769:11:HC3HCDRXX:1:2103:12057:19680
CAGAGCAC
+
FFFFFFFF
@A00769:11:HC3HCDRXX:1:2103:19027:19695
CAGAGCAC
+
FFFFFFFF
@A00769:11:HC3HCDRXX:1:2103:9742:19711
CAGAGCAC
+
FFFFFFFF
@A00769:11:HC3HCDRXX:1:2103:19054:19711
CAGAGCAC
+
FFFFFFFF
@A00769:11:HC3HCDRXX:1:2103:30499:19774
CAGAGCAC
+
,FFF,FF,
@A00769:11:HC3HCDRXX:1:2103:32461:19883
CAGAGCAC
+
FFFFFFFF
@A00769:11:HC3HCDRXX:1:2103:11143:19946
CAGAGCAC
+
,FF:FFFF
@A00769:11:HC3HCDRXX:1:2103:21097:19961
CAGAGCAC
+
FFFFFFFF
@A00769:11:HC3HCDRXX:1:2103:9905:19993
CAGAGCAC
+
FFFFFFFF
@A00769:11:HC3HCDRXX:1:2103:3902:20024
CAGAGCAC
+
FFFFFFFF
@A00769:11:HC3HCDRXX:1:2103:17237:20040
CAGAGCAC
+
FF:FFFFF
@A00769:11:HC3HCDRXX:1:2103:21332:20055
CAGAGCAC
+
FFFFFFFF
@A00769:11:HC3HCDRXX:1:2103:31177:20134
CAGAGCAC
+
FFFFFFFF
@A00769:11:HC3HCDRXX:1:2103:23267:20149
CAGAGCAC
+
FFFFFFFF
@A00769:11:HC3HCDRXX:1:2103:13169:20165
CAGAGCAC
+
FFFFFFFF
@A00769:11:HC3HCDRXX:1:2103:23285:20181
CAGAGCAC
+
FFFFFFFF
@A00769:11:HC3HCDRXX:1:2103:20491:20196
CAGAGCAC
+
FFFFFFFF
@A00769:11:HC3HCDRXX:1:2103:12436:20212
CAGAGCAC
+
FFFFFFFF
@A00769:11:HC3HCDRXX:1:2103:24216:20228
CAGAGCAC
+
FF,FFF,F
@A00769:11:HC3HCDRXX:1:2103:13205:20259
CAGAGCAC
+
FFFFFFFF
@A00769:11:HC3HCDRXX:1:2103:32524:20275
CAGAGCAC
+
FFFFFFFF
@A00769:11:HC3HCDRXX:1:2103:2645:20290
CAGAGCAC
+
,F:FF:F:
@A00769:11:HC3HCDRXX:1:2103:6903:20306
CAGAGCAC
+
FFFFFFFF
@A00769:11:HC3HCDRXX:1:2103:12020:20369
CAGAGCAC
+
FFFFFFFF
@A00769:11:HC3HCDRXX:1:2103:13105:20369
CAGAGCAC
+
FF:FFFFF
@A00769:11:HC3HCDRXX:1:2103:12400:20494
CAGAGCAC
+
,F,F,:F:
@A00769:11:HC3HCDRXX:1:2103:13214:20525
CAGAGCAC
+
FFFFFFFF
@A00769:11:HC3HCDRXX:1:2103:29143:20556
CAGAGCAC
+
F:FFFFFF
@A00769:11:HC3HCDRXX:1:2103:13503:20588
CAGAGCAC
+
FFFF:,FF
@A00769:11:HC3HCDRXX:1:2103:14642:20619
CAGAGCAC
+
FFFFFFFF
@A00769:11:HC3HCDRXX:1:2103:29206:20635
CAGAGCAC
+
FFFFFFFF
@A00769:11:HC3HCDRXX:1:2103:22742:20650
CAGAGCAC
+
FFFFFFFF
@A00769:11:HC3HCDRXX:1:2103:27082:20650
CAGAGCAC
+
FFFFFFFF
@A00769:11:HC3HCDRXX:1:2103:15157:20697
CAGAGCAC
+
FFFFFFFF
@A00769:11:HC3HCDRXX:1:2103:18511:20713
CAGAGCAC
+
FFFFFFFF
@A00769:11:HC3HCDRXX:1:2103:24424:20776
CAGAGCAC
+
FFFFFFFF
@A00769:11:HC3HCDRXX:1:2103:20175:20807
CAGAGCAC
+
FFFFFFFF
@A00769:11:HC3HCDRXX:1:2103:15953:20823
CAGAGCAC
+
FF:FFFFF
@A00769:11:HC3HCDRXX:1:2103:11695:20838
CAGAGCAC
+
FFFFFFFF
@A00769:11:HC3HCDRXX:1:2103:12979:20838
CAGAGCAC
+
FFFFFFFF
@A00769:11:HC3HCDRXX:1:2103:22155:20854
CAGAGCAC
+
FFFFFFFF
@A00769:11:HC3HCDRXX:1:2103:6262:20885
CAGAGCAC
+
FFFFFFFF
@A00769:11:HC3HCDRXX:1:2103:15573:20917
CAGAGCAC
+
FFFFFFFF
@A00769:11:HC3HCDRXX:1:2103:28809:20948
CAGAGCAC
+
FFFFFFFF
@A00769:11:HC3HCDRXX:1:2103:31792:20948
CAGAGCAC
+
FFFFFFFF
@A00769:11:HC3HCDRXX:1:2103:11912:20995
CAGAGCAC
+
FF:F:FFF
@A00769:11:HC3HCDRXX:1:2103:3893:21010
CAGAGCAC
+
FFFFFFFF
@A00769:11:HC3HCDRXX:1:2103:12870:21057
CAGAGCAC
+
FF:FFFFF
@A00769:11:HC3HCDRXX:1:2103:26847:21089
CAGAGCAC
+
FFFFFFFF
@A00769:11:HC3HCDRXX:1:2103:12888:21277
CAGAGCAC
+
FFFFFFFF
@A00769:11:HC3HCDRXX:1:2103:10022:21292
CAGAGCAC
+
FFFFFFFF
@A00769:11:HC3HCDRXX:1:2103:18964:21339
CAGAGCAC
+
FFFFFFFF
@A00769:11:HC3HCDRXX:1:2103:5936:21355
CAGAGCAC
+
FFFFFFFF
@A00769:11:HC3HCDRXX:1:2103:10086:21371
CAGAGCAC
+
FFFFFFFF
@A00769:11:HC3HCDRXX:1:2103:11641:21371
CAGAGCAC
+
FFFFFFFF
@A00769:11:HC3HCDRXX:1:2103:17680:21371
CAGAGCAC
+
FFFFFFFF
@A00769:11:HC3HCDRXX:1:2103:20681:21371
CAGAGCAC
+
FFFFFFFF
@A00769:11:HC3HCDRXX:1:2103:27136:21371
CAGAGCAC
+
FFFFFFFF
@A00769:11:HC3HCDRXX:1:2103:12084:21386
CAGAGCAC
+
FFFFFFFF
@A00769:11:HC3HCDRXX:1:2103:25337:21386
CAGAGCAC
+
FFFFFFFF
@A00769:11:HC3HCDRXX:1:2103:24523:21449
CAGAGCAC
+
FFFFFFFF
@A00769:11:HC3HCDRXX:1:2103:2962:21527
CAGAGCAC
+
FFFFFFFF
@A00769:11:HC3HCDRXX:1:2103:16740:21527
CAGAGCAC
+
FFFFFFFF
@A00769:11:HC3HCDRXX:1:2103:29324:21527
CAGAGCAC
+
FFFFFFFF
@A00769:11:HC3HCDRXX:1:2103:6849:21559
CAGAGCAC
+
FFFFFFFF
@A00769:11:HC3HCDRXX:1:2103:29044:21605
CAGAGCAC
+
FFFFFFFF
@A00769:11:HC3HCDRXX:1:2103:24442:21621
CAGAGCAC
+
FFFFFFFF
@A00769:11:HC3HCDRXX:1:2103:27914:21621
CAGAGCAC
+
FFFFFFFF
@A00769:11:HC3HCDRXX:1:2103:12138:21637
CAGAGCAC
+
FFFFFFFF
@A00769:11:HC3HCDRXX:1:2103:20184:21699
CAGAGCAC
+
FFFFFFFF
@A00769:11:HC3HCDRXX:1:2103:14425:21715
CAGAGCAC
+
FFFFFFFF
@A00769:11:HC3HCDRXX:1:2103:12608:21731
CAGAGCAC
+
FFFFFFFF
@A00769:11:HC3HCDRXX:1:2103:1796:21793
CAGAGCAC
+
FFFFFFFF
@A00769:11:HC3HCDRXX:1:2103:4942:21793
CAGAGCAC
+
FF,F,FF,
@A00769:11:HC3HCDRXX:1:2103:3803:21856
CAGAGCAC
+
FFFFFFFF
@A00769:11:HC3HCDRXX:1:2103:29134:21856
CAGAGCAC
+
FFFFFFFF
@A00769:11:HC3HCDRXX:1:2103:15013:21981
CAGAGCAC
+
FFFFFFFF
@A00769:11:HC3HCDRXX:1:2103:18837:21997
CAGAGCAC
+
:FFFFFFF
@A00769:11:HC3HCDRXX:1:2103:5403:22028
CAGAGCAC
+
FF:FFFF:
@A00769:11:HC3HCDRXX:1:2103:12906:22028
CAGAGCAC
+
FFFFFFFF
@A00769:11:HC3HCDRXX:1:2103:18340:22044
CAGAGCAC
+
FFFFFFFF
@A00769:11:HC3HCDRXX:1:2103:28049:22044
CAGAGCAC
+
FFFFFFFF
@A00769:11:HC3HCDRXX:1:2103:29071:22060
CAGAGCAC
+
FFFFFFFF
@A00769:11:HC3HCDRXX:1:2103:12689:22091
CAGAGCAC
+
FFFFFFFF
@A00769:11:HC3HCDRXX:1:2103:13160:22091
CAGAGCAC
+
FFFFFFFF
@A00769:11:HC3HCDRXX:1:2103:30825:22153
CAGAGCAC
+
FFFFFFFF
@A00769:11:HC3HCDRXX:1:2103:2853:22279
CAGAGCAC
+
FFFFFFFF
@A00769:11:HC3HCDRXX:1:2103:10348:22326
CAGAGCAC
+
FFFFFFFF
@A00769:11:HC3HCDRXX:1:2103:6849:22341
CAGAGCAC
+
FFFFFFFF
@A00769:11:HC3HCDRXX:1:2103:32190:22420
CAGAGCAC
+
FFFFFFFF
@A00769:11:HC3HCDRXX:1:2103:6976:22498
CAGAGCAC
+
FFFFFFFF
@A00769:11:HC3HCDRXX:1:2103:15148:22529
CAGAGCAC
+
FFFFFFFF
@A00769:11:HC3HCDRXX:1:2103:9290:22654
CAGAGCAC
+
FF:FFFFF
@A00769:11:HC3HCDRXX:1:2103:10574:22654
CAGAGCAC
+
FFFFFFFF
@A00769:11:HC3HCDRXX:1:2103:6786:22670
CAGAGCAC
+
FFFFFFFF
@A00769:11:HC3HCDRXX:1:2103:13449:22686
CAGAGCAC
+
FFFFFFFF
@A00769:11:HC3HCDRXX:1:2103:18430:22764
CAGAGCAC
+
FFFFFFFF
@A00769:11:HC3HCDRXX:1:2103:12491:22780
CAGAGCAC
+
FF:F::F,
@A00769:11:HC3HCDRXX:1:2103:28067:22795
CAGAGCAC
+
FFFFFFFF
@A00769:11:HC3HCDRXX:1:2103:24876:22811
CAGAGCAC
+
FFFFFFFF
@A00769:11:HC3HCDRXX:1:2103:4634:22827
CAGAGCAC
+
FFFF,FFF
@A00769:11:HC3HCDRXX:1:2103:13349:22827
CAGAGCAC
+
FFFFFFFF
@A00769:11:HC3HCDRXX:1:2103:5692:22936
CAGAGCAC
+
FFFFFFFF
@A00769:11:HC3HCDRXX:1:2103:9082:22983
CAGAGCAC
+
FFFFFFFF
@A00769:11:HC3HCDRXX:1:2103:7591:22999
CAGAGCAC
+
FFFFFFFF
@A00769:11:HC3HCDRXX:1:2103:7699:23030
CAGAGCAC
+
FFFFFFFF
@A00769:11:HC3HCDRXX:1:2103:2202:23062
CAGAGCAC
+
FFFFFFFF
@A00769:11:HC3HCDRXX:1:2103:15176:23077
CAGAGCAC
+
FFFFFFFF
@A00769:11:HC3HCDRXX:1:2103:6506:23093
CAGAGCAC
+
FFFFFFFF
@A00769:11:HC3HCDRXX:1:2103:10990:23093
CAGAGCAC
+
FFFFFFFF
@A00769:11:HC3HCDRXX:1:2103:31828:23109
CAGAGCAC
+
FFFFFFFF
@A00769:11:HC3HCDRXX:1:2103:8910:23156
CAGAGCAC
+
FFFFFFFF
@A00769:11:HC3HCDRXX:1:2103:14615:23202
CAGAGCAC
+
FFFF:FFF
@A00769:11:HC3HCDRXX:1:2103:28989:23202
CAGAGCAC
+
FFFFFFFF
@A00769:11:HC3HCDRXX:1:2103:16107:23312
CAGAGCAC
+
FFFFFFFF
@A00769:11:HC3HCDRXX:1:2103:4851:23453
CAGAGCAC
+
FFFFFFFF
@A00769:11:HC3HCDRXX:1:2103:18141:23453
CAGAGCAC
+
FFFF,FF:
@A00769:11:HC3HCDRXX:1:2103:18087:23516
CAGAGCAC
+
FFFFFFFF
@A00769:11:HC3HCDRXX:1:2103:1163:23547
CAGAGCAC
+
FFFFF:FF
@A00769:11:HC3HCDRXX:1:2103:7500:23563
CAGAGCAC
+
FFFFFFFF
@A00769:11:HC3HCDRXX:1:2103:10529:23578
CAGAGCAC
+
:FFF:FFF
@A00769:11:HC3HCDRXX:1:2103:17680:23625
CAGAGCAC
+
FF:FFFFF
@A00769:11:HC3HCDRXX:1:2103:26856:23641
CAGAGCAC
+
FFFFFFFF
@A00769:11:HC3HCDRXX:1:2103:5674:23657
CAGAGCAC
+
FFFFFFFF
@A00769:11:HC3HCDRXX:1:2103:4535:23688
CAGAGCAC
+
FFFFFFFF
@A00769:11:HC3HCDRXX:1:2103:15474:23719
CAGAGCAC
+
FFFFFFFF
@A00769:11:HC3HCDRXX:1:2103:20428:23719
CAGAGCAC
+
FFFFFFFF
@A00769:11:HC3HCDRXX:1:2103:17309:23735
CAGAGCAC
+
FFFFFFFF
@A00769:11:HC3HCDRXX:1:2103:1190:23750
CAGAGCAC
+
FFFFFFFF
@A00769:11:HC3HCDRXX:1:2103:21133:23907
CAGAGCAC
+
FFFFFFFF
@A00769:11:HC3HCDRXX:1:2103:32389:23954
CAGAGCAC
+
FF:F,FFF
@A00769:11:HC3HCDRXX:1:2103:15383:23970
CAGAGCAC
+
FFFFFFFF
@A00769:11:HC3HCDRXX:1:2103:2320:24017
CAGAGCAC
+
FFFFFFFF
@A00769:11:HC3HCDRXX:1:2103:1298:24032
CAGAGCAC
+
FFFFFFFF
@A00769:11:HC3HCDRXX:1:2103:24080:24032
CAGAGCAC
+
FFFFFFFF
@A00769:11:HC3HCDRXX:1:2103:8413:24111
CAGAGCAC
+
FFFFFFFF
@A00769:11:HC3HCDRXX:1:2103:14036:24111
CAGAGCAC
+
FFFFFFFF
@A00769:11:HC3HCDRXX:1:2103:27019:24111
CAGAGCAC
+
FFFFFFFF
@A00769:11:HC3HCDRXX:1:2103:4372:24126
CAGAGCAC
+
FFFFFFFF
@A00769:11:HC3HCDRXX:1:2103:18141:24173
CAGAGCAC
+
FFFFFFFF
@A00769:11:HC3HCDRXX:1:2103:9136:24205
CAGAGCAC
+
FFFFFFFF
@A00769:11:HC3HCDRXX:1:2103:24668:24205
CAGAGCAC
+
FFFFFFFF
@A00769:11:HC3HCDRXX:1:2103:24542:24236
CAGAGCAC
+
FFFFFFFF
@A00769:11:HC3HCDRXX:1:2103:16242:24267
CAGAGCAC
+
FFFFFFFF
@A00769:11:HC3HCDRXX:1:2103:6614:24314
CAGAGCAC
+
FFFFFFFF
@A00769:11:HC3HCDRXX:1:2103:24189:24314
CAGAGCAC
+
FFFFFFFF
@A00769:11:HC3HCDRXX:1:2103:24659:24345
CAGAGCAC
+
FFFFFFFF
@A00769:11:HC3HCDRXX:1:2103:20817:24361
CAGAGCAC
+
FFFFFFFF
@A00769:11:HC3HCDRXX:1:2103:6081:24392
CAGAGCAC
+
FFFFFFFF
@A00769:11:HC3HCDRXX:1:2103:24596:24580
CAGAGCAC
+
FFFFFFFF
@A00769:11:HC3HCDRXX:1:2103:30373:24627
CAGAGCAC
+
FFFFFFF:
@A00769:11:HC3HCDRXX:1:2103:27218:24706
CAGAGCAC
+
FFFFFFFF
@A00769:11:HC3HCDRXX:1:2103:18710:24721
CAGAGCAC
+
FFFFFFFF
@A00769:11:HC3HCDRXX:1:2103:25129:24721
CAGAGCAC
+
F:FFFFFF
@A00769:11:HC3HCDRXX:1:2103:4074:24768
CAGAGCAC
+
FFFFFFFF
@A00769:11:HC3HCDRXX:1:2103:25256:24784
CAGAGCAC
+
F,FFFFFF
@A00769:11:HC3HCDRXX:1:2103:12789:24831
CAGAGCAC
+
FFFFFFFF
@A00769:11:HC3HCDRXX:1:2103:30698:24846
CAGAGCAC
+
FFFFFFFF
@A00769:11:HC3HCDRXX:1:2103:11207:24940
CAGAGCAC
+
FFFFFFFF
@A00769:11:HC3HCDRXX:1:2103:16559:24940
CAGAGCAC
+
FFFFFFFF
@A00769:11:HC3HCDRXX:1:2103:1669:25081
CAGAGCAC
+
,FFFFFF:
@A00769:11:HC3HCDRXX:1:2103:12445:25081
CAGAGCAC
+
:,FFFFFF
@A00769:11:HC3HCDRXX:1:2103:17255:25113
CAGAGCAC
+
FFFFFFFF
@A00769:11:HC3HCDRXX:1:2103:31765:25128
CAGAGCAC
+
FFFFFFFF
@A00769:11:HC3HCDRXX:1:2103:30960:25144
CAGAGCAC
+
FF:FFFFF
@A00769:11:HC3HCDRXX:1:2103:19117:25175
CAGAGCAC
+
F:FFFFFF
@A00769:11:HC3HCDRXX:1:2103:25572:25238
CAGAGCAC
+
FF:FFFFF
@A00769:11:HC3HCDRXX:1:2103:19162:25285
CAGAGCAC
+
FFFFFFFF
@A00769:11:HC3HCDRXX:1:2103:26765:25300
CAGAGCAC
+
FFFFFFFF
@A00769:11:HC3HCDRXX:1:2103:9923:25316
CAGAGCAC
+
FFFFFFFF
@A00769:11:HC3HCDRXX:1:2103:18141:25363
CAGAGCAC
+
FFFFFFFF
@A00769:11:HC3HCDRXX:1:2103:24957:25363
CAGAGCAC
+
FFFFFFFF
@A00769:11:HC3HCDRXX:1:2103:23818:25394
CAGAGCAC
+
FFFFFFFF
@A00769:11:HC3HCDRXX:1:2103:27534:25410
CAGAGCAC
+
FFFFFFFF
@A00769:11:HC3HCDRXX:1:2103:15022:25473
CAGAGCAC
+
FFFFFFFF
@A00769:11:HC3HCDRXX:1:2103:30626:25535
CAGAGCAC
+
FFFFFFFF
@A00769:11:HC3HCDRXX:1:2103:2266:25582
CAGAGCAC
+
FFFFFFFF
@A00769:11:HC3HCDRXX:1:2103:6036:25629
CAGAGCAC
+
FFFFFFFF
@A00769:11:HC3HCDRXX:1:2103:8350:25755
CAGAGCAC
+
FF,FF:FF
@A00769:11:HC3HCDRXX:1:2103:32072:25755
CAGAGCAC
+
FFFFFFFF
@A00769:11:HC3HCDRXX:1:2103:18141:25801
CAGAGCAC
+
FFFFFFFF
@A00769:11:HC3HCDRXX:1:2103:32280:25801
CAGAGCAC
+
FFFFFFFF
@A00769:11:HC3HCDRXX:1:2103:23637:25864
CAGAGCAC
+
FFFFFFFF
@A00769:11:HC3HCDRXX:1:2103:3215:25911
CAGAGCAC
+
:FF::F:F
@A00769:11:HC3HCDRXX:1:2103:32072:25911
CAGAGCAC
+
FFFFFFFF
@A00769:11:HC3HCDRXX:1:2103:32886:25911
CAGAGCAC
+
FFFFFFFF
@A00769:11:HC3HCDRXX:1:2103:4707:25989
CAGAGCAC
+
FFFFFFFF
@A00769:11:HC3HCDRXX:1:2103:22480:25989
CAGAGCAC
+
FFFFFFFF
@A00769:11:HC3HCDRXX:1:2103:22345:26005
CAGAGCAC
+
FFFFFFFF
@A00769:11:HC3HCDRXX:1:2103:29026:26052
CAGAGCAC
+
FFFFFFFF
@A00769:11:HC3HCDRXX:1:2103:18466:26083
CAGAGCAC
+
FFFFFFFF
@A00769:11:HC3HCDRXX:1:2103:31810:26146
CAGAGCAC
+
FF:FFFFF
@A00769:11:HC3HCDRXX:1:2103:8368:26162
CAGAGCAC
+
FFFFF,F,
@A00769:11:HC3HCDRXX:1:2103:3929:26209
CAGAGCAC
+
FFFFFFFF
@A00769:11:HC3HCDRXX:1:2103:24532:26224
CAGAGCAC
+
FFFFFFFF
@A00769:11:HC3HCDRXX:1:2103:28330:26256
CAGAGCAC
+
FFFFFFFF
@A00769:11:HC3HCDRXX:1:2103:32850:26318
CAGAGCAC
+
FFFFFFFF
@A00769:11:HC3HCDRXX:1:2103:32262:26334
CAGAGCAC
+
FFFFFFFF
@A00769:11:HC3HCDRXX:1:2103:11822:26349
CAGAGCAC
+
FFFFFFFF
@A00769:11:HC3HCDRXX:1:2103:29957:26412
CAGAGCAC
+
FFFFFFFF
@A00769:11:HC3HCDRXX:1:2103:11116:26443
CAGAGCAC
+
FFFFFFFF
@A00769:11:HC3HCDRXX:1:2103:31232:26490
CAGAGCAC
+
FFFFF:FF
@A00769:11:HC3HCDRXX:1:2103:18367:26506
CAGAGCAC
+
F:,F,,FF
@A00769:11:HC3HCDRXX:1:2103:26964:26584
CAGAGCAC
+
FFFFFFFF
@A00769:11:HC3HCDRXX:1:2103:9001:26631
CAGAGCAC
+
FFFFFFFF
@A00769:11:HC3HCDRXX:1:2103:1606:26694
CAGAGCAC
+
FFFFFFFF
@A00769:11:HC3HCDRXX:1:2103:4562:26741
CAGAGCAC
+
FFFFFFFF
@A00769:11:HC3HCDRXX:1:2103:6036:26882
CAGAGCAC
+
FFFFFFFF
@A00769:11:HC3HCDRXX:1:2103:9715:26929
CAGAGCAC
+
FFFFFFFF
@A00769:11:HC3HCDRXX:1:2103:13657:26929
CAGAGCAC
+
FFFFFFFF
@A00769:11:HC3HCDRXX:1:2103:11333:26944
CAGAGCAC
+
FFFFFFFF
@A00769:11:HC3HCDRXX:1:2103:17427:26944
CAGAGCAC
+
FFFFFFFF
@A00769:11:HC3HCDRXX:1:2103:14235:27023
CAGAGCAC
+
FFFFFFFF
@A00769:11:HC3HCDRXX:1:2103:31123:27023
CAGAGCAC
+
FFFFFFFF
@A00769:11:HC3HCDRXX:1:2103:26630:27164
CAGAGCAC
+
FFFFFFFF
@A00769:11:HC3HCDRXX:1:2103:8847:27242
CAGAGCAC
+
FFFFFFFF
@A00769:11:HC3HCDRXX:1:2103:32570:27242
CAGAGCAC
+
F:FFFFFF
@A00769:11:HC3HCDRXX:1:2103:28908:27289
CAGAGCAC
+
FFFFFFFF
@A00769:11:HC3HCDRXX:1:2103:3468:27320
CAGAGCAC
+
FFFFF:FF
@A00769:11:HC3HCDRXX:1:2103:21893:27383
CAGAGCAC
+
FFFFFFFF
@A00769:11:HC3HCDRXX:1:2103:7780:27398
CAGAGCAC
+
FFFFFFFF
@A00769:11:HC3HCDRXX:1:2103:16034:27508
CAGAGCAC
+
FFFFFFFF
@A00769:11:HC3HCDRXX:1:2103:30626:27508
CAGAGCAC
+
FFFFFFFF
@A00769:11:HC3HCDRXX:1:2103:14841:27539
CAGAGCAC
+
FF,FF,FF
@A00769:11:HC3HCDRXX:1:2103:14742:27555
CAGAGCAC
+
FFFFFFFF
@A00769:11:HC3HCDRXX:1:2103:14805:27571
CAGAGCAC
+
FFFFFFFF
@A00769:11:HC3HCDRXX:1:2103:28999:27633
CAGAGCAC
+
FFFFFFFF
@A00769:11:HC3HCDRXX:1:2103:10429:27665
CAGAGCAC
+
FF:::FF:
@A00769:11:HC3HCDRXX:1:2103:26775:27665
CAGAGCAC
+
FFFFFFFF
@A00769:11:HC3HCDRXX:1:2103:29396:27727
CAGAGCAC
+
FFFFFF::
@A00769:11:HC3HCDRXX:1:2103:19642:27743
CAGAGCAC
+
FFFFFFFF
@A00769:11:HC3HCDRXX:1:2103:27796:27743
CAGAGCAC
+
FF:FFFFF
@A00769:11:HC3HCDRXX:1:2103:17616:27774
CAGAGCAC
+
FFFFFFFF
@A00769:11:HC3HCDRXX:1:2103:30346:27806
CAGAGCAC
+
FFFFFFFF
@A00769:11:HC3HCDRXX:1:2103:6542:27915
CAGAGCAC
+
FFFFFFFF
@A00769:11:HC3HCDRXX:1:2103:19334:27993
CAGAGCAC
+
FFFFFFFF
@A00769:11:HC3HCDRXX:1:2103:25988:27993
CAGAGCAC
+
FFFFFFFF
@A00769:11:HC3HCDRXX:1:2103:28917:27993
CAGAGCAC
+
FFFFFFFF
@A00769:11:HC3HCDRXX:1:2103:15646:28087
CAGAGCAC
+
FFFFFFFF
@A00769:11:HC3HCDRXX:1:2103:5005:28103
CAGAGCAC
+
FFFFFFFF
@A00769:11:HC3HCDRXX:1:2103:4924:28244
CAGAGCAC
+
FFFFFFFF
@A00769:11:HC3HCDRXX:1:2103:4978:28275
CAGAGCAC
+
FFFFFFFF
@A00769:11:HC3HCDRXX:1:2103:17906:28275
CAGAGCAC
+
FFFFFFFF
@A00769:11:HC3HCDRXX:1:2103:8522:28307
CAGAGCAC
+
FFFFFFFF
@A00769:11:HC3HCDRXX:1:2103:8287:28369
CAGAGCAC
+
FFFFFFFF
@A00769:11:HC3HCDRXX:1:2103:3784:28401
CAGAGCAC
+
FFFF:FFF
@A00769:11:HC3HCDRXX:1:2103:26756:28416
CAGAGCAC
+
FF:F::F:
@A00769:11:HC3HCDRXX:1:2103:12011:28432
CAGAGCAC
+
FFFFFFFF
@A00769:11:HC3HCDRXX:1:2103:29884:28447
CAGAGCAC
+
FFFF::FF
@A00769:11:HC3HCDRXX:1:2103:14253:28494
CAGAGCAC
+
FFFFFFFF
@A00769:11:HC3HCDRXX:1:2103:21224:28510
CAGAGCAC
+
FFFFFFFF
@A00769:11:HC3HCDRXX:1:2103:4336:28541
CAGAGCAC
+
FFFFFFFF
@A00769:11:HC3HCDRXX:1:2103:8838:28635
CAGAGCAC
+
FFFFFFFF
@A00769:11:HC3HCDRXX:1:2103:9435:28761
CAGAGCAC
+
FFFFFFFF
@A00769:11:HC3HCDRXX:1:2103:23873:28776
CAGAGCAC
+
FFFFFFFF
@A00769:11:HC3HCDRXX:1:2103:7780:28870
CAGAGCAC
+
FFFFFFFF
@A00769:11:HC3HCDRXX:1:2103:26494:28933
CAGAGCAC
+
FFFFFFFF
@A00769:11:HC3HCDRXX:1:2103:7139:28948
CAGAGCAC
+
FFFFFFFF
@A00769:11:HC3HCDRXX:1:2103:31937:29058
CAGAGCAC
+
FFFFFFFF
@A00769:11:HC3HCDRXX:1:2103:14705:29183
CAGAGCAC
+
FFFFFFFF
@A00769:11:HC3HCDRXX:1:2103:2573:29277
CAGAGCAC
+
FFFFF:F,
@A00769:11:HC3HCDRXX:1:2103:16007:29309
CAGAGCAC
+
FFFFFFFF
@A00769:11:HC3HCDRXX:1:2103:25346:29324
CAGAGCAC
+
FFFFFFFF
@A00769:11:HC3HCDRXX:1:2103:26178:29356
CAGAGCAC
+
FFFFFFFF
@A00769:11:HC3HCDRXX:1:2103:22815:29387
CAGAGCAC
+
FFF:FFFF
@A00769:11:HC3HCDRXX:1:2103:2193:29434
CAGAGCAC
+
FFFFFFFF
@A00769:11:HC3HCDRXX:1:2103:18005:29450
CAGAGCAC
+
FF:FFFFF
@A00769:11:HC3HCDRXX:1:2103:32687:29450
CAGAGCAC
+
FFFFFFFF
@A00769:11:HC3HCDRXX:1:2103:8413:29622
CAGAGCAC
+
FFFFFFFF
@A00769:11:HC3HCDRXX:1:2103:3043:29653
CAGAGCAC
+
FFF:FFFF
@A00769:11:HC3HCDRXX:1:2103:7057:29778
CAGAGCAC
+
FF:FF:FF
@A00769:11:HC3HCDRXX:1:2103:31503:29778
CAGAGCAC
+
FF:FFFFF
@A00769:11:HC3HCDRXX:1:2103:20817:29841
CAGAGCAC
+
FFFFFFFF
@A00769:11:HC3HCDRXX:1:2103:18421:29857
CAGAGCAC
+
FFFFFFFF
@A00769:11:HC3HCDRXX:1:2103:8350:29919
CAGAGCAC
+
FFFFFFFF
@A00769:11:HC3HCDRXX:1:2103:4038:29935
CAGAGCAC
+
FFFFFFFF
@A00769:11:HC3HCDRXX:1:2103:16631:30013
CAGAGCAC
+
FFFFFFFF
@A00769:11:HC3HCDRXX:1:2103:31882:30123
CAGAGCAC
+
FFFFFFFF
@A00769:11:HC3HCDRXX:1:2103:4553:30138
CAGAGCAC
+
FFFFFFFF
@A00769:11:HC3HCDRXX:1:2103:13593:30138
CAGAGCAC
+
FFFFFFFF
@A00769:11:HC3HCDRXX:1:2103:15953:30248
CAGAGCAC
+
FFFFFFFF
@A00769:11:HC3HCDRXX:1:2103:2365:30264
CAGAGCAC
+
FFFFFFFF
@A00769:11:HC3HCDRXX:1:2103:21938:30436
CAGAGCAC
+
FFFFFFFF
@A00769:11:HC3HCDRXX:1:2103:32588:30436
CAGAGCAC
+
FFFFFFFF
@A00769:11:HC3HCDRXX:1:2103:13693:30467
CAGAGCAC
+
FFFFFFFF
@A00769:11:HC3HCDRXX:1:2103:3378:30514
CAGAGCAC
+
FFFFFFFF
@A00769:11:HC3HCDRXX:1:2103:1090:30530
CAGAGCAC
+
FFFFFFFF
@A00769:11:HC3HCDRXX:1:2103:1262:30577
CAGAGCAC
+
FFFFFFFF
@A00769:11:HC3HCDRXX:1:2103:4598:30592
CAGAGCAC
+
FFFFFFFF
@A00769:11:HC3HCDRXX:1:2103:6686:30608
CAGAGCAC
+
FFFFFFFF
@A00769:11:HC3HCDRXX:1:2103:31729:30608
CAGAGCAC
+
FFFFFFFF
@A00769:11:HC3HCDRXX:1:2103:13765:30624
CAGAGCAC
+
FF:F:FFF
@A00769:11:HC3HCDRXX:1:2103:22309:30639
CAGAGCAC
+
FFFFFFFF
@A00769:11:HC3HCDRXX:1:2103:10402:30655
CAGAGCAC
+
FFFFFFFF
@A00769:11:HC3HCDRXX:1:2103:18285:30718
CAGAGCAC
+
FFFFFFF:
@A00769:11:HC3HCDRXX:1:2103:21115:30733
CAGAGCAC
+
FF:FFFFF
@A00769:11:HC3HCDRXX:1:2103:29812:30733
CAGAGCAC
+
FFFFFFFF
@A00769:11:HC3HCDRXX:1:2103:11369:30796
CAGAGCAC
+
FFFFFFFF
@A00769:11:HC3HCDRXX:1:2103:12201:30890
CAGAGCAC
+
FFFFFFFF
@A00769:11:HC3HCDRXX:1:2103:11740:30906
CAGAGCAC
+
FFFFFFFF
@A00769:11:HC3HCDRXX:1:2103:4083:30921
CAGAGCAC
+
FFFFFFFF
@A00769:11:HC3HCDRXX:1:2103:17598:30937
CAGAGCAC
+
FF:F:FFF
@A00769:11:HC3HCDRXX:1:2103:19497:30937
CAGAGCAC
+
FFFFFFFF
@A00769:11:HC3HCDRXX:1:2103:16966:31062
CAGAGCAC
+
FFFFFFFF
@A00769:11:HC3HCDRXX:1:2103:32217:31109
CAGAGCAC
+
FFFFFFF:
@A00769:11:HC3HCDRXX:1:2103:7184:31187
CAGAGCAC
+
FFFFFFFF
@A00769:11:HC3HCDRXX:1:2103:18539:31187
CAGAGCAC
+
FFFFFFFF
@A00769:11:HC3HCDRXX:1:2103:7437:31281
CAGAGCAC
+
FFFFFFFF
@A00769:11:HC3HCDRXX:1:2103:8504:31281
CAGAGCAC
+
FFFFFFFF
@A00769:11:HC3HCDRXX:1:2103:7726:31313
CAGAGCAC
+
FFFFFFFF
@A00769:11:HC3HCDRXX:1:2103:1072:31375
CAGAGCAC
+
FFFFFFFF
@A00769:11:HC3HCDRXX:1:2103:6732:31375
CAGAGCAC
+
FFFFFFFF
@A00769:11:HC3HCDRXX:1:2103:18828:31375
CAGAGCAC
+
FFFFFFFF
@A00769:11:HC3HCDRXX:1:2103:24894:31422
CAGAGCAC
+
FFFFFFFF
@A00769:11:HC3HCDRXX:1:2103:16721:31548
CAGAGCAC
+
FFF,:FFF
@A00769:11:HC3HCDRXX:1:2103:18403:31610
CAGAGCAC
+
FFFFFFFF
@A00769:11:HC3HCDRXX:1:2103:18927:31641
CAGAGCAC
+
FFFFFFFF
@A00769:11:HC3HCDRXX:1:2103:12698:31688
CAGAGCAC
+
FFFFFFFF
@A00769:11:HC3HCDRXX:1:2103:14579:31720
CAGAGCAC
+
FFFFFFFF
@A00769:11:HC3HCDRXX:1:2103:8965:31735
CAGAGCAC
+
FFFFFF,F
@A00769:11:HC3HCDRXX:1:2103:18448:31814
CAGAGCAC
+
FFFFFFFF
@A00769:11:HC3HCDRXX:1:2103:19361:31923
CAGAGCAC
+
FFFFFFFF
@A00769:11:HC3HCDRXX:1:2103:1588:32017
CAGAGCAC
+
FFFFFFFF
@A00769:11:HC3HCDRXX:1:2103:16504:32017
CAGAGCAC
+
FFFFFFFF
@A00769:11:HC3HCDRXX:1:2103:17689:32064
CAGAGCAC
+
FFFFFFFF
@A00769:11:HC3HCDRXX:1:2103:6117:32127
CAGAGCAC
+
F:FFFFFF
@A00769:11:HC3HCDRXX:1:2103:30355:32142
CAGAGCAC
+
FFFFFFFF
@A00769:11:HC3HCDRXX:1:2103:31268:32158
CAGAGCAC
+
FFFFFFFF
@A00769:11:HC3HCDRXX:1:2103:26521:32174
CAGAGCAC
+
FFFFFFFF
@A00769:11:HC3HCDRXX:1:2103:16568:32252
CAGAGCAC
+
FFFFFFFF
@A00769:11:HC3HCDRXX:1:2103:6488:32424
CAGAGCAC
+
FFFFFFFF
@A00769:11:HC3HCDRXX:1:2103:32362:32518
CAGAGCAC
+
FFFFFFFF
@A00769:11:HC3HCDRXX:1:2103:6813:32550
CAGAGCAC
+
FFFFFFFF
@A00769:11:HC3HCDRXX:1:2103:21187:32581
CAGAGCAC
+
FFFFFFFF
@A00769:11:HC3HCDRXX:1:2103:14055:32597
CAGAGCAC
+
FFFFFFF:
@A00769:11:HC3HCDRXX:1:2103:13277:32628
CAGAGCAC
+
FFFFFFFF
@A00769:11:HC3HCDRXX:1:2103:32090:32675
CAGAGCAC
+
FFFFFFFF
@A00769:11:HC3HCDRXX:1:2103:5104:32690
CAGAGCAC
+
FFFFFFFF
@A00769:11:HC3HCDRXX:1:2103:24162:32690
CAGAGCAC
+
FFFFFFFF
@A00769:11:HC3HCDRXX:1:2103:2401:32706
CAGAGCAC
+
FFFFFFFF
@A00769:11:HC3HCDRXX:1:2103:3640:32722
CAGAGCAC
+
FFFFFFFF
@A00769:11:HC3HCDRXX:1:2103:4670:32722
CAGAGCAC
+
FFFFFFFF
@A00769:11:HC3HCDRXX:1:2103:7030:32737
CAGAGCAC
+
FFFFFFFF
@A00769:11:HC3HCDRXX:1:2103:27914:32737
CAGAGCAC
+
FFFFFFFF
@A00769:11:HC3HCDRXX:1:2103:12735:32753
CAGAGCAC
+
FFFFFFFF
@A00769:11:HC3HCDRXX:1:2103:29243:32753
CAGAGCAC
+
FFFFFFFF
@A00769:11:HC3HCDRXX:1:2103:6524:32769
CAGAGCAC
+
FFFFFFFF
@A00769:11:HC3HCDRXX:1:2103:8477:32769
CAGAGCAC
+
FFFFFFFF
@A00769:11:HC3HCDRXX:1:2103:18295:32769
CAGAGCAC
+
FFFFFFFF
@A00769:11:HC3HCDRXX:1:2103:1768:32800
CAGAGCAC
+
FFFFFFFF
@A00769:11:HC3HCDRXX:1:2103:12491:32831
CAGAGCAC
+
F:FFFFFF
@A00769:11:HC3HCDRXX:1:2103:14787:32925
CAGAGCAC
+
FFFFFFFF
@A00769:11:HC3HCDRXX:1:2103:20808:32988
CAGAGCAC
+
FFFFFFFF
@A00769:11:HC3HCDRXX:1:2103:8305:33004
CAGAGCAC
+
F,FFFFFF
@A00769:11:HC3HCDRXX:1:2103:6723:33051
CAGAGCAC
+
FFFFFFFF
@A00769:11:HC3HCDRXX:1:2103:31024:33051
CAGAGCAC
+
FFFFFFFF
@A00769:11:HC3HCDRXX:1:2103:5647:33129
CAGAGCAC
+
FFFFFFFF
@A00769:11:HC3HCDRXX:1:2103:25500:33129
CAGAGCAC
+
FFFFFFFF
@A00769:11:HC3HCDRXX:1:2103:28999:33144
CAGAGCAC
+
FFFFFFFF
@A00769:11:HC3HCDRXX:1:2103:23854:33160
CAGAGCAC
+
FFFFFFFF
@A00769:11:HC3HCDRXX:1:2103:14859:33176
CAGAGCAC
+
FFFFFFFF
@A00769:11:HC3HCDRXX:1:2103:27787:33176
CAGAGCAC
+
FFFFFFFF
@A00769:11:HC3HCDRXX:1:2103:8232:33223
CAGAGCAC
+
FFFFFFFF
@A00769:11:HC3HCDRXX:1:2103:1497:33301
CAGAGCAC
+
FFFFFFFF
@A00769:11:HC3HCDRXX:1:2103:24496:33332
CAGAGCAC
+
FFFFFFFF
@A00769:11:HC3HCDRXX:1:2103:26639:33348
CAGAGCAC
+
FFFFFFFF
@A00769:11:HC3HCDRXX:1:2103:21296:33364
CAGAGCAC
+
FFFFFFFF
@A00769:11:HC3HCDRXX:1:2103:7211:33395
CAGAGCAC
+
FFFFFFFF
@A00769:11:HC3HCDRXX:1:2103:6885:33426
CAGAGCAC
+
FFFFFFFF
@A00769:11:HC3HCDRXX:1:2103:16830:33426
CAGAGCAC
+
FFFFFFFF
@A00769:11:HC3HCDRXX:1:2103:20618:33473
CAGAGCAC
+
FFFF,FFF
@A00769:11:HC3HCDRXX:1:2103:10248:33552
CAGAGCAC
+
FFFFFFFF
@A00769:11:HC3HCDRXX:1:2103:27787:33552
CAGAGCAC
+
FF:FFFFF
@A00769:11:HC3HCDRXX:1:2103:17246:33614
CAGAGCAC
+
FFFFFFFF
@A00769:11:HC3HCDRXX:1:2103:18177:33661
CAGAGCAC
+
FFFFFFFF
@A00769:11:HC3HCDRXX:1:2103:24596:33755
CAGAGCAC
+
FFFFFFFF
@A00769:11:HC3HCDRXX:1:2103:26639:33755
CAGAGCAC
+
FFFFFFFF
@A00769:11:HC3HCDRXX:1:2103:29414:33865
CAGAGCAC
+
FFFFFFFF
@A00769:11:HC3HCDRXX:1:2103:25292:33896
CAGAGCAC
+
FFFFFFFF
@A00769:11:HC3HCDRXX:1:2103:8061:33927
CAGAGCAC
+
FFFFFFFF
@A00769:11:HC3HCDRXX:1:2103:22589:33943
CAGAGCAC
+
FFFFFFFF
@A00769:11:HC3HCDRXX:1:2103:16703:33959
CAGAGCAC
+
FFFFFFFF
@A00769:11:HC3HCDRXX:1:2103:32488:33959
CAGAGCAC
+
FFFFFFFF
@A00769:11:HC3HCDRXX:1:2103:21513:33990
CAGAGCAC
+
,F:FF,F,
@A00769:11:HC3HCDRXX:1:2103:22724:34053
CAGAGCAC
+
FFFFFFFF
@A00769:11:HC3HCDRXX:1:2103:29460:34068
CAGAGCAC
+
FFFFFFFF
@A00769:11:HC3HCDRXX:1:2103:18041:34147
CAGAGCAC
+
FFFFFFFF
@A00769:11:HC3HCDRXX:1:2103:23068:34240
CAGAGCAC
+
FF,F,FFF
@A00769:11:HC3HCDRXX:1:2103:11903:34350
CAGAGCAC
+
FFFFFFFF
@A00769:11:HC3HCDRXX:1:2103:8377:34381
CAGAGCAC
+
FFFF,FF,
@A00769:11:HC3HCDRXX:1:2103:26133:34413
CAGAGCAC
+
FFFFFFFF
@A00769:11:HC3HCDRXX:1:2103:23194:34428
CAGAGCAC
+
FFFFFFFF
@A00769:11:HC3HCDRXX:1:2103:28411:34475
CAGAGCAC
+
FFFFFFFF
@A00769:11:HC3HCDRXX:1:2103:7464:34522
CAGAGCAC
+
FFFF:FF:
@A00769:11:HC3HCDRXX:1:2103:8124:34538
CAGAGCAC
+
FFFFFFFF
@A00769:11:HC3HCDRXX:1:2103:9281:34538
CAGAGCAC
+
FFFFFFFF
@A00769:11:HC3HCDRXX:1:2103:20745:34663
CAGAGCAC
+
F:FFFFFF
@A00769:11:HC3HCDRXX:1:2103:28076:34710
CAGAGCAC
+
FF:FFFFF
@A00769:11:HC3HCDRXX:1:2103:25952:34726
CAGAGCAC
+
FFFFFFFF
@A00769:11:HC3HCDRXX:1:2103:9453:34773
CAGAGCAC
+
FFFFFFFF
@A00769:11:HC3HCDRXX:1:2103:3441:34945
CAGAGCAC
+
FFFFFFFF
@A00769:11:HC3HCDRXX:1:2103:22833:34961
CAGAGCAC
+
FFFFFFFF
@A00769:11:HC3HCDRXX:1:2103:24008:35023
CAGAGCAC
+
FFFFFFFF
@A00769:11:HC3HCDRXX:1:2103:8576:35039
CAGAGCAC
+
F:FFF,FF
@A00769:11:HC3HCDRXX:1:2103:9932:35102
CAGAGCAC
+
FFFFFFFF
@A00769:11:HC3HCDRXX:1:2103:13304:35117
CAGAGCAC
+
FFFFFFFF
@A00769:11:HC3HCDRXX:1:2103:8558:35227
CAGAGCAC
+
FFFFFFFF
@A00769:11:HC3HCDRXX:1:2103:6415:35243
CAGAGCAC
+
FFFFFFFF
@A00769:11:HC3HCDRXX:1:2103:2799:35274
CAGAGCAC
+
FFFFFFFF
@A00769:11:HC3HCDRXX:1:2103:7961:35352
CAGAGCAC
+
F:FFFFFF
@A00769:11:HC3HCDRXX:1:2103:4309:35383
CAGAGCAC
+
FFFFFFFF
@A00769:11:HC3HCDRXX:1:2103:27959:35383
CAGAGCAC
+
FFFFFFFF
@A00769:11:HC3HCDRXX:1:2103:23213:35399
CAGAGCAC
+
FFFFFFFF
@A00769:11:HC3HCDRXX:1:2103:23746:35415
CAGAGCAC
+
FFFFFFFF
@A00769:11:HC3HCDRXX:1:2103:30183:35446
CAGAGCAC
+
,F:FFFFF
@A00769:11:HC3HCDRXX:1:2103:31430:35477
CAGAGCAC
+
FFFFFFFF
@A00769:11:HC3HCDRXX:1:2103:10936:35493
CAGAGCAC
+
FFFFFFFF
@A00769:11:HC3HCDRXX:1:2103:23619:35509
CAGAGCAC
+
FFFFFFFF
@A00769:11:HC3HCDRXX:1:2103:1533:35524
CAGAGCAC
+
FFFFFFFF
@A00769:11:HC3HCDRXX:1:2103:18747:35524
CAGAGCAC
+
FFFFFFFF
@A00769:11:HC3HCDRXX:1:2103:28384:35744
CAGAGCAC
+
F:FFFFFF
@A00769:11:HC3HCDRXX:1:2103:17210:35806
CAGAGCAC
+
FFFFFFFF
@A00769:11:HC3HCDRXX:1:2103:2121:35853
CAGAGCAC
+
FFFFFFFF
@A00769:11:HC3HCDRXX:1:2103:16062:35853
CAGAGCAC
+
FFF:FFFF
@A00769:11:HC3HCDRXX:1:2103:17716:35900
CAGAGCAC
+
FFFFFFFF
@A00769:11:HC3HCDRXX:1:2103:27290:35947
CAGAGCAC
+
FFFFFFFF
@A00769:11:HC3HCDRXX:1:2103:13593:36025
CAGAGCAC
+
FFFFFFFF
@A00769:11:HC3HCDRXX:1:2103:21748:36025
CAGAGCAC
+
FFFFFFFF
@A00769:11:HC3HCDRXX:1:2103:24795:36104
CAGAGCAC
+
FFFFFFFF
@A00769:11:HC3HCDRXX:1:2103:2908:36213
CAGAGCAC
+
FFFFFFFF
@A00769:11:HC3HCDRXX:1:2103:28565:36276
CAGAGCAC
+
FF:F:FFF
@A00769:11:HC3HCDRXX:1:2103:20085:36338
CAGAGCAC
+
FFFFFFFF
@A00769:11:HC3HCDRXX:1:2103:13512:36385
CAGAGCAC
+
F:FFFFFF
@A00769:11:HC3HCDRXX:1:2103:16161:36495
CAGAGCAC
+
FFFFFFFF
@A00769:11:HC3HCDRXX:1:2103:12771:36511
CAGAGCAC
+
FF,,FFFF
@A00769:11:HC3HCDRXX:1:2103:25861:36511
CAGAGCAC
+
FFFFFFFF
@A00769:11:HC3HCDRXX:1:2103:29098:36542
CAGAGCAC
+
FFFFFFFF
@A00769:11:HC3HCDRXX:1:2103:17173:36558
CAGAGCAC
+
FFFFFFFF
@A00769:11:HC3HCDRXX:1:2103:29839:36573
CAGAGCAC
+
FFFFFFFF
@A00769:11:HC3HCDRXX:1:2103:4209:36620
CAGAGCAC
+
FFFFFFFF
@A00769:11:HC3HCDRXX:1:2103:11577:36730
CAGAGCAC
+
,F,F:FFF
@A00769:11:HC3HCDRXX:1:2103:20781:36761
CAGAGCAC
+
FFFFFFFF
@A00769:11:HC3HCDRXX:1:2103:22083:36761
CAGAGCAC
+
FFFFFFFF
@A00769:11:HC3HCDRXX:1:2103:28953:36824
CAGAGCAC
+
FF:FFFFF
@A00769:11:HC3HCDRXX:1:2103:21540:36918
CAGAGCAC
+
FFFFFFFF
@A00769:11:HC3HCDRXX:1:2103:3730:36949
CAGAGCAC
+
FFFFFFFF
@A00769:11:HC3HCDRXX:1:2103:5611:36949
CAGAGCAC
+
FFFFFFFF
@A00769:11:HC3HCDRXX:1:2104:8558:1031
CAGAGCAC
+
FFFFFFFF
@A00769:11:HC3HCDRXX:1:2104:1136:1047
CAGAGCAC
+
FFFFFFFF
@A00769:11:HC3HCDRXX:1:2104:17427:1047
CAGAGCAC
+
FFFFFFFF
@A00769:11:HC3HCDRXX:1:2104:14705:1157
CAGAGCAC
+
FFFFFFFF
@A00769:11:HC3HCDRXX:1:2104:20292:1157
CAGAGCAC
+
FFFF,FFF
@A00769:11:HC3HCDRXX:1:2104:9516:1188
CAGAGCAC
+
FFFFFFFF
@A00769:11:HC3HCDRXX:1:2104:24361:1188
CAGAGCAC
+
FFFFFFFF
@A00769:11:HC3HCDRXX:1:2104:27624:1204
CAGAGCAC
+
FFFF:FFF
@A00769:11:HC3HCDRXX:1:2104:16893:1344
CAGAGCAC
+
FFFFFFFF
@A00769:11:HC3HCDRXX:1:2104:24939:1344
CAGAGCAC
+
FFFFFFFF
@A00769:11:HC3HCDRXX:1:2104:27814:1470
CAGAGCAC
+
FFFFFFFF
@A00769:11:HC3HCDRXX:1:2104:11894:1485
CAGAGCAC
+
FF:FFFFF
@A00769:11:HC3HCDRXX:1:2104:7898:1517
CAGAGCAC
+
FF:FFFFF
@A00769:11:HC3HCDRXX:1:2104:11713:1517
CAGAGCAC
+
FFFFFFFF
@A00769:11:HC3HCDRXX:1:2104:16875:1564
CAGAGCAC
+
FFFFFFFF
@A00769:11:HC3HCDRXX:1:2104:10050:1705
CAGAGCAC
+
FFFFFFFF
@A00769:11:HC3HCDRXX:1:2104:19524:1736
CAGAGCAC
+
FFFFFFFF
@A00769:11:HC3HCDRXX:1:2104:27425:1736
CAGAGCAC
+
FFFFFFFF
@A00769:11:HC3HCDRXX:1:2104:5737:1752
CAGAGCAC
+
FFFFFFFF
@A00769:11:HC3HCDRXX:1:2104:27760:1908
CAGAGCAC
+
FFFFFFFF
@A00769:11:HC3HCDRXX:1:2104:18855:1924
CAGAGCAC
+
FFFFFFFF
@A00769:11:HC3HCDRXX:1:2104:22652:1924
CAGAGCAC
+
FFFFFFFF
@A00769:11:HC3HCDRXX:1:2104:31946:1924
CAGAGCAC
+
FFFFFFFF
@A00769:11:HC3HCDRXX:1:2104:24334:1955
CAGAGCAC
+
FFFFFFFF
@A00769:11:HC3HCDRXX:1:2104:9796:2018
CAGAGCAC
+
FFFFFFFF
@A00769:11:HC3HCDRXX:1:2104:13358:2112
CAGAGCAC
+
FFFFFFFF
@A00769:11:HC3HCDRXX:1:2104:29396:2112
CAGAGCAC
+
FFFFFFFF
@A00769:11:HC3HCDRXX:1:2104:22309:2206
CAGAGCAC
+
FFFFFFFF
@A00769:11:HC3HCDRXX:1:2104:26033:2268
CAGAGCAC
+
FFFFFFFF
@A00769:11:HC3HCDRXX:1:2104:15971:2284
CAGAGCAC
+
FFFFFFFF
@A00769:11:HC3HCDRXX:1:2104:27145:2284
CAGAGCAC
+
FFFFFFFF
@A00769:11:HC3HCDRXX:1:2104:16938:2331
CAGAGCAC
+
FFFFFFFF
@A00769:11:HC3HCDRXX:1:2104:1325:2347
CAGAGCAC
+
FFFFFFFF
@A00769:11:HC3HCDRXX:1:2104:27615:2347
CAGAGCAC
+
FFFFF:FF
@A00769:11:HC3HCDRXX:1:2104:29966:2347
CAGAGCAC
+
FFFFFFFF
@A00769:11:HC3HCDRXX:1:2104:23719:2394
CAGAGCAC
+
FFFFFFFF
@A00769:11:HC3HCDRXX:1:2104:11288:2409
CAGAGCAC
+
FFFFFFFF
@A00769:11:HC3HCDRXX:1:2104:31946:2425
CAGAGCAC
+
FFFFFFFF
@A00769:11:HC3HCDRXX:1:2104:11614:2440
CAGAGCAC
+
FFFFFFFF
@A00769:11:HC3HCDRXX:1:2104:13232:2456
CAGAGCAC
+
FFFFFFFF
@A00769:11:HC3HCDRXX:1:2104:16432:2456
CAGAGCAC
+
FFFFFFFF
@A00769:11:HC3HCDRXX:1:2104:13141:2487
CAGAGCAC
+
FFFFFFFF
@A00769:11:HC3HCDRXX:1:2104:32425:2628
CAGAGCAC
+
FFFFFFFF
@A00769:11:HC3HCDRXX:1:2104:11776:2691
CAGAGCAC
+
FFFFFFFF
@A00769:11:HC3HCDRXX:1:2104:19497:2722
CAGAGCAC
+
FFFFFFFF
@A00769:11:HC3HCDRXX:1:2104:5177:2785
CAGAGCAC
+
FFFFFFFF
@A00769:11:HC3HCDRXX:1:2104:7166:2785
CAGAGCAC
+
FFFFFFFF
@A00769:11:HC3HCDRXX:1:2104:24849:2816
CAGAGCAC
+
FFFFFFFF
@A00769:11:HC3HCDRXX:1:2104:13765:2879
CAGAGCAC
+
FFFF:FFF
@A00769:11:HC3HCDRXX:1:2104:15980:2895
CAGAGCAC
+
FFFFFFFF
@A00769:11:HC3HCDRXX:1:2104:7708:2973
CAGAGCAC
+
FFFFFFFF
@A00769:11:HC3HCDRXX:1:2104:7265:2988
CAGAGCAC
+
FFFFFFFF
@A00769:11:HC3HCDRXX:1:2104:18864:3035
CAGAGCAC
+
FFFFFFFF
@A00769:11:HC3HCDRXX:1:2104:18584:3082
CAGAGCAC
+
FFFFFFFF
@A00769:11:HC3HCDRXX:1:2104:9986:3129
CAGAGCAC
+
FFFFF:FF
@A00769:11:HC3HCDRXX:1:2104:8992:3161
CAGAGCAC
+
FFFFFFFF
@A00769:11:HC3HCDRXX:1:2104:25129:3239
CAGAGCAC
+
,FFFFFFF
@A00769:11:HC3HCDRXX:1:2104:20320:3333
CAGAGCAC
+
FFFFFFFF
@A00769:11:HC3HCDRXX:1:2104:20582:3380
CAGAGCAC
+
FFFFFFFF
@A00769:11:HC3HCDRXX:1:2104:1768:3521
CAGAGCAC
+
FFFFFFFF
@A00769:11:HC3HCDRXX:1:2104:21124:3756
CAGAGCAC
+
FFFFFFFF
@A00769:11:HC3HCDRXX:1:2104:32868:3928
CAGAGCAC
+
FFFFFFFF
@A00769:11:HC3HCDRXX:1:2104:10493:3975
CAGAGCAC
+
FFFFFFFF
@A00769:11:HC3HCDRXX:1:2104:11162:3975
CAGAGCAC
+
FFFF,,FF
@A00769:11:HC3HCDRXX:1:2104:23854:4006
CAGAGCAC
+
FFFFFFFF
@A00769:11:HC3HCDRXX:1:2104:32615:4022
CAGAGCAC
+
FFFFFFFF
@A00769:11:HC3HCDRXX:1:2104:32633:4147
CAGAGCAC
+
FFFFFFFF
@A00769:11:HC3HCDRXX:1:2104:9046:4163
CAGAGCAC
+
:,,F:FFF
@A00769:11:HC3HCDRXX:1:2104:10800:4163
CAGAGCAC
+
FFFFFFFF
@A00769:11:HC3HCDRXX:1:2104:16993:4210
CAGAGCAC
+
FFFFFFFF
@A00769:11:HC3HCDRXX:1:2104:7572:4272
CAGAGCAC
+
FFFFFFFF
@A00769:11:HC3HCDRXX:1:2104:19253:4272
CAGAGCAC
+
FFFFFFFF
@A00769:11:HC3HCDRXX:1:2104:29749:4288
CAGAGCAC
+
FFFFF:FF
@A00769:11:HC3HCDRXX:1:2104:13612:4304
CAGAGCAC
+
FFFFF,FF
@A00769:11:HC3HCDRXX:1:2104:27425:4335
CAGAGCAC
+
FFF:FFFF
@A00769:11:HC3HCDRXX:1:2104:18141:4351
CAGAGCAC
+
FFF:FFFF
@A00769:11:HC3HCDRXX:1:2104:17788:4429
CAGAGCAC
+
FFFFFFFF
@A00769:11:HC3HCDRXX:1:2104:6198:4460
CAGAGCAC
+
FFFFFFFF
@A00769:11:HC3HCDRXX:1:2104:22309:4554
CAGAGCAC
+
FFFFFFFF
@A00769:11:HC3HCDRXX:1:2104:5122:4570
CAGAGCAC
+
FFFFFFFF
@A00769:11:HC3HCDRXX:1:2104:27670:4570
CAGAGCAC
+
FFFFFFFF
@A00769:11:HC3HCDRXX:1:2104:28004:4586
CAGAGCAC
+
FFFFFFFF
@A00769:11:HC3HCDRXX:1:2104:10230:4679
CAGAGCAC
+
FFFFFFFF
@A00769:11:HC3HCDRXX:1:2104:15031:4695
CAGAGCAC
+
FFFFFFFF
@A00769:11:HC3HCDRXX:1:2104:29848:4711
CAGAGCAC
+
FFFFFFFF
@A00769:11:HC3HCDRXX:1:2104:32217:4711
CAGAGCAC
+
FFFFFFFF
@A00769:11:HC3HCDRXX:1:2104:26603:4789
CAGAGCAC
+
FFFFFFFF
@A00769:11:HC3HCDRXX:1:2104:13413:4805
CAGAGCAC
+
FFFFFFFF
@A00769:11:HC3HCDRXX:1:2104:7220:4914
CAGAGCAC
+
FFFF:FFF
@A00769:11:HC3HCDRXX:1:2104:8260:4961
CAGAGCAC
+
FFFFFFFF
@A00769:11:HC3HCDRXX:1:2104:24623:5024
CAGAGCAC
+
FFFFFFFF
@A00769:11:HC3HCDRXX:1:2104:6705:5055
CAGAGCAC
+
FFFFFFFF
@A00769:11:HC3HCDRXX:1:2104:13738:5055
CAGAGCAC
+
FFFFFFFF
@A00769:11:HC3HCDRXX:1:2104:24252:5071
CAGAGCAC
+
F:FFFFFF
@A00769:11:HC3HCDRXX:1:2104:19461:5102
CAGAGCAC
+
FFFFFFFF
@A00769:11:HC3HCDRXX:1:2104:29668:5181
CAGAGCAC
+
FFFFF:FF
@A00769:11:HC3HCDRXX:1:2104:31774:5228
CAGAGCAC
+
FFFFFFFF
@A00769:11:HC3HCDRXX:1:2104:29125:5274
CAGAGCAC
+
FFFFFFFF
@A00769:11:HC3HCDRXX:1:2104:1967:5306
CAGAGCAC
+
FFFFFFFF
@A00769:11:HC3HCDRXX:1:2104:28601:5462
CAGAGCAC
+
FFFFFFFF
@A00769:11:HC3HCDRXX:1:2104:7482:5556
CAGAGCAC
+
FFFFFFFF
@A00769:11:HC3HCDRXX:1:2104:30617:5635
CAGAGCAC
+
FFFFFFFF
@A00769:11:HC3HCDRXX:1:2104:6280:5666
CAGAGCAC
+
FFFFFFFF
@A00769:11:HC3HCDRXX:1:2104:15031:5760
CAGAGCAC
+
FFFFFFFF
@A00769:11:HC3HCDRXX:1:2104:19126:5776
CAGAGCAC
+
FFFFFFFF
@A00769:11:HC3HCDRXX:1:2104:5150:5869
CAGAGCAC
+
FFFFFFFF
@A00769:11:HC3HCDRXX:1:2104:27498:5869
CAGAGCAC
+
FFFFFFFF
@A00769:11:HC3HCDRXX:1:2104:23692:5916
CAGAGCAC
+
FFFFFFFF
@A00769:11:HC3HCDRXX:1:2104:3866:5995
CAGAGCAC
+
FFFFFFFF
@A00769:11:HC3HCDRXX:1:2104:30590:5995
CAGAGCAC
+
FFFFFFFF
@A00769:11:HC3HCDRXX:1:2104:10854:6042
CAGAGCAC
+
FFFFFFFF
@A00769:11:HC3HCDRXX:1:2104:12671:6057
CAGAGCAC
+
,FFFFFFF
@A00769:11:HC3HCDRXX:1:2104:19117:6073
CAGAGCAC
+
FFFFFFFF
@A00769:11:HC3HCDRXX:1:2104:27254:6073
CAGAGCAC
+
FFFFFFFF
@A00769:11:HC3HCDRXX:1:2104:20329:6136
CAGAGCAC
+
FFFFFFFF
@A00769:11:HC3HCDRXX:1:2104:16495:6230
CAGAGCAC
+
FF:FFFFF
@A00769:11:HC3HCDRXX:1:2104:29460:6261
CAGAGCAC
+
FFFFFFFF
@A00769:11:HC3HCDRXX:1:2104:2257:6339
CAGAGCAC
+
FFFFFFFF
@A00769:11:HC3HCDRXX:1:2104:27118:6496
CAGAGCAC
+
FFFFFFFF
@A00769:11:HC3HCDRXX:1:2104:25129:6527
CAGAGCAC
+
FFFFFFFF
@A00769:11:HC3HCDRXX:1:2104:17960:6574
CAGAGCAC
+
FFFFFFFF
@A00769:11:HC3HCDRXX:1:2104:30327:6574
CAGAGCAC
+
FFFFFFFF
@A00769:11:HC3HCDRXX:1:2104:26648:6590
CAGAGCAC
+
FFFFFFFF
@A00769:11:HC3HCDRXX:1:2104:24695:6621
CAGAGCAC
+
FFFF::FF
@A00769:11:HC3HCDRXX:1:2104:24994:6637
CAGAGCAC
+
FFFFFFFF
@A00769:11:HC3HCDRXX:1:2104:31611:6637
CAGAGCAC
+
FFFFFFFF
@A00769:11:HC3HCDRXX:1:2104:32262:6668
CAGAGCAC
+
FFFFFFFF
@A00769:11:HC3HCDRXX:1:2104:18448:6699
CAGAGCAC
+
FFFFFFFF
@A00769:11:HC3HCDRXX:1:2104:3685:6715
CAGAGCAC
+
FFFFFFFF
@A00769:11:HC3HCDRXX:1:2104:27444:6746
CAGAGCAC
+
FFFFFFFF
@A00769:11:HC3HCDRXX:1:2104:25798:6809
CAGAGCAC
+
FFFFFFFF
@A00769:11:HC3HCDRXX:1:2104:29595:6809
CAGAGCAC
+
FF:FFFF,
@A00769:11:HC3HCDRXX:1:2104:12897:6887
CAGAGCAC
+
FFFFFFFF
@A00769:11:HC3HCDRXX:1:2104:20338:6903
CAGAGCAC
+
FFFFFFFF
@A00769:11:HC3HCDRXX:1:2104:22715:6918
CAGAGCAC
+
FF:FFFFF
@A00769:11:HC3HCDRXX:1:2104:15845:6950
CAGAGCAC
+
FFFFFFFF
@A00769:11:HC3HCDRXX:1:2104:23475:6950
CAGAGCAC
+
FFFFFFFF
@A00769:11:HC3HCDRXX:1:2104:29948:6981
CAGAGCAC
+
FFFFFFFF
@A00769:11:HC3HCDRXX:1:2104:2446:7012
CAGAGCAC
+
FFFF,FFF
@A00769:11:HC3HCDRXX:1:2104:12346:7028
CAGAGCAC
+
FFFFFFFF
@A00769:11:HC3HCDRXX:1:2104:9968:7169
CAGAGCAC
+
FFFFFFFF
@A00769:11:HC3HCDRXX:1:2104:9462:7200
CAGAGCAC
+
FFFFFFFF
@A00769:11:HC3HCDRXX:1:2104:23592:7216
CAGAGCAC
+
FFFFFFFF
@A00769:11:HC3HCDRXX:1:2104:31557:7263
CAGAGCAC
+
FFFFFFFF
@A00769:11:HC3HCDRXX:1:2104:15049:7326
CAGAGCAC
+
FFFFFFFF
@A00769:11:HC3HCDRXX:1:2104:27019:7357
CAGAGCAC
+
FFFF:FFF
@A00769:11:HC3HCDRXX:1:2104:4255:7420
CAGAGCAC
+
FFFFFFFF
@A00769:11:HC3HCDRXX:1:2104:12391:7420
CAGAGCAC
+
FFFFFFFF
@A00769:11:HC3HCDRXX:1:2104:3540:7467
CAGAGCAC
+
FFFFFFFF
@A00769:11:HC3HCDRXX:1:2104:15275:7560
CAGAGCAC
+
FFFFFFFF
@A00769:11:HC3HCDRXX:1:2104:26973:7560
CAGAGCAC
+
FFFFFFFF
@A00769:11:HC3HCDRXX:1:2104:25500:7607
CAGAGCAC
+
FFFFFFFF
@A00769:11:HC3HCDRXX:1:2104:31051:7607
CAGAGCAC
+
FFFFFFFF
@A00769:11:HC3HCDRXX:1:2104:32696:7639
CAGAGCAC
+
FFFFFFFF
@A00769:11:HC3HCDRXX:1:2104:12400:7686
CAGAGCAC
+
FFFFFFFF
@A00769:11:HC3HCDRXX:1:2104:13042:7701
CAGAGCAC
+
FFFFFFFF
@A00769:11:HC3HCDRXX:1:2104:23439:7701
CAGAGCAC
+
FFFFFFFF
@A00769:11:HC3HCDRXX:1:2104:23448:7811
CAGAGCAC
+
FFFFFFFF
@A00769:11:HC3HCDRXX:1:2104:26250:7811
CAGAGCAC
+
FFFFF:FF
@A00769:11:HC3HCDRXX:1:2104:29017:7811
CAGAGCAC
+
FFFFFFFF
@A00769:11:HC3HCDRXX:1:2104:7798:7827
CAGAGCAC
+
FFFFFFFF
@A00769:11:HC3HCDRXX:1:2104:4137:7842
CAGAGCAC
+
FF:FFFFF
@A00769:11:HC3HCDRXX:1:2104:7337:7936
CAGAGCAC
+
FFFFFFFF
@A00769:11:HC3HCDRXX:1:2104:27570:8093
CAGAGCAC
+
FFFFFFFF
@A00769:11:HC3HCDRXX:1:2104:29767:8234
CAGAGCAC
+
FFFFFFFF
@A00769:11:HC3HCDRXX:1:2104:14118:8249
CAGAGCAC
+
FFFFFFFF
@A00769:11:HC3HCDRXX:1:2104:23158:8249
CAGAGCAC
+
FFFFFFFF
@A00769:11:HC3HCDRXX:1:2104:19443:8265
CAGAGCAC
+
FFFFFFFF
@A00769:11:HC3HCDRXX:1:2104:31783:8312
CAGAGCAC
+
FFFFFFFF
@A00769:11:HC3HCDRXX:1:2104:7961:8328
CAGAGCAC
+
FFFFFFFF
@A00769:11:HC3HCDRXX:1:2104:30445:8343
CAGAGCAC
+
FFFFFFFF
@A00769:11:HC3HCDRXX:1:2104:20916:8375
CAGAGCAC
+
FFFFFFFF
@A00769:11:HC3HCDRXX:1:2104:9480:8422
CAGAGCAC
+
FFFFFFFF
@A00769:11:HC3HCDRXX:1:2104:22959:8437
CAGAGCAC
+
FFFFFFFF
@A00769:11:HC3HCDRXX:1:2104:16405:8484
CAGAGCAC
+
FFFFFFFF
@A00769:11:HC3HCDRXX:1:2104:26096:8484
CAGAGCAC
+
FFFFFFFF
@A00769:11:HC3HCDRXX:1:2104:26711:8484
CAGAGCAC
+
FFFFFFFF
@A00769:11:HC3HCDRXX:1:2104:27850:8484
CAGAGCAC
+
FFFFFFFF
@A00769:11:HC3HCDRXX:1:2104:5764:8531
CAGAGCAC
+
F,FFFFFF
@A00769:11:HC3HCDRXX:1:2104:20338:8594
CAGAGCAC
+
FFFFFFFF
@A00769:11:HC3HCDRXX:1:2104:19840:8703
CAGAGCAC
+
FFFFFFFF
@A00769:11:HC3HCDRXX:1:2104:23023:8735
CAGAGCAC
+
F,FFFFFF
@A00769:11:HC3HCDRXX:1:2104:21820:8782
CAGAGCAC
+
FF:FFFFF
@A00769:11:HC3HCDRXX:1:2104:18602:8813
CAGAGCAC
+
FFFFFFFF
@A00769:11:HC3HCDRXX:1:2104:1579:8829
CAGAGCAC
+
FFFFFFFF
@A00769:11:HC3HCDRXX:1:2104:3667:8844
CAGAGCAC
+
FFFFFFFF
@A00769:11:HC3HCDRXX:1:2104:9706:8844
CAGAGCAC
+
FFFFFFFF
@A00769:11:HC3HCDRXX:1:2104:3061:8891
CAGAGCAC
+
FFFFFFFF
@A00769:11:HC3HCDRXX:1:2104:14299:8907
CAGAGCAC
+
FFFFFFFF
@A00769:11:HC3HCDRXX:1:2104:25418:8907
CAGAGCAC
+
FFFFFFFF
@A00769:11:HC3HCDRXX:1:2104:27579:8954
CAGAGCAC
+
FFFFFFFF
@A00769:11:HC3HCDRXX:1:2104:27344:8985
CAGAGCAC
+
FFFFFFFF
@A00769:11:HC3HCDRXX:1:2104:28158:9017
CAGAGCAC
+
FF,FF:FF
@A00769:11:HC3HCDRXX:1:2104:13395:9032
CAGAGCAC
+
FFFFFFFF
@A00769:11:HC3HCDRXX:1:2104:5358:9048
CAGAGCAC
+
FFFFFFFF
@A00769:11:HC3HCDRXX:1:2104:5068:9111
CAGAGCAC
+
FFFFFFFF
@A00769:11:HC3HCDRXX:1:2104:26449:9126
CAGAGCAC
+
FFFF:FFF
@A00769:11:HC3HCDRXX:1:2104:28673:9126
CAGAGCAC
+
FFFFFFFF
@A00769:11:HC3HCDRXX:1:2104:4417:9142
CAGAGCAC
+
FFFFFFFF
@A00769:11:HC3HCDRXX:1:2104:27245:9189
CAGAGCAC
+
FFFFFFFF
@A00769:11:HC3HCDRXX:1:2104:27299:9189
CAGAGCAC
+
FFFFFFFF
@A00769:11:HC3HCDRXX:1:2104:19452:9220
CAGAGCAC
+
FFFFFFFF
@A00769:11:HC3HCDRXX:1:2104:6343:9345
CAGAGCAC
+
FFFFFFFF
@A00769:11:HC3HCDRXX:1:2104:28320:9392
CAGAGCAC
+
FFFFFFFF
@A00769:11:HC3HCDRXX:1:2104:1759:9643
CAGAGCAC
+
FFFF,FFF
@A00769:11:HC3HCDRXX:1:2104:5312:9690
CAGAGCAC
+
FFFFFFFF
@A00769:11:HC3HCDRXX:1:2104:22742:9690
CAGAGCAC
+
FFFFFFFF
@A00769:11:HC3HCDRXX:1:2104:4182:9706
CAGAGCAC
+
FFFFFFFF
@A00769:11:HC3HCDRXX:1:2104:17788:9878
CAGAGCAC
+
FFFFFFFF
@A00769:11:HC3HCDRXX:1:2104:24044:9878
CAGAGCAC
+
FFFFFFFF
@A00769:11:HC3HCDRXX:1:2104:10899:9909
CAGAGCAC
+
FFFFFFFF
@A00769:11:HC3HCDRXX:1:2104:3775:9940
CAGAGCAC
+
FFFFFFFF
@A00769:11:HC3HCDRXX:1:2104:15763:9940
CAGAGCAC
+
FFFFFFFF
@A00769:11:HC3HCDRXX:1:2104:20971:10003
CAGAGCAC
+
FFFFFFFF
@A00769:11:HC3HCDRXX:1:2104:18159:10019
CAGAGCAC
+
FFFFFFFF
@A00769:11:HC3HCDRXX:1:2104:28302:10050
CAGAGCAC
+
FFFFFFFF
@A00769:11:HC3HCDRXX:1:2104:3296:10081
CAGAGCAC
+
FFFFFFFF
@A00769:11:HC3HCDRXX:1:2104:16830:10097
CAGAGCAC
+
FFFFFFFF
@A00769:11:HC3HCDRXX:1:2104:7346:10113
CAGAGCAC
+
FFFFFFFF
@A00769:11:HC3HCDRXX:1:2104:21974:10113
CAGAGCAC
+
FFFFFFFF
@A00769:11:HC3HCDRXX:1:2104:8115:10191
CAGAGCAC
+
FFFFFFFF
@A00769:11:HC3HCDRXX:1:2104:13602:10238
CAGAGCAC
+
FFFFFFFF
@A00769:11:HC3HCDRXX:1:2104:15655:10285
CAGAGCAC
+
FF:FFFFF
@A00769:11:HC3HCDRXX:1:2104:23366:10300
CAGAGCAC
+
FFFFFFFF
@A00769:11:HC3HCDRXX:1:2104:14127:10332
CAGAGCAC
+
FFFFFFFF
@A00769:11:HC3HCDRXX:1:2104:19280:10332
CAGAGCAC
+
FFFFFFFF
@A00769:11:HC3HCDRXX:1:2104:15971:10363
CAGAGCAC
+
FFFFFFF:
@A00769:11:HC3HCDRXX:1:2104:2058:10379
CAGAGCAC
+
FFFFFFFF
@A00769:11:HC3HCDRXX:1:2104:2085:10394
CAGAGCAC
+
FFFFFFFF
@A00769:11:HC3HCDRXX:1:2104:27778:10457
CAGAGCAC
+
FFFFFFFF
@A00769:11:HC3HCDRXX:1:2104:5511:10473
CAGAGCAC
+
FFFFFFFF
@A00769:11:HC3HCDRXX:1:2104:31051:10488
CAGAGCAC
+
FFFFFFFF
@A00769:11:HC3HCDRXX:1:2104:16080:10520
CAGAGCAC
+
FF,FFFFF
@A00769:11:HC3HCDRXX:1:2104:22390:10551
CAGAGCAC
+
FFFFFFFF
@A00769:11:HC3HCDRXX:1:2104:12943:10567
CAGAGCAC
+
FFFFFFFF
@A00769:11:HC3HCDRXX:1:2104:2926:10629
CAGAGCAC
+
FFFFFFFF
@A00769:11:HC3HCDRXX:1:2104:20826:10755
CAGAGCAC
+
FFFFFFFF
@A00769:11:HC3HCDRXX:1:2104:15899:10770
CAGAGCAC
+
FFFFFFFF
@A00769:11:HC3HCDRXX:1:2104:24758:10770
CAGAGCAC
+
FFFFFFFF
@A00769:11:HC3HCDRXX:1:2104:17680:10786
CAGAGCAC
+
FFFFFFFF
@A00769:11:HC3HCDRXX:1:2104:2401:10848
CAGAGCAC
+
FFFFFFFF
@A00769:11:HC3HCDRXX:1:2104:16676:10864
CAGAGCAC
+
FFFFFFFF
@A00769:11:HC3HCDRXX:1:2104:29152:10895
CAGAGCAC
+
FF:F:FFF
@A00769:11:HC3HCDRXX:1:2104:9435:10911
CAGAGCAC
+
FFFFFFFF
@A00769:11:HC3HCDRXX:1:2104:29306:10911
CAGAGCAC
+
FFFF::F:
@A00769:11:HC3HCDRXX:1:2104:15275:10942
CAGAGCAC
+
FFFFFF:F
@A00769:11:HC3HCDRXX:1:2104:21269:11052
CAGAGCAC
+
FFFFFFFF
@A00769:11:HC3HCDRXX:1:2104:29460:11052
CAGAGCAC
+
FF:FFFFF
@A00769:11:HC3HCDRXX:1:2104:18240:11068
CAGAGCAC
+
FFFFFFFF
@A00769:11:HC3HCDRXX:1:2104:12599:11193
CAGAGCAC
+
FFFFFFFF
@A00769:11:HC3HCDRXX:1:2104:10456:11240
CAGAGCAC
+
FFFFFFFF
@A00769:11:HC3HCDRXX:1:2104:12057:11256
CAGAGCAC
+
FFFFFFFF
@A00769:11:HC3HCDRXX:1:2104:10592:11287
CAGAGCAC
+
FF,F::FF
@A00769:11:HC3HCDRXX:1:2104:26666:11287
CAGAGCAC
+
FFFFFFFF
@A00769:11:HC3HCDRXX:1:2104:20473:11334
CAGAGCAC
+
FFFFFFFF
@A00769:11:HC3HCDRXX:1:2104:3568:11428
CAGAGCAC
+
FFFFFFFF
@A00769:11:HC3HCDRXX:1:2104:3595:11506
CAGAGCAC
+
FFFFFFFF
@A00769:11:HC3HCDRXX:1:2104:10131:11616
CAGAGCAC
+
FFFFFFFF
@A00769:11:HC3HCDRXX:1:2104:6433:11631
CAGAGCAC
+
FFFFFFFF
@A00769:11:HC3HCDRXX:1:2104:26802:11710
CAGAGCAC
+
FFFFFFFF
@A00769:11:HC3HCDRXX:1:2104:11270:11741
CAGAGCAC
+
FFFFFFFF
@A00769:11:HC3HCDRXX:1:2104:18322:11741
CAGAGCAC
+
FFFFFFFF
@A00769:11:HC3HCDRXX:1:2104:14769:11757
CAGAGCAC
+
FFFFFFFF
@A00769:11:HC3HCDRXX:1:2104:25925:11788
CAGAGCAC
+
FF:F::F,
@A00769:11:HC3HCDRXX:1:2104:19913:11804
CAGAGCAC
+
FFFFFFFF
@A00769:11:HC3HCDRXX:1:2104:16866:11819
CAGAGCAC
+
FFFFFFFF
@A00769:11:HC3HCDRXX:1:2104:2383:11851
CAGAGCAC
+
FFFFFFFF
@A00769:11:HC3HCDRXX:1:2104:1506:11866
CAGAGCAC
+
FFFFFFFF
@A00769:11:HC3HCDRXX:1:2104:30987:11913
CAGAGCAC
+
FFFFFFFF
@A00769:11:HC3HCDRXX:1:2104:12264:11929
CAGAGCAC
+
FFFFFFFF
@A00769:11:HC3HCDRXX:1:2104:21504:11929
CAGAGCAC
+
FFFFFFFF
@A00769:11:HC3HCDRXX:1:2104:2193:11992
CAGAGCAC
+
FFFFFFFF
@A00769:11:HC3HCDRXX:1:2104:23077:11992
CAGAGCAC
+
FFFFFFFF
@A00769:11:HC3HCDRXX:1:2104:24831:12085
CAGAGCAC
+
FFFFFFFF
@A00769:11:HC3HCDRXX:1:2104:16495:12179
CAGAGCAC
+
FFFFFFFF
@A00769:11:HC3HCDRXX:1:2104:12834:12226
CAGAGCAC
+
FFFFFFFF
@A00769:11:HC3HCDRXX:1:2104:4960:12242
CAGAGCAC
+
:FFFFFFF
@A00769:11:HC3HCDRXX:1:2104:27190:12258
CAGAGCAC
+
FFFFFFFF
@A00769:11:HC3HCDRXX:1:2104:27398:12305
CAGAGCAC
+
FFFFFFFF
@A00769:11:HC3HCDRXX:1:2104:15835:12414
CAGAGCAC
+
FFFFFFFF
@A00769:11:HC3HCDRXX:1:2104:19379:12446
CAGAGCAC
+
FFFFFFFF
@A00769:11:HC3HCDRXX:1:2104:21133:12508
CAGAGCAC
+
FFFFFFFF
@A00769:11:HC3HCDRXX:1:2104:23610:12508
CAGAGCAC
+
:FFFFFFF
@A00769:11:HC3HCDRXX:1:2104:27688:12524
CAGAGCAC
+
FFFFFFFF
@A00769:11:HC3HCDRXX:1:2104:5005:12540
CAGAGCAC
+
FFFFFFFF
@A00769:11:HC3HCDRXX:1:2104:25843:12555
CAGAGCAC
+
FFFFFFFF
@A00769:11:HC3HCDRXX:1:2104:18936:12680
CAGAGCAC
+
FFF:FFFF
@A00769:11:HC3HCDRXX:1:2104:9923:12696
CAGAGCAC
+
FFFFFFFF
@A00769:11:HC3HCDRXX:1:2104:31277:12696
CAGAGCAC
+
FFFFFFFF
@A00769:11:HC3HCDRXX:1:2104:1796:12743
CAGAGCAC
+
FFFFFFFF
@A00769:11:HC3HCDRXX:1:2104:31439:12759
CAGAGCAC
+
FFFFFFFF
@A00769:11:HC3HCDRXX:1:2104:4743:12774
CAGAGCAC
+
FFFFFFFF
@A00769:11:HC3HCDRXX:1:2104:25066:12774
CAGAGCAC
+
FFFFFFFF
@A00769:11:HC3HCDRXX:1:2104:27498:12790
CAGAGCAC
+
FFFFFFFF
@A00769:11:HC3HCDRXX:1:2104:5204:12821
CAGAGCAC
+
FFFFFFFF
@A00769:11:HC3HCDRXX:1:2104:29658:12837
CAGAGCAC
+
FFFFFFFF
@A00769:11:HC3HCDRXX:1:2104:29098:12900
CAGAGCAC
+
FFFFFFFF
@A00769:11:HC3HCDRXX:1:2104:25861:12931
CAGAGCAC
+
FFFFFFFF
@A00769:11:HC3HCDRXX:1:2104:30129:12931
CAGAGCAC
+
FFFFFFFF
@A00769:11:HC3HCDRXX:1:2104:1886:12962
CAGAGCAC
+
FFFFFFFF
@A00769:11:HC3HCDRXX:1:2104:10538:12978
CAGAGCAC
+
FFFFFFFF
@A00769:11:HC3HCDRXX:1:2104:22182:13103
CAGAGCAC
+
:FFFFFFF
@A00769:11:HC3HCDRXX:1:2104:22688:13103
CAGAGCAC
+
FFFF:FFF
@A00769:11:HC3HCDRXX:1:2104:27254:13119
CAGAGCAC
+
FFFFFFFF
@A00769:11:HC3HCDRXX:1:2104:2889:13135
CAGAGCAC
+
FFFFFFFF
@A00769:11:HC3HCDRXX:1:2104:29188:13150
CAGAGCAC
+
FFFFFFFF
@A00769:11:HC3HCDRXX:1:2104:4209:13166
CAGAGCAC
+
FFFFFFFF
@A00769:11:HC3HCDRXX:1:2104:14136:13197
CAGAGCAC
+
FFFFFFFF
@A00769:11:HC3HCDRXX:1:2104:2853:13260
CAGAGCAC
+
FFFFFFFF
@A00769:11:HC3HCDRXX:1:2104:19307:13322
CAGAGCAC
+
FFFFFFFF
@A00769:11:HC3HCDRXX:1:2104:25934:13401
CAGAGCAC
+
FFFFFFFF
@A00769:11:HC3HCDRXX:1:2104:25418:13416
CAGAGCAC
+
FFFFFFFF
@A00769:11:HC3HCDRXX:1:2104:32551:13432
CAGAGCAC
+
FFFFFFFF
@A00769:11:HC3HCDRXX:1:2104:5810:13557
CAGAGCAC
+
FFFFFFFF
@A00769:11:HC3HCDRXX:1:2104:11595:13557
CAGAGCAC
+
FFFFFFFF
@A00769:11:HC3HCDRXX:1:2104:23267:13573
CAGAGCAC
+
FFFFFFFF
@A00769:11:HC3HCDRXX:1:2104:9372:13683
CAGAGCAC
+
FFFFFFFF
@A00769:11:HC3HCDRXX:1:2104:5900:13777
CAGAGCAC
+
FFFF:,FF
@A00769:11:HC3HCDRXX:1:2104:15673:13792
CAGAGCAC
+
FFFFFFFF
@A00769:11:HC3HCDRXX:1:2104:17987:13792
CAGAGCAC
+
FFFFFFFF
@A00769:11:HC3HCDRXX:1:2104:17201:13808
CAGAGCAC
+
F:FFFFFF
@A00769:11:HC3HCDRXX:1:2104:4363:13839
CAGAGCAC
+
FFFFFFFF
@A00769:11:HC3HCDRXX:1:2104:4354:13855
CAGAGCAC
+
FFFFFFFF
@A00769:11:HC3HCDRXX:1:2104:9598:13855
CAGAGCAC
+
FFFFFFFF
@A00769:11:HC3HCDRXX:1:2104:12888:13855
CAGAGCAC
+
FF,F,FF,
@A00769:11:HC3HCDRXX:1:2104:8232:13933
CAGAGCAC
+
FFFFFFFF
@A00769:11:HC3HCDRXX:1:2104:5421:13949
CAGAGCAC
+
,F:FFFFF
@A00769:11:HC3HCDRXX:1:2104:14787:13949
CAGAGCAC
+
F,,F,:FF
@A00769:11:HC3HCDRXX:1:2104:8368:13980
CAGAGCAC
+
FFFFFFFF
@A00769:11:HC3HCDRXX:1:2104:21359:14027
CAGAGCAC
+
FFFFFFFF
@A00769:11:HC3HCDRXX:1:2104:20148:14309
CAGAGCAC
+
FFFFFFFF
@A00769:11:HC3HCDRXX:1:2104:29884:14356
CAGAGCAC
+
FFFFFFFF
@A00769:11:HC3HCDRXX:1:2104:14064:14387
CAGAGCAC
+
F:FFFFFF
@A00769:11:HC3HCDRXX:1:2104:17445:14418
CAGAGCAC
+
F:FFFFFF
@A00769:11:HC3HCDRXX:1:2104:22797:14418
CAGAGCAC
+
F:FFFFFF
@A00769:11:HC3HCDRXX:1:2104:21088:14434
CAGAGCAC
+
FFFFFFFF
@A00769:11:HC3HCDRXX:1:2104:1805:14450
CAGAGCAC
+
FFFFFFFF
@A00769:11:HC3HCDRXX:1:2104:17110:14528
CAGAGCAC
+
FFFFFFFF
@A00769:11:HC3HCDRXX:1:2104:17797:14559
CAGAGCAC
+
FFFFFFFF
@A00769:11:HC3HCDRXX:1:2104:7374:14575
CAGAGCAC
+
FFFFFFFF
@A00769:11:HC3HCDRXX:1:2104:26765:14591
CAGAGCAC
+
FFFFFFFF
@A00769:11:HC3HCDRXX:1:2104:12952:14622
CAGAGCAC
+
FF:FFFFF
@A00769:11:HC3HCDRXX:1:2104:14036:14622
CAGAGCAC
+
FFFFFFFF
@A00769:11:HC3HCDRXX:1:2104:23222:14653
CAGAGCAC
+
FFFFFFFF
@A00769:11:HC3HCDRXX:1:2104:9073:14732
CAGAGCAC
+
FFFFFFFF
@A00769:11:HC3HCDRXX:1:2104:25952:14841
CAGAGCAC
+
FFFFFFFF
@A00769:11:HC3HCDRXX:1:2104:27868:14841
CAGAGCAC
+
FFFFFFFF
@A00769:11:HC3HCDRXX:1:2104:8314:14857
CAGAGCAC
+
FFFFFFFF
@A00769:11:HC3HCDRXX:1:2104:24632:14904
CAGAGCAC
+
FF:FFFFF
@A00769:11:HC3HCDRXX:1:2104:5773:14935
CAGAGCAC
+
FFFFFFFF
@A00769:11:HC3HCDRXX:1:2104:22797:14951
CAGAGCAC
+
FFFFFFFF
@A00769:11:HC3HCDRXX:1:2104:13087:14982
CAGAGCAC
+
FFFFFFFF
@A00769:11:HC3HCDRXX:1:2104:2745:15013
CAGAGCAC
+
FFFFFFFF
@A00769:11:HC3HCDRXX:1:2104:5945:15013
CAGAGCAC
+
FFFFFFFF
@A00769:11:HC3HCDRXX:1:2104:10583:15029
CAGAGCAC
+
FFFFFFFF
@A00769:11:HC3HCDRXX:1:2104:27579:15060
CAGAGCAC
+
FFFFFFFF
@A00769:11:HC3HCDRXX:1:2104:30906:15060
CAGAGCAC
+
FFFFFFFF
@A00769:11:HC3HCDRXX:1:2104:21332:15170
CAGAGCAC
+
FFFFFFFF
@A00769:11:HC3HCDRXX:1:2104:19714:15248
CAGAGCAC
+
FFFFFFFF
@A00769:11:HC3HCDRXX:1:2104:2781:15264
CAGAGCAC
+
FFFFFFFF
@A00769:11:HC3HCDRXX:1:2104:5023:15295
CAGAGCAC
+
FFFFFFFF
@A00769:11:HC3HCDRXX:1:2104:14995:15311
CAGAGCAC
+
FFFFFFFF
@A00769:11:HC3HCDRXX:1:2104:8024:15358
CAGAGCAC
+
FFFFFFFF
@A00769:11:HC3HCDRXX:1:2104:20365:15374
CAGAGCAC
+
FFFFFFFF
@A00769:11:HC3HCDRXX:1:2104:10276:15405
CAGAGCAC
+
FFFFFFFF
@A00769:11:HC3HCDRXX:1:2104:17137:15577
CAGAGCAC
+
FFFFFFFF
@A00769:11:HC3HCDRXX:1:2104:14787:15608
CAGAGCAC
+
FFFFFFFF
@A00769:11:HC3HCDRXX:1:2104:13711:15624
CAGAGCAC
+
FFFFFFFF
@A00769:11:HC3HCDRXX:1:2104:27932:15671
CAGAGCAC
+
FFFFFFFF
@A00769:11:HC3HCDRXX:1:2104:11595:15687
CAGAGCAC
+
FFFFFFFF
@A00769:11:HC3HCDRXX:1:2104:14642:15702
CAGAGCAC
+
FFFFFFFF
@A00769:11:HC3HCDRXX:1:2104:20799:15718
CAGAGCAC
+
FFFFFFFF
@A00769:11:HC3HCDRXX:1:2104:5041:15734
CAGAGCAC
+
FFFFFFFF
@A00769:11:HC3HCDRXX:1:2104:12635:15734
CAGAGCAC
+
FF,FFFFF
@A00769:11:HC3HCDRXX:1:2104:24514:15765
CAGAGCAC
+
FF:FFFFF
@A00769:11:HC3HCDRXX:1:2104:22950:15843
CAGAGCAC
+
FFFFFFFF
@A00769:11:HC3HCDRXX:1:2104:6325:15890
CAGAGCAC
+
FFFFFFFF
@A00769:11:HC3HCDRXX:1:2104:17065:15922
CAGAGCAC
+
F:FFFFFF
@A00769:11:HC3HCDRXX:1:2104:10077:15937
CAGAGCAC
+
FFFFFFFF
@A00769:11:HC3HCDRXX:1:2104:14705:15937
CAGAGCAC
+
FFF:FFFF
@A00769:11:HC3HCDRXX:1:2104:18032:15937
CAGAGCAC
+
FFFFFFFF
@A00769:11:HC3HCDRXX:1:2104:18629:15937
CAGAGCAC
+
FFFFFFFF
@A00769:11:HC3HCDRXX:1:2104:26476:15937
CAGAGCAC
+
FFFFFFFF
@A00769:11:HC3HCDRXX:1:2104:8061:15953
CAGAGCAC
+
FFFFFFFF
@A00769:11:HC3HCDRXX:1:2104:20971:15984
CAGAGCAC
+
FFFFFFFF
@A00769:11:HC3HCDRXX:1:2104:31358:16000
CAGAGCAC
+
FFFFFFFF
@A00769:11:HC3HCDRXX:1:2104:28474:16016
CAGAGCAC
+
FFFFFFFF
@A00769:11:HC3HCDRXX:1:2104:8115:16047
CAGAGCAC
+
FFFFFFFF
@A00769:11:HC3HCDRXX:1:2104:9688:16078
CAGAGCAC
+
FFFFFFFF
@A00769:11:HC3HCDRXX:1:2104:13105:16110
CAGAGCAC
+
FFFFFFFF
@A00769:11:HC3HCDRXX:1:2104:22128:16110
CAGAGCAC
+
FFFFFFFF
@A00769:11:HC3HCDRXX:1:2104:12536:16125
CAGAGCAC
+
FFFFFFFF
@A00769:11:HC3HCDRXX:1:2104:14561:16125
CAGAGCAC
+
FF:FFFFF
@A00769:11:HC3HCDRXX:1:2104:28980:16141
CAGAGCAC
+
FFFFFFFF
@A00769:11:HC3HCDRXX:1:2104:11433:16157
CAGAGCAC
+
FFFFFFFF
@A00769:11:HC3HCDRXX:1:2104:23095:16157
CAGAGCAC
+
FFFFFFFF
@A00769:11:HC3HCDRXX:1:2104:14597:16313
CAGAGCAC
+
FFFFFFFF
@A00769:11:HC3HCDRXX:1:2104:19162:16329
CAGAGCAC
+
FFFFFFFF
@A00769:11:HC3HCDRXX:1:2104:20320:16329
CAGAGCAC
+
FFFFFFFF
@A00769:11:HC3HCDRXX:1:2104:26033:16329
CAGAGCAC
+
FF,FFF:F
@A00769:11:HC3HCDRXX:1:2104:14036:16344
CAGAGCAC
+
FFFFFFFF
@A00769:11:HC3HCDRXX:1:2104:2555:16376
CAGAGCAC
+
FFFFFFFF
@A00769:11:HC3HCDRXX:1:2104:5891:16391
CAGAGCAC
+
FFFFFFFF
@A00769:11:HC3HCDRXX:1:2104:32208:16407
CAGAGCAC
+
FFFFFFFF
@A00769:11:HC3HCDRXX:1:2104:22761:16423
CAGAGCAC
+
FFFFFFFF
@A00769:11:HC3HCDRXX:1:2104:5999:16517
CAGAGCAC
+
FFFFFFFF
@A00769:11:HC3HCDRXX:1:2104:18331:16517
CAGAGCAC
+
FFFFFFFF
@A00769:11:HC3HCDRXX:1:2104:3694:16783
CAGAGCAC
+
FFFFFFFF
@A00769:11:HC3HCDRXX:1:2104:8413:16783
CAGAGCAC
+
::,FFFFF
@A00769:11:HC3HCDRXX:1:2104:10339:16830
CAGAGCAC
+
FF:FFFFF
@A00769:11:HC3HCDRXX:1:2104:20437:16877
CAGAGCAC
+
FFFFFFFF
@A00769:11:HC3HCDRXX:1:2104:18412:16908
CAGAGCAC
+
FFFFF:FF
@A00769:11:HC3HCDRXX:1:2104:9760:17018
CAGAGCAC
+
FFFFFFFF
@A00769:11:HC3HCDRXX:1:2104:10411:17018
CAGAGCAC
+
FFFFFFFF
@A00769:11:HC3HCDRXX:1:2104:17011:17049
CAGAGCAC
+
FFFFFFFF
@A00769:11:HC3HCDRXX:1:2104:6352:17065
CAGAGCAC
+
FFFFFFFF
@A00769:11:HC3HCDRXX:1:2104:30219:17096
CAGAGCAC
+
:FFF,FFF
@A00769:11:HC3HCDRXX:1:2104:32805:17096
CAGAGCAC
+
FFFFFFFF
@A00769:11:HC3HCDRXX:1:2104:5367:17143
CAGAGCAC
+
FFFFFFFF
@A00769:11:HC3HCDRXX:1:2104:22562:17143
CAGAGCAC
+
FFFFFFFF
@A00769:11:HC3HCDRXX:1:2104:32570:17159
CAGAGCAC
+
FFFFFFFF
@A00769:11:HC3HCDRXX:1:2104:1307:17190
CAGAGCAC
+
FFFFFFFF
@A00769:11:HC3HCDRXX:1:2104:11722:17190
CAGAGCAC
+
FFFFFFFF
@A00769:11:HC3HCDRXX:1:2104:9787:17253
CAGAGCAC
+
FFFFFFFF
@A00769:11:HC3HCDRXX:1:2104:8847:17284
CAGAGCAC
+
FFFFFFFF
@A00769:11:HC3HCDRXX:1:2104:30951:17300
CAGAGCAC
+
FFFFFFFF
@A00769:11:HC3HCDRXX:1:2104:26982:17347
CAGAGCAC
+
FFFFFFFF
@A00769:11:HC3HCDRXX:1:2104:24225:17362
CAGAGCAC
+
FFFFFFFF
@A00769:11:HC3HCDRXX:1:2104:17273:17534
CAGAGCAC
+
FFFFFFFF
@A00769:11:HC3HCDRXX:1:2104:3197:17550
CAGAGCAC
+
FFFFFFFF
@A00769:11:HC3HCDRXX:1:2104:12870:17581
CAGAGCAC
+
FFFFFFFF
@A00769:11:HC3HCDRXX:1:2104:4752:17613
CAGAGCAC
+
FFFFFFFF
@A00769:11:HC3HCDRXX:1:2104:12870:17644
CAGAGCAC
+
FFFFFFFF
@A00769:11:HC3HCDRXX:1:2104:6714:17660
CAGAGCAC
+
FF,FFFFF
@A00769:11:HC3HCDRXX:1:2104:29441:17691
CAGAGCAC
+
FFFFFFFF
@A00769:11:HC3HCDRXX:1:2104:29432:17707
CAGAGCAC
+
FFFFFFFF
@A00769:11:HC3HCDRXX:1:2104:29170:17722
CAGAGCAC
+
FFFFFFFF
@A00769:11:HC3HCDRXX:1:2104:20916:17738
CAGAGCAC
+
FFFFFFFF
@A00769:11:HC3HCDRXX:1:2104:21640:17769
CAGAGCAC
+
FFFFFFFF
@A00769:11:HC3HCDRXX:1:2104:16043:17816
CAGAGCAC
+
FFFFFFFF
@A00769:11:HC3HCDRXX:1:2104:17725:17816
CAGAGCAC
+
FFFFFFFF
@A00769:11:HC3HCDRXX:1:2104:11894:17863
CAGAGCAC
+
:F:F,FFF
@A00769:11:HC3HCDRXX:1:2104:16324:17863
CAGAGCAC
+
FFFFFFFF
@A00769:11:HC3HCDRXX:1:2104:32823:18004
CAGAGCAC
+
FFFFFFFF
@A00769:11:HC3HCDRXX:1:2104:19958:18020
CAGAGCAC
+
FFFFFFFF
@A00769:11:HC3HCDRXX:1:2104:12608:18035
CAGAGCAC
+
FFFFFFFF
@A00769:11:HC3HCDRXX:1:2104:1542:18067
CAGAGCAC
+
FFFFFFFF
@A00769:11:HC3HCDRXX:1:2104:4056:18067
CAGAGCAC
+
FFFFFFFF
@A00769:11:HC3HCDRXX:1:2104:22101:18129
CAGAGCAC
+
FFFFFFFF
@A00769:11:HC3HCDRXX:1:2104:6705:18239
CAGAGCAC
+
FFFFFFFF
@A00769:11:HC3HCDRXX:1:2104:7120:18239
CAGAGCAC
+
FFFFFFFF
@A00769:11:HC3HCDRXX:1:2104:19840:18317
CAGAGCAC
+
FFFFFFFF
@A00769:11:HC3HCDRXX:1:2104:3974:18490
CAGAGCAC
+
FFFFFFFF
@A00769:11:HC3HCDRXX:1:2104:16957:18490
CAGAGCAC
+
FFFFFFFF
@A00769:11:HC3HCDRXX:1:2104:7383:18537
CAGAGCAC
+
FFFFFFFF
@A00769:11:HC3HCDRXX:1:2104:11831:18537
CAGAGCAC
+
FFFFFFFF
@A00769:11:HC3HCDRXX:1:2104:13765:18568
CAGAGCAC
+
FFFFF,FF
@A00769:11:HC3HCDRXX:1:2104:15790:18568
CAGAGCAC
+
FFFFFFFF
@A00769:11:HC3HCDRXX:1:2104:15799:18584
CAGAGCAC
+
FFFFFFFF
@A00769:11:HC3HCDRXX:1:2104:10113:18662
CAGAGCAC
+
FFFFFFFF
@A00769:11:HC3HCDRXX:1:2104:14814:18662
CAGAGCAC
+
FFFF,:FF
@A00769:11:HC3HCDRXX:1:2104:13485:18677
CAGAGCAC
+
FFFFFFFF
@A00769:11:HC3HCDRXX:1:2104:14733:18771
CAGAGCAC
+
FFFFFFFF
@A00769:11:HC3HCDRXX:1:2104:25292:18803
CAGAGCAC
+
FFFFFFFF
@A00769:11:HC3HCDRXX:1:2104:5665:18818
CAGAGCAC
+
FF,FF,FF
@A00769:11:HC3HCDRXX:1:2104:10248:18928
CAGAGCAC
+
FFFFF:FF
@A00769:11:HC3HCDRXX:1:2104:12961:18928
CAGAGCAC
+
FFFFFFFF
@A00769:11:HC3HCDRXX:1:2104:12997:18991
CAGAGCAC
+
:FFFFF:F
@A00769:11:HC3HCDRXX:1:2104:2239:19085
CAGAGCAC
+
FFFFFFFF
@A00769:11:HC3HCDRXX:1:2104:9534:19100
CAGAGCAC
+
FFFF:FFF
@A00769:11:HC3HCDRXX:1:2104:9760:19272
CAGAGCAC
+
FFFFFFFF
@A00769:11:HC3HCDRXX:1:2104:21866:19319
CAGAGCAC
+
FFFFFFFF
@A00769:11:HC3HCDRXX:1:2104:4155:19398
CAGAGCAC
+
FFFFFFFF
@A00769:11:HC3HCDRXX:1:2104:21486:19413
CAGAGCAC
+
FFFF:FFF
@A00769:11:HC3HCDRXX:1:2104:10574:19460
CAGAGCAC
+
FFFFFFFF
@A00769:11:HC3HCDRXX:1:2104:10239:19507
CAGAGCAC
+
FFFFFFFF
@A00769:11:HC3HCDRXX:1:2104:16966:19507
CAGAGCAC
+
FFFFFFFF
@A00769:11:HC3HCDRXX:1:2104:7048:19586
CAGAGCAC
+
FFFFFFFF
@A00769:11:HC3HCDRXX:1:2104:12093:19648
CAGAGCAC
+
FFFFFFFF
@A00769:11:HC3HCDRXX:1:2104:26901:19648
CAGAGCAC
+
FFFFFFFF
@A00769:11:HC3HCDRXX:1:2104:28736:19664
CAGAGCAC
+
FFFFF:FF
@A00769:11:HC3HCDRXX:1:2104:28917:19664
CAGAGCAC
+
FFFFFFFF
@A00769:11:HC3HCDRXX:1:2104:15673:19680
CAGAGCAC
+
FFFFFFFF
@A00769:11:HC3HCDRXX:1:2104:31611:19695
CAGAGCAC
+
FFFFFFFF
@A00769:11:HC3HCDRXX:1:2104:11333:19774
CAGAGCAC
+
FFFFFFFF
@A00769:11:HC3HCDRXX:1:2104:12201:19836
CAGAGCAC
+
FFFFFFFF
@A00769:11:HC3HCDRXX:1:2104:15609:19883
CAGAGCAC
+
FFFFFFFF
@A00769:11:HC3HCDRXX:1:2104:9164:19899
CAGAGCAC
+
FFFFFFFF
@A00769:11:HC3HCDRXX:1:2104:16776:19930
CAGAGCAC
+
FFF:FFFF
@A00769:11:HC3HCDRXX:1:2104:4580:19946
CAGAGCAC
+
FFFFFFFF
@A00769:11:HC3HCDRXX:1:2104:24560:20040
CAGAGCAC
+
FFFFFFFF
@A00769:11:HC3HCDRXX:1:2104:24044:20087
CAGAGCAC
+
FFFFFFFF
@A00769:11:HC3HCDRXX:1:2104:23276:20165
CAGAGCAC
+
FFFFFFFF
@A00769:11:HC3HCDRXX:1:2104:13530:20196
CAGAGCAC
+
FFFFFFFF
@A00769:11:HC3HCDRXX:1:2104:20799:20196
CAGAGCAC
+
FFFFFFFF
@A00769:11:HC3HCDRXX:1:2104:2266:20290
CAGAGCAC
+
FFFFF:FF
@A00769:11:HC3HCDRXX:1:2104:25120:20290
CAGAGCAC
+
FFFFFFFF
@A00769:11:HC3HCDRXX:1:2104:6723:20337
CAGAGCAC
+
FFFFFFFF
@A00769:11:HC3HCDRXX:1:2104:12735:20353
CAGAGCAC
+
FFFFFFFF
@A00769:11:HC3HCDRXX:1:2104:15989:20353
CAGAGCAC
+
FFFFFFFF
@A00769:11:HC3HCDRXX:1:2104:3450:20369
CAGAGCAC
+
FFFFFFFF
@A00769:11:HC3HCDRXX:1:2104:15112:20400
CAGAGCAC
+
FFFFFFFF
@A00769:11:HC3HCDRXX:1:2104:17616:20447
CAGAGCAC
+
FFFFFFFF
@A00769:11:HC3HCDRXX:1:2104:30065:20525
CAGAGCAC
+
FFFFFFFF
@A00769:11:HC3HCDRXX:1:2104:12581:20619
CAGAGCAC
+
FFFFFFFF
@A00769:11:HC3HCDRXX:1:2104:3784:20697
CAGAGCAC
+
FFFFFFFF
@A00769:11:HC3HCDRXX:1:2104:5710:20713
CAGAGCAC
+
FFFFFFFF
@A00769:11:HC3HCDRXX:1:2104:26576:20713
CAGAGCAC
+
FFFFFFFF
@A00769:11:HC3HCDRXX:1:2104:27715:20713
CAGAGCAC
+
FFFFFFFF
@A00769:11:HC3HCDRXX:1:2104:20564:20854
CAGAGCAC
+
FFFFFFFF
@A00769:11:HC3HCDRXX:1:2104:5484:20917
CAGAGCAC
+
FFFFFFFF
@A00769:11:HC3HCDRXX:1:2104:6442:20917
CAGAGCAC
+
FFFFFFFF
@A00769:11:HC3HCDRXX:1:2104:15338:20948
CAGAGCAC
+
FFFFFFFF
@A00769:11:HC3HCDRXX:1:2104:18150:20964
CAGAGCAC
+
FFFFFFFF
@A00769:11:HC3HCDRXX:1:2104:5213:20979
CAGAGCAC
+
FFFFFFFF
@A00769:11:HC3HCDRXX:1:2104:2003:21026
CAGAGCAC
+
FFFFF:FF
@A00769:11:HC3HCDRXX:1:2104:22589:21042
CAGAGCAC
+
:FFFFFFF
@A00769:11:HC3HCDRXX:1:2104:25590:21042
CAGAGCAC
+
FFFFFFFF
@A00769:11:HC3HCDRXX:1:2104:17815:21073
CAGAGCAC
+
FFFFFFFF
@A00769:11:HC3HCDRXX:1:2104:2284:21136
CAGAGCAC
+
FFFFFFFF
@A00769:11:HC3HCDRXX:1:2104:23863:21214
CAGAGCAC
+
FFFFFFFF
@A00769:11:HC3HCDRXX:1:2104:23936:21214
CAGAGCAC
+
FFFFFFFF
@A00769:11:HC3HCDRXX:1:2104:15854:21277
CAGAGCAC
+
FFFFFFFF
@A00769:11:HC3HCDRXX:1:2104:26937:21277
CAGAGCAC
+
FFFFFFFF
@A00769:11:HC3HCDRXX:1:2104:22941:21308
CAGAGCAC
+
FFFFFFFF
@A00769:11:HC3HCDRXX:1:2104:17291:21324
CAGAGCAC
+
FFFFFFFF
@A00769:11:HC3HCDRXX:1:2104:22480:21355
CAGAGCAC
+
,:,F:FF,
@A00769:11:HC3HCDRXX:1:2104:26729:21418
CAGAGCAC
+
FFFFFFFF
@A00769:11:HC3HCDRXX:1:2104:16957:21433
CAGAGCAC
+
FFFFFFFF
@A00769:11:HC3HCDRXX:1:2104:19162:21433
CAGAGCAC
+
FFFFFFFF
@A00769:11:HC3HCDRXX:1:2104:17933:21496
CAGAGCAC
+
FFFFFFFF
@A00769:11:HC3HCDRXX:1:2104:17960:21512
CAGAGCAC
+
:FFF,:FF
@A00769:11:HC3HCDRXX:1:2104:2456:21527
CAGAGCAC
+
FFFFFFFF
@A00769:11:HC3HCDRXX:1:2104:20112:21605
CAGAGCAC
+
FFFFFFFF
@A00769:11:HC3HCDRXX:1:2104:3766:21731
CAGAGCAC
+
FFFFFFFF
@A00769:11:HC3HCDRXX:1:2104:22715:21731
CAGAGCAC
+
FFFFFFFF
@A00769:11:HC3HCDRXX:1:2104:27425:21778
CAGAGCAC
+
FFFFFFFF
@A00769:11:HC3HCDRXX:1:2104:16613:21809
CAGAGCAC
+
F::FF:F:
@A00769:11:HC3HCDRXX:1:2104:9444:21825
CAGAGCAC
+
FFFFFFFF
@A00769:11:HC3HCDRXX:1:2104:30816:21919
CAGAGCAC
+
FFFFFFFF
@A00769:11:HC3HCDRXX:1:2104:1244:22060
CAGAGCAC
+
FFFFFFFF
@A00769:11:HC3HCDRXX:1:2104:27850:22075
CAGAGCAC
+
FFFFFFFF
@A00769:11:HC3HCDRXX:1:2104:30996:22138
CAGAGCAC
+
FFFFFFFF
@A00769:11:HC3HCDRXX:1:2104:1099:22185
CAGAGCAC
+
FFFFFFFF
@A00769:11:HC3HCDRXX:1:2104:7392:22216
CAGAGCAC
+
FFFFFFFF
@A00769:11:HC3HCDRXX:1:2104:14271:22232
CAGAGCAC
+
FFFFFFFF
@A00769:11:HC3HCDRXX:1:2104:5990:22263
CAGAGCAC
+
FFFFFFFF
@A00769:11:HC3HCDRXX:1:2104:13494:22263
CAGAGCAC
+
FFFFFFFF
@A00769:11:HC3HCDRXX:1:2104:2356:22326
CAGAGCAC
+
FFFFFFFF
@A00769:11:HC3HCDRXX:1:2104:29279:22420
CAGAGCAC
+
FFFFFFFF
@A00769:11:HC3HCDRXX:1:2104:23113:22482
CAGAGCAC
+
FFFFFFFF
@A00769:11:HC3HCDRXX:1:2104:12717:22514
CAGAGCAC
+
FFFFFFFF
@A00769:11:HC3HCDRXX:1:2104:12346:22654
CAGAGCAC
+
FFFFFFFF
@A00769:11:HC3HCDRXX:1:2104:1570:22686
CAGAGCAC
+
FFFFFFFF
@A00769:11:HC3HCDRXX:1:2104:32777:22686
CAGAGCAC
+
FFFFFFFF
@A00769:11:HC3HCDRXX:1:2104:6253:22717
CAGAGCAC
+
FFFFFFFF
@A00769:11:HC3HCDRXX:1:2104:1805:22905
CAGAGCAC
+
FFFFFFFF
@A00769:11:HC3HCDRXX:1:2104:10303:22905
CAGAGCAC
+
FFFFFFFF
@A00769:11:HC3HCDRXX:1:2104:2329:22968
CAGAGCAC
+
FFFFFFFF
@A00769:11:HC3HCDRXX:1:2104:20735:22968
CAGAGCAC
+
FFFFFFFF
@A00769:11:HC3HCDRXX:1:2104:26485:22999
CAGAGCAC
+
FFFFFFFF
@A00769:11:HC3HCDRXX:1:2104:3206:23015
CAGAGCAC
+
FFFFFFFF
@A00769:11:HC3HCDRXX:1:2104:21359:23015
CAGAGCAC
+
:FFFF:FF
@A00769:11:HC3HCDRXX:1:2104:25048:23015
CAGAGCAC
+
FFFFFFFF
@A00769:11:HC3HCDRXX:1:2104:8748:23062
CAGAGCAC
+
FFFFFFFF
@A00769:11:HC3HCDRXX:1:2104:23737:23062
CAGAGCAC
+
FFFFFFFF
@A00769:11:HC3HCDRXX:1:2104:23547:23202
CAGAGCAC
+
FFFFFFFF
@A00769:11:HC3HCDRXX:1:2104:8947:23218
CAGAGCAC
+
FFFFFFFF
@A00769:11:HC3HCDRXX:1:2104:20844:23218
CAGAGCAC
+
FFFFFFFF
@A00769:11:HC3HCDRXX:1:2104:7907:23265
CAGAGCAC
+
FFFFFFFF
@A00769:11:HC3HCDRXX:1:2104:2908:23375
CAGAGCAC
+
FFFFFFFF
@A00769:11:HC3HCDRXX:1:2104:16857:23484
CAGAGCAC
+
FFFFFFFF
@A00769:11:HC3HCDRXX:1:2104:27950:23500
CAGAGCAC
+
FF,FFFFF
@A00769:11:HC3HCDRXX:1:2104:32497:23578
CAGAGCAC
+
FFFFFFFF
@A00769:11:HC3HCDRXX:1:2104:4996:23610
CAGAGCAC
+
FF:FFFF:
@A00769:11:HC3HCDRXX:1:2104:10456:23641
CAGAGCAC
+
FFFFFFFF
@A00769:11:HC3HCDRXX:1:2104:4083:23688
CAGAGCAC
+
FFFFFFFF
@A00769:11:HC3HCDRXX:1:2104:9073:23688
CAGAGCAC
+
FFFFFFFF
@A00769:11:HC3HCDRXX:1:2104:29215:23719
CAGAGCAC
+
FFFFFFFF
@A00769:11:HC3HCDRXX:1:2104:9688:23750
CAGAGCAC
+
FFFFFFFF
@A00769:11:HC3HCDRXX:1:2104:22661:23766
CAGAGCAC
+
FFFFFFFF
@A00769:11:HC3HCDRXX:1:2104:17228:23813
CAGAGCAC
+
FFFFFFFF
@A00769:11:HC3HCDRXX:1:2104:20500:23813
CAGAGCAC
+
FFFFFFFF
@A00769:11:HC3HCDRXX:1:2104:30490:23891
CAGAGCAC
+
FFFFFFFF
@A00769:11:HC3HCDRXX:1:2104:7600:23954
CAGAGCAC
+
FFFFFFFF
@A00769:11:HC3HCDRXX:1:2104:23845:23970
CAGAGCAC
+
FFFFFFFF
@A00769:11:HC3HCDRXX:1:2104:6641:24142
CAGAGCAC
+
FFFFFFFF
@A00769:11:HC3HCDRXX:1:2104:29640:24142
CAGAGCAC
+
FFFFFFFF
@A00769:11:HC3HCDRXX:1:2104:20175:24220
CAGAGCAC
+
FFFFFFFF
@A00769:11:HC3HCDRXX:1:2104:22923:24220
CAGAGCAC
+
FFFFFFFF
@A00769:11:HC3HCDRXX:1:2104:30228:24283
CAGAGCAC
+
FFFFFFFF
@A00769:11:HC3HCDRXX:1:2104:28393:24361
CAGAGCAC
+
FFFFFFFF
@A00769:11:HC3HCDRXX:1:2104:20383:24455
CAGAGCAC
+
FFFFFFFF
@A00769:11:HC3HCDRXX:1:2104:19135:24486
CAGAGCAC
+
F::FFFFF
@A00769:11:HC3HCDRXX:1:2104:18683:24580
CAGAGCAC
+
FFFFFFFF
@A00769:11:HC3HCDRXX:1:2104:30508:24580
CAGAGCAC
+
FFFFFFFF
@A00769:11:HC3HCDRXX:1:2104:31250:24580
CAGAGCAC
+
FFFFFFFF
@A00769:11:HC3HCDRXX:1:2104:17490:24643
CAGAGCAC
+
FFFFFFFF
@A00769:11:HC3HCDRXX:1:2104:21504:24643
CAGAGCAC
+
FFFFFFFF
@A00769:11:HC3HCDRXX:1:2104:3052:24659
CAGAGCAC
+
FFFFFFFF
@A00769:11:HC3HCDRXX:1:2104:18602:24721
CAGAGCAC
+
,FFFFFFF
@A00769:11:HC3HCDRXX:1:2104:27896:24784
CAGAGCAC
+
FFFFFFFF
@A00769:11:HC3HCDRXX:1:2104:14760:24799
CAGAGCAC
+
FFFFFFFF
@A00769:11:HC3HCDRXX:1:2104:14714:24846
CAGAGCAC
+
FFFFFFFF
@A00769:11:HC3HCDRXX:1:2104:15383:24909
CAGAGCAC
+
FFFFFFFF
@A00769:11:HC3HCDRXX:1:2104:15365:24972
CAGAGCAC
+
FFFFFFFF
@A00769:11:HC3HCDRXX:1:2104:8088:24987
CAGAGCAC
+
FFFFFFFF
@A00769:11:HC3HCDRXX:1:2104:31421:25003
CAGAGCAC
+
FFFFFFFF
@A00769:11:HC3HCDRXX:1:2104:14217:25019
CAGAGCAC
+
FFFFFFFF
@A00769:11:HC3HCDRXX:1:2104:30083:25066
CAGAGCAC
+
FFFFFFFF
@A00769:11:HC3HCDRXX:1:2104:8495:25097
CAGAGCAC
+
FF:FFFFF
@A00769:11:HC3HCDRXX:1:2104:10682:25097
CAGAGCAC
+
FFFFFFFF
@A00769:11:HC3HCDRXX:1:2104:21052:25113
CAGAGCAC
+
F,FF,,FF
@A00769:11:HC3HCDRXX:1:2104:27679:25128
CAGAGCAC
+
FFFFFFFF
@A00769:11:HC3HCDRXX:1:2104:14814:25144
CAGAGCAC
+
FFFFFFFF
@A00769:11:HC3HCDRXX:1:2104:5683:25238
CAGAGCAC
+
FFFFFFFF
@A00769:11:HC3HCDRXX:1:2104:26729:25238
CAGAGCAC
+
FFFFFFFF
@A00769:11:HC3HCDRXX:1:2104:13431:25285
CAGAGCAC
+
FFFFFFFF
@A00769:11:HC3HCDRXX:1:2104:29225:25332
CAGAGCAC
+
FFFFFFFF
@A00769:11:HC3HCDRXX:1:2104:31213:25363
CAGAGCAC
+
FFFFFFFF
@A00769:11:HC3HCDRXX:1:2104:13024:25394
CAGAGCAC
+
FFFF,FFF
@A00769:11:HC3HCDRXX:1:2104:4499:25410
CAGAGCAC
+
FFFFFFFF
@A00769:11:HC3HCDRXX:1:2104:20455:25426
CAGAGCAC
+
FFFFFFFF
@A00769:11:HC3HCDRXX:1:2104:23900:25504
CAGAGCAC
+
FFF,FFFF
@A00769:11:HC3HCDRXX:1:2104:5629:25520
CAGAGCAC
+
FFFFFFFF
@A00769:11:HC3HCDRXX:1:2104:11469:25520
CAGAGCAC
+
FFFFFFF:
@A00769:11:HC3HCDRXX:1:2104:20356:25535
CAGAGCAC
+
FFFFFFFF
@A00769:11:HC3HCDRXX:1:2104:2899:25551
CAGAGCAC
+
FFFFFFFF
@A00769:11:HC3HCDRXX:1:2104:27941:25551
CAGAGCAC
+
FFF,FFFF
@A00769:11:HC3HCDRXX:1:2104:20130:25614
CAGAGCAC
+
FFFFFFFF
@A00769:11:HC3HCDRXX:1:2104:3522:25661
CAGAGCAC
+
FFFFFFFF
@A00769:11:HC3HCDRXX:1:2104:10628:25661
CAGAGCAC
+
FFFFFFFF
@A00769:11:HC3HCDRXX:1:2104:27407:25661
CAGAGCAC
+
FFFFFFFF
@A00769:11:HC3HCDRXX:1:2104:21486:25833
CAGAGCAC
+
FFFFFFFF
@A00769:11:HC3HCDRXX:1:2104:31539:25927
CAGAGCAC
+
FFFFFFFF
@A00769:11:HC3HCDRXX:1:2104:28293:26005
CAGAGCAC
+
FFFFFFFF
@A00769:11:HC3HCDRXX:1:2104:31684:26021
CAGAGCAC
+
FFFFFFFF
@A00769:11:HC3HCDRXX:1:2104:6723:26130
CAGAGCAC
+
,:,FF,FF
@A00769:11:HC3HCDRXX:1:2104:16911:26240
CAGAGCAC
+
FFFFFFFF
@A00769:11:HC3HCDRXX:1:2104:10836:26271
CAGAGCAC
+
FFFFFFFF
@A00769:11:HC3HCDRXX:1:2104:16098:26271
CAGAGCAC
+
FFFFFFFF
@A00769:11:HC3HCDRXX:1:2104:24053:26303
CAGAGCAC
+
FFFFFFFF
@A00769:11:HC3HCDRXX:1:2104:6099:26334
CAGAGCAC
+
FFFFFFFF
@A00769:11:HC3HCDRXX:1:2104:17237:26334
CAGAGCAC
+
FFFFFFFF
@A00769:11:HC3HCDRXX:1:2104:10176:26381
CAGAGCAC
+
FFFFFFFF
@A00769:11:HC3HCDRXX:1:2104:3341:26412
CAGAGCAC
+
FFFFFFFF
@A00769:11:HC3HCDRXX:1:2104:18765:26412
CAGAGCAC
+
FFFFFFFF
@A00769:11:HC3HCDRXX:1:2104:16288:26443
CAGAGCAC
+
FFFFFFFF
@A00769:11:HC3HCDRXX:1:2104:14470:26553
CAGAGCAC
+
FFFFFFFF
@A00769:11:HC3HCDRXX:1:2104:6451:26569
CAGAGCAC
+
FFFFFFFF
@A00769:11:HC3HCDRXX:1:2104:8983:26569
CAGAGCAC
+
FFFFFFFF
@A00769:11:HC3HCDRXX:1:2104:6876:26584
CAGAGCAC
+
FFFFFFFF
@A00769:11:HC3HCDRXX:1:2104:19949:26710
CAGAGCAC
+
FF::FFFF
@A00769:11:HC3HCDRXX:1:2104:4553:26788
CAGAGCAC
+
FFFFFFFF
@A00769:11:HC3HCDRXX:1:2104:5819:26788
CAGAGCAC
+
FFFFFFFF
@A00769:11:HC3HCDRXX:1:2104:21450:26804
CAGAGCAC
+
FFFFFFFF
@A00769:11:HC3HCDRXX:1:2104:26332:26835
CAGAGCAC
+
F,FFFFFF
@A00769:11:HC3HCDRXX:1:2104:21640:26976
CAGAGCAC
+
FFFFFFFF
@A00769:11:HC3HCDRXX:1:2104:12264:27117
CAGAGCAC
+
FFFFFFFF
@A00769:11:HC3HCDRXX:1:2104:30264:27132
CAGAGCAC
+
FFFFFFFF
@A00769:11:HC3HCDRXX:1:2104:30201:27179
CAGAGCAC
+
FFFFFFFF
@A00769:11:HC3HCDRXX:1:2104:4869:27211
CAGAGCAC
+
FFFFFFFF
@A00769:11:HC3HCDRXX:1:2104:13395:27258
CAGAGCAC
+
FFFFFFFF
@A00769:11:HC3HCDRXX:1:2104:32325:27258
CAGAGCAC
+
FFFFF,FF
@A00769:11:HC3HCDRXX:1:2104:21938:27367
CAGAGCAC
+
FFFFFFFF
@A00769:11:HC3HCDRXX:1:2104:8504:27398
CAGAGCAC
+
FFFFFFFF
@A00769:11:HC3HCDRXX:1:2104:13404:27398
CAGAGCAC
+
FFFFFFFF
@A00769:11:HC3HCDRXX:1:2104:31783:27445
CAGAGCAC
+
FFFFFFFF
@A00769:11:HC3HCDRXX:1:2104:11794:27461
CAGAGCAC
+
FFFFFFFF
@A00769:11:HC3HCDRXX:1:2104:31412:27524
CAGAGCAC
+
F:FFFFFF
@A00769:11:HC3HCDRXX:1:2104:14940:27555
CAGAGCAC
+
,F:F,:,:
@A00769:11:HC3HCDRXX:1:2104:23665:27571
CAGAGCAC
+
FFFFFFFF
@A00769:11:HC3HCDRXX:1:2104:6940:27602
CAGAGCAC
+
FFFFFFFF
@A00769:11:HC3HCDRXX:1:2104:14877:27602
CAGAGCAC
+
FFFFFFFF
@A00769:11:HC3HCDRXX:1:2104:8160:27618
CAGAGCAC
+
FFFFFFFF
@A00769:11:HC3HCDRXX:1:2104:20889:27618
CAGAGCAC
+
FFF:FFFF
@A00769:11:HC3HCDRXX:1:2104:5412:27649
CAGAGCAC
+
FFFFFFFF
@A00769:11:HC3HCDRXX:1:2104:27236:27649
CAGAGCAC
+
FFFF,FFF
@A00769:11:HC3HCDRXX:1:2104:13684:27727
CAGAGCAC
+
FFFFFFFF
@A00769:11:HC3HCDRXX:1:2104:20817:27774
CAGAGCAC
+
:FFFFFFF
@A00769:11:HC3HCDRXX:1:2104:5819:27790
CAGAGCAC
+
FFFFFFFF
@A00769:11:HC3HCDRXX:1:2104:16405:27837
CAGAGCAC
+
FFFFFFFF
@A00769:11:HC3HCDRXX:1:2104:21549:27853
CAGAGCAC
+
FFFFFFFF
@A00769:11:HC3HCDRXX:1:2104:20735:27946
CAGAGCAC
+
F:FFFFFF
@A00769:11:HC3HCDRXX:1:2104:7039:28056
CAGAGCAC
+
FFFFFFFF
@A00769:11:HC3HCDRXX:1:2104:7880:28072
CAGAGCAC
+
FFFFFFFF
@A00769:11:HC3HCDRXX:1:2104:26404:28119
CAGAGCAC
+
FFFF:FFF
@A00769:11:HC3HCDRXX:1:2104:1479:28166
CAGAGCAC
+
FFFFFFFF
@A00769:11:HC3HCDRXX:1:2104:8585:28166
CAGAGCAC
+
FFFFFFFF
@A00769:11:HC3HCDRXX:1:2104:2230:28275
CAGAGCAC
+
FFFFFFFF
@A00769:11:HC3HCDRXX:1:2104:6515:28275
CAGAGCAC
+
FFFFFFFF
@A00769:11:HC3HCDRXX:1:2104:10710:28307
CAGAGCAC
+
FFFFFFFF
@A00769:11:HC3HCDRXX:1:2104:11831:28307
CAGAGCAC
+
FFFFFFFF
@A00769:11:HC3HCDRXX:1:2104:1316:28354
CAGAGCAC
+
FFFFFFFF
@A00769:11:HC3HCDRXX:1:2104:2130:28447
CAGAGCAC
+
FFFFFFFF
@A00769:11:HC3HCDRXX:1:2104:3947:28494
CAGAGCAC
+
FFFFFFFF
@A00769:11:HC3HCDRXX:1:2104:24912:28510
CAGAGCAC
+
FFFFFFFF
@A00769:11:HC3HCDRXX:1:2104:20772:28541
CAGAGCAC
+
FFFFFFFF
@A00769:11:HC3HCDRXX:1:2104:20518:28573
CAGAGCAC
+
FFFFFFFF
@A00769:11:HC3HCDRXX:1:2104:9263:28588
CAGAGCAC
+
FFFFFFFF
@A00769:11:HC3HCDRXX:1:2104:26901:28667
CAGAGCAC
+
FFFFFFFF
@A00769:11:HC3HCDRXX:1:2104:29649:28667
CAGAGCAC
+
FFFFFFFF
@A00769:11:HC3HCDRXX:1:2104:18041:28698
CAGAGCAC
+
FFFFFFFF
@A00769:11:HC3HCDRXX:1:2104:31620:28698
CAGAGCAC
+
FFFFFFFF
@A00769:11:HC3HCDRXX:1:2104:11162:28714
CAGAGCAC
+
FFFFFFFF
@A00769:11:HC3HCDRXX:1:2104:18783:28729
CAGAGCAC
+
F:FFFFFF
@A00769:11:HC3HCDRXX:1:2104:22941:28729
CAGAGCAC
+
FFFFFFFF
@A00769:11:HC3HCDRXX:1:2104:31403:28729
CAGAGCAC
+
FFFFFFFF
@A00769:11:HC3HCDRXX:1:2104:28890:28761
CAGAGCAC
+
FFFFFFFF
@A00769:11:HC3HCDRXX:1:2104:11379:28776
CAGAGCAC
+
FFFFFFFF
@A00769:11:HC3HCDRXX:1:2104:4716:28792
CAGAGCAC
+
FFFFFFFF
@A00769:11:HC3HCDRXX:1:2104:15085:28808
CAGAGCAC
+
FFFFFFFF
@A00769:11:HC3HCDRXX:1:2104:26395:28823
CAGAGCAC
+
FF,FFFFF
@A00769:11:HC3HCDRXX:1:2104:13955:28855
CAGAGCAC
+
FFFFFFFF
@A00769:11:HC3HCDRXX:1:2104:3260:28995
CAGAGCAC
+
FFFF:FFF
@A00769:11:HC3HCDRXX:1:2104:4833:29027
CAGAGCAC
+
FFFFFFFF
@A00769:11:HC3HCDRXX:1:2104:8712:29042
CAGAGCAC
+
FFFFFFFF
@A00769:11:HC3HCDRXX:1:2104:4915:29136
CAGAGCAC
+
FFFFFFFF
@A00769:11:HC3HCDRXX:1:2104:13702:29168
CAGAGCAC
+
FFFFFFFF
@A00769:11:HC3HCDRXX:1:2104:10673:29277
CAGAGCAC
+
FFFFFFFF
@A00769:11:HC3HCDRXX:1:2104:5113:29293
CAGAGCAC
+
FFFFFFFF
@A00769:11:HC3HCDRXX:1:2104:15004:29324
CAGAGCAC
+
FFFFFF:F
@A00769:11:HC3HCDRXX:1:2104:21902:29371
CAGAGCAC
+
FF:FFFFF
@A00769:11:HC3HCDRXX:1:2104:12038:29418
CAGAGCAC
+
FFFFFFFF
@A00769:11:HC3HCDRXX:1:2104:28565:29418
CAGAGCAC
+
FFFFFFFF
@A00769:11:HC3HCDRXX:1:2104:28962:29418
CAGAGCAC
+
FFFFFFFF
@A00769:11:HC3HCDRXX:1:2104:13205:29434
CAGAGCAC
+
FFFFFFFF
@A00769:11:HC3HCDRXX:1:2104:12228:29465
CAGAGCAC
+
FFFFFFFF
@A00769:11:HC3HCDRXX:1:2104:29206:29465
CAGAGCAC
+
FFFFFFFF
@A00769:11:HC3HCDRXX:1:2104:30906:29496
CAGAGCAC
+
FFFFFFF:
@A00769:11:HC3HCDRXX:1:2104:16143:29606
CAGAGCAC
+
FFFFFFFF
@A00769:11:HC3HCDRXX:1:2104:19289:29731
CAGAGCAC
+
FFFFFFFF
@A00769:11:HC3HCDRXX:1:2104:3351:29747
CAGAGCAC
+
FFFFFFFF
@A00769:11:HC3HCDRXX:1:2104:8811:29810
CAGAGCAC
+
FFFFFFFF
@A00769:11:HC3HCDRXX:1:2104:14742:29904
CAGAGCAC
+
FFFFFFFF
@A00769:11:HC3HCDRXX:1:2104:6488:29951
CAGAGCAC
+
FFFFFFFF
@A00769:11:HC3HCDRXX:1:2104:23032:29951
CAGAGCAC
+
FFFF:FFF
@A00769:11:HC3HCDRXX:1:2104:6777:29982
CAGAGCAC
+
FFFFFFFF
@A00769:11:HC3HCDRXX:1:2104:14633:29997
CAGAGCAC
+
FFFFFFFF
@A00769:11:HC3HCDRXX:1:2104:26657:30029
CAGAGCAC
+
FFFFFFFF
@A00769:11:HC3HCDRXX:1:2104:26286:30076
CAGAGCAC
+
FFFFFFFF
@A00769:11:HC3HCDRXX:1:2104:7789:30107
CAGAGCAC
+
FFFFFFFF
@A00769:11:HC3HCDRXX:1:2104:6433:30138
CAGAGCAC
+
FFFFFFFF
@A00769:11:HC3HCDRXX:1:2104:13150:30154
CAGAGCAC
+
FFFFFFFF
@A00769:11:HC3HCDRXX:1:2104:27010:30201
CAGAGCAC
+
FFFFFFFF
@A00769:11:HC3HCDRXX:1:2104:4128:30248
CAGAGCAC
+
FFFFFFFF
@A00769:11:HC3HCDRXX:1:2104:27661:30295
CAGAGCAC
+
FFFFFFFF
@A00769:11:HC3HCDRXX:1:2104:7274:30342
CAGAGCAC
+
FFFFFFFF
@A00769:11:HC3HCDRXX:1:2104:27227:30358
CAGAGCAC
+
FFFFFFFF
@A00769:11:HC3HCDRXX:1:2104:16920:30452
CAGAGCAC
+
FFFFFFFF
@A00769:11:HC3HCDRXX:1:2104:1099:30545
CAGAGCAC
+
FFFFFFFF
@A00769:11:HC3HCDRXX:1:2104:22390:30561
CAGAGCAC
+
FFFFFFFF
@A00769:11:HC3HCDRXX:1:2104:5068:30592
CAGAGCAC
+
FFFFFFFF
@A00769:11:HC3HCDRXX:1:2104:3323:30702
CAGAGCAC
+
FFFFFFFF
@A00769:11:HC3HCDRXX:1:2104:20048:30733
CAGAGCAC
+
F:FFF:FF
@A00769:11:HC3HCDRXX:1:2104:29767:30812
CAGAGCAC
+
FFFFFFFF
@A00769:11:HC3HCDRXX:1:2104:26955:30827
CAGAGCAC
+
FFFFFFFF
@A00769:11:HC3HCDRXX:1:2104:26729:30874
CAGAGCAC
+
FFFFFFFF
@A00769:11:HC3HCDRXX:1:2104:26901:30890
CAGAGCAC
+
FFFFFFFF
@A00769:11:HC3HCDRXX:1:2104:8070:30906
CAGAGCAC
+
FFFFFFFF
@A00769:11:HC3HCDRXX:1:2104:12264:30968
CAGAGCAC
+
FF,F::FF
@A00769:11:HC3HCDRXX:1:2104:18882:30968
CAGAGCAC
+
FFFFFFFF
@A00769:11:HC3HCDRXX:1:2104:2419:30984
CAGAGCAC
+
FFFFFFFF
@A00769:11:HC3HCDRXX:1:2104:18593:31000
CAGAGCAC
+
FFFFFFFF
@A00769:11:HC3HCDRXX:1:2104:24975:31000
CAGAGCAC
+
FFFFFFFF
@A00769:11:HC3HCDRXX:1:2104:26042:31000
CAGAGCAC
+
FFFFFFFF
@A00769:11:HC3HCDRXX:1:2104:21206:31046
CAGAGCAC
+
FFFFFFFF
@A00769:11:HC3HCDRXX:1:2104:29396:31046
CAGAGCAC
+
FFFFFFFF
@A00769:11:HC3HCDRXX:1:2104:2031:31062
CAGAGCAC
+
FFFFFFFF
@A00769:11:HC3HCDRXX:1:2104:16785:31062
CAGAGCAC
+
FFFFFFFF
@A00769:11:HC3HCDRXX:1:2104:16649:31078
CAGAGCAC
+
FFFFFFFF
@A00769:11:HC3HCDRXX:1:2104:16911:31093
CAGAGCAC
+
FFFFFFFF
@A00769:11:HC3HCDRXX:1:2104:2889:31109
CAGAGCAC
+
:F:FFFF,
@A00769:11:HC3HCDRXX:1:2104:29116:31250
CAGAGCAC
+
FFFFFFFF
@A00769:11:HC3HCDRXX:1:2104:4029:31266
CAGAGCAC
+
FFFFFFFF
@A00769:11:HC3HCDRXX:1:2104:29550:31281
CAGAGCAC
+
FFFFFFFF
@A00769:11:HC3HCDRXX:1:2104:3775:31391
CAGAGCAC
+
FFFFFFFF
@A00769:11:HC3HCDRXX:1:2104:1994:31407
CAGAGCAC
+
FFFFFFFF
@A00769:11:HC3HCDRXX:1:2104:32136:31469
CAGAGCAC
+
FFFFFFFF
@A00769:11:HC3HCDRXX:1:2104:17128:31501
CAGAGCAC
+
FFFFFFFF
@A00769:11:HC3HCDRXX:1:2104:22562:31548
CAGAGCAC
+
FFFFFFFF
@A00769:11:HC3HCDRXX:1:2104:10963:31751
CAGAGCAC
+
FFFFFFFF
@A00769:11:HC3HCDRXX:1:2104:32786:31751
CAGAGCAC
+
FFFFFFFF
@A00769:11:HC3HCDRXX:1:2104:9308:31892
CAGAGCAC
+
FFFFFFFF
@A00769:11:HC3HCDRXX:1:2104:12165:31986
CAGAGCAC
+
FFFFFFFF
@A00769:11:HC3HCDRXX:1:2104:4616:32002
CAGAGCAC
+
FFFFFFFF
@A00769:11:HC3HCDRXX:1:2104:27986:32017
CAGAGCAC
+
FFFFFFFF
@A00769:11:HC3HCDRXX:1:2104:7771:32080
CAGAGCAC
+
F,:FF,FF
@A00769:11:HC3HCDRXX:1:2104:30427:32080
CAGAGCAC
+
FFFFFFFF
@A00769:11:HC3HCDRXX:1:2104:4924:32127
CAGAGCAC
+
FF:F:FFF
@A00769:11:HC3HCDRXX:1:2104:12635:32174
CAGAGCAC
+
FFFFFFFF
@A00769:11:HC3HCDRXX:1:2104:19732:32189
CAGAGCAC
+
FFFFFFFF
@A00769:11:HC3HCDRXX:1:2104:23240:32189
CAGAGCAC
+
FF:F,FFF
@A00769:11:HC3HCDRXX:1:2104:21477:32236
CAGAGCAC
+
FFFFFFFF
@A00769:11:HC3HCDRXX:1:2104:8639:32268
CAGAGCAC
+
FF:FFFFF
@A00769:11:HC3HCDRXX:1:2104:9281:32283
CAGAGCAC
+
FFFFFFFF
@A00769:11:HC3HCDRXX:1:2104:16866:32299
CAGAGCAC
+
FFFFFFFF
@A00769:11:HC3HCDRXX:1:2104:31747:32330
CAGAGCAC
+
FFFF:FFF
@A00769:11:HC3HCDRXX:1:2104:9064:32377
CAGAGCAC
+
FFFFFFFF
@A00769:11:HC3HCDRXX:1:2104:9643:32440
CAGAGCAC
+
FFFFFFFF
@A00769:11:HC3HCDRXX:1:2104:3757:32518
CAGAGCAC
+
:FFFFFFF
@A00769:11:HC3HCDRXX:1:2104:20636:32534
CAGAGCAC
+
F::FFF:F
@A00769:11:HC3HCDRXX:1:2104:26042:32565
CAGAGCAC
+
FFFFFFFF
@A00769:11:HC3HCDRXX:1:2104:7654:32659
CAGAGCAC
+
FFFFFFFF
@A00769:11:HC3HCDRXX:1:2104:24623:32675
CAGAGCAC
+
FFFFFFFF
@A00769:11:HC3HCDRXX:1:2104:4824:32769
CAGAGCAC
+
FFFFFFFF
@A00769:11:HC3HCDRXX:1:2104:8395:32816
CAGAGCAC
+
FFFFFFFF
@A00769:11:HC3HCDRXX:1:2104:9362:32863
CAGAGCAC
+
FFFFFFFF
@A00769:11:HC3HCDRXX:1:2104:15745:32925
CAGAGCAC
+
FFFFFFFF
@A00769:11:HC3HCDRXX:1:2104:29505:33019
CAGAGCAC
+
F,:FF,:,
@A00769:11:HC3HCDRXX:1:2104:23149:33098
CAGAGCAC
+
FF:FFFFF
@A00769:11:HC3HCDRXX:1:2104:13557:33144
CAGAGCAC
+
FFFFFFFF
@A00769:11:HC3HCDRXX:1:2104:27371:33176
CAGAGCAC
+
FFFFFFFF
@A00769:11:HC3HCDRXX:1:2104:21902:33223
CAGAGCAC
+
FFFFFFFF
@A00769:11:HC3HCDRXX:1:2104:16495:33317
CAGAGCAC
+
FFFFF:FF
@A00769:11:HC3HCDRXX:1:2104:2935:33411
CAGAGCAC
+
FFFFFFFF
@A00769:11:HC3HCDRXX:1:2104:23601:33411
CAGAGCAC
+
FFFFFFFF
@A00769:11:HC3HCDRXX:1:2104:18240:33458
CAGAGCAC
+
FFFFFFFF
@A00769:11:HC3HCDRXX:1:2104:8739:33536
CAGAGCAC
+
FFFFFFFF
@A00769:11:HC3HCDRXX:1:2104:9164:33552
CAGAGCAC
+
FFFFFFFF
@A00769:11:HC3HCDRXX:1:2104:29143:33646
CAGAGCAC
+
FFFFFFFF
@A00769:11:HC3HCDRXX:1:2104:3206:33661
CAGAGCAC
+
FFFFFFFF
@A00769:11:HC3HCDRXX:1:2104:25030:33755
CAGAGCAC
+
FFFFFFFF
@A00769:11:HC3HCDRXX:1:2104:3233:33771
CAGAGCAC
+
FFFFFFFF
@A00769:11:HC3HCDRXX:1:2104:27371:33771
CAGAGCAC
+
FFFFFFFF
@A00769:11:HC3HCDRXX:1:2104:6415:33833
CAGAGCAC
+
FFFFFFFF
@A00769:11:HC3HCDRXX:1:2104:25364:33833
CAGAGCAC
+
FFFFFFFF
@A00769:11:HC3HCDRXX:1:2104:27082:33865
CAGAGCAC
+
FFFFFFFF
@A00769:11:HC3HCDRXX:1:2104:32154:33943
CAGAGCAC
+
FFFFFFFF
@A00769:11:HC3HCDRXX:1:2104:5999:33990
CAGAGCAC
+
F::FFFFF
@A00769:11:HC3HCDRXX:1:2104:31873:33990
CAGAGCAC
+
FFFFFFFF
@A00769:11:HC3HCDRXX:1:2104:13422:34100
CAGAGCAC
+
FFFFFFFF
@A00769:11:HC3HCDRXX:1:2104:14181:34131
CAGAGCAC
+
FFFFFFFF
@A00769:11:HC3HCDRXX:1:2104:20862:34178
CAGAGCAC
+
FFFFFFFF
@A00769:11:HC3HCDRXX:1:2104:16595:34240
CAGAGCAC
+
FFFFFFFF
@A00769:11:HC3HCDRXX:1:2104:22715:34256
CAGAGCAC
+
FFFFFFFF
@A00769:11:HC3HCDRXX:1:2104:8314:34334
CAGAGCAC
+
FFFFFFFF
@A00769:11:HC3HCDRXX:1:2104:30599:34350
CAGAGCAC
+
FFFFF::F
@A00769:11:HC3HCDRXX:1:2104:15600:34366
CAGAGCAC
+
FFFFFFFF
@A00769:11:HC3HCDRXX:1:2104:31530:34397
CAGAGCAC
+
FFFFFFFF
@A00769:11:HC3HCDRXX:1:2104:16767:34444
CAGAGCAC
+
FFFFFFFF
@A00769:11:HC3HCDRXX:1:2104:4851:34475
CAGAGCAC
+
FFFFFFFF
@A00769:11:HC3HCDRXX:1:2104:16929:34507
CAGAGCAC
+
FFFFFFFF
@A00769:11:HC3HCDRXX:1:2104:14805:34554
CAGAGCAC
+
FFFFFFFF
@A00769:11:HC3HCDRXX:1:2104:18150:34616
CAGAGCAC
+
FFFFFFFF
@A00769:11:HC3HCDRXX:1:2104:14154:34648
CAGAGCAC
+
FFFFFFFF
@A00769:11:HC3HCDRXX:1:2104:18819:34648
CAGAGCAC
+
FFFFFFFF
@A00769:11:HC3HCDRXX:1:2104:2627:34663
CAGAGCAC
+
FFFF,F:,
@A00769:11:HC3HCDRXX:1:2104:16929:34757
CAGAGCAC
+
FFFFFFFF
@A00769:11:HC3HCDRXX:1:2104:11885:34820
CAGAGCAC
+
FF,FFFFF
@A00769:11:HC3HCDRXX:1:2104:9010:34851
CAGAGCAC
+
FFFFFFFF
@A00769:11:HC3HCDRXX:1:2104:7952:34867
CAGAGCAC
+
FFFFFFFF
@A00769:11:HC3HCDRXX:1:2104:15094:34929
CAGAGCAC
+
FFFFFFFF
@A00769:11:HC3HCDRXX:1:2104:4951:34961
CAGAGCAC
+
FFFF:FFF
@A00769:11:HC3HCDRXX:1:2104:21468:35039
CAGAGCAC
+
FFFFFFFF
@A00769:11:HC3HCDRXX:1:2104:2691:35117
CAGAGCAC
+
FFFFFFFF
@A00769:11:HC3HCDRXX:1:2104:16062:35133
CAGAGCAC
+
FFFFFFFF
@A00769:11:HC3HCDRXX:1:2104:6008:35196
CAGAGCAC
+
FFFFFFFF
@A00769:11:HC3HCDRXX:1:2104:31575:35258
CAGAGCAC
+
FFFFFFFF
@A00769:11:HC3HCDRXX:1:2104:16685:35305
CAGAGCAC
+
FFFFFFFF
@A00769:11:HC3HCDRXX:1:2104:20048:35305
CAGAGCAC
+
FFFF,FFF
@A00769:11:HC3HCDRXX:1:2104:25617:35305
CAGAGCAC
+
FFFFFFFF
@A00769:11:HC3HCDRXX:1:2104:6271:35336
CAGAGCAC
+
FFFFFFFF
@A00769:11:HC3HCDRXX:1:2104:31277:35336
CAGAGCAC
+
FFFFFFFF
@A00769:11:HC3HCDRXX:1:2104:4616:35383
CAGAGCAC
+
FF,:,::F
@A00769:11:HC3HCDRXX:1:2104:4499:35430
CAGAGCAC
+
FF:FFFFF
@A00769:11:HC3HCDRXX:1:2104:25292:35430
CAGAGCAC
+
FFFFFFFF
@A00769:11:HC3HCDRXX:1:2104:7003:35477
CAGAGCAC
+
FFFFFFFF
@A00769:11:HC3HCDRXX:1:2104:4634:35540
CAGAGCAC
+
FFFFFFFF
@A00769:11:HC3HCDRXX:1:2104:31051:35540
CAGAGCAC
+
FFFFFFFF
@A00769:11:HC3HCDRXX:1:2104:9616:35556
CAGAGCAC
+
FFFFFFFF
@A00769:11:HC3HCDRXX:1:2104:30228:35556
CAGAGCAC
+
FFFFFFFF
@A00769:11:HC3HCDRXX:1:2104:3658:35603
CAGAGCAC
+
FFFFFFFF
@A00769:11:HC3HCDRXX:1:2104:4237:35603
CAGAGCAC
+
FF:FFFFF
@A00769:11:HC3HCDRXX:1:2104:21847:35603
CAGAGCAC
+
FFFFFFFF
@A00769:11:HC3HCDRXX:1:2104:13376:35681
CAGAGCAC
+
FFFFFFFF
@A00769:11:HC3HCDRXX:1:2104:2537:35697
CAGAGCAC
+
FFFFFFFF
@A00769:11:HC3HCDRXX:1:2104:16984:35884
CAGAGCAC
+
FFFFFFFF
@A00769:11:HC3HCDRXX:1:2104:9959:35900
CAGAGCAC
+
FFFFFFFF
@A00769:11:HC3HCDRXX:1:2104:24713:35931
CAGAGCAC
+
FFFFFFFF
@A00769:11:HC3HCDRXX:1:2104:21215:36072
CAGAGCAC
+
FF:FFFFF
@A00769:11:HC3HCDRXX:1:2104:8151:36088
CAGAGCAC
+
FFFFFFFF
@A00769:11:HC3HCDRXX:1:2104:16640:36104
CAGAGCAC
+
FFFFFFFF
@A00769:11:HC3HCDRXX:1:2104:27028:36119
CAGAGCAC
+
FFFFFFFF
@A00769:11:HC3HCDRXX:1:2104:21775:36166
CAGAGCAC
+
FFFFFFFF
@A00769:11:HC3HCDRXX:1:2104:14868:36198
CAGAGCAC
+
FFFFFFFF
@A00769:11:HC3HCDRXX:1:2104:1561:36229
CAGAGCAC
+
FFFFFFFF
@A00769:11:HC3HCDRXX:1:2104:14226:36245
CAGAGCAC
+
FFFFFFFF
@A00769:11:HC3HCDRXX:1:2104:10655:36260
CAGAGCAC
+
FFFFFFFF
@A00769:11:HC3HCDRXX:1:2104:20076:36292
CAGAGCAC
+
FFFFFFFF
@A00769:11:HC3HCDRXX:1:2104:10963:36354
CAGAGCAC
+
FFFFFFFF
@A00769:11:HC3HCDRXX:1:2104:30147:36448
CAGAGCAC
+
FFFFFFFF
@A00769:11:HC3HCDRXX:1:2104:4679:36464
CAGAGCAC
+
FFFFFFFF
@A00769:11:HC3HCDRXX:1:2104:13792:36495
CAGAGCAC
+
FFFFFFFF
@A00769:11:HC3HCDRXX:1:2104:23303:36495
CAGAGCAC
+
FFFFFFFF
@A00769:11:HC3HCDRXX:1:2104:1561:36542
CAGAGCAC
+
FFFFFFFF
@A00769:11:HC3HCDRXX:1:2104:10411:36558
CAGAGCAC
+
FFFFFFFF
@A00769:11:HC3HCDRXX:1:2104:3025:36573
CAGAGCAC
+
FFFFFFFF
@A00769:11:HC3HCDRXX:1:2104:22715:36573
CAGAGCAC
+
FFFFFFFF
@A00769:11:HC3HCDRXX:1:2104:24153:36589
CAGAGCAC
+
FF:F:F:F
@A00769:11:HC3HCDRXX:1:2104:2826:36636
CAGAGCAC
+
FFFFFFFF
@A00769:11:HC3HCDRXX:1:2104:18168:36652
CAGAGCAC
+
FFFFFFFF
@A00769:11:HC3HCDRXX:1:2104:31421:36652
CAGAGCAC
+
FFFFFFFF
@A00769:11:HC3HCDRXX:1:2104:11134:36683
CAGAGCAC
+
FFFFFFFF
@A00769:11:HC3HCDRXX:1:2104:28980:36683
CAGAGCAC
+
FF:F:FFF
@A00769:11:HC3HCDRXX:1:2104:27679:36777
CAGAGCAC
+
FFFFFFFF
@A00769:11:HC3HCDRXX:1:2104:31512:36808
CAGAGCAC
+
FFFFFFFF
@A00769:11:HC3HCDRXX:1:2104:8052:36949
CAGAGCAC
+
FFFFFFFF
@A00769:11:HC3HCDRXX:1:2104:29062:36949
CAGAGCAC
+
FFFFFFFF
@A00769:11:HC3HCDRXX:1:2105:21974:1000
CAGAGCAC
+
FFFFFFFF
@A00769:11:HC3HCDRXX:1:2105:32832:1016
CAGAGCAC
+
FF:FFFFF
@A00769:11:HC3HCDRXX:1:2105:27471:1031
CAGAGCAC
+
FFFFFFFF
@A00769:11:HC3HCDRXX:1:2105:27425:1047
CAGAGCAC
+
FFFFFFFF
@A00769:11:HC3HCDRXX:1:2105:32108:1047
CAGAGCAC
+
FFFFFFFF
@A00769:11:HC3HCDRXX:1:2105:28212:1125
CAGAGCAC
+
FFFFFFFF
@A00769:11:HC3HCDRXX:1:2105:16957:1172
CAGAGCAC
+
FFFFFFFF
@A00769:11:HC3HCDRXX:1:2105:15130:1235
CAGAGCAC
+
FFFFFFFF
@A00769:11:HC3HCDRXX:1:2105:24677:1297
CAGAGCAC
+
FFFFFFFF
@A00769:11:HC3HCDRXX:1:2105:13313:1313
CAGAGCAC
+
FFFFFFFF
@A00769:11:HC3HCDRXX:1:2105:23421:1376
CAGAGCAC
+
:FFF:FFF
@A00769:11:HC3HCDRXX:1:2105:31186:1423
CAGAGCAC
+
:F,:FFFF
@A00769:11:HC3HCDRXX:1:2105:27308:1438
CAGAGCAC
+
FFFFFFFF
@A00769:11:HC3HCDRXX:1:2105:18584:1485
CAGAGCAC
+
F,FFFFFF
@A00769:11:HC3HCDRXX:1:2105:14308:1501
CAGAGCAC
+
FFFFFFFF
@A00769:11:HC3HCDRXX:1:2105:16559:1517
CAGAGCAC
+
FFFFFFFF
@A00769:11:HC3HCDRXX:1:2105:4020:1595
CAGAGCAC
+
FFFFFFFF
@A00769:11:HC3HCDRXX:1:2105:21567:1642
CAGAGCAC
+
FFFFFFFF
@A00769:11:HC3HCDRXX:1:2105:17544:1689
CAGAGCAC
+
FFFFFFFF
@A00769:11:HC3HCDRXX:1:2105:4878:1736
CAGAGCAC
+
FFFF:FFF
@A00769:11:HC3HCDRXX:1:2105:26992:1736
CAGAGCAC
+
FFFFFFFF
@A00769:11:HC3HCDRXX:1:2105:20763:1783
CAGAGCAC
+
FFFFFFFF
@A00769:11:HC3HCDRXX:1:2105:1244:1799
CAGAGCAC
+
FFFFFFFF
@A00769:11:HC3HCDRXX:1:2105:25798:1799
CAGAGCAC
+
FFFFFFFF
@A00769:11:HC3HCDRXX:1:2105:9191:1814
CAGAGCAC
+
F:FF:FFF
@A00769:11:HC3HCDRXX:1:2105:4761:1908
CAGAGCAC
+
FFFFFFFF
@A00769:11:HC3HCDRXX:1:2105:21305:1908
CAGAGCAC
+
FFFFFFFF
@A00769:11:HC3HCDRXX:1:2105:24144:1971
CAGAGCAC
+
FFFFFFFF
@A00769:11:HC3HCDRXX:1:2105:7464:2018
CAGAGCAC
+
FF:FF:FF
@A00769:11:HC3HCDRXX:1:2105:25934:2033
CAGAGCAC
+
FFFFFFFF
@A00769:11:HC3HCDRXX:1:2105:11632:2065
CAGAGCAC
+
FFFFFFFF
@A00769:11:HC3HCDRXX:1:2105:21368:2112
CAGAGCAC
+
F:FF:FFF
@A00769:11:HC3HCDRXX:1:2105:3956:2143
CAGAGCAC
+
FFFFFFFF
@A00769:11:HC3HCDRXX:1:2105:8440:2143
CAGAGCAC
+
FFFFFFFF
@A00769:11:HC3HCDRXX:1:2105:22932:2159
CAGAGCAC
+
FFFFFFF,
@A00769:11:HC3HCDRXX:1:2105:12915:2190
CAGAGCAC
+
FFFFFFFF
@A00769:11:HC3HCDRXX:1:2105:10863:2206
CAGAGCAC
+
FFFFFFFF
@A00769:11:HC3HCDRXX:1:2105:22562:2268
CAGAGCAC
+
FFFFFFFF
@A00769:11:HC3HCDRXX:1:2105:24316:2268
CAGAGCAC
+
FFFFFFFF
@A00769:11:HC3HCDRXX:1:2105:9100:2315
CAGAGCAC
+
FF:FFFFF
@A00769:11:HC3HCDRXX:1:2105:3070:2362
CAGAGCAC
+
FFFFFFFF
@A00769:11:HC3HCDRXX:1:2105:3531:2378
CAGAGCAC
+
FFFFFF,F
@A00769:11:HC3HCDRXX:1:2105:22354:2378
CAGAGCAC
+
FFFF,FF,
@A00769:11:HC3HCDRXX:1:2105:29604:2378
CAGAGCAC
+
FFFF::F,
@A00769:11:HC3HCDRXX:1:2105:23194:2425
CAGAGCAC
+
FFFFFFFF
@A00769:11:HC3HCDRXX:1:2105:18656:2487
CAGAGCAC
+
::::FFF:
@A00769:11:HC3HCDRXX:1:2105:2718:2503
CAGAGCAC
+
FFFFFFFF
@A00769:11:HC3HCDRXX:1:2105:28556:2503
CAGAGCAC
+
FFFFFFFF
@A00769:11:HC3HCDRXX:1:2105:11514:2550
CAGAGCAC
+
FFFFFFFF
@A00769:11:HC3HCDRXX:1:2105:1768:2581
CAGAGCAC
+
FFFFFFFF
@A00769:11:HC3HCDRXX:1:2105:28357:2660
CAGAGCAC
+
F:FFFFFF
@A00769:11:HC3HCDRXX:1:2105:31467:2785
CAGAGCAC
+
FFFFFFFF
@A00769:11:HC3HCDRXX:1:2105:27389:2801
CAGAGCAC
+
FFFFFFFF
@A00769:11:HC3HCDRXX:1:2105:9679:2816
CAGAGCAC
+
FF:FFFFF
@A00769:11:HC3HCDRXX:1:2105:14959:2848
CAGAGCAC
+
FFFFFFFF
@A00769:11:HC3HCDRXX:1:2105:18466:2879
CAGAGCAC
+
FFFFFFFF
@A00769:11:HC3HCDRXX:1:2105:7952:2895
CAGAGCAC
+
FFFFFFFF
@A00769:11:HC3HCDRXX:1:2105:7148:2942
CAGAGCAC
+
FF:FFFFF
@A00769:11:HC3HCDRXX:1:2105:3812:2988
CAGAGCAC
+
FFFFFFFF
@A00769:11:HC3HCDRXX:1:2105:7943:3129
CAGAGCAC
+
FFFFFFFF
@A00769:11:HC3HCDRXX:1:2105:13187:3161
CAGAGCAC
+
FFFFFFFF
@A00769:11:HC3HCDRXX:1:2105:19859:3161
CAGAGCAC
+
FFFFFFFF
@A00769:11:HC3HCDRXX:1:2105:5584:3239
CAGAGCAC
+
FFFFFFFF
@A00769:11:HC3HCDRXX:1:2105:14416:3286
CAGAGCAC
+
FFFFFFFF
@A00769:11:HC3HCDRXX:1:2105:29297:3317
CAGAGCAC
+
FFFFFFFF
@A00769:11:HC3HCDRXX:1:2105:23520:3333
CAGAGCAC
+
FFFFFFFF
@A00769:11:HC3HCDRXX:1:2105:16324:3396
CAGAGCAC
+
FFFFFFFF
@A00769:11:HC3HCDRXX:1:2105:11984:3490
CAGAGCAC
+
FFFFFFFF
@A00769:11:HC3HCDRXX:1:2105:7455:3537
CAGAGCAC
+
FFFFFFFF
@A00769:11:HC3HCDRXX:1:2105:31557:3568
CAGAGCAC
+
FFFFFFFF
@A00769:11:HC3HCDRXX:1:2105:10438:3662
CAGAGCAC
+
FFFFFFFF
@A00769:11:HC3HCDRXX:1:2105:16767:3724
CAGAGCAC
+
FFFFFFFF
@A00769:11:HC3HCDRXX:1:2105:22426:3724
CAGAGCAC
+
FFFFFFFF
@A00769:11:HC3HCDRXX:1:2105:24306:3756
CAGAGCAC
+
FFFFFFFF
@A00769:11:HC3HCDRXX:1:2105:25934:3756
CAGAGCAC
+
FFFFFFFF
@A00769:11:HC3HCDRXX:1:2105:2374:3818
CAGAGCAC
+
FFFFFFF:
@A00769:11:HC3HCDRXX:1:2105:3884:3897
CAGAGCAC
+
FFFFFFFF
@A00769:11:HC3HCDRXX:1:2105:28646:3912
CAGAGCAC
+
FFFFFFFF
@A00769:11:HC3HCDRXX:1:2105:29839:3912
CAGAGCAC
+
FF:FFFFF
@A00769:11:HC3HCDRXX:1:2105:13720:4085
CAGAGCAC
+
FFFFFFFF
@A00769:11:HC3HCDRXX:1:2105:5294:4241
CAGAGCAC
+
FFFF,FFF
@A00769:11:HC3HCDRXX:1:2105:8196:4257
CAGAGCAC
+
FFFFFFFF
@A00769:11:HC3HCDRXX:1:2105:9525:4335
CAGAGCAC
+
FFFFFFFF
@A00769:11:HC3HCDRXX:1:2105:26738:4335
CAGAGCAC
+
FFFFFFFF
@A00769:11:HC3HCDRXX:1:2105:17354:4429
CAGAGCAC
+
FFFFFFFF
@A00769:11:HC3HCDRXX:1:2105:18828:4507
CAGAGCAC
+
FFFFFFFF
@A00769:11:HC3HCDRXX:1:2105:18231:4539
CAGAGCAC
+
FFFFFFFF
@A00769:11:HC3HCDRXX:1:2105:28574:4539
CAGAGCAC
+
FFFFFFFF
@A00769:11:HC3HCDRXX:1:2105:13431:4648
CAGAGCAC
+
FF:FFFFF
@A00769:11:HC3HCDRXX:1:2105:28330:4648
CAGAGCAC
+
FF:FFFFF
@A00769:11:HC3HCDRXX:1:2105:32805:4664
CAGAGCAC
+
FFFFFFFF
@A00769:11:HC3HCDRXX:1:2105:31819:4711
CAGAGCAC
+
FFFFFFFF
@A00769:11:HC3HCDRXX:1:2105:26223:4726
CAGAGCAC
+
FFFFFFFF
@A00769:11:HC3HCDRXX:1:2105:18936:4758
CAGAGCAC
+
FFFFFFFF
@A00769:11:HC3HCDRXX:1:2105:12798:4773
CAGAGCAC
+
FFFFFFFF
@A00769:11:HC3HCDRXX:1:2105:22661:4852
CAGAGCAC
+
FFFFFFFF
@A00769:11:HC3HCDRXX:1:2105:6587:4883
CAGAGCAC
+
F::F:FFF
@A00769:11:HC3HCDRXX:1:2105:28022:4899
CAGAGCAC
+
FFFFFFFF
@A00769:11:HC3HCDRXX:1:2105:18584:4930
CAGAGCAC
+
FFFFFFFF
@A00769:11:HC3HCDRXX:1:2105:22073:4961
CAGAGCAC
+
FFFFFFFF
@A00769:11:HC3HCDRXX:1:2105:14199:5040
CAGAGCAC
+
FF,F::FF
@A00769:11:HC3HCDRXX:1:2105:17562:5102
CAGAGCAC
+
FFFFFFFF
@A00769:11:HC3HCDRXX:1:2105:9643:5134
CAGAGCAC
+
FFFFFFFF
@A00769:11:HC3HCDRXX:1:2105:15673:5149
CAGAGCAC
+
FFFFFFFF
@A00769:11:HC3HCDRXX:1:2105:14832:5165
CAGAGCAC
+
FFFFFFFF
@A00769:11:HC3HCDRXX:1:2105:4472:5196
CAGAGCAC
+
FFFFFFFF
@A00769:11:HC3HCDRXX:1:2105:18267:5228
CAGAGCAC
+
FFFFFFFF
@A00769:11:HC3HCDRXX:1:2105:11632:5259
CAGAGCAC
+
,F,F::FF
@A00769:11:HC3HCDRXX:1:2105:7374:5274
CAGAGCAC
+
FFFFFFFF
@A00769:11:HC3HCDRXX:1:2105:30572:5274
CAGAGCAC
+
FFFFFFFF
@A00769:11:HC3HCDRXX:1:2105:8766:5337
CAGAGCAC
+
FFFFFFFF
@A00769:11:HC3HCDRXX:1:2105:24216:5353
CAGAGCAC
+
FFFFFFFF
@A00769:11:HC3HCDRXX:1:2105:13376:5368
CAGAGCAC
+
FFFFFFFF
@A00769:11:HC3HCDRXX:1:2105:15230:5447
CAGAGCAC
+
F,FFFFFF
@A00769:11:HC3HCDRXX:1:2105:14470:5541
CAGAGCAC
+
FFFF:F:F
@A00769:11:HC3HCDRXX:1:2105:21893:5556
CAGAGCAC
+
FF:FFFFF
@A00769:11:HC3HCDRXX:1:2105:31575:5572
CAGAGCAC
+
FF:FFFFF
@A00769:11:HC3HCDRXX:1:2105:16378:5588
CAGAGCAC
+
FFF:F,F,
@A00769:11:HC3HCDRXX:1:2105:8422:5713
CAGAGCAC
+
FFFFFFFF
@A00769:11:HC3HCDRXX:1:2105:7672:5729
CAGAGCAC
+
FFFF:FF:
@A00769:11:HC3HCDRXX:1:2105:2944:5838
CAGAGCAC
+
FFFFFFFF
@A00769:11:HC3HCDRXX:1:2105:21169:5838
CAGAGCAC
+
FFFFFFFF
@A00769:11:HC3HCDRXX:1:2105:30002:5885
CAGAGCAC
+
FFFFFFFF
@A00769:11:HC3HCDRXX:1:2105:19515:6010
CAGAGCAC
+
FFFFFFFF
@A00769:11:HC3HCDRXX:1:2105:25301:6167
CAGAGCAC
+
FFFFFFFF
@A00769:11:HC3HCDRXX:1:2105:25644:6198
CAGAGCAC
+
FFFFFFFF
@A00769:11:HC3HCDRXX:1:2105:22019:6214
CAGAGCAC
+
,FFF:FFF
@A00769:11:HC3HCDRXX:1:2105:24433:6230
CAGAGCAC
+
FFFFFFFF
@A00769:11:HC3HCDRXX:1:2105:9697:6261
CAGAGCAC
+
FF:F,:FF
@A00769:11:HC3HCDRXX:1:2105:23827:6277
CAGAGCAC
+
FFFFFFFF
@A00769:11:HC3HCDRXX:1:2105:12879:6292
CAGAGCAC
+
FFFFFFFF
@A00769:11:HC3HCDRXX:1:2105:14127:6292
CAGAGCAC
+
FFFFFFFF
@A00769:11:HC3HCDRXX:1:2105:31855:6402
CAGAGCAC
+
FFFFFFFF
@A00769:11:HC3HCDRXX:1:2105:31105:6417
CAGAGCAC
+
FFFFFFFF
@A00769:11:HC3HCDRXX:1:2105:12707:6464
CAGAGCAC
+
FFFFFFFF
@A00769:11:HC3HCDRXX:1:2105:21576:6480
CAGAGCAC
+
FFFFFFFF
@A00769:11:HC3HCDRXX:1:2105:4797:6543
CAGAGCAC
+
FFFFFFFF
@A00769:11:HC3HCDRXX:1:2105:17824:6590
CAGAGCAC
+
FFFFFFFF
@A00769:11:HC3HCDRXX:1:2105:15826:6637
CAGAGCAC
+
FFFFFFFF
@A00769:11:HC3HCDRXX:1:2105:19298:6637
CAGAGCAC
+
FFFFFFFF
@A00769:11:HC3HCDRXX:1:2105:16586:6699
CAGAGCAC
+
FFFFFFF:
@A00769:11:HC3HCDRXX:1:2105:6903:6746
CAGAGCAC
+
FFFFFFFF
@A00769:11:HC3HCDRXX:1:2105:7238:6762
CAGAGCAC
+
FFFFFFFF
@A00769:11:HC3HCDRXX:1:2105:5394:6856
CAGAGCAC
+
FFFFFFFF
@A00769:11:HC3HCDRXX:1:2105:2266:6887
CAGAGCAC
+
FFFFFFFF
@A00769:11:HC3HCDRXX:1:2105:5077:6903
CAGAGCAC
+
FFFFFFFF
@A00769:11:HC3HCDRXX:1:2105:21585:6903
CAGAGCAC
+
FFFFFFFF
@A00769:11:HC3HCDRXX:1:2105:9236:7216
CAGAGCAC
+
FFFFFFFF
@A00769:11:HC3HCDRXX:1:2105:10059:7232
CAGAGCAC
+
FFFFFFFF
@A00769:11:HC3HCDRXX:1:2105:16170:7263
CAGAGCAC
+
FFFFFFFF
@A00769:11:HC3HCDRXX:1:2105:29767:7294
CAGAGCAC
+
FFFFFFFF
@A00769:11:HC3HCDRXX:1:2105:3088:7310
CAGAGCAC
+
FFFFFFFF
@A00769:11:HC3HCDRXX:1:2105:11297:7310
CAGAGCAC
+
FFFFFFFF
@A00769:11:HC3HCDRXX:1:2105:9417:7341
CAGAGCAC
+
FFF:FFFF
@A00769:11:HC3HCDRXX:1:2105:30291:7357
CAGAGCAC
+
FFFFFFFF
@A00769:11:HC3HCDRXX:1:2105:7238:7451
CAGAGCAC
+
FFFFFFFF
@A00769:11:HC3HCDRXX:1:2105:2835:7467
CAGAGCAC
+
FFFFFFFF
@A00769:11:HC3HCDRXX:1:2105:32814:7498
CAGAGCAC
+
FFFFFFFF
@A00769:11:HC3HCDRXX:1:2105:18701:7576
CAGAGCAC
+
FFFFFFFF
@A00769:11:HC3HCDRXX:1:2105:10493:7639
CAGAGCAC
+
FFFFFFFF
@A00769:11:HC3HCDRXX:1:2105:17815:7670
CAGAGCAC
+
FFFFFFFF
@A00769:11:HC3HCDRXX:1:2105:18945:7780
CAGAGCAC
+
FFFFFFFF
@A00769:11:HC3HCDRXX:1:2105:13819:7795
CAGAGCAC
+
FFFFFFFF
@A00769:11:HC3HCDRXX:1:2105:20311:7827
CAGAGCAC
+
FFFFFFFF
@A00769:11:HC3HCDRXX:1:2105:26413:7874
CAGAGCAC
+
FFFFFFFF
@A00769:11:HC3HCDRXX:1:2105:13982:7952
CAGAGCAC
+
FFFFFFFF
@A00769:11:HC3HCDRXX:1:2105:3866:7968
CAGAGCAC
+
FFFFFFFF
@A00769:11:HC3HCDRXX:1:2105:9164:7968
CAGAGCAC
+
FFFFFFFF
@A00769:11:HC3HCDRXX:1:2105:14064:8030
CAGAGCAC
+
FFFFFFFF
@A00769:11:HC3HCDRXX:1:2105:12319:8046
CAGAGCAC
+
FF:FFFFF
@A00769:11:HC3HCDRXX:1:2105:13901:8061
CAGAGCAC
+
FFFFFFFF
@A00769:11:HC3HCDRXX:1:2105:29017:8093
CAGAGCAC
+
FF:FF:F,
@A00769:11:HC3HCDRXX:1:2105:21829:8140
CAGAGCAC
+
FFFFFFFF
@A00769:11:HC3HCDRXX:1:2105:25970:8140
CAGAGCAC
+
FFFFFFFF
@A00769:11:HC3HCDRXX:1:2105:1497:8155
CAGAGCAC
+
FFFFFFFF
@A00769:11:HC3HCDRXX:1:2105:4842:8187
CAGAGCAC
+
FFFFFFFF
@A00769:11:HC3HCDRXX:1:2105:20320:8187
CAGAGCAC
+
FFFFFFFF
@A00769:11:HC3HCDRXX:1:2105:18069:8265
CAGAGCAC
+
FFFFFFFF
@A00769:11:HC3HCDRXX:1:2105:29315:8265
CAGAGCAC
+
FFFFFFFF
@A00769:11:HC3HCDRXX:1:2105:4978:8359
CAGAGCAC
+
FFFFFFFF
@A00769:11:HC3HCDRXX:1:2105:19551:8390
CAGAGCAC
+
FFFFFFFF
@A00769:11:HC3HCDRXX:1:2105:6533:8422
CAGAGCAC
+
FFFFFFFF
@A00769:11:HC3HCDRXX:1:2105:1515:8437
CAGAGCAC
+
FFFFFFFF
@A00769:11:HC3HCDRXX:1:2105:11749:8437
CAGAGCAC
+
FFFFFFFF
@A00769:11:HC3HCDRXX:1:2105:24225:8531
CAGAGCAC
+
FFFFFFFF
@A00769:11:HC3HCDRXX:1:2105:13150:8672
CAGAGCAC
+
FFFFFFFF
@A00769:11:HC3HCDRXX:1:2105:18123:8672
CAGAGCAC
+
FFFFFFFF
@A00769:11:HC3HCDRXX:1:2105:30002:8672
CAGAGCAC
+
FFFFFFFF
@A00769:11:HC3HCDRXX:1:2105:18557:8703
CAGAGCAC
+
FFFFFFFF
@A00769:11:HC3HCDRXX:1:2105:19352:8735
CAGAGCAC
+
FFFF:FFF
@A00769:11:HC3HCDRXX:1:2105:26747:8735
CAGAGCAC
+
FFFFFFFF
@A00769:11:HC3HCDRXX:1:2105:22688:8844
CAGAGCAC
+
FFFFFFFF
@A00769:11:HC3HCDRXX:1:2105:22688:8970
CAGAGCAC
+
FFFFFFFF
@A00769:11:HC3HCDRXX:1:2105:17345:8985
CAGAGCAC
+
FF:FFFFF
@A00769:11:HC3HCDRXX:1:2105:11035:9111
CAGAGCAC
+
FFFFFFFF
@A00769:11:HC3HCDRXX:1:2105:27263:9126
CAGAGCAC
+
,F,:,,F,
@A00769:11:HC3HCDRXX:1:2105:1832:9142
CAGAGCAC
+
FFFFFFFF
@A00769:11:HC3HCDRXX:1:2105:16550:9173
CAGAGCAC
+
FFFFFFFF
@A00769:11:HC3HCDRXX:1:2105:13006:9204
CAGAGCAC
+
FFFFFFFF
@A00769:11:HC3HCDRXX:1:2105:8802:9220
CAGAGCAC
+
FFFFFFFF
@A00769:11:HC3HCDRXX:1:2105:24153:9220
CAGAGCAC
+
FFFFFFFF
@A00769:11:HC3HCDRXX:1:2105:6587:9298
CAGAGCAC
+
FF,FFFFF
@A00769:11:HC3HCDRXX:1:2105:22046:9298
CAGAGCAC
+
FFFFFFFF
@A00769:11:HC3HCDRXX:1:2105:21007:9314
CAGAGCAC
+
FFFFFFFF
@A00769:11:HC3HCDRXX:1:2105:19162:9345
CAGAGCAC
+
FF:FFFFF
@A00769:11:HC3HCDRXX:1:2105:12445:9392
CAGAGCAC
+
FFF:FFFF
@A00769:11:HC3HCDRXX:1:2105:15899:9392
CAGAGCAC
+
FFFFFFFF
@A00769:11:HC3HCDRXX:1:2105:6560:9690
CAGAGCAC
+
FFFFFF:F
@A00769:11:HC3HCDRXX:1:2105:8712:9752
CAGAGCAC
+
FFFFFFFF
@A00769:11:HC3HCDRXX:1:2105:13919:9784
CAGAGCAC
+
FFFFFFFF
@A00769:11:HC3HCDRXX:1:2105:8666:9893
CAGAGCAC
+
F,FFFFFF
@A00769:11:HC3HCDRXX:1:2105:18249:9893
CAGAGCAC
+
FFFFFFFF
@A00769:11:HC3HCDRXX:1:2105:24487:9956
CAGAGCAC
+
FFFFFFFF
@A00769:11:HC3HCDRXX:1:2105:5891:9972
CAGAGCAC
+
FFFFFFFF
@A00769:11:HC3HCDRXX:1:2105:20754:9972
CAGAGCAC
+
FFFFFFFF
@A00769:11:HC3HCDRXX:1:2105:23538:9972
CAGAGCAC
+
FFFFFFFF
@A00769:11:HC3HCDRXX:1:2105:23421:9987
CAGAGCAC
+
FFFFFFFF
@A00769:11:HC3HCDRXX:1:2105:2013:10019
CAGAGCAC
+
FFFFFFFF
@A00769:11:HC3HCDRXX:1:2105:29107:10034
CAGAGCAC
+
FFFFFFFF
@A00769:11:HC3HCDRXX:1:2105:6668:10097
CAGAGCAC
+
FFFFFFFF
@A00769:11:HC3HCDRXX:1:2105:7952:10097
CAGAGCAC
+
FFFFFFFF
@A00769:11:HC3HCDRXX:1:2105:20030:10097
CAGAGCAC
+
FFFFFFFF
@A00769:11:HC3HCDRXX:1:2105:9733:10144
CAGAGCAC
+
FFFFFFFF
@A00769:11:HC3HCDRXX:1:2105:17725:10144
CAGAGCAC
+
FF,FFFFF
@A00769:11:HC3HCDRXX:1:2105:19461:10144
CAGAGCAC
+
FF:FFFFF
@A00769:11:HC3HCDRXX:1:2105:6958:10222
CAGAGCAC
+
FFFFFFFF
@A00769:11:HC3HCDRXX:1:2105:3251:10254
CAGAGCAC
+
FF:FF,F,
@A00769:11:HC3HCDRXX:1:2105:19452:10254
CAGAGCAC
+
FFFFFFFF
@A00769:11:HC3HCDRXX:1:2105:15058:10347
CAGAGCAC
+
FF:FF:FF
@A00769:11:HC3HCDRXX:1:2105:16152:10394
CAGAGCAC
+
FFFFFFFF
@A00769:11:HC3HCDRXX:1:2105:26386:10457
CAGAGCAC
+
FFFFFFFF
@A00769:11:HC3HCDRXX:1:2105:14317:10473
CAGAGCAC
+
FFFFFFFF
@A00769:11:HC3HCDRXX:1:2105:32461:10488
CAGAGCAC
+
FFFFFFFF
@A00769:11:HC3HCDRXX:1:2105:19723:10567
CAGAGCAC
+
FFFFFFFF
@A00769:11:HC3HCDRXX:1:2105:27633:10645
CAGAGCAC
+
FFFFFFFF
@A00769:11:HC3HCDRXX:1:2105:1732:10661
CAGAGCAC
+
FFFFFFFF
@A00769:11:HC3HCDRXX:1:2105:28465:10739
CAGAGCAC
+
FFFFFFFF
@A00769:11:HC3HCDRXX:1:2105:9001:10755
CAGAGCAC
+
FFFFFFFF
@A00769:11:HC3HCDRXX:1:2105:31801:10942
CAGAGCAC
+
FFFFFF:F
@A00769:11:HC3HCDRXX:1:2105:5882:10958
CAGAGCAC
+
F,FFFFFF
@A00769:11:HC3HCDRXX:1:2105:12572:10989
CAGAGCAC
+
FFFFFFFF
@A00769:11:HC3HCDRXX:1:2105:1081:11005
CAGAGCAC
+
FFFFFFFF
@A00769:11:HC3HCDRXX:1:2105:4300:11005
CAGAGCAC
+
FFFFFFFF
@A00769:11:HC3HCDRXX:1:2105:25545:11005
CAGAGCAC
+
FFFFFFFF
@A00769:11:HC3HCDRXX:1:2105:16911:11021
CAGAGCAC
+
FFFFFFFF
@A00769:11:HC3HCDRXX:1:2105:8196:11052
CAGAGCAC
+
FFFFFFFF
@A00769:11:HC3HCDRXX:1:2105:14525:11052
CAGAGCAC
+
:FFF,FFF
@A00769:11:HC3HCDRXX:1:2105:23113:11083
CAGAGCAC
+
FFFFFFFF
@A00769:11:HC3HCDRXX:1:2105:24560:11177
CAGAGCAC
+
FFFFFFFF
@A00769:11:HC3HCDRXX:1:2105:7979:11303
CAGAGCAC
+
FFFFFFFF
@A00769:11:HC3HCDRXX:1:2105:3649:11318
CAGAGCAC
+
FFFFFFFF
@A00769:11:HC3HCDRXX:1:2105:25753:11334
CAGAGCAC
+
FFFFFFFF
@A00769:11:HC3HCDRXX:1:2105:24587:11381
CAGAGCAC
+
FFFFFFFF
@A00769:11:HC3HCDRXX:1:2105:6967:11397
CAGAGCAC
+
FFFFFFFF
@A00769:11:HC3HCDRXX:1:2105:18358:11459
CAGAGCAC
+
FF:FFFFF
@A00769:11:HC3HCDRXX:1:2105:31304:11459
CAGAGCAC
+
FFFFFFF:
@A00769:11:HC3HCDRXX:1:2105:11623:11475
CAGAGCAC
+
FFFFFFFF
@A00769:11:HC3HCDRXX:1:2105:6551:11522
CAGAGCAC
+
FFFFFFFF
@A00769:11:HC3HCDRXX:1:2105:4282:11569
CAGAGCAC
+
FFFFFFFF
@A00769:11:HC3HCDRXX:1:2105:17119:11569
CAGAGCAC
+
FFFFFFFF
@A00769:11:HC3HCDRXX:1:2105:20265:11569
CAGAGCAC
+
FFFFFFFF
@A00769:11:HC3HCDRXX:1:2105:3676:11584
CAGAGCAC
+
FFFFFFFF
@A00769:11:HC3HCDRXX:1:2105:6515:11584
CAGAGCAC
+
FFFFFFFF
@A00769:11:HC3HCDRXX:1:2105:25753:11584
CAGAGCAC
+
FFFFFFFF
@A00769:11:HC3HCDRXX:1:2105:15121:11616
CAGAGCAC
+
FFFFFFFF
@A00769:11:HC3HCDRXX:1:2105:7518:11663
CAGAGCAC
+
FF,FFFFF
@A00769:11:HC3HCDRXX:1:2105:22019:11663
CAGAGCAC
+
FFFFFFFF
@A00769:11:HC3HCDRXX:1:2105:10655:11710
CAGAGCAC
+
FFFFFFFF
@A00769:11:HC3HCDRXX:1:2105:15402:11725
CAGAGCAC
+
FFFFFFFF
@A00769:11:HC3HCDRXX:1:2105:7383:11741
CAGAGCAC
+
FFFFFFFF
@A00769:11:HC3HCDRXX:1:2105:7374:11757
CAGAGCAC
+
FFFFFFFF
@A00769:11:HC3HCDRXX:1:2105:18692:11788
CAGAGCAC
+
FFFFFFFF
@A00769:11:HC3HCDRXX:1:2105:28348:11788
CAGAGCAC
+
FFFFFFFF
@A00769:11:HC3HCDRXX:1:2105:12355:11804
CAGAGCAC
+
FFFFFFFF
@A00769:11:HC3HCDRXX:1:2105:29107:11819
CAGAGCAC
+
FFFFFFFF
@A00769:11:HC3HCDRXX:1:2105:11776:11835
CAGAGCAC
+
FFFFFFFF
@A00769:11:HC3HCDRXX:1:2105:29830:11851
CAGAGCAC
+
FFFFFFFF
@A00769:11:HC3HCDRXX:1:2105:32108:11851
CAGAGCAC
+
FFFFFFFF
@A00769:11:HC3HCDRXX:1:2105:3577:11882
CAGAGCAC
+
F:FFFFFF
@A00769:11:HC3HCDRXX:1:2105:21712:11976
CAGAGCAC
+
FFFFF,F:
@A00769:11:HC3HCDRXX:1:2105:3016:12007
CAGAGCAC
+
FFFFFFFF
@A00769:11:HC3HCDRXX:1:2105:2049:12023
CAGAGCAC
+
FFFFFFFF
@A00769:11:HC3HCDRXX:1:2105:30165:12085
CAGAGCAC
+
FFFFFFFF
@A00769:11:HC3HCDRXX:1:2105:7988:12132
CAGAGCAC
+
FFFF:FFF
@A00769:11:HC3HCDRXX:1:2105:4056:12179
CAGAGCAC
+
FFFFFFFF
@A00769:11:HC3HCDRXX:1:2105:8567:12195
CAGAGCAC
+
FFFFFFFF
@A00769:11:HC3HCDRXX:1:2105:27127:12242
CAGAGCAC
+
FFFFF:FF
@A00769:11:HC3HCDRXX:1:2105:22408:12273
CAGAGCAC
+
FFFFFFFF
@A00769:11:HC3HCDRXX:1:2105:23511:12273
CAGAGCAC
+
FFF:FFFF
@A00769:11:HC3HCDRXX:1:2105:26603:12273
CAGAGCAC
+
FFFFFFFF
@A00769:11:HC3HCDRXX:1:2105:32289:12320
CAGAGCAC
+
FFFFFFFF
@A00769:11:HC3HCDRXX:1:2105:10908:12336
CAGAGCAC
+
FFFFFFFF
@A00769:11:HC3HCDRXX:1:2105:19967:12430
CAGAGCAC
+
FFFFFFFF
@A00769:11:HC3HCDRXX:1:2105:19976:12508
CAGAGCAC
+
FFFFFFFF
@A00769:11:HC3HCDRXX:1:2105:14606:12759
CAGAGCAC
+
FFFFFFFF
@A00769:11:HC3HCDRXX:1:2105:31638:12759
CAGAGCAC
+
FFFFFFFF
@A00769:11:HC3HCDRXX:1:2105:7627:12853
CAGAGCAC
+
FFFFFFFF
@A00769:11:HC3HCDRXX:1:2105:16215:12884
CAGAGCAC
+
FFFFFFFF
@A00769:11:HC3HCDRXX:1:2105:12427:12962
CAGAGCAC
+
,F,:FFFF
@A00769:11:HC3HCDRXX:1:2105:26693:12994
CAGAGCAC
+
FFFFFFFF
@A00769:11:HC3HCDRXX:1:2105:29894:13025
CAGAGCAC
+
FFFF,:FF
@A00769:11:HC3HCDRXX:1:2105:31910:13197
CAGAGCAC
+
FFFFFFFF
@A00769:11:HC3HCDRXX:1:2105:13132:13275
CAGAGCAC
+
FFFFFFFF
@A00769:11:HC3HCDRXX:1:2105:1262:13291
CAGAGCAC
+
FFFFFFFF
@A00769:11:HC3HCDRXX:1:2105:15564:13322
CAGAGCAC
+
FFFFFFFF
@A00769:11:HC3HCDRXX:1:2105:18575:13369
CAGAGCAC
+
FFFFFFFF
@A00769:11:HC3HCDRXX:1:2105:23140:13416
CAGAGCAC
+
,,F,FFFF
@A00769:11:HC3HCDRXX:1:2105:22498:13432
CAGAGCAC
+
FFFFFFFF
@A00769:11:HC3HCDRXX:1:2105:5584:13448
CAGAGCAC
+
FFFFFFFF
@A00769:11:HC3HCDRXX:1:2105:16577:13479
CAGAGCAC
+
FFFFFFFF
@A00769:11:HC3HCDRXX:1:2105:10312:13526
CAGAGCAC
+
FFFFFFFF
@A00769:11:HC3HCDRXX:1:2105:16333:13526
CAGAGCAC
+
FFFFFFFF
@A00769:11:HC3HCDRXX:1:2105:13946:13651
CAGAGCAC
+
FFFFFFFF
@A00769:11:HC3HCDRXX:1:2105:20835:13651
CAGAGCAC
+
FFFFFFFF
@A00769:11:HC3HCDRXX:1:2105:27416:13651
CAGAGCAC
+
FFFFFFFF
@A00769:11:HC3HCDRXX:1:2105:1316:13667
CAGAGCAC
+
FFFFFFFF
@A00769:11:HC3HCDRXX:1:2105:18765:13698
CAGAGCAC
+
FFFFFFFF
@A00769:11:HC3HCDRXX:1:2105:28031:13745
CAGAGCAC
+
FFFFFFFF
@A00769:11:HC3HCDRXX:1:2105:25925:13792
CAGAGCAC
+
FFFFFFFF
@A00769:11:HC3HCDRXX:1:2105:1814:13839
CAGAGCAC
+
FFFFFFFF
@A00769:11:HC3HCDRXX:1:2105:15266:13839
CAGAGCAC
+
FFFFFFFF
@A00769:11:HC3HCDRXX:1:2105:28483:13870
CAGAGCAC
+
FFFFFFFF
@A00769:11:HC3HCDRXX:1:2105:5502:13902
CAGAGCAC
+
FFFFFFFF
@A00769:11:HC3HCDRXX:1:2105:5945:13917
CAGAGCAC
+
FFFFFFFF
@A00769:11:HC3HCDRXX:1:2105:14181:13933
CAGAGCAC
+
FFFFFFFF
@A00769:11:HC3HCDRXX:1:2105:8730:13980
CAGAGCAC
+
FFFFFFFF
@A00769:11:HC3HCDRXX:1:2105:16215:13980
CAGAGCAC
+
FFFFF:FF
@A00769:11:HC3HCDRXX:1:2105:28384:14011
CAGAGCAC
+
FFFFFFFF
@A00769:11:HC3HCDRXX:1:2105:26594:14105
CAGAGCAC
+
FFFFFFFF
@A00769:11:HC3HCDRXX:1:2105:17400:14121
CAGAGCAC
+
FFFFFFFF
@A00769:11:HC3HCDRXX:1:2105:10339:14137
CAGAGCAC
+
FFFFFFFF
@A00769:11:HC3HCDRXX:1:2105:1759:14184
CAGAGCAC
+
FFFFFFFF
@A00769:11:HC3HCDRXX:1:2105:5674:14293
CAGAGCAC
+
FFFFFFFF
@A00769:11:HC3HCDRXX:1:2105:14543:14309
CAGAGCAC
+
FF:FFFFF
@A00769:11:HC3HCDRXX:1:2105:16034:14387
CAGAGCAC
+
FFFFFFFF
@A00769:11:HC3HCDRXX:1:2105:17852:14434
CAGAGCAC
+
FFFF:FFF
@A00769:11:HC3HCDRXX:1:2105:9281:14465
CAGAGCAC
+
FFFFFFFF
@A00769:11:HC3HCDRXX:1:2105:31783:14575
CAGAGCAC
+
FFFFFFFF
@A00769:11:HC3HCDRXX:1:2105:29080:14653
CAGAGCAC
+
FFFFFF:F
@A00769:11:HC3HCDRXX:1:2105:1805:14669
CAGAGCAC
+
FFFFFFFF
@A00769:11:HC3HCDRXX:1:2105:17861:14669
CAGAGCAC
+
FFFFFFFF
@A00769:11:HC3HCDRXX:1:2105:10086:14763
CAGAGCAC
+
:F,FFFFF
@A00769:11:HC3HCDRXX:1:2105:23312:14810
CAGAGCAC
+
FFFFFFFF
@A00769:11:HC3HCDRXX:1:2105:10737:14888
CAGAGCAC
+
FFFFFFFF
@A00769:11:HC3HCDRXX:1:2105:23068:14920
CAGAGCAC
+
FFF:FFFF
@A00769:11:HC3HCDRXX:1:2105:24099:15013
CAGAGCAC
+
FFFFFFFF
@A00769:11:HC3HCDRXX:1:2105:11514:15045
CAGAGCAC
+
FFFFFFFF
@A00769:11:HC3HCDRXX:1:2105:29821:15060
CAGAGCAC
+
FFFFFFFF
@A00769:11:HC3HCDRXX:1:2105:28402:15107
CAGAGCAC
+
FFFFFFFF
@A00769:11:HC3HCDRXX:1:2105:17056:15123
CAGAGCAC
+
FFFFFFFF
@A00769:11:HC3HCDRXX:1:2105:11921:15248
CAGAGCAC
+
FFFFFFFF
@A00769:11:HC3HCDRXX:1:2105:17852:15248
CAGAGCAC
+
FFFFFFFF
@A00769:11:HC3HCDRXX:1:2105:26512:15248
CAGAGCAC
+
FFFFFFFF
@A00769:11:HC3HCDRXX:1:2105:7961:15280
CAGAGCAC
+
,F:FFFFF
@A00769:11:HC3HCDRXX:1:2105:23077:15280
CAGAGCAC
+
F:,FFF:F
@A00769:11:HC3HCDRXX:1:2105:24668:15280
CAGAGCAC
+
FFFFFFFF
@A00769:11:HC3HCDRXX:1:2105:29957:15327
CAGAGCAC
+
FFFFFFFF
@A00769:11:HC3HCDRXX:1:2105:22878:15342
CAGAGCAC
+
FFFFFFFF
@A00769:11:HC3HCDRXX:1:2105:3323:15358
CAGAGCAC
+
FFFFFFFF
@A00769:11:HC3HCDRXX:1:2105:28763:15358
CAGAGCAC
+
F::FFFF:
@A00769:11:HC3HCDRXX:1:2105:22851:15389
CAGAGCAC
+
FFFFFFFF
@A00769:11:HC3HCDRXX:1:2105:2076:15452
CAGAGCAC
+
FFFFFFFF
@A00769:11:HC3HCDRXX:1:2105:9227:15468
CAGAGCAC
+
FFFFFFFF
@A00769:11:HC3HCDRXX:1:2105:9381:15515
CAGAGCAC
+
F:FFFFFF
@A00769:11:HC3HCDRXX:1:2105:17409:15515
CAGAGCAC
+
FFFFF:FF
@A00769:11:HC3HCDRXX:1:2105:32416:15546
CAGAGCAC
+
FFFF:FFF
@A00769:11:HC3HCDRXX:1:2105:23836:15562
CAGAGCAC
+
FF,FFFFF
@A00769:11:HC3HCDRXX:1:2105:27733:15577
CAGAGCAC
+
FFFFFFFF
@A00769:11:HC3HCDRXX:1:2105:31955:15624
CAGAGCAC
+
FFFFFFFF
@A00769:11:HC3HCDRXX:1:2105:22128:15702
CAGAGCAC
+
FFFFFFFF
@A00769:11:HC3HCDRXX:1:2105:1859:15734
CAGAGCAC
+
FF:FFFFF
@A00769:11:HC3HCDRXX:1:2105:10312:15749
CAGAGCAC
+
:FFF:FF,
@A00769:11:HC3HCDRXX:1:2105:22860:15749
CAGAGCAC
+
FFFFFFFF
@A00769:11:HC3HCDRXX:1:2105:9218:15765
CAGAGCAC
+
FFFFFFFF
@A00769:11:HC3HCDRXX:1:2105:24560:15937
CAGAGCAC
+
FFFFFFFF
@A00769:11:HC3HCDRXX:1:2105:21052:15969
CAGAGCAC
+
F:FFFFFF
@A00769:11:HC3HCDRXX:1:2105:18231:16000
CAGAGCAC
+
FF,FFFFF
@A00769:11:HC3HCDRXX:1:2105:17463:16016
CAGAGCAC
+
FFFFFFFF
@A00769:11:HC3HCDRXX:1:2105:26341:16016
CAGAGCAC
+
FFFFFFFF
@A00769:11:HC3HCDRXX:1:2105:9064:16063
CAGAGCAC
+
FFFFFFFF
@A00769:11:HC3HCDRXX:1:2105:17897:16078
CAGAGCAC
+
FFFFFFFF
@A00769:11:HC3HCDRXX:1:2105:27190:16078
CAGAGCAC
+
FFFFFFFF
@A00769:11:HC3HCDRXX:1:2105:30382:16094
CAGAGCAC
+
FFFFFFFF
@A00769:11:HC3HCDRXX:1:2105:29179:16110
CAGAGCAC
+
FFFFFFFF
@A00769:11:HC3HCDRXX:1:2105:24008:16172
CAGAGCAC
+
FFFFFFFF
@A00769:11:HC3HCDRXX:1:2105:30192:16172
CAGAGCAC
+
FFFFFFFF
@A00769:11:HC3HCDRXX:1:2105:30309:16188
CAGAGCAC
+
FFFFFFFF
@A00769:11:HC3HCDRXX:1:2105:15474:16235
CAGAGCAC
+
FFFFFFFF
@A00769:11:HC3HCDRXX:1:2105:18629:16250
CAGAGCAC
+
FF:FFFFF
@A00769:11:HC3HCDRXX:1:2105:17852:16282
CAGAGCAC
+
FFFFFFFF
@A00769:11:HC3HCDRXX:1:2105:19352:16282
CAGAGCAC
+
FFFFFFFF
@A00769:11:HC3HCDRXX:1:2105:23466:16329
CAGAGCAC
+
FFFFFFFF
@A00769:11:HC3HCDRXX:1:2105:32732:16344
CAGAGCAC
+
FFFFFFFF
@A00769:11:HC3HCDRXX:1:2105:18747:16360
CAGAGCAC
+
FFFFFFFF
@A00769:11:HC3HCDRXX:1:2105:13313:16376
CAGAGCAC
+
FFFFFFFF
@A00769:11:HC3HCDRXX:1:2105:15031:16376
CAGAGCAC
+
FFFFFFFF
@A00769:11:HC3HCDRXX:1:2105:20437:16376
CAGAGCAC
+
FFFFFFFF
@A00769:11:HC3HCDRXX:1:2105:2419:16454
CAGAGCAC
+
FFFFFFFF
@A00769:11:HC3HCDRXX:1:2105:31693:16642
CAGAGCAC
+
F,FFFFFF
@A00769:11:HC3HCDRXX:1:2105:19759:16705
CAGAGCAC
+
FFFFFFFF
@A00769:11:HC3HCDRXX:1:2105:31810:16720
CAGAGCAC
+
FFFFFFFF
@A00769:11:HC3HCDRXX:1:2105:25699:16752
CAGAGCAC
+
F,FFFFFF
@A00769:11:HC3HCDRXX:1:2105:9362:16767
CAGAGCAC
+
FFFFFFFF
@A00769:11:HC3HCDRXX:1:2105:9408:16877
CAGAGCAC
+
FF:FFFFF
@A00769:11:HC3HCDRXX:1:2105:14100:16892
CAGAGCAC
+
FFFFFFFF
@A00769:11:HC3HCDRXX:1:2105:17607:16892
CAGAGCAC
+
FFFFFFFF
@A00769:11:HC3HCDRXX:1:2105:19343:16924
CAGAGCAC
+
FF:FFFFF
@A00769:11:HC3HCDRXX:1:2105:29487:16924
CAGAGCAC
+
FFFFFFFF
@A00769:11:HC3HCDRXX:1:2105:23619:16939
CAGAGCAC
+
FFFFFFFF
@A00769:11:HC3HCDRXX:1:2105:8196:16971
CAGAGCAC
+
FFFFFFFF
@A00769:11:HC3HCDRXX:1:2105:5104:17002
CAGAGCAC
+
FFFFFFFF
@A00769:11:HC3HCDRXX:1:2105:23448:17080
CAGAGCAC
+
FFFF:FFF
@A00769:11:HC3HCDRXX:1:2105:6234:17112
CAGAGCAC
+
FFFFFFFF
@A00769:11:HC3HCDRXX:1:2105:22959:17112
CAGAGCAC
+
FFFFFFFF
@A00769:11:HC3HCDRXX:1:2105:23773:17112
CAGAGCAC
+
FFFFFF:F
@A00769:11:HC3HCDRXX:1:2105:26042:17127
CAGAGCAC
+
FFFFFFFF
@A00769:11:HC3HCDRXX:1:2105:23303:17206
CAGAGCAC
+
FFFFFFFF
@A00769:11:HC3HCDRXX:1:2105:25012:17221
CAGAGCAC
+
FFFFFFFF
@A00769:11:HC3HCDRXX:1:2105:31232:17221
CAGAGCAC
+
FFFFFFFF
@A00769:11:HC3HCDRXX:1:2105:15637:17268
CAGAGCAC
+
FFFFFFFF
@A00769:11:HC3HCDRXX:1:2105:18982:17268
CAGAGCAC
+
FFFFFFFF
@A00769:11:HC3HCDRXX:1:2105:18954:17284
CAGAGCAC
+
FFFFFFFF
@A00769:11:HC3HCDRXX:1:2105:22426:17315
CAGAGCAC
+
FFFFFFFF
@A00769:11:HC3HCDRXX:1:2105:5584:17331
CAGAGCAC
+
F,FF,:,:
@A00769:11:HC3HCDRXX:1:2105:22083:17378
CAGAGCAC
+
FFFFFFFF
@A00769:11:HC3HCDRXX:1:2105:19958:17394
CAGAGCAC
+
FFFFFFFF
@A00769:11:HC3HCDRXX:1:2105:12183:17456
CAGAGCAC
+
FFFFFFFF
@A00769:11:HC3HCDRXX:1:2105:23104:17487
CAGAGCAC
+
F:FFFFFF
@A00769:11:HC3HCDRXX:1:2105:2139:17534
CAGAGCAC
+
FF:FFFFF
@A00769:11:HC3HCDRXX:1:2105:22770:17534
CAGAGCAC
+
FFFFFFFF
@A00769:11:HC3HCDRXX:1:2105:32850:17550
CAGAGCAC
+
FFFFFFFF
@A00769:11:HC3HCDRXX:1:2105:10890:17597
CAGAGCAC
+
FFFFFFFF
@A00769:11:HC3HCDRXX:1:2105:13087:17613
CAGAGCAC
+
FFFFFFFF
@A00769:11:HC3HCDRXX:1:2105:14235:17628
CAGAGCAC
+
FF:F:,F,
@A00769:11:HC3HCDRXX:1:2105:17219:17628
CAGAGCAC
+
FFFFFFFF
@A00769:11:HC3HCDRXX:1:2105:12445:17660
CAGAGCAC
+
FFFFFFFF
@A00769:11:HC3HCDRXX:1:2105:22742:17707
CAGAGCAC
+
FFFFFFFF
@A00769:11:HC3HCDRXX:1:2105:1759:17722
CAGAGCAC
+
FFFFFFFF
@A00769:11:HC3HCDRXX:1:2105:16920:17738
CAGAGCAC
+
FFFFFFFF
@A00769:11:HC3HCDRXX:1:2105:11532:17769
CAGAGCAC
+
FFFFFFFF
@A00769:11:HC3HCDRXX:1:2105:19226:17879
CAGAGCAC
+
FFFFFFFF
@A00769:11:HC3HCDRXX:1:2105:22580:17957
CAGAGCAC
+
FFFFFFFF
@A00769:11:HC3HCDRXX:1:2105:13955:17989
CAGAGCAC
+
FFFFFFFF
@A00769:11:HC3HCDRXX:1:2105:10854:18004
CAGAGCAC
+
:F,F:FFF
@A00769:11:HC3HCDRXX:1:2105:5981:18020
CAGAGCAC
+
FF,FFFFF
@A00769:11:HC3HCDRXX:1:2105:13033:18020
CAGAGCAC
+
FFFFFFFF
@A00769:11:HC3HCDRXX:1:2105:16215:18020
CAGAGCAC
+
FFFFFFFF
@A00769:11:HC3HCDRXX:1:2105:2763:18082
CAGAGCAC
+
FFFFFFFF
@A00769:11:HC3HCDRXX:1:2105:2691:18114
CAGAGCAC
+
FFFFFFFF
@A00769:11:HC3HCDRXX:1:2105:17146:18129
CAGAGCAC
+
FFFFFFFF
@A00769:11:HC3HCDRXX:1:2105:22544:18176
CAGAGCAC
+
FFFF:FFF
@A00769:11:HC3HCDRXX:1:2105:3902:18239
CAGAGCAC
+
FF:F:,F,
@A00769:11:HC3HCDRXX:1:2105:23267:18302
CAGAGCAC
+
FFFFFFFF
@A00769:11:HC3HCDRXX:1:2105:7075:18411
CAGAGCAC
+
FFFFFFFF
@A00769:11:HC3HCDRXX:1:2105:17400:18411
CAGAGCAC
+
FFFFFFFF
@A00769:11:HC3HCDRXX:1:2105:10158:18490
CAGAGCAC
+
FFFFFFFF
@A00769:11:HC3HCDRXX:1:2105:8070:18568
CAGAGCAC
+
FFFFFFFF
@A00769:11:HC3HCDRXX:1:2105:7808:18584
CAGAGCAC
+
FFFFFFFF
@A00769:11:HC3HCDRXX:1:2105:31150:18646
CAGAGCAC
+
FFFFFFFF
@A00769:11:HC3HCDRXX:1:2105:19343:18740
CAGAGCAC
+
FFFFFFFF
@A00769:11:HC3HCDRXX:1:2105:21432:18787
CAGAGCAC
+
FFFFFFFF
@A00769:11:HC3HCDRXX:1:2105:17797:18881
CAGAGCAC
+
FF:F:FFF
@A00769:11:HC3HCDRXX:1:2105:27163:18881
CAGAGCAC
+
FFFFFFFF
@A00769:11:HC3HCDRXX:1:2105:1362:18912
CAGAGCAC
+
FFFFFFFF
@A00769:11:HC3HCDRXX:1:2105:24749:18928
CAGAGCAC
+
FFFFFFFF
@A00769:11:HC3HCDRXX:1:2105:18078:18991
CAGAGCAC
+
FFFFFFFF
@A00769:11:HC3HCDRXX:1:2105:7572:19085
CAGAGCAC
+
FFFFFFFF
@A00769:11:HC3HCDRXX:1:2105:25816:19116
CAGAGCAC
+
FFFFFFFF
@A00769:11:HC3HCDRXX:1:2105:2130:19147
CAGAGCAC
+
FFFFFF:F
@A00769:11:HC3HCDRXX:1:2105:15320:19163
CAGAGCAC
+
FFFFFFFF
@A00769:11:HC3HCDRXX:1:2105:31024:19210
CAGAGCAC
+
FFFFFFFF
@A00769:11:HC3HCDRXX:1:2105:9281:19225
CAGAGCAC
+
FFFFFFFF
@A00769:11:HC3HCDRXX:1:2105:1633:19319
CAGAGCAC
+
FFFFFFFF
@A00769:11:HC3HCDRXX:1:2105:10312:19319
CAGAGCAC
+
FFFFFFFF
@A00769:11:HC3HCDRXX:1:2105:2419:19398
CAGAGCAC
+
FFFFFFFF
@A00769:11:HC3HCDRXX:1:2105:28456:19586
CAGAGCAC
+
FFFFFFFF
@A00769:11:HC3HCDRXX:1:2105:15076:19680
CAGAGCAC
+
FFFFFFFF
@A00769:11:HC3HCDRXX:1:2105:25129:19680
CAGAGCAC
+
FFFFFFFF
@A00769:11:HC3HCDRXX:1:2105:31439:19742
CAGAGCAC
+
FF:FFFF:
@A00769:11:HC3HCDRXX:1:2105:13476:19789
CAGAGCAC
+
FFFFFFFF
@A00769:11:HC3HCDRXX:1:2105:12237:19805
CAGAGCAC
+
FFFFFFFF
@A00769:11:HC3HCDRXX:1:2105:5819:19836
CAGAGCAC
+
FFFFFFFF
@A00769:11:HC3HCDRXX:1:2105:9426:19914
CAGAGCAC
+
F,FFFFFF
@A00769:11:HC3HCDRXX:1:2105:2826:20008
CAGAGCAC
+
FFFFFFFF
@A00769:11:HC3HCDRXX:1:2105:7572:20024
CAGAGCAC
+
FFFFFFFF
@A00769:11:HC3HCDRXX:1:2105:30535:20024
CAGAGCAC
+
FFFFFFFF
@A00769:11:HC3HCDRXX:1:2105:13521:20118
CAGAGCAC
+
FFFF::FF
@A00769:11:HC3HCDRXX:1:2105:7509:20134
CAGAGCAC
+
::FFFFFF
@A00769:11:HC3HCDRXX:1:2105:9851:20149
CAGAGCAC
+
FFFFFFFF
@A00769:11:HC3HCDRXX:1:2105:15944:20149
CAGAGCAC
+
FFFFFFFF
@A00769:11:HC3HCDRXX:1:2105:12988:20196
CAGAGCAC
+
FFFFFFFF
@A00769:11:HC3HCDRXX:1:2105:16685:20369
CAGAGCAC
+
FFFFFFFF
@A00769:11:HC3HCDRXX:1:2105:15067:20384
CAGAGCAC
+
FFFFFFFF
@A00769:11:HC3HCDRXX:1:2105:13657:20415
CAGAGCAC
+
F:FFFFFF
@A00769:11:HC3HCDRXX:1:2105:16640:20447
CAGAGCAC
+
FFFFFFFF
@A00769:11:HC3HCDRXX:1:2105:3676:20509
CAGAGCAC
+
FFFFFFFF
@A00769:11:HC3HCDRXX:1:2105:7618:20572
CAGAGCAC
+
FFFFFFFF
@A00769:11:HC3HCDRXX:1:2105:32244:20729
CAGAGCAC
+
FFFFFFFF
@A00769:11:HC3HCDRXX:1:2105:4426:20744
CAGAGCAC
+
FFFFFFFF
@A00769:11:HC3HCDRXX:1:2105:29315:20854
CAGAGCAC
+
FFFFFFFF
@A00769:11:HC3HCDRXX:1:2105:19840:20885
CAGAGCAC
+
FFFFFFFF
@A00769:11:HC3HCDRXX:1:2105:12274:20901
CAGAGCAC
+
FFFFFFFF
@A00769:11:HC3HCDRXX:1:2105:3613:20964
CAGAGCAC
+
FFFFFFFF
@A00769:11:HC3HCDRXX:1:2105:22309:21026
CAGAGCAC
+
FFFFFFFF
@A00769:11:HC3HCDRXX:1:2105:7654:21104
CAGAGCAC
+
FFFFFFFF
@A00769:11:HC3HCDRXX:1:2105:10248:21120
CAGAGCAC
+
FFFFFFFF
@A00769:11:HC3HCDRXX:1:2105:14823:21183
CAGAGCAC
+
FFFFFFFF
@A00769:11:HC3HCDRXX:1:2105:17363:21261
CAGAGCAC
+
FFFFFFFF
@A00769:11:HC3HCDRXX:1:2105:20934:21308
CAGAGCAC
+
FF,FFFF:
@A00769:11:HC3HCDRXX:1:2105:12093:21339
CAGAGCAC
+
FFFFFFFF
@A00769:11:HC3HCDRXX:1:2105:30626:21339
CAGAGCAC
+
FFFFFFFF
@A00769:11:HC3HCDRXX:1:2105:16767:21355
CAGAGCAC
+
FFFFFFFF
@A00769:11:HC3HCDRXX:1:2105:1398:21386
CAGAGCAC
+
FFFFFFFF
@A00769:11:HC3HCDRXX:1:2105:7292:21386
CAGAGCAC
+
FF,FFF:F
@A00769:11:HC3HCDRXX:1:2105:3007:21793
CAGAGCAC
+
FFFFFFFF
@A00769:11:HC3HCDRXX:1:2105:2672:21809
CAGAGCAC
+
FFFFFFFF
@A00769:11:HC3HCDRXX:1:2105:14805:21809
CAGAGCAC
+
FFFFFFFF
@A00769:11:HC3HCDRXX:1:2105:14344:21919
CAGAGCAC
+
FFFFFFFF
@A00769:11:HC3HCDRXX:1:2105:6524:21934
CAGAGCAC
+
FFFFFFFF
@A00769:11:HC3HCDRXX:1:2105:6976:21934
CAGAGCAC
+
FFFFFFFF
@A00769:11:HC3HCDRXX:1:2105:17463:21934
CAGAGCAC
+
FFFFFFFF
@A00769:11:HC3HCDRXX:1:2105:7690:21950
CAGAGCAC
+
FF:,FFFF
@A00769:11:HC3HCDRXX:1:2105:32407:22044
CAGAGCAC
+
FFFFFFFF
@A00769:11:HC3HCDRXX:1:2105:1072:22106
CAGAGCAC
+
FFFFFFFF
@A00769:11:HC3HCDRXX:1:2105:32434:22122
CAGAGCAC
+
FFFFFFFF
@A00769:11:HC3HCDRXX:1:2105:18557:22138
CAGAGCAC
+
FFFF:FFF
@A00769:11:HC3HCDRXX:1:2105:27118:22216
CAGAGCAC
+
FFFFFFFF
@A00769:11:HC3HCDRXX:1:2105:4743:22232
CAGAGCAC
+
FFFFFFFF
@A00769:11:HC3HCDRXX:1:2105:15519:22232
CAGAGCAC
+
FFFFFFFF
@A00769:11:HC3HCDRXX:1:2105:14027:22247
CAGAGCAC
+
FFFFFFFF
@A00769:11:HC3HCDRXX:1:2105:17562:22263
CAGAGCAC
+
FFFFFFFF
@A00769:11:HC3HCDRXX:1:2105:12319:22294
CAGAGCAC
+
FFFFF:FF
@A00769:11:HC3HCDRXX:1:2105:25735:22294
CAGAGCAC
+
FFFFFFFF
@A00769:11:HC3HCDRXX:1:2105:31358:22294
CAGAGCAC
+
FFFFFFFF
@A00769:11:HC3HCDRXX:1:2105:20880:22373
CAGAGCAC
+
FF:FFFFF
@A00769:11:HC3HCDRXX:1:2105:30110:22482
CAGAGCAC
+
FFFFFFFF
@A00769:11:HC3HCDRXX:1:2105:22426:22514
CAGAGCAC
+
FFFFFFFF
@A00769:11:HC3HCDRXX:1:2105:5150:22529
CAGAGCAC
+
FFFFFFFF
@A00769:11:HC3HCDRXX:1:2105:13376:22529
CAGAGCAC
+
FFFFFFFF
@A00769:11:HC3HCDRXX:1:2105:23466:22623
CAGAGCAC
+
FFFFFFFF
@A00769:11:HC3HCDRXX:1:2105:15257:22748
CAGAGCAC
+
FFFFFFFF
@A00769:11:HC3HCDRXX:1:2105:16315:22827
CAGAGCAC
+
FFFFFFFF
@A00769:11:HC3HCDRXX:1:2105:22625:22858
CAGAGCAC
+
F:FFFFFF
@A00769:11:HC3HCDRXX:1:2105:11659:22905
CAGAGCAC
+
FFFFFFFF
@A00769:11:HC3HCDRXX:1:2105:2022:22968
CAGAGCAC
+
FFFFFFFF
@A00769:11:HC3HCDRXX:1:2105:29017:22968
CAGAGCAC
+
::FFFFFF
@A00769:11:HC3HCDRXX:1:2105:15628:22983
CAGAGCAC
+
FFFFFFFF
@A00769:11:HC3HCDRXX:1:2105:16351:23015
CAGAGCAC
+
FFFFFFFF
@A00769:11:HC3HCDRXX:1:2105:4481:23030
CAGAGCAC
+
FFF:FFFF
@A00769:11:HC3HCDRXX:1:2105:10158:23062
CAGAGCAC
+
FFFFFFFF
@A00769:11:HC3HCDRXX:1:2105:15157:23077
CAGAGCAC
+
FFFFFFFF
@A00769:11:HC3HCDRXX:1:2105:3676:23140
CAGAGCAC
+
FFFFFFFF
@A00769:11:HC3HCDRXX:1:2105:5412:23171
CAGAGCAC
+
FFFFFFFF
@A00769:11:HC3HCDRXX:1:2105:9064:23171
CAGAGCAC
+
:FFFFFFF
@A00769:11:HC3HCDRXX:1:2105:7645:23187
CAGAGCAC
+
FFFFFFFF
@A00769:11:HC3HCDRXX:1:2105:13865:23249
CAGAGCAC
+
FFFFFFFF
@A00769:11:HC3HCDRXX:1:2105:25400:23281
CAGAGCAC
+
FFFFFFFF
@A00769:11:HC3HCDRXX:1:2105:26413:23281
CAGAGCAC
+
FFFFFFFF
@A00769:11:HC3HCDRXX:1:2105:10312:23296
CAGAGCAC
+
FFFFFFFF
@A00769:11:HC3HCDRXX:1:2105:14136:23343
CAGAGCAC
+
FFFFFFFF
@A00769:11:HC3HCDRXX:1:2105:22996:23406
CAGAGCAC
+
FFFFFFFF
@A00769:11:HC3HCDRXX:1:2105:3206:23484
CAGAGCAC
+
FFFFFFFF
@A00769:11:HC3HCDRXX:1:2105:1515:23500
CAGAGCAC
+
FFFFFFFF
@A00769:11:HC3HCDRXX:1:2105:18448:23516
CAGAGCAC
+
FF:F:FFF
@A00769:11:HC3HCDRXX:1:2105:4435:23547
CAGAGCAC
+
FFFFFFFF
@A00769:11:HC3HCDRXX:1:2105:12156:23641
CAGAGCAC
+
FFFFFFFF
@A00769:11:HC3HCDRXX:1:2105:31702:23703
CAGAGCAC
+
FFFFFFFF
@A00769:11:HC3HCDRXX:1:2105:5168:23719
CAGAGCAC
+
FFFFFFFF
@A00769:11:HC3HCDRXX:1:2105:11776:23766
CAGAGCAC
+
FFFFFFFF
@A00769:11:HC3HCDRXX:1:2105:28881:23797
CAGAGCAC
+
FFFFFFFF
@A00769:11:HC3HCDRXX:1:2105:3549:23829
CAGAGCAC
+
FFFFFFFF
@A00769:11:HC3HCDRXX:1:2105:4218:23891
CAGAGCAC
+
FFFFFFFF
@A00769:11:HC3HCDRXX:1:2105:21043:24001
CAGAGCAC
+
FF:FFFF:
@A00769:11:HC3HCDRXX:1:2105:3577:24032
CAGAGCAC
+
FFFFFFFF
@A00769:11:HC3HCDRXX:1:2105:25373:24079
CAGAGCAC
+
FFFFFFFF
@A00769:11:HC3HCDRXX:1:2105:25355:24111
CAGAGCAC
+
FF:FFFFF
@A00769:11:HC3HCDRXX:1:2105:4182:24267
CAGAGCAC
+
FFFFFFFF
@A00769:11:HC3HCDRXX:1:2105:28881:24298
CAGAGCAC
+
:FFFFFFF
@A00769:11:HC3HCDRXX:1:2105:10348:24330
CAGAGCAC
+
,:FFF:FF
@A00769:11:HC3HCDRXX:1:2105:16875:24361
CAGAGCAC
+
FF:FFFFF
@A00769:11:HC3HCDRXX:1:2105:32841:24361
CAGAGCAC
+
FFFFFFFF
@A00769:11:HC3HCDRXX:1:2105:12753:24392
CAGAGCAC
+
FFFFFFFF
@A00769:11:HC3HCDRXX:1:2105:32877:24392
CAGAGCAC
+
FFF:FFFF
@A00769:11:HC3HCDRXX:1:2105:1561:24424
CAGAGCAC
+
FFFFFFFF
@A00769:11:HC3HCDRXX:1:2105:26639:24424
CAGAGCAC
+
FFFFFFFF
@A00769:11:HC3HCDRXX:1:2105:32108:24439
CAGAGCAC
+
FFFFFFFF
@A00769:11:HC3HCDRXX:1:2105:2293:24471
CAGAGCAC
+
FFFFFFFF
@A00769:11:HC3HCDRXX:1:2105:31557:24549
CAGAGCAC
+
FFFFFFFF
@A00769:11:HC3HCDRXX:1:2105:6533:24612
CAGAGCAC
+
FFFFFFFF
@A00769:11:HC3HCDRXX:1:2105:9227:24612
CAGAGCAC
+
FFFFFFFF
@A00769:11:HC3HCDRXX:1:2105:10908:24612
CAGAGCAC
+
FFFFFFFF
@A00769:11:HC3HCDRXX:1:2105:20980:24643
CAGAGCAC
+
FFFFFFFF
@A00769:11:HC3HCDRXX:1:2105:21459:24659
CAGAGCAC
+
FFFFFFFF
@A00769:11:HC3HCDRXX:1:2105:10999:24674
CAGAGCAC
+
FF:F,,FF
@A00769:11:HC3HCDRXX:1:2105:12933:24706
CAGAGCAC
+
FFFF,,FF
@A00769:11:HC3HCDRXX:1:2105:20690:24768
CAGAGCAC
+
FFFFFFFF
@A00769:11:HC3HCDRXX:1:2105:15302:24862
CAGAGCAC
+
FFFFFFFF
@A00769:11:HC3HCDRXX:1:2105:12970:24893
CAGAGCAC
+
FFFFFFF:
@A00769:11:HC3HCDRXX:1:2105:22245:24956
CAGAGCAC
+
FFFFFFFF
@A00769:11:HC3HCDRXX:1:2105:16071:25034
CAGAGCAC
+
FFFFFFFF
@A00769:11:HC3HCDRXX:1:2105:2718:25050
CAGAGCAC
+
FFFFFFFF
@A00769:11:HC3HCDRXX:1:2105:28094:25066
CAGAGCAC
+
FFFFFFFF
@A00769:11:HC3HCDRXX:1:2105:2844:25175
CAGAGCAC
+
FFFFFFFF
@A00769:11:HC3HCDRXX:1:2105:2202:25222
CAGAGCAC
+
FFFFFFFF
@A00769:11:HC3HCDRXX:1:2105:26639:25300
CAGAGCAC
+
FFFFFFFF
@A00769:11:HC3HCDRXX:1:2105:20537:25347
CAGAGCAC
+
FFFFFFFF
@A00769:11:HC3HCDRXX:1:2105:30138:25535
CAGAGCAC
+
FFFFFFFF
@A00769:11:HC3HCDRXX:1:2105:4933:25692
CAGAGCAC
+
FFFFFFFF
@A00769:11:HC3HCDRXX:1:2105:28944:25755
CAGAGCAC
+
FFFFFFFF
@A00769:11:HC3HCDRXX:1:2105:15284:25895
CAGAGCAC
+
FFFFFFFF
@A00769:11:HC3HCDRXX:1:2105:16188:25927
CAGAGCAC
+
FFFFFFFF
@A00769:11:HC3HCDRXX:1:2105:18900:25989
CAGAGCAC
+
FFFFFFFF
@A00769:11:HC3HCDRXX:1:2105:32380:26005
CAGAGCAC
+
FFFFFFFF
@A00769:11:HC3HCDRXX:1:2105:20292:26083
CAGAGCAC
+
FFFFFFFF
@A00769:11:HC3HCDRXX:1:2105:7211:26099
CAGAGCAC
+
FFFFFFFF
@A00769:11:HC3HCDRXX:1:2105:26603:26115
CAGAGCAC
+
FFFFFFFF
@A00769:11:HC3HCDRXX:1:2105:30364:26146
CAGAGCAC
+
FFFFFFFF
@A00769:11:HC3HCDRXX:1:2105:27841:26162
CAGAGCAC
+
FFFFFFFF
@A00769:11:HC3HCDRXX:1:2105:5204:26193
CAGAGCAC
+
FFFFFFFF
@A00769:11:HC3HCDRXX:1:2105:25491:26224
CAGAGCAC
+
FFFFFFFF
@A00769:11:HC3HCDRXX:1:2105:21441:26256
CAGAGCAC
+
FF,F,FFF
@A00769:11:HC3HCDRXX:1:2105:32642:26334
CAGAGCAC
+
FFFFFFFF
@A00769:11:HC3HCDRXX:1:2105:20048:26349
CAGAGCAC
+
FFFFFFFF
@A00769:11:HC3HCDRXX:1:2105:26006:26396
CAGAGCAC
+
FFFFFFFF
@A00769:11:HC3HCDRXX:1:2105:12961:26475
CAGAGCAC
+
FFFFFFFF
@A00769:11:HC3HCDRXX:1:2105:4652:26490
CAGAGCAC
+
FFFFFFFF
@A00769:11:HC3HCDRXX:1:2105:3070:26506
CAGAGCAC
+
FFFFFFFF
@A00769:11:HC3HCDRXX:1:2105:22761:26631
CAGAGCAC
+
FFFFFFFF
@A00769:11:HC3HCDRXX:1:2105:30861:26631
CAGAGCAC
+
FFFFFFFF
@A00769:11:HC3HCDRXX:1:2105:24071:26647
CAGAGCAC
+
FFFFFFFF
@A00769:11:HC3HCDRXX:1:2105:13458:26710
CAGAGCAC
+
FFFFFFFF
@A00769:11:HC3HCDRXX:1:2105:4535:26725
CAGAGCAC
+
FFFFFFFF
@A00769:11:HC3HCDRXX:1:2105:9308:26725
CAGAGCAC
+
FF:FFFFF
@A00769:11:HC3HCDRXX:1:2105:11966:26757
CAGAGCAC
+
FFFFFFFF
@A00769:11:HC3HCDRXX:1:2105:23104:26757
CAGAGCAC
+
FFFFFFFF
@A00769:11:HC3HCDRXX:1:2105:6497:26804
CAGAGCAC
+
F,FFFFFF
@A00769:11:HC3HCDRXX:1:2105:2989:26835
CAGAGCAC
+
FFFFFFFF
@A00769:11:HC3HCDRXX:1:2105:9200:26850
CAGAGCAC
+
FFFFFF,F
@A00769:11:HC3HCDRXX:1:2105:31096:26850
CAGAGCAC
+
FFFFFFFF
@A00769:11:HC3HCDRXX:1:2105:28411:26866
CAGAGCAC
+
FF:FFFFF
@A00769:11:HC3HCDRXX:1:2105:27290:26897
CAGAGCAC
+
FFFFFFFF
@A00769:11:HC3HCDRXX:1:2105:4661:26913
CAGAGCAC
+
FFFFFFFF
@A00769:11:HC3HCDRXX:1:2105:13847:26944
CAGAGCAC
+
FFFFFFFF
@A00769:11:HC3HCDRXX:1:2105:3405:26960
CAGAGCAC
+
FFFF:FFF
@A00769:11:HC3HCDRXX:1:2105:13295:26991
CAGAGCAC
+
FFFFFFFF
@A00769:11:HC3HCDRXX:1:2105:4065:27007
CAGAGCAC
+
FFFFFFFF
@A00769:11:HC3HCDRXX:1:2105:19551:27023
CAGAGCAC
+
FFFFFFFF
@A00769:11:HC3HCDRXX:1:2105:24225:27038
CAGAGCAC
+
FFFFFFFF
@A00769:11:HC3HCDRXX:1:2105:29206:27085
CAGAGCAC
+
FFFFFFFF
@A00769:11:HC3HCDRXX:1:2105:8495:27101
CAGAGCAC
+
FFFFFFFF
@A00769:11:HC3HCDRXX:1:2105:10872:27117
CAGAGCAC
+
FFFFFFFF
@A00769:11:HC3HCDRXX:1:2105:11406:27132
CAGAGCAC
+
FFFFFFFF
@A00769:11:HC3HCDRXX:1:2105:18087:27148
CAGAGCAC
+
FFFFFFFF
@A00769:11:HC3HCDRXX:1:2105:29713:27148
CAGAGCAC
+
FFFFFFFF
@A00769:11:HC3HCDRXX:1:2105:3378:27164
CAGAGCAC
+
:FFFFFFF
@A00769:11:HC3HCDRXX:1:2105:21151:27195
CAGAGCAC
+
FFFFFFFF
@A00769:11:HC3HCDRXX:1:2105:29649:27195
CAGAGCAC
+
FFFFFFFF
@A00769:11:HC3HCDRXX:1:2105:32235:27195
CAGAGCAC
+
FF:F::FF
@A00769:11:HC3HCDRXX:1:2105:4237:27211
CAGAGCAC
+
F::FF,FF
@A00769:11:HC3HCDRXX:1:2105:15763:27383
CAGAGCAC
+
FFFFFFFF
@A00769:11:HC3HCDRXX:1:2105:28718:27398
CAGAGCAC
+
FFF:FFFF
@A00769:11:HC3HCDRXX:1:2105:11595:27492
CAGAGCAC
+
FFFFFFFF
@A00769:11:HC3HCDRXX:1:2105:2410:27524
CAGAGCAC
+
FFFFFFFF
@A00769:11:HC3HCDRXX:1:2105:29640:27524
CAGAGCAC
+
FFFFFFFF
@A00769:11:HC3HCDRXX:1:2105:23231:27539
CAGAGCAC
+
FFFFFFFF
@A00769:11:HC3HCDRXX:1:2105:20952:27602
CAGAGCAC
+
FFFFFFFF
@A00769:11:HC3HCDRXX:1:2105:24551:27602
CAGAGCAC
+
FF,FFFFF
@A00769:11:HC3HCDRXX:1:2105:21151:27696
CAGAGCAC
+
FFFFFFFF
@A00769:11:HC3HCDRXX:1:2105:3079:27712
CAGAGCAC
+
FFFFFFFF
@A00769:11:HC3HCDRXX:1:2105:24903:27712
CAGAGCAC
+
FFFF,FF:
@A00769:11:HC3HCDRXX:1:2105:31638:27727
CAGAGCAC
+
F:FFFFFF
@A00769:11:HC3HCDRXX:1:2105:16622:27743
CAGAGCAC
+
FFFFFFFF
@A00769:11:HC3HCDRXX:1:2105:12102:27774
CAGAGCAC
+
FFFFFFFF
@A00769:11:HC3HCDRXX:1:2105:28727:27790
CAGAGCAC
+
FFFFFFFF
@A00769:11:HC3HCDRXX:1:2105:2663:27806
CAGAGCAC
+
FFFFFFFF
@A00769:11:HC3HCDRXX:1:2105:4987:27915
CAGAGCAC
+
FFFFFFFF
@A00769:11:HC3HCDRXX:1:2105:26964:27931
CAGAGCAC
+
FFFF:FFF
@A00769:11:HC3HCDRXX:1:2105:10908:27962
CAGAGCAC
+
FFFFFFFF
@A00769:11:HC3HCDRXX:1:2105:24758:27962
CAGAGCAC
+
FFFFFFFF
@A00769:11:HC3HCDRXX:1:2105:2636:27978
CAGAGCAC
+
FFFFFFFF
@A00769:11:HC3HCDRXX:1:2105:20808:28040
CAGAGCAC
+
FFFFFFFF
@A00769:11:HC3HCDRXX:1:2105:8684:28087
CAGAGCAC
+
FFFFF:FF
@A00769:11:HC3HCDRXX:1:2105:29686:28134
CAGAGCAC
+
FFFFFFFF
@A00769:11:HC3HCDRXX:1:2105:16423:28150
CAGAGCAC
+
FFFFFFFF
@A00769:11:HC3HCDRXX:1:2105:15293:28197
CAGAGCAC
+
FFFFFFFF
@A00769:11:HC3HCDRXX:1:2105:21920:28213
CAGAGCAC
+
FFFFFFFF
@A00769:11:HC3HCDRXX:1:2105:20925:28244
CAGAGCAC
+
FFFFFFFF
@A00769:11:HC3HCDRXX:1:2105:22516:28244
CAGAGCAC
+
FFFFFFFF
@A00769:11:HC3HCDRXX:1:2105:17490:28275
CAGAGCAC
+
FFFFFFFF
@A00769:11:HC3HCDRXX:1:2105:3739:28291
CAGAGCAC
+
FFFFFFFF
@A00769:11:HC3HCDRXX:1:2105:13169:28307
CAGAGCAC
+
:FFFFFFF
@A00769:11:HC3HCDRXX:1:2105:4345:28338
CAGAGCAC
+
FFFFFFFF
@A00769:11:HC3HCDRXX:1:2105:31584:28354
CAGAGCAC
+
FF,FFFFF
@A00769:11:HC3HCDRXX:1:2105:7129:28369
CAGAGCAC
+
FFFFFFFF
@A00769:11:HC3HCDRXX:1:2105:31530:28385
CAGAGCAC
+
FFFFFFFF
@A00769:11:HC3HCDRXX:1:2105:22110:28416
CAGAGCAC
+
FF,FFFFF
@A00769:11:HC3HCDRXX:1:2105:22923:28416
CAGAGCAC
+
FF:FFFFF
@A00769:11:HC3HCDRXX:1:2105:32443:28432
CAGAGCAC
+
FFFFFFFF
@A00769:11:HC3HCDRXX:1:2105:31792:28494
CAGAGCAC
+
FFFFFFFF
@A00769:11:HC3HCDRXX:1:2105:27462:28510
CAGAGCAC
+
FF:FFFFF
@A00769:11:HC3HCDRXX:1:2105:32597:28635
CAGAGCAC
+
FFFFFFFF
@A00769:11:HC3HCDRXX:1:2105:11008:28667
CAGAGCAC
+
FFFFFFFF
@A00769:11:HC3HCDRXX:1:2105:14335:28667
CAGAGCAC
+
FFFFFFFF
@A00769:11:HC3HCDRXX:1:2105:21947:28698
CAGAGCAC
+
FFFFFFFF
@A00769:11:HC3HCDRXX:1:2105:21965:28729
CAGAGCAC
+
FFFFFFFF
@A00769:11:HC3HCDRXX:1:2105:21866:28776
CAGAGCAC
+
FFFFFFFF
@A00769:11:HC3HCDRXX:1:2105:10375:28792
CAGAGCAC
+
FFFFFFFF
@A00769:11:HC3HCDRXX:1:2105:14886:28808
CAGAGCAC
+
FFFF::FF
@A00769:11:HC3HCDRXX:1:2105:27914:28823
CAGAGCAC
+
:FFFFFFF
@A00769:11:HC3HCDRXX:1:2105:17409:28886
CAGAGCAC
+
FFFFFFFF
@A00769:11:HC3HCDRXX:1:2105:4887:28933
CAGAGCAC
+
FFFFFFFF
@A00769:11:HC3HCDRXX:1:2105:12572:28933
CAGAGCAC
+
FF,F::FF
@A00769:11:HC3HCDRXX:1:2105:13548:28995
CAGAGCAC
+
FFFFFFFF
@A00769:11:HC3HCDRXX:1:2105:12264:29089
CAGAGCAC
+
FFFFFFFF
@A00769:11:HC3HCDRXX:1:2105:19009:29089
CAGAGCAC
+
FFFFFFFF
@A00769:11:HC3HCDRXX:1:2105:8567:29168
CAGAGCAC
+
FFFFFFFF
@A00769:11:HC3HCDRXX:1:2105:12915:29183
CAGAGCAC
+
FFFFFFFF
@A00769:11:HC3HCDRXX:1:2105:10881:29262
CAGAGCAC
+
F:FFFFFF
@A00769:11:HC3HCDRXX:1:2105:6370:29277
CAGAGCAC
+
FFFFFFFF
@A00769:11:HC3HCDRXX:1:2105:6244:29340
CAGAGCAC
+
FFFF:FFF
@A00769:11:HC3HCDRXX:1:2105:10086:29418
CAGAGCAC
+
FFFFFFFF
@A00769:11:HC3HCDRXX:1:2105:26919:29418
CAGAGCAC
+
FFFFFFFF
@A00769:11:HC3HCDRXX:1:2105:10022:29434
CAGAGCAC
+
FFFFFFFF
@A00769:11:HC3HCDRXX:1:2105:29866:29450
CAGAGCAC
+
FFFFFFFF
@A00769:11:HC3HCDRXX:1:2105:31955:29465
CAGAGCAC
+
FFFFFFFF
@A00769:11:HC3HCDRXX:1:2105:32615:29575
CAGAGCAC
+
FFFFFFFF
@A00769:11:HC3HCDRXX:1:2105:32027:29622
CAGAGCAC
+
FFFFFFFF
@A00769:11:HC3HCDRXX:1:2105:24216:29653
CAGAGCAC
+
FFFFFFFF
@A00769:11:HC3HCDRXX:1:2105:5421:29669
CAGAGCAC
+
FFFFFFFF
@A00769:11:HC3HCDRXX:1:2105:15402:29700
CAGAGCAC
+
FFFFFFFF
@A00769:11:HC3HCDRXX:1:2105:28637:29700
CAGAGCAC
+
F:FFFFFF
@A00769:11:HC3HCDRXX:1:2105:12698:29841
CAGAGCAC
+
FFFFFFFF
@A00769:11:HC3HCDRXX:1:2105:14036:29872
CAGAGCAC
+
FF:FFFFF
@A00769:11:HC3HCDRXX:1:2105:7265:29919
CAGAGCAC
+
FFFFFFFF
@A00769:11:HC3HCDRXX:1:2105:29441:29935
CAGAGCAC
+
FFFFFFFF
@A00769:11:HC3HCDRXX:1:2105:25156:29966
CAGAGCAC
+
FFF,FFFF
@A00769:11:HC3HCDRXX:1:2105:7446:29982
CAGAGCAC
+
FFFFFFFF
@A00769:11:HC3HCDRXX:1:2105:31403:29982
CAGAGCAC
+
FFFFFFFF
@A00769:11:HC3HCDRXX:1:2105:31331:30044
CAGAGCAC
+
FFFFFFFF
@A00769:11:HC3HCDRXX:1:2105:20229:30076
CAGAGCAC
+
FFFFFFFF
@A00769:11:HC3HCDRXX:1:2105:11478:30201
CAGAGCAC
+
FFFFFFFF
@A00769:11:HC3HCDRXX:1:2105:16387:30279
CAGAGCAC
+
FFF,FFFF
@A00769:11:HC3HCDRXX:1:2105:30644:30295
CAGAGCAC
+
FFFFFFFF
@A00769:11:HC3HCDRXX:1:2105:7102:30358
CAGAGCAC
+
FFFF:FFF
@A00769:11:HC3HCDRXX:1:2105:32452:30358
CAGAGCAC
+
FFFFFFFF
@A00769:11:HC3HCDRXX:1:2105:15293:30452
CAGAGCAC
+
FFFFFFFF
@A00769:11:HC3HCDRXX:1:2105:9670:30483
CAGAGCAC
+
FFFFFFFF
@A00769:11:HC3HCDRXX:1:2105:17409:30545
CAGAGCAC
+
FFFFFFFF
@A00769:11:HC3HCDRXX:1:2105:22652:30545
CAGAGCAC
+
FFFFFFFF
@A00769:11:HC3HCDRXX:1:2105:10022:30561
CAGAGCAC
+
FFFFFFFF
@A00769:11:HC3HCDRXX:1:2105:22616:30577
CAGAGCAC
+
FFFFFFFF
@A00769:11:HC3HCDRXX:1:2105:27624:30608
CAGAGCAC
+
FFFFFFFF
@A00769:11:HC3HCDRXX:1:2105:19000:30639
CAGAGCAC
+
FFFFFFFF
@A00769:11:HC3HCDRXX:1:2105:3884:30671
CAGAGCAC
+
FFFFFFFF
@A00769:11:HC3HCDRXX:1:2105:12219:30671
CAGAGCAC
+
FFFFFFFF
@A00769:11:HC3HCDRXX:1:2105:21531:30796
CAGAGCAC
+
F:FFFFFF
@A00769:11:HC3HCDRXX:1:2105:7916:30859
CAGAGCAC
+
FFFFFFFF
@A00769:11:HC3HCDRXX:1:2105:21007:30953
CAGAGCAC
+
FFFFFFFF
@A00769:11:HC3HCDRXX:1:2105:16080:30968
CAGAGCAC
+
FFFFFFFF
@A00769:11:HC3HCDRXX:1:2105:24442:31015
CAGAGCAC
+
FF,:,::,
@A00769:11:HC3HCDRXX:1:2105:21287:31062
CAGAGCAC
+
FFFFFFFF
@A00769:11:HC3HCDRXX:1:2105:2465:31125
CAGAGCAC
+
FFFFFFFF
@A00769:11:HC3HCDRXX:1:2105:25229:31125
CAGAGCAC
+
FFFFFFFF
@A00769:11:HC3HCDRXX:1:2105:10538:31172
CAGAGCAC
+
FFFFFFFF
@A00769:11:HC3HCDRXX:1:2105:9218:31297
CAGAGCAC
+
F:FFFFFF
@A00769:11:HC3HCDRXX:1:2105:3441:31344
CAGAGCAC
+
FFFFFFFF
@A00769:11:HC3HCDRXX:1:2105:3459:31344
CAGAGCAC
+
FFFFFFFF
@A00769:11:HC3HCDRXX:1:2105:7464:31360
CAGAGCAC
+
FFFFFFFF
@A00769:11:HC3HCDRXX:1:2105:2772:31375
CAGAGCAC
+
FFFFFFFF
@A00769:11:HC3HCDRXX:1:2105:14886:31407
CAGAGCAC
+
FFFFFFFF
@A00769:11:HC3HCDRXX:1:2105:26530:31407
CAGAGCAC
+
FFFFFFFF
@A00769:11:HC3HCDRXX:1:2105:6017:31422
CAGAGCAC
+
FFFFFFFF
@A00769:11:HC3HCDRXX:1:2105:6497:31438
CAGAGCAC
+
FFFFFF:F
@A00769:11:HC3HCDRXX:1:2105:32353:31438
CAGAGCAC
+
FFFFFFFF
@A00769:11:HC3HCDRXX:1:2105:17779:31469
CAGAGCAC
+
FFFFFFFF
@A00769:11:HC3HCDRXX:1:2105:26096:31688
CAGAGCAC
+
:F:FFFFF
@A00769:11:HC3HCDRXX:1:2105:26115:31720
CAGAGCAC
+
FFFFFFFF
@A00769:11:HC3HCDRXX:1:2105:25256:31735
CAGAGCAC
+
FFFFFFFF
@A00769:11:HC3HCDRXX:1:2105:29324:31735
CAGAGCAC
+
F:FFFFFF
@A00769:11:HC3HCDRXX:1:2105:15808:31751
CAGAGCAC
+
FFFFFFFF
@A00769:11:HC3HCDRXX:1:2105:11261:31767
CAGAGCAC
+
FFFFFFFF
@A00769:11:HC3HCDRXX:1:2105:16089:31798
CAGAGCAC
+
FFFFFFFF
@A00769:11:HC3HCDRXX:1:2105:16803:31845
CAGAGCAC
+
FFFFFFFF
@A00769:11:HC3HCDRXX:1:2105:4625:31986
CAGAGCAC
+
FFFFFFFF
@A00769:11:HC3HCDRXX:1:2105:9697:32002
CAGAGCAC
+
FFFFFFFF
@A00769:11:HC3HCDRXX:1:2105:17201:32033
CAGAGCAC
+
FFFFFFFF
@A00769:11:HC3HCDRXX:1:2105:27471:32064
CAGAGCAC
+
FFFFFFFF
@A00769:11:HC3HCDRXX:1:2105:23484:32080
CAGAGCAC
+
FFFFFFFF
@A00769:11:HC3HCDRXX:1:2105:5385:32111
CAGAGCAC
+
FFFFFFFF
@A00769:11:HC3HCDRXX:1:2105:19108:32174
CAGAGCAC
+
FFFFFFFF
@A00769:11:HC3HCDRXX:1:2105:30752:32174
CAGAGCAC
+
FFFFFFFF
@A00769:11:HC3HCDRXX:1:2105:10710:32252
CAGAGCAC
+
FFFFFFFF
@A00769:11:HC3HCDRXX:1:2105:1768:32330
CAGAGCAC
+
FFFFFFFF
@A00769:11:HC3HCDRXX:1:2105:15763:32362
CAGAGCAC
+
FFFFFFFF
@A00769:11:HC3HCDRXX:1:2105:24469:32377
CAGAGCAC
+
FFFFFFFF
@A00769:11:HC3HCDRXX:1:2105:8585:32393
CAGAGCAC
+
FFFFFFFF
@A00769:11:HC3HCDRXX:1:2105:23900:32424
CAGAGCAC
+
FFFFFFFF
@A00769:11:HC3HCDRXX:1:2105:4752:32550
CAGAGCAC
+
FFFFFFFF
@A00769:11:HC3HCDRXX:1:2105:12029:32597
CAGAGCAC
+
FFFFFFFF
@A00769:11:HC3HCDRXX:1:2105:6632:32612
CAGAGCAC
+
FFFFFFFF
@A00769:11:HC3HCDRXX:1:2105:20609:32643
CAGAGCAC
+
FFFFFFFF
@A00769:11:HC3HCDRXX:1:2105:25111:32643
CAGAGCAC
+
FFFFFFFF
@A00769:11:HC3HCDRXX:1:2105:25066:32784
CAGAGCAC
+
FFFFFFFF
@A00769:11:HC3HCDRXX:1:2105:12246:32816
CAGAGCAC
+
FFFFFFFF
@A00769:11:HC3HCDRXX:1:2105:29975:32831
CAGAGCAC
+
FFFFFFFF
@A00769:11:HC3HCDRXX:1:2105:8241:32863
CAGAGCAC
+
FFFFFFFF
@A00769:11:HC3HCDRXX:1:2105:19687:32863
CAGAGCAC
+
FFFFFFFF
@A00769:11:HC3HCDRXX:1:2105:4110:32878
CAGAGCAC
+
FFFFFFFF
@A00769:11:HC3HCDRXX:1:2105:15022:32894
CAGAGCAC
+
FFFFFFFF
@A00769:11:HC3HCDRXX:1:2105:26359:32925
CAGAGCAC
+
FFFFFFFF
@A00769:11:HC3HCDRXX:1:2105:22073:32957
CAGAGCAC
+
FFFFFFFF
@A00769:11:HC3HCDRXX:1:2105:1895:33051
CAGAGCAC
+
FFFFFFFF
@A00769:11:HC3HCDRXX:1:2105:28809:33160
CAGAGCAC
+
FFFFFFFF
@A00769:11:HC3HCDRXX:1:2105:29179:33207
CAGAGCAC
+
FFFFFFFF
@A00769:11:HC3HCDRXX:1:2105:21983:33238
CAGAGCAC
+
FF::FFFF
@A00769:11:HC3HCDRXX:1:2105:32723:33238
CAGAGCAC
+
FF:FFFFF
@A00769:11:HC3HCDRXX:1:2105:13241:33254
CAGAGCAC
+
FFFFFFFF
@A00769:11:HC3HCDRXX:1:2105:25120:33254
CAGAGCAC
+
FFFFFFFF
@A00769:11:HC3HCDRXX:1:2105:17472:33348
CAGAGCAC
+
FFFFFFFF
@A00769:11:HC3HCDRXX:1:2105:18828:33411
CAGAGCAC
+
FFFFFFFF
@A00769:11:HC3HCDRXX:1:2105:22064:33411
CAGAGCAC
+
FFFFFFFF
@A00769:11:HC3HCDRXX:1:2105:5204:33458
CAGAGCAC
+
FFFFFFFF
@A00769:11:HC3HCDRXX:1:2105:8070:33473
CAGAGCAC
+
FFFFFFF:
@A00769:11:HC3HCDRXX:1:2105:2329:33489
CAGAGCAC
+
FFFFFFFF
@A00769:11:HC3HCDRXX:1:2105:5258:33489
CAGAGCAC
+
FFFFFFFF
@A00769:11:HC3HCDRXX:1:2105:1533:33520
CAGAGCAC
+
FF::FFFF
@A00769:11:HC3HCDRXX:1:2105:11180:33536
CAGAGCAC
+
FFFFFFFF
@A00769:11:HC3HCDRXX:1:2105:27706:33536
CAGAGCAC
+
FFFFFFFF
@A00769:11:HC3HCDRXX:1:2105:2654:33614
CAGAGCAC
+
FFFFFFFF
@A00769:11:HC3HCDRXX:1:2105:13304:33708
CAGAGCAC
+
,F:FFFF:
@A00769:11:HC3HCDRXX:1:2105:16776:33802
CAGAGCAC
+
FFF:FFFF
@A00769:11:HC3HCDRXX:1:2105:9353:33818
CAGAGCAC
+
FFFFFFFF
@A00769:11:HC3HCDRXX:1:2105:32344:33927
CAGAGCAC
+
FFFFFFFF
@A00769:11:HC3HCDRXX:1:2105:14868:33943
CAGAGCAC
+
F,FFFF,F
@A00769:11:HC3HCDRXX:1:2105:24343:33974
CAGAGCAC
+
FFFFFFFF
@A00769:11:HC3HCDRXX:1:2105:26069:33990
CAGAGCAC
+
:FFFFFFF
@A00769:11:HC3HCDRXX:1:2105:19660:34068
CAGAGCAC
+
FFFFFFFF
@A00769:11:HC3HCDRXX:1:2105:26323:34084
CAGAGCAC
+
FFFFFFFF
@A00769:11:HC3HCDRXX:1:2105:1181:34131
CAGAGCAC
+
FFFFFFFF
@A00769:11:HC3HCDRXX:1:2105:2239:34147
CAGAGCAC
+
FFFFFFFF
@A00769:11:HC3HCDRXX:1:2105:19804:34287
CAGAGCAC
+
FFFFFFFF
@A00769:11:HC3HCDRXX:1:2105:25925:34303
CAGAGCAC
+
FFFFFFFF
@A00769:11:HC3HCDRXX:1:2105:24089:34319
CAGAGCAC
+
FFFFFFFF
@A00769:11:HC3HCDRXX:1:2105:21332:34334
CAGAGCAC
+
FFFFFFFF
@A00769:11:HC3HCDRXX:1:2105:15501:34350
CAGAGCAC
+
FFFFFFFF
@A00769:11:HC3HCDRXX:1:2105:11803:34460
CAGAGCAC
+
FFFFFFFF
@A00769:11:HC3HCDRXX:1:2105:7726:34475
CAGAGCAC
+
FFFFFFFF
@A00769:11:HC3HCDRXX:1:2105:3739:34491
CAGAGCAC
+
FFFFFFFF
@A00769:11:HC3HCDRXX:1:2105:28167:34522
CAGAGCAC
+
FFFFFFFF
@A00769:11:HC3HCDRXX:1:2105:26467:34648
CAGAGCAC
+
FF:FFFFF
@A00769:11:HC3HCDRXX:1:2105:11595:34663
CAGAGCAC
+
FF:FFFFF
@A00769:11:HC3HCDRXX:1:2105:30553:34710
CAGAGCAC
+
FFFFFFFF
@A00769:11:HC3HCDRXX:1:2105:30626:34710
CAGAGCAC
+
FFFFFFFF
@A00769:11:HC3HCDRXX:1:2105:24930:34741
CAGAGCAC
+
FFFFFFFF
@A00769:11:HC3HCDRXX:1:2105:15013:34757
CAGAGCAC
+
FFFFFFFF
@A00769:11:HC3HCDRXX:1:2105:20057:34757
CAGAGCAC
+
FFFFFFFF
@A00769:11:HC3HCDRXX:1:2105:14669:34788
CAGAGCAC
+
FFFFFFFF
@A00769:11:HC3HCDRXX:1:2105:15302:34788
CAGAGCAC
+
FFFFFFFF
@A00769:11:HC3HCDRXX:1:2105:30879:34835
CAGAGCAC
+
FFFFFFFF
@A00769:11:HC3HCDRXX:1:2105:27968:34929
CAGAGCAC
+
FF:FFFFF
@A00769:11:HC3HCDRXX:1:2105:12870:34992
CAGAGCAC
+
FFFFFFFF
@A00769:11:HC3HCDRXX:1:2105:2329:35055
CAGAGCAC
+
FFFFFFFF
@A00769:11:HC3HCDRXX:1:2105:17662:35055
CAGAGCAC
+
FFFFFFFF
@A00769:11:HC3HCDRXX:1:2105:14353:35117
CAGAGCAC
+
FFFFFFFF
@A00769:11:HC3HCDRXX:1:2105:18864:35196
CAGAGCAC
+
FFFFFFFF
@A00769:11:HC3HCDRXX:1:2105:27245:35305
CAGAGCAC
+
FF,F:FFF
@A00769:11:HC3HCDRXX:1:2105:16387:35383
CAGAGCAC
+
:FF:FFFF
@A00769:11:HC3HCDRXX:1:2105:31096:35399
CAGAGCAC
+
FFFFFFFF
@A00769:11:HC3HCDRXX:1:2105:15402:35430
CAGAGCAC
+
FFFFFFFF
@A00769:11:HC3HCDRXX:1:2105:11840:35493
CAGAGCAC
+
FFFFFFFF
@A00769:11:HC3HCDRXX:1:2105:14281:35493
CAGAGCAC
+
FFFFFFFF
@A00769:11:HC3HCDRXX:1:2105:12029:35603
CAGAGCAC
+
FFFFFFFF
@A00769:11:HC3HCDRXX:1:2105:13928:35603
CAGAGCAC
+
FFFFFFFF
@A00769:11:HC3HCDRXX:1:2105:8910:35618
CAGAGCAC
+
FFFFFFFF
@A00769:11:HC3HCDRXX:1:2105:7256:35759
CAGAGCAC
+
FFFFFFFF
@A00769:11:HC3HCDRXX:1:2105:1416:35822
CAGAGCAC
+
FFFFFFFF
@A00769:11:HC3HCDRXX:1:2105:7473:35822
CAGAGCAC
+
FFFFFFFF
@A00769:11:HC3HCDRXX:1:2105:13819:35853
CAGAGCAC
+
F:FFFFFF
@A00769:11:HC3HCDRXX:1:2105:7970:35963
CAGAGCAC
+
FFFFFFFF
@A00769:11:HC3HCDRXX:1:2105:17155:35994
CAGAGCAC
+
FFFFFFF,
@A00769:11:HC3HCDRXX:1:2105:28447:36010
CAGAGCAC
+
FFFFFFFF
@A00769:11:HC3HCDRXX:1:2105:27236:36072
CAGAGCAC
+
FFFFFFFF
@A00769:11:HC3HCDRXX:1:2105:5918:36104
CAGAGCAC
+
FFFFFFFF
@A00769:11:HC3HCDRXX:1:2105:26874:36104
CAGAGCAC
+
FFFFFFFF
@A00769:11:HC3HCDRXX:1:2105:5014:36135
CAGAGCAC
+
FFFFFFFF
@A00769:11:HC3HCDRXX:1:2105:17155:36307
CAGAGCAC
+
,FFFFFFF
@A00769:11:HC3HCDRXX:1:2105:5113:36338
CAGAGCAC
+
FFFFFFFF
@A00769:11:HC3HCDRXX:1:2105:21531:36338
CAGAGCAC
+
FFFFFFFF
@A00769:11:HC3HCDRXX:1:2105:6596:36370
CAGAGCAC
+
FFFFFFFF
@A00769:11:HC3HCDRXX:1:2105:6885:36370
CAGAGCAC
+
FFFFFFFF
@A00769:11:HC3HCDRXX:1:2105:24912:36370
CAGAGCAC
+
FFFFFFFF
@A00769:11:HC3HCDRXX:1:2105:11451:36417
CAGAGCAC
+
FFFF,FFF
@A00769:11:HC3HCDRXX:1:2105:28818:36464
CAGAGCAC
+
FFFFFFFF
@A00769:11:HC3HCDRXX:1:2105:7003:36479
CAGAGCAC
+
FFFF:FFF
@A00769:11:HC3HCDRXX:1:2105:22218:36495
CAGAGCAC
+
FFFFFFFF
@A00769:11:HC3HCDRXX:1:2105:24198:36511
CAGAGCAC
+
:F,:,FFF
@A00769:11:HC3HCDRXX:1:2105:15519:36573
CAGAGCAC
+
FFFFFFFF
@A00769:11:HC3HCDRXX:1:2105:28302:36636
CAGAGCAC
+
FFFFFFFF
@A00769:11:HC3HCDRXX:1:2105:22643:36699
CAGAGCAC
+
FFFFFFFF
@A00769:11:HC3HCDRXX:1:2105:27543:36730
CAGAGCAC
+
FFFFFFFF
@A00769:11:HC3HCDRXX:1:2105:8006:36808
CAGAGCAC
+
FFFFFFFF
@A00769:11:HC3HCDRXX:1:2105:26738:36808
CAGAGCAC
+
FF:FFFFF
@A00769:11:HC3HCDRXX:1:2105:12961:36871
CAGAGCAC
+
FFFFFFFF
@A00769:11:HC3HCDRXX:1:2105:10420:36918
CAGAGCAC
+
FFFFFFFF
@A00769:11:HC3HCDRXX:1:2105:5177:36980
CAGAGCAC
+
FF:FFFFF
@A00769:11:HC3HCDRXX:1:2106:8223:1078
CAGAGCAC
+
FFFFFFFF
@A00769:11:HC3HCDRXX:1:2106:29451:1110
CAGAGCAC
+
FFFFFFFF
@A00769:11:HC3HCDRXX:1:2106:15121:1125
CAGAGCAC
+
FFFFFFFF
@A00769:11:HC3HCDRXX:1:2106:2808:1188
CAGAGCAC
+
FFFFFFFF
@A00769:11:HC3HCDRXX:1:2106:30309:1188
CAGAGCAC
+
FFFFFFFF
@A00769:11:HC3HCDRXX:1:2106:9534:1282
CAGAGCAC
+
F:FFFFFF
@A00769:11:HC3HCDRXX:1:2106:22978:1329
CAGAGCAC
+
FFFFFFFF
@A00769:11:HC3HCDRXX:1:2106:2003:1360
CAGAGCAC
+
FFFFFFFF
@A00769:11:HC3HCDRXX:1:2106:1886:1438
CAGAGCAC
+
FFFFFFFF
@A00769:11:HC3HCDRXX:1:2106:15781:1485
CAGAGCAC
+
FFFFFFFF
@A00769:11:HC3HCDRXX:1:2106:28248:1501
CAGAGCAC
+
F,FF,FFF
@A00769:11:HC3HCDRXX:1:2106:11189:1517
CAGAGCAC
+
FFFFFFFF
@A00769:11:HC3HCDRXX:1:2106:7862:1611
CAGAGCAC
+
FFFFFFFF
@A00769:11:HC3HCDRXX:1:2106:7265:1705
CAGAGCAC
+
FFFFFFFF
@A00769:11:HC3HCDRXX:1:2106:3161:1736
CAGAGCAC
+
FFFFFFFF
@A00769:11:HC3HCDRXX:1:2106:19289:1767
CAGAGCAC
+
FFFFFFFF
@A00769:11:HC3HCDRXX:1:2106:7925:1814
CAGAGCAC
+
FFFFFFFF
@A00769:11:HC3HCDRXX:1:2106:30101:1830
CAGAGCAC
+
FFFFFFFF
@A00769:11:HC3HCDRXX:1:2106:32615:1830
CAGAGCAC
+
:F:FFFFF
@A00769:11:HC3HCDRXX:1:2106:12192:1877
CAGAGCAC
+
FFFFFFFF
@A00769:11:HC3HCDRXX:1:2106:5810:1939
CAGAGCAC
+
FFFFFFFF
@A00769:11:HC3HCDRXX:1:2106:21305:2002
CAGAGCAC
+
FFFFFFFF
@A00769:11:HC3HCDRXX:1:2106:24975:2033
CAGAGCAC
+
FFFFFFFF
@A00769:11:HC3HCDRXX:1:2106:28574:2033
CAGAGCAC
+
FFFFFFFF
@A00769:11:HC3HCDRXX:1:2106:20925:2065
CAGAGCAC
+
FFFFFFFF
@A00769:11:HC3HCDRXX:1:2106:10447:2143
CAGAGCAC
+
FFFFFFFF
@A00769:11:HC3HCDRXX:1:2106:19651:2143
CAGAGCAC
+
FFFFF:FF
@A00769:11:HC3HCDRXX:1:2106:11162:2190
CAGAGCAC
+
FFFFFFFF
@A00769:11:HC3HCDRXX:1:2106:31376:2221
CAGAGCAC
+
FFFFFFFF
@A00769:11:HC3HCDRXX:1:2106:24948:2237
CAGAGCAC
+
FFFFFFFF
@A00769:11:HC3HCDRXX:1:2106:15121:2253
CAGAGCAC
+
FF,F,FFF
@A00769:11:HC3HCDRXX:1:2106:17128:2284
CAGAGCAC
+
:FFFFFFF
@A00769:11:HC3HCDRXX:1:2106:11252:2315
CAGAGCAC
+
FFFFFFFF
@A00769:11:HC3HCDRXX:1:2106:20238:2315
CAGAGCAC
+
FFFFFFFF
@A00769:11:HC3HCDRXX:1:2106:23240:2315
CAGAGCAC
+
FFFFFFFF
@A00769:11:HC3HCDRXX:1:2106:13557:2331
CAGAGCAC
+
FFFFFFFF
@A00769:11:HC3HCDRXX:1:2106:23240:2378
CAGAGCAC
+
FFFFFFFF
@A00769:11:HC3HCDRXX:1:2106:21287:2409
CAGAGCAC
+
FFFFFFFF
@A00769:11:HC3HCDRXX:1:2106:10158:2550
CAGAGCAC
+
FFFFFFFF
@A00769:11:HC3HCDRXX:1:2106:23746:2628
CAGAGCAC
+
FFFFFFFF
@A00769:11:HC3HCDRXX:1:2106:1136:2644
CAGAGCAC
+
FFFFFFFF
@A00769:11:HC3HCDRXX:1:2106:2437:2644
CAGAGCAC
+
FFFFFFFF
@A00769:11:HC3HCDRXX:1:2106:10529:2722
CAGAGCAC
+
FFFFFFFF
@A00769:11:HC3HCDRXX:1:2106:18765:2769
CAGAGCAC
+
FFFFFFFF
@A00769:11:HC3HCDRXX:1:2106:19868:2769
CAGAGCAC
+
FFFFFFFF
@A00769:11:HC3HCDRXX:1:2106:29957:2769
CAGAGCAC
+
FFFFFFFF
@A00769:11:HC3HCDRXX:1:2106:7039:2816
CAGAGCAC
+
FFFFFFFF
@A00769:11:HC3HCDRXX:1:2106:28131:2863
CAGAGCAC
+
FFFFFFFF
@A00769:11:HC3HCDRXX:1:2106:20853:2879
CAGAGCAC
+
FFFFFFFF
@A00769:11:HC3HCDRXX:1:2106:30816:2879
CAGAGCAC
+
FFFFFFFF
@A00769:11:HC3HCDRXX:1:2106:28953:2942
CAGAGCAC
+
FFFFFFFF
@A00769:11:HC3HCDRXX:1:2106:27462:2957
CAGAGCAC
+
FFFFFFFF
@A00769:11:HC3HCDRXX:1:2106:4851:3129
CAGAGCAC
+
FFFFFFFF
@A00769:11:HC3HCDRXX:1:2106:25943:3145
CAGAGCAC
+
,F,F,FFF
@A00769:11:HC3HCDRXX:1:2106:13530:3192
CAGAGCAC
+
FFFFFFFF
@A00769:11:HC3HCDRXX:1:2106:1416:3255
CAGAGCAC
+
FFFFFFFF
@A00769:11:HC3HCDRXX:1:2106:14353:3333
CAGAGCAC
+
FFFFFFFF
@A00769:11:HC3HCDRXX:1:2106:22815:3364
CAGAGCAC
+
FFFFFFFF
@A00769:11:HC3HCDRXX:1:2106:21603:3427
CAGAGCAC
+
FFFFFFFF
@A00769:11:HC3HCDRXX:1:2106:1841:3490
CAGAGCAC
+
FFFFFFFF
@A00769:11:HC3HCDRXX:1:2106:12274:3521
CAGAGCAC
+
FFFFFFFF
@A00769:11:HC3HCDRXX:1:2106:10520:3583
CAGAGCAC
+
,FFFFFFF
@A00769:11:HC3HCDRXX:1:2106:10113:3599
CAGAGCAC
+
FFFF:FFF
@A00769:11:HC3HCDRXX:1:2106:19822:3599
CAGAGCAC
+
,FFFFFFF
@A00769:11:HC3HCDRXX:1:2106:1416:3630
CAGAGCAC
+
FFFFFFFF
@A00769:11:HC3HCDRXX:1:2106:29405:3630
CAGAGCAC
+
FFFFFFFF
@A00769:11:HC3HCDRXX:1:2106:9516:3662
CAGAGCAC
+
FFFFFFFF
@A00769:11:HC3HCDRXX:1:2106:12581:3677
CAGAGCAC
+
FF,FFFF,
@A00769:11:HC3HCDRXX:1:2106:25165:3677
CAGAGCAC
+
FFFFFFFF
@A00769:11:HC3HCDRXX:1:2106:18882:3693
CAGAGCAC
+
FFFFFFFF
@A00769:11:HC3HCDRXX:1:2106:3486:3709
CAGAGCAC
+
FFFFFFFF
@A00769:11:HC3HCDRXX:1:2106:22996:3709
CAGAGCAC
+
FFFFFFFF
@A00769:11:HC3HCDRXX:1:2106:28890:3740
CAGAGCAC
+
FFFFFFFF
@A00769:11:HC3HCDRXX:1:2106:4453:3756
CAGAGCAC
+
FFFFFFFF
@A00769:11:HC3HCDRXX:1:2106:13847:3803
CAGAGCAC
+
FFFFFFFF
@A00769:11:HC3HCDRXX:1:2106:17987:3803
CAGAGCAC
+
FFFFFFFF
@A00769:11:HC3HCDRXX:1:2106:11713:3865
CAGAGCAC
+
FFFFFFFF
@A00769:11:HC3HCDRXX:1:2106:2428:3881
CAGAGCAC
+
FFFFFFFF
@A00769:11:HC3HCDRXX:1:2106:28574:3881
CAGAGCAC
+
FFFFFFFF
@A00769:11:HC3HCDRXX:1:2106:8621:4085
CAGAGCAC
+
FFFFFFFF
@A00769:11:HC3HCDRXX:1:2106:27082:4116
CAGAGCAC
+
FFFFFFFF
@A00769:11:HC3HCDRXX:1:2106:27199:4163
CAGAGCAC
+
FFFFFFFF
@A00769:11:HC3HCDRXX:1:2106:30526:4225
CAGAGCAC
+
FFFFFFFF
@A00769:11:HC3HCDRXX:1:2106:7808:4241
CAGAGCAC
+
FFFFFFFF
@A00769:11:HC3HCDRXX:1:2106:28158:4257
CAGAGCAC
+
FFFFFFFF
@A00769:11:HC3HCDRXX:1:2106:6108:4272
CAGAGCAC
+
FFFFFFFF
@A00769:11:HC3HCDRXX:1:2106:29812:4366
CAGAGCAC
+
FFFFFFFF
@A00769:11:HC3HCDRXX:1:2106:5511:4429
CAGAGCAC
+
FF:FFFFF
@A00769:11:HC3HCDRXX:1:2106:30337:4429
CAGAGCAC
+
FFFFFFFF
@A00769:11:HC3HCDRXX:1:2106:20916:4460
CAGAGCAC
+
FFFFFFFF
@A00769:11:HC3HCDRXX:1:2106:11324:4476
CAGAGCAC
+
FFFFFFFF
@A00769:11:HC3HCDRXX:1:2106:26087:4554
CAGAGCAC
+
FFFFFFFF
@A00769:11:HC3HCDRXX:1:2106:28149:4554
CAGAGCAC
+
FFFFFFFF
@A00769:11:HC3HCDRXX:1:2106:20392:4617
CAGAGCAC
+
FFFFFFFF
@A00769:11:HC3HCDRXX:1:2106:1244:4679
CAGAGCAC
+
FFFFFFFF
@A00769:11:HC3HCDRXX:1:2106:23267:4742
CAGAGCAC
+
FFFFFFFF
@A00769:11:HC3HCDRXX:1:2106:26937:4742
CAGAGCAC
+
FFFFFFFF
@A00769:11:HC3HCDRXX:1:2106:31738:4789
CAGAGCAC
+
FFFFFFFF
@A00769:11:HC3HCDRXX:1:2106:13006:4852
CAGAGCAC
+
FFFFFFFF
@A00769:11:HC3HCDRXX:1:2106:3875:4914
CAGAGCAC
+
FFFFFFFF
@A00769:11:HC3HCDRXX:1:2106:18032:4946
CAGAGCAC
+
FFFFFFFF
@A00769:11:HC3HCDRXX:1:2106:29089:4961
CAGAGCAC
+
FFFFFFFF
@A00769:11:HC3HCDRXX:1:2106:15176:4977
CAGAGCAC
+
FFFFFFFF
@A00769:11:HC3HCDRXX:1:2106:32307:4993
CAGAGCAC
+
FFFFFFFF
@A00769:11:HC3HCDRXX:1:2106:2410:5071
CAGAGCAC
+
FFFFFFFF
@A00769:11:HC3HCDRXX:1:2106:22363:5118
CAGAGCAC
+
FFFFFFFF
@A00769:11:HC3HCDRXX:1:2106:5023:5149
CAGAGCAC
+
FFFFFFF:
@A00769:11:HC3HCDRXX:1:2106:9833:5181
CAGAGCAC
+
FFFFFFFF
@A00769:11:HC3HCDRXX:1:2106:8142:5228
CAGAGCAC
+
FFFFFFFF
@A00769:11:HC3HCDRXX:1:2106:30309:5228
CAGAGCAC
+
FFFFFFFF
@A00769:11:HC3HCDRXX:1:2106:21215:5290
CAGAGCAC
+
FF:FFFFF
@A00769:11:HC3HCDRXX:1:2106:17318:5306
CAGAGCAC
+
FFFFFFFF
@A00769:11:HC3HCDRXX:1:2106:7003:5321
CAGAGCAC
+
:FFFFFFF
@A00769:11:HC3HCDRXX:1:2106:19551:5384
CAGAGCAC
+
FFFFFFFF
@A00769:11:HC3HCDRXX:1:2106:10375:5431
CAGAGCAC
+
FFFF:FFF
@A00769:11:HC3HCDRXX:1:2106:17870:5509
CAGAGCAC
+
:FFFFFFF
@A00769:11:HC3HCDRXX:1:2106:7762:5697
CAGAGCAC
+
FFFFFFFF
@A00769:11:HC3HCDRXX:1:2106:32190:5697
CAGAGCAC
+
FFFFFFFF
@A00769:11:HC3HCDRXX:1:2106:22625:5979
CAGAGCAC
+
FFFFFFFF
@A00769:11:HC3HCDRXX:1:2106:31684:6010
CAGAGCAC
+
FFFFFFFF
@A00769:11:HC3HCDRXX:1:2106:26865:6057
CAGAGCAC
+
FFFFFFFF
@A00769:11:HC3HCDRXX:1:2106:1904:6073
CAGAGCAC
+
FFFFFFFF
@A00769:11:HC3HCDRXX:1:2106:19452:6120
CAGAGCAC
+
FFFFFFFF
@A00769:11:HC3HCDRXX:1:2106:1307:6136
CAGAGCAC
+
FFFFFFFF
@A00769:11:HC3HCDRXX:1:2106:23782:6136
CAGAGCAC
+
FFFFFFFF
@A00769:11:HC3HCDRXX:1:2106:23692:6198
CAGAGCAC
+
FFFFFFFF
@A00769:11:HC3HCDRXX:1:2106:22733:6261
CAGAGCAC
+
:F:F,FFF
@A00769:11:HC3HCDRXX:1:2106:30490:6261
CAGAGCAC
+
FFFFFFFF
@A00769:11:HC3HCDRXX:1:2106:11704:6292
CAGAGCAC
+
FFFFFFFF
@A00769:11:HC3HCDRXX:1:2106:11351:6308
CAGAGCAC
+
FFFFFFFF
@A00769:11:HC3HCDRXX:1:2106:7943:6355
CAGAGCAC
+
FFF:FFFF
@A00769:11:HC3HCDRXX:1:2106:15148:6402
CAGAGCAC
+
FFFFFFFF
@A00769:11:HC3HCDRXX:1:2106:22489:6402
CAGAGCAC
+
F:FFFFFF
@A00769:11:HC3HCDRXX:1:2106:1832:6449
CAGAGCAC
+
FFFFFFFF
@A00769:11:HC3HCDRXX:1:2106:5132:6496
CAGAGCAC
+
FFFFFFFF
@A00769:11:HC3HCDRXX:1:2106:27697:6496
CAGAGCAC
+
FFFFFFFF
@A00769:11:HC3HCDRXX:1:2106:28339:6574
CAGAGCAC
+
FFFFFFFF
@A00769:11:HC3HCDRXX:1:2106:31792:6605
CAGAGCAC
+
FFFFFF:F
@A00769:11:HC3HCDRXX:1:2106:11469:6637
CAGAGCAC
+
FFFFFFFF
@A00769:11:HC3HCDRXX:1:2106:9842:6668
CAGAGCAC
+
FFFFFFFF
@A00769:11:HC3HCDRXX:1:2106:4155:6684
CAGAGCAC
+
FFFFFFFF
@A00769:11:HC3HCDRXX:1:2106:26657:6793
CAGAGCAC
+
FFFFFFFF
@A00769:11:HC3HCDRXX:1:2106:25635:6809
CAGAGCAC
+
FFFF,FFF
@A00769:11:HC3HCDRXX:1:2106:29686:6809
CAGAGCAC
+
FF,F,FFF
@A00769:11:HC3HCDRXX:1:2106:20039:6825
CAGAGCAC
+
FFFFFFFF
@A00769:11:HC3HCDRXX:1:2106:31322:6825
CAGAGCAC
+
FFFFFFFF
@A00769:11:HC3HCDRXX:1:2106:23122:6872
CAGAGCAC
+
FFFFFFFF
@A00769:11:HC3HCDRXX:1:2106:30526:6887
CAGAGCAC
+
FFFFFFFF
@A00769:11:HC3HCDRXX:1:2106:27055:6950
CAGAGCAC
+
FFFFFFFF
@A00769:11:HC3HCDRXX:1:2106:29930:6950
CAGAGCAC
+
FFFFFFFF
@A00769:11:HC3HCDRXX:1:2106:26160:6965
CAGAGCAC
+
,FFF:FFF
@A00769:11:HC3HCDRXX:1:2106:21992:7012
CAGAGCAC
+
FFFFFFFF
@A00769:11:HC3HCDRXX:1:2106:30490:7012
CAGAGCAC
+
FFFFFFFF
@A00769:11:HC3HCDRXX:1:2106:25943:7028
CAGAGCAC
+
FFFFFFFF
@A00769:11:HC3HCDRXX:1:2106:19786:7044
CAGAGCAC
+
FFFFF:FF
@A00769:11:HC3HCDRXX:1:2106:16071:7059
CAGAGCAC
+
FFFFFFFF
@A00769:11:HC3HCDRXX:1:2106:20392:7091
CAGAGCAC
+
FFFFFFFF
@A00769:11:HC3HCDRXX:1:2106:25247:7232
CAGAGCAC
+
F:FFF:FF
@A00769:11:HC3HCDRXX:1:2106:30490:7263
CAGAGCAC
+
FFFFFFFF
@A00769:11:HC3HCDRXX:1:2106:9263:7294
CAGAGCAC
+
FFFFFFFF
@A00769:11:HC3HCDRXX:1:2106:25455:7404
CAGAGCAC
+
FFFFFFFF
@A00769:11:HC3HCDRXX:1:2106:3649:7435
CAGAGCAC
+
FF:FFFFF
@A00769:11:HC3HCDRXX:1:2106:17463:7467
CAGAGCAC
+
FF:F::F:
@A00769:11:HC3HCDRXX:1:2106:16432:7498
CAGAGCAC
+
FFFFFFFF
@A00769:11:HC3HCDRXX:1:2106:32172:7513
CAGAGCAC
+
FFFFFFFF
@A00769:11:HC3HCDRXX:1:2106:2031:7545
CAGAGCAC
+
FFFFFFFF
@A00769:11:HC3HCDRXX:1:2106:15157:7576
CAGAGCAC
+
FFFFFFFF
@A00769:11:HC3HCDRXX:1:2106:3405:7607
CAGAGCAC
+
FFFFFFFF
@A00769:11:HC3HCDRXX:1:2106:17020:7607
CAGAGCAC
+
FFFFFFFF
@A00769:11:HC3HCDRXX:1:2106:30391:7623
CAGAGCAC
+
FFFFFFFF
@A00769:11:HC3HCDRXX:1:2106:25464:7670
CAGAGCAC
+
F:FFFFFF
@A00769:11:HC3HCDRXX:1:2106:29812:7686
CAGAGCAC
+
FFFFFFFF
@A00769:11:HC3HCDRXX:1:2106:13313:7733
CAGAGCAC
+
FFFFFFFF
@A00769:11:HC3HCDRXX:1:2106:26268:7780
CAGAGCAC
+
FFFFFFFF
@A00769:11:HC3HCDRXX:1:2106:16911:7889
CAGAGCAC
+
FFFFFFFF
@A00769:11:HC3HCDRXX:1:2106:12563:7905
CAGAGCAC
+
FF,F,FFF
@A00769:11:HC3HCDRXX:1:2106:15926:7905
CAGAGCAC
+
FFFF:FFF
@A00769:11:HC3HCDRXX:1:2106:12626:7921
CAGAGCAC
+
FFFFFFFF
@A00769:11:HC3HCDRXX:1:2106:28284:7921
CAGAGCAC
+
FFFFFFFF
@A00769:11:HC3HCDRXX:1:2106:10104:8093
CAGAGCAC
+
FFFFFFFF
@A00769:11:HC3HCDRXX:1:2106:1805:8124
CAGAGCAC
+
FFFFFFFF
@A00769:11:HC3HCDRXX:1:2106:9272:8124
CAGAGCAC
+
FFFFFFFF
@A00769:11:HC3HCDRXX:1:2106:10068:8124
CAGAGCAC
+
FFFFFFFF
@A00769:11:HC3HCDRXX:1:2106:31602:8124
CAGAGCAC
+
FFF:FFFF
@A00769:11:HC3HCDRXX:1:2106:13268:8187
CAGAGCAC
+
FFFFFFFF
@A00769:11:HC3HCDRXX:1:2106:13819:8202
CAGAGCAC
+
FFFFFFFF
@A00769:11:HC3HCDRXX:1:2106:30165:8296
CAGAGCAC
+
FFFFFFFF
@A00769:11:HC3HCDRXX:1:2106:12057:8343
CAGAGCAC
+
FFFFFFFF
@A00769:11:HC3HCDRXX:1:2106:20066:8500
CAGAGCAC
+
FFFFFFFF
@A00769:11:HC3HCDRXX:1:2106:27642:8500
CAGAGCAC
+
FFFFFFFF
@A00769:11:HC3HCDRXX:1:2106:10050:8531
CAGAGCAC
+
FF,FFFFF
@A00769:11:HC3HCDRXX:1:2106:30897:8625
CAGAGCAC
+
FFFFFFFF
@A00769:11:HC3HCDRXX:1:2106:14669:8641
CAGAGCAC
+
FFFFFFFF
@A00769:11:HC3HCDRXX:1:2106:25192:8672
CAGAGCAC
+
FF:FFFFF
@A00769:11:HC3HCDRXX:1:2106:21007:8688
CAGAGCAC
+
FFFFFFFF
@A00769:11:HC3HCDRXX:1:2106:14552:8782
CAGAGCAC
+
FFFFFFFF
@A00769:11:HC3HCDRXX:1:2106:32461:8797
CAGAGCAC
+
FFFFFFFF
@A00769:11:HC3HCDRXX:1:2106:17481:8813
CAGAGCAC
+
FFFFFFFF
@A00769:11:HC3HCDRXX:1:2106:10484:8844
CAGAGCAC
+
FFFFFFFF
@A00769:11:HC3HCDRXX:1:2106:21594:8860
CAGAGCAC
+
FFFFFFFF
@A00769:11:HC3HCDRXX:1:2106:13937:8907
CAGAGCAC
+
FFFFFFFF
@A00769:11:HC3HCDRXX:1:2106:14841:8907
CAGAGCAC
+
FFFFFFFF
@A00769:11:HC3HCDRXX:1:2106:32895:8923
CAGAGCAC
+
FFFFFFFF
@A00769:11:HC3HCDRXX:1:2106:25907:8970
CAGAGCAC
+
FFFFFFFF
@A00769:11:HC3HCDRXX:1:2106:7591:9032
CAGAGCAC
+
FFFFFFFF
@A00769:11:HC3HCDRXX:1:2106:32325:9126
CAGAGCAC
+
FFFFFFFF
@A00769:11:HC3HCDRXX:1:2106:2365:9189
CAGAGCAC
+
FF:FFFFF
@A00769:11:HC3HCDRXX:1:2106:31051:9236
CAGAGCAC
+
FFFFFFFF
@A00769:11:HC3HCDRXX:1:2106:11460:9251
CAGAGCAC
+
FFFFFFFF
@A00769:11:HC3HCDRXX:1:2106:4607:9283
CAGAGCAC
+
FFFFFFFF
@A00769:11:HC3HCDRXX:1:2106:10583:9424
CAGAGCAC
+
FFFFFFFF
@A00769:11:HC3HCDRXX:1:2106:17689:9455
CAGAGCAC
+
FFFFFFFF
@A00769:11:HC3HCDRXX:1:2106:10465:9533
CAGAGCAC
+
FFFFFFFF
@A00769:11:HC3HCDRXX:1:2106:25753:9549
CAGAGCAC
+
FFFFFFFF
@A00769:11:HC3HCDRXX:1:2106:14109:9580
CAGAGCAC
+
FFFFFFFF
@A00769:11:HC3HCDRXX:1:2106:4354:9596
CAGAGCAC
+
FFFFFFFF
@A00769:11:HC3HCDRXX:1:2106:28203:9627
CAGAGCAC
+
FFFF:F,F
@A00769:11:HC3HCDRXX:1:2106:16080:9674
CAGAGCAC
+
:FFFFFFF
@A00769:11:HC3HCDRXX:1:2106:16884:9752
CAGAGCAC
+
FFFFFFFF
@A00769:11:HC3HCDRXX:1:2106:19045:9768
CAGAGCAC
+
FFFFFFFF
@A00769:11:HC3HCDRXX:1:2106:11017:9799
CAGAGCAC
+
FFFFFFFF
@A00769:11:HC3HCDRXX:1:2106:12373:9862
CAGAGCAC
+
FFFFFFFF
@A00769:11:HC3HCDRXX:1:2106:24180:9862
CAGAGCAC
+
FFFFFFFF
@A00769:11:HC3HCDRXX:1:2106:26277:9862
CAGAGCAC
+
FF:F::FF
@A00769:11:HC3HCDRXX:1:2106:3414:9878
CAGAGCAC
+
FFFFFFFF
@A00769:11:HC3HCDRXX:1:2106:7410:9972
CAGAGCAC
+
FFFFF,FF
@A00769:11:HC3HCDRXX:1:2106:32072:9972
CAGAGCAC
+
FFFFFFFF
@A00769:11:HC3HCDRXX:1:2106:7572:10003
CAGAGCAC
+
FFFFFFFF
@A00769:11:HC3HCDRXX:1:2106:28863:10019
CAGAGCAC
+
FFFFFFFF
@A00769:11:HC3HCDRXX:1:2106:18150:10034
CAGAGCAC
+
FFFFFFFF
@A00769:11:HC3HCDRXX:1:2106:30951:10034
CAGAGCAC
+
FFFFFFFF
@A00769:11:HC3HCDRXX:1:2106:29640:10050
CAGAGCAC
+
FFFFFFFF
@A00769:11:HC3HCDRXX:1:2106:22941:10066
CAGAGCAC
+
FFFFFFFF
@A00769:11:HC3HCDRXX:1:2106:29197:10066
CAGAGCAC
+
FFFFFFFF
@A00769:11:HC3HCDRXX:1:2106:15573:10113
CAGAGCAC
+
FFFFFFFF
@A00769:11:HC3HCDRXX:1:2106:10981:10144
CAGAGCAC
+
FFFFFFFF
@A00769:11:HC3HCDRXX:1:2106:29008:10144
CAGAGCAC
+
FFFFFFFF
@A00769:11:HC3HCDRXX:1:2106:5348:10160
CAGAGCAC
+
FFFFFFFF
@A00769:11:HC3HCDRXX:1:2106:23963:10175
CAGAGCAC
+
FFFFFFFF
@A00769:11:HC3HCDRXX:1:2106:7889:10207
CAGAGCAC
+
FFFFFFFF
@A00769:11:HC3HCDRXX:1:2106:19678:10300
CAGAGCAC
+
F:FFFFFF
@A00769:11:HC3HCDRXX:1:2106:20229:10347
CAGAGCAC
+
FFFFFFFF
@A00769:11:HC3HCDRXX:1:2106:18756:10363
CAGAGCAC
+
FFFFFFFF
@A00769:11:HC3HCDRXX:1:2106:18078:10379
CAGAGCAC
+
FFFFFFFF
@A00769:11:HC3HCDRXX:1:2106:30563:10426
CAGAGCAC
+
FFFFFFFF
@A00769:11:HC3HCDRXX:1:2106:5999:10441
CAGAGCAC
+
FFFFFFFF
@A00769:11:HC3HCDRXX:1:2106:6370:10520
CAGAGCAC
+
FFFFFFFF
@A00769:11:HC3HCDRXX:1:2106:21721:10645
CAGAGCAC
+
FFFFFFFF
@A00769:11:HC3HCDRXX:1:2106:8287:10676
CAGAGCAC
+
FFFFFFFF
@A00769:11:HC3HCDRXX:1:2106:20455:10739
CAGAGCAC
+
FFFFFFFF
@A00769:11:HC3HCDRXX:1:2106:16089:10786
CAGAGCAC
+
FFFFFFFF
@A00769:11:HC3HCDRXX:1:2106:6253:10911
CAGAGCAC
+
FFFFFFFF
@A00769:11:HC3HCDRXX:1:2106:27127:10927
CAGAGCAC
+
FF,F:FFF
@A00769:11:HC3HCDRXX:1:2106:7374:11005
CAGAGCAC
+
FFFFFFFF
@A00769:11:HC3HCDRXX:1:2106:28149:11068
CAGAGCAC
+
FFFF:F:F
@A00769:11:HC3HCDRXX:1:2106:31656:11162
CAGAGCAC
+
F:FF:F:F
@A00769:11:HC3HCDRXX:1:2106:31629:11177
CAGAGCAC
+
FFFFFFFF
@A00769:11:HC3HCDRXX:1:2106:9688:11193
CAGAGCAC
+
FFFFFFFF
@A00769:11:HC3HCDRXX:1:2106:29722:11193
CAGAGCAC
+
FFFFFFFF
@A00769:11:HC3HCDRXX:1:2106:7283:11224
CAGAGCAC
+
FFFFFFFF
@A00769:11:HC3HCDRXX:1:2106:25427:11303
CAGAGCAC
+
FFFFFFFF
@A00769:11:HC3HCDRXX:1:2106:18367:11318
CAGAGCAC
+
FFFFFFFF
@A00769:11:HC3HCDRXX:1:2106:18602:11318
CAGAGCAC
+
FFFFFFFF
@A00769:11:HC3HCDRXX:1:2106:11713:11350
CAGAGCAC
+
FFFFFFFF
@A00769:11:HC3HCDRXX:1:2106:31331:11412
CAGAGCAC
+
FF:FFFFF
@A00769:11:HC3HCDRXX:1:2106:7157:11506
CAGAGCAC
+
F,FFFFFF
@A00769:11:HC3HCDRXX:1:2106:10447:11506
CAGAGCAC
+
FFFFFFFF
@A00769:11:HC3HCDRXX:1:2106:10474:11553
CAGAGCAC
+
FFFFFFFF
@A00769:11:HC3HCDRXX:1:2106:22661:11553
CAGAGCAC
+
FFFFFFFF
@A00769:11:HC3HCDRXX:1:2106:6370:11584
CAGAGCAC
+
FFFFFFFF
@A00769:11:HC3HCDRXX:1:2106:31069:11584
CAGAGCAC
+
FFFFFFFF
@A00769:11:HC3HCDRXX:1:2106:18484:11647
CAGAGCAC
+
FFFFFFFF
@A00769:11:HC3HCDRXX:1:2106:26413:11663
CAGAGCAC
+
FFFFFFFF
@A00769:11:HC3HCDRXX:1:2106:2121:11710
CAGAGCAC
+
FFFFFFFF
@A00769:11:HC3HCDRXX:1:2106:9724:11788
CAGAGCAC
+
FFFFFFFF
@A00769:11:HC3HCDRXX:1:2106:28194:11804
CAGAGCAC
+
FFFFFFFF
@A00769:11:HC3HCDRXX:1:2106:32154:11835
CAGAGCAC
+
FFFFFFFF
@A00769:11:HC3HCDRXX:1:2106:26431:11851
CAGAGCAC
+
FFFFFFFF
@A00769:11:HC3HCDRXX:1:2106:31367:11851
CAGAGCAC
+
FF:FF,FF
@A00769:11:HC3HCDRXX:1:2106:2844:11898
CAGAGCAC
+
FFFFFFFF
@A00769:11:HC3HCDRXX:1:2106:7048:11913
CAGAGCAC
+
FFFFFFFF
@A00769:11:HC3HCDRXX:1:2106:8965:11913
CAGAGCAC
+
FFFFFFFF
@A00769:11:HC3HCDRXX:1:2106:19144:11913
CAGAGCAC
+
FFFFFFFF
@A00769:11:HC3HCDRXX:1:2106:4643:12038
CAGAGCAC
+
FFFFFFFF
@A00769:11:HC3HCDRXX:1:2106:32777:12038
CAGAGCAC
+
FFFFFFFF
@A00769:11:HC3HCDRXX:1:2106:11324:12085
CAGAGCAC
+
FFFFFFFF
@A00769:11:HC3HCDRXX:1:2106:29821:12117
CAGAGCAC
+
FFFFFFFF
@A00769:11:HC3HCDRXX:1:2106:31376:12117
CAGAGCAC
+
FFFFFFFF
@A00769:11:HC3HCDRXX:1:2106:3775:12164
CAGAGCAC
+
FFFFFFFF
@A00769:11:HC3HCDRXX:1:2106:14669:12242
CAGAGCAC
+
F:FFFFFF
@A00769:11:HC3HCDRXX:1:2106:30852:12273
CAGAGCAC
+
FFFFFFFF
@A00769:11:HC3HCDRXX:1:2106:11921:12430
CAGAGCAC
+
FFFFFFFF
@A00769:11:HC3HCDRXX:1:2106:28646:12524
CAGAGCAC
+
FFFFFFFF
@A00769:11:HC3HCDRXX:1:2106:30707:12524
CAGAGCAC
+
FFFFFFFF
@A00769:11:HC3HCDRXX:1:2106:8929:12633
CAGAGCAC
+
FFFFFFFF
@A00769:11:HC3HCDRXX:1:2106:15519:12680
CAGAGCAC
+
FFFFFFFF
@A00769:11:HC3HCDRXX:1:2106:3115:12743
CAGAGCAC
+
FFFFFFFF
@A00769:11:HC3HCDRXX:1:2106:10330:12837
CAGAGCAC
+
FF:FFFFF
@A00769:11:HC3HCDRXX:1:2106:18005:12884
CAGAGCAC
+
FF:FFFFF
@A00769:11:HC3HCDRXX:1:2106:2049:12931
CAGAGCAC
+
FFFFFFFF
@A00769:11:HC3HCDRXX:1:2106:12210:12962
CAGAGCAC
+
FFFFFFFF
@A00769:11:HC3HCDRXX:1:2106:12228:13025
CAGAGCAC
+
FFFFFFFF
@A00769:11:HC3HCDRXX:1:2106:27905:13056
CAGAGCAC
+
FFFFFFFF
@A00769:11:HC3HCDRXX:1:2106:2220:13072
CAGAGCAC
+
FFFFFFFF
@A00769:11:HC3HCDRXX:1:2106:18322:13088
CAGAGCAC
+
FFFFFFFF
@A00769:11:HC3HCDRXX:1:2106:28140:13119
CAGAGCAC
+
FFFFFFFF
@A00769:11:HC3HCDRXX:1:2106:22010:13182
CAGAGCAC
+
FFFFFFFF
@A00769:11:HC3HCDRXX:1:2106:25337:13182
CAGAGCAC
+
FFFFFFFF
@A00769:11:HC3HCDRXX:1:2106:1244:13197
CAGAGCAC
+
FFFFFF:F
@A00769:11:HC3HCDRXX:1:2106:19651:13197
CAGAGCAC
+
FFFFFFFF
@A00769:11:HC3HCDRXX:1:2106:25238:13228
CAGAGCAC
+
FFFFFFFF
@A00769:11:HC3HCDRXX:1:2106:26503:13228
CAGAGCAC
+
FFFFFFFF
@A00769:11:HC3HCDRXX:1:2106:24099:13260
CAGAGCAC
+
FFFFFFFF
@A00769:11:HC3HCDRXX:1:2106:2410:13338
CAGAGCAC
+
FFFFFFFF
@A00769:11:HC3HCDRXX:1:2106:32624:13338
CAGAGCAC
+
FFFFFFFF
@A00769:11:HC3HCDRXX:1:2106:13413:13416
CAGAGCAC
+
FFFFFFFF
@A00769:11:HC3HCDRXX:1:2106:7509:13463
CAGAGCAC
+
FFFFFFFF
@A00769:11:HC3HCDRXX:1:2106:18566:13542
CAGAGCAC
+
FFFFFFFF
@A00769:11:HC3HCDRXX:1:2106:25663:13557
CAGAGCAC
+
:FFFFFFF
@A00769:11:HC3HCDRXX:1:2106:32434:13604
CAGAGCAC
+
FFFFFFFF
@A00769:11:HC3HCDRXX:1:2106:31304:13777
CAGAGCAC
+
FFFFFFFF
@A00769:11:HC3HCDRXX:1:2106:3703:13792
CAGAGCAC
+
F,FFFFFF
@A00769:11:HC3HCDRXX:1:2106:10420:13870
CAGAGCAC
+
FFFFFFFF
@A00769:11:HC3HCDRXX:1:2106:17861:13886
CAGAGCAC
+
FFFFFFFF
@A00769:11:HC3HCDRXX:1:2106:32407:13933
CAGAGCAC
+
FFFFFFFF
@A00769:11:HC3HCDRXX:1:2106:32190:14027
CAGAGCAC
+
FFFFFFFF
@A00769:11:HC3HCDRXX:1:2106:27896:14043
CAGAGCAC
+
FFFFFFFF
@A00769:11:HC3HCDRXX:1:2106:25898:14058
CAGAGCAC
+
FFFFFFFF
@A00769:11:HC3HCDRXX:1:2106:27868:14090
CAGAGCAC
+
FFFFFFFF
@A00769:11:HC3HCDRXX:1:2106:8070:14121
CAGAGCAC
+
FFFFFFFF
@A00769:11:HC3HCDRXX:1:2106:28971:14121
CAGAGCAC
+
FF:F:FFF
@A00769:11:HC3HCDRXX:1:2106:28302:14246
CAGAGCAC
+
FFFFFFFF
@A00769:11:HC3HCDRXX:1:2106:31937:14278
CAGAGCAC
+
FFFFFFFF
@A00769:11:HC3HCDRXX:1:2106:11858:14293
CAGAGCAC
+
FFFFFFFF
@A00769:11:HC3HCDRXX:1:2106:10691:14309
CAGAGCAC
+
FFFF:FFF
@A00769:11:HC3HCDRXX:1:2106:10230:14325
CAGAGCAC
+
FFFFFFFF
@A00769:11:HC3HCDRXX:1:2106:20175:14418
CAGAGCAC
+
:F,FFF,F
@A00769:11:HC3HCDRXX:1:2106:13720:14450
CAGAGCAC
+
FFFFFFFF
@A00769:11:HC3HCDRXX:1:2106:26675:14465
CAGAGCAC
+
FF:FFFFF
@A00769:11:HC3HCDRXX:1:2106:9019:14481
CAGAGCAC
+
FFFFFFFF
@A00769:11:HC3HCDRXX:1:2106:10746:14497
CAGAGCAC
+
FFFFFFFF
@A00769:11:HC3HCDRXX:1:2106:10755:14544
CAGAGCAC
+
FFFFF::F
@A00769:11:HC3HCDRXX:1:2106:2555:14559
CAGAGCAC
+
FFFFFFFF
@A00769:11:HC3HCDRXX:1:2106:8287:14559
CAGAGCAC
+
F::FFFFF
@A00769:11:HC3HCDRXX:1:2106:15483:14559
CAGAGCAC
+
FFFFFFFF
@A00769:11:HC3HCDRXX:1:2106:14027:14575
CAGAGCAC
+
FFFFFFFF
@A00769:11:HC3HCDRXX:1:2106:7148:14591
CAGAGCAC
+
FFFFFFFF
@A00769:11:HC3HCDRXX:1:2106:29143:14638
CAGAGCAC
+
FFFFFFFF
@A00769:11:HC3HCDRXX:1:2106:4661:14700
CAGAGCAC
+
FFFFFFFF
@A00769:11:HC3HCDRXX:1:2106:4679:14700
CAGAGCAC
+
FFFFFFFF
@A00769:11:HC3HCDRXX:1:2106:23303:14700
CAGAGCAC
+
FFFFFFFF
@A00769:11:HC3HCDRXX:1:2106:10800:14716
CAGAGCAC
+
FFFFFFFF
@A00769:11:HC3HCDRXX:1:2106:27091:14716
CAGAGCAC
+
FFFFFFFF
@A00769:11:HC3HCDRXX:1:2106:1913:14794
CAGAGCAC
+
FFFFFFFF
@A00769:11:HC3HCDRXX:1:2106:27651:14810
CAGAGCAC
+
FFFFFFFF
@A00769:11:HC3HCDRXX:1:2106:21133:14826
CAGAGCAC
+
FFFFFFFF
@A00769:11:HC3HCDRXX:1:2106:8287:15029
CAGAGCAC
+
FFFFFFFF
@A00769:11:HC3HCDRXX:1:2106:32353:15029
CAGAGCAC
+
FFFFFFFF
@A00769:11:HC3HCDRXX:1:2106:5620:15045
CAGAGCAC
+
FFFFFFFF
@A00769:11:HC3HCDRXX:1:2106:19434:15107
CAGAGCAC
+
FFFFFFFF
@A00769:11:HC3HCDRXX:1:2106:11026:15139
CAGAGCAC
+
FFFFFFFF
@A00769:11:HC3HCDRXX:1:2106:19831:15170
CAGAGCAC
+
FFFFFFFF
@A00769:11:HC3HCDRXX:1:2106:18412:15186
CAGAGCAC
+
FFFFFFFF
@A00769:11:HC3HCDRXX:1:2106:20591:15233
CAGAGCAC
+
FFFFFFFF
@A00769:11:HC3HCDRXX:1:2106:17363:15248
CAGAGCAC
+
FFFFFFFF
@A00769:11:HC3HCDRXX:1:2106:22462:15248
CAGAGCAC
+
:FFFFFFF
@A00769:11:HC3HCDRXX:1:2106:30960:15248
CAGAGCAC
+
FFFFFFFF
@A00769:11:HC3HCDRXX:1:2106:30671:15311
CAGAGCAC
+
,FFFFFFF
@A00769:11:HC3HCDRXX:1:2106:13259:15436
CAGAGCAC
+
FFFFFFFF
@A00769:11:HC3HCDRXX:1:2106:21902:15436
CAGAGCAC
+
FFFFFFFF
@A00769:11:HC3HCDRXX:1:2106:4417:15499
CAGAGCAC
+
FFFFFFFF
@A00769:11:HC3HCDRXX:1:2106:18412:15499
CAGAGCAC
+
FFFFFFFF
@A00769:11:HC3HCDRXX:1:2106:7392:15577
CAGAGCAC
+
FFFFFFFF
@A00769:11:HC3HCDRXX:1:2106:6352:15593
CAGAGCAC
+
FFFFFFFF
@A00769:11:HC3HCDRXX:1:2106:7618:15593
CAGAGCAC
+
FFFFFFFF
@A00769:11:HC3HCDRXX:1:2106:11623:15608
CAGAGCAC
+
FFFFFFFF
@A00769:11:HC3HCDRXX:1:2106:13702:15640
CAGAGCAC
+
FFFFFFFF
@A00769:11:HC3HCDRXX:1:2106:30427:15671
CAGAGCAC
+
FFFFFFFF
@A00769:11:HC3HCDRXX:1:2106:16640:15687
CAGAGCAC
+
FFFFFFFF
@A00769:11:HC3HCDRXX:1:2106:14425:15734
CAGAGCAC
+
FFFFFFFF
@A00769:11:HC3HCDRXX:1:2106:10474:15749
CAGAGCAC
+
FFFFFFFF
@A00769:11:HC3HCDRXX:1:2106:21829:15749
CAGAGCAC
+
FF,F:FFF
@A00769:11:HC3HCDRXX:1:2106:20745:15781
CAGAGCAC
+
FFFFFFFF
@A00769:11:HC3HCDRXX:1:2106:3143:15796
CAGAGCAC
+
F,:F:FFF
@A00769:11:HC3HCDRXX:1:2106:12048:15812
CAGAGCAC
+
FFFFFFFF
@A00769:11:HC3HCDRXX:1:2106:11514:15859
CAGAGCAC
+
FFFFFFFF
@A00769:11:HC3HCDRXX:1:2106:3848:15890
CAGAGCAC
+
FFFFFFFF
@A00769:11:HC3HCDRXX:1:2106:24433:16031
CAGAGCAC
+
FFFFFFFF
@A00769:11:HC3HCDRXX:1:2106:32353:16063
CAGAGCAC
+
FFFFFFFF
@A00769:11:HC3HCDRXX:1:2106:9977:16078
CAGAGCAC
+
FFFFFFFF
@A00769:11:HC3HCDRXX:1:2106:19307:16078
CAGAGCAC
+
FFFFFFFF
@A00769:11:HC3HCDRXX:1:2106:29134:16125
CAGAGCAC
+
FFFFFFFF
@A00769:11:HC3HCDRXX:1:2106:27326:16250
CAGAGCAC
+
FFFFFFFF
@A00769:11:HC3HCDRXX:1:2106:20672:16282
CAGAGCAC
+
FFFFFFFF
@A00769:11:HC3HCDRXX:1:2106:23891:16282
CAGAGCAC
+
FFFFFFFF
@A00769:11:HC3HCDRXX:1:2106:23900:16297
CAGAGCAC
+
FFFFFFFF
@A00769:11:HC3HCDRXX:1:2106:25880:16313
CAGAGCAC
+
FFFFFFFF
@A00769:11:HC3HCDRXX:1:2106:31340:16313
CAGAGCAC
+
FFFFFFFF
@A00769:11:HC3HCDRXX:1:2106:3378:16329
CAGAGCAC
+
FFFFFFFF
@A00769:11:HC3HCDRXX:1:2106:27968:16391
CAGAGCAC
+
FFFFFFFF
@A00769:11:HC3HCDRXX:1:2106:24415:16407
CAGAGCAC
+
,FFFFFFF
@A00769:11:HC3HCDRXX:1:2106:30599:16407
CAGAGCAC
+
FFFFFFFF
@A00769:11:HC3HCDRXX:1:2106:17861:16423
CAGAGCAC
+
:FFF:,FF
@A00769:11:HC3HCDRXX:1:2106:27199:16532
CAGAGCAC
+
FFFFFFFF
@A00769:11:HC3HCDRXX:1:2106:12590:16564
CAGAGCAC
+
FFFFFFFF
@A00769:11:HC3HCDRXX:1:2106:25672:16579
CAGAGCAC
+
FFFFFFFF
@A00769:11:HC3HCDRXX:1:2106:27281:16642
CAGAGCAC
+
FFFFFFFF
@A00769:11:HC3HCDRXX:1:2106:3848:16705
CAGAGCAC
+
,FFFF:FF
@A00769:11:HC3HCDRXX:1:2106:15546:16705
CAGAGCAC
+
FFFFFFFF
@A00769:11:HC3HCDRXX:1:2106:19768:16720
CAGAGCAC
+
FFFFFFFF
@A00769:11:HC3HCDRXX:1:2106:17698:16736
CAGAGCAC
+
FFFFFFFF
@A00769:11:HC3HCDRXX:1:2106:19849:16799
CAGAGCAC
+
FFFFFFFF
@A00769:11:HC3HCDRXX:1:2106:28881:16845
CAGAGCAC
+
::FFFFFF
@A00769:11:HC3HCDRXX:1:2106:32452:16924
CAGAGCAC
+
FFFFFFFF
@A00769:11:HC3HCDRXX:1:2106:31503:16939
CAGAGCAC
+
FFFFFFFF
@A00769:11:HC3HCDRXX:1:2106:27263:16955
CAGAGCAC
+
FFFFFFFF
@A00769:11:HC3HCDRXX:1:2106:16966:16971
CAGAGCAC
+
FFFFFFFF
@A00769:11:HC3HCDRXX:1:2106:28438:17018
CAGAGCAC
+
FFFFFFFF
@A00769:11:HC3HCDRXX:1:2106:3604:17033
CAGAGCAC
+
FFFFFFFF
@A00769:11:HC3HCDRXX:1:2106:5782:17049
CAGAGCAC
+
FFFFFFFF
@A00769:11:HC3HCDRXX:1:2106:25057:17049
CAGAGCAC
+
FFFFFFFF
@A00769:11:HC3HCDRXX:1:2106:8160:17127
CAGAGCAC
+
FFFFFFFF
@A00769:11:HC3HCDRXX:1:2106:8395:17159
CAGAGCAC
+
FFFFFFFF
@A00769:11:HC3HCDRXX:1:2106:9787:17159
CAGAGCAC
+
FFFFFFFF
@A00769:11:HC3HCDRXX:1:2106:10926:17159
CAGAGCAC
+
FFFFFFFF
@A00769:11:HC3HCDRXX:1:2106:25798:17237
CAGAGCAC
+
FFFFFFFF
@A00769:11:HC3HCDRXX:1:2106:26720:17237
CAGAGCAC
+
,FFFFFFF
@A00769:11:HC3HCDRXX:1:2106:19660:17253
CAGAGCAC
+
FF:,:FF,
@A00769:11:HC3HCDRXX:1:2106:6189:17315
CAGAGCAC
+
FFFFFFFF
@A00769:11:HC3HCDRXX:1:2106:5376:17347
CAGAGCAC
+
FFFFFFFF
@A00769:11:HC3HCDRXX:1:2106:21513:17362
CAGAGCAC
+
FFFF:FFF
@A00769:11:HC3HCDRXX:1:2106:4327:17378
CAGAGCAC
+
FFFFFFFF
@A00769:11:HC3HCDRXX:1:2106:7129:17378
CAGAGCAC
+
FFFFFFFF
@A00769:11:HC3HCDRXX:1:2106:8359:17440
CAGAGCAC
+
FFFFFFFF
@A00769:11:HC3HCDRXX:1:2106:3332:17472
CAGAGCAC
+
FFFFFFFF
@A00769:11:HC3HCDRXX:1:2106:17228:17487
CAGAGCAC
+
FFFFFFFF
@A00769:11:HC3HCDRXX:1:2106:13042:17503
CAGAGCAC
+
FFFFFFFF
@A00769:11:HC3HCDRXX:1:2106:15194:17503
CAGAGCAC
+
FFFFFFFF
@A00769:11:HC3HCDRXX:1:2106:11686:17566
CAGAGCAC
+
FFFFFFFF
@A00769:11:HC3HCDRXX:1:2106:14516:17581
CAGAGCAC
+
FFFFFFFF
@A00769:11:HC3HCDRXX:1:2106:16297:17660
CAGAGCAC
+
FFFFFFFF
@A00769:11:HC3HCDRXX:1:2106:19669:17707
CAGAGCAC
+
FFFFFFFF
@A00769:11:HC3HCDRXX:1:2106:8558:17785
CAGAGCAC
+
FFFFFF:F
@A00769:11:HC3HCDRXX:1:2106:24433:17785
CAGAGCAC
+
FFFFFFFF
@A00769:11:HC3HCDRXX:1:2106:7283:17863
CAGAGCAC
+
FFFFFFFF
@A00769:11:HC3HCDRXX:1:2106:15067:17910
CAGAGCAC
+
FFFFFFFF
@A00769:11:HC3HCDRXX:1:2106:23276:17910
CAGAGCAC
+
FFFFFFFF
@A00769:11:HC3HCDRXX:1:2106:25870:17926
CAGAGCAC
+
FFFFFFFF
@A00769:11:HC3HCDRXX:1:2106:30635:18004
CAGAGCAC
+
FFFFFFFF
@A00769:11:HC3HCDRXX:1:2106:32289:18051
CAGAGCAC
+
FFFFFFFF
@A00769:11:HC3HCDRXX:1:2106:15474:18208
CAGAGCAC
+
FFFFF,FF
@A00769:11:HC3HCDRXX:1:2106:1606:18239
CAGAGCAC
+
FFFFFFFF
@A00769:11:HC3HCDRXX:1:2106:18638:18239
CAGAGCAC
+
FFFFFFFF
@A00769:11:HC3HCDRXX:1:2106:30210:18239
CAGAGCAC
+
FFFFFFFF
@A00769:11:HC3HCDRXX:1:2106:3061:18255
CAGAGCAC
+
FFFFFFFF
@A00769:11:HC3HCDRXX:1:2106:8034:18255
CAGAGCAC
+
FFFFFFFF
@A00769:11:HC3HCDRXX:1:2106:30264:18270
CAGAGCAC
+
FFFFFFFF
@A00769:11:HC3HCDRXX:1:2106:20537:18333
CAGAGCAC
+
FFFFFFFF
@A00769:11:HC3HCDRXX:1:2106:17255:18349
CAGAGCAC
+
FFFFFFFF
@A00769:11:HC3HCDRXX:1:2106:23466:18364
CAGAGCAC
+
FFFF:,::
@A00769:11:HC3HCDRXX:1:2106:17535:18396
CAGAGCAC
+
FFFFFFFF
@A00769:11:HC3HCDRXX:1:2106:19009:18411
CAGAGCAC
+
FFFFFFFF
@A00769:11:HC3HCDRXX:1:2106:5819:18458
CAGAGCAC
+
FFFFFFFF
@A00769:11:HC3HCDRXX:1:2106:5394:18474
CAGAGCAC
+
FFFFFFFF
@A00769:11:HC3HCDRXX:1:2106:1841:18490
CAGAGCAC
+
FFFFFFFF
@A00769:11:HC3HCDRXX:1:2106:18186:18490
CAGAGCAC
+
FF:FFF,F
@A00769:11:HC3HCDRXX:1:2106:13612:18521
CAGAGCAC
+
:FFFFFFF
@A00769:11:HC3HCDRXX:1:2106:2718:18630
CAGAGCAC
+
FFFFFFFF
@A00769:11:HC3HCDRXX:1:2106:31494:18646
CAGAGCAC
+
FF:FFFF:
@A00769:11:HC3HCDRXX:1:2106:15094:18677
CAGAGCAC
+
FFFFFFFF
@A00769:11:HC3HCDRXX:1:2106:17842:18677
CAGAGCAC
+
FFFFFFFF
@A00769:11:HC3HCDRXX:1:2106:31467:18787
CAGAGCAC
+
FFFFFFFF
@A00769:11:HC3HCDRXX:1:2106:3251:18803
CAGAGCAC
+
FFFFFFFF
@A00769:11:HC3HCDRXX:1:2106:23656:18881
CAGAGCAC
+
FFFFFFFF
@A00769:11:HC3HCDRXX:1:2106:24632:18881
CAGAGCAC
+
FFFFFFFF
@A00769:11:HC3HCDRXX:1:2106:1208:18897
CAGAGCAC
+
FFFFFFFF
@A00769:11:HC3HCDRXX:1:2106:12147:19053
CAGAGCAC
+
FFFFFFFF
@A00769:11:HC3HCDRXX:1:2106:14172:19053
CAGAGCAC
+
FFFFFFFF
@A00769:11:HC3HCDRXX:1:2106:20211:19053
CAGAGCAC
+
FFFFFFFF
@A00769:11:HC3HCDRXX:1:2106:12970:19069
CAGAGCAC
+
,FFF,F:,
@A00769:11:HC3HCDRXX:1:2106:19379:19085
CAGAGCAC
+
FFF:FFFF
@A00769:11:HC3HCDRXX:1:2106:2031:19100
CAGAGCAC
+
FFFFFFFF
@A00769:11:HC3HCDRXX:1:2106:18945:19116
CAGAGCAC
+
FFFFFFFF
@A00769:11:HC3HCDRXX:1:2106:30120:19116
CAGAGCAC
+
FFFFFFFF
@A00769:11:HC3HCDRXX:1:2106:31928:19116
CAGAGCAC
+
FFFFFFFF
@A00769:11:HC3HCDRXX:1:2106:24623:19210
CAGAGCAC
+
FFFFFFFF
@A00769:11:HC3HCDRXX:1:2106:30626:19210
CAGAGCAC
+
FFFFFFFF
@A00769:11:HC3HCDRXX:1:2106:5367:19460
CAGAGCAC
+
FFFFFFFF
@A00769:11:HC3HCDRXX:1:2106:15040:19523
CAGAGCAC
+
FFF,,F,F
@A00769:11:HC3HCDRXX:1:2106:14968:19554
CAGAGCAC
+
FFFFFFFF
@A00769:11:HC3HCDRXX:1:2106:17192:19586
CAGAGCAC
+
FFFFFFFF
@A00769:11:HC3HCDRXX:1:2106:19542:19586
CAGAGCAC
+
FFFFFFFF
@A00769:11:HC3HCDRXX:1:2106:9896:19601
CAGAGCAC
+
FFFFFFFF
@A00769:11:HC3HCDRXX:1:2106:4517:19617
CAGAGCAC
+
FFFFFFFF
@A00769:11:HC3HCDRXX:1:2106:16215:19617
CAGAGCAC
+
FFFFFFFF
@A00769:11:HC3HCDRXX:1:2106:11731:19711
CAGAGCAC
+
FFFFFFFF
@A00769:11:HC3HCDRXX:1:2106:1434:19789
CAGAGCAC
+
FFFFFFFF
@A00769:11:HC3HCDRXX:1:2106:3649:19805
CAGAGCAC
+
FFFFFFFF
@A00769:11:HC3HCDRXX:1:2106:10393:19867
CAGAGCAC
+
FFFFFFFF
@A00769:11:HC3HCDRXX:1:2106:13060:19883
CAGAGCAC
+
FFFFFFFF
@A00769:11:HC3HCDRXX:1:2106:25364:19899
CAGAGCAC
+
FFFFFFFF
@A00769:11:HC3HCDRXX:1:2106:27968:19899
CAGAGCAC
+
FFFF:FFF
@A00769:11:HC3HCDRXX:1:2106:4363:19946
CAGAGCAC
+
FFFFFFFF
@A00769:11:HC3HCDRXX:1:2106:29152:19977
CAGAGCAC
+
FFFFFFFF
@A00769:11:HC3HCDRXX:1:2106:29984:20008
CAGAGCAC
+
FFFFFFFF
@A00769:11:HC3HCDRXX:1:2106:2130:20055
CAGAGCAC
+
FFFFFFFF
@A00769:11:HC3HCDRXX:1:2106:23267:20055
CAGAGCAC
+
FFFFFFFF
@A00769:11:HC3HCDRXX:1:2106:8070:20071
CAGAGCAC
+
FFFFFFFF
@A00769:11:HC3HCDRXX:1:2106:21965:20087
CAGAGCAC
+
FFFFFFFF
@A00769:11:HC3HCDRXX:1:2106:4616:20228
CAGAGCAC
+
FFFFFFFF
@A00769:11:HC3HCDRXX:1:2106:4896:20243
CAGAGCAC
+
FFFFFFFF
@A00769:11:HC3HCDRXX:1:2106:30210:20275
CAGAGCAC
+
FFFFFFFF
@A00769:11:HC3HCDRXX:1:2106:11180:20290
CAGAGCAC
+
FFFFFFFF
@A00769:11:HC3HCDRXX:1:2106:20500:20306
CAGAGCAC
+
FFFFFFFF
@A00769:11:HC3HCDRXX:1:2106:32099:20322
CAGAGCAC
+
FFFFFFFF
@A00769:11:HC3HCDRXX:1:2106:25509:20337
CAGAGCAC
+
FFFFFFFF
@A00769:11:HC3HCDRXX:1:2106:12635:20369
CAGAGCAC
+
FFFFFFFF
@A00769:11:HC3HCDRXX:1:2106:4906:20384
CAGAGCAC
+
:FFFFFFF
@A00769:11:HC3HCDRXX:1:2106:18728:20400
CAGAGCAC
+
FFFFFFFF
@A00769:11:HC3HCDRXX:1:2106:3902:20431
CAGAGCAC
+
FFFFFFFF
@A00769:11:HC3HCDRXX:1:2106:25825:20447
CAGAGCAC
+
FFFFFFFF
@A00769:11:HC3HCDRXX:1:2106:30834:20447
CAGAGCAC
+
FFFFFFFF
@A00769:11:HC3HCDRXX:1:2106:3794:20462
CAGAGCAC
+
FFFFFFFF
@A00769:11:HC3HCDRXX:1:2106:21838:20462
CAGAGCAC
+
FFFFFFFF
@A00769:11:HC3HCDRXX:1:2106:3522:20525
CAGAGCAC
+
FFFFFFFF
@A00769:11:HC3HCDRXX:1:2106:10393:20556
CAGAGCAC
+
FFFFFFFF
@A00769:11:HC3HCDRXX:1:2106:14100:20556
CAGAGCAC
+
FFFFFFFF
@A00769:11:HC3HCDRXX:1:2106:10926:20572
CAGAGCAC
+
FFFF:FFF
@A00769:11:HC3HCDRXX:1:2106:31846:20635
CAGAGCAC
+
FFFFFFFF
@A00769:11:HC3HCDRXX:1:2106:22309:20650
CAGAGCAC
+
FFFFFFFF
@A00769:11:HC3HCDRXX:1:2106:10863:20682
CAGAGCAC
+
FFF:FFFF
@A00769:11:HC3HCDRXX:1:2106:14778:20697
CAGAGCAC
+
FFFFFFFF
@A00769:11:HC3HCDRXX:1:2106:22598:20744
CAGAGCAC
+
FFFF:FFF
@A00769:11:HC3HCDRXX:1:2106:23945:20791
CAGAGCAC
+
FFFFFFFF
@A00769:11:HC3HCDRXX:1:2106:26521:20807
CAGAGCAC
+
F:FFFFFF
@A00769:11:HC3HCDRXX:1:2106:30029:20807
CAGAGCAC
+
FFFFFFFF
@A00769:11:HC3HCDRXX:1:2106:32443:20823
CAGAGCAC
+
,F:F:FFF
@A00769:11:HC3HCDRXX:1:2106:10700:20901
CAGAGCAC
+
FFFFFFFF
@A00769:11:HC3HCDRXX:1:2106:32750:20917
CAGAGCAC
+
FFFFFFFF
@A00769:11:HC3HCDRXX:1:2106:11324:20948
CAGAGCAC
+
FFFFFFFF
@A00769:11:HC3HCDRXX:1:2106:9878:21010
CAGAGCAC
+
FFFFFFFF
@A00769:11:HC3HCDRXX:1:2106:10493:21010
CAGAGCAC
+
FFFFFFFF
@A00769:11:HC3HCDRXX:1:2106:31819:21120
CAGAGCAC
+
FF,F,FFF
@A00769:11:HC3HCDRXX:1:2106:18864:21167
CAGAGCAC
+
FFFFFFFF
@A00769:11:HC3HCDRXX:1:2106:19072:21214
CAGAGCAC
+
FFFFFFFF
@A00769:11:HC3HCDRXX:1:2106:27199:21292
CAGAGCAC
+
FFFFFFFF
@A00769:11:HC3HCDRXX:1:2106:8721:21386
CAGAGCAC
+
FFFFFFFF
@A00769:11:HC3HCDRXX:1:2106:24921:21449
CAGAGCAC
+
FFFFFFFF
@A00769:11:HC3HCDRXX:1:2106:9073:21465
CAGAGCAC
+
FFFFFFFF
@A00769:11:HC3HCDRXX:1:2106:13295:21637
CAGAGCAC
+
FFFFFFFF
@A00769:11:HC3HCDRXX:1:2106:1362:21668
CAGAGCAC
+
FF:FFFFF
@A00769:11:HC3HCDRXX:1:2106:6831:21684
CAGAGCAC
+
FFFFFFFF
@A00769:11:HC3HCDRXX:1:2106:25129:21684
CAGAGCAC
+
FFFFFFFF
@A00769:11:HC3HCDRXX:1:2106:26549:21793
CAGAGCAC
+
FFFFFFFF
@A00769:11:HC3HCDRXX:1:2106:13431:21872
CAGAGCAC
+
FFFFFFFF
@A00769:11:HC3HCDRXX:1:2106:15600:21872
CAGAGCAC
+
FFFFFFFF
@A00769:11:HC3HCDRXX:1:2106:20754:21872
CAGAGCAC
+
FF,:FFFF
@A00769:11:HC3HCDRXX:1:2106:22589:21887
CAGAGCAC
+
FFFFFFFF
@A00769:11:HC3HCDRXX:1:2106:17065:21934
CAGAGCAC
+
FFFFFFFF
@A00769:11:HC3HCDRXX:1:2106:19714:21950
CAGAGCAC
+
FFFFFFFF
@A00769:11:HC3HCDRXX:1:2106:4535:21966
CAGAGCAC
+
F:FFFFFF
@A00769:11:HC3HCDRXX:1:2106:8178:22044
CAGAGCAC
+
FFFFFFFF
@A00769:11:HC3HCDRXX:1:2106:10438:22044
CAGAGCAC
+
FFFFFFFF
@A00769:11:HC3HCDRXX:1:2106:32895:22044
CAGAGCAC
+
FFFFFFFF
@A00769:11:HC3HCDRXX:1:2106:23457:22138
CAGAGCAC
+
FFFFFFFF
@A00769:11:HC3HCDRXX:1:2106:25663:22138
CAGAGCAC
+
FFFFFFFF
@A00769:11:HC3HCDRXX:1:2106:13313:22169
CAGAGCAC
+
:F,F,FFF
@A00769:11:HC3HCDRXX:1:2106:26982:22169
CAGAGCAC
+
F,:F,FF:
@A00769:11:HC3HCDRXX:1:2106:19931:22200
CAGAGCAC
+
FFFFFFFF
@A00769:11:HC3HCDRXX:1:2106:3269:22247
CAGAGCAC
+
FFFFFFFF
@A00769:11:HC3HCDRXX:1:2106:16631:22247
CAGAGCAC
+
FFFFFFFF
@A00769:11:HC3HCDRXX:1:2106:3197:22279
CAGAGCAC
+
FFFFFFFF
@A00769:11:HC3HCDRXX:1:2106:1172:22310
CAGAGCAC
+
:FFFFFFF
@A00769:11:HC3HCDRXX:1:2106:17626:22373
CAGAGCAC
+
FFFFFFFF
@A00769:11:HC3HCDRXX:1:2106:2817:22404
CAGAGCAC
+
,::FFFFF
@A00769:11:HC3HCDRXX:1:2106:21703:22451
CAGAGCAC
+
FFFFFFFF
@A00769:11:HC3HCDRXX:1:2106:23999:22482
CAGAGCAC
+
FF,F:FF:
@A00769:11:HC3HCDRXX:1:2106:28610:22482
CAGAGCAC
+
FFFFFFFF
@A00769:11:HC3HCDRXX:1:2106:16839:22545
CAGAGCAC
+
FFFFFFFF
@A00769:11:HC3HCDRXX:1:2106:5385:22561
CAGAGCAC
+
FFFFFF:F
@A00769:11:HC3HCDRXX:1:2106:12653:22561
CAGAGCAC
+
FFFFFFFF
@A00769:11:HC3HCDRXX:1:2106:11867:22701
CAGAGCAC
+
FFFFFFFF
@A00769:11:HC3HCDRXX:1:2106:29170:22701
CAGAGCAC
+
FFFFFFFF
@A00769:11:HC3HCDRXX:1:2106:2419:22717
CAGAGCAC
+
FFFFFFFF
@A00769:11:HC3HCDRXX:1:2106:29884:22999
CAGAGCAC
+
FFFFFFFF
@A00769:11:HC3HCDRXX:1:2106:2374:23046
CAGAGCAC
+
FFFFFFFF
@A00769:11:HC3HCDRXX:1:2106:31512:23093
CAGAGCAC
+
FFFFFFFF
@A00769:11:HC3HCDRXX:1:2106:1334:23156
CAGAGCAC
+
FFFFFFFF
@A00769:11:HC3HCDRXX:1:2106:19958:23156
CAGAGCAC
+
FFFFFFFF
@A00769:11:HC3HCDRXX:1:2106:23719:23218
CAGAGCAC
+
FFFFFFFF
@A00769:11:HC3HCDRXX:1:2106:17761:23296
CAGAGCAC
+
FFFFFFFF
@A00769:11:HC3HCDRXX:1:2106:7744:23578
CAGAGCAC
+
,F,F,FFF
@A00769:11:HC3HCDRXX:1:2106:4933:23594
CAGAGCAC
+
F:FFFFFF
@A00769:11:HC3HCDRXX:1:2106:12364:23594
CAGAGCAC
+
FFFFFFFF
@A00769:11:HC3HCDRXX:1:2106:6641:23703
CAGAGCAC
+
FFFFFFFF
@A00769:11:HC3HCDRXX:1:2106:1316:23750
CAGAGCAC
+
FFFFFFFF
@A00769:11:HC3HCDRXX:1:2106:16351:23766
CAGAGCAC
+
FF,F::FF
@A00769:11:HC3HCDRXX:1:2106:3052:23782
CAGAGCAC
+
FFFFFFF,
@A00769:11:HC3HCDRXX:1:2106:18186:23813
CAGAGCAC
+
FFFFFFFF
@A00769:11:HC3HCDRXX:1:2106:3866:24126
CAGAGCAC
+
FFFFFFFF
@A00769:11:HC3HCDRXX:1:2106:23158:24126
CAGAGCAC
+
FFFFFFFF
@A00769:11:HC3HCDRXX:1:2106:1976:24142
CAGAGCAC
+
FFFFFFFF
@A00769:11:HC3HCDRXX:1:2106:1841:24158
CAGAGCAC
+
FF,F,:FF
@A00769:11:HC3HCDRXX:1:2106:15953:24173
CAGAGCAC
+
FFFFFFFF
@A00769:11:HC3HCDRXX:1:2106:30237:24205
CAGAGCAC
+
FFFFFFFF
@A00769:11:HC3HCDRXX:1:2106:16649:24220
CAGAGCAC
+
FF,FF,FF
@A00769:11:HC3HCDRXX:1:2106:29704:24220
CAGAGCAC
+
FFFFFFFF
@A00769:11:HC3HCDRXX:1:2106:5213:24298
CAGAGCAC
+
FFFFFFFF
@A00769:11:HC3HCDRXX:1:2106:12536:24298
CAGAGCAC
+
FFFFFFFF
@A00769:11:HC3HCDRXX:1:2106:18159:24298
CAGAGCAC
+
FFFFFFFF
@A00769:11:HC3HCDRXX:1:2106:24062:24345
CAGAGCAC
+
FFFFFFFF
@A00769:11:HC3HCDRXX:1:2106:22480:24392
CAGAGCAC
+
FFFFFFFF
@A00769:11:HC3HCDRXX:1:2106:17861:24502
CAGAGCAC
+
FFFFFFFF
@A00769:11:HC3HCDRXX:1:2106:14416:24518
CAGAGCAC
+
FFFFFFFF
@A00769:11:HC3HCDRXX:1:2106:10601:24549
CAGAGCAC
+
FFFFFFFF
@A00769:11:HC3HCDRXX:1:2106:23827:24565
CAGAGCAC
+
FF,FFFFF
@A00769:11:HC3HCDRXX:1:2106:31593:24643
CAGAGCAC
+
FFFFF:FF
@A00769:11:HC3HCDRXX:1:2106:15194:24674
CAGAGCAC
+
FFFFFFFF
@A00769:11:HC3HCDRXX:1:2106:2899:24706
CAGAGCAC
+
FFFFFFFF
@A00769:11:HC3HCDRXX:1:2106:27462:24721
CAGAGCAC
+
FFFFFFFF
@A00769:11:HC3HCDRXX:1:2106:29812:24721
CAGAGCAC
+
FFFFFFFF
@A00769:11:HC3HCDRXX:1:2106:26955:24815
CAGAGCAC
+
FFFFFFFF
@A00769:11:HC3HCDRXX:1:2106:8594:24925
CAGAGCAC
+
FFFFFFFF
@A00769:11:HC3HCDRXX:1:2106:18548:24940
CAGAGCAC
+
FFFFFFFF
@A00769:11:HC3HCDRXX:1:2106:10628:24972
CAGAGCAC
+
FFFFFFFF
@A00769:11:HC3HCDRXX:1:2106:31168:24972
CAGAGCAC
+
FFFFFFFF
@A00769:11:HC3HCDRXX:1:2106:5376:24987
CAGAGCAC
+
FFFFFFFF
@A00769:11:HC3HCDRXX:1:2106:25102:25050
CAGAGCAC
+
FFFFFFFF
@A00769:11:HC3HCDRXX:1:2106:10194:25097
CAGAGCAC
+
FFFFFFFF
@A00769:11:HC3HCDRXX:1:2106:10230:25128
CAGAGCAC
+
FFFF:FFF
@A00769:11:HC3HCDRXX:1:2106:1741:25175
CAGAGCAC
+
FFFFFFFF
@A00769:11:HC3HCDRXX:1:2106:23457:25332
CAGAGCAC
+
FFFFFFFF
@A00769:11:HC3HCDRXX:1:2106:27579:25363
CAGAGCAC
+
FFFFFFFF
@A00769:11:HC3HCDRXX:1:2106:18855:25379
CAGAGCAC
+
FFFFFFFF
@A00769:11:HC3HCDRXX:1:2106:32362:25379
CAGAGCAC
+
FFFFFFFF
@A00769:11:HC3HCDRXX:1:2106:12274:25441
CAGAGCAC
+
FF,FFFFF
@A00769:11:HC3HCDRXX:1:2106:2230:25457
CAGAGCAC
+
:FFFFFFF
@A00769:11:HC3HCDRXX:1:2106:20745:25457
CAGAGCAC
+
FFFFFFFF
@A00769:11:HC3HCDRXX:1:2106:8965:25473
CAGAGCAC
+
FFFFFFFF
@A00769:11:HC3HCDRXX:1:2106:24542:25551
CAGAGCAC
+
FFFFFFFF
@A00769:11:HC3HCDRXX:1:2106:32705:25598
CAGAGCAC
+
FFFFFFFF
@A00769:11:HC3HCDRXX:1:2106:23384:25614
CAGAGCAC
+
FF:FFFFF
@A00769:11:HC3HCDRXX:1:2106:10710:25676
CAGAGCAC
+
FFFF::FF
@A00769:11:HC3HCDRXX:1:2106:11668:25739
CAGAGCAC
+
FFFFFFFF
@A00769:11:HC3HCDRXX:1:2106:21350:25786
CAGAGCAC
+
FFFFFFFF
@A00769:11:HC3HCDRXX:1:2106:30101:25786
CAGAGCAC
+
FFFFFFFF
@A00769:11:HC3HCDRXX:1:2106:3604:25801
CAGAGCAC
+
FFFFFFFF
@A00769:11:HC3HCDRXX:1:2106:7148:25833
CAGAGCAC
+
FFFFFFFF
@A00769:11:HC3HCDRXX:1:2106:10538:25911
CAGAGCAC
+
FFFFFFFF
@A00769:11:HC3HCDRXX:1:2106:29369:25958
CAGAGCAC
+
FFFFFFFF
@A00769:11:HC3HCDRXX:1:2106:11153:25974
CAGAGCAC
+
FFFFFFFF
@A00769:11:HC3HCDRXX:1:2106:26015:26005
CAGAGCAC
+
FFFFFFFF
@A00769:11:HC3HCDRXX:1:2106:29270:26005
CAGAGCAC
+
FFFFFFFF
@A00769:11:HC3HCDRXX:1:2106:6976:26036
CAGAGCAC
+
FFFFFFFF
@A00769:11:HC3HCDRXX:1:2106:19343:26099
CAGAGCAC
+
FFFFFFFF
@A00769:11:HC3HCDRXX:1:2106:23149:26146
CAGAGCAC
+
FFFFFFFF
@A00769:11:HC3HCDRXX:1:2106:24560:26146
CAGAGCAC
+
FFFFFFFF
@A00769:11:HC3HCDRXX:1:2106:6271:26193
CAGAGCAC
+
FFF:FFFF
@A00769:11:HC3HCDRXX:1:2106:1895:26287
CAGAGCAC
+
FFFF:FFF
@A00769:11:HC3HCDRXX:1:2106:6940:26349
CAGAGCAC
+
FFFF:FFF
@A00769:11:HC3HCDRXX:1:2106:31756:26428
CAGAGCAC
+
FFFFFFFF
@A00769:11:HC3HCDRXX:1:2106:10755:26537
CAGAGCAC
+
FFFFFFFF
@A00769:11:HC3HCDRXX:1:2106:10438:26553
CAGAGCAC
+
FFFFFFFF
@A00769:11:HC3HCDRXX:1:2106:14290:26553
CAGAGCAC
+
FFFFFFFF
@A00769:11:HC3HCDRXX:1:2106:7997:26584
CAGAGCAC
+
:FFFFFFF
@A00769:11:HC3HCDRXX:1:2106:18249:26584
CAGAGCAC
+
FFFFFFFF
@A00769:11:HC3HCDRXX:1:2106:3387:26678
CAGAGCAC
+
FFFFFFFF
@A00769:11:HC3HCDRXX:1:2106:22987:26678
CAGAGCAC
+
FFFFFFFF
@A00769:11:HC3HCDRXX:1:2106:15971:26710
CAGAGCAC
+
FFFFFFFF
@A00769:11:HC3HCDRXX:1:2106:25852:26788
CAGAGCAC
+
FFFFFFFF
@A00769:11:HC3HCDRXX:1:2106:20754:26882
CAGAGCAC
+
FFFFFFFF
@A00769:11:HC3HCDRXX:1:2106:2817:26913
CAGAGCAC
+
FFFFFFFF
@A00769:11:HC3HCDRXX:1:2106:10248:26944
CAGAGCAC
+
FFFFFFFF
@A00769:11:HC3HCDRXX:1:2106:2121:26960
CAGAGCAC
+
FFFFFFFF
@A00769:11:HC3HCDRXX:1:2106:25527:26976
CAGAGCAC
+
FFFFFFFF
@A00769:11:HC3HCDRXX:1:2106:32524:27070
CAGAGCAC
+
FFFFFFFF
@A00769:11:HC3HCDRXX:1:2106:31684:27085
CAGAGCAC
+
FFFF:FFF
@A00769:11:HC3HCDRXX:1:2106:8657:27101
CAGAGCAC
+
FFFFFFFF
@A00769:11:HC3HCDRXX:1:2106:19126:27101
CAGAGCAC
+
FFFFFFFF
@A00769:11:HC3HCDRXX:1:2106:25446:27148
CAGAGCAC
+
FFFFFFFF
@A00769:11:HC3HCDRXX:1:2106:30255:27148
CAGAGCAC
+
:F:FFFFF
@A00769:11:HC3HCDRXX:1:2106:1615:27179
CAGAGCAC
+
FFFF:FFF
@A00769:11:HC3HCDRXX:1:2106:8558:27211
CAGAGCAC
+
F:FF:FFF
@A00769:11:HC3HCDRXX:1:2106:6253:27320
CAGAGCAC
+
FFFFFFFF
@A00769:11:HC3HCDRXX:1:2106:7916:27414
CAGAGCAC
+
FFFFFFFF
@A00769:11:HC3HCDRXX:1:2106:17210:27445
CAGAGCAC
+
:FFFFF:F
@A00769:11:HC3HCDRXX:1:2106:25663:27461
CAGAGCAC
+
FFFFFFFF
@A00769:11:HC3HCDRXX:1:2106:22327:27477
CAGAGCAC
+
FFFFFFFF
@A00769:11:HC3HCDRXX:1:2106:19687:27539
CAGAGCAC
+
FFFFFFFF
@A00769:11:HC3HCDRXX:1:2106:29523:27539
CAGAGCAC
+
FFFFFFFF
@A00769:11:HC3HCDRXX:1:2106:8386:27633
CAGAGCAC
+
FFFFFFFF
@A00769:11:HC3HCDRXX:1:2106:18719:27712
CAGAGCAC
+
FFFFFFFF
@A00769:11:HC3HCDRXX:1:2106:21676:27759
CAGAGCAC
+
FFFFFFFF
@A00769:11:HC3HCDRXX:1:2106:28601:27759
CAGAGCAC
+
FFFFFFFF
@A00769:11:HC3HCDRXX:1:2106:32090:27790
CAGAGCAC
+
FFFFFFFF
@A00769:11:HC3HCDRXX:1:2106:11641:27915
CAGAGCAC
+
FFFFFFFF
@A00769:11:HC3HCDRXX:1:2106:29993:27946
CAGAGCAC
+
FFFFFFFF
@A00769:11:HC3HCDRXX:1:2106:30327:27962
CAGAGCAC
+
FFFFFFFF
@A00769:11:HC3HCDRXX:1:2106:22661:27993
CAGAGCAC
+
FFFFFFFF
@A00769:11:HC3HCDRXX:1:2106:31530:28009
CAGAGCAC
+
FFFFFFFF
@A00769:11:HC3HCDRXX:1:2106:10239:28025
CAGAGCAC
+
:FF,FFFF
@A00769:11:HC3HCDRXX:1:2106:14271:28150
CAGAGCAC
+
FFFFFFFF
@A00769:11:HC3HCDRXX:1:2106:4173:28166
CAGAGCAC
+
FFFFFFFF
@A00769:11:HC3HCDRXX:1:2106:7735:28166
CAGAGCAC
+
FFFFFFFF
@A00769:11:HC3HCDRXX:1:2106:20889:28213
CAGAGCAC
+
FFFFFFFF
@A00769:11:HC3HCDRXX:1:2106:1470:28244
CAGAGCAC
+
FFFFFFFF
@A00769:11:HC3HCDRXX:1:2106:31051:28244
CAGAGCAC
+
FFFFFFFF
@A00769:11:HC3HCDRXX:1:2106:20537:28291
CAGAGCAC
+
FFFFFFFF
@A00769:11:HC3HCDRXX:1:2106:27082:28291
CAGAGCAC
+
FFFFFFFF
@A00769:11:HC3HCDRXX:1:2106:1850:28307
CAGAGCAC
+
FFFFFFFF
@A00769:11:HC3HCDRXX:1:2106:7798:28338
CAGAGCAC
+
FFFFFFFF
@A00769:11:HC3HCDRXX:1:2106:4779:28369
CAGAGCAC
+
FFFFFFFF
@A00769:11:HC3HCDRXX:1:2106:18295:28416
CAGAGCAC
+
FFFFFFFF
@A00769:11:HC3HCDRXX:1:2106:18936:28494
CAGAGCAC
+
FFFFFFFF
@A00769:11:HC3HCDRXX:1:2106:22372:28526
CAGAGCAC
+
FFFFFFFF
@A00769:11:HC3HCDRXX:1:2106:1371:28573
CAGAGCAC
+
FFFFFFFF
@A00769:11:HC3HCDRXX:1:2106:9200:28573
CAGAGCAC
+
FFFFFFFF
@A00769:11:HC3HCDRXX:1:2106:17092:28714
CAGAGCAC
+
FFFFFFFF
@A00769:11:HC3HCDRXX:1:2106:5864:28839
CAGAGCAC
+
FF,F:FFF
@A00769:11:HC3HCDRXX:1:2106:11369:28855
CAGAGCAC
+
FFFFFFFF
@A00769:11:HC3HCDRXX:1:2106:15139:28870
CAGAGCAC
+
FFFFFFFF
@A00769:11:HC3HCDRXX:1:2106:26060:28870
CAGAGCAC
+
FFFFFFFF
@A00769:11:HC3HCDRXX:1:2106:3540:28886
CAGAGCAC
+
FFFFFFFF
@A00769:11:HC3HCDRXX:1:2106:32407:28933
CAGAGCAC
+
FFFFFFFF
@A00769:11:HC3HCDRXX:1:2106:9353:28964
CAGAGCAC
+
FFFFFFFF
@A00769:11:HC3HCDRXX:1:2106:19904:29011
CAGAGCAC
+
FFFF:FFF
@A00769:11:HC3HCDRXX:1:2106:16215:29042
CAGAGCAC
+
FFFFFFFF
@A00769:11:HC3HCDRXX:1:2106:1389:29074
CAGAGCAC
+
FF:FFFFF
@A00769:11:HC3HCDRXX:1:2106:3224:29089
CAGAGCAC
+
FFFFFFFF
@A00769:11:HC3HCDRXX:1:2106:24198:29089
CAGAGCAC
+
FFFFFFFF
@A00769:11:HC3HCDRXX:1:2106:14055:29152
CAGAGCAC
+
FFFFFFFF
@A00769:11:HC3HCDRXX:1:2106:31846:29152
CAGAGCAC
+
FFFFFFFF
@A00769:11:HC3HCDRXX:1:2106:13313:29183
CAGAGCAC
+
FFFFFFFF
@A00769:11:HC3HCDRXX:1:2106:27444:29199
CAGAGCAC
+
FFFFFFFF
@A00769:11:HC3HCDRXX:1:2106:29478:29215
CAGAGCAC
+
FFFFFFFF
@A00769:11:HC3HCDRXX:1:2106:25916:29246
CAGAGCAC
+
FFFFFFFF
@A00769:11:HC3HCDRXX:1:2106:9851:29262
CAGAGCAC
+
FFFFF:FF
@A00769:11:HC3HCDRXX:1:2106:31711:29293
CAGAGCAC
+
FFFFFFFF
@A00769:11:HC3HCDRXX:1:2106:9860:29309
CAGAGCAC
+
FFFFFFFF
@A00769:11:HC3HCDRXX:1:2106:14597:29309
CAGAGCAC
+
FFFFFFFF
@A00769:11:HC3HCDRXX:1:2106:4227:29324
CAGAGCAC
+
FFFFFFFF
@A00769:11:HC3HCDRXX:1:2106:13765:29340
CAGAGCAC
+
FFFFF:F:
@A00769:11:HC3HCDRXX:1:2106:31186:29356
CAGAGCAC
+
FFFFFFFF
@A00769:11:HC3HCDRXX:1:2106:17635:29371
CAGAGCAC
+
FFFF:FFF
@A00769:11:HC3HCDRXX:1:2106:21070:29371
CAGAGCAC
+
FF:F,FFF
@A00769:11:HC3HCDRXX:1:2106:19054:29387
CAGAGCAC
+
FFFFFFFF
@A00769:11:HC3HCDRXX:1:2106:20627:29387
CAGAGCAC
+
FFFFFFFF
@A00769:11:HC3HCDRXX:1:2106:7012:29481
CAGAGCAC
+
FFFFFFFF
@A00769:11:HC3HCDRXX:1:2106:27588:29543
CAGAGCAC
+
FFFFFFFF
@A00769:11:HC3HCDRXX:1:2106:1398:29559
CAGAGCAC
+
FFFFFFFF
@A00769:11:HC3HCDRXX:1:2106:4137:29575
CAGAGCAC
+
FFFFFFFF
@A00769:11:HC3HCDRXX:1:2106:17544:29622
CAGAGCAC
+
FFFFFFFF
@A00769:11:HC3HCDRXX:1:2106:17779:29622
CAGAGCAC
+
FFFFFFFF
@A00769:11:HC3HCDRXX:1:2106:12915:29653
CAGAGCAC
+
FFFFFFFF
@A00769:11:HC3HCDRXX:1:2106:20428:29700
CAGAGCAC
+
FFFFFFFF
@A00769:11:HC3HCDRXX:1:2106:20329:29716
CAGAGCAC
+
FFFFFFFF
@A00769:11:HC3HCDRXX:1:2106:14235:29778
CAGAGCAC
+
FFFFFFFF
@A00769:11:HC3HCDRXX:1:2106:2492:29825
CAGAGCAC
+
FFFFFFFF
@A00769:11:HC3HCDRXX:1:2106:29966:29872
CAGAGCAC
+
FFFFFFFF
@A00769:11:HC3HCDRXX:1:2106:9227:29904
CAGAGCAC
+
FFFFFFFF
@A00769:11:HC3HCDRXX:1:2106:24623:30076
CAGAGCAC
+
FFFFFFFF
@A00769:11:HC3HCDRXX:1:2106:26521:30076
CAGAGCAC
+
FFF,F:FF
@A00769:11:HC3HCDRXX:1:2106:7726:30123
CAGAGCAC
+
FFFFFFFF
@A00769:11:HC3HCDRXX:1:2106:4634:30154
CAGAGCAC
+
FFF:F:FF
@A00769:11:HC3HCDRXX:1:2106:22064:30154
CAGAGCAC
+
FFFFFFFF
@A00769:11:HC3HCDRXX:1:2106:32714:30217
CAGAGCAC
+
FFFFFFFF
@A00769:11:HC3HCDRXX:1:2106:21079:30232
CAGAGCAC
+
FFFFFFFF
@A00769:11:HC3HCDRXX:1:2106:26413:30232
CAGAGCAC
+
FFFF,:F:
@A00769:11:HC3HCDRXX:1:2106:20735:30295
CAGAGCAC
+
:FFF,:FF
@A00769:11:HC3HCDRXX:1:2106:28085:30373
CAGAGCAC
+
FFFFFFFF
@A00769:11:HC3HCDRXX:1:2106:15826:30405
CAGAGCAC
+
FFFFFFFF
@A00769:11:HC3HCDRXX:1:2106:20717:30514
CAGAGCAC
+
FFFFFFFF
@A00769:11:HC3HCDRXX:1:2106:29830:30545
CAGAGCAC
+
FF:FFFFF
@A00769:11:HC3HCDRXX:1:2106:20618:30655
CAGAGCAC
+
F,:FFFFF
@A00769:11:HC3HCDRXX:1:2106:32533:30686
CAGAGCAC
+
FFFFFFFF
@A00769:11:HC3HCDRXX:1:2106:3459:30780
CAGAGCAC
+
FFF,FFFF
@A00769:11:HC3HCDRXX:1:2106:32850:30796
CAGAGCAC
+
FFFFFFFF
@A00769:11:HC3HCDRXX:1:2106:7970:30827
CAGAGCAC
+
FFFFFFFF
@A00769:11:HC3HCDRXX:1:2106:25346:30859
CAGAGCAC
+
FFFFFFFF
@A00769:11:HC3HCDRXX:1:2106:18611:30906
CAGAGCAC
+
FFFFFFFF
@A00769:11:HC3HCDRXX:1:2106:9851:30921
CAGAGCAC
+
FFFFFFFF
@A00769:11:HC3HCDRXX:1:2106:22281:30937
CAGAGCAC
+
FFFFFFFF
@A00769:11:HC3HCDRXX:1:2106:3079:31000
CAGAGCAC
+
FFFFFFFF
@A00769:11:HC3HCDRXX:1:2106:10908:31156
CAGAGCAC
+
FFFFFFFF
@A00769:11:HC3HCDRXX:1:2106:16161:31203
CAGAGCAC
+
FF,F::F:
@A00769:11:HC3HCDRXX:1:2106:22950:31250
CAGAGCAC
+
,F,F,,FF
@A00769:11:HC3HCDRXX:1:2106:28782:31328
CAGAGCAC
+
F:FFFFFF
@A00769:11:HC3HCDRXX:1:2106:23891:31344
CAGAGCAC
+
FFFFFFFF
@A00769:11:HC3HCDRXX:1:2106:27208:31360
CAGAGCAC
+
FFFFFFFF
@A00769:11:HC3HCDRXX:1:2106:30029:31360
CAGAGCAC
+
FFFFFFFF
@A00769:11:HC3HCDRXX:1:2106:8269:31375
CAGAGCAC
+
FFFFFFFF
@A00769:11:HC3HCDRXX:1:2106:3360:31422
CAGAGCAC
+
FFFFFFFF
@A00769:11:HC3HCDRXX:1:2106:28899:31438
CAGAGCAC
+
F:FFFFFF
@A00769:11:HC3HCDRXX:1:2106:4101:31485
CAGAGCAC
+
FFFFFFFF
@A00769:11:HC3HCDRXX:1:2106:12952:31501
CAGAGCAC
+
FFF:FFFF
@A00769:11:HC3HCDRXX:1:2106:3848:31516
CAGAGCAC
+
FFFFFFFF
@A00769:11:HC3HCDRXX:1:2106:6117:31563
CAGAGCAC
+
FFFFFFFF
@A00769:11:HC3HCDRXX:1:2106:2121:31594
CAGAGCAC
+
FFFFFFFF
@A00769:11:HC3HCDRXX:1:2106:17110:31626
CAGAGCAC
+
FFFFFFFF
@A00769:11:HC3HCDRXX:1:2106:1732:31673
CAGAGCAC
+
FFFFFFFF
@A00769:11:HC3HCDRXX:1:2106:9733:31720
CAGAGCAC
+
FFFFFFFF
@A00769:11:HC3HCDRXX:1:2106:14308:31720
CAGAGCAC
+
FFFFFFFF
@A00769:11:HC3HCDRXX:1:2106:16116:31782
CAGAGCAC
+
FFFFFFFF
@A00769:11:HC3HCDRXX:1:2106:14787:31861
CAGAGCAC
+
FFFFFFFF
@A00769:11:HC3HCDRXX:1:2106:5394:31876
CAGAGCAC
+
FFFFFFFF
@A00769:11:HC3HCDRXX:1:2106:7835:31908
CAGAGCAC
+
FFFFFFFF
@A00769:11:HC3HCDRXX:1:2106:28393:31908
CAGAGCAC
+
FFFFFFFF
@A00769:11:HC3HCDRXX:1:2106:30789:31923
CAGAGCAC
+
FFFFFFFF
@A00769:11:HC3HCDRXX:1:2106:4137:31986
CAGAGCAC
+
FFFFFFFF
@A00769:11:HC3HCDRXX:1:2106:4155:31986
CAGAGCAC
+
FFFFFFFF
@A00769:11:HC3HCDRXX:1:2106:7374:31986
CAGAGCAC
+
FFFFFFFF
@A00769:11:HC3HCDRXX:1:2106:20121:31986
CAGAGCAC
+
FFFFFFFF
@A00769:11:HC3HCDRXX:1:2106:9245:32002
CAGAGCAC
+
FFFFFFFF
@A00769:11:HC3HCDRXX:1:2106:13711:32002
CAGAGCAC
+
FFFF,:F:
@A00769:11:HC3HCDRXX:1:2106:30481:32017
CAGAGCAC
+
FFFFFFFF
@A00769:11:HC3HCDRXX:1:2106:31801:32017
CAGAGCAC
+
FFFFFFFF
@A00769:11:HC3HCDRXX:1:2106:24560:32033
CAGAGCAC
+
FFFFFFFF
@A00769:11:HC3HCDRXX:1:2106:3134:32158
CAGAGCAC
+
FFFFFFFF
@A00769:11:HC3HCDRXX:1:2106:30373:32236
CAGAGCAC
+
FFFFFFFF
@A00769:11:HC3HCDRXX:1:2106:17210:32268
CAGAGCAC
+
FFFFFFFF
@A00769:11:HC3HCDRXX:1:2106:17183:32283
CAGAGCAC
+
FF:FFFFF
@A00769:11:HC3HCDRXX:1:2106:11822:32299
CAGAGCAC
+
FF:FFFFF
@A00769:11:HC3HCDRXX:1:2106:24876:32299
CAGAGCAC
+
FFFFFFFF
@A00769:11:HC3HCDRXX:1:2106:9778:32330
CAGAGCAC
+
FFFFFFFF
@A00769:11:HC3HCDRXX:1:2106:12852:32362
CAGAGCAC
+
FFFFFFFF
@A00769:11:HC3HCDRXX:1:2106:13539:32393
CAGAGCAC
+
FFFFFFFF
@A00769:11:HC3HCDRXX:1:2106:15582:32393
CAGAGCAC
+
FFFFFF:F
@A00769:11:HC3HCDRXX:1:2106:17083:32612
CAGAGCAC
+
FFFFFFFF
@A00769:11:HC3HCDRXX:1:2106:25138:32628
CAGAGCAC
+
FFFFFFFF
@A00769:11:HC3HCDRXX:1:2106:17192:32675
CAGAGCAC
+
FFFFFFFF
@A00769:11:HC3HCDRXX:1:2106:9670:32706
CAGAGCAC
+
FFFFFFFF
@A00769:11:HC3HCDRXX:1:2106:2781:32737
CAGAGCAC
+
FFFF:FFF
@A00769:11:HC3HCDRXX:1:2106:7663:32800
CAGAGCAC
+
FFFFFFFF
@A00769:11:HC3HCDRXX:1:2106:19542:32800
CAGAGCAC
+
FFFFFFFF
@A00769:11:HC3HCDRXX:1:2106:3513:32847
CAGAGCAC
+
FFFFFFFF
@A00769:11:HC3HCDRXX:1:2106:29622:32878
CAGAGCAC
+
FFFFFFFF
@A00769:11:HC3HCDRXX:1:2106:27706:32910
CAGAGCAC
+
FFFFFFFF
@A00769:11:HC3HCDRXX:1:2106:7238:32941
CAGAGCAC
+
FFFFFFFF
@A00769:11:HC3HCDRXX:1:2106:18213:32941
CAGAGCAC
+
FFFFFFFF
@A00769:11:HC3HCDRXX:1:2106:8115:32957
CAGAGCAC
+
FFFFFFFF
@A00769:11:HC3HCDRXX:1:2106:3884:32988
CAGAGCAC
+
FFFFFFFF
@A00769:11:HC3HCDRXX:1:2106:7193:32988
CAGAGCAC
+
FFFFFFFF
@A00769:11:HC3HCDRXX:1:2106:30698:33019
CAGAGCAC
+
FFFFFFFF
@A00769:11:HC3HCDRXX:1:2106:29125:33051
CAGAGCAC
+
FFFFFFFF
@A00769:11:HC3HCDRXX:1:2106:23005:33098
CAGAGCAC
+
F:FFFFFF
@A00769:11:HC3HCDRXX:1:2106:5990:33160
CAGAGCAC
+
FFFFFFFF
@A00769:11:HC3HCDRXX:1:2106:9869:33238
CAGAGCAC
+
FF:FFFF:
@A00769:11:HC3HCDRXX:1:2106:6017:33270
CAGAGCAC
+
FFFFFFFF
@A00769:11:HC3HCDRXX:1:2106:6108:33332
CAGAGCAC
+
FFFFFFFF
@A00769:11:HC3HCDRXX:1:2106:18349:33364
CAGAGCAC
+
FFFFFFFF
@A00769:11:HC3HCDRXX:1:2106:25183:33364
CAGAGCAC
+
FFFFFFFF
@A00769:11:HC3HCDRXX:1:2106:25681:33442
CAGAGCAC
+
FFFFFFFF
@A00769:11:HC3HCDRXX:1:2106:20654:33536
CAGAGCAC
+
FF:FFFFF
@A00769:11:HC3HCDRXX:1:2106:29532:33536
CAGAGCAC
+
FFFFFFFF
@A00769:11:HC3HCDRXX:1:2106:23140:33552
CAGAGCAC
+
FFFFFFFF
@A00769:11:HC3HCDRXX:1:2106:28140:33599
CAGAGCAC
+
FFFFFFFF
@A00769:11:HC3HCDRXX:1:2106:6912:33661
CAGAGCAC
+
FFFFFFFF
@A00769:11:HC3HCDRXX:1:2106:8133:33677
CAGAGCAC
+
FFFFFFFF
@A00769:11:HC3HCDRXX:1:2106:23023:33786
CAGAGCAC
+
FFFFFFFF
@A00769:11:HC3HCDRXX:1:2106:5150:33802
CAGAGCAC
+
FFFFFFFF
@A00769:11:HC3HCDRXX:1:2106:5177:33880
CAGAGCAC
+
FFFFFFFF
@A00769:11:HC3HCDRXX:1:2106:6207:33880
CAGAGCAC
+
,F:::,FF
@A00769:11:HC3HCDRXX:1:2106:9462:33943
CAGAGCAC
+
FFFFFFFF
@A00769:11:HC3HCDRXX:1:2106:6388:33974
CAGAGCAC
+
FFFFFFFF
@A00769:11:HC3HCDRXX:1:2106:8043:34053
CAGAGCAC
+
FFFFFFFF
@A00769:11:HC3HCDRXX:1:2106:12292:34053
CAGAGCAC
+
:F,FFFF,
@A00769:11:HC3HCDRXX:1:2106:13639:34068
CAGAGCAC
+
FFFFFFFF
@A00769:11:HC3HCDRXX:1:2106:31159:34068
CAGAGCAC
+
FFFFFFFF
@A00769:11:HC3HCDRXX:1:2106:7455:34100
CAGAGCAC
+
FFFFFFFF
@A00769:11:HC3HCDRXX:1:2106:31711:34147
CAGAGCAC
+
FFFFFFFF
@A00769:11:HC3HCDRXX:1:2106:3947:34162
CAGAGCAC
+
FFFFFFFF
@A00769:11:HC3HCDRXX:1:2106:19633:34178
CAGAGCAC
+
FFFFFFFF
@A00769:11:HC3HCDRXX:1:2106:4363:34194
CAGAGCAC
+
FFFFFFFF
@A00769:11:HC3HCDRXX:1:2106:28140:34225
CAGAGCAC
+
FFFFFFFF
@A00769:11:HC3HCDRXX:1:2106:7446:34240
CAGAGCAC
+
FF:F::FF
@A00769:11:HC3HCDRXX:1:2106:2383:34366
CAGAGCAC
+
FFFFFFFF
@A00769:11:HC3HCDRXX:1:2106:15402:34397
CAGAGCAC
+
FFFFFFFF
@A00769:11:HC3HCDRXX:1:2106:4300:34460
CAGAGCAC
+
FFFFFFFF
@A00769:11:HC3HCDRXX:1:2106:22272:34460
CAGAGCAC
+
FFFFFFFF
@A00769:11:HC3HCDRXX:1:2106:2962:34491
CAGAGCAC
+
FFFFFFFF
@A00769:11:HC3HCDRXX:1:2106:12436:34522
CAGAGCAC
+
FF,F,FFF
@A00769:11:HC3HCDRXX:1:2106:17607:34585
CAGAGCAC
+
FFFFFFFF
@A00769:11:HC3HCDRXX:1:2106:12029:34601
CAGAGCAC
+
FFFFFFFF
@A00769:11:HC3HCDRXX:1:2106:20220:34632
CAGAGCAC
+
FFFFFFFF
@A00769:11:HC3HCDRXX:1:2106:30074:34788
CAGAGCAC
+
FFFFFFFF
@A00769:11:HC3HCDRXX:1:2106:3323:34804
CAGAGCAC
+
FFFFFFFF
@A00769:11:HC3HCDRXX:1:2106:14235:34820
CAGAGCAC
+
FF:FFFFF
@A00769:11:HC3HCDRXX:1:2106:28429:34820
CAGAGCAC
+
FFFFFFFF
@A00769:11:HC3HCDRXX:1:2106:5755:34882
CAGAGCAC
+
FFFFFFFF
@A00769:11:HC3HCDRXX:1:2106:1696:34961
CAGAGCAC
+
FFFFFFFF
@A00769:11:HC3HCDRXX:1:2106:21242:34961
CAGAGCAC
+
FF:FFFFF
@A00769:11:HC3HCDRXX:1:2106:15058:34992
CAGAGCAC
+
FFFFFFFF
@A00769:11:HC3HCDRXX:1:2106:19958:35117
CAGAGCAC
+
FFF:FFFF
@A00769:11:HC3HCDRXX:1:2106:21667:35133
CAGAGCAC
+
FFFFFFFF
@A00769:11:HC3HCDRXX:1:2106:21341:35227
CAGAGCAC
+
FF,FFFFF
@A00769:11:HC3HCDRXX:1:2106:6433:35243
CAGAGCAC
+
FFFFFFFF
@A00769:11:HC3HCDRXX:1:2106:4255:35321
CAGAGCAC
+
FFFFFFFF
@A00769:11:HC3HCDRXX:1:2106:9426:35321
CAGAGCAC
+
FFFFFFFF
@A00769:11:HC3HCDRXX:1:2106:12292:35336
CAGAGCAC
+
FFFFFFFF
@A00769:11:HC3HCDRXX:1:2106:23086:35399
CAGAGCAC
+
FFFFFFFF
@A00769:11:HC3HCDRXX:1:2106:14371:35462
CAGAGCAC
+
FFFFFFFF
@A00769:11:HC3HCDRXX:1:2106:13015:35493
CAGAGCAC
+
FF,F,,F,
@A00769:11:HC3HCDRXX:1:2106:8088:35603
CAGAGCAC
+
FFFFFFFF
@A00769:11:HC3HCDRXX:1:2106:5358:35728
CAGAGCAC
+
FFF,FFFF
@A00769:11:HC3HCDRXX:1:2106:21802:35744
CAGAGCAC
+
FFFFFFFF
@A00769:11:HC3HCDRXX:1:2106:25500:35853
CAGAGCAC
+
FFFFFFFF
@A00769:11:HC3HCDRXX:1:2106:14543:35884
CAGAGCAC
+
FFFFFFFF
@A00769:11:HC3HCDRXX:1:2106:28212:35884
CAGAGCAC
+
FFFFFFFF
@A00769:11:HC3HCDRXX:1:2106:16215:35900
CAGAGCAC
+
FFFFFFFF
@A00769:11:HC3HCDRXX:1:2106:11668:36010
CAGAGCAC
+
FFFFFFFF
@A00769:11:HC3HCDRXX:1:2106:3748:36072
CAGAGCAC
+
FFFFFFFF
@A00769:11:HC3HCDRXX:1:2106:13856:36072
CAGAGCAC
+
FFFFFFFF
@A00769:11:HC3HCDRXX:1:2106:13006:36104
CAGAGCAC
+
FFFF,FFF
@A00769:11:HC3HCDRXX:1:2106:16504:36119
CAGAGCAC
+
FFFFFFFF
@A00769:11:HC3HCDRXX:1:2106:18502:36135
CAGAGCAC
+
FFFFFFFF
@A00769:11:HC3HCDRXX:1:2106:29279:36135
CAGAGCAC
+
FFFFFFFF
@A00769:11:HC3HCDRXX:1:2106:7455:36166
CAGAGCAC
+
FFFFFFFF
@A00769:11:HC3HCDRXX:1:2106:21468:36166
CAGAGCAC
+
FFFFFFFF
@A00769:11:HC3HCDRXX:1:2106:2284:36198
CAGAGCAC
+
FFFFFFFF
@A00769:11:HC3HCDRXX:1:2106:19479:36229
CAGAGCAC
+
FF,FFF:F
@A00769:11:HC3HCDRXX:1:2106:18584:36245
CAGAGCAC
+
FFFFFFFF
@A00769:11:HC3HCDRXX:1:2106:30499:36245
CAGAGCAC
+
FF:F:FFF
@A00769:11:HC3HCDRXX:1:2106:21866:36260
CAGAGCAC
+
FFFFFFFF
@A00769:11:HC3HCDRXX:1:2106:26883:36276
CAGAGCAC
+
FFFFFFFF
@A00769:11:HC3HCDRXX:1:2106:28899:36323
CAGAGCAC
+
FFFFFFFF
@A00769:11:HC3HCDRXX:1:2106:25183:36338
CAGAGCAC
+
FFFFFFFF
@A00769:11:HC3HCDRXX:1:2106:15727:36464
CAGAGCAC
+
FFFF:FFF
@A00769:11:HC3HCDRXX:1:2106:32425:36511
CAGAGCAC
+
FFFFFFFF
@A00769:11:HC3HCDRXX:1:2106:22679:36542
CAGAGCAC
+
FFFFFFFF
@A00769:11:HC3HCDRXX:1:2106:25699:36542
CAGAGCAC
+
FFFFFFFF
@A00769:11:HC3HCDRXX:1:2106:26368:36542
CAGAGCAC
+
FF:FFFFF
@A00769:11:HC3HCDRXX:1:2106:7446:36558
CAGAGCAC
+
FFFFFFFF
@A00769:11:HC3HCDRXX:1:2106:31024:36652
CAGAGCAC
+
FFFFFFFF
@A00769:11:HC3HCDRXX:1:2106:9498:36730
CAGAGCAC
+
FFFFFFFF
@A00769:11:HC3HCDRXX:1:2106:28863:36730
CAGAGCAC
+
FFFFFFFF
@A00769:11:HC3HCDRXX:1:2106:15854:36746
CAGAGCAC
+
FFFFFFFF
@A00769:11:HC3HCDRXX:1:2106:29595:36746
CAGAGCAC
+
FFFFFFF:
@A00769:11:HC3HCDRXX:1:2106:6054:36839
CAGAGCAC
+
FFFFFFFF
@A00769:11:HC3HCDRXX:1:2106:7708:36855
CAGAGCAC
+
FFFFFFFF
@A00769:11:HC3HCDRXX:1:2106:16758:36871
CAGAGCAC
+
FFFFFFFF
@A00769:11:HC3HCDRXX:1:2106:4191:36902
CAGAGCAC
+
FFFFFFFF
@A00769:11:HC3HCDRXX:1:2106:5710:36933
CAGAGCAC
+
FFFFFFFF
@A00769:11:HC3HCDRXX:1:2107:28989:1000
CAGAGCAC
+
FFFFFFFF
@A00769:11:HC3HCDRXX:1:2107:11930:1016
CAGAGCAC
+
FFFFFFFF
@A00769:11:HC3HCDRXX:1:2107:14335:1016
CAGAGCAC
+
FFFFFFFF
@A00769:11:HC3HCDRXX:1:2107:23222:1031
CAGAGCAC
+
FFFFFFFF
@A00769:11:HC3HCDRXX:1:2107:29704:1078
CAGAGCAC
+
FFFFFFFF
@A00769:11:HC3HCDRXX:1:2107:2736:1094
CAGAGCAC
+
FFFFFFFF
@A00769:11:HC3HCDRXX:1:2107:14362:1094
CAGAGCAC
+
FFFFFFFF
@A00769:11:HC3HCDRXX:1:2107:21522:1188
CAGAGCAC
+
FFFFFFFF
@A00769:11:HC3HCDRXX:1:2107:3604:1251
CAGAGCAC
+
FFFFFFFF
@A00769:11:HC3HCDRXX:1:2107:9227:1251
CAGAGCAC
+
FFFFFFFF
@A00769:11:HC3HCDRXX:1:2107:11894:1360
CAGAGCAC
+
FFFFFFFF
@A00769:11:HC3HCDRXX:1:2107:9109:1391
CAGAGCAC
+
FFFFFFFF
@A00769:11:HC3HCDRXX:1:2107:27272:1407
CAGAGCAC
+
FFFFFFFF
@A00769:11:HC3HCDRXX:1:2107:5565:1454
CAGAGCAC
+
FFFFFFFF
@A00769:11:HC3HCDRXX:1:2107:25482:1470
CAGAGCAC
+
FFFFFFFF
@A00769:11:HC3HCDRXX:1:2107:27208:1548
CAGAGCAC
+
FFFFFFFF
@A00769:11:HC3HCDRXX:1:2107:20311:1595
CAGAGCAC
+
FFFFFFFF
@A00769:11:HC3HCDRXX:1:2107:3432:1642
CAGAGCAC
+
FFFFFFFF
@A00769:11:HC3HCDRXX:1:2107:25545:1642
CAGAGCAC
+
FFFFFFFF
@A00769:11:HC3HCDRXX:1:2107:28962:1642
CAGAGCAC
+
FFFFFFFF
@A00769:11:HC3HCDRXX:1:2107:11939:1658
CAGAGCAC
+
FFFFFFFF
@A00769:11:HC3HCDRXX:1:2107:9191:1689
CAGAGCAC
+
FFFFFFFF
@A00769:11:HC3HCDRXX:1:2107:8467:1783
CAGAGCAC
+
FFFFFFFF
@A00769:11:HC3HCDRXX:1:2107:19370:1846
CAGAGCAC
+
FFFFFFFF
@A00769:11:HC3HCDRXX:1:2107:3134:1877
CAGAGCAC
+
FFFFFFFF
@A00769:11:HC3HCDRXX:1:2107:21576:2002
CAGAGCAC
+
FFFFFFFF
@A00769:11:HC3HCDRXX:1:2107:24578:2002
CAGAGCAC
+
FFFFFFFF
@A00769:11:HC3HCDRXX:1:2107:5502:2033
CAGAGCAC
+
FFFFFFFF
@A00769:11:HC3HCDRXX:1:2107:14073:2033
CAGAGCAC
+
FFFFFFFF
@A00769:11:HC3HCDRXX:1:2107:22001:2080
CAGAGCAC
+
FFFFFFFF
@A00769:11:HC3HCDRXX:1:2107:10619:2096
CAGAGCAC
+
FFFFFFFF
@A00769:11:HC3HCDRXX:1:2107:22444:2127
CAGAGCAC
+
FFFFFFFF
@A00769:11:HC3HCDRXX:1:2107:1298:2174
CAGAGCAC
+
FF:FF:FF
@A00769:11:HC3HCDRXX:1:2107:32000:2174
CAGAGCAC
+
FFFFFFFF
@A00769:11:HC3HCDRXX:1:2107:5728:2206
CAGAGCAC
+
FFFFFFFF
@A00769:11:HC3HCDRXX:1:2107:26585:2253
CAGAGCAC
+
FFFFFFFF
@A00769:11:HC3HCDRXX:1:2107:23710:2378
CAGAGCAC
+
FFFFFFFF
@A00769:11:HC3HCDRXX:1:2107:11767:2394
CAGAGCAC
+
FFFFFFFF
@A00769:11:HC3HCDRXX:1:2107:12364:2394
CAGAGCAC
+
,F:F,:F,
@A00769:11:HC3HCDRXX:1:2107:19795:2394
CAGAGCAC
+
FFFFFFFF
@A00769:11:HC3HCDRXX:1:2107:21866:2440
CAGAGCAC
+
FFFFFFFF
@A00769:11:HC3HCDRXX:1:2107:4038:2472
CAGAGCAC
+
FFFFFFFF
@A00769:11:HC3HCDRXX:1:2107:19596:2487
CAGAGCAC
+
FF:F,:FF
@A00769:11:HC3HCDRXX:1:2107:31566:2487
CAGAGCAC
+
FFFFFFFF
@A00769:11:HC3HCDRXX:1:2107:16984:2503
CAGAGCAC
+
FFFFFFFF
@A00769:11:HC3HCDRXX:1:2107:4146:2566
CAGAGCAC
+
FFFFFFFF
@A00769:11:HC3HCDRXX:1:2107:29966:2691
CAGAGCAC
+
FFFFFFFF
@A00769:11:HC3HCDRXX:1:2107:3712:2879
CAGAGCAC
+
FFFFFFFF
@A00769:11:HC3HCDRXX:1:2107:14181:2910
CAGAGCAC
+
FFF,FFFF
@A00769:11:HC3HCDRXX:1:2107:20238:2942
CAGAGCAC
+
FFFFFFFF
@A00769:11:HC3HCDRXX:1:2107:30807:2957
CAGAGCAC
+
FFFFFFFF
@A00769:11:HC3HCDRXX:1:2107:26720:3082
CAGAGCAC
+
FFFFFFFF
@A00769:11:HC3HCDRXX:1:2107:13331:3129
CAGAGCAC
+
FF,,:F,F
@A00769:11:HC3HCDRXX:1:2107:25898:3161
CAGAGCAC
+
FFFFFFFF
@A00769:11:HC3HCDRXX:1:2107:27064:3208
CAGAGCAC
+
FFFFFFFF
@A00769:11:HC3HCDRXX:1:2107:3784:3255
CAGAGCAC
+
FFFFFFFF
@A00769:11:HC3HCDRXX:1:2107:19180:3333
CAGAGCAC
+
FFFFFFFF
@A00769:11:HC3HCDRXX:1:2107:1723:3349
CAGAGCAC
+
FF,FFFFF
@A00769:11:HC3HCDRXX:1:2107:23972:3364
CAGAGCAC
+
FFFFFFFF
@A00769:11:HC3HCDRXX:1:2107:29451:3364
CAGAGCAC
+
FFFFFFFF
@A00769:11:HC3HCDRXX:1:2107:14742:3380
CAGAGCAC
+
FFFFFFFF
@A00769:11:HC3HCDRXX:1:2107:8531:3396
CAGAGCAC
+
FFFFFFFF
@A00769:11:HC3HCDRXX:1:2107:31159:3411
CAGAGCAC
+
FFFF:FFF
@A00769:11:HC3HCDRXX:1:2107:4182:3443
CAGAGCAC
+
FFFFFFFF
@A00769:11:HC3HCDRXX:1:2107:28221:3552
CAGAGCAC
+
FFFFFFFF
@A00769:11:HC3HCDRXX:1:2107:3577:3583
CAGAGCAC
+
FFFFFFFF
@A00769:11:HC3HCDRXX:1:2107:31602:3583
CAGAGCAC
+
FFFFFFFF
@A00769:11:HC3HCDRXX:1:2107:5276:3646
CAGAGCAC
+
FF,FFFFF
@A00769:11:HC3HCDRXX:1:2107:18801:3646
CAGAGCAC
+
FFFFFFFF
@A00769:11:HC3HCDRXX:1:2107:5385:3897
CAGAGCAC
+
FFFFFFFF
@A00769:11:HC3HCDRXX:1:2107:25409:4194
CAGAGCAC
+
FFFFFFFF
@A00769:11:HC3HCDRXX:1:2107:3332:4225
CAGAGCAC
+
FFFFFFFF
@A00769:11:HC3HCDRXX:1:2107:15799:4304
CAGAGCAC
+
FF,FFFFF
@A00769:11:HC3HCDRXX:1:2107:15736:4351
CAGAGCAC
+
FFFFFFFF
@A00769:11:HC3HCDRXX:1:2107:11279:4429
CAGAGCAC
+
FFFFFFFF
@A00769:11:HC3HCDRXX:1:2107:25744:4460
CAGAGCAC
+
FFFFFFFF
@A00769:11:HC3HCDRXX:1:2107:7021:4507
CAGAGCAC
+
FFFFFFFF
@A00769:11:HC3HCDRXX:1:2107:23014:4523
CAGAGCAC
+
FFFFFFFF
@A00769:11:HC3HCDRXX:1:2107:16694:4539
CAGAGCAC
+
FFFFFFFF
@A00769:11:HC3HCDRXX:1:2107:25880:4695
CAGAGCAC
+
FFFFFFFF
@A00769:11:HC3HCDRXX:1:2107:28727:4711
CAGAGCAC
+
FFFFFFFF
@A00769:11:HC3HCDRXX:1:2107:8612:4726
CAGAGCAC
+
FFFFFFFF
@A00769:11:HC3HCDRXX:1:2107:15637:4742
CAGAGCAC
+
FFFFFFFF
@A00769:11:HC3HCDRXX:1:2107:10276:4789
CAGAGCAC
+
:::FFFFF
@A00769:11:HC3HCDRXX:1:2107:11632:4852
CAGAGCAC
+
FFFFFFFF
@A00769:11:HC3HCDRXX:1:2107:16152:4914
CAGAGCAC
+
FFFFFFFF
@A00769:11:HC3HCDRXX:1:2107:5403:4961
CAGAGCAC
+
FFFFFFFF
@A00769:11:HC3HCDRXX:1:2107:23918:4993
CAGAGCAC
+
FFFFFFFF
@A00769:11:HC3HCDRXX:1:2107:30689:5040
CAGAGCAC
+
FFFFFFFF
@A00769:11:HC3HCDRXX:1:2107:29568:5165
CAGAGCAC
+
FFFFFFFF
@A00769:11:HC3HCDRXX:1:2107:9516:5228
CAGAGCAC
+
FFFFFFFF
@A00769:11:HC3HCDRXX:1:2107:20916:5274
CAGAGCAC
+
FFFFFFFF
@A00769:11:HC3HCDRXX:1:2107:24695:5368
CAGAGCAC
+
FFFFFFFF
@A00769:11:HC3HCDRXX:1:2107:16794:5400
CAGAGCAC
+
FFFFFFFF
@A00769:11:HC3HCDRXX:1:2107:3414:5525
CAGAGCAC
+
FF:FFFFF
@A00769:11:HC3HCDRXX:1:2107:6415:5588
CAGAGCAC
+
FFFFFFFF
@A00769:11:HC3HCDRXX:1:2107:17192:5619
CAGAGCAC
+
FFF:FFFF
@A00769:11:HC3HCDRXX:1:2107:25274:5619
CAGAGCAC
+
FFFFFFFF
@A00769:11:HC3HCDRXX:1:2107:18412:5666
CAGAGCAC
+
FFFFFFFF
@A00769:11:HC3HCDRXX:1:2107:23493:5697
CAGAGCAC
+
FFFFFFFF
@A00769:11:HC3HCDRXX:1:2107:6271:5713
CAGAGCAC
+
FFFFFFFF
@A00769:11:HC3HCDRXX:1:2107:21884:6010
CAGAGCAC
+
FFFFFFFF
@A00769:11:HC3HCDRXX:1:2107:6370:6042
CAGAGCAC
+
FFFFFFFF
@A00769:11:HC3HCDRXX:1:2107:29821:6042
CAGAGCAC
+
FF:FFFFF
@A00769:11:HC3HCDRXX:1:2107:23321:6120
CAGAGCAC
+
FFFFFFFF
@A00769:11:HC3HCDRXX:1:2107:26639:6136
CAGAGCAC
+
FF:FFFFF
@A00769:11:HC3HCDRXX:1:2107:22055:6214
CAGAGCAC
+
FFFFFFFF
@A00769:11:HC3HCDRXX:1:2107:15338:6230
CAGAGCAC
+
FFFFFFFF
@A00769:11:HC3HCDRXX:1:2107:21856:6245
CAGAGCAC
+
FFFFFFFF
@A00769:11:HC3HCDRXX:1:2107:12952:6261
CAGAGCAC
+
FFFFFFFF
@A00769:11:HC3HCDRXX:1:2107:28429:6261
CAGAGCAC
+
FFFFFFFF
@A00769:11:HC3HCDRXX:1:2107:10755:6277
CAGAGCAC
+
FFFFFFFF
@A00769:11:HC3HCDRXX:1:2107:7735:6308
CAGAGCAC
+
FFFFF:FF
@A00769:11:HC3HCDRXX:1:2107:5367:6370
CAGAGCAC
+
FFFFFFFF
@A00769:11:HC3HCDRXX:1:2107:7988:6402
CAGAGCAC
+
FFFFFFFF
@A00769:11:HC3HCDRXX:1:2107:25482:6449
CAGAGCAC
+
FFFFFFFF
@A00769:11:HC3HCDRXX:1:2107:1579:6543
CAGAGCAC
+
FFFFFFFF
@A00769:11:HC3HCDRXX:1:2107:7681:6558
CAGAGCAC
+
FFFFFFFF
@A00769:11:HC3HCDRXX:1:2107:30481:6652
CAGAGCAC
+
FFFFFFFF
@A00769:11:HC3HCDRXX:1:2107:6108:6715
CAGAGCAC
+
FFFFFFFF
@A00769:11:HC3HCDRXX:1:2107:23737:6715
CAGAGCAC
+
FFF:FFFF
@A00769:11:HC3HCDRXX:1:2107:14181:6731
CAGAGCAC
+
FF:FFFFF
@A00769:11:HC3HCDRXX:1:2107:23014:6809
CAGAGCAC
+
FFFFFFFF
@A00769:11:HC3HCDRXX:1:2107:13747:6856
CAGAGCAC
+
FFFFFFFF
@A00769:11:HC3HCDRXX:1:2107:24614:6856
CAGAGCAC
+
FFFFFFFF
@A00769:11:HC3HCDRXX:1:2107:8368:6934
CAGAGCAC
+
FFFFFFFF
@A00769:11:HC3HCDRXX:1:2107:16432:6934
CAGAGCAC
+
FFFFFFFF
@A00769:11:HC3HCDRXX:1:2107:26124:6965
CAGAGCAC
+
FFFFFFFF
@A00769:11:HC3HCDRXX:1:2107:18665:7075
CAGAGCAC
+
FFFFFFFF
@A00769:11:HC3HCDRXX:1:2107:13160:7247
CAGAGCAC
+
FFFFFFFF
@A00769:11:HC3HCDRXX:1:2107:8522:7263
CAGAGCAC
+
FFFFFFFF
@A00769:11:HC3HCDRXX:1:2107:23457:7263
CAGAGCAC
+
FFFFFFFF
@A00769:11:HC3HCDRXX:1:2107:29767:7263
CAGAGCAC
+
FFFFFFFF
@A00769:11:HC3HCDRXX:1:2107:1190:7279
CAGAGCAC
+
FFFFFFFF
@A00769:11:HC3HCDRXX:1:2107:6280:7326
CAGAGCAC
+
FFFFFFFF
@A00769:11:HC3HCDRXX:1:2107:24388:7373
CAGAGCAC
+
FFFFFFFF
@A00769:11:HC3HCDRXX:1:2107:24288:7451
CAGAGCAC
+
FFFFFFFF
@A00769:11:HC3HCDRXX:1:2107:1615:7482
CAGAGCAC
+
FFFFFFFF
@A00769:11:HC3HCDRXX:1:2107:13675:7545
CAGAGCAC
+
FFFFFFFF
@A00769:11:HC3HCDRXX:1:2107:31078:7560
CAGAGCAC
+
FFFFFFFF
@A00769:11:HC3HCDRXX:1:2107:16269:7623
CAGAGCAC
+
FFFFFFFF
@A00769:11:HC3HCDRXX:1:2107:19352:7639
CAGAGCAC
+
FFFFFFFF
@A00769:11:HC3HCDRXX:1:2107:19425:7670
CAGAGCAC
+
FFFFFFFF
@A00769:11:HC3HCDRXX:1:2107:28004:7686
CAGAGCAC
+
F::FF,FF
@A00769:11:HC3HCDRXX:1:2107:12816:7717
CAGAGCAC
+
FFFFFFFF
@A00769:11:HC3HCDRXX:1:2107:28501:7733
CAGAGCAC
+
FFFFFFFF
@A00769:11:HC3HCDRXX:1:2107:31123:7733
CAGAGCAC
+
FFF:FFFF
@A00769:11:HC3HCDRXX:1:2107:19298:7764
CAGAGCAC
+
FFFFFFFF
@A00769:11:HC3HCDRXX:1:2107:32606:7764
CAGAGCAC
+
FF:FF:FF
@A00769:11:HC3HCDRXX:1:2107:32615:7780
CAGAGCAC
+
,FFF:FFF
@A00769:11:HC3HCDRXX:1:2107:30689:7827
CAGAGCAC
+
FFFFFFFF
@A00769:11:HC3HCDRXX:1:2107:27516:7936
CAGAGCAC
+
FFFFFFFF
@A00769:11:HC3HCDRXX:1:2107:10872:7952
CAGAGCAC
+
FFFFFFFF
@A00769:11:HC3HCDRXX:1:2107:4833:8015
CAGAGCAC
+
FF,F:,FF
@A00769:11:HC3HCDRXX:1:2107:14507:8015
CAGAGCAC
+
FFFF,F:F
@A00769:11:HC3HCDRXX:1:2107:22191:8046
CAGAGCAC
+
FFFFFFFF
@A00769:11:HC3HCDRXX:1:2107:8043:8187
CAGAGCAC
+
FFFFFFFF
@A00769:11:HC3HCDRXX:1:2107:25102:8265
CAGAGCAC
+
FFFFFFFF
@A00769:11:HC3HCDRXX:1:2107:29984:8265
CAGAGCAC
+
FFFFFFFF
@A00769:11:HC3HCDRXX:1:2107:22742:8312
CAGAGCAC
+
FFFFFFFF
@A00769:11:HC3HCDRXX:1:2107:20546:8328
CAGAGCAC
+
FFFFFFFF
@A00769:11:HC3HCDRXX:1:2107:1678:8406
CAGAGCAC
+
FFFFFFFF
@A00769:11:HC3HCDRXX:1:2107:10917:8406
CAGAGCAC
+
FFFFFFFF
@A00769:11:HC3HCDRXX:1:2107:16758:8500
CAGAGCAC
+
FFFFFFFF
@A00769:11:HC3HCDRXX:1:2107:16984:8516
CAGAGCAC
+
FFFFFFFF
@A00769:11:HC3HCDRXX:1:2107:20546:8516
CAGAGCAC
+
FFFFFFFF
@A00769:11:HC3HCDRXX:1:2107:22263:8547
CAGAGCAC
+
FFFFFFFF
@A00769:11:HC3HCDRXX:1:2107:13304:8563
CAGAGCAC
+
FFFFFFFF
@A00769:11:HC3HCDRXX:1:2107:20302:8563
CAGAGCAC
+
FFFFFFFF
@A00769:11:HC3HCDRXX:1:2107:23791:8594
CAGAGCAC
+
FFFFFFFF
@A00769:11:HC3HCDRXX:1:2107:7609:8625
CAGAGCAC
+
F:FFFFFF
@A00769:11:HC3HCDRXX:1:2107:23131:8766
CAGAGCAC
+
FFFFFFFF
@A00769:11:HC3HCDRXX:1:2107:28076:8876
CAGAGCAC
+
FFFFFFFF
@A00769:11:HC3HCDRXX:1:2107:2645:8891
CAGAGCAC
+
FFFF:FFF
@A00769:11:HC3HCDRXX:1:2107:2935:8954
CAGAGCAC
+
FFFFFFFF
@A00769:11:HC3HCDRXX:1:2107:21603:9001
CAGAGCAC
+
FFFFFFFF
@A00769:11:HC3HCDRXX:1:2107:8892:9064
CAGAGCAC
+
FFFFFFFF
@A00769:11:HC3HCDRXX:1:2107:32651:9064
CAGAGCAC
+
FFFFFFFF
@A00769:11:HC3HCDRXX:1:2107:21368:9095
CAGAGCAC
+
FFFFFFFF
@A00769:11:HC3HCDRXX:1:2107:20347:9111
CAGAGCAC
+
FFFFFFFF
@A00769:11:HC3HCDRXX:1:2107:6271:9189
CAGAGCAC
+
FFF:FFFF
@A00769:11:HC3HCDRXX:1:2107:15085:9236
CAGAGCAC
+
FFFFFFFF
@A00769:11:HC3HCDRXX:1:2107:21459:9345
CAGAGCAC
+
FFFFFFFF
@A00769:11:HC3HCDRXX:1:2107:22715:9392
CAGAGCAC
+
FFFFFFFF
@A00769:11:HC3HCDRXX:1:2107:16740:9408
CAGAGCAC
+
FFFFFFFF
@A00769:11:HC3HCDRXX:1:2107:12102:9486
CAGAGCAC
+
FFFFFFFF
@A00769:11:HC3HCDRXX:1:2107:20211:9565
CAGAGCAC
+
FFFFFFFF
@A00769:11:HC3HCDRXX:1:2107:4960:9580
CAGAGCAC
+
FFFFFFFF
@A00769:11:HC3HCDRXX:1:2107:3034:9596
CAGAGCAC
+
FF:FFFFF
@A00769:11:HC3HCDRXX:1:2107:25726:9596
CAGAGCAC
+
FFFFFFFF
@A00769:11:HC3HCDRXX:1:2107:17092:9706
CAGAGCAC
+
FFFFFFFF
@A00769:11:HC3HCDRXX:1:2107:3360:9752
CAGAGCAC
+
FFFFFFFF
@A00769:11:HC3HCDRXX:1:2107:25834:9752
CAGAGCAC
+
FFFFFFFF
@A00769:11:HC3HCDRXX:1:2107:18457:9784
CAGAGCAC
+
FFFF:FFF
@A00769:11:HC3HCDRXX:1:2107:19913:9799
CAGAGCAC
+
FFFFF:FF
@A00769:11:HC3HCDRXX:1:2107:28031:9799
CAGAGCAC
+
FFFFFFFF
@A00769:11:HC3HCDRXX:1:2107:17137:9846
CAGAGCAC
+
FFFFFFFF
@A00769:11:HC3HCDRXX:1:2107:18511:9878
CAGAGCAC
+
FFFFFFFF
@A00769:11:HC3HCDRXX:1:2107:29595:9940
CAGAGCAC
+
FFFFFFFF
@A00769:11:HC3HCDRXX:1:2107:31132:9940
CAGAGCAC
+
FFFFFFFF
@A00769:11:HC3HCDRXX:1:2107:5556:9956
CAGAGCAC
+
FF:FFFFF
@A00769:11:HC3HCDRXX:1:2107:5773:9956
CAGAGCAC
+
FFFFFFFF
@A00769:11:HC3HCDRXX:1:2107:20103:10003
CAGAGCAC
+
FF,FFFFF
@A00769:11:HC3HCDRXX:1:2107:6650:10034
CAGAGCAC
+
FFFFFFFF
@A00769:11:HC3HCDRXX:1:2107:31539:10050
CAGAGCAC
+
FFFFFFFF
@A00769:11:HC3HCDRXX:1:2107:1470:10144
CAGAGCAC
+
FFFFFFFF
@A00769:11:HC3HCDRXX:1:2107:28610:10269
CAGAGCAC
+
FFFFFFFF
@A00769:11:HC3HCDRXX:1:2107:5638:10473
CAGAGCAC
+
FFFFFFFF
@A00769:11:HC3HCDRXX:1:2107:25536:10488
CAGAGCAC
+
:FF,FFFF
@A00769:11:HC3HCDRXX:1:2107:28700:10551
CAGAGCAC
+
FFFFFFFF
@A00769:11:HC3HCDRXX:1:2107:5593:10582
CAGAGCAC
+
FFFFFFFF
@A00769:11:HC3HCDRXX:1:2107:9082:10614
CAGAGCAC
+
FF,FFFFF
@A00769:11:HC3HCDRXX:1:2107:6017:10629
CAGAGCAC
+
FF:FFFFF
@A00769:11:HC3HCDRXX:1:2107:14814:10739
CAGAGCAC
+
FFFFFFFF
@A00769:11:HC3HCDRXX:1:2107:5285:10895
CAGAGCAC
+
FFFFFFFF
@A00769:11:HC3HCDRXX:1:2107:4815:10958
CAGAGCAC
+
F,FFFFF:
@A00769:11:HC3HCDRXX:1:2107:22046:11146
CAGAGCAC
+
FFFFFFFF
@A00769:11:HC3HCDRXX:1:2107:12717:11177
CAGAGCAC
+
FFFFFFFF
@A00769:11:HC3HCDRXX:1:2107:16052:11224
CAGAGCAC
+
FFFFFFFF
@A00769:11:HC3HCDRXX:1:2107:5330:11256
CAGAGCAC
+
FFFFFFFF
@A00769:11:HC3HCDRXX:1:2107:14913:11287
CAGAGCAC
+
FFFFFFFF
@A00769:11:HC3HCDRXX:1:2107:11523:11303
CAGAGCAC
+
FFFF,FFF
@A00769:11:HC3HCDRXX:1:2107:17553:11318
CAGAGCAC
+
FFFFFFFF
@A00769:11:HC3HCDRXX:1:2107:25852:11318
CAGAGCAC
+
FFF:FFFF
@A00769:11:HC3HCDRXX:1:2107:6750:11365
CAGAGCAC
+
FFFFFFFF
@A00769:11:HC3HCDRXX:1:2107:4625:11381
CAGAGCAC
+
FFFFFFFF
@A00769:11:HC3HCDRXX:1:2107:12364:11381
CAGAGCAC
+
FFFFFFFF
@A00769:11:HC3HCDRXX:1:2107:22996:11443
CAGAGCAC
+
FFFFFFFF
@A00769:11:HC3HCDRXX:1:2107:23393:11443
CAGAGCAC
+
FFFFFFFF
@A00769:11:HC3HCDRXX:1:2107:21522:11459
CAGAGCAC
+
FFFFFFFF
@A00769:11:HC3HCDRXX:1:2107:27190:11475
CAGAGCAC
+
FFFFFFFF
@A00769:11:HC3HCDRXX:1:2107:23366:11490
CAGAGCAC
+
FFFF:FFF
@A00769:11:HC3HCDRXX:1:2107:28519:11522
CAGAGCAC
+
FFFFFFFF
@A00769:11:HC3HCDRXX:1:2107:2031:11584
CAGAGCAC
+
FFFFFFFF
@A00769:11:HC3HCDRXX:1:2107:23339:11600
CAGAGCAC
+
FF,F:FFF
@A00769:11:HC3HCDRXX:1:2107:15845:11647
CAGAGCAC
+
FFFFFFFF
@A00769:11:HC3HCDRXX:1:2107:5538:11678
CAGAGCAC
+
FFFFFFFF
@A00769:11:HC3HCDRXX:1:2107:28058:11725
CAGAGCAC
+
FFFFFFFF
@A00769:11:HC3HCDRXX:1:2107:4417:11741
CAGAGCAC
+
FFFFFFFF
@A00769:11:HC3HCDRXX:1:2107:20889:11741
CAGAGCAC
+
FF:FFFF:
@A00769:11:HC3HCDRXX:1:2107:8775:11772
CAGAGCAC
+
FFFFFFFF
@A00769:11:HC3HCDRXX:1:2107:5330:11788
CAGAGCAC
+
FFFFFFFF
@A00769:11:HC3HCDRXX:1:2107:20401:11929
CAGAGCAC
+
FFFFFFFF
@A00769:11:HC3HCDRXX:1:2107:12048:12023
CAGAGCAC
+
FFFFFFFF
@A00769:11:HC3HCDRXX:1:2107:10031:12038
CAGAGCAC
+
FFFFFFFF
@A00769:11:HC3HCDRXX:1:2107:30725:12054
CAGAGCAC
+
FFFFFFFF
@A00769:11:HC3HCDRXX:1:2107:20699:12070
CAGAGCAC
+
FFFFFFFF
@A00769:11:HC3HCDRXX:1:2107:16568:12117
CAGAGCAC
+
FFFFFFFF
@A00769:11:HC3HCDRXX:1:2107:31512:12164
CAGAGCAC
+
FFFFFFFF
@A00769:11:HC3HCDRXX:1:2107:32624:12179
CAGAGCAC
+
FFFFFFFF
@A00769:11:HC3HCDRXX:1:2107:22589:12211
CAGAGCAC
+
FFFFFFFF
@A00769:11:HC3HCDRXX:1:2107:2510:12258
CAGAGCAC
+
F:,FF,FF
@A00769:11:HC3HCDRXX:1:2107:6099:12273
CAGAGCAC
+
FFFFFFFF
@A00769:11:HC3HCDRXX:1:2107:24948:12289
CAGAGCAC
+
FFFFFFFF
@A00769:11:HC3HCDRXX:1:2107:29080:12305
CAGAGCAC
+
FFFFFFFF
@A00769:11:HC3HCDRXX:1:2107:18765:12383
CAGAGCAC
+
FFFFFFFF
@A00769:11:HC3HCDRXX:1:2107:28131:12446
CAGAGCAC
+
FFFFFFFF
@A00769:11:HC3HCDRXX:1:2107:30138:12477
CAGAGCAC
+
FFFFFFFF
@A00769:11:HC3HCDRXX:1:2107:23728:12524
CAGAGCAC
+
FFFFFFFF
@A00769:11:HC3HCDRXX:1:2107:8929:12633
CAGAGCAC
+
FFFFFFFF
@A00769:11:HC3HCDRXX:1:2107:17797:12649
CAGAGCAC
+
FFFFFFFF
@A00769:11:HC3HCDRXX:1:2107:5168:12665
CAGAGCAC
+
FFFFFFFF
@A00769:11:HC3HCDRXX:1:2107:6162:12665
CAGAGCAC
+
FFFFFFFF
@A00769:11:HC3HCDRXX:1:2107:17698:12665
CAGAGCAC
+
FFFFFFFF
@A00769:11:HC3HCDRXX:1:2107:7111:12680
CAGAGCAC
+
F,FFF,FF
@A00769:11:HC3HCDRXX:1:2107:11035:12743
CAGAGCAC
+
FFFFFFFF
@A00769:11:HC3HCDRXX:1:2107:28926:12759
CAGAGCAC
+
FFFFFFFF
@A00769:11:HC3HCDRXX:1:2107:15302:12774
CAGAGCAC
+
FFFFFFFF
@A00769:11:HC3HCDRXX:1:2107:28628:12837
CAGAGCAC
+
FFFFFFFF
@A00769:11:HC3HCDRXX:1:2107:30273:12837
CAGAGCAC
+
FFFFFFFF
@A00769:11:HC3HCDRXX:1:2107:2763:12853
CAGAGCAC
+
FFFFFFFF
@A00769:11:HC3HCDRXX:1:2107:14977:12900
CAGAGCAC
+
FFFFFFFF
@A00769:11:HC3HCDRXX:1:2107:4246:12947
CAGAGCAC
+
FFFFFFFF
@A00769:11:HC3HCDRXX:1:2107:25382:12947
CAGAGCAC
+
FFFFFFFF
@A00769:11:HC3HCDRXX:1:2107:3025:13056
CAGAGCAC
+
FFFFFFFF
@A00769:11:HC3HCDRXX:1:2107:30870:13056
CAGAGCAC
+
F:,F:FF,
@A00769:11:HC3HCDRXX:1:2107:23764:13088
CAGAGCAC
+
FFFFFFFF
@A00769:11:HC3HCDRXX:1:2107:10068:13135
CAGAGCAC
+
FF,FFFFF
@A00769:11:HC3HCDRXX:1:2107:1579:13182
CAGAGCAC
+
FFFF:FF:
@A00769:11:HC3HCDRXX:1:2107:10755:13197
CAGAGCAC
+
FFFFFFFF
@A00769:11:HC3HCDRXX:1:2107:9344:13228
CAGAGCAC
+
FFFFFFFF
@A00769:11:HC3HCDRXX:1:2107:8477:13354
CAGAGCAC
+
FFFFFFFF
@A00769:11:HC3HCDRXX:1:2107:9616:13385
CAGAGCAC
+
FFFFFFFF
@A00769:11:HC3HCDRXX:1:2107:8666:13401
CAGAGCAC
+
FFFFFFFF
@A00769:11:HC3HCDRXX:1:2107:28736:13432
CAGAGCAC
+
FFFFFFFF
@A00769:11:HC3HCDRXX:1:2107:13322:13667
CAGAGCAC
+
FFFFFFFF
@A00769:11:HC3HCDRXX:1:2107:25147:13667
CAGAGCAC
+
FFFFFFFF
@A00769:11:HC3HCDRXX:1:2107:26982:13714
CAGAGCAC
+
FFFFFFFF
@A00769:11:HC3HCDRXX:1:2107:9824:13745
CAGAGCAC
+
FFFFFFFF
@A00769:11:HC3HCDRXX:1:2107:2645:13839
CAGAGCAC
+
FFFFFFFF
@A00769:11:HC3HCDRXX:1:2107:1579:13870
CAGAGCAC
+
FFFFFFFF
@A00769:11:HC3HCDRXX:1:2107:13675:13870
CAGAGCAC
+
FF,FFFF,
@A00769:11:HC3HCDRXX:1:2107:13684:13886
CAGAGCAC
+
FFFFFFFF
@A00769:11:HC3HCDRXX:1:2107:4869:13902
CAGAGCAC
+
FFFFFFFF
@A00769:11:HC3HCDRXX:1:2107:2691:13917
CAGAGCAC
+
FFFFFFFF
@A00769:11:HC3HCDRXX:1:2107:4146:14121
CAGAGCAC
+
FF:FF,FF
@A00769:11:HC3HCDRXX:1:2107:5493:14168
CAGAGCAC
+
FFFFFFFF
@A00769:11:HC3HCDRXX:1:2107:19560:14168
CAGAGCAC
+
FFFFFFFF
@A00769:11:HC3HCDRXX:1:2107:16595:14199
CAGAGCAC
+
FFFFFF:F
@A00769:11:HC3HCDRXX:1:2107:6985:14215
CAGAGCAC
+
FFFFFFFF
@A00769:11:HC3HCDRXX:1:2107:1877:14231
CAGAGCAC
+
FFFFFFFF
@A00769:11:HC3HCDRXX:1:2107:7265:14231
CAGAGCAC
+
FFFFFFFF
@A00769:11:HC3HCDRXX:1:2107:7753:14231
CAGAGCAC
+
FFFFFFFF
@A00769:11:HC3HCDRXX:1:2107:26214:14262
CAGAGCAC
+
FF:FFFFF
@A00769:11:HC3HCDRXX:1:2107:22200:14293
CAGAGCAC
+
FFFFFFFF
@A00769:11:HC3HCDRXX:1:2107:2347:14356
CAGAGCAC
+
FF:FFFFF
@A00769:11:HC3HCDRXX:1:2107:17427:14387
CAGAGCAC
+
FFFFFFFF
@A00769:11:HC3HCDRXX:1:2107:5312:14450
CAGAGCAC
+
FFFFFFFF
@A00769:11:HC3HCDRXX:1:2107:27208:14450
CAGAGCAC
+
FFFFFFFF
@A00769:11:HC3HCDRXX:1:2107:17336:14481
CAGAGCAC
+
FFFFFFFF
@A00769:11:HC3HCDRXX:1:2107:1344:14559
CAGAGCAC
+
FFFFFFFF
@A00769:11:HC3HCDRXX:1:2107:4996:14622
CAGAGCAC
+
FFFFFFFF
@A00769:11:HC3HCDRXX:1:2107:32127:14638
CAGAGCAC
+
FFFFFFFF
@A00769:11:HC3HCDRXX:1:2107:10267:14732
CAGAGCAC
+
FFFFFFFF
@A00769:11:HC3HCDRXX:1:2107:24334:14920
CAGAGCAC
+
FFFFFFFF
@A00769:11:HC3HCDRXX:1:2107:31548:14982
CAGAGCAC
+
FFFFFFFF
@A00769:11:HC3HCDRXX:1:2107:4038:14998
CAGAGCAC
+
FF:,FFFF
@A00769:11:HC3HCDRXX:1:2107:32805:14998
CAGAGCAC
+
FFFFFFFF
@A00769:11:HC3HCDRXX:1:2107:27968:15013
CAGAGCAC
+
FFFFFFFF
@A00769:11:HC3HCDRXX:1:2107:21685:15060
CAGAGCAC
+
FFFFFFFF
@A00769:11:HC3HCDRXX:1:2107:2320:15092
CAGAGCAC
+
FFFFFFFF
@A00769:11:HC3HCDRXX:1:2107:4652:15123
CAGAGCAC
+
FFFFFFFF
@A00769:11:HC3HCDRXX:1:2107:31512:15139
CAGAGCAC
+
FFF:FFFF
@A00769:11:HC3HCDRXX:1:2107:12246:15154
CAGAGCAC
+
FFFFFFFF
@A00769:11:HC3HCDRXX:1:2107:23737:15170
CAGAGCAC
+
FFFFFFFF
@A00769:11:HC3HCDRXX:1:2107:19162:15264
CAGAGCAC
+
FFFF::FF
@A00769:11:HC3HCDRXX:1:2107:3423:15280
CAGAGCAC
+
FF,F::FF
@A00769:11:HC3HCDRXX:1:2107:32777:15327
CAGAGCAC
+
FFFFFFFF
@A00769:11:HC3HCDRXX:1:2107:18964:15358
CAGAGCAC
+
FFFFFFFF
@A00769:11:HC3HCDRXX:1:2107:2392:15499
CAGAGCAC
+
FFFFFFFF
@A00769:11:HC3HCDRXX:1:2107:9191:15562
CAGAGCAC
+
FFFFFFFF
@A00769:11:HC3HCDRXX:1:2107:2428:15593
CAGAGCAC
+
FF:FFFFF
@A00769:11:HC3HCDRXX:1:2107:6542:15640
CAGAGCAC
+
F:FFFFFF
@A00769:11:HC3HCDRXX:1:2107:22562:15734
CAGAGCAC
+
FFFFFFFF
@A00769:11:HC3HCDRXX:1:2107:4987:15765
CAGAGCAC
+
FFFFFFFF
@A00769:11:HC3HCDRXX:1:2107:8793:15812
CAGAGCAC
+
FFFFFFFF
@A00769:11:HC3HCDRXX:1:2107:18810:15812
CAGAGCAC
+
FFFFFFFF
@A00769:11:HC3HCDRXX:1:2107:30309:15812
CAGAGCAC
+
FFFFFFFF
@A00769:11:HC3HCDRXX:1:2107:8486:15875
CAGAGCAC
+
FFFFFFFF
@A00769:11:HC3HCDRXX:1:2107:32651:15890
CAGAGCAC
+
FFFFFFFF
@A00769:11:HC3HCDRXX:1:2107:15230:15906
CAGAGCAC
+
FFFFFFFF
@A00769:11:HC3HCDRXX:1:2107:1452:15969
CAGAGCAC
+
FFFFFFFF
@A00769:11:HC3HCDRXX:1:2107:16071:16047
CAGAGCAC
+
FFFFFFFF
@A00769:11:HC3HCDRXX:1:2107:31765:16047
CAGAGCAC
+
FFFFFFFF
@A00769:11:HC3HCDRXX:1:2107:18069:16063
CAGAGCAC
+
FFFFFFFF
@A00769:11:HC3HCDRXX:1:2107:20229:16110
CAGAGCAC
+
FFFFFFFF
@A00769:11:HC3HCDRXX:1:2107:31991:16125
CAGAGCAC
+
FFFFFFFF
@A00769:11:HC3HCDRXX:1:2107:6126:16141
CAGAGCAC
+
FFFFFFFF
@A00769:11:HC3HCDRXX:1:2107:11740:16157
CAGAGCAC
+
FFFFFFFF
@A00769:11:HC3HCDRXX:1:2107:1208:16203
CAGAGCAC
+
FFFFFFFF
@A00769:11:HC3HCDRXX:1:2107:13801:16219
CAGAGCAC
+
FFFFFFFF
@A00769:11:HC3HCDRXX:1:2107:23285:16235
CAGAGCAC
+
FFFFFFFF
@A00769:11:HC3HCDRXX:1:2107:11261:16266
CAGAGCAC
+
FFFFFFFF
@A00769:11:HC3HCDRXX:1:2107:15655:16266
CAGAGCAC
+
FFFFFFFF
@A00769:11:HC3HCDRXX:1:2107:11369:16297
CAGAGCAC
+
FFFFFFFF
@A00769:11:HC3HCDRXX:1:2107:27923:16313
CAGAGCAC
+
FFFFFFFF
@A00769:11:HC3HCDRXX:1:2107:12653:16329
CAGAGCAC
+
FFFFFFFF
@A00769:11:HC3HCDRXX:1:2107:21875:16329
CAGAGCAC
+
FFFFFFFF
@A00769:11:HC3HCDRXX:1:2107:25907:16329
CAGAGCAC
+
FFFFF:FF
@A00769:11:HC3HCDRXX:1:2107:22037:16360
CAGAGCAC
+
FF::FFFF
@A00769:11:HC3HCDRXX:1:2107:11496:16391
CAGAGCAC
+
F:FFFFFF
@A00769:11:HC3HCDRXX:1:2107:21169:16391
CAGAGCAC
+
FF,F,FFF
@A00769:11:HC3HCDRXX:1:2107:17309:16407
CAGAGCAC
+
FF:FFFFF
@A00769:11:HC3HCDRXX:1:2107:13358:16454
CAGAGCAC
+
FFFFFFFF
@A00769:11:HC3HCDRXX:1:2107:20428:16517
CAGAGCAC
+
FFFFFFFF
@A00769:11:HC3HCDRXX:1:2107:16929:16595
CAGAGCAC
+
FFFFFFFF
@A00769:11:HC3HCDRXX:1:2107:9064:16689
CAGAGCAC
+
FFFFFFFF
@A00769:11:HC3HCDRXX:1:2107:21233:16689
CAGAGCAC
+
FFFFFFFF
@A00769:11:HC3HCDRXX:1:2107:31575:16689
CAGAGCAC
+
FFFFFFFF
@A00769:11:HC3HCDRXX:1:2107:17806:16705
CAGAGCAC
+
FFFFFFFF
@A00769:11:HC3HCDRXX:1:2107:16206:16720
CAGAGCAC
+
FFFFFFFF
@A00769:11:HC3HCDRXX:1:2107:31159:16720
CAGAGCAC
+
FFFFFFFF
@A00769:11:HC3HCDRXX:1:2107:18340:16752
CAGAGCAC
+
FFFFFFFF
@A00769:11:HC3HCDRXX:1:2107:8838:16861
CAGAGCAC
+
FFFFFFFF
@A00769:11:HC3HCDRXX:1:2107:28203:16861
CAGAGCAC
+
FFFFFFFF
@A00769:11:HC3HCDRXX:1:2107:3134:16877
CAGAGCAC
+
FFFFFFFF
@A00769:11:HC3HCDRXX:1:2107:4752:16986
CAGAGCAC
+
FFFFFFFF
@A00769:11:HC3HCDRXX:1:2107:29668:16986
CAGAGCAC
+
FFFFFFFF
@A00769:11:HC3HCDRXX:1:2107:1244:17018
CAGAGCAC
+
FFFFFFFF
@A00769:11:HC3HCDRXX:1:2107:7446:17018
CAGAGCAC
+
FFFFFFFF
@A00769:11:HC3HCDRXX:1:2107:20247:17018
CAGAGCAC
+
FFFFFFFF
@A00769:11:HC3HCDRXX:1:2107:10041:17065
CAGAGCAC
+
FFFFFFFF
@A00769:11:HC3HCDRXX:1:2107:12120:17065
CAGAGCAC
+
FFFFFFFF
@A00769:11:HC3HCDRXX:1:2107:23167:17065
CAGAGCAC
+
FFFFFFFF
@A00769:11:HC3HCDRXX:1:2107:31458:17112
CAGAGCAC
+
FFFF:,FF
@A00769:11:HC3HCDRXX:1:2107:22444:17190
CAGAGCAC
+
FF:FFFFF
@A00769:11:HC3HCDRXX:1:2107:18475:17237
CAGAGCAC
+
FFFFFFFF
@A00769:11:HC3HCDRXX:1:2107:5132:17268
CAGAGCAC
+
FFFFFFFF
@A00769:11:HC3HCDRXX:1:2107:25220:17300
CAGAGCAC
+
FFFFFFFF
@A00769:11:HC3HCDRXX:1:2107:14226:17331
CAGAGCAC
+
FFFFFFFF
@A00769:11:HC3HCDRXX:1:2107:23538:17362
CAGAGCAC
+
,FFFFFF,
@A00769:11:HC3HCDRXX:1:2107:5466:17378
CAGAGCAC
+
F:FFFFFF
@A00769:11:HC3HCDRXX:1:2107:2591:17409
CAGAGCAC
+
FFFFFFFF
@A00769:11:HC3HCDRXX:1:2107:16486:17425
CAGAGCAC
+
FFFFFFFF
@A00769:11:HC3HCDRXX:1:2107:2555:17440
CAGAGCAC
+
FFFFFFFF
@A00769:11:HC3HCDRXX:1:2107:6099:17472
CAGAGCAC
+
FFFFFFFF
@A00769:11:HC3HCDRXX:1:2107:24523:17472
CAGAGCAC
+
F:FFF:FF
@A00769:11:HC3HCDRXX:1:2107:31774:17534
CAGAGCAC
+
FFFFFFFF
@A00769:11:HC3HCDRXX:1:2107:5882:17691
CAGAGCAC
+
FFFFFFFF
@A00769:11:HC3HCDRXX:1:2107:32669:17738
CAGAGCAC
+
FFFFFFFF
@A00769:11:HC3HCDRXX:1:2107:27362:17785
CAGAGCAC
+
FFFFFFFF
@A00769:11:HC3HCDRXX:1:2107:16866:17801
CAGAGCAC
+
FFFF::FF
@A00769:11:HC3HCDRXX:1:2107:32208:17816
CAGAGCAC
+
FFFFFFFF
@A00769:11:HC3HCDRXX:1:2107:17137:17832
CAGAGCAC
+
FF,FF:FF
@A00769:11:HC3HCDRXX:1:2107:18683:18129
CAGAGCAC
+
FFFFFFFF
@A00769:11:HC3HCDRXX:1:2107:25816:18176
CAGAGCAC
+
FFFFFFFF
@A00769:11:HC3HCDRXX:1:2107:7238:18223
CAGAGCAC
+
FFFFFFFF
@A00769:11:HC3HCDRXX:1:2107:28809:18286
CAGAGCAC
+
FF:FF:FF
@A00769:11:HC3HCDRXX:1:2107:28881:18286
CAGAGCAC
+
FFFFFFFF
@A00769:11:HC3HCDRXX:1:2107:9561:18302
CAGAGCAC
+
FFFFFFFF
@A00769:11:HC3HCDRXX:1:2107:1108:18317
CAGAGCAC
+
FFFFFFFF
@A00769:11:HC3HCDRXX:1:2107:12933:18380
CAGAGCAC
+
FFFFFFFF
@A00769:11:HC3HCDRXX:1:2107:23158:18396
CAGAGCAC
+
FFFFFFFF
@A00769:11:HC3HCDRXX:1:2107:4200:18443
CAGAGCAC
+
FFFFFFFF
@A00769:11:HC3HCDRXX:1:2107:2926:18490
CAGAGCAC
+
FFFFFFFF
@A00769:11:HC3HCDRXX:1:2107:17173:18490
CAGAGCAC
+
FFFFFFFF
@A00769:11:HC3HCDRXX:1:2107:3224:18537
CAGAGCAC
+
FFFFFFFF
@A00769:11:HC3HCDRXX:1:2107:4200:18537
CAGAGCAC
+
FFFFFFFF
@A00769:11:HC3HCDRXX:1:2107:4264:18584
CAGAGCAC
+
FFFFFFFF
@A00769:11:HC3HCDRXX:1:2107:10538:18584
CAGAGCAC
+
FFFFFFFF
@A00769:11:HC3HCDRXX:1:2107:16260:18599
CAGAGCAC
+
FF,F:FFF
@A00769:11:HC3HCDRXX:1:2107:27001:18599
CAGAGCAC
+
FFFFFFFF
@A00769:11:HC3HCDRXX:1:2107:9281:18662
CAGAGCAC
+
FFFFFFFF
@A00769:11:HC3HCDRXX:1:2107:3369:18693
CAGAGCAC
+
FFFFFFFF
@A00769:11:HC3HCDRXX:1:2107:17137:18709
CAGAGCAC
+
FFFFFFFF
@A00769:11:HC3HCDRXX:1:2107:32796:18709
CAGAGCAC
+
FFFFFFFF
@A00769:11:HC3HCDRXX:1:2107:25880:18724
CAGAGCAC
+
FFFFFFFF
@A00769:11:HC3HCDRXX:1:2107:7916:18740
CAGAGCAC
+
FFFFFFFF
@A00769:11:HC3HCDRXX:1:2107:19144:18740
CAGAGCAC
+
FFFFFFFF
@A00769:11:HC3HCDRXX:1:2107:23719:18771
CAGAGCAC
+
FFFFFFFF
@A00769:11:HC3HCDRXX:1:2107:5791:18787
CAGAGCAC
+
FFFFFFFF
@A00769:11:HC3HCDRXX:1:2107:28989:18787
CAGAGCAC
+
FFFFFFFF
@A00769:11:HC3HCDRXX:1:2107:31403:18803
CAGAGCAC
+
FF:FFFFF
@A00769:11:HC3HCDRXX:1:2107:30743:18818
CAGAGCAC
+
FFFFFFFF
@A00769:11:HC3HCDRXX:1:2107:20066:18928
CAGAGCAC
+
FFFFFFFF
@A00769:11:HC3HCDRXX:1:2107:5511:18959
CAGAGCAC
+
FFFFFFFF
@A00769:11:HC3HCDRXX:1:2107:8368:18959
CAGAGCAC
+
FFFFFFFF
@A00769:11:HC3HCDRXX:1:2107:7654:18975
CAGAGCAC
+
FFFFFFFF
@A00769:11:HC3HCDRXX:1:2107:10890:19006
CAGAGCAC
+
FFFFFFFF
@A00769:11:HC3HCDRXX:1:2107:14760:19006
CAGAGCAC
+
FFFFFFFF
@A00769:11:HC3HCDRXX:1:2107:31765:19053
CAGAGCAC
+
FFFFFFFF
@A00769:11:HC3HCDRXX:1:2107:21386:19116
CAGAGCAC
+
FFFFFFFF
@A00769:11:HC3HCDRXX:1:2107:7003:19194
CAGAGCAC
+
,FFFFFFF
@A00769:11:HC3HCDRXX:1:2107:19596:19304
CAGAGCAC
+
F:FFFFFF
@A00769:11:HC3HCDRXX:1:2107:9950:19382
CAGAGCAC
+
,F,FFFFF
@A00769:11:HC3HCDRXX:1:2107:27769:19492
CAGAGCAC
+
FFFFFFFF
@A00769:11:HC3HCDRXX:1:2107:19000:19523
CAGAGCAC
+
FFFFFFFF
@A00769:11:HC3HCDRXX:1:2107:11586:19554
CAGAGCAC
+
FFFFFFFF
@A00769:11:HC3HCDRXX:1:2107:10465:19586
CAGAGCAC
+
FFFFFFFF
@A00769:11:HC3HCDRXX:1:2107:14082:19617
CAGAGCAC
+
FF:FFFFF
@A00769:11:HC3HCDRXX:1:2107:26503:19711
CAGAGCAC
+
FFFFFFFF
@A00769:11:HC3HCDRXX:1:2107:29071:19742
CAGAGCAC
+
FFFFFFFF
@A00769:11:HC3HCDRXX:1:2107:1895:19774
CAGAGCAC
+
FFF:FFFF
@A00769:11:HC3HCDRXX:1:2107:15881:19789
CAGAGCAC
+
FFFFFFF:
@A00769:11:HC3HCDRXX:1:2107:23303:19836
CAGAGCAC
+
FFFFFFFF
@A00769:11:HC3HCDRXX:1:2107:24985:19836
CAGAGCAC
+
FFFFFFFF
@A00769:11:HC3HCDRXX:1:2107:28501:19852
CAGAGCAC
+
FFFFFFFF
@A00769:11:HC3HCDRXX:1:2107:27941:19883
CAGAGCAC
+
FFFFFFFF
@A00769:11:HC3HCDRXX:1:2107:1353:19899
CAGAGCAC
+
FFFFFFFF
@A00769:11:HC3HCDRXX:1:2107:20573:19899
CAGAGCAC
+
FFFFFFFF
@A00769:11:HC3HCDRXX:1:2107:10655:19914
CAGAGCAC
+
FFFFFFFF
@A00769:11:HC3HCDRXX:1:2107:16523:19993
CAGAGCAC
+
FFFFFFFF
@A00769:11:HC3HCDRXX:1:2107:11270:20071
CAGAGCAC
+
FFFFFFFF
@A00769:11:HC3HCDRXX:1:2107:30779:20071
CAGAGCAC
+
FFFFFFFF
@A00769:11:HC3HCDRXX:1:2107:9724:20087
CAGAGCAC
+
FFFFFFFF
@A00769:11:HC3HCDRXX:1:2107:23918:20087
CAGAGCAC
+
FFFFFFFF
@A00769:11:HC3HCDRXX:1:2107:19461:20102
CAGAGCAC
+
FFFFFFFF
@A00769:11:HC3HCDRXX:1:2107:21640:20181
CAGAGCAC
+
FFFFFFFF
@A00769:11:HC3HCDRXX:1:2107:13132:20290
CAGAGCAC
+
FFFFFFFF
@A00769:11:HC3HCDRXX:1:2107:3730:20322
CAGAGCAC
+
FFFF:FFF
@A00769:11:HC3HCDRXX:1:2107:13395:20337
CAGAGCAC
+
:FFFFFFF
@A00769:11:HC3HCDRXX:1:2107:7057:20353
CAGAGCAC
+
FFFFFFFF
@A00769:11:HC3HCDRXX:1:2107:13422:20384
CAGAGCAC
+
FFFFFFFF
@A00769:11:HC3HCDRXX:1:2107:30870:20415
CAGAGCAC
+
FFFFFFFF
@A00769:11:HC3HCDRXX:1:2107:2356:20478
CAGAGCAC
+
FFFFFFFF
@A00769:11:HC3HCDRXX:1:2107:30237:20478
CAGAGCAC
+
FFFFFFFF
@A00769:11:HC3HCDRXX:1:2107:32588:20478
CAGAGCAC
+
FFFFFFFF
@A00769:11:HC3HCDRXX:1:2107:8260:20494
CAGAGCAC
+
FFFFFFFF
@A00769:11:HC3HCDRXX:1:2107:10004:20541
CAGAGCAC
+
FFFFFFFF
@A00769:11:HC3HCDRXX:1:2107:5294:20556
CAGAGCAC
+
FFFFFFFF
@A00769:11:HC3HCDRXX:1:2107:9652:20556
CAGAGCAC
+
FFFFFFFF
@A00769:11:HC3HCDRXX:1:2107:12292:20619
CAGAGCAC
+
FFFFFFFF
@A00769:11:HC3HCDRXX:1:2107:3170:20635
CAGAGCAC
+
FFFFFFFF
@A00769:11:HC3HCDRXX:1:2107:23059:20635
CAGAGCAC
+
FFFFFFFF
@A00769:11:HC3HCDRXX:1:2107:30635:20635
CAGAGCAC
+
FFFFFFFF
@A00769:11:HC3HCDRXX:1:2107:7383:20697
CAGAGCAC
+
FFFFFFFF
@A00769:11:HC3HCDRXX:1:2107:7500:20713
CAGAGCAC
+
FFFFFFFF
@A00769:11:HC3HCDRXX:1:2107:27181:20948
CAGAGCAC
+
:FFFFFFF
@A00769:11:HC3HCDRXX:1:2107:15926:20995
CAGAGCAC
+
FF,FFFFF
@A00769:11:HC3HCDRXX:1:2107:4490:21010
CAGAGCAC
+
FFFFFFFF
@A00769:11:HC3HCDRXX:1:2107:12554:21010
CAGAGCAC
+
FFFFFFFF
@A00769:11:HC3HCDRXX:1:2107:9281:21073
CAGAGCAC
+
FFFFFFFF
@A00769:11:HC3HCDRXX:1:2107:6985:21104
CAGAGCAC
+
FFFFFFFF
@A00769:11:HC3HCDRXX:1:2107:2926:21151
CAGAGCAC
+
:FFFFFFF
@A00769:11:HC3HCDRXX:1:2107:24523:21230
CAGAGCAC
+
FFFFFFFF
@A00769:11:HC3HCDRXX:1:2107:29866:21245
CAGAGCAC
+
FFFFFFFF
@A00769:11:HC3HCDRXX:1:2107:32036:21277
CAGAGCAC
+
FFFFFFFF
@A00769:11:HC3HCDRXX:1:2107:28501:21292
CAGAGCAC
+
FFFFFFFF
@A00769:11:HC3HCDRXX:1:2107:19126:21308
CAGAGCAC
+
FFFF:FFF
@A00769:11:HC3HCDRXX:1:2107:9968:21324
CAGAGCAC
+
FFFFFFFF
@A00769:11:HC3HCDRXX:1:2107:23167:21324
CAGAGCAC
+
FFFFFFFF
@A00769:11:HC3HCDRXX:1:2107:8558:21386
CAGAGCAC
+
FFFFFFFF
@A00769:11:HC3HCDRXX:1:2107:8612:21386
CAGAGCAC
+
FFFFFFFF
@A00769:11:HC3HCDRXX:1:2107:27290:21418
CAGAGCAC
+
FFFFFFFF
@A00769:11:HC3HCDRXX:1:2107:28302:21418
CAGAGCAC
+
FFFFFFFF
@A00769:11:HC3HCDRXX:1:2107:14262:21465
CAGAGCAC
+
FFFFFFFF
@A00769:11:HC3HCDRXX:1:2107:24171:21465
CAGAGCAC
+
FFFFFFFF
@A00769:11:HC3HCDRXX:1:2107:19515:21480
CAGAGCAC
+
FFFFFFFF
@A00769:11:HC3HCDRXX:1:2107:23041:21543
CAGAGCAC
+
FFFFFFFF
@A00769:11:HC3HCDRXX:1:2107:13485:21559
CAGAGCAC
+
FF,FFFFF
@A00769:11:HC3HCDRXX:1:2107:16251:21590
CAGAGCAC
+
FFFFFFFF
@A00769:11:HC3HCDRXX:1:2107:10999:21605
CAGAGCAC
+
FFFFFFFF
@A00769:11:HC3HCDRXX:1:2107:18656:21684
CAGAGCAC
+
FFFFFFFF
@A00769:11:HC3HCDRXX:1:2107:24424:21684
CAGAGCAC
+
F:FFFFFF
@A00769:11:HC3HCDRXX:1:2107:5150:21778
CAGAGCAC
+
,F:F,:::
@A00769:11:HC3HCDRXX:1:2107:18313:21840
CAGAGCAC
+
FFFFFFFF
@A00769:11:HC3HCDRXX:1:2107:18385:21840
CAGAGCAC
+
FFFFFFFF
@A00769:11:HC3HCDRXX:1:2107:27181:21887
CAGAGCAC
+
FFFFFFFF
@A00769:11:HC3HCDRXX:1:2107:15872:21934
CAGAGCAC
+
FF,FF:FF
@A00769:11:HC3HCDRXX:1:2107:26946:22013
CAGAGCAC
+
FFFFFFF,
@A00769:11:HC3HCDRXX:1:2107:3052:22060
CAGAGCAC
+
FFFFFFFF
@A00769:11:HC3HCDRXX:1:2107:7753:22060
CAGAGCAC
+
FFFFFFFF
@A00769:11:HC3HCDRXX:1:2107:17653:22106
CAGAGCAC
+
FFFFFFFF
@A00769:11:HC3HCDRXX:1:2107:20943:22138
CAGAGCAC
+
FFFF,FFF
@A00769:11:HC3HCDRXX:1:2107:17029:22216
CAGAGCAC
+
FFFFFFFF
@A00769:11:HC3HCDRXX:1:2107:16134:22232
CAGAGCAC
+
FFFFFFFF
@A00769:11:HC3HCDRXX:1:2107:16821:22232
CAGAGCAC
+
FFFFFFFF
@A00769:11:HC3HCDRXX:1:2107:17969:22279
CAGAGCAC
+
FFFFFFFF
@A00769:11:HC3HCDRXX:1:2107:15763:22341
CAGAGCAC
+
FF,FFFFF
@A00769:11:HC3HCDRXX:1:2107:5113:22404
CAGAGCAC
+
FFFFFFFF
@A00769:11:HC3HCDRXX:1:2107:2672:22435
CAGAGCAC
+
:FFFFFFF
@A00769:11:HC3HCDRXX:1:2107:2645:22482
CAGAGCAC
+
FFFFFFFF
@A00769:11:HC3HCDRXX:1:2107:10239:22545
CAGAGCAC
+
FFFFFFFF
@A00769:11:HC3HCDRXX:1:2107:10022:22576
CAGAGCAC
+
FFFFFFFF
@A00769:11:HC3HCDRXX:1:2107:8965:22592
CAGAGCAC
+
FF:F:FFF
@A00769:11:HC3HCDRXX:1:2107:19804:22608
CAGAGCAC
+
FF:FFFFF
@A00769:11:HC3HCDRXX:1:2107:25120:22608
CAGAGCAC
+
FFFFFFFF
@A00769:11:HC3HCDRXX:1:2107:29695:22733
CAGAGCAC
+
FFFFFFFF
@A00769:11:HC3HCDRXX:1:2107:28348:22748
CAGAGCAC
+
FFFFFFFF
@A00769:11:HC3HCDRXX:1:2107:16532:22795
CAGAGCAC
+
FFFFFFFF
@A00769:11:HC3HCDRXX:1:2107:16740:22811
CAGAGCAC
+
FF:FFFFF
@A00769:11:HC3HCDRXX:1:2107:20048:22874
CAGAGCAC
+
FFFFFFFF
@A00769:11:HC3HCDRXX:1:2107:10203:22921
CAGAGCAC
+
FFFFFFFF
@A00769:11:HC3HCDRXX:1:2107:29523:22936
CAGAGCAC
+
FFFFFFFF
@A00769:11:HC3HCDRXX:1:2107:7301:22999
CAGAGCAC
+
FFFFFFFF
@A00769:11:HC3HCDRXX:1:2107:21621:23030
CAGAGCAC
+
FFFFFFFF
@A00769:11:HC3HCDRXX:1:2107:2636:23062
CAGAGCAC
+
FFFFFFFF
@A00769:11:HC3HCDRXX:1:2107:4345:23077
CAGAGCAC
+
FFFF:FFF
@A00769:11:HC3HCDRXX:1:2107:20989:23093
CAGAGCAC
+
FFFFFFFF
@A00769:11:HC3HCDRXX:1:2107:17725:23140
CAGAGCAC
+
FFFFFFFF
@A00769:11:HC3HCDRXX:1:2107:3332:23171
CAGAGCAC
+
FFFFFFFF
@A00769:11:HC3HCDRXX:1:2107:17707:23202
CAGAGCAC
+
FFFFFFFF
@A00769:11:HC3HCDRXX:1:2107:24985:23218
CAGAGCAC
+
FFFFFFFF
@A00769:11:HC3HCDRXX:1:2107:24713:23249
CAGAGCAC
+
FFFFFFFF
@A00769:11:HC3HCDRXX:1:2107:32353:23265
CAGAGCAC
+
FFFFFFFF
@A00769:11:HC3HCDRXX:1:2107:10420:23328
CAGAGCAC
+
FFFF,:F:
@A00769:11:HC3HCDRXX:1:2107:22697:23453
CAGAGCAC
+
FFFFFFFF
@A00769:11:HC3HCDRXX:1:2107:9281:23516
CAGAGCAC
+
F:FFFFFF
@A00769:11:HC3HCDRXX:1:2107:30689:23578
CAGAGCAC
+
FFFFFFFF
@A00769:11:HC3HCDRXX:1:2107:9869:23594
CAGAGCAC
+
FFFFFFFF
@A00769:11:HC3HCDRXX:1:2107:28320:23610
CAGAGCAC
+
FFFFFFFF
@A00769:11:HC3HCDRXX:1:2107:19759:23625
CAGAGCAC
+
FF:FF:FF
@A00769:11:HC3HCDRXX:1:2107:13982:23641
CAGAGCAC
+
FFFFF:FF
@A00769:11:HC3HCDRXX:1:2107:13114:23766
CAGAGCAC
+
FFFFFFFF
@A00769:11:HC3HCDRXX:1:2107:20057:23766
CAGAGCAC
+
FFFFFFFF
@A00769:11:HC3HCDRXX:1:2107:30969:23907
CAGAGCAC
+
FFFFFFFF
@A00769:11:HC3HCDRXX:1:2107:4318:23938
CAGAGCAC
+
FFFFFFFF
@A00769:11:HC3HCDRXX:1:2107:19000:23938
CAGAGCAC
+
FFFFFFFF
@A00769:11:HC3HCDRXX:1:2107:16902:23970
CAGAGCAC
+
FF,FFFFF
@A00769:11:HC3HCDRXX:1:2107:7184:24142
CAGAGCAC
+
FFFFFFFF
@A00769:11:HC3HCDRXX:1:2107:5638:24251
CAGAGCAC
+
FFFFFF:F
@A00769:11:HC3HCDRXX:1:2107:1814:24424
CAGAGCAC
+
FFFFFFFF
@A00769:11:HC3HCDRXX:1:2107:11017:24424
CAGAGCAC
+
,F:F,,FF
@A00769:11:HC3HCDRXX:1:2107:26567:24424
CAGAGCAC
+
FFFFFFFF
@A00769:11:HC3HCDRXX:1:2107:5276:24439
CAGAGCAC
+
FFFFFFFF
@A00769:11:HC3HCDRXX:1:2107:24451:24486
CAGAGCAC
+
FFFFFFFF
@A00769:11:HC3HCDRXX:1:2107:30798:24486
CAGAGCAC
+
FFFFFFFF
@A00769:11:HC3HCDRXX:1:2107:32732:24486
CAGAGCAC
+
FFFFFFFF
@A00769:11:HC3HCDRXX:1:2107:23882:24502
CAGAGCAC
+
FFFFFFFF
@A00769:11:HC3HCDRXX:1:2107:14235:24518
CAGAGCAC
+
FFFFFFFF
@A00769:11:HC3HCDRXX:1:2107:22299:24674
CAGAGCAC
+
F,FFFFFF
@A00769:11:HC3HCDRXX:1:2107:23095:24674
CAGAGCAC
+
FFFFFFFF
@A00769:11:HC3HCDRXX:1:2107:28031:24674
CAGAGCAC
+
FFFFFFFF
@A00769:11:HC3HCDRXX:1:2107:3875:24737
CAGAGCAC
+
FFFFFFFF
@A00769:11:HC3HCDRXX:1:2107:22092:24752
CAGAGCAC
+
FFFFFFFF
@A00769:11:HC3HCDRXX:1:2107:25473:24752
CAGAGCAC
+
FFFFFFFF
@A00769:11:HC3HCDRXX:1:2107:25265:24799
CAGAGCAC
+
:FFF,FFF
@A00769:11:HC3HCDRXX:1:2107:18774:24831
CAGAGCAC
+
FFFFFFFF
@A00769:11:HC3HCDRXX:1:2107:27914:24940
CAGAGCAC
+
FFFFFFFF
@A00769:11:HC3HCDRXX:1:2107:27905:24956
CAGAGCAC
+
FFFFFFFF
@A00769:11:HC3HCDRXX:1:2107:26449:25097
CAGAGCAC
+
FFFFFFFF
@A00769:11:HC3HCDRXX:1:2107:3558:25191
CAGAGCAC
+
FFFFFFFF
@A00769:11:HC3HCDRXX:1:2107:1099:25285
CAGAGCAC
+
F:,FFFFF
@A00769:11:HC3HCDRXX:1:2107:20103:25347
CAGAGCAC
+
FFFFFFFF
@A00769:11:HC3HCDRXX:1:2107:28221:25379
CAGAGCAC
+
FFFFFFFF
@A00769:11:HC3HCDRXX:1:2107:17824:25410
CAGAGCAC
+
FFFFFFFF
@A00769:11:HC3HCDRXX:1:2107:26015:25535
CAGAGCAC
+
FFFFFFFF
@A00769:11:HC3HCDRXX:1:2107:31711:25535
CAGAGCAC
+
FFFFFFFF
@A00769:11:HC3HCDRXX:1:2107:19904:25598
CAGAGCAC
+
FFFFFFFF
@A00769:11:HC3HCDRXX:1:2107:14181:25614
CAGAGCAC
+
FFFFFFFF
@A00769:11:HC3HCDRXX:1:2107:11822:25629
CAGAGCAC
+
FFFFFFFF
@A00769:11:HC3HCDRXX:1:2107:31458:25629
CAGAGCAC
+
FFFFFFFF
@A00769:11:HC3HCDRXX:1:2107:8666:25708
CAGAGCAC
+
FFFFFFFF
@A00769:11:HC3HCDRXX:1:2107:3188:25801
CAGAGCAC
+
FFFFFFFF
@A00769:11:HC3HCDRXX:1:2107:29975:25817
CAGAGCAC
+
FFFFFFFF
@A00769:11:HC3HCDRXX:1:2107:16613:25911
CAGAGCAC
+
FFFFFFFF
@A00769:11:HC3HCDRXX:1:2107:1796:25989
CAGAGCAC
+
FFFFFFFF
@A00769:11:HC3HCDRXX:1:2107:17427:26036
CAGAGCAC
+
FFFFFFFF
@A00769:11:HC3HCDRXX:1:2107:22299:26052
CAGAGCAC
+
FFFFFFFF
@A00769:11:HC3HCDRXX:1:2107:28212:26083
CAGAGCAC
+
FFFFFFFF
@A00769:11:HC3HCDRXX:1:2107:13105:26099
CAGAGCAC
+
FFFFFFFF
@A00769:11:HC3HCDRXX:1:2107:31783:26193
CAGAGCAC
+
FFFFFFFF
@A00769:11:HC3HCDRXX:1:2107:17616:26303
CAGAGCAC
+
FFFFFFFF
@A00769:11:HC3HCDRXX:1:2107:14082:26349
CAGAGCAC
+
FFFFFFFF
@A00769:11:HC3HCDRXX:1:2107:25979:26349
CAGAGCAC
+
FFFFFFFF
@A00769:11:HC3HCDRXX:1:2107:7572:26412
CAGAGCAC
+
FFFFFFFF
@A00769:11:HC3HCDRXX:1:2107:5104:26428
CAGAGCAC
+
FFFFFFFF
@A00769:11:HC3HCDRXX:1:2107:5891:26475
CAGAGCAC
+
FFFFFFFF
@A00769:11:HC3HCDRXX:1:2107:3396:26537
CAGAGCAC
+
FF,FFFF:
@A00769:11:HC3HCDRXX:1:2107:8947:26537
CAGAGCAC
+
FFFFFFFF
@A00769:11:HC3HCDRXX:1:2107:28664:26553
CAGAGCAC
+
FFFFFFFF
@A00769:11:HC3HCDRXX:1:2107:28863:26553
CAGAGCAC
+
F:FFFFFF
@A00769:11:HC3HCDRXX:1:2107:25391:26584
CAGAGCAC
+
FFFFFFFF
@A00769:11:HC3HCDRXX:1:2107:26612:26600
CAGAGCAC
+
::FFFFFF
@A00769:11:HC3HCDRXX:1:2107:6216:26631
CAGAGCAC
+
FFFFFFFF
@A00769:11:HC3HCDRXX:1:2107:21965:26663
CAGAGCAC
+
FFFFFFFF
@A00769:11:HC3HCDRXX:1:2107:19397:26819
CAGAGCAC
+
FFFFFFFF
@A00769:11:HC3HCDRXX:1:2107:18521:26835
CAGAGCAC
+
FFFFFFFF
@A00769:11:HC3HCDRXX:1:2107:27823:26850
CAGAGCAC
+
FFFFFFFF
@A00769:11:HC3HCDRXX:1:2107:4472:26897
CAGAGCAC
+
FFFFFFFF
@A00769:11:HC3HCDRXX:1:2107:15709:26976
CAGAGCAC
+
F:FFFFFF
@A00769:11:HC3HCDRXX:1:2107:31675:27007
CAGAGCAC
+
FFFFFFFF
@A00769:11:HC3HCDRXX:1:2107:19849:27038
CAGAGCAC
+
FF:FFFFF
@A00769:11:HC3HCDRXX:1:2107:19542:27101
CAGAGCAC
+
FFFFFFFF
@A00769:11:HC3HCDRXX:1:2107:4372:27132
CAGAGCAC
+
FFFFFFFF
@A00769:11:HC3HCDRXX:1:2107:24334:27132
CAGAGCAC
+
FFFFFFFF
@A00769:11:HC3HCDRXX:1:2107:28293:27132
CAGAGCAC
+
FFFFFFFF
@A00769:11:HC3HCDRXX:1:2107:29586:27148
CAGAGCAC
+
FFFFFFFF
@A00769:11:HC3HCDRXX:1:2107:9869:27226
CAGAGCAC
+
FFFFFFFF
@A00769:11:HC3HCDRXX:1:2107:5602:27289
CAGAGCAC
+
FFFFFFFF
@A00769:11:HC3HCDRXX:1:2107:27010:27320
CAGAGCAC
+
FFFFFFFF
@A00769:11:HC3HCDRXX:1:2107:26250:27352
CAGAGCAC
+
FFFFFFFF
@A00769:11:HC3HCDRXX:1:2107:13919:27383
CAGAGCAC
+
FFFFFFFF
@A00769:11:HC3HCDRXX:1:2107:27923:27430
CAGAGCAC
+
FFFFFFFF
@A00769:11:HC3HCDRXX:1:2107:23339:27445
CAGAGCAC
+
FFFFFFFF
@A00769:11:HC3HCDRXX:1:2107:3721:27477
CAGAGCAC
+
FFFFFFFF
@A00769:11:HC3HCDRXX:1:2107:4987:27477
CAGAGCAC
+
FFFFFFFF
@A00769:11:HC3HCDRXX:1:2107:2329:27539
CAGAGCAC
+
FFFFFFFF
@A00769:11:HC3HCDRXX:1:2107:10538:27571
CAGAGCAC
+
FFFFFFFF
@A00769:11:HC3HCDRXX:1:2107:28510:27571
CAGAGCAC
+
FFFFFFFF
@A00769:11:HC3HCDRXX:1:2107:28754:27774
CAGAGCAC
+
FFFFFFFF
@A00769:11:HC3HCDRXX:1:2107:21540:27806
CAGAGCAC
+
FFFFFFFF
@A00769:11:HC3HCDRXX:1:2107:31955:27806
CAGAGCAC
+
FFFFFFFF
@A00769:11:HC3HCDRXX:1:2107:29722:27821
CAGAGCAC
+
FF:F,FFF
@A00769:11:HC3HCDRXX:1:2107:9381:27853
CAGAGCAC
+
FFFFFFFF
@A00769:11:HC3HCDRXX:1:2107:21350:27884
CAGAGCAC
+
FFFFFFFF
@A00769:11:HC3HCDRXX:1:2107:7021:27899
CAGAGCAC
+
FFFFFFFF
@A00769:11:HC3HCDRXX:1:2107:28944:27915
CAGAGCAC
+
FFFFFFFF
@A00769:11:HC3HCDRXX:1:2107:28682:27962
CAGAGCAC
+
FFFFFFFF
@A00769:11:HC3HCDRXX:1:2107:19343:27978
CAGAGCAC
+
FFFFFFFF
@A00769:11:HC3HCDRXX:1:2107:7663:28040
CAGAGCAC
+
FFFFFFFF
@A00769:11:HC3HCDRXX:1:2107:7193:28166
CAGAGCAC
+
FFFFFFFF
@A00769:11:HC3HCDRXX:1:2107:15456:28166
CAGAGCAC
+
FFFFFFFF
@A00769:11:HC3HCDRXX:1:2107:10203:28181
CAGAGCAC
+
FFFFFFFF
@A00769:11:HC3HCDRXX:1:2107:6587:28275
CAGAGCAC
+
FFFFFFFF
@A00769:11:HC3HCDRXX:1:2107:1154:28354
CAGAGCAC
+
FFFFFFFF
@A00769:11:HC3HCDRXX:1:2107:6144:28354
CAGAGCAC
+
FFFFFFFF
@A00769:11:HC3HCDRXX:1:2107:23683:28354
CAGAGCAC
+
FFFFFFFF
@A00769:11:HC3HCDRXX:1:2107:27073:28401
CAGAGCAC
+
FFFFFFFF
@A00769:11:HC3HCDRXX:1:2107:22191:28432
CAGAGCAC
+
FFFFFFFF
@A00769:11:HC3HCDRXX:1:2107:5484:28463
CAGAGCAC
+
FFFFFFFF
@A00769:11:HC3HCDRXX:1:2107:11812:28494
CAGAGCAC
+
FFFFFFFF
@A00769:11:HC3HCDRXX:1:2107:31901:28494
CAGAGCAC
+
FFFFFFFF
@A00769:11:HC3HCDRXX:1:2107:7663:28541
CAGAGCAC
+
FFFFFFFF
@A00769:11:HC3HCDRXX:1:2107:8142:28651
CAGAGCAC
+
:F::FFFF
@A00769:11:HC3HCDRXX:1:2107:5900:28682
CAGAGCAC
+
FFFFFFFF
@A00769:11:HC3HCDRXX:1:2107:20509:28714
CAGAGCAC
+
FFFFFFFF
@A00769:11:HC3HCDRXX:1:2107:4634:28776
CAGAGCAC
+
FFFFFFFF
@A00769:11:HC3HCDRXX:1:2107:29550:28933
CAGAGCAC
+
FFFFFFFF
@A00769:11:HC3HCDRXX:1:2107:12111:28948
CAGAGCAC
+
FFFFFFFF
@A00769:11:HC3HCDRXX:1:2107:30517:28948
CAGAGCAC
+
FFFFFFFF
@A00769:11:HC3HCDRXX:1:2107:14696:29074
CAGAGCAC
+
FFFFFFFF
@A00769:11:HC3HCDRXX:1:2107:6903:29168
CAGAGCAC
+
FFFF:FFF
@A00769:11:HC3HCDRXX:1:2107:8540:29215
CAGAGCAC
+
FFFFFFFF
@A00769:11:HC3HCDRXX:1:2107:17960:29215
CAGAGCAC
+
FFFFFFFF
@A00769:11:HC3HCDRXX:1:2107:30852:29246
CAGAGCAC
+
FFFFFFFF
@A00769:11:HC3HCDRXX:1:2107:5312:29356
CAGAGCAC
+
FFFFFFFF
@A00769:11:HC3HCDRXX:1:2107:6560:29387
CAGAGCAC
+
FFFFFFFF
@A00769:11:HC3HCDRXX:1:2107:6894:29403
CAGAGCAC
+
FFFFFFFF
@A00769:11:HC3HCDRXX:1:2107:20076:29403
CAGAGCAC
+
FFFFFFFF
@A00769:11:HC3HCDRXX:1:2107:8657:29418
CAGAGCAC
+
FFFFFFFF
@A00769:11:HC3HCDRXX:1:2107:24985:29481
CAGAGCAC
+
FFFFFFFF
@A00769:11:HC3HCDRXX:1:2107:10185:29496
CAGAGCAC
+
FFFFFFFF
@A00769:11:HC3HCDRXX:1:2107:26802:29528
CAGAGCAC
+
FFFFFFFF
@A00769:11:HC3HCDRXX:1:2107:1443:29575
CAGAGCAC
+
FFFFFFFF
@A00769:11:HC3HCDRXX:1:2107:6081:29653
CAGAGCAC
+
FFFFFFFF
@A00769:11:HC3HCDRXX:1:2107:6144:29700
CAGAGCAC
+
FFFFFFFF
@A00769:11:HC3HCDRXX:1:2107:25229:29778
CAGAGCAC
+
FFFFFFFF
@A00769:11:HC3HCDRXX:1:2107:31403:29794
CAGAGCAC
+
FFFFFFFF
@A00769:11:HC3HCDRXX:1:2107:16920:29888
CAGAGCAC
+
FFFFFFFF
@A00769:11:HC3HCDRXX:1:2107:7075:29904
CAGAGCAC
+
FFFFFFFF
@A00769:11:HC3HCDRXX:1:2107:13376:29951
CAGAGCAC
+
FFFFFFFF
@A00769:11:HC3HCDRXX:1:2107:25156:29997
CAGAGCAC
+
FFFFFFFF
@A00769:11:HC3HCDRXX:1:2107:23484:30013
CAGAGCAC
+
FFFFFFFF
@A00769:11:HC3HCDRXX:1:2107:5249:30029
CAGAGCAC
+
FFFFFFFF
@A00769:11:HC3HCDRXX:1:2107:20826:30044
CAGAGCAC
+
FFFF,FF,
@A00769:11:HC3HCDRXX:1:2107:27887:30060
CAGAGCAC
+
FFFFFFFF
@A00769:11:HC3HCDRXX:1:2107:23014:30170
CAGAGCAC
+
FFFFFFFF
@A00769:11:HC3HCDRXX:1:2107:32371:30185
CAGAGCAC
+
FFFFFFFF
@A00769:11:HC3HCDRXX:1:2107:27778:30248
CAGAGCAC
+
FFFFFFFF
@A00769:11:HC3HCDRXX:1:2107:16170:30311
CAGAGCAC
+
FFFFFFFF
@A00769:11:HC3HCDRXX:1:2107:24325:30373
CAGAGCAC
+
FFFFFFFF
@A00769:11:HC3HCDRXX:1:2107:25102:30373
CAGAGCAC
+
FFFFFFFF
@A00769:11:HC3HCDRXX:1:2107:31729:30389
CAGAGCAC
+
FFFFFFFF
@A00769:11:HC3HCDRXX:1:2107:17219:30405
CAGAGCAC
+
FFFFF:FF
@A00769:11:HC3HCDRXX:1:2107:25057:30420
CAGAGCAC
+
FFFFFFFF
@A00769:11:HC3HCDRXX:1:2107:32416:30514
CAGAGCAC
+
:FFF,FFF
@A00769:11:HC3HCDRXX:1:2107:14714:30545
CAGAGCAC
+
FFFFFFFF
@A00769:11:HC3HCDRXX:1:2107:16152:30561
CAGAGCAC
+
FFFFFFFF
@A00769:11:HC3HCDRXX:1:2107:7563:30592
CAGAGCAC
+
FFFFFFFF
@A00769:11:HC3HCDRXX:1:2107:30544:30655
CAGAGCAC
+
FFFFFFFF
@A00769:11:HC3HCDRXX:1:2107:1081:30671
CAGAGCAC
+
FFFFFFFF
@A00769:11:HC3HCDRXX:1:2107:30110:30686
CAGAGCAC
+
FFFFFFFF
@A00769:11:HC3HCDRXX:1:2107:15537:30780
CAGAGCAC
+
FFFFFFFF
@A00769:11:HC3HCDRXX:1:2107:6361:30796
CAGAGCAC
+
FFFFFFFF
@A00769:11:HC3HCDRXX:1:2107:10212:30827
CAGAGCAC
+
FFFFFF:F
@A00769:11:HC3HCDRXX:1:2107:25220:30859
CAGAGCAC
+
FFFF,FFF
@A00769:11:HC3HCDRXX:1:2107:30101:30859
CAGAGCAC
+
FFFFFFFF
@A00769:11:HC3HCDRXX:1:2107:25283:30906
CAGAGCAC
+
FFFFFFFF
@A00769:11:HC3HCDRXX:1:2107:13006:30937
CAGAGCAC
+
FFFFFFFF
@A00769:11:HC3HCDRXX:1:2107:18285:30937
CAGAGCAC
+
FFFFFFFF
@A00769:11:HC3HCDRXX:1:2107:26711:30937
CAGAGCAC
+
FF:F:FFF
@A00769:11:HC3HCDRXX:1:2107:32461:31000
CAGAGCAC
+
FFFFFFFF
@A00769:11:HC3HCDRXX:1:2107:12274:31046
CAGAGCAC
+
FFFFFFFF
@A00769:11:HC3HCDRXX:1:2107:20799:31093
CAGAGCAC
+
FFFFFFFF
@A00769:11:HC3HCDRXX:1:2107:31774:31093
CAGAGCAC
+
FFFFFFFF
@A00769:11:HC3HCDRXX:1:2107:5782:31109
CAGAGCAC
+
FFFFFFFF
@A00769:11:HC3HCDRXX:1:2107:27444:31140
CAGAGCAC
+
FFFFFFFF
@A00769:11:HC3HCDRXX:1:2107:20907:31187
CAGAGCAC
+
FFFFF:F,
@A00769:11:HC3HCDRXX:1:2107:3893:31313
CAGAGCAC
+
FFFFFFFF
@A00769:11:HC3HCDRXX:1:2107:25075:31328
CAGAGCAC
+
FFFFFFFF
@A00769:11:HC3HCDRXX:1:2107:29966:31344
CAGAGCAC
+
FFFFFFFF
@A00769:11:HC3HCDRXX:1:2107:24361:31532
CAGAGCAC
+
FFFFFFFF
@A00769:11:HC3HCDRXX:1:2107:28248:31563
CAGAGCAC
+
FFFFFFFF
@A00769:11:HC3HCDRXX:1:2107:8422:31579
CAGAGCAC
+
FFFFFFFF
@A00769:11:HC3HCDRXX:1:2107:11822:31579
CAGAGCAC
+
FF:FFFFF
@A00769:11:HC3HCDRXX:1:2107:6316:31626
CAGAGCAC
+
FFFFFFFF
@A00769:11:HC3HCDRXX:1:2107:19506:31641
CAGAGCAC
+
FFFFFFFF
@A00769:11:HC3HCDRXX:1:2107:8847:31657
CAGAGCAC
+
FFFFFFFF
@A00769:11:HC3HCDRXX:1:2107:28194:31657
CAGAGCAC
+
FFFFFFFF
@A00769:11:HC3HCDRXX:1:2107:5981:31767
CAGAGCAC
+
FFFFFFFF
@A00769:11:HC3HCDRXX:1:2107:20699:31767
CAGAGCAC
+
FFFFFFFF
@A00769:11:HC3HCDRXX:1:2107:4833:31782
CAGAGCAC
+
FFFFFFFF
@A00769:11:HC3HCDRXX:1:2107:14145:31782
CAGAGCAC
+
FFFFFFFF
@A00769:11:HC3HCDRXX:1:2107:15465:31782
CAGAGCAC
+
FFFFFFFF
@A00769:11:HC3HCDRXX:1:2107:32117:31814
CAGAGCAC
+
FFFFFFFF
@A00769:11:HC3HCDRXX:1:2107:31259:31829
CAGAGCAC
+
FFFFFFFF
@A00769:11:HC3HCDRXX:1:2107:3522:31861
CAGAGCAC
+
FFFFFFFF
@A00769:11:HC3HCDRXX:1:2107:31720:31908
CAGAGCAC
+
FFFFFFFF
@A00769:11:HC3HCDRXX:1:2107:1651:32033
CAGAGCAC
+
FFFFFFFF
@A00769:11:HC3HCDRXX:1:2107:4309:32033
CAGAGCAC
+
FFFFFFFF
@A00769:11:HC3HCDRXX:1:2107:13630:32049
CAGAGCAC
+
FFFFFFFF
@A00769:11:HC3HCDRXX:1:2107:6298:32095
CAGAGCAC
+
FFFFFFFF
@A00769:11:HC3HCDRXX:1:2107:19334:32252
CAGAGCAC
+
FFFFFFFF
@A00769:11:HC3HCDRXX:1:2107:10520:32268
CAGAGCAC
+
FFFFFFFF
@A00769:11:HC3HCDRXX:1:2107:7184:32283
CAGAGCAC
+
FFFFFFFF
@A00769:11:HC3HCDRXX:1:2107:12255:32299
CAGAGCAC
+
F:FFFFFF
@A00769:11:HC3HCDRXX:1:2107:19162:32424
CAGAGCAC
+
FFFFFFFF
@A00769:11:HC3HCDRXX:1:2107:24795:32440
CAGAGCAC
+
FFFF:FFF
@A00769:11:HC3HCDRXX:1:2107:16297:32471
CAGAGCAC
+
FFFFFFFF
@A00769:11:HC3HCDRXX:1:2107:22697:32503
CAGAGCAC
+
F:FFFFFF
@A00769:11:HC3HCDRXX:1:2107:27805:32518
CAGAGCAC
+
FF:FF:FF
@A00769:11:HC3HCDRXX:1:2107:28700:32534
CAGAGCAC
+
FFFFFFFF
@A00769:11:HC3HCDRXX:1:2107:10465:32581
CAGAGCAC
+
FFFFFFFF
@A00769:11:HC3HCDRXX:1:2107:13774:32581
CAGAGCAC
+
FFFFFFFF
@A00769:11:HC3HCDRXX:1:2107:7256:32597
CAGAGCAC
+
FFFFFFFF
@A00769:11:HC3HCDRXX:1:2107:14904:32597
CAGAGCAC
+
FFFFFFFF
@A00769:11:HC3HCDRXX:1:2107:22987:32659
CAGAGCAC
+
FFFFFFFF
@A00769:11:HC3HCDRXX:1:2107:21187:32675
CAGAGCAC
+
FFFFFFFF
@A00769:11:HC3HCDRXX:1:2107:25256:32675
CAGAGCAC
+
FFFFFFFF
@A00769:11:HC3HCDRXX:1:2107:27724:32722
CAGAGCAC
+
FFFFFFFF
@A00769:11:HC3HCDRXX:1:2107:3016:32800
CAGAGCAC
+
FFFFFFFF
@A00769:11:HC3HCDRXX:1:2107:31150:32800
CAGAGCAC
+
:FFFFFFF
@A00769:11:HC3HCDRXX:1:2107:30572:32863
CAGAGCAC
+
FFFFFFFF
@A00769:11:HC3HCDRXX:1:2107:13801:32878
CAGAGCAC
+
FFFFFFFF
@A00769:11:HC3HCDRXX:1:2107:32154:32878
CAGAGCAC
+
FF,:FFFF
@A00769:11:HC3HCDRXX:1:2107:23068:32894
CAGAGCAC
+
FFFFFFFF
@A00769:11:HC3HCDRXX:1:2107:20311:32910
CAGAGCAC
+
FFFFFFFF
@A00769:11:HC3HCDRXX:1:2107:18322:32972
CAGAGCAC
+
FFFFFFFF
@A00769:11:HC3HCDRXX:1:2107:14678:33019
CAGAGCAC
+
FFFFFFFF
@A00769:11:HC3HCDRXX:1:2107:17011:33051
CAGAGCAC
+
FFF:F:FF
@A00769:11:HC3HCDRXX:1:2107:17282:33082
CAGAGCAC
+
FFFFFFFF
@A00769:11:HC3HCDRXX:1:2107:26630:33082
CAGAGCAC
+
FF,FFFFF
@A00769:11:HC3HCDRXX:1:2107:29143:33082
CAGAGCAC
+
FFFFFFFF
@A00769:11:HC3HCDRXX:1:2107:15112:33144
CAGAGCAC
+
FFFFFFFF
@A00769:11:HC3HCDRXX:1:2107:11831:33160
CAGAGCAC
+
FFFFFFFF
@A00769:11:HC3HCDRXX:1:2107:30074:33160
CAGAGCAC
+
FFFFFFFF
@A00769:11:HC3HCDRXX:1:2107:10013:33270
CAGAGCAC
+
FFFFFFFF
@A00769:11:HC3HCDRXX:1:2107:13810:33270
CAGAGCAC
+
FFFF:FFF
@A00769:11:HC3HCDRXX:1:2107:18367:33332
CAGAGCAC
+
FFFFFFFF
@A00769:11:HC3HCDRXX:1:2107:14525:33379
CAGAGCAC
+
FFFFFFFF
@A00769:11:HC3HCDRXX:1:2107:3884:33395
CAGAGCAC
+
FFFFFFFF
@A00769:11:HC3HCDRXX:1:2107:24939:33411
CAGAGCAC
+
FFFFFFFF
@A00769:11:HC3HCDRXX:1:2107:9815:33520
CAGAGCAC
+
FFFFFFFF
@A00769:11:HC3HCDRXX:1:2107:30337:33552
CAGAGCAC
+
FFFFFFFF
@A00769:11:HC3HCDRXX:1:2107:12952:33567
CAGAGCAC
+
FFFFFFFF
@A00769:11:HC3HCDRXX:1:2107:21341:33630
CAGAGCAC
+
FFFFFFFF
@A00769:11:HC3HCDRXX:1:2107:4661:33646
CAGAGCAC
+
FFFFFFFF
@A00769:11:HC3HCDRXX:1:2107:16125:33646
CAGAGCAC
+
FFFFFFFF
@A00769:11:HC3HCDRXX:1:2107:31711:33646
CAGAGCAC
+
FFFFFFFF
@A00769:11:HC3HCDRXX:1:2107:20907:33724
CAGAGCAC
+
FFFFFFFF
@A00769:11:HC3HCDRXX:1:2107:24939:33724
CAGAGCAC
+
FFFFFFFF
@A00769:11:HC3HCDRXX:1:2107:31864:33724
CAGAGCAC
+
FFFFFFFF
@A00769:11:HC3HCDRXX:1:2107:25997:33739
CAGAGCAC
+
FFFFFFFF
@A00769:11:HC3HCDRXX:1:2107:15944:33771
CAGAGCAC
+
FFFFFFFF
@A00769:11:HC3HCDRXX:1:2107:7319:33802
CAGAGCAC
+
FFFFFFFF
@A00769:11:HC3HCDRXX:1:2107:10095:33880
CAGAGCAC
+
FFFFFFFF
@A00769:11:HC3HCDRXX:1:2107:16541:33896
CAGAGCAC
+
FFFFFFFF
@A00769:11:HC3HCDRXX:1:2107:20844:33896
CAGAGCAC
+
FFFFFFFF
@A00769:11:HC3HCDRXX:1:2107:27407:33896
CAGAGCAC
+
FFFFFFFF
@A00769:11:HC3HCDRXX:1:2107:17969:33990
CAGAGCAC
+
FFFFFFFF
@A00769:11:HC3HCDRXX:1:2107:23421:34006
CAGAGCAC
+
FFFFFFFF
@A00769:11:HC3HCDRXX:1:2107:17454:34037
CAGAGCAC
+
FFFFFFFF
@A00769:11:HC3HCDRXX:1:2107:5240:34147
CAGAGCAC
+
FFFFFFFF
@A00769:11:HC3HCDRXX:1:2107:3197:34178
CAGAGCAC
+
FFFFFFFF
@A00769:11:HC3HCDRXX:1:2107:11695:34240
CAGAGCAC
+
FFFFFFFF
@A00769:11:HC3HCDRXX:1:2107:18412:34287
CAGAGCAC
+
FF:FFFFF
@A00769:11:HC3HCDRXX:1:2107:6515:34350
CAGAGCAC
+
FFFFFFFF
@A00769:11:HC3HCDRXX:1:2107:11532:34428
CAGAGCAC
+
FF:FF,,F
@A00769:11:HC3HCDRXX:1:2107:25464:34569
CAGAGCAC
+
FFFFFFFF
@A00769:11:HC3HCDRXX:1:2107:30065:34679
CAGAGCAC
+
FFFFFFFF
@A00769:11:HC3HCDRXX:1:2107:30779:34695
CAGAGCAC
+
FFFFFFFF
@A00769:11:HC3HCDRXX:1:2107:17264:34710
CAGAGCAC
+
FFFFFFFF
@A00769:11:HC3HCDRXX:1:2107:24985:34741
CAGAGCAC
+
FF,F:FFF
@A00769:11:HC3HCDRXX:1:2107:6497:34788
CAGAGCAC
+
FFFFFFFF
@A00769:11:HC3HCDRXX:1:2107:8639:34835
CAGAGCAC
+
FFFFFFFF
@A00769:11:HC3HCDRXX:1:2107:1949:34867
CAGAGCAC
+
FFFFFFFF
@A00769:11:HC3HCDRXX:1:2107:15284:34882
CAGAGCAC
+
FFFFFFFF
@A00769:11:HC3HCDRXX:1:2107:16595:34898
CAGAGCAC
+
F,FFFFFF
@A00769:11:HC3HCDRXX:1:2107:12843:34914
CAGAGCAC
+
FFFF:FFF
@A00769:11:HC3HCDRXX:1:2107:14977:34914
CAGAGCAC
+
FFFFFFFF
@A00769:11:HC3HCDRXX:1:2107:1669:35008
CAGAGCAC
+
FFFFFFFF
@A00769:11:HC3HCDRXX:1:2107:8901:35070
CAGAGCAC
+
FFFFFFFF
@A00769:11:HC3HCDRXX:1:2107:14724:35133
CAGAGCAC
+
FFFF,FFF
@A00769:11:HC3HCDRXX:1:2107:23683:35180
CAGAGCAC
+
FFFFFFFF
@A00769:11:HC3HCDRXX:1:2107:6497:35196
CAGAGCAC
+
F:FFFFFF
@A00769:11:HC3HCDRXX:1:2107:6569:35258
CAGAGCAC
+
FFFFFFFF
@A00769:11:HC3HCDRXX:1:2107:24171:35399
CAGAGCAC
+
FFFFFFFF
@A00769:11:HC3HCDRXX:1:2107:17707:35415
CAGAGCAC
+
FFFFFFFF
@A00769:11:HC3HCDRXX:1:2107:13747:35446
CAGAGCAC
+
FFFFFFFF
@A00769:11:HC3HCDRXX:1:2107:20338:35587
CAGAGCAC
+
FFFFFFFF
@A00769:11:HC3HCDRXX:1:2107:2582:35618
CAGAGCAC
+
FFFFFFFF
@A00769:11:HC3HCDRXX:1:2107:15230:35634
CAGAGCAC
+
FFFFFFFF
@A00769:11:HC3HCDRXX:1:2107:7482:35681
CAGAGCAC
+
FFFFFFFF
@A00769:11:HC3HCDRXX:1:2107:4996:35759
CAGAGCAC
+
FFFFFFFF
@A00769:11:HC3HCDRXX:1:2107:28872:35775
CAGAGCAC
+
FFF:FFFF
@A00769:11:HC3HCDRXX:1:2107:19967:35790
CAGAGCAC
+
F:FFFFFF
@A00769:11:HC3HCDRXX:1:2107:17345:35822
CAGAGCAC
+
FFFFFFFF
@A00769:11:HC3HCDRXX:1:2107:31313:35869
CAGAGCAC
+
FFFF:FFF
@A00769:11:HC3HCDRXX:1:2107:26494:35947
CAGAGCAC
+
FFFFFFFF
@A00769:11:HC3HCDRXX:1:2107:2230:35978
CAGAGCAC
+
FFFFFFFF
@A00769:11:HC3HCDRXX:1:2107:17906:35978
CAGAGCAC
+
FFFFFFFF
@A00769:11:HC3HCDRXX:1:2107:1524:36041
CAGAGCAC
+
FFFFFFFF
@A00769:11:HC3HCDRXX:1:2107:23448:36182
CAGAGCAC
+
,:,FFFFF
@A00769:11:HC3HCDRXX:1:2107:32208:36260
CAGAGCAC
+
:FFFFFF,
@A00769:11:HC3HCDRXX:1:2107:1660:36276
CAGAGCAC
+
FFFFFFFF
@A00769:11:HC3HCDRXX:1:2107:18195:36292
CAGAGCAC
+
FFFFFFFF
@A00769:11:HC3HCDRXX:1:2107:30544:36292
CAGAGCAC
+
F:FFFFFF
@A00769:11:HC3HCDRXX:1:2107:8938:36323
CAGAGCAC
+
FF:FFFFF
@A00769:11:HC3HCDRXX:1:2107:31132:36401
CAGAGCAC
+
FFFFFFFF
@A00769:11:HC3HCDRXX:1:2107:10655:36479
CAGAGCAC
+
FFFFFFFF
@A00769:11:HC3HCDRXX:1:2107:15826:36479
CAGAGCAC
+
FFFFFF:F
@A00769:11:HC3HCDRXX:1:2107:25482:36511
CAGAGCAC
+
FFFFFFFF
@A00769:11:HC3HCDRXX:1:2107:21712:36683
CAGAGCAC
+
FFFFFFFF
@A00769:11:HC3HCDRXX:1:2107:5828:36699
CAGAGCAC
+
FFFFFFFF
@A00769:11:HC3HCDRXX:1:2107:29695:36761
CAGAGCAC
+
FFFFFFFF
@A00769:11:HC3HCDRXX:1:2107:4698:36777
CAGAGCAC
+
FFFFFFFF
@A00769:11:HC3HCDRXX:1:2107:3224:36793
CAGAGCAC
+
FFFFFFFF
@A00769:11:HC3HCDRXX:1:2107:13431:36839
CAGAGCAC
+
FFFFFFFF
@A00769:11:HC3HCDRXX:1:2107:20898:36839
CAGAGCAC
+
FFFFFFFF
@A00769:11:HC3HCDRXX:1:2107:29677:36855
CAGAGCAC
+
FFFFFFFF
@A00769:11:HC3HCDRXX:1:2107:8504:36949
CAGAGCAC
+
FFFFFFFF
@A00769:11:HC3HCDRXX:1:2107:17427:36965
CAGAGCAC
+
FFFFFFFF
@A00769:11:HC3HCDRXX:1:2107:30770:36996
CAGAGCAC
+
FFFFFFFF
@A00769:11:HC3HCDRXX:1:2108:19461:1000
CAGAGCAC
+
FFFFFFFF
@A00769:11:HC3HCDRXX:1:2108:13602:1031
CAGAGCAC
+
FFFFFFFF
@A00769:11:HC3HCDRXX:1:2108:25409:1031
CAGAGCAC
+
FF,F,:FF
@A00769:11:HC3HCDRXX:1:2108:5864:1063
CAGAGCAC
+
FFFFFFFF
@A00769:11:HC3HCDRXX:1:2108:3522:1078
CAGAGCAC
+
FFFFFFFF
@A00769:11:HC3HCDRXX:1:2108:12717:1219
CAGAGCAC
+
FFFFFFFF
@A00769:11:HC3HCDRXX:1:2108:17237:1219
CAGAGCAC
+
FFFFFFFF
@A00769:11:HC3HCDRXX:1:2108:19298:1251
CAGAGCAC
+
FFFFFFFF
@A00769:11:HC3HCDRXX:1:2108:11641:1297
CAGAGCAC
+
FFFFFFFF
@A00769:11:HC3HCDRXX:1:2108:30101:1297
CAGAGCAC
+
FFFFFFFF
@A00769:11:HC3HCDRXX:1:2108:23131:1313
CAGAGCAC
+
FFFFFFFF
@A00769:11:HC3HCDRXX:1:2108:7880:1329
CAGAGCAC
+
FFFFFFFF
@A00769:11:HC3HCDRXX:1:2108:22878:1376
CAGAGCAC
+
FFFFFFFF
@A00769:11:HC3HCDRXX:1:2108:5457:1485
CAGAGCAC
+
FFFFFFFF
@A00769:11:HC3HCDRXX:1:2108:24216:1595
CAGAGCAC
+
FFFFFFFF
@A00769:11:HC3HCDRXX:1:2108:32434:1611
CAGAGCAC
+
FFFFFFFF
@A00769:11:HC3HCDRXX:1:2108:7365:1626
CAGAGCAC
+
FFFFFFFF
@A00769:11:HC3HCDRXX:1:2108:2031:1689
CAGAGCAC
+
FFFFFFFF
@A00769:11:HC3HCDRXX:1:2108:17653:1783
CAGAGCAC
+
FFFFFFFF
@A00769:11:HC3HCDRXX:1:2108:18991:1783
CAGAGCAC
+
FFFFFFFF
@A00769:11:HC3HCDRXX:1:2108:29261:1783
CAGAGCAC
+
FFFFFFFF
@A00769:11:HC3HCDRXX:1:2108:3577:1799
CAGAGCAC
+
F::FFFFF
@A00769:11:HC3HCDRXX:1:2108:16477:1814
CAGAGCAC
+
FFFFFFFF
@A00769:11:HC3HCDRXX:1:2108:6225:1908
CAGAGCAC
+
FFFFFFFF
@A00769:11:HC3HCDRXX:1:2108:3667:1924
CAGAGCAC
+
FFFFFFFF
@A00769:11:HC3HCDRXX:1:2108:3775:1924
CAGAGCAC
+
FFFFFFFF
@A00769:11:HC3HCDRXX:1:2108:4589:1924
CAGAGCAC
+
FFFFFFFF
@A00769:11:HC3HCDRXX:1:2108:3486:1986
CAGAGCAC
+
FF:FF,FF
@A00769:11:HC3HCDRXX:1:2108:23249:2018
CAGAGCAC
+
FFFFFFFF
@A00769:11:HC3HCDRXX:1:2108:1642:2049
CAGAGCAC
+
FFFFFFFF
@A00769:11:HC3HCDRXX:1:2108:28257:2080
CAGAGCAC
+
FFFFFFFF
@A00769:11:HC3HCDRXX:1:2108:31096:2080
CAGAGCAC
+
FFFFFFFF
@A00769:11:HC3HCDRXX:1:2108:8467:2096
CAGAGCAC
+
FFFFFFFF
@A00769:11:HC3HCDRXX:1:2108:28348:2112
CAGAGCAC
+
FFFFFFFF
@A00769:11:HC3HCDRXX:1:2108:17906:2127
CAGAGCAC
+
FFFFFFFF
@A00769:11:HC3HCDRXX:1:2108:12915:2221
CAGAGCAC
+
FFFFFFFF
@A00769:11:HC3HCDRXX:1:2108:30517:2268
CAGAGCAC
+
FFFFFFFF
@A00769:11:HC3HCDRXX:1:2108:2230:2284
CAGAGCAC
+
FFFFFFFF
@A00769:11:HC3HCDRXX:1:2108:19036:2331
CAGAGCAC
+
FFFFFFFF
@A00769:11:HC3HCDRXX:1:2108:23882:2362
CAGAGCAC
+
FFFFFFFF
@A00769:11:HC3HCDRXX:1:2108:15194:2440
CAGAGCAC
+
FF,FFFFF
@A00769:11:HC3HCDRXX:1:2108:19623:2440
CAGAGCAC
+
FFFFFFFF
@A00769:11:HC3HCDRXX:1:2108:18358:2472
CAGAGCAC
+
FFFFFFFF
@A00769:11:HC3HCDRXX:1:2108:3341:2487
CAGAGCAC
+
FFFFFFFF
@A00769:11:HC3HCDRXX:1:2108:12707:2487
CAGAGCAC
+
FFFFFFFF
@A00769:11:HC3HCDRXX:1:2108:16161:2550
CAGAGCAC
+
FFFFFFFF
@A00769:11:HC3HCDRXX:1:2108:5005:2581
CAGAGCAC
+
FFFFFFFF
@A00769:11:HC3HCDRXX:1:2108:32072:2581
CAGAGCAC
+
FFFFFFFF
@A00769:11:HC3HCDRXX:1:2108:27019:2597
CAGAGCAC
+
FFFFFFFF
@A00769:11:HC3HCDRXX:1:2108:7916:2644
CAGAGCAC
+
FF:F:,FF
@A00769:11:HC3HCDRXX:1:2108:15094:2675
CAGAGCAC
+
FFFFFFFF
@A00769:11:HC3HCDRXX:1:2108:25672:2675
CAGAGCAC
+
FFFFFFFF
@A00769:11:HC3HCDRXX:1:2108:15537:2879
CAGAGCAC
+
:FFFFFFF
@A00769:11:HC3HCDRXX:1:2108:3848:3020
CAGAGCAC
+
FF,F,FFF
@A00769:11:HC3HCDRXX:1:2108:25509:3020
CAGAGCAC
+
FFFFFFFF
@A00769:11:HC3HCDRXX:1:2108:1958:3035
CAGAGCAC
+
FFFFFFFF
@A00769:11:HC3HCDRXX:1:2108:4824:3082
CAGAGCAC
+
FFFFFFFF
@A00769:11:HC3HCDRXX:1:2108:31855:3082
CAGAGCAC
+
FFFFFFFF
@A00769:11:HC3HCDRXX:1:2108:1850:3098
CAGAGCAC
+
FFFFFFFF
@A00769:11:HC3HCDRXX:1:2108:2835:3176
CAGAGCAC
+
FFFFFFFF
@A00769:11:HC3HCDRXX:1:2108:11758:3192
CAGAGCAC
+
FFFFFFFF
@A00769:11:HC3HCDRXX:1:2108:29089:3208
CAGAGCAC
+
FFFFFFFF
@A00769:11:HC3HCDRXX:1:2108:13223:3223
CAGAGCAC
+
FFFFFFFF
@A00769:11:HC3HCDRXX:1:2108:26205:3223
CAGAGCAC
+
FFFFFFFF
@A00769:11:HC3HCDRXX:1:2108:30065:3302
CAGAGCAC
+
FFFFFFFF
@A00769:11:HC3HCDRXX:1:2108:23357:3333
CAGAGCAC
+
FFFFFFFF
@A00769:11:HC3HCDRXX:1:2108:6045:3380
CAGAGCAC
+
FFFFFFFF
@A00769:11:HC3HCDRXX:1:2108:22697:3443
CAGAGCAC
+
FFFFFFFF
@A00769:11:HC3HCDRXX:1:2108:12545:3490
CAGAGCAC
+
FFFFFFFF
@A00769:11:HC3HCDRXX:1:2108:23683:3490
CAGAGCAC
+
FFFFFFFF
@A00769:11:HC3HCDRXX:1:2108:4869:3505
CAGAGCAC
+
FFFFFFFF
@A00769:11:HC3HCDRXX:1:2108:1226:3552
CAGAGCAC
+
FFFFFFFF
@A00769:11:HC3HCDRXX:1:2108:21658:3552
CAGAGCAC
+
FFFFFFFF
@A00769:11:HC3HCDRXX:1:2108:24243:3552
CAGAGCAC
+
FFFFFFFF
@A00769:11:HC3HCDRXX:1:2108:5846:3568
CAGAGCAC
+
FFFFFFFF
@A00769:11:HC3HCDRXX:1:2108:7129:3568
CAGAGCAC
+
FFFFFFFF
@A00769:11:HC3HCDRXX:1:2108:1298:3583
CAGAGCAC
+
FFFFFFFF
@A00769:11:HC3HCDRXX:1:2108:10719:3583
CAGAGCAC
+
FFFFFFFF
@A00769:11:HC3HCDRXX:1:2108:21278:3615
CAGAGCAC
+
FFFFFFFF
@A00769:11:HC3HCDRXX:1:2108:26250:3646
CAGAGCAC
+
FFFFFFFF
@A00769:11:HC3HCDRXX:1:2108:32814:3646
CAGAGCAC
+
FFFFFFFF
@A00769:11:HC3HCDRXX:1:2108:17870:3662
CAGAGCAC
+
FFFFFFFF
@A00769:11:HC3HCDRXX:1:2108:5710:3677
CAGAGCAC
+
F:FFFFFF
@A00769:11:HC3HCDRXX:1:2108:15492:3771
CAGAGCAC
+
FFFFFFFF
@A00769:11:HC3HCDRXX:1:2108:4562:3787
CAGAGCAC
+
FFFFFFFF
@A00769:11:HC3HCDRXX:1:2108:3369:3818
CAGAGCAC
+
FFFFFFFF
@A00769:11:HC3HCDRXX:1:2108:9742:3834
CAGAGCAC
+
FFFFFFFF
@A00769:11:HC3HCDRXX:1:2108:21757:3912
CAGAGCAC
+
FF,FF:FF
@A00769:11:HC3HCDRXX:1:2108:6795:3959
CAGAGCAC
+
FFFFFFFF
@A00769:11:HC3HCDRXX:1:2108:28510:4053
CAGAGCAC
+
FFFFFFFF
@A00769:11:HC3HCDRXX:1:2108:22914:4069
CAGAGCAC
+
FFFFFFFF
@A00769:11:HC3HCDRXX:1:2108:24849:4100
CAGAGCAC
+
FF,FFFFF
@A00769:11:HC3HCDRXX:1:2108:1271:4131
CAGAGCAC
+
FFFFFFFF
@A00769:11:HC3HCDRXX:1:2108:32380:4178
CAGAGCAC
+
FFFFFFFF
@A00769:11:HC3HCDRXX:1:2108:17219:4225
CAGAGCAC
+
FFFFFFFF
@A00769:11:HC3HCDRXX:1:2108:5095:4241
CAGAGCAC
+
FFFFFFFF
@A00769:11:HC3HCDRXX:1:2108:14624:4241
CAGAGCAC
+
FFFFFFFF
@A00769:11:HC3HCDRXX:1:2108:18873:4241
CAGAGCAC
+
FFFFFFFF
@A00769:11:HC3HCDRXX:1:2108:17797:4257
CAGAGCAC
+
FFFFFFFF
@A00769:11:HC3HCDRXX:1:2108:4300:4272
CAGAGCAC
+
FFFFFFFF
@A00769:11:HC3HCDRXX:1:2108:19316:4382
CAGAGCAC
+
FFFFFFFF
@A00769:11:HC3HCDRXX:1:2108:6894:4445
CAGAGCAC
+
FFFFFFFF
@A00769:11:HC3HCDRXX:1:2108:17879:4460
CAGAGCAC
+
FFFFFFFF
@A00769:11:HC3HCDRXX:1:2108:11053:4476
CAGAGCAC
+
FFFFFFFF
@A00769:11:HC3HCDRXX:1:2108:5059:4492
CAGAGCAC
+
FFFFFFFF
@A00769:11:HC3HCDRXX:1:2108:7536:4492
CAGAGCAC
+
FFFFFFFF
@A00769:11:HC3HCDRXX:1:2108:23095:4507
CAGAGCAC
+
FFFFFFFF
@A00769:11:HC3HCDRXX:1:2108:4408:4523
CAGAGCAC
+
FFFFFFFF
@A00769:11:HC3HCDRXX:1:2108:16278:4539
CAGAGCAC
+
FFFFFFFF
@A00769:11:HC3HCDRXX:1:2108:25030:4570
CAGAGCAC
+
FFFFFFFF
@A00769:11:HC3HCDRXX:1:2108:14217:4664
CAGAGCAC
+
FFFFFFFF
@A00769:11:HC3HCDRXX:1:2108:7057:4695
CAGAGCAC
+
FFFFFFFF
@A00769:11:HC3HCDRXX:1:2108:18457:4711
CAGAGCAC
+
FFFFFFFF
@A00769:11:HC3HCDRXX:1:2108:6876:4726
CAGAGCAC
+
FFFFFFFF
@A00769:11:HC3HCDRXX:1:2108:25934:4726
CAGAGCAC
+
FFFFFFFF
@A00769:11:HC3HCDRXX:1:2108:30201:4758
CAGAGCAC
+
FFFFFFFF
@A00769:11:HC3HCDRXX:1:2108:16776:4773
CAGAGCAC
+
FFFFFFFF
@A00769:11:HC3HCDRXX:1:2108:20003:4789
CAGAGCAC
+
FFFFFFFF
@A00769:11:HC3HCDRXX:1:2108:30499:4805
CAGAGCAC
+
FFFFFFFF
@A00769:11:HC3HCDRXX:1:2108:24234:4820
CAGAGCAC
+
FFFFFFFF
@A00769:11:HC3HCDRXX:1:2108:15655:4836
CAGAGCAC
+
FFFFFFFF
@A00769:11:HC3HCDRXX:1:2108:29993:4867
CAGAGCAC
+
FFFFFFFF
@A00769:11:HC3HCDRXX:1:2108:14000:4914
CAGAGCAC
+
FFFFFFFF
@A00769:11:HC3HCDRXX:1:2108:28339:5008
CAGAGCAC
+
FFFFFFFF
@A00769:11:HC3HCDRXX:1:2108:11270:5040
CAGAGCAC
+
FFFFFFFF
@A00769:11:HC3HCDRXX:1:2108:28836:5087
CAGAGCAC
+
FFFFFFFF
@A00769:11:HC3HCDRXX:1:2108:19515:5102
CAGAGCAC
+
FFFFFFFF
@A00769:11:HC3HCDRXX:1:2108:6135:5134
CAGAGCAC
+
FF,:FF::
@A00769:11:HC3HCDRXX:1:2108:15691:5149
CAGAGCAC
+
FFFFFFFF
@A00769:11:HC3HCDRXX:1:2108:14507:5165
CAGAGCAC
+
FFFFFFFF
@A00769:11:HC3HCDRXX:1:2108:15700:5165
CAGAGCAC
+
FFFF,::F
@A00769:11:HC3HCDRXX:1:2108:24921:5165
CAGAGCAC
+
FF,F:,F,
@A00769:11:HC3HCDRXX:1:2108:31901:5165
CAGAGCAC
+
FFFFFFFF
@A00769:11:HC3HCDRXX:1:2108:5412:5290
CAGAGCAC
+
FFFFFFFF
@A00769:11:HC3HCDRXX:1:2108:5828:5290
CAGAGCAC
+
FFFFFFFF
@A00769:11:HC3HCDRXX:1:2108:5674:5306
CAGAGCAC
+
FFFFFFFF
@A00769:11:HC3HCDRXX:1:2108:27715:5306
CAGAGCAC
+
FFFFFFFF
@A00769:11:HC3HCDRXX:1:2108:7681:5337
CAGAGCAC
+
FFFFFFFF
@A00769:11:HC3HCDRXX:1:2108:19768:5353
CAGAGCAC
+
F,,FF:FF
@A00769:11:HC3HCDRXX:1:2108:31421:5400
CAGAGCAC
+
FFFFFFFF
@A00769:11:HC3HCDRXX:1:2108:18521:5415
CAGAGCAC
+
FFFFFFFF
@A00769:11:HC3HCDRXX:1:2108:28628:5415
CAGAGCAC
+
FFFFFFFF
@A00769:11:HC3HCDRXX:1:2108:11541:5447
CAGAGCAC
+
FFFFFFFF
@A00769:11:HC3HCDRXX:1:2108:32316:5447
CAGAGCAC
+
FFFFFFFF
@A00769:11:HC3HCDRXX:1:2108:14073:5478
CAGAGCAC
+
FFFFFFFF
@A00769:11:HC3HCDRXX:1:2108:26720:5525
CAGAGCAC
+
FFFFFFFF
@A00769:11:HC3HCDRXX:1:2108:23854:5572
CAGAGCAC
+
FFFFFFFF
@A00769:11:HC3HCDRXX:1:2108:3531:5635
CAGAGCAC
+
FFFFFFFF
@A00769:11:HC3HCDRXX:1:2108:27615:5635
CAGAGCAC
+
FFFFFFFF
@A00769:11:HC3HCDRXX:1:2108:13467:5682
CAGAGCAC
+
FFFFFF,F
@A00769:11:HC3HCDRXX:1:2108:14552:5682
CAGAGCAC
+
FFFFFFFF
@A00769:11:HC3HCDRXX:1:2108:26440:5697
CAGAGCAC
+
FFFFFFFF
@A00769:11:HC3HCDRXX:1:2108:4716:5713
CAGAGCAC
+
FFFFFFFF
@A00769:11:HC3HCDRXX:1:2108:7247:5713
CAGAGCAC
+
FFFFFFFF
@A00769:11:HC3HCDRXX:1:2108:14262:5713
CAGAGCAC
+
FFFFFFFF
@A00769:11:HC3HCDRXX:1:2108:14055:5729
CAGAGCAC
+
FFFFFFFF
@A00769:11:HC3HCDRXX:1:2108:26720:5744
CAGAGCAC
+
FFFFFFFF
@A00769:11:HC3HCDRXX:1:2108:7997:5760
CAGAGCAC
+
FF:,FFF,
@A00769:11:HC3HCDRXX:1:2108:9127:5776
CAGAGCAC
+
FFFFFFFF
@A00769:11:HC3HCDRXX:1:2108:29125:5776
CAGAGCAC
+
FFFFFFFF
@A00769:11:HC3HCDRXX:1:2108:30590:5838
CAGAGCAC
+
FFFFFFFF
@A00769:11:HC3HCDRXX:1:2108:10764:5885
CAGAGCAC
+
FFFFFFFF
@A00769:11:HC3HCDRXX:1:2108:10863:5901
CAGAGCAC
+
FFFFFFFF
@A00769:11:HC3HCDRXX:1:2108:27480:5932
CAGAGCAC
+
FFFFFFFF
@A00769:11:HC3HCDRXX:1:2108:12771:5948
CAGAGCAC
+
FFFFFFFF
@A00769:11:HC3HCDRXX:1:2108:18069:5979
CAGAGCAC
+
FFFFFFFF
@A00769:11:HC3HCDRXX:1:2108:19732:5979
CAGAGCAC
+
FF,F::FF
@A00769:11:HC3HCDRXX:1:2108:29767:5979
CAGAGCAC
+
FFFFFFFF
@A00769:11:HC3HCDRXX:1:2108:8522:6042
CAGAGCAC
+
FFF:FFFF
@A00769:11:HC3HCDRXX:1:2108:13539:6089
CAGAGCAC
+
FFFFFFFF
@A00769:11:HC3HCDRXX:1:2108:28311:6120
CAGAGCAC
+
FF,FFFFF
@A00769:11:HC3HCDRXX:1:2108:5900:6136
CAGAGCAC
+
FFFFFFFF
@A00769:11:HC3HCDRXX:1:2108:19913:6167
CAGAGCAC
+
FFFFFFFF
@A00769:11:HC3HCDRXX:1:2108:29957:6183
CAGAGCAC
+
FFFFFFFF
@A00769:11:HC3HCDRXX:1:2108:2935:6198
CAGAGCAC
+
FF:FFFFF
@A00769:11:HC3HCDRXX:1:2108:11550:6245
CAGAGCAC
+
FFFFFFFF
@A00769:11:HC3HCDRXX:1:2108:14064:6245
CAGAGCAC
+
::FFFFFF
@A00769:11:HC3HCDRXX:1:2108:15293:6308
CAGAGCAC
+
FFFFFFFF
@A00769:11:HC3HCDRXX:1:2108:17472:6355
CAGAGCAC
+
FFFFFFFF
@A00769:11:HC3HCDRXX:1:2108:3323:6370
CAGAGCAC
+
FFFFFFFF
@A00769:11:HC3HCDRXX:1:2108:20374:6370
CAGAGCAC
+
FFFFFFFF
@A00769:11:HC3HCDRXX:1:2108:11623:6402
CAGAGCAC
+
FFFFFFFF
@A00769:11:HC3HCDRXX:1:2108:11948:6402
CAGAGCAC
+
FF:FF:FF
@A00769:11:HC3HCDRXX:1:2108:21061:6433
CAGAGCAC
+
FF,FFFFF
@A00769:11:HC3HCDRXX:1:2108:23737:6433
CAGAGCAC
+
FFFFFFFF
@A00769:11:HC3HCDRXX:1:2108:24316:6433
CAGAGCAC
+
FFFFFFFF
@A00769:11:HC3HCDRXX:1:2108:17815:6449
CAGAGCAC
+
FFFFFFFF
@A00769:11:HC3HCDRXX:1:2108:32515:6480
CAGAGCAC
+
FFFFFFFF
@A00769:11:HC3HCDRXX:1:2108:20302:6496
CAGAGCAC
+
FFFFFFFF
@A00769:11:HC3HCDRXX:1:2108:8359:6543
CAGAGCAC
+
FFFFFFFF
@A00769:11:HC3HCDRXX:1:2108:29044:6543
CAGAGCAC
+
FFFFFFFF
@A00769:11:HC3HCDRXX:1:2108:9082:6605
CAGAGCAC
+
FFFFFFFF
@A00769:11:HC3HCDRXX:1:2108:11695:6621
CAGAGCAC
+
FFFFFFFF
@A00769:11:HC3HCDRXX:1:2108:26142:6621
CAGAGCAC
+
FFFFFFFF
@A00769:11:HC3HCDRXX:1:2108:21296:6684
CAGAGCAC
+
FFFFFFFF
@A00769:11:HC3HCDRXX:1:2108:11171:6715
CAGAGCAC
+
FFFFFFFF
@A00769:11:HC3HCDRXX:1:2108:4878:6746
CAGAGCAC
+
FFFFFFFF
@A00769:11:HC3HCDRXX:1:2108:11840:6746
CAGAGCAC
+
FFFFFFFF
@A00769:11:HC3HCDRXX:1:2108:12599:6746
CAGAGCAC
+
FFFFFFFF
@A00769:11:HC3HCDRXX:1:2108:8015:6762
CAGAGCAC
+
FFFFFFFF
@A00769:11:HC3HCDRXX:1:2108:24994:6762
CAGAGCAC
+
FFFFFFFF
@A00769:11:HC3HCDRXX:1:2108:22254:6809
CAGAGCAC
+
FFFFFFFF
@A00769:11:HC3HCDRXX:1:2108:13277:6856
CAGAGCAC
+
FFFF,FFF
@A00769:11:HC3HCDRXX:1:2108:13349:6856
CAGAGCAC
+
FFFFFFFF
@A00769:11:HC3HCDRXX:1:2108:11695:6872
CAGAGCAC
+
FFFFFFFF
@A00769:11:HC3HCDRXX:1:2108:27498:6903
CAGAGCAC
+
FFFFF,FF
@A00769:11:HC3HCDRXX:1:2108:13404:6950
CAGAGCAC
+
FFFFFFFF
@A00769:11:HC3HCDRXX:1:2108:23538:6965
CAGAGCAC
+
FFFFFFFF
@A00769:11:HC3HCDRXX:1:2108:11035:7138
CAGAGCAC
+
FFFFFFFF
@A00769:11:HC3HCDRXX:1:2108:14443:7153
CAGAGCAC
+
FFFFFFFF
@A00769:11:HC3HCDRXX:1:2108:12201:7185
CAGAGCAC
+
FFFFFFFF
@A00769:11:HC3HCDRXX:1:2108:2528:7279
CAGAGCAC
+
FFFFFFFF
@A00769:11:HC3HCDRXX:1:2108:27986:7310
CAGAGCAC
+
FFFFFFFF
@A00769:11:HC3HCDRXX:1:2108:32750:7357
CAGAGCAC
+
FFFFFFFF
@A00769:11:HC3HCDRXX:1:2108:15465:7420
CAGAGCAC
+
FFFFFFFF
@A00769:11:HC3HCDRXX:1:2108:8151:7435
CAGAGCAC
+
FFFFFFFF
@A00769:11:HC3HCDRXX:1:2108:24370:7498
CAGAGCAC
+
F:FFFFFF
@A00769:11:HC3HCDRXX:1:2108:10610:7529
CAGAGCAC
+
FFFFFFFF
@A00769:11:HC3HCDRXX:1:2108:14407:7529
CAGAGCAC
+
FFFFFFFF
@A00769:11:HC3HCDRXX:1:2108:5710:7592
CAGAGCAC
+
FFFFFFFF
@A00769:11:HC3HCDRXX:1:2108:18087:7670
CAGAGCAC
+
FFFFFFFF
@A00769:11:HC3HCDRXX:1:2108:29026:7795
CAGAGCAC
+
FFFFFFFF
@A00769:11:HC3HCDRXX:1:2108:18005:7905
CAGAGCAC
+
FFFFFF:F
@A00769:11:HC3HCDRXX:1:2108:16170:7921
CAGAGCAC
+
FF:FF,FF
@A00769:11:HC3HCDRXX:1:2108:22914:7921
CAGAGCAC
+
FFFFFFFF
@A00769:11:HC3HCDRXX:1:2108:2944:7936
CAGAGCAC
+
FFFFFFFF
@A00769:11:HC3HCDRXX:1:2108:9353:7952
CAGAGCAC
+
FFFFFFFF
@A00769:11:HC3HCDRXX:1:2108:21712:7968
CAGAGCAC
+
FFFFFFFF
@A00769:11:HC3HCDRXX:1:2108:21332:7999
CAGAGCAC
+
FFFFFF:F
@A00769:11:HC3HCDRXX:1:2108:14000:8015
CAGAGCAC
+
FFFFFFFF
@A00769:11:HC3HCDRXX:1:2108:4517:8030
CAGAGCAC
+
FFFFFFFF
@A00769:11:HC3HCDRXX:1:2108:13801:8046
CAGAGCAC
+
FFFFFFFF
@A00769:11:HC3HCDRXX:1:2108:22779:8093
CAGAGCAC
+
FFFFFFFF
@A00769:11:HC3HCDRXX:1:2108:25364:8093
CAGAGCAC
+
FFFFFFFF
@A00769:11:HC3HCDRXX:1:2108:23204:8108
CAGAGCAC
+
FFFFFFFF
@A00769:11:HC3HCDRXX:1:2108:23565:8108
CAGAGCAC
+
FFFFFFFF
@A00769:11:HC3HCDRXX:1:2108:31448:8171
CAGAGCAC
+
FFFFFFFF
@A00769:11:HC3HCDRXX:1:2108:11433:8202
CAGAGCAC
+
FF,FFFFF
@A00769:11:HC3HCDRXX:1:2108:4869:8265
CAGAGCAC
+
FFFFF:FF
@A00769:11:HC3HCDRXX:1:2108:9317:8265
CAGAGCAC
+
FFFFFFFF
@A00769:11:HC3HCDRXX:1:2108:16269:8281
CAGAGCAC
+
FFFFFFFF
@A00769:11:HC3HCDRXX:1:2108:18023:8281
CAGAGCAC
+
FFFFFFFF
@A00769:11:HC3HCDRXX:1:2108:29613:8281
CAGAGCAC
+
FFFFFFFF
@A00769:11:HC3HCDRXX:1:2108:8793:8296
CAGAGCAC
+
FFFFFFFF
@A00769:11:HC3HCDRXX:1:2108:25988:8328
CAGAGCAC
+
FFFFFFFF
@A00769:11:HC3HCDRXX:1:2108:14959:8516
CAGAGCAC
+
F:FFFFFF
@A00769:11:HC3HCDRXX:1:2108:28013:8516
CAGAGCAC
+
FF,F:,FF
@A00769:11:HC3HCDRXX:1:2108:10746:8547
CAGAGCAC
+
FF,,,::F
@A00769:11:HC3HCDRXX:1:2108:19931:8547
CAGAGCAC
+
FFFFFFFF
@A00769:11:HC3HCDRXX:1:2108:21757:8578
CAGAGCAC
+
FFFFFFFF
@A00769:11:HC3HCDRXX:1:2108:4146:8609
CAGAGCAC
+
FFFFFFFF
@A00769:11:HC3HCDRXX:1:2108:2492:8625
CAGAGCAC
+
FFFFFFFF
@A00769:11:HC3HCDRXX:1:2108:14733:8688
CAGAGCAC
+
FFFFFFFF
@A00769:11:HC3HCDRXX:1:2108:16432:8719
CAGAGCAC
+
FFFFFFFF
@A00769:11:HC3HCDRXX:1:2108:32768:8766
CAGAGCAC
+
FFFFFFFF
@A00769:11:HC3HCDRXX:1:2108:21133:8782
CAGAGCAC
+
FFFFFFFF
@A00769:11:HC3HCDRXX:1:2108:2880:8797
CAGAGCAC
+
[truncated: 8,183,054 more chars]
