# Supplementary material for: Acidified drinking water attenuates motor deficits and brain pathology in a mouse model of a childhood neurodegenerative disorder
Source: Sci Rep. 2022 May 30;12:9025. doi: 10.1038/s41598-022-12981-0 (PMC9151921; doi:10.1038/s41598-022-12981-0)
Supplement: Supplementary file 4 — Supplementary Information 4. [file 41598_2022_12981_MOESM4_ESM.zip › 060519AK515F/129xC57.6.m.Tap.4082.R_Index.fastq]

@A00769:11:HC3HCDRXX:1:2101:6605:1157
CATATACT
+
FFFFFFF:
@A00769:11:HC3HCDRXX:1:2101:26729:1188
CATATACT
+
FFFFFFFF
@A00769:11:HC3HCDRXX:1:2101:21721:1251
CATATACT
+
FFFFFFFF
@A00769:11:HC3HCDRXX:1:2101:5837:1329
CATATACT
+
FFFFFFFF
@A00769:11:HC3HCDRXX:1:2101:31430:1376
CATATACT
+
FFFFFFFF
@A00769:11:HC3HCDRXX:1:2101:30843:1517
CATATACT
+
FFFFFFFF
@A00769:11:HC3HCDRXX:1:2101:7997:1658
CATATACT
+
FFFFFFFF
@A00769:11:HC3HCDRXX:1:2101:18005:1705
CATATACT
+
FFFFFFFF
@A00769:11:HC3HCDRXX:1:2101:30192:1736
CATATACT
+
FFFFFFFF
@A00769:11:HC3HCDRXX:1:2101:10529:1846
CATATACT
+
FFFFFFFF
@A00769:11:HC3HCDRXX:1:2101:8422:1892
CATATACT
+
FFFFFFFF
@A00769:11:HC3HCDRXX:1:2101:16071:1924
CATATACT
+
FFFFFFFF
@A00769:11:HC3HCDRXX:1:2101:9417:1986
CATATACT
+
FFFFFFFF
@A00769:11:HC3HCDRXX:1:2101:4707:2033
CATATACT
+
FFFFFFFF
@A00769:11:HC3HCDRXX:1:2101:29487:2080
CATATACT
+
FFFFFFFF
@A00769:11:HC3HCDRXX:1:2101:26729:2096
CATATACT
+
FFFFFFFF
@A00769:11:HC3HCDRXX:1:2101:22254:2112
CATATACT
+
FFFFFFFF
@A00769:11:HC3HCDRXX:1:2101:9986:2127
CATATACT
+
FFFFFFFF
@A00769:11:HC3HCDRXX:1:2101:12093:2143
CATATACT
+
FFFFFFFF
@A00769:11:HC3HCDRXX:1:2101:9082:2159
CATATACT
+
FFFFFFFF
@A00769:11:HC3HCDRXX:1:2101:6569:2190
CATATACT
+
FFFFFFFF
@A00769:11:HC3HCDRXX:1:2101:15167:2237
CATATACT
+
FFFFFFFF
@A00769:11:HC3HCDRXX:1:2101:6723:2300
CATATACT
+
FFFFFFFF
@A00769:11:HC3HCDRXX:1:2101:20265:2394
CATATACT
+
FFFFFFFF
@A00769:11:HC3HCDRXX:1:2101:22471:2456
CATATACT
+
FFFFFFFF
@A00769:11:HC3HCDRXX:1:2101:27552:2581
CATATACT
+
FFFFFFF:
@A00769:11:HC3HCDRXX:1:2101:30499:2581
CATATACT
+
FFFFFFFF
@A00769:11:HC3HCDRXX:1:2101:12861:2628
CATATACT
+
FFFFF:FF
@A00769:11:HC3HCDRXX:1:2101:21142:2660
CATATACT
+
FFFFFFFF
@A00769:11:HC3HCDRXX:1:2101:17390:2707
CATATACT
+
FFFFFFFF
@A00769:11:HC3HCDRXX:1:2101:5791:2816
CATATACT
+
FFFFFFFF
@A00769:11:HC3HCDRXX:1:2101:24903:2816
CATATACT
+
FFFFFFFF
@A00769:11:HC3HCDRXX:1:2101:6551:2848
CATATACT
+
FFFFFFFF
@A00769:11:HC3HCDRXX:1:2101:14895:2926
CATATACT
+
FFFFFFFF
@A00769:11:HC3HCDRXX:1:2101:30463:2988
CATATACT
+
FFFFFFFF
@A00769:11:HC3HCDRXX:1:2101:30888:3035
CATATACT
+
FFFFFFFF
@A00769:11:HC3HCDRXX:1:2101:18765:3051
CATATACT
+
FFFFFFFF
@A00769:11:HC3HCDRXX:1:2101:1579:3067
CATATACT
+
FFFFFFFF
@A00769:11:HC3HCDRXX:1:2101:17381:3286
CATATACT
+
FF:FFF,:
@A00769:11:HC3HCDRXX:1:2101:26883:3302
CATATACT
+
FFFFFFFF
@A00769:11:HC3HCDRXX:1:2101:11053:3317
CATATACT
+
FFFFFFFF
@A00769:11:HC3HCDRXX:1:2101:24722:3317
CATATACT
+
FFFFFFFF
@A00769:11:HC3HCDRXX:1:2101:20853:3349
CATATACT
+
FFFFFFFF
@A00769:11:HC3HCDRXX:1:2101:10664:3396
CATATACT
+
FFFFFFFF
@A00769:11:HC3HCDRXX:1:2101:14281:3396
CATATACT
+
FFFFFFFF
@A00769:11:HC3HCDRXX:1:2101:24153:3396
CATATACT
+
FFFFFFFF
@A00769:11:HC3HCDRXX:1:2101:26630:3521
CATATACT
+
FFFFFFFF
@A00769:11:HC3HCDRXX:1:2101:30942:3568
CATATACT
+
FFFFFFFF
@A00769:11:HC3HCDRXX:1:2101:3423:3599
CATATACT
+
FFFFFFFF
@A00769:11:HC3HCDRXX:1:2101:4381:3599
CATATACT
+
:FFF:F:F
@A00769:11:HC3HCDRXX:1:2101:31855:3646
CATATACT
+
FFFFFFFF
@A00769:11:HC3HCDRXX:1:2101:16821:3662
CATATACT
+
FFFFFFFF
@A00769:11:HC3HCDRXX:1:2101:9706:3677
CATATACT
+
FFFFFFFF
@A00769:11:HC3HCDRXX:1:2101:21468:3693
CATATACT
+
FFFFFFFF
@A00769:11:HC3HCDRXX:1:2101:17788:3740
CATATACT
+
FFFFFFFF
@A00769:11:HC3HCDRXX:1:2101:31385:3740
CATATACT
+
FFFFFFFF
@A00769:11:HC3HCDRXX:1:2101:21486:3756
CATATACT
+
FFFFFFFF
@A00769:11:HC3HCDRXX:1:2101:2419:3771
CATATACT
+
FFFFFFFF
@A00769:11:HC3HCDRXX:1:2101:13829:3771
CATATACT
+
FFFFFFFF
@A00769:11:HC3HCDRXX:1:2101:1136:3834
CATATACT
+
FFFFFFFF
@A00769:11:HC3HCDRXX:1:2101:19795:3834
CATATACT
+
FFFFFFFF
@A00769:11:HC3HCDRXX:1:2101:24632:3881
CATATACT
+
FFFFFF,F
@A00769:11:HC3HCDRXX:1:2101:7428:3959
CATATACT
+
FFFFFFFF
@A00769:11:HC3HCDRXX:1:2101:8043:4053
CATATACT
+
FFFFFFFF
@A00769:11:HC3HCDRXX:1:2101:29857:4163
CATATACT
+
FFFFFFFF
@A00769:11:HC3HCDRXX:1:2101:6262:4225
CATATACT
+
FFFFFFFF
@A00769:11:HC3HCDRXX:1:2101:23122:4241
CATATACT
+
FFFFFFFF
@A00769:11:HC3HCDRXX:1:2101:4264:4272
CATATACT
+
FFFFFFFF
@A00769:11:HC3HCDRXX:1:2101:1461:4398
CATATACT
+
FFFFFFFF
@A00769:11:HC3HCDRXX:1:2101:3784:4445
CATATACT
+
:FFFFFFF
@A00769:11:HC3HCDRXX:1:2101:11324:4445
CATATACT
+
FFFFFFFF
@A00769:11:HC3HCDRXX:1:2101:23484:4492
CATATACT
+
FFFFFFFF
@A00769:11:HC3HCDRXX:1:2101:26332:4539
CATATACT
+
FFFFFFFF
@A00769:11:HC3HCDRXX:1:2101:2501:4601
CATATACT
+
FFFFFFFF
@A00769:11:HC3HCDRXX:1:2101:27841:4648
CATATACT
+
FF:FFF:F
@A00769:11:HC3HCDRXX:1:2101:32054:4679
CATATACT
+
FFFFFFFF
@A00769:11:HC3HCDRXX:1:2101:24858:4711
CATATACT
+
FFFFFFFF
@A00769:11:HC3HCDRXX:1:2101:5936:4789
CATATACT
+
FFFFFF,F
@A00769:11:HC3HCDRXX:1:2101:23674:4789
CATATACT
+
FFFFFFFF
@A00769:11:HC3HCDRXX:1:2101:8703:4852
CATATACT
+
FFFF:FFF
@A00769:11:HC3HCDRXX:1:2101:23610:4867
CATATACT
+
FFFFFFFF
@A00769:11:HC3HCDRXX:1:2101:2935:4946
CATATACT
+
FFFFFFFF
@A00769:11:HC3HCDRXX:1:2101:3568:4946
CATATACT
+
FFFFFFFF
@A00769:11:HC3HCDRXX:1:2101:27299:4961
CATATACT
+
FFFFFFFF
@A00769:11:HC3HCDRXX:1:2101:23185:5008
CATATACT
+
FFFFFFFF
@A00769:11:HC3HCDRXX:1:2101:6054:5055
CATATACT
+
FFFFFFFF
@A00769:11:HC3HCDRXX:1:2101:2736:5196
CATATACT
+
FFFFFFFF
@A00769:11:HC3HCDRXX:1:2101:15546:5212
CATATACT
+
FFFFFFFF
@A00769:11:HC3HCDRXX:1:2101:31665:5228
CATATACT
+
FFFFFFFF
@A00769:11:HC3HCDRXX:1:2101:23746:5290
CATATACT
+
FF:FFFFF
@A00769:11:HC3HCDRXX:1:2101:14543:5353
CATATACT
+
FFFFFFFF
@A00769:11:HC3HCDRXX:1:2101:10899:5368
CATATACT
+
FFFFFFFF
@A00769:11:HC3HCDRXX:1:2101:29803:5384
CATATACT
+
FFFFFFFF
@A00769:11:HC3HCDRXX:1:2101:25192:5447
CATATACT
+
FFFFFFFF
@A00769:11:HC3HCDRXX:1:2101:5638:5494
CATATACT
+
FFFFFFFF
@A00769:11:HC3HCDRXX:1:2101:16288:5556
CATATACT
+
FFFFFFFF
@A00769:11:HC3HCDRXX:1:2101:28537:5603
CATATACT
+
FFFFFFFF
@A00769:11:HC3HCDRXX:1:2101:19108:5619
CATATACT
+
FFFFFFFF
@A00769:11:HC3HCDRXX:1:2101:31729:5619
CATATACT
+
FFFFFFFF
@A00769:11:HC3HCDRXX:1:2101:32316:5635
CATATACT
+
FFFFFFFF
@A00769:11:HC3HCDRXX:1:2101:29333:5666
CATATACT
+
FFF,FFFF
@A00769:11:HC3HCDRXX:1:2101:13684:5744
CATATACT
+
FFFFFFFF
@A00769:11:HC3HCDRXX:1:2101:27109:5760
CATATACT
+
FFFFFFFF
@A00769:11:HC3HCDRXX:1:2101:10520:5995
CATATACT
+
FFFFFFFF
@A00769:11:HC3HCDRXX:1:2101:20835:6167
CATATACT
+
FFFFFFFF
@A00769:11:HC3HCDRXX:1:2101:27245:6214
CATATACT
+
FFFFFFFF
@A00769:11:HC3HCDRXX:1:2101:30725:6261
CATATACT
+
FFFFFFFF
@A00769:11:HC3HCDRXX:1:2101:12617:6277
CATATACT
+
FFFFFFFF
@A00769:11:HC3HCDRXX:1:2101:8983:6464
CATATACT
+
FFFFFFFF
@A00769:11:HC3HCDRXX:1:2101:19343:6496
CATATACT
+
FFFFFFFF
@A00769:11:HC3HCDRXX:1:2101:2211:6543
CATATACT
+
FFFFFFFF
@A00769:11:HC3HCDRXX:1:2101:24768:6558
CATATACT
+
FFFFFFFF
@A00769:11:HC3HCDRXX:1:2101:29215:6590
CATATACT
+
FFFFFFFF
@A00769:11:HC3HCDRXX:1:2101:26567:6605
CATATACT
+
FFFFFFFF
@A00769:11:HC3HCDRXX:1:2101:1099:6684
CATATACT
+
FFFFFFFF
@A00769:11:HC3HCDRXX:1:2101:26693:6762
CATATACT
+
FFFFFFFF
@A00769:11:HC3HCDRXX:1:2101:30183:6793
CATATACT
+
FFFFFFFF
@A00769:11:HC3HCDRXX:1:2101:26386:6825
CATATACT
+
FFFFFFFF
@A00769:11:HC3HCDRXX:1:2101:5656:6840
CATATACT
+
FFFFFFFF
@A00769:11:HC3HCDRXX:1:2101:31819:6872
CATATACT
+
FFFFFFFF
@A00769:11:HC3HCDRXX:1:2101:3568:6887
CATATACT
+
FFFFFFFF
@A00769:11:HC3HCDRXX:1:2101:25238:6934
CATATACT
+
:F,F,FFF
@A00769:11:HC3HCDRXX:1:2101:20763:6981
CATATACT
+
FFFFFFFF
@A00769:11:HC3HCDRXX:1:2101:19642:7106
CATATACT
+
FFFFFFFF
@A00769:11:HC3HCDRXX:1:2101:20148:7326
CATATACT
+
FFFFFFFF
@A00769:11:HC3HCDRXX:1:2101:1145:7357
CATATACT
+
FFFFFFFF
@A00769:11:HC3HCDRXX:1:2101:4345:7357
CATATACT
+
FFFFFFFF
@A00769:11:HC3HCDRXX:1:2101:20066:7404
CATATACT
+
FFFFFFFF
@A00769:11:HC3HCDRXX:1:2101:9815:7467
CATATACT
+
FFFFFFFF
@A00769:11:HC3HCDRXX:1:2101:16721:7467
CATATACT
+
FFFFFFFF
@A00769:11:HC3HCDRXX:1:2101:32470:7467
CATATACT
+
FFFFFFFF
@A00769:11:HC3HCDRXX:1:2101:16767:7482
CATATACT
+
FFFFFFFF
@A00769:11:HC3HCDRXX:1:2101:12545:7498
CATATACT
+
FFFFFFFF
@A00769:11:HC3HCDRXX:1:2101:24370:7498
CATATACT
+
FFFFFFFF
@A00769:11:HC3HCDRXX:1:2101:2437:7529
CATATACT
+
FFFFFFFF
@A00769:11:HC3HCDRXX:1:2101:18475:7560
CATATACT
+
FFFFFFFF
@A00769:11:HC3HCDRXX:1:2101:12093:7592
CATATACT
+
FFFFFFFF
@A00769:11:HC3HCDRXX:1:2101:3468:7654
CATATACT
+
FFFFFFFF
@A00769:11:HC3HCDRXX:1:2101:8522:7795
CATATACT
+
FFFFFFFF
@A00769:11:HC3HCDRXX:1:2101:8522:7827
CATATACT
+
FFFFFFFF
@A00769:11:HC3HCDRXX:1:2101:25464:7827
CATATACT
+
FFFFFFFF
@A00769:11:HC3HCDRXX:1:2101:12418:7905
CATATACT
+
FFFFFFFF
@A00769:11:HC3HCDRXX:1:2101:24713:7905
CATATACT
+
FFFFFFFF
@A00769:11:HC3HCDRXX:1:2101:16278:7952
CATATACT
+
FF:F:FFF
@A00769:11:HC3HCDRXX:1:2101:12527:7999
CATATACT
+
FFFFFFFF
@A00769:11:HC3HCDRXX:1:2101:16821:8015
CATATACT
+
FFFFFFFF
@A00769:11:HC3HCDRXX:1:2101:26250:8030
CATATACT
+
FFFFFFFF
@A00769:11:HC3HCDRXX:1:2101:29640:8046
CATATACT
+
FF:FFFFF
@A00769:11:HC3HCDRXX:1:2101:19090:8093
CATATACT
+
FFFFFFFF
@A00769:11:HC3HCDRXX:1:2101:24975:8171
CATATACT
+
FFFFFFFF
@A00769:11:HC3HCDRXX:1:2101:26304:8187
CATATACT
+
FFFFFFFF
@A00769:11:HC3HCDRXX:1:2101:11261:8218
CATATACT
+
FFFFFF:F
@A00769:11:HC3HCDRXX:1:2101:17047:8218
CATATACT
+
FFFFFFFF
@A00769:11:HC3HCDRXX:1:2101:31204:8312
CATATACT
+
FFFFFFFF
@A00769:11:HC3HCDRXX:1:2101:23737:8343
CATATACT
+
FFFFFFFF
@A00769:11:HC3HCDRXX:1:2101:12048:8422
CATATACT
+
FFFFFFFF
@A00769:11:HC3HCDRXX:1:2101:10493:8453
CATATACT
+
FFFFFFFF
@A00769:11:HC3HCDRXX:1:2101:22797:8469
CATATACT
+
FFFFFFFF
@A00769:11:HC3HCDRXX:1:2101:21043:8500
CATATACT
+
FFFFFFFF
@A00769:11:HC3HCDRXX:1:2101:30083:8594
CATATACT
+
FFFFFFFF
@A00769:11:HC3HCDRXX:1:2101:5041:8750
CATATACT
+
FFFFFFFF
@A00769:11:HC3HCDRXX:1:2101:26756:8750
CATATACT
+
FFFFFFFF
@A00769:11:HC3HCDRXX:1:2101:8106:8797
CATATACT
+
F:FFFFFF
@A00769:11:HC3HCDRXX:1:2101:11586:8813
CATATACT
+
FFFFFFFF
@A00769:11:HC3HCDRXX:1:2101:1398:8954
CATATACT
+
FFFFFFFF
@A00769:11:HC3HCDRXX:1:2101:14687:8985
CATATACT
+
FFFFFFFF
@A00769:11:HC3HCDRXX:1:2101:9805:9142
CATATACT
+
FFFFFFFF
@A00769:11:HC3HCDRXX:1:2101:16423:9173
CATATACT
+
FFFFFFFF
@A00769:11:HC3HCDRXX:1:2101:15275:9189
CATATACT
+
FFFFFFFF
@A00769:11:HC3HCDRXX:1:2101:17797:9267
CATATACT
+
FFFFFFFF
@A00769:11:HC3HCDRXX:1:2101:11162:9361
CATATACT
+
FF,FFFFF
@A00769:11:HC3HCDRXX:1:2101:18756:9361
CATATACT
+
FFFFFFFF
@A00769:11:HC3HCDRXX:1:2101:13810:9377
CATATACT
+
FFFFFFFF
@A00769:11:HC3HCDRXX:1:2101:17571:9377
CATATACT
+
FFFF,FFF
@A00769:11:HC3HCDRXX:1:2101:25147:9408
CATATACT
+
FFFFFFFF
@A00769:11:HC3HCDRXX:1:2101:12888:9471
CATATACT
+
FFFFFFFF
@A00769:11:HC3HCDRXX:1:2101:31539:9518
CATATACT
+
FFFFFFFF
@A00769:11:HC3HCDRXX:1:2101:16947:9580
CATATACT
+
FFFFFFFF
@A00769:11:HC3HCDRXX:1:2101:18521:9580
CATATACT
+
FFFFFFFF
@A00769:11:HC3HCDRXX:1:2101:19633:9627
CATATACT
+
FFFFFFFF
@A00769:11:HC3HCDRXX:1:2101:11035:9643
CATATACT
+
FFFFFFFF
@A00769:11:HC3HCDRXX:1:2101:26313:9643
CATATACT
+
FF,FFFFF
@A00769:11:HC3HCDRXX:1:2101:26232:9659
CATATACT
+
FF:F::FF
@A00769:11:HC3HCDRXX:1:2101:20103:9690
CATATACT
+
FFFFFFFF
@A00769:11:HC3HCDRXX:1:2101:24939:9737
CATATACT
+
FFFFFFFF
@A00769:11:HC3HCDRXX:1:2101:26684:9784
CATATACT
+
FFFFFFFF
@A00769:11:HC3HCDRXX:1:2101:19759:9815
CATATACT
+
FFFFFFFF
@A00769:11:HC3HCDRXX:1:2101:7753:9878
CATATACT
+
FFFFFF:F
@A00769:11:HC3HCDRXX:1:2101:12780:9878
CATATACT
+
FFFFFFFF
@A00769:11:HC3HCDRXX:1:2101:31584:9909
CATATACT
+
FFFFFFFF
@A00769:11:HC3HCDRXX:1:2101:5159:9956
CATATACT
+
FFFFFFFF
@A00769:11:HC3HCDRXX:1:2101:26503:10003
CATATACT
+
FFFFFFFF
@A00769:11:HC3HCDRXX:1:2101:23204:10175
CATATACT
+
FFFFFFFF
@A00769:11:HC3HCDRXX:1:2101:14073:10207
CATATACT
+
FFFFFFFF
@A00769:11:HC3HCDRXX:1:2101:10565:10238
CATATACT
+
FFFFFFFF
@A00769:11:HC3HCDRXX:1:2101:7003:10269
CATATACT
+
FFFFFFFF
@A00769:11:HC3HCDRXX:1:2101:9905:10441
CATATACT
+
FFFFFFFF
@A00769:11:HC3HCDRXX:1:2101:17273:10488
CATATACT
+
FFFFFFFF
@A00769:11:HC3HCDRXX:1:2101:32542:10504
CATATACT
+
FFFFFFFF
@A00769:11:HC3HCDRXX:1:2101:24903:10520
CATATACT
+
FFFFFFFF
@A00769:11:HC3HCDRXX:1:2101:31340:10520
CATATACT
+
FF:FFFFF
@A00769:11:HC3HCDRXX:1:2101:9986:10582
CATATACT
+
FFFFFFFF
@A00769:11:HC3HCDRXX:1:2101:18954:10614
CATATACT
+
FFFFFFFF
@A00769:11:HC3HCDRXX:1:2101:7663:10661
CATATACT
+
FFFFFFFF
@A00769:11:HC3HCDRXX:1:2101:9073:10692
CATATACT
+
FFFFFFFF
@A00769:11:HC3HCDRXX:1:2101:30544:10708
CATATACT
+
FFFFFFFF
@A00769:11:HC3HCDRXX:1:2101:3143:10817
CATATACT
+
FFFFFFFF
@A00769:11:HC3HCDRXX:1:2101:14841:10817
CATATACT
+
FFFFFFFF
@A00769:11:HC3HCDRXX:1:2101:3640:10864
CATATACT
+
FFFFFFFF
@A00769:11:HC3HCDRXX:1:2101:3260:10895
CATATACT
+
FFFFFFFF
@A00769:11:HC3HCDRXX:1:2101:27706:10895
CATATACT
+
FFFFFFFF
@A00769:11:HC3HCDRXX:1:2101:28284:10895
CATATACT
+
FFFFFFFF
@A00769:11:HC3HCDRXX:1:2101:10402:10927
CATATACT
+
FFFFFFFF
@A00769:11:HC3HCDRXX:1:2101:31566:11005
CATATACT
+
FFFFFFFF
@A00769:11:HC3HCDRXX:1:2101:11984:11068
CATATACT
+
FFFFFFFF
@A00769:11:HC3HCDRXX:1:2101:30707:11083
CATATACT
+
FFFFFFFF
@A00769:11:HC3HCDRXX:1:2101:13847:11162
CATATACT
+
FFFFFFFF
@A00769:11:HC3HCDRXX:1:2101:12500:11177
CATATACT
+
FFFFFFFF
@A00769:11:HC3HCDRXX:1:2101:20564:11209
CATATACT
+
FFFFFFFF
@A00769:11:HC3HCDRXX:1:2101:29948:11209
CATATACT
+
FFFFFFFF
@A00769:11:HC3HCDRXX:1:2101:25491:11256
CATATACT
+
FFFFFFFF
@A00769:11:HC3HCDRXX:1:2101:29523:11256
CATATACT
+
FFFFFFFF
@A00769:11:HC3HCDRXX:1:2101:28022:11287
CATATACT
+
FFFFFFFF
@A00769:11:HC3HCDRXX:1:2101:25970:11365
CATATACT
+
FFFFFFFF
@A00769:11:HC3HCDRXX:1:2101:18936:11428
CATATACT
+
FFFFFFFF
@A00769:11:HC3HCDRXX:1:2101:3875:11459
CATATACT
+
FFFFFFFF
@A00769:11:HC3HCDRXX:1:2101:1768:11537
CATATACT
+
FFFFFFFF
@A00769:11:HC3HCDRXX:1:2101:22399:11537
CATATACT
+
FFFFFFFF
@A00769:11:HC3HCDRXX:1:2101:15872:11600
CATATACT
+
FFFFFFFF
@A00769:11:HC3HCDRXX:1:2101:28366:11725
CATATACT
+
FF:F:FFF
@A00769:11:HC3HCDRXX:1:2101:17318:11757
CATATACT
+
FFFFFFFF
@A00769:11:HC3HCDRXX:1:2101:10167:11804
CATATACT
+
FFFFFFFF
@A00769:11:HC3HCDRXX:1:2101:23095:11804
CATATACT
+
FFFFFFFF
@A00769:11:HC3HCDRXX:1:2101:23339:11851
CATATACT
+
FFFFFFFF
@A00769:11:HC3HCDRXX:1:2101:20455:11866
CATATACT
+
FFFF,:FF
@A00769:11:HC3HCDRXX:1:2101:30074:11866
CATATACT
+
FFFFFF,F
@A00769:11:HC3HCDRXX:1:2101:21630:11898
CATATACT
+
,F:FFFF,
@A00769:11:HC3HCDRXX:1:2101:31476:11913
CATATACT
+
FFFFFFFF
@A00769:11:HC3HCDRXX:1:2101:16098:12023
CATATACT
+
FFFFFF,F
@A00769:11:HC3HCDRXX:1:2101:5909:12070
CATATACT
+
FFFFFFFF
@A00769:11:HC3HCDRXX:1:2101:30689:12179
CATATACT
+
FFFFFFFF
@A00769:11:HC3HCDRXX:1:2101:27453:12273
CATATACT
+
FFFFFFFF
@A00769:11:HC3HCDRXX:1:2101:12147:12414
CATATACT
+
FFFFF:FF
@A00769:11:HC3HCDRXX:1:2101:29351:12461
CATATACT
+
FFFFFFFF
@A00769:11:HC3HCDRXX:1:2101:14742:12680
CATATACT
+
FFFFFFFF
@A00769:11:HC3HCDRXX:1:2101:7545:12712
CATATACT
+
FFFFFFFF
@A00769:11:HC3HCDRXX:1:2101:25500:12774
CATATACT
+
FFFFFFFF
@A00769:11:HC3HCDRXX:1:2101:21007:12790
CATATACT
+
FFFFFFFF
@A00769:11:HC3HCDRXX:1:2101:23520:12790
CATATACT
+
FFFFFFFF
@A00769:11:HC3HCDRXX:1:2101:32316:12806
CATATACT
+
FFFFFFFF
@A00769:11:HC3HCDRXX:1:2101:8422:12853
CATATACT
+
FFFFFFFF
@A00769:11:HC3HCDRXX:1:2101:25726:12915
CATATACT
+
FFFFFFFF
@A00769:11:HC3HCDRXX:1:2101:29577:12915
CATATACT
+
FFFFFFFF
@A00769:11:HC3HCDRXX:1:2101:11858:12947
CATATACT
+
FFFFFFFF
@A00769:11:HC3HCDRXX:1:2101:18638:12978
CATATACT
+
,FFF:FFF
@A00769:11:HC3HCDRXX:1:2101:31729:13103
CATATACT
+
FFFFFFFF
@A00769:11:HC3HCDRXX:1:2101:13910:13150
CATATACT
+
FFFFFFFF
@A00769:11:HC3HCDRXX:1:2101:3387:13182
CATATACT
+
FFFFFF::
@A00769:11:HC3HCDRXX:1:2101:27001:13182
CATATACT
+
FFF:FFFF
@A00769:11:HC3HCDRXX:1:2101:29188:13182
CATATACT
+
FFFFFFFF
@A00769:11:HC3HCDRXX:1:2101:1081:13228
CATATACT
+
FF:FFFFF
@A00769:11:HC3HCDRXX:1:2101:6388:13307
CATATACT
+
FFFFFFFF
@A00769:11:HC3HCDRXX:1:2101:13720:13385
CATATACT
+
FFFFFFFF
@A00769:11:HC3HCDRXX:1:2101:28185:13416
CATATACT
+
FFFFFFFF
@A00769:11:HC3HCDRXX:1:2101:18231:13463
CATATACT
+
FFFFFFFF
@A00769:11:HC3HCDRXX:1:2101:22923:13479
CATATACT
+
FFFFFFFF
@A00769:11:HC3HCDRXX:1:2101:31060:13510
CATATACT
+
FFFFFFFF
@A00769:11:HC3HCDRXX:1:2101:12382:13667
CATATACT
+
FFFFFFFF
@A00769:11:HC3HCDRXX:1:2101:31159:13745
CATATACT
+
FFFFFFFF
@A00769:11:HC3HCDRXX:1:2101:3233:13761
CATATACT
+
FFFFFFFF
@A00769:11:HC3HCDRXX:1:2101:28791:13777
CATATACT
+
FFFFFFFF
@A00769:11:HC3HCDRXX:1:2101:9950:13808
CATATACT
+
FFFFFFFF
@A00769:11:HC3HCDRXX:1:2101:15881:13933
CATATACT
+
FFFFFFFF
@A00769:11:HC3HCDRXX:1:2101:8278:14074
CATATACT
+
FFFFFFFF
@A00769:11:HC3HCDRXX:1:2101:30002:14090
CATATACT
+
FFFFFFFF
@A00769:11:HC3HCDRXX:1:2101:3649:14137
CATATACT
+
FFFFFFFF
@A00769:11:HC3HCDRXX:1:2101:24306:14184
CATATACT
+
FFFFFFFF
@A00769:11:HC3HCDRXX:1:2101:2618:14231
CATATACT
+
FFFFF:FF
@A00769:11:HC3HCDRXX:1:2101:7139:14325
CATATACT
+
FFFFFFFF
@A00769:11:HC3HCDRXX:1:2101:29848:14356
CATATACT
+
FFFFFFFF
@A00769:11:HC3HCDRXX:1:2101:13422:14403
CATATACT
+
FFFFFFFF
@A00769:11:HC3HCDRXX:1:2101:12617:14418
CATATACT
+
FFFFFFFF
@A00769:11:HC3HCDRXX:1:2101:26178:14450
CATATACT
+
FFFFFFFF
@A00769:11:HC3HCDRXX:1:2101:7211:14481
CATATACT
+
FFFFFFFF
@A00769:11:HC3HCDRXX:1:2101:27814:14497
CATATACT
+
FFFFFFFF
@A00769:11:HC3HCDRXX:1:2101:28519:14528
CATATACT
+
FFFFFFFF
@A00769:11:HC3HCDRXX:1:2101:22182:14544
CATATACT
+
FFFFFFFF
@A00769:11:HC3HCDRXX:1:2101:18105:14685
CATATACT
+
FFFFFFFF
@A00769:11:HC3HCDRXX:1:2101:13693:14873
CATATACT
+
FFFFFFFF
@A00769:11:HC3HCDRXX:1:2101:3007:14935
CATATACT
+
FFFFFFFF
@A00769:11:HC3HCDRXX:1:2101:8974:14935
CATATACT
+
FFFFFFFF
@A00769:11:HC3HCDRXX:1:2101:18448:15060
CATATACT
+
FFFFFFFF
@A00769:11:HC3HCDRXX:1:2101:25997:15076
CATATACT
+
FFFFFFFF
@A00769:11:HC3HCDRXX:1:2101:12753:15092
CATATACT
+
FFFFFFFF
@A00769:11:HC3HCDRXX:1:2101:18620:15107
CATATACT
+
FFFFFFFF
@A00769:11:HC3HCDRXX:1:2101:2184:15233
CATATACT
+
FFFFFFFF
@A00769:11:HC3HCDRXX:1:2101:10393:15358
CATATACT
+
FFFFFFFF
@A00769:11:HC3HCDRXX:1:2101:7545:15374
CATATACT
+
FFFFFFFF
@A00769:11:HC3HCDRXX:1:2101:27877:15421
CATATACT
+
FFFFFFFF
@A00769:11:HC3HCDRXX:1:2101:26115:15468
CATATACT
+
FFFFFFFF
@A00769:11:HC3HCDRXX:1:2101:23348:15530
CATATACT
+
:FFFFFF:
@A00769:11:HC3HCDRXX:1:2101:14751:15546
CATATACT
+
FFFFFFFF
@A00769:11:HC3HCDRXX:1:2101:16152:15562
CATATACT
+
FFFFFFFF
@A00769:11:HC3HCDRXX:1:2101:6225:15593
CATATACT
+
:FFFFFF:
@A00769:11:HC3HCDRXX:1:2101:24297:15640
CATATACT
+
FFFFFFFF
@A00769:11:HC3HCDRXX:1:2101:9977:15734
CATATACT
+
FFFFFFFF
@A00769:11:HC3HCDRXX:1:2101:16414:15734
CATATACT
+
FFFF,F:F
@A00769:11:HC3HCDRXX:1:2101:15157:15749
CATATACT
+
FFFFFFFF
@A00769:11:HC3HCDRXX:1:2101:14443:15796
CATATACT
+
FFFFFFFF
@A00769:11:HC3HCDRXX:1:2101:21947:15922
CATATACT
+
FFFFFFFF
@A00769:11:HC3HCDRXX:1:2101:15908:15953
CATATACT
+
FFFFFFFF
@A00769:11:HC3HCDRXX:1:2101:19506:15984
CATATACT
+
FFFFFFFF
@A00769:11:HC3HCDRXX:1:2101:10863:16047
CATATACT
+
FFFFFFFF
@A00769:11:HC3HCDRXX:1:2101:22200:16078
CATATACT
+
FFFFFFFF
@A00769:11:HC3HCDRXX:1:2101:24813:16125
CATATACT
+
FFFFFFFF
@A00769:11:HC3HCDRXX:1:2101:13847:16141
CATATACT
+
FFFFFFFF
@A00769:11:HC3HCDRXX:1:2101:14479:16203
CATATACT
+
FFFFFFFF
@A00769:11:HC3HCDRXX:1:2101:30816:16250
CATATACT
+
FF,FFFFF
@A00769:11:HC3HCDRXX:1:2101:7518:16266
CATATACT
+
FFFFFFFF
@A00769:11:HC3HCDRXX:1:2101:9616:16266
CATATACT
+
FFFFFFFF
@A00769:11:HC3HCDRXX:1:2101:25328:16266
CATATACT
+
,FFFFFFF
@A00769:11:HC3HCDRXX:1:2101:31548:16266
CATATACT
+
FFFFFFFF
@A00769:11:HC3HCDRXX:1:2101:14145:16344
CATATACT
+
FFFFFFFF
@A00769:11:HC3HCDRXX:1:2101:1226:16391
CATATACT
+
FFFF:FFF
@A00769:11:HC3HCDRXX:1:2101:23692:16438
CATATACT
+
FFFFFFFF
@A00769:11:HC3HCDRXX:1:2101:1190:16454
CATATACT
+
FFFFFFFF
@A00769:11:HC3HCDRXX:1:2101:7211:16454
CATATACT
+
FFFFFFFF
@A00769:11:HC3HCDRXX:1:2101:16523:16454
CATATACT
+
FFFFFFFF
@A00769:11:HC3HCDRXX:1:2101:27986:16548
CATATACT
+
FFFFFFFF
@A00769:11:HC3HCDRXX:1:2101:25283:16564
CATATACT
+
FFFFFFFF
@A00769:11:HC3HCDRXX:1:2101:7021:16595
CATATACT
+
FFFFFFFF
@A00769:11:HC3HCDRXX:1:2101:7202:16626
CATATACT
+
FFFFFFFF
@A00769:11:HC3HCDRXX:1:2101:28167:16642
CATATACT
+
FFFF:FFF
@A00769:11:HC3HCDRXX:1:2101:31250:16658
CATATACT
+
FFFFFFFF
@A00769:11:HC3HCDRXX:1:2101:31087:16720
CATATACT
+
FFFFFFF:
@A00769:11:HC3HCDRXX:1:2101:25581:16767
CATATACT
+
FFFFFFFF
@A00769:11:HC3HCDRXX:1:2101:14091:16845
CATATACT
+
FFFFFFFF
@A00769:11:HC3HCDRXX:1:2101:5638:16861
CATATACT
+
FFFFFFFF
@A00769:11:HC3HCDRXX:1:2101:10077:16877
CATATACT
+
FFFFFFFF
@A00769:11:HC3HCDRXX:1:2101:29604:16877
CATATACT
+
FFF:FFFF
@A00769:11:HC3HCDRXX:1:2101:10104:16892
CATATACT
+
FFFFFFFF
@A00769:11:HC3HCDRXX:1:2101:19434:16924
CATATACT
+
FFFFFFFF
@A00769:11:HC3HCDRXX:1:2101:28320:16939
CATATACT
+
FFFFFFFF
@A00769:11:HC3HCDRXX:1:2101:27570:17018
CATATACT
+
,FFF:F:F
@A00769:11:HC3HCDRXX:1:2101:30897:17080
CATATACT
+
FFFFFFFF
@A00769:11:HC3HCDRXX:1:2101:28384:17143
CATATACT
+
FFFFFFFF
@A00769:11:HC3HCDRXX:1:2101:16025:17159
CATATACT
+
FFFFFFFF
@A00769:11:HC3HCDRXX:1:2101:29387:17284
CATATACT
+
FFFFFFFF
@A00769:11:HC3HCDRXX:1:2101:12093:17331
CATATACT
+
FFFFFFFF
@A00769:11:HC3HCDRXX:1:2101:10022:17409
CATATACT
+
FFFF:FFF
@A00769:11:HC3HCDRXX:1:2101:13747:17440
CATATACT
+
FFFFFFF:
@A00769:11:HC3HCDRXX:1:2101:9824:17534
CATATACT
+
FFFFFFFF
@A00769:11:HC3HCDRXX:1:2101:30635:17534
CATATACT
+
FFFFFFFF
@A00769:11:HC3HCDRXX:1:2101:7988:17581
CATATACT
+
FFFFFFFF
@A00769:11:HC3HCDRXX:1:2101:11532:17613
CATATACT
+
F,FF,FFF
@A00769:11:HC3HCDRXX:1:2101:5195:17910
CATATACT
+
FFFFFFFF
@A00769:11:HC3HCDRXX:1:2101:9209:17910
CATATACT
+
FFFFFFFF
@A00769:11:HC3HCDRXX:1:2101:10375:17957
CATATACT
+
FFFFFFFF
@A00769:11:HC3HCDRXX:1:2101:1913:18114
CATATACT
+
FFFFFFFF
@A00769:11:HC3HCDRXX:1:2101:21893:18145
CATATACT
+
:FFFFFFF
@A00769:11:HC3HCDRXX:1:2101:9182:18239
CATATACT
+
,FFF:FFF
@A00769:11:HC3HCDRXX:1:2101:32271:18270
CATATACT
+
FFFFFFFF
@A00769:11:HC3HCDRXX:1:2101:19922:18302
CATATACT
+
FF,F,:FF
@A00769:11:HC3HCDRXX:1:2101:20094:18349
CATATACT
+
FFFFFFFF
@A00769:11:HC3HCDRXX:1:2101:32488:18427
CATATACT
+
FFFFFFFF
@A00769:11:HC3HCDRXX:1:2101:11523:18474
CATATACT
+
FFFFFFFF
@A00769:11:HC3HCDRXX:1:2101:23339:18584
CATATACT
+
FFFFFFFF
@A00769:11:HC3HCDRXX:1:2101:25346:18615
CATATACT
+
FFFFFFFF
@A00769:11:HC3HCDRXX:1:2101:17852:18756
CATATACT
+
FFFFFFFF
@A00769:11:HC3HCDRXX:1:2101:9869:18803
CATATACT
+
FFFFFFF,
@A00769:11:HC3HCDRXX:1:2101:13214:18803
CATATACT
+
FFFFFFFF
@A00769:11:HC3HCDRXX:1:2101:23963:18850
CATATACT
+
FFFFFFFF
@A00769:11:HC3HCDRXX:1:2101:22589:18944
CATATACT
+
FFFFFFFF
@A00769:11:HC3HCDRXX:1:2101:6488:18991
CATATACT
+
FFFFFFFF
@A00769:11:HC3HCDRXX:1:2101:14290:19006
CATATACT
+
FFFFFFFF
@A00769:11:HC3HCDRXX:1:2101:15908:19085
CATATACT
+
:FFFFFFF
@A00769:11:HC3HCDRXX:1:2101:22092:19085
CATATACT
+
FFFFFFFF
@A00769:11:HC3HCDRXX:1:2101:2609:19100
CATATACT
+
FFFFFFFF
@A00769:11:HC3HCDRXX:1:2101:6614:19116
CATATACT
+
FFFFFFFF
@A00769:11:HC3HCDRXX:1:2101:18457:19116
CATATACT
+
FFFFFFFF
@A00769:11:HC3HCDRXX:1:2101:28492:19116
CATATACT
+
FFFFFF:F
@A00769:11:HC3HCDRXX:1:2101:29767:19132
CATATACT
+
FFFFFFFF
@A00769:11:HC3HCDRXX:1:2101:32090:19210
CATATACT
+
FFFFFFFF
@A00769:11:HC3HCDRXX:1:2101:9507:19241
CATATACT
+
F:FFFFFF
@A00769:11:HC3HCDRXX:1:2101:28881:19288
CATATACT
+
FFFFFFFF
@A00769:11:HC3HCDRXX:1:2101:6289:19304
CATATACT
+
FF:FFF:F
@A00769:11:HC3HCDRXX:1:2101:29559:19366
CATATACT
+
FFFFFFFF
@A00769:11:HC3HCDRXX:1:2101:9769:19570
CATATACT
+
FFFFFFFF
@A00769:11:HC3HCDRXX:1:2101:19732:19664
CATATACT
+
FFFFFFFF
@A00769:11:HC3HCDRXX:1:2101:9688:19680
CATATACT
+
FFFFFFFF
@A00769:11:HC3HCDRXX:1:2101:22182:19680
CATATACT
+
FFFFFFFF
@A00769:11:HC3HCDRXX:1:2101:20889:19727
CATATACT
+
FFFFFFFF
@A00769:11:HC3HCDRXX:1:2101:24071:19789
CATATACT
+
FFFFFFFF
@A00769:11:HC3HCDRXX:1:2101:21260:19805
CATATACT
+
FF:F,FFF
@A00769:11:HC3HCDRXX:1:2101:12662:19883
CATATACT
+
FFFFFFFF
@A00769:11:HC3HCDRXX:1:2101:23167:19883
CATATACT
+
FFFFFFFF
@A00769:11:HC3HCDRXX:1:2101:28203:19899
CATATACT
+
FFFFFFFF
@A00769:11:HC3HCDRXX:1:2101:5511:19930
CATATACT
+
FFFFFFFF
@A00769:11:HC3HCDRXX:1:2101:15320:19946
CATATACT
+
FFFFFFFF
@A00769:11:HC3HCDRXX:1:2101:2202:19993
CATATACT
+
FFFF:FFF
@A00769:11:HC3HCDRXX:1:2101:28989:20008
CATATACT
+
FFFFFFFF
@A00769:11:HC3HCDRXX:1:2101:14109:20040
CATATACT
+
,FFFFFFF
@A00769:11:HC3HCDRXX:1:2101:30400:20102
CATATACT
+
FFFFFFFF
@A00769:11:HC3HCDRXX:1:2101:14425:20181
CATATACT
+
FFFFFFFF
@A00769:11:HC3HCDRXX:1:2101:28926:20212
CATATACT
+
FFFFFFFF
@A00769:11:HC3HCDRXX:1:2101:20202:20228
CATATACT
+
FFFFFFFF
@A00769:11:HC3HCDRXX:1:2101:15854:20243
CATATACT
+
FFFFFFFF
@A00769:11:HC3HCDRXX:1:2101:18774:20384
CATATACT
+
FFFFFFFF
@A00769:11:HC3HCDRXX:1:2101:25699:20384
CATATACT
+
FFFFFFFF
@A00769:11:HC3HCDRXX:1:2101:25563:20431
CATATACT
+
FFFFFFFF
@A00769:11:HC3HCDRXX:1:2101:21377:20603
CATATACT
+
FFFFFFF:
@A00769:11:HC3HCDRXX:1:2101:11605:20682
CATATACT
+
FFFFFFFF
@A00769:11:HC3HCDRXX:1:2101:29975:20682
CATATACT
+
FFFF,:FF
@A00769:11:HC3HCDRXX:1:2101:17020:20729
CATATACT
+
,F,FFFFF
@A00769:11:HC3HCDRXX:1:2101:29758:20776
CATATACT
+
FFFFFFFF
@A00769:11:HC3HCDRXX:1:2101:3025:20791
CATATACT
+
FFFFFFFF
@A00769:11:HC3HCDRXX:1:2101:29098:20885
CATATACT
+
FFFFFFFF
@A00769:11:HC3HCDRXX:1:2101:29966:21010
CATATACT
+
FFFFF:FF
@A00769:11:HC3HCDRXX:1:2101:22128:21026
CATATACT
+
FFFFFFFF
@A00769:11:HC3HCDRXX:1:2101:18828:21042
CATATACT
+
FFFFFFFF
@A00769:11:HC3HCDRXX:1:2101:15085:21136
CATATACT
+
FFFFFFFF
@A00769:11:HC3HCDRXX:1:2101:1850:21167
CATATACT
+
FFFFFFFF
@A00769:11:HC3HCDRXX:1:2101:14570:21245
CATATACT
+
FFFFFFFF
@A00769:11:HC3HCDRXX:1:2101:24017:21261
CATATACT
+
FFFFFFFF
@A00769:11:HC3HCDRXX:1:2101:10945:21324
CATATACT
+
FFFFFFFF
@A00769:11:HC3HCDRXX:1:2101:7645:21371
CATATACT
+
FFFFFFFF
@A00769:11:HC3HCDRXX:1:2101:12771:21386
CATATACT
+
FFFFFFFF
@A00769:11:HC3HCDRXX:1:2101:31006:21465
CATATACT
+
FFFFFFFF
@A00769:11:HC3HCDRXX:1:2101:28483:21480
CATATACT
+
FFFFFFFF
@A00769:11:HC3HCDRXX:1:2101:12491:21496
CATATACT
+
FFFFFFFF
@A00769:11:HC3HCDRXX:1:2101:32841:21637
CATATACT
+
FFFFFFFF
@A00769:11:HC3HCDRXX:1:2101:20934:21652
CATATACT
+
FFFFFFFF
@A00769:11:HC3HCDRXX:1:2101:4860:21684
CATATACT
+
FFFFFFFF
@A00769:11:HC3HCDRXX:1:2101:29912:21699
CATATACT
+
FFFFFFFF
@A00769:11:HC3HCDRXX:1:2101:17372:21746
CATATACT
+
FFFFFFFF
@A00769:11:HC3HCDRXX:1:2101:29360:21746
CATATACT
+
FFF:FFFF
@A00769:11:HC3HCDRXX:1:2101:26765:21793
CATATACT
+
FFFFFFFF
@A00769:11:HC3HCDRXX:1:2101:7482:21809
CATATACT
+
FFFFFFFF
@A00769:11:HC3HCDRXX:1:2101:5764:21840
CATATACT
+
FFFFFFFF
@A00769:11:HC3HCDRXX:1:2101:27624:21872
CATATACT
+
FFFFFFFF
@A00769:11:HC3HCDRXX:1:2101:18747:21934
CATATACT
+
FFFFFFFF
@A00769:11:HC3HCDRXX:1:2101:26151:21950
CATATACT
+
FFFFFFFF
@A00769:11:HC3HCDRXX:1:2101:19000:21966
CATATACT
+
FFFFFFFF
@A00769:11:HC3HCDRXX:1:2101:3794:21997
CATATACT
+
FFFFFFFF
@A00769:11:HC3HCDRXX:1:2101:19434:21997
CATATACT
+
FFFFFFFF
@A00769:11:HC3HCDRXX:1:2101:32714:22013
CATATACT
+
FFFFFFFF
@A00769:11:HC3HCDRXX:1:2101:4300:22091
CATATACT
+
FFFFFFFF
@A00769:11:HC3HCDRXX:1:2101:17454:22106
CATATACT
+
FF,FFF,F
@A00769:11:HC3HCDRXX:1:2101:19687:22122
CATATACT
+
FFFFFFFF
@A00769:11:HC3HCDRXX:1:2101:24108:22169
CATATACT
+
FFFFFFFF
@A00769:11:HC3HCDRXX:1:2101:23086:22185
CATATACT
+
FFFFFFFF
@A00769:11:HC3HCDRXX:1:2101:6045:22200
CATATACT
+
FFFFFFFF
@A00769:11:HC3HCDRXX:1:2101:17526:22232
CATATACT
+
FFFFFFFF
@A00769:11:HC3HCDRXX:1:2101:27579:22232
CATATACT
+
FFFFFFFF
@A00769:11:HC3HCDRXX:1:2101:7274:22263
CATATACT
+
FFFFFFFF
@A00769:11:HC3HCDRXX:1:2101:12780:22310
CATATACT
+
FFFFFF::
@A00769:11:HC3HCDRXX:1:2101:4318:22373
CATATACT
+
FFFFFFFF
@A00769:11:HC3HCDRXX:1:2101:24198:22451
CATATACT
+
FFFFFFFF
@A00769:11:HC3HCDRXX:1:2101:15989:22514
CATATACT
+
FFFFFFFF
@A00769:11:HC3HCDRXX:1:2101:32199:22529
CATATACT
+
FFFFFFFF
@A00769:11:HC3HCDRXX:1:2101:27868:22576
CATATACT
+
FFFFFFFF
@A00769:11:HC3HCDRXX:1:2101:18828:22608
CATATACT
+
FFFFFFFF
@A00769:11:HC3HCDRXX:1:2101:32651:22623
CATATACT
+
:FFFFFFF
@A00769:11:HC3HCDRXX:1:2101:5575:22639
CATATACT
+
FFFFFFFF
@A00769:11:HC3HCDRXX:1:2101:2528:22654
CATATACT
+
FFFFFFFF
@A00769:11:HC3HCDRXX:1:2101:3115:22670
CATATACT
+
FFFFFFFF
@A00769:11:HC3HCDRXX:1:2101:4978:22670
CATATACT
+
FFFFFFFF
@A00769:11:HC3HCDRXX:1:2101:19108:22686
CATATACT
+
FFFFFFFF
@A00769:11:HC3HCDRXX:1:2101:2437:22748
CATATACT
+
FFFFFFFF
@A00769:11:HC3HCDRXX:1:2101:4354:22748
CATATACT
+
FFFFFFFF
@A00769:11:HC3HCDRXX:1:2101:10176:22748
CATATACT
+
FFFFFFFF
@A00769:11:HC3HCDRXX:1:2101:3920:22780
CATATACT
+
FFFFFFFF
@A00769:11:HC3HCDRXX:1:2101:13612:22842
CATATACT
+
FFFFFFFF
@A00769:11:HC3HCDRXX:1:2101:31331:22905
CATATACT
+
FFFFFFFF
@A00769:11:HC3HCDRXX:1:2101:23882:22968
CATATACT
+
FFFFFFFF
@A00769:11:HC3HCDRXX:1:2101:24894:22968
CATATACT
+
FFFFFFFF
@A00769:11:HC3HCDRXX:1:2101:29713:23015
CATATACT
+
FFFFFFFF
@A00769:11:HC3HCDRXX:1:2101:10673:23046
CATATACT
+
FFFFFFFF
@A00769:11:HC3HCDRXX:1:2101:10520:23062
CATATACT
+
FFFFFFFF
@A00769:11:HC3HCDRXX:1:2101:29089:23062
CATATACT
+
FFFFFFFF
@A00769:11:HC3HCDRXX:1:2101:9200:23093
CATATACT
+
FFFFFFFF
@A00769:11:HC3HCDRXX:1:2101:28962:23093
CATATACT
+
FFFFFFFF
@A00769:11:HC3HCDRXX:1:2101:12436:23156
CATATACT
+
FFFFFFFF
@A00769:11:HC3HCDRXX:1:2101:25427:23265
CATATACT
+
FFFFFFFF
@A00769:11:HC3HCDRXX:1:2101:15094:23375
CATATACT
+
FFFFFFFF
@A00769:11:HC3HCDRXX:1:2101:27543:23390
CATATACT
+
FFFFFFFF
@A00769:11:HC3HCDRXX:1:2101:6542:23406
CATATACT
+
FFFFFFFF
@A00769:11:HC3HCDRXX:1:2101:16658:23422
CATATACT
+
FFFFFFFF
@A00769:11:HC3HCDRXX:1:2101:12445:23484
CATATACT
+
FFFFFFFF
@A00769:11:HC3HCDRXX:1:2101:7292:23547
CATATACT
+
FFFFFFFF
@A00769:11:HC3HCDRXX:1:2101:28501:23547
CATATACT
+
FFFFFFFF
@A00769:11:HC3HCDRXX:1:2101:28058:23657
CATATACT
+
FFFFFFFF
@A00769:11:HC3HCDRXX:1:2101:32732:23703
CATATACT
+
FFFFFFFF
@A00769:11:HC3HCDRXX:1:2101:7916:23719
CATATACT
+
FFFFFFFF
@A00769:11:HC3HCDRXX:1:2101:27633:23735
CATATACT
+
FFFFFFFF
@A00769:11:HC3HCDRXX:1:2101:8522:23860
CATATACT
+
FFFFFFFF
@A00769:11:HC3HCDRXX:1:2101:7102:23970
CATATACT
+
FFFFFFFF
@A00769:11:HC3HCDRXX:1:2101:19913:24048
CATATACT
+
FFFFFFFF
@A00769:11:HC3HCDRXX:1:2101:13666:24064
CATATACT
+
FFFFFFFF
@A00769:11:HC3HCDRXX:1:2101:22724:24095
CATATACT
+
FFFFFFFF
@A00769:11:HC3HCDRXX:1:2101:6017:24126
CATATACT
+
FFFFFFFF
@A00769:11:HC3HCDRXX:1:2101:17390:24126
CATATACT
+
FFFFFFFF
@A00769:11:HC3HCDRXX:1:2101:1199:24142
CATATACT
+
FFFFFFFF
@A00769:11:HC3HCDRXX:1:2101:2428:24236
CATATACT
+
FFF:F:,:
@A00769:11:HC3HCDRXX:1:2101:4038:24267
CATATACT
+
FFFFFFFF
@A00769:11:HC3HCDRXX:1:2101:6750:24267
CATATACT
+
FFFFFFFF
@A00769:11:HC3HCDRXX:1:2101:10303:24471
CATATACT
+
FFFFFFFF
@A00769:11:HC3HCDRXX:1:2101:32416:24471
CATATACT
+
FFFFFFFF
@A00769:11:HC3HCDRXX:1:2101:16170:24486
CATATACT
+
FFFFFFFF
@A00769:11:HC3HCDRXX:1:2101:28266:24518
CATATACT
+
FFFFFFFF
@A00769:11:HC3HCDRXX:1:2101:5222:24596
CATATACT
+
FFFFFFFF
@A00769:11:HC3HCDRXX:1:2101:3314:24643
CATATACT
+
FFF::FFF
@A00769:11:HC3HCDRXX:1:2101:6442:24737
CATATACT
+
FFFFFFFF
@A00769:11:HC3HCDRXX:1:2101:24985:24846
CATATACT
+
FFFFFFFF
@A00769:11:HC3HCDRXX:1:2101:31476:24846
CATATACT
+
FFFFFFFF
@A00769:11:HC3HCDRXX:1:2101:12726:24878
CATATACT
+
FFFFFFFF
@A00769:11:HC3HCDRXX:1:2101:18810:24893
CATATACT
+
FFFFFFFF
@A00769:11:HC3HCDRXX:1:2101:26874:24893
CATATACT
+
:FFFFF:F
@A00769:11:HC3HCDRXX:1:2101:1434:24925
CATATACT
+
FFFFFFFF
@A00769:11:HC3HCDRXX:1:2101:24243:24940
CATATACT
+
FFFF:FFF
@A00769:11:HC3HCDRXX:1:2101:3088:25066
CATATACT
+
FFFFFFFF
@A00769:11:HC3HCDRXX:1:2101:22824:25144
CATATACT
+
FFFFFFFF
@A00769:11:HC3HCDRXX:1:2101:28122:25238
CATATACT
+
FFFFFFFF
@A00769:11:HC3HCDRXX:1:2101:7871:25269
CATATACT
+
FFFFFFFF
@A00769:11:HC3HCDRXX:1:2101:16215:25285
CATATACT
+
FFF:F:FF
@A00769:11:HC3HCDRXX:1:2101:14163:25300
CATATACT
+
FFFFFFFF
@A00769:11:HC3HCDRXX:1:2101:19994:25316
CATATACT
+
FFFFFFFF
@A00769:11:HC3HCDRXX:1:2101:24596:25332
CATATACT
+
FF:FFFFF
@A00769:11:HC3HCDRXX:1:2101:25021:25441
CATATACT
+
FFFFFFFF
@A00769:11:HC3HCDRXX:1:2101:10294:25488
CATATACT
+
FFFFFFFF
@A00769:11:HC3HCDRXX:1:2101:14543:25488
CATATACT
+
FFFFFFFF
@A00769:11:HC3HCDRXX:1:2101:17164:25551
CATATACT
+
F,FFFF:F
@A00769:11:HC3HCDRXX:1:2101:30165:25551
CATATACT
+
FFFFFFFF
@A00769:11:HC3HCDRXX:1:2101:22752:25614
CATATACT
+
FFFFFFFF
@A00769:11:HC3HCDRXX:1:2101:25925:25629
CATATACT
+
FFFFFFFF
@A00769:11:HC3HCDRXX:1:2101:31132:25661
CATATACT
+
FFFFFFFF
@A00769:11:HC3HCDRXX:1:2101:32805:25676
CATATACT
+
FFFFFFFF
@A00769:11:HC3HCDRXX:1:2101:9164:25692
CATATACT
+
FFFFFFFF
@A00769:11:HC3HCDRXX:1:2101:24496:25692
CATATACT
+
FFFFFFFF
@A00769:11:HC3HCDRXX:1:2101:9028:25708
CATATACT
+
FF,FFF,F
@A00769:11:HC3HCDRXX:1:2101:22851:25723
CATATACT
+
FFFFFFFF
@A00769:11:HC3HCDRXX:1:2101:10818:25739
CATATACT
+
FFFFFFFF
@A00769:11:HC3HCDRXX:1:2101:8684:25770
CATATACT
+
FFFFFFFF
@A00769:11:HC3HCDRXX:1:2101:24686:25770
CATATACT
+
FFFFFFFF
@A00769:11:HC3HCDRXX:1:2101:7310:25927
CATATACT
+
FFFFFFFF
@A00769:11:HC3HCDRXX:1:2101:26223:25989
CATATACT
+
FFFFFFFF
@A00769:11:HC3HCDRXX:1:2101:21468:26021
CATATACT
+
FFFFFFFF
@A00769:11:HC3HCDRXX:1:2101:19578:26036
CATATACT
+
FFFFFFFF
@A00769:11:HC3HCDRXX:1:2101:14389:26068
CATATACT
+
FFFFFFFF
@A00769:11:HC3HCDRXX:1:2101:28718:26083
CATATACT
+
FFFFFFFF
@A00769:11:HC3HCDRXX:1:2101:14714:26130
CATATACT
+
FFF,FFFF
@A00769:11:HC3HCDRXX:1:2101:23339:26130
CATATACT
+
FFFFFFFF
@A00769:11:HC3HCDRXX:1:2101:15709:26162
CATATACT
+
FFFFFF,,
@A00769:11:HC3HCDRXX:1:2101:6488:26506
CATATACT
+
FFFFFFFF
@A00769:11:HC3HCDRXX:1:2101:6524:26569
CATATACT
+
FFFFFFFF
@A00769:11:HC3HCDRXX:1:2101:2474:26600
CATATACT
+
FFFFFFFF
@A00769:11:HC3HCDRXX:1:2101:2392:26647
CATATACT
+
FFFFFFFF
@A00769:11:HC3HCDRXX:1:2101:16875:26710
CATATACT
+
FFFFFFFF
@A00769:11:HC3HCDRXX:1:2101:32678:26710
CATATACT
+
FFFFFFFF
@A00769:11:HC3HCDRXX:1:2101:20961:26835
CATATACT
+
FFFFFFFF
@A00769:11:HC3HCDRXX:1:2101:26241:26835
CATATACT
+
FFFFFFFF
@A00769:11:HC3HCDRXX:1:2101:7735:26913
CATATACT
+
FFFFFFFF
@A00769:11:HC3HCDRXX:1:2101:1669:26929
CATATACT
+
FFFFFFFF
@A00769:11:HC3HCDRXX:1:2101:14045:26944
CATATACT
+
FF,FFFFF
@A00769:11:HC3HCDRXX:1:2101:21124:27023
CATATACT
+
FFFFFFFF
@A00769:11:HC3HCDRXX:1:2101:6560:27132
CATATACT
+
FFFFFFFF
@A00769:11:HC3HCDRXX:1:2101:8874:27132
CATATACT
+
FFFFFFFF
@A00769:11:HC3HCDRXX:1:2101:8983:27132
CATATACT
+
FFFFFFFF
@A00769:11:HC3HCDRXX:1:2101:14877:27195
CATATACT
+
FFFFFFFF
@A00769:11:HC3HCDRXX:1:2101:10031:27258
CATATACT
+
FFFFFF:F
@A00769:11:HC3HCDRXX:1:2101:8567:27289
CATATACT
+
FFFFFFFF
@A00769:11:HC3HCDRXX:1:2101:29215:27320
CATATACT
+
FFFFFFFF
@A00769:11:HC3HCDRXX:1:2101:29631:27320
CATATACT
+
FFFFFFFF
@A00769:11:HC3HCDRXX:1:2101:18304:27492
CATATACT
+
FFFFFFFF
@A00769:11:HC3HCDRXX:1:2101:18340:27492
CATATACT
+
FFFFFFFF
@A00769:11:HC3HCDRXX:1:2101:6207:27680
CATATACT
+
FFFFFFFF
@A00769:11:HC3HCDRXX:1:2101:29631:27727
CATATACT
+
FFFFFFFF
@A00769:11:HC3HCDRXX:1:2101:10086:27821
CATATACT
+
FFFFFFFF
@A00769:11:HC3HCDRXX:1:2101:5005:27884
CATATACT
+
FFFFFFFF
@A00769:11:HC3HCDRXX:1:2101:23402:27899
CATATACT
+
FFFFFFFF
@A00769:11:HC3HCDRXX:1:2101:27082:27915
CATATACT
+
FFFFFFFF
@A00769:11:HC3HCDRXX:1:2101:30364:27931
CATATACT
+
FFFFFFFF
@A00769:11:HC3HCDRXX:1:2101:17924:27962
CATATACT
+
FFFFFFFF
@A00769:11:HC3HCDRXX:1:2101:3468:27978
CATATACT
+
FFFF,FFF
@A00769:11:HC3HCDRXX:1:2101:17372:28009
CATATACT
+
FFFFFFFF
@A00769:11:HC3HCDRXX:1:2101:26784:28025
CATATACT
+
FFFFFFFF
@A00769:11:HC3HCDRXX:1:2101:29333:28025
CATATACT
+
FFFFFFFF
@A00769:11:HC3HCDRXX:1:2101:31096:28072
CATATACT
+
:FFF:F:F
@A00769:11:HC3HCDRXX:1:2101:23213:28103
CATATACT
+
FFFFFFFF
@A00769:11:HC3HCDRXX:1:2101:5538:28119
CATATACT
+
FFFFFFFF
@A00769:11:HC3HCDRXX:1:2101:1551:28134
CATATACT
+
FFFFFFFF
@A00769:11:HC3HCDRXX:1:2101:4246:28134
CATATACT
+
FFFF,FF:
@A00769:11:HC3HCDRXX:1:2101:32045:28150
CATATACT
+
FFFFFFFF
@A00769:11:HC3HCDRXX:1:2101:5891:28228
CATATACT
+
:FFFFFFF
@A00769:11:HC3HCDRXX:1:2101:13413:28260
CATATACT
+
FFFFFFFF
@A00769:11:HC3HCDRXX:1:2101:16622:28275
CATATACT
+
FFFFFFFF
@A00769:11:HC3HCDRXX:1:2101:1669:28307
CATATACT
+
FFFFFFFF
@A00769:11:HC3HCDRXX:1:2101:9227:28338
CATATACT
+
FFFFFFFF
@A00769:11:HC3HCDRXX:1:2101:7500:28354
CATATACT
+
FFFFFFFF
@A00769:11:HC3HCDRXX:1:2101:5773:28369
CATATACT
+
FFFFFFFF
@A00769:11:HC3HCDRXX:1:2101:17806:28447
CATATACT
+
FFFFFFFF
@A00769:11:HC3HCDRXX:1:2101:27425:28479
CATATACT
+
FFFFFFFF
@A00769:11:HC3HCDRXX:1:2101:24514:28541
CATATACT
+
FFFFFFFF
@A00769:11:HC3HCDRXX:1:2101:15799:28573
CATATACT
+
FFFFFFFF
@A00769:11:HC3HCDRXX:1:2101:31729:28604
CATATACT
+
FFFFFFFF
@A00769:11:HC3HCDRXX:1:2101:11143:28714
CATATACT
+
FFFFFFFF
@A00769:11:HC3HCDRXX:1:2101:17526:28714
CATATACT
+
FFFFFFFF
@A00769:11:HC3HCDRXX:1:2101:6976:28792
CATATACT
+
FFFFFF:F
@A00769:11:HC3HCDRXX:1:2101:28763:28823
CATATACT
+
FFFFFFFF
@A00769:11:HC3HCDRXX:1:2101:31024:28823
CATATACT
+
FFFFFFFF
@A00769:11:HC3HCDRXX:1:2101:6180:28917
CATATACT
+
FFFFFFFF
@A00769:11:HC3HCDRXX:1:2101:7193:28917
CATATACT
+
FFFFFFFF
@A00769:11:HC3HCDRXX:1:2101:19443:29215
CATATACT
+
FFFFFFFF
@A00769:11:HC3HCDRXX:1:2101:20654:29246
CATATACT
+
FFFFFFFF
@A00769:11:HC3HCDRXX:1:2101:18304:29277
CATATACT
+
FFFFFFFF
@A00769:11:HC3HCDRXX:1:2101:23321:29324
CATATACT
+
FFFFFFFF
@A00769:11:HC3HCDRXX:1:2101:22137:29371
CATATACT
+
FFFFFFFF
@A00769:11:HC3HCDRXX:1:2101:28366:29418
CATATACT
+
FFFFFFFF
@A00769:11:HC3HCDRXX:1:2101:13042:29434
CATATACT
+
FFFFFFFF
@A00769:11:HC3HCDRXX:1:2101:16839:29434
CATATACT
+
FFFFFFFF
@A00769:11:HC3HCDRXX:1:2101:14326:29465
CATATACT
+
FF:FFFFF
@A00769:11:HC3HCDRXX:1:2101:8305:29528
CATATACT
+
FFFFFFFF
@A00769:11:HC3HCDRXX:1:2101:7591:29606
CATATACT
+
FFFFFFFF
@A00769:11:HC3HCDRXX:1:2101:15130:29606
CATATACT
+
FFFFFFFF
@A00769:11:HC3HCDRXX:1:2101:6768:29622
CATATACT
+
,FFFFFFF
@A00769:11:HC3HCDRXX:1:2101:30888:29622
CATATACT
+
FFFFFFFF
@A00769:11:HC3HCDRXX:1:2101:5439:29637
CATATACT
+
FFFFFFFF
@A00769:11:HC3HCDRXX:1:2101:22019:29637
CATATACT
+
:FFFFFFF
@A00769:11:HC3HCDRXX:1:2101:26268:29637
CATATACT
+
FFFFFFFF
@A00769:11:HC3HCDRXX:1:2101:5719:29653
CATATACT
+
FFFFFF,F
@A00769:11:HC3HCDRXX:1:2101:20817:29653
CATATACT
+
FFFFFFFF
@A00769:11:HC3HCDRXX:1:2101:25907:29669
CATATACT
+
FFFFFFFF
@A00769:11:HC3HCDRXX:1:2101:9001:29731
CATATACT
+
FFFFFFFF
@A00769:11:HC3HCDRXX:1:2101:25545:29731
CATATACT
+
FFFFFFFF
@A00769:11:HC3HCDRXX:1:2101:27416:29747
CATATACT
+
FFFFFFFF
@A00769:11:HC3HCDRXX:1:2101:13250:29794
CATATACT
+
FFFFFFFF
@A00769:11:HC3HCDRXX:1:2101:29360:29794
CATATACT
+
FFFFFFFF
@A00769:11:HC3HCDRXX:1:2101:25003:29857
CATATACT
+
FFFFFFFF
@A00769:11:HC3HCDRXX:1:2101:13150:29935
CATATACT
+
FFFFFFFF
@A00769:11:HC3HCDRXX:1:2101:5457:30013
CATATACT
+
FFFF:FFF
@A00769:11:HC3HCDRXX:1:2101:13069:30013
CATATACT
+
FFFFFFFF
@A00769:11:HC3HCDRXX:1:2101:2383:30044
CATATACT
+
FFFFFFFF
@A00769:11:HC3HCDRXX:1:2101:27751:30076
CATATACT
+
FFFFFFFF
@A00769:11:HC3HCDRXX:1:2101:28230:30123
CATATACT
+
FFFFFFFF
@A00769:11:HC3HCDRXX:1:2101:23231:30264
CATATACT
+
FFFFFFFF
@A00769:11:HC3HCDRXX:1:2101:22471:30295
CATATACT
+
FFFFFFFF
@A00769:11:HC3HCDRXX:1:2101:8811:30561
CATATACT
+
,:,FF:F,
@A00769:11:HC3HCDRXX:1:2101:21305:30592
CATATACT
+
FFFFFFFF
@A00769:11:HC3HCDRXX:1:2101:22770:30592
CATATACT
+
FFFFFFF:
@A00769:11:HC3HCDRXX:1:2101:22544:30671
CATATACT
+
FFFFFFFF
@A00769:11:HC3HCDRXX:1:2101:27001:30686
CATATACT
+
FFFFFFFF
@A00769:11:HC3HCDRXX:1:2101:19307:30702
CATATACT
+
::FFFFFF
@A00769:11:HC3HCDRXX:1:2101:23746:30718
CATATACT
+
FF:FFFFF
@A00769:11:HC3HCDRXX:1:2101:5448:30843
CATATACT
+
FFFFFFFF
@A00769:11:HC3HCDRXX:1:2101:5466:30843
CATATACT
+
FFFFFFFF
@A00769:11:HC3HCDRXX:1:2101:18710:30859
CATATACT
+
FFFFFFFF
@A00769:11:HC3HCDRXX:1:2101:9778:30890
CATATACT
+
FFFFFFFF
@A00769:11:HC3HCDRXX:1:2101:17101:30890
CATATACT
+
FFFFFFFF
@A00769:11:HC3HCDRXX:1:2101:23791:30953
CATATACT
+
FFFFFFFF
@A00769:11:HC3HCDRXX:1:2101:15582:30984
CATATACT
+
FFFFFFFF
@A00769:11:HC3HCDRXX:1:2101:4517:31046
CATATACT
+
FFFFFFFF
@A00769:11:HC3HCDRXX:1:2101:6659:31125
CATATACT
+
FFFFFFFF
@A00769:11:HC3HCDRXX:1:2101:3387:31156
CATATACT
+
FFFFFFFF
@A00769:11:HC3HCDRXX:1:2101:20934:31203
CATATACT
+
FFFFFFFF
@A00769:11:HC3HCDRXX:1:2101:30608:31297
CATATACT
+
FFFFFFFF
@A00769:11:HC3HCDRXX:1:2101:15383:31422
CATATACT
+
FFFFFFFF
@A00769:11:HC3HCDRXX:1:2101:22435:31485
CATATACT
+
FFFFFFFF
@A00769:11:HC3HCDRXX:1:2101:23231:31485
CATATACT
+
FFFFFFFF
@A00769:11:HC3HCDRXX:1:2101:9082:31501
CATATACT
+
FFFFFFFF
@A00769:11:HC3HCDRXX:1:2101:9842:31532
CATATACT
+
FFFFFFFF
@A00769:11:HC3HCDRXX:1:2101:10176:31673
CATATACT
+
FFFFFFFF
@A00769:11:HC3HCDRXX:1:2101:14281:31673
CATATACT
+
FFFFFFFF
@A00769:11:HC3HCDRXX:1:2101:20582:31688
CATATACT
+
FFFFFFFF
@A00769:11:HC3HCDRXX:1:2101:13413:31704
CATATACT
+
FFFFFFFF
@A00769:11:HC3HCDRXX:1:2101:25961:31704
CATATACT
+
FF,FFFFF
@A00769:11:HC3HCDRXX:1:2101:26847:31767
CATATACT
+
FFFFFFFF
@A00769:11:HC3HCDRXX:1:2101:14452:31814
CATATACT
+
FFFFFFFF
@A00769:11:HC3HCDRXX:1:2101:6144:31923
CATATACT
+
FFFFFFFF
@A00769:11:HC3HCDRXX:1:2101:21296:32080
CATATACT
+
FFFFFFFF
@A00769:11:HC3HCDRXX:1:2101:18195:32189
CATATACT
+
FFF:FFFF
@A00769:11:HC3HCDRXX:1:2101:10312:32221
CATATACT
+
FFFFFFFF
@A00769:11:HC3HCDRXX:1:2101:7283:32236
CATATACT
+
FFFFFFFF
@A00769:11:HC3HCDRXX:1:2101:12888:32236
CATATACT
+
FFFFFFFF
@A00769:11:HC3HCDRXX:1:2101:3676:32315
CATATACT
+
FFFFFFFF
@A00769:11:HC3HCDRXX:1:2101:3649:32393
CATATACT
+
FFFFFFFF
@A00769:11:HC3HCDRXX:1:2101:24939:32409
CATATACT
+
FFFFFFFF
@A00769:11:HC3HCDRXX:1:2101:23411:32518
CATATACT
+
,:,F,FF:
@A00769:11:HC3HCDRXX:1:2101:8431:32534
CATATACT
+
FFFFFFFF
@A00769:11:HC3HCDRXX:1:2101:4146:32628
CATATACT
+
FFFFFFFF
@A00769:11:HC3HCDRXX:1:2101:29297:32628
CATATACT
+
FFFFFFFF
@A00769:11:HC3HCDRXX:1:2101:12997:32675
CATATACT
+
FFFFFFFF
@A00769:11:HC3HCDRXX:1:2101:17879:32706
CATATACT
+
FFFFFFFF
@A00769:11:HC3HCDRXX:1:2101:15646:32784
CATATACT
+
FF,FFFFF
@A00769:11:HC3HCDRXX:1:2101:22263:32784
CATATACT
+
FFFFF:FF
@A00769:11:HC3HCDRXX:1:2101:14796:32941
CATATACT
+
FFFFFFFF
@A00769:11:HC3HCDRXX:1:2101:25238:32957
CATATACT
+
FF,FFFFF
@A00769:11:HC3HCDRXX:1:2101:22290:33019
CATATACT
+
FFFFFFFF
@A00769:11:HC3HCDRXX:1:2101:4942:33035
CATATACT
+
FFFFFFFF
@A00769:11:HC3HCDRXX:1:2101:3134:33098
CATATACT
+
FFFFFFFF
@A00769:11:HC3HCDRXX:1:2101:14145:33098
CATATACT
+
FFFFFFFF
@A00769:11:HC3HCDRXX:1:2101:17671:33098
CATATACT
+
FFFFFFFF
@A00769:11:HC3HCDRXX:1:2101:14136:33144
CATATACT
+
FFFFFFFF
@A00769:11:HC3HCDRXX:1:2101:20347:33160
CATATACT
+
FFFFFFFF
@A00769:11:HC3HCDRXX:1:2101:19325:33176
CATATACT
+
FFFFFFFF
@A00769:11:HC3HCDRXX:1:2101:12436:33238
CATATACT
+
FFFFFFFF
@A00769:11:HC3HCDRXX:1:2101:15167:33238
CATATACT
+
FFFFFFFF
@A00769:11:HC3HCDRXX:1:2101:8730:33301
CATATACT
+
FF:FF,::
@A00769:11:HC3HCDRXX:1:2101:18602:33301
CATATACT
+
FFFFFFFF
@A00769:11:HC3HCDRXX:1:2101:6533:33348
CATATACT
+
FFFFFFFF
@A00769:11:HC3HCDRXX:1:2101:7383:33379
CATATACT
+
FFFFFFFF
@A00769:11:HC3HCDRXX:1:2101:22462:33505
CATATACT
+
FFFFFFFF
@A00769:11:HC3HCDRXX:1:2101:17490:33567
CATATACT
+
FFFFFFFF
@A00769:11:HC3HCDRXX:1:2101:16613:33614
CATATACT
+
FFFFFFFF
@A00769:11:HC3HCDRXX:1:2101:20681:33614
CATATACT
+
FFFFFFFF
@A00769:11:HC3HCDRXX:1:2101:13051:33739
CATATACT
+
FFFFFFFF
@A00769:11:HC3HCDRXX:1:2101:18728:33771
CATATACT
+
FFFFFFFF
@A00769:11:HC3HCDRXX:1:2101:7618:33818
CATATACT
+
FFFFFFFF
@A00769:11:HC3HCDRXX:1:2101:9824:33849
CATATACT
+
FFFFFFFF
@A00769:11:HC3HCDRXX:1:2101:25527:33865
CATATACT
+
FFFFFFFF
@A00769:11:HC3HCDRXX:1:2101:16233:34021
CATATACT
+
FFFFFFFF
@A00769:11:HC3HCDRXX:1:2101:23430:34084
CATATACT
+
FFFFFFFF
@A00769:11:HC3HCDRXX:1:2101:26955:34084
CATATACT
+
FFFFFFFF
@A00769:11:HC3HCDRXX:1:2101:12726:34209
CATATACT
+
FFFFFFFF
@A00769:11:HC3HCDRXX:1:2101:10348:34287
CATATACT
+
FFFFFFFF
@A00769:11:HC3HCDRXX:1:2101:23746:34475
CATATACT
+
FFFFFFFF
@A00769:11:HC3HCDRXX:1:2101:27905:34632
CATATACT
+
FFFFFFFF
@A00769:11:HC3HCDRXX:1:2101:28438:34648
CATATACT
+
FFFFFFFF
@A00769:11:HC3HCDRXX:1:2101:12219:34710
CATATACT
+
FFFFFFFF
@A00769:11:HC3HCDRXX:1:2101:20139:34773
CATATACT
+
FFFFFFFF
@A00769:11:HC3HCDRXX:1:2101:21007:34773
CATATACT
+
FF:FFFFF
@A00769:11:HC3HCDRXX:1:2101:9127:34804
CATATACT
+
FFFFFFFF
@A00769:11:HC3HCDRXX:1:2101:20726:34820
CATATACT
+
FFFFFFFF
@A00769:11:HC3HCDRXX:1:2101:5240:34867
CATATACT
+
FFFFFFFF
@A00769:11:HC3HCDRXX:1:2101:31747:34867
CATATACT
+
FFFFFFFF
@A00769:11:HC3HCDRXX:1:2101:27606:34929
CATATACT
+
FFFFFFFF
@A00769:11:HC3HCDRXX:1:2101:25093:35117
CATATACT
+
FFFFFFFF
@A00769:11:HC3HCDRXX:1:2101:31114:35149
CATATACT
+
FFFFFFFF
@A00769:11:HC3HCDRXX:1:2101:15465:35196
CATATACT
+
FFFFFFFF
@A00769:11:HC3HCDRXX:1:2101:8802:35336
CATATACT
+
FFFFFFF:
@A00769:11:HC3HCDRXX:1:2101:3152:35446
CATATACT
+
FFFFFFFF
@A00769:11:HC3HCDRXX:1:2101:15555:35571
CATATACT
+
FFFFFFFF
@A00769:11:HC3HCDRXX:1:2101:20573:35587
CATATACT
+
FFFFFFFF
@A00769:11:HC3HCDRXX:1:2101:16378:35618
CATATACT
+
FFFFFFFF
@A00769:11:HC3HCDRXX:1:2101:27787:35650
CATATACT
+
FFFFFFFF
@A00769:11:HC3HCDRXX:1:2101:20916:35712
CATATACT
+
FFFFFFFF
@A00769:11:HC3HCDRXX:1:2101:19849:35744
CATATACT
+
FFFFFFFF
@A00769:11:HC3HCDRXX:1:2101:20790:35744
CATATACT
+
:F:FF:,F
@A00769:11:HC3HCDRXX:1:2101:15483:35759
CATATACT
+
FFFFFFFF
@A00769:11:HC3HCDRXX:1:2101:31448:35790
CATATACT
+
FFFFFFFF
@A00769:11:HC3HCDRXX:1:2101:16577:35806
CATATACT
+
FFFFFFFF
@A00769:11:HC3HCDRXX:1:2101:29631:35806
CATATACT
+
FFFF,FF,
@A00769:11:HC3HCDRXX:1:2101:22670:35837
CATATACT
+
FFFFFFFF
@A00769:11:HC3HCDRXX:1:2101:3631:35900
CATATACT
+
FFFFFFFF
@A00769:11:HC3HCDRXX:1:2101:8675:35994
CATATACT
+
FFFFFFFF
@A00769:11:HC3HCDRXX:1:2101:8712:35994
CATATACT
+
FFFFFFFF
@A00769:11:HC3HCDRXX:1:2101:24939:36041
CATATACT
+
FFFFFFFF
@A00769:11:HC3HCDRXX:1:2101:27923:36041
CATATACT
+
FFFFFFFF
@A00769:11:HC3HCDRXX:1:2101:22399:36088
CATATACT
+
FFFFFFFF
@A00769:11:HC3HCDRXX:1:2101:3441:36135
CATATACT
+
FFFFFFFF
@A00769:11:HC3HCDRXX:1:2101:14561:36166
CATATACT
+
FFFFFFFF
@A00769:11:HC3HCDRXX:1:2101:10068:36338
CATATACT
+
FFFFFFFF
@A00769:11:HC3HCDRXX:1:2101:17499:36370
CATATACT
+
FFFFFFFF
@A00769:11:HC3HCDRXX:1:2101:28103:36385
CATATACT
+
FFFFFFFF
@A00769:11:HC3HCDRXX:1:2101:3911:36417
CATATACT
+
FFFFFFFF
@A00769:11:HC3HCDRXX:1:2101:29215:36464
CATATACT
+
FFFFFFFF
@A00769:11:HC3HCDRXX:1:2101:10330:36479
CATATACT
+
FFFFFFFF
@A00769:11:HC3HCDRXX:1:2101:11297:36495
CATATACT
+
FFFFFFFF
@A00769:11:HC3HCDRXX:1:2101:9552:36542
CATATACT
+
FFFFFFFF
@A00769:11:HC3HCDRXX:1:2101:19108:36558
CATATACT
+
FFFFFFFF
@A00769:11:HC3HCDRXX:1:2101:19343:36652
CATATACT
+
FF:FFFFF
@A00769:11:HC3HCDRXX:1:2101:22978:36652
CATATACT
+
FFFFFFFF
@A00769:11:HC3HCDRXX:1:2101:20220:36667
CATATACT
+
FFFFFFFF
@A00769:11:HC3HCDRXX:1:2101:28230:36699
CATATACT
+
FFFFFFFF
@A00769:11:HC3HCDRXX:1:2101:3052:36714
CATATACT
+
FFFFFFFF
@A00769:11:HC3HCDRXX:1:2101:27905:36793
CATATACT
+
FFFFFFFF
@A00769:11:HC3HCDRXX:1:2101:31259:36839
CATATACT
+
FFFFFFFF
@A00769:11:HC3HCDRXX:1:2101:10809:36871
CATATACT
+
FFFFFFFF
@A00769:11:HC3HCDRXX:1:2101:22996:36871
CATATACT
+
FF:FFFFF
@A00769:11:HC3HCDRXX:1:2101:14488:36949
CATATACT
+
FFFFFFFF
@A00769:11:HC3HCDRXX:1:2101:29487:36965
CATATACT
+
FFFFFFFF
@A00769:11:HC3HCDRXX:1:2101:10303:36996
CATATACT
+
FFFFFFFF
@A00769:11:HC3HCDRXX:1:2101:15799:36996
CATATACT
+
FFFFFFFF
@A00769:11:HC3HCDRXX:1:2102:31566:1047
CATATACT
+
FFFFFFFF
@A00769:11:HC3HCDRXX:1:2102:31910:1047
CATATACT
+
FFFFFFFF
@A00769:11:HC3HCDRXX:1:2102:16062:1063
CATATACT
+
FFFFFFFF
@A00769:11:HC3HCDRXX:1:2102:11369:1078
CATATACT
+
FFFFFFFF
@A00769:11:HC3HCDRXX:1:2102:7202:1094
CATATACT
+
FFFFFFFF
@A00769:11:HC3HCDRXX:1:2102:18231:1094
CATATACT
+
FFFFFFFF
@A00769:11:HC3HCDRXX:1:2102:8205:1110
CATATACT
+
FFFFFFFF
@A00769:11:HC3HCDRXX:1:2102:20464:1110
CATATACT
+
FFFFFFFF
@A00769:11:HC3HCDRXX:1:2102:11785:1141
CATATACT
+
FFFFFFFF
@A00769:11:HC3HCDRXX:1:2102:9471:1172
CATATACT
+
FFFFFFFF
@A00769:11:HC3HCDRXX:1:2102:9308:1235
CATATACT
+
FFFFFFFF
@A00769:11:HC3HCDRXX:1:2102:14253:1282
CATATACT
+
FFFFFFFF
@A00769:11:HC3HCDRXX:1:2102:9932:1344
CATATACT
+
FFFFFFFF
@A00769:11:HC3HCDRXX:1:2102:15691:1423
CATATACT
+
FFFFFFFF
@A00769:11:HC3HCDRXX:1:2102:4083:1485
CATATACT
+
FFFFFFFF
@A00769:11:HC3HCDRXX:1:2102:9390:1501
CATATACT
+
FFFFFFFF
@A00769:11:HC3HCDRXX:1:2102:10004:1501
CATATACT
+
FFFFFFFF
@A00769:11:HC3HCDRXX:1:2102:19099:1501
CATATACT
+
FFFFFFFF
@A00769:11:HC3HCDRXX:1:2102:17300:1548
CATATACT
+
FFFFFFFF
@A00769:11:HC3HCDRXX:1:2102:17806:1799
CATATACT
+
FFFFF:FF
@A00769:11:HC3HCDRXX:1:2102:16658:1814
CATATACT
+
FFFFFFFF
@A00769:11:HC3HCDRXX:1:2102:9507:1861
CATATACT
+
FFFFFFFF
@A00769:11:HC3HCDRXX:1:2102:15456:1861
CATATACT
+
FFFFFFFF
@A00769:11:HC3HCDRXX:1:2102:5484:1908
CATATACT
+
FFFFFFFF
@A00769:11:HC3HCDRXX:1:2102:22715:1971
CATATACT
+
FFFFFFFF
@A00769:11:HC3HCDRXX:1:2102:22806:1971
CATATACT
+
FFFFFFFF
@A00769:11:HC3HCDRXX:1:2102:5412:2033
CATATACT
+
FFFFFFFF
@A00769:11:HC3HCDRXX:1:2102:26024:2033
CATATACT
+
FFFFFFFF
@A00769:11:HC3HCDRXX:1:2102:12979:2049
CATATACT
+
FFFFFFFF
@A00769:11:HC3HCDRXX:1:2102:24605:2174
CATATACT
+
FFFFFFFF
@A00769:11:HC3HCDRXX:1:2102:16161:2206
CATATACT
+
FFFFFFFF
@A00769:11:HC3HCDRXX:1:2102:26304:2206
CATATACT
+
FFFFFFFF
@A00769:11:HC3HCDRXX:1:2102:21658:2362
CATATACT
+
FFFFFFFF
@A00769:11:HC3HCDRXX:1:2102:2392:2409
CATATACT
+
FFFFFFF:
@A00769:11:HC3HCDRXX:1:2102:11107:2409
CATATACT
+
:FFFFF,F
@A00769:11:HC3HCDRXX:1:2102:22923:2425
CATATACT
+
FFFFFFFF
@A00769:11:HC3HCDRXX:1:2102:26919:2456
CATATACT
+
FF:FFFFF
@A00769:11:HC3HCDRXX:1:2102:28320:2503
CATATACT
+
FFFFFFFF
@A00769:11:HC3HCDRXX:1:2102:15899:2722
CATATACT
+
FFFFFFFF
@A00769:11:HC3HCDRXX:1:2102:31503:2754
CATATACT
+
FFFFFFFF
@A00769:11:HC3HCDRXX:1:2102:28791:2942
CATATACT
+
FFFFFFFF
@A00769:11:HC3HCDRXX:1:2102:7482:2957
CATATACT
+
FFFFFFFF
@A00769:11:HC3HCDRXX:1:2102:21820:2988
CATATACT
+
FFFFFFFF
@A00769:11:HC3HCDRXX:1:2102:11035:3004
CATATACT
+
FFFFFFFF
@A00769:11:HC3HCDRXX:1:2102:19696:3004
CATATACT
+
FFFFFFFF
@A00769:11:HC3HCDRXX:1:2102:22309:3020
CATATACT
+
FFFFFFFF
@A00769:11:HC3HCDRXX:1:2102:9308:3145
CATATACT
+
FFFFFFFF
@A00769:11:HC3HCDRXX:1:2102:13196:3145
CATATACT
+
FF::FFF,
@A00769:11:HC3HCDRXX:1:2102:14488:3161
CATATACT
+
FFFFFFFF
@A00769:11:HC3HCDRXX:1:2102:15953:3255
CATATACT
+
FFFFFFFF
@A00769:11:HC3HCDRXX:1:2102:18105:3255
CATATACT
+
FFFFFFFF
@A00769:11:HC3HCDRXX:1:2102:30382:3411
CATATACT
+
FFFFFFFF
@A00769:11:HC3HCDRXX:1:2102:11189:3427
CATATACT
+
FFFFFFFF
@A00769:11:HC3HCDRXX:1:2102:14805:3427
CATATACT
+
FFFFFFFF
@A00769:11:HC3HCDRXX:1:2102:22083:3443
CATATACT
+
FFFFFFFF
@A00769:11:HC3HCDRXX:1:2102:25427:3443
CATATACT
+
FFFFFFFF
@A00769:11:HC3HCDRXX:1:2102:27100:3490
CATATACT
+
FF:FFF::
@A00769:11:HC3HCDRXX:1:2102:24207:3521
CATATACT
+
FFFFFFFF
@A00769:11:HC3HCDRXX:1:2102:10673:3568
CATATACT
+
FFFFFFFF
@A00769:11:HC3HCDRXX:1:2102:29423:3693
CATATACT
+
FFFFFFFF
@A00769:11:HC3HCDRXX:1:2102:13268:3709
CATATACT
+
FFFFF:FF
@A00769:11:HC3HCDRXX:1:2102:16098:3756
CATATACT
+
FFFFFFFF
@A00769:11:HC3HCDRXX:1:2102:9634:3771
CATATACT
+
FFFFFFFF
@A00769:11:HC3HCDRXX:1:2102:20573:3865
CATATACT
+
FFFFFFFF
@A00769:11:HC3HCDRXX:1:2102:8404:3928
CATATACT
+
FFFFFFFF
@A00769:11:HC3HCDRXX:1:2102:19831:3928
CATATACT
+
FFFFFFFF
@A00769:11:HC3HCDRXX:1:2102:3965:3944
CATATACT
+
FFFFFFFF
@A00769:11:HC3HCDRXX:1:2102:12409:3944
CATATACT
+
FFFFFFFF
@A00769:11:HC3HCDRXX:1:2102:30870:4006
CATATACT
+
FFFFFFFF
@A00769:11:HC3HCDRXX:1:2102:16902:4053
CATATACT
+
FFFFFFFF
@A00769:11:HC3HCDRXX:1:2102:8865:4069
CATATACT
+
FFFFFFFF
@A00769:11:HC3HCDRXX:1:2102:25889:4085
CATATACT
+
FF:FFFFF
@A00769:11:HC3HCDRXX:1:2102:30056:4100
CATATACT
+
FFFFFFFF
@A00769:11:HC3HCDRXX:1:2102:10800:4163
CATATACT
+
FFFFFFFF
@A00769:11:HC3HCDRXX:1:2102:16514:4163
CATATACT
+
FFFFFFFF
@A00769:11:HC3HCDRXX:1:2102:15031:4194
CATATACT
+
FFFFFFFF
@A00769:11:HC3HCDRXX:1:2102:2754:4225
CATATACT
+
FFFFFFFF
@A00769:11:HC3HCDRXX:1:2102:25554:4288
CATATACT
+
FFFFFFFF
@A00769:11:HC3HCDRXX:1:2102:15935:4319
CATATACT
+
FFFFFFFF
@A00769:11:HC3HCDRXX:1:2102:1172:4335
CATATACT
+
FFFFFFFF
@A00769:11:HC3HCDRXX:1:2102:9670:4429
CATATACT
+
FFFFFFFF
@A00769:11:HC3HCDRXX:1:2102:10420:4445
CATATACT
+
FFFFFFF:
@A00769:11:HC3HCDRXX:1:2102:18891:4460
CATATACT
+
FFFFFFFF
@A00769:11:HC3HCDRXX:1:2102:11758:4476
CATATACT
+
FFFFFFFF
@A00769:11:HC3HCDRXX:1:2102:11668:4507
CATATACT
+
FFFFFFFF
@A00769:11:HC3HCDRXX:1:2102:14886:4539
CATATACT
+
FFFF,FFF
@A00769:11:HC3HCDRXX:1:2102:14787:4554
CATATACT
+
FFFFFFFF
@A00769:11:HC3HCDRXX:1:2102:9010:4601
CATATACT
+
FFFFFFFF
@A00769:11:HC3HCDRXX:1:2102:1814:4664
CATATACT
+
FFFFFFFF
@A00769:11:HC3HCDRXX:1:2102:1181:4695
CATATACT
+
FFFFFFFF
@A00769:11:HC3HCDRXX:1:2102:10420:4758
CATATACT
+
FFFFFFFF
@A00769:11:HC3HCDRXX:1:2102:10746:4852
CATATACT
+
FFFFFFFF
@A00769:11:HC3HCDRXX:1:2102:17083:5024
CATATACT
+
FFFFFFFF
@A00769:11:HC3HCDRXX:1:2102:8477:5055
CATATACT
+
,FFF,FFF
@A00769:11:HC3HCDRXX:1:2102:11333:5055
CATATACT
+
FFFFFFFF
@A00769:11:HC3HCDRXX:1:2102:1398:5102
CATATACT
+
FFFFFFFF
@A00769:11:HC3HCDRXX:1:2102:1506:5134
CATATACT
+
FFFFFFFF
@A00769:11:HC3HCDRXX:1:2102:31114:5149
CATATACT
+
FFFFFFFF
@A00769:11:HC3HCDRXX:1:2102:5620:5306
CATATACT
+
FFFFFFFF
@A00769:11:HC3HCDRXX:1:2102:26494:5321
CATATACT
+
:FFF:FFF
@A00769:11:HC3HCDRXX:1:2102:3658:5447
CATATACT
+
FFFFFFFF
@A00769:11:HC3HCDRXX:1:2102:9851:5462
CATATACT
+
FFFF,F::
@A00769:11:HC3HCDRXX:1:2102:24225:5494
CATATACT
+
FFFFFFFF
@A00769:11:HC3HCDRXX:1:2102:30373:5494
CATATACT
+
FFFFFFF:
@A00769:11:HC3HCDRXX:1:2102:2456:5588
CATATACT
+
FFFFFFFF
@A00769:11:HC3HCDRXX:1:2102:9516:5666
CATATACT
+
FFFFFFFF
@A00769:11:HC3HCDRXX:1:2102:15998:5682
CATATACT
+
FFFFFFFF
@A00769:11:HC3HCDRXX:1:2102:31286:5697
CATATACT
+
FFF:FFF,
@A00769:11:HC3HCDRXX:1:2102:2672:5713
CATATACT
+
FFFFFFFF
@A00769:11:HC3HCDRXX:1:2102:12418:5713
CATATACT
+
FFFFFFFF
@A00769:11:HC3HCDRXX:1:2102:5376:5760
CATATACT
+
F:FFFFFF
@A00769:11:HC3HCDRXX:1:2102:4878:5776
CATATACT
+
FFFFFFFF
@A00769:11:HC3HCDRXX:1:2102:24261:5838
CATATACT
+
FFFFFFFF
@A00769:11:HC3HCDRXX:1:2102:22336:5885
CATATACT
+
FFFFFFFF
@A00769:11:HC3HCDRXX:1:2102:8477:5901
CATATACT
+
FFFFFFFF
@A00769:11:HC3HCDRXX:1:2102:2682:5916
CATATACT
+
FF,F,FFF
@A00769:11:HC3HCDRXX:1:2102:18385:5995
CATATACT
+
FFFFFFFF
@A00769:11:HC3HCDRXX:1:2102:29568:6010
CATATACT
+
FFFFFFFF
@A00769:11:HC3HCDRXX:1:2102:27670:6073
CATATACT
+
FFFFFFFF
@A00769:11:HC3HCDRXX:1:2102:17779:6167
CATATACT
+
FFFFFFFF
@A00769:11:HC3HCDRXX:1:2102:13024:6198
CATATACT
+
FFFFFFFF
@A00769:11:HC3HCDRXX:1:2102:27877:6277
CATATACT
+
FFFFFFFF
@A00769:11:HC3HCDRXX:1:2102:8594:6292
CATATACT
+
FFFFFFFF
@A00769:11:HC3HCDRXX:1:2102:10972:6308
CATATACT
+
FFFFFFFF
@A00769:11:HC3HCDRXX:1:2102:7220:6386
CATATACT
+
FFFFFFFF
@A00769:11:HC3HCDRXX:1:2102:14299:6464
CATATACT
+
FFFFFFFF
@A00769:11:HC3HCDRXX:1:2102:1398:6480
CATATACT
+
FFFFFFFF
@A00769:11:HC3HCDRXX:1:2102:2049:6480
CATATACT
+
FFFFFFFF
@A00769:11:HC3HCDRXX:1:2102:8359:6480
CATATACT
+
FFF,FFFF
@A00769:11:HC3HCDRXX:1:2102:8458:6496
CATATACT
+
FFFFFFFF
@A00769:11:HC3HCDRXX:1:2102:10782:6511
CATATACT
+
FFFFFFFF
@A00769:11:HC3HCDRXX:1:2102:14308:6543
CATATACT
+
FFFFFFFF
@A00769:11:HC3HCDRXX:1:2102:12997:6558
CATATACT
+
FFFFFFFF
@A00769:11:HC3HCDRXX:1:2102:16333:6574
CATATACT
+
FFFFFFFF
@A00769:11:HC3HCDRXX:1:2102:8974:6668
CATATACT
+
FFFFFFFF
@A00769:11:HC3HCDRXX:1:2102:18376:6699
CATATACT
+
FFFFFFFF
@A00769:11:HC3HCDRXX:1:2102:14705:6762
CATATACT
+
FFFFFFFF
@A00769:11:HC3HCDRXX:1:2102:13413:6809
CATATACT
+
FFFFFFFF
@A00769:11:HC3HCDRXX:1:2102:18267:6825
CATATACT
+
FFFFFFFF
@A00769:11:HC3HCDRXX:1:2102:29261:6856
CATATACT
+
FFFFFFFF
@A00769:11:HC3HCDRXX:1:2102:14534:6872
CATATACT
+
FFFFFFFF
@A00769:11:HC3HCDRXX:1:2102:2121:6887
CATATACT
+
FFFFFFFF
@A00769:11:HC3HCDRXX:1:2102:18991:6887
CATATACT
+
FFFFFFFF
@A00769:11:HC3HCDRXX:1:2102:17824:6934
CATATACT
+
FFFFFFFF
@A00769:11:HC3HCDRXX:1:2102:15130:6997
CATATACT
+
FFFFFFFF
@A00769:11:HC3HCDRXX:1:2102:27941:7012
CATATACT
+
FFF:FF,F
@A00769:11:HC3HCDRXX:1:2102:8684:7044
CATATACT
+
FFFFFFFF
@A00769:11:HC3HCDRXX:1:2102:27498:7091
CATATACT
+
FFFFFFFF
@A00769:11:HC3HCDRXX:1:2102:31177:7106
CATATACT
+
FFFFFFFF
@A00769:11:HC3HCDRXX:1:2102:16179:7153
CATATACT
+
FFFFFFFF
@A00769:11:HC3HCDRXX:1:2102:15266:7357
CATATACT
+
FFFFFFFF
@A00769:11:HC3HCDRXX:1:2102:28926:7404
CATATACT
+
FFFFFFFF
@A00769:11:HC3HCDRXX:1:2102:6460:7451
CATATACT
+
FFFFFFFF
@A00769:11:HC3HCDRXX:1:2102:19967:7451
CATATACT
+
FFFFFFFF
@A00769:11:HC3HCDRXX:1:2102:24071:7482
CATATACT
+
FFFFFFFF
@A00769:11:HC3HCDRXX:1:2102:28736:7545
CATATACT
+
FFFFFFFF
@A00769:11:HC3HCDRXX:1:2102:28429:7576
CATATACT
+
FFFFFFFF
@A00769:11:HC3HCDRXX:1:2102:8910:7654
CATATACT
+
FFFFFFFF
@A00769:11:HC3HCDRXX:1:2102:27073:7670
CATATACT
+
FFFFFFFF
@A00769:11:HC3HCDRXX:1:2102:25861:7858
CATATACT
+
FFFFFFFF
@A00769:11:HC3HCDRXX:1:2102:23791:7968
CATATACT
+
FFFFFFFF
@A00769:11:HC3HCDRXX:1:2102:8486:7983
CATATACT
+
FF,FFFF,
@A00769:11:HC3HCDRXX:1:2102:12563:7999
CATATACT
+
FFFFFFFF
@A00769:11:HC3HCDRXX:1:2102:8214:8046
CATATACT
+
FFFFFFFF
@A00769:11:HC3HCDRXX:1:2102:2157:8077
CATATACT
+
FFFFFFFF
@A00769:11:HC3HCDRXX:1:2102:9046:8077
CATATACT
+
FFF:FFF:
@A00769:11:HC3HCDRXX:1:2102:9055:8093
CATATACT
+
FFFFFFFF
@A00769:11:HC3HCDRXX:1:2102:15709:8093
CATATACT
+
F:FFFFFF
@A00769:11:HC3HCDRXX:1:2102:1226:8281
CATATACT
+
FFFFFFFF
@A00769:11:HC3HCDRXX:1:2102:6578:8343
CATATACT
+
FFFFFFFF
@A00769:11:HC3HCDRXX:1:2102:14271:8359
CATATACT
+
FFFFFFFF
@A00769:11:HC3HCDRXX:1:2102:3016:8375
CATATACT
+
FFFFFFFF
@A00769:11:HC3HCDRXX:1:2102:32805:8390
CATATACT
+
FFFFFFFF
@A00769:11:HC3HCDRXX:1:2102:2356:8422
CATATACT
+
FFFFFFFF
@A00769:11:HC3HCDRXX:1:2102:24894:8469
CATATACT
+
FFFFFFFF
@A00769:11:HC3HCDRXX:1:2102:26205:8484
CATATACT
+
FFFFFFFF
@A00769:11:HC3HCDRXX:1:2102:12382:8531
CATATACT
+
FFFFFFFF
@A00769:11:HC3HCDRXX:1:2102:24578:8609
CATATACT
+
FFFFFFFF
@A00769:11:HC3HCDRXX:1:2102:29441:8609
CATATACT
+
FFFFFFFF
@A00769:11:HC3HCDRXX:1:2102:32045:8641
CATATACT
+
FFFFFFFF
@A00769:11:HC3HCDRXX:1:2102:13322:8656
CATATACT
+
FFFFFFFF
@A00769:11:HC3HCDRXX:1:2102:11234:8672
CATATACT
+
FFFFFFFF
@A00769:11:HC3HCDRXX:1:2102:15203:8688
CATATACT
+
:FFFFFFF
@A00769:11:HC3HCDRXX:1:2102:32497:8735
CATATACT
+
FFFFFFFF
@A00769:11:HC3HCDRXX:1:2102:26521:8782
CATATACT
+
FFFFFFFF
@A00769:11:HC3HCDRXX:1:2102:3432:8813
CATATACT
+
F:FFFFFF
@A00769:11:HC3HCDRXX:1:2102:17463:8844
CATATACT
+
FFFFFFFF
@A00769:11:HC3HCDRXX:1:2102:26124:8876
CATATACT
+
FFFFFFFF
@A00769:11:HC3HCDRXX:1:2102:26539:8938
CATATACT
+
FFFFFFFF
@A00769:11:HC3HCDRXX:1:2102:5764:9001
CATATACT
+
FFFFFFFF
@A00769:11:HC3HCDRXX:1:2102:30834:9017
CATATACT
+
FFFFFFFF
@A00769:11:HC3HCDRXX:1:2102:31394:9048
CATATACT
+
FFFFFFFF
@A00769:11:HC3HCDRXX:1:2102:31973:9173
CATATACT
+
FFFFFFFF
@A00769:11:HC3HCDRXX:1:2102:19397:9189
CATATACT
+
FFFFFFFF
@A00769:11:HC3HCDRXX:1:2102:10484:9220
CATATACT
+
FFFFFFFF
@A00769:11:HC3HCDRXX:1:2102:19153:9236
CATATACT
+
FFFFFFFF
@A00769:11:HC3HCDRXX:1:2102:8567:9251
CATATACT
+
FFFFFFFF
@A00769:11:HC3HCDRXX:1:2102:26359:9251
CATATACT
+
FFFF,F:,
@A00769:11:HC3HCDRXX:1:2102:18358:9267
CATATACT
+
FFFFFFFF
@A00769:11:HC3HCDRXX:1:2102:7708:9298
CATATACT
+
FFFFFFFF
@A00769:11:HC3HCDRXX:1:2102:22553:9298
CATATACT
+
FFFFFFFF
@A00769:11:HC3HCDRXX:1:2102:28230:9330
CATATACT
+
FFFFFFFF
@A00769:11:HC3HCDRXX:1:2102:31394:9455
CATATACT
+
FFFFFFFF
@A00769:11:HC3HCDRXX:1:2102:17210:9471
CATATACT
+
FFFFFFFF
@A00769:11:HC3HCDRXX:1:2102:18430:9580
CATATACT
+
FFFFFFFF
@A00769:11:HC3HCDRXX:1:2102:29957:9596
CATATACT
+
FFFFFFFF
@A00769:11:HC3HCDRXX:1:2102:32542:9659
CATATACT
+
FFFFFFFF
@A00769:11:HC3HCDRXX:1:2102:32868:9721
CATATACT
+
FFFFFFFF
@A00769:11:HC3HCDRXX:1:2102:19298:9768
CATATACT
+
FFFFFFFF
@A00769:11:HC3HCDRXX:1:2102:25536:9768
CATATACT
+
FFFFFFFF
@A00769:11:HC3HCDRXX:1:2102:26775:9846
CATATACT
+
FF:F:F,F
@A00769:11:HC3HCDRXX:1:2102:12165:9878
CATATACT
+
F:FFFFFF
@A00769:11:HC3HCDRXX:1:2102:4327:9893
CATATACT
+
FFFFFFFF
@A00769:11:HC3HCDRXX:1:2102:6153:9925
CATATACT
+
FFFFFFFF
@A00769:11:HC3HCDRXX:1:2102:13539:9940
CATATACT
+
FF,FFFFF
@A00769:11:HC3HCDRXX:1:2102:11586:9972
CATATACT
+
FFFFFFFF
@A00769:11:HC3HCDRXX:1:2102:32669:10066
CATATACT
+
FFFFFFFF
@A00769:11:HC3HCDRXX:1:2102:19217:10160
CATATACT
+
FFFFFFFF
@A00769:11:HC3HCDRXX:1:2102:30445:10160
CATATACT
+
FFFFFFF:
@A00769:11:HC3HCDRXX:1:2102:1353:10222
CATATACT
+
FFFFFFFF
@A00769:11:HC3HCDRXX:1:2102:32271:10222
CATATACT
+
FFFFFFFF
@A00769:11:HC3HCDRXX:1:2102:21052:10238
CATATACT
+
FFFFFFFF
@A00769:11:HC3HCDRXX:1:2102:4924:10332
CATATACT
+
FFFFFFFF
@A00769:11:HC3HCDRXX:1:2102:26476:10332
CATATACT
+
FFFFFFFF
@A00769:11:HC3HCDRXX:1:2102:29215:10379
CATATACT
+
FFFFFFFF
@A00769:11:HC3HCDRXX:1:2102:30002:10457
CATATACT
+
FFFFFFFF
@A00769:11:HC3HCDRXX:1:2102:10348:10645
CATATACT
+
FFFFFFFF
@A00769:11:HC3HCDRXX:1:2102:27163:10645
CATATACT
+
FFFFFFFF
@A00769:11:HC3HCDRXX:1:2102:2835:10692
CATATACT
+
FFFFFFFF
@A00769:11:HC3HCDRXX:1:2102:6849:10692
CATATACT
+
FFFFFFFF
@A00769:11:HC3HCDRXX:1:2102:13738:10817
CATATACT
+
FFFFFFFF
@A00769:11:HC3HCDRXX:1:2102:32235:10817
CATATACT
+
FFFFFFFF
@A00769:11:HC3HCDRXX:1:2102:1190:10848
CATATACT
+
FFFF,FFF
@A00769:11:HC3HCDRXX:1:2102:21612:10864
CATATACT
+
FFFFFFFF
@A00769:11:HC3HCDRXX:1:2102:6533:10895
CATATACT
+
FFFFFFFF
@A00769:11:HC3HCDRXX:1:2102:19388:10958
CATATACT
+
FFFFFFFF
@A00769:11:HC3HCDRXX:1:2102:28492:10974
CATATACT
+
FFFFFFFF
@A00769:11:HC3HCDRXX:1:2102:25446:11021
CATATACT
+
FFFFFFFF
@A00769:11:HC3HCDRXX:1:2102:17192:11036
CATATACT
+
FFFFFFFF
@A00769:11:HC3HCDRXX:1:2102:22290:11036
CATATACT
+
,FFFFFFF
@A00769:11:HC3HCDRXX:1:2102:31837:11036
CATATACT
+
FFFFFFFF
@A00769:11:HC3HCDRXX:1:2102:29993:11068
CATATACT
+
FFFFFFFF
@A00769:11:HC3HCDRXX:1:2102:15727:11099
CATATACT
+
FFFF:FFF
@A00769:11:HC3HCDRXX:1:2102:5575:11177
CATATACT
+
FFFFFFFF
@A00769:11:HC3HCDRXX:1:2102:4282:11193
CATATACT
+
FFFFFFFF
@A00769:11:HC3HCDRXX:1:2102:15311:11193
CATATACT
+
FFFFFFFF
@A00769:11:HC3HCDRXX:1:2102:15365:11350
CATATACT
+
FFFFFFFF
@A00769:11:HC3HCDRXX:1:2102:21350:11350
CATATACT
+
FFFFFFFF
@A00769:11:HC3HCDRXX:1:2102:6361:11381
CATATACT
+
FFFFFFFF
@A00769:11:HC3HCDRXX:1:2102:20609:11381
CATATACT
+
FFFFFFFF
@A00769:11:HC3HCDRXX:1:2102:23222:11428
CATATACT
+
FFFFFF:F
@A00769:11:HC3HCDRXX:1:2102:4444:11443
CATATACT
+
FFFFFFFF
@A00769:11:HC3HCDRXX:1:2102:13042:11490
CATATACT
+
FFFFFFFF
@A00769:11:HC3HCDRXX:1:2102:19497:11490
CATATACT
+
FFFFFFFF
@A00769:11:HC3HCDRXX:1:2102:27444:11506
CATATACT
+
,FFFFF,F
@A00769:11:HC3HCDRXX:1:2102:2636:11537
CATATACT
+
FFFFFFFF
@A00769:11:HC3HCDRXX:1:2102:11767:11537
CATATACT
+
FFFFFFFF
@A00769:11:HC3HCDRXX:1:2102:8386:11631
CATATACT
+
FFFFFFFF
@A00769:11:HC3HCDRXX:1:2102:27154:11631
CATATACT
+
FFFFFFFF
@A00769:11:HC3HCDRXX:1:2102:28528:11725
CATATACT
+
FFFFFFFF
@A00769:11:HC3HCDRXX:1:2102:6551:11772
CATATACT
+
FFFFFFFF
@A00769:11:HC3HCDRXX:1:2102:26060:11866
CATATACT
+
FFFFFFFF
@A00769:11:HC3HCDRXX:1:2102:4010:11882
CATATACT
+
FF,F,FFF
@A00769:11:HC3HCDRXX:1:2102:11794:11898
CATATACT
+
FFFFFFFF
@A00769:11:HC3HCDRXX:1:2102:15022:11945
CATATACT
+
FFFFFFF:
@A00769:11:HC3HCDRXX:1:2102:27028:11976
CATATACT
+
FFFFFFFF
@A00769:11:HC3HCDRXX:1:2102:2193:12085
CATATACT
+
FFFFFFFF
@A00769:11:HC3HCDRXX:1:2102:18105:12085
CATATACT
+
F:FFFFFF
@A00769:11:HC3HCDRXX:1:2102:24948:12101
CATATACT
+
FFFFFFFF
@A00769:11:HC3HCDRXX:1:2102:15718:12117
CATATACT
+
FFFFFFFF
@A00769:11:HC3HCDRXX:1:2102:23882:12132
CATATACT
+
FFFFFFFF
@A00769:11:HC3HCDRXX:1:2102:30409:12132
CATATACT
+
FFFFFFFF
@A00769:11:HC3HCDRXX:1:2102:30680:12132
CATATACT
+
FFFFFFFF
@A00769:11:HC3HCDRXX:1:2102:16089:12164
CATATACT
+
FFFFFFFF
@A00769:11:HC3HCDRXX:1:2102:1416:12242
CATATACT
+
FFFFFFFF
@A00769:11:HC3HCDRXX:1:2102:32615:12258
CATATACT
+
FFFFFFFF
@A00769:11:HC3HCDRXX:1:2102:13069:12320
CATATACT
+
FFFFFFFF
@A00769:11:HC3HCDRXX:1:2102:7690:12336
CATATACT
+
FFFFFFFF
@A00769:11:HC3HCDRXX:1:2102:7663:12352
CATATACT
+
FFFFFFFF
@A00769:11:HC3HCDRXX:1:2102:13413:12414
CATATACT
+
FFFFFFFF
@A00769:11:HC3HCDRXX:1:2102:29984:12493
CATATACT
+
FFFFFFFF
@A00769:11:HC3HCDRXX:1:2102:8540:12587
CATATACT
+
FFFFFFFF
@A00769:11:HC3HCDRXX:1:2102:5737:12618
CATATACT
+
FFFFFFFF
@A00769:11:HC3HCDRXX:1:2102:6153:12712
CATATACT
+
FFFFFFFF
@A00769:11:HC3HCDRXX:1:2102:7762:12712
CATATACT
+
FFFFFFFF
@A00769:11:HC3HCDRXX:1:2102:8820:12727
CATATACT
+
FFFFFFFF
@A00769:11:HC3HCDRXX:1:2102:16297:12743
CATATACT
+
FFFFFFFF
@A00769:11:HC3HCDRXX:1:2102:17400:12774
CATATACT
+
FFFFFFFF
@A00769:11:HC3HCDRXX:1:2102:14498:12790
CATATACT
+
FFFFFFFF
@A00769:11:HC3HCDRXX:1:2102:2193:12806
CATATACT
+
FFFFFFFF
@A00769:11:HC3HCDRXX:1:2102:19388:12837
CATATACT
+
FFFFFFFF
@A00769:11:HC3HCDRXX:1:2102:14895:12853
CATATACT
+
FFFFFFFF
@A00769:11:HC3HCDRXX:1:2102:23863:12915
CATATACT
+
FFFFFFFF
@A00769:11:HC3HCDRXX:1:2102:30065:12915
CATATACT
+
FFFFFFFF
@A00769:11:HC3HCDRXX:1:2102:8467:12931
CATATACT
+
FFFFFFFF
@A00769:11:HC3HCDRXX:1:2102:26359:13041
CATATACT
+
FFFFFFFF
@A00769:11:HC3HCDRXX:1:2102:31024:13197
CATATACT
+
FFFFFFFF
@A00769:11:HC3HCDRXX:1:2102:18530:13228
CATATACT
+
FFFFF,F:
@A00769:11:HC3HCDRXX:1:2102:20112:13244
CATATACT
+
FFFFFFFF
@A00769:11:HC3HCDRXX:1:2102:2419:13260
CATATACT
+
FFFFFFFF
@A00769:11:HC3HCDRXX:1:2102:8612:13275
CATATACT
+
FFFFFFFF
@A00769:11:HC3HCDRXX:1:2102:30689:13307
CATATACT
+
FFFFFFFF
@A00769:11:HC3HCDRXX:1:2102:15365:13322
CATATACT
+
FF,FFF:F
@A00769:11:HC3HCDRXX:1:2102:19054:13322
CATATACT
+
FFFFFFFF
@A00769:11:HC3HCDRXX:1:2102:5855:13354
CATATACT
+
FFFFFFFF
@A00769:11:HC3HCDRXX:1:2102:14913:13354
CATATACT
+
FFFFFFFF
@A00769:11:HC3HCDRXX:1:2102:8205:13416
CATATACT
+
FF:FFFFF
@A00769:11:HC3HCDRXX:1:2102:22941:13416
CATATACT
+
FFFFFFFF
@A00769:11:HC3HCDRXX:1:2102:23836:13557
CATATACT
+
FFFFFFFF
@A00769:11:HC3HCDRXX:1:2102:6036:13667
CATATACT
+
FFFFFFFF
@A00769:11:HC3HCDRXX:1:2102:24044:13667
CATATACT
+
FFFFFFFF
@A00769:11:HC3HCDRXX:1:2102:28492:13761
CATATACT
+
FFFFFFFF
@A00769:11:HC3HCDRXX:1:2102:3106:13792
CATATACT
+
FF:FFFFF
@A00769:11:HC3HCDRXX:1:2102:19307:13792
CATATACT
+
FFFFFFFF
@A00769:11:HC3HCDRXX:1:2102:17815:13808
CATATACT
+
FFFFFFFF
@A00769:11:HC3HCDRXX:1:2102:31828:13808
CATATACT
+
FFFFFFFF
@A00769:11:HC3HCDRXX:1:2102:22715:13902
CATATACT
+
FFFFFFFF
@A00769:11:HC3HCDRXX:1:2102:24532:13980
CATATACT
+
FFFFFFFF
@A00769:11:HC3HCDRXX:1:2102:31204:14043
CATATACT
+
FFFFFFFF
@A00769:11:HC3HCDRXX:1:2102:17635:14058
CATATACT
+
FFFFFFFF
@A00769:11:HC3HCDRXX:1:2102:31421:14262
CATATACT
+
FFFF,F,,
@A00769:11:HC3HCDRXX:1:2102:26765:14278
CATATACT
+
FFFFFFFF
@A00769:11:HC3HCDRXX:1:2102:3387:14372
CATATACT
+
FFFFFFFF
@A00769:11:HC3HCDRXX:1:2102:27896:14481
CATATACT
+
FFFFFFFF
@A00769:11:HC3HCDRXX:1:2102:18846:14559
CATATACT
+
FFFFFFFF
@A00769:11:HC3HCDRXX:1:2102:7129:14591
CATATACT
+
FFFFFFFF
@A00769:11:HC3HCDRXX:1:2102:5466:14622
CATATACT
+
FF,FFF:F
@A00769:11:HC3HCDRXX:1:2102:14651:14685
CATATACT
+
FFFFFFFF
@A00769:11:HC3HCDRXX:1:2102:31982:14700
CATATACT
+
FFFFFFFF
@A00769:11:HC3HCDRXX:1:2102:8034:14716
CATATACT
+
FFFFFFFF
@A00769:11:HC3HCDRXX:1:2102:6370:14779
CATATACT
+
:FFFFFFF
@A00769:11:HC3HCDRXX:1:2102:15917:14810
CATATACT
+
FFFFFFFF
@A00769:11:HC3HCDRXX:1:2102:25138:14873
CATATACT
+
FFFFFFFF
@A00769:11:HC3HCDRXX:1:2102:10257:14935
CATATACT
+
FFFFFFFF
@A00769:11:HC3HCDRXX:1:2102:28447:14967
CATATACT
+
FFFFFFFF
@A00769:11:HC3HCDRXX:1:2102:10574:15013
CATATACT
+
FFFFFFF,
@A00769:11:HC3HCDRXX:1:2102:3188:15092
CATATACT
+
FFFFFFFF
@A00769:11:HC3HCDRXX:1:2102:10276:15123
CATATACT
+
FFFFFFFF
@A00769:11:HC3HCDRXX:1:2102:11632:15123
CATATACT
+
FFFFFFFF
@A00769:11:HC3HCDRXX:1:2102:29884:15233
CATATACT
+
FFFFFFFF
@A00769:11:HC3HCDRXX:1:2102:10728:15248
CATATACT
+
FFFFFFFF
@A00769:11:HC3HCDRXX:1:2102:5394:15280
CATATACT
+
FFFFFFFF
@A00769:11:HC3HCDRXX:1:2102:10013:15295
CATATACT
+
FFFFFFFF
@A00769:11:HC3HCDRXX:1:2102:24704:15436
CATATACT
+
FFFFFFFF
@A00769:11:HC3HCDRXX:1:2102:11812:15468
CATATACT
+
FFFFFFFF
@A00769:11:HC3HCDRXX:1:2102:4562:15530
CATATACT
+
FFFFFFFF
@A00769:11:HC3HCDRXX:1:2102:24939:15655
CATATACT
+
FFFFFFF:
@A00769:11:HC3HCDRXX:1:2102:20202:15687
CATATACT
+
FFFFFFFF
@A00769:11:HC3HCDRXX:1:2102:32154:15687
CATATACT
+
FFFFFF::
@A00769:11:HC3HCDRXX:1:2102:3857:15718
CATATACT
+
FFFFFFFF
@A00769:11:HC3HCDRXX:1:2102:11162:15718
CATATACT
+
FFFFFFFF
@A00769:11:HC3HCDRXX:1:2102:3351:15749
CATATACT
+
FFFFFFFF
@A00769:11:HC3HCDRXX:1:2102:18991:15781
CATATACT
+
FFFFFFFF
@A00769:11:HC3HCDRXX:1:2102:24008:15796
CATATACT
+
FFFFFFFF
@A00769:11:HC3HCDRXX:1:2102:27290:15812
CATATACT
+
FFFFFFFF
@A00769:11:HC3HCDRXX:1:2102:26341:15859
CATATACT
+
FF:F,FFF
@A00769:11:HC3HCDRXX:1:2102:16188:15906
CATATACT
+
FF:FFFFF
@A00769:11:HC3HCDRXX:1:2102:21730:15922
CATATACT
+
FFFFFFF:
@A00769:11:HC3HCDRXX:1:2102:27950:15922
CATATACT
+
FFFFFFFF
@A00769:11:HC3HCDRXX:1:2102:4770:15953
CATATACT
+
FFFFFFFF
@A00769:11:HC3HCDRXX:1:2102:31512:15953
CATATACT
+
FFFFFFFF
@A00769:11:HC3HCDRXX:1:2102:28492:15984
CATATACT
+
F:FFFFFF
@A00769:11:HC3HCDRXX:1:2102:4824:16078
CATATACT
+
FFFFFFFF
@A00769:11:HC3HCDRXX:1:2102:1967:16110
CATATACT
+
FF:FFFFF
@A00769:11:HC3HCDRXX:1:2102:24008:16172
CATATACT
+
:FFFFFFF
@A00769:11:HC3HCDRXX:1:2102:3857:16250
CATATACT
+
FFFFFFFF
@A00769:11:HC3HCDRXX:1:2102:20039:16282
CATATACT
+
FFFFFFFF
@A00769:11:HC3HCDRXX:1:2102:24180:16313
CATATACT
+
FFFFFFFF
@A00769:11:HC3HCDRXX:1:2102:8015:16344
CATATACT
+
FFFFFFFF
@A00769:11:HC3HCDRXX:1:2102:14796:16344
CATATACT
+
FFFFFFFF
@A00769:11:HC3HCDRXX:1:2102:13539:16360
CATATACT
+
FFFFFFFF
@A00769:11:HC3HCDRXX:1:2102:13503:16423
CATATACT
+
FFFFFFFF
@A00769:11:HC3HCDRXX:1:2102:5068:16501
CATATACT
+
FFFFFFFF
@A00769:11:HC3HCDRXX:1:2102:10330:16532
CATATACT
+
,FFFFFF,
@A00769:11:HC3HCDRXX:1:2102:25355:16564
CATATACT
+
FFFFFFFF
@A00769:11:HC3HCDRXX:1:2102:30056:16658
CATATACT
+
FFFFFFFF
@A00769:11:HC3HCDRXX:1:2102:3703:16705
CATATACT
+
FFFFFFFF
@A00769:11:HC3HCDRXX:1:2102:21025:16705
CATATACT
+
FFFFFFFF
@A00769:11:HC3HCDRXX:1:2102:2401:16736
CATATACT
+
FFFFFFFF
@A00769:11:HC3HCDRXX:1:2102:11532:16767
CATATACT
+
FFFFFFFF
@A00769:11:HC3HCDRXX:1:2102:21160:16845
CATATACT
+
FFFFFFFF
@A00769:11:HC3HCDRXX:1:2102:8467:16877
CATATACT
+
,FFFFFFF
@A00769:11:HC3HCDRXX:1:2102:10312:16877
CATATACT
+
FFFFFFFF
@A00769:11:HC3HCDRXX:1:2102:5023:16955
CATATACT
+
FFFFFFFF
@A00769:11:HC3HCDRXX:1:2102:9245:16971
CATATACT
+
FFFFFFFF
@A00769:11:HC3HCDRXX:1:2102:19199:17080
CATATACT
+
FFFFFFFF
@A00769:11:HC3HCDRXX:1:2102:29044:17159
CATATACT
+
FF:FFF::
@A00769:11:HC3HCDRXX:1:2102:22227:17190
CATATACT
+
FFFFFFFF
@A00769:11:HC3HCDRXX:1:2102:25301:17221
CATATACT
+
FFFFFFFF
@A00769:11:HC3HCDRXX:1:2102:6759:17300
CATATACT
+
FFFFFFFF
@A00769:11:HC3HCDRXX:1:2102:10872:17315
CATATACT
+
FFFFFFFF
@A00769:11:HC3HCDRXX:1:2102:8395:17347
CATATACT
+
FFFFFFFF
@A00769:11:HC3HCDRXX:1:2102:20057:17378
CATATACT
+
FFFFFFFF
@A00769:11:HC3HCDRXX:1:2102:1796:17440
CATATACT
+
FFFFFFFF
@A00769:11:HC3HCDRXX:1:2102:29595:17456
CATATACT
+
FFFFFFFF
@A00769:11:HC3HCDRXX:1:2102:2067:17503
CATATACT
+
FFFFFFFF
@A00769:11:HC3HCDRXX:1:2102:6036:17519
CATATACT
+
FFFFFFFF
@A00769:11:HC3HCDRXX:1:2102:17752:17519
CATATACT
+
FFFFFFFF
@A00769:11:HC3HCDRXX:1:2102:26395:17519
CATATACT
+
FFFFFFFF
@A00769:11:HC3HCDRXX:1:2102:7545:17597
CATATACT
+
:FFFFFFF
@A00769:11:HC3HCDRXX:1:2102:22869:17613
CATATACT
+
FFFFFFFF
@A00769:11:HC3HCDRXX:1:2102:27968:17738
CATATACT
+
FFFFFFFF
@A00769:11:HC3HCDRXX:1:2102:14724:17754
CATATACT
+
FFFFFFFF
@A00769:11:HC3HCDRXX:1:2102:8965:17957
CATATACT
+
F:FFFFF,
@A00769:11:HC3HCDRXX:1:2102:13358:17957
CATATACT
+
FFFFFFFF
@A00769:11:HC3HCDRXX:1:2102:19922:18020
CATATACT
+
F:FFFFFF
@A00769:11:HC3HCDRXX:1:2102:10375:18114
CATATACT
+
FFFFFFFF
@A00769:11:HC3HCDRXX:1:2102:19596:18176
CATATACT
+
FFFFFFFF
@A00769:11:HC3HCDRXX:1:2102:18005:18208
CATATACT
+
FFFFFFFF
@A00769:11:HC3HCDRXX:1:2102:16260:18255
CATATACT
+
FFFFFFFF
@A00769:11:HC3HCDRXX:1:2102:7817:18317
CATATACT
+
F:FFFFFF
@A00769:11:HC3HCDRXX:1:2102:9851:18333
CATATACT
+
FFFFFFFF
@A00769:11:HC3HCDRXX:1:2102:14262:18364
CATATACT
+
FFFFFFFF
@A00769:11:HC3HCDRXX:1:2102:3830:18396
CATATACT
+
FFFFFFFF
@A00769:11:HC3HCDRXX:1:2102:13557:18396
CATATACT
+
FFFFF:FF
@A00769:11:HC3HCDRXX:1:2102:21739:18411
CATATACT
+
FFFFFFFF
@A00769:11:HC3HCDRXX:1:2102:29225:18443
CATATACT
+
FFFFFFFF
@A00769:11:HC3HCDRXX:1:2102:18105:18537
CATATACT
+
FFFFFFFF
@A00769:11:HC3HCDRXX:1:2102:7139:18584
CATATACT
+
FFFFFFFF
@A00769:11:HC3HCDRXX:1:2102:11912:18584
CATATACT
+
FFFFFFFF
@A00769:11:HC3HCDRXX:1:2102:10710:18599
CATATACT
+
FFFFFFFF
@A00769:11:HC3HCDRXX:1:2102:11722:18630
CATATACT
+
FFFFFFFF
@A00769:11:HC3HCDRXX:1:2102:4824:18740
CATATACT
+
FFFFFFFF
@A00769:11:HC3HCDRXX:1:2102:21007:18740
CATATACT
+
FFFFFFFF
@A00769:11:HC3HCDRXX:1:2102:27389:18865
CATATACT
+
FFFFFFFF
@A00769:11:HC3HCDRXX:1:2102:29152:18881
CATATACT
+
FFFF:F:F
@A00769:11:HC3HCDRXX:1:2102:21088:18944
CATATACT
+
FFFFFFFF
@A00769:11:HC3HCDRXX:1:2102:13340:18991
CATATACT
+
FFFFFFFF
@A00769:11:HC3HCDRXX:1:2102:3070:19022
CATATACT
+
,FFF:F:F
@A00769:11:HC3HCDRXX:1:2102:21775:19069
CATATACT
+
FFFFFFFF
@A00769:11:HC3HCDRXX:1:2102:15167:19085
CATATACT
+
FFFFFFFF
@A00769:11:HC3HCDRXX:1:2102:2663:19163
CATATACT
+
FFFFFFFF
@A00769:11:HC3HCDRXX:1:2102:23990:19179
CATATACT
+
:F,F,FFF
@A00769:11:HC3HCDRXX:1:2102:26838:19225
CATATACT
+
FFFFF,F,
@A00769:11:HC3HCDRXX:1:2102:6415:19241
CATATACT
+
FFFFFFFF
@A00769:11:HC3HCDRXX:1:2102:6488:19335
CATATACT
+
FFFFFFFF
@A00769:11:HC3HCDRXX:1:2102:10773:19335
CATATACT
+
FFFFFFFF
@A00769:11:HC3HCDRXX:1:2102:18701:19382
CATATACT
+
FFFFFFFF
@A00769:11:HC3HCDRXX:1:2102:17237:19445
CATATACT
+
FFFFFFFF
@A00769:11:HC3HCDRXX:1:2102:25943:19460
CATATACT
+
FFFFFFFF
@A00769:11:HC3HCDRXX:1:2102:12789:19570
CATATACT
+
F:FFFFF,
@A00769:11:HC3HCDRXX:1:2102:17969:19586
CATATACT
+
FFFFFFFF
@A00769:11:HC3HCDRXX:1:2102:2257:19617
CATATACT
+
FFFFFF,F
@A00769:11:HC3HCDRXX:1:2102:5213:19633
CATATACT
+
FFFFFFFF
@A00769:11:HC3HCDRXX:1:2102:10963:19695
CATATACT
+
FFFFFFFF
@A00769:11:HC3HCDRXX:1:2102:26096:19695
CATATACT
+
FFFFFFFF
@A00769:11:HC3HCDRXX:1:2102:28411:19695
CATATACT
+
FFFFFFFF
@A00769:11:HC3HCDRXX:1:2102:11921:19758
CATATACT
+
FFFFFFFF
@A00769:11:HC3HCDRXX:1:2102:2817:19805
CATATACT
+
FFFFFFFF
@A00769:11:HC3HCDRXX:1:2102:32226:19852
CATATACT
+
FFFFFFFF
@A00769:11:HC3HCDRXX:1:2102:9335:19883
CATATACT
+
FFFFFFFF
@A00769:11:HC3HCDRXX:1:2102:5258:19899
CATATACT
+
FFFFFFFF
@A00769:11:HC3HCDRXX:1:2102:23430:19930
CATATACT
+
FFFFFFFF
@A00769:11:HC3HCDRXX:1:2102:19361:19993
CATATACT
+
FFFFFFFF
@A00769:11:HC3HCDRXX:1:2102:6280:20008
CATATACT
+
FFFFFFFF
@A00769:11:HC3HCDRXX:1:2102:13123:20024
CATATACT
+
F,FFFFFF
@A00769:11:HC3HCDRXX:1:2102:22290:20024
CATATACT
+
FFFFFFFF
@A00769:11:HC3HCDRXX:1:2102:3025:20071
CATATACT
+
FFFFFFFF
@A00769:11:HC3HCDRXX:1:2102:3459:20165
CATATACT
+
FFF:,FF:
@A00769:11:HC3HCDRXX:1:2102:23511:20196
CATATACT
+
FFFFFFFF
@A00769:11:HC3HCDRXX:1:2102:14525:20259
CATATACT
+
FFFFFFFF
@A00769:11:HC3HCDRXX:1:2102:10149:20290
CATATACT
+
FFFFFFFF
@A00769:11:HC3HCDRXX:1:2102:28357:20290
CATATACT
+
FF:FFFFF
@A00769:11:HC3HCDRXX:1:2102:17029:20306
CATATACT
+
FFFFFFFF
@A00769:11:HC3HCDRXX:1:2102:30535:20306
CATATACT
+
FFFFFFFF
@A00769:11:HC3HCDRXX:1:2102:5674:20462
CATATACT
+
FFFFFFFF
@A00769:11:HC3HCDRXX:1:2102:11171:20462
CATATACT
+
FFFFFF:F
@A00769:11:HC3HCDRXX:1:2102:26820:20509
CATATACT
+
FFFFFFFF
@A00769:11:HC3HCDRXX:1:2102:19162:20525
CATATACT
+
F:FFFFFF
@A00769:11:HC3HCDRXX:1:2102:1642:20650
CATATACT
+
FFFFFFFF
@A00769:11:HC3HCDRXX:1:2102:12138:20729
CATATACT
+
FFFFFFFF
@A00769:11:HC3HCDRXX:1:2102:10529:20760
CATATACT
+
FFFFFFFF
@A00769:11:HC3HCDRXX:1:2102:24994:20760
CATATACT
+
FFFFFFFF
@A00769:11:HC3HCDRXX:1:2102:8359:20791
CATATACT
+
FFFFFFFF
@A00769:11:HC3HCDRXX:1:2102:19117:20791
CATATACT
+
FFFFFFFF
@A00769:11:HC3HCDRXX:1:2102:22544:20807
CATATACT
+
FFFFFFFF
@A00769:11:HC3HCDRXX:1:2102:24361:20823
CATATACT
+
FFFFFFFF
@A00769:11:HC3HCDRXX:1:2102:3983:20854
CATATACT
+
FFFFFFFF
@A00769:11:HC3HCDRXX:1:2102:3866:20901
CATATACT
+
FFFFFFFF
@A00769:11:HC3HCDRXX:1:2102:26178:20901
CATATACT
+
FFFFFFFF
@A00769:11:HC3HCDRXX:1:2102:29143:20901
CATATACT
+
FFFFFFFF
@A00769:11:HC3HCDRXX:1:2102:1127:20917
CATATACT
+
FFFFFFFF
@A00769:11:HC3HCDRXX:1:2102:27977:20917
CATATACT
+
FFFFFFFF
@A00769:11:HC3HCDRXX:1:2102:1154:21026
CATATACT
+
FFFFFFFF
@A00769:11:HC3HCDRXX:1:2102:5719:21042
CATATACT
+
FFFFFFFF
@A00769:11:HC3HCDRXX:1:2102:31656:21089
CATATACT
+
FFFFF:FF
@A00769:11:HC3HCDRXX:1:2102:3061:21104
CATATACT
+
FFFFFFFF
@A00769:11:HC3HCDRXX:1:2102:21640:21120
CATATACT
+
FFFFFFFF
@A00769:11:HC3HCDRXX:1:2102:9986:21198
CATATACT
+
FFFFFFFF
@A00769:11:HC3HCDRXX:1:2102:32777:21214
CATATACT
+
FFFFFFFF
@A00769:11:HC3HCDRXX:1:2102:26223:21261
CATATACT
+
FFFFFFFF
@A00769:11:HC3HCDRXX:1:2102:9842:21324
CATATACT
+
FFFFFFFF
@A00769:11:HC3HCDRXX:1:2102:29713:21386
CATATACT
+
FFFFFFFF
@A00769:11:HC3HCDRXX:1:2102:1768:21402
CATATACT
+
FFFFFFFF
@A00769:11:HC3HCDRXX:1:2102:9245:21418
CATATACT
+
FFFFFFF,
@A00769:11:HC3HCDRXX:1:2102:8169:21559
CATATACT
+
FFFFFFFF
@A00769:11:HC3HCDRXX:1:2102:3983:21574
CATATACT
+
FFFFFFFF
@A00769:11:HC3HCDRXX:1:2102:25554:21574
CATATACT
+
FFFFFFFF
@A00769:11:HC3HCDRXX:1:2102:19027:21605
CATATACT
+
FF:F,F:F
@A00769:11:HC3HCDRXX:1:2102:5846:21637
CATATACT
+
FFF:FFFF
@A00769:11:HC3HCDRXX:1:2102:3866:21715
CATATACT
+
FFFFFFFF
@A00769:11:HC3HCDRXX:1:2102:19180:22028
CATATACT
+
:FFFFFFF
@A00769:11:HC3HCDRXX:1:2102:5963:22060
CATATACT
+
FFFFFFFF
@A00769:11:HC3HCDRXX:1:2102:5828:22138
CATATACT
+
FF:FFFFF
@A00769:11:HC3HCDRXX:1:2102:9896:22200
CATATACT
+
FFFFFFFF
@A00769:11:HC3HCDRXX:1:2102:20048:22341
CATATACT
+
FFFFFFFF
@A00769:11:HC3HCDRXX:1:2102:24858:22341
CATATACT
+
FFFFFFFF
@A00769:11:HC3HCDRXX:1:2102:13783:22451
CATATACT
+
FFFFFFFF
@A00769:11:HC3HCDRXX:1:2102:21920:22545
CATATACT
+
,F:FFF:F
@A00769:11:HC3HCDRXX:1:2102:16532:22670
CATATACT
+
FFFFFFFF
@A00769:11:HC3HCDRXX:1:2102:6144:22717
CATATACT
+
:FFFFFFF
@A00769:11:HC3HCDRXX:1:2102:9805:22733
CATATACT
+
FFFFFFFF
@A00769:11:HC3HCDRXX:1:2102:21802:22780
CATATACT
+
FFFFFFFF
@A00769:11:HC3HCDRXX:1:2102:28149:22811
CATATACT
+
:F:FFF:F
@A00769:11:HC3HCDRXX:1:2102:32714:22921
CATATACT
+
FFFFFFFF
@A00769:11:HC3HCDRXX:1:2102:31114:22936
CATATACT
+
FFFFFFFF
@A00769:11:HC3HCDRXX:1:2102:14018:22983
CATATACT
+
FFFFFFFF
@A00769:11:HC3HCDRXX:1:2102:24596:23015
CATATACT
+
FFFFFFFF
@A00769:11:HC3HCDRXX:1:2102:7726:23109
CATATACT
+
FFFFFFFF
@A00769:11:HC3HCDRXX:1:2102:11650:23109
CATATACT
+
FFFF,FFF
@A00769:11:HC3HCDRXX:1:2102:6940:23124
CATATACT
+
FFFFFFFF
@A00769:11:HC3HCDRXX:1:2102:12943:23124
CATATACT
+
FFFFFFFF
@A00769:11:HC3HCDRXX:1:2102:20274:23140
CATATACT
+
FFFFFFFF
@A00769:11:HC3HCDRXX:1:2102:18059:23156
CATATACT
+
FFF:FFFF
@A00769:11:HC3HCDRXX:1:2102:23755:23156
CATATACT
+
FFFFFFFF
@A00769:11:HC3HCDRXX:1:2102:8730:23218
CATATACT
+
FFFFFFFF
@A00769:11:HC3HCDRXX:1:2102:25174:23265
CATATACT
+
FFFFFFFF
@A00769:11:HC3HCDRXX:1:2102:4227:23281
CATATACT
+
FFFFFFFF
@A00769:11:HC3HCDRXX:1:2102:17842:23281
CATATACT
+
FFFF:FFF
@A00769:11:HC3HCDRXX:1:2102:2474:23312
CATATACT
+
FFFFFFFF
@A00769:11:HC3HCDRXX:1:2102:18304:23422
CATATACT
+
FFFFFF:F
@A00769:11:HC3HCDRXX:1:2102:7021:23453
CATATACT
+
FFFFFFFF
@A00769:11:HC3HCDRXX:1:2102:2157:23516
CATATACT
+
FFFFFFFF
@A00769:11:HC3HCDRXX:1:2102:31991:23516
CATATACT
+
FFFFFFFF
@A00769:11:HC3HCDRXX:1:2102:32334:23516
CATATACT
+
FFFFFFFF
@A00769:11:HC3HCDRXX:1:2102:6234:23563
CATATACT
+
FFFFFFFF
@A00769:11:HC3HCDRXX:1:2102:24551:23719
CATATACT
+
FFFFFFFF
@A00769:11:HC3HCDRXX:1:2102:16975:23813
CATATACT
+
FFFFFFFF
@A00769:11:HC3HCDRXX:1:2102:10574:23844
CATATACT
+
FFFFFFFF
@A00769:11:HC3HCDRXX:1:2102:7030:23876
CATATACT
+
FFFFFFFF
@A00769:11:HC3HCDRXX:1:2102:21323:23891
CATATACT
+
FFFFFFFF
@A00769:11:HC3HCDRXX:1:2102:28474:23970
CATATACT
+
FF,FFFFF
@A00769:11:HC3HCDRXX:1:2102:12952:23985
CATATACT
+
FFFFFFFF
@A00769:11:HC3HCDRXX:1:2102:2899:24017
CATATACT
+
FFFFFFFF
@A00769:11:HC3HCDRXX:1:2102:6316:24079
CATATACT
+
FFFFFFFF
@A00769:11:HC3HCDRXX:1:2102:11903:24142
CATATACT
+
FFFFFFFF
@A00769:11:HC3HCDRXX:1:2102:6641:24173
CATATACT
+
FFFFFFFF
@A00769:11:HC3HCDRXX:1:2102:26666:24189
CATATACT
+
FFFFFFFF
@A00769:11:HC3HCDRXX:1:2102:8992:24205
CATATACT
+
FFFFFFFF
@A00769:11:HC3HCDRXX:1:2102:25192:24267
CATATACT
+
FFFFFFFF
@A00769:11:HC3HCDRXX:1:2102:25961:24283
CATATACT
+
FFFFFFFF
@A00769:11:HC3HCDRXX:1:2102:13349:24298
CATATACT
+
FFFFFFFF
@A00769:11:HC3HCDRXX:1:2102:2718:24549
CATATACT
+
FFFFFFFF
@A00769:11:HC3HCDRXX:1:2102:30915:24565
CATATACT
+
FFFFFFFF
@A00769:11:HC3HCDRXX:1:2102:7319:24596
CATATACT
+
FFFFFFFF
@A00769:11:HC3HCDRXX:1:2102:24343:24737
CATATACT
+
FFFFFFFF
@A00769:11:HC3HCDRXX:1:2102:24297:24815
CATATACT
+
FFFFFFFF
@A00769:11:HC3HCDRXX:1:2102:11505:24831
CATATACT
+
:F:FFFF:
@A00769:11:HC3HCDRXX:1:2102:18096:24846
CATATACT
+
FFFFFFFF
@A00769:11:HC3HCDRXX:1:2102:10113:24893
CATATACT
+
FFFFFFFF
@A00769:11:HC3HCDRXX:1:2102:12192:24925
CATATACT
+
FFFFFFFF
@A00769:11:HC3HCDRXX:1:2102:19407:24987
CATATACT
+
FFFFFFFF
@A00769:11:HC3HCDRXX:1:2102:5602:25034
CATATACT
+
FFFFFFFF
@A00769:11:HC3HCDRXX:1:2102:12174:25050
CATATACT
+
FFFFFFFF
@A00769:11:HC3HCDRXX:1:2102:27073:25050
CATATACT
+
FFFF,FFF
@A00769:11:HC3HCDRXX:1:2102:7717:25066
CATATACT
+
FFFFFFFF
@A00769:11:HC3HCDRXX:1:2102:32172:25207
CATATACT
+
FFFFFFFF
@A00769:11:HC3HCDRXX:1:2102:20039:25300
CATATACT
+
FFFFFFFF
@A00769:11:HC3HCDRXX:1:2102:5819:25316
CATATACT
+
FFFFFFFF
@A00769:11:HC3HCDRXX:1:2102:5954:25363
CATATACT
+
:FFFFF:F
@A00769:11:HC3HCDRXX:1:2102:25988:25551
CATATACT
+
FFFFFFFF
@A00769:11:HC3HCDRXX:1:2102:21341:25582
CATATACT
+
FFFFFFF,
@A00769:11:HC3HCDRXX:1:2102:4652:25614
CATATACT
+
FFFFFFFF
@A00769:11:HC3HCDRXX:1:2102:31430:25770
CATATACT
+
FFFFFFFF
@A00769:11:HC3HCDRXX:1:2102:11062:25817
CATATACT
+
F:FFFFFF
@A00769:11:HC3HCDRXX:1:2102:28782:25880
CATATACT
+
FFFFFFFF
@A00769:11:HC3HCDRXX:1:2102:12120:25989
CATATACT
+
FFFFFFFF
@A00769:11:HC3HCDRXX:1:2102:7943:26021
CATATACT
+
FFFFFFFF
@A00769:11:HC3HCDRXX:1:2102:8368:26036
CATATACT
+
FFFF:FFF
@A00769:11:HC3HCDRXX:1:2102:16993:26068
CATATACT
+
FFFFFFFF
@A00769:11:HC3HCDRXX:1:2102:5367:26130
CATATACT
+
FF:FFFFF
@A00769:11:HC3HCDRXX:1:2102:17074:26209
CATATACT
+
:FFFFFFF
@A00769:11:HC3HCDRXX:1:2102:8413:26271
CATATACT
+
FF:FFFFF
@A00769:11:HC3HCDRXX:1:2102:4607:26349
CATATACT
+
FFFFFFFF
@A00769:11:HC3HCDRXX:1:2102:10556:26381
CATATACT
+
FFFFFFFF
@A00769:11:HC3HCDRXX:1:2102:16441:26396
CATATACT
+
FFFFFFFF
@A00769:11:HC3HCDRXX:1:2102:32000:26506
CATATACT
+
FFFFFFFF
@A00769:11:HC3HCDRXX:1:2102:24379:26553
CATATACT
+
FFFFFFFF
@A00769:11:HC3HCDRXX:1:2102:17517:26569
CATATACT
+
FFFFFFFF
@A00769:11:HC3HCDRXX:1:2102:20193:26663
CATATACT
+
FFFFFFFF
@A00769:11:HC3HCDRXX:1:2102:13973:26694
CATATACT
+
FFFFFFFF
@A00769:11:HC3HCDRXX:1:2102:18891:26850
CATATACT
+
:FFFFFFF
@A00769:11:HC3HCDRXX:1:2102:17409:26882
CATATACT
+
FFFFFFFF
@A00769:11:HC3HCDRXX:1:2102:16387:26897
CATATACT
+
FFFFFFFF
@A00769:11:HC3HCDRXX:1:2102:27778:26897
CATATACT
+
FFFFFFFF
@A00769:11:HC3HCDRXX:1:2102:29279:26960
CATATACT
+
FFFFFFFF
@A00769:11:HC3HCDRXX:1:2102:21748:27101
CATATACT
+
FFFFFFFF
@A00769:11:HC3HCDRXX:1:2102:11216:27148
CATATACT
+
FFFFFFFF
@A00769:11:HC3HCDRXX:1:2102:13639:27148
CATATACT
+
FFFFFFFF
@A00769:11:HC3HCDRXX:1:2102:29713:27148
CATATACT
+
FFFFFFFF
@A00769:11:HC3HCDRXX:1:2102:12337:27242
CATATACT
+
FFFFFFFF
@A00769:11:HC3HCDRXX:1:2102:31557:27242
CATATACT
+
FFFFFFFF
@A00769:11:HC3HCDRXX:1:2102:6433:27320
CATATACT
+
FFFFFFFF
@A00769:11:HC3HCDRXX:1:2102:26377:27320
CATATACT
+
FFFFFFFF
@A00769:11:HC3HCDRXX:1:2102:8594:27336
CATATACT
+
FF:FFF:F
@A00769:11:HC3HCDRXX:1:2102:21793:27336
CATATACT
+
FFFFFFFF
@A00769:11:HC3HCDRXX:1:2102:7139:27352
CATATACT
+
FFFFFFFF
@A00769:11:HC3HCDRXX:1:2102:14064:27445
CATATACT
+
,F:FFFFF
@A00769:11:HC3HCDRXX:1:2102:29559:27445
CATATACT
+
FFFFFFFF
@A00769:11:HC3HCDRXX:1:2102:9941:27477
CATATACT
+
FFFFFFFF
@A00769:11:HC3HCDRXX:1:2102:2220:27539
CATATACT
+
FFFFFFFF
@A00769:11:HC3HCDRXX:1:2102:29378:27602
CATATACT
+
FFFFFFFF
@A00769:11:HC3HCDRXX:1:2102:30110:27618
CATATACT
+
FFFFFFFF
@A00769:11:HC3HCDRXX:1:2102:7310:27712
CATATACT
+
FFFFFFFF
@A00769:11:HC3HCDRXX:1:2102:7328:27712
CATATACT
+
:F,FF:F:
@A00769:11:HC3HCDRXX:1:2102:17960:27743
CATATACT
+
FFFFFFFF
@A00769:11:HC3HCDRXX:1:2102:6569:27868
CATATACT
+
FFFFFFFF
@A00769:11:HC3HCDRXX:1:2102:12328:27884
CATATACT
+
FFFFFFFF
@A00769:11:HC3HCDRXX:1:2102:17056:27899
CATATACT
+
FFFFFFFF
@A00769:11:HC3HCDRXX:1:2102:32298:27899
CATATACT
+
FFFFFFFF
@A00769:11:HC3HCDRXX:1:2102:28791:27931
CATATACT
+
FFFFFFFF
@A00769:11:HC3HCDRXX:1:2102:6117:27993
CATATACT
+
FFFFFFFF
@A00769:11:HC3HCDRXX:1:2102:4743:28087
CATATACT
+
FFFFFFFF
@A00769:11:HC3HCDRXX:1:2102:22914:28150
CATATACT
+
FFFFFFFF
@A00769:11:HC3HCDRXX:1:2102:18331:28166
CATATACT
+
FFFFFFFF
@A00769:11:HC3HCDRXX:1:2102:3549:28181
CATATACT
+
FFFFFFFF
@A00769:11:HC3HCDRXX:1:2102:12970:28181
CATATACT
+
FFFFFFFF
@A00769:11:HC3HCDRXX:1:2102:14009:28197
CATATACT
+
FFFFFFFF
@A00769:11:HC3HCDRXX:1:2102:11306:28338
CATATACT
+
FFFFFFFF
@A00769:11:HC3HCDRXX:1:2102:32551:28338
CATATACT
+
FFFFFFFF
@A00769:11:HC3HCDRXX:1:2102:26033:28354
CATATACT
+
FFFFFFFF
@A00769:11:HC3HCDRXX:1:2102:17743:28401
CATATACT
+
FFFFFFFF
@A00769:11:HC3HCDRXX:1:2102:24117:28416
CATATACT
+
FFFFFFFF
@A00769:11:HC3HCDRXX:1:2102:32660:28432
CATATACT
+
FFFFFFFF
@A00769:11:HC3HCDRXX:1:2102:7319:28447
CATATACT
+
FFFFFFFF
@A00769:11:HC3HCDRXX:1:2102:32316:28557
CATATACT
+
FFFFFFFF
@A00769:11:HC3HCDRXX:1:2102:13141:28573
CATATACT
+
FFFFFFFF
@A00769:11:HC3HCDRXX:1:2102:31385:28573
CATATACT
+
FFFFFFFF
@A00769:11:HC3HCDRXX:1:2102:12879:28620
CATATACT
+
FFFFFFFF
@A00769:11:HC3HCDRXX:1:2102:5927:28667
CATATACT
+
FFFFFFFF
@A00769:11:HC3HCDRXX:1:2102:30038:28745
CATATACT
+
FFFFFFFF
@A00769:11:HC3HCDRXX:1:2102:32823:28745
CATATACT
+
FFFFFFFF
@A00769:11:HC3HCDRXX:1:2102:9173:28776
CATATACT
+
FFFFFFFF
@A00769:11:HC3HCDRXX:1:2102:13937:28792
CATATACT
+
FFFFFFFF
@A00769:11:HC3HCDRXX:1:2102:25382:28792
CATATACT
+
,FFF:FFF
@A00769:11:HC3HCDRXX:1:2102:32515:28808
CATATACT
+
FFFFFFFF
@A00769:11:HC3HCDRXX:1:2102:11351:28823
CATATACT
+
FFFFFFFF
@A00769:11:HC3HCDRXX:1:2102:4472:28870
CATATACT
+
FF:FFFFF
@A00769:11:HC3HCDRXX:1:2102:14425:28948
CATATACT
+
FFFFFFFF
@A00769:11:HC3HCDRXX:1:2102:17508:28964
CATATACT
+
FFFFFFFF
@A00769:11:HC3HCDRXX:1:2102:20636:28995
CATATACT
+
FFFFFFFF
@A00769:11:HC3HCDRXX:1:2102:26277:28995
CATATACT
+
FFFFFFFF
@A00769:11:HC3HCDRXX:1:2102:4381:29027
CATATACT
+
FFFFFFFF
@A00769:11:HC3HCDRXX:1:2102:28176:29027
CATATACT
+
FFFFFFFF
@A00769:11:HC3HCDRXX:1:2102:8006:29042
CATATACT
+
FFFFF,,,
@A00769:11:HC3HCDRXX:1:2102:23628:29074
CATATACT
+
FFFFFFF:
@A00769:11:HC3HCDRXX:1:2102:8594:29089
CATATACT
+
FFFFFFFF
@A00769:11:HC3HCDRXX:1:2102:7663:29105
CATATACT
+
FFFFFFFF
@A00769:11:HC3HCDRXX:1:2102:11740:29121
CATATACT
+
FFFFFFFF
@A00769:11:HC3HCDRXX:1:2102:29749:29152
CATATACT
+
FFFFFFFF
@A00769:11:HC3HCDRXX:1:2102:12409:29183
CATATACT
+
FFFFFFFF
@A00769:11:HC3HCDRXX:1:2102:9588:29215
CATATACT
+
FFFFFFFF
@A00769:11:HC3HCDRXX:1:2102:17255:29246
CATATACT
+
FFFFFFFF
@A00769:11:HC3HCDRXX:1:2102:3043:29309
CATATACT
+
FFFFFFFF
@A00769:11:HC3HCDRXX:1:2102:27841:29418
CATATACT
+
FFFFFFFF
@A00769:11:HC3HCDRXX:1:2102:28438:29450
CATATACT
+
FFFFFFFF
@A00769:11:HC3HCDRXX:1:2102:29957:29450
CATATACT
+
FFFFFFFF
@A00769:11:HC3HCDRXX:1:2102:27588:29481
CATATACT
+
FFFFFFFF
@A00769:11:HC3HCDRXX:1:2102:8666:29528
CATATACT
+
FFFFFFFF
@A00769:11:HC3HCDRXX:1:2102:23050:29543
CATATACT
+
FFFFFFFF
@A00769:11:HC3HCDRXX:1:2102:10068:29575
CATATACT
+
FFFFFFFF
@A00769:11:HC3HCDRXX:1:2102:5547:29637
CATATACT
+
:F:FFFFF
@A00769:11:HC3HCDRXX:1:2102:10095:29684
CATATACT
+
FFFFFFFF
@A00769:11:HC3HCDRXX:1:2102:14724:29684
CATATACT
+
FFFFFFFF
@A00769:11:HC3HCDRXX:1:2102:30228:29763
CATATACT
+
FFFFFFFF
@A00769:11:HC3HCDRXX:1:2102:2465:29841
CATATACT
+
FFFFFFFF
@A00769:11:HC3HCDRXX:1:2102:16532:29841
CATATACT
+
FFFFFFFF
@A00769:11:HC3HCDRXX:1:2102:17544:29841
CATATACT
+
FFFFFFFF
@A00769:11:HC3HCDRXX:1:2102:3025:29904
CATATACT
+
FFFFFFFF
@A00769:11:HC3HCDRXX:1:2102:13178:29919
CATATACT
+
FFFFFFFF
@A00769:11:HC3HCDRXX:1:2102:2067:29935
CATATACT
+
FFFFFFFF
@A00769:11:HC3HCDRXX:1:2102:17671:29997
CATATACT
+
FFFFFFFF
@A00769:11:HC3HCDRXX:1:2102:14886:30029
CATATACT
+
FFFFFFFF
@A00769:11:HC3HCDRXX:1:2102:19027:30123
CATATACT
+
FFFFFFFF
@A00769:11:HC3HCDRXX:1:2102:6677:30154
CATATACT
+
FFFFFFFF
@A00769:11:HC3HCDRXX:1:2102:24487:30154
CATATACT
+
FFFFF:,,
@A00769:11:HC3HCDRXX:1:2102:26395:30201
CATATACT
+
FFFFF:FF
@A00769:11:HC3HCDRXX:1:2102:26530:30311
CATATACT
+
FFFFFFFF
@A00769:11:HC3HCDRXX:1:2102:12364:30389
CATATACT
+
FFFFFFFF
@A00769:11:HC3HCDRXX:1:2102:21504:30467
CATATACT
+
FF:FFFFF
@A00769:11:HC3HCDRXX:1:2102:7844:30514
CATATACT
+
FFFFFFFF
@A00769:11:HC3HCDRXX:1:2102:25409:30561
CATATACT
+
FFFFFFFF
@A00769:11:HC3HCDRXX:1:2102:20265:30577
CATATACT
+
FFFFFFFF
@A00769:11:HC3HCDRXX:1:2102:7139:30702
CATATACT
+
FFFFFFFF
@A00769:11:HC3HCDRXX:1:2102:5032:30812
CATATACT
+
FFFFFFFF
@A00769:11:HC3HCDRXX:1:2102:21730:30827
CATATACT
+
FFFFFFFF
@A00769:11:HC3HCDRXX:1:2102:1253:30874
CATATACT
+
FFFF:F:F
@A00769:11:HC3HCDRXX:1:2102:23023:30874
CATATACT
+
FFFFFFF:
@A00769:11:HC3HCDRXX:1:2102:11035:30937
CATATACT
+
FFFFFFF:
@A00769:11:HC3HCDRXX:1:2102:8929:31015
CATATACT
+
FFFFFFFF
@A00769:11:HC3HCDRXX:1:2102:12219:31015
CATATACT
+
FFFFFFFF
@A00769:11:HC3HCDRXX:1:2102:27905:31031
CATATACT
+
FFFFFFFF
@A00769:11:HC3HCDRXX:1:2102:3414:31078
CATATACT
+
FFFFFFFF
@A00769:11:HC3HCDRXX:1:2102:20256:31093
CATATACT
+
FFFFFFFF
@A00769:11:HC3HCDRXX:1:2102:6623:31125
CATATACT
+
FFFFFFFF
@A00769:11:HC3HCDRXX:1:2102:10728:31125
CATATACT
+
FFF,F:FF
@A00769:11:HC3HCDRXX:1:2102:15546:31140
CATATACT
+
FFFFF:FF
@A00769:11:HC3HCDRXX:1:2102:25247:31187
CATATACT
+
FFFFFFFF
@A00769:11:HC3HCDRXX:1:2102:1235:31219
CATATACT
+
FFFFFFFF
@A00769:11:HC3HCDRXX:1:2102:24713:31328
CATATACT
+
FF:FFFF,
@A00769:11:HC3HCDRXX:1:2102:22580:31360
CATATACT
+
FFFFFFFF
@A00769:11:HC3HCDRXX:1:2102:25834:31360
CATATACT
+
FFFFFFFF
@A00769:11:HC3HCDRXX:1:2102:5810:31407
CATATACT
+
FFFFFFFF
@A00769:11:HC3HCDRXX:1:2102:26458:31407
CATATACT
+
FFFFFFFF
@A00769:11:HC3HCDRXX:1:2102:8440:31422
CATATACT
+
FFFFFFFF
@A00769:11:HC3HCDRXX:1:2102:8458:31422
CATATACT
+
FFFFFFFF
@A00769:11:HC3HCDRXX:1:2102:10194:31422
CATATACT
+
FFFFFFFF
@A00769:11:HC3HCDRXX:1:2102:2175:31469
CATATACT
+
FFFFFFFF
@A00769:11:HC3HCDRXX:1:2102:31105:31501
CATATACT
+
FF:FFFFF
@A00769:11:HC3HCDRXX:1:2102:19868:31516
CATATACT
+
FFFFFFFF
@A00769:11:HC3HCDRXX:1:2102:9073:31610
CATATACT
+
FFFFFFFF
@A00769:11:HC3HCDRXX:1:2102:4734:31641
CATATACT
+
FF,FFFFF
@A00769:11:HC3HCDRXX:1:2102:28113:31641
CATATACT
+
FFFFFFFF
@A00769:11:HC3HCDRXX:1:2102:15013:31688
CATATACT
+
FFFFFFF:
@A00769:11:HC3HCDRXX:1:2102:21603:31704
CATATACT
+
FFFFFFFF
@A00769:11:HC3HCDRXX:1:2102:18783:31798
CATATACT
+
:F,FFFFF
@A00769:11:HC3HCDRXX:1:2102:24758:31876
CATATACT
+
FFFFFFFF
@A00769:11:HC3HCDRXX:1:2102:10022:31970
CATATACT
+
FFFFFFFF
@A00769:11:HC3HCDRXX:1:2102:28348:32049
CATATACT
+
FFFFFFFF
@A00769:11:HC3HCDRXX:1:2102:25147:32080
CATATACT
+
FFFFFFFF
@A00769:11:HC3HCDRXX:1:2102:7699:32111
CATATACT
+
F:FFFFFF
@A00769:11:HC3HCDRXX:1:2102:16577:32111
CATATACT
+
FFFFFFFF
@A00769:11:HC3HCDRXX:1:2102:32551:32127
CATATACT
+
FFFFFFFF
@A00769:11:HC3HCDRXX:1:2102:6985:32221
CATATACT
+
FFFFFFFF
@A00769:11:HC3HCDRXX:1:2102:10746:32315
CATATACT
+
FFFFFFFF
@A00769:11:HC3HCDRXX:1:2102:26964:32315
CATATACT
+
FFFFFFFF
@A00769:11:HC3HCDRXX:1:2102:14461:32393
CATATACT
+
FFFFFFFF
@A00769:11:HC3HCDRXX:1:2102:6415:32424
CATATACT
+
FFFFFFFF
@A00769:11:HC3HCDRXX:1:2102:7618:32440
CATATACT
+
FF::FF:F
@A00769:11:HC3HCDRXX:1:2102:8178:32471
CATATACT
+
FFFFFFFF
@A00769:11:HC3HCDRXX:1:2102:5782:32518
CATATACT
+
:FF:F:FF
@A00769:11:HC3HCDRXX:1:2102:13449:32518
CATATACT
+
FFF:,FF:
@A00769:11:HC3HCDRXX:1:2102:16966:32534
CATATACT
+
FFFFFFFF
@A00769:11:HC3HCDRXX:1:2102:30834:32565
CATATACT
+
FFFFFFFF
@A00769:11:HC3HCDRXX:1:2102:5755:32597
CATATACT
+
FFFFFFFF
@A00769:11:HC3HCDRXX:1:2102:6027:32690
CATATACT
+
FFFFFFFF
@A00769:11:HC3HCDRXX:1:2102:8892:32706
CATATACT
+
FFFFFFFF
@A00769:11:HC3HCDRXX:1:2102:2944:32769
CATATACT
+
FF:FFFFF
@A00769:11:HC3HCDRXX:1:2102:3640:32784
CATATACT
+
FFFFFFFF
@A00769:11:HC3HCDRXX:1:2102:26503:32863
CATATACT
+
FFFFFFFF
@A00769:11:HC3HCDRXX:1:2102:16242:32878
CATATACT
+
FFFFFFFF
@A00769:11:HC3HCDRXX:1:2102:20998:32878
CATATACT
+
FFFFFFFF
@A00769:11:HC3HCDRXX:1:2102:27172:32957
CATATACT
+
FF:FFFFF
@A00769:11:HC3HCDRXX:1:2102:26585:33004
CATATACT
+
FFFFFFFF
@A00769:11:HC3HCDRXX:1:2102:29767:33004
CATATACT
+
FFFFFFFF
@A00769:11:HC3HCDRXX:1:2102:21404:33144
CATATACT
+
FFFFFFFF
@A00769:11:HC3HCDRXX:1:2102:16703:33176
CATATACT
+
FFFFFFFF
@A00769:11:HC3HCDRXX:1:2102:29170:33191
CATATACT
+
FFFFFFFF
@A00769:11:HC3HCDRXX:1:2102:16233:33207
CATATACT
+
FFF:FFFF
@A00769:11:HC3HCDRXX:1:2102:3721:33238
CATATACT
+
FFFFFFFF
@A00769:11:HC3HCDRXX:1:2102:31403:33270
CATATACT
+
FFFFFFFF
@A00769:11:HC3HCDRXX:1:2102:22137:33379
CATATACT
+
FFFFFFFF
@A00769:11:HC3HCDRXX:1:2102:28673:33395
CATATACT
+
FFFFFFFF
@A00769:11:HC3HCDRXX:1:2102:24894:33426
CATATACT
+
FFFFFFFF
@A00769:11:HC3HCDRXX:1:2102:9046:33473
CATATACT
+
FFFFFFFF
@A00769:11:HC3HCDRXX:1:2102:21432:33473
CATATACT
+
FFFFFFFF
@A00769:11:HC3HCDRXX:1:2102:23421:33536
CATATACT
+
FFFF:F,,
@A00769:11:HC3HCDRXX:1:2102:18620:33614
CATATACT
+
FFFFFFFF
@A00769:11:HC3HCDRXX:1:2102:3757:33802
CATATACT
+
FFFFFFFF
@A00769:11:HC3HCDRXX:1:2102:20030:33865
CATATACT
+
FFFFFF:F
@A00769:11:HC3HCDRXX:1:2102:21088:33974
CATATACT
+
FFFFFFFF
@A00769:11:HC3HCDRXX:1:2102:12481:34037
CATATACT
+
FFFFFFFF
@A00769:11:HC3HCDRXX:1:2102:2691:34053
CATATACT
+
FFFFFF:F
@A00769:11:HC3HCDRXX:1:2102:15447:34162
CATATACT
+
FFFFFFFF
@A00769:11:HC3HCDRXX:1:2102:17906:34162
CATATACT
+
FFFFFFFF
@A00769:11:HC3HCDRXX:1:2102:14742:34194
CATATACT
+
FFFFFFFF
@A00769:11:HC3HCDRXX:1:2102:16604:34194
CATATACT
+
FFFFFFFF
@A00769:11:HC3HCDRXX:1:2102:16857:34194
CATATACT
+
FFFFFFFF
@A00769:11:HC3HCDRXX:1:2102:9833:34240
CATATACT
+
FFFFFFFF
@A00769:11:HC3HCDRXX:1:2102:24171:34303
CATATACT
+
FFFFFFFF
@A00769:11:HC3HCDRXX:1:2102:19678:34381
CATATACT
+
FFFFFFFF
@A00769:11:HC3HCDRXX:1:2102:32479:34444
CATATACT
+
FFFFFFFF
@A00769:11:HC3HCDRXX:1:2102:15447:34475
CATATACT
+
FFFFFFFF
@A00769:11:HC3HCDRXX:1:2102:15573:34475
CATATACT
+
FFFFFFFF
@A00769:11:HC3HCDRXX:1:2102:20609:34491
CATATACT
+
FFFFFFFF
@A00769:11:HC3HCDRXX:1:2102:23809:34710
CATATACT
+
FFFFF:FF
@A00769:11:HC3HCDRXX:1:2102:8576:34757
CATATACT
+
FFFFFFFF
@A00769:11:HC3HCDRXX:1:2102:11568:34773
CATATACT
+
:F::F:FF
@A00769:11:HC3HCDRXX:1:2102:24650:34788
CATATACT
+
FFFFFFFF
@A00769:11:HC3HCDRXX:1:2102:6361:34929
CATATACT
+
FFFFFFFF
@A00769:11:HC3HCDRXX:1:2102:21893:34929
CATATACT
+
FFFFFFFF
@A00769:11:HC3HCDRXX:1:2102:25192:34976
CATATACT
+
FFFFFFFF
@A00769:11:HC3HCDRXX:1:2102:18023:34992
CATATACT
+
FFFFFFFF
@A00769:11:HC3HCDRXX:1:2102:3513:35039
CATATACT
+
FFFFFFFF
@A00769:11:HC3HCDRXX:1:2102:18159:35039
CATATACT
+
FFFFFFFF
@A00769:11:HC3HCDRXX:1:2102:5050:35070
CATATACT
+
FFF:FFFF
@A00769:11:HC3HCDRXX:1:2102:3812:35243
CATATACT
+
FFFFFFFF
@A00769:11:HC3HCDRXX:1:2102:32199:35243
CATATACT
+
:F,FFF:F
@A00769:11:HC3HCDRXX:1:2102:8467:35383
CATATACT
+
FFFFFFFF
@A00769:11:HC3HCDRXX:1:2102:8730:35462
CATATACT
+
FFFFFFFF
@A00769:11:HC3HCDRXX:1:2102:17228:35493
CATATACT
+
FFFFFFFF
@A00769:11:HC3HCDRXX:1:2102:19018:35493
CATATACT
+
FFFFFFFF
@A00769:11:HC3HCDRXX:1:2102:26304:35556
CATATACT
+
FFFFFFFF
@A00769:11:HC3HCDRXX:1:2102:23339:35618
CATATACT
+
FFFFFFFF
@A00769:11:HC3HCDRXX:1:2102:2003:35650
CATATACT
+
FFFFFFFF
@A00769:11:HC3HCDRXX:1:2102:27299:35650
CATATACT
+
,F,FFFFF
@A00769:11:HC3HCDRXX:1:2102:7238:35728
CATATACT
+
,FFFFF,F
@A00769:11:HC3HCDRXX:1:2102:26223:35728
CATATACT
+
:F,F:FFF
@A00769:11:HC3HCDRXX:1:2102:15194:35790
CATATACT
+
FFFFFFFF
@A00769:11:HC3HCDRXX:1:2102:26910:35790
CATATACT
+
FF:FFFFF
@A00769:11:HC3HCDRXX:1:2102:22281:35916
CATATACT
+
FFFFFFFF
@A00769:11:HC3HCDRXX:1:2102:2040:35931
CATATACT
+
FFFFFFFF
@A00769:11:HC3HCDRXX:1:2102:7690:35978
CATATACT
+
FFFFFFFF
@A00769:11:HC3HCDRXX:1:2102:21667:35978
CATATACT
+
FFFFFFFF
@A00769:11:HC3HCDRXX:1:2102:17390:36025
CATATACT
+
FFFFFFFF
@A00769:11:HC3HCDRXX:1:2102:2275:36119
CATATACT
+
FFFFFFFF
@A00769:11:HC3HCDRXX:1:2102:24623:36182
CATATACT
+
FFFFFFFF
@A00769:11:HC3HCDRXX:1:2102:19244:36198
CATATACT
+
FFFFFFFF
@A00769:11:HC3HCDRXX:1:2102:16523:36213
CATATACT
+
FFFFFFFF
@A00769:11:HC3HCDRXX:1:2102:28528:36338
CATATACT
+
FFFFFFFF
@A00769:11:HC3HCDRXX:1:2102:32362:36338
CATATACT
+
FFFFFFFF
@A00769:11:HC3HCDRXX:1:2102:17237:36354
CATATACT
+
FFFFFFFF
@A00769:11:HC3HCDRXX:1:2102:4598:36385
CATATACT
+
FFFF:FFF
@A00769:11:HC3HCDRXX:1:2102:25247:36385
CATATACT
+
FFF:,FFF
@A00769:11:HC3HCDRXX:1:2102:28375:36385
CATATACT
+
FFFFFFF:
@A00769:11:HC3HCDRXX:1:2102:19280:36417
CATATACT
+
FFFFFFFF
@A00769:11:HC3HCDRXX:1:2102:1190:36432
CATATACT
+
FFFFFFFF
@A00769:11:HC3HCDRXX:1:2102:10673:36448
CATATACT
+
FFFFFFFF
@A00769:11:HC3HCDRXX:1:2102:23393:36495
CATATACT
+
FFFFFFFF
@A00769:11:HC3HCDRXX:1:2102:31349:36589
CATATACT
+
FFFFFFFF
@A00769:11:HC3HCDRXX:1:2102:6198:36683
CATATACT
+
FFFFFFFF
@A00769:11:HC3HCDRXX:1:2102:11586:36714
CATATACT
+
FFFFFFFF
@A00769:11:HC3HCDRXX:1:2102:29903:36714
CATATACT
+
FFFFFFFF
@A00769:11:HC3HCDRXX:1:2102:18918:36793
CATATACT
+
FFFFFFFF
@A00769:11:HC3HCDRXX:1:2102:5385:36839
CATATACT
+
FFFFFFFF
@A00769:11:HC3HCDRXX:1:2102:13810:36933
CATATACT
+
FFFFFFFF
@A00769:11:HC3HCDRXX:1:2102:14443:36965
CATATACT
+
FFFFFFFF
@A00769:11:HC3HCDRXX:1:2102:17490:37043
CATATACT
+
FFFFFFFF
@A00769:11:HC3HCDRXX:1:2103:5195:1063
CATATACT
+
FF:F:FFF
@A00769:11:HC3HCDRXX:1:2103:21667:1063
CATATACT
+
FFFFFFFF
@A00769:11:HC3HCDRXX:1:2103:3251:1078
CATATACT
+
FFFFFFFF
@A00769:11:HC3HCDRXX:1:2103:29722:1110
CATATACT
+
FF:FFFFF
@A00769:11:HC3HCDRXX:1:2103:30969:1110
CATATACT
+
FFFFFFFF
@A00769:11:HC3HCDRXX:1:2103:29044:1125
CATATACT
+
FFFFFFFF
@A00769:11:HC3HCDRXX:1:2103:11080:1141
CATATACT
+
FFFFFFFF
@A00769:11:HC3HCDRXX:1:2103:14145:1188
CATATACT
+
FFFFFFFF
@A00769:11:HC3HCDRXX:1:2103:20030:1204
CATATACT
+
FFFFFFFF
@A00769:11:HC3HCDRXX:1:2103:30373:1204
CATATACT
+
FFFFFFF,
@A00769:11:HC3HCDRXX:1:2103:8648:1219
CATATACT
+
FFFFFFFF
@A00769:11:HC3HCDRXX:1:2103:32533:1282
CATATACT
+
FFFFFFFF
@A00769:11:HC3HCDRXX:1:2103:18439:1360
CATATACT
+
FFFFFFFF
@A00769:11:HC3HCDRXX:1:2103:5764:1391
CATATACT
+
FFFFFFFF
@A00769:11:HC3HCDRXX:1:2103:29008:1407
CATATACT
+
FFFFFFFF
@A00769:11:HC3HCDRXX:1:2103:21793:1470
CATATACT
+
FF:FFF:F
@A00769:11:HC3HCDRXX:1:2103:1570:1517
CATATACT
+
:FF,:F,F
@A00769:11:HC3HCDRXX:1:2103:3911:1564
CATATACT
+
FFFFFFFF
@A00769:11:HC3HCDRXX:1:2103:14570:1579
CATATACT
+
FFFFFFFF
@A00769:11:HC3HCDRXX:1:2103:19027:1595
CATATACT
+
FFFFFFFF
@A00769:11:HC3HCDRXX:1:2103:26802:1689
CATATACT
+
FFFFFFFF
@A00769:11:HC3HCDRXX:1:2103:10321:1767
CATATACT
+
FFFFFFFF
@A00769:11:HC3HCDRXX:1:2103:24876:1767
CATATACT
+
FF:FFF,F
@A00769:11:HC3HCDRXX:1:2103:22752:1783
CATATACT
+
FFFFFFFF
@A00769:11:HC3HCDRXX:1:2103:2564:1799
CATATACT
+
FFFFFFFF
@A00769:11:HC3HCDRXX:1:2103:13702:1799
CATATACT
+
FFFFFFFF
@A00769:11:HC3HCDRXX:1:2103:23556:1799
CATATACT
+
FFFFFFFF
@A00769:11:HC3HCDRXX:1:2103:14118:1830
CATATACT
+
FFFFFFFF
@A00769:11:HC3HCDRXX:1:2103:14823:1892
CATATACT
+
FFFFFFFF
@A00769:11:HC3HCDRXX:1:2103:26069:1892
CATATACT
+
FFFFFFFF
@A00769:11:HC3HCDRXX:1:2103:1660:1924
CATATACT
+
FFFFFFFF
@A00769:11:HC3HCDRXX:1:2103:17508:1971
CATATACT
+
FFFFFFFF
@A00769:11:HC3HCDRXX:1:2103:26820:1971
CATATACT
+
FFFFFFFF
@A00769:11:HC3HCDRXX:1:2103:25825:2002
CATATACT
+
FFFFFFFF
@A00769:11:HC3HCDRXX:1:2103:19913:2033
CATATACT
+
FFFFFFFF
@A00769:11:HC3HCDRXX:1:2103:31928:2080
CATATACT
+
FFFFFFFF
@A00769:11:HC3HCDRXX:1:2103:32488:2174
CATATACT
+
FFFFFFFF
@A00769:11:HC3HCDRXX:1:2103:32117:2190
CATATACT
+
FFFFFFFF
@A00769:11:HC3HCDRXX:1:2103:29432:2237
CATATACT
+
FFFFFFFF
@A00769:11:HC3HCDRXX:1:2103:7618:2253
CATATACT
+
FFFFFFFF
@A00769:11:HC3HCDRXX:1:2103:31503:2284
CATATACT
+
FFFFFFFF
@A00769:11:HC3HCDRXX:1:2103:3468:2300
CATATACT
+
FFFFFFFF
@A00769:11:HC3HCDRXX:1:2103:3522:2300
CATATACT
+
FFF:F:FF
@A00769:11:HC3HCDRXX:1:2103:21703:2315
CATATACT
+
FFFFFFFF
@A00769:11:HC3HCDRXX:1:2103:23728:2315
CATATACT
+
FFFFFFFF
@A00769:11:HC3HCDRXX:1:2103:5014:2378
CATATACT
+
FFFFFFFF
@A00769:11:HC3HCDRXX:1:2103:11252:2378
CATATACT
+
FFFFFFFF
@A00769:11:HC3HCDRXX:1:2103:5312:2394
CATATACT
+
FFFFFFFF
@A00769:11:HC3HCDRXX:1:2103:7690:2409
CATATACT
+
FFFFFFFF
@A00769:11:HC3HCDRXX:1:2103:28085:2409
CATATACT
+
FFFFFFFF
@A00769:11:HC3HCDRXX:1:2103:15980:2487
CATATACT
+
FFFFFFFF
@A00769:11:HC3HCDRXX:1:2103:28718:2534
CATATACT
+
FFF:FFFF
@A00769:11:HC3HCDRXX:1:2103:16749:2566
CATATACT
+
FFFFFFFF
@A00769:11:HC3HCDRXX:1:2103:24126:2566
CATATACT
+
FFFFFFFF
@A00769:11:HC3HCDRXX:1:2103:30671:2566
CATATACT
+
FFFFFFFF
@A00769:11:HC3HCDRXX:1:2103:3577:2707
CATATACT
+
FFFFFFFF
@A00769:11:HC3HCDRXX:1:2103:11171:2707
CATATACT
+
FFFFFFF:
@A00769:11:HC3HCDRXX:1:2103:21513:2738
CATATACT
+
FFFFFFFF
@A00769:11:HC3HCDRXX:1:2103:12328:2832
CATATACT
+
FF,F,F:F
@A00769:11:HC3HCDRXX:1:2103:1886:2910
CATATACT
+
FFFFFFFF
@A00769:11:HC3HCDRXX:1:2103:1976:2910
CATATACT
+
FFFFFFFF
@A00769:11:HC3HCDRXX:1:2103:6334:2910
CATATACT
+
F:FF:FF:
@A00769:11:HC3HCDRXX:1:2103:4227:2926
CATATACT
+
F,FFFFFF
@A00769:11:HC3HCDRXX:1:2103:28429:2942
CATATACT
+
FFFFFFFF
@A00769:11:HC3HCDRXX:1:2103:32524:3020
CATATACT
+
FFFFFFFF
@A00769:11:HC3HCDRXX:1:2103:23249:3082
CATATACT
+
FFFFFFFF
@A00769:11:HC3HCDRXX:1:2103:3902:3176
CATATACT
+
FFFFFFFF
@A00769:11:HC3HCDRXX:1:2103:28926:3176
CATATACT
+
F:FF,FFF
@A00769:11:HC3HCDRXX:1:2103:29957:3176
CATATACT
+
FFFFFFFF
@A00769:11:HC3HCDRXX:1:2103:17571:3208
CATATACT
+
FFFFFFFF
@A00769:11:HC3HCDRXX:1:2103:27859:3208
CATATACT
+
FFFFFFFF
@A00769:11:HC3HCDRXX:1:2103:10068:3239
CATATACT
+
FFFFFFFF
@A00769:11:HC3HCDRXX:1:2103:30499:3239
CATATACT
+
FFFFFFFF
@A00769:11:HC3HCDRXX:1:2103:13132:3286
CATATACT
+
FFFFFFFF
@A00769:11:HC3HCDRXX:1:2103:11948:3427
CATATACT
+
FFFFFFFF
@A00769:11:HC3HCDRXX:1:2103:5484:3505
CATATACT
+
FFFFFFFF
@A00769:11:HC3HCDRXX:1:2103:30544:3505
CATATACT
+
FFFFFFFF
@A00769:11:HC3HCDRXX:1:2103:21486:3537
CATATACT
+
,F:FFFFF
@A00769:11:HC3HCDRXX:1:2103:11803:3552
CATATACT
+
FFFFFFF:
@A00769:11:HC3HCDRXX:1:2103:18502:3568
CATATACT
+
FFFFFFFF
@A00769:11:HC3HCDRXX:1:2103:25265:3662
CATATACT
+
FFFFFFFF
@A00769:11:HC3HCDRXX:1:2103:1696:3677
CATATACT
+
FFFFFF:F
@A00769:11:HC3HCDRXX:1:2103:7853:3756
CATATACT
+
FFFFFFFF
@A00769:11:HC3HCDRXX:1:2103:19479:3756
CATATACT
+
FFFFFFFF
@A00769:11:HC3HCDRXX:1:2103:4797:3850
CATATACT
+
FFFFFFFF
@A00769:11:HC3HCDRXX:1:2103:4327:3975
CATATACT
+
FFFFFFFF
@A00769:11:HC3HCDRXX:1:2103:8413:4006
CATATACT
+
FFFFFFFF
@A00769:11:HC3HCDRXX:1:2103:21142:4038
CATATACT
+
FFFFFFFF
@A00769:11:HC3HCDRXX:1:2103:28266:4038
CATATACT
+
FFFF:FFF
@A00769:11:HC3HCDRXX:1:2103:31430:4100
CATATACT
+
FFFFFFFF
@A00769:11:HC3HCDRXX:1:2103:15031:4194
CATATACT
+
FFFFFFFF
@A00769:11:HC3HCDRXX:1:2103:7166:4225
CATATACT
+
FFFFFFFF
@A00769:11:HC3HCDRXX:1:2103:20654:4225
CATATACT
+
FFFFFFFF
@A00769:11:HC3HCDRXX:1:2103:13937:4241
CATATACT
+
:FFFFFFF
@A00769:11:HC3HCDRXX:1:2103:30201:4319
CATATACT
+
FFFFFFFF
@A00769:11:HC3HCDRXX:1:2103:2546:4335
CATATACT
+
FFFFFFFF
@A00769:11:HC3HCDRXX:1:2103:17291:4507
CATATACT
+
FFFFFFFF
@A00769:11:HC3HCDRXX:1:2103:30074:4507
CATATACT
+
FFFFFFFF
@A00769:11:HC3HCDRXX:1:2103:26955:4586
CATATACT
+
FFFFFFFF
@A00769:11:HC3HCDRXX:1:2103:1949:4617
CATATACT
+
FFFFFFFF
@A00769:11:HC3HCDRXX:1:2103:28655:4617
CATATACT
+
FFFF:FFF
@A00769:11:HC3HCDRXX:1:2103:5963:4711
CATATACT
+
FFFFFFFF
@A00769:11:HC3HCDRXX:1:2103:2284:4883
CATATACT
+
FFFFFFFF
@A00769:11:HC3HCDRXX:1:2103:18322:4883
CATATACT
+
FFFFFFFF
@A00769:11:HC3HCDRXX:1:2103:26042:4883
CATATACT
+
FFF:FFFF
@A00769:11:HC3HCDRXX:1:2103:12093:4930
CATATACT
+
FFFFFFFF
@A00769:11:HC3HCDRXX:1:2103:2880:5040
CATATACT
+
FFFFFFFF
@A00769:11:HC3HCDRXX:1:2103:15374:5040
CATATACT
+
:FFFFFFF
@A00769:11:HC3HCDRXX:1:2103:26494:5040
CATATACT
+
F::F,F,F
@A00769:11:HC3HCDRXX:1:2103:6994:5055
CATATACT
+
FFFFFFFF
@A00769:11:HC3HCDRXX:1:2103:15736:5165
CATATACT
+
FFFFFFFF
@A00769:11:HC3HCDRXX:1:2103:27887:5165
CATATACT
+
FFFFFFFF
@A00769:11:HC3HCDRXX:1:2103:5755:5228
CATATACT
+
FFFFFFFF
@A00769:11:HC3HCDRXX:1:2103:2618:5243
CATATACT
+
FFFFFFFF
@A00769:11:HC3HCDRXX:1:2103:2636:5243
CATATACT
+
FFFFFFFF
@A00769:11:HC3HCDRXX:1:2103:18502:5259
CATATACT
+
FFFFFFFF
@A00769:11:HC3HCDRXX:1:2103:8666:5321
CATATACT
+
FFFFFFFF
@A00769:11:HC3HCDRXX:1:2103:31810:5321
CATATACT
+
FF:F:FFF
@A00769:11:HC3HCDRXX:1:2103:28673:5368
CATATACT
+
FFFFFFFF
@A00769:11:HC3HCDRXX:1:2103:12915:5384
CATATACT
+
FFFFFFFF
@A00769:11:HC3HCDRXX:1:2103:15926:5462
CATATACT
+
FFFFFFFF
@A00769:11:HC3HCDRXX:1:2103:17562:5509
CATATACT
+
FFFFFFFF
@A00769:11:HC3HCDRXX:1:2103:13313:5541
CATATACT
+
FFFFFFFF
@A00769:11:HC3HCDRXX:1:2103:29857:5541
CATATACT
+
FFFFFFFF
@A00769:11:HC3HCDRXX:1:2103:10104:5556
CATATACT
+
FFFFFFFF
@A00769:11:HC3HCDRXX:1:2103:30553:5556
CATATACT
+
FFFFFFFF
@A00769:11:HC3HCDRXX:1:2103:13015:5619
CATATACT
+
FFFFFFFF
@A00769:11:HC3HCDRXX:1:2103:3115:5666
CATATACT
+
:FFFFFFF
@A00769:11:HC3HCDRXX:1:2103:17562:5760
CATATACT
+
FFFFFFFF
@A00769:11:HC3HCDRXX:1:2103:23122:5807
CATATACT
+
FFFFFFFF
@A00769:11:HC3HCDRXX:1:2103:9805:5822
CATATACT
+
FFFFFFFF
@A00769:11:HC3HCDRXX:1:2103:30743:5822
CATATACT
+
FFFFFFFF
@A00769:11:HC3HCDRXX:1:2103:1280:5838
CATATACT
+
FFFFFFFF
@A00769:11:HC3HCDRXX:1:2103:21278:5838
CATATACT
+
FFFFFFFF
@A00769:11:HC3HCDRXX:1:2103:14271:5885
CATATACT
+
FFFFFFFF
@A00769:11:HC3HCDRXX:1:2103:24370:5901
CATATACT
+
FFFFFFFF
@A00769:11:HC3HCDRXX:1:2103:16758:5995
CATATACT
+
FFFFF:FF
@A00769:11:HC3HCDRXX:1:2103:31232:6010
CATATACT
+
FFFFFFFF
@A00769:11:HC3HCDRXX:1:2103:29622:6198
CATATACT
+
FFFFFFFF
@A00769:11:HC3HCDRXX:1:2103:7762:6261
CATATACT
+
FFFFFFFF
@A00769:11:HC3HCDRXX:1:2103:22101:6324
CATATACT
+
FFFFFFFF
@A00769:11:HC3HCDRXX:1:2103:26910:6324
CATATACT
+
FFFFFFFF
@A00769:11:HC3HCDRXX:1:2103:8657:6433
CATATACT
+
FFFFFFFF
@A00769:11:HC3HCDRXX:1:2103:11198:6480
CATATACT
+
FFFFFFFF
@A00769:11:HC3HCDRXX:1:2103:15275:6496
CATATACT
+
FFFFFFFF
@A00769:11:HC3HCDRXX:1:2103:27642:6496
CATATACT
+
FF,FFFFF
@A00769:11:HC3HCDRXX:1:2103:3540:6652
CATATACT
+
FFFFFFFF
@A00769:11:HC3HCDRXX:1:2103:4553:6652
CATATACT
+
FFFFFFFF
@A00769:11:HC3HCDRXX:1:2103:30535:6715
CATATACT
+
FFFFFF:F
@A00769:11:HC3HCDRXX:1:2103:9661:6731
CATATACT
+
FFFFFFFF
@A00769:11:HC3HCDRXX:1:2103:13819:6731
CATATACT
+
FFFFFFFF
@A00769:11:HC3HCDRXX:1:2103:5095:6778
CATATACT
+
FFFFFFFF
@A00769:11:HC3HCDRXX:1:2103:16396:6778
CATATACT
+
FFFFFFFF
@A00769:11:HC3HCDRXX:1:2103:27588:6778
CATATACT
+
FFFFFFFF
@A00769:11:HC3HCDRXX:1:2103:9245:6856
CATATACT
+
FFFFFFFF
@A00769:11:HC3HCDRXX:1:2103:19732:6887
CATATACT
+
:FFFFFFF
@A00769:11:HC3HCDRXX:1:2103:27570:6903
CATATACT
+
FFF,FFFF
@A00769:11:HC3HCDRXX:1:2103:31801:6965
CATATACT
+
FFFFFFFF
@A00769:11:HC3HCDRXX:1:2103:1768:6997
CATATACT
+
FFFFFFFF
@A00769:11:HC3HCDRXX:1:2103:11975:7012
CATATACT
+
,FFFFFFF
@A00769:11:HC3HCDRXX:1:2103:15013:7012
CATATACT
+
FFFFFFFF
@A00769:11:HC3HCDRXX:1:2103:7961:7044
CATATACT
+
FFFFFFFF
@A00769:11:HC3HCDRXX:1:2103:12988:7075
CATATACT
+
FFFFFFFF
@A00769:11:HC3HCDRXX:1:2103:19922:7122
CATATACT
+
FFFFFFFF
@A00769:11:HC3HCDRXX:1:2103:21287:7294
CATATACT
+
FFFFFFFF
@A00769:11:HC3HCDRXX:1:2103:9869:7341
CATATACT
+
FFFFFFFF
@A00769:11:HC3HCDRXX:1:2103:4860:7404
CATATACT
+
FFF:FFF,
@A00769:11:HC3HCDRXX:1:2103:31693:7404
CATATACT
+
FFFFFFFF
@A00769:11:HC3HCDRXX:1:2103:25120:7482
CATATACT
+
FFFFFFFF
@A00769:11:HC3HCDRXX:1:2103:4083:7498
CATATACT
+
FFFFFFFF
@A00769:11:HC3HCDRXX:1:2103:24912:7498
CATATACT
+
FFFFFFFF
@A00769:11:HC3HCDRXX:1:2103:4137:7529
CATATACT
+
FFFFFFFF
@A00769:11:HC3HCDRXX:1:2103:21748:7529
CATATACT
+
FFFFFFFF
@A00769:11:HC3HCDRXX:1:2103:30255:7545
CATATACT
+
FFFFFFFF
@A00769:11:HC3HCDRXX:1:2103:13196:7592
CATATACT
+
FFFFFFFF
@A00769:11:HC3HCDRXX:1:2103:22218:7623
CATATACT
+
FFFFFFFF
@A00769:11:HC3HCDRXX:1:2103:5240:7654
CATATACT
+
FFFFFFFF
@A00769:11:HC3HCDRXX:1:2103:13693:7670
CATATACT
+
FFFFF:FF
@A00769:11:HC3HCDRXX:1:2103:7844:7686
CATATACT
+
:FFFFFF:
@A00769:11:HC3HCDRXX:1:2103:21884:7701
CATATACT
+
FFFFFFFF
@A00769:11:HC3HCDRXX:1:2103:29912:7701
CATATACT
+
FFFF:F,F
@A00769:11:HC3HCDRXX:1:2103:31774:7701
CATATACT
+
FF:FFFFF
@A00769:11:HC3HCDRXX:1:2103:4571:7717
CATATACT
+
FFFFFFFF
@A00769:11:HC3HCDRXX:1:2103:9760:7748
CATATACT
+
:FFFFFF:
@A00769:11:HC3HCDRXX:1:2103:32389:7764
CATATACT
+
FFFFFFFF
@A00769:11:HC3HCDRXX:1:2103:10746:7795
CATATACT
+
FFFFF:FF
@A00769:11:HC3HCDRXX:1:2103:29080:7795
CATATACT
+
FFFFFFFF
@A00769:11:HC3HCDRXX:1:2103:10484:7811
CATATACT
+
FFFFFFFF
@A00769:11:HC3HCDRXX:1:2103:29324:7842
CATATACT
+
FF:FFFFF
@A00769:11:HC3HCDRXX:1:2103:27218:7889
CATATACT
+
FFFFFFFF
@A00769:11:HC3HCDRXX:1:2103:9607:7921
CATATACT
+
FFFFFFFF
@A00769:11:HC3HCDRXX:1:2103:28492:7936
CATATACT
+
FFFFFFFF
@A00769:11:HC3HCDRXX:1:2103:32226:7952
CATATACT
+
FFFFFFFF
@A00769:11:HC3HCDRXX:1:2103:30644:7999
CATATACT
+
FFFFFFFF
@A00769:11:HC3HCDRXX:1:2103:30201:8015
CATATACT
+
FFFFFFFF
@A00769:11:HC3HCDRXX:1:2103:20148:8077
CATATACT
+
FFFFFFFF
@A00769:11:HC3HCDRXX:1:2103:8241:8093
CATATACT
+
FFFFFFFF
@A00769:11:HC3HCDRXX:1:2103:2211:8108
CATATACT
+
FFFFFFFF
@A00769:11:HC3HCDRXX:1:2103:19036:8124
CATATACT
+
FFFFFFFF
@A00769:11:HC3HCDRXX:1:2103:26178:8124
CATATACT
+
FFFFFF:F
@A00769:11:HC3HCDRXX:1:2103:32850:8124
CATATACT
+
FFFFFFFF
@A00769:11:HC3HCDRXX:1:2103:24126:8140
CATATACT
+
FFFFFFFF
@A00769:11:HC3HCDRXX:1:2103:28610:8140
CATATACT
+
FFFFFFFF
@A00769:11:HC3HCDRXX:1:2103:2166:8218
CATATACT
+
FFFFFFFF
@A00769:11:HC3HCDRXX:1:2103:23610:8218
CATATACT
+
FFFFFFFF
@A00769:11:HC3HCDRXX:1:2103:29640:8234
CATATACT
+
F:FFFFFF
@A00769:11:HC3HCDRXX:1:2103:13937:8249
CATATACT
+
FFFFFFFF
@A00769:11:HC3HCDRXX:1:2103:10863:8281
CATATACT
+
FF:FFFFF
@A00769:11:HC3HCDRXX:1:2103:1841:8312
CATATACT
+
FFFFFFFF
@A00769:11:HC3HCDRXX:1:2103:8820:8437
CATATACT
+
FFFFFFFF
@A00769:11:HC3HCDRXX:1:2103:22697:8453
CATATACT
+
FFFFFFFF
@A00769:11:HC3HCDRXX:1:2103:21856:8594
CATATACT
+
:FFFFFFF
@A00769:11:HC3HCDRXX:1:2103:31584:8594
CATATACT
+
FFFFFFFF
@A00769:11:HC3HCDRXX:1:2103:18240:8625
CATATACT
+
FFFFFFFF
@A00769:11:HC3HCDRXX:1:2103:5547:8656
CATATACT
+
FFFFFFFF
@A00769:11:HC3HCDRXX:1:2103:16486:8656
CATATACT
+
FFFFFFFF
@A00769:11:HC3HCDRXX:1:2103:22055:8656
CATATACT
+
FFFFFFFF
@A00769:11:HC3HCDRXX:1:2103:15835:8719
CATATACT
+
FFFFFFFF
@A00769:11:HC3HCDRXX:1:2103:11912:8750
CATATACT
+
FFFFFFFF
@A00769:11:HC3HCDRXX:1:2103:24542:8797
CATATACT
+
FFFFFFFF
@A00769:11:HC3HCDRXX:1:2103:1506:8860
CATATACT
+
FFFFFFFF
@A00769:11:HC3HCDRXX:1:2103:4869:8891
CATATACT
+
FFFFFFFF
@A00769:11:HC3HCDRXX:1:2103:6063:8954
CATATACT
+
FFFFFFFF
@A00769:11:HC3HCDRXX:1:2103:23330:8954
CATATACT
+
:FFFFF:F
@A00769:11:HC3HCDRXX:1:2103:24939:8954
CATATACT
+
FFFFFFFF
@A00769:11:HC3HCDRXX:1:2103:5801:8970
CATATACT
+
FFFFFFFF
@A00769:11:HC3HCDRXX:1:2103:3486:9001
CATATACT
+
FFFFFFFF
@A00769:11:HC3HCDRXX:1:2103:26304:9095
CATATACT
+
FFFFFFFF
@A00769:11:HC3HCDRXX:1:2103:32163:9095
CATATACT
+
FF:F,FFF
@A00769:11:HC3HCDRXX:1:2103:17580:9142
CATATACT
+
FFFFFFFF
@A00769:11:HC3HCDRXX:1:2103:3287:9157
CATATACT
+
FFFFFFFF
@A00769:11:HC3HCDRXX:1:2103:13910:9298
CATATACT
+
FFFF:FFF
@A00769:11:HC3HCDRXX:1:2103:14823:9314
CATATACT
+
FFFFFFFF
@A00769:11:HC3HCDRXX:1:2103:30427:9377
CATATACT
+
FFFFFFFF
@A00769:11:HC3HCDRXX:1:2103:18448:9392
CATATACT
+
FFFFFFFF
@A00769:11:HC3HCDRXX:1:2103:18448:9424
CATATACT
+
FFFFFFFF
@A00769:11:HC3HCDRXX:1:2103:2682:9455
CATATACT
+
F:FFFFFF
@A00769:11:HC3HCDRXX:1:2103:30436:9549
CATATACT
+
F:FFFFFF
@A00769:11:HC3HCDRXX:1:2103:1841:9627
CATATACT
+
FFFFFFFF
@A00769:11:HC3HCDRXX:1:2103:17915:9659
CATATACT
+
FFFFFFFF
@A00769:11:HC3HCDRXX:1:2103:9353:9706
CATATACT
+
FFFFFFFF
@A00769:11:HC3HCDRXX:1:2103:26332:9862
CATATACT
+
FFFFFFFF
@A00769:11:HC3HCDRXX:1:2103:8097:9878
CATATACT
+
FFFFFFFF
@A00769:11:HC3HCDRXX:1:2103:17282:9878
CATATACT
+
FFFFFFFF
@A00769:11:HC3HCDRXX:1:2103:31177:9893
CATATACT
+
FFFFFFFF
@A00769:11:HC3HCDRXX:1:2103:21612:9987
CATATACT
+
FFFFFFFF
@A00769:11:HC3HCDRXX:1:2103:15094:10066
CATATACT
+
FFFFFFFF
@A00769:11:HC3HCDRXX:1:2103:4435:10332
CATATACT
+
FFFFFFFF
@A00769:11:HC3HCDRXX:1:2103:18358:10363
CATATACT
+
FFFFFFFF
@A00769:11:HC3HCDRXX:1:2103:9905:10441
CATATACT
+
,,,::FFF
@A00769:11:HC3HCDRXX:1:2103:13503:10441
CATATACT
+
FFFFFFFF
@A00769:11:HC3HCDRXX:1:2103:5882:10520
CATATACT
+
F:,FFF,:
@A00769:11:HC3HCDRXX:1:2103:6786:10520
CATATACT
+
FFFFFFFF
@A00769:11:HC3HCDRXX:1:2103:18882:10551
CATATACT
+
FFFFFFFF
@A00769:11:HC3HCDRXX:1:2103:5638:10629
CATATACT
+
FFFFFFFF
@A00769:11:HC3HCDRXX:1:2103:30852:10676
CATATACT
+
FFFFFFFF
@A00769:11:HC3HCDRXX:1:2103:4951:10692
CATATACT
+
FFFFFFFF
@A00769:11:HC3HCDRXX:1:2103:27444:10723
CATATACT
+
FFFFFF:F
@A00769:11:HC3HCDRXX:1:2103:30535:10723
CATATACT
+
FFFFFFFF
@A00769:11:HC3HCDRXX:1:2103:31295:10786
CATATACT
+
FFFFFFFF
@A00769:11:HC3HCDRXX:1:2103:18774:10802
CATATACT
+
FFFFFFFF
@A00769:11:HC3HCDRXX:1:2103:28302:10833
CATATACT
+
:FFFFFFF
@A00769:11:HC3HCDRXX:1:2103:15872:10848
CATATACT
+
FFFFFFFF
@A00769:11:HC3HCDRXX:1:2103:28094:10880
CATATACT
+
FFFFFFFF
@A00769:11:HC3HCDRXX:1:2103:9525:10942
CATATACT
+
FF:FFFF,
@A00769:11:HC3HCDRXX:1:2103:5213:10958
CATATACT
+
FFFFFFFF
@A00769:11:HC3HCDRXX:1:2103:21757:11021
CATATACT
+
FFFFFFFF
@A00769:11:HC3HCDRXX:1:2103:9471:11068
CATATACT
+
FFFFFF:F
@A00769:11:HC3HCDRXX:1:2103:30870:11083
CATATACT
+
FFFFFFFF
@A00769:11:HC3HCDRXX:1:2103:7744:11177
CATATACT
+
FFFFFFFF
@A00769:11:HC3HCDRXX:1:2103:6271:11193
CATATACT
+
FFFFFFFF
@A00769:11:HC3HCDRXX:1:2103:9842:11240
CATATACT
+
FFFFFFFF
@A00769:11:HC3HCDRXX:1:2103:29505:11287
CATATACT
+
FFFFFFFF
@A00769:11:HC3HCDRXX:1:2103:4761:11365
CATATACT
+
FFFFFFFF
@A00769:11:HC3HCDRXX:1:2103:6723:11443
CATATACT
+
FFFFFFFF
@A00769:11:HC3HCDRXX:1:2103:16486:11443
CATATACT
+
FFFFFFFF
@A00769:11:HC3HCDRXX:1:2103:11867:11459
CATATACT
+
FFFFFFFF
@A00769:11:HC3HCDRXX:1:2103:11686:11490
CATATACT
+
FFFFFFFF
@A00769:11:HC3HCDRXX:1:2103:26992:11506
CATATACT
+
FFFFFFFF
@A00769:11:HC3HCDRXX:1:2103:14778:11522
CATATACT
+
FFFFFFFF
@A00769:11:HC3HCDRXX:1:2103:7283:11569
CATATACT
+
FFFFFFFF
@A00769:11:HC3HCDRXX:1:2103:6569:11584
CATATACT
+
FFFFFFFF
@A00769:11:HC3HCDRXX:1:2103:20491:11584
CATATACT
+
FFFFFF:F
@A00769:11:HC3HCDRXX:1:2103:21549:11631
CATATACT
+
FFFFFFFF
@A00769:11:HC3HCDRXX:1:2103:16007:11647
CATATACT
+
FFFFFFFF
@A00769:11:HC3HCDRXX:1:2103:6307:11663
CATATACT
+
FFFFFFFF
@A00769:11:HC3HCDRXX:1:2103:1669:11710
CATATACT
+
FFFFFFFF
@A00769:11:HC3HCDRXX:1:2103:3188:11710
CATATACT
+
FFFFFF,F
@A00769:11:HC3HCDRXX:1:2103:16658:11772
CATATACT
+
,FFF:F:F
@A00769:11:HC3HCDRXX:1:2103:19795:11788
CATATACT
+
FFFFFFFF
@A00769:11:HC3HCDRXX:1:2103:29451:11819
CATATACT
+
FFFFFFFF
@A00769:11:HC3HCDRXX:1:2103:9697:11866
CATATACT
+
FFFFFFFF
@A00769:11:HC3HCDRXX:1:2103:29749:11929
CATATACT
+
FFFFFFFF
@A00769:11:HC3HCDRXX:1:2103:29053:11945
CATATACT
+
FFFFFFFF
@A00769:11:HC3HCDRXX:1:2103:31566:11945
CATATACT
+
FFFFFFFF
@A00769:11:HC3HCDRXX:1:2103:4010:11976
CATATACT
+
FFFFFFFF
@A00769:11:HC3HCDRXX:1:2103:24062:11976
CATATACT
+
FFFFFFFF
@A00769:11:HC3HCDRXX:1:2103:4435:12117
CATATACT
+
FFFFFFFF
@A00769:11:HC3HCDRXX:1:2103:26992:12164
CATATACT
+
FFFFFFFF
@A00769:11:HC3HCDRXX:1:2103:4869:12179
CATATACT
+
FFFFFFFF
@A00769:11:HC3HCDRXX:1:2103:4128:12211
CATATACT
+
FFFFFFFF
@A00769:11:HC3HCDRXX:1:2103:14398:12211
CATATACT
+
:F,FFFFF
@A00769:11:HC3HCDRXX:1:2103:32072:12226
CATATACT
+
FFFFFFFF
@A00769:11:HC3HCDRXX:1:2103:22119:12242
CATATACT
+
:F::FF,F
@A00769:11:HC3HCDRXX:1:2103:16143:12258
CATATACT
+
FFFFFFFF
@A00769:11:HC3HCDRXX:1:2103:24352:12289
CATATACT
+
FFFFFFFF
@A00769:11:HC3HCDRXX:1:2103:28763:12289
CATATACT
+
FFFFFFFF
@A00769:11:HC3HCDRXX:1:2103:18738:12305
CATATACT
+
FFFFFFFF
@A00769:11:HC3HCDRXX:1:2103:23059:12305
CATATACT
+
FFFFFFFF
@A00769:11:HC3HCDRXX:1:2103:27208:12352
CATATACT
+
FFFFFFFF
@A00769:11:HC3HCDRXX:1:2103:16893:12367
CATATACT
+
FFFFFFFF
@A00769:11:HC3HCDRXX:1:2103:9878:12430
CATATACT
+
FFFFFFFF
@A00769:11:HC3HCDRXX:1:2103:12572:12430
CATATACT
+
FFF:,FFF
@A00769:11:HC3HCDRXX:1:2103:15637:12446
CATATACT
+
FF::FF,F
@A00769:11:HC3HCDRXX:1:2103:24930:12446
CATATACT
+
FFFFFFFF
@A00769:11:HC3HCDRXX:1:2103:9543:12477
CATATACT
+
FFFFFFFF
@A00769:11:HC3HCDRXX:1:2103:12698:12493
CATATACT
+
FFFFFFFF
@A00769:11:HC3HCDRXX:1:2103:17779:12524
CATATACT
+
F:FFFFF:
@A00769:11:HC3HCDRXX:1:2103:2094:12571
CATATACT
+
FFFFFFFF
@A00769:11:HC3HCDRXX:1:2103:26992:12571
CATATACT
+
FFFFFFFF
@A00769:11:HC3HCDRXX:1:2103:26621:12712
CATATACT
+
FFFFFFFF
@A00769:11:HC3HCDRXX:1:2103:22661:12962
CATATACT
+
FFFFFFFF
@A00769:11:HC3HCDRXX:1:2103:9688:13041
CATATACT
+
FFFFFF,F
@A00769:11:HC3HCDRXX:1:2103:29451:13072
CATATACT
+
FFFFFFFF
@A00769:11:HC3HCDRXX:1:2103:26096:13182
CATATACT
+
FFFFFFFF
@A00769:11:HC3HCDRXX:1:2103:28655:13322
CATATACT
+
FFFFFFFF
@A00769:11:HC3HCDRXX:1:2103:12888:13385
CATATACT
+
:FFFFFFF
@A00769:11:HC3HCDRXX:1:2103:2835:13416
CATATACT
+
FFFFFFFF
@A00769:11:HC3HCDRXX:1:2103:22155:13495
CATATACT
+
FFFFFFFF
@A00769:11:HC3HCDRXX:1:2103:5303:13526
CATATACT
+
FF,F:F::
@A00769:11:HC3HCDRXX:1:2103:19877:13683
CATATACT
+
FFFFFFFF
@A00769:11:HC3HCDRXX:1:2103:20076:13714
CATATACT
+
FFFFFFFF
@A00769:11:HC3HCDRXX:1:2103:23619:13808
CATATACT
+
FFFFFFFF
@A00769:11:HC3HCDRXX:1:2103:27236:13808
CATATACT
+
FFFFFFFF
@A00769:11:HC3HCDRXX:1:2103:26440:13839
CATATACT
+
FFFFFFFF
@A00769:11:HC3HCDRXX:1:2103:1976:13964
CATATACT
+
FFFFFFFF
@A00769:11:HC3HCDRXX:1:2103:31430:13964
CATATACT
+
FFFFFFFF
@A00769:11:HC3HCDRXX:1:2103:14470:13996
CATATACT
+
FFF,FFFF
@A00769:11:HC3HCDRXX:1:2103:16721:14011
CATATACT
+
FFFFFFFF
@A00769:11:HC3HCDRXX:1:2103:4444:14074
CATATACT
+
FFFFFFFF
@A00769:11:HC3HCDRXX:1:2103:31702:14152
CATATACT
+
FFFFFFFF
@A00769:11:HC3HCDRXX:1:2103:9941:14168
CATATACT
+
FFFFFFFF
@A00769:11:HC3HCDRXX:1:2103:16414:14199
CATATACT
+
FFFFFFFF
@A00769:11:HC3HCDRXX:1:2103:14452:14278
CATATACT
+
FFFFFFFF
@A00769:11:HC3HCDRXX:1:2103:9787:14434
CATATACT
+
F,FFFFFF
@A00769:11:HC3HCDRXX:1:2103:29496:14465
CATATACT
+
FFFFFFFF
@A00769:11:HC3HCDRXX:1:2103:9543:14481
CATATACT
+
FFFFFFFF
@A00769:11:HC3HCDRXX:1:2103:19506:14606
CATATACT
+
FFFFFFFF
@A00769:11:HC3HCDRXX:1:2103:30400:14779
CATATACT
+
FFFFFFFF
@A00769:11:HC3HCDRXX:1:2103:21730:14794
CATATACT
+
FFFFFFFF
@A00769:11:HC3HCDRXX:1:2103:21911:14857
CATATACT
+
FFFFFFFF
@A00769:11:HC3HCDRXX:1:2103:25762:14982
CATATACT
+
FFFFFFFF
@A00769:11:HC3HCDRXX:1:2103:10348:14998
CATATACT
+
FFFFFFFF
@A00769:11:HC3HCDRXX:1:2103:24596:15123
CATATACT
+
FFFFFFFF
@A00769:11:HC3HCDRXX:1:2103:19153:15186
CATATACT
+
FFFFFFFF
@A00769:11:HC3HCDRXX:1:2103:10393:15201
CATATACT
+
FFFFFFFF
@A00769:11:HC3HCDRXX:1:2103:21612:15248
CATATACT
+
FFFFFFFF
@A00769:11:HC3HCDRXX:1:2103:16242:15405
CATATACT
+
FFFFFFFF
@A00769:11:HC3HCDRXX:1:2103:25880:15405
CATATACT
+
FFFFFFFF
@A00769:11:HC3HCDRXX:1:2103:4399:15468
CATATACT
+
FFFFFFFF
@A00769:11:HC3HCDRXX:1:2103:4824:15515
CATATACT
+
FF:F,FFF
@A00769:11:HC3HCDRXX:1:2103:25075:15546
CATATACT
+
FFFFFFFF
@A00769:11:HC3HCDRXX:1:2103:6623:15562
CATATACT
+
FFFFFFFF
@A00769:11:HC3HCDRXX:1:2103:8124:15562
CATATACT
+
FFF:FF:F
@A00769:11:HC3HCDRXX:1:2103:4435:15624
CATATACT
+
FFFFFFFF
@A00769:11:HC3HCDRXX:1:2103:6822:15624
CATATACT
+
FFFFFFFF
@A00769:11:HC3HCDRXX:1:2103:7048:15671
CATATACT
+
FFF:FFFF
@A00769:11:HC3HCDRXX:1:2103:13015:15671
CATATACT
+
FFFFFFFF
@A00769:11:HC3HCDRXX:1:2103:25699:15718
CATATACT
+
FFFFFFFF
@A00769:11:HC3HCDRXX:1:2103:14073:15749
CATATACT
+
:FF:FFFF
@A00769:11:HC3HCDRXX:1:2103:9245:15781
CATATACT
+
FFFFFFFF
@A00769:11:HC3HCDRXX:1:2103:2654:15859
CATATACT
+
FFFFFFFF
@A00769:11:HC3HCDRXX:1:2103:28655:15859
CATATACT
+
FF:FFFFF
@A00769:11:HC3HCDRXX:1:2103:29071:15859
CATATACT
+
FFFFFFFF
@A00769:11:HC3HCDRXX:1:2103:7211:15890
CATATACT
+
FFFFFFFF
@A00769:11:HC3HCDRXX:1:2103:22209:15969
CATATACT
+
,F,FFFFF
@A00769:11:HC3HCDRXX:1:2103:31476:15984
CATATACT
+
FFFFFFFF
@A00769:11:HC3HCDRXX:1:2103:26124:16047
CATATACT
+
FFFFFF:F
@A00769:11:HC3HCDRXX:1:2103:2871:16078
CATATACT
+
FFFFFFFF
@A00769:11:HC3HCDRXX:1:2103:30273:16094
CATATACT
+
FFFFFFFF
@A00769:11:HC3HCDRXX:1:2103:31340:16094
CATATACT
+
FFFFFFFF
@A00769:11:HC3HCDRXX:1:2103:18602:16110
CATATACT
+
FFFFFFFF
@A00769:11:HC3HCDRXX:1:2103:2121:16157
CATATACT
+
FFFFFFFF
@A00769:11:HC3HCDRXX:1:2103:15980:16203
CATATACT
+
FFFFFFFF
@A00769:11:HC3HCDRXX:1:2103:26829:16203
CATATACT
+
FFFFFFFF
@A00769:11:HC3HCDRXX:1:2103:19045:16250
CATATACT
+
FFFFFFFF
@A00769:11:HC3HCDRXX:1:2103:21649:16250
CATATACT
+
FFFFFFFF
@A00769:11:HC3HCDRXX:1:2103:11641:16266
CATATACT
+
FFFFFFFF
@A00769:11:HC3HCDRXX:1:2103:9661:16282
CATATACT
+
FFFFFFFF
@A00769:11:HC3HCDRXX:1:2103:2058:16329
CATATACT
+
FFF:FFF:
@A00769:11:HC3HCDRXX:1:2103:13259:16376
CATATACT
+
FFFFFFFF
@A00769:11:HC3HCDRXX:1:2103:17969:16423
CATATACT
+
FFFFFFFF
@A00769:11:HC3HCDRXX:1:2103:9769:16438
CATATACT
+
FFFFFFFF
@A00769:11:HC3HCDRXX:1:2103:26115:16532
CATATACT
+
FFFFFFFF
@A00769:11:HC3HCDRXX:1:2103:5394:16564
CATATACT
+
FFFFFFFF
@A00769:11:HC3HCDRXX:1:2103:10547:16564
CATATACT
+
FFFFFFFF
@A00769:11:HC3HCDRXX:1:2103:29812:16611
CATATACT
+
FFFFFFFF
@A00769:11:HC3HCDRXX:1:2103:19190:16658
CATATACT
+
FFFFFFFF
@A00769:11:HC3HCDRXX:1:2103:12138:16689
CATATACT
+
FFFFFFFF
@A00769:11:HC3HCDRXX:1:2103:16595:16736
CATATACT
+
FFFFFFFF
@A00769:11:HC3HCDRXX:1:2103:2257:16799
CATATACT
+
FFFFFFFF
@A00769:11:HC3HCDRXX:1:2103:8856:16830
CATATACT
+
FFFFFFFF
@A00769:11:HC3HCDRXX:1:2103:14498:16892
CATATACT
+
FFFFFFFF
@A00769:11:HC3HCDRXX:1:2103:22299:16939
CATATACT
+
FFFFFFFF
@A00769:11:HC3HCDRXX:1:2103:13865:16986
CATATACT
+
FFFFFFFF
@A00769:11:HC3HCDRXX:1:2103:30798:17002
CATATACT
+
FFFFFFFF
@A00769:11:HC3HCDRXX:1:2103:10194:17080
CATATACT
+
FFFFFFFF
@A00769:11:HC3HCDRXX:1:2103:7808:17112
CATATACT
+
FFFFFF,F
@A00769:11:HC3HCDRXX:1:2103:1624:17268
CATATACT
+
FFFFFFFF
@A00769:11:HC3HCDRXX:1:2103:19795:17300
CATATACT
+
FFFFFFFF
@A00769:11:HC3HCDRXX:1:2103:21251:17315
CATATACT
+
FFFFFFFF
@A00769:11:HC3HCDRXX:1:2103:32570:17315
CATATACT
+
FFFFFFFF
@A00769:11:HC3HCDRXX:1:2103:10185:17347
CATATACT
+
FFFFFFFF
@A00769:11:HC3HCDRXX:1:2103:16324:17362
CATATACT
+
FFFFFFFF
@A00769:11:HC3HCDRXX:1:2103:16694:17378
CATATACT
+
FFFFFFFF
@A00769:11:HC3HCDRXX:1:2103:20419:17378
CATATACT
+
FFFFFFFF
@A00769:11:HC3HCDRXX:1:2103:7374:17487
CATATACT
+
:FFFFFFF
@A00769:11:HC3HCDRXX:1:2103:13123:17487
CATATACT
+
FFFFFFFF
@A00769:11:HC3HCDRXX:1:2103:5791:17566
CATATACT
+
FFFFFFFF
@A00769:11:HC3HCDRXX:1:2103:30861:17613
CATATACT
+
FFFFFFFF
@A00769:11:HC3HCDRXX:1:2103:10474:17628
CATATACT
+
FFFFFFFF
@A00769:11:HC3HCDRXX:1:2103:17969:17644
CATATACT
+
FFFFFFFF
@A00769:11:HC3HCDRXX:1:2103:21649:17691
CATATACT
+
FFFFFFFF
@A00769:11:HC3HCDRXX:1:2103:17065:17707
CATATACT
+
FFFFFFFF
@A00769:11:HC3HCDRXX:1:2103:8034:17816
CATATACT
+
FFFFFFFF
@A00769:11:HC3HCDRXX:1:2103:1271:17879
CATATACT
+
F:FFFF,F
@A00769:11:HC3HCDRXX:1:2103:7220:17879
CATATACT
+
FF:FFFFF
@A00769:11:HC3HCDRXX:1:2103:10077:17879
CATATACT
+
FFFFFFFF
@A00769:11:HC3HCDRXX:1:2103:18349:17957
CATATACT
+
FFFFFFFF
@A00769:11:HC3HCDRXX:1:2103:24117:17989
CATATACT
+
FFFFFFFF
@A00769:11:HC3HCDRXX:1:2103:23900:18020
CATATACT
+
FFFFFFFF
@A00769:11:HC3HCDRXX:1:2103:27923:18035
CATATACT
+
FFFFFFFF
@A00769:11:HC3HCDRXX:1:2103:11333:18051
CATATACT
+
FFFFFFFF
@A00769:11:HC3HCDRXX:1:2103:25880:18067
CATATACT
+
FF,F:FFF
@A00769:11:HC3HCDRXX:1:2103:24270:18129
CATATACT
+
FFFFFFFF
@A00769:11:HC3HCDRXX:1:2103:12011:18223
CATATACT
+
FFFFFFFF
@A00769:11:HC3HCDRXX:1:2103:4616:18286
CATATACT
+
FFFFFFFF
@A00769:11:HC3HCDRXX:1:2103:5312:18302
CATATACT
+
FFF:FFF:
@A00769:11:HC3HCDRXX:1:2103:22996:18396
CATATACT
+
FFFFFFFF
@A00769:11:HC3HCDRXX:1:2103:26042:18505
CATATACT
+
FFFFFFFF
@A00769:11:HC3HCDRXX:1:2103:16920:18552
CATATACT
+
FFFFFFFF
@A00769:11:HC3HCDRXX:1:2103:26982:18568
CATATACT
+
FFFFFFFF
@A00769:11:HC3HCDRXX:1:2103:4797:18662
CATATACT
+
FFFFFFFF
@A00769:11:HC3HCDRXX:1:2103:10827:18677
CATATACT
+
FFFFFFFF
@A00769:11:HC3HCDRXX:1:2103:32018:18677
CATATACT
+
FFFFFFFF
@A00769:11:HC3HCDRXX:1:2103:19958:18709
CATATACT
+
FFFFFFFF
@A00769:11:HC3HCDRXX:1:2103:18954:18724
CATATACT
+
FFFFFFFF
@A00769:11:HC3HCDRXX:1:2103:5963:18740
CATATACT
+
FFFFFFFF
@A00769:11:HC3HCDRXX:1:2103:16721:18740
CATATACT
+
FFFFFFFF
@A00769:11:HC3HCDRXX:1:2103:24017:18818
CATATACT
+
FFFFFFF:
@A00769:11:HC3HCDRXX:1:2103:27290:18912
CATATACT
+
FFFFFFFF
@A00769:11:HC3HCDRXX:1:2103:30942:18912
CATATACT
+
FFFFFFFF
@A00769:11:HC3HCDRXX:1:2103:31060:18928
CATATACT
+
FFFFFFFF
@A00769:11:HC3HCDRXX:1:2103:23222:19006
CATATACT
+
FFFFFFFF
@A00769:11:HC3HCDRXX:1:2103:6506:19022
CATATACT
+
FFFFFFFF
@A00769:11:HC3HCDRXX:1:2103:17553:19053
CATATACT
+
FFFFFFFF
@A00769:11:HC3HCDRXX:1:2103:2275:19085
CATATACT
+
FFFFFFFF
@A00769:11:HC3HCDRXX:1:2103:32289:19085
CATATACT
+
F:,F,F::
@A00769:11:HC3HCDRXX:1:2103:13503:19116
CATATACT
+
FFFFFFFF
@A00769:11:HC3HCDRXX:1:2103:13060:19132
CATATACT
+
FFFFFFFF
@A00769:11:HC3HCDRXX:1:2103:13810:19147
CATATACT
+
FFFFFFFF
@A00769:11:HC3HCDRXX:1:2103:28691:19147
CATATACT
+
FFFFFFFF
@A00769:11:HC3HCDRXX:1:2103:13801:19163
CATATACT
+
FFFFFFFF
@A00769:11:HC3HCDRXX:1:2103:29613:19304
CATATACT
+
FFFFFFFF
@A00769:11:HC3HCDRXX:1:2103:31186:19335
CATATACT
+
FFFFFFFF
@A00769:11:HC3HCDRXX:1:2103:8838:19366
CATATACT
+
FFFFFFFF
@A00769:11:HC3HCDRXX:1:2103:3848:19398
CATATACT
+
FFFFFFFF
@A00769:11:HC3HCDRXX:1:2103:12617:19398
CATATACT
+
FFFFFFFF
@A00769:11:HC3HCDRXX:1:2103:13386:19445
CATATACT
+
FFFFFFFF
@A00769:11:HC3HCDRXX:1:2103:18539:19476
CATATACT
+
FF:FFFFF
@A00769:11:HC3HCDRXX:1:2103:22019:19523
CATATACT
+
FFFFFFFF
@A00769:11:HC3HCDRXX:1:2103:21793:19539
CATATACT
+
FFFFFFFF
@A00769:11:HC3HCDRXX:1:2103:21640:19586
CATATACT
+
FFFFFFFF
@A00769:11:HC3HCDRXX:1:2103:11424:19648
CATATACT
+
FFFFFFF:
@A00769:11:HC3HCDRXX:1:2103:9191:19789
CATATACT
+
FFFFFF:F
@A00769:11:HC3HCDRXX:1:2103:14371:19805
CATATACT
+
FFFFFFFF
@A00769:11:HC3HCDRXX:1:2103:6415:19836
CATATACT
+
F:FFFFFF
@A00769:11:HC3HCDRXX:1:2103:16288:19993
CATATACT
+
FFFFFFFF
@A00769:11:HC3HCDRXX:1:2103:27859:19993
CATATACT
+
FFFFFFFF
@A00769:11:HC3HCDRXX:1:2103:4399:20071
CATATACT
+
FFFFFFFF
@A00769:11:HC3HCDRXX:1:2103:31991:20134
CATATACT
+
FFFFFFFF
@A00769:11:HC3HCDRXX:1:2103:22390:20165
CATATACT
+
F:FFFF:F
@A00769:11:HC3HCDRXX:1:2103:4616:20290
CATATACT
+
FFFFFFFF
@A00769:11:HC3HCDRXX:1:2103:23601:20353
CATATACT
+
FFFFFFFF
@A00769:11:HC3HCDRXX:1:2103:25220:20369
CATATACT
+
FFFFFFFF
@A00769:11:HC3HCDRXX:1:2103:31141:20415
CATATACT
+
FFFFFFFF
@A00769:11:HC3HCDRXX:1:2103:27715:20431
CATATACT
+
FFFFFFFF
@A00769:11:HC3HCDRXX:1:2103:6822:20478
CATATACT
+
FFFFFFFF
@A00769:11:HC3HCDRXX:1:2103:15727:20619
CATATACT
+
FFFFFFFF
@A00769:11:HC3HCDRXX:1:2103:21151:20619
CATATACT
+
FFFFFFFF
@A00769:11:HC3HCDRXX:1:2103:23619:20666
CATATACT
+
FFFFFFFF
@A00769:11:HC3HCDRXX:1:2103:27597:20697
CATATACT
+
:FFFFFFF
@A00769:11:HC3HCDRXX:1:2103:30743:20697
CATATACT
+
FFFFFFF,
@A00769:11:HC3HCDRXX:1:2103:23439:20760
CATATACT
+
FFFFFFFF
@A00769:11:HC3HCDRXX:1:2103:7654:20791
CATATACT
+
FFFFFFFF
@A00769:11:HC3HCDRXX:1:2103:7256:20823
CATATACT
+
FFFFFFFF
@A00769:11:HC3HCDRXX:1:2103:3025:20885
CATATACT
+
FFFFFFFF
@A00769:11:HC3HCDRXX:1:2103:29821:20885
CATATACT
+
FFFFFFFF
@A00769:11:HC3HCDRXX:1:2103:27172:20901
CATATACT
+
FFFFFFFF
@A00769:11:HC3HCDRXX:1:2103:9950:21104
CATATACT
+
FFFFFFFF
@A00769:11:HC3HCDRXX:1:2103:30843:21183
CATATACT
+
FFFFFFFF
@A00769:11:HC3HCDRXX:1:2103:8531:21245
CATATACT
+
FFFFFFFF
@A00769:11:HC3HCDRXX:1:2103:3568:21449
CATATACT
+
FFFFFFFF
@A00769:11:HC3HCDRXX:1:2103:12563:21496
CATATACT
+
FFFFFFFF
@A00769:11:HC3HCDRXX:1:2103:3161:21527
CATATACT
+
FFFFFFFF
@A00769:11:HC3HCDRXX:1:2103:11794:21543
CATATACT
+
FFFFFFFF
@A00769:11:HC3HCDRXX:1:2103:27453:21699
CATATACT
+
FFFFFFFF
@A00769:11:HC3HCDRXX:1:2103:27434:21762
CATATACT
+
FFFFFFFF
@A00769:11:HC3HCDRXX:1:2103:4933:21809
CATATACT
+
FFFFFFFF
@A00769:11:HC3HCDRXX:1:2103:24433:21825
CATATACT
+
,:,FFFFF
@A00769:11:HC3HCDRXX:1:2103:14262:21840
CATATACT
+
FFFFFFF:
@A00769:11:HC3HCDRXX:1:2103:15239:21872
CATATACT
+
FFFFFFFF
@A00769:11:HC3HCDRXX:1:2103:17201:21919
CATATACT
+
FFFFFFFF
@A00769:11:HC3HCDRXX:1:2103:24306:21919
CATATACT
+
FFFFFFFF
@A00769:11:HC3HCDRXX:1:2103:6054:21997
CATATACT
+
FFFFFFFF
@A00769:11:HC3HCDRXX:1:2103:20645:22028
CATATACT
+
FFFFFFFF
@A00769:11:HC3HCDRXX:1:2103:2908:22122
CATATACT
+
FFFFFFFF
@A00769:11:HC3HCDRXX:1:2103:14995:22169
CATATACT
+
FFFFFFFF
@A00769:11:HC3HCDRXX:1:2103:23375:22216
CATATACT
+
FFFFFFFF
@A00769:11:HC3HCDRXX:1:2103:19877:22232
CATATACT
+
FFFFFFFF
@A00769:11:HC3HCDRXX:1:2103:14027:22247
CATATACT
+
FFFFFFFF
@A00769:11:HC3HCDRXX:1:2103:25310:22247
CATATACT
+
FFFFFFFF
@A00769:11:HC3HCDRXX:1:2103:13295:22263
CATATACT
+
FFFFFFFF
@A00769:11:HC3HCDRXX:1:2103:7301:22279
CATATACT
+
FFFFFFFF
@A00769:11:HC3HCDRXX:1:2103:5168:22373
CATATACT
+
FFFFFFFF
@A00769:11:HC3HCDRXX:1:2103:18394:22420
CATATACT
+
FFFFFFFF
@A00769:11:HC3HCDRXX:1:2103:31575:22420
CATATACT
+
FFFFFFFF
@A00769:11:HC3HCDRXX:1:2103:17155:22498
CATATACT
+
FFFFFFFF
@A00769:11:HC3HCDRXX:1:2103:8721:22576
CATATACT
+
FFFFFFFF
@A00769:11:HC3HCDRXX:1:2103:29930:22608
CATATACT
+
FFFFFFFF
@A00769:11:HC3HCDRXX:1:2103:7048:22623
CATATACT
+
FFFFFFFF
@A00769:11:HC3HCDRXX:1:2103:7871:22670
CATATACT
+
FFFFFFFF
@A00769:11:HC3HCDRXX:1:2103:14461:22811
CATATACT
+
FFFFFFFF
@A00769:11:HC3HCDRXX:1:2103:25093:22811
CATATACT
+
FFFFFFFF
@A00769:11:HC3HCDRXX:1:2103:14498:22842
CATATACT
+
FFFFFFFF
@A00769:11:HC3HCDRXX:1:2103:7292:22889
CATATACT
+
FFFFFFFF
@A00769:11:HC3HCDRXX:1:2103:13440:22921
CATATACT
+
FFFFFFFF
@A00769:11:HC3HCDRXX:1:2103:10664:22936
CATATACT
+
FFFFFFFF
@A00769:11:HC3HCDRXX:1:2103:23050:22968
CATATACT
+
FFFFFFFF
@A00769:11:HC3HCDRXX:1:2103:23592:23030
CATATACT
+
FFFF:F,F
@A00769:11:HC3HCDRXX:1:2103:8576:23046
CATATACT
+
FFFFFFFF
@A00769:11:HC3HCDRXX:1:2103:11885:23046
CATATACT
+
FFFFFFFF
@A00769:11:HC3HCDRXX:1:2103:16848:23093
CATATACT
+
FF:FFFFF
@A00769:11:HC3HCDRXX:1:2103:7328:23109
CATATACT
+
FFFFFFFF
@A00769:11:HC3HCDRXX:1:2103:18557:23140
CATATACT
+
FFFFFFFF
@A00769:11:HC3HCDRXX:1:2103:26937:23156
CATATACT
+
FFFFFFFF
@A00769:11:HC3HCDRXX:1:2103:17309:23202
CATATACT
+
FFFFFFFF
@A00769:11:HC3HCDRXX:1:2103:32497:23202
CATATACT
+
FFFFFFFF
@A00769:11:HC3HCDRXX:1:2103:19388:23265
CATATACT
+
FFFFFFFF
@A00769:11:HC3HCDRXX:1:2103:11053:23328
CATATACT
+
F::F:FFF
@A00769:11:HC3HCDRXX:1:2103:7057:23359
CATATACT
+
FFFFFFFF
@A00769:11:HC3HCDRXX:1:2103:31702:23390
CATATACT
+
FFFFFFFF
@A00769:11:HC3HCDRXX:1:2103:7066:23437
CATATACT
+
FFFFFFFF
@A00769:11:HC3HCDRXX:1:2103:31430:23484
CATATACT
+
FFFFFFFF
@A00769:11:HC3HCDRXX:1:2103:2555:23578
CATATACT
+
FFFFFFFF
@A00769:11:HC3HCDRXX:1:2103:23601:23610
CATATACT
+
FFFFFFFF
@A00769:11:HC3HCDRXX:1:2103:7238:23703
CATATACT
+
FFFFFFFF
@A00769:11:HC3HCDRXX:1:2103:21585:23719
CATATACT
+
FFFFFFFF
@A00769:11:HC3HCDRXX:1:2103:2474:23782
CATATACT
+
FFFFFFFF
@A00769:11:HC3HCDRXX:1:2103:8151:23782
CATATACT
+
FFFFFFFF
@A00769:11:HC3HCDRXX:1:2103:19009:23797
CATATACT
+
FFFFFFFF
@A00769:11:HC3HCDRXX:1:2103:24189:23813
CATATACT
+
FFFFFFFF
@A00769:11:HC3HCDRXX:1:2103:1226:23876
CATATACT
+
FFFFFFFF
@A00769:11:HC3HCDRXX:1:2103:7862:23907
CATATACT
+
FFFFFFFF
@A00769:11:HC3HCDRXX:1:2103:30300:23907
CATATACT
+
FFFFFFFF
@A00769:11:HC3HCDRXX:1:2103:6253:24126
CATATACT
+
FFFFFFFF
@A00769:11:HC3HCDRXX:1:2103:31611:24142
CATATACT
+
FFFFFFFF
@A00769:11:HC3HCDRXX:1:2103:15194:24205
CATATACT
+
FFFFFFFF
@A00769:11:HC3HCDRXX:1:2103:31792:24236
CATATACT
+
FF:,,F:F
@A00769:11:HC3HCDRXX:1:2103:18096:24251
CATATACT
+
FFFFFFFF
@A00769:11:HC3HCDRXX:1:2103:14724:24486
CATATACT
+
FFFFFFFF
@A00769:11:HC3HCDRXX:1:2103:18891:24502
CATATACT
+
FFFFFFF:
@A00769:11:HC3HCDRXX:1:2103:9570:24706
CATATACT
+
FFFFFFFF
@A00769:11:HC3HCDRXX:1:2103:5629:24737
CATATACT
+
FFFFFFFF
@A00769:11:HC3HCDRXX:1:2103:24560:24737
CATATACT
+
FFFFFFFF
@A00769:11:HC3HCDRXX:1:2103:2998:24752
CATATACT
+
,F,F:FF:
@A00769:11:HC3HCDRXX:1:2103:12002:24784
CATATACT
+
FFFFFF:F
@A00769:11:HC3HCDRXX:1:2103:32759:24784
CATATACT
+
FFFFFFFF
@A00769:11:HC3HCDRXX:1:2103:7021:24799
CATATACT
+
FFFFFFFF
@A00769:11:HC3HCDRXX:1:2103:9724:24815
CATATACT
+
FFFFFFFF
@A00769:11:HC3HCDRXX:1:2103:2003:24878
CATATACT
+
FFFFFFF,
@A00769:11:HC3HCDRXX:1:2103:30327:24956
CATATACT
+
FF:FFFFF
@A00769:11:HC3HCDRXX:1:2103:28881:24987
CATATACT
+
FFFFFFFF
@A00769:11:HC3HCDRXX:1:2103:7898:25034
CATATACT
+
FFFFFFFF
@A00769:11:HC3HCDRXX:1:2103:17969:25066
CATATACT
+
FFFFFFFF
@A00769:11:HC3HCDRXX:1:2103:19072:25066
CATATACT
+
FFFFFFFF
@A00769:11:HC3HCDRXX:1:2103:1787:25097
CATATACT
+
FFFFFFFF
@A00769:11:HC3HCDRXX:1:2103:17960:25113
CATATACT
+
FFFFFFFF
@A00769:11:HC3HCDRXX:1:2103:22733:25113
CATATACT
+
FFFFFFFF
@A00769:11:HC3HCDRXX:1:2103:14534:25222
CATATACT
+
FFFFFFFF
@A00769:11:HC3HCDRXX:1:2103:26603:25300
CATATACT
+
FFFFFFFF
@A00769:11:HC3HCDRXX:1:2103:31403:25316
CATATACT
+
FFFFFFFF
@A00769:11:HC3HCDRXX:1:2103:4336:25441
CATATACT
+
FFFFFFFF
@A00769:11:HC3HCDRXX:1:2103:15347:25473
CATATACT
+
FFFFFFFF
@A00769:11:HC3HCDRXX:1:2103:31204:25473
CATATACT
+
FFFFFFFF
@A00769:11:HC3HCDRXX:1:2103:22019:25504
CATATACT
+
FFFFFFFF
@A00769:11:HC3HCDRXX:1:2103:13919:25535
CATATACT
+
FFFFFFFF
@A00769:11:HC3HCDRXX:1:2103:8486:25551
CATATACT
+
FFFFFFFF
@A00769:11:HC3HCDRXX:1:2103:8567:25567
CATATACT
+
FFFFFFFF
@A00769:11:HC3HCDRXX:1:2103:14344:25582
CATATACT
+
FFFFFFFF
@A00769:11:HC3HCDRXX:1:2103:25319:25676
CATATACT
+
FFFFFFFF
@A00769:11:HC3HCDRXX:1:2103:17481:25692
CATATACT
+
FF,F,FFF
@A00769:11:HC3HCDRXX:1:2103:19090:25817
CATATACT
+
F:FFFFFF
@A00769:11:HC3HCDRXX:1:2103:20645:25911
CATATACT
+
FFFFFFFF
@A00769:11:HC3HCDRXX:1:2103:27308:25958
CATATACT
+
FFFFFFFF
@A00769:11:HC3HCDRXX:1:2103:8712:25974
CATATACT
+
FFFFFFFF
@A00769:11:HC3HCDRXX:1:2103:5602:26005
CATATACT
+
FFFFFFFF
@A00769:11:HC3HCDRXX:1:2103:21685:26083
CATATACT
+
FFFFFFFF
@A00769:11:HC3HCDRXX:1:2103:10755:26224
CATATACT
+
FFFFFFF:
@A00769:11:HC3HCDRXX:1:2103:28221:26224
CATATACT
+
FFFFFFFF
@A00769:11:HC3HCDRXX:1:2103:12500:26240
CATATACT
+
FFFFFFFF
@A00769:11:HC3HCDRXX:1:2103:21025:26256
CATATACT
+
FFFF:FFF
@A00769:11:HC3HCDRXX:1:2103:3351:26271
CATATACT
+
FFFFFFFF
@A00769:11:HC3HCDRXX:1:2103:8748:26287
CATATACT
+
FFFFFFFF
@A00769:11:HC3HCDRXX:1:2103:5900:26396
CATATACT
+
FFFFFFFF
@A00769:11:HC3HCDRXX:1:2103:8919:26396
CATATACT
+
FFFFFFFF
@A00769:11:HC3HCDRXX:1:2103:29460:26396
CATATACT
+
FFFFFFFF
@A00769:11:HC3HCDRXX:1:2103:32814:26475
CATATACT
+
FFFFFFFF
@A00769:11:HC3HCDRXX:1:2103:13187:26522
CATATACT
+
FFFFFFFF
@A00769:11:HC3HCDRXX:1:2103:7627:26569
CATATACT
+
FFFFFFFF
@A00769:11:HC3HCDRXX:1:2103:14262:26600
CATATACT
+
FFFFFFFF
@A00769:11:HC3HCDRXX:1:2103:1561:26616
CATATACT
+
FFFFFFFF
@A00769:11:HC3HCDRXX:1:2103:17797:26616
CATATACT
+
FFFFFFFF
@A00769:11:HC3HCDRXX:1:2103:8612:26647
CATATACT
+
FFFFFFFF
@A00769:11:HC3HCDRXX:1:2103:8260:26663
CATATACT
+
FFFFFFFF
@A00769:11:HC3HCDRXX:1:2103:28330:26694
CATATACT
+
FFFFFFFF
@A00769:11:HC3HCDRXX:1:2103:16432:26757
CATATACT
+
FFFFF:FF
@A00769:11:HC3HCDRXX:1:2103:32181:26850
CATATACT
+
FFFFFFFF
@A00769:11:HC3HCDRXX:1:2103:7491:26866
CATATACT
+
FFFFFFFF
@A00769:11:HC3HCDRXX:1:2103:15863:26866
CATATACT
+
FFFFFFFF
@A00769:11:HC3HCDRXX:1:2103:31503:26929
CATATACT
+
:FF:FFFF
@A00769:11:HC3HCDRXX:1:2103:13503:26976
CATATACT
+
FFFFFFFF
@A00769:11:HC3HCDRXX:1:2103:23674:26991
CATATACT
+
FFFFFFFF
@A00769:11:HC3HCDRXX:1:2103:14597:27148
CATATACT
+
FFFFFFFF
@A00769:11:HC3HCDRXX:1:2103:27317:27164
CATATACT
+
FFFFFFFF
@A00769:11:HC3HCDRXX:1:2103:27308:27179
CATATACT
+
FFFFFFFF
@A00769:11:HC3HCDRXX:1:2103:13630:27195
CATATACT
+
FFFFFFFF
@A00769:11:HC3HCDRXX:1:2103:5547:27226
CATATACT
+
FFFFFFFF
@A00769:11:HC3HCDRXX:1:2103:24198:27305
CATATACT
+
FFFFFFFF
@A00769:11:HC3HCDRXX:1:2103:24542:27398
CATATACT
+
FFFFFFFF
@A00769:11:HC3HCDRXX:1:2103:18403:27414
CATATACT
+
FFFFFFFF
@A00769:11:HC3HCDRXX:1:2103:19162:27414
CATATACT
+
FFFFFFFF
@A00769:11:HC3HCDRXX:1:2103:17653:27461
CATATACT
+
FFFFFFFF
@A00769:11:HC3HCDRXX:1:2103:28384:27571
CATATACT
+
FFFFFFFF
@A00769:11:HC3HCDRXX:1:2103:1732:27633
CATATACT
+
FFFFFF,F
@A00769:11:HC3HCDRXX:1:2103:16251:27633
CATATACT
+
FFFFFFFF
@A00769:11:HC3HCDRXX:1:2103:16251:27665
CATATACT
+
FFFFFFFF
@A00769:11:HC3HCDRXX:1:2103:27877:27665
CATATACT
+
FFFFFFFF
@A00769:11:HC3HCDRXX:1:2103:14651:27680
CATATACT
+
FFFFFFFF
@A00769:11:HC3HCDRXX:1:2103:11505:27712
CATATACT
+
FFFFFFFF
@A00769:11:HC3HCDRXX:1:2103:15510:27759
CATATACT
+
FFFFFFFF
@A00769:11:HC3HCDRXX:1:2103:1949:27884
CATATACT
+
FFFFFFFF
@A00769:11:HC3HCDRXX:1:2103:28999:27884
CATATACT
+
FFFFFFFF
@A00769:11:HC3HCDRXX:1:2103:14624:27915
CATATACT
+
FFFFFFFF
@A00769:11:HC3HCDRXX:1:2103:14271:27931
CATATACT
+
FFFFFFFF
@A00769:11:HC3HCDRXX:1:2103:8838:27946
CATATACT
+
FF:FFFFF
@A00769:11:HC3HCDRXX:1:2103:32615:27946
CATATACT
+
FF:FFFFF
@A00769:11:HC3HCDRXX:1:2103:17707:28087
CATATACT
+
FFFFFFFF
@A00769:11:HC3HCDRXX:1:2103:24650:28087
CATATACT
+
FF:F:FFF
@A00769:11:HC3HCDRXX:1:2103:1479:28103
CATATACT
+
FFFFFFFF
@A00769:11:HC3HCDRXX:1:2103:1606:28134
CATATACT
+
FFFFFFFF
@A00769:11:HC3HCDRXX:1:2103:11614:28181
CATATACT
+
:FFFFF,:
@A00769:11:HC3HCDRXX:1:2103:12029:28275
CATATACT
+
FFFFFFFF
@A00769:11:HC3HCDRXX:1:2103:2076:28291
CATATACT
+
FFFFFFFF
@A00769:11:HC3HCDRXX:1:2103:23755:28322
CATATACT
+
FFFFFFFF
@A00769:11:HC3HCDRXX:1:2103:21721:28338
CATATACT
+
FFFFFFFF
@A00769:11:HC3HCDRXX:1:2103:29532:28432
CATATACT
+
FFFFFFFF
@A00769:11:HC3HCDRXX:1:2103:22824:28463
CATATACT
+
FF:FFFFF
@A00769:11:HC3HCDRXX:1:2103:32660:28463
CATATACT
+
FFFFFFFF
@A00769:11:HC3HCDRXX:1:2103:20790:28479
CATATACT
+
FFFFFFFF
@A00769:11:HC3HCDRXX:1:2103:17562:28494
CATATACT
+
FFFFFFFF
@A00769:11:HC3HCDRXX:1:2103:17607:28510
CATATACT
+
FFFFFFFF
@A00769:11:HC3HCDRXX:1:2103:25455:28510
CATATACT
+
FFFFFFFF
@A00769:11:HC3HCDRXX:1:2103:2917:28526
CATATACT
+
FFFFFFFF
@A00769:11:HC3HCDRXX:1:2103:17056:28526
CATATACT
+
FFFFFFFF
@A00769:11:HC3HCDRXX:1:2103:12689:28635
CATATACT
+
,FFFFFFF
@A00769:11:HC3HCDRXX:1:2103:21169:28698
CATATACT
+
FFFFFFFF
@A00769:11:HC3HCDRXX:1:2103:20437:28745
CATATACT
+
FFFFFFF:
@A00769:11:HC3HCDRXX:1:2103:19506:28761
CATATACT
+
FFFFFFFF
@A00769:11:HC3HCDRXX:1:2103:8079:28886
CATATACT
+
FFFFFFFF
@A00769:11:HC3HCDRXX:1:2103:25744:28886
CATATACT
+
FFFFFFFF
@A00769:11:HC3HCDRXX:1:2103:32470:28980
CATATACT
+
FFFFFFFF
@A00769:11:HC3HCDRXX:1:2103:30906:28995
CATATACT
+
FF:FFFF,
@A00769:11:HC3HCDRXX:1:2103:25319:29027
CATATACT
+
FFFFFFFF
@A00769:11:HC3HCDRXX:1:2103:20699:29042
CATATACT
+
FFFFFFFF
@A00769:11:HC3HCDRXX:1:2103:21052:29058
CATATACT
+
FFFFFFFF
@A00769:11:HC3HCDRXX:1:2103:29957:29074
CATATACT
+
FFFFFFFF
@A00769:11:HC3HCDRXX:1:2103:15022:29105
CATATACT
+
FFFFFFFF
@A00769:11:HC3HCDRXX:1:2103:32669:29105
CATATACT
+
FFFFFFFF
@A00769:11:HC3HCDRXX:1:2103:11469:29121
CATATACT
+
FFFFFFFF
@A00769:11:HC3HCDRXX:1:2103:15266:29152
CATATACT
+
FFFF:FFF
@A00769:11:HC3HCDRXX:1:2103:26259:29152
CATATACT
+
FFFFFFFF
@A00769:11:HC3HCDRXX:1:2103:7446:29199
CATATACT
+
FFFFFFFF
@A00769:11:HC3HCDRXX:1:2103:9372:29215
CATATACT
+
FFFFFFFF
@A00769:11:HC3HCDRXX:1:2103:23330:29215
CATATACT
+
FFFFFFFF
@A00769:11:HC3HCDRXX:1:2103:1289:29277
CATATACT
+
FFFFFFFF
@A00769:11:HC3HCDRXX:1:2103:19840:29309
CATATACT
+
FFFFFFFF
@A00769:11:HC3HCDRXX:1:2103:28863:29309
CATATACT
+
FFFFFF:F
@A00769:11:HC3HCDRXX:1:2103:11107:29340
CATATACT
+
FFFF:FFF
@A00769:11:HC3HCDRXX:1:2103:7464:29387
CATATACT
+
FFFFFFFF
@A00769:11:HC3HCDRXX:1:2103:10429:29387
CATATACT
+
FFFFFFFF
@A00769:11:HC3HCDRXX:1:2103:2944:29450
CATATACT
+
FFFFFFFF
@A00769:11:HC3HCDRXX:1:2103:17246:29450
CATATACT
+
FFFFFFFF
@A00769:11:HC3HCDRXX:1:2103:31412:29528
CATATACT
+
FFFFFFFF
@A00769:11:HC3HCDRXX:1:2103:17888:29559
CATATACT
+
FFFFFFF:
@A00769:11:HC3HCDRXX:1:2103:18032:29559
CATATACT
+
FFFFFFFF
@A00769:11:HC3HCDRXX:1:2103:26178:29575
CATATACT
+
FFFFFFFF
@A00769:11:HC3HCDRXX:1:2103:25373:29622
CATATACT
+
FFFFFFFF
@A00769:11:HC3HCDRXX:1:2103:2781:29637
CATATACT
+
FFFFFFFF
@A00769:11:HC3HCDRXX:1:2103:8693:29637
CATATACT
+
FFFFFFFF
@A00769:11:HC3HCDRXX:1:2103:4083:29669
CATATACT
+
FFFFFFFF
@A00769:11:HC3HCDRXX:1:2103:18475:29669
CATATACT
+
FFFFFFFF
@A00769:11:HC3HCDRXX:1:2103:12292:29700
CATATACT
+
FF:FFFFF
@A00769:11:HC3HCDRXX:1:2103:23918:29700
CATATACT
+
FFFFFFFF
@A00769:11:HC3HCDRXX:1:2103:23095:29716
CATATACT
+
FFFFFFFF
@A00769:11:HC3HCDRXX:1:2103:9588:29778
CATATACT
+
FFFFFFFF
@A00769:11:HC3HCDRXX:1:2103:27453:29810
CATATACT
+
FFFFFFF:
@A00769:11:HC3HCDRXX:1:2103:16875:29841
CATATACT
+
FFFFFFFF
@A00769:11:HC3HCDRXX:1:2103:31575:29841
CATATACT
+
FFFFFFFF
@A00769:11:HC3HCDRXX:1:2103:9634:29857
CATATACT
+
FFFFFFFF
@A00769:11:HC3HCDRXX:1:2103:8829:29872
CATATACT
+
FFFFFFFF
@A00769:11:HC3HCDRXX:1:2103:11776:29904
CATATACT
+
FFFFFFFF
@A00769:11:HC3HCDRXX:1:2103:12753:29904
CATATACT
+
FFFFFFFF
@A00769:11:HC3HCDRXX:1:2103:17888:29904
CATATACT
+
FFFFFFFF
@A00769:11:HC3HCDRXX:1:2103:32696:29935
CATATACT
+
FFFFFFFF
@A00769:11:HC3HCDRXX:1:2103:2917:30091
CATATACT
+
FFFFFFFF
@A00769:11:HC3HCDRXX:1:2103:12671:30107
CATATACT
+
FFFFFFFF
@A00769:11:HC3HCDRXX:1:2103:29206:30123
CATATACT
+
FFFFFFFF
@A00769:11:HC3HCDRXX:1:2103:21386:30201
CATATACT
+
FFFFFFFF
@A00769:11:HC3HCDRXX:1:2103:12355:30248
CATATACT
+
FFFFFFFF
@A00769:11:HC3HCDRXX:1:2103:16803:30405
CATATACT
+
FFFFFFFF
@A00769:11:HC3HCDRXX:1:2103:23077:30405
CATATACT
+
FFFFFFFF
@A00769:11:HC3HCDRXX:1:2103:29839:30467
CATATACT
+
FFFFFFFF
@A00769:11:HC3HCDRXX:1:2103:32470:30545
CATATACT
+
FFFFFF:F
@A00769:11:HC3HCDRXX:1:2103:24325:30561
CATATACT
+
FFFFFFFF
@A00769:11:HC3HCDRXX:1:2103:31376:30561
CATATACT
+
FFFFFFFF
@A00769:11:HC3HCDRXX:1:2103:1931:30577
CATATACT
+
FFFFFFFF
@A00769:11:HC3HCDRXX:1:2103:8260:30577
CATATACT
+
,F:F,F,:
@A00769:11:HC3HCDRXX:1:2103:27606:30608
CATATACT
+
FFFFFFFF
@A00769:11:HC3HCDRXX:1:2103:9516:30718
CATATACT
+
FFFFFFFF
@A00769:11:HC3HCDRXX:1:2103:24975:30718
CATATACT
+
FF:FFFFF
@A00769:11:HC3HCDRXX:1:2103:24433:30780
CATATACT
+
FFFFFFFF
@A00769:11:HC3HCDRXX:1:2103:9408:30843
CATATACT
+
FFFFFFFF
@A00769:11:HC3HCDRXX:1:2103:12943:30921
CATATACT
+
FFFFFFFF
@A00769:11:HC3HCDRXX:1:2103:14733:30953
CATATACT
+
FFFFFFFF
@A00769:11:HC3HCDRXX:1:2103:9959:31015
CATATACT
+
FFFFFFFF
@A00769:11:HC3HCDRXX:1:2103:24044:31046
CATATACT
+
FFFFFFFF
@A00769:11:HC3HCDRXX:1:2103:29649:31078
CATATACT
+
FFFFFFFF
@A00769:11:HC3HCDRXX:1:2103:13476:31125
CATATACT
+
FFF:FFF:
@A00769:11:HC3HCDRXX:1:2103:19027:31125
CATATACT
+
FFFFFFFF
@A00769:11:HC3HCDRXX:1:2103:8386:31140
CATATACT
+
FFFFFFFF
@A00769:11:HC3HCDRXX:1:2103:6081:31156
CATATACT
+
FFF:FF:F
@A00769:11:HC3HCDRXX:1:2103:18439:31172
CATATACT
+
FFFFFFFF
@A00769:11:HC3HCDRXX:1:2103:10556:31516
CATATACT
+
FFFFFFFF
@A00769:11:HC3HCDRXX:1:2103:5638:31641
CATATACT
+
FFFFFFFF
@A00769:11:HC3HCDRXX:1:2103:21305:31657
CATATACT
+
FFFFFFFF
@A00769:11:HC3HCDRXX:1:2103:13684:31735
CATATACT
+
FFFFFFFF
@A00769:11:HC3HCDRXX:1:2103:31069:31751
CATATACT
+
FFFFFFFF
@A00769:11:HC3HCDRXX:1:2103:19072:31798
CATATACT
+
FFFFFFFF
@A00769:11:HC3HCDRXX:1:2103:30237:31876
CATATACT
+
FFFFFFF:
@A00769:11:HC3HCDRXX:1:2103:18927:31892
CATATACT
+
F::FFF::
@A00769:11:HC3HCDRXX:1:2103:25762:31892
CATATACT
+
FFFFFFFF
@A00769:11:HC3HCDRXX:1:2103:32579:31892
CATATACT
+
FFFFFFFF
@A00769:11:HC3HCDRXX:1:2103:28763:32017
CATATACT
+
FFFFFFFF
@A00769:11:HC3HCDRXX:1:2103:16550:32095
CATATACT
+
FFFFFFFF
@A00769:11:HC3HCDRXX:1:2103:24388:32111
CATATACT
+
FFFFFFFF
@A00769:11:HC3HCDRXX:1:2103:21486:32127
CATATACT
+
FFFFFFFF
@A00769:11:HC3HCDRXX:1:2103:10158:32174
CATATACT
+
FFFFFFFF
@A00769:11:HC3HCDRXX:1:2103:15872:32299
CATATACT
+
FFFFFFFF
@A00769:11:HC3HCDRXX:1:2103:24071:32346
CATATACT
+
FFFFFFFF
@A00769:11:HC3HCDRXX:1:2103:8585:32362
CATATACT
+
FFFFFFFF
@A00769:11:HC3HCDRXX:1:2103:28266:32471
CATATACT
+
FFFFFFFF
@A00769:11:HC3HCDRXX:1:2103:26992:32487
CATATACT
+
FFFF:FFF
@A00769:11:HC3HCDRXX:1:2103:27109:32534
CATATACT
+
FFFFFFFF
@A00769:11:HC3HCDRXX:1:2103:26539:32643
CATATACT
+
FFFFFFFF
@A00769:11:HC3HCDRXX:1:2103:5457:32675
CATATACT
+
FFFFFFFF
@A00769:11:HC3HCDRXX:1:2103:11803:32706
CATATACT
+
FFFFFFFF
@A00769:11:HC3HCDRXX:1:2103:30029:32706
CATATACT
+
FFFFFFFF
@A00769:11:HC3HCDRXX:1:2103:25663:32722
CATATACT
+
F,FFFFF,
@A00769:11:HC3HCDRXX:1:2103:17526:32753
CATATACT
+
FFFFFFFF
@A00769:11:HC3HCDRXX:1:2103:28230:32784
CATATACT
+
FFFFFFFF
@A00769:11:HC3HCDRXX:1:2103:2157:32816
CATATACT
+
FFFFFFFF
@A00769:11:HC3HCDRXX:1:2103:19623:32878
CATATACT
+
FFFFFFFF
@A00769:11:HC3HCDRXX:1:2103:29234:32894
CATATACT
+
FFFFFFFF
@A00769:11:HC3HCDRXX:1:2103:13874:32972
CATATACT
+
FFFFFFFF
@A00769:11:HC3HCDRXX:1:2103:22263:32972
CATATACT
+
FFFFFFFF
@A00769:11:HC3HCDRXX:1:2103:7211:32988
CATATACT
+
FFFFFFFF
@A00769:11:HC3HCDRXX:1:2103:15582:32988
CATATACT
+
FFFFFFFF
@A00769:11:HC3HCDRXX:1:2103:30228:32988
CATATACT
+
FFFF:FFF
@A00769:11:HC3HCDRXX:1:2103:14733:33019
CATATACT
+
FFFFFFFF
@A00769:11:HC3HCDRXX:1:2103:21133:33082
CATATACT
+
FFFFFFFF
@A00769:11:HC3HCDRXX:1:2103:4490:33098
CATATACT
+
FF:FFFFF
@A00769:11:HC3HCDRXX:1:2103:2654:33113
CATATACT
+
FFFFFFFF
@A00769:11:HC3HCDRXX:1:2103:11532:33207
CATATACT
+
FFFFFFFF
@A00769:11:HC3HCDRXX:1:2103:11831:33379
CATATACT
+
FFFFFFFF
@A00769:11:HC3HCDRXX:1:2103:17264:33395
CATATACT
+
FFFFFFFF
@A00769:11:HC3HCDRXX:1:2103:20591:33426
CATATACT
+
FFFFFFFF
@A00769:11:HC3HCDRXX:1:2103:22055:33458
CATATACT
+
FFFFFFFF
@A00769:11:HC3HCDRXX:1:2103:6153:33473
CATATACT
+
FFF:FFFF
@A00769:11:HC3HCDRXX:1:2103:5267:33599
CATATACT
+
FFFFFFFF
@A00769:11:HC3HCDRXX:1:2103:17300:33739
CATATACT
+
FFFFFFFF
@A00769:11:HC3HCDRXX:1:2103:27615:33755
CATATACT
+
FFFFFFFF
@A00769:11:HC3HCDRXX:1:2103:5168:33771
CATATACT
+
FFFFFFFF
@A00769:11:HC3HCDRXX:1:2103:30716:33771
CATATACT
+
FFFFFFFF
@A00769:11:HC3HCDRXX:1:2103:21875:33802
CATATACT
+
FFFFFFFF
@A00769:11:HC3HCDRXX:1:2103:9091:33865
CATATACT
+
FFFFFFFF
@A00769:11:HC3HCDRXX:1:2103:17626:33865
CATATACT
+
FFFFFFFF
@A00769:11:HC3HCDRXX:1:2103:10673:34006
CATATACT
+
FFFFFFFF
@A00769:11:HC3HCDRXX:1:2103:30273:34225
CATATACT
+
:FFF,FF,
@A00769:11:HC3HCDRXX:1:2103:18222:34240
CATATACT
+
FFFFFFFF
@A00769:11:HC3HCDRXX:1:2103:24677:34240
CATATACT
+
FFFFFF:F
@A00769:11:HC3HCDRXX:1:2103:19768:34256
CATATACT
+
FFFFFFFF
@A00769:11:HC3HCDRXX:1:2103:9028:34350
CATATACT
+
FFFFFFFF
@A00769:11:HC3HCDRXX:1:2103:22173:34350
CATATACT
+
FFFFFFFF
@A00769:11:HC3HCDRXX:1:2103:21097:34366
CATATACT
+
FFFFFFFF
@A00769:11:HC3HCDRXX:1:2103:26775:34366
CATATACT
+
:FFFFFFF
@A00769:11:HC3HCDRXX:1:2103:12228:34413
CATATACT
+
FFFFFFFF
@A00769:11:HC3HCDRXX:1:2103:15320:34413
CATATACT
+
FFFFFFFF
@A00769:11:HC3HCDRXX:1:2103:29378:34460
CATATACT
+
FFFFFFFF
@A00769:11:HC3HCDRXX:1:2103:9950:34569
CATATACT
+
FFFFFFFF
@A00769:11:HC3HCDRXX:1:2103:8974:34632
CATATACT
+
FFFFFFFF
@A00769:11:HC3HCDRXX:1:2103:25726:34741
CATATACT
+
FFFFFFFF
@A00769:11:HC3HCDRXX:1:2103:19000:34835
CATATACT
+
FFFFFFF:
@A00769:11:HC3HCDRXX:1:2103:25491:34835
CATATACT
+
FFFFFFFF
@A00769:11:HC3HCDRXX:1:2103:10031:34992
CATATACT
+
FFFFFFFF
@A00769:11:HC3HCDRXX:1:2103:17083:34992
CATATACT
+
FFFFFFFF
@A00769:11:HC3HCDRXX:1:2103:27814:35008
CATATACT
+
FFFFFFFF
@A00769:11:HC3HCDRXX:1:2103:6298:35039
CATATACT
+
FF:FFFFF
@A00769:11:HC3HCDRXX:1:2103:15790:35039
CATATACT
+
FFFFFFFF
@A00769:11:HC3HCDRXX:1:2103:17056:35039
CATATACT
+
FFFFFFFF
@A00769:11:HC3HCDRXX:1:2103:5412:35164
CATATACT
+
FFFFFFFF
@A00769:11:HC3HCDRXX:1:2103:22878:35164
CATATACT
+
FFFFFFFF
@A00769:11:HC3HCDRXX:1:2103:19524:35211
CATATACT
+
FFFFFFFF
@A00769:11:HC3HCDRXX:1:2103:26413:35211
CATATACT
+
FFFFFFFF
@A00769:11:HC3HCDRXX:1:2103:8341:35258
CATATACT
+
FFFFFFFF
@A00769:11:HC3HCDRXX:1:2103:17888:35321
CATATACT
+
FFFFFFFF
@A00769:11:HC3HCDRXX:1:2103:11017:35383
CATATACT
+
FFFFFFFF
@A00769:11:HC3HCDRXX:1:2103:27561:35477
CATATACT
+
FFFFFFFF
@A00769:11:HC3HCDRXX:1:2103:28384:35524
CATATACT
+
FFFFFFFF
@A00769:11:HC3HCDRXX:1:2103:20329:35603
CATATACT
+
FFFFFFFF
@A00769:11:HC3HCDRXX:1:2103:28266:35634
CATATACT
+
FFFFFFFF
@A00769:11:HC3HCDRXX:1:2103:29830:35650
CATATACT
+
FFFFFFFF
@A00769:11:HC3HCDRXX:1:2103:18385:35681
CATATACT
+
FFFFFFF:
@A00769:11:HC3HCDRXX:1:2103:4996:35697
CATATACT
+
FFFFFFFF
@A00769:11:HC3HCDRXX:1:2103:14353:35744
CATATACT
+
FFFFFFFF
@A00769:11:HC3HCDRXX:1:2103:4218:35790
CATATACT
+
FFFFFFFF
@A00769:11:HC3HCDRXX:1:2103:13223:35822
CATATACT
+
FFFFFFFF
@A00769:11:HC3HCDRXX:1:2103:28592:35822
CATATACT
+
F:FFFFFF
@A00769:11:HC3HCDRXX:1:2103:28366:35900
CATATACT
+
FFFFFFFF
@A00769:11:HC3HCDRXX:1:2103:27959:35947
CATATACT
+
FFFFFFFF
@A00769:11:HC3HCDRXX:1:2103:29767:36010
CATATACT
+
FFFFFFFF
@A00769:11:HC3HCDRXX:1:2103:8142:36041
CATATACT
+
FFFFFFFF
@A00769:11:HC3HCDRXX:1:2103:21594:36041
CATATACT
+
FFFFFFFF
@A00769:11:HC3HCDRXX:1:2103:20202:36072
CATATACT
+
FFFFFFFF
@A00769:11:HC3HCDRXX:1:2103:26476:36135
CATATACT
+
FFFFFFFF
@A00769:11:HC3HCDRXX:1:2103:12029:36198
CATATACT
+
FFFFFFFF
@A00769:11:HC3HCDRXX:1:2103:32777:36307
CATATACT
+
FFFFFFFF
@A00769:11:HC3HCDRXX:1:2103:21576:36323
CATATACT
+
FFFFF::F
@A00769:11:HC3HCDRXX:1:2103:14642:36370
CATATACT
+
FFFFFFFF
@A00769:11:HC3HCDRXX:1:2103:24406:36432
CATATACT
+
FFFFFFFF
@A00769:11:HC3HCDRXX:1:2103:12409:36542
CATATACT
+
FFFFFFFF
@A00769:11:HC3HCDRXX:1:2103:9209:36573
CATATACT
+
FFFFFFFF
@A00769:11:HC3HCDRXX:1:2103:31114:36620
CATATACT
+
FFFFFFFF
@A00769:11:HC3HCDRXX:1:2103:4463:36652
CATATACT
+
FFFFFFFF
@A00769:11:HC3HCDRXX:1:2103:26060:36699
CATATACT
+
FFFFFFFF
@A00769:11:HC3HCDRXX:1:2103:6397:36714
CATATACT
+
FFFFFFFF
@A00769:11:HC3HCDRXX:1:2103:16360:36746
CATATACT
+
FFFFFFFF
@A00769:11:HC3HCDRXX:1:2103:5647:36761
CATATACT
+
FFFFFFFF
@A00769:11:HC3HCDRXX:1:2103:27597:36793
CATATACT
+
FFFFFFFF
@A00769:11:HC3HCDRXX:1:2103:22227:36918
CATATACT
+
FFFFFFFF
@A00769:11:HC3HCDRXX:1:2103:31213:36949
CATATACT
+
,FF::FFF
@A00769:11:HC3HCDRXX:1:2103:10746:36980
CATATACT
+
FFFFFFFF
@A00769:11:HC3HCDRXX:1:2103:11324:37043
CATATACT
+
FFFFFFFF
@A00769:11:HC3HCDRXX:1:2104:5312:1047
CATATACT
+
FFFFFFFF
@A00769:11:HC3HCDRXX:1:2104:11559:1094
CATATACT
+
FFFFFFFF
@A00769:11:HC3HCDRXX:1:2104:23647:1110
CATATACT
+
FFFFFFFF
@A00769:11:HC3HCDRXX:1:2104:20898:1141
CATATACT
+
FFFFFFFF
@A00769:11:HC3HCDRXX:1:2104:16315:1219
CATATACT
+
FFFFFFFF
@A00769:11:HC3HCDRXX:1:2104:20003:1438
CATATACT
+
FFFFFFFF
@A00769:11:HC3HCDRXX:1:2104:21531:1485
CATATACT
+
FFFFFFFF
@A00769:11:HC3HCDRXX:1:2104:10728:1501
CATATACT
+
FFFFFFFF
@A00769:11:HC3HCDRXX:1:2104:8712:1548
CATATACT
+
F:FFFFFF
@A00769:11:HC3HCDRXX:1:2104:27651:1564
CATATACT
+
FFFFFFFF
@A00769:11:HC3HCDRXX:1:2104:7355:1579
CATATACT
+
FFFFFFFF
@A00769:11:HC3HCDRXX:1:2104:15926:1579
CATATACT
+
FFFFFFFF
@A00769:11:HC3HCDRXX:1:2104:19859:1595
CATATACT
+
FFFFFFFF
@A00769:11:HC3HCDRXX:1:2104:8205:1673
CATATACT
+
FFFFFFFF
@A00769:11:HC3HCDRXX:1:2104:31864:1689
CATATACT
+
FFFFFFFF
@A00769:11:HC3HCDRXX:1:2104:3522:1705
CATATACT
+
FFFFFFFF
@A00769:11:HC3HCDRXX:1:2104:24279:1705
CATATACT
+
FFFFFFFF
@A00769:11:HC3HCDRXX:1:2104:2989:1877
CATATACT
+
FFFFFFF,
@A00769:11:HC3HCDRXX:1:2104:22037:1892
CATATACT
+
FFFFFFFF
@A00769:11:HC3HCDRXX:1:2104:19108:2174
CATATACT
+
FFFFFFFF
@A00769:11:HC3HCDRXX:1:2104:15754:2253
CATATACT
+
FFF::FFF
@A00769:11:HC3HCDRXX:1:2104:32081:2253
CATATACT
+
FFFFFFFF
@A00769:11:HC3HCDRXX:1:2104:19271:2394
CATATACT
+
FFFFFFFF
@A00769:11:HC3HCDRXX:1:2104:19470:2425
CATATACT
+
FFFFFFFF
@A00769:11:HC3HCDRXX:1:2104:28980:2425
CATATACT
+
FFFFFFFF
@A00769:11:HC3HCDRXX:1:2104:1524:2440
CATATACT
+
FFFFFFFF
@A00769:11:HC3HCDRXX:1:2104:18421:2487
CATATACT
+
FFFFFFFF
@A00769:11:HC3HCDRXX:1:2104:30056:2503
CATATACT
+
FFFFFFFF
@A00769:11:HC3HCDRXX:1:2104:20401:2691
CATATACT
+
FFFFFFFF
@A00769:11:HC3HCDRXX:1:2104:20103:2707
CATATACT
+
:FFFFFFF
@A00769:11:HC3HCDRXX:1:2104:6162:2769
CATATACT
+
,FFFFFFF
@A00769:11:HC3HCDRXX:1:2104:27986:2801
CATATACT
+
FFFFFFFF
@A00769:11:HC3HCDRXX:1:2104:16902:2895
CATATACT
+
FFFFFFFF
@A00769:11:HC3HCDRXX:1:2104:20817:2910
CATATACT
+
FFFFFFFF
@A00769:11:HC3HCDRXX:1:2104:23918:2926
CATATACT
+
FFFFFFFF
@A00769:11:HC3HCDRXX:1:2104:14516:2957
CATATACT
+
FFFFFFFF
@A00769:11:HC3HCDRXX:1:2104:29541:3020
CATATACT
+
FFFFFFFF
@A00769:11:HC3HCDRXX:1:2104:14488:3035
CATATACT
+
FFFFFFFF
@A00769:11:HC3HCDRXX:1:2104:17074:3035
CATATACT
+
FFFFFFFF
@A00769:11:HC3HCDRXX:1:2104:1633:3067
CATATACT
+
FFFFFFFF
@A00769:11:HC3HCDRXX:1:2104:19868:3082
CATATACT
+
FFFFFFFF
@A00769:11:HC3HCDRXX:1:2104:10899:3114
CATATACT
+
FFFFFFFF
@A00769:11:HC3HCDRXX:1:2104:7735:3145
CATATACT
+
FFFF,F:F
@A00769:11:HC3HCDRXX:1:2104:9010:3161
CATATACT
+
FFFFFFFF
@A00769:11:HC3HCDRXX:1:2104:31846:3161
CATATACT
+
FFFFFFFF
@A00769:11:HC3HCDRXX:1:2104:28583:3176
CATATACT
+
FFFFFFFF
@A00769:11:HC3HCDRXX:1:2104:28483:3192
CATATACT
+
FFFFFFFF
@A00769:11:HC3HCDRXX:1:2104:17128:3223
CATATACT
+
FFFFFFFF
@A00769:11:HC3HCDRXX:1:2104:18557:3255
CATATACT
+
FFFFFFFF
@A00769:11:HC3HCDRXX:1:2104:32054:3302
CATATACT
+
FFFFFFFF
@A00769:11:HC3HCDRXX:1:2104:9878:3349
CATATACT
+
FFFFFFFF
@A00769:11:HC3HCDRXX:1:2104:23493:3349
CATATACT
+
FFFFFFFF
@A00769:11:HC3HCDRXX:1:2104:28782:3427
CATATACT
+
FFFFFFFF
@A00769:11:HC3HCDRXX:1:2104:2672:3521
CATATACT
+
FFFFFFFF
@A00769:11:HC3HCDRXX:1:2104:20193:3583
CATATACT
+
FFFFFFFF
@A00769:11:HC3HCDRXX:1:2104:4128:3599
CATATACT
+
FFFFFFFF
@A00769:11:HC3HCDRXX:1:2104:7355:3740
CATATACT
+
:FFFFFFF
@A00769:11:HC3HCDRXX:1:2104:22616:3803
CATATACT
+
FFFFFFFF
@A00769:11:HC3HCDRXX:1:2104:8549:3928
CATATACT
+
FFFFFFFF
@A00769:11:HC3HCDRXX:1:2104:1787:3959
CATATACT
+
FFFFFFFF
@A00769:11:HC3HCDRXX:1:2104:4056:3975
CATATACT
+
FFFFFFFF
@A00769:11:HC3HCDRXX:1:2104:1777:4038
CATATACT
+
FFFFFFFF
@A00769:11:HC3HCDRXX:1:2104:25229:4194
CATATACT
+
FFF:FFFF
@A00769:11:HC3HCDRXX:1:2104:2112:4304
CATATACT
+
FFFFFFFF
@A00769:11:HC3HCDRXX:1:2104:17589:4304
CATATACT
+
FFFFFFFF
@A00769:11:HC3HCDRXX:1:2104:25455:4366
CATATACT
+
F:FFFFFF
@A00769:11:HC3HCDRXX:1:2104:9209:4382
CATATACT
+
FFFFFFFF
@A00769:11:HC3HCDRXX:1:2104:6759:4398
CATATACT
+
FFFFFFFF
@A00769:11:HC3HCDRXX:1:2104:21703:4445
CATATACT
+
FFFFFFFF
@A00769:11:HC3HCDRXX:1:2104:31259:4492
CATATACT
+
FFFFFFFF
@A00769:11:HC3HCDRXX:1:2104:14814:4507
CATATACT
+
FFFFFFFF
@A00769:11:HC3HCDRXX:1:2104:16776:4617
CATATACT
+
FFFFFFFF
@A00769:11:HC3HCDRXX:1:2104:22525:4617
CATATACT
+
FFFFFFFF
@A00769:11:HC3HCDRXX:1:2104:30409:4648
CATATACT
+
FFFFFFFF
@A00769:11:HC3HCDRXX:1:2104:14687:4664
CATATACT
+
FFFFFFFF
@A00769:11:HC3HCDRXX:1:2104:20076:4789
CATATACT
+
FFFFFFFF
@A00769:11:HC3HCDRXX:1:2104:28131:4805
CATATACT
+
FFFFFFFF
@A00769:11:HC3HCDRXX:1:2104:16848:4899
CATATACT
+
FFFFFFFF
@A00769:11:HC3HCDRXX:1:2104:23267:4993
CATATACT
+
FFFFFFFF
@A00769:11:HC3HCDRXX:1:2104:5710:5087
CATATACT
+
:FFFFFFF
@A00769:11:HC3HCDRXX:1:2104:13250:5181
CATATACT
+
FFFFFFFF
@A00769:11:HC3HCDRXX:1:2104:8820:5212
CATATACT
+
FFFFFFFF
@A00769:11:HC3HCDRXX:1:2104:28528:5212
CATATACT
+
FFFFFFFF
@A00769:11:HC3HCDRXX:1:2104:23746:5228
CATATACT
+
FFFFFFFF
@A00769:11:HC3HCDRXX:1:2104:2790:5259
CATATACT
+
FFFFFFFF
@A00769:11:HC3HCDRXX:1:2104:2871:5274
CATATACT
+
FFFFFFFF
@A00769:11:HC3HCDRXX:1:2104:12554:5541
CATATACT
+
FFFFFFFF
@A00769:11:HC3HCDRXX:1:2104:13829:5650
CATATACT
+
FFFFFFFF
@A00769:11:HC3HCDRXX:1:2104:28366:5682
CATATACT
+
FFFFFFF:
@A00769:11:HC3HCDRXX:1:2104:29523:5682
CATATACT
+
FFFFFFFF
@A00769:11:HC3HCDRXX:1:2104:28999:5744
CATATACT
+
FFFFFFFF
@A00769:11:HC3HCDRXX:1:2104:13476:5822
CATATACT
+
FFFFFFFF
@A00769:11:HC3HCDRXX:1:2104:17074:5854
CATATACT
+
FFFFFFFF
@A00769:11:HC3HCDRXX:1:2104:29053:5932
CATATACT
+
FFFFFFFF
@A00769:11:HC3HCDRXX:1:2104:26775:6026
CATATACT
+
FFFFFFFF
@A00769:11:HC3HCDRXX:1:2104:13196:6057
CATATACT
+
FFFFFFFF
@A00769:11:HC3HCDRXX:1:2104:8151:6089
CATATACT
+
FFFFFFFF
@A00769:11:HC3HCDRXX:1:2104:17481:6089
CATATACT
+
FFFFFFFF
@A00769:11:HC3HCDRXX:1:2104:30436:6104
CATATACT
+
FF:FFFF,
@A00769:11:HC3HCDRXX:1:2104:23231:6214
CATATACT
+
FF:F:FFF
@A00769:11:HC3HCDRXX:1:2104:25427:6261
CATATACT
+
FF,F,FF,
@A00769:11:HC3HCDRXX:1:2104:17562:6355
CATATACT
+
FFFF:FFF
@A00769:11:HC3HCDRXX:1:2104:10149:6449
CATATACT
+
FFFFFFFF
@A00769:11:HC3HCDRXX:1:2104:29758:6496
CATATACT
+
FFFFFFFF
@A00769:11:HC3HCDRXX:1:2104:31602:6496
CATATACT
+
FFFFF:FF
@A00769:11:HC3HCDRXX:1:2104:15980:6590
CATATACT
+
FFFFFFFF
@A00769:11:HC3HCDRXX:1:2104:32334:6668
CATATACT
+
FFFFFFFF
@A00769:11:HC3HCDRXX:1:2104:25717:6762
CATATACT
+
FFFFFFFF
@A00769:11:HC3HCDRXX:1:2104:27651:6825
CATATACT
+
FFFF,FFF
@A00769:11:HC3HCDRXX:1:2104:26386:6856
CATATACT
+
FFFFFFFF
@A00769:11:HC3HCDRXX:1:2104:2248:6887
CATATACT
+
FFFFFFFF
@A00769:11:HC3HCDRXX:1:2104:25201:6934
CATATACT
+
FFFFFFFF
@A00769:11:HC3HCDRXX:1:2104:26657:7044
CATATACT
+
FFFFFFFF
@A00769:11:HC3HCDRXX:1:2104:4444:7059
CATATACT
+
FFFFFFFF
@A00769:11:HC3HCDRXX:1:2104:23267:7091
CATATACT
+
:FFFFFFF
@A00769:11:HC3HCDRXX:1:2104:1524:7169
CATATACT
+
FFFFFFFF
@A00769:11:HC3HCDRXX:1:2104:7365:7169
CATATACT
+
FFFFFFFF
@A00769:11:HC3HCDRXX:1:2104:27245:7185
CATATACT
+
FFFFFFFF
@A00769:11:HC3HCDRXX:1:2104:13431:7216
CATATACT
+
FFFFFFFF
@A00769:11:HC3HCDRXX:1:2104:20672:7294
CATATACT
+
FF:FFFFF
@A00769:11:HC3HCDRXX:1:2104:31901:7294
CATATACT
+
FFFFFFFF
@A00769:11:HC3HCDRXX:1:2104:8006:7310
CATATACT
+
FFFF:FFF
@A00769:11:HC3HCDRXX:1:2104:21178:7451
CATATACT
+
FFFF:FFF
@A00769:11:HC3HCDRXX:1:2104:24668:7451
CATATACT
+
FFFFFFFF
@A00769:11:HC3HCDRXX:1:2104:22562:7498
CATATACT
+
FFFFFFFF
@A00769:11:HC3HCDRXX:1:2104:3387:7513
CATATACT
+
FFFFFFFF
@A00769:11:HC3HCDRXX:1:2104:30346:7545
CATATACT
+
FFFFFFFF
@A00769:11:HC3HCDRXX:1:2104:1868:7576
CATATACT
+
FFFFFFFF
@A00769:11:HC3HCDRXX:1:2104:12255:7654
CATATACT
+
FFFFFFFF
@A00769:11:HC3HCDRXX:1:2104:18991:7670
CATATACT
+
FFFFFFFF
@A00769:11:HC3HCDRXX:1:2104:26594:7686
CATATACT
+
FFFFFFFF
@A00769:11:HC3HCDRXX:1:2104:30237:7733
CATATACT
+
FFFFFFFF
@A00769:11:HC3HCDRXX:1:2104:4860:7748
CATATACT
+
FFFFFFFF
@A00769:11:HC3HCDRXX:1:2104:20085:7748
CATATACT
+
FFFFFFFF
@A00769:11:HC3HCDRXX:1:2104:20537:7748
CATATACT
+
FFF,FFFF
@A00769:11:HC3HCDRXX:1:2104:29396:7748
CATATACT
+
FFFFFFFF
@A00769:11:HC3HCDRXX:1:2104:3414:7811
CATATACT
+
FF,FFFFF
@A00769:11:HC3HCDRXX:1:2104:4842:7842
CATATACT
+
FFFFFFFF
@A00769:11:HC3HCDRXX:1:2104:6641:7858
CATATACT
+
FFFFFFFF
@A00769:11:HC3HCDRXX:1:2104:18927:7936
CATATACT
+
FFFFFFFF
@A00769:11:HC3HCDRXX:1:2104:25726:7968
CATATACT
+
FFFFFFFF
@A00769:11:HC3HCDRXX:1:2104:30165:8015
CATATACT
+
FFFFFF:F
@A00769:11:HC3HCDRXX:1:2104:12933:8046
CATATACT
+
FFFFFFFF
@A00769:11:HC3HCDRXX:1:2104:8585:8124
CATATACT
+
FFFFFFFF
@A00769:11:HC3HCDRXX:1:2104:1470:8140
CATATACT
+
FFFFFFFF
@A00769:11:HC3HCDRXX:1:2104:2275:8155
CATATACT
+
FFFFFFFF
@A00769:11:HC3HCDRXX:1:2104:18819:8218
CATATACT
+
FFFF,FFF
@A00769:11:HC3HCDRXX:1:2104:10719:8249
CATATACT
+
FF:FFFFF
@A00769:11:HC3HCDRXX:1:2104:29722:8281
CATATACT
+
FFFFFFFF
@A00769:11:HC3HCDRXX:1:2104:30969:8281
CATATACT
+
FFFFFFFF
@A00769:11:HC3HCDRXX:1:2104:28754:8328
CATATACT
+
FFFFFFFF
@A00769:11:HC3HCDRXX:1:2104:27019:8359
CATATACT
+
FFFFFFFF
@A00769:11:HC3HCDRXX:1:2104:19307:8375
CATATACT
+
FFFFFFFF
@A00769:11:HC3HCDRXX:1:2104:19416:8375
CATATACT
+
FFFF:FFF
@A00769:11:HC3HCDRXX:1:2104:20889:8422
CATATACT
+
FFFFFFFF
@A00769:11:HC3HCDRXX:1:2104:9815:8469
CATATACT
+
FFFFFFFF
@A00769:11:HC3HCDRXX:1:2104:29324:8469
CATATACT
+
FF,F,FFF
@A00769:11:HC3HCDRXX:1:2104:15727:8500
CATATACT
+
FFFFFFFF
@A00769:11:HC3HCDRXX:1:2104:28854:8500
CATATACT
+
FFFFFFFF
@A00769:11:HC3HCDRXX:1:2104:22299:8516
CATATACT
+
FFFFFFFF
@A00769:11:HC3HCDRXX:1:2104:23891:8516
CATATACT
+
FFFFFFFF
@A00769:11:HC3HCDRXX:1:2104:2944:8563
CATATACT
+
FFFFFFFF
@A00769:11:HC3HCDRXX:1:2104:16233:8594
CATATACT
+
FFFFFFFF
@A00769:11:HC3HCDRXX:1:2104:21640:8750
CATATACT
+
FFFFFFFF
@A00769:11:HC3HCDRXX:1:2104:18511:8782
CATATACT
+
FFFFFFFF
@A00769:11:HC3HCDRXX:1:2104:23538:8844
CATATACT
+
FFFFFFFF
@A00769:11:HC3HCDRXX:1:2104:4761:8860
CATATACT
+
FFFFFFFF
@A00769:11:HC3HCDRXX:1:2104:25446:8860
CATATACT
+
FFFFFFFF
@A00769:11:HC3HCDRXX:1:2104:28664:8860
CATATACT
+
FFFFFFFF
@A00769:11:HC3HCDRXX:1:2104:5421:9001
CATATACT
+
FFFFFFFF
@A00769:11:HC3HCDRXX:1:2104:30752:9001
CATATACT
+
FFFFFFFF
@A00769:11:HC3HCDRXX:1:2104:16025:9048
CATATACT
+
FFFFFFFF
@A00769:11:HC3HCDRXX:1:2104:20057:9048
CATATACT
+
FF,F:FFF
@A00769:11:HC3HCDRXX:1:2104:30138:9095
CATATACT
+
FFFFFFFF
@A00769:11:HC3HCDRXX:1:2104:3170:9111
CATATACT
+
FFFFFFFF
@A00769:11:HC3HCDRXX:1:2104:16107:9126
CATATACT
+
FFFFFFFF
@A00769:11:HC3HCDRXX:1:2104:5665:9173
CATATACT
+
FFFFF:FF
@A00769:11:HC3HCDRXX:1:2104:15881:9173
CATATACT
+
FFFFFFFF
@A00769:11:HC3HCDRXX:1:2104:26820:9173
CATATACT
+
FFFFFFFF
@A00769:11:HC3HCDRXX:1:2104:18973:9236
CATATACT
+
FF:FF:FF
@A00769:11:HC3HCDRXX:1:2104:12807:9267
CATATACT
+
FFFFFFFF
@A00769:11:HC3HCDRXX:1:2104:25771:9361
CATATACT
+
FFFFFFFF
@A00769:11:HC3HCDRXX:1:2104:13865:9377
CATATACT
+
FFFFFFFF
@A00769:11:HC3HCDRXX:1:2104:26847:9408
CATATACT
+
FFFFFFFF
@A00769:11:HC3HCDRXX:1:2104:8703:9424
CATATACT
+
FFFFFFFF
@A00769:11:HC3HCDRXX:1:2104:32732:9486
CATATACT
+
FFFFFFFF
@A00769:11:HC3HCDRXX:1:2104:25138:9580
CATATACT
+
FF,FFFF:
@A00769:11:HC3HCDRXX:1:2104:27525:9580
CATATACT
+
FFFFFFFF
@A00769:11:HC3HCDRXX:1:2104:8712:9596
CATATACT
+
FFFFFFFF
@A00769:11:HC3HCDRXX:1:2104:21341:9612
CATATACT
+
FFFFFFFF
@A00769:11:HC3HCDRXX:1:2104:3649:9659
CATATACT
+
FFFFFFFF
@A00769:11:HC3HCDRXX:1:2104:30662:9690
CATATACT
+
FFFFFFFF
@A00769:11:HC3HCDRXX:1:2104:5294:9721
CATATACT
+
FFFFFF:,
@A00769:11:HC3HCDRXX:1:2104:27082:9752
CATATACT
+
FFFFFFFF
@A00769:11:HC3HCDRXX:1:2104:23601:9768
CATATACT
+
FFFFFFFF
@A00769:11:HC3HCDRXX:1:2104:27190:9784
CATATACT
+
FFFFFFFF
@A00769:11:HC3HCDRXX:1:2104:17047:9846
CATATACT
+
FFFFFFFF
@A00769:11:HC3HCDRXX:1:2104:3622:9862
CATATACT
+
FFFFFFFF
@A00769:11:HC3HCDRXX:1:2104:19307:9878
CATATACT
+
FFFFFFFF
@A00769:11:HC3HCDRXX:1:2104:20654:9893
CATATACT
+
FFFF:FF:
@A00769:11:HC3HCDRXX:1:2104:2654:9940
CATATACT
+
FFFFFFFF
@A00769:11:HC3HCDRXX:1:2104:15736:9956
CATATACT
+
FFFFFFFF
@A00769:11:HC3HCDRXX:1:2104:31186:9972
CATATACT
+
FFFFFFFF
@A00769:11:HC3HCDRXX:1:2104:7817:9987
CATATACT
+
FFFFFFFF
@A00769:11:HC3HCDRXX:1:2104:3495:10081
CATATACT
+
FFFFFFFF
@A00769:11:HC3HCDRXX:1:2104:11207:10097
CATATACT
+
FFFFFFFF
@A00769:11:HC3HCDRXX:1:2104:9245:10144
CATATACT
+
FFFFFFFF
@A00769:11:HC3HCDRXX:1:2104:28339:10175
CATATACT
+
:FFFFFFF
@A00769:11:HC3HCDRXX:1:2104:32714:10175
CATATACT
+
FFFFFFFF
@A00769:11:HC3HCDRXX:1:2104:4996:10207
CATATACT
+
FFFFFFFF
@A00769:11:HC3HCDRXX:1:2104:7726:10269
CATATACT
+
FFFFFFFF
@A00769:11:HC3HCDRXX:1:2104:20066:10379
CATATACT
+
FFFFFFFF
@A00769:11:HC3HCDRXX:1:2104:3848:10410
CATATACT
+
FFFFFFFF
@A00769:11:HC3HCDRXX:1:2104:1497:10441
CATATACT
+
FFFFFFFF
@A00769:11:HC3HCDRXX:1:2104:2040:10441
CATATACT
+
FFFFFFF:
@A00769:11:HC3HCDRXX:1:2104:5764:10441
CATATACT
+
FFFFFFFF
@A00769:11:HC3HCDRXX:1:2104:19633:10441
CATATACT
+
FFFFFFFF
@A00769:11:HC3HCDRXX:1:2104:31819:10441
CATATACT
+
FFFFFFFF
@A00769:11:HC3HCDRXX:1:2104:19388:10520
CATATACT
+
FFFFFFFF
@A00769:11:HC3HCDRXX:1:2104:6090:10567
CATATACT
+
FFFFFFFF
@A00769:11:HC3HCDRXX:1:2104:14181:10645
CATATACT
+
FFFFFFFF
@A00769:11:HC3HCDRXX:1:2104:19009:10645
CATATACT
+
FFFFFFFF
@A00769:11:HC3HCDRXX:1:2104:19416:10661
CATATACT
+
FFFFFFFF
@A00769:11:HC3HCDRXX:1:2104:5150:10692
CATATACT
+
FFFFFFFF
@A00769:11:HC3HCDRXX:1:2104:8404:10786
CATATACT
+
FFFFFFFF
@A00769:11:HC3HCDRXX:1:2104:15004:10786
CATATACT
+
FFFFFFFF
@A00769:11:HC3HCDRXX:1:2104:16667:10911
CATATACT
+
FFFFFFFF
@A00769:11:HC3HCDRXX:1:2104:23592:10911
CATATACT
+
FFFFFFFF
@A00769:11:HC3HCDRXX:1:2104:19642:10927
CATATACT
+
FFFFFFFF
@A00769:11:HC3HCDRXX:1:2104:7717:11036
CATATACT
+
FFFFFFFF
@A00769:11:HC3HCDRXX:1:2104:14950:11130
CATATACT
+
FFFFFFFF
@A00769:11:HC3HCDRXX:1:2104:19289:11130
CATATACT
+
F:,FFFFF
@A00769:11:HC3HCDRXX:1:2104:18710:11162
CATATACT
+
FFFFFFFF
@A00769:11:HC3HCDRXX:1:2104:4182:11177
CATATACT
+
FF,FFF:,
@A00769:11:HC3HCDRXX:1:2104:26250:11287
CATATACT
+
FFFFFFFF
@A00769:11:HC3HCDRXX:1:2104:1479:11350
CATATACT
+
FFFFFFFF
@A00769:11:HC3HCDRXX:1:2104:5620:11381
CATATACT
+
FFFFFFFF
@A00769:11:HC3HCDRXX:1:2104:13367:11397
CATATACT
+
FFFFFFFF
@A00769:11:HC3HCDRXX:1:2104:23891:11428
CATATACT
+
FF:FFFFF
@A00769:11:HC3HCDRXX:1:2104:28248:11428
CATATACT
+
FFFFFFFF
@A00769:11:HC3HCDRXX:1:2104:17192:11443
CATATACT
+
FFFFFFFF
@A00769:11:HC3HCDRXX:1:2104:17092:11522
CATATACT
+
FFFFFFF,
@A00769:11:HC3HCDRXX:1:2104:27715:11569
CATATACT
+
FFFFFFFF
@A00769:11:HC3HCDRXX:1:2104:11758:11584
CATATACT
+
FFFFFFFF
@A00769:11:HC3HCDRXX:1:2104:17761:11584
CATATACT
+
FFFFFFFF
@A00769:11:HC3HCDRXX:1:2104:2419:11600
CATATACT
+
FFFFFFFF
@A00769:11:HC3HCDRXX:1:2104:6424:11647
CATATACT
+
FFFFFFFF
@A00769:11:HC3HCDRXX:1:2104:13720:11663
CATATACT
+
FFFFFFFF
@A00769:11:HC3HCDRXX:1:2104:6189:11678
CATATACT
+
FFFFFFFF
@A00769:11:HC3HCDRXX:1:2104:24316:11757
CATATACT
+
FFFFFFFF
@A00769:11:HC3HCDRXX:1:2104:19027:11772
CATATACT
+
FFFFFFFF
@A00769:11:HC3HCDRXX:1:2104:9173:11866
CATATACT
+
FFFFFFF:
@A00769:11:HC3HCDRXX:1:2104:19226:11866
CATATACT
+
FFFFFFFF
@A00769:11:HC3HCDRXX:1:2104:29026:11866
CATATACT
+
FFFFFFFF
@A00769:11:HC3HCDRXX:1:2104:24804:11882
CATATACT
+
FFFFFFF:
@A00769:11:HC3HCDRXX:1:2104:29270:11882
CATATACT
+
FFFFFFFF
@A00769:11:HC3HCDRXX:1:2104:11614:11898
CATATACT
+
FFFFFFFF
@A00769:11:HC3HCDRXX:1:2104:26332:11898
CATATACT
+
FFFFFFFF
@A00769:11:HC3HCDRXX:1:2104:11758:11960
CATATACT
+
FFFFFFFF
@A00769:11:HC3HCDRXX:1:2104:22797:12007
CATATACT
+
FFFFFFFF
@A00769:11:HC3HCDRXX:1:2104:23610:12007
CATATACT
+
FFFFFFFF
@A00769:11:HC3HCDRXX:1:2104:8260:12164
CATATACT
+
FFFFFFFF
@A00769:11:HC3HCDRXX:1:2104:7048:12195
CATATACT
+
FFFFFFFF
@A00769:11:HC3HCDRXX:1:2104:8929:12195
CATATACT
+
FFFFFFFF
@A00769:11:HC3HCDRXX:1:2104:23538:12226
CATATACT
+
FFFFF:FF
@A00769:11:HC3HCDRXX:1:2104:23601:12273
CATATACT
+
FFFFFFFF
@A00769:11:HC3HCDRXX:1:2104:16450:12289
CATATACT
+
FFFFFFFF
@A00769:11:HC3HCDRXX:1:2104:5312:12352
CATATACT
+
FFFFFFFF
@A00769:11:HC3HCDRXX:1:2104:2374:12461
CATATACT
+
FFFFFFFF
@A00769:11:HC3HCDRXX:1:2104:10493:12461
CATATACT
+
FFFFFFFF
@A00769:11:HC3HCDRXX:1:2104:20048:12477
CATATACT
+
FFFFFFFF
@A00769:11:HC3HCDRXX:1:2104:1271:12524
CATATACT
+
FFFFFFFF
@A00769:11:HC3HCDRXX:1:2104:5791:12555
CATATACT
+
FFFFFFFF
@A00769:11:HC3HCDRXX:1:2104:26440:12555
CATATACT
+
FFFFFFFF
@A00769:11:HC3HCDRXX:1:2104:12798:12602
CATATACT
+
,FFFFFFF
@A00769:11:HC3HCDRXX:1:2104:18629:12618
CATATACT
+
FFFFFFFF
@A00769:11:HC3HCDRXX:1:2104:21856:12633
CATATACT
+
FFFFFFFF
@A00769:11:HC3HCDRXX:1:2104:1597:12649
CATATACT
+
FFFFFFFF
@A00769:11:HC3HCDRXX:1:2104:11035:12680
CATATACT
+
FFF:F:FF
@A00769:11:HC3HCDRXX:1:2104:3468:12696
CATATACT
+
FFFFFFFF
@A00769:11:HC3HCDRXX:1:2104:12861:12712
CATATACT
+
FFF:FFFF
@A00769:11:HC3HCDRXX:1:2104:25898:12837
CATATACT
+
FFFFFFFF
@A00769:11:HC3HCDRXX:1:2104:9200:12853
CATATACT
+
,FFFFFFF
@A00769:11:HC3HCDRXX:1:2104:26946:12868
CATATACT
+
FFFFFFFF
@A00769:11:HC3HCDRXX:1:2104:7527:12931
CATATACT
+
FFFFFFFF
@A00769:11:HC3HCDRXX:1:2104:18765:13072
CATATACT
+
FFFFFFFF
@A00769:11:HC3HCDRXX:1:2104:7446:13166
CATATACT
+
FFFFFFFF
@A00769:11:HC3HCDRXX:1:2104:13169:13182
CATATACT
+
FF:FFFF:
@A00769:11:HC3HCDRXX:1:2104:3161:13291
CATATACT
+
FFFFFFFF
@A00769:11:HC3HCDRXX:1:2104:26865:13291
CATATACT
+
FFFFFFFF
@A00769:11:HC3HCDRXX:1:2104:19922:13354
CATATACT
+
FFFFFFFF
@A00769:11:HC3HCDRXX:1:2104:1642:13416
CATATACT
+
FFFFFFFF
@A00769:11:HC3HCDRXX:1:2104:8061:13416
CATATACT
+
FFFFFFFF
@A00769:11:HC3HCDRXX:1:2104:19940:13448
CATATACT
+
FFFFFFFF
@A00769:11:HC3HCDRXX:1:2104:11288:13620
CATATACT
+
FFFFFFFF
@A00769:11:HC3HCDRXX:1:2104:16694:13651
CATATACT
+
FFFFFFFF
@A00769:11:HC3HCDRXX:1:2104:28076:13667
CATATACT
+
FFFFFFFF
@A00769:11:HC3HCDRXX:1:2104:17354:13730
CATATACT
+
FFFFFFFF
@A00769:11:HC3HCDRXX:1:2104:2519:13745
CATATACT
+
FFFFFFFF
@A00769:11:HC3HCDRXX:1:2104:15537:13745
CATATACT
+
FFFF,FFF
@A00769:11:HC3HCDRXX:1:2104:25852:13761
CATATACT
+
FFFFFFFF
@A00769:11:HC3HCDRXX:1:2104:27778:13870
CATATACT
+
FFFFFFFF
@A00769:11:HC3HCDRXX:1:2104:16785:13933
CATATACT
+
FFFFFFFF
@A00769:11:HC3HCDRXX:1:2104:28239:13949
CATATACT
+
FF:FFFFF
@A00769:11:HC3HCDRXX:1:2104:2003:13980
CATATACT
+
F:,FFFFF
@A00769:11:HC3HCDRXX:1:2104:1235:13996
CATATACT
+
FFFFFFFF
@A00769:11:HC3HCDRXX:1:2104:19280:13996
CATATACT
+
FFFFFFFF
@A00769:11:HC3HCDRXX:1:2104:18421:14011
CATATACT
+
FFFFFFFF
@A00769:11:HC3HCDRXX:1:2104:26811:14043
CATATACT
+
:FFFFFFF
@A00769:11:HC3HCDRXX:1:2104:29668:14074
CATATACT
+
FFFFFFFF
@A00769:11:HC3HCDRXX:1:2104:14995:14121
CATATACT
+
FF:FFFF:
@A00769:11:HC3HCDRXX:1:2104:15176:14215
CATATACT
+
FFFFFFFF
@A00769:11:HC3HCDRXX:1:2104:20537:14262
CATATACT
+
FFFFFFFF
@A00769:11:HC3HCDRXX:1:2104:1741:14278
CATATACT
+
:FFFFFFF
@A00769:11:HC3HCDRXX:1:2104:14064:14293
CATATACT
+
FFFFFFFF
@A00769:11:HC3HCDRXX:1:2104:9372:14309
CATATACT
+
FFFFFFFF
@A00769:11:HC3HCDRXX:1:2104:9742:14387
CATATACT
+
:,,FFFFF
@A00769:11:HC3HCDRXX:1:2104:14000:14434
CATATACT
+
FFFFFFFF
@A00769:11:HC3HCDRXX:1:2104:25346:14450
CATATACT
+
FFFFFFFF
@A00769:11:HC3HCDRXX:1:2104:7247:14575
CATATACT
+
FFFFFFFF
@A00769:11:HC3HCDRXX:1:2104:18810:14591
CATATACT
+
FFFFFFFF
@A00769:11:HC3HCDRXX:1:2104:27850:14591
CATATACT
+
FFFFFFFF
@A00769:11:HC3HCDRXX:1:2104:4020:14653
CATATACT
+
FFFFFFFF
@A00769:11:HC3HCDRXX:1:2104:26223:14716
CATATACT
+
:FFFFFFF
@A00769:11:HC3HCDRXX:1:2104:29315:14716
CATATACT
+
FFFFFFFF
@A00769:11:HC3HCDRXX:1:2104:26006:14747
CATATACT
+
FFFFFFFF
@A00769:11:HC3HCDRXX:1:2104:31250:14747
CATATACT
+
FFFFFFFF
@A00769:11:HC3HCDRXX:1:2104:31955:14747
CATATACT
+
FF:FFFFF
@A00769:11:HC3HCDRXX:1:2104:27932:14794
CATATACT
+
FFFFF:FF
@A00769:11:HC3HCDRXX:1:2104:3821:14810
CATATACT
+
FFFFFFFF
@A00769:11:HC3HCDRXX:1:2104:3323:14826
CATATACT
+
FFFFFFFF
@A00769:11:HC3HCDRXX:1:2104:18096:14888
CATATACT
+
FF:FFFFF
@A00769:11:HC3HCDRXX:1:2104:6072:14951
CATATACT
+
FFFFFFFF
@A00769:11:HC3HCDRXX:1:2104:9001:14951
CATATACT
+
FFFFF:FF
@A00769:11:HC3HCDRXX:1:2104:24840:14951
CATATACT
+
FFFFFFFF
@A00769:11:HC3HCDRXX:1:2104:3450:14982
CATATACT
+
FFFFFFFF
@A00769:11:HC3HCDRXX:1:2104:24325:14998
CATATACT
+
FFFFFFFF
@A00769:11:HC3HCDRXX:1:2104:25120:14998
CATATACT
+
FFFFFFFF
@A00769:11:HC3HCDRXX:1:2104:13937:15045
CATATACT
+
FFFFFFFF
@A00769:11:HC3HCDRXX:1:2104:7419:15060
CATATACT
+
FFFFFFFF
@A00769:11:HC3HCDRXX:1:2104:29369:15186
CATATACT
+
FFFFFFF:
@A00769:11:HC3HCDRXX:1:2104:31376:15280
CATATACT
+
FFFFFFFF
@A00769:11:HC3HCDRXX:1:2104:15863:15342
CATATACT
+
FFFFFFFF
@A00769:11:HC3HCDRXX:1:2104:10836:15405
CATATACT
+
FFFFFFFF
@A00769:11:HC3HCDRXX:1:2104:22390:15405
CATATACT
+
FF::FFF:
@A00769:11:HC3HCDRXX:1:2104:26359:15452
CATATACT
+
FF,FFFFF
@A00769:11:HC3HCDRXX:1:2104:4996:15499
CATATACT
+
FF,FFFFF
@A00769:11:HC3HCDRXX:1:2104:21658:15515
CATATACT
+
FFFFFFFF
@A00769:11:HC3HCDRXX:1:2104:16604:15593
CATATACT
+
FFFFFFFF
@A00769:11:HC3HCDRXX:1:2104:29080:15624
CATATACT
+
FF,FFFF,
@A00769:11:HC3HCDRXX:1:2104:1570:15640
CATATACT
+
FFFFFFFF
@A00769:11:HC3HCDRXX:1:2104:10863:15734
CATATACT
+
:FFFFF:F
@A00769:11:HC3HCDRXX:1:2104:13901:15734
CATATACT
+
FFFFFFFF
@A00769:11:HC3HCDRXX:1:2104:1759:15781
CATATACT
+
FFFFFFFF
@A00769:11:HC3HCDRXX:1:2104:15383:15796
CATATACT
+
FFFFFFFF
@A00769:11:HC3HCDRXX:1:2104:12463:15812
CATATACT
+
FFFFFFFF
@A00769:11:HC3HCDRXX:1:2104:16242:15843
CATATACT
+
FFFFFFFF
@A00769:11:HC3HCDRXX:1:2104:6813:15859
CATATACT
+
FFFFFFFF
@A00769:11:HC3HCDRXX:1:2104:22742:15859
CATATACT
+
FFFFFF:F
@A00769:11:HC3HCDRXX:1:2104:31711:15922
CATATACT
+
FFFFFFFF
@A00769:11:HC3HCDRXX:1:2104:25816:15953
CATATACT
+
FFFFFFFF
@A00769:11:HC3HCDRXX:1:2104:22489:16047
CATATACT
+
FFFFFFFF
@A00769:11:HC3HCDRXX:1:2104:9453:16078
CATATACT
+
FFFFFFFF
@A00769:11:HC3HCDRXX:1:2104:18493:16078
CATATACT
+
FFFFFFFF
@A00769:11:HC3HCDRXX:1:2104:19723:16141
CATATACT
+
FFFFFFFF
@A00769:11:HC3HCDRXX:1:2104:18005:16172
CATATACT
+
FFFFFFFF
@A00769:11:HC3HCDRXX:1:2104:24261:16172
CATATACT
+
FFFFFFFF
@A00769:11:HC3HCDRXX:1:2104:19651:16297
CATATACT
+
FF,:FF:F
@A00769:11:HC3HCDRXX:1:2104:18150:16360
CATATACT
+
FFFFFFFF
@A00769:11:HC3HCDRXX:1:2104:20057:16376
CATATACT
+
F:FFFFFF
@A00769:11:HC3HCDRXX:1:2104:31421:16391
CATATACT
+
FFFFFFFF
@A00769:11:HC3HCDRXX:1:2104:27037:16438
CATATACT
+
FFFFFFFF
@A00769:11:HC3HCDRXX:1:2104:31738:16470
CATATACT
+
FFFFFFFF
@A00769:11:HC3HCDRXX:1:2104:20121:16517
CATATACT
+
FFFFFFFF
@A00769:11:HC3HCDRXX:1:2104:14868:16689
CATATACT
+
FFFF:FFF
@A00769:11:HC3HCDRXX:1:2104:21395:16689
CATATACT
+
FFFFFFFF
@A00769:11:HC3HCDRXX:1:2104:8919:16752
CATATACT
+
FFFFFFFF
@A00769:11:HC3HCDRXX:1:2104:29206:16752
CATATACT
+
FFFFFFFF
@A00769:11:HC3HCDRXX:1:2104:2862:16877
CATATACT
+
FFFFFFFF
@A00769:11:HC3HCDRXX:1:2104:9064:16877
CATATACT
+
FFFFFFFF
@A00769:11:HC3HCDRXX:1:2104:18439:17018
CATATACT
+
FFFFFFFF
@A00769:11:HC3HCDRXX:1:2104:1841:17049
CATATACT
+
FFFFFFFF
@A00769:11:HC3HCDRXX:1:2104:29044:17065
CATATACT
+
FFFFFFFF
@A00769:11:HC3HCDRXX:1:2104:16568:17190
CATATACT
+
FFF:FFFF
@A00769:11:HC3HCDRXX:1:2104:4264:17300
CATATACT
+
FFFFFFFF
@A00769:11:HC3HCDRXX:1:2104:28013:17315
CATATACT
+
FFFFFFFF
@A00769:11:HC3HCDRXX:1:2104:11216:17409
CATATACT
+
FFFFFFFF
@A00769:11:HC3HCDRXX:1:2104:27868:17472
CATATACT
+
FFFFFFFF
@A00769:11:HC3HCDRXX:1:2104:31340:17472
CATATACT
+
FFFFFFFF
@A00769:11:HC3HCDRXX:1:2104:31765:17487
CATATACT
+
FFFFFFFF
@A00769:11:HC3HCDRXX:1:2104:9362:17581
CATATACT
+
,FFF,FFF
@A00769:11:HC3HCDRXX:1:2104:13160:17581
CATATACT
+
FFFFFFFF
@A00769:11:HC3HCDRXX:1:2104:16685:17581
CATATACT
+
FF,F,FFF
@A00769:11:HC3HCDRXX:1:2104:24985:17581
CATATACT
+
FFFFFFFF
@A00769:11:HC3HCDRXX:1:2104:24731:17613
CATATACT
+
FFFFFFFF
@A00769:11:HC3HCDRXX:1:2104:16423:17628
CATATACT
+
FFFFFFFF
@A00769:11:HC3HCDRXX:1:2104:24975:17691
CATATACT
+
FFFFFFFF
@A00769:11:HC3HCDRXX:1:2104:3486:17707
CATATACT
+
FFFFFFFF
@A00769:11:HC3HCDRXX:1:2104:12174:17754
CATATACT
+
FFFFFFFF
@A00769:11:HC3HCDRXX:1:2104:21477:17832
CATATACT
+
FFFFFFFF
@A00769:11:HC3HCDRXX:1:2104:13512:17848
CATATACT
+
FFFFFFFF
@A00769:11:HC3HCDRXX:1:2104:21242:17957
CATATACT
+
FFFFFFFF
@A00769:11:HC3HCDRXX:1:2104:3233:17989
CATATACT
+
FFFFFFFF
@A00769:11:HC3HCDRXX:1:2104:13756:18020
CATATACT
+
FFFFFFFF
@A00769:11:HC3HCDRXX:1:2104:22706:18020
CATATACT
+
FFFFFFFF
@A00769:11:HC3HCDRXX:1:2104:1904:18035
CATATACT
+
FFFFFFFF
@A00769:11:HC3HCDRXX:1:2104:17689:18035
CATATACT
+
FFFFFFFF
@A00769:11:HC3HCDRXX:1:2104:8241:18082
CATATACT
+
FFFFFFFF
@A00769:11:HC3HCDRXX:1:2104:14498:18082
CATATACT
+
FFF:FFFF
@A00769:11:HC3HCDRXX:1:2104:11397:18098
CATATACT
+
FFFFFFFF
@A00769:11:HC3HCDRXX:1:2104:32380:18145
CATATACT
+
FFFFFFFF
@A00769:11:HC3HCDRXX:1:2104:27606:18176
CATATACT
+
FFFFFFFF
@A00769:11:HC3HCDRXX:1:2104:8196:18192
CATATACT
+
FFFFFFFF
@A00769:11:HC3HCDRXX:1:2104:14045:18208
CATATACT
+
FFFFFFFF
@A00769:11:HC3HCDRXX:1:2104:8594:18349
CATATACT
+
FFFFFFFF
@A00769:11:HC3HCDRXX:1:2104:14009:18396
CATATACT
+
FFFFFFFF
@A00769:11:HC3HCDRXX:1:2104:4200:18537
CATATACT
+
FFFFFFFF
@A00769:11:HC3HCDRXX:1:2104:6551:18537
CATATACT
+
FFFFFFFF
@A00769:11:HC3HCDRXX:1:2104:16568:18568
CATATACT
+
FFFFFFFF
@A00769:11:HC3HCDRXX:1:2104:11984:18584
CATATACT
+
FFFFFFFF
@A00769:11:HC3HCDRXX:1:2104:27688:18599
CATATACT
+
FFFFFFFF
@A00769:11:HC3HCDRXX:1:2104:3549:18630
CATATACT
+
FFFFFFFF
@A00769:11:HC3HCDRXX:1:2104:28809:18630
CATATACT
+
FF:FFFFF
@A00769:11:HC3HCDRXX:1:2104:23773:18677
CATATACT
+
FFFFFFFF
@A00769:11:HC3HCDRXX:1:2104:8793:18787
CATATACT
+
FF:FFF,:
@A00769:11:HC3HCDRXX:1:2104:20401:18818
CATATACT
+
FFFFFFFF
@A00769:11:HC3HCDRXX:1:2104:15121:18975
CATATACT
+
FFFFFFFF
@A00769:11:HC3HCDRXX:1:2104:14805:18991
CATATACT
+
FFFFFFFF
@A00769:11:HC3HCDRXX:1:2104:18078:19022
CATATACT
+
FFFFFFFF
@A00769:11:HC3HCDRXX:1:2104:10474:19069
CATATACT
+
:FFFFFFF
@A00769:11:HC3HCDRXX:1:2104:26747:19100
CATATACT
+
FFFFFFFF
@A00769:11:HC3HCDRXX:1:2104:25346:19116
CATATACT
+
FFFFFFFF
@A00769:11:HC3HCDRXX:1:2104:9272:19179
CATATACT
+
FFFFFFFF
@A00769:11:HC3HCDRXX:1:2104:5656:19241
CATATACT
+
FFFFFFFF
@A00769:11:HC3HCDRXX:1:2104:31620:19241
CATATACT
+
FFFFFFFF
@A00769:11:HC3HCDRXX:1:2104:20365:19319
CATATACT
+
FFFFFFFF
@A00769:11:HC3HCDRXX:1:2104:3558:19366
CATATACT
+
FF,F:F,F
@A00769:11:HC3HCDRXX:1:2104:14082:19366
CATATACT
+
FFFFFFF:
@A00769:11:HC3HCDRXX:1:2104:17897:19429
CATATACT
+
FFFFFFFF
@A00769:11:HC3HCDRXX:1:2104:10782:19476
CATATACT
+
FFFFFFFF
@A00769:11:HC3HCDRXX:1:2104:21956:19633
CATATACT
+
FFFFFFFF
@A00769:11:HC3HCDRXX:1:2104:4119:19680
CATATACT
+
FFFFFFFF
@A00769:11:HC3HCDRXX:1:2104:26024:19695
CATATACT
+
FFFFFFFF
@A00769:11:HC3HCDRXX:1:2104:10348:19758
CATATACT
+
FFFFFFFF
@A00769:11:HC3HCDRXX:1:2104:26196:19774
CATATACT
+
FF:F:F:F
@A00769:11:HC3HCDRXX:1:2104:13024:19789
CATATACT
+
FFFFFFFF
@A00769:11:HC3HCDRXX:1:2104:30364:19946
CATATACT
+
FFFFFFFF
@A00769:11:HC3HCDRXX:1:2104:30553:19961
CATATACT
+
FFFFFFFF
@A00769:11:HC3HCDRXX:1:2104:3531:20008
CATATACT
+
FFFFFFFF
@A00769:11:HC3HCDRXX:1:2104:31304:20040
CATATACT
+
FFFFFFFF
@A00769:11:HC3HCDRXX:1:2104:9579:20118
CATATACT
+
FFFFFFFF
@A00769:11:HC3HCDRXX:1:2104:19180:20149
CATATACT
+
FFFFFFFF
@A00769:11:HC3HCDRXX:1:2104:23836:20165
CATATACT
+
FFFFFFFF
@A00769:11:HC3HCDRXX:1:2104:18765:20181
CATATACT
+
FFFFFFFF
@A00769:11:HC3HCDRXX:1:2104:1579:20228
CATATACT
+
FFFFFFFF
@A00769:11:HC3HCDRXX:1:2104:14380:20290
CATATACT
+
FFFFFFFF
@A00769:11:HC3HCDRXX:1:2104:29939:20337
CATATACT
+
FFFFFFFF
@A00769:11:HC3HCDRXX:1:2104:1334:20369
CATATACT
+
FFFFFFFF
@A00769:11:HC3HCDRXX:1:2104:20772:20369
CATATACT
+
FFFFFFFF
@A00769:11:HC3HCDRXX:1:2104:5837:20400
CATATACT
+
FFFFFFFF
@A00769:11:HC3HCDRXX:1:2104:29559:20400
CATATACT
+
FFFFFFFF
@A00769:11:HC3HCDRXX:1:2104:30409:20431
CATATACT
+
FFFFFFFF
@A00769:11:HC3HCDRXX:1:2104:21079:20462
CATATACT
+
FFFFFFFF
@A00769:11:HC3HCDRXX:1:2104:19587:20478
CATATACT
+
FFFFFFFF
@A00769:11:HC3HCDRXX:1:2104:28103:20635
CATATACT
+
FFFFFFFF
@A00769:11:HC3HCDRXX:1:2104:29026:20697
CATATACT
+
FFFF:FFF
@A00769:11:HC3HCDRXX:1:2104:3540:20713
CATATACT
+
FFF::FFF
@A00769:11:HC3HCDRXX:1:2104:4806:20713
CATATACT
+
FFFF:FFF
@A00769:11:HC3HCDRXX:1:2104:19877:20823
CATATACT
+
FFFFFFFF
@A00769:11:HC3HCDRXX:1:2104:18186:20838
CATATACT
+
FFFFFFFF
@A00769:11:HC3HCDRXX:1:2104:30156:20838
CATATACT
+
FFFFFF:F
@A00769:11:HC3HCDRXX:1:2104:31846:20854
CATATACT
+
FFFFFFFF
@A00769:11:HC3HCDRXX:1:2104:28239:20870
CATATACT
+
FFFFFFFF
@A00769:11:HC3HCDRXX:1:2104:26323:20901
CATATACT
+
FFFFFFFF
@A00769:11:HC3HCDRXX:1:2104:7057:20917
CATATACT
+
FFFFFFFF
@A00769:11:HC3HCDRXX:1:2104:23809:20932
CATATACT
+
FFFFFFFF
@A00769:11:HC3HCDRXX:1:2104:1687:21104
CATATACT
+
FFFFFFFF
@A00769:11:HC3HCDRXX:1:2104:9516:21136
CATATACT
+
FFFFFFFF
@A00769:11:HC3HCDRXX:1:2104:21178:21136
CATATACT
+
FFFFFFFF
@A00769:11:HC3HCDRXX:1:2104:22950:21167
CATATACT
+
FFFFFFFF
@A00769:11:HC3HCDRXX:1:2104:32425:21167
CATATACT
+
FFFFFFFF
@A00769:11:HC3HCDRXX:1:2104:1262:21214
CATATACT
+
FFFFFFFF
@A00769:11:HC3HCDRXX:1:2104:11767:21308
CATATACT
+
FFFFFFFF
@A00769:11:HC3HCDRXX:1:2104:23357:21308
CATATACT
+
FFFFFFFF
@A00769:11:HC3HCDRXX:1:2104:21034:21324
CATATACT
+
FFFFFFFF
@A00769:11:HC3HCDRXX:1:2104:14461:21339
CATATACT
+
FFF:FFFF
@A00769:11:HC3HCDRXX:1:2104:21956:21386
CATATACT
+
FFFFFFFF
@A00769:11:HC3HCDRXX:1:2104:11550:21465
CATATACT
+
FFFFFFFF
@A00769:11:HC3HCDRXX:1:2104:14082:21590
CATATACT
+
FFFFFFFF
@A00769:11:HC3HCDRXX:1:2104:11514:21621
CATATACT
+
F:FFFFFF
@A00769:11:HC3HCDRXX:1:2104:32850:21652
CATATACT
+
FFFFFFFF
@A00769:11:HC3HCDRXX:1:2104:12744:21684
CATATACT
+
FFFFFFFF
@A00769:11:HC3HCDRXX:1:2104:14136:21684
CATATACT
+
FF,FFFFF
@A00769:11:HC3HCDRXX:1:2104:13096:21762
CATATACT
+
FFFFFFFF
@A00769:11:HC3HCDRXX:1:2104:7735:21809
CATATACT
+
FFFFFFFF
@A00769:11:HC3HCDRXX:1:2104:27588:21809
CATATACT
+
FF:FFFFF
@A00769:11:HC3HCDRXX:1:2104:6234:21872
CATATACT
+
FFFFFFFF
@A00769:11:HC3HCDRXX:1:2104:24614:21919
CATATACT
+
FFFFFFFF
@A00769:11:HC3HCDRXX:1:2104:24695:21966
CATATACT
+
FFFFFFFF
@A00769:11:HC3HCDRXX:1:2104:27389:21966
CATATACT
+
FFFFFFFF
@A00769:11:HC3HCDRXX:1:2104:32850:21997
CATATACT
+
FFFFFFFF
@A00769:11:HC3HCDRXX:1:2104:11614:22013
CATATACT
+
FFFFFFFF
@A00769:11:HC3HCDRXX:1:2104:29550:22013
CATATACT
+
FFFFFF:F
@A00769:11:HC3HCDRXX:1:2104:31177:22044
CATATACT
+
FFFFFFFF
@A00769:11:HC3HCDRXX:1:2104:2139:22106
CATATACT
+
FFFFFFFF
@A00769:11:HC3HCDRXX:1:2104:19623:22106
CATATACT
+
FFFFFFFF
@A00769:11:HC3HCDRXX:1:2104:31222:22153
CATATACT
+
FFFFFFFF
@A00769:11:HC3HCDRXX:1:2104:18593:22294
CATATACT
+
FFFFFFFF
@A00769:11:HC3HCDRXX:1:2104:9959:22310
CATATACT
+
:FFFFFFF
@A00769:11:HC3HCDRXX:1:2104:27733:22310
CATATACT
+
FFFFFFFF
@A00769:11:HC3HCDRXX:1:2104:6876:22326
CATATACT
+
FFFFFFFF
@A00769:11:HC3HCDRXX:1:2104:19027:22326
CATATACT
+
FFFFFFFF
@A00769:11:HC3HCDRXX:1:2104:9941:22341
CATATACT
+
FFFFFFFF
@A00769:11:HC3HCDRXX:1:2104:12255:22498
CATATACT
+
FFF:FFFF
@A00769:11:HC3HCDRXX:1:2104:21667:22576
CATATACT
+
FFFFFFFF
@A00769:11:HC3HCDRXX:1:2104:30608:22592
CATATACT
+
FFFFFFFF
@A00769:11:HC3HCDRXX:1:2104:8323:22608
CATATACT
+
FFFFFFFF
@A00769:11:HC3HCDRXX:1:2104:19623:22608
CATATACT
+
,FFFFFFF
@A00769:11:HC3HCDRXX:1:2104:32443:22764
CATATACT
+
FFFFFFFF
@A00769:11:HC3HCDRXX:1:2104:28492:22811
CATATACT
+
FFFFFFFF
@A00769:11:HC3HCDRXX:1:2104:18954:22889
CATATACT
+
FFFFFFFF
@A00769:11:HC3HCDRXX:1:2104:31557:22889
CATATACT
+
FFFFFFFF
@A00769:11:HC3HCDRXX:1:2104:13431:22936
CATATACT
+
FFFFFFFF
@A00769:11:HC3HCDRXX:1:2104:18638:22936
CATATACT
+
FFFFFFFF
@A00769:11:HC3HCDRXX:1:2104:29451:22968
CATATACT
+
FFFFFFFF
@A00769:11:HC3HCDRXX:1:2104:24415:23171
CATATACT
+
FFFFFFFF
@A00769:11:HC3HCDRXX:1:2104:25021:23187
CATATACT
+
FFFFFFFF
@A00769:11:HC3HCDRXX:1:2104:27805:23218
CATATACT
+
FFFFFFFF
@A00769:11:HC3HCDRXX:1:2104:28908:23249
CATATACT
+
FFFFFFFF
@A00769:11:HC3HCDRXX:1:2104:10990:23281
CATATACT
+
FFFFFFFF
@A00769:11:HC3HCDRXX:1:2104:3025:23296
CATATACT
+
FFFFFFFF
@A00769:11:HC3HCDRXX:1:2104:32515:23359
CATATACT
+
FFFFFFFF
@A00769:11:HC3HCDRXX:1:2104:27227:23437
CATATACT
+
FFFFFFFF
@A00769:11:HC3HCDRXX:1:2104:12509:23531
CATATACT
+
FFFFFFFF
@A00769:11:HC3HCDRXX:1:2104:4264:23719
CATATACT
+
FFFFFF:F
@A00769:11:HC3HCDRXX:1:2104:25129:23750
CATATACT
+
:FFFFFFF
@A00769:11:HC3HCDRXX:1:2104:9372:23797
CATATACT
+
FFFFFFFF
@A00769:11:HC3HCDRXX:1:2104:17074:23797
CATATACT
+
FFFFFFFF
@A00769:11:HC3HCDRXX:1:2104:5520:23829
CATATACT
+
FFFFFFFF
@A00769:11:HC3HCDRXX:1:2104:28646:23860
CATATACT
+
FFFFFFFF
@A00769:11:HC3HCDRXX:1:2104:3974:24064
CATATACT
+
FFFFFFFF
@A00769:11:HC3HCDRXX:1:2104:4029:24064
CATATACT
+
FFFFFFFF
@A00769:11:HC3HCDRXX:1:2104:20654:24079
CATATACT
+
FFFFFFFF
@A00769:11:HC3HCDRXX:1:2104:19994:24095
CATATACT
+
FFFFFFFF
@A00769:11:HC3HCDRXX:1:2104:6063:24111
CATATACT
+
FFFFFFFF
@A00769:11:HC3HCDRXX:1:2104:29053:24189
CATATACT
+
FFFFFFFF
@A00769:11:HC3HCDRXX:1:2104:10050:24220
CATATACT
+
:F::,FFF
@A00769:11:HC3HCDRXX:1:2104:13892:24236
CATATACT
+
,FFFFFFF
@A00769:11:HC3HCDRXX:1:2104:1561:24330
CATATACT
+
FFFFFFFF
@A00769:11:HC3HCDRXX:1:2104:19271:24345
CATATACT
+
FFFFFFFF
@A00769:11:HC3HCDRXX:1:2104:9588:24424
CATATACT
+
FFFFFFFF
@A00769:11:HC3HCDRXX:1:2104:27416:24424
CATATACT
+
FFFFFFFF
@A00769:11:HC3HCDRXX:1:2104:3531:24455
CATATACT
+
FFFFFFFF
@A00769:11:HC3HCDRXX:1:2104:6424:24486
CATATACT
+
FFFFFFFF
@A00769:11:HC3HCDRXX:1:2104:22309:24502
CATATACT
+
FFFFFFFF
@A00769:11:HC3HCDRXX:1:2104:23104:24533
CATATACT
+
FFFFFFFF
@A00769:11:HC3HCDRXX:1:2104:28854:24533
CATATACT
+
FFFFFFFF
@A00769:11:HC3HCDRXX:1:2104:11198:24580
CATATACT
+
FFFFFFFF
@A00769:11:HC3HCDRXX:1:2104:10990:24596
CATATACT
+
FFFFFFFF
@A00769:11:HC3HCDRXX:1:2104:30219:24643
CATATACT
+
FFFFFFFF
@A00769:11:HC3HCDRXX:1:2104:21450:24706
CATATACT
+
FFFFFFFF
@A00769:11:HC3HCDRXX:1:2104:4318:24721
CATATACT
+
FFFFFFFF
@A00769:11:HC3HCDRXX:1:2104:12870:24784
CATATACT
+
FFFFFFFF
@A00769:11:HC3HCDRXX:1:2104:23882:24815
CATATACT
+
FFFFFFFF
@A00769:11:HC3HCDRXX:1:2104:22715:24831
CATATACT
+
FFFF:FFF
@A00769:11:HC3HCDRXX:1:2104:19235:24846
CATATACT
+
FFFFFFFF
@A00769:11:HC3HCDRXX:1:2104:27624:24878
CATATACT
+
FFFFFFFF
@A00769:11:HC3HCDRXX:1:2104:16098:24925
CATATACT
+
FFFFFFFF
@A00769:11:HC3HCDRXX:1:2104:22055:24972
CATATACT
+
FFFFFFFF
@A00769:11:HC3HCDRXX:1:2104:11921:24987
CATATACT
+
:FFFFFFF
@A00769:11:HC3HCDRXX:1:2104:4725:25019
CATATACT
+
FFFFFFFF
@A00769:11:HC3HCDRXX:1:2104:20591:25034
CATATACT
+
FFFFFFFF
@A00769:11:HC3HCDRXX:1:2104:3097:25081
CATATACT
+
FFFFFFFF
@A00769:11:HC3HCDRXX:1:2104:13440:25113
CATATACT
+
FFFFFFFF
@A00769:11:HC3HCDRXX:1:2104:21187:25191
CATATACT
+
F:FFFFFF
@A00769:11:HC3HCDRXX:1:2104:31819:25191
CATATACT
+
FFFFFFFF
@A00769:11:HC3HCDRXX:1:2104:7365:25207
CATATACT
+
FFFFFFFF
@A00769:11:HC3HCDRXX:1:2104:32190:25207
CATATACT
+
FFFFFFFF
@A00769:11:HC3HCDRXX:1:2104:2239:25316
CATATACT
+
FFFFFFFF
@A00769:11:HC3HCDRXX:1:2104:19271:25347
CATATACT
+
FFFFFFFF
@A00769:11:HC3HCDRXX:1:2104:28049:25363
CATATACT
+
FFFF::FF
@A00769:11:HC3HCDRXX:1:2104:31584:25379
CATATACT
+
FFFFFFFF
@A00769:11:HC3HCDRXX:1:2104:7808:25504
CATATACT
+
FFFFFFFF
@A00769:11:HC3HCDRXX:1:2104:7419:25520
CATATACT
+
FFFFFFFF
@A00769:11:HC3HCDRXX:1:2104:4625:25535
CATATACT
+
FFFFFFFF
@A00769:11:HC3HCDRXX:1:2104:11605:25535
CATATACT
+
FFFFFFFF
@A00769:11:HC3HCDRXX:1:2104:13404:25739
CATATACT
+
FFFFFFFF
@A00769:11:HC3HCDRXX:1:2104:26277:25770
CATATACT
+
FFFFFFFF
@A00769:11:HC3HCDRXX:1:2104:10086:25817
CATATACT
+
FFFFFFFF
@A00769:11:HC3HCDRXX:1:2104:20835:25864
CATATACT
+
FFFFFFFF
@A00769:11:HC3HCDRXX:1:2104:6705:25911
CATATACT
+
FFFFFFFF
@A00769:11:HC3HCDRXX:1:2104:8052:25927
CATATACT
+
FFFFFFFF
@A00769:11:HC3HCDRXX:1:2104:19461:25927
CATATACT
+
FFFFFFFF
@A00769:11:HC3HCDRXX:1:2104:8449:26146
CATATACT
+
FFFFFFFF
@A00769:11:HC3HCDRXX:1:2104:26404:26146
CATATACT
+
FFFFFFFF
@A00769:11:HC3HCDRXX:1:2104:24207:26162
CATATACT
+
FFFFFFFF
@A00769:11:HC3HCDRXX:1:2104:12861:26177
CATATACT
+
FFFFFFFF
@A00769:11:HC3HCDRXX:1:2104:28013:26240
CATATACT
+
FFFFFFFF
@A00769:11:HC3HCDRXX:1:2104:18801:26256
CATATACT
+
FFFFFFFF
@A00769:11:HC3HCDRXX:1:2104:29921:26287
CATATACT
+
FFFFFFFF
@A00769:11:HC3HCDRXX:1:2104:5439:26318
CATATACT
+
FFFFFFFF
@A00769:11:HC3HCDRXX:1:2104:27724:26334
CATATACT
+
FFFFFFFF
@A00769:11:HC3HCDRXX:1:2104:7211:26412
CATATACT
+
:FFFFFFF
@A00769:11:HC3HCDRXX:1:2104:9308:26443
CATATACT
+
FFFFFFFF
@A00769:11:HC3HCDRXX:1:2104:1660:26475
CATATACT
+
FFFFFFFF
@A00769:11:HC3HCDRXX:1:2104:24668:26522
CATATACT
+
FFFFFFFF
@A00769:11:HC3HCDRXX:1:2104:3513:26584
CATATACT
+
FFFFFFFF
@A00769:11:HC3HCDRXX:1:2104:11279:26663
CATATACT
+
FFFFFFFF
@A00769:11:HC3HCDRXX:1:2104:1868:26678
CATATACT
+
FFFFFFFF
@A00769:11:HC3HCDRXX:1:2104:4996:26710
CATATACT
+
FFFFFFFF
@A00769:11:HC3HCDRXX:1:2104:17842:26757
CATATACT
+
FFFFFFFF
@A00769:11:HC3HCDRXX:1:2104:12445:26772
CATATACT
+
FFFFFFFF
@A00769:11:HC3HCDRXX:1:2104:17110:26772
CATATACT
+
FFFFFFFF
@A00769:11:HC3HCDRXX:1:2104:4408:26788
CATATACT
+
FFFFFFFF
@A00769:11:HC3HCDRXX:1:2104:25418:26788
CATATACT
+
FFFFFFFF
@A00769:11:HC3HCDRXX:1:2104:5755:26835
CATATACT
+
FFFFFFFF
@A00769:11:HC3HCDRXX:1:2104:25292:26882
CATATACT
+
FFFFFFFF
@A00769:11:HC3HCDRXX:1:2104:16278:26897
CATATACT
+
FFFFFFFF
@A00769:11:HC3HCDRXX:1:2104:9679:26929
CATATACT
+
FFFFFFF,
@A00769:11:HC3HCDRXX:1:2104:32389:26929
CATATACT
+
FFFFFFFF
@A00769:11:HC3HCDRXX:1:2104:1949:26944
CATATACT
+
FFFFFFFF
@A00769:11:HC3HCDRXX:1:2104:20952:26944
CATATACT
+
FFFFFFFF
@A00769:11:HC3HCDRXX:1:2104:27344:26991
CATATACT
+
FFFFFFFF
@A00769:11:HC3HCDRXX:1:2104:7039:27023
CATATACT
+
FFFFFFFF
@A00769:11:HC3HCDRXX:1:2104:9127:27070
CATATACT
+
FFFFFFFF
@A00769:11:HC3HCDRXX:1:2104:28447:27117
CATATACT
+
FFFFFFFF
@A00769:11:HC3HCDRXX:1:2104:11785:27164
CATATACT
+
FFFFFFFF
@A00769:11:HC3HCDRXX:1:2104:27697:27164
CATATACT
+
FFFFFFFF
@A00769:11:HC3HCDRXX:1:2104:18322:27179
CATATACT
+
FFFFFFFF
@A00769:11:HC3HCDRXX:1:2104:3378:27195
CATATACT
+
FFFFFFFF
@A00769:11:HC3HCDRXX:1:2104:18954:27211
CATATACT
+
FFFFFFFF
@A00769:11:HC3HCDRXX:1:2104:23818:27211
CATATACT
+
FFFFFFFF
@A00769:11:HC3HCDRXX:1:2104:6831:27226
CATATACT
+
FFFFFFF:
@A00769:11:HC3HCDRXX:1:2104:12029:27242
CATATACT
+
:FFFFFFF
@A00769:11:HC3HCDRXX:1:2104:22752:27305
CATATACT
+
FFFFFFFF
@A00769:11:HC3HCDRXX:1:2104:1072:27461
CATATACT
+
FFFFFFFF
@A00769:11:HC3HCDRXX:1:2104:32217:27477
CATATACT
+
FFFFFF:F
@A00769:11:HC3HCDRXX:1:2104:27688:27492
CATATACT
+
FFFFFFFF
@A00769:11:HC3HCDRXX:1:2104:10158:27508
CATATACT
+
FFFFFFFF
@A00769:11:HC3HCDRXX:1:2104:9941:27539
CATATACT
+
::F::FFF
@A00769:11:HC3HCDRXX:1:2104:28546:27602
CATATACT
+
FFFFFFFF
@A00769:11:HC3HCDRXX:1:2104:10981:27649
CATATACT
+
FFFFFFFF
@A00769:11:HC3HCDRXX:1:2104:4725:27712
CATATACT
+
FFFFFFFF
@A00769:11:HC3HCDRXX:1:2104:17779:27774
CATATACT
+
FFFFFFFF
@A00769:11:HC3HCDRXX:1:2104:30779:27774
CATATACT
+
FFFFFFFF
@A00769:11:HC3HCDRXX:1:2104:29197:27790
CATATACT
+
FFFFFFFF
@A00769:11:HC3HCDRXX:1:2104:16947:27806
CATATACT
+
FFFFFFFF
@A00769:11:HC3HCDRXX:1:2104:31204:27821
CATATACT
+
FFFFFFFF
@A00769:11:HC3HCDRXX:1:2104:6858:27899
CATATACT
+
FFF:FFFF
@A00769:11:HC3HCDRXX:1:2104:14154:27978
CATATACT
+
FFFFFFFF
@A00769:11:HC3HCDRXX:1:2104:3314:27993
CATATACT
+
FFFFFFFF
@A00769:11:HC3HCDRXX:1:2104:12888:28040
CATATACT
+
FFFFFFFF
@A00769:11:HC3HCDRXX:1:2104:21386:28072
CATATACT
+
FFFFFFFF
@A00769:11:HC3HCDRXX:1:2104:27941:28087
CATATACT
+
FFFFFFFF
@A00769:11:HC3HCDRXX:1:2104:30056:28150
CATATACT
+
FF:FFFFF
@A00769:11:HC3HCDRXX:1:2104:2275:28228
CATATACT
+
FFFFFFFF
@A00769:11:HC3HCDRXX:1:2104:8874:28228
CATATACT
+
FFFF:FFF
@A00769:11:HC3HCDRXX:1:2104:6506:28291
CATATACT
+
FFFFFFFF
@A00769:11:HC3HCDRXX:1:2104:2437:28354
CATATACT
+
FFFFFFFF
@A00769:11:HC3HCDRXX:1:2104:7970:28354
CATATACT
+
FFFFFFFF
@A00769:11:HC3HCDRXX:1:2104:10664:28416
CATATACT
+
FFFFFFFF
@A00769:11:HC3HCDRXX:1:2104:25889:28416
CATATACT
+
FFFFFFFF
@A00769:11:HC3HCDRXX:1:2104:14271:28432
CATATACT
+
FFFFF:FF
@A00769:11:HC3HCDRXX:1:2104:10520:28447
CATATACT
+
FFFFFFFF
@A00769:11:HC3HCDRXX:1:2104:11686:28463
CATATACT
+
FFFFFFFF
@A00769:11:HC3HCDRXX:1:2104:13639:28463
CATATACT
+
FFFFFFFF
@A00769:11:HC3HCDRXX:1:2104:23701:28479
CATATACT
+
FFFFFFFF
@A00769:11:HC3HCDRXX:1:2104:15266:28557
CATATACT
+
FFFFFFFF
@A00769:11:HC3HCDRXX:1:2104:16342:28604
CATATACT
+
FFFFFF:F
@A00769:11:HC3HCDRXX:1:2104:17300:28604
CATATACT
+
:FFFFFFF
@A00769:11:HC3HCDRXX:1:2104:26793:28635
CATATACT
+
FFFFFFFF
@A00769:11:HC3HCDRXX:1:2104:10655:28651
CATATACT
+
FFFFFFFF
@A00769:11:HC3HCDRXX:1:2104:22860:28651
CATATACT
+
FFFFFFFF
@A00769:11:HC3HCDRXX:1:2104:3992:28667
CATATACT
+
FFFFFFFF
@A00769:11:HC3HCDRXX:1:2104:21115:28729
CATATACT
+
FFFFFFFF
@A00769:11:HC3HCDRXX:1:2104:14904:28808
CATATACT
+
FFFFFFFF
@A00769:11:HC3HCDRXX:1:2104:23077:28808
CATATACT
+
FFFFFFFF
@A00769:11:HC3HCDRXX:1:2104:32479:28808
CATATACT
+
FFFFFFFF
@A00769:11:HC3HCDRXX:1:2104:28953:28839
CATATACT
+
FFFF:FFF
@A00769:11:HC3HCDRXX:1:2104:15347:28917
CATATACT
+
FFFFFFFF
@A00769:11:HC3HCDRXX:1:2104:10004:28933
CATATACT
+
FFFFFFFF
@A00769:11:HC3HCDRXX:1:2104:20708:28995
CATATACT
+
FFF:,F::
@A00769:11:HC3HCDRXX:1:2104:5963:29011
CATATACT
+
FFFFFFFF
@A00769:11:HC3HCDRXX:1:2104:30725:29089
CATATACT
+
,F:F:,FF
@A00769:11:HC3HCDRXX:1:2104:14696:29105
CATATACT
+
FFFFFFFF
@A00769:11:HC3HCDRXX:1:2104:31566:29105
CATATACT
+
FFFFFFFF
@A00769:11:HC3HCDRXX:1:2104:15483:29121
CATATACT
+
FFFFFFFF
@A00769:11:HC3HCDRXX:1:2104:19822:29121
CATATACT
+
FFFFFFFF
@A00769:11:HC3HCDRXX:1:2104:3495:29152
CATATACT
+
FFFFFFFF
@A00769:11:HC3HCDRXX:1:2104:30969:29199
CATATACT
+
,F,FF:FF
@A00769:11:HC3HCDRXX:1:2104:10122:29356
CATATACT
+
F:FFFFFF
@A00769:11:HC3HCDRXX:1:2104:25816:29356
CATATACT
+
FFFFFFFF
@A00769:11:HC3HCDRXX:1:2104:3649:29387
CATATACT
+
FFFFFFFF
@A00769:11:HC3HCDRXX:1:2104:19614:29418
CATATACT
+
,F:FFFF:
@A00769:11:HC3HCDRXX:1:2104:7383:29434
CATATACT
+
FFFFFFFF
@A00769:11:HC3HCDRXX:1:2104:18177:29434
CATATACT
+
FFFFFFFF
@A00769:11:HC3HCDRXX:1:2104:28203:29481
CATATACT
+
FFFFFFFF
@A00769:11:HC3HCDRXX:1:2104:13901:29512
CATATACT
+
FFFFFFFF
@A00769:11:HC3HCDRXX:1:2104:25201:29543
CATATACT
+
FFFFFFFF
@A00769:11:HC3HCDRXX:1:2104:22905:29575
CATATACT
+
FFFFFFFF
@A00769:11:HC3HCDRXX:1:2104:30789:29606
CATATACT
+
FFFFFFFF
@A00769:11:HC3HCDRXX:1:2104:29686:29700
CATATACT
+
FFFFFFFF
@A00769:11:HC3HCDRXX:1:2104:29939:29763
CATATACT
+
FFFFFFFF
@A00769:11:HC3HCDRXX:1:2104:20754:29794
CATATACT
+
FFFFFFFF
@A00769:11:HC3HCDRXX:1:2104:9064:29810
CATATACT
+
FFFFFFFF
@A00769:11:HC3HCDRXX:1:2104:16884:29857
CATATACT
+
FFFF,F:F
@A00769:11:HC3HCDRXX:1:2104:28519:29872
CATATACT
+
FFFFFFFF
@A00769:11:HC3HCDRXX:1:2104:14570:29888
CATATACT
+
,,:,FFF:
@A00769:11:HC3HCDRXX:1:2104:11785:29951
CATATACT
+
FFFFFFFF
@A00769:11:HC3HCDRXX:1:2104:18846:29966
CATATACT
+
FFF::F,,
@A00769:11:HC3HCDRXX:1:2104:27272:29997
CATATACT
+
FFFFFFFF
@A00769:11:HC3HCDRXX:1:2104:2654:30044
CATATACT
+
FFFFFFFF
@A00769:11:HC3HCDRXX:1:2104:4571:30044
CATATACT
+
FFFFFFFF
@A00769:11:HC3HCDRXX:1:2104:20663:30044
CATATACT
+
FFFFFFFF
@A00769:11:HC3HCDRXX:1:2104:11288:30154
CATATACT
+
FFFFFFFF
@A00769:11:HC3HCDRXX:1:2104:28772:30185
CATATACT
+
FFFFFFFF
@A00769:11:HC3HCDRXX:1:2104:28203:30264
CATATACT
+
FFFFFFFF
@A00769:11:HC3HCDRXX:1:2104:8368:30295
CATATACT
+
FFFFFFFF
@A00769:11:HC3HCDRXX:1:2104:25527:30295
CATATACT
+
FFFFFFFF
@A00769:11:HC3HCDRXX:1:2104:1542:30311
CATATACT
+
FFFFFFFF
@A00769:11:HC3HCDRXX:1:2104:11062:30326
CATATACT
+
FF,FFFFF
@A00769:11:HC3HCDRXX:1:2104:28736:30342
CATATACT
+
FFFFFFFF
@A00769:11:HC3HCDRXX:1:2104:1099:30358
CATATACT
+
FF:FFFFF
@A00769:11:HC3HCDRXX:1:2104:3197:30358
CATATACT
+
FFFFFFFF
@A00769:11:HC3HCDRXX:1:2104:21395:30405
CATATACT
+
FFFFFFFF
@A00769:11:HC3HCDRXX:1:2104:21404:30420
CATATACT
+
FFFFFFFF
@A00769:11:HC3HCDRXX:1:2104:1642:30452
CATATACT
+
FF,F:FFF
@A00769:11:HC3HCDRXX:1:2104:22155:30467
CATATACT
+
FFFFFFFF
@A00769:11:HC3HCDRXX:1:2104:7663:30483
CATATACT
+
FFFFFFFF
@A00769:11:HC3HCDRXX:1:2104:19578:30514
CATATACT
+
FFFF,FFF
@A00769:11:HC3HCDRXX:1:2104:29939:30514
CATATACT
+
FFFFFFFF
@A00769:11:HC3HCDRXX:1:2104:5538:30530
CATATACT
+
FFFFFFFF
@A00769:11:HC3HCDRXX:1:2104:4137:30545
CATATACT
+
FFFFFFFF
@A00769:11:HC3HCDRXX:1:2104:31539:30780
CATATACT
+
FFFFFFFF
@A00769:11:HC3HCDRXX:1:2104:12979:30921
CATATACT
+
FFFFFFFF
@A00769:11:HC3HCDRXX:1:2104:14045:30953
CATATACT
+
FFFFFFFF
@A00769:11:HC3HCDRXX:1:2104:24478:31078
CATATACT
+
FFFFFFFF
@A00769:11:HC3HCDRXX:1:2104:15429:31125
CATATACT
+
FFFFFFFF
@A00769:11:HC3HCDRXX:1:2104:20817:31125
CATATACT
+
FFFFFFFF
@A00769:11:HC3HCDRXX:1:2104:22625:31125
CATATACT
+
FFFFFFFF
@A00769:11:HC3HCDRXX:1:2104:23258:31219
CATATACT
+
FFFFFFFF
@A00769:11:HC3HCDRXX:1:2104:28194:31219
CATATACT
+
FF,FFFFF
@A00769:11:HC3HCDRXX:1:2104:2266:31281
CATATACT
+
FFFFFFFF
@A00769:11:HC3HCDRXX:1:2104:7627:31328
CATATACT
+
FFFFFFFF
@A00769:11:HC3HCDRXX:1:2104:31928:31328
CATATACT
+
FFFFFFFF
@A00769:11:HC3HCDRXX:1:2104:6198:31391
CATATACT
+
FFFFFFFF
@A00769:11:HC3HCDRXX:1:2104:29604:31563
CATATACT
+
FFFFFFFF
@A00769:11:HC3HCDRXX:1:2104:25048:31594
CATATACT
+
FFFFFF:F
@A00769:11:HC3HCDRXX:1:2104:12011:31688
CATATACT
+
FFFFFFFF
@A00769:11:HC3HCDRXX:1:2104:9525:31735
CATATACT
+
FFFFFFFF
@A00769:11:HC3HCDRXX:1:2104:25726:31735
CATATACT
+
FFFFFFFF
@A00769:11:HC3HCDRXX:1:2104:2980:31798
CATATACT
+
FFFFFFFF
@A00769:11:HC3HCDRXX:1:2104:2049:31814
CATATACT
+
FFFFFFFF
@A00769:11:HC3HCDRXX:1:2104:31259:31829
CATATACT
+
FFFFFFFF
@A00769:11:HC3HCDRXX:1:2104:4634:32002
CATATACT
+
FFFFFFFF
@A00769:11:HC3HCDRXX:1:2104:5023:32049
CATATACT
+
FFFFFFFF
@A00769:11:HC3HCDRXX:1:2104:13214:32111
CATATACT
+
FFFFFFFF
@A00769:11:HC3HCDRXX:1:2104:9281:32252
CATATACT
+
F,FFFFFF
@A00769:11:HC3HCDRXX:1:2104:23610:32362
CATATACT
+
,F:FFFFF
@A00769:11:HC3HCDRXX:1:2104:17056:32377
CATATACT
+
FFFFF:FF
@A00769:11:HC3HCDRXX:1:2104:28736:32409
CATATACT
+
FFFFFFFF
@A00769:11:HC3HCDRXX:1:2104:30183:32409
CATATACT
+
FFFFFFFF
@A00769:11:HC3HCDRXX:1:2104:6777:32456
CATATACT
+
FFFFFFFF
@A00769:11:HC3HCDRXX:1:2104:6894:32471
CATATACT
+
FFFFFFFF
@A00769:11:HC3HCDRXX:1:2104:32389:32471
CATATACT
+
FFFFFFFF
@A00769:11:HC3HCDRXX:1:2104:18665:32503
CATATACT
+
FFFFFFFF
@A00769:11:HC3HCDRXX:1:2104:4896:32581
CATATACT
+
FFFFFFFF
@A00769:11:HC3HCDRXX:1:2104:17065:32581
CATATACT
+
FFFFFFFF
@A00769:11:HC3HCDRXX:1:2104:27823:32581
CATATACT
+
FFFFFFFF
@A00769:11:HC3HCDRXX:1:2104:6876:32628
CATATACT
+
FFFFFFFF
@A00769:11:HC3HCDRXX:1:2104:27896:32643
CATATACT
+
FFFFFFFF
@A00769:11:HC3HCDRXX:1:2104:30816:32784
CATATACT
+
FFFFFFFF
@A00769:11:HC3HCDRXX:1:2104:29668:32800
CATATACT
+
FFFFFFFF
@A00769:11:HC3HCDRXX:1:2104:30798:32878
CATATACT
+
FFFFFFFF
@A00769:11:HC3HCDRXX:1:2104:12274:32925
CATATACT
+
F:FFFFFF
@A00769:11:HC3HCDRXX:1:2104:27416:32972
CATATACT
+
FFFFFFFF
@A00769:11:HC3HCDRXX:1:2104:7084:32988
CATATACT
+
FFFFFFFF
@A00769:11:HC3HCDRXX:1:2104:18665:33066
CATATACT
+
FFFFFFFF
@A00769:11:HC3HCDRXX:1:2104:31810:33066
CATATACT
+
FFFFFFFF
@A00769:11:HC3HCDRXX:1:2104:3378:33113
CATATACT
+
,F,FFF,F
@A00769:11:HC3HCDRXX:1:2104:14751:33113
CATATACT
+
FFFFFFFF
@A00769:11:HC3HCDRXX:1:2104:4237:33160
CATATACT
+
FFFFFFFF
@A00769:11:HC3HCDRXX:1:2104:18593:33223
CATATACT
+
:FFFFFFF
@A00769:11:HC3HCDRXX:1:2104:7374:33238
CATATACT
+
FFFFFFFF
@A00769:11:HC3HCDRXX:1:2104:20410:33238
CATATACT
+
FFFFFFFF
@A00769:11:HC3HCDRXX:1:2104:11912:33332
CATATACT
+
FFFFFFFF
@A00769:11:HC3HCDRXX:1:2104:19009:33411
CATATACT
+
FFFFFFFF
@A00769:11:HC3HCDRXX:1:2104:9435:33489
CATATACT
+
FF,FFFFF
@A00769:11:HC3HCDRXX:1:2104:32262:33567
CATATACT
+
FFFFFFFF
@A00769:11:HC3HCDRXX:1:2104:9851:33583
CATATACT
+
FFFFFFFF
@A00769:11:HC3HCDRXX:1:2104:14968:33614
CATATACT
+
FFF:FFFF
@A00769:11:HC3HCDRXX:1:2104:16613:33708
CATATACT
+
FFFFFFFF
@A00769:11:HC3HCDRXX:1:2104:23701:33739
CATATACT
+
FFFFFFFF
@A00769:11:HC3HCDRXX:1:2104:23023:33818
CATATACT
+
FFFFFFFF
@A00769:11:HC3HCDRXX:1:2104:16776:33865
CATATACT
+
FFFFFFFF
@A00769:11:HC3HCDRXX:1:2104:17987:33865
CATATACT
+
FFF,FFFF
@A00769:11:HC3HCDRXX:1:2104:29234:33927
CATATACT
+
FFFFFFFF
@A00769:11:HC3HCDRXX:1:2104:13964:33974
CATATACT
+
FFFFFFFF
@A00769:11:HC3HCDRXX:1:2104:14714:34021
CATATACT
+
FFFFFFFF
@A00769:11:HC3HCDRXX:1:2104:9127:34366
CATATACT
+
FFFFFFFF
@A00769:11:HC3HCDRXX:1:2104:3549:34381
CATATACT
+
FFFFFFFF
@A00769:11:HC3HCDRXX:1:2104:16315:34381
CATATACT
+
FFFFFFFF
@A00769:11:HC3HCDRXX:1:2104:16278:34413
CATATACT
+
FFFFFFFF
@A00769:11:HC3HCDRXX:1:2104:26892:34475
CATATACT
+
FFFFFFFF
@A00769:11:HC3HCDRXX:1:2104:32886:34491
CATATACT
+
FFFFFFFF
@A00769:11:HC3HCDRXX:1:2104:28492:34648
CATATACT
+
FFFFFFFF
@A00769:11:HC3HCDRXX:1:2104:7446:34710
CATATACT
+
FFFFFFFF
@A00769:11:HC3HCDRXX:1:2104:28908:34741
CATATACT
+
FFF,FFFF
@A00769:11:HC3HCDRXX:1:2104:26006:34914
CATATACT
+
FFFFFFFF
@A00769:11:HC3HCDRXX:1:2104:22797:34929
CATATACT
+
FFFFFFFF
@A00769:11:HC3HCDRXX:1:2104:31711:34929
CATATACT
+
FFFFFFFF
@A00769:11:HC3HCDRXX:1:2104:13910:34945
CATATACT
+
FFFFFFFF
@A00769:11:HC3HCDRXX:1:2104:32371:34976
CATATACT
+
FFFFF:FF
@A00769:11:HC3HCDRXX:1:2104:10728:35008
CATATACT
+
FFFFFFFF
@A00769:11:HC3HCDRXX:1:2104:6759:35023
CATATACT
+
FFFFFFFF
@A00769:11:HC3HCDRXX:1:2104:16161:35055
CATATACT
+
:FFFFFFF
@A00769:11:HC3HCDRXX:1:2104:31114:35086
CATATACT
+
FFFFFFFF
@A00769:11:HC3HCDRXX:1:2104:19886:35243
CATATACT
+
FFFFFFFF
@A00769:11:HC3HCDRXX:1:2104:16007:35258
CATATACT
+
FFFFFFFF
@A00769:11:HC3HCDRXX:1:2104:28827:35258
CATATACT
+
FFFFFFFF
@A00769:11:HC3HCDRXX:1:2104:24867:35321
CATATACT
+
FFFFFFFF
@A00769:11:HC3HCDRXX:1:2104:11722:35352
CATATACT
+
FFFFFFFF
@A00769:11:HC3HCDRXX:1:2104:27633:35352
CATATACT
+
FFF:FFFF
@A00769:11:HC3HCDRXX:1:2104:31828:35383
CATATACT
+
FF:FFFFF
@A00769:11:HC3HCDRXX:1:2104:9851:35399
CATATACT
+
FFFFFFFF
@A00769:11:HC3HCDRXX:1:2104:13322:35399
CATATACT
+
FFFFFFFF
@A00769:11:HC3HCDRXX:1:2104:1561:35477
CATATACT
+
FFFFFFFF
@A00769:11:HC3HCDRXX:1:2104:6876:35477
CATATACT
+
FFFFFFFF
@A00769:11:HC3HCDRXX:1:2104:31485:35603
CATATACT
+
FFFFFFFF
@A00769:11:HC3HCDRXX:1:2104:16315:35634
CATATACT
+
FFFFFF,F
@A00769:11:HC3HCDRXX:1:2104:21323:35697
CATATACT
+
FFFFFFFF
@A00769:11:HC3HCDRXX:1:2104:18430:35728
CATATACT
+
FFFFFFFF
@A00769:11:HC3HCDRXX:1:2104:22697:35728
CATATACT
+
FFFFFFFF
@A00769:11:HC3HCDRXX:1:2104:19614:35775
CATATACT
+
FFFFFFFF
@A00769:11:HC3HCDRXX:1:2104:13684:35806
CATATACT
+
FFFFFFFF
@A00769:11:HC3HCDRXX:1:2104:8693:35869
CATATACT
+
FFFFFFFF
@A00769:11:HC3HCDRXX:1:2104:4390:36057
CATATACT
+
F:FF:FFF
@A00769:11:HC3HCDRXX:1:2104:21142:36072
CATATACT
+
FFFFFFFF
@A00769:11:HC3HCDRXX:1:2104:24198:36072
CATATACT
+
FFFFFFFF
@A00769:11:HC3HCDRXX:1:2104:28348:36088
CATATACT
+
FFFFFFFF
@A00769:11:HC3HCDRXX:1:2104:32759:36088
CATATACT
+
FFFFFFFF
@A00769:11:HC3HCDRXX:1:2104:12066:36135
CATATACT
+
FFFFFFFF
@A00769:11:HC3HCDRXX:1:2104:6551:36229
CATATACT
+
FFFFFFFF
@A00769:11:HC3HCDRXX:1:2104:13557:36276
CATATACT
+
FFFFFFFF
@A00769:11:HC3HCDRXX:1:2104:24261:36432
CATATACT
+
FFFFFFFF
@A00769:11:HC3HCDRXX:1:2104:12581:36464
CATATACT
+
FFFFFFFF
@A00769:11:HC3HCDRXX:1:2104:17743:36511
CATATACT
+
FFFF:FFF
@A00769:11:HC3HCDRXX:1:2104:6479:36542
CATATACT
+
FFFFFFFF
@A00769:11:HC3HCDRXX:1:2104:5538:36605
CATATACT
+
FFFFFFFF
@A00769:11:HC3HCDRXX:1:2104:10936:36620
CATATACT
+
FFFFFFFF
@A00769:11:HC3HCDRXX:1:2104:13810:36652
CATATACT
+
F:FFFFFF
@A00769:11:HC3HCDRXX:1:2104:27407:36652
CATATACT
+
FFFFFFFF
@A00769:11:HC3HCDRXX:1:2104:6027:36667
CATATACT
+
FFFFFFFF
@A00769:11:HC3HCDRXX:1:2104:10484:36683
CATATACT
+
FFFFFFFF
@A00769:11:HC3HCDRXX:1:2104:22553:36730
CATATACT
+
FFFFFFFF
@A00769:11:HC3HCDRXX:1:2104:32072:36777
CATATACT
+
FFFFFFFF
@A00769:11:HC3HCDRXX:1:2104:22426:36793
CATATACT
+
FFFFFFFF
@A00769:11:HC3HCDRXX:1:2104:31141:36793
CATATACT
+
FFFFFFFF
@A00769:11:HC3HCDRXX:1:2104:4083:36839
CATATACT
+
FFFFFFFF
@A00769:11:HC3HCDRXX:1:2104:26142:36965
CATATACT
+
FFFFFF::
@A00769:11:HC3HCDRXX:1:2105:26115:1000
CATATACT
+
F:FFFFFF
@A00769:11:HC3HCDRXX:1:2105:27471:1000
CATATACT
+
FFFFFFFF
@A00769:11:HC3HCDRXX:1:2105:24496:1078
CATATACT
+
FFFFFFFF
@A00769:11:HC3HCDRXX:1:2105:2211:1094
CATATACT
+
FFFFFFFF
@A00769:11:HC3HCDRXX:1:2105:25735:1094
CATATACT
+
F:FFFFFF
@A00769:11:HC3HCDRXX:1:2105:1967:1172
CATATACT
+
FFFFFFFF
@A00769:11:HC3HCDRXX:1:2105:16188:1188
CATATACT
+
FFFFFFFF
@A00769:11:HC3HCDRXX:1:2105:20274:1251
CATATACT
+
FFFFFFFF
@A00769:11:HC3HCDRXX:1:2105:26775:1266
CATATACT
+
FFFFFFFF
@A00769:11:HC3HCDRXX:1:2105:10845:1297
CATATACT
+
FFFFF:FF
@A00769:11:HC3HCDRXX:1:2105:25337:1376
CATATACT
+
FFFFFFFF
@A00769:11:HC3HCDRXX:1:2105:9353:1407
CATATACT
+
,FFF,:,,
@A00769:11:HC3HCDRXX:1:2105:10746:1438
CATATACT
+
FFFFFFFF
@A00769:11:HC3HCDRXX:1:2105:12698:1438
CATATACT
+
FFFFFFFF
@A00769:11:HC3HCDRXX:1:2105:31792:1470
CATATACT
+
FFFFFFFF
@A00769:11:HC3HCDRXX:1:2105:2528:1485
CATATACT
+
FFFFFFFF
@A00769:11:HC3HCDRXX:1:2105:5059:1517
CATATACT
+
FFFFFFFF
@A00769:11:HC3HCDRXX:1:2105:10086:1548
CATATACT
+
FFFFFFFF
@A00769:11:HC3HCDRXX:1:2105:2880:1564
CATATACT
+
FFFFFFFF
@A00769:11:HC3HCDRXX:1:2105:10583:1564
CATATACT
+
FFFF:FFF
@A00769:11:HC3HCDRXX:1:2105:30834:1595
CATATACT
+
FFFFFFFF
@A00769:11:HC3HCDRXX:1:2105:1696:1642
CATATACT
+
FFFFFFFF
@A00769:11:HC3HCDRXX:1:2105:2139:1689
CATATACT
+
FFFFFFFF
@A00769:11:HC3HCDRXX:1:2105:13602:1752
CATATACT
+
FFFFFFFF
@A00769:11:HC3HCDRXX:1:2105:14073:1846
CATATACT
+
FFFFFFFF
@A00769:11:HC3HCDRXX:1:2105:6289:1861
CATATACT
+
FFFFFFFF
@A00769:11:HC3HCDRXX:1:2105:25464:1877
CATATACT
+
FFFFFFFF
@A00769:11:HC3HCDRXX:1:2105:11243:1955
CATATACT
+
FFFFFFFF
@A00769:11:HC3HCDRXX:1:2105:21911:1955
CATATACT
+
,:FFFFFF
@A00769:11:HC3HCDRXX:1:2105:2275:2112
CATATACT
+
FFFFFFFF
@A00769:11:HC3HCDRXX:1:2105:13006:2127
CATATACT
+
FFFFFFFF
@A00769:11:HC3HCDRXX:1:2105:19153:2127
CATATACT
+
FFFFFFFF
@A00769:11:HC3HCDRXX:1:2105:5810:2315
CATATACT
+
FFFFFFFF
@A00769:11:HC3HCDRXX:1:2105:8648:2315
CATATACT
+
:F:FFF,F
@A00769:11:HC3HCDRXX:1:2105:1199:2409
CATATACT
+
FFFFFFFF
@A00769:11:HC3HCDRXX:1:2105:5132:2456
CATATACT
+
FFFFFFFF
@A00769:11:HC3HCDRXX:1:2105:17951:2456
CATATACT
+
FFFFFFFF
@A00769:11:HC3HCDRXX:1:2105:10863:2487
CATATACT
+
FFFFFFFF
@A00769:11:HC3HCDRXX:1:2105:24171:2519
CATATACT
+
FFFFFFFF
@A00769:11:HC3HCDRXX:1:2105:11505:2534
CATATACT
+
FFFFFFFF
@A00769:11:HC3HCDRXX:1:2105:16902:2613
CATATACT
+
FFFF:F:F
@A00769:11:HC3HCDRXX:1:2105:11306:2628
CATATACT
+
FFFFFFFF
@A00769:11:HC3HCDRXX:1:2105:19877:2628
CATATACT
+
FFFFFFFF
@A00769:11:HC3HCDRXX:1:2105:25473:2644
CATATACT
+
FFFFFFFF
@A00769:11:HC3HCDRXX:1:2105:4806:2675
CATATACT
+
FFFFFFFF
@A00769:11:HC3HCDRXX:1:2105:32588:2691
CATATACT
+
:FFFFFFF
@A00769:11:HC3HCDRXX:1:2105:7383:2785
CATATACT
+
FFFFFFFF
@A00769:11:HC3HCDRXX:1:2105:2103:2848
CATATACT
+
FFFFFFFF
@A00769:11:HC3HCDRXX:1:2105:21658:2895
CATATACT
+
FFFFFFFF
@A00769:11:HC3HCDRXX:1:2105:20735:2926
CATATACT
+
FFFFFFFF
@A00769:11:HC3HCDRXX:1:2105:31186:2926
CATATACT
+
FFFFFFFF
@A00769:11:HC3HCDRXX:1:2105:11912:2988
CATATACT
+
FFFFFFFF
@A00769:11:HC3HCDRXX:1:2105:14009:2988
CATATACT
+
FFFFFFFF
@A00769:11:HC3HCDRXX:1:2105:12409:3004
CATATACT
+
FFFFFFFF
@A00769:11:HC3HCDRXX:1:2105:30346:3161
CATATACT
+
FF:FFFFF
@A00769:11:HC3HCDRXX:1:2105:5837:3208
CATATACT
+
FFFFFFFF
@A00769:11:HC3HCDRXX:1:2105:16206:3255
CATATACT
+
FFFFFFFF
@A00769:11:HC3HCDRXX:1:2105:21694:3458
CATATACT
+
FFFFFFFF
@A00769:11:HC3HCDRXX:1:2105:17743:3474
CATATACT
+
FFFFFFFF
@A00769:11:HC3HCDRXX:1:2105:31503:3599
CATATACT
+
FFFFFFFF
@A00769:11:HC3HCDRXX:1:2105:12608:3724
CATATACT
+
FFFFFFFF
@A00769:11:HC3HCDRXX:1:2105:24388:3740
CATATACT
+
FFFFFFFF
@A00769:11:HC3HCDRXX:1:2105:17192:3771
CATATACT
+
FFFFFFFF
@A00769:11:HC3HCDRXX:1:2105:5502:3787
CATATACT
+
FFFFFFFF
@A00769:11:HC3HCDRXX:1:2105:13675:3787
CATATACT
+
FFFFFF:F
@A00769:11:HC3HCDRXX:1:2105:11026:3834
CATATACT
+
FFFFFFFF
@A00769:11:HC3HCDRXX:1:2105:23041:3850
CATATACT
+
FFFFFFFF
@A00769:11:HC3HCDRXX:1:2105:11704:3881
CATATACT
+
FFFFFFFF
@A00769:11:HC3HCDRXX:1:2105:11369:3959
CATATACT
+
FFFFFFFF
@A00769:11:HC3HCDRXX:1:2105:5249:3975
CATATACT
+
FFFFFFFF
@A00769:11:HC3HCDRXX:1:2105:19560:4022
CATATACT
+
FFFFFFFF
@A00769:11:HC3HCDRXX:1:2105:9715:4069
CATATACT
+
FFFFFFFF
@A00769:11:HC3HCDRXX:1:2105:26033:4178
CATATACT
+
FFFFFFFF
@A00769:11:HC3HCDRXX:1:2105:2971:4194
CATATACT
+
FFFFFFFF
@A00769:11:HC3HCDRXX:1:2105:11559:4194
CATATACT
+
FFFFFFFF
@A00769:11:HC3HCDRXX:1:2105:18719:4257
CATATACT
+
FFFFFFFF
@A00769:11:HC3HCDRXX:1:2105:19461:4257
CATATACT
+
FFFFFFFF
@A00769:11:HC3HCDRXX:1:2105:21540:4351
CATATACT
+
FFFFFFFF
@A00769:11:HC3HCDRXX:1:2105:3251:4366
CATATACT
+
FFFFFFFF
@A00769:11:HC3HCDRXX:1:2105:27832:4382
CATATACT
+
FFFFFFFF
@A00769:11:HC3HCDRXX:1:2105:3730:4601
CATATACT
+
FFFFFFFF
@A00769:11:HC3HCDRXX:1:2105:6705:4679
CATATACT
+
FFFFFFFF
@A00769:11:HC3HCDRXX:1:2105:21178:4695
CATATACT
+
FFFFFFFF
@A00769:11:HC3HCDRXX:1:2105:2437:4773
CATATACT
+
FFFFFFFF
@A00769:11:HC3HCDRXX:1:2105:32741:4836
CATATACT
+
FFFFFFFF
@A00769:11:HC3HCDRXX:1:2105:26711:4914
CATATACT
+
FFFFFFFF
@A00769:11:HC3HCDRXX:1:2105:2446:5008
CATATACT
+
FFFFFFFF
@A00769:11:HC3HCDRXX:1:2105:22697:5008
CATATACT
+
FFFFFFFF
@A00769:11:HC3HCDRXX:1:2105:3305:5024
CATATACT
+
FFFF:FF:
@A00769:11:HC3HCDRXX:1:2105:9082:5040
CATATACT
+
FFFFFFFF
@A00769:11:HC3HCDRXX:1:2105:8657:5149
CATATACT
+
FFFFFFFF
@A00769:11:HC3HCDRXX:1:2105:3016:5181
CATATACT
+
FFFFFFFF
@A00769:11:HC3HCDRXX:1:2105:31349:5212
CATATACT
+
FFFFF:FF
@A00769:11:HC3HCDRXX:1:2105:20320:5337
CATATACT
+
FFFFFFFF
@A00769:11:HC3HCDRXX:1:2105:7057:5353
CATATACT
+
FFFFFFFF
@A00769:11:HC3HCDRXX:1:2105:18276:5368
CATATACT
+
FFFFFFFF
@A00769:11:HC3HCDRXX:1:2105:18295:5556
CATATACT
+
,FFF:F,,
@A00769:11:HC3HCDRXX:1:2105:16089:5588
CATATACT
+
FFFFFFFF
@A00769:11:HC3HCDRXX:1:2105:26666:5588
CATATACT
+
FFFFFFFF
@A00769:11:HC3HCDRXX:1:2105:14588:5650
CATATACT
+
FFFFFFFF
@A00769:11:HC3HCDRXX:1:2105:21242:5650
CATATACT
+
FFFFFFFF
@A00769:11:HC3HCDRXX:1:2105:8739:5697
CATATACT
+
FFFFFFFF
@A00769:11:HC3HCDRXX:1:2105:24126:5697
CATATACT
+
FFFFFFFF
@A00769:11:HC3HCDRXX:1:2105:11713:5807
CATATACT
+
FFFFFFFF
@A00769:11:HC3HCDRXX:1:2105:9616:5869
CATATACT
+
FFFFFFFF
@A00769:11:HC3HCDRXX:1:2105:17264:5869
CATATACT
+
FFFFFFFF
@A00769:11:HC3HCDRXX:1:2105:24514:5901
CATATACT
+
FFFFFF,,
@A00769:11:HC3HCDRXX:1:2105:10511:5948
CATATACT
+
FFFFFFFF
@A00769:11:HC3HCDRXX:1:2105:3070:6026
CATATACT
+
FFFFFFFF
@A00769:11:HC3HCDRXX:1:2105:31693:6120
CATATACT
+
FFFFFFFF
@A00769:11:HC3HCDRXX:1:2105:29930:6136
CATATACT
+
FFFFFFFF
@A00769:11:HC3HCDRXX:1:2105:5520:6167
CATATACT
+
FFFFFFFF
@A00769:11:HC3HCDRXX:1:2105:5828:6230
CATATACT
+
FFFFFFFF
@A00769:11:HC3HCDRXX:1:2105:16676:6230
CATATACT
+
FFFFFFFF
@A00769:11:HC3HCDRXX:1:2105:3992:6339
CATATACT
+
FFFFFFFF
@A00769:11:HC3HCDRXX:1:2105:26747:6386
CATATACT
+
FFFFFF:F
@A00769:11:HC3HCDRXX:1:2105:13105:6402
CATATACT
+
FFFFFFFF
@A00769:11:HC3HCDRXX:1:2105:11957:6605
CATATACT
+
FFFFFFFF
@A00769:11:HC3HCDRXX:1:2105:11116:6621
CATATACT
+
FFFFFFFF
@A00769:11:HC3HCDRXX:1:2105:26187:6637
CATATACT
+
FFFFFFFF
@A00769:11:HC3HCDRXX:1:2105:12319:6762
CATATACT
+
FFFFFFFF
@A00769:11:HC3HCDRXX:1:2105:18973:6762
CATATACT
+
FFFFFFFF
@A00769:11:HC3HCDRXX:1:2105:29206:6793
CATATACT
+
FFFFFFFF
@A00769:11:HC3HCDRXX:1:2105:27597:6825
CATATACT
+
FFFFFFFF
@A00769:11:HC3HCDRXX:1:2105:30382:6856
CATATACT
+
FFFFFFFF
@A00769:11:HC3HCDRXX:1:2105:12111:6903
CATATACT
+
FFFFFFFF
@A00769:11:HC3HCDRXX:1:2105:6668:6934
CATATACT
+
FFFFFFFF
@A00769:11:HC3HCDRXX:1:2105:21432:7044
CATATACT
+
:FFFFFFF
@A00769:11:HC3HCDRXX:1:2105:15239:7059
CATATACT
+
FFFFFFF:
@A00769:11:HC3HCDRXX:1:2105:20247:7091
CATATACT
+
FFFFFFFF
@A00769:11:HC3HCDRXX:1:2105:24261:7091
CATATACT
+
FFFFFFFF
@A00769:11:HC3HCDRXX:1:2105:26955:7122
CATATACT
+
FFFFFFFF
@A00769:11:HC3HCDRXX:1:2105:20473:7169
CATATACT
+
FFFFFFFF
@A00769:11:HC3HCDRXX:1:2105:23448:7310
CATATACT
+
FFFFFFFF
@A00769:11:HC3HCDRXX:1:2105:5448:7326
CATATACT
+
FFFFFFFF
@A00769:11:HC3HCDRXX:1:2105:21649:7451
CATATACT
+
FFFFFFFF
@A00769:11:HC3HCDRXX:1:2105:25012:7451
CATATACT
+
FFFFFFFF
@A00769:11:HC3HCDRXX:1:2105:13711:7482
CATATACT
+
FFFFFFFF
@A00769:11:HC3HCDRXX:1:2105:29008:7482
CATATACT
+
:FFFFFFF
@A00769:11:HC3HCDRXX:1:2105:13196:7498
CATATACT
+
FFFFFFFF
@A00769:11:HC3HCDRXX:1:2105:2682:7513
CATATACT
+
FFFFFFFF
@A00769:11:HC3HCDRXX:1:2105:7500:7529
CATATACT
+
FF:FFFFF
@A00769:11:HC3HCDRXX:1:2105:2112:7560
CATATACT
+
FFFFFFFF
@A00769:11:HC3HCDRXX:1:2105:15022:7560
CATATACT
+
FFFFFFFF
@A00769:11:HC3HCDRXX:1:2105:25437:7560
CATATACT
+
FFFFFFFF
@A00769:11:HC3HCDRXX:1:2105:25807:7576
CATATACT
+
FFFFFFF:
@A00769:11:HC3HCDRXX:1:2105:5014:7607
CATATACT
+
FFFFFFFF
@A00769:11:HC3HCDRXX:1:2105:26223:7670
CATATACT
+
FFFFFFFF
@A00769:11:HC3HCDRXX:1:2105:20383:7701
CATATACT
+
FFFFFFFF
@A00769:11:HC3HCDRXX:1:2105:9869:7717
CATATACT
+
FFFFFFFF
@A00769:11:HC3HCDRXX:1:2105:26160:7748
CATATACT
+
FFFFFFFF
@A00769:11:HC3HCDRXX:1:2105:10646:7780
CATATACT
+
FFFFFFFF
@A00769:11:HC3HCDRXX:1:2105:11650:7795
CATATACT
+
FFFFFFFF
@A00769:11:HC3HCDRXX:1:2105:4896:7811
CATATACT
+
FFFFFFFF
@A00769:11:HC3HCDRXX:1:2105:4101:7936
CATATACT
+
FFFFFFFF
@A00769:11:HC3HCDRXX:1:2105:27841:7936
CATATACT
+
FFFFFFFF
@A00769:11:HC3HCDRXX:1:2105:28655:7968
CATATACT
+
FFFFFFFF
@A00769:11:HC3HCDRXX:1:2105:27670:7983
CATATACT
+
FFFFFFFF
@A00769:11:HC3HCDRXX:1:2105:25771:8108
CATATACT
+
FFFFFFFF
@A00769:11:HC3HCDRXX:1:2105:7554:8124
CATATACT
+
FFFFFFFF
@A00769:11:HC3HCDRXX:1:2105:7256:8140
CATATACT
+
FFFFFFFF
@A00769:11:HC3HCDRXX:1:2105:20645:8281
CATATACT
+
FFFFFFFF
@A00769:11:HC3HCDRXX:1:2105:2826:8296
CATATACT
+
FFFFFFFF
@A00769:11:HC3HCDRXX:1:2105:4029:8312
CATATACT
+
FFFFFFFF
@A00769:11:HC3HCDRXX:1:2105:4309:8359
CATATACT
+
FFFFFFFF
@A00769:11:HC3HCDRXX:1:2105:20826:8375
CATATACT
+
FFFFFFFF
@A00769:11:HC3HCDRXX:1:2105:3079:8484
CATATACT
+
FFFFFFFF
@A00769:11:HC3HCDRXX:1:2105:12029:8484
CATATACT
+
FFFFFFFF
@A00769:11:HC3HCDRXX:1:2105:10474:8547
CATATACT
+
FFFFFFFF
@A00769:11:HC3HCDRXX:1:2105:4481:8563
CATATACT
+
FFFFFFFF
@A00769:11:HC3HCDRXX:1:2105:29740:8594
CATATACT
+
FFFFFFFF
@A00769:11:HC3HCDRXX:1:2105:27371:8625
CATATACT
+
FFFFFFFF
@A00769:11:HC3HCDRXX:1:2105:29261:8672
CATATACT
+
FFFFFFFF
@A00769:11:HC3HCDRXX:1:2105:7238:8735
CATATACT
+
FFFFFFFF
@A00769:11:HC3HCDRXX:1:2105:11975:8735
CATATACT
+
FFFFFFFF
@A00769:11:HC3HCDRXX:1:2105:24560:8735
CATATACT
+
FFFFFFFF
@A00769:11:HC3HCDRXX:1:2105:10366:8829
CATATACT
+
FFFFFFFF
@A00769:11:HC3HCDRXX:1:2105:19732:8829
CATATACT
+
FFFFFFFF
@A00769:11:HC3HCDRXX:1:2105:25048:8891
CATATACT
+
FFFFFFFF
@A00769:11:HC3HCDRXX:1:2105:8603:8907
CATATACT
+
FFFFFFFF
@A00769:11:HC3HCDRXX:1:2105:31837:8907
CATATACT
+
FFFFFFFF
@A00769:11:HC3HCDRXX:1:2105:27624:9064
CATATACT
+
FFFFFFFF
@A00769:11:HC3HCDRXX:1:2105:1705:9111
CATATACT
+
FFFFFFFF
@A00769:11:HC3HCDRXX:1:2105:15013:9111
CATATACT
+
FFFFFFFF
@A00769:11:HC3HCDRXX:1:2105:6903:9126
CATATACT
+
FFFFFFFF
@A00769:11:HC3HCDRXX:1:2105:17490:9173
CATATACT
+
FFFFFFFF
@A00769:11:HC3HCDRXX:1:2105:9281:9267
CATATACT
+
FFFFFFFF
@A00769:11:HC3HCDRXX:1:2105:16504:9283
CATATACT
+
FFFFFFFF
@A00769:11:HC3HCDRXX:1:2105:16848:9283
CATATACT
+
FFFFFFFF
@A00769:11:HC3HCDRXX:1:2105:12536:9298
CATATACT
+
FFFFFFFF
@A00769:11:HC3HCDRXX:1:2105:18873:9408
CATATACT
+
FFFFFFFF
@A00769:11:HC3HCDRXX:1:2105:20591:9408
CATATACT
+
FFFFFFFF
@A00769:11:HC3HCDRXX:1:2105:30427:9408
CATATACT
+
FFFFFFFF
@A00769:11:HC3HCDRXX:1:2105:28212:9424
CATATACT
+
FFFFFFFF
@A00769:11:HC3HCDRXX:1:2105:5511:9439
CATATACT
+
FFFFFFFF
@A00769:11:HC3HCDRXX:1:2105:29875:9518
CATATACT
+
FFFFFFFF
@A00769:11:HC3HCDRXX:1:2105:5095:9533
CATATACT
+
FFFFFFFF
@A00769:11:HC3HCDRXX:1:2105:5113:9533
CATATACT
+
FFFFFFFF
@A00769:11:HC3HCDRXX:1:2105:10321:9533
CATATACT
+
FFFFFFFF
@A00769:11:HC3HCDRXX:1:2105:3025:9549
CATATACT
+
FFFFFFFF
@A00769:11:HC3HCDRXX:1:2105:7383:9549
CATATACT
+
FFFFFFFF
@A00769:11:HC3HCDRXX:1:2105:12011:9580
CATATACT
+
,FFFFFFF
@A00769:11:HC3HCDRXX:1:2105:10601:9643
CATATACT
+
FFFFFFFF
@A00769:11:HC3HCDRXX:1:2105:12961:9659
CATATACT
+
FFFFFFFF
@A00769:11:HC3HCDRXX:1:2105:15971:9768
CATATACT
+
FFFFFFFF
@A00769:11:HC3HCDRXX:1:2105:23918:9784
CATATACT
+
FFFFFFFF
@A00769:11:HC3HCDRXX:1:2105:22978:9815
CATATACT
+
FFFFFFFF
@A00769:11:HC3HCDRXX:1:2105:21630:9862
CATATACT
+
FFFFFFFF
@A00769:11:HC3HCDRXX:1:2105:12554:9893
CATATACT
+
FFFFFFFF
@A00769:11:HC3HCDRXX:1:2105:8938:9956
CATATACT
+
FFFFFFFF
@A00769:11:HC3HCDRXX:1:2105:27914:9972
CATATACT
+
FFFFFFFF
@A00769:11:HC3HCDRXX:1:2105:20862:10003
CATATACT
+
FFFFFFFF
@A00769:11:HC3HCDRXX:1:2105:5439:10034
CATATACT
+
FFFFFFFF
@A00769:11:HC3HCDRXX:1:2105:30246:10128
CATATACT
+
FFFFFFFF
@A00769:11:HC3HCDRXX:1:2105:32253:10128
CATATACT
+
FFFFFFFF
@A00769:11:HC3HCDRXX:1:2105:22417:10191
CATATACT
+
FFFFFFFF
@A00769:11:HC3HCDRXX:1:2105:22028:10269
CATATACT
+
FFFFFFFF
@A00769:11:HC3HCDRXX:1:2105:26332:10300
CATATACT
+
FFFFFFFF
@A00769:11:HC3HCDRXX:1:2105:25482:10394
CATATACT
+
FFF,FFFF
@A00769:11:HC3HCDRXX:1:2105:14244:10410
CATATACT
+
FFFFFFFF
@A00769:11:HC3HCDRXX:1:2105:11767:10567
CATATACT
+
FF,F,F:F
@A00769:11:HC3HCDRXX:1:2105:30680:10567
CATATACT
+
FFFFFFFF
@A00769:11:HC3HCDRXX:1:2105:20844:10598
CATATACT
+
FFFFFFFF
@A00769:11:HC3HCDRXX:1:2105:13883:10629
CATATACT
+
FFFFFFFF
@A00769:11:HC3HCDRXX:1:2105:3269:10661
CATATACT
+
FFFFFFFF
@A00769:11:HC3HCDRXX:1:2105:10158:10692
CATATACT
+
FFFFFFFF
@A00769:11:HC3HCDRXX:1:2105:29848:10723
CATATACT
+
FFFF,FFF
@A00769:11:HC3HCDRXX:1:2105:12174:10739
CATATACT
+
FFFFFFFF
@A00769:11:HC3HCDRXX:1:2105:29514:10770
CATATACT
+
FFFFFFFF
@A00769:11:HC3HCDRXX:1:2105:4996:10833
CATATACT
+
FFFFFFFF
@A00769:11:HC3HCDRXX:1:2105:32407:10864
CATATACT
+
FFFFFFFF
@A00769:11:HC3HCDRXX:1:2105:13928:10927
CATATACT
+
FFFFFFFF
@A00769:11:HC3HCDRXX:1:2105:18069:10927
CATATACT
+
FFFFFFFF
@A00769:11:HC3HCDRXX:1:2105:30092:11021
CATATACT
+
FF,F,F,:
@A00769:11:HC3HCDRXX:1:2105:13268:11068
CATATACT
+
FFFFFFFF
@A00769:11:HC3HCDRXX:1:2105:24985:11099
CATATACT
+
FFFFFF:F
@A00769:11:HC3HCDRXX:1:2105:22236:11130
CATATACT
+
FFFFFFFF
@A00769:11:HC3HCDRXX:1:2105:24252:11209
CATATACT
+
FFFFFFFF
@A00769:11:HC3HCDRXX:1:2105:25500:11209
CATATACT
+
FFFFFFFF
@A00769:11:HC3HCDRXX:1:2105:31828:11209
CATATACT
+
FFFFFFFF
@A00769:11:HC3HCDRXX:1:2105:29360:11224
CATATACT
+
FFFFFFFF
@A00769:11:HC3HCDRXX:1:2105:10691:11240
CATATACT
+
FFFFFFFF
@A00769:11:HC3HCDRXX:1:2105:17580:11240
CATATACT
+
FFFFFFFF
@A00769:11:HC3HCDRXX:1:2105:16215:11287
CATATACT
+
FF,FFFFF
@A00769:11:HC3HCDRXX:1:2105:7681:11318
CATATACT
+
,FFF:,F,
@A00769:11:HC3HCDRXX:1:2105:7798:11334
CATATACT
+
FFFFFFFF
@A00769:11:HC3HCDRXX:1:2105:19840:11397
CATATACT
+
FFFFFFF:
@A00769:11:HC3HCDRXX:1:2105:24397:11397
CATATACT
+
FFFFFFFF
@A00769:11:HC3HCDRXX:1:2105:14850:11490
CATATACT
+
FFFFFFFF
@A00769:11:HC3HCDRXX:1:2105:19199:11569
CATATACT
+
FFFFFFFF
@A00769:11:HC3HCDRXX:1:2105:26196:11631
CATATACT
+
FFFFFFFF
@A00769:11:HC3HCDRXX:1:2105:28881:11678
CATATACT
+
FFFFFFFF
@A00769:11:HC3HCDRXX:1:2105:27597:11710
CATATACT
+
FFFFFFFF
@A00769:11:HC3HCDRXX:1:2105:23032:11757
CATATACT
+
FFFFFFFF
@A00769:11:HC3HCDRXX:1:2105:18385:11788
CATATACT
+
FFFFFFFF
@A00769:11:HC3HCDRXX:1:2105:9525:11851
CATATACT
+
FFFFFFFF
@A00769:11:HC3HCDRXX:1:2105:9616:11976
CATATACT
+
FFFFFFFF
@A00769:11:HC3HCDRXX:1:2105:21875:12007
CATATACT
+
FFFFFFFF
@A00769:11:HC3HCDRXX:1:2105:2645:12148
CATATACT
+
FFFFFFFF
@A00769:11:HC3HCDRXX:1:2105:11505:12179
CATATACT
+
FF:FFFFF
@A00769:11:HC3HCDRXX:1:2105:14308:12211
CATATACT
+
FFFFFFFF
@A00769:11:HC3HCDRXX:1:2105:4987:12226
CATATACT
+
FFFFFFFF
@A00769:11:HC3HCDRXX:1:2105:14335:12226
CATATACT
+
FFFFFFFF
@A00769:11:HC3HCDRXX:1:2105:26955:12258
CATATACT
+
FFFFFFFF
@A00769:11:HC3HCDRXX:1:2105:23918:12289
CATATACT
+
FFFFFFFF
@A00769:11:HC3HCDRXX:1:2105:30490:12305
CATATACT
+
F:FFFFF:
@A00769:11:HC3HCDRXX:1:2105:6506:12320
CATATACT
+
FFFFFFFF
@A00769:11:HC3HCDRXX:1:2105:2202:12446
CATATACT
+
FFFFFFFF
@A00769:11:HC3HCDRXX:1:2105:12888:12477
CATATACT
+
FFFFFFFF
@A00769:11:HC3HCDRXX:1:2105:2944:12508
CATATACT
+
FFFFFFFF
@A00769:11:HC3HCDRXX:1:2105:27850:12524
CATATACT
+
FFFFFFFF
@A00769:11:HC3HCDRXX:1:2105:24053:12618
CATATACT
+
FFFFFFFF
@A00769:11:HC3HCDRXX:1:2105:19117:12712
CATATACT
+
FFFFFFFF
@A00769:11:HC3HCDRXX:1:2105:31195:12837
CATATACT
+
FF:FFFFF
@A00769:11:HC3HCDRXX:1:2105:28601:12853
CATATACT
+
FFFFFFFF
@A00769:11:HC3HCDRXX:1:2105:8458:12884
CATATACT
+
FFFFFFFF
@A00769:11:HC3HCDRXX:1:2105:14859:12884
CATATACT
+
FFFFFFFF
@A00769:11:HC3HCDRXX:1:2105:22119:12900
CATATACT
+
FFFFFFFF
@A00769:11:HC3HCDRXX:1:2105:26693:12931
CATATACT
+
FFFFFFFF
@A00769:11:HC3HCDRXX:1:2105:8874:12947
CATATACT
+
FFFFFFFF
@A00769:11:HC3HCDRXX:1:2105:18141:12962
CATATACT
+
FFFFFFFF
@A00769:11:HC3HCDRXX:1:2105:30517:12978
CATATACT
+
FFFFFFFF
@A00769:11:HC3HCDRXX:1:2105:32036:13009
CATATACT
+
FFFFFFFF
@A00769:11:HC3HCDRXX:1:2105:24831:13056
CATATACT
+
FFFFFFFF
@A00769:11:HC3HCDRXX:1:2105:6596:13072
CATATACT
+
FF:FFFFF
@A00769:11:HC3HCDRXX:1:2105:19904:13072
CATATACT
+
FFFFFF:F
@A00769:11:HC3HCDRXX:1:2105:25247:13119
CATATACT
+
FFFFFFFF
@A00769:11:HC3HCDRXX:1:2105:5493:13135
CATATACT
+
FFFFFFFF
@A00769:11:HC3HCDRXX:1:2105:27932:13135
CATATACT
+
FFFFFFFF
@A00769:11:HC3HCDRXX:1:2105:8540:13182
CATATACT
+
FFFFFFFF
@A00769:11:HC3HCDRXX:1:2105:28601:13197
CATATACT
+
FFFFFFFF
@A00769:11:HC3HCDRXX:1:2105:12264:13244
CATATACT
+
:FFFFFFF
@A00769:11:HC3HCDRXX:1:2105:19732:13275
CATATACT
+
FFFFFFFF
@A00769:11:HC3HCDRXX:1:2105:19126:13291
CATATACT
+
:,FF:FFF
@A00769:11:HC3HCDRXX:1:2105:24948:13322
CATATACT
+
FFFFFFFF
@A00769:11:HC3HCDRXX:1:2105:1298:13385
CATATACT
+
FFFFFFFF
@A00769:11:HC3HCDRXX:1:2105:31060:13479
CATATACT
+
FFFFFFFF
@A00769:11:HC3HCDRXX:1:2105:1307:13495
CATATACT
+
FFFFFFFF
@A00769:11:HC3HCDRXX:1:2105:8404:13510
CATATACT
+
FFFFFFFF
@A00769:11:HC3HCDRXX:1:2105:15745:13510
CATATACT
+
FFFFFFFF
@A00769:11:HC3HCDRXX:1:2105:29884:13510
CATATACT
+
FFFFFFFF
@A00769:11:HC3HCDRXX:1:2105:2239:13542
CATATACT
+
FFFFFFFF
@A00769:11:HC3HCDRXX:1:2105:6885:13542
CATATACT
+
FFFFFFFF
@A00769:11:HC3HCDRXX:1:2105:27190:13542
CATATACT
+
FFFFFFFF
@A00769:11:HC3HCDRXX:1:2105:27227:13542
CATATACT
+
FFFFFFFF
@A00769:11:HC3HCDRXX:1:2105:30282:13573
CATATACT
+
FFFF:FFF
@A00769:11:HC3HCDRXX:1:2105:27977:13589
CATATACT
+
FFFFFFFF
@A00769:11:HC3HCDRXX:1:2105:14299:13636
CATATACT
+
FFFFFFFF
@A00769:11:HC3HCDRXX:1:2105:32859:13651
CATATACT
+
FFFFFFFF
@A00769:11:HC3HCDRXX:1:2105:30734:13698
CATATACT
+
FFFFFFFF
@A00769:11:HC3HCDRXX:1:2105:25464:13714
CATATACT
+
FFFFFFFF
@A00769:11:HC3HCDRXX:1:2105:27290:13839
CATATACT
+
FFFFFFF,
@A00769:11:HC3HCDRXX:1:2105:14244:13855
CATATACT
+
FFFFFFFF
@A00769:11:HC3HCDRXX:1:2105:30553:13855
CATATACT
+
FF:FFF:F
@A00769:11:HC3HCDRXX:1:2105:17002:13902
CATATACT
+
FFFFFFFF
@A00769:11:HC3HCDRXX:1:2105:26106:14043
CATATACT
+
FFFFFFFF
@A00769:11:HC3HCDRXX:1:2105:29062:14340
CATATACT
+
FFFFFFFF
@A00769:11:HC3HCDRXX:1:2105:1380:14403
CATATACT
+
F:FFFFFF
@A00769:11:HC3HCDRXX:1:2105:28058:14418
CATATACT
+
FFFFFFFF
@A00769:11:HC3HCDRXX:1:2105:25409:14434
CATATACT
+
FFFFFFFF
@A00769:11:HC3HCDRXX:1:2105:32786:14434
CATATACT
+
FFFFFFFF
@A00769:11:HC3HCDRXX:1:2105:10221:14497
CATATACT
+
FFFFFFFF
@A00769:11:HC3HCDRXX:1:2105:23891:14497
CATATACT
+
FFFFFFFF
@A00769:11:HC3HCDRXX:1:2105:19976:14544
CATATACT
+
FFFFFFFF
@A00769:11:HC3HCDRXX:1:2105:9588:14591
CATATACT
+
FFFFFFFF
@A00769:11:HC3HCDRXX:1:2105:29125:14606
CATATACT
+
FFFFFFFF
@A00769:11:HC3HCDRXX:1:2105:2356:14653
CATATACT
+
FFFFFFFF
@A00769:11:HC3HCDRXX:1:2105:32425:14653
CATATACT
+
FFFFFFFF
@A00769:11:HC3HCDRXX:1:2105:2022:14669
CATATACT
+
FFFFFFFF
@A00769:11:HC3HCDRXX:1:2105:3134:14685
CATATACT
+
FFFFFFFF
@A00769:11:HC3HCDRXX:1:2105:28800:14700
CATATACT
+
FFFFFFFF
@A00769:11:HC3HCDRXX:1:2105:31186:14700
CATATACT
+
FFFFFFFF
@A00769:11:HC3HCDRXX:1:2105:18295:14732
CATATACT
+
FFFFFFFF
@A00769:11:HC3HCDRXX:1:2105:20455:14967
CATATACT
+
FFFFFFFF
@A00769:11:HC3HCDRXX:1:2105:2727:15013
CATATACT
+
FFFFFFFF
@A00769:11:HC3HCDRXX:1:2105:30987:15013
CATATACT
+
FFFFFFFF
@A00769:11:HC3HCDRXX:1:2105:19199:15107
CATATACT
+
FFFFFFFF
@A00769:11:HC3HCDRXX:1:2105:24840:15107
CATATACT
+
FFFFFFFF
@A00769:11:HC3HCDRXX:1:2105:20039:15123
CATATACT
+
FFFFFFFF
@A00769:11:HC3HCDRXX:1:2105:5511:15139
CATATACT
+
FFFFFFFF
@A00769:11:HC3HCDRXX:1:2105:16559:15201
CATATACT
+
FF,FFFFF
@A00769:11:HC3HCDRXX:1:2105:20193:15233
CATATACT
+
FFFFFFFF
@A00769:11:HC3HCDRXX:1:2105:5141:15280
CATATACT
+
FFFFFFFF
@A00769:11:HC3HCDRXX:1:2105:29505:15295
CATATACT
+
FFFFFFFF
@A00769:11:HC3HCDRXX:1:2105:8703:15499
CATATACT
+
FFFFFFFF
@A00769:11:HC3HCDRXX:1:2105:12264:15499
CATATACT
+
FFFFFFFF
@A00769:11:HC3HCDRXX:1:2105:13856:15562
CATATACT
+
FFFFFFFF
@A00769:11:HC3HCDRXX:1:2105:22010:15562
CATATACT
+
FFFFFFFF
@A00769:11:HC3HCDRXX:1:2105:2302:15655
CATATACT
+
FFFFFFFF
@A00769:11:HC3HCDRXX:1:2105:18665:15655
CATATACT
+
FFFFFFFF
@A00769:11:HC3HCDRXX:1:2105:9218:15671
CATATACT
+
FFFFFFFF
@A00769:11:HC3HCDRXX:1:2105:2826:15718
CATATACT
+
FFFFFFFF
@A00769:11:HC3HCDRXX:1:2105:13449:15859
CATATACT
+
FFFFFFFF
@A00769:11:HC3HCDRXX:1:2105:26558:15859
CATATACT
+
FFFFFFFF
@A00769:11:HC3HCDRXX:1:2105:9127:15890
CATATACT
+
FFFFFFFF
@A00769:11:HC3HCDRXX:1:2105:1136:15922
CATATACT
+
FFFFFFFF
@A00769:11:HC3HCDRXX:1:2105:9561:15953
CATATACT
+
FFFFFFFF
@A00769:11:HC3HCDRXX:1:2105:28176:16000
CATATACT
+
FF:FFFFF
@A00769:11:HC3HCDRXX:1:2105:10556:16016
CATATACT
+
FFFFFFFF
@A00769:11:HC3HCDRXX:1:2105:11939:16031
CATATACT
+
FFFFFFFF
@A00769:11:HC3HCDRXX:1:2105:22779:16047
CATATACT
+
FFFFFFFF
@A00769:11:HC3HCDRXX:1:2105:22182:16078
CATATACT
+
FFFFFFFF
@A00769:11:HC3HCDRXX:1:2105:31186:16078
CATATACT
+
F,FFFFF:
@A00769:11:HC3HCDRXX:1:2105:22761:16110
CATATACT
+
FFFFFFFF
@A00769:11:HC3HCDRXX:1:2105:11623:16235
CATATACT
+
FFFFFFFF
@A00769:11:HC3HCDRXX:1:2105:16947:16313
CATATACT
+
FFFFFFFF
@A00769:11:HC3HCDRXX:1:2105:20229:16391
CATATACT
+
FFFFFFFF
@A00769:11:HC3HCDRXX:1:2105:6397:16423
CATATACT
+
FFFFFFFF
@A00769:11:HC3HCDRXX:1:2105:14308:16438
CATATACT
+
:,FF,FF,
@A00769:11:HC3HCDRXX:1:2105:30951:16517
CATATACT
+
FFFFFFFF
@A00769:11:HC3HCDRXX:1:2105:13440:16564
CATATACT
+
FFFFFFFF
@A00769:11:HC3HCDRXX:1:2105:32723:16579
CATATACT
+
FFFFFFFF
@A00769:11:HC3HCDRXX:1:2105:15772:16595
CATATACT
+
FFFFFFFF
@A00769:11:HC3HCDRXX:1:2105:32108:16611
CATATACT
+
FFFFFFFF
@A00769:11:HC3HCDRXX:1:2105:9001:16642
CATATACT
+
FFFFFFFF
@A00769:11:HC3HCDRXX:1:2105:11523:16658
CATATACT
+
FFFFFFFF
@A00769:11:HC3HCDRXX:1:2105:24460:16673
CATATACT
+
FFFFFFFF
@A00769:11:HC3HCDRXX:1:2105:2419:16736
CATATACT
+
FFFFFFFF
@A00769:11:HC3HCDRXX:1:2105:32398:16736
CATATACT
+
FFFFFFFF
@A00769:11:HC3HCDRXX:1:2105:17616:16814
CATATACT
+
FFFFFFFF
@A00769:11:HC3HCDRXX:1:2105:12671:16830
CATATACT
+
FFFFFFFF
@A00769:11:HC3HCDRXX:1:2105:29179:16830
CATATACT
+
FFFFFFFF
@A00769:11:HC3HCDRXX:1:2105:25030:16845
CATATACT
+
FFFFFFFF
@A00769:11:HC3HCDRXX:1:2105:27570:16892
CATATACT
+
FFFFFFFF
@A00769:11:HC3HCDRXX:1:2105:4896:16924
CATATACT
+
FFFFFFFF
@A00769:11:HC3HCDRXX:1:2105:29017:16924
CATATACT
+
FFFFF:FF
@A00769:11:HC3HCDRXX:1:2105:31530:16924
CATATACT
+
FFFFFFFF
@A00769:11:HC3HCDRXX:1:2105:5240:16955
CATATACT
+
FFFFFFFF
@A00769:11:HC3HCDRXX:1:2105:13187:16971
CATATACT
+
FFFFFFFF
@A00769:11:HC3HCDRXX:1:2105:11867:17002
CATATACT
+
FF:F:F:F
@A00769:11:HC3HCDRXX:1:2105:24749:17018
CATATACT
+
FFFFFFFF
@A00769:11:HC3HCDRXX:1:2105:26151:17033
CATATACT
+
FFFFFFFF
@A00769:11:HC3HCDRXX:1:2105:19750:17065
CATATACT
+
FFFFFF,F
@A00769:11:HC3HCDRXX:1:2105:1217:17159
CATATACT
+
FFFFFFFF
@A00769:11:HC3HCDRXX:1:2105:20157:17362
CATATACT
+
FFFFFFFF
@A00769:11:HC3HCDRXX:1:2105:14470:17378
CATATACT
+
FFFFFFFF
@A00769:11:HC3HCDRXX:1:2105:19741:17394
CATATACT
+
FFFFFFFF
@A00769:11:HC3HCDRXX:1:2105:11885:17472
CATATACT
+
FFFFFFFF
@A00769:11:HC3HCDRXX:1:2105:29080:17503
CATATACT
+
FFFFFFF:
@A00769:11:HC3HCDRXX:1:2105:16595:17519
CATATACT
+
FFFFFFFF
@A00769:11:HC3HCDRXX:1:2105:20672:17597
CATATACT
+
FFFFFFFF
@A00769:11:HC3HCDRXX:1:2105:1606:17644
CATATACT
+
FFFFFFFF
@A00769:11:HC3HCDRXX:1:2105:9534:17660
CATATACT
+
FFFFFFFF
@A00769:11:HC3HCDRXX:1:2105:3830:17675
CATATACT
+
FFFFFFFF
@A00769:11:HC3HCDRXX:1:2105:21676:17675
CATATACT
+
FFFFFFFF
@A00769:11:HC3HCDRXX:1:2105:2040:17707
CATATACT
+
FFFFFFFF
@A00769:11:HC3HCDRXX:1:2105:3540:17801
CATATACT
+
FFFFFFF,
@A00769:11:HC3HCDRXX:1:2105:5475:17832
CATATACT
+
FFFFFFFF
@A00769:11:HC3HCDRXX:1:2105:2365:17863
CATATACT
+
FFFFFFFF
@A00769:11:HC3HCDRXX:1:2105:1434:17942
CATATACT
+
FFFFFFFF
@A00769:11:HC3HCDRXX:1:2105:16387:17942
CATATACT
+
FFFFFFFF
@A00769:11:HC3HCDRXX:1:2105:16251:18020
CATATACT
+
FFFFFFFF
@A00769:11:HC3HCDRXX:1:2105:4743:18035
CATATACT
+
FFFFFFFF
@A00769:11:HC3HCDRXX:1:2105:17047:18051
CATATACT
+
FFFFFFFF
@A00769:11:HC3HCDRXX:1:2105:17047:18145
CATATACT
+
FFFFFFFF
@A00769:11:HC3HCDRXX:1:2105:22887:18208
CATATACT
+
FFFFFFFF
@A00769:11:HC3HCDRXX:1:2105:9155:18223
CATATACT
+
FFFFFFFF
@A00769:11:HC3HCDRXX:1:2105:22010:18223
CATATACT
+
FFFFFFFF
@A00769:11:HC3HCDRXX:1:2105:2311:18239
CATATACT
+
FFFFFFFF
@A00769:11:HC3HCDRXX:1:2105:22110:18239
CATATACT
+
FFFFFFFF
@A00769:11:HC3HCDRXX:1:2105:22263:18255
CATATACT
+
FFFFFFFF
@A00769:11:HC3HCDRXX:1:2105:30870:18286
CATATACT
+
FFFFFFFF
@A00769:11:HC3HCDRXX:1:2105:9616:18364
CATATACT
+
:FFFFFFF
@A00769:11:HC3HCDRXX:1:2105:24415:18380
CATATACT
+
FFFFFFFF
@A00769:11:HC3HCDRXX:1:2105:20175:18396
CATATACT
+
FFFFFFFF
@A00769:11:HC3HCDRXX:1:2105:29125:18396
CATATACT
+
FFFFFFFF
@A00769:11:HC3HCDRXX:1:2105:15393:18411
CATATACT
+
FFFFFFFF
@A00769:11:HC3HCDRXX:1:2105:29116:18443
CATATACT
+
FFFFFFFF
@A00769:11:HC3HCDRXX:1:2105:20772:18490
CATATACT
+
FFFF:F:F
@A00769:11:HC3HCDRXX:1:2105:21061:18521
CATATACT
+
FFFFFFFF
@A00769:11:HC3HCDRXX:1:2105:10655:18599
CATATACT
+
FFFFFFFF
@A00769:11:HC3HCDRXX:1:2105:2320:18693
CATATACT
+
FF:FFF::
@A00769:11:HC3HCDRXX:1:2105:1615:18724
CATATACT
+
FFFFFFFF
@A00769:11:HC3HCDRXX:1:2105:1081:18771
CATATACT
+
:FFFFFFF
@A00769:11:HC3HCDRXX:1:2105:15420:18834
CATATACT
+
FFFFFFFF
@A00769:11:HC3HCDRXX:1:2105:1344:18912
CATATACT
+
FFFFFFFF
@A00769:11:HC3HCDRXX:1:2105:4481:18928
CATATACT
+
FFFFFFFF
@A00769:11:HC3HCDRXX:1:2105:3043:19006
CATATACT
+
FFFFFFFF
@A00769:11:HC3HCDRXX:1:2105:21305:19038
CATATACT
+
:FFFFFFF
@A00769:11:HC3HCDRXX:1:2105:28809:19132
CATATACT
+
FFFFFFFF
@A00769:11:HC3HCDRXX:1:2105:17951:19147
CATATACT
+
FFFFFFFF
@A00769:11:HC3HCDRXX:1:2105:7482:19304
CATATACT
+
FFFFFFFF
@A00769:11:HC3HCDRXX:1:2105:31964:19304
CATATACT
+
FFFFFFFF
@A00769:11:HC3HCDRXX:1:2105:25482:19319
CATATACT
+
FFFFFFFF
@A00769:11:HC3HCDRXX:1:2105:31277:19366
CATATACT
+
FFFFFFFF
@A00769:11:HC3HCDRXX:1:2105:8395:19382
CATATACT
+
FFFFFFFF
@A00769:11:HC3HCDRXX:1:2105:22914:19445
CATATACT
+
FFFFFFFF
@A00769:11:HC3HCDRXX:1:2105:24207:19492
CATATACT
+
FFFFFFFF
@A00769:11:HC3HCDRXX:1:2105:6081:19507
CATATACT
+
FFFFFFFF
@A00769:11:HC3HCDRXX:1:2105:21251:19507
CATATACT
+
FFFFFFFF
@A00769:11:HC3HCDRXX:1:2105:1136:19523
CATATACT
+
FFFFFFFF
@A00769:11:HC3HCDRXX:1:2105:28546:19523
CATATACT
+
FFFFFFFF
@A00769:11:HC3HCDRXX:1:2105:14525:19539
CATATACT
+
FFFFFFFF
@A00769:11:HC3HCDRXX:1:2105:30472:19601
CATATACT
+
FFFFFFFF
@A00769:11:HC3HCDRXX:1:2105:31403:19617
CATATACT
+
FFFFFFFF
@A00769:11:HC3HCDRXX:1:2105:30183:19633
CATATACT
+
FFFFFFFF
@A00769:11:HC3HCDRXX:1:2105:29957:19711
CATATACT
+
FFFFFFFF
@A00769:11:HC3HCDRXX:1:2105:7129:19820
CATATACT
+
FFFFFFFF
@A00769:11:HC3HCDRXX:1:2105:12906:19836
CATATACT
+
FFFFFFFF
@A00769:11:HC3HCDRXX:1:2105:3070:19867
CATATACT
+
FFFFFFFF
@A00769:11:HC3HCDRXX:1:2105:23737:19867
CATATACT
+
FFFFFFFF
@A00769:11:HC3HCDRXX:1:2105:25925:20024
CATATACT
+
FFFFFFFF
@A00769:11:HC3HCDRXX:1:2105:4770:20087
CATATACT
+
FFFFFFFF
@A00769:11:HC3HCDRXX:1:2105:4634:20134
CATATACT
+
FFFFFFFF
@A00769:11:HC3HCDRXX:1:2105:26060:20228
CATATACT
+
FFFFFFFF
@A00769:11:HC3HCDRXX:1:2105:25889:20275
CATATACT
+
FFFFFFFF
@A00769:11:HC3HCDRXX:1:2105:24415:20290
CATATACT
+
FFFFFFFF
@A00769:11:HC3HCDRXX:1:2105:13693:20322
CATATACT
+
FFFFFFFF
@A00769:11:HC3HCDRXX:1:2105:23493:20322
CATATACT
+
FFFFFFF:
@A00769:11:HC3HCDRXX:1:2105:27281:20337
CATATACT
+
FFFFFFFF
@A00769:11:HC3HCDRXX:1:2105:14353:20369
CATATACT
+
FFFFFFFF
@A00769:11:HC3HCDRXX:1:2105:5620:20462
CATATACT
+
FFFFFFFF
@A00769:11:HC3HCDRXX:1:2105:15058:20525
CATATACT
+
FFF:FFFF
@A00769:11:HC3HCDRXX:1:2105:15040:20556
CATATACT
+
FFFFFFFF
@A00769:11:HC3HCDRXX:1:2105:22218:20619
CATATACT
+
FFFFFFFF
@A00769:11:HC3HCDRXX:1:2105:15320:20635
CATATACT
+
FFFFF,FF
@A00769:11:HC3HCDRXX:1:2105:22535:20635
CATATACT
+
FFFFFFFF
@A00769:11:HC3HCDRXX:1:2105:31394:20666
CATATACT
+
FFFFFFFF
@A00769:11:HC3HCDRXX:1:2105:26368:20697
CATATACT
+
FFFFFFFF
@A00769:11:HC3HCDRXX:1:2105:7898:20744
CATATACT
+
FFFFFF:F
@A00769:11:HC3HCDRXX:1:2105:4652:20823
CATATACT
+
F::FFFFF
@A00769:11:HC3HCDRXX:1:2105:28375:21010
CATATACT
+
FFFFFFF:
@A00769:11:HC3HCDRXX:1:2105:29604:21010
CATATACT
+
FFFFFFFF
@A00769:11:HC3HCDRXX:1:2105:7600:21042
CATATACT
+
FFFFFFFF
@A00769:11:HC3HCDRXX:1:2105:5864:21167
CATATACT
+
FFFFFFFF
@A00769:11:HC3HCDRXX:1:2105:25798:21183
CATATACT
+
F:::FFFF
@A00769:11:HC3HCDRXX:1:2105:9986:21230
CATATACT
+
FFFFFFFF
@A00769:11:HC3HCDRXX:1:2105:22110:21277
CATATACT
+
FFFFFFFF
@A00769:11:HC3HCDRXX:1:2105:30653:21324
CATATACT
+
FFFFFFFF
@A00769:11:HC3HCDRXX:1:2105:24749:21339
CATATACT
+
FFFFFFFF
@A00769:11:HC3HCDRXX:1:2105:14380:21355
CATATACT
+
FFFFFFFF
@A00769:11:HC3HCDRXX:1:2105:15302:21418
CATATACT
+
FFFFFFFF
@A00769:11:HC3HCDRXX:1:2105:12997:21496
CATATACT
+
FFFFFFFF
@A00769:11:HC3HCDRXX:1:2105:32768:21574
CATATACT
+
FFFFFFFF
@A00769:11:HC3HCDRXX:1:2105:19596:21621
CATATACT
+
FFFFFFFF
@A00769:11:HC3HCDRXX:1:2105:11541:21637
CATATACT
+
FF,:FFF,
@A00769:11:HC3HCDRXX:1:2105:27118:21715
CATATACT
+
FFF:FFFF
@A00769:11:HC3HCDRXX:1:2105:4562:21731
CATATACT
+
FFFFFFFF
@A00769:11:HC3HCDRXX:1:2105:17942:21762
CATATACT
+
FFFFFFFF
@A00769:11:HC3HCDRXX:1:2105:1877:21872
CATATACT
+
,F:F:FFF
@A00769:11:HC3HCDRXX:1:2105:1976:21919
CATATACT
+
FFFFFFFF
@A00769:11:HC3HCDRXX:1:2105:25825:22106
CATATACT
+
FFFFFFFF
@A00769:11:HC3HCDRXX:1:2105:29053:22153
CATATACT
+
FFFFFFFF
@A00769:11:HC3HCDRXX:1:2105:18204:22216
CATATACT
+
FFFFFFFF
@A00769:11:HC3HCDRXX:1:2105:14000:22232
CATATACT
+
FFFFFFFF
@A00769:11:HC3HCDRXX:1:2105:18457:22247
CATATACT
+
F:FFFFFF
@A00769:11:HC3HCDRXX:1:2105:31458:22247
CATATACT
+
FFFFFFFF
@A00769:11:HC3HCDRXX:1:2105:2537:22263
CATATACT
+
FFFFFFFF
@A00769:11:HC3HCDRXX:1:2105:7817:22326
CATATACT
+
FFFFFFFF
@A00769:11:HC3HCDRXX:1:2105:13160:22404
CATATACT
+
FFFFFFFF
@A00769:11:HC3HCDRXX:1:2105:31476:22435
CATATACT
+
F,FFFFFF
@A00769:11:HC3HCDRXX:1:2105:21323:22576
CATATACT
+
FFFFFFFF
@A00769:11:HC3HCDRXX:1:2105:3287:22592
CATATACT
+
FFFFFFFF
@A00769:11:HC3HCDRXX:1:2105:20826:22654
CATATACT
+
FFFFFFF,
@A00769:11:HC3HCDRXX:1:2105:28239:22686
CATATACT
+
FFFFFFFF
@A00769:11:HC3HCDRXX:1:2105:31204:22748
CATATACT
+
FFFFFFFF
@A00769:11:HC3HCDRXX:1:2105:3486:22780
CATATACT
+
FFFFFFFF
@A00769:11:HC3HCDRXX:1:2105:32452:22780
CATATACT
+
FFFFFFFF
@A00769:11:HC3HCDRXX:1:2105:19940:22811
CATATACT
+
FFFFFFFF
@A00769:11:HC3HCDRXX:1:2105:30770:22842
CATATACT
+
FFFFFFFF
@A00769:11:HC3HCDRXX:1:2105:3513:22889
CATATACT
+
FFFFFFFF
@A00769:11:HC3HCDRXX:1:2105:4001:22921
CATATACT
+
FF:FFFFF
@A00769:11:HC3HCDRXX:1:2105:3956:22968
CATATACT
+
FF:FFFFF
@A00769:11:HC3HCDRXX:1:2105:13630:22968
CATATACT
+
FFFFFFFF
@A00769:11:HC3HCDRXX:1:2105:30101:22999
CATATACT
+
FFFFFFFF
@A00769:11:HC3HCDRXX:1:2105:19379:23030
CATATACT
+
FFFFFFFF
@A00769:11:HC3HCDRXX:1:2105:26494:23109
CATATACT
+
FFFFFFFF
@A00769:11:HC3HCDRXX:1:2105:1127:23202
CATATACT
+
FFFFFFFF
@A00769:11:HC3HCDRXX:1:2105:11912:23249
CATATACT
+
FFFFFFFF
@A00769:11:HC3HCDRXX:1:2105:20039:23265
CATATACT
+
FFFFFFFF
@A00769:11:HC3HCDRXX:1:2105:6641:23359
CATATACT
+
FFFFFFFF
@A00769:11:HC3HCDRXX:1:2105:12518:23422
CATATACT
+
FFFFFFFF
@A00769:11:HC3HCDRXX:1:2105:16007:23422
CATATACT
+
FFFFFFFF
@A00769:11:HC3HCDRXX:1:2105:11505:23453
CATATACT
+
FFFFFFFF
@A00769:11:HC3HCDRXX:1:2105:31358:23484
CATATACT
+
FFFFFFFF
@A00769:11:HC3HCDRXX:1:2105:5565:23594
CATATACT
+
FFFFFFFF
@A00769:11:HC3HCDRXX:1:2105:15528:23625
CATATACT
+
FFFFFFFF
@A00769:11:HC3HCDRXX:1:2105:8666:23703
CATATACT
+
FFFFFFFF
@A00769:11:HC3HCDRXX:1:2105:2962:23719
CATATACT
+
FFFFFFFF
@A00769:11:HC3HCDRXX:1:2105:14226:23782
CATATACT
+
FFFFFFFF
@A00769:11:HC3HCDRXX:1:2105:19705:23782
CATATACT
+
FFFFFFFF
@A00769:11:HC3HCDRXX:1:2105:27245:23813
CATATACT
+
FFFF:FFF
@A00769:11:HC3HCDRXX:1:2105:4137:23876
CATATACT
+
FFFFFFFF
@A00769:11:HC3HCDRXX:1:2105:15637:23876
CATATACT
+
FFFFFFFF
@A00769:11:HC3HCDRXX:1:2105:9100:23923
CATATACT
+
FFFFFFFF
@A00769:11:HC3HCDRXX:1:2105:6813:23938
CATATACT
+
FFFFFFFF
@A00769:11:HC3HCDRXX:1:2105:7319:23970
CATATACT
+
FFFFFFFF
@A00769:11:HC3HCDRXX:1:2105:15383:24001
CATATACT
+
FFFFFFFF
@A00769:11:HC3HCDRXX:1:2105:6008:24079
CATATACT
+
FFFFFFFF
@A00769:11:HC3HCDRXX:1:2105:10411:24095
CATATACT
+
FFFFFFFF
@A00769:11:HC3HCDRXX:1:2105:16468:24095
CATATACT
+
FFFFFFFF
@A00769:11:HC3HCDRXX:1:2105:7129:24111
CATATACT
+
FFFFFFFF
@A00769:11:HC3HCDRXX:1:2105:8648:24111
CATATACT
+
FFFFFFFF
@A00769:11:HC3HCDRXX:1:2105:29948:24111
CATATACT
+
FFFFFFFF
@A00769:11:HC3HCDRXX:1:2105:20175:24158
CATATACT
+
FFFFFFFF
@A00769:11:HC3HCDRXX:1:2105:14687:24173
CATATACT
+
FFFFFFF,
@A00769:11:HC3HCDRXX:1:2105:32271:24251
CATATACT
+
FFFFFFFF
@A00769:11:HC3HCDRXX:1:2105:4526:24267
CATATACT
+
FFFFFFFF
@A00769:11:HC3HCDRXX:1:2105:24026:24283
CATATACT
+
FFFFFFFF
@A00769:11:HC3HCDRXX:1:2105:16450:24471
CATATACT
+
FFFFFFFF
@A00769:11:HC3HCDRXX:1:2105:32190:24486
CATATACT
+
FFFFFFFF
@A00769:11:HC3HCDRXX:1:2105:16025:24518
CATATACT
+
FFFFFFFF
@A00769:11:HC3HCDRXX:1:2105:2275:24533
CATATACT
+
FFFFFFFF
@A00769:11:HC3HCDRXX:1:2105:26232:24533
CATATACT
+
FFFFFFFF
@A00769:11:HC3HCDRXX:1:2105:14199:24580
CATATACT
+
FFFFFFFF
@A00769:11:HC3HCDRXX:1:2105:3830:24690
CATATACT
+
:FFFFFFF
@A00769:11:HC3HCDRXX:1:2105:29912:24737
CATATACT
+
FFFFFF:F
@A00769:11:HC3HCDRXX:1:2105:16089:24752
CATATACT
+
FFFFFFFF
@A00769:11:HC3HCDRXX:1:2105:24551:24815
CATATACT
+
FFFFFFFF
@A00769:11:HC3HCDRXX:1:2105:24433:24925
CATATACT
+
FFFFFFFF
@A00769:11:HC3HCDRXX:1:2105:9236:24940
CATATACT
+
FFFFFFFF
@A00769:11:HC3HCDRXX:1:2105:28818:25003
CATATACT
+
FFFFFFFF
@A00769:11:HC3HCDRXX:1:2105:8015:25019
CATATACT
+
:FFFFFFF
@A00769:11:HC3HCDRXX:1:2105:29396:25128
CATATACT
+
FFFFF:FF
@A00769:11:HC3HCDRXX:1:2105:4336:25160
CATATACT
+
FFFFFFFF
@A00769:11:HC3HCDRXX:1:2105:16306:25191
CATATACT
+
FFFFFFFF
@A00769:11:HC3HCDRXX:1:2105:20121:25222
CATATACT
+
FFFFFFFF
@A00769:11:HC3HCDRXX:1:2105:5972:25300
CATATACT
+
FFFFFFFF
@A00769:11:HC3HCDRXX:1:2105:1172:25441
CATATACT
+
FFFFFFFF
@A00769:11:HC3HCDRXX:1:2105:2564:25441
CATATACT
+
FFFFFFFF
@A00769:11:HC3HCDRXX:1:2105:17761:25488
CATATACT
+
FFFFFFFF
@A00769:11:HC3HCDRXX:1:2105:17761:25520
CATATACT
+
FFFFFFFF
@A00769:11:HC3HCDRXX:1:2105:32823:25520
CATATACT
+
FFFFFFFF
@A00769:11:HC3HCDRXX:1:2105:23565:25614
CATATACT
+
FFFFFFFF
@A00769:11:HC3HCDRXX:1:2105:10402:25645
CATATACT
+
FFFFFFFF
@A00769:11:HC3HCDRXX:1:2105:27371:25661
CATATACT
+
FFFFFFFF
@A00769:11:HC3HCDRXX:1:2105:9046:25708
CATATACT
+
FFFFFFFF
@A00769:11:HC3HCDRXX:1:2105:18810:25708
CATATACT
+
FFFFFFFF
@A00769:11:HC3HCDRXX:1:2105:25988:25708
CATATACT
+
FFFFFFFF
@A00769:11:HC3HCDRXX:1:2105:13187:25739
CATATACT
+
FFFFFFFF
@A00769:11:HC3HCDRXX:1:2105:22390:25770
CATATACT
+
FFFFFFFF
@A00769:11:HC3HCDRXX:1:2105:6822:25801
CATATACT
+
FFFFFFFF
@A00769:11:HC3HCDRXX:1:2105:17219:25801
CATATACT
+
FFFFFFFF
@A00769:11:HC3HCDRXX:1:2105:28691:25817
CATATACT
+
FFFFFFFF
@A00769:11:HC3HCDRXX:1:2105:13340:25942
CATATACT
+
FFFFFFFF
@A00769:11:HC3HCDRXX:1:2105:28944:25942
CATATACT
+
FFFFFFFF
@A00769:11:HC3HCDRXX:1:2105:6840:25989
CATATACT
+
FFFFFFFF
@A00769:11:HC3HCDRXX:1:2105:21260:26036
CATATACT
+
FFFFFFFF
@A00769:11:HC3HCDRXX:1:2105:26838:26052
CATATACT
+
FFFFFFFF
@A00769:11:HC3HCDRXX:1:2105:18322:26083
CATATACT
+
FF,FFFFF
@A00769:11:HC3HCDRXX:1:2105:23692:26083
CATATACT
+
FFFFFFFF
@A00769:11:HC3HCDRXX:1:2105:9598:26130
CATATACT
+
FFFFFFFF
@A00769:11:HC3HCDRXX:1:2105:11605:26193
CATATACT
+
FFFFFFFF
@A00769:11:HC3HCDRXX:1:2105:32163:26256
CATATACT
+
FFFFFFFF
@A00769:11:HC3HCDRXX:1:2105:27398:26271
CATATACT
+
FFFFFFFF
@A00769:11:HC3HCDRXX:1:2105:6542:26287
CATATACT
+
FFFFFFFF
@A00769:11:HC3HCDRXX:1:2105:13910:26303
CATATACT
+
FFFFFFFF
@A00769:11:HC3HCDRXX:1:2105:32750:26303
CATATACT
+
FFFFFFFF
@A00769:11:HC3HCDRXX:1:2105:10710:26334
CATATACT
+
FFFFFFFF
@A00769:11:HC3HCDRXX:1:2105:21748:26381
CATATACT
+
FFFFFFFF
@A00769:11:HC3HCDRXX:1:2105:23827:26381
CATATACT
+
FFFFFFFF
@A00769:11:HC3HCDRXX:1:2105:22535:26459
CATATACT
+
FFFFFFFF
@A00769:11:HC3HCDRXX:1:2105:28411:26459
CATATACT
+
FFFFFFFF
@A00769:11:HC3HCDRXX:1:2105:2844:26490
CATATACT
+
FFFFFFFF
@A00769:11:HC3HCDRXX:1:2105:10203:26490
CATATACT
+
FFFFFFFF
@A00769:11:HC3HCDRXX:1:2105:27380:26522
CATATACT
+
FF:F:FFF
@A00769:11:HC3HCDRXX:1:2105:11704:26553
CATATACT
+
FFFFFFFF
@A00769:11:HC3HCDRXX:1:2105:26313:26616
CATATACT
+
,FFFFFFF
@A00769:11:HC3HCDRXX:1:2105:19370:26710
CATATACT
+
FFFFFFFF
@A00769:11:HC3HCDRXX:1:2105:25916:26741
CATATACT
+
FFFFFFFF
@A00769:11:HC3HCDRXX:1:2105:26087:26757
CATATACT
+
FFFFFFFF
@A00769:11:HC3HCDRXX:1:2105:3468:26788
CATATACT
+
FFFFFFFF
@A00769:11:HC3HCDRXX:1:2105:6216:26819
CATATACT
+
FFFFFFFF
@A00769:11:HC3HCDRXX:1:2105:17029:26819
CATATACT
+
FFFFFFFF
@A00769:11:HC3HCDRXX:1:2105:3468:26913
CATATACT
+
FFFFFFFF
@A00769:11:HC3HCDRXX:1:2105:18945:26944
CATATACT
+
FFFFFFFF
@A00769:11:HC3HCDRXX:1:2105:23140:26944
CATATACT
+
FFFFFFFF
@A00769:11:HC3HCDRXX:1:2105:30662:27007
CATATACT
+
FFFFFFFF
@A00769:11:HC3HCDRXX:1:2105:8947:27070
CATATACT
+
FFFFFFFF
@A00769:11:HC3HCDRXX:1:2105:30590:27070
CATATACT
+
FFFFFFFF
@A00769:11:HC3HCDRXX:1:2105:4652:27085
CATATACT
+
FFFFFFFF
@A00769:11:HC3HCDRXX:1:2105:30219:27085
CATATACT
+
FFFFFFFF
@A00769:11:HC3HCDRXX:1:2105:26549:27148
CATATACT
+
FFFFFFFF
@A00769:11:HC3HCDRXX:1:2105:2076:27164
CATATACT
+
FFFFFFFF
@A00769:11:HC3HCDRXX:1:2105:5782:27195
CATATACT
+
FFFFFFFF
@A00769:11:HC3HCDRXX:1:2105:26051:27195
CATATACT
+
FFFF,FFF
@A00769:11:HC3HCDRXX:1:2105:16188:27242
CATATACT
+
FFFFFFFF
@A00769:11:HC3HCDRXX:1:2105:2239:27258
CATATACT
+
FFFFFFFF
@A00769:11:HC3HCDRXX:1:2105:8576:27273
CATATACT
+
FFFFFFFF
@A00769:11:HC3HCDRXX:1:2105:10077:27305
CATATACT
+
FFFFFFFF
@A00769:11:HC3HCDRXX:1:2105:16794:27320
CATATACT
+
FFFFFFFF
@A00769:11:HC3HCDRXX:1:2105:23936:27320
CATATACT
+
FFFFFFFF
@A00769:11:HC3HCDRXX:1:2105:10872:27367
CATATACT
+
FFFFFFFF
@A00769:11:HC3HCDRXX:1:2105:24198:27398
CATATACT
+
FFFFFFFF
@A00769:11:HC3HCDRXX:1:2105:18267:27492
CATATACT
+
FFFFFFFF
@A00769:11:HC3HCDRXX:1:2105:25572:27524
CATATACT
+
FFFFFFFF
@A00769:11:HC3HCDRXX:1:2105:11550:27539
CATATACT
+
FFFFFFFF
@A00769:11:HC3HCDRXX:1:2105:1470:27555
CATATACT
+
FFFFFFFF
@A00769:11:HC3HCDRXX:1:2105:4562:27555
CATATACT
+
FFFFFFFF
@A00769:11:HC3HCDRXX:1:2105:16369:27555
CATATACT
+
FFFFFFFF
@A00769:11:HC3HCDRXX:1:2105:28203:27571
CATATACT
+
FFFFFFFF
@A00769:11:HC3HCDRXX:1:2105:14145:27586
CATATACT
+
FFFFFFFF
@A00769:11:HC3HCDRXX:1:2105:19958:27665
CATATACT
+
FFF:FFFF
@A00769:11:HC3HCDRXX:1:2105:9751:27680
CATATACT
+
FFFFFFFF
@A00769:11:HC3HCDRXX:1:2105:13955:27696
CATATACT
+
FFFFFFFF
@A00769:11:HC3HCDRXX:1:2105:6623:27712
CATATACT
+
FFFFFFFF
@A00769:11:HC3HCDRXX:1:2105:7907:27743
CATATACT
+
FFFFFFFF
@A00769:11:HC3HCDRXX:1:2105:3450:27759
CATATACT
+
FFFFFFFF
@A00769:11:HC3HCDRXX:1:2105:13630:27790
CATATACT
+
FFFFFFFF
@A00769:11:HC3HCDRXX:1:2105:5412:27806
CATATACT
+
FFFFFFFF
@A00769:11:HC3HCDRXX:1:2105:11794:27806
CATATACT
+
FFFFFFFF
@A00769:11:HC3HCDRXX:1:2105:12970:27806
CATATACT
+
FFFFFFFF
@A00769:11:HC3HCDRXX:1:2105:3568:27837
CATATACT
+
FFFFFFFF
@A00769:11:HC3HCDRXX:1:2105:8097:27884
CATATACT
+
FFFFFFFF
@A00769:11:HC3HCDRXX:1:2105:18005:27884
CATATACT
+
FFFFFFFF
@A00769:11:HC3HCDRXX:1:2105:30110:27993
CATATACT
+
FFFFFFFF
@A00769:11:HC3HCDRXX:1:2105:16152:28025
CATATACT
+
FFFFFFFF
@A00769:11:HC3HCDRXX:1:2105:28908:28040
CATATACT
+
F::F,FFF
@A00769:11:HC3HCDRXX:1:2105:23357:28072
CATATACT
+
FFFFFFFF
@A00769:11:HC3HCDRXX:1:2105:26883:28103
CATATACT
+
FFFFFF:F
@A00769:11:HC3HCDRXX:1:2105:6144:28166
CATATACT
+
FFFFFFFF
@A00769:11:HC3HCDRXX:1:2105:12319:28181
CATATACT
+
FFFFFFFF
@A00769:11:HC3HCDRXX:1:2105:4833:28275
CATATACT
+
FFFFFFFF
@A00769:11:HC3HCDRXX:1:2105:6705:28291
CATATACT
+
FF::FFFF
@A00769:11:HC3HCDRXX:1:2105:21350:28322
CATATACT
+
FFFFFFFF
@A00769:11:HC3HCDRXX:1:2105:15799:28354
CATATACT
+
FFFFFFFF
@A00769:11:HC3HCDRXX:1:2105:15266:28432
CATATACT
+
FFFFFFFF
@A00769:11:HC3HCDRXX:1:2105:21911:28447
CATATACT
+
FFFFFFFF
@A00769:11:HC3HCDRXX:1:2105:13521:28479
CATATACT
+
FFFFFF,,
@A00769:11:HC3HCDRXX:1:2105:16206:28494
CATATACT
+
FFFFFFFF
@A00769:11:HC3HCDRXX:1:2105:17978:28494
CATATACT
+
FFFFFFFF
@A00769:11:HC3HCDRXX:1:2105:29821:28494
CATATACT
+
FF:FFFFF
@A00769:11:HC3HCDRXX:1:2105:5656:28573
CATATACT
+
FFFFFFFF
@A00769:11:HC3HCDRXX:1:2105:6922:28573
CATATACT
+
FFFFFFFF
@A00769:11:HC3HCDRXX:1:2105:3766:28588
CATATACT
+
FFFFFFFF
@A00769:11:HC3HCDRXX:1:2105:6931:28651
CATATACT
+
FFFFFFFF
@A00769:11:HC3HCDRXX:1:2105:16993:28667
CATATACT
+
FFFFF,FF
@A00769:11:HC3HCDRXX:1:2105:17842:28667
CATATACT
+
FFF::FFF
@A00769:11:HC3HCDRXX:1:2105:19768:28682
CATATACT
+
FFFFFFFF
@A00769:11:HC3HCDRXX:1:2105:28971:28682
CATATACT
+
FFFF,FFF
@A00769:11:HC3HCDRXX:1:2105:17716:28698
CATATACT
+
FFFFFFFF
@A00769:11:HC3HCDRXX:1:2105:9588:28714
CATATACT
+
FFFFFFFF
@A00769:11:HC3HCDRXX:1:2105:14407:28729
CATATACT
+
FFFFFFFF
@A00769:11:HC3HCDRXX:1:2105:29586:28745
CATATACT
+
FFFFFFFF
@A00769:11:HC3HCDRXX:1:2105:25925:28792
CATATACT
+
FFFFFFFF
@A00769:11:HC3HCDRXX:1:2105:4417:28839
CATATACT
+
FF,FFFFF
@A00769:11:HC3HCDRXX:1:2105:12924:28917
CATATACT
+
FFFFFFFF
@A00769:11:HC3HCDRXX:1:2105:12210:28933
CATATACT
+
FFFFFFFF
@A00769:11:HC3HCDRXX:1:2105:12979:28980
CATATACT
+
FFFFFFFF
@A00769:11:HC3HCDRXX:1:2105:24261:29042
CATATACT
+
FFFF:FFF
@A00769:11:HC3HCDRXX:1:2105:27570:29042
CATATACT
+
FFFFFFFF
@A00769:11:HC3HCDRXX:1:2105:10131:29089
CATATACT
+
FFFFFFFF
@A00769:11:HC3HCDRXX:1:2105:24216:29152
CATATACT
+
FFFFFFFF
@A00769:11:HC3HCDRXX:1:2105:17436:29183
CATATACT
+
FFFFFFFF
@A00769:11:HC3HCDRXX:1:2105:19895:29246
CATATACT
+
FFFFFFFF
@A00769:11:HC3HCDRXX:1:2105:2600:29262
CATATACT
+
FFFFFFFF
@A00769:11:HC3HCDRXX:1:2105:30183:29309
CATATACT
+
FFF:FFFF
@A00769:11:HC3HCDRXX:1:2105:3468:29356
CATATACT
+
FFFFFFFF
@A00769:11:HC3HCDRXX:1:2105:4788:29356
CATATACT
+
FFFFFFFF
@A00769:11:HC3HCDRXX:1:2105:15998:29387
CATATACT
+
FF,FFF::
@A00769:11:HC3HCDRXX:1:2105:16025:29465
CATATACT
+
FFFF:FFF
@A00769:11:HC3HCDRXX:1:2105:23854:29496
CATATACT
+
FFFF,:F:
@A00769:11:HC3HCDRXX:1:2105:25102:29622
CATATACT
+
FFFFFFFF
@A00769:11:HC3HCDRXX:1:2105:26006:29684
CATATACT
+
FFFFFFFF
@A00769:11:HC3HCDRXX:1:2105:13865:29700
CATATACT
+
FFFF:FFF
@A00769:11:HC3HCDRXX:1:2105:29803:29716
CATATACT
+
FFFFFFFF
@A00769:11:HC3HCDRXX:1:2105:18891:29731
CATATACT
+
FFFFFFFF
@A00769:11:HC3HCDRXX:1:2105:10547:29778
CATATACT
+
F:,F,FF:
@A00769:11:HC3HCDRXX:1:2105:5954:29810
CATATACT
+
FFFFFFFF
@A00769:11:HC3HCDRXX:1:2105:3332:29872
CATATACT
+
FFFFFFFF
@A00769:11:HC3HCDRXX:1:2105:6903:29919
CATATACT
+
FFFFFFFF
@A00769:11:HC3HCDRXX:1:2105:29848:29919
CATATACT
+
FFFFFFFF
@A00769:11:HC3HCDRXX:1:2105:3152:29966
CATATACT
+
FFFFFFFF
@A00769:11:HC3HCDRXX:1:2105:12807:29997
CATATACT
+
:FFF,FF,
@A00769:11:HC3HCDRXX:1:2105:26422:29997
CATATACT
+
FFFFFFFF
@A00769:11:HC3HCDRXX:1:2105:6072:30044
CATATACT
+
FFFFFFFF
@A00769:11:HC3HCDRXX:1:2105:21621:30076
CATATACT
+
FFFFFFFF
@A00769:11:HC3HCDRXX:1:2105:24017:30091
CATATACT
+
FFFFFFFF
@A00769:11:HC3HCDRXX:1:2105:27172:30201
CATATACT
+
FFFFFFFF
@A00769:11:HC3HCDRXX:1:2105:17707:30279
CATATACT
+
FFFFFFFF
@A00769:11:HC3HCDRXX:1:2105:2184:30295
CATATACT
+
FFFFFFFF
@A00769:11:HC3HCDRXX:1:2105:13268:30295
CATATACT
+
,FFFFF,F
@A00769:11:HC3HCDRXX:1:2105:13376:30295
CATATACT
+
FFFFFFFF
@A00769:11:HC3HCDRXX:1:2105:8522:30311
CATATACT
+
FFFFFFFF
@A00769:11:HC3HCDRXX:1:2105:12834:30326
CATATACT
+
FFFFFFFF
@A00769:11:HC3HCDRXX:1:2105:10791:30420
CATATACT
+
FFFFFFFF
@A00769:11:HC3HCDRXX:1:2105:19434:30420
CATATACT
+
FFFFFFFF
@A00769:11:HC3HCDRXX:1:2105:19009:30499
CATATACT
+
FFFFFFFF
@A00769:11:HC3HCDRXX:1:2105:25147:30577
CATATACT
+
FFFFFFFF
@A00769:11:HC3HCDRXX:1:2105:7826:30671
CATATACT
+
FFFFFFFF
@A00769:11:HC3HCDRXX:1:2105:24804:30671
CATATACT
+
FFFFFFFF
@A00769:11:HC3HCDRXX:1:2105:9607:30686
CATATACT
+
FFFFFFFF
@A00769:11:HC3HCDRXX:1:2105:6171:30718
CATATACT
+
FFFFFFFF
@A00769:11:HC3HCDRXX:1:2105:18285:30718
CATATACT
+
FFFFFFFF
@A00769:11:HC3HCDRXX:1:2105:26142:30796
CATATACT
+
FFFFFFFF
@A00769:11:HC3HCDRXX:1:2105:31982:30796
CATATACT
+
FFFFFFFF
@A00769:11:HC3HCDRXX:1:2105:14244:30859
CATATACT
+
FFFFFFFF
@A00769:11:HC3HCDRXX:1:2105:14669:30874
CATATACT
+
FFFFFFFF
@A00769:11:HC3HCDRXX:1:2105:7663:30890
CATATACT
+
FFFFFFFF
@A00769:11:HC3HCDRXX:1:2105:7762:30937
CATATACT
+
FFFFFFFF
@A00769:11:HC3HCDRXX:1:2105:8305:31031
CATATACT
+
FFFFFFFF
@A00769:11:HC3HCDRXX:1:2105:18023:31078
CATATACT
+
FFFFFFFF
@A00769:11:HC3HCDRXX:1:2105:20934:31078
CATATACT
+
FF,FFFFF
@A00769:11:HC3HCDRXX:1:2105:1787:31140
CATATACT
+
FFFFFFFF
@A00769:11:HC3HCDRXX:1:2105:16604:31156
CATATACT
+
FFFFFFFF
@A00769:11:HC3HCDRXX:1:2105:12753:31187
CATATACT
+
FFFFFFFF
@A00769:11:HC3HCDRXX:1:2105:32235:31266
CATATACT
+
FFFFFFFF
@A00769:11:HC3HCDRXX:1:2105:16767:31344
CATATACT
+
FFFFFFFF
@A00769:11:HC3HCDRXX:1:2105:24397:31344
CATATACT
+
FFFFFFFF
@A00769:11:HC3HCDRXX:1:2105:17933:31391
CATATACT
+
FFFFFFFF
@A00769:11:HC3HCDRXX:1:2105:1859:31422
CATATACT
+
FFFFFFFF
@A00769:11:HC3HCDRXX:1:2105:20139:31485
CATATACT
+
FFFFFFFF
@A00769:11:HC3HCDRXX:1:2105:8377:31532
CATATACT
+
FFFFFFFF
@A00769:11:HC3HCDRXX:1:2105:2817:31579
CATATACT
+
FFFFFFFF
@A00769:11:HC3HCDRXX:1:2105:17201:31594
CATATACT
+
FFFFFFFF
@A00769:11:HC3HCDRXX:1:2105:31033:31594
CATATACT
+
FFFFFFFF
@A00769:11:HC3HCDRXX:1:2105:7789:31610
CATATACT
+
FFFFFFFF
@A00769:11:HC3HCDRXX:1:2105:23466:31641
CATATACT
+
FFFFFFFF
@A00769:11:HC3HCDRXX:1:2105:5918:31657
CATATACT
+
FFFFFFFF
@A00769:11:HC3HCDRXX:1:2105:24560:31657
CATATACT
+
FFFFFFFF
@A00769:11:HC3HCDRXX:1:2105:29532:31720
CATATACT
+
FFFFFFFF
@A00769:11:HC3HCDRXX:1:2105:7247:31735
CATATACT
+
FFF:FFFF
@A00769:11:HC3HCDRXX:1:2105:32389:31814
CATATACT
+
:FFFFFFF
@A00769:11:HC3HCDRXX:1:2105:5837:31861
CATATACT
+
FFFF:FFF
@A00769:11:HC3HCDRXX:1:2105:4616:31876
CATATACT
+
FFFFFFFF
@A00769:11:HC3HCDRXX:1:2105:21178:31876
CATATACT
+
FFFFFFFF
@A00769:11:HC3HCDRXX:1:2105:8576:31908
CATATACT
+
FF::,FF:
@A00769:11:HC3HCDRXX:1:2105:29478:31939
CATATACT
+
FFFFFFFF
@A00769:11:HC3HCDRXX:1:2105:3531:31970
CATATACT
+
FFFFFFFF
@A00769:11:HC3HCDRXX:1:2105:30291:31970
CATATACT
+
FFFFFFFF
@A00769:11:HC3HCDRXX:1:2105:25554:32033
CATATACT
+
FFFFFFFF
@A00769:11:HC3HCDRXX:1:2105:5032:32095
CATATACT
+
FFFFFFFF
@A00769:11:HC3HCDRXX:1:2105:23827:32111
CATATACT
+
FFFFFFFF
@A00769:11:HC3HCDRXX:1:2105:24749:32142
CATATACT
+
FFFFFFFF
@A00769:11:HC3HCDRXX:1:2105:23782:32221
CATATACT
+
FFFFFFFF
@A00769:11:HC3HCDRXX:1:2105:26395:32299
CATATACT
+
FFFFFFFF
@A00769:11:HC3HCDRXX:1:2105:10041:32315
CATATACT
+
FFFFFFFF
@A00769:11:HC3HCDRXX:1:2105:4924:32346
CATATACT
+
FF::FFF,
@A00769:11:HC3HCDRXX:1:2105:3947:32440
CATATACT
+
FFFFFFFF
@A00769:11:HC3HCDRXX:1:2105:15311:32487
CATATACT
+
FFFFFFFF
@A00769:11:HC3HCDRXX:1:2105:7826:32518
CATATACT
+
FFFFFFFF
@A00769:11:HC3HCDRXX:1:2105:11153:32550
CATATACT
+
FFFFFFFF
@A00769:11:HC3HCDRXX:1:2105:17354:32550
CATATACT
+
FFFFFFFF
@A00769:11:HC3HCDRXX:1:2105:4815:32597
CATATACT
+
FFFFFFFF
@A00769:11:HC3HCDRXX:1:2105:12590:32597
CATATACT
+
FFFFFFFF
@A00769:11:HC3HCDRXX:1:2105:1316:32612
CATATACT
+
FFFFFFFF
@A00769:11:HC3HCDRXX:1:2105:16649:32612
CATATACT
+
FFFFFFFF
@A00769:11:HC3HCDRXX:1:2105:24035:32628
CATATACT
+
FFFFFFFF
@A00769:11:HC3HCDRXX:1:2105:6415:32643
CATATACT
+
FFFFFFFF
@A00769:11:HC3HCDRXX:1:2105:6379:32675
CATATACT
+
FFFFFFFF
@A00769:11:HC3HCDRXX:1:2105:18611:32784
CATATACT
+
FFFFFF:F
@A00769:11:HC3HCDRXX:1:2105:5358:32816
CATATACT
+
FFFFFFFF
@A00769:11:HC3HCDRXX:1:2105:14082:32831
CATATACT
+
FFFFFFFF
@A00769:11:HC3HCDRXX:1:2105:15112:32925
CATATACT
+
FFFFF:FF
@A00769:11:HC3HCDRXX:1:2105:16767:32941
CATATACT
+
FFFFFFFF
@A00769:11:HC3HCDRXX:1:2105:25075:33051
CATATACT
+
FFFFFFFF
@A00769:11:HC3HCDRXX:1:2105:2356:33160
CATATACT
+
FFFFFFFF
@A00769:11:HC3HCDRXX:1:2105:7247:33207
CATATACT
+
FFFFFFFF
@A00769:11:HC3HCDRXX:1:2105:15293:33207
CATATACT
+
FFFFFFFF
@A00769:11:HC3HCDRXX:1:2105:7102:33238
CATATACT
+
FFFFFFFF
@A00769:11:HC3HCDRXX:1:2105:7572:33238
CATATACT
+
FFFFFFFF
@A00769:11:HC3HCDRXX:1:2105:30409:33238
CATATACT
+
F:F:FFFF
@A00769:11:HC3HCDRXX:1:2105:4246:33301
CATATACT
+
FFFFFFFF
@A00769:11:HC3HCDRXX:1:2105:20121:33301
CATATACT
+
FFFFFFFF
@A00769:11:HC3HCDRXX:1:2105:23457:33317
CATATACT
+
FFFFFFFF
@A00769:11:HC3HCDRXX:1:2105:5430:33348
CATATACT
+
FFFFFFFF
@A00769:11:HC3HCDRXX:1:2105:15772:33411
CATATACT
+
FFFFFFFF
@A00769:11:HC3HCDRXX:1:2105:11803:33458
CATATACT
+
FFFFFFFF
@A00769:11:HC3HCDRXX:1:2105:11424:33489
CATATACT
+
FFFFFFFF
@A00769:11:HC3HCDRXX:1:2105:1759:33536
CATATACT
+
FFFFFFFF
@A00769:11:HC3HCDRXX:1:2105:22119:33599
CATATACT
+
FFFFFFFF
@A00769:11:HC3HCDRXX:1:2105:3748:33786
CATATACT
+
FFFFFFFF
@A00769:11:HC3HCDRXX:1:2105:12183:33833
CATATACT
+
FFFFFFFF
@A00769:11:HC3HCDRXX:1:2105:21242:33959
CATATACT
+
FFFFFFFF
@A00769:11:HC3HCDRXX:1:2105:4444:34053
CATATACT
+
FFFFFFFF
@A00769:11:HC3HCDRXX:1:2105:24840:34147
CATATACT
+
FFFFFFFF
@A00769:11:HC3HCDRXX:1:2105:4833:34162
CATATACT
+
FFFFFFFF
@A00769:11:HC3HCDRXX:1:2105:4679:34178
CATATACT
+
FFFFFFFF
@A00769:11:HC3HCDRXX:1:2105:11008:34178
CATATACT
+
FFFFFFFF
@A00769:11:HC3HCDRXX:1:2105:28709:34240
CATATACT
+
FFFFFFFF
@A00769:11:HC3HCDRXX:1:2105:18276:34397
CATATACT
+
FF:FFFFF
@A00769:11:HC3HCDRXX:1:2105:31421:34460
CATATACT
+
FFFFFFFF
@A00769:11:HC3HCDRXX:1:2105:26458:34475
CATATACT
+
FFFF:::F
@A00769:11:HC3HCDRXX:1:2105:12527:34491
CATATACT
+
FFFFFFFF
@A00769:11:HC3HCDRXX:1:2105:5773:34538
CATATACT
+
FFFFFFFF
@A00769:11:HC3HCDRXX:1:2105:15130:34554
CATATACT
+
FFFFFFFF
@A00769:11:HC3HCDRXX:1:2105:32398:34585
CATATACT
+
FFFFFFFF
@A00769:11:HC3HCDRXX:1:2105:19488:34648
CATATACT
+
FFFFFFFF
@A00769:11:HC3HCDRXX:1:2105:2130:34710
CATATACT
+
FFFFFFFF
@A00769:11:HC3HCDRXX:1:2105:9851:34710
CATATACT
+
FFFFFFFF
@A00769:11:HC3HCDRXX:1:2105:17987:34710
CATATACT
+
FFFFFFFF
@A00769:11:HC3HCDRXX:1:2105:10330:34820
CATATACT
+
FFFFFFFF
@A00769:11:HC3HCDRXX:1:2105:12680:34820
CATATACT
+
FFFFFFFF
@A00769:11:HC3HCDRXX:1:2105:15971:34851
CATATACT
+
FFFFFFFF
@A00769:11:HC3HCDRXX:1:2105:20600:34914
CATATACT
+
FFFFFFFF
@A00769:11:HC3HCDRXX:1:2105:23366:34914
CATATACT
+
FFFFFFFF
@A00769:11:HC3HCDRXX:1:2105:5611:35008
CATATACT
+
FFFFFFFF
@A00769:11:HC3HCDRXX:1:2105:4933:35117
CATATACT
+
FFFFFFFF
@A00769:11:HC3HCDRXX:1:2105:17445:35149
CATATACT
+
FFFFFFFF
@A00769:11:HC3HCDRXX:1:2105:9317:35164
CATATACT
+
FFFFFFFF
@A00769:11:HC3HCDRXX:1:2105:20943:35164
CATATACT
+
FFFF,FFF
@A00769:11:HC3HCDRXX:1:2105:5936:35258
CATATACT
+
FFFFFFFF
@A00769:11:HC3HCDRXX:1:2105:21061:35305
CATATACT
+
FFFFFFFF
@A00769:11:HC3HCDRXX:1:2105:11532:35368
CATATACT
+
FF:F:FFF
@A00769:11:HC3HCDRXX:1:2105:20853:35446
CATATACT
+
FFFFFFFF
@A00769:11:HC3HCDRXX:1:2105:20582:35477
CATATACT
+
FFFFFFFF
@A00769:11:HC3HCDRXX:1:2105:13575:35556
CATATACT
+
FFFFFFFF
@A00769:11:HC3HCDRXX:1:2105:28239:35556
CATATACT
+
FFFFFFFF
@A00769:11:HC3HCDRXX:1:2105:9760:35587
CATATACT
+
FFFFFFF:
@A00769:11:HC3HCDRXX:1:2105:8974:35603
CATATACT
+
FFFFFFFF
@A00769:11:HC3HCDRXX:1:2105:31503:35790
CATATACT
+
FFFFFFFF
@A00769:11:HC3HCDRXX:1:2105:16062:35822
CATATACT
+
FFFFFFFF
@A00769:11:HC3HCDRXX:1:2105:26404:35822
CATATACT
+
,FFFFF,F
@A00769:11:HC3HCDRXX:1:2105:3965:35853
CATATACT
+
FFFFFFFF
@A00769:11:HC3HCDRXX:1:2105:30002:35916
CATATACT
+
FFFFFFFF
@A00769:11:HC3HCDRXX:1:2105:13141:36057
CATATACT
+
FFFFFFFF
@A00769:11:HC3HCDRXX:1:2105:16071:36057
CATATACT
+
FFFFFFFF
@A00769:11:HC3HCDRXX:1:2105:24261:36182
CATATACT
+
FFFFFFFF
@A00769:11:HC3HCDRXX:1:2105:2003:36213
CATATACT
+
FFFFFFFF
@A00769:11:HC3HCDRXX:1:2105:25247:36292
CATATACT
+
FFFFFFFF
@A00769:11:HC3HCDRXX:1:2105:22688:36495
CATATACT
+
FFFFFFFF
@A00769:11:HC3HCDRXX:1:2105:6560:36714
CATATACT
+
FFFFFFFF
@A00769:11:HC3HCDRXX:1:2105:9760:36777
CATATACT
+
FFFFFFFF
@A00769:11:HC3HCDRXX:1:2105:31693:36808
CATATACT
+
FFFF:FFF
@A00769:11:HC3HCDRXX:1:2105:16459:36824
CATATACT
+
FFFFFFFF
@A00769:11:HC3HCDRXX:1:2105:17833:36886
CATATACT
+
FFFFFFFF
@A00769:11:HC3HCDRXX:1:2105:3794:36933
CATATACT
+
FFFFFF:F
@A00769:11:HC3HCDRXX:1:2105:31819:36996
CATATACT
+
FFFFFFFF
@A00769:11:HC3HCDRXX:1:2105:13340:37027
CATATACT
+
:FFFF:FF
@A00769:11:HC3HCDRXX:1:2105:30897:37027
CATATACT
+
FF:F,F:,
@A00769:11:HC3HCDRXX:1:2106:13340:1016
CATATACT
+
FF:FFFFF
@A00769:11:HC3HCDRXX:1:2106:10022:1063
CATATACT
+
FFFFFFFF
@A00769:11:HC3HCDRXX:1:2106:14434:1063
CATATACT
+
FFFFFFFF
@A00769:11:HC3HCDRXX:1:2106:9706:1141
CATATACT
+
FF:F:FFF
@A00769:11:HC3HCDRXX:1:2106:2483:1157
CATATACT
+
FFF:FFFF
@A00769:11:HC3HCDRXX:1:2106:13720:1172
CATATACT
+
FFFFFFFF
@A00769:11:HC3HCDRXX:1:2106:1931:1423
CATATACT
+
FFFFFFFF
@A00769:11:HC3HCDRXX:1:2106:16107:1485
CATATACT
+
FFFFFFFF
@A00769:11:HC3HCDRXX:1:2106:14995:1501
CATATACT
+
FFFF,FFF
@A00769:11:HC3HCDRXX:1:2106:25057:1579
CATATACT
+
:FFFFFFF
@A00769:11:HC3HCDRXX:1:2106:14064:1642
CATATACT
+
FFFFFFFF
@A00769:11:HC3HCDRXX:1:2106:32868:1642
CATATACT
+
FFFFFFFF
@A00769:11:HC3HCDRXX:1:2106:9598:1705
CATATACT
+
FFFFFFFF
@A00769:11:HC3HCDRXX:1:2106:19623:1720
CATATACT
+
FFFFFFFF
@A00769:11:HC3HCDRXX:1:2106:16360:1861
CATATACT
+
FFFFFFFF
@A00769:11:HC3HCDRXX:1:2106:32027:2002
CATATACT
+
FFFFFFFF
@A00769:11:HC3HCDRXX:1:2106:4508:2033
CATATACT
+
FFFFFFFF
@A00769:11:HC3HCDRXX:1:2106:25545:2080
CATATACT
+
FFFFFFFF
@A00769:11:HC3HCDRXX:1:2106:3929:2096
CATATACT
+
FFFFF:FF
@A00769:11:HC3HCDRXX:1:2106:4689:2190
CATATACT
+
FFFFFFFF
@A00769:11:HC3HCDRXX:1:2106:13277:2253
CATATACT
+
FFFFFFFF
@A00769:11:HC3HCDRXX:1:2106:29767:2284
CATATACT
+
FFFFFFFF
@A00769:11:HC3HCDRXX:1:2106:14262:2300
CATATACT
+
,FFFF:FF
@A00769:11:HC3HCDRXX:1:2106:16966:2315
CATATACT
+
FFFFFFFF
@A00769:11:HC3HCDRXX:1:2106:28293:2394
CATATACT
+
FFFFFFFF
@A00769:11:HC3HCDRXX:1:2106:24650:2409
CATATACT
+
FFFFFFFF
@A00769:11:HC3HCDRXX:1:2106:30852:2503
CATATACT
+
FFF:FFFF
@A00769:11:HC3HCDRXX:1:2106:2013:2534
CATATACT
+
FF:,,:,F
@A00769:11:HC3HCDRXX:1:2106:23963:2660
CATATACT
+
FFFFFFFF
@A00769:11:HC3HCDRXX:1:2106:32750:2660
CATATACT
+
FFFFFFFF
@A00769:11:HC3HCDRXX:1:2106:13340:2675
CATATACT
+
FFFF:FFF
@A00769:11:HC3HCDRXX:1:2106:18069:2691
CATATACT
+
FFFFFFFF
@A00769:11:HC3HCDRXX:1:2106:29487:2707
CATATACT
+
FFFFFFFF
@A00769:11:HC3HCDRXX:1:2106:17842:2738
CATATACT
+
FFFFFFFF
@A00769:11:HC3HCDRXX:1:2106:5990:2848
CATATACT
+
FFFFFFFF
@A00769:11:HC3HCDRXX:1:2106:26549:2848
CATATACT
+
FFFFFFFF
@A00769:11:HC3HCDRXX:1:2106:6008:2879
CATATACT
+
FFFFFFFF
@A00769:11:HC3HCDRXX:1:2106:27127:2942
CATATACT
+
FFFFFFFF
@A00769:11:HC3HCDRXX:1:2106:28537:2942
CATATACT
+
F,:F,FFF
@A00769:11:HC3HCDRXX:1:2106:13232:3020
CATATACT
+
FF:F,FFF
@A00769:11:HC3HCDRXX:1:2106:17915:3051
CATATACT
+
FFFFFFFF
@A00769:11:HC3HCDRXX:1:2106:17788:3082
CATATACT
+
FFFFFFFF
@A00769:11:HC3HCDRXX:1:2106:4544:3098
CATATACT
+
FFFFFFFF
@A00769:11:HC3HCDRXX:1:2106:20419:3129
CATATACT
+
FF:F,FF,
@A00769:11:HC3HCDRXX:1:2106:23583:3192
CATATACT
+
FFFFFFFF
@A00769:11:HC3HCDRXX:1:2106:29234:3239
CATATACT
+
FFFFFFFF
@A00769:11:HC3HCDRXX:1:2106:2266:3286
CATATACT
+
FFFFFFFF
@A00769:11:HC3HCDRXX:1:2106:31485:3286
CATATACT
+
FFFFFFFF
@A00769:11:HC3HCDRXX:1:2106:24605:3458
CATATACT
+
FFFFFFFF
@A00769:11:HC3HCDRXX:1:2106:5755:3505
CATATACT
+
FFFFFFFF
@A00769:11:HC3HCDRXX:1:2106:13250:3521
CATATACT
+
F:FFFFFF
@A00769:11:HC3HCDRXX:1:2106:17544:3537
CATATACT
+
FFFFFFFF
@A00769:11:HC3HCDRXX:1:2106:3441:3568
CATATACT
+
FFFFFFFF
@A00769:11:HC3HCDRXX:1:2106:14100:3646
CATATACT
+
FFFFFF:F
@A00769:11:HC3HCDRXX:1:2106:23366:3818
CATATACT
+
FFFFFFFF
@A00769:11:HC3HCDRXX:1:2106:25391:3850
CATATACT
+
FFFFFFFF
@A00769:11:HC3HCDRXX:1:2106:30436:4006
CATATACT
+
FFFFFFFF
@A00769:11:HC3HCDRXX:1:2106:7554:4053
CATATACT
+
FFFFFFFF
@A00769:11:HC3HCDRXX:1:2106:17707:4069
CATATACT
+
FFFFFFFF
@A00769:11:HC3HCDRXX:1:2106:31060:4085
CATATACT
+
FFFFFFFF
@A00769:11:HC3HCDRXX:1:2106:28348:4272
CATATACT
+
:FFFFFFF
@A00769:11:HC3HCDRXX:1:2106:12237:4398
CATATACT
+
FFFFFFFF
@A00769:11:HC3HCDRXX:1:2106:15438:4398
CATATACT
+
FFFFFFFF
@A00769:11:HC3HCDRXX:1:2106:30915:4398
CATATACT
+
FFFFFFFF
@A00769:11:HC3HCDRXX:1:2106:6379:4554
CATATACT
+
FFFFFFFF
@A00769:11:HC3HCDRXX:1:2106:7355:4617
CATATACT
+
FFFFFFFF
@A00769:11:HC3HCDRXX:1:2106:22200:4711
CATATACT
+
FFFFFFFF
@A00769:11:HC3HCDRXX:1:2106:9200:4742
CATATACT
+
FFFFFFFF
@A00769:11:HC3HCDRXX:1:2106:23167:4758
CATATACT
+
FFFFFFFF
@A00769:11:HC3HCDRXX:1:2106:24117:4773
CATATACT
+
FFFFFFFF
@A00769:11:HC3HCDRXX:1:2106:28474:4867
CATATACT
+
FFFFFFFF
@A00769:11:HC3HCDRXX:1:2106:16731:4914
CATATACT
+
FFFFFFFF
@A00769:11:HC3HCDRXX:1:2106:32280:4946
CATATACT
+
FFFFFFFF
@A00769:11:HC3HCDRXX:1:2106:23158:5149
CATATACT
+
FFFFFFFF
@A00769:11:HC3HCDRXX:1:2106:23656:5196
CATATACT
+
FFFFFFFF
@A00769:11:HC3HCDRXX:1:2106:17626:5212
CATATACT
+
FFFFFFFF
@A00769:11:HC3HCDRXX:1:2106:29170:5290
CATATACT
+
FFFFFFFF
@A00769:11:HC3HCDRXX:1:2106:6922:5306
CATATACT
+
:FFF:FFF
@A00769:11:HC3HCDRXX:1:2106:11071:5353
CATATACT
+
FFFFFFFF
@A00769:11:HC3HCDRXX:1:2106:24207:5368
CATATACT
+
FFFFFFFF
@A00769:11:HC3HCDRXX:1:2106:24804:5368
CATATACT
+
FFFFFFFF
@A00769:11:HC3HCDRXX:1:2106:19741:5431
CATATACT
+
FFFFFFFF
@A00769:11:HC3HCDRXX:1:2106:7717:5525
CATATACT
+
FFFFFFFF
@A00769:11:HC3HCDRXX:1:2106:30951:5619
CATATACT
+
FFFFFFFF
@A00769:11:HC3HCDRXX:1:2106:10312:5635
CATATACT
+
FFFFFFFF
@A00769:11:HC3HCDRXX:1:2106:29360:5650
CATATACT
+
FFFFFFFF
@A00769:11:HC3HCDRXX:1:2106:11903:5729
CATATACT
+
FFFFFF:F
@A00769:11:HC3HCDRXX:1:2106:17056:5729
CATATACT
+
FFFFFFFF
@A00769:11:HC3HCDRXX:1:2106:31910:5807
CATATACT
+
FFFFFFFF
@A00769:11:HC3HCDRXX:1:2106:6804:5822
CATATACT
+
:FFFFFFF
@A00769:11:HC3HCDRXX:1:2106:8703:5854
CATATACT
+
FFFFFFFF
@A00769:11:HC3HCDRXX:1:2106:10863:5901
CATATACT
+
FFFFFFFF
@A00769:11:HC3HCDRXX:1:2106:16016:5995
CATATACT
+
FFFFFFFF
@A00769:11:HC3HCDRXX:1:2106:16197:6026
CATATACT
+
FFFFFFFF
@A00769:11:HC3HCDRXX:1:2106:6470:6057
CATATACT
+
FFFFFFFF
@A00769:11:HC3HCDRXX:1:2106:23050:6057
CATATACT
+
FFFFFFFF
@A00769:11:HC3HCDRXX:1:2106:5882:6292
CATATACT
+
FFFFFFFF
@A00769:11:HC3HCDRXX:1:2106:24388:6308
CATATACT
+
FFFFFFFF
@A00769:11:HC3HCDRXX:1:2106:5954:6386
CATATACT
+
FFFFFFFF
@A00769:11:HC3HCDRXX:1:2106:27796:6386
CATATACT
+
FFFFFFFF
@A00769:11:HC3HCDRXX:1:2106:6244:6417
CATATACT
+
FFFFFFFF
@A00769:11:HC3HCDRXX:1:2106:15998:6464
CATATACT
+
FFFF:F:F
@A00769:11:HC3HCDRXX:1:2106:10691:6511
CATATACT
+
FF:F,FF:
@A00769:11:HC3HCDRXX:1:2106:29170:6637
CATATACT
+
FFFFFFFF
@A00769:11:HC3HCDRXX:1:2106:9417:6652
CATATACT
+
FFFFFFFF
@A00769:11:HC3HCDRXX:1:2106:9724:6715
CATATACT
+
FFFFFFFF
@A00769:11:HC3HCDRXX:1:2106:3757:6809
CATATACT
+
FFFFFFFF
@A00769:11:HC3HCDRXX:1:2106:17282:6965
CATATACT
+
FFFFFFFF
@A00769:11:HC3HCDRXX:1:2106:20473:7044
CATATACT
+
FFFFFFFF
@A00769:11:HC3HCDRXX:1:2106:14181:7075
CATATACT
+
FFFFFFFF
@A00769:11:HC3HCDRXX:1:2106:3549:7263
CATATACT
+
FFFFFFFF
@A00769:11:HC3HCDRXX:1:2106:8666:7357
CATATACT
+
FFFFFFFF
@A00769:11:HC3HCDRXX:1:2106:20582:7388
CATATACT
+
FFFFFFFF
@A00769:11:HC3HCDRXX:1:2106:28320:7388
CATATACT
+
FFFFFFFF
@A00769:11:HC3HCDRXX:1:2106:21115:7467
CATATACT
+
FFFFF:FF
@A00769:11:HC3HCDRXX:1:2106:28700:7545
CATATACT
+
FFFFFFFF
@A00769:11:HC3HCDRXX:1:2106:20952:7560
CATATACT
+
FFFFFFFF
@A00769:11:HC3HCDRXX:1:2106:22788:7607
CATATACT
+
FFFFFFFF
@A00769:11:HC3HCDRXX:1:2106:18331:7654
CATATACT
+
FFFFFFFF
@A00769:11:HC3HCDRXX:1:2106:30644:7654
CATATACT
+
FFFFFFFF
@A00769:11:HC3HCDRXX:1:2106:14154:7686
CATATACT
+
FFFFFFFF
@A00769:11:HC3HCDRXX:1:2106:6225:7701
CATATACT
+
FFFFFFFF
@A00769:11:HC3HCDRXX:1:2106:26558:7717
CATATACT
+
FFFF:FFF
@A00769:11:HC3HCDRXX:1:2106:25916:7733
CATATACT
+
FFFFFFFF
@A00769:11:HC3HCDRXX:1:2106:1570:7748
CATATACT
+
FFFFFFFF
@A00769:11:HC3HCDRXX:1:2106:29830:7874
CATATACT
+
FFFFFFFF
@A00769:11:HC3HCDRXX:1:2106:16143:7936
CATATACT
+
,FFF:FF,
@A00769:11:HC3HCDRXX:1:2106:16052:7968
CATATACT
+
:FFFFFFF
@A00769:11:HC3HCDRXX:1:2106:3351:8015
CATATACT
+
FFFFFFFF
@A00769:11:HC3HCDRXX:1:2106:8748:8061
CATATACT
+
FFFFFFFF
@A00769:11:HC3HCDRXX:1:2106:30553:8061
CATATACT
+
F:FFFFFF
@A00769:11:HC3HCDRXX:1:2106:16947:8077
CATATACT
+
FFFFFFFF
@A00769:11:HC3HCDRXX:1:2106:21350:8093
CATATACT
+
FFFFFFFF
@A00769:11:HC3HCDRXX:1:2106:20446:8187
CATATACT
+
FFFFFFFF
@A00769:11:HC3HCDRXX:1:2106:27570:8187
CATATACT
+
FFFF:FFF
@A00769:11:HC3HCDRXX:1:2106:25093:8281
CATATACT
+
FFFFFFFF
@A00769:11:HC3HCDRXX:1:2106:30581:8328
CATATACT
+
FFFFFFFF
@A00769:11:HC3HCDRXX:1:2106:16306:8406
CATATACT
+
FFFFFFFF
@A00769:11:HC3HCDRXX:1:2106:7554:8469
CATATACT
+
FFFFFFFF
@A00769:11:HC3HCDRXX:1:2106:32832:8469
CATATACT
+
FFFFFFFF
@A00769:11:HC3HCDRXX:1:2106:4616:8484
CATATACT
+
FFFFFFFF
@A00769:11:HC3HCDRXX:1:2106:13422:8547
CATATACT
+
FFFFFFFF
@A00769:11:HC3HCDRXX:1:2106:25012:8609
CATATACT
+
FFFFFFFF
@A00769:11:HC3HCDRXX:1:2106:27661:8625
CATATACT
+
FFFFFFFF
@A00769:11:HC3HCDRXX:1:2106:10474:8672
CATATACT
+
FFFFFFFF
@A00769:11:HC3HCDRXX:1:2106:31394:8672
CATATACT
+
FFFFFFFF
@A00769:11:HC3HCDRXX:1:2106:25816:8719
CATATACT
+
FFFFFFFF
@A00769:11:HC3HCDRXX:1:2106:5041:8750
CATATACT
+
FFFFFFFF
@A00769:11:HC3HCDRXX:1:2106:1823:8782
CATATACT
+
FFFFFFFF
@A00769:11:HC3HCDRXX:1:2106:11650:8797
CATATACT
+
FFFFFFFF
@A00769:11:HC3HCDRXX:1:2106:25093:8813
CATATACT
+
FFFFFFFF
@A00769:11:HC3HCDRXX:1:2106:31277:8813
CATATACT
+
FFFFFFFF
@A00769:11:HC3HCDRXX:1:2106:2239:8938
CATATACT
+
FF,FF:,F
@A00769:11:HC3HCDRXX:1:2106:2763:9095
CATATACT
+
FFFFFFFF
@A00769:11:HC3HCDRXX:1:2106:7437:9111
CATATACT
+
FFFFFFFF
@A00769:11:HC3HCDRXX:1:2106:16721:9126
CATATACT
+
FFFFFFFF
@A00769:11:HC3HCDRXX:1:2106:18728:9126
CATATACT
+
FFFFFFFF
@A00769:11:HC3HCDRXX:1:2106:13431:9157
CATATACT
+
FFFFFFFF
@A00769:11:HC3HCDRXX:1:2106:12771:9173
CATATACT
+
FFFFFFFF
@A00769:11:HC3HCDRXX:1:2106:15664:9173
CATATACT
+
FFFFFFFF
@A00769:11:HC3HCDRXX:1:2106:29622:9267
CATATACT
+
FFFFFFFF
@A00769:11:HC3HCDRXX:1:2106:31168:9283
CATATACT
+
FFFFFFFF
@A00769:11:HC3HCDRXX:1:2106:29017:9314
CATATACT
+
FFFFFFFF
@A00769:11:HC3HCDRXX:1:2106:3604:9330
CATATACT
+
FFFFFFFF
@A00769:11:HC3HCDRXX:1:2106:21386:9345
CATATACT
+
FFFFFFFF
@A00769:11:HC3HCDRXX:1:2106:23601:9361
CATATACT
+
FFFFFFFF
@A00769:11:HC3HCDRXX:1:2106:31593:9392
CATATACT
+
FFFFFFFF
@A00769:11:HC3HCDRXX:1:2106:18566:9408
CATATACT
+
FFFFFFFF
@A00769:11:HC3HCDRXX:1:2106:21911:9408
CATATACT
+
FFFFFFFF
@A00769:11:HC3HCDRXX:1:2106:21685:9424
CATATACT
+
FFFFFFFF
@A00769:11:HC3HCDRXX:1:2106:7075:9455
CATATACT
+
,FFFFF,,
@A00769:11:HC3HCDRXX:1:2106:21893:9502
CATATACT
+
FFFFFFFF
@A00769:11:HC3HCDRXX:1:2106:28275:9502
CATATACT
+
FF:FFFFF
@A00769:11:HC3HCDRXX:1:2106:7437:9518
CATATACT
+
FFFFFFFF
@A00769:11:HC3HCDRXX:1:2106:3992:9533
CATATACT
+
FFFFFFFF
@A00769:11:HC3HCDRXX:1:2106:5376:9580
CATATACT
+
FFFFFFFF
@A00769:11:HC3HCDRXX:1:2106:1470:9612
CATATACT
+
FFFFFFFF
@A00769:11:HC3HCDRXX:1:2106:13901:9627
CATATACT
+
FFFFFFFF
@A00769:11:HC3HCDRXX:1:2106:32533:9674
CATATACT
+
FFFFFFFF
@A00769:11:HC3HCDRXX:1:2106:15772:9737
CATATACT
+
FFFFFFFF
@A00769:11:HC3HCDRXX:1:2106:23502:9784
CATATACT
+
FFFFFFFF
@A00769:11:HC3HCDRXX:1:2106:31711:9784
CATATACT
+
FFFFFFFF
@A00769:11:HC3HCDRXX:1:2106:4725:9862
CATATACT
+
FFFFFFFF
@A00769:11:HC3HCDRXX:1:2106:31494:9878
CATATACT
+
FFFF,FFF
@A00769:11:HC3HCDRXX:1:2106:4725:9893
CATATACT
+
FFFFFFFF
@A00769:11:HC3HCDRXX:1:2106:6072:9940
CATATACT
+
FFFFFFFF
@A00769:11:HC3HCDRXX:1:2106:28691:9972
CATATACT
+
FFFFFFFF
@A00769:11:HC3HCDRXX:1:2106:29848:9972
CATATACT
+
FFFFFFFF
@A00769:11:HC3HCDRXX:1:2106:31132:10066
CATATACT
+
F:FFFFFF
@A00769:11:HC3HCDRXX:1:2106:19470:10097
CATATACT
+
FFFFFFFF
@A00769:11:HC3HCDRXX:1:2106:31584:10128
CATATACT
+
FFFFFFFF
@A00769:11:HC3HCDRXX:1:2106:2980:10254
CATATACT
+
FFFFFFFF
@A00769:11:HC3HCDRXX:1:2106:28420:10254
CATATACT
+
FFFFFFFF
@A00769:11:HC3HCDRXX:1:2106:24469:10269
CATATACT
+
,FFFFFFF
@A00769:11:HC3HCDRXX:1:2106:26295:10269
CATATACT
+
FFFFFFFF
@A00769:11:HC3HCDRXX:1:2106:31385:10285
CATATACT
+
FFFFFFFF
@A00769:11:HC3HCDRXX:1:2106:16188:10300
CATATACT
+
:FFFFFFF
@A00769:11:HC3HCDRXX:1:2106:31548:10379
CATATACT
+
FFFFFFFF
@A00769:11:HC3HCDRXX:1:2106:10990:10410
CATATACT
+
FFFFFFFF
@A00769:11:HC3HCDRXX:1:2106:31684:10426
CATATACT
+
FFFFFFFF
@A00769:11:HC3HCDRXX:1:2106:8486:10488
CATATACT
+
:FFFFFFF
@A00769:11:HC3HCDRXX:1:2106:20329:10488
CATATACT
+
FF:F,F:F
@A00769:11:HC3HCDRXX:1:2106:10077:10551
CATATACT
+
FF:FFF,F
@A00769:11:HC3HCDRXX:1:2106:11623:10567
CATATACT
+
FFFFFFFF
@A00769:11:HC3HCDRXX:1:2106:22815:10661
CATATACT
+
FFFFFFFF
@A00769:11:HC3HCDRXX:1:2106:25111:10723
CATATACT
+
FFFFFFFF
@A00769:11:HC3HCDRXX:1:2106:25409:10739
CATATACT
+
FFFFFFFF
@A00769:11:HC3HCDRXX:1:2106:3577:10755
CATATACT
+
FFFFFFFF
@A00769:11:HC3HCDRXX:1:2106:15573:10802
CATATACT
+
FFFFFFFF
@A00769:11:HC3HCDRXX:1:2106:9028:10895
CATATACT
+
FFFFFFFF
@A00769:11:HC3HCDRXX:1:2106:17924:11021
CATATACT
+
FFFFFFFF
@A00769:11:HC3HCDRXX:1:2106:17273:11052
CATATACT
+
FFFFFFFF
@A00769:11:HC3HCDRXX:1:2106:17842:11099
CATATACT
+
FFFFFFFF
@A00769:11:HC3HCDRXX:1:2106:30951:11162
CATATACT
+
FFFFFFFF
@A00769:11:HC3HCDRXX:1:2106:11270:11177
CATATACT
+
FFFFFF:F
@A00769:11:HC3HCDRXX:1:2106:31087:11177
CATATACT
+
FFFFFFFF
@A00769:11:HC3HCDRXX:1:2106:13639:11209
CATATACT
+
FFFFFFFF
@A00769:11:HC3HCDRXX:1:2106:26829:11224
CATATACT
+
FFFFFFFF
@A00769:11:HC3HCDRXX:1:2106:22001:11256
CATATACT
+
FFFFFFFF
@A00769:11:HC3HCDRXX:1:2106:9335:11334
CATATACT
+
FFFFFFFF
@A00769:11:HC3HCDRXX:1:2106:12102:11334
CATATACT
+
FFFFFFFF
@A00769:11:HC3HCDRXX:1:2106:24985:11412
CATATACT
+
FFFFFFFF
@A00769:11:HC3HCDRXX:1:2106:19271:11506
CATATACT
+
FFFFFFFF
@A00769:11:HC3HCDRXX:1:2106:8250:11522
CATATACT
+
FF:F:FFF
@A00769:11:HC3HCDRXX:1:2106:6949:11553
CATATACT
+
FFFFFFFF
@A00769:11:HC3HCDRXX:1:2106:2184:11694
CATATACT
+
FFFFFFFF
@A00769:11:HC3HCDRXX:1:2106:23393:11694
CATATACT
+
FFFFFFFF
@A00769:11:HC3HCDRXX:1:2106:3161:11757
CATATACT
+
FFFFFFFF
@A00769:11:HC3HCDRXX:1:2106:22164:11819
CATATACT
+
FFFFFFFF
@A00769:11:HC3HCDRXX:1:2106:10402:11835
CATATACT
+
FFFFFFFF
@A00769:11:HC3HCDRXX:1:2106:13313:11898
CATATACT
+
FFFFFFFF
@A00769:11:HC3HCDRXX:1:2106:24650:11898
CATATACT
+
FFF:FFFF
@A00769:11:HC3HCDRXX:1:2106:23448:11976
CATATACT
+
FFFFFFFF
@A00769:11:HC3HCDRXX:1:2106:19614:12007
CATATACT
+
FFFFF,FF
@A00769:11:HC3HCDRXX:1:2106:16947:12054
CATATACT
+
FFFFFFFF
@A00769:11:HC3HCDRXX:1:2106:3251:12070
CATATACT
+
FFFFFFFF
@A00769:11:HC3HCDRXX:1:2106:29957:12101
CATATACT
+
FFFFF:FF
@A00769:11:HC3HCDRXX:1:2106:28293:12226
CATATACT
+
FFFFFFFF
@A00769:11:HC3HCDRXX:1:2106:22607:12242
CATATACT
+
FFFFFFFF
@A00769:11:HC3HCDRXX:1:2106:16830:12289
CATATACT
+
FFFFFFFF
@A00769:11:HC3HCDRXX:1:2106:31222:12320
CATATACT
+
FFFFFFFF
@A00769:11:HC3HCDRXX:1:2106:32081:12399
CATATACT
+
FFFFFFFF
@A00769:11:HC3HCDRXX:1:2106:11279:12414
CATATACT
+
FFFFFFFF
@A00769:11:HC3HCDRXX:1:2106:25030:12430
CATATACT
+
FFFFFFFF
@A00769:11:HC3HCDRXX:1:2106:3152:12461
CATATACT
+
FFFFFFFF
@A00769:11:HC3HCDRXX:1:2106:3314:12461
CATATACT
+
FF,F,F,,
@A00769:11:HC3HCDRXX:1:2106:9263:12461
CATATACT
+
FFFFFFFF
@A00769:11:HC3HCDRXX:1:2106:14977:12461
CATATACT
+
FFFFFFFF
@A00769:11:HC3HCDRXX:1:2106:26142:12477
CATATACT
+
FFFFFFFF
@A00769:11:HC3HCDRXX:1:2106:18475:12540
CATATACT
+
FFFFFFFF
@A00769:11:HC3HCDRXX:1:2106:9724:12571
CATATACT
+
FFFFFFFF
@A00769:11:HC3HCDRXX:1:2106:32434:12602
CATATACT
+
FFFFFFFF
@A00769:11:HC3HCDRXX:1:2106:20600:12618
CATATACT
+
FFFFFFFF
@A00769:11:HC3HCDRXX:1:2106:4227:12696
CATATACT
+
FFFFFFFF
@A00769:11:HC3HCDRXX:1:2106:14922:12837
CATATACT
+
FFFFFFFF
@A00769:11:HC3HCDRXX:1:2106:19922:12884
CATATACT
+
FFFFFFFF
@A00769:11:HC3HCDRXX:1:2106:13259:12900
CATATACT
+
FFFFFFFF
@A00769:11:HC3HCDRXX:1:2106:23393:12915
CATATACT
+
:FFFFFFF
@A00769:11:HC3HCDRXX:1:2106:27227:12915
CATATACT
+
FFFFFFFF
@A00769:11:HC3HCDRXX:1:2106:5755:12994
CATATACT
+
FFFFFFFF
@A00769:11:HC3HCDRXX:1:2106:1353:13072
CATATACT
+
FFFFFFFF
@A00769:11:HC3HCDRXX:1:2106:23421:13150
CATATACT
+
FFFFFFFF
@A00769:11:HC3HCDRXX:1:2106:22959:13197
CATATACT
+
FFFFFFFF
@A00769:11:HC3HCDRXX:1:2106:25672:13291
CATATACT
+
F:FFFFFF
@A00769:11:HC3HCDRXX:1:2106:24171:13322
CATATACT
+
FFFF:FFF
@A00769:11:HC3HCDRXX:1:2106:25427:13369
CATATACT
+
FFFFFFFF
@A00769:11:HC3HCDRXX:1:2106:13358:13385
CATATACT
+
FFFFFFFF
@A00769:11:HC3HCDRXX:1:2106:20374:13385
CATATACT
+
FFFFFFFF
@A00769:11:HC3HCDRXX:1:2106:27444:13385
CATATACT
+
FFFFFFFF
@A00769:11:HC3HCDRXX:1:2106:4056:13589
CATATACT
+
FFFFFFFF
@A00769:11:HC3HCDRXX:1:2106:32045:13683
CATATACT
+
FFFFFFFF
@A00769:11:HC3HCDRXX:1:2106:30870:13839
CATATACT
+
FFFFFFFF
@A00769:11:HC3HCDRXX:1:2106:22281:13902
CATATACT
+
FFFFFFFF
@A00769:11:HC3HCDRXX:1:2106:30725:13964
CATATACT
+
FFFFFFFF
@A00769:11:HC3HCDRXX:1:2106:5023:13980
CATATACT
+
FFFFFFFF
@A00769:11:HC3HCDRXX:1:2106:14018:13996
CATATACT
+
FFFFFFFF
@A00769:11:HC3HCDRXX:1:2106:30897:14043
CATATACT
+
FFFFFFFF
@A00769:11:HC3HCDRXX:1:2106:7410:14074
CATATACT
+
FFFFFFFF
@A00769:11:HC3HCDRXX:1:2106:25572:14090
CATATACT
+
,FFFFFF:
@A00769:11:HC3HCDRXX:1:2106:3486:14137
CATATACT
+
FFFFFFFF
@A00769:11:HC3HCDRXX:1:2106:18855:14168
CATATACT
+
FFFFFFFF
@A00769:11:HC3HCDRXX:1:2106:24451:14184
CATATACT
+
FFFFFFFF
@A00769:11:HC3HCDRXX:1:2106:2302:14246
CATATACT
+
FFFFFFFF
@A00769:11:HC3HCDRXX:1:2106:2546:14262
CATATACT
+
FFFFF:FF
@A00769:11:HC3HCDRXX:1:2106:3983:14278
CATATACT
+
FFFFFFFF
@A00769:11:HC3HCDRXX:1:2106:31232:14372
CATATACT
+
FFFFFFFF
@A00769:11:HC3HCDRXX:1:2106:19307:14387
CATATACT
+
FFFFFFFF
@A00769:11:HC3HCDRXX:1:2106:19723:14481
CATATACT
+
FFFFF:FF
@A00769:11:HC3HCDRXX:1:2106:22860:14497
CATATACT
+
FFFFFFFF
@A00769:11:HC3HCDRXX:1:2106:29234:14512
CATATACT
+
FFFFFFFF
@A00769:11:HC3HCDRXX:1:2106:9516:14528
CATATACT
+
FFFFFFFF
@A00769:11:HC3HCDRXX:1:2106:19271:14606
CATATACT
+
FFFF,FF:
@A00769:11:HC3HCDRXX:1:2106:5104:14653
CATATACT
+
FFFFFFFF
@A00769:11:HC3HCDRXX:1:2106:17598:14653
CATATACT
+
FFFFFF:F
@A00769:11:HC3HCDRXX:1:2106:18747:14669
CATATACT
+
FFFFFFFF
@A00769:11:HC3HCDRXX:1:2106:21829:14685
CATATACT
+
FFFFFFFF
@A00769:11:HC3HCDRXX:1:2106:32045:14685
CATATACT
+
FFFFFFFF
@A00769:11:HC3HCDRXX:1:2106:23520:14794
CATATACT
+
FFFFFFFF
@A00769:11:HC3HCDRXX:1:2106:10710:14810
CATATACT
+
FFFFFFFF
@A00769:11:HC3HCDRXX:1:2106:26133:14810
CATATACT
+
FFFFFFFF
@A00769:11:HC3HCDRXX:1:2106:1090:14873
CATATACT
+
FFFFFFFF
@A00769:11:HC3HCDRXX:1:2106:10547:14904
CATATACT
+
FFFFFFFF
@A00769:11:HC3HCDRXX:1:2106:15845:14904
CATATACT
+
FFFFFFFF
@A00769:11:HC3HCDRXX:1:2106:25183:15013
CATATACT
+
FFFFFFFF
@A00769:11:HC3HCDRXX:1:2106:4273:15092
CATATACT
+
FFFFFFFF
@A00769:11:HC3HCDRXX:1:2106:12626:15092
CATATACT
+
FFFFFFF:
@A00769:11:HC3HCDRXX:1:2106:29595:15107
CATATACT
+
FFFFFFFF
@A00769:11:HC3HCDRXX:1:2106:29894:15186
CATATACT
+
,FFF:FF:
@A00769:11:HC3HCDRXX:1:2106:18674:15264
CATATACT
+
FFFFFFFF
@A00769:11:HC3HCDRXX:1:2106:13196:15327
CATATACT
+
FFFFFFFF
@A00769:11:HC3HCDRXX:1:2106:16071:15327
CATATACT
+
FFFFFFFF
@A00769:11:HC3HCDRXX:1:2106:12744:15452
CATATACT
+
FFFFFFFF
@A00769:11:HC3HCDRXX:1:2106:16468:15452
CATATACT
+
FFFFFFFF
@A00769:11:HC3HCDRXX:1:2106:23457:15499
CATATACT
+
FFFFFFFF
@A00769:11:HC3HCDRXX:1:2106:15438:15515
CATATACT
+
FFFFFFFF
@A00769:11:HC3HCDRXX:1:2106:29306:15577
CATATACT
+
FFFFFFFF
@A00769:11:HC3HCDRXX:1:2106:21377:15593
CATATACT
+
FFFFFFFF
@A00769:11:HC3HCDRXX:1:2106:18213:15624
CATATACT
+
FFFFFFFF
@A00769:11:HC3HCDRXX:1:2106:20175:15640
CATATACT
+
FFFFFFFF
@A00769:11:HC3HCDRXX:1:2106:23601:15655
CATATACT
+
FFFFFFFF
@A00769:11:HC3HCDRXX:1:2106:29405:15781
CATATACT
+
FFFFFFFF
@A00769:11:HC3HCDRXX:1:2106:14516:15859
CATATACT
+
FFFFFFFF
@A00769:11:HC3HCDRXX:1:2106:32235:15859
CATATACT
+
FFFFFFFF
@A00769:11:HC3HCDRXX:1:2106:11885:15875
CATATACT
+
FFFFFFFF
@A00769:11:HC3HCDRXX:1:2106:25265:15906
CATATACT
+
,FFF,F:F
@A00769:11:HC3HCDRXX:1:2106:21260:15922
CATATACT
+
FFFFFFFF
@A00769:11:HC3HCDRXX:1:2106:30861:15984
CATATACT
+
FFFFFFFF
@A00769:11:HC3HCDRXX:1:2106:10655:16094
CATATACT
+
FFFFFFFF
@A00769:11:HC3HCDRXX:1:2106:28809:16094
CATATACT
+
FFFFFFFF
@A00769:11:HC3HCDRXX:1:2106:15076:16172
CATATACT
+
FFFFFFFF
@A00769:11:HC3HCDRXX:1:2106:1768:16203
CATATACT
+
FFFFFFFF
@A00769:11:HC3HCDRXX:1:2106:14281:16266
CATATACT
+
F:,FFF,F
@A00769:11:HC3HCDRXX:1:2106:23719:16266
CATATACT
+
FFFFFFFF
@A00769:11:HC3HCDRXX:1:2106:10592:16329
CATATACT
+
FFFFFFFF
@A00769:11:HC3HCDRXX:1:2106:31114:16423
CATATACT
+
FFFFFFFF
@A00769:11:HC3HCDRXX:1:2106:25699:16438
CATATACT
+
FFFFFFFF
@A00769:11:HC3HCDRXX:1:2106:25961:16454
CATATACT
+
FFFFFFFF
@A00769:11:HC3HCDRXX:1:2106:20699:16485
CATATACT
+
FFFFFFFF
@A00769:11:HC3HCDRXX:1:2106:5801:16548
CATATACT
+
FFFFFFFF
@A00769:11:HC3HCDRXX:1:2106:13955:16579
CATATACT
+
FFFFFFFF
@A00769:11:HC3HCDRXX:1:2106:2555:16626
CATATACT
+
FFFFFFFF
@A00769:11:HC3HCDRXX:1:2106:28456:16642
CATATACT
+
FFFFFFFF
@A00769:11:HC3HCDRXX:1:2106:2510:16830
CATATACT
+
FFFFFFFF
@A00769:11:HC3HCDRXX:1:2106:1913:16861
CATATACT
+
FFFFFFFF
@A00769:11:HC3HCDRXX:1:2106:12861:16877
CATATACT
+
FFFFFFFF
@A00769:11:HC3HCDRXX:1:2106:23728:16908
CATATACT
+
FFFFFFFF
@A00769:11:HC3HCDRXX:1:2106:20265:16986
CATATACT
+
FFFFFFFF
@A00769:11:HC3HCDRXX:1:2106:1208:17112
CATATACT
+
FFFFFFFF
@A00769:11:HC3HCDRXX:1:2106:11559:17159
CATATACT
+
FFFFFFFF
@A00769:11:HC3HCDRXX:1:2106:20003:17159
CATATACT
+
FFFFFFFF
@A00769:11:HC3HCDRXX:1:2106:32705:17174
CATATACT
+
FFFFFFFF
@A00769:11:HC3HCDRXX:1:2106:17381:17253
CATATACT
+
FFFFFFFF
@A00769:11:HC3HCDRXX:1:2106:2356:17315
CATATACT
+
FFFFFFFF
@A00769:11:HC3HCDRXX:1:2106:19877:17315
CATATACT
+
FFFFFFFF
@A00769:11:HC3HCDRXX:1:2106:6253:17362
CATATACT
+
FFFFFFFF
@A00769:11:HC3HCDRXX:1:2106:26467:17394
CATATACT
+
FFFFFFFF
@A00769:11:HC3HCDRXX:1:2106:26241:17409
CATATACT
+
FFFFFFFF
@A00769:11:HC3HCDRXX:1:2106:11749:17519
CATATACT
+
FFFF,FFF
@A00769:11:HC3HCDRXX:1:2106:18891:17519
CATATACT
+
FF:FFF:F
@A00769:11:HC3HCDRXX:1:2106:21061:17519
CATATACT
+
FFFFFFFF
@A00769:11:HC3HCDRXX:1:2106:18132:17550
CATATACT
+
FFFFFFFF
@A00769:11:HC3HCDRXX:1:2106:25581:17550
CATATACT
+
FFFFFFFF
@A00769:11:HC3HCDRXX:1:2106:2202:17613
CATATACT
+
FFFFFFFF
@A00769:11:HC3HCDRXX:1:2106:18285:17628
CATATACT
+
FFF:FFFF
@A00769:11:HC3HCDRXX:1:2106:7229:17675
CATATACT
+
FFFFFFFF
@A00769:11:HC3HCDRXX:1:2106:16640:17691
CATATACT
+
FFFFFFFF
@A00769:11:HC3HCDRXX:1:2106:5529:17707
CATATACT
+
FFFFFFFF
@A00769:11:HC3HCDRXX:1:2106:8612:17785
CATATACT
+
FFFFFFFF
@A00769:11:HC3HCDRXX:1:2106:21350:17832
CATATACT
+
FFFFFFFF
@A00769:11:HC3HCDRXX:1:2106:9480:17848
CATATACT
+
FFFFFFFF
@A00769:11:HC3HCDRXX:1:2106:6542:17863
CATATACT
+
FFFFFFFF
@A00769:11:HC3HCDRXX:1:2106:30689:17879
CATATACT
+
FF:FFFFF
@A00769:11:HC3HCDRXX:1:2106:12500:17910
CATATACT
+
FFFFFFFF
@A00769:11:HC3HCDRXX:1:2106:12337:17942
CATATACT
+
FFFFFFFF
@A00769:11:HC3HCDRXX:1:2106:4481:17989
CATATACT
+
FFFFFFFF
@A00769:11:HC3HCDRXX:1:2106:25852:18051
CATATACT
+
FFFFFFFF
@A00769:11:HC3HCDRXX:1:2106:10348:18098
CATATACT
+
FFFFFFFF
@A00769:11:HC3HCDRXX:1:2106:20952:18114
CATATACT
+
FFFFFFFF
@A00769:11:HC3HCDRXX:1:2106:22055:18176
CATATACT
+
FFFFFFFF
@A00769:11:HC3HCDRXX:1:2106:11523:18223
CATATACT
+
FFFFFFFF
@A00769:11:HC3HCDRXX:1:2106:15555:18223
CATATACT
+
FFFFFFFF
@A00769:11:HC3HCDRXX:1:2106:10574:18239
CATATACT
+
FFFF,FFF
@A00769:11:HC3HCDRXX:1:2106:18629:18317
CATATACT
+
FFFFFFFF
@A00769:11:HC3HCDRXX:1:2106:28167:18364
CATATACT
+
FFFFFFF:
@A00769:11:HC3HCDRXX:1:2106:21332:18396
CATATACT
+
FF:FFFFF
@A00769:11:HC3HCDRXX:1:2106:20609:18458
CATATACT
+
FFFFFFFF
@A00769:11:HC3HCDRXX:1:2106:21513:18584
CATATACT
+
FFFFFFFF
@A00769:11:HC3HCDRXX:1:2106:22923:18646
CATATACT
+
FFFFFFFF
@A00769:11:HC3HCDRXX:1:2106:19199:18709
CATATACT
+
FFFFFFFF
@A00769:11:HC3HCDRXX:1:2106:17363:18756
CATATACT
+
FFFFFFFF
@A00769:11:HC3HCDRXX:1:2106:22119:18756
CATATACT
+
FFFFFFFF
@A00769:11:HC3HCDRXX:1:2106:31991:18756
CATATACT
+
FFFFFFFF
@A00769:11:HC3HCDRXX:1:2106:19397:18803
CATATACT
+
FFFFFFFF
@A00769:11:HC3HCDRXX:1:2106:16405:18944
CATATACT
+
FFFFFFFF
@A00769:11:HC3HCDRXX:1:2106:27950:18959
CATATACT
+
FFFFFFFF
@A00769:11:HC3HCDRXX:1:2106:26087:19053
CATATACT
+
FFFFFFFF
@A00769:11:HC3HCDRXX:1:2106:32063:19069
CATATACT
+
FFFFFFFF
@A00769:11:HC3HCDRXX:1:2106:17897:19116
CATATACT
+
FFFFFFFF
@A00769:11:HC3HCDRXX:1:2106:11822:19241
CATATACT
+
F:FFFF:F
@A00769:11:HC3HCDRXX:1:2106:12617:19241
CATATACT
+
FFFFFFF:
@A00769:11:HC3HCDRXX:1:2106:18358:19257
CATATACT
+
FFFFFFFF
@A00769:11:HC3HCDRXX:1:2106:21676:19272
CATATACT
+
FFF:FFFF
@A00769:11:HC3HCDRXX:1:2106:24243:19304
CATATACT
+
FFFFFFFF
@A00769:11:HC3HCDRXX:1:2106:9932:19351
CATATACT
+
FFFFFFFF
@A00769:11:HC3HCDRXX:1:2106:11107:19351
CATATACT
+
FFFFFFFF
@A00769:11:HC3HCDRXX:1:2106:7428:19429
CATATACT
+
FFFFFFFF
@A00769:11:HC3HCDRXX:1:2106:15257:19429
CATATACT
+
FFFFFFFF
@A00769:11:HC3HCDRXX:1:2106:11062:19460
CATATACT
+
FFFFFFFF
@A00769:11:HC3HCDRXX:1:2106:14290:19476
CATATACT
+
FFFFFFFF
@A00769:11:HC3HCDRXX:1:2106:21793:19570
CATATACT
+
FF:FFFFF
@A00769:11:HC3HCDRXX:1:2106:11776:19601
CATATACT
+
FFFFFFFF
@A00769:11:HC3HCDRXX:1:2106:22860:19633
CATATACT
+
FFFFFFFF
@A00769:11:HC3HCDRXX:1:2106:31295:19648
CATATACT
+
FFFFFFFF
@A00769:11:HC3HCDRXX:1:2106:15194:19695
CATATACT
+
FFFFFFFF
@A00769:11:HC3HCDRXX:1:2106:8133:19774
CATATACT
+
FFFFFFFF
@A00769:11:HC3HCDRXX:1:2106:15311:19774
CATATACT
+
FFFFFFFF
@A00769:11:HC3HCDRXX:1:2106:23149:19820
CATATACT
+
FFFFFFFF
@A00769:11:HC3HCDRXX:1:2106:9055:19867
CATATACT
+
FF:F:FFF
@A00769:11:HC3HCDRXX:1:2106:25907:19867
CATATACT
+
FFFFFFFF
@A00769:11:HC3HCDRXX:1:2106:2826:19883
CATATACT
+
FFFFFFFF
@A00769:11:HC3HCDRXX:1:2106:32551:19883
CATATACT
+
FFFFFFFF
@A00769:11:HC3HCDRXX:1:2106:8730:19899
CATATACT
+
FFFFFFFF
@A00769:11:HC3HCDRXX:1:2106:22589:19914
CATATACT
+
FFFFFFFF
@A00769:11:HC3HCDRXX:1:2106:26928:19914
CATATACT
+
FFFF:FFF
@A00769:11:HC3HCDRXX:1:2106:7907:19977
CATATACT
+
FFFFFFFF
@A00769:11:HC3HCDRXX:1:2106:14371:20024
CATATACT
+
FFFFFFFF
@A00769:11:HC3HCDRXX:1:2106:19886:20024
CATATACT
+
FFFFFFFF
@A00769:11:HC3HCDRXX:1:2106:4472:20071
CATATACT
+
FFFFFFFF
@A00769:11:HC3HCDRXX:1:2106:6433:20149
CATATACT
+
FFFFFFFF
@A00769:11:HC3HCDRXX:1:2106:23475:20165
CATATACT
+
FFFFFFFF
@A00769:11:HC3HCDRXX:1:2106:18023:20212
CATATACT
+
FFFFFFFF
@A00769:11:HC3HCDRXX:1:2106:7654:20228
CATATACT
+
FFFFFFFF
@A00769:11:HC3HCDRXX:1:2106:18105:20290
CATATACT
+
FFFFFFFF
@A00769:11:HC3HCDRXX:1:2106:11098:20337
CATATACT
+
FFFFFFFF
@A00769:11:HC3HCDRXX:1:2106:3378:20400
CATATACT
+
FFFFFFFF
@A00769:11:HC3HCDRXX:1:2106:22706:20525
CATATACT
+
FFFFFFFF
@A00769:11:HC3HCDRXX:1:2106:5177:20603
CATATACT
+
FFFFFFFF
@A00769:11:HC3HCDRXX:1:2106:1416:20635
CATATACT
+
FFFFFFFF
@A00769:11:HC3HCDRXX:1:2106:5177:20635
CATATACT
+
FFFFFFFF
@A00769:11:HC3HCDRXX:1:2106:29658:20666
CATATACT
+
FFFFFFFF
@A00769:11:HC3HCDRXX:1:2106:1262:20682
CATATACT
+
FFFFFFFF
@A00769:11:HC3HCDRXX:1:2106:16486:20682
CATATACT
+
FFFFFFFF
@A00769:11:HC3HCDRXX:1:2106:3405:20791
CATATACT
+
FFFFFFFF
@A00769:11:HC3HCDRXX:1:2106:16423:20823
CATATACT
+
FFFFFFFF
@A00769:11:HC3HCDRXX:1:2106:9200:20838
CATATACT
+
FFFFFFFF
@A00769:11:HC3HCDRXX:1:2106:20518:20870
CATATACT
+
FFFFFFFF
@A00769:11:HC3HCDRXX:1:2106:25328:20901
CATATACT
+
FFFF,FFF
@A00769:11:HC3HCDRXX:1:2106:30599:20948
CATATACT
+
FFFFFFFF
@A00769:11:HC3HCDRXX:1:2106:24144:20979
CATATACT
+
FFFFFFFF
@A00769:11:HC3HCDRXX:1:2106:7184:21073
CATATACT
+
FFFFFFFF
@A00769:11:HC3HCDRXX:1:2106:19388:21136
CATATACT
+
FFFFFFFF
@A00769:11:HC3HCDRXX:1:2106:20898:21214
CATATACT
+
FFFFFFFF
@A00769:11:HC3HCDRXX:1:2106:25943:21214
CATATACT
+
FFFFFFFF
@A00769:11:HC3HCDRXX:1:2106:1316:21339
CATATACT
+
FFFFFFFF
@A00769:11:HC3HCDRXX:1:2106:23583:21512
CATATACT
+
FFFFFFFF
@A00769:11:HC3HCDRXX:1:2106:12463:21543
CATATACT
+
FFFFFFFF
@A00769:11:HC3HCDRXX:1:2106:30120:21559
CATATACT
+
FFFFFFFF
@A00769:11:HC3HCDRXX:1:2106:3477:21574
CATATACT
+
,,FFFF:F
@A00769:11:HC3HCDRXX:1:2106:11071:21605
CATATACT
+
F:FFFFFF
@A00769:11:HC3HCDRXX:1:2106:9001:21621
CATATACT
+
:FFFFFFF
@A00769:11:HC3HCDRXX:1:2106:32054:21652
CATATACT
+
FFFFFFFF
@A00769:11:HC3HCDRXX:1:2106:3233:21684
CATATACT
+
FFFFFFFF
@A00769:11:HC3HCDRXX:1:2106:8721:21793
CATATACT
+
FFFFFFFF
@A00769:11:HC3HCDRXX:1:2106:30219:21825
CATATACT
+
FFFFFFFF
@A00769:11:HC3HCDRXX:1:2106:21305:21856
CATATACT
+
FFFFFFFF
@A00769:11:HC3HCDRXX:1:2106:4300:21872
CATATACT
+
FFFFFFFF
@A00769:11:HC3HCDRXX:1:2106:8260:21934
CATATACT
+
FFFFFFFF
@A00769:11:HC3HCDRXX:1:2106:30716:21934
CATATACT
+
FFFFFFFF
@A00769:11:HC3HCDRXX:1:2106:25943:21966
CATATACT
+
FFFFFFFF
@A00769:11:HC3HCDRXX:1:2106:20636:21981
CATATACT
+
FFFFFFFF
@A00769:11:HC3HCDRXX:1:2106:24505:22044
CATATACT
+
FFF:FF:F
@A00769:11:HC3HCDRXX:1:2106:12979:22060
CATATACT
+
FFFFFFFF
@A00769:11:HC3HCDRXX:1:2106:2899:22106
CATATACT
+
FFFFFFFF
@A00769:11:HC3HCDRXX:1:2106:1696:22122
CATATACT
+
FFFFFFFF
@A00769:11:HC3HCDRXX:1:2106:17246:22122
CATATACT
+
FFFFFFFF
@A00769:11:HC3HCDRXX:1:2106:25030:22200
CATATACT
+
FFFFFFFF
@A00769:11:HC3HCDRXX:1:2106:21558:22263
CATATACT
+
FFFFFFFF
@A00769:11:HC3HCDRXX:1:2106:13114:22326
CATATACT
+
FFFFFFFF
@A00769:11:HC3HCDRXX:1:2106:1289:22357
CATATACT
+
FFFFFFFF
@A00769:11:HC3HCDRXX:1:2106:17725:22357
CATATACT
+
FFFFFFFF
@A00769:11:HC3HCDRXX:1:2106:30147:22357
CATATACT
+
FFFFFFFF
@A00769:11:HC3HCDRXX:1:2106:5358:22388
CATATACT
+
FFFFFFFF
@A00769:11:HC3HCDRXX:1:2106:22299:22388
CATATACT
+
FFFFFFFF
@A00769:11:HC3HCDRXX:1:2106:5023:22404
CATATACT
+
FFFFFFFF
@A00769:11:HC3HCDRXX:1:2106:22101:22451
CATATACT
+
FFFFFFFF
@A00769:11:HC3HCDRXX:1:2106:25120:22451
CATATACT
+
FFFFFFFF
@A00769:11:HC3HCDRXX:1:2106:5927:22498
CATATACT
+
FFFFFFFF
@A00769:11:HC3HCDRXX:1:2106:29062:22514
CATATACT
+
FFFFFFFF
@A00769:11:HC3HCDRXX:1:2106:5285:22576
CATATACT
+
:F,:FFFF
@A00769:11:HC3HCDRXX:1:2106:17336:22592
CATATACT
+
FFFFFFFF
@A00769:11:HC3HCDRXX:1:2106:8712:22623
CATATACT
+
FFFFFFFF
@A00769:11:HC3HCDRXX:1:2106:14516:22623
CATATACT
+
FFFFFFFF
@A00769:11:HC3HCDRXX:1:2106:5945:22686
CATATACT
+
FFFFFFFF
@A00769:11:HC3HCDRXX:1:2106:21612:22764
CATATACT
+
FFFFFFFF
@A00769:11:HC3HCDRXX:1:2106:7021:22858
CATATACT
+
FFF,FFFF
@A00769:11:HC3HCDRXX:1:2106:17372:22936
CATATACT
+
FFFFFFFF
@A00769:11:HC3HCDRXX:1:2106:18050:23015
CATATACT
+
FFFFFFFF
@A00769:11:HC3HCDRXX:1:2106:22119:23015
CATATACT
+
FFFFFFFF
@A00769:11:HC3HCDRXX:1:2106:23755:23093
CATATACT
+
FFFFFFFF
@A00769:11:HC3HCDRXX:1:2106:16676:23140
CATATACT
+
FFFFFFFF
@A00769:11:HC3HCDRXX:1:2106:23954:23156
CATATACT
+
FFFFFFFF
@A00769:11:HC3HCDRXX:1:2106:12084:23171
CATATACT
+
FFFFFFFF
@A00769:11:HC3HCDRXX:1:2106:6903:23187
CATATACT
+
FFFFFFFF
@A00769:11:HC3HCDRXX:1:2106:20121:23187
CATATACT
+
FFFFFFFF
@A00769:11:HC3HCDRXX:1:2106:14100:23249
CATATACT
+
FFFFFFFF
@A00769:11:HC3HCDRXX:1:2106:18665:23390
CATATACT
+
FFFFFFFF
@A00769:11:HC3HCDRXX:1:2106:13829:23531
CATATACT
+
FFFFFFFF
@A00769:11:HC3HCDRXX:1:2106:21432:23547
CATATACT
+
FFFFFFFF
@A00769:11:HC3HCDRXX:1:2106:30427:23594
CATATACT
+
FFF,:FFF
@A00769:11:HC3HCDRXX:1:2106:9028:23610
CATATACT
+
FFFFFFFF
@A00769:11:HC3HCDRXX:1:2106:30599:23610
CATATACT
+
FFFFFFFF
@A00769:11:HC3HCDRXX:1:2106:32298:23641
CATATACT
+
FFFFFFFF
@A00769:11:HC3HCDRXX:1:2106:13593:23657
CATATACT
+
FFFFFFFF
@A00769:11:HC3HCDRXX:1:2106:6117:23703
CATATACT
+
FFFFFFFF
@A00769:11:HC3HCDRXX:1:2106:25771:23797
CATATACT
+
FFFFFFFF
@A00769:11:HC3HCDRXX:1:2106:9995:23876
CATATACT
+
FFFFFFFF
@A00769:11:HC3HCDRXX:1:2106:24352:23907
CATATACT
+
FFFFFFFF
@A00769:11:HC3HCDRXX:1:2106:13078:23923
CATATACT
+
FFFFFFFF
@A00769:11:HC3HCDRXX:1:2106:29695:24017
CATATACT
+
FFFFFFFF
@A00769:11:HC3HCDRXX:1:2106:1533:24095
CATATACT
+
FFFFFFFF
@A00769:11:HC3HCDRXX:1:2106:4951:24095
CATATACT
+
FFFFFFFF
@A00769:11:HC3HCDRXX:1:2106:15148:24095
CATATACT
+
FFFFFFFF
@A00769:11:HC3HCDRXX:1:2106:5484:24111
CATATACT
+
FFFFFFFF
@A00769:11:HC3HCDRXX:1:2106:17987:24126
CATATACT
+
FFFFFFFF
@A00769:11:HC3HCDRXX:1:2106:27272:24205
CATATACT
+
FFFFFFFF
@A00769:11:HC3HCDRXX:1:2106:23927:24236
CATATACT
+
FFFFFFFF
@A00769:11:HC3HCDRXX:1:2106:1271:24267
CATATACT
+
FFFFFFFF
@A00769:11:HC3HCDRXX:1:2106:16062:24267
CATATACT
+
FFFFFFFF
@A00769:11:HC3HCDRXX:1:2106:4716:24314
CATATACT
+
:FFFFFFF
@A00769:11:HC3HCDRXX:1:2106:19642:24392
CATATACT
+
FFFFFFFF
@A00769:11:HC3HCDRXX:1:2106:25572:24392
CATATACT
+
FF:FFFFF
@A00769:11:HC3HCDRXX:1:2106:21504:24486
CATATACT
+
FFFFFFFF
@A00769:11:HC3HCDRXX:1:2106:19190:24518
CATATACT
+
FFFFFFFF
@A00769:11:HC3HCDRXX:1:2106:30572:24533
CATATACT
+
FFFFFFFF
@A00769:11:HC3HCDRXX:1:2106:31222:24533
CATATACT
+
FFFFFFFF
@A00769:11:HC3HCDRXX:1:2106:4472:24580
CATATACT
+
FFFFFFFF
@A00769:11:HC3HCDRXX:1:2106:9986:24580
CATATACT
+
FFFFFFFF
@A00769:11:HC3HCDRXX:1:2106:9155:24643
CATATACT
+
FFFFFFFF
@A00769:11:HC3HCDRXX:1:2106:24523:24706
CATATACT
+
FFFFFFFF
@A00769:11:HC3HCDRXX:1:2106:14814:24799
CATATACT
+
FFFFFFFF
@A00769:11:HC3HCDRXX:1:2106:11831:24831
CATATACT
+
FFFFFFFF
@A00769:11:HC3HCDRXX:1:2106:18539:24862
CATATACT
+
FFFFFFFF
@A00769:11:HC3HCDRXX:1:2106:11406:24878
CATATACT
+
FFFFFFFF
@A00769:11:HC3HCDRXX:1:2106:29695:24893
CATATACT
+
FFFFFFFF
@A00769:11:HC3HCDRXX:1:2106:19795:24940
CATATACT
+
FFFFFFFF
@A00769:11:HC3HCDRXX:1:2106:18927:25003
CATATACT
+
FFFFFFFF
@A00769:11:HC3HCDRXX:1:2106:8684:25019
CATATACT
+
FFFFFFFF
@A00769:11:HC3HCDRXX:1:2106:8675:25034
CATATACT
+
FFFFFFFF
@A00769:11:HC3HCDRXX:1:2106:28872:25034
CATATACT
+
F:FFFFFF
@A00769:11:HC3HCDRXX:1:2106:26386:25050
CATATACT
+
FFFFFFFF
@A00769:11:HC3HCDRXX:1:2106:3242:25144
CATATACT
+
FFFFFFFF
@A00769:11:HC3HCDRXX:1:2106:7808:25222
CATATACT
+
FFFFFFF:
@A00769:11:HC3HCDRXX:1:2106:5674:25316
CATATACT
+
FFFFFF:F
@A00769:11:HC3HCDRXX:1:2106:23990:25410
CATATACT
+
FFFFFFFF
@A00769:11:HC3HCDRXX:1:2106:23357:25504
CATATACT
+
FFFFFFFF
@A00769:11:HC3HCDRXX:1:2106:28311:25504
CATATACT
+
FFFFFFFF
@A00769:11:HC3HCDRXX:1:2106:10095:25551
CATATACT
+
FFFFFFFF
@A00769:11:HC3HCDRXX:1:2106:20202:25551
CATATACT
+
FFFFFF:F
@A00769:11:HC3HCDRXX:1:2106:11306:25614
CATATACT
+
FFFFFFFF
@A00769:11:HC3HCDRXX:1:2106:1967:25661
CATATACT
+
:FFFFFFF
@A00769:11:HC3HCDRXX:1:2106:21079:25661
CATATACT
+
FFFFFFFF
@A00769:11:HC3HCDRXX:1:2106:26087:25661
CATATACT
+
FFFFFFFF
@A00769:11:HC3HCDRXX:1:2106:4264:25723
CATATACT
+
FFFFFFFF
@A00769:11:HC3HCDRXX:1:2106:32741:25755
CATATACT
+
FFFFFFFF
@A00769:11:HC3HCDRXX:1:2106:12002:25848
CATATACT
+
FFFFFFFF
@A00769:11:HC3HCDRXX:1:2106:15221:25848
CATATACT
+
FFFFFFFF
@A00769:11:HC3HCDRXX:1:2106:26793:25848
CATATACT
+
FFFF:FFF
@A00769:11:HC3HCDRXX:1:2106:22064:25895
CATATACT
+
FFFFFFFF
@A00769:11:HC3HCDRXX:1:2106:29387:25958
CATATACT
+
FFFFFFFF
@A00769:11:HC3HCDRXX:1:2106:29116:26052
CATATACT
+
FFFFFFFF
@A00769:11:HC3HCDRXX:1:2106:1298:26068
CATATACT
+
FFFFFFFF
@A00769:11:HC3HCDRXX:1:2106:21052:26209
CATATACT
+
FFFFFFFF
@A00769:11:HC3HCDRXX:1:2106:24180:26240
CATATACT
+
FFFFFFFF
@A00769:11:HC3HCDRXX:1:2106:28519:26240
CATATACT
+
FFFFFFFF
@A00769:11:HC3HCDRXX:1:2106:32190:26240
CATATACT
+
FFFFFFFF
@A00769:11:HC3HCDRXX:1:2106:8992:26271
CATATACT
+
FF:F:FF:
@A00769:11:HC3HCDRXX:1:2106:30165:26334
CATATACT
+
FFFFFFFF
@A00769:11:HC3HCDRXX:1:2106:17210:26349
CATATACT
+
FF,FFFFF
@A00769:11:HC3HCDRXX:1:2106:2320:26522
CATATACT
+
FFFFFFFF
@A00769:11:HC3HCDRXX:1:2106:11912:26600
CATATACT
+
FFFFFFFF
@A00769:11:HC3HCDRXX:1:2106:31141:26616
CATATACT
+
FFFFFFFF
@A00769:11:HC3HCDRXX:1:2106:26666:26663
CATATACT
+
FFFFFFFF
@A00769:11:HC3HCDRXX:1:2106:9815:26725
CATATACT
+
FFFFFFFF
@A00769:11:HC3HCDRXX:1:2106:16640:26772
CATATACT
+
FFFFFFFF
@A00769:11:HC3HCDRXX:1:2106:9787:26804
CATATACT
+
FFFFFFFF
@A00769:11:HC3HCDRXX:1:2106:8187:26850
CATATACT
+
FFFFFFFF
@A00769:11:HC3HCDRXX:1:2106:16785:26897
CATATACT
+
FFFFFFFF
@A00769:11:HC3HCDRXX:1:2106:13684:26944
CATATACT
+
F,FFFF,:
@A00769:11:HC3HCDRXX:1:2106:2672:27038
CATATACT
+
FFFFFFFF
@A00769:11:HC3HCDRXX:1:2106:21703:27054
CATATACT
+
FFFFFFFF
@A00769:11:HC3HCDRXX:1:2106:14127:27085
CATATACT
+
FFFFFFFF
@A00769:11:HC3HCDRXX:1:2106:14516:27101
CATATACT
+
FFFFFFFF
@A00769:11:HC3HCDRXX:1:2106:6605:27148
CATATACT
+
FFFFFFFF
@A00769:11:HC3HCDRXX:1:2106:16351:27148
CATATACT
+
FFFFFFFF
@A00769:11:HC3HCDRXX:1:2106:20148:27148
CATATACT
+
FFFFFFFF
@A00769:11:HC3HCDRXX:1:2106:3974:27164
CATATACT
+
FFFFFFF,
@A00769:11:HC3HCDRXX:1:2106:7988:27164
CATATACT
+
FFFFFFFF
@A00769:11:HC3HCDRXX:1:2106:9037:27195
CATATACT
+
FFF:F,FF
@A00769:11:HC3HCDRXX:1:2106:31756:27211
CATATACT
+
FFFFFFFF
@A00769:11:HC3HCDRXX:1:2106:8359:27273
CATATACT
+
,FFFFFFF
@A00769:11:HC3HCDRXX:1:2106:1389:27289
CATATACT
+
FFFFFFFF
@A00769:11:HC3HCDRXX:1:2106:32488:27320
CATATACT
+
FFFFFFF,
@A00769:11:HC3HCDRXX:1:2106:11189:27383
CATATACT
+
FFFFFFFF
@A00769:11:HC3HCDRXX:1:2106:13358:27414
CATATACT
+
FFFFFFFF
@A00769:11:HC3HCDRXX:1:2106:20329:27461
CATATACT
+
FFFFFFFF
@A00769:11:HC3HCDRXX:1:2106:13612:27477
CATATACT
+
FF:FFFFF
@A00769:11:HC3HCDRXX:1:2106:5439:27508
CATATACT
+
FFFFFFFF
@A00769:11:HC3HCDRXX:1:2106:13612:27508
CATATACT
+
FFFFFFFF
@A00769:11:HC3HCDRXX:1:2106:27100:27508
CATATACT
+
FFFFFFFF
@A00769:11:HC3HCDRXX:1:2106:13584:27524
CATATACT
+
FFFFFFFF
@A00769:11:HC3HCDRXX:1:2106:20971:27571
CATATACT
+
FFFFFFFF
@A00769:11:HC3HCDRXX:1:2106:27380:27586
CATATACT
+
FFFFFFFF
@A00769:11:HC3HCDRXX:1:2106:32669:27665
CATATACT
+
FFFFFFFF
@A00769:11:HC3HCDRXX:1:2106:23873:27680
CATATACT
+
FFFFFFFF
@A00769:11:HC3HCDRXX:1:2106:20446:27696
CATATACT
+
FFFFFFFF
@A00769:11:HC3HCDRXX:1:2106:2682:27712
CATATACT
+
FFFFFFFF
@A00769:11:HC3HCDRXX:1:2106:25229:27743
CATATACT
+
FFFFFFFF
@A00769:11:HC3HCDRXX:1:2106:15772:27806
CATATACT
+
FFFFFF,F
@A00769:11:HC3HCDRXX:1:2106:7798:27868
CATATACT
+
FFFFFFFF
@A00769:11:HC3HCDRXX:1:2106:14597:27931
CATATACT
+
FFFFFFFF
@A00769:11:HC3HCDRXX:1:2106:20735:28009
CATATACT
+
FFFFFFFF
@A00769:11:HC3HCDRXX:1:2106:25482:28056
CATATACT
+
FFFFFFFF
@A00769:11:HC3HCDRXX:1:2106:22290:28103
CATATACT
+
FFFFFFFF
@A00769:11:HC3HCDRXX:1:2106:2410:28119
CATATACT
+
FFFFFFFF
@A00769:11:HC3HCDRXX:1:2106:28989:28150
CATATACT
+
FFFFFFFF
@A00769:11:HC3HCDRXX:1:2106:7048:28166
CATATACT
+
FFFFFFFF
@A00769:11:HC3HCDRXX:1:2106:21612:28181
CATATACT
+
FFFFFFFF
@A00769:11:HC3HCDRXX:1:2106:19877:28213
CATATACT
+
FFFFFFFF
@A00769:11:HC3HCDRXX:1:2106:9760:28291
CATATACT
+
FFFFFFFF
@A00769:11:HC3HCDRXX:1:2106:16812:28510
CATATACT
+
FFFFFFFF
@A00769:11:HC3HCDRXX:1:2106:17598:28651
CATATACT
+
:FFF:FFF
@A00769:11:HC3HCDRXX:1:2106:19976:28698
CATATACT
+
FFFFFFFF
@A00769:11:HC3HCDRXX:1:2106:12355:28714
CATATACT
+
FFFFFFFF
@A00769:11:HC3HCDRXX:1:2106:2456:28729
CATATACT
+
FFFFFFF,
@A00769:11:HC3HCDRXX:1:2106:3414:28886
CATATACT
+
FFFFFFFF
@A00769:11:HC3HCDRXX:1:2106:10836:28933
CATATACT
+
FFFFFFFF
@A00769:11:HC3HCDRXX:1:2106:3522:28980
CATATACT
+
FFFFFFFF
@A00769:11:HC3HCDRXX:1:2106:19687:28980
CATATACT
+
FFFFFFFF
@A00769:11:HC3HCDRXX:1:2106:27615:28995
CATATACT
+
FFFFFFFF
@A00769:11:HC3HCDRXX:1:2106:10655:29058
CATATACT
+
FFFFFFFF
@A00769:11:HC3HCDRXX:1:2106:19425:29121
CATATACT
+
:FFFFFF:
@A00769:11:HC3HCDRXX:1:2106:31213:29121
CATATACT
+
FFFFFFFF
@A00769:11:HC3HCDRXX:1:2106:28330:29199
CATATACT
+
FFFFFFFF
@A00769:11:HC3HCDRXX:1:2106:19714:29215
CATATACT
+
FFFFFFFF
@A00769:11:HC3HCDRXX:1:2106:23999:29309
CATATACT
+
FFFFFFFF
@A00769:11:HC3HCDRXX:1:2106:2645:29371
CATATACT
+
FFFFFFFF
@A00769:11:HC3HCDRXX:1:2106:21757:29371
CATATACT
+
FFFFFFFF
@A00769:11:HC3HCDRXX:1:2106:28230:29434
CATATACT
+
FFFFFFFF
@A00769:11:HC3HCDRXX:1:2106:22345:29481
CATATACT
+
FFFFFFFF
@A00769:11:HC3HCDRXX:1:2106:26964:29528
CATATACT
+
FFFFFFFF
@A00769:11:HC3HCDRXX:1:2106:30337:29543
CATATACT
+
FFFFFFFF
@A00769:11:HC3HCDRXX:1:2106:30779:29590
CATATACT
+
FFFFFFFF
@A00769:11:HC3HCDRXX:1:2106:4309:29684
CATATACT
+
FFFFFFFF
@A00769:11:HC3HCDRXX:1:2106:17770:29763
CATATACT
+
:FFFFFFF
@A00769:11:HC3HCDRXX:1:2106:9625:29810
CATATACT
+
F:FF,FFF
@A00769:11:HC3HCDRXX:1:2106:25717:29841
CATATACT
+
FFFFFFFF
@A00769:11:HC3HCDRXX:1:2106:21007:29888
CATATACT
+
FFFFFFFF
@A00769:11:HC3HCDRXX:1:2106:15917:29904
CATATACT
+
FFFFFFFF
@A00769:11:HC3HCDRXX:1:2106:25952:29904
CATATACT
+
FFFFFFFF
@A00769:11:HC3HCDRXX:1:2106:11062:30013
CATATACT
+
FFFFFFFF
@A00769:11:HC3HCDRXX:1:2106:15727:30013
CATATACT
+
FFFFFFFF
@A00769:11:HC3HCDRXX:1:2106:15212:30091
CATATACT
+
FFFFFFFF
@A00769:11:HC3HCDRXX:1:2106:29035:30138
CATATACT
+
FFFFFFFF
@A00769:11:HC3HCDRXX:1:2106:31539:30154
CATATACT
+
FFFFFFFF
@A00769:11:HC3HCDRXX:1:2106:1533:30170
CATATACT
+
FFFFFFFF
@A00769:11:HC3HCDRXX:1:2106:16414:30170
CATATACT
+
FFFFFFFF
@A00769:11:HC3HCDRXX:1:2106:16712:30342
CATATACT
+
FFFFFFFF
@A00769:11:HC3HCDRXX:1:2106:5367:30358
CATATACT
+
FFFFFFFF
@A00769:11:HC3HCDRXX:1:2106:6099:30373
CATATACT
+
FFFFFFFF
@A00769:11:HC3HCDRXX:1:2106:14633:30530
CATATACT
+
FFFFFFFF
@A00769:11:HC3HCDRXX:1:2106:7762:30561
CATATACT
+
FFFFFFFF
@A00769:11:HC3HCDRXX:1:2106:26069:30577
CATATACT
+
,FFF:FFF
@A00769:11:HC3HCDRXX:1:2106:32479:30624
CATATACT
+
FFFFFFFF
@A00769:11:HC3HCDRXX:1:2106:27010:30639
CATATACT
+
FFFFFFFF
@A00769:11:HC3HCDRXX:1:2106:1145:30655
CATATACT
+
FFFFFF:F
@A00769:11:HC3HCDRXX:1:2106:24135:30671
CATATACT
+
:FFFFFFF
@A00769:11:HC3HCDRXX:1:2106:23421:30686
CATATACT
+
FFFFFFFF
@A00769:11:HC3HCDRXX:1:2106:15203:30733
CATATACT
+
FFFFFFFF
@A00769:11:HC3HCDRXX:1:2106:29405:30749
CATATACT
+
FFFFFFFF
@A00769:11:HC3HCDRXX:1:2106:30065:30796
CATATACT
+
FFFFFFFF
@A00769:11:HC3HCDRXX:1:2106:20799:30812
CATATACT
+
FFFFFFFF
@A00769:11:HC3HCDRXX:1:2106:1127:30906
CATATACT
+
FFFFFFFF
@A00769:11:HC3HCDRXX:1:2106:10077:30937
CATATACT
+
FFFFFF:F
@A00769:11:HC3HCDRXX:1:2106:7572:31078
CATATACT
+
FFFFFFFF
@A00769:11:HC3HCDRXX:1:2106:8205:31109
CATATACT
+
FFFFFFFF
@A00769:11:HC3HCDRXX:1:2106:15817:31109
CATATACT
+
:FFFFF,F
@A00769:11:HC3HCDRXX:1:2106:17544:31125
CATATACT
+
FFFFFFFF
@A00769:11:HC3HCDRXX:1:2106:4300:31140
CATATACT
+
FFFFFFFF
@A00769:11:HC3HCDRXX:1:2106:20573:31203
CATATACT
+
:FFFFFF:
@A00769:11:HC3HCDRXX:1:2106:4390:31234
CATATACT
+
FFFFFFFF
@A00769:11:HC3HCDRXX:1:2106:4074:31250
CATATACT
+
FFFFFFFF
@A00769:11:HC3HCDRXX:1:2106:24017:31281
CATATACT
+
FFFFFFFF
@A00769:11:HC3HCDRXX:1:2106:24659:31328
CATATACT
+
FFFFFFFF
@A00769:11:HC3HCDRXX:1:2106:26856:31438
CATATACT
+
FF:FF:FF
@A00769:11:HC3HCDRXX:1:2106:20473:31532
CATATACT
+
FFFFFFFF
@A00769:11:HC3HCDRXX:1:2106:15447:31626
CATATACT
+
FFFFFFFF
@A00769:11:HC3HCDRXX:1:2106:17282:31641
CATATACT
+
FFFFFFFF
@A00769:11:HC3HCDRXX:1:2106:2202:31673
CATATACT
+
FFFFFFFF
@A00769:11:HC3HCDRXX:1:2106:1805:31767
CATATACT
+
FFFFFFFF
@A00769:11:HC3HCDRXX:1:2106:13277:31814
CATATACT
+
FFFFFFFF
@A00769:11:HC3HCDRXX:1:2106:21884:31908
CATATACT
+
F:FFFFFF
@A00769:11:HC3HCDRXX:1:2106:12436:31955
CATATACT
+
FFFFFFFF
@A00769:11:HC3HCDRXX:1:2106:23538:32174
CATATACT
+
FF::F:FF
@A00769:11:HC3HCDRXX:1:2106:26612:32174
CATATACT
+
,FFF:FFF
@A00769:11:HC3HCDRXX:1:2106:3260:32221
CATATACT
+
FFFFFFFF
@A00769:11:HC3HCDRXX:1:2106:28167:32236
CATATACT
+
FFFFFFFF
@A00769:11:HC3HCDRXX:1:2106:3613:32268
CATATACT
+
FFFF:F:F
@A00769:11:HC3HCDRXX:1:2106:2266:32283
CATATACT
+
FFFFFFFF
@A00769:11:HC3HCDRXX:1:2106:12219:32299
CATATACT
+
FFFFFFFF
@A00769:11:HC3HCDRXX:1:2106:24514:32362
CATATACT
+
FF,FFFFF
@A00769:11:HC3HCDRXX:1:2106:30816:32377
CATATACT
+
FFFFFFFF
@A00769:11:HC3HCDRXX:1:2106:5141:32409
CATATACT
+
FFFFFFFF
@A00769:11:HC3HCDRXX:1:2106:1316:32487
CATATACT
+
FFFFFFFF
@A00769:11:HC3HCDRXX:1:2106:1289:32503
CATATACT
+
FFFFFFFF
@A00769:11:HC3HCDRXX:1:2106:16929:32503
CATATACT
+
FFFFFFFF
@A00769:11:HC3HCDRXX:1:2106:4273:32690
CATATACT
+
FFFFFFFF
@A00769:11:HC3HCDRXX:1:2106:20374:32706
CATATACT
+
FFFFFFFF
@A00769:11:HC3HCDRXX:1:2106:16929:32753
CATATACT
+
FFFFFFFF
@A00769:11:HC3HCDRXX:1:2106:2003:32831
CATATACT
+
FFFFFFFF
@A00769:11:HC3HCDRXX:1:2106:21097:32831
CATATACT
+
FFFFFFFF
@A00769:11:HC3HCDRXX:1:2106:31060:32831
CATATACT
+
FFFFFFFF
@A00769:11:HC3HCDRXX:1:2106:27100:32894
CATATACT
+
FFFFFFFF
@A00769:11:HC3HCDRXX:1:2106:31476:32894
CATATACT
+
FFFFFFFF
@A00769:11:HC3HCDRXX:1:2106:14416:32941
CATATACT
+
FFFFFFFF
@A00769:11:HC3HCDRXX:1:2106:3748:33035
CATATACT
+
FFFFFFFF
@A00769:11:HC3HCDRXX:1:2106:2257:33051
CATATACT
+
FFFFFFFF
@A00769:11:HC3HCDRXX:1:2106:29875:33066
CATATACT
+
FFFFFFFF
@A00769:11:HC3HCDRXX:1:2106:32687:33082
CATATACT
+
FFFFFFFF
@A00769:11:HC3HCDRXX:1:2106:20419:33160
CATATACT
+
FFFFFFFF
@A00769:11:HC3HCDRXX:1:2106:13340:33176
CATATACT
+
:FFF:F:F
@A00769:11:HC3HCDRXX:1:2106:29604:33191
CATATACT
+
FFFFFFFF
@A00769:11:HC3HCDRXX:1:2106:24523:33223
CATATACT
+
FFFFFFFF
@A00769:11:HC3HCDRXX:1:2106:14208:33238
CATATACT
+
FFFFFFFF
@A00769:11:HC3HCDRXX:1:2106:27814:33254
CATATACT
+
FFFFFFFF
@A00769:11:HC3HCDRXX:1:2106:23511:33317
CATATACT
+
FF:FFFFF
@A00769:11:HC3HCDRXX:1:2106:21884:33348
CATATACT
+
FFFF,F:F
@A00769:11:HC3HCDRXX:1:2106:9688:33364
CATATACT
+
FFFFFFFF
@A00769:11:HC3HCDRXX:1:2106:12744:33364
CATATACT
+
FFFFFFFF
@A00769:11:HC3HCDRXX:1:2106:9543:33489
CATATACT
+
FFFFFFFF
@A00769:11:HC3HCDRXX:1:2106:20509:33505
CATATACT
+
FFFFFFFF
@A00769:11:HC3HCDRXX:1:2106:31123:33505
CATATACT
+
FFFFFFFF
@A00769:11:HC3HCDRXX:1:2106:31521:33536
CATATACT
+
FF:FFFFF
@A00769:11:HC3HCDRXX:1:2106:26594:33677
CATATACT
+
FFFFFFFF
@A00769:11:HC3HCDRXX:1:2106:31539:33692
CATATACT
+
FFFFFFFF
@A00769:11:HC3HCDRXX:1:2106:32117:33692
CATATACT
+
FFFFFFFF
@A00769:11:HC3HCDRXX:1:2106:23999:33755
CATATACT
+
FFFFFFFF
@A00769:11:HC3HCDRXX:1:2106:14253:33818
CATATACT
+
FFFFFFFF
@A00769:11:HC3HCDRXX:1:2106:9272:33865
CATATACT
+
FFFFFFFF
@A00769:11:HC3HCDRXX:1:2106:9552:33880
CATATACT
+
FFFFFFFF
@A00769:11:HC3HCDRXX:1:2106:22860:33912
CATATACT
+
FFFFFFFF
@A00769:11:HC3HCDRXX:1:2106:16721:33959
CATATACT
+
FFFFFFFF
@A00769:11:HC3HCDRXX:1:2106:31675:33959
CATATACT
+
FF:FFFFF
@A00769:11:HC3HCDRXX:1:2106:32072:33990
CATATACT
+
FFFFFFFF
@A00769:11:HC3HCDRXX:1:2106:4246:34021
CATATACT
+
:F:FF,:,
@A00769:11:HC3HCDRXX:1:2106:28022:34021
CATATACT
+
FFFFFFFF
@A00769:11:HC3HCDRXX:1:2106:29640:34037
CATATACT
+
FFFFFFFF
@A00769:11:HC3HCDRXX:1:2106:27127:34100
CATATACT
+
FFFFFFFF
@A00769:11:HC3HCDRXX:1:2106:18195:34131
CATATACT
+
FFFFFFFF
@A00769:11:HC3HCDRXX:1:2106:7762:34287
CATATACT
+
FFFFFFFF
@A00769:11:HC3HCDRXX:1:2106:19913:34287
CATATACT
+
FFFFFFFF
@A00769:11:HC3HCDRXX:1:2106:24605:34303
CATATACT
+
FFF:FFFF
@A00769:11:HC3HCDRXX:1:2106:5963:34334
CATATACT
+
FFFFFFFF
@A00769:11:HC3HCDRXX:1:2106:26277:34350
CATATACT
+
FFFFFFFF
@A00769:11:HC3HCDRXX:1:2106:32606:34350
CATATACT
+
FFFFFFFF
@A00769:11:HC3HCDRXX:1:2106:2211:34381
CATATACT
+
FFFFFFFF
@A00769:11:HC3HCDRXX:1:2106:8666:34381
CATATACT
+
FFFFFFFF
@A00769:11:HC3HCDRXX:1:2106:27344:34475
CATATACT
+
FFFFFFFF
@A00769:11:HC3HCDRXX:1:2106:14299:34491
CATATACT
+
FFFFFFFF
@A00769:11:HC3HCDRXX:1:2106:5484:34538
CATATACT
+
FFFFFFFF
@A00769:11:HC3HCDRXX:1:2106:10565:34601
CATATACT
+
FFFFFFFF
@A00769:11:HC3HCDRXX:1:2106:10285:34616
CATATACT
+
FFFFFFFF
@A00769:11:HC3HCDRXX:1:2106:13286:34616
CATATACT
+
FFFFFFFF
@A00769:11:HC3HCDRXX:1:2106:13865:34648
CATATACT
+
FF:FFF:,
@A00769:11:HC3HCDRXX:1:2106:2465:34663
CATATACT
+
FFFFFFFF
@A00769:11:HC3HCDRXX:1:2106:3143:34679
CATATACT
+
FFFFFFFF
@A00769:11:HC3HCDRXX:1:2106:11885:34757
CATATACT
+
FFFFFFFF
@A00769:11:HC3HCDRXX:1:2106:1407:34773
CATATACT
+
FFFFFFFF
@A00769:11:HC3HCDRXX:1:2106:7392:34773
CATATACT
+
FFFFFFFF
@A00769:11:HC3HCDRXX:1:2106:29396:34898
CATATACT
+
FFFFFFFF
@A00769:11:HC3HCDRXX:1:2106:25699:34914
CATATACT
+
FFFF:FFF
@A00769:11:HC3HCDRXX:1:2106:13847:35149
CATATACT
+
FFFFFFFF
@A00769:11:HC3HCDRXX:1:2106:4417:35164
CATATACT
+
FFFFFFFF
@A00769:11:HC3HCDRXX:1:2106:6659:35196
CATATACT
+
FFFFFFFF
@A00769:11:HC3HCDRXX:1:2106:32542:35211
CATATACT
+
FFFFFFFF
@A00769:11:HC3HCDRXX:1:2106:32163:35243
CATATACT
+
FFFFFFFF
@A00769:11:HC3HCDRXX:1:2106:6298:35289
CATATACT
+
FFFFFFFF
@A00769:11:HC3HCDRXX:1:2106:27480:35305
CATATACT
+
FFFFFFFF
@A00769:11:HC3HCDRXX:1:2106:28284:35352
CATATACT
+
FFFFFFFF
@A00769:11:HC3HCDRXX:1:2106:22978:35368
CATATACT
+
FFFFFFFF
@A00769:11:HC3HCDRXX:1:2106:26973:35399
CATATACT
+
FFFFFFFF
@A00769:11:HC3HCDRXX:1:2106:8260:35462
CATATACT
+
FFFFFFFF
@A00769:11:HC3HCDRXX:1:2106:30843:35462
CATATACT
+
FFFFFFFF
@A00769:11:HC3HCDRXX:1:2106:23674:35509
CATATACT
+
FFFFFFFF
@A00769:11:HC3HCDRXX:1:2106:23918:35524
CATATACT
+
FFFFFFFF
@A00769:11:HC3HCDRXX:1:2106:29071:35524
CATATACT
+
FFFFFFFF
@A00769:11:HC3HCDRXX:1:2106:16459:35571
CATATACT
+
FFFFFFFF
@A00769:11:HC3HCDRXX:1:2106:11324:35603
CATATACT
+
FFFFFFFF
@A00769:11:HC3HCDRXX:1:2106:14687:35634
CATATACT
+
FFFFFFFF
@A00769:11:HC3HCDRXX:1:2106:6072:35650
CATATACT
+
FFFFFFFF
@A00769:11:HC3HCDRXX:1:2106:17146:35665
CATATACT
+
FFFFFFF:
@A00769:11:HC3HCDRXX:1:2106:28574:35822
CATATACT
+
FFFFFFFF
@A00769:11:HC3HCDRXX:1:2106:20898:35900
CATATACT
+
FF:FFFF:
@A00769:11:HC3HCDRXX:1:2106:31819:35900
CATATACT
+
FFF:F:FF
@A00769:11:HC3HCDRXX:1:2106:10357:35931
CATATACT
+
FFFFFFFF
@A00769:11:HC3HCDRXX:1:2106:1651:35947
CATATACT
+
FFFFFFFF
@A00769:11:HC3HCDRXX:1:2106:20437:35947
CATATACT
+
FFFFFFFF
@A00769:11:HC3HCDRXX:1:2106:26639:35947
CATATACT
+
FFFFFFFF
@A00769:11:HC3HCDRXX:1:2106:3730:35978
CATATACT
+
FFFFFFFF
@A00769:11:HC3HCDRXX:1:2106:5385:36088
CATATACT
+
,:FFFFF:
@A00769:11:HC3HCDRXX:1:2106:29270:36276
CATATACT
+
FFFFFFFF
@A00769:11:HC3HCDRXX:1:2106:29116:36323
CATATACT
+
FFFFFFFF
@A00769:11:HC3HCDRXX:1:2106:31665:36417
CATATACT
+
FFFFFFFF
@A00769:11:HC3HCDRXX:1:2106:20085:36432
CATATACT
+
FFFFFFFF
@A00769:11:HC3HCDRXX:1:2106:16468:36495
CATATACT
+
FFFFFFFF
@A00769:11:HC3HCDRXX:1:2106:20961:36511
CATATACT
+
FFFFFFFF
@A00769:11:HC3HCDRXX:1:2106:9950:36605
CATATACT
+
FFFFFFFF
@A00769:11:HC3HCDRXX:1:2106:21603:36620
CATATACT
+
FF:FFFFF
@A00769:11:HC3HCDRXX:1:2106:3188:36667
CATATACT
+
FFFFFFFF
@A00769:11:HC3HCDRXX:1:2106:16369:36761
CATATACT
+
FFFFFFFF
@A00769:11:HC3HCDRXX:1:2106:6307:36777
CATATACT
+
FFFFFFFF
@A00769:11:HC3HCDRXX:1:2106:11433:36824
CATATACT
+
FFFFFFFF
@A00769:11:HC3HCDRXX:1:2106:21504:36855
CATATACT
+
FF,FFFFF
@A00769:11:HC3HCDRXX:1:2106:19208:36918
CATATACT
+
FFFFFFFF
@A00769:11:HC3HCDRXX:1:2106:27579:36980
CATATACT
+
FFFFFFFF
@A00769:11:HC3HCDRXX:1:2106:9516:37012
CATATACT
+
FFFFFFFF
@A00769:11:HC3HCDRXX:1:2106:20555:37027
CATATACT
+
FFFFFFFF
@A00769:11:HC3HCDRXX:1:2107:27543:1094
CATATACT
+
FFFFFFFF
@A00769:11:HC3HCDRXX:1:2107:32145:1172
CATATACT
+
FFFFFFFF
@A00769:11:HC3HCDRXX:1:2107:28357:1188
CATATACT
+
FFFFFFFF
@A00769:11:HC3HCDRXX:1:2107:27570:1235
CATATACT
+
FFFFF:FF
@A00769:11:HC3HCDRXX:1:2107:28456:1235
CATATACT
+
FFFFFFFF
@A00769:11:HC3HCDRXX:1:2107:32217:1235
CATATACT
+
FFFFFFFF
@A00769:11:HC3HCDRXX:1:2107:3224:1313
CATATACT
+
FFFFFFFF
@A00769:11:HC3HCDRXX:1:2107:28782:1360
CATATACT
+
,FFF,,,F
@A00769:11:HC3HCDRXX:1:2107:7355:1423
CATATACT
+
FFFFFFFF
@A00769:11:HC3HCDRXX:1:2107:9543:1485
CATATACT
+
FFFFFFFF
@A00769:11:HC3HCDRXX:1:2107:25093:1485
CATATACT
+
FFFF:F:F
@A00769:11:HC3HCDRXX:1:2107:31566:1485
CATATACT
+
FFFFFFFF
@A00769:11:HC3HCDRXX:1:2107:13105:1579
CATATACT
+
FFFFFFFF
@A00769:11:HC3HCDRXX:1:2107:29658:1689
CATATACT
+
FFFFFFFF
@A00769:11:HC3HCDRXX:1:2107:14498:1705
CATATACT
+
FFFFFFFF
@A00769:11:HC3HCDRXX:1:2107:12825:1752
CATATACT
+
FFFFFFFF
@A00769:11:HC3HCDRXX:1:2107:19443:1877
CATATACT
+
FFFFFFFF
@A00769:11:HC3HCDRXX:1:2107:27715:1892
CATATACT
+
FFFFFFFF
@A00769:11:HC3HCDRXX:1:2107:8811:1908
CATATACT
+
FFFFFFFF
@A00769:11:HC3HCDRXX:1:2107:10176:1924
CATATACT
+
FFFFFFFF
@A00769:11:HC3HCDRXX:1:2107:1796:1939
CATATACT
+
FFFFFFFF
@A00769:11:HC3HCDRXX:1:2107:6795:1986
CATATACT
+
FFFFFFFF
@A00769:11:HC3HCDRXX:1:2107:14091:2002
CATATACT
+
FFFFFFFF
@A00769:11:HC3HCDRXX:1:2107:29821:2033
CATATACT
+
FFFFFFFF
@A00769:11:HC3HCDRXX:1:2107:7310:2065
CATATACT
+
FFFFFFFF
@A00769:11:HC3HCDRXX:1:2107:26467:2080
CATATACT
+
,FFF:F:F
@A00769:11:HC3HCDRXX:1:2107:22860:2096
CATATACT
+
FFFFFFFF
@A00769:11:HC3HCDRXX:1:2107:31548:2174
CATATACT
+
FFFFFFFF
@A00769:11:HC3HCDRXX:1:2107:22417:2237
CATATACT
+
FFFFFFFF
@A00769:11:HC3HCDRXX:1:2107:19416:2268
CATATACT
+
FFFFFFFF
@A00769:11:HC3HCDRXX:1:2107:5502:2315
CATATACT
+
FFFFFFFF
@A00769:11:HC3HCDRXX:1:2107:28664:2347
CATATACT
+
FFFFFFFF
@A00769:11:HC3HCDRXX:1:2107:17906:2378
CATATACT
+
FFFFFFFF
@A00769:11:HC3HCDRXX:1:2107:4878:2394
CATATACT
+
FFFFFFFF
@A00769:11:HC3HCDRXX:1:2107:2763:2425
CATATACT
+
FFFFFFFF
@A00769:11:HC3HCDRXX:1:2107:7003:2503
CATATACT
+
FFFFFFFF
@A00769:11:HC3HCDRXX:1:2107:6813:2581
CATATACT
+
FFFFFFFF
@A00769:11:HC3HCDRXX:1:2107:18692:2581
CATATACT
+
FFFFFFFF
@A00769:11:HC3HCDRXX:1:2107:10294:2628
CATATACT
+
FFFFFFFF
@A00769:11:HC3HCDRXX:1:2107:29324:2644
CATATACT
+
FFFFFFFF
@A00769:11:HC3HCDRXX:1:2107:3920:2707
CATATACT
+
FFFFFFFF
@A00769:11:HC3HCDRXX:1:2107:12274:2707
CATATACT
+
,F:F:FFF
@A00769:11:HC3HCDRXX:1:2107:30165:2722
CATATACT
+
FFFFFFFF
@A00769:11:HC3HCDRXX:1:2107:6759:2738
CATATACT
+
FFFFFFFF
@A00769:11:HC3HCDRXX:1:2107:3314:2785
CATATACT
+
FFFFFFFF
@A00769:11:HC3HCDRXX:1:2107:16233:2801
CATATACT
+
FFFFFFFF
@A00769:11:HC3HCDRXX:1:2107:13322:2832
CATATACT
+
FFFFFFFF
@A00769:11:HC3HCDRXX:1:2107:21287:3035
CATATACT
+
FFFFFFFF
@A00769:11:HC3HCDRXX:1:2107:15989:3067
CATATACT
+
FFFFFFFF
@A00769:11:HC3HCDRXX:1:2107:25174:3067
CATATACT
+
FFFFFFFF
@A00769:11:HC3HCDRXX:1:2107:27841:3082
CATATACT
+
FFFFFFFF
@A00769:11:HC3HCDRXX:1:2107:11098:3114
CATATACT
+
FFFFFFFF
@A00769:11:HC3HCDRXX:1:2107:25816:3114
CATATACT
+
FFFF,FF:
@A00769:11:HC3HCDRXX:1:2107:16269:3208
CATATACT
+
,FFF:FFF
@A00769:11:HC3HCDRXX:1:2107:28610:3223
CATATACT
+
:FF,:FFF
@A00769:11:HC3HCDRXX:1:2107:28510:3302
CATATACT
+
FFFFFFFF
@A00769:11:HC3HCDRXX:1:2107:1705:3317
CATATACT
+
FFFFFFFF
@A00769:11:HC3HCDRXX:1:2107:2573:3349
CATATACT
+
FFFFFFFF
@A00769:11:HC3HCDRXX:1:2107:20392:3396
CATATACT
+
F:FFFFFF
@A00769:11:HC3HCDRXX:1:2107:27597:3411
CATATACT
+
FFFFFFFF
@A00769:11:HC3HCDRXX:1:2107:21983:3458
CATATACT
+
FFFFF:,F
@A00769:11:HC3HCDRXX:1:2107:29776:3583
CATATACT
+
FFF,FFFF
@A00769:11:HC3HCDRXX:1:2107:10999:3630
CATATACT
+
FFFFFFFF
@A00769:11:HC3HCDRXX:1:2107:17011:3677
CATATACT
+
:FFFFFFF
@A00769:11:HC3HCDRXX:1:2107:30590:3771
CATATACT
+
FFFFFFFF
@A00769:11:HC3HCDRXX:1:2107:1262:3865
CATATACT
+
FFFFFFFF
@A00769:11:HC3HCDRXX:1:2107:4770:3897
CATATACT
+
FFFFFFFF
@A00769:11:HC3HCDRXX:1:2107:13051:3928
CATATACT
+
FFFFFFFF
@A00769:11:HC3HCDRXX:1:2107:31656:3928
CATATACT
+
FFFFFFFF
@A00769:11:HC3HCDRXX:1:2107:17680:3959
CATATACT
+
FFFFFFFF
@A00769:11:HC3HCDRXX:1:2107:4309:3975
CATATACT
+
FFFFFFFF
@A00769:11:HC3HCDRXX:1:2107:3938:4022
CATATACT
+
FFFFFFFF
@A00769:11:HC3HCDRXX:1:2107:15899:4069
CATATACT
+
FFFFFFFF
@A00769:11:HC3HCDRXX:1:2107:2682:4100
CATATACT
+
FFFFFFFF
@A00769:11:HC3HCDRXX:1:2107:31358:4163
CATATACT
+
FFFFFFFF
@A00769:11:HC3HCDRXX:1:2107:31593:4163
CATATACT
+
FFFFFFFF
@A00769:11:HC3HCDRXX:1:2107:31277:4335
CATATACT
+
FFFFFFFF
@A00769:11:HC3HCDRXX:1:2107:9136:4351
CATATACT
+
FFFFFFFF
@A00769:11:HC3HCDRXX:1:2107:2781:4366
CATATACT
+
FFFFFFFF
@A00769:11:HC3HCDRXX:1:2107:12726:4366
CATATACT
+
FFFFFFFF
@A00769:11:HC3HCDRXX:1:2107:4453:4445
CATATACT
+
FFFFFFFF
@A00769:11:HC3HCDRXX:1:2107:16884:4492
CATATACT
+
FFFFFFFF
@A00769:11:HC3HCDRXX:1:2107:29894:4570
CATATACT
+
FFFFFFFF
@A00769:11:HC3HCDRXX:1:2107:15420:4586
CATATACT
+
FFFFFFFF
@A00769:11:HC3HCDRXX:1:2107:7798:4601
CATATACT
+
FFFFFFFF
@A00769:11:HC3HCDRXX:1:2107:10999:4664
CATATACT
+
FFFFFFFF
@A00769:11:HC3HCDRXX:1:2107:1687:4695
CATATACT
+
FF,F:F:F
@A00769:11:HC3HCDRXX:1:2107:10755:4711
CATATACT
+
FFFFFFFF
@A00769:11:HC3HCDRXX:1:2107:1967:4742
CATATACT
+
FFFFFFFF
@A00769:11:HC3HCDRXX:1:2107:17897:4742
CATATACT
+
FFFFFFFF
@A00769:11:HC3HCDRXX:1:2107:31747:4836
CATATACT
+
FF:FFFFF
@A00769:11:HC3HCDRXX:1:2107:8124:4852
CATATACT
+
FFFFFFFF
@A00769:11:HC3HCDRXX:1:2107:31548:4961
CATATACT
+
FFFFFFFF
@A00769:11:HC3HCDRXX:1:2107:26549:5040
CATATACT
+
FFFFFFFF
@A00769:11:HC3HCDRXX:1:2107:15854:5087
CATATACT
+
FFFFFFFF
@A00769:11:HC3HCDRXX:1:2107:16116:5134
CATATACT
+
FFFFFFFF
@A00769:11:HC3HCDRXX:1:2107:20907:5259
CATATACT
+
FFFFFFFF
@A00769:11:HC3HCDRXX:1:2107:19886:5306
CATATACT
+
FFFFFFFF
@A00769:11:HC3HCDRXX:1:2107:17589:5368
CATATACT
+
FFFFFFFF
@A00769:11:HC3HCDRXX:1:2107:25870:5400
CATATACT
+
FFFFFFFF
@A00769:11:HC3HCDRXX:1:2107:30698:5431
CATATACT
+
FFFFFFFF
@A00769:11:HC3HCDRXX:1:2107:9688:5462
CATATACT
+
FFFFFFFF
@A00769:11:HC3HCDRXX:1:2107:20853:5478
CATATACT
+
FFFFFFFF
@A00769:11:HC3HCDRXX:1:2107:17761:5541
CATATACT
+
FFFFFFFF
@A00769:11:HC3HCDRXX:1:2107:6433:5556
CATATACT
+
FFFFFFFF
@A00769:11:HC3HCDRXX:1:2107:19660:5572
CATATACT
+
FFFFFFFF
@A00769:11:HC3HCDRXX:1:2107:18593:5603
CATATACT
+
FFFFFFFF
@A00769:11:HC3HCDRXX:1:2107:6027:5697
CATATACT
+
::FF:FF:
@A00769:11:HC3HCDRXX:1:2107:10366:5760
CATATACT
+
FFFFFFFF
@A00769:11:HC3HCDRXX:1:2107:1768:6026
CATATACT
+
FFFFFFF:
@A00769:11:HC3HCDRXX:1:2107:10113:6230
CATATACT
+
FFFFFFFF
@A00769:11:HC3HCDRXX:1:2107:18683:6230
CATATACT
+
FF:F,:FF
@A00769:11:HC3HCDRXX:1:2107:6397:6245
CATATACT
+
FFFFFFFF
@A00769:11:HC3HCDRXX:1:2107:2248:6261
CATATACT
+
FFFFFFFF
@A00769:11:HC3HCDRXX:1:2107:13711:6292
CATATACT
+
FFFFFFFF
@A00769:11:HC3HCDRXX:1:2107:4987:6308
CATATACT
+
FFFFFFFF
@A00769:11:HC3HCDRXX:1:2107:29866:6339
CATATACT
+
FFFFFFFF
@A00769:11:HC3HCDRXX:1:2107:18864:6449
CATATACT
+
:FFFFFFF
@A00769:11:HC3HCDRXX:1:2107:4842:6558
CATATACT
+
FFFFFFFF
@A00769:11:HC3HCDRXX:1:2107:32606:6574
CATATACT
+
FFFFFFFF
@A00769:11:HC3HCDRXX:1:2107:29460:6637
CATATACT
+
FFFFFFFF
@A00769:11:HC3HCDRXX:1:2107:3577:6652
CATATACT
+
FFFFFFFF
@A00769:11:HC3HCDRXX:1:2107:4698:6684
CATATACT
+
FFFFFFFF
@A00769:11:HC3HCDRXX:1:2107:15781:6684
CATATACT
+
FFFFFFFF
@A00769:11:HC3HCDRXX:1:2107:25753:6793
CATATACT
+
FFFFF:FF
@A00769:11:HC3HCDRXX:1:2107:19199:6872
CATATACT
+
FFFFFFFF
@A00769:11:HC3HCDRXX:1:2107:1136:7091
CATATACT
+
FFFFFFFF
@A00769:11:HC3HCDRXX:1:2107:31602:7122
CATATACT
+
F:FFFFFF
@A00769:11:HC3HCDRXX:1:2107:25039:7153
CATATACT
+
FFFFFFFF
@A00769:11:HC3HCDRXX:1:2107:7609:7185
CATATACT
+
FFFFFFFF
@A00769:11:HC3HCDRXX:1:2107:29098:7200
CATATACT
+
FFFFFFFF
@A00769:11:HC3HCDRXX:1:2107:27371:7216
CATATACT
+
FFFFFFFF
@A00769:11:HC3HCDRXX:1:2107:31910:7247
CATATACT
+
FFFFFFFF
@A00769:11:HC3HCDRXX:1:2107:10619:7263
CATATACT
+
FFFFFFFF
@A00769:11:HC3HCDRXX:1:2107:27407:7341
CATATACT
+
FFFFFFFF
@A00769:11:HC3HCDRXX:1:2107:7202:7357
CATATACT
+
FFFFFFFF
@A00769:11:HC3HCDRXX:1:2107:6668:7467
CATATACT
+
FFFFFFFF
@A00769:11:HC3HCDRXX:1:2107:2067:7482
CATATACT
+
FFFFFFFF
@A00769:11:HC3HCDRXX:1:2107:2103:7513
CATATACT
+
FFFFFFFF
@A00769:11:HC3HCDRXX:1:2107:24325:7513
CATATACT
+
FFFFFFFF
@A00769:11:HC3HCDRXX:1:2107:22978:7592
CATATACT
+
FFFFFFFF
@A00769:11:HC3HCDRXX:1:2107:31530:7592
CATATACT
+
FFFFFFFF
@A00769:11:HC3HCDRXX:1:2107:32334:7639
CATATACT
+
FFFFFFFF
@A00769:11:HC3HCDRXX:1:2107:13006:7670
CATATACT
+
FFFFFFFF
@A00769:11:HC3HCDRXX:1:2107:2555:7701
CATATACT
+
FFFFFFFF
@A00769:11:HC3HCDRXX:1:2107:6623:7733
CATATACT
+
FFFFFFFF
@A00769:11:HC3HCDRXX:1:2107:12319:7764
CATATACT
+
FFFFFFFF
@A00769:11:HC3HCDRXX:1:2107:19859:7827
CATATACT
+
FFFFFFFF
@A00769:11:HC3HCDRXX:1:2107:29197:7905
CATATACT
+
FFFFFFFF
@A00769:11:HC3HCDRXX:1:2107:14995:7921
CATATACT
+
FFFFFF,F
@A00769:11:HC3HCDRXX:1:2107:18891:7936
CATATACT
+
FFFFFFFF
@A00769:11:HC3HCDRXX:1:2107:15917:7952
CATATACT
+
FFFFFFFF
@A00769:11:HC3HCDRXX:1:2107:30960:7952
CATATACT
+
FFFFFFFF
@A00769:11:HC3HCDRXX:1:2107:15058:7999
CATATACT
+
FFFFFFFF
@A00769:11:HC3HCDRXX:1:2107:18502:8108
CATATACT
+
FFFFFFFF
@A00769:11:HC3HCDRXX:1:2107:29821:8140
CATATACT
+
FFFFFFFF
@A00769:11:HC3HCDRXX:1:2107:5819:8155
CATATACT
+
FFFFFFFF
@A00769:11:HC3HCDRXX:1:2107:19660:8171
CATATACT
+
FFFFFFFF
@A00769:11:HC3HCDRXX:1:2107:13295:8202
CATATACT
+
FFFFFFFF
@A00769:11:HC3HCDRXX:1:2107:18087:8202
CATATACT
+
FFFFFFFF
@A00769:11:HC3HCDRXX:1:2107:17897:8218
CATATACT
+
FFFFFFFF
@A00769:11:HC3HCDRXX:1:2107:6813:8281
CATATACT
+
FFFFFFFF
@A00769:11:HC3HCDRXX:1:2107:26485:8281
CATATACT
+
FFFFFFFF
@A00769:11:HC3HCDRXX:1:2107:3622:8296
CATATACT
+
FFFFFFFF
@A00769:11:HC3HCDRXX:1:2107:31729:8312
CATATACT
+
FFFFFFFF
@A00769:11:HC3HCDRXX:1:2107:6298:8516
CATATACT
+
FFFFFFFF
@A00769:11:HC3HCDRXX:1:2107:3360:8563
CATATACT
+
FF::FFFF
@A00769:11:HC3HCDRXX:1:2107:7175:8563
CATATACT
+
FFFFFFFF
@A00769:11:HC3HCDRXX:1:2107:30373:8625
CATATACT
+
FFFFFFFF
@A00769:11:HC3HCDRXX:1:2107:31828:8672
CATATACT
+
F,FFFFF,
@A00769:11:HC3HCDRXX:1:2107:2998:8719
CATATACT
+
FFFFFFFF
@A00769:11:HC3HCDRXX:1:2107:16794:8719
CATATACT
+
FFFFFFFF
@A00769:11:HC3HCDRXX:1:2107:6379:8782
CATATACT
+
FFFFFFFF
@A00769:11:HC3HCDRXX:1:2107:17960:8797
CATATACT
+
FFFFFFFF
@A00769:11:HC3HCDRXX:1:2107:17400:8829
CATATACT
+
FFF:FFFF
@A00769:11:HC3HCDRXX:1:2107:9299:8923
CATATACT
+
FFFFFFF,
@A00769:11:HC3HCDRXX:1:2107:22245:8923
CATATACT
+
FFFFFFF:
@A00769:11:HC3HCDRXX:1:2107:30120:8970
CATATACT
+
FFFFFFFF
@A00769:11:HC3HCDRXX:1:2107:32344:9095
CATATACT
+
FFFFFFF,
@A00769:11:HC3HCDRXX:1:2107:5412:9111
CATATACT
+
FFFFFFFF
@A00769:11:HC3HCDRXX:1:2107:31548:9189
CATATACT
+
FFFFFFFF
@A00769:11:HC3HCDRXX:1:2107:16098:9204
CATATACT
+
FFFFFFFF
@A00769:11:HC3HCDRXX:1:2107:11858:9283
CATATACT
+
FFFFFFFF
@A00769:11:HC3HCDRXX:1:2107:27760:9361
CATATACT
+
FFFFFFFF
@A00769:11:HC3HCDRXX:1:2107:32280:9361
CATATACT
+
FFFFFFF:
@A00769:11:HC3HCDRXX:1:2107:7500:9439
CATATACT
+
FFFFFFFF
@A00769:11:HC3HCDRXX:1:2107:23637:9486
CATATACT
+
FFFFFFFF
@A00769:11:HC3HCDRXX:1:2107:14416:9580
CATATACT
+
FFFFFFFF
@A00769:11:HC3HCDRXX:1:2107:7997:9674
CATATACT
+
FFFFFFFF
@A00769:11:HC3HCDRXX:1:2107:27208:9784
CATATACT
+
FFFFFFFF
@A00769:11:HC3HCDRXX:1:2107:4038:9799
CATATACT
+
FFFFFFFF
@A00769:11:HC3HCDRXX:1:2107:32353:9799
CATATACT
+
FFFFFFFF
@A00769:11:HC3HCDRXX:1:2107:25663:9831
CATATACT
+
FFFFFFFF
@A00769:11:HC3HCDRXX:1:2107:19307:9846
CATATACT
+
FFFFFFFF
@A00769:11:HC3HCDRXX:1:2107:15248:9862
CATATACT
+
FFFFFFFF
@A00769:11:HC3HCDRXX:1:2107:27344:9987
CATATACT
+
FF:FFFFF
@A00769:11:HC3HCDRXX:1:2107:21576:10019
CATATACT
+
:FFFFFFF
@A00769:11:HC3HCDRXX:1:2107:13015:10066
CATATACT
+
FFFFFFFF
@A00769:11:HC3HCDRXX:1:2107:7066:10097
CATATACT
+
FFFFFFFF
@A00769:11:HC3HCDRXX:1:2107:7961:10113
CATATACT
+
FFFFFFFF
@A00769:11:HC3HCDRXX:1:2107:8901:10175
CATATACT
+
FFFFFFFF
@A00769:11:HC3HCDRXX:1:2107:31901:10175
CATATACT
+
FFFFFFFF
@A00769:11:HC3HCDRXX:1:2107:11722:10238
CATATACT
+
F:FFFFFF
@A00769:11:HC3HCDRXX:1:2107:14886:10269
CATATACT
+
FFFF,FFF
@A00769:11:HC3HCDRXX:1:2107:27760:10269
CATATACT
+
FFFFFFFF
@A00769:11:HC3HCDRXX:1:2107:23628:10285
CATATACT
+
FFFFFFFF
@A00769:11:HC3HCDRXX:1:2107:21603:10347
CATATACT
+
FFFFFFFF
@A00769:11:HC3HCDRXX:1:2107:3640:10363
CATATACT
+
FFFFF:FF
@A00769:11:HC3HCDRXX:1:2107:28944:10379
CATATACT
+
FFFFFFFF
@A00769:11:HC3HCDRXX:1:2107:18945:10441
CATATACT
+
FFFFFFFF
@A00769:11:HC3HCDRXX:1:2107:4218:10457
CATATACT
+
FFFFFFFF
@A00769:11:HC3HCDRXX:1:2107:28221:10473
CATATACT
+
FFFFFFFF
@A00769:11:HC3HCDRXX:1:2107:21603:10535
CATATACT
+
FFFFFFFF
@A00769:11:HC3HCDRXX:1:2107:7111:10551
CATATACT
+
FFFFFFFF
@A00769:11:HC3HCDRXX:1:2107:15808:10551
CATATACT
+
FFFFFFFF
@A00769:11:HC3HCDRXX:1:2107:12491:10723
CATATACT
+
FFFFFFFF
@A00769:11:HC3HCDRXX:1:2107:18584:10723
CATATACT
+
FFFFFFFF
@A00769:11:HC3HCDRXX:1:2107:4996:10770
CATATACT
+
FFFFFFFF
@A00769:11:HC3HCDRXX:1:2107:20735:10817
CATATACT
+
FFFFFFFF
@A00769:11:HC3HCDRXX:1:2107:17300:10911
CATATACT
+
FFFFFFFF
@A00769:11:HC3HCDRXX:1:2107:27100:10942
CATATACT
+
FFFFFFFF
@A00769:11:HC3HCDRXX:1:2107:29252:10942
CATATACT
+
FFFFFFFF
@A00769:11:HC3HCDRXX:1:2107:6985:10958
CATATACT
+
FFFFFFFF
@A00769:11:HC3HCDRXX:1:2107:27670:11052
CATATACT
+
FFFFFFFF
@A00769:11:HC3HCDRXX:1:2107:9570:11146
CATATACT
+
FFFFFFFF
@A00769:11:HC3HCDRXX:1:2107:25617:11193
CATATACT
+
FFFFFFFF
@A00769:11:HC3HCDRXX:1:2107:18710:11224
CATATACT
+
FFFFFFFF
@A00769:11:HC3HCDRXX:1:2107:17056:11365
CATATACT
+
FFFFFFFF
@A00769:11:HC3HCDRXX:1:2107:21676:11381
CATATACT
+
FFFFFFFF
@A00769:11:HC3HCDRXX:1:2107:28474:11412
CATATACT
+
FFFFFFFF
@A00769:11:HC3HCDRXX:1:2107:13169:11522
CATATACT
+
FFFFFFFF
@A00769:11:HC3HCDRXX:1:2107:8612:11553
CATATACT
+
FFFFFFFF
@A00769:11:HC3HCDRXX:1:2107:16459:11584
CATATACT
+
FFFFFFFF
@A00769:11:HC3HCDRXX:1:2107:5620:11631
CATATACT
+
FFFFFFFF
@A00769:11:HC3HCDRXX:1:2107:22562:11694
CATATACT
+
FFFFFFFF
@A00769:11:HC3HCDRXX:1:2107:20238:11710
CATATACT
+
FFFFFFFF
@A00769:11:HC3HCDRXX:1:2107:17761:11772
CATATACT
+
FFFFFFFF
@A00769:11:HC3HCDRXX:1:2107:17508:11804
CATATACT
+
FFFFFFFF
@A00769:11:HC3HCDRXX:1:2107:5104:11866
CATATACT
+
FFFFFFFF
@A00769:11:HC3HCDRXX:1:2107:8142:11866
CATATACT
+
FFFFFFFF
@A00769:11:HC3HCDRXX:1:2107:31186:11882
CATATACT
+
FFFFFFFF
@A00769:11:HC3HCDRXX:1:2107:8115:11913
CATATACT
+
FFFFFFFF
@A00769:11:HC3HCDRXX:1:2107:3287:11945
CATATACT
+
FFFFFFFF
@A00769:11:HC3HCDRXX:1:2107:3378:11976
CATATACT
+
FFFF:F:F
@A00769:11:HC3HCDRXX:1:2107:15691:11976
CATATACT
+
FFFF:F:F
@A00769:11:HC3HCDRXX:1:2107:25861:12085
CATATACT
+
FFF:FFFF
@A00769:11:HC3HCDRXX:1:2107:29785:12085
CATATACT
+
:FFFFFFF
@A00769:11:HC3HCDRXX:1:2107:27751:12132
CATATACT
+
FFFFFFFF
@A00769:11:HC3HCDRXX:1:2107:6442:12211
CATATACT
+
FFFFFFFF
@A00769:11:HC3HCDRXX:1:2107:32461:12211
CATATACT
+
FFFFFFFF
@A00769:11:HC3HCDRXX:1:2107:1768:12226
CATATACT
+
FFFFFFFF
@A00769:11:HC3HCDRXX:1:2107:17499:12226
CATATACT
+
FFFFFFFF
@A00769:11:HC3HCDRXX:1:2107:31901:12242
CATATACT
+
FFFFFFFF
@A00769:11:HC3HCDRXX:1:2107:23882:12258
CATATACT
+
FFFFFFFF
@A00769:11:HC3HCDRXX:1:2107:32163:12289
CATATACT
+
FFFFFFFF
@A00769:11:HC3HCDRXX:1:2107:30707:12305
CATATACT
+
FFFFFFFF
@A00769:11:HC3HCDRXX:1:2107:17390:12320
CATATACT
+
FFFFFFFF
@A00769:11:HC3HCDRXX:1:2107:29912:12336
CATATACT
+
FFFFFFFF
@A00769:11:HC3HCDRXX:1:2107:22752:12367
CATATACT
+
FFFFFFFF
@A00769:11:HC3HCDRXX:1:2107:27868:12367
CATATACT
+
FFFFFFFF
@A00769:11:HC3HCDRXX:1:2107:31801:12446
CATATACT
+
FFFFFFFF
@A00769:11:HC3HCDRXX:1:2107:5701:12461
CATATACT
+
FFFFFFFF
@A00769:11:HC3HCDRXX:1:2107:21965:12477
CATATACT
+
FF,FFFFF
@A00769:11:HC3HCDRXX:1:2107:23122:12571
CATATACT
+
FFFFFFFF
@A00769:11:HC3HCDRXX:1:2107:19687:12602
CATATACT
+
FFFFFFFF
@A00769:11:HC3HCDRXX:1:2107:28510:12633
CATATACT
+
FFFFFFFF
@A00769:11:HC3HCDRXX:1:2107:19506:12727
CATATACT
+
FFFFFFFF
@A00769:11:HC3HCDRXX:1:2107:20256:12774
CATATACT
+
FFFFFFFF
@A00769:11:HC3HCDRXX:1:2107:6677:12900
CATATACT
+
FFFFFFFF
@A00769:11:HC3HCDRXX:1:2107:7853:12931
CATATACT
+
FFFFFFFF
@A00769:11:HC3HCDRXX:1:2107:6506:12978
CATATACT
+
FFFFFFFF
@A00769:11:HC3HCDRXX:1:2107:25654:12978
CATATACT
+
FFFFFFFF
@A00769:11:HC3HCDRXX:1:2107:31204:13009
CATATACT
+
FFFFFFF:
@A00769:11:HC3HCDRXX:1:2107:1714:13072
CATATACT
+
FFFFFFFF
@A00769:11:HC3HCDRXX:1:2107:8892:13166
CATATACT
+
FFFFFFFF
@A00769:11:HC3HCDRXX:1:2107:9914:13244
CATATACT
+
FFFFFFFF
@A00769:11:HC3HCDRXX:1:2107:14642:13322
CATATACT
+
:FFF:FFF
@A00769:11:HC3HCDRXX:1:2107:23484:13322
CATATACT
+
FFFFFFFF
@A00769:11:HC3HCDRXX:1:2107:3215:13354
CATATACT
+
FFFFFFFF
@A00769:11:HC3HCDRXX:1:2107:9127:13354
CATATACT
+
FFFFFFFF
@A00769:11:HC3HCDRXX:1:2107:32615:13354
CATATACT
+
FFFFFFFF
@A00769:11:HC3HCDRXX:1:2107:15998:13385
CATATACT
+
FFFFFFFF
@A00769:11:HC3HCDRXX:1:2107:11840:13510
CATATACT
+
FFFFFFFF
@A00769:11:HC3HCDRXX:1:2107:19795:13510
CATATACT
+
FFFFFFFF
@A00769:11:HC3HCDRXX:1:2107:4508:13526
CATATACT
+
FFFFFFFF
@A00769:11:HC3HCDRXX:1:2107:9598:13542
CATATACT
+
F:FFFFFF
@A00769:11:HC3HCDRXX:1:2107:31792:13557
CATATACT
+
F::FFFFF
@A00769:11:HC3HCDRXX:1:2107:29460:13683
CATATACT
+
FFFFFFFF
@A00769:11:HC3HCDRXX:1:2107:14841:13980
CATATACT
+
FFFFFFFF
@A00769:11:HC3HCDRXX:1:2107:26521:14011
CATATACT
+
FFFFFFFF
@A00769:11:HC3HCDRXX:1:2107:27299:14011
CATATACT
+
FFFFFFFF
@A00769:11:HC3HCDRXX:1:2107:17553:14043
CATATACT
+
FFFFFFFF
@A00769:11:HC3HCDRXX:1:2107:18050:14184
CATATACT
+
FFFF:FFF
@A00769:11:HC3HCDRXX:1:2107:27254:14184
CATATACT
+
FFFFFFFF
@A00769:11:HC3HCDRXX:1:2107:14407:14293
CATATACT
+
FFFFFFFF
@A00769:11:HC3HCDRXX:1:2107:21585:14293
CATATACT
+
FFFFFFFF
@A00769:11:HC3HCDRXX:1:2107:17237:14340
CATATACT
+
FFFFFFFF
@A00769:11:HC3HCDRXX:1:2107:14335:14387
CATATACT
+
FFFFFFFF
@A00769:11:HC3HCDRXX:1:2107:29884:14387
CATATACT
+
FFFFFFFF
@A00769:11:HC3HCDRXX:1:2107:16559:14418
CATATACT
+
FFFF:FFF
@A00769:11:HC3HCDRXX:1:2107:32696:14434
CATATACT
+
FFFFFFFF
@A00769:11:HC3HCDRXX:1:2107:15736:14465
CATATACT
+
FFFFFFFF
@A00769:11:HC3HCDRXX:1:2107:8386:14512
CATATACT
+
FFFFFFFF
@A00769:11:HC3HCDRXX:1:2107:29215:14512
CATATACT
+
FFFFFFFF
@A00769:11:HC3HCDRXX:1:2107:20121:14544
CATATACT
+
FFFFFFFF
@A00769:11:HC3HCDRXX:1:2107:11948:14575
CATATACT
+
FFFFFFFF
@A00769:11:HC3HCDRXX:1:2107:2627:14622
CATATACT
+
FFFFFFFF
@A00769:11:HC3HCDRXX:1:2107:3477:14716
CATATACT
+
,:FFFFF:
@A00769:11:HC3HCDRXX:1:2107:11234:14810
CATATACT
+
F:FFFFFF
@A00769:11:HC3HCDRXX:1:2107:26033:14826
CATATACT
+
FFFFFFFF
@A00769:11:HC3HCDRXX:1:2107:23637:14841
CATATACT
+
FFFFFFFF
@A00769:11:HC3HCDRXX:1:2107:18032:14904
CATATACT
+
FFFFFFFF
@A00769:11:HC3HCDRXX:1:2107:14163:14935
CATATACT
+
FFFFFFFF
@A00769:11:HC3HCDRXX:1:2107:2148:14982
CATATACT
+
FFFFFFFF
@A00769:11:HC3HCDRXX:1:2107:19768:15029
CATATACT
+
FF:FFFFF
@A00769:11:HC3HCDRXX:1:2107:17291:15154
CATATACT
+
FFFF:FFF
@A00769:11:HC3HCDRXX:1:2107:8947:15201
CATATACT
+
FFFFFFFF
@A00769:11:HC3HCDRXX:1:2107:17237:15374
CATATACT
+
FFFFFFFF
@A00769:11:HC3HCDRXX:1:2107:29903:15389
CATATACT
+
FFFFFFFF
@A00769:11:HC3HCDRXX:1:2107:17571:15421
CATATACT
+
FFFFFFFF
@A00769:11:HC3HCDRXX:1:2107:2609:15436
CATATACT
+
FFFFFFFF
@A00769:11:HC3HCDRXX:1:2107:10257:15436
CATATACT
+
FFFFFFFF
@A00769:11:HC3HCDRXX:1:2107:26585:15468
CATATACT
+
FFFFFFFF
@A00769:11:HC3HCDRXX:1:2107:20509:15499
CATATACT
+
FFFFFFFF
@A00769:11:HC3HCDRXX:1:2107:3676:15530
CATATACT
+
FFFFFFFF
@A00769:11:HC3HCDRXX:1:2107:28393:15530
CATATACT
+
F:FFFFFF
@A00769:11:HC3HCDRXX:1:2107:22137:15562
CATATACT
+
FFFFFFFF
@A00769:11:HC3HCDRXX:1:2107:6379:15577
CATATACT
+
FFFFFFFF
@A00769:11:HC3HCDRXX:1:2107:8947:15577
CATATACT
+
FFFFFFFF
@A00769:11:HC3HCDRXX:1:2107:31412:15624
CATATACT
+
FFFFFFFF
@A00769:11:HC3HCDRXX:1:2107:5168:15640
CATATACT
+
FFFFFFFF
@A00769:11:HC3HCDRXX:1:2107:13449:15890
CATATACT
+
FFFFFFFF
@A00769:11:HC3HCDRXX:1:2107:3414:15922
CATATACT
+
FFFFFFFF
@A00769:11:HC3HCDRXX:1:2107:7048:15953
CATATACT
+
FFFFFFFF
@A00769:11:HC3HCDRXX:1:2107:11577:16031
CATATACT
+
FFFFFFFF
@A00769:11:HC3HCDRXX:1:2107:26756:16047
CATATACT
+
FFFFFFFF
@A00769:11:HC3HCDRXX:1:2107:11939:16094
CATATACT
+
FFF:F:FF
@A00769:11:HC3HCDRXX:1:2107:25274:16141
CATATACT
+
FFFF,FFF
@A00769:11:HC3HCDRXX:1:2107:27651:16157
CATATACT
+
FFFFFFFF
@A00769:11:HC3HCDRXX:1:2107:8901:16219
CATATACT
+
FFFFFFFF
@A00769:11:HC3HCDRXX:1:2107:22525:16266
CATATACT
+
FFFFFFFF
@A00769:11:HC3HCDRXX:1:2107:24641:16297
CATATACT
+
FFFFFFFF
@A00769:11:HC3HCDRXX:1:2107:27986:16329
CATATACT
+
FFFFFFFF
@A00769:11:HC3HCDRXX:1:2107:8115:16360
CATATACT
+
FFFFFFFF
@A00769:11:HC3HCDRXX:1:2107:27389:16423
CATATACT
+
FFFFFFFF
@A00769:11:HC3HCDRXX:1:2107:24370:16454
CATATACT
+
FFFFFFFF
@A00769:11:HC3HCDRXX:1:2107:4752:16517
CATATACT
+
FFFFFFFF
@A00769:11:HC3HCDRXX:1:2107:16875:16564
CATATACT
+
FFFFFFFF
@A00769:11:HC3HCDRXX:1:2107:26756:16579
CATATACT
+
FF,F:F,,
@A00769:11:HC3HCDRXX:1:2107:28700:16595
CATATACT
+
FFFFFFFF
@A00769:11:HC3HCDRXX:1:2107:10592:16830
CATATACT
+
FFFFFFFF
@A00769:11:HC3HCDRXX:1:2107:26187:16845
CATATACT
+
FF:FFF:F
@A00769:11:HC3HCDRXX:1:2107:29848:16892
CATATACT
+
FFFFFFFF
@A00769:11:HC3HCDRXX:1:2107:26304:16924
CATATACT
+
,F:FFFFF
@A00769:11:HC3HCDRXX:1:2107:3034:16955
CATATACT
+
FFFFFFFF
@A00769:11:HC3HCDRXX:1:2107:14434:17065
CATATACT
+
FFFFFFFF
@A00769:11:HC3HCDRXX:1:2107:31503:17065
CATATACT
+
:F:FFFFF
@A00769:11:HC3HCDRXX:1:2107:24135:17143
CATATACT
+
FFFFFFFF
@A00769:11:HC3HCDRXX:1:2107:12680:17159
CATATACT
+
FFFFFFFF
@A00769:11:HC3HCDRXX:1:2107:10203:17284
CATATACT
+
FFFFFFFF
@A00769:11:HC3HCDRXX:1:2107:12328:17331
CATATACT
+
FF:FFFFF
@A00769:11:HC3HCDRXX:1:2107:15835:17331
CATATACT
+
FFFFFFFF
@A00769:11:HC3HCDRXX:1:2107:28971:17347
CATATACT
+
FFFFFFFF
@A00769:11:HC3HCDRXX:1:2107:31720:17378
CATATACT
+
FFFFFFFF
@A00769:11:HC3HCDRXX:1:2107:32045:17440
CATATACT
+
FFFFFFFF
@A00769:11:HC3HCDRXX:1:2107:7771:17519
CATATACT
+
FFFFFFFF
@A00769:11:HC3HCDRXX:1:2107:27118:17519
CATATACT
+
FFFFFFFF
@A00769:11:HC3HCDRXX:1:2107:14344:17566
CATATACT
+
FFFFFFFF
@A00769:11:HC3HCDRXX:1:2107:3486:17707
CATATACT
+
FFFFFFFF
@A00769:11:HC3HCDRXX:1:2107:5891:17707
CATATACT
+
FFFFFFFF
@A00769:11:HC3HCDRXX:1:2107:1081:17738
CATATACT
+
FFFFFFFF
@A00769:11:HC3HCDRXX:1:2107:18421:17895
CATATACT
+
FFFFFFFF
@A00769:11:HC3HCDRXX:1:2107:25898:17910
CATATACT
+
FFFFFFFF
@A00769:11:HC3HCDRXX:1:2107:18810:18004
CATATACT
+
FF:FFFFF
@A00769:11:HC3HCDRXX:1:2107:16188:18035
CATATACT
+
FFFFFFFF
@A00769:11:HC3HCDRXX:1:2107:26765:18067
CATATACT
+
FF,FFFFF
@A00769:11:HC3HCDRXX:1:2107:17083:18208
CATATACT
+
FFFFFFFF
@A00769:11:HC3HCDRXX:1:2107:7997:18317
CATATACT
+
FFFFFFFF
@A00769:11:HC3HCDRXX:1:2107:17029:18364
CATATACT
+
FFFFFFFF
@A00769:11:HC3HCDRXX:1:2107:10095:18380
CATATACT
+
FFFFFFFF
@A00769:11:HC3HCDRXX:1:2107:3983:18411
CATATACT
+
FFFFFFFF
@A00769:11:HC3HCDRXX:1:2107:3106:18552
CATATACT
+
FFFFFFFF
@A00769:11:HC3HCDRXX:1:2107:18674:18584
CATATACT
+
FFFFFFFF
@A00769:11:HC3HCDRXX:1:2107:24379:18599
CATATACT
+
FFFFFFFF
@A00769:11:HC3HCDRXX:1:2107:19036:18615
CATATACT
+
FFFFFFFF
@A00769:11:HC3HCDRXX:1:2107:17562:18630
CATATACT
+
FFFFFFFF
@A00769:11:HC3HCDRXX:1:2107:25247:18630
CATATACT
+
FFFFFFFF
@A00769:11:HC3HCDRXX:1:2107:10257:18787
CATATACT
+
FFFFFFFF
@A00769:11:HC3HCDRXX:1:2107:19822:18787
CATATACT
+
FFFFFFFF
@A00769:11:HC3HCDRXX:1:2107:16143:18803
CATATACT
+
FFFFFFFF
@A00769:11:HC3HCDRXX:1:2107:31783:18897
CATATACT
+
FFFFFFFF
@A00769:11:HC3HCDRXX:1:2107:20419:18944
CATATACT
+
FFFFFFFF
@A00769:11:HC3HCDRXX:1:2107:29405:18944
CATATACT
+
FFFFFFFF
@A00769:11:HC3HCDRXX:1:2107:19045:18975
CATATACT
+
F:FFFFFF
@A00769:11:HC3HCDRXX:1:2107:31304:19225
CATATACT
+
FFFFFFF:
@A00769:11:HC3HCDRXX:1:2107:32389:19257
CATATACT
+
FFFFFFFF
@A00769:11:HC3HCDRXX:1:2107:9534:19288
CATATACT
+
FFFFFFFF
@A00769:11:HC3HCDRXX:1:2107:19000:19335
CATATACT
+
FFFFFFFF
@A00769:11:HC3HCDRXX:1:2107:19904:19366
CATATACT
+
FFFFFFFF
@A00769:11:HC3HCDRXX:1:2107:6741:19523
CATATACT
+
FFFFFFFF
@A00769:11:HC3HCDRXX:1:2107:11388:19617
CATATACT
+
FFFFFFFF
@A00769:11:HC3HCDRXX:1:2107:23565:19633
CATATACT
+
FFFFFFFF
@A00769:11:HC3HCDRXX:1:2107:12943:19648
CATATACT
+
FFFFFFFF
@A00769:11:HC3HCDRXX:1:2107:17119:19648
CATATACT
+
FFFFFFFF
@A00769:11:HC3HCDRXX:1:2107:7102:19680
CATATACT
+
FFFFFFFF
@A00769:11:HC3HCDRXX:1:2107:15438:19680
CATATACT
+
FFFFFFFF
@A00769:11:HC3HCDRXX:1:2107:8612:19727
CATATACT
+
FFFFFFFF
@A00769:11:HC3HCDRXX:1:2107:3938:19774
CATATACT
+
FFFFFFFF
@A00769:11:HC3HCDRXX:1:2107:4173:19774
CATATACT
+
FFFFFFFF
@A00769:11:HC3HCDRXX:1:2107:13557:19867
CATATACT
+
FFFFFFFF
@A00769:11:HC3HCDRXX:1:2107:2573:19883
CATATACT
+
FFFFFFFF
@A00769:11:HC3HCDRXX:1:2107:28330:19961
CATATACT
+
FFFFFFFF
@A00769:11:HC3HCDRXX:1:2107:28628:19977
CATATACT
+
FFFFFFFF
@A00769:11:HC3HCDRXX:1:2107:10041:20008
CATATACT
+
FFFFFFFF
@A00769:11:HC3HCDRXX:1:2107:28131:20055
CATATACT
+
FFFF:FFF
@A00769:11:HC3HCDRXX:1:2107:6732:20071
CATATACT
+
FFFFFFFF
@A00769:11:HC3HCDRXX:1:2107:19027:20071
CATATACT
+
FFFFFFFF
@A00769:11:HC3HCDRXX:1:2107:6054:20087
CATATACT
+
FFFFFFFF
@A00769:11:HC3HCDRXX:1:2107:8449:20102
CATATACT
+
FFFFFFFF
@A00769:11:HC3HCDRXX:1:2107:16233:20181
CATATACT
+
FFFFFFFF
@A00769:11:HC3HCDRXX:1:2107:26892:20196
CATATACT
+
FFFFFFFF
@A00769:11:HC3HCDRXX:1:2107:12020:20243
CATATACT
+
FFFFFFFF
@A00769:11:HC3HCDRXX:1:2107:6090:20275
CATATACT
+
FFFFFFFF
@A00769:11:HC3HCDRXX:1:2107:24135:20275
CATATACT
+
FFFFFFFF
@A00769:11:HC3HCDRXX:1:2107:26422:20290
CATATACT
+
:FFFFFFF
@A00769:11:HC3HCDRXX:1:2107:18105:20415
CATATACT
+
FFFFFFFF
@A00769:11:HC3HCDRXX:1:2107:30110:20415
CATATACT
+
FFFFFFFF
@A00769:11:HC3HCDRXX:1:2107:6894:20447
CATATACT
+
FFFFFFFF
@A00769:11:HC3HCDRXX:1:2107:18267:20447
CATATACT
+
FFFFFFFF
@A00769:11:HC3HCDRXX:1:2107:21802:20588
CATATACT
+
FFFFFFFF
@A00769:11:HC3HCDRXX:1:2107:21667:20697
CATATACT
+
FFFFFFFF
@A00769:11:HC3HCDRXX:1:2107:15826:20791
CATATACT
+
FFFFFFFF
@A00769:11:HC3HCDRXX:1:2107:17192:20807
CATATACT
+
FFFFFFFF
@A00769:11:HC3HCDRXX:1:2107:11903:20823
CATATACT
+
FFFFFFFF
@A00769:11:HC3HCDRXX:1:2107:19623:20854
CATATACT
+
FFFFFFFF
@A00769:11:HC3HCDRXX:1:2107:4869:20917
CATATACT
+
FFFFFFFF
@A00769:11:HC3HCDRXX:1:2107:19280:20948
CATATACT
+
FFFFFFFF
@A00769:11:HC3HCDRXX:1:2107:28149:20995
CATATACT
+
FFFFFFFF
@A00769:11:HC3HCDRXX:1:2107:4200:21073
CATATACT
+
FFFFFFFF
@A00769:11:HC3HCDRXX:1:2107:4255:21136
CATATACT
+
FFFFFFFF
@A00769:11:HC3HCDRXX:1:2107:16007:21230
CATATACT
+
FFFFFFFF
@A00769:11:HC3HCDRXX:1:2107:4625:21339
CATATACT
+
FFFF,FFF
@A00769:11:HC3HCDRXX:1:2107:5150:21339
CATATACT
+
FFFFFFFF
@A00769:11:HC3HCDRXX:1:2107:29550:21386
CATATACT
+
FFFFFFFF
@A00769:11:HC3HCDRXX:1:2107:3531:21449
CATATACT
+
FFFFFFFF
@A00769:11:HC3HCDRXX:1:2107:32163:21652
CATATACT
+
FF:F,F:,
@A00769:11:HC3HCDRXX:1:2107:32814:21652
CATATACT
+
FFFFFFFF
@A00769:11:HC3HCDRXX:1:2107:27453:21668
CATATACT
+
FFFFFFFF
@A00769:11:HC3HCDRXX:1:2107:7093:21731
CATATACT
+
FFFFFFFF
@A00769:11:HC3HCDRXX:1:2107:20329:21731
CATATACT
+
FFFFFFFF
@A00769:11:HC3HCDRXX:1:2107:20419:21762
CATATACT
+
FFFFFFFF
@A00769:11:HC3HCDRXX:1:2107:7030:21809
CATATACT
+
FFFFFFFF
@A00769:11:HC3HCDRXX:1:2107:31584:21809
CATATACT
+
FFFFFFFF
@A00769:11:HC3HCDRXX:1:2107:29758:21872
CATATACT
+
FFFFFFFF
@A00769:11:HC3HCDRXX:1:2107:26386:21950
CATATACT
+
FFFFFFFF
@A00769:11:HC3HCDRXX:1:2107:13865:21966
CATATACT
+
FFFFFFFF
@A00769:11:HC3HCDRXX:1:2107:15845:22044
CATATACT
+
FFFFFFFF
@A00769:11:HC3HCDRXX:1:2107:18267:22138
CATATACT
+
FFFFFFFF
@A00769:11:HC3HCDRXX:1:2107:23348:22138
CATATACT
+
FFFFFFFF
@A00769:11:HC3HCDRXX:1:2107:1190:22185
CATATACT
+
FFFFFFFF
@A00769:11:HC3HCDRXX:1:2107:10059:22232
CATATACT
+
FFFFFFFF
@A00769:11:HC3HCDRXX:1:2107:15148:22279
CATATACT
+
FFFFFF:F
@A00769:11:HC3HCDRXX:1:2107:5348:22373
CATATACT
+
FFFFF,FF
@A00769:11:HC3HCDRXX:1:2107:31837:22373
CATATACT
+
FFFFFFFF
@A00769:11:HC3HCDRXX:1:2107:2645:22388
CATATACT
+
FFFFFFFF
@A00769:11:HC3HCDRXX:1:2107:25590:22388
CATATACT
+
F:FFFFFF
@A00769:11:HC3HCDRXX:1:2107:19904:22404
CATATACT
+
FFFFFFFF
@A00769:11:HC3HCDRXX:1:2107:18620:22623
CATATACT
+
FFFFFFFF
@A00769:11:HC3HCDRXX:1:2107:26160:22686
CATATACT
+
FFFFFFFF
@A00769:11:HC3HCDRXX:1:2107:26115:22733
CATATACT
+
FFFFFFFF
@A00769:11:HC3HCDRXX:1:2107:5113:22811
CATATACT
+
FFFFFFFF
@A00769:11:HC3HCDRXX:1:2107:21522:22952
CATATACT
+
FFFFFFFF
@A00769:11:HC3HCDRXX:1:2107:14181:22983
CATATACT
+
FFFFFFFF
@A00769:11:HC3HCDRXX:1:2107:21793:22983
CATATACT
+
FFFFFFFF
@A00769:11:HC3HCDRXX:1:2107:30463:23030
CATATACT
+
FFFFFFFF
@A00769:11:HC3HCDRXX:1:2107:31349:23124
CATATACT
+
FFFFFFFF
@A00769:11:HC3HCDRXX:1:2107:15790:23265
CATATACT
+
FFF:FFFF
@A00769:11:HC3HCDRXX:1:2107:1307:23296
CATATACT
+
FFFFFFFF
@A00769:11:HC3HCDRXX:1:2107:1967:23312
CATATACT
+
FFFFFFFF
@A00769:11:HC3HCDRXX:1:2107:12789:23328
CATATACT
+
FFFFFFFF
@A00769:11:HC3HCDRXX:1:2107:1072:23359
CATATACT
+
FFFFFFFF
@A00769:11:HC3HCDRXX:1:2107:8883:23359
CATATACT
+
FFFFFFFF
@A00769:11:HC3HCDRXX:1:2107:9824:23359
CATATACT
+
,FFFFFFF
@A00769:11:HC3HCDRXX:1:2107:1506:23484
CATATACT
+
FFFFFFFF
@A00769:11:HC3HCDRXX:1:2107:29894:23516
CATATACT
+
FFFFFFFF
@A00769:11:HC3HCDRXX:1:2107:28791:23578
CATATACT
+
FFFFFFFF
@A00769:11:HC3HCDRXX:1:2107:29225:23641
CATATACT
+
FFFFFFFF
@A00769:11:HC3HCDRXX:1:2107:2555:23703
CATATACT
+
FFFFFFFF
@A00769:11:HC3HCDRXX:1:2107:8938:23703
CATATACT
+
FFFFFFFF
@A00769:11:HC3HCDRXX:1:2107:17589:23719
CATATACT
+
FFFFFFFF
@A00769:11:HC3HCDRXX:1:2107:9579:23750
CATATACT
+
FFFFFFFF
@A00769:11:HC3HCDRXX:1:2107:2573:23766
CATATACT
+
FFFFFFFF
@A00769:11:HC3HCDRXX:1:2107:16224:23797
CATATACT
+
FFFFFFFF
@A00769:11:HC3HCDRXX:1:2107:2492:23876
CATATACT
+
FFFFFFFF
@A00769:11:HC3HCDRXX:1:2107:3387:23891
CATATACT
+
FFFFFFFF
@A00769:11:HC3HCDRXX:1:2107:12382:24064
CATATACT
+
FFFFFFFF
@A00769:11:HC3HCDRXX:1:2107:5764:24126
CATATACT
+
FFFFFFFF
@A00769:11:HC3HCDRXX:1:2107:21224:24158
CATATACT
+
FFFFFFFF
@A00769:11:HC3HCDRXX:1:2107:3658:24173
CATATACT
+
FFFFFFFF
@A00769:11:HC3HCDRXX:1:2107:1353:24251
CATATACT
+
FFFFFFFF
@A00769:11:HC3HCDRXX:1:2107:9507:24314
CATATACT
+
FFFFFFFF
@A00769:11:HC3HCDRXX:1:2107:13593:24314
CATATACT
+
FFFFFFFF
@A00769:11:HC3HCDRXX:1:2107:9408:24424
CATATACT
+
FFFFFFFF
@A00769:11:HC3HCDRXX:1:2107:10140:24439
CATATACT
+
FFFFFFFF
@A00769:11:HC3HCDRXX:1:2107:29288:24471
CATATACT
+
FFF:FFFF
@A00769:11:HC3HCDRXX:1:2107:30644:24502
CATATACT
+
FFFFFFFF
@A00769:11:HC3HCDRXX:1:2107:11695:24565
CATATACT
+
FFFFFFFF
@A00769:11:HC3HCDRXX:1:2107:22363:24596
CATATACT
+
FFFFFFFF
@A00769:11:HC3HCDRXX:1:2107:9570:24706
CATATACT
+
FFFFFFFF
@A00769:11:HC3HCDRXX:1:2107:17589:24752
CATATACT
+
FFFFFFFF
@A00769:11:HC3HCDRXX:1:2107:20528:25019
CATATACT
+
FFFFFFFF
@A00769:11:HC3HCDRXX:1:2107:10104:25034
CATATACT
+
FF:FFFF,
@A00769:11:HC3HCDRXX:1:2107:3658:25081
CATATACT
+
FFFFFFFF
@A00769:11:HC3HCDRXX:1:2107:4978:25081
CATATACT
+
FFFFFFFF
@A00769:11:HC3HCDRXX:1:2107:11207:25097
CATATACT
+
FFFF:FF:
@A00769:11:HC3HCDRXX:1:2107:19922:25097
CATATACT
+
FFFFFFFF
@A00769:11:HC3HCDRXX:1:2107:20428:25160
CATATACT
+
FFFFFFFF
@A00769:11:HC3HCDRXX:1:2107:1145:25207
CATATACT
+
FFFFFFFF
@A00769:11:HC3HCDRXX:1:2107:22498:25238
CATATACT
+
FFFFFFFF
@A00769:11:HC3HCDRXX:1:2107:20591:25285
CATATACT
+
FFFFFFFF
@A00769:11:HC3HCDRXX:1:2107:10429:25410
CATATACT
+
FFFFFFFF
@A00769:11:HC3HCDRXX:1:2107:27037:25457
CATATACT
+
FFFFFFFF
@A00769:11:HC3HCDRXX:1:2107:15817:25473
CATATACT
+
FFFFFFFF
@A00769:11:HC3HCDRXX:1:2107:3459:25520
CATATACT
+
FFFFFFFF
@A00769:11:HC3HCDRXX:1:2107:6442:25645
CATATACT
+
FFFFFFFF
@A00769:11:HC3HCDRXX:1:2107:17924:25708
CATATACT
+
FFFFFFFF
@A00769:11:HC3HCDRXX:1:2107:12292:25755
CATATACT
+
FFFFFFFF
@A00769:11:HC3HCDRXX:1:2107:3242:25801
CATATACT
+
FFFFFFFF
@A00769:11:HC3HCDRXX:1:2107:29794:25880
CATATACT
+
FFFFFFFF
@A00769:11:HC3HCDRXX:1:2107:9815:25911
CATATACT
+
FFFFFFFF
@A00769:11:HC3HCDRXX:1:2107:11026:26068
CATATACT
+
FFFFFFFF
@A00769:11:HC3HCDRXX:1:2107:10149:26115
CATATACT
+
FFFFFFFF
@A00769:11:HC3HCDRXX:1:2107:24813:26115
CATATACT
+
FFF:FFFF
@A00769:11:HC3HCDRXX:1:2107:1244:26162
CATATACT
+
FFFFFFFF
@A00769:11:HC3HCDRXX:1:2107:28519:26177
CATATACT
+
FFFFFFFF
@A00769:11:HC3HCDRXX:1:2107:10999:26303
CATATACT
+
FFFFFFFF
@A00769:11:HC3HCDRXX:1:2107:19425:26303
CATATACT
+
FFFFFFFF
@A00769:11:HC3HCDRXX:1:2107:15402:26318
CATATACT
+
FFFFFFFF
@A00769:11:HC3HCDRXX:1:2107:27163:26334
CATATACT
+
FFFFFFFF
@A00769:11:HC3HCDRXX:1:2107:2320:26365
CATATACT
+
FFFFF:FF
@A00769:11:HC3HCDRXX:1:2107:28745:26412
CATATACT
+
FFFFFFFF
@A00769:11:HC3HCDRXX:1:2107:25048:26459
CATATACT
+
FFFFFFFF
@A00769:11:HC3HCDRXX:1:2107:32009:26459
CATATACT
+
FFFFFFFF
@A00769:11:HC3HCDRXX:1:2107:27715:26506
CATATACT
+
FFFFFFFF
@A00769:11:HC3HCDRXX:1:2107:17101:26600
CATATACT
+
FFFFFFFF
@A00769:11:HC3HCDRXX:1:2107:21739:26616
CATATACT
+
FFFFFFFF
@A00769:11:HC3HCDRXX:1:2107:19868:26631
CATATACT
+
FFFFFFFF
@A00769:11:HC3HCDRXX:1:2107:11306:26647
CATATACT
+
FF:FF:FF
@A00769:11:HC3HCDRXX:1:2107:18078:26819
CATATACT
+
FFFFFFFF
@A00769:11:HC3HCDRXX:1:2107:16803:26929
CATATACT
+
FFFFFFFF
@A00769:11:HC3HCDRXX:1:2107:20202:26929
CATATACT
+
FFFFFF:F
@A00769:11:HC3HCDRXX:1:2107:5330:26976
CATATACT
+
FFFFFFFF
@A00769:11:HC3HCDRXX:1:2107:17662:27038
CATATACT
+
FFFFFFFF
@A00769:11:HC3HCDRXX:1:2107:31421:27038
CATATACT
+
FFFFFFFF
@A00769:11:HC3HCDRXX:1:2107:9742:27132
CATATACT
+
FFFFFFFF
@A00769:11:HC3HCDRXX:1:2107:6027:27148
CATATACT
+
FFFFFFFF
@A00769:11:HC3HCDRXX:1:2107:7166:27148
CATATACT
+
FFFFFFFF
@A00769:11:HC3HCDRXX:1:2107:27905:27148
CATATACT
+
FFFFFF,F
@A00769:11:HC3HCDRXX:1:2107:4833:27211
CATATACT
+
FFFFFF,F
@A00769:11:HC3HCDRXX:1:2107:17526:27273
CATATACT
+
FFFFFFFF
@A00769:11:HC3HCDRXX:1:2107:8703:27336
CATATACT
+
FFFFFFFF
@A00769:11:HC3HCDRXX:1:2107:24849:27336
CATATACT
+
FFFFFFFF
@A00769:11:HC3HCDRXX:1:2107:17960:27367
CATATACT
+
FFFF::FF
@A00769:11:HC3HCDRXX:1:2107:1832:27430
CATATACT
+
FFFFFFFF
@A00769:11:HC3HCDRXX:1:2107:28809:27430
CATATACT
+
FFFFFFFF
@A00769:11:HC3HCDRXX:1:2107:11568:27477
CATATACT
+
FFFFFFFF
@A00769:11:HC3HCDRXX:1:2107:5177:27524
CATATACT
+
FFFFFFFF
@A00769:11:HC3HCDRXX:1:2107:6244:27555
CATATACT
+
FFFFFFFF
@A00769:11:HC3HCDRXX:1:2107:4092:27586
CATATACT
+
FFFFFFFF
@A00769:11:HC3HCDRXX:1:2107:16604:27743
CATATACT
+
FFFFFFFF
@A00769:11:HC3HCDRXX:1:2107:23619:27774
CATATACT
+
FFFFFFFF
@A00769:11:HC3HCDRXX:1:2107:8721:27806
CATATACT
+
FFFFF:FF
@A00769:11:HC3HCDRXX:1:2107:15591:27837
CATATACT
+
FFFFFFFF
@A00769:11:HC3HCDRXX:1:2107:25138:27837
CATATACT
+
FFFFFFFF
@A00769:11:HC3HCDRXX:1:2107:15347:27915
CATATACT
+
FFFFFFFF
@A00769:11:HC3HCDRXX:1:2107:29794:27915
CATATACT
+
FFFFFFFF
@A00769:11:HC3HCDRXX:1:2107:1570:28040
CATATACT
+
FFFFFFFF
@A00769:11:HC3HCDRXX:1:2107:22932:28056
CATATACT
+
FFFFFFFF
@A00769:11:HC3HCDRXX:1:2107:10981:28087
CATATACT
+
F::F:FFF
@A00769:11:HC3HCDRXX:1:2107:31222:28134
CATATACT
+
FFFFFFFF
@A00769:11:HC3HCDRXX:1:2107:17273:28181
CATATACT
+
FFFFFFFF
@A00769:11:HC3HCDRXX:1:2107:12310:28291
CATATACT
+
FFFFFFFF
@A00769:11:HC3HCDRXX:1:2107:14642:28291
CATATACT
+
FFFFFFFF
@A00769:11:HC3HCDRXX:1:2107:26585:28307
CATATACT
+
,F,:FFF:
@A00769:11:HC3HCDRXX:1:2107:23303:28416
CATATACT
+
FFFFFFFF
@A00769:11:HC3HCDRXX:1:2107:19352:28432
CATATACT
+
FFFF:F,F
@A00769:11:HC3HCDRXX:1:2107:16694:28463
CATATACT
+
FFFFFFFF
@A00769:11:HC3HCDRXX:1:2107:28510:28479
CATATACT
+
FFFFFFFF
@A00769:11:HC3HCDRXX:1:2107:21043:28541
CATATACT
+
FFFFFFFF
@A00769:11:HC3HCDRXX:1:2107:29432:28541
CATATACT
+
:FFFFFFF
@A00769:11:HC3HCDRXX:1:2107:3956:28573
CATATACT
+
FFFFFFFF
@A00769:11:HC3HCDRXX:1:2107:4815:28588
CATATACT
+
FFFFFFFF
@A00769:11:HC3HCDRXX:1:2107:29423:28588
CATATACT
+
FFFFFFFF
@A00769:11:HC3HCDRXX:1:2107:16288:28604
CATATACT
+
FFFFFFFF
@A00769:11:HC3HCDRXX:1:2107:23999:28651
CATATACT
+
FFFFFFFF
@A00769:11:HC3HCDRXX:1:2107:9254:28698
CATATACT
+
FFFFFFFF
@A00769:11:HC3HCDRXX:1:2107:14588:28698
CATATACT
+
FFFFFFFF
@A00769:11:HC3HCDRXX:1:2107:32868:28729
CATATACT
+
FFFFFFFF
@A00769:11:HC3HCDRXX:1:2107:9787:28839
CATATACT
+
FFFFFFFF
@A00769:11:HC3HCDRXX:1:2107:7961:28902
CATATACT
+
FFFFFFFF
@A00769:11:HC3HCDRXX:1:2107:20274:28964
CATATACT
+
FFFFFFFF
@A00769:11:HC3HCDRXX:1:2107:12906:28980
CATATACT
+
FFFFFFFF
@A00769:11:HC3HCDRXX:1:2107:14091:28995
CATATACT
+
FFFFFF:F
@A00769:11:HC3HCDRXX:1:2107:27977:28995
CATATACT
+
FFFFFFFF
@A00769:11:HC3HCDRXX:1:2107:32814:29136
CATATACT
+
FFFFFFFF
@A00769:11:HC3HCDRXX:1:2107:30002:29183
CATATACT
+
FFFFFFFF
@A00769:11:HC3HCDRXX:1:2107:29451:29230
CATATACT
+
FFFFFFFF
@A00769:11:HC3HCDRXX:1:2107:15781:29262
CATATACT
+
FFFFFFFF
@A00769:11:HC3HCDRXX:1:2107:18204:29262
CATATACT
+
FFFFFFFF
@A00769:11:HC3HCDRXX:1:2107:15971:29277
CATATACT
+
FFFFFFFF
@A00769:11:HC3HCDRXX:1:2107:20446:29293
CATATACT
+
FFFFFFFF
@A00769:11:HC3HCDRXX:1:2107:28122:29371
CATATACT
+
FFFFFFFF
@A00769:11:HC3HCDRXX:1:2107:28113:29387
CATATACT
+
FFFFFFFF
@A00769:11:HC3HCDRXX:1:2107:4390:29418
CATATACT
+
FFFFFFFF
@A00769:11:HC3HCDRXX:1:2107:25617:29418
CATATACT
+
FFFFFFFF
@A00769:11:HC3HCDRXX:1:2107:31783:29450
CATATACT
+
FFF:FFFF
@A00769:11:HC3HCDRXX:1:2107:4137:29481
CATATACT
+
FFFFFFFF
@A00769:11:HC3HCDRXX:1:2107:21178:29559
CATATACT
+
:FFFFFFF
@A00769:11:HC3HCDRXX:1:2107:6253:29606
CATATACT
+
FFFFFFFF
@A00769:11:HC3HCDRXX:1:2107:1280:29637
CATATACT
+
FFFFFFFF
@A00769:11:HC3HCDRXX:1:2107:17282:29637
CATATACT
+
FFFFFFFF
@A00769:11:HC3HCDRXX:1:2107:13639:29684
CATATACT
+
FFFFFFFF
@A00769:11:HC3HCDRXX:1:2107:13829:29700
CATATACT
+
FFFFFFFF
@A00769:11:HC3HCDRXX:1:2107:14181:29747
CATATACT
+
FFFFFFFF
@A00769:11:HC3HCDRXX:1:2107:14904:29904
CATATACT
+
FFFFFFFF
@A00769:11:HC3HCDRXX:1:2107:4209:29919
CATATACT
+
FFFFFFFF
@A00769:11:HC3HCDRXX:1:2107:28610:29935
CATATACT
+
FFFFFFFF
@A00769:11:HC3HCDRXX:1:2107:3079:29997
CATATACT
+
FFFFFFFF
@A00769:11:HC3HCDRXX:1:2107:6117:30029
CATATACT
+
FFFFFFFF
@A00769:11:HC3HCDRXX:1:2107:11071:30091
CATATACT
+
FFFFFFFF
@A00769:11:HC3HCDRXX:1:2107:13883:30107
CATATACT
+
FF:F,F:F
@A00769:11:HC3HCDRXX:1:2107:3857:30123
CATATACT
+
FFFFFFFF
@A00769:11:HC3HCDRXX:1:2107:29215:30264
CATATACT
+
FFFFFFFF
@A00769:11:HC3HCDRXX:1:2107:30065:30295
CATATACT
+
FFFFFFFF
@A00769:11:HC3HCDRXX:1:2107:2636:30326
CATATACT
+
FFFFFFFF
@A00769:11:HC3HCDRXX:1:2107:20717:30358
CATATACT
+
FFFFFFFF
@A00769:11:HC3HCDRXX:1:2107:2058:30389
CATATACT
+
FFFFFFFF
@A00769:11:HC3HCDRXX:1:2107:10673:30499
CATATACT
+
FFFFFFFF
@A00769:11:HC3HCDRXX:1:2107:16685:30514
CATATACT
+
FFFFFFFF
@A00769:11:HC3HCDRXX:1:2107:20961:30624
CATATACT
+
FFFFFFFF
@A00769:11:HC3HCDRXX:1:2107:17291:30686
CATATACT
+
FFFFFFFF
@A00769:11:HC3HCDRXX:1:2107:22408:30874
CATATACT
+
FFFFFFFF
@A00769:11:HC3HCDRXX:1:2107:27073:30906
CATATACT
+
,FFFF:F:
@A00769:11:HC3HCDRXX:1:2107:29469:31046
CATATACT
+
FFFFFFFF
@A00769:11:HC3HCDRXX:1:2107:25943:31109
CATATACT
+
FFFFFFFF
@A00769:11:HC3HCDRXX:1:2107:30526:31125
CATATACT
+
FFFFFFFF
@A00769:11:HC3HCDRXX:1:2107:21178:31156
CATATACT
+
FFFFFFFF
@A00769:11:HC3HCDRXX:1:2107:5656:31234
CATATACT
+
FFFFFFFF
@A00769:11:HC3HCDRXX:1:2107:24668:31250
CATATACT
+
FFFFFFFF
@A00769:11:HC3HCDRXX:1:2107:25021:31360
CATATACT
+
FFFFFFFF
@A00769:11:HC3HCDRXX:1:2107:27462:31422
CATATACT
+
FF:FFFFF
@A00769:11:HC3HCDRXX:1:2107:31250:31438
CATATACT
+
FFFFFFFF
@A00769:11:HC3HCDRXX:1:2107:28022:31673
CATATACT
+
FFFFFFFF
@A00769:11:HC3HCDRXX:1:2107:14940:31688
CATATACT
+
FFFFFFFF
@A00769:11:HC3HCDRXX:1:2107:10113:31814
CATATACT
+
FFFFFFFF
@A00769:11:HC3HCDRXX:1:2107:31195:32002
CATATACT
+
FFFFFFFF
@A00769:11:HC3HCDRXX:1:2107:4173:32080
CATATACT
+
FFFFFFFF
@A00769:11:HC3HCDRXX:1:2107:15058:32142
CATATACT
+
:F:F:F,F
@A00769:11:HC3HCDRXX:1:2107:21187:32142
CATATACT
+
FFFFFFFF
@A00769:11:HC3HCDRXX:1:2107:11785:32205
CATATACT
+
FFFFFFFF
@A00769:11:HC3HCDRXX:1:2107:15365:32236
CATATACT
+
FFFFFFFF
@A00769:11:HC3HCDRXX:1:2107:3848:32268
CATATACT
+
FFFFFFFF
@A00769:11:HC3HCDRXX:1:2107:4472:32315
CATATACT
+
FFFFFFFF
@A00769:11:HC3HCDRXX:1:2107:28592:32315
CATATACT
+
FFFFFFFF
@A00769:11:HC3HCDRXX:1:2107:13865:32393
CATATACT
+
FFFFFFFF
@A00769:11:HC3HCDRXX:1:2107:20274:32409
CATATACT
+
FFFFFFFF
@A00769:11:HC3HCDRXX:1:2107:24822:32424
CATATACT
+
FFFFFFFF
@A00769:11:HC3HCDRXX:1:2107:23375:32487
CATATACT
+
FFFFFFFF
@A00769:11:HC3HCDRXX:1:2107:15356:32534
CATATACT
+
FFFFFFFF
@A00769:11:HC3HCDRXX:1:2107:30092:32597
CATATACT
+
:FFFFFFF
@A00769:11:HC3HCDRXX:1:2107:9869:32612
CATATACT
+
FF:FFFFF
@A00769:11:HC3HCDRXX:1:2107:29975:32612
CATATACT
+
FF:FFFFF
@A00769:11:HC3HCDRXX:1:2107:31937:32659
CATATACT
+
FFF:FFFF
@A00769:11:HC3HCDRXX:1:2107:5963:32769
CATATACT
+
FFFFFFFF
@A00769:11:HC3HCDRXX:1:2107:12201:32800
CATATACT
+
FFFFF:FF
@A00769:11:HC3HCDRXX:1:2107:12915:32816
CATATACT
+
:FFFFFFF
@A00769:11:HC3HCDRXX:1:2107:30147:32878
CATATACT
+
FFFFFFFF
@A00769:11:HC3HCDRXX:1:2107:30246:32894
CATATACT
+
FFFFFFFF
@A00769:11:HC3HCDRXX:1:2107:7789:32925
CATATACT
+
FF,FFFFF
@A00769:11:HC3HCDRXX:1:2107:17490:33004
CATATACT
+
FFFFFFFF
@A00769:11:HC3HCDRXX:1:2107:26323:33144
CATATACT
+
FFF:FFFF
@A00769:11:HC3HCDRXX:1:2107:23384:33191
CATATACT
+
,FF::FFF
@A00769:11:HC3HCDRXX:1:2107:29044:33191
CATATACT
+
FFFFFFFF
@A00769:11:HC3HCDRXX:1:2107:13792:33207
CATATACT
+
FFFFFFFF
@A00769:11:HC3HCDRXX:1:2107:11858:33238
CATATACT
+
FFFFFFFF
@A00769:11:HC3HCDRXX:1:2107:25247:33348
CATATACT
+
FFFFFFFF
@A00769:11:HC3HCDRXX:1:2107:12038:33364
CATATACT
+
FFFFFFFF
@A00769:11:HC3HCDRXX:1:2107:7464:33395
CATATACT
+
FFFFFFFF
@A00769:11:HC3HCDRXX:1:2107:30255:33411
CATATACT
+
FFFFFFFF
@A00769:11:HC3HCDRXX:1:2107:9254:33489
CATATACT
+
FFFFFFFF
@A00769:11:HC3HCDRXX:1:2107:31964:33583
CATATACT
+
FFFFFFFF
@A00769:11:HC3HCDRXX:1:2107:14091:33661
CATATACT
+
FFFF:F,F
@A00769:11:HC3HCDRXX:1:2107:20229:33739
CATATACT
+
FFFFFFFF
@A00769:11:HC3HCDRXX:1:2107:24135:33739
CATATACT
+
FFFFFFFF
@A00769:11:HC3HCDRXX:1:2107:26856:33755
CATATACT
+
FFFFFFFF
@A00769:11:HC3HCDRXX:1:2107:14814:33786
CATATACT
+
FFFFFFFF
@A00769:11:HC3HCDRXX:1:2107:13087:33833
CATATACT
+
:F:,:FF,
@A00769:11:HC3HCDRXX:1:2107:1949:33865
CATATACT
+
FFFFFFFF
@A00769:11:HC3HCDRXX:1:2107:12735:33880
CATATACT
+
FFFFFFFF
@A00769:11:HC3HCDRXX:1:2107:12888:33896
CATATACT
+
FFFFFFFF
@A00769:11:HC3HCDRXX:1:2107:6207:33912
CATATACT
+
FFFFFFFF
@A00769:11:HC3HCDRXX:1:2107:13169:33943
CATATACT
+
FFFFFFFF
@A00769:11:HC3HCDRXX:1:2107:4426:33959
CATATACT
+
FFFFFFFF
@A00769:11:HC3HCDRXX:1:2107:2202:33990
CATATACT
+
FFFFFFFF
@A00769:11:HC3HCDRXX:1:2107:24026:34021
CATATACT
+
FFFFFFFF
@A00769:11:HC3HCDRXX:1:2107:30020:34068
CATATACT
+
FFFFFFFF
@A00769:11:HC3HCDRXX:1:2107:7093:34162
CATATACT
+
FFFFFFFF
@A00769:11:HC3HCDRXX:1:2107:21287:34194
CATATACT
+
FFFFFFFF
@A00769:11:HC3HCDRXX:1:2107:9136:34225
CATATACT
+
FFFFFF:F
@A00769:11:HC3HCDRXX:1:2107:12066:34256
CATATACT
+
FFFFFFFF
@A00769:11:HC3HCDRXX:1:2107:23023:34287
CATATACT
+
FFFFFFFF
@A00769:11:HC3HCDRXX:1:2107:9344:34366
CATATACT
+
FFFFFFFF
@A00769:11:HC3HCDRXX:1:2107:10945:34444
CATATACT
+
FFFFFFFF
@A00769:11:HC3HCDRXX:1:2107:15962:34585
CATATACT
+
FFFFFFFF
@A00769:11:HC3HCDRXX:1:2107:10601:34601
CATATACT
+
FFFFFFFF
@A00769:11:HC3HCDRXX:1:2107:25464:34601
CATATACT
+
FFFFFFFF
@A00769:11:HC3HCDRXX:1:2107:21197:34663
CATATACT
+
FFFFFFFF
@A00769:11:HC3HCDRXX:1:2107:11324:34695
CATATACT
+
FFFFFFFF
@A00769:11:HC3HCDRXX:1:2107:32841:34695
CATATACT
+
FFFFFFFF
@A00769:11:HC3HCDRXX:1:2107:17119:34710
CATATACT
+
FFFFFFFF
@A00769:11:HC3HCDRXX:1:2107:1687:34788
CATATACT
+
FFFFFFFF
@A00769:11:HC3HCDRXX:1:2107:4417:34788
CATATACT
+
FFFFFFFF
@A00769:11:HC3HCDRXX:1:2107:17246:34804
CATATACT
+
:FFFFFFF
@A00769:11:HC3HCDRXX:1:2107:6894:34820
CATATACT
+
FFFFFFFF
@A00769:11:HC3HCDRXX:1:2107:31774:34882
CATATACT
+
FFFFFFFF
@A00769:11:HC3HCDRXX:1:2107:1190:34961
CATATACT
+
FFFFFFFF
@A00769:11:HC3HCDRXX:1:2107:8739:35227
CATATACT
+
FFFFFFFF
@A00769:11:HC3HCDRXX:1:2107:6686:35274
CATATACT
+
FFFFFFFF
@A00769:11:HC3HCDRXX:1:2107:25861:35289
CATATACT
+
FFFFFFFF
@A00769:11:HC3HCDRXX:1:2107:10267:35305
CATATACT
+
FFFF:FFF
@A00769:11:HC3HCDRXX:1:2107:19370:35352
CATATACT
+
FFFFFFFF
@A00769:11:HC3HCDRXX:1:2107:13747:35383
CATATACT
+
FFFFFFFF
@A00769:11:HC3HCDRXX:1:2107:2817:35430
CATATACT
+
FFFFFFFF
@A00769:11:HC3HCDRXX:1:2107:12979:35430
CATATACT
+
FFFFFFFF
@A00769:11:HC3HCDRXX:1:2107:27335:35556
CATATACT
+
FFFFFFFF
@A00769:11:HC3HCDRXX:1:2107:8576:35571
CATATACT
+
FFFFFFFF
@A00769:11:HC3HCDRXX:1:2107:28664:35571
CATATACT
+
FFFFFFFF
@A00769:11:HC3HCDRXX:1:2107:21884:35728
CATATACT
+
FF:FFFFF
@A00769:11:HC3HCDRXX:1:2107:32669:35775
CATATACT
+
FFFFFFFF
@A00769:11:HC3HCDRXX:1:2107:22417:35806
CATATACT
+
FFFFFFFF
@A00769:11:HC3HCDRXX:1:2107:25247:35978
CATATACT
+
FFFFFFF:
@A00769:11:HC3HCDRXX:1:2107:5728:36025
CATATACT
+
FFFFFFFF
@A00769:11:HC3HCDRXX:1:2107:23574:36057
CATATACT
+
FFFFFFFF
@A00769:11:HC3HCDRXX:1:2107:14109:36323
CATATACT
+
FFFFFFFF
@A00769:11:HC3HCDRXX:1:2107:30101:36370
CATATACT
+
FFFFFFFF
@A00769:11:HC3HCDRXX:1:2107:5439:36401
CATATACT
+
FFFFFFFF
@A00769:11:HC3HCDRXX:1:2107:20555:36401
CATATACT
+
FFFFFFFF
@A00769:11:HC3HCDRXX:1:2107:30083:36401
CATATACT
+
:FFFFF,F
@A00769:11:HC3HCDRXX:1:2107:26802:36417
CATATACT
+
FFFFFFFF
@A00769:11:HC3HCDRXX:1:2107:4896:36432
CATATACT
+
FFFFFFFF
@A00769:11:HC3HCDRXX:1:2107:12264:36448
CATATACT
+
FFFFFFFF
@A00769:11:HC3HCDRXX:1:2107:22281:36448
CATATACT
+
:FFFFFFF
@A00769:11:HC3HCDRXX:1:2107:15076:36495
CATATACT
+
FFFFFFFF
@A00769:11:HC3HCDRXX:1:2107:14488:36511
CATATACT
+
FF:FFFFF
@A00769:11:HC3HCDRXX:1:2107:28827:36511
CATATACT
+
FFFFFFFF
@A00769:11:HC3HCDRXX:1:2107:16152:36636
CATATACT
+
FFFFFFFF
@A00769:11:HC3HCDRXX:1:2107:23945:36699
CATATACT
+
FF:FFF:F
@A00769:11:HC3HCDRXX:1:2107:20437:36855
CATATACT
+
FF:FFFFF
@A00769:11:HC3HCDRXX:1:2107:11605:36933
CATATACT
+
FFFFFFFF
@A00769:11:HC3HCDRXX:1:2107:19497:36980
CATATACT
+
FFFFFFFF
@A00769:11:HC3HCDRXX:1:2108:5801:1016
CATATACT
+
FFFFFFFF
@A00769:11:HC3HCDRXX:1:2108:17101:1016
CATATACT
+
FFFFFFFF
@A00769:11:HC3HCDRXX:1:2108:22453:1047
CATATACT
+
FFFFFFFF
@A00769:11:HC3HCDRXX:1:2108:22083:1063
CATATACT
+
FFFFFFFF
@A00769:11:HC3HCDRXX:1:2108:21504:1094
CATATACT
+
FFFFFFFF
@A00769:11:HC3HCDRXX:1:2108:21007:1110
CATATACT
+
FFFFFFFF
@A00769:11:HC3HCDRXX:1:2108:32108:1110
CATATACT
+
FFFFFFFF
@A00769:11:HC3HCDRXX:1:2108:31901:1157
CATATACT
+
FFFFFFFF
@A00769:11:HC3HCDRXX:1:2108:27977:1344
CATATACT
+
FFFFFFFF
@A00769:11:HC3HCDRXX:1:2108:1461:1454
CATATACT
+
FFFFFFFF
@A00769:11:HC3HCDRXX:1:2108:11975:1470
CATATACT
+
FFFFFFFF
@A00769:11:HC3HCDRXX:1:2108:21838:1485
CATATACT
+
FFFFFFFF
@A00769:11:HC3HCDRXX:1:2108:2410:1532
CATATACT
+
FFFFFFFF
@A00769:11:HC3HCDRXX:1:2108:22914:1532
CATATACT
+
FFFFFFFF
@A00769:11:HC3HCDRXX:1:2108:8359:1564
CATATACT
+
FFFFFFFF
@A00769:11:HC3HCDRXX:1:2108:21142:1658
CATATACT
+
FFFFFFFF
@A00769:11:HC3HCDRXX:1:2108:16712:1689
CATATACT
+
FFFFFFFF
@A00769:11:HC3HCDRXX:1:2108:1796:1720
CATATACT
+
FFFFFFFF
@A00769:11:HC3HCDRXX:1:2108:25048:1720
CATATACT
+
FFFFFFFF
@A00769:11:HC3HCDRXX:1:2108:20229:1830
CATATACT
+
FFFFFFFF
@A00769:11:HC3HCDRXX:1:2108:24686:1877
CATATACT
+
FFFFFFFF
@A00769:11:HC3HCDRXX:1:2108:23836:1908
CATATACT
+
FFFFFFFF
@A00769:11:HC3HCDRXX:1:2108:25418:1924
CATATACT
+
FFFFFFFF
@A00769:11:HC3HCDRXX:1:2108:5032:1971
CATATACT
+
FFFFFFFF
@A00769:11:HC3HCDRXX:1:2108:14235:1971
CATATACT
+
FFFFFFFF
@A00769:11:HC3HCDRXX:1:2108:5457:2018
CATATACT
+
FFFFFFFF
@A00769:11:HC3HCDRXX:1:2108:25608:2096
CATATACT
+
FFFFFFFF
@A00769:11:HC3HCDRXX:1:2108:11071:2127
CATATACT
+
,::F,FF:
@A00769:11:HC3HCDRXX:1:2108:19117:2159
CATATACT
+
FFFFFFFF
@A00769:11:HC3HCDRXX:1:2108:16721:2174
CATATACT
+
FFFFFFFF
@A00769:11:HC3HCDRXX:1:2108:12979:2206
CATATACT
+
FFFFFFFF
@A00769:11:HC3HCDRXX:1:2108:10945:2315
CATATACT
+
FFFFFFFF
@A00769:11:HC3HCDRXX:1:2108:16134:2472
CATATACT
+
FFFFFFFF
@A00769:11:HC3HCDRXX:1:2108:23140:2581
CATATACT
+
FFFFFFFF
@A00769:11:HC3HCDRXX:1:2108:6388:2597
CATATACT
+
FFFFFFFF
@A00769:11:HC3HCDRXX:1:2108:28999:2613
CATATACT
+
,FFFFFFF
@A00769:11:HC3HCDRXX:1:2108:10212:2644
CATATACT
+
FFFFFFFF
@A00769:11:HC3HCDRXX:1:2108:5692:2707
CATATACT
+
FFFFFFFF
@A00769:11:HC3HCDRXX:1:2108:15835:2707
CATATACT
+
FFFFFFFF
@A00769:11:HC3HCDRXX:1:2108:25192:2722
CATATACT
+
FFFFFFFF
@A00769:11:HC3HCDRXX:1:2108:9724:2738
CATATACT
+
F,FFFFFF
@A00769:11:HC3HCDRXX:1:2108:24768:2769
CATATACT
+
FFFFFFFF
@A00769:11:HC3HCDRXX:1:2108:32262:2879
CATATACT
+
FF,FFFFF
@A00769:11:HC3HCDRXX:1:2108:26666:2926
CATATACT
+
FFFFFFFF
@A00769:11:HC3HCDRXX:1:2108:21151:3020
CATATACT
+
FFFFFFFF
@A00769:11:HC3HCDRXX:1:2108:30490:3035
CATATACT
+
:FFF:FFF
@A00769:11:HC3HCDRXX:1:2108:19633:3114
CATATACT
+
FFFFFFFF
@A00769:11:HC3HCDRXX:1:2108:28185:3114
CATATACT
+
FFFFFFFF
@A00769:11:HC3HCDRXX:1:2108:15492:3145
CATATACT
+
FFFFFFFF
@A00769:11:HC3HCDRXX:1:2108:20347:3161
CATATACT
+
FFFFFFFF
@A00769:11:HC3HCDRXX:1:2108:12816:3176
CATATACT
+
FFFFFFFF
@A00769:11:HC3HCDRXX:1:2108:7437:3192
CATATACT
+
FFFFFFFF
@A00769:11:HC3HCDRXX:1:2108:24758:3192
CATATACT
+
FFFFFFFF
@A00769:11:HC3HCDRXX:1:2108:27579:3192
CATATACT
+
FFFFFFFF
@A00769:11:HC3HCDRXX:1:2108:22950:3474
CATATACT
+
FFFFFFFF
@A00769:11:HC3HCDRXX:1:2108:3179:3490
CATATACT
+
FFFFFFFF
@A00769:11:HC3HCDRXX:1:2108:13422:3537
CATATACT
+
FFFFFFFF
@A00769:11:HC3HCDRXX:1:2108:1886:3568
CATATACT
+
FFFFFFFF
@A00769:11:HC3HCDRXX:1:2108:21757:3568
CATATACT
+
F:FFFFF,
@A00769:11:HC3HCDRXX:1:2108:24677:3615
CATATACT
+
,F:FFF::
@A00769:11:HC3HCDRXX:1:2108:32886:3677
CATATACT
+
FFFFFFFF
@A00769:11:HC3HCDRXX:1:2108:11279:3740
CATATACT
+
FFFFFFFF
@A00769:11:HC3HCDRXX:1:2108:14705:3787
CATATACT
+
FFFFFFFF
@A00769:11:HC3HCDRXX:1:2108:26784:3787
CATATACT
+
FFFFFFFF
@A00769:11:HC3HCDRXX:1:2108:12789:3850
CATATACT
+
FFFFFFFF
@A00769:11:HC3HCDRXX:1:2108:10520:3865
CATATACT
+
FFFF:FFF
@A00769:11:HC3HCDRXX:1:2108:32904:3897
CATATACT
+
FFFFFFFF
@A00769:11:HC3HCDRXX:1:2108:8287:3944
CATATACT
+
FFFFF:FF
@A00769:11:HC3HCDRXX:1:2108:14434:3944
CATATACT
+
FFFFFFFF
@A00769:11:HC3HCDRXX:1:2108:14832:3975
CATATACT
+
FFFFFFFF
@A00769:11:HC3HCDRXX:1:2108:30318:4022
CATATACT
+
FFFFFFFF
@A00769:11:HC3HCDRXX:1:2108:5005:4116
CATATACT
+
FFFFFFFF
@A00769:11:HC3HCDRXX:1:2108:10086:4116
CATATACT
+
FFFFFFFF
@A00769:11:HC3HCDRXX:1:2108:17671:4131
CATATACT
+
FFFFFFFF
@A00769:11:HC3HCDRXX:1:2108:3721:4147
CATATACT
+
FFFFFFFF
@A00769:11:HC3HCDRXX:1:2108:29197:4147
CATATACT
+
F,FFFFFF
@A00769:11:HC3HCDRXX:1:2108:7220:4163
CATATACT
+
FFFFFFFF
@A00769:11:HC3HCDRXX:1:2108:9860:4163
CATATACT
+
FFFFFFFF
@A00769:11:HC3HCDRXX:1:2108:10646:4210
CATATACT
+
FF:FFFFF
@A00769:11:HC3HCDRXX:1:2108:1759:4257
CATATACT
+
FFFFFFFF
@A00769:11:HC3HCDRXX:1:2108:9073:4335
CATATACT
+
FFFFFFFF
@A00769:11:HC3HCDRXX:1:2108:12924:4366
CATATACT
+
FFFFFFFF
@A00769:11:HC3HCDRXX:1:2108:15492:4492
CATATACT
+
FFFFFFFF
@A00769:11:HC3HCDRXX:1:2108:28583:4523
CATATACT
+
FFFFFFFF
@A00769:11:HC3HCDRXX:1:2108:28664:4570
CATATACT
+
FFFFFFFF
@A00769:11:HC3HCDRXX:1:2108:28691:4617
CATATACT
+
F:FFFFFF
@A00769:11:HC3HCDRXX:1:2108:14615:4633
CATATACT
+
FFFFFFFF
@A00769:11:HC3HCDRXX:1:2108:16993:4648
CATATACT
+
FFFFFFFF
@A00769:11:HC3HCDRXX:1:2108:26729:4664
CATATACT
+
FFFFFFFF
@A00769:11:HC3HCDRXX:1:2108:24831:4758
CATATACT
+
FFFFFFFF
@A00769:11:HC3HCDRXX:1:2108:18511:4773
CATATACT
+
FF:F,FFF
@A00769:11:HC3HCDRXX:1:2108:10276:4820
CATATACT
+
FFFFFFFF
@A00769:11:HC3HCDRXX:1:2108:15700:4820
CATATACT
+
FFFFFFFF
@A00769:11:HC3HCDRXX:1:2108:27724:4820
CATATACT
+
FFFFFFFF
@A00769:11:HC3HCDRXX:1:2108:20925:4946
CATATACT
+
FFFFFFFF
@A00769:11:HC3HCDRXX:1:2108:12020:4993
CATATACT
+
FFFFFFFF
@A00769:11:HC3HCDRXX:1:2108:19298:5008
CATATACT
+
FFFFFFFF
@A00769:11:HC3HCDRXX:1:2108:14118:5024
CATATACT
+
FFFFFFFF
@A00769:11:HC3HCDRXX:1:2108:17454:5040
CATATACT
+
FFFFFFFF
@A00769:11:HC3HCDRXX:1:2108:25229:5040
CATATACT
+
FFFFFFFF
@A00769:11:HC3HCDRXX:1:2108:19633:5118
CATATACT
+
FFFFFFFF
@A00769:11:HC3HCDRXX:1:2108:24930:5118
CATATACT
+
FFFFFFFF
@A00769:11:HC3HCDRXX:1:2108:6497:5321
CATATACT
+
FFFFFFFF
@A00769:11:HC3HCDRXX:1:2108:8558:5321
CATATACT
+
FFFFFFFF
@A00769:11:HC3HCDRXX:1:2108:25156:5321
CATATACT
+
FFFFFFFF
@A00769:11:HC3HCDRXX:1:2108:28167:5337
CATATACT
+
FFFFFFFF
@A00769:11:HC3HCDRXX:1:2108:19289:5400
CATATACT
+
FFFFFFFF
@A00769:11:HC3HCDRXX:1:2108:4074:5415
CATATACT
+
FFFFFFF:
@A00769:11:HC3HCDRXX:1:2108:19280:5415
CATATACT
+
F:FFFFFF
@A00769:11:HC3HCDRXX:1:2108:31096:5494
CATATACT
+
FFFFFFFF
@A00769:11:HC3HCDRXX:1:2108:3097:5541
CATATACT
+
FFFFFFFF
@A00769:11:HC3HCDRXX:1:2108:18936:5603
CATATACT
+
FFFFFFFF
@A00769:11:HC3HCDRXX:1:2108:1588:5650
CATATACT
+
FFFFFFFF
@A00769:11:HC3HCDRXX:1:2108:6153:5666
CATATACT
+
FFFFFFFF
@A00769:11:HC3HCDRXX:1:2108:8205:5713
CATATACT
+
FFFFFFFF
@A00769:11:HC3HCDRXX:1:2108:24894:5776
CATATACT
+
FFFFFFFF
@A00769:11:HC3HCDRXX:1:2108:10881:5838
CATATACT
+
FFFFFFFF
@A00769:11:HC3HCDRXX:1:2108:13024:5885
CATATACT
+
,F,F,F,F
@A00769:11:HC3HCDRXX:1:2108:8187:5901
CATATACT
+
FFFFFFFF
@A00769:11:HC3HCDRXX:1:2108:19244:5916
CATATACT
+
FFFFFFFF
@A00769:11:HC3HCDRXX:1:2108:8730:5963
CATATACT
+
FFFFFFFF
@A00769:11:HC3HCDRXX:1:2108:21504:6073
CATATACT
+
FFFFFFFF
@A00769:11:HC3HCDRXX:1:2108:23809:6089
CATATACT
+
:F,FFFFF
@A00769:11:HC3HCDRXX:1:2108:28320:6104
CATATACT
+
FFFFFFFF
@A00769:11:HC3HCDRXX:1:2108:8296:6151
CATATACT
+
FFFFFFFF
@A00769:11:HC3HCDRXX:1:2108:20808:6151
CATATACT
+
FFFFFFFF
@A00769:11:HC3HCDRXX:1:2108:1334:6308
CATATACT
+
FFFFFFFF
@A00769:11:HC3HCDRXX:1:2108:14190:6308
CATATACT
+
FFFFFFFF
@A00769:11:HC3HCDRXX:1:2108:8431:6355
CATATACT
+
FFFFFFFF
@A00769:11:HC3HCDRXX:1:2108:17011:6370
CATATACT
+
FFFFFFFF
@A00769:11:HC3HCDRXX:1:2108:14678:6433
CATATACT
+
FFFFFFFF
@A00769:11:HC3HCDRXX:1:2108:9896:6449
CATATACT
+
FFFFFFFF
@A00769:11:HC3HCDRXX:1:2108:10999:6511
CATATACT
+
FFFFFFFF
@A00769:11:HC3HCDRXX:1:2108:2347:6558
CATATACT
+
FFFFFFFF
@A00769:11:HC3HCDRXX:1:2108:15899:6668
CATATACT
+
FFFFFFFF
@A00769:11:HC3HCDRXX:1:2108:2799:6684
CATATACT
+
FFFFFFFF
@A00769:11:HC3HCDRXX:1:2108:30761:6731
CATATACT
+
FFFFFFFF
@A00769:11:HC3HCDRXX:1:2108:19180:6746
CATATACT
+
FFFFFFFF
@A00769:11:HC3HCDRXX:1:2108:29686:6746
CATATACT
+
FFFFFFFF
@A00769:11:HC3HCDRXX:1:2108:31593:6762
CATATACT
+
FFFFFFFF
@A00769:11:HC3HCDRXX:1:2108:23375:6778
CATATACT
+
FFFFFFFF
@A00769:11:HC3HCDRXX:1:2108:9977:6840
CATATACT
+
FFFFFFFF
@A00769:11:HC3HCDRXX:1:2108:3025:6887
CATATACT
+
FFFFFFFF
@A00769:11:HC3HCDRXX:1:2108:4508:6887
CATATACT
+
FFFFFFFF
@A00769:11:HC3HCDRXX:1:2108:29315:6918
CATATACT
+
FFFFFFFF
@A00769:11:HC3HCDRXX:1:2108:28537:7075
CATATACT
+
FFFFFF:F
@A00769:11:HC3HCDRXX:1:2108:1533:7091
CATATACT
+
FFFFFFFF
@A00769:11:HC3HCDRXX:1:2108:6225:7138
CATATACT
+
FFFFFFFF
@A00769:11:HC3HCDRXX:1:2108:20238:7294
CATATACT
+
FFFFFFFF
@A00769:11:HC3HCDRXX:1:2108:13512:7388
CATATACT
+
FFFFFFFF
@A00769:11:HC3HCDRXX:1:2108:30843:7435
CATATACT
+
FFFFFF,F
@A00769:11:HC3HCDRXX:1:2108:11550:7467
CATATACT
+
FFFFFFFF
@A00769:11:HC3HCDRXX:1:2108:21820:7498
CATATACT
+
FFFFFFFF
@A00769:11:HC3HCDRXX:1:2108:7491:7607
CATATACT
+
FFFFFFFF
@A00769:11:HC3HCDRXX:1:2108:26187:7733
CATATACT
+
FFFFFFFF
@A00769:11:HC3HCDRXX:1:2108:30752:7748
CATATACT
+
FFFFFFFF
@A00769:11:HC3HCDRXX:1:2108:29423:7795
CATATACT
+
FFFFFFFF
@A00769:11:HC3HCDRXX:1:2108:11234:7858
CATATACT
+
FFFFFFFF
@A00769:11:HC3HCDRXX:1:2108:21142:7858
CATATACT
+
FFFFFFFF
@A00769:11:HC3HCDRXX:1:2108:2365:7874
CATATACT
+
FFFFFFFF
@A00769:11:HC3HCDRXX:1:2108:10429:7874
CATATACT
+
FFFFFFFF
@A00769:11:HC3HCDRXX:1:2108:22968:7889
CATATACT
+
FFFFFFFF
@A00769:11:HC3HCDRXX:1:2108:12536:7921
CATATACT
+
FFFFFFFF
@A00769:11:HC3HCDRXX:1:2108:11785:7936
CATATACT
+
FFFFFFFF
@A00769:11:HC3HCDRXX:1:2108:12409:7952
CATATACT
+
FFFFFFFF
@A00769:11:HC3HCDRXX:1:2108:29197:7999
CATATACT
+
FFFFFFFF
@A00769:11:HC3HCDRXX:1:2108:29080:8015
CATATACT
+
FF,F,FFF
@A00769:11:HC3HCDRXX:1:2108:8540:8046
CATATACT
+
FFFFFFFF
@A00769:11:HC3HCDRXX:1:2108:11225:8061
CATATACT
+
FFFFFFFF
@A00769:11:HC3HCDRXX:1:2108:9815:8124
CATATACT
+
FFFFFFFF
@A00769:11:HC3HCDRXX:1:2108:8901:8202
CATATACT
+
FFFFFFFF
@A00769:11:HC3HCDRXX:1:2108:32316:8202
CATATACT
+
FFFFFFFF
@A00769:11:HC3HCDRXX:1:2108:28935:8234
CATATACT
+
FFFFFFFF
@A00769:11:HC3HCDRXX:1:2108:21025:8249
CATATACT
+
FFFFFFFF
@A00769:11:HC3HCDRXX:1:2108:29713:8265
CATATACT
+
FFFFFFFF
@A00769:11:HC3HCDRXX:1:2108:10230:8312
CATATACT
+
FFFFFF:,
@A00769:11:HC3HCDRXX:1:2108:25409:8390
CATATACT
+
FFFFFFFF
@A00769:11:HC3HCDRXX:1:2108:1280:8437
CATATACT
+
FFFFFFFF
@A00769:11:HC3HCDRXX:1:2108:17282:8437
CATATACT
+
FFFFFFFF
@A00769:11:HC3HCDRXX:1:2108:15989:8516
CATATACT
+
FFFFFFFF
@A00769:11:HC3HCDRXX:1:2108:14262:8531
CATATACT
+
FFFFFFFF
@A00769:11:HC3HCDRXX:1:2108:5050:8641
CATATACT
+
FFFFFFFF
@A00769:11:HC3HCDRXX:1:2108:8739:8672
CATATACT
+
FFFFFFFF
@A00769:11:HC3HCDRXX:1:2108:31467:8672
CATATACT
+
:F,F:FF:
@A00769:11:HC3HCDRXX:1:2108:12726:8719
CATATACT
+
FFFFFFFF
@A00769:11:HC3HCDRXX:1:2108:7410:8750
CATATACT
+
FFFFFFFF
@A00769:11:HC3HCDRXX:1:2108:18023:8750
CATATACT
+
FF:FFFFF
@A00769:11:HC3HCDRXX:1:2108:15700:8797
CATATACT
+
FFF:FFF:
@A00769:11:HC3HCDRXX:1:2108:3378:8876
CATATACT
+
FFFFFFFF
@A00769:11:HC3HCDRXX:1:2108:9688:8876
CATATACT
+
FFFFFFFF
@A00769:11:HC3HCDRXX:1:2108:28763:8876
CATATACT
+
FFFFFFFF
@A00769:11:HC3HCDRXX:1:2108:12481:8891
CATATACT
+
FFFFFFFF
@A00769:11:HC3HCDRXX:1:2108:32579:8907
CATATACT
+
FFFFFFFF
@A00769:11:HC3HCDRXX:1:2108:32732:8923
CATATACT
+
FFFFFF:F
@A00769:11:HC3HCDRXX:1:2108:12292:8938
CATATACT
+
FFFFFFFF
@A00769:11:HC3HCDRXX:1:2108:17137:8938
CATATACT
+
FFFFFFF:
@A00769:11:HC3HCDRXX:1:2108:21459:8938
CATATACT
+
,:FFFFFF
@A00769:11:HC3HCDRXX:1:2108:29396:9001
CATATACT
+
FFFFFFFF
@A00769:11:HC3HCDRXX:1:2108:4896:9095
CATATACT
+
FFFFFFFF
@A00769:11:HC3HCDRXX:1:2108:11505:9111
CATATACT
+
FFFFFFFF
@A00769:11:HC3HCDRXX:1:2108:13006:9111
CATATACT
+
FFFFFFFF
@A00769:11:HC3HCDRXX:1:2108:8838:9126
CATATACT
+
FFFFFFFF
@A00769:11:HC3HCDRXX:1:2108:12979:9126
CATATACT
+
FFFFFFFF
@A00769:11:HC3HCDRXX:1:2108:14380:9142
CATATACT
+
FFFFFFFF
@A00769:11:HC3HCDRXX:1:2108:30508:9142
CATATACT
+
FFFFFFFF
@A00769:11:HC3HCDRXX:1:2108:18087:9236
CATATACT
+
FFFFFF,F
@A00769:11:HC3HCDRXX:1:2108:25726:9251
CATATACT
+
FFFFFFFF
@A00769:11:HC3HCDRXX:1:2108:24713:9314
CATATACT
+
FFFFFFFF
@A00769:11:HC3HCDRXX:1:2108:13838:9330
CATATACT
+
FFFFFFFF
@A00769:11:HC3HCDRXX:1:2108:20473:9330
CATATACT
+
FFFFFFFF
@A00769:11:HC3HCDRXX:1:2108:9561:9408
CATATACT
+
FFFFFFFF
@A00769:11:HC3HCDRXX:1:2108:9643:9424
CATATACT
+
FFFFFFFF
@A00769:11:HC3HCDRXX:1:2108:30110:9424
CATATACT
+
FFFFFFFF
@A00769:11:HC3HCDRXX:1:2108:26684:9502
CATATACT
+
FFFFFFFF
@A00769:11:HC3HCDRXX:1:2108:23068:9596
CATATACT
+
FFFFFFFF
@A00769:11:HC3HCDRXX:1:2108:13069:9784
CATATACT
+
FFFFFFFF
@A00769:11:HC3HCDRXX:1:2108:1072:9799
CATATACT
+
FFFFFFFF
@A00769:11:HC3HCDRXX:1:2108:26765:9799
CATATACT
+
FFFFFFFF
@A00769:11:HC3HCDRXX:1:2108:12436:9815
CATATACT
+
FFFFFFFF
@A00769:11:HC3HCDRXX:1:2108:16604:9862
CATATACT
+
FFFFFFFF
@A00769:11:HC3HCDRXX:1:2108:21992:9862
CATATACT
+
FFFFFFFF
@A00769:11:HC3HCDRXX:1:2108:31557:9862
CATATACT
+
FFFFFFF:
@A00769:11:HC3HCDRXX:1:2108:6741:9940
CATATACT
+
FFFFFFFF
@A00769:11:HC3HCDRXX:1:2108:17020:9987
CATATACT
+
FFFFFFFF
@A00769:11:HC3HCDRXX:1:2108:5150:10003
CATATACT
+
FFFFFFFF
@A00769:11:HC3HCDRXX:1:2108:10737:10003
CATATACT
+
FFFFFFFF
@A00769:11:HC3HCDRXX:1:2108:8847:10081
CATATACT
+
FFFFFFFF
@A00769:11:HC3HCDRXX:1:2108:2003:10097
CATATACT
+
FFFFFF:F
@A00769:11:HC3HCDRXX:1:2108:27362:10269
CATATACT
+
FFFFFFFF
@A00769:11:HC3HCDRXX:1:2108:26395:10285
CATATACT
+
FFFFFFFF
@A00769:11:HC3HCDRXX:1:2108:18819:10379
CATATACT
+
:FFFFFFF
@A00769:11:HC3HCDRXX:1:2108:7057:10394
CATATACT
+
FFFF,F::
@A00769:11:HC3HCDRXX:1:2108:8070:10426
CATATACT
+
FFFFFFFF
@A00769:11:HC3HCDRXX:1:2108:31078:10535
CATATACT
+
FF::FF:F
@A00769:11:HC3HCDRXX:1:2108:13051:10567
CATATACT
+
FFFFFFFF
@A00769:11:HC3HCDRXX:1:2108:32624:10708
CATATACT
+
FFFFFFFF
@A00769:11:HC3HCDRXX:1:2108:19533:10739
CATATACT
+
FFFF:FFF
@A00769:11:HC3HCDRXX:1:2108:6714:10802
CATATACT
+
FFFFFFFF
@A00769:11:HC3HCDRXX:1:2108:28158:10802
CATATACT
+
FFFFFFFF
@A00769:11:HC3HCDRXX:1:2108:26069:10817
CATATACT
+
FFFFFFFF
@A00769:11:HC3HCDRXX:1:2108:7581:10833
CATATACT
+
FFFFFFFF
@A00769:11:HC3HCDRXX:1:2108:26404:10864
CATATACT
+
,FFFFF,:
@A00769:11:HC3HCDRXX:1:2108:6623:10895
CATATACT
+
FFFFFFFF
@A00769:11:HC3HCDRXX:1:2108:27670:10895
CATATACT
+
FFFFFFFF
@A00769:11:HC3HCDRXX:1:2108:20039:10927
CATATACT
+
FFFFFFFF
@A00769:11:HC3HCDRXX:1:2108:29188:11083
CATATACT
+
FFFFFFFF
@A00769:11:HC3HCDRXX:1:2108:27498:11099
CATATACT
+
FFFFFFF:
@A00769:11:HC3HCDRXX:1:2108:26811:11130
CATATACT
+
FFFFFFFF
@A00769:11:HC3HCDRXX:1:2108:21025:11162
CATATACT
+
FFFFFFFF
@A00769:11:HC3HCDRXX:1:2108:10773:11350
CATATACT
+
FFFFFFFF
@A00769:11:HC3HCDRXX:1:2108:13792:11381
CATATACT
+
FFFFFFFF
@A00769:11:HC3HCDRXX:1:2108:24243:11381
CATATACT
+
FFFFFFFF
@A00769:11:HC3HCDRXX:1:2108:24786:11475
CATATACT
+
FFFFFFFF
@A00769:11:HC3HCDRXX:1:2108:13847:11506
CATATACT
+
FFFFFFFF
@A00769:11:HC3HCDRXX:1:2108:15637:11569
CATATACT
+
FFFFFFFF
@A00769:11:HC3HCDRXX:1:2108:28076:11569
CATATACT
+
FFFFFFFF
@A00769:11:HC3HCDRXX:1:2108:27805:11631
CATATACT
+
FFFFFFFF
@A00769:11:HC3HCDRXX:1:2108:31159:11647
CATATACT
+
FFFFFFFF
@A00769:11:HC3HCDRXX:1:2108:31213:11647
CATATACT
+
FFFFFFFF
@A00769:11:HC3HCDRXX:1:2108:29179:11725
CATATACT
+
FFFFFFFF
@A00769:11:HC3HCDRXX:1:2108:12762:11819
CATATACT
+
FFFFFFFF
@A00769:11:HC3HCDRXX:1:2108:24804:11851
CATATACT
+
FFFFFFFF
@A00769:11:HC3HCDRXX:1:2108:17020:11866
CATATACT
+
FFFF:FFF
@A00769:11:HC3HCDRXX:1:2108:30852:11866
CATATACT
+
FFFFFFFF
@A00769:11:HC3HCDRXX:1:2108:12635:11882
CATATACT
+
FFFFFFFF
@A00769:11:HC3HCDRXX:1:2108:16269:11882
CATATACT
+
FFFFFFFF
@A00769:11:HC3HCDRXX:1:2108:29324:11913
CATATACT
+
FFFFFFFF
@A00769:11:HC3HCDRXX:1:2108:14850:11929
CATATACT
+
FFFFFFFF
@A00769:11:HC3HCDRXX:1:2108:21215:11960
CATATACT
+
FFFFFFFF
@A00769:11:HC3HCDRXX:1:2108:27525:11960
CATATACT
+
FFFFFFFF
@A00769:11:HC3HCDRXX:1:2108:31006:12038
CATATACT
+
FFFFFF:F
@A00769:11:HC3HCDRXX:1:2108:27046:12070
CATATACT
+
,F::FF:F
@A00769:11:HC3HCDRXX:1:2108:32099:12085
CATATACT
+
FFFFFFFF
@A00769:11:HC3HCDRXX:1:2108:27561:12117
CATATACT
+
FFFFFFFF
@A00769:11:HC3HCDRXX:1:2108:28791:12117
CATATACT
+
FFFFFFFF
@A00769:11:HC3HCDRXX:1:2108:12445:12148
CATATACT
+
FFFFFFFF
@A00769:11:HC3HCDRXX:1:2108:26377:12164
CATATACT
+
FFFFFFFF
@A00769:11:HC3HCDRXX:1:2108:29487:12164
CATATACT
+
FF:FFF:F
@A00769:11:HC3HCDRXX:1:2108:23547:12179
CATATACT
+
FFFFFFFF
@A00769:11:HC3HCDRXX:1:2108:22932:12273
CATATACT
+
FFF:FFFF
@A00769:11:HC3HCDRXX:1:2108:26060:12305
CATATACT
+
FFFFFFFF
@A00769:11:HC3HCDRXX:1:2108:27715:12414
CATATACT
+
FFFFFFFF
@A00769:11:HC3HCDRXX:1:2108:6008:12461
CATATACT
+
FFFFFFFF
@A00769:11:HC3HCDRXX:1:2108:8576:12461
CATATACT
+
FFFFFFFF
@A00769:11:HC3HCDRXX:1:2108:13277:12461
CATATACT
+
FFFFFFFF
@A00769:11:HC3HCDRXX:1:2108:22679:12461
CATATACT
+
FFFFFFF,
@A00769:11:HC3HCDRXX:1:2108:3812:12477
CATATACT
+
FFFFFFFF
@A00769:11:HC3HCDRXX:1:2108:29143:12477
CATATACT
+
FFFFFFFF
@A00769:11:HC3HCDRXX:1:2108:17047:12508
CATATACT
+
FFFFFFFF
@A00769:11:HC3HCDRXX:1:2108:27154:12508
CATATACT
+
FFFFFFFF
@A00769:11:HC3HCDRXX:1:2108:15709:12571
CATATACT
+
FFFFFFFF
@A00769:11:HC3HCDRXX:1:2108:10004:12587
CATATACT
+
FF:F,FFF
@A00769:11:HC3HCDRXX:1:2108:30129:12587
CATATACT
+
FFFFFFFF
@A00769:11:HC3HCDRXX:1:2108:29631:12602
CATATACT
+
FFFFFFFF
@A00769:11:HC3HCDRXX:1:2108:9173:12680
CATATACT
+
FFFFFFFF
@A00769:11:HC3HCDRXX:1:2108:15790:12712
CATATACT
+
FFFFFF:F
@A00769:11:HC3HCDRXX:1:2108:5493:12821
CATATACT
+
,FFFFFF:
@A00769:11:HC3HCDRXX:1:2108:14353:12853
CATATACT
+
FFFFFFFF
@A00769:11:HC3HCDRXX:1:2108:11550:12978
CATATACT
+
FFFFFFFF
@A00769:11:HC3HCDRXX:1:2108:15022:12978
CATATACT
+
:FFFFFFF
@A00769:11:HC3HCDRXX:1:2108:24840:13041
CATATACT
+
FFFFFFFF
@A00769:11:HC3HCDRXX:1:2108:29071:13135
CATATACT
+
FFFFFFFF
@A00769:11:HC3HCDRXX:1:2108:10050:13166
CATATACT
+
FFFFFFFF
@A00769:11:HC3HCDRXX:1:2108:30879:13166
CATATACT
+
FFFFFFFF
@A00769:11:HC3HCDRXX:1:2108:29794:13197
CATATACT
+
,F,FF::F
@A00769:11:HC3HCDRXX:1:2108:25988:13213
CATATACT
+
FFFFFFFF
@A00769:11:HC3HCDRXX:1:2108:8015:13244
CATATACT
+
FFFFFFFF
@A00769:11:HC3HCDRXX:1:2108:18484:13369
CATATACT
+
FFFFFFFF
@A00769:11:HC3HCDRXX:1:2108:16622:13401
CATATACT
+
FFFFFFFF
@A00769:11:HC3HCDRXX:1:2108:16324:13448
CATATACT
+
FFFFFFFF
@A00769:11:HC3HCDRXX:1:2108:17879:13448
CATATACT
+
FFFFFFFF
@A00769:11:HC3HCDRXX:1:2108:27064:13510
CATATACT
+
F:FFFFFF
@A00769:11:HC3HCDRXX:1:2108:2003:13604
CATATACT
+
FFFFFFFF
@A00769:11:HC3HCDRXX:1:2108:5403:13667
CATATACT
+
FFFFFFFF
@A00769:11:HC3HCDRXX:1:2108:8467:13714
CATATACT
+
FFFFFFFF
@A00769:11:HC3HCDRXX:1:2108:10068:13730
CATATACT
+
FFFFFFFF
@A00769:11:HC3HCDRXX:1:2108:23014:13730
CATATACT
+
FFFFFFFF
@A00769:11:HC3HCDRXX:1:2108:11225:13855
CATATACT
+
FFFFFFFF
@A00769:11:HC3HCDRXX:1:2108:14380:13870
CATATACT
+
FFFFFFFF
@A00769:11:HC3HCDRXX:1:2108:19325:13886
CATATACT
+
FFFFFFFF
@A00769:11:HC3HCDRXX:1:2108:32687:13949
CATATACT
+
FFFFFFFF
@A00769:11:HC3HCDRXX:1:2108:29351:13996
CATATACT
+
FFFFFFFF
@A00769:11:HC3HCDRXX:1:2108:21178:14027
CATATACT
+
FFFFFFFF
@A00769:11:HC3HCDRXX:1:2108:18105:14403
CATATACT
+
FFFFFFFF
@A00769:11:HC3HCDRXX:1:2108:30219:14465
CATATACT
+
FFFFFFFF
@A00769:11:HC3HCDRXX:1:2108:2736:14528
CATATACT
+
FFFFFFFF
@A00769:11:HC3HCDRXX:1:2108:19551:14528
CATATACT
+
:FF:FFFF
@A00769:11:HC3HCDRXX:1:2108:25870:14606
CATATACT
+
FFFFFFF:
@A00769:11:HC3HCDRXX:1:2108:15293:14638
CATATACT
+
FFFFFFFF
@A00769:11:HC3HCDRXX:1:2108:16034:14857
CATATACT
+
FFFFFFFF
@A00769:11:HC3HCDRXX:1:2108:21206:14857
CATATACT
+
FFFFFFFF
@A00769:11:HC3HCDRXX:1:2108:6822:14873
CATATACT
+
FFFFFFFF
@A00769:11:HC3HCDRXX:1:2108:21585:14920
CATATACT
+
FFFFFFFF
@A00769:11:HC3HCDRXX:1:2108:8449:14935
CATATACT
+
FFFFFFFF
@A00769:11:HC3HCDRXX:1:2108:6732:14967
CATATACT
+
FFFFFFFF
@A00769:11:HC3HCDRXX:1:2108:9109:15013
CATATACT
+
FFFFFFFF
@A00769:11:HC3HCDRXX:1:2108:28836:15045
CATATACT
+
FFFFFFFF
@A00769:11:HC3HCDRXX:1:2108:17779:15060
CATATACT
+
FFFFFFF:
@A00769:11:HC3HCDRXX:1:2108:7681:15076
CATATACT
+
FFFFFFFF
@A00769:11:HC3HCDRXX:1:2108:4300:15107
CATATACT
+
FFFFFFFF
@A00769:11:HC3HCDRXX:1:2108:8703:15123
CATATACT
+
FFFFFFFF
@A00769:11:HC3HCDRXX:1:2108:20916:15139
CATATACT
+
FFFF,F,F
@A00769:11:HC3HCDRXX:1:2108:4643:15201
CATATACT
+
FFFFFFFF
@A00769:11:HC3HCDRXX:1:2108:18059:15201
CATATACT
+
FF:FF:,:
@A00769:11:HC3HCDRXX:1:2108:11442:15233
CATATACT
+
FFFFFFFF
@A00769:11:HC3HCDRXX:1:2108:14281:15233
CATATACT
+
FFFFFFF:
@A00769:11:HC3HCDRXX:1:2108:10565:15248
CATATACT
+
FFFFFFFF
@A00769:11:HC3HCDRXX:1:2108:7193:15358
CATATACT
+
FFFFFFFF
@A00769:11:HC3HCDRXX:1:2108:21368:15421
CATATACT
+
FFFFFFFF
@A00769:11:HC3HCDRXX:1:2108:26087:15421
CATATACT
+
FFFFFFFF
@A00769:11:HC3HCDRXX:1:2108:20989:15452
CATATACT
+
FFFFFFFF
@A00769:11:HC3HCDRXX:1:2108:2121:15530
CATATACT
+
FFFFFFFF
@A00769:11:HC3HCDRXX:1:2108:12915:15530
CATATACT
+
FFFFFFFF
@A00769:11:HC3HCDRXX:1:2108:14018:15530
CATATACT
+
FFFFFFFF
@A00769:11:HC3HCDRXX:1:2108:20220:15624
CATATACT
+
FFFFFFFF
@A00769:11:HC3HCDRXX:1:2108:5611:15655
CATATACT
+
FFFFFFFF
@A00769:11:HC3HCDRXX:1:2108:32298:15718
CATATACT
+
F,,F,F,,
@A00769:11:HC3HCDRXX:1:2108:23610:15796
CATATACT
+
FFFFFFFF
@A00769:11:HC3HCDRXX:1:2108:24306:15812
CATATACT
+
FFFFFFFF
@A00769:11:HC3HCDRXX:1:2108:11695:15859
CATATACT
+
FFFFFFFF
@A00769:11:HC3HCDRXX:1:2108:22182:15859
CATATACT
+
FFFFFFFF
@A00769:11:HC3HCDRXX:1:2108:30355:15890
CATATACT
+
FFFFFFFF
@A00769:11:HC3HCDRXX:1:2108:21621:15953
CATATACT
+
FFFFFFF,
@A00769:11:HC3HCDRXX:1:2108:15438:16016
CATATACT
+
FFFFFFFF
@A00769:11:HC3HCDRXX:1:2108:8793:16063
CATATACT
+
FFFFFFFF
@A00769:11:HC3HCDRXX:1:2108:29686:16078
CATATACT
+
FFFFFFFF
@A00769:11:HC3HCDRXX:1:2108:3766:16157
CATATACT
+
FFFFFFFF
@A00769:11:HC3HCDRXX:1:2108:16233:16235
CATATACT
+
:FFFFFFF
@A00769:11:HC3HCDRXX:1:2108:21414:16282
CATATACT
+
FFFFFFFF
@A00769:11:HC3HCDRXX:1:2108:19090:16329
CATATACT
+
FFFFFFFF
@A00769:11:HC3HCDRXX:1:2108:9353:16376
CATATACT
+
FFFFFFFF
@A00769:11:HC3HCDRXX:1:2108:21540:16376
CATATACT
+
FFFFFFFF
@A00769:11:HC3HCDRXX:1:2108:11433:16438
CATATACT
+
FFFFFFFF
@A00769:11:HC3HCDRXX:1:2108:19587:16438
CATATACT
+
FFFFFFFF
@A00769:11:HC3HCDRXX:1:2108:22209:16470
CATATACT
+
FFFFFFFF
@A00769:11:HC3HCDRXX:1:2108:22987:16532
CATATACT
+
FFFFFFFF
@A00769:11:HC3HCDRXX:1:2108:23583:16532
CATATACT
+
FFFFFFFF
@A00769:11:HC3HCDRXX:1:2108:21278:16611
CATATACT
+
FFFFFFFF
@A00769:11:HC3HCDRXX:1:2108:27516:16642
CATATACT
+
FF:FFFFF
@A00769:11:HC3HCDRXX:1:2108:21658:16705
CATATACT
+
FFFF,FFF
@A00769:11:HC3HCDRXX:1:2108:23809:16736
CATATACT
+
FFFFFFFF
@A00769:11:HC3HCDRXX:1:2108:17815:16845
CATATACT
+
FFFFFFFF
@A00769:11:HC3HCDRXX:1:2108:32524:16892
CATATACT
+
FFFFFFFF
@A00769:11:HC3HCDRXX:1:2108:20627:16955
CATATACT
+
FFFFFFFF
@A00769:11:HC3HCDRXX:1:2108:20103:16986
CATATACT
+
FFFFFFFF
@A00769:11:HC3HCDRXX:1:2108:10520:17018
CATATACT
+
FFFFFF:F
@A00769:11:HC3HCDRXX:1:2108:24641:17049
CATATACT
+
FFFFFFFF
@A00769:11:HC3HCDRXX:1:2108:1796:17096
CATATACT
+
FFFFFFFF
@A00769:11:HC3HCDRXX:1:2108:21251:17096
CATATACT
+
FFFFFFFF
@A00769:11:HC3HCDRXX:1:2108:11397:17127
CATATACT
+
FFFFFFFF
@A00769:11:HC3HCDRXX:1:2108:16414:17174
CATATACT
+
FFFFFFFF
@A00769:11:HC3HCDRXX:1:2108:25256:17174
CATATACT
+
FF:F:FFF
@A00769:11:HC3HCDRXX:1:2108:19262:17253
CATATACT
+
FFFFFF:F
@A00769:11:HC3HCDRXX:1:2108:9643:17284
CATATACT
+
FFFFFFFF
@A00769:11:HC3HCDRXX:1:2108:6433:17300
CATATACT
+
FFFFFFFF
@A00769:11:HC3HCDRXX:1:2108:6488:17331
CATATACT
+
FFFFFFFF
@A00769:11:HC3HCDRXX:1:2108:11143:17409
CATATACT
+
FFFFFFFF
@A00769:11:HC3HCDRXX:1:2108:8169:17519
CATATACT
+
FFFFFFFF
@A00769:11:HC3HCDRXX:1:2108:14868:17566
CATATACT
+
FFFFFFFF
@A00769:11:HC3HCDRXX:1:2108:14045:17581
CATATACT
+
FFFFFFFF
@A00769:11:HC3HCDRXX:1:2108:24713:17581
CATATACT
+
FFFFFFFF
@A00769:11:HC3HCDRXX:1:2108:19135:17722
CATATACT
+
FFFFFFFF
@A00769:11:HC3HCDRXX:1:2108:5385:17769
CATATACT
+
FFFFFFFF
@A00769:11:HC3HCDRXX:1:2108:18511:17801
CATATACT
+
FFFFFFFF
@A00769:11:HC3HCDRXX:1:2108:27651:17816
CATATACT
+
FF:FFFFF
@A00769:11:HC3HCDRXX:1:2108:9824:17848
CATATACT
+
:FFF,FF:
@A00769:11:HC3HCDRXX:1:2108:5023:17957
CATATACT
+
FFFFFFFF
@A00769:11:HC3HCDRXX:1:2108:14886:18004
CATATACT
+
FFFFFFFF
@A00769:11:HC3HCDRXX:1:2108:32054:18176
CATATACT
+
FFFFFFFF
@A00769:11:HC3HCDRXX:1:2108:1542:18223
CATATACT
+
:FFFFFFF
@A00769:11:HC3HCDRXX:1:2108:8811:18286
CATATACT
+
FFFFFFFF
@A00769:11:HC3HCDRXX:1:2108:10827:18333
CATATACT
+
FFFFFFFF
@A00769:11:HC3HCDRXX:1:2108:21775:18411
CATATACT
+
FFFFFFFF
@A00769:11:HC3HCDRXX:1:2108:26259:18443
CATATACT
+
FFFFFFFF
@A00769:11:HC3HCDRXX:1:2108:13340:18458
CATATACT
+
FFFFFFFF
@A00769:11:HC3HCDRXX:1:2108:25220:18458
CATATACT
+
FFFFFFFF
@A00769:11:HC3HCDRXX:1:2108:4933:18552
CATATACT
+
FFFFFFFF
@A00769:11:HC3HCDRXX:1:2108:10700:18552
CATATACT
+
FFFFFFFF
@A00769:11:HC3HCDRXX:1:2108:29803:18599
CATATACT
+
FFFFFFFF
@A00769:11:HC3HCDRXX:1:2108:1280:18615
CATATACT
+
FFFFFFFF
@A00769:11:HC3HCDRXX:1:2108:1389:18615
CATATACT
+
FFFFFFFF
@A00769:11:HC3HCDRXX:1:2108:15374:18756
CATATACT
+
FFFFFFFF
@A00769:11:HC3HCDRXX:1:2108:6424:18881
CATATACT
+
FFFFFFFF
@A00769:11:HC3HCDRXX:1:2108:16459:18881
CATATACT
+
FFFFFFFF
@A00769:11:HC3HCDRXX:1:2108:31313:18928
CATATACT
+
FFFFFFFF
@A00769:11:HC3HCDRXX:1:2108:4860:18991
CATATACT
+
FFFFFFFF
@A00769:11:HC3HCDRXX:1:2108:23502:19147
CATATACT
+
FFFFFFFF
@A00769:11:HC3HCDRXX:1:2108:16441:19194
CATATACT
+
FFFFFFFF
@A00769:11:HC3HCDRXX:1:2108:8549:19210
CATATACT
+
FFFFFFFF
@A00769:11:HC3HCDRXX:1:2108:17960:19225
CATATACT
+
FFFFFFFF
@A00769:11:HC3HCDRXX:1:2108:20708:19225
CATATACT
+
:FFFFFFF
@A00769:11:HC3HCDRXX:1:2108:27769:19272
CATATACT
+
FFFFFFFF
@A00769:11:HC3HCDRXX:1:2108:18276:19335
CATATACT
+
FFFFFFF:
@A00769:11:HC3HCDRXX:1:2108:23204:19351
CATATACT
+
FFFFFFFF
@A00769:11:HC3HCDRXX:1:2108:9543:19366
CATATACT
+
FFFFFFFF
@A00769:11:HC3HCDRXX:1:2108:15293:19366
CATATACT
+
FFFFFFFF
@A00769:11:HC3HCDRXX:1:2108:18837:19366
CATATACT
+
FFFFFFFF
@A00769:11:HC3HCDRXX:1:2108:2510:19398
CATATACT
+
F:FFFFFF
@A00769:11:HC3HCDRXX:1:2108:18439:19429
CATATACT
+
FFFFFFFF
@A00769:11:HC3HCDRXX:1:2108:17743:19570
CATATACT
+
FFFFFFFF
@A00769:11:HC3HCDRXX:1:2108:7482:19586
CATATACT
+
FFFFFFFF
@A00769:11:HC3HCDRXX:1:2108:13612:19586
CATATACT
+
FFFFFFFF
@A00769:11:HC3HCDRXX:1:2108:13901:19648
CATATACT
+
FFFFFFFF
@A00769:11:HC3HCDRXX:1:2108:19162:19648
CATATACT
+
FF:FFFFF
@A00769:11:HC3HCDRXX:1:2108:19452:19648
CATATACT
+
FFFFFFFF
@A00769:11:HC3HCDRXX:1:2108:19289:19711
CATATACT
+
FFFFFFFF
@A00769:11:HC3HCDRXX:1:2108:2121:19727
CATATACT
+
FFFFFFFF
@A00769:11:HC3HCDRXX:1:2108:27661:19993
CATATACT
+
FFFFFFFF
@A00769:11:HC3HCDRXX:1:2108:22318:20008
CATATACT
+
FFFFFFFF
@A00769:11:HC3HCDRXX:1:2108:28989:20008
CATATACT
+
FFFFFFFF
@A00769:11:HC3HCDRXX:1:2108:8531:20149
CATATACT
+
FFFFFFFF
@A00769:11:HC3HCDRXX:1:2108:20672:20165
CATATACT
+
FFFF:FFF
@A00769:11:HC3HCDRXX:1:2108:30463:20181
CATATACT
+
FFFFFFFF
@A00769:11:HC3HCDRXX:1:2108:2880:20228
CATATACT
+
FFFFFFFF
@A00769:11:HC3HCDRXX:1:2108:7184:20259
CATATACT
+
FFFFFFFF
@A00769:11:HC3HCDRXX:1:2108:3134:20384
CATATACT
+
FFFFFFFF
@A00769:11:HC3HCDRXX:1:2108:16631:20431
CATATACT
+
FFFFFFFF
@A00769:11:HC3HCDRXX:1:2108:16405:20478
CATATACT
+
FFFFFFFF
@A00769:11:HC3HCDRXX:1:2108:32045:20478
CATATACT
+
FFFFFFFF
@A00769:11:HC3HCDRXX:1:2108:1334:20494
CATATACT
+
FFFFFFFF
@A00769:11:HC3HCDRXX:1:2108:27651:20541
CATATACT
+
FFFFFFFF
@A00769:11:HC3HCDRXX:1:2108:15203:20619
CATATACT
+
FFFFFFFF
@A00769:11:HC3HCDRXX:1:2108:6488:20650
CATATACT
+
FFFFFFFF
@A00769:11:HC3HCDRXX:1:2108:24948:20682
CATATACT
+
FFFFFFFF
@A00769:11:HC3HCDRXX:1:2108:29622:20697
CATATACT
+
FFFFFFFF
@A00769:11:HC3HCDRXX:1:2108:21721:20823
CATATACT
+
FFFFFFFF
@A00769:11:HC3HCDRXX:1:2108:20030:20901
CATATACT
+
FFFFFFFF
@A00769:11:HC3HCDRXX:1:2108:4282:20964
CATATACT
+
FFFFFFFF
@A00769:11:HC3HCDRXX:1:2108:10818:20979
CATATACT
+
FFFFFFFF
@A00769:11:HC3HCDRXX:1:2108:16957:20995
CATATACT
+
FFFFFFFF
@A00769:11:HC3HCDRXX:1:2108:28438:20995
CATATACT
+
FFFFFFFF
@A00769:11:HC3HCDRXX:1:2108:16694:21042
CATATACT
+
FFFF,FF:
@A00769:11:HC3HCDRXX:1:2108:5385:21057
CATATACT
+
,FFF:::F
@A00769:11:HC3HCDRXX:1:2108:3577:21089
CATATACT
+
FFFFFFFF
@A00769:11:HC3HCDRXX:1:2108:3595:21089
CATATACT
+
FFFFFFFF
@A00769:11:HC3HCDRXX:1:2108:10321:21089
CATATACT
+
FFFFFFFF
@A00769:11:HC3HCDRXX:1:2108:14045:21120
CATATACT
+
FFF,F:FF
@A00769:11:HC3HCDRXX:1:2108:13765:21230
CATATACT
+
FF:F,F:F
@A00769:11:HC3HCDRXX:1:2108:7591:21245
CATATACT
+
FFFFFFFF
@A00769:11:HC3HCDRXX:1:2108:7464:21277
CATATACT
+
FFFFFFFF
@A00769:11:HC3HCDRXX:1:2108:4444:21402
CATATACT
+
FFFFFFFF
@A00769:11:HC3HCDRXX:1:2108:22996:21465
CATATACT
+
FFFFFFFF
@A00769:11:HC3HCDRXX:1:2108:6008:21480
CATATACT
+
FFFFFFFF
@A00769:11:HC3HCDRXX:1:2108:13901:21559
CATATACT
+
FFFFFFFF
@A00769:11:HC3HCDRXX:1:2108:28565:21684
CATATACT
+
FFFFFFFF
@A00769:11:HC3HCDRXX:1:2108:6777:21746
CATATACT
+
FFFFFFFF
@A00769:11:HC3HCDRXX:1:2108:2537:21825
CATATACT
+
FFFFFFFF
@A00769:11:HC3HCDRXX:1:2108:26946:21950
CATATACT
+
FFFFFFFF
@A00769:11:HC3HCDRXX:1:2108:7003:22013
CATATACT
+
FFFFFFFF
@A00769:11:HC3HCDRXX:1:2108:14100:22028
CATATACT
+
FFFFFFFF
@A00769:11:HC3HCDRXX:1:2108:22200:22028
CATATACT
+
FFFFFFFF
@A00769:11:HC3HCDRXX:1:2108:2112:22060
CATATACT
+
FFFFFFFF
@A00769:11:HC3HCDRXX:1:2108:12165:22091
CATATACT
+
FFFFFFFF
@A00769:11:HC3HCDRXX:1:2108:12237:22091
CATATACT
+
FFFFFFFF
@A00769:11:HC3HCDRXX:1:2108:13901:22091
CATATACT
+
FF:FFFFF
@A00769:11:HC3HCDRXX:1:2108:29903:22091
CATATACT
+
FFFFFFFF
@A00769:11:HC3HCDRXX:1:2108:29035:22153
CATATACT
+
FFFFFFFF
@A00769:11:HC3HCDRXX:1:2108:3821:22200
CATATACT
+
FFFFFFFF
@A00769:11:HC3HCDRXX:1:2108:8034:22200
CATATACT
+
FFFFFFFF
@A00769:11:HC3HCDRXX:1:2108:13621:22326
CATATACT
+
FFFFFFFF
@A00769:11:HC3HCDRXX:1:2108:15130:22373
CATATACT
+
::,,,,,F
@A00769:11:HC3HCDRXX:1:2108:14027:22435
CATATACT
+
FFFFFFFF
@A00769:11:HC3HCDRXX:1:2108:32805:22514
CATATACT
+
FF::FFF,
@A00769:11:HC3HCDRXX:1:2108:21893:22592
CATATACT
+
FFFFFFFF
@A00769:11:HC3HCDRXX:1:2108:24849:22639
CATATACT
+
FFFFFFFF
@A00769:11:HC3HCDRXX:1:2108:29432:22654
CATATACT
+
FFFFFFFF
@A00769:11:HC3HCDRXX:1:2108:7184:22733
CATATACT
+
FFFFFFFF
@A00769:11:HC3HCDRXX:1:2108:5132:22748
CATATACT
+
FFFFFFFF
@A00769:11:HC3HCDRXX:1:2108:20103:22748
CATATACT
+
FFFFFFFF
@A00769:11:HC3HCDRXX:1:2108:7708:22764
CATATACT
+
FFFFFFFF
@A00769:11:HC3HCDRXX:1:2108:26539:22811
CATATACT
+
FFFFFFFF
@A00769:11:HC3HCDRXX:1:2108:15528:22842
CATATACT
+
FFFFFFFF
@A00769:11:HC3HCDRXX:1:2108:19397:22842
CATATACT
+
FFFFFFFF
@A00769:11:HC3HCDRXX:1:2108:22146:22842
CATATACT
+
FFFFFF:,
@A00769:11:HC3HCDRXX:1:2108:1714:22874
CATATACT
+
FFFFFFFF
@A00769:11:HC3HCDRXX:1:2108:25030:22921
CATATACT
+
FFFFFFFF
@A00769:11:HC3HCDRXX:1:2108:30761:22952
CATATACT
+
FFFFFFFF
@A00769:11:HC3HCDRXX:1:2108:28610:23077
CATATACT
+
FFFFFFFF
@A00769:11:HC3HCDRXX:1:2108:32127:23093
CATATACT
+
FFFFFFFF
@A00769:11:HC3HCDRXX:1:2108:17499:23156
CATATACT
+
FFFFFFFF
@A00769:11:HC3HCDRXX:1:2108:30138:23218
CATATACT
+
FFFFFFFF
@A00769:11:HC3HCDRXX:1:2108:31412:23296
CATATACT
+
FFFFFFFF
@A00769:11:HC3HCDRXX:1:2108:4698:23343
CATATACT
+
FFFFFFFF
@A00769:11:HC3HCDRXX:1:2108:31964:23343
CATATACT
+
FFFFFFFF
@A00769:11:HC3HCDRXX:1:2108:4689:23359
CATATACT
+
FFFFFFFF
@A00769:11:HC3HCDRXX:1:2108:4878:23406
CATATACT
+
FFFFFFFF
@A00769:11:HC3HCDRXX:1:2108:32416:23406
CATATACT
+
FFFFFFFF
@A00769:11:HC3HCDRXX:1:2108:25111:23469
CATATACT
+
FFFFFFFF
@A00769:11:HC3HCDRXX:1:2108:31069:23484
CATATACT
+
FFFFFFFF
@A00769:11:HC3HCDRXX:1:2108:30138:23500
CATATACT
+
FFFFFFFF
@A00769:11:HC3HCDRXX:1:2108:20826:23594
CATATACT
+
FFFFFFFF
@A00769:11:HC3HCDRXX:1:2108:14027:23688
CATATACT
+
FFFFFFFF
@A00769:11:HC3HCDRXX:1:2108:26476:23703
CATATACT
+
FFFFFFFF
@A00769:11:HC3HCDRXX:1:2108:2826:23797
CATATACT
+
FFFFFFFF
@A00769:11:HC3HCDRXX:1:2108:9417:23813
CATATACT
+
FFFFFFFF
@A00769:11:HC3HCDRXX:1:2108:6876:23829
CATATACT
+
FFFFFFFF
@A00769:11:HC3HCDRXX:1:2108:20528:23860
CATATACT
+
:F:F,F::
@A00769:11:HC3HCDRXX:1:2108:27416:23860
CATATACT
+
FFFFFFFF
@A00769:11:HC3HCDRXX:1:2108:6470:23907
CATATACT
+
FFFFFFFF
@A00769:11:HC3HCDRXX:1:2108:18032:23923
CATATACT
+
FFFFFFFF
@A00769:11:HC3HCDRXX:1:2108:6677:23954
CATATACT
+
FFFFFFFF
@A00769:11:HC3HCDRXX:1:2108:28339:24048
CATATACT
+
FFFFFFFF
@A00769:11:HC3HCDRXX:1:2108:30644:24064
CATATACT
+
FFFFFFFF
@A00769:11:HC3HCDRXX:1:2108:13602:24111
CATATACT
+
FFFFFFFF
@A00769:11:HC3HCDRXX:1:2108:3794:24189
CATATACT
+
FFFFFFFF
@A00769:11:HC3HCDRXX:1:2108:3387:24205
CATATACT
+
FFFFFFFF
@A00769:11:HC3HCDRXX:1:2108:16803:24205
CATATACT
+
FFFFFFF:
@A00769:11:HC3HCDRXX:1:2108:10285:24220
CATATACT
+
F:FFFFFF
@A00769:11:HC3HCDRXX:1:2108:14073:24267
CATATACT
+
FFFFFFFF
@A00769:11:HC3HCDRXX:1:2108:7545:24518
CATATACT
+
FFFFFFFF
@A00769:11:HC3HCDRXX:1:2108:20609:24565
CATATACT
+
FF:FFF,F
@A00769:11:HC3HCDRXX:1:2108:2754:24580
CATATACT
+
FFFFFFFF
@A00769:11:HC3HCDRXX:1:2108:1262:24627
CATATACT
+
FFFFFFFF
@A00769:11:HC3HCDRXX:1:2108:1072:24674
CATATACT
+
FFFFFFFF
@A00769:11:HC3HCDRXX:1:2108:13295:24674
CATATACT
+
FFFFFFFF
@A00769:11:HC3HCDRXX:1:2108:22101:24799
CATATACT
+
FFFFFFFF
@A00769:11:HC3HCDRXX:1:2108:12075:24815
CATATACT
+
FFFFFFFF
@A00769:11:HC3HCDRXX:1:2108:22064:24893
CATATACT
+
FFFFFFFF
@A00769:11:HC3HCDRXX:1:2108:27651:24893
CATATACT
+
FFFFFFFF
@A00769:11:HC3HCDRXX:1:2108:31575:24893
CATATACT
+
FFFFFFFF
@A00769:11:HC3HCDRXX:1:2108:31982:25003
CATATACT
+
FFFFFFFF
@A00769:11:HC3HCDRXX:1:2108:31349:25097
CATATACT
+
FFFFFFFF
@A00769:11:HC3HCDRXX:1:2108:30418:25113
CATATACT
+
FFFFFFFF
@A00769:11:HC3HCDRXX:1:2108:2347:25128
CATATACT
+
FFFFFFFF
@A00769:11:HC3HCDRXX:1:2108:12165:25222
CATATACT
+
FFFFFFFF
@A00769:11:HC3HCDRXX:1:2108:19877:25426
CATATACT
+
FFFFFFFF
@A00769:11:HC3HCDRXX:1:2108:30300:25441
CATATACT
+
FFFFFFFF
@A00769:11:HC3HCDRXX:1:2108:27245:25473
CATATACT
+
FFFFFFFF
@A00769:11:HC3HCDRXX:1:2108:1127:25488
CATATACT
+
FFFFFFFF
@A00769:11:HC3HCDRXX:1:2108:4164:25488
CATATACT
+
FFFFFFFF
@A00769:11:HC3HCDRXX:1:2108:16080:25551
CATATACT
+
FFFFFFFF
@A00769:11:HC3HCDRXX:1:2108:18566:25598
CATATACT
+
FFFFFFFF
@A00769:11:HC3HCDRXX:1:2108:25789:25645
CATATACT
+
FFFFFFFF
@A00769:11:HC3HCDRXX:1:2108:8034:25864
CATATACT
+
FFFFFFFF
@A00769:11:HC3HCDRXX:1:2108:17770:25911
CATATACT
+
FFFFFFFF
@A00769:11:HC3HCDRXX:1:2108:22598:25911
CATATACT
+
FFFFFFFF
@A00769:11:HC3HCDRXX:1:2108:26612:25911
CATATACT
+
FFFFFFFF
@A00769:11:HC3HCDRXX:1:2108:23710:25927
CATATACT
+
FFFFFFFF
@A00769:11:HC3HCDRXX:1:2108:10637:26021
CATATACT
+
FFFFFFFF
@A00769:11:HC3HCDRXX:1:2108:23619:26177
CATATACT
+
FFFFFFFF
@A00769:11:HC3HCDRXX:1:2108:27751:26224
CATATACT
+
FFFFFFFF
@A00769:11:HC3HCDRXX:1:2108:32353:26271
CATATACT
+
FFFF:F:F
@A00769:11:HC3HCDRXX:1:2108:30192:26381
CATATACT
+
FFFFFFFF
@A00769:11:HC3HCDRXX:1:2108:1976:26459
CATATACT
+
FFFFFFFF
@A00769:11:HC3HCDRXX:1:2108:26476:26522
CATATACT
+
FFFFFFFF
@A00769:11:HC3HCDRXX:1:2108:13729:26553
CATATACT
+
FFFFFFFF
@A00769:11:HC3HCDRXX:1:2108:5683:26710
CATATACT
+
FFFFFFFF
@A00769:11:HC3HCDRXX:1:2108:19316:26710
CATATACT
+
FFFFFFFF
@A00769:11:HC3HCDRXX:1:2108:19596:26757
CATATACT
+
FFFFFFFF
@A00769:11:HC3HCDRXX:1:2108:30309:26772
CATATACT
+
FFFFFFFF
@A00769:11:HC3HCDRXX:1:2108:16116:26804
CATATACT
+
FFFFFFFF
@A00769:11:HC3HCDRXX:1:2108:7084:26819
CATATACT
+
FFFFFFFF
@A00769:11:HC3HCDRXX:1:2108:9254:26819
CATATACT
+
FFFFFFFF
@A00769:11:HC3HCDRXX:1:2108:9796:26882
CATATACT
+
FFFFFFFF
@A00769:11:HC3HCDRXX:1:2108:26304:26882
CATATACT
+
FFFFFFFF
@A00769:11:HC3HCDRXX:1:2108:6967:26929
CATATACT
+
FFFFFFFF
@A00769:11:HC3HCDRXX:1:2108:29306:27007
CATATACT
+
FFFFFFFF
@A00769:11:HC3HCDRXX:1:2108:29704:27070
CATATACT
+
FFFFFFFF
@A00769:11:HC3HCDRXX:1:2108:26069:27101
CATATACT
+
FFFFFFFF
@A00769:11:HC3HCDRXX:1:2108:25192:27117
CATATACT
+
FFFFFFFF
@A00769:11:HC3HCDRXX:1:2108:14208:27132
CATATACT
+
FFFFFFFF
@A00769:11:HC3HCDRXX:1:2108:25735:27179
CATATACT
+
F:FFFFFF
@A00769:11:HC3HCDRXX:1:2108:29523:27195
CATATACT
+
FFFFFFFF
@A00769:11:HC3HCDRXX:1:2108:2600:27258
CATATACT
+
FFFFFFFF
@A00769:11:HC3HCDRXX:1:2108:30318:27258
CATATACT
+
FFFFFFFF
@A00769:11:HC3HCDRXX:1:2108:1597:27273
CATATACT
+
FFFFFFFF
@A00769:11:HC3HCDRXX:1:2108:16459:27305
CATATACT
+
FFFFFFFF
@A00769:11:HC3HCDRXX:1:2108:17354:27320
CATATACT
+
FFFFFFFF
@A00769:11:HC3HCDRXX:1:2108:1524:27430
CATATACT
+
FFFFFFFF
@A00769:11:HC3HCDRXX:1:2108:20943:27461
CATATACT
+
FFFFFFFF
@A00769:11:HC3HCDRXX:1:2108:31602:27539
CATATACT
+
FFFFFFFF
@A00769:11:HC3HCDRXX:1:2108:21974:27774
CATATACT
+
FFFFFFFF
@A00769:11:HC3HCDRXX:1:2108:22299:27806
CATATACT
+
FF:FFFFF
@A00769:11:HC3HCDRXX:1:2108:5846:27837
CATATACT
+
FFFFFFFF
@A00769:11:HC3HCDRXX:1:2108:9598:27884
CATATACT
+
FFFFFFFF
@A00769:11:HC3HCDRXX:1:2108:13693:27931
CATATACT
+
FFFFFFFF
@A00769:11:HC3HCDRXX:1:2108:29441:27931
CATATACT
+
FFFFFFFF
@A00769:11:HC3HCDRXX:1:2108:31033:27993
CATATACT
+
FFFFFFFF
@A00769:11:HC3HCDRXX:1:2108:6912:28025
CATATACT
+
FFFFFFFF
@A00769:11:HC3HCDRXX:1:2108:1271:28056
CATATACT
+
FFFFFFFF
@A00769:11:HC3HCDRXX:1:2108:2356:28056
CATATACT
+
FFFFFFFF
@A00769:11:HC3HCDRXX:1:2108:27923:28056
CATATACT
+
FFFFFFFF
@A00769:11:HC3HCDRXX:1:2108:27959:28181
CATATACT
+
,FFFFFFF
@A00769:11:HC3HCDRXX:1:2108:2980:28197
CATATACT
+
FFFFFFFF
@A00769:11:HC3HCDRXX:1:2108:27145:28213
CATATACT
+
FFFFFFFF
@A00769:11:HC3HCDRXX:1:2108:12653:28228
CATATACT
+
FFFFFFFF
@A00769:11:HC3HCDRXX:1:2108:21441:28228
CATATACT
+
FFFFFFFF
@A00769:11:HC3HCDRXX:1:2108:32416:28260
CATATACT
+
FFFFFFFF
@A00769:11:HC3HCDRXX:1:2108:29785:28275
CATATACT
+
FFFFFFFF
@A00769:11:HC3HCDRXX:1:2108:17508:28338
CATATACT
+
FFFFFFFF
@A00769:11:HC3HCDRXX:1:2108:32280:28369
CATATACT
+
FFFF:FFF
@A00769:11:HC3HCDRXX:1:2108:18530:28416
CATATACT
+
FFFFFFFF
@A00769:11:HC3HCDRXX:1:2108:31123:28463
CATATACT
+
FF:FFFFF
@A00769:11:HC3HCDRXX:1:2108:9308:28479
CATATACT
+
FFFFFFFF
@A00769:11:HC3HCDRXX:1:2108:2049:28494
CATATACT
+
FFFFFFFF
@A00769:11:HC3HCDRXX:1:2108:12915:28494
CATATACT
+
FFFFFFFF
@A00769:11:HC3HCDRXX:1:2108:1660:28541
CATATACT
+
FFFFFFFF
@A00769:11:HC3HCDRXX:1:2108:11605:28573
CATATACT
+
FFFFFFFF
@A00769:11:HC3HCDRXX:1:2108:19623:28620
CATATACT
+
FFFFFFFF
@A00769:11:HC3HCDRXX:1:2108:8956:28714
CATATACT
+
FFFFFFFF
@A00769:11:HC3HCDRXX:1:2108:27001:28714
CATATACT
+
FFFFFFF:
@A00769:11:HC3HCDRXX:1:2108:24749:28761
CATATACT
+
FFFFFFFF
@A00769:11:HC3HCDRXX:1:2108:6858:28870
CATATACT
+
FFFFFFFF
@A00769:11:HC3HCDRXX:1:2108:22363:28980
CATATACT
+
FFFFFFFF
@A00769:11:HC3HCDRXX:1:2108:14922:28995
CATATACT
+
FFFFFFFF
@A00769:11:HC3HCDRXX:1:2108:23520:29136
CATATACT
+
FFFFFFFF
@A00769:11:HC3HCDRXX:1:2108:22372:29152
CATATACT
+
FFFFFFFF
@A00769:11:HC3HCDRXX:1:2108:17255:29183
CATATACT
+
FFFFFFFF
@A00769:11:HC3HCDRXX:1:2108:31665:29246
CATATACT
+
FFFFFFFF
@A00769:11:HC3HCDRXX:1:2108:4616:29277
CATATACT
+
FFFFFFFF
@A00769:11:HC3HCDRXX:1:2108:18231:29371
CATATACT
+
FFFFFFFF
@A00769:11:HC3HCDRXX:1:2108:7572:29387
CATATACT
+
FFFFFFFF
@A00769:11:HC3HCDRXX:1:2108:21404:29387
CATATACT
+
FFFFFFFF
@A00769:11:HC3HCDRXX:1:2108:5466:29403
CATATACT
+
FFFFFFFF
@A00769:11:HC3HCDRXX:1:2108:5132:29481
CATATACT
+
FFFFFFFF
@A00769:11:HC3HCDRXX:1:2108:5665:29559
CATATACT
+
FFFFFFFF
@A00769:11:HC3HCDRXX:1:2108:26250:29575
CATATACT
+
FFFFFFF:
@A00769:11:HC3HCDRXX:1:2108:3088:29606
CATATACT
+
FFFFFFFF
@A00769:11:HC3HCDRXX:1:2108:5864:29778
CATATACT
+
FFFFFFFF
@A00769:11:HC3HCDRXX:1:2108:13114:29810
CATATACT
+
FFFFFFFF
@A00769:11:HC3HCDRXX:1:2108:23990:29888
CATATACT
+
FFFFFFFF
@A00769:11:HC3HCDRXX:1:2108:18521:29904
CATATACT
+
FFFFFFFF
@A00769:11:HC3HCDRXX:1:2108:18719:29904
CATATACT
+
FFFFFFFF
@A00769:11:HC3HCDRXX:1:2108:23746:29935
CATATACT
+
FFFFFFFF
@A00769:11:HC3HCDRXX:1:2108:24930:30013
CATATACT
+
FFFFFFFF
@A00769:11:HC3HCDRXX:1:2108:14760:30029
CATATACT
+
FFFFFFFF
@A00769:11:HC3HCDRXX:1:2108:25355:30029
CATATACT
+
FFFFFFFF
@A00769:11:HC3HCDRXX:1:2108:2835:30044
CATATACT
+
FFFFFFFF
@A00769:11:HC3HCDRXX:1:2108:20582:30091
CATATACT
+
FFFFFFFF
@A00769:11:HC3HCDRXX:1:2108:25644:30091
CATATACT
+
FFFFFFFF
@A00769:11:HC3HCDRXX:1:2108:32353:30154
CATATACT
+
FFFFFFFF
@A00769:11:HC3HCDRXX:1:2108:1434:30279
CATATACT
+
FFFFFFFF
@A00769:11:HC3HCDRXX:1:2108:11342:30373
CATATACT
+
,FFFFFFF
@A00769:11:HC3HCDRXX:1:2108:7464:30514
CATATACT
+
FFFFFF:F
@A00769:11:HC3HCDRXX:1:2108:25192:30561
CATATACT
+
FFFFFFFF
@A00769:11:HC3HCDRXX:1:2108:31132:30577
CATATACT
+
FFFFFFFF
@A00769:11:HC3HCDRXX:1:2108:2998:30608
CATATACT
+
F:FFFFFF
@A00769:11:HC3HCDRXX:1:2108:30563:30655
CATATACT
+
FFFFFFFF
@A00769:11:HC3HCDRXX:1:2108:25427:30718
CATATACT
+
FFFFFFFF
@A00769:11:HC3HCDRXX:1:2108:17119:30733
CATATACT
+
FFFFFFFF
@A00769:11:HC3HCDRXX:1:2108:31566:30733
CATATACT
+
FFFFFFFF
@A00769:11:HC3HCDRXX:1:2108:25735:30780
CATATACT
+
F,FFFF:F
@A00769:11:HC3HCDRXX:1:2108:28574:30812
CATATACT
+
FFFFFFFF
@A00769:11:HC3HCDRXX:1:2108:12852:30827
CATATACT
+
FFFFFFFF
@A00769:11:HC3HCDRXX:1:2108:25337:30843
CATATACT
+
:F:FFFF:
@A00769:11:HC3HCDRXX:1:2108:28275:30890
CATATACT
+
FFFFFFFF
@A00769:11:HC3HCDRXX:1:2108:32244:30906
CATATACT
+
FF,FFF:,
@A00769:11:HC3HCDRXX:1:2108:5909:31015
CATATACT
+
FFFFFFFF
@A00769:11:HC3HCDRXX:1:2108:21829:31125
CATATACT
+
FFFFFFFF
@A00769:11:HC3HCDRXX:1:2108:13141:31203
CATATACT
+
FFFFFFFF
@A00769:11:HC3HCDRXX:1:2108:17915:31234
CATATACT
+
,FFFFFFF
@A00769:11:HC3HCDRXX:1:2108:24316:31266
CATATACT
+
FFFFFFFF
@A00769:11:HC3HCDRXX:1:2108:4200:31281
CATATACT
+
FFF:,F:,
@A00769:11:HC3HCDRXX:1:2108:11812:31281
CATATACT
+
FFFF:FF:
@A00769:11:HC3HCDRXX:1:2108:4218:31313
CATATACT
+
FFFFFFFF
@A00769:11:HC3HCDRXX:1:2108:28872:31328
CATATACT
+
FFFFFFFF
@A00769:11:HC3HCDRXX:1:2108:29441:31407
CATATACT
+
FFFFFFFF
@A00769:11:HC3HCDRXX:1:2108:1172:31548
CATATACT
+
FF:F:FFF
@A00769:11:HC3HCDRXX:1:2108:20509:31594
CATATACT
+
FFFFFFFF
@A00769:11:HC3HCDRXX:1:2108:24831:31594
CATATACT
+
FFFFFFFF
@A00769:11:HC3HCDRXX:1:2108:27362:31594
CATATACT
+
FFFFFFFF
@A00769:11:HC3HCDRXX:1:2108:19542:31610
CATATACT
+
FFFFFFFF
@A00769:11:HC3HCDRXX:1:2108:9986:31688
CATATACT
+
FFFFFFFF
@A00769:11:HC3HCDRXX:1:2108:2835:31704
CATATACT
+
FFFFFFFF
@A00769:11:HC3HCDRXX:1:2108:6750:31720
CATATACT
+
FFFF:FFF
@A00769:11:HC3HCDRXX:1:2108:20048:31735
CATATACT
+
FFFFFFFF
@A00769:11:HC3HCDRXX:1:2108:30843:31735
CATATACT
+
FFFFFFFF
@A00769:11:HC3HCDRXX:1:2108:22128:31798
CATATACT
+
FFFFFFFF
@A00769:11:HC3HCDRXX:1:2108:24261:31798
CATATACT
+
FFFFFFFF
@A00769:11:HC3HCDRXX:1:2108:7581:31814
CATATACT
+
FFFFFFFF
@A00769:11:HC3HCDRXX:1:2108:17228:31861
CATATACT
+
FFFFFFFF
@A00769:11:HC3HCDRXX:1:2108:30897:31861
CATATACT
+
FFFFFFFF
@A00769:11:HC3HCDRXX:1:2108:24740:31908
CATATACT
+
FFFFFFFF
@A00769:11:HC3HCDRXX:1:2108:11550:31955
CATATACT
+
FFFFFFFF
@A00769:11:HC3HCDRXX:1:2108:4463:32017
CATATACT
+
FFFFFFFF
@A00769:11:HC3HCDRXX:1:2108:22064:32095
CATATACT
+
FFFFFFFF
@A00769:11:HC3HCDRXX:1:2108:22073:32111
CATATACT
+
FFFFFFFF
@A00769:11:HC3HCDRXX:1:2108:13205:32127
CATATACT
+
FFFFFFFF
@A00769:11:HC3HCDRXX:1:2108:28320:32346
CATATACT
+
FFFFFFFF
@A00769:11:HC3HCDRXX:1:2108:28528:32393
CATATACT
+
FFFFFFFF
@A00769:11:HC3HCDRXX:1:2108:8567:32456
CATATACT
+
FFFFFFFF
@A00769:11:HC3HCDRXX:1:2108:11677:32518
CATATACT
+
FFFFFFFF
@A00769:11:HC3HCDRXX:1:2108:25328:32518
CATATACT
+
FFFFFFFF
@A00769:11:HC3HCDRXX:1:2108:12319:32565
CATATACT
+
FFFFFFFF
@A00769:11:HC3HCDRXX:1:2108:13367:32597
CATATACT
+
:FF,,FFF
@A00769:11:HC3HCDRXX:1:2108:18231:32597
CATATACT
+
FFFFFFFF
@A00769:11:HC3HCDRXX:1:2108:7365:32628
CATATACT
+
FFFFFFFF
@A00769:11:HC3HCDRXX:1:2108:13711:32628
CATATACT
+
:FFFFFFF
@A00769:11:HC3HCDRXX:1:2108:22562:32675
CATATACT
+
FFFFFFFF
@A00769:11:HC3HCDRXX:1:2108:11876:32737
CATATACT
+
FFFFFFFF
@A00769:11:HC3HCDRXX:1:2108:13720:32769
CATATACT
+
FFFFFFFF
@A00769:11:HC3HCDRXX:1:2108:29215:32800
CATATACT
+
FFFFFFFF
@A00769:11:HC3HCDRXX:1:2108:17282:32863
CATATACT
+
FFFFFFFF
@A00769:11:HC3HCDRXX:1:2108:22516:32878
CATATACT
+
FFFFFFFF
@A00769:11:HC3HCDRXX:1:2108:2483:32941
CATATACT
+
FFFFFFFF
@A00769:11:HC3HCDRXX:1:2108:4770:32957
CATATACT
+
FFFFFFFF
@A00769:11:HC3HCDRXX:1:2108:28158:32972
CATATACT
+
FFFFFFFF
@A00769:11:HC3HCDRXX:1:2108:26666:32988
CATATACT
+
FFFFFFFF
@A00769:11:HC3HCDRXX:1:2108:27516:33019
CATATACT
+
FFFFFFFF
@A00769:11:HC3HCDRXX:1:2108:30707:33035
CATATACT
+
FFFFFFFF
@A00769:11:HC3HCDRXX:1:2108:5502:33098
CATATACT
+
FFFFFFFF
@A00769:11:HC3HCDRXX:1:2108:27480:33113
CATATACT
+
FFFFFFFF
@A00769:11:HC3HCDRXX:1:2108:32461:33129
CATATACT
+
FFFFFFFF
@A00769:11:HC3HCDRXX:1:2108:18837:33144
CATATACT
+
FFFFFFFF
@A00769:11:HC3HCDRXX:1:2108:31991:33160
CATATACT
+
FFFFFFFF
@A00769:11:HC3HCDRXX:1:2108:22625:33285
CATATACT
+
FFFFFFFF
@A00769:11:HC3HCDRXX:1:2108:15546:33332
CATATACT
+
FFFFFFFF
@A00769:11:HC3HCDRXX:1:2108:11505:33348
CATATACT
+
FFFFFFFF
@A00769:11:HC3HCDRXX:1:2108:20184:33442
CATATACT
+
FFFFFF:F
@A00769:11:HC3HCDRXX:1:2108:18728:33458
CATATACT
+
FFFFFFFF
@A00769:11:HC3HCDRXX:1:2108:25220:33489
CATATACT
+
FFFFFFFF
@A00769:11:HC3HCDRXX:1:2108:16450:33552
CATATACT
+
FFFFFFFF
@A00769:11:HC3HCDRXX:1:2108:5819:33677
CATATACT
+
FFFFFFFF
@A00769:11:HC3HCDRXX:1:2108:30020:33755
CATATACT
+
FFFFFFFF
@A00769:11:HC3HCDRXX:1:2108:1768:33865
CATATACT
+
FFFFFFFF
@A00769:11:HC3HCDRXX:1:2108:26973:33865
CATATACT
+
F::F:F:F
@A00769:11:HC3HCDRXX:1:2108:12933:33880
CATATACT
+
FFFFFFFF
@A00769:11:HC3HCDRXX:1:2108:7563:33912
CATATACT
+
FFFFFFFF
@A00769:11:HC3HCDRXX:1:2108:14271:33974
CATATACT
+
FFFFFFFF
@A00769:11:HC3HCDRXX:1:2108:5981:33990
CATATACT
+
FFFFFFFF
@A00769:11:HC3HCDRXX:1:2108:12680:34006
CATATACT
+
FFFFFFFF
@A00769:11:HC3HCDRXX:1:2108:28709:34021
CATATACT
+
FFFF,FFF
@A00769:11:HC3HCDRXX:1:2108:21612:34037
CATATACT
+
FFFFFFFF
@A00769:11:HC3HCDRXX:1:2108:22137:34100
CATATACT
+
FFFFFFFF
@A00769:11:HC3HCDRXX:1:2108:3902:34115
CATATACT
+
FFFFFFFF
@A00769:11:HC3HCDRXX:1:2108:19886:34147
CATATACT
+
FFFFFFFF
@A00769:11:HC3HCDRXX:1:2108:24813:34162
CATATACT
+
FFFFFFFF
@A00769:11:HC3HCDRXX:1:2108:4029:34209
CATATACT
+
FFFFFFFF
@A00769:11:HC3HCDRXX:1:2108:32841:34287
CATATACT
+
FFFFFFFF
@A00769:11:HC3HCDRXX:1:2108:3577:34303
CATATACT
+
FFFFFFFF
@A00769:11:HC3HCDRXX:1:2108:12075:34334
CATATACT
+
FFFFFFFF
@A00769:11:HC3HCDRXX:1:2108:15935:34381
CATATACT
+
FFFFFFFF
@A00769:11:HC3HCDRXX:1:2108:1416:34444
CATATACT
+
FFFF:FFF
@A00769:11:HC3HCDRXX:1:2108:16089:34491
CATATACT
+
FFFFFFFF
@A00769:11:HC3HCDRXX:1:2108:29423:34569
CATATACT
+
FFFFFFFF
@A00769:11:HC3HCDRXX:1:2108:20329:34663
CATATACT
+
FFFFFFFF
@A00769:11:HC3HCDRXX:1:2108:5547:34710
CATATACT
+
FFFFFFFF
@A00769:11:HC3HCDRXX:1:2108:27434:34788
CATATACT
+
FFFFFFFF
@A00769:11:HC3HCDRXX:1:2108:17517:34835
CATATACT
+
FFFFFFFF
@A00769:11:HC3HCDRXX:1:2108:32723:34929
CATATACT
+
FFFFFFFF
@A00769:11:HC3HCDRXX:1:2108:5846:34945
CATATACT
+
FFFFFFFF
@A00769:11:HC3HCDRXX:1:2108:23683:34961
CATATACT
+
FF:FFFFF
@A00769:11:HC3HCDRXX:1:2108:25970:34976
CATATACT
+
FFFFFFFF
@A00769:11:HC3HCDRXX:1:2108:11586:34992
CATATACT
+
FFFFFFF:
@A00769:11:HC3HCDRXX:1:2108:12346:34992
CATATACT
+
FFFFFFFF
@A00769:11:HC3HCDRXX:1:2108:21160:35070
CATATACT
+
FFFFFFFF
@A00769:11:HC3HCDRXX:1:2108:17282:35180
CATATACT
+
FFFFFFF,
@A00769:11:HC3HCDRXX:1:2108:32371:35258
CATATACT
+
FFFFFFFF
@A00769:11:HC3HCDRXX:1:2108:6596:35274
CATATACT
+
FFFFFFFF
@A00769:11:HC3HCDRXX:1:2108:2591:35289
CATATACT
+
FFFFFFFF
@A00769:11:HC3HCDRXX:1:2108:10691:35321
CATATACT
+
FFFFFFFF
@A00769:11:HC3HCDRXX:1:2108:13277:35352
CATATACT
+
FF,FFFFF
@A00769:11:HC3HCDRXX:1:2108:26711:35477
CATATACT
+
FFFFFFFF
@A00769:11:HC3HCDRXX:1:2108:28854:35493
CATATACT
+
FFFFFFFF
@A00769:11:HC3HCDRXX:1:2108:17915:35524
CATATACT
+
FFFFFFFF
@A00769:11:HC3HCDRXX:1:2108:31991:35540
CATATACT
+
FFFFFFFF
@A00769:11:HC3HCDRXX:1:2108:6008:35634
CATATACT
+
FFFFFFFF
@A00769:11:HC3HCDRXX:1:2108:6605:35759
CATATACT
+
FFFFFFFF
@A00769:11:HC3HCDRXX:1:2108:6849:35869
CATATACT
+
FFFFFFFF
@A00769:11:HC3HCDRXX:1:2108:15872:35869
CATATACT
+
FFFFFFFF
@A00769:11:HC3HCDRXX:1:2108:16242:35884
CATATACT
+
FFFFFFFF
@A00769:11:HC3HCDRXX:1:2108:12997:35963
CATATACT
+
FFFFFFFF
@A00769:11:HC3HCDRXX:1:2108:12988:35978
CATATACT
+
FFFFFFFF
@A00769:11:HC3HCDRXX:1:2108:18530:35994
CATATACT
+
FFFFFFFF
@A00769:11:HC3HCDRXX:1:2108:12653:36025
CATATACT
+
FFFFFFFF
@A00769:11:HC3HCDRXX:1:2108:11867:36072
CATATACT
+
FFFFFFFF
@A00769:11:HC3HCDRXX:1:2108:8883:36104
CATATACT
+
FFFFFFFF
@A00769:11:HC3HCDRXX:1:2108:26332:36104
CATATACT
+
FFFFFFFF
@A00769:11:HC3HCDRXX:1:2108:5810:36135
CATATACT
+
FFFFFFFF
@A00769:11:HC3HCDRXX:1:2108:6786:36166
CATATACT
+
FFFFFFFF
@A00769:11:HC3HCDRXX:1:2108:27263:36213
CATATACT
+
FFFFFFFF
@A00769:11:HC3HCDRXX:1:2108:2663:36229
CATATACT
+
FFFFFFFF
@A00769:11:HC3HCDRXX:1:2108:14940:36229
CATATACT
+
FFFFFFFF
@A00769:11:HC3HCDRXX:1:2108:22299:36323
CATATACT
+
FFFFFFFF
@A00769:11:HC3HCDRXX:1:2108:24234:36323
CATATACT
+
FFFFFFFF
@A00769:11:HC3HCDRXX:1:2108:8865:36354
CATATACT
+
FFFFFFFF
@A00769:11:HC3HCDRXX:1:2108:31295:36464
CATATACT
+
FFFFFFFF
@A00769:11:HC3HCDRXX:1:2108:6623:36573
CATATACT
+
FFFFFFFF
@A00769:11:HC3HCDRXX:1:2108:30852:36605
CATATACT
+
FFFFFFFF
@A00769:11:HC3HCDRXX:1:2108:24749:36746
CATATACT
+
FFFFFFFF
@A00769:11:HC3HCDRXX:1:2108:18123:36793
CATATACT
+
FFFFFFFF
@A00769:11:HC3HCDRXX:1:2108:14362:36855
CATATACT
+
FFFFFFFF
@A00769:11:HC3HCDRXX:1:2108:16568:36855
CATATACT
+
,FFFFFFF
@A00769:11:HC3HCDRXX:1:2108:26440:36855
CATATACT
+
FFFFFFFF
@A00769:11:HC3HCDRXX:1:2108:11686:36918
CATATACT
+
FFFFFFFF
@A00769:11:HC3HCDRXX:1:2108:25102:36949
CATATACT
+
FFFFFFFF
@A00769:11:HC3HCDRXX:1:2108:20455:36980
CATATACT
+
FFFFFFFF
@A00769:11:HC3HCDRXX:1:2108:2175:37012
CATATACT
+
FFFFFFFF
@A00769:11:HC3HCDRXX:1:2108:29749:37012
CATATACT
+
FFFFFFFF
@A00769:11:HC3HCDRXX:1:2108:25708:37027
CATATACT
+
FF,FF:F:
@A00769:11:HC3HCDRXX:1:2109:11731:1078
CATATACT
+
FFFFFFFF
@A00769:11:HC3HCDRXX:1:2109:32208:1125
CATATACT
+
FFFFFFFF
@A00769:11:HC3HCDRXX:1:2109:18276:1141
CATATACT
+
FFFFFF:F
@A00769:11:HC3HCDRXX:1:2109:26069:1172
CATATACT
+
:FFF,F,F
@A00769:11:HC3HCDRXX:1:2109:16423:1188
CATATACT
+
FFFFFFFF
@A00769:11:HC3HCDRXX:1:2109:10827:1204
CATATACT
+
FFFFFFFF
@A00769:11:HC3HCDRXX:1:2109:30807:1204
CATATACT
+
FF:FFFFF
@A00769:11:HC3HCDRXX:1:2109:8684:1219
CATATACT
+
FFFFFFFF
@A00769:11:HC3HCDRXX:1:2109:20401:1251
CATATACT
+
FFFFFFFF
@A00769:11:HC3HCDRXX:1:2109:31087:1282
CATATACT
+
FFFFFFFF
@A00769:11:HC3HCDRXX:1:2109:21902:1376
CATATACT
+
FFFFFFFF
@A00769:11:HC3HCDRXX:1:2109:26078:1376
CATATACT
+
FFFFFFFF
@A00769:11:HC3HCDRXX:1:2109:2293:1423
CATATACT
+
:FFFFF::
@A00769:11:HC3HCDRXX:1:2109:14136:1423
CATATACT
+
FFFFFFFF
@A00769:11:HC3HCDRXX:1:2109:28375:1470
CATATACT
+
FFFFFFFF
@A00769:11:HC3HCDRXX:1:2109:14018:1501
CATATACT
+
FFFFFFFF
@A00769:11:HC3HCDRXX:1:2109:6668:1517
CATATACT
+
FFFFFFFF
@A00769:11:HC3HCDRXX:1:2109:7925:1564
CATATACT
+
FFFFFFFF
@A00769:11:HC3HCDRXX:1:2109:27073:1564
CATATACT
+
FFFFFFFF
@A00769:11:HC3HCDRXX:1:2109:4481:1579
CATATACT
+
FFFFFFFF
@A00769:11:HC3HCDRXX:1:2109:7419:1626
CATATACT
+
FFFFFFFF
@A00769:11:HC3HCDRXX:1:2109:28754:1626
CATATACT
+
FFFFFFFF
@A00769:11:HC3HCDRXX:1:2109:28266:1752
CATATACT
+
FFFFFFFF
@A00769:11:HC3HCDRXX:1:2109:16902:1767
CATATACT
+
FFFFF,FF
@A00769:11:HC3HCDRXX:1:2109:21079:1861
CATATACT
+
FFFFFFFF
@A00769:11:HC3HCDRXX:1:2109:4689:1971
CATATACT
+
FFFFFFFF
@A00769:11:HC3HCDRXX:1:2109:5828:2002
CATATACT
+
FFFFFFFF
@A00769:11:HC3HCDRXX:1:2109:21133:2018
CATATACT
+
FFFFFFFF
@A00769:11:HC3HCDRXX:1:2109:14163:2033
CATATACT
+
FFFFFFFF
@A00769:11:HC3HCDRXX:1:2109:15022:2049
CATATACT
+
FFFFFFFF
@A00769:11:HC3HCDRXX:1:2109:19361:2143
CATATACT
+
FFFFFFFF
@A00769:11:HC3HCDRXX:1:2109:25970:2159
CATATACT
+
FFFFFFFF
@A00769:11:HC3HCDRXX:1:2109:28438:2174
CATATACT
+
:FFFFFFF
@A00769:11:HC3HCDRXX:1:2109:14832:2190
CATATACT
+
FFFFFFFF
@A00769:11:HC3HCDRXX:1:2109:19271:2206
CATATACT
+
FFFFFFFF
@A00769:11:HC3HCDRXX:1:2109:21332:2206
CATATACT
+
FFFFFFF,
@A00769:11:HC3HCDRXX:1:2109:6470:2331
CATATACT
+
FFFFFFFF
@A00769:11:HC3HCDRXX:1:2109:26142:2331
CATATACT
+
FFFFFFFF
@A00769:11:HC3HCDRXX:1:2109:24985:2362
CATATACT
+
FFFFFFFF
@A00769:11:HC3HCDRXX:1:2109:12698:2378
CATATACT
+
FFFFFFFF
@A00769:11:HC3HCDRXX:1:2109:27597:2409
CATATACT
+
FFFFFFFF
@A00769:11:HC3HCDRXX:1:2109:4291:2440
CATATACT
+
FFFFFFFF
@A00769:11:HC3HCDRXX:1:2109:25229:2503
CATATACT
+
FFFFFFFF
@A00769:11:HC3HCDRXX:1:2109:19768:2597
CATATACT
+
:F,FFFFF
@A00769:11:HC3HCDRXX:1:2109:9561:2613
CATATACT
+
FFFFFFFF
@A00769:11:HC3HCDRXX:1:2109:31259:2832
CATATACT
+
FFFFFFFF
@A00769:11:HC3HCDRXX:1:2109:20591:2895
CATATACT
+
,FFFFFFF
@A00769:11:HC3HCDRXX:1:2109:24496:2895
CATATACT
+
FFFFFFFF
@A00769:11:HC3HCDRXX:1:2109:8793:2910
CATATACT
+
FFFFFFFF
@A00769:11:HC3HCDRXX:1:2109:28546:2926
CATATACT
+
FFFFFFFF
@A00769:11:HC3HCDRXX:1:2109:32072:2988
CATATACT
+
FFFFFFFF
@A00769:11:HC3HCDRXX:1:2109:3757:3020
CATATACT
+
FF:F,FF:
@A00769:11:HC3HCDRXX:1:2109:2754:3129
CATATACT
+
FFFFFFFF
@A00769:11:HC3HCDRXX:1:2109:21386:3176
CATATACT
+
FFFFFFFF
@A00769:11:HC3HCDRXX:1:2109:26350:3255
CATATACT
+
FFFFFFFF
@A00769:11:HC3HCDRXX:1:2109:2763:3270
CATATACT
+
FFFFFFFF
@A00769:11:HC3HCDRXX:1:2109:4652:3286
CATATACT
+
FFFFFFFF
@A00769:11:HC3HCDRXX:1:2109:23628:3302
CATATACT
+
FFFFFFFF
@A00769:11:HC3HCDRXX:1:2109:27344:3317
CATATACT
+
FFFFFFFF
@A00769:11:HC3HCDRXX:1:2109:29631:3333
CATATACT
+
FFFFFFFF
@A00769:11:HC3HCDRXX:1:2109:23909:3411
CATATACT
+
FF:FFFFF
@A00769:11:HC3HCDRXX:1:2109:24487:3411
CATATACT
+
FFFFFFFF
@A00769:11:HC3HCDRXX:1:2109:1976:3474
CATATACT
+
FFFFFFFF
@A00769:11:HC3HCDRXX:1:2109:2202:3552
CATATACT
+
FFFFFFFF
@A00769:11:HC3HCDRXX:1:2109:6632:3677
CATATACT
+
FFFFFFFF
@A00769:11:HC3HCDRXX:1:2109:23836:3724
CATATACT
+
FFFFFFFF
@A00769:11:HC3HCDRXX:1:2109:18819:3771
CATATACT
+
FFFFFFFF
@A00769:11:HC3HCDRXX:1:2109:2437:3803
CATATACT
+
FFFFFFFF
@A00769:11:HC3HCDRXX:1:2109:17580:3912
CATATACT
+
FFFFFFFF
@A00769:11:HC3HCDRXX:1:2109:2139:3944
CATATACT
+
FFFFFFFF
@A00769:11:HC3HCDRXX:1:2109:20446:3991
CATATACT
+
:FFF:FFF
@A00769:11:HC3HCDRXX:1:2109:32443:4006
CATATACT
+
FFFFFFFF
@A00769:11:HC3HCDRXX:1:2109:8187:4085
CATATACT
+
FFFFFFFF
@A00769:11:HC3HCDRXX:1:2109:9290:4147
CATATACT
+
FFFFFFFF
@A00769:11:HC3HCDRXX:1:2109:2410:4194
CATATACT
+
FFFFF:FF
@A00769:11:HC3HCDRXX:1:2109:7419:4194
CATATACT
+
FFFFFFFF
@A00769:11:HC3HCDRXX:1:2109:10646:4210
CATATACT
+
FFFFFFFF
@A00769:11:HC3HCDRXX:1:2109:1732:4241
CATATACT
+
FFFFFFFF
[truncated: 7,298,044 more chars]
