# Supplementary material for: Acidified drinking water attenuates motor deficits and brain pathology in a mouse model of a childhood neurodegenerative disorder
Source: Sci Rep. 2022 May 30;12:9025. doi: 10.1038/s41598-022-12981-0 (PMC9151921; doi:10.1038/s41598-022-12981-0)
Supplement: Supplementary file 4 — Supplementary Information 4. [file 41598_2022_12981_MOESM4_ESM.zip › 060519AK515F/129xC57.6.m.Tap.4089.R_Index.fastq]

@A00769:11:HC3HCDRXX:1:2101:26612:1047
CAAGCTTT
+
FFFFFFFF
@A00769:11:HC3HCDRXX:1:2101:27516:1204
CAAGCTTT
+
,FFFF:FF
@A00769:11:HC3HCDRXX:1:2101:19126:1235
CAAGCTTT
+
FFFFFFFF
@A00769:11:HC3HCDRXX:1:2101:21594:1251
CAAGCTTT
+
FFFFFFFF
@A00769:11:HC3HCDRXX:1:2101:12518:1376
CAAGCTTT
+
FFFFFFFF
@A00769:11:HC3HCDRXX:1:2101:15212:1407
CAAGCTTT
+
FFFFFFFF
@A00769:11:HC3HCDRXX:1:2101:19651:1423
CAAGCTTT
+
FFFFFFFF
@A00769:11:HC3HCDRXX:1:2101:6732:1438
CAAGCTTT
+
FFFFFFFF
@A00769:11:HC3HCDRXX:1:2101:26476:1626
CAAGCTTT
+
FFF::F,F
@A00769:11:HC3HCDRXX:1:2101:3911:1658
CAAGCTTT
+
FFFFFFFF
@A00769:11:HC3HCDRXX:1:2101:15664:1720
CAAGCTTT
+
FFFFFFFF
@A00769:11:HC3HCDRXX:1:2101:12933:1877
CAAGCTTT
+
FFFFFFFF
@A00769:11:HC3HCDRXX:1:2101:26142:1892
CAAGCTTT
+
FFFFFFFF
@A00769:11:HC3HCDRXX:1:2101:6542:1924
CAAGCTTT
+
FFFFFFFF
@A00769:11:HC3HCDRXX:1:2101:11849:1939
CAAGCTTT
+
FFFFFFFF
@A00769:11:HC3HCDRXX:1:2101:19705:1986
CAAGCTTT
+
FFFFFFFF
@A00769:11:HC3HCDRXX:1:2101:21187:2049
CAAGCTTT
+
FFFFF:FF
@A00769:11:HC3HCDRXX:1:2101:19081:2065
CAAGCTTT
+
FFFFFFF:
@A00769:11:HC3HCDRXX:1:2101:1172:2174
CAAGCTTT
+
FFFFFFFF
@A00769:11:HC3HCDRXX:1:2101:24071:2190
CAAGCTTT
+
FFFFFFFF
@A00769:11:HC3HCDRXX:1:2101:32823:2190
CAAGCTTT
+
FFFFFFFF
@A00769:11:HC3HCDRXX:1:2101:21368:2268
CAAGCTTT
+
FFFFFFFF
@A00769:11:HC3HCDRXX:1:2101:31702:2284
CAAGCTTT
+
FFFFFFFF
@A00769:11:HC3HCDRXX:1:2101:8223:2300
CAAGCTTT
+
FFFFFFFF
@A00769:11:HC3HCDRXX:1:2101:31403:2300
CAAGCTTT
+
FFFFFFFF
@A00769:11:HC3HCDRXX:1:2101:31358:2315
CAAGCTTT
+
FFFFFFFF
@A00769:11:HC3HCDRXX:1:2101:22923:2487
CAAGCTTT
+
FFFFFFFF
@A00769:11:HC3HCDRXX:1:2101:7509:2503
CAAGCTTT
+
FFFFFFFF
@A00769:11:HC3HCDRXX:1:2101:16080:2566
CAAGCTTT
+
FFFFFFFF
@A00769:11:HC3HCDRXX:1:2101:5186:2581
CAAGCTTT
+
FFFFF:FF
@A00769:11:HC3HCDRXX:1:2101:19859:2597
CAAGCTTT
+
FFFFFFFF
@A00769:11:HC3HCDRXX:1:2101:23158:2613
CAAGCTTT
+
FFFFFFFF
@A00769:11:HC3HCDRXX:1:2101:25030:2660
CAAGCTTT
+
FFFFFFFF
@A00769:11:HC3HCDRXX:1:2101:17336:2832
CAAGCTTT
+
FFFFFFFF
@A00769:11:HC3HCDRXX:1:2101:11505:2910
CAAGCTTT
+
FFFFFFFF
@A00769:11:HC3HCDRXX:1:2101:10429:2926
CAAGCTTT
+
FFFFFFFF
@A00769:11:HC3HCDRXX:1:2101:7672:3098
CAAGCTTT
+
FFFFFFFF
@A00769:11:HC3HCDRXX:1:2101:15004:3208
CAAGCTTT
+
FFFFFFFF
@A00769:11:HC3HCDRXX:1:2101:5077:3333
CAAGCTTT
+
FFFFFFF,
@A00769:11:HC3HCDRXX:1:2101:17562:3349
CAAGCTTT
+
:F,FF,FF
@A00769:11:HC3HCDRXX:1:2101:8811:3380
CAAGCTTT
+
FFFFFFFF
@A00769:11:HC3HCDRXX:1:2101:13919:3458
CAAGCTTT
+
FFFFFFFF
@A00769:11:HC3HCDRXX:1:2101:23719:3458
CAAGCTTT
+
FFFFFFFF
@A00769:11:HC3HCDRXX:1:2101:12084:3474
CAAGCTTT
+
FFFFFFFF
@A00769:11:HC3HCDRXX:1:2101:30951:3521
CAAGCTTT
+
FFFFFFFF
@A00769:11:HC3HCDRXX:1:2101:4851:3537
CAAGCTTT
+
FFFFFFFF
@A00769:11:HC3HCDRXX:1:2101:26919:3803
CAAGCTTT
+
FFFFFFFF
@A00769:11:HC3HCDRXX:1:2101:25265:3818
CAAGCTTT
+
FFFFF:FF
@A00769:11:HC3HCDRXX:1:2101:26874:3818
CAAGCTTT
+
FFFFFF:F
@A00769:11:HC3HCDRXX:1:2101:9362:3865
CAAGCTTT
+
FFFFFFFF
@A00769:11:HC3HCDRXX:1:2101:1750:3928
CAAGCTTT
+
FFFFFFFF
@A00769:11:HC3HCDRXX:1:2101:19922:4022
CAAGCTTT
+
F,:FFF:F
@A00769:11:HC3HCDRXX:1:2101:28113:4147
CAAGCTTT
+
FFFFFFFF
@A00769:11:HC3HCDRXX:1:2101:25346:4210
CAAGCTTT
+
FFFFFFFF
@A00769:11:HC3HCDRXX:1:2101:31647:4225
CAAGCTTT
+
FFFFFFFF
@A00769:11:HC3HCDRXX:1:2101:15438:4241
CAAGCTTT
+
FFFFFFFF
@A00769:11:HC3HCDRXX:1:2101:2220:4272
CAAGCTTT
+
FFFFFFFF
@A00769:11:HC3HCDRXX:1:2101:5882:4351
CAAGCTTT
+
FFFFFFFF
@A00769:11:HC3HCDRXX:1:2101:5999:4398
CAAGCTTT
+
FFFFFFFF
@A00769:11:HC3HCDRXX:1:2101:14290:4413
CAAGCTTT
+
FFFFFFFF
@A00769:11:HC3HCDRXX:1:2101:20835:4413
CAAGCTTT
+
FF:FFFFF
@A00769:11:HC3HCDRXX:1:2101:23628:4460
CAAGCTTT
+
FFFFFFFF
@A00769:11:HC3HCDRXX:1:2101:32506:4460
CAAGCTTT
+
FFFFFFFF
@A00769:11:HC3HCDRXX:1:2101:25021:4648
CAAGCTTT
+
FFFFFFFF
@A00769:11:HC3HCDRXX:1:2101:28854:4742
CAAGCTTT
+
FFFFFF:F
@A00769:11:HC3HCDRXX:1:2101:30544:4758
CAAGCTTT
+
:FFFFFFF
@A00769:11:HC3HCDRXX:1:2101:9227:4883
CAAGCTTT
+
:FFFFFFF
@A00769:11:HC3HCDRXX:1:2101:8061:4899
CAAGCTTT
+
FFFFFFFF
@A00769:11:HC3HCDRXX:1:2101:15944:4930
CAAGCTTT
+
FFFFFFF,
@A00769:11:HC3HCDRXX:1:2101:17571:4930
CAAGCTTT
+
::FFFF:F
@A00769:11:HC3HCDRXX:1:2101:6750:4977
CAAGCTTT
+
FFFFFFFF
@A00769:11:HC3HCDRXX:1:2101:30309:5040
CAAGCTTT
+
FFFFFFFF
@A00769:11:HC3HCDRXX:1:2101:2745:5149
CAAGCTTT
+
FFFFFFFF
@A00769:11:HC3HCDRXX:1:2101:16143:5149
CAAGCTTT
+
FFF:F:FF
@A00769:11:HC3HCDRXX:1:2101:24126:5196
CAAGCTTT
+
FFFFF:FF
@A00769:11:HC3HCDRXX:1:2101:5710:5274
CAAGCTTT
+
FFFFFFFF
@A00769:11:HC3HCDRXX:1:2101:24903:5509
CAAGCTTT
+
FFFFFFFF
@A00769:11:HC3HCDRXX:1:2101:29197:5619
CAAGCTTT
+
FFFFFFFF
@A00769:11:HC3HCDRXX:1:2101:9706:5682
CAAGCTTT
+
FFFFFFFF
@A00769:11:HC3HCDRXX:1:2101:30544:5885
CAAGCTTT
+
FFFFFFFF
@A00769:11:HC3HCDRXX:1:2101:32443:5885
CAAGCTTT
+
FFFFFFFF
@A00769:11:HC3HCDRXX:1:2101:15492:6089
CAAGCTTT
+
FFFFFFFF
@A00769:11:HC3HCDRXX:1:2101:24415:6136
CAAGCTTT
+
FFFFFFFF
@A00769:11:HC3HCDRXX:1:2101:5204:6151
CAAGCTTT
+
FFFFFFFF
@A00769:11:HC3HCDRXX:1:2101:28402:6151
CAAGCTTT
+
FFFFFFFF
@A00769:11:HC3HCDRXX:1:2101:9055:6245
CAAGCTTT
+
FFFFFFFF
@A00769:11:HC3HCDRXX:1:2101:8811:6355
CAAGCTTT
+
FFFFF,FF
@A00769:11:HC3HCDRXX:1:2101:26883:6370
CAAGCTTT
+
FFFF,:FF
@A00769:11:HC3HCDRXX:1:2101:8739:6386
CAAGCTTT
+
:FF:FFFF
@A00769:11:HC3HCDRXX:1:2101:1470:6480
CAAGCTTT
+
FFFFFFFF
@A00769:11:HC3HCDRXX:1:2101:12373:6480
CAAGCTTT
+
FFFFFFFF
@A00769:11:HC3HCDRXX:1:2101:17318:6778
CAAGCTTT
+
FFFFFFFF
@A00769:11:HC3HCDRXX:1:2101:32262:6793
CAAGCTTT
+
FFFFFFFF
@A00769:11:HC3HCDRXX:1:2101:21178:6825
CAAGCTTT
+
FFFFFFFF
@A00769:11:HC3HCDRXX:1:2101:12662:6856
CAAGCTTT
+
FFFFFFFF
@A00769:11:HC3HCDRXX:1:2101:18150:6965
CAAGCTTT
+
FFFFFFFF
@A00769:11:HC3HCDRXX:1:2101:28546:7028
CAAGCTTT
+
FFFF:,FF
@A00769:11:HC3HCDRXX:1:2101:15682:7075
CAAGCTTT
+
FFFFFFFF
@A00769:11:HC3HCDRXX:1:2101:3115:7200
CAAGCTTT
+
FFFFFFFF
@A00769:11:HC3HCDRXX:1:2101:21359:7200
CAAGCTTT
+
FFFFFFFF
@A00769:11:HC3HCDRXX:1:2101:30581:7263
CAAGCTTT
+
FFFFFFFF
@A00769:11:HC3HCDRXX:1:2101:5638:7592
CAAGCTTT
+
FFFFFFFF
@A00769:11:HC3HCDRXX:1:2101:5213:7607
CAAGCTTT
+
FFFFFFFF
@A00769:11:HC3HCDRXX:1:2101:29758:7623
CAAGCTTT
+
FFFFFFFF
@A00769:11:HC3HCDRXX:1:2101:9543:7654
CAAGCTTT
+
F:FFFF,F
@A00769:11:HC3HCDRXX:1:2101:8938:7795
CAAGCTTT
+
FFFFFFFF
@A00769:11:HC3HCDRXX:1:2101:29270:7874
CAAGCTTT
+
FFFFFFFF
@A00769:11:HC3HCDRXX:1:2101:14832:8108
CAAGCTTT
+
FFFFFFFF
@A00769:11:HC3HCDRXX:1:2101:27706:8108
CAAGCTTT
+
FFFFFFFF
@A00769:11:HC3HCDRXX:1:2101:13331:8171
CAAGCTTT
+
FFFFF,FF
@A00769:11:HC3HCDRXX:1:2101:30174:8281
CAAGCTTT
+
FFFFFFFF
@A00769:11:HC3HCDRXX:1:2101:31801:8375
CAAGCTTT
+
FFFFFFFF
@A00769:11:HC3HCDRXX:1:2101:21377:8422
CAAGCTTT
+
,FFFFFF,
@A00769:11:HC3HCDRXX:1:2101:21043:8688
CAAGCTTT
+
FFFFFFFF
@A00769:11:HC3HCDRXX:1:2101:20645:8782
CAAGCTTT
+
FFFFFFFF
@A00769:11:HC3HCDRXX:1:2101:26512:8891
CAAGCTTT
+
FFFFFFFF
@A00769:11:HC3HCDRXX:1:2101:11514:8938
CAAGCTTT
+
FFFFFFFF
@A00769:11:HC3HCDRXX:1:2101:28474:8938
CAAGCTTT
+
FFFFFFFF
@A00769:11:HC3HCDRXX:1:2101:4435:9017
CAAGCTTT
+
FFFFFFFF
@A00769:11:HC3HCDRXX:1:2101:3079:9079
CAAGCTTT
+
FFFFFFFF
@A00769:11:HC3HCDRXX:1:2101:30400:9079
CAAGCTTT
+
FFFFFFFF
@A00769:11:HC3HCDRXX:1:2101:16803:9173
CAAGCTTT
+
FFFFFFFF
@A00769:11:HC3HCDRXX:1:2101:14986:9189
CAAGCTTT
+
FFFFFFFF
@A00769:11:HC3HCDRXX:1:2101:23845:9189
CAAGCTTT
+
FFFFFFFF
@A00769:11:HC3HCDRXX:1:2101:6207:9204
CAAGCTTT
+
FFFFFFF:
@A00769:11:HC3HCDRXX:1:2101:25274:9439
CAAGCTTT
+
FFFFFFFF
@A00769:11:HC3HCDRXX:1:2101:3748:9518
CAAGCTTT
+
FFFFFFFF
@A00769:11:HC3HCDRXX:1:2101:31213:9518
CAAGCTTT
+
FFFF::,F
@A00769:11:HC3HCDRXX:1:2101:10872:9580
CAAGCTTT
+
FFFFFFFF
@A00769:11:HC3HCDRXX:1:2101:29577:9752
CAAGCTTT
+
FFFFFFFF
@A00769:11:HC3HCDRXX:1:2101:25843:9862
CAAGCTTT
+
FFFFFFFF
@A00769:11:HC3HCDRXX:1:2101:22200:9878
CAAGCTTT
+
FFFFFFFF
@A00769:11:HC3HCDRXX:1:2101:8947:10003
CAAGCTTT
+
FFFFFFFF
@A00769:11:HC3HCDRXX:1:2101:14588:10003
CAAGCTTT
+
FFF:F:,F
@A00769:11:HC3HCDRXX:1:2101:7871:10019
CAAGCTTT
+
FFFF:FFF
@A00769:11:HC3HCDRXX:1:2101:12364:10034
CAAGCTTT
+
FFFFFFFF
@A00769:11:HC3HCDRXX:1:2101:26702:10066
CAAGCTTT
+
FFFFFFFF
@A00769:11:HC3HCDRXX:1:2101:9118:10081
CAAGCTTT
+
FFFFFFFF
@A00769:11:HC3HCDRXX:1:2101:32434:10160
CAAGCTTT
+
FFFFFFFF
@A00769:11:HC3HCDRXX:1:2101:9733:10175
CAAGCTTT
+
FFFFFFFF
@A00769:11:HC3HCDRXX:1:2101:8829:10238
CAAGCTTT
+
FFFFFFF:
@A00769:11:HC3HCDRXX:1:2101:26910:10238
CAAGCTTT
+
FFFFFFFF
@A00769:11:HC3HCDRXX:1:2101:8983:10254
CAAGCTTT
+
FFFFFFFF
@A00769:11:HC3HCDRXX:1:2101:29252:10316
CAAGCTTT
+
FFFFFFFF
@A00769:11:HC3HCDRXX:1:2101:21911:10347
CAAGCTTT
+
FFFFFFFF
@A00769:11:HC3HCDRXX:1:2101:30933:10410
CAAGCTTT
+
FFFFFFFF
@A00769:11:HC3HCDRXX:1:2101:19569:10488
CAAGCTTT
+
FFFFFFFF
@A00769:11:HC3HCDRXX:1:2101:29523:10629
CAAGCTTT
+
FFFFFFFF
@A00769:11:HC3HCDRXX:1:2101:15899:10676
CAAGCTTT
+
FFFFFFFF
@A00769:11:HC3HCDRXX:1:2101:11921:10708
CAAGCTTT
+
FFFFFFFF
@A00769:11:HC3HCDRXX:1:2101:26549:10708
CAAGCTTT
+
FFFFFFFF
@A00769:11:HC3HCDRXX:1:2101:6379:10974
CAAGCTTT
+
FFFFFFFF
@A00769:11:HC3HCDRXX:1:2101:19434:11005
CAAGCTTT
+
FFFFFFFF
@A00769:11:HC3HCDRXX:1:2101:29713:11083
CAAGCTTT
+
:FFFFFFF
@A00769:11:HC3HCDRXX:1:2101:2049:11115
CAAGCTTT
+
FFFFFFFF
@A00769:11:HC3HCDRXX:1:2101:23710:11115
CAAGCTTT
+
FFFFFFFF
@A00769:11:HC3HCDRXX:1:2101:16550:11177
CAAGCTTT
+
FFFFFFFF
@A00769:11:HC3HCDRXX:1:2101:2844:11303
CAAGCTTT
+
FFFFFFFF
@A00769:11:HC3HCDRXX:1:2101:1190:11443
CAAGCTTT
+
FFFFFFFF
@A00769:11:HC3HCDRXX:1:2101:3143:11443
CAAGCTTT
+
FFFFFFFF
@A00769:11:HC3HCDRXX:1:2101:18747:11443
CAAGCTTT
+
:FF,:,:F
@A00769:11:HC3HCDRXX:1:2101:11632:11522
CAAGCTTT
+
FFFFFFFF
@A00769:11:HC3HCDRXX:1:2101:2573:11678
CAAGCTTT
+
FFFFFFFF
@A00769:11:HC3HCDRXX:1:2101:28673:11788
CAAGCTTT
+
FFFFFF:F
@A00769:11:HC3HCDRXX:1:2101:4083:11882
CAAGCTTT
+
FFFFFFFF
@A00769:11:HC3HCDRXX:1:2101:31132:12101
CAAGCTTT
+
FFFFF:FF
@A00769:11:HC3HCDRXX:1:2101:27127:12211
CAAGCTTT
+
FFFFFF:F
@A00769:11:HC3HCDRXX:1:2101:30219:12336
CAAGCTTT
+
FFFFFFFF
@A00769:11:HC3HCDRXX:1:2101:32660:12587
CAAGCTTT
+
FFFFFFFF
@A00769:11:HC3HCDRXX:1:2101:24397:12618
CAAGCTTT
+
FFFFFFFF
@A00769:11:HC3HCDRXX:1:2101:3197:12947
CAAGCTTT
+
FFFFFFFF
@A00769:11:HC3HCDRXX:1:2101:32154:12962
CAAGCTTT
+
FFFFFFFF
@A00769:11:HC3HCDRXX:1:2101:20437:12994
CAAGCTTT
+
FFFFFFFF
@A00769:11:HC3HCDRXX:1:2101:13711:13056
CAAGCTTT
+
FFFFFFFF
@A00769:11:HC3HCDRXX:1:2101:30327:13620
CAAGCTTT
+
FFFFFFFF
@A00769:11:HC3HCDRXX:1:2101:13404:13651
CAAGCTTT
+
FFFFFFFF
@A00769:11:HC3HCDRXX:1:2101:13557:13667
CAAGCTTT
+
FFFFFFFF
@A00769:11:HC3HCDRXX:1:2101:12933:13870
CAAGCTTT
+
FFFFFFFF
@A00769:11:HC3HCDRXX:1:2101:5457:13917
CAAGCTTT
+
FFFF:FF,
@A00769:11:HC3HCDRXX:1:2101:14561:13933
CAAGCTTT
+
FFFFF:FF
@A00769:11:HC3HCDRXX:1:2101:27769:14168
CAAGCTTT
+
FFFFFFFF
@A00769:11:HC3HCDRXX:1:2101:27724:14246
CAAGCTTT
+
FFFFFFFF
@A00769:11:HC3HCDRXX:1:2101:30789:14262
CAAGCTTT
+
::FFFF:F
@A00769:11:HC3HCDRXX:1:2101:8965:14293
CAAGCTTT
+
FFFFFFFF
@A00769:11:HC3HCDRXX:1:2101:5312:14325
CAAGCTTT
+
:FF:FFFF
@A00769:11:HC3HCDRXX:1:2101:26585:14340
CAAGCTTT
+
FFFFFFF:
@A00769:11:HC3HCDRXX:1:2101:20302:14387
CAAGCTTT
+
FFFFFFFF
@A00769:11:HC3HCDRXX:1:2101:24768:14450
CAAGCTTT
+
FFFFFFFF
@A00769:11:HC3HCDRXX:1:2101:30942:14465
CAAGCTTT
+
FFFFFFFF
@A00769:11:HC3HCDRXX:1:2101:4716:14544
CAAGCTTT
+
FFFFFFFF
@A00769:11:HC3HCDRXX:1:2101:6361:14700
CAAGCTTT
+
FFFFFFFF
@A00769:11:HC3HCDRXX:1:2101:23683:14700
CAAGCTTT
+
FFFFFFFF
@A00769:11:HC3HCDRXX:1:2101:15157:14716
CAAGCTTT
+
FFFFFFFF
@A00769:11:HC3HCDRXX:1:2101:7871:14841
CAAGCTTT
+
FFFFFFFF
@A00769:11:HC3HCDRXX:1:2101:17960:14873
CAAGCTTT
+
FFFFFFFF
@A00769:11:HC3HCDRXX:1:2101:17219:14998
CAAGCTTT
+
FFFFFFFF
@A00769:11:HC3HCDRXX:1:2101:4435:15029
CAAGCTTT
+
FFFFFFFF
@A00769:11:HC3HCDRXX:1:2101:31204:15107
CAAGCTTT
+
FFFFFFFF
@A00769:11:HC3HCDRXX:1:2101:13991:15139
CAAGCTTT
+
FFFFFFFF
@A00769:11:HC3HCDRXX:1:2101:17788:15139
CAAGCTTT
+
FFFFFFFF
@A00769:11:HC3HCDRXX:1:2101:2790:15280
CAAGCTTT
+
FFFFFFFF
@A00769:11:HC3HCDRXX:1:2101:25807:15311
CAAGCTTT
+
FFFFFFFF
@A00769:11:HC3HCDRXX:1:2101:16514:15342
CAAGCTTT
+
FFFFFFFF
@A00769:11:HC3HCDRXX:1:2101:17671:15342
CAAGCTTT
+
FFFFFFFF
@A00769:11:HC3HCDRXX:1:2101:30156:15358
CAAGCTTT
+
FFFFFFFF
@A00769:11:HC3HCDRXX:1:2101:5746:15421
CAAGCTTT
+
FFFFFFFF
@A00769:11:HC3HCDRXX:1:2101:7283:15452
CAAGCTTT
+
FFFFFFFF
@A00769:11:HC3HCDRXX:1:2101:7464:15546
CAAGCTTT
+
FFFFFFFF
@A00769:11:HC3HCDRXX:1:2101:5439:15577
CAAGCTTT
+
FFFFFFFF
@A00769:11:HC3HCDRXX:1:2101:29288:15577
CAAGCTTT
+
FFFFFFFF
@A00769:11:HC3HCDRXX:1:2101:5484:15687
CAAGCTTT
+
FFFFFFFF
@A00769:11:HC3HCDRXX:1:2101:26747:15687
CAAGCTTT
+
FFFFFF:F
@A00769:11:HC3HCDRXX:1:2101:7446:15734
CAAGCTTT
+
FFFFFFFF
@A00769:11:HC3HCDRXX:1:2101:12726:15734
CAAGCTTT
+
FFFFFFFF
@A00769:11:HC3HCDRXX:1:2101:20862:15734
CAAGCTTT
+
FFFFFF:F
@A00769:11:HC3HCDRXX:1:2101:32560:15734
CAAGCTTT
+
FFFFFFFF
@A00769:11:HC3HCDRXX:1:2101:14443:15765
CAAGCTTT
+
FFFFFF:,
@A00769:11:HC3HCDRXX:1:2101:31476:15765
CAAGCTTT
+
FFFFFFFF
@A00769:11:HC3HCDRXX:1:2101:25319:15781
CAAGCTTT
+
FFFFFFFF
@A00769:11:HC3HCDRXX:1:2101:16649:15796
CAAGCTTT
+
FFFFFFFF
@A00769:11:HC3HCDRXX:1:2101:22752:16094
CAAGCTTT
+
FFFFFFFF
@A00769:11:HC3HCDRXX:1:2101:20862:16172
CAAGCTTT
+
FFFFFFFF
@A00769:11:HC3HCDRXX:1:2101:12373:16313
CAAGCTTT
+
FFFFFFFF
@A00769:11:HC3HCDRXX:1:2101:4218:16407
CAAGCTTT
+
FFFFFFFF
@A00769:11:HC3HCDRXX:1:2101:2546:16517
CAAGCTTT
+
FFFFFFFF
@A00769:11:HC3HCDRXX:1:2101:22670:16517
CAAGCTTT
+
FFFFFF:F
@A00769:11:HC3HCDRXX:1:2101:19904:16642
CAAGCTTT
+
FFFFFFFF
@A00769:11:HC3HCDRXX:1:2101:26323:16673
CAAGCTTT
+
FFFFFFFF
@A00769:11:HC3HCDRXX:1:2101:4273:16783
CAAGCTTT
+
FFFFFFFF
@A00769:11:HC3HCDRXX:1:2101:8196:16814
CAAGCTTT
+
FFFFFFFF
@A00769:11:HC3HCDRXX:1:2101:12915:16877
CAAGCTTT
+
FFFFFFFF
@A00769:11:HC3HCDRXX:1:2101:20274:16939
CAAGCTTT
+
FFF,,FFF
@A00769:11:HC3HCDRXX:1:2101:28221:16955
CAAGCTTT
+
FFFFF:FF
@A00769:11:HC3HCDRXX:1:2101:6922:17080
CAAGCTTT
+
:FFFFFFF
@A00769:11:HC3HCDRXX:1:2101:18575:17159
CAAGCTTT
+
FFFFFFFF
@A00769:11:HC3HCDRXX:1:2101:24858:17206
CAAGCTTT
+
FFFFFFFF
@A00769:11:HC3HCDRXX:1:2101:24080:17237
CAAGCTTT
+
FFFFFFFF
@A00769:11:HC3HCDRXX:1:2101:17110:17253
CAAGCTTT
+
FFFFFFFF
@A00769:11:HC3HCDRXX:1:2101:28067:17253
CAAGCTTT
+
FFFFFFFF
@A00769:11:HC3HCDRXX:1:2101:16694:17440
CAAGCTTT
+
FFFFFFFF
@A00769:11:HC3HCDRXX:1:2101:10520:17456
CAAGCTTT
+
FFFFF:FF
@A00769:11:HC3HCDRXX:1:2101:5023:17487
CAAGCTTT
+
FFFF:FFF
@A00769:11:HC3HCDRXX:1:2101:13847:17487
CAAGCTTT
+
FFFFFFFF
@A00769:11:HC3HCDRXX:1:2101:10574:17613
CAAGCTTT
+
FFF,F:FF
@A00769:11:HC3HCDRXX:1:2101:6958:17707
CAAGCTTT
+
FFFFFFFF
@A00769:11:HC3HCDRXX:1:2101:24614:17816
CAAGCTTT
+
FFFFFFFF
@A00769:11:HC3HCDRXX:1:2101:9272:17863
CAAGCTTT
+
FFFFFFFF
@A00769:11:HC3HCDRXX:1:2101:25418:17863
CAAGCTTT
+
FFFFFFFF
@A00769:11:HC3HCDRXX:1:2101:10221:17973
CAAGCTTT
+
FFFFFFFF
@A00769:11:HC3HCDRXX:1:2101:29270:17989
CAAGCTTT
+
FFFFFFFF
@A00769:11:HC3HCDRXX:1:2101:11189:18020
CAAGCTTT
+
FFFFFFFF
@A00769:11:HC3HCDRXX:1:2101:30544:18129
CAAGCTTT
+
FFFFFFFF
@A00769:11:HC3HCDRXX:1:2101:5249:18161
CAAGCTTT
+
FFFFFFFF
@A00769:11:HC3HCDRXX:1:2101:31792:18223
CAAGCTTT
+
FFFFFFFF
@A00769:11:HC3HCDRXX:1:2101:13666:18239
CAAGCTTT
+
FFFFFFFF
@A00769:11:HC3HCDRXX:1:2101:17264:18239
CAAGCTTT
+
FFFFFFFF
@A00769:11:HC3HCDRXX:1:2101:26603:18286
CAAGCTTT
+
FFFFFFFF
@A00769:11:HC3HCDRXX:1:2101:28447:18286
CAAGCTTT
+
FFFFFFFF
@A00769:11:HC3HCDRXX:1:2101:30572:18364
CAAGCTTT
+
FFFFFFFF
@A00769:11:HC3HCDRXX:1:2101:10456:18443
CAAGCTTT
+
FFFFFFFF
@A00769:11:HC3HCDRXX:1:2101:4318:18552
CAAGCTTT
+
FFFFFFFF
@A00769:11:HC3HCDRXX:1:2101:12219:18552
CAAGCTTT
+
FFFFFFFF
@A00769:11:HC3HCDRXX:1:2101:8748:18584
CAAGCTTT
+
FFFFFFFF
@A00769:11:HC3HCDRXX:1:2101:9272:18584
CAAGCTTT
+
FFFFFFFF
@A00769:11:HC3HCDRXX:1:2101:9435:18615
CAAGCTTT
+
FFFFFFFF
@A00769:11:HC3HCDRXX:1:2101:18475:18615
CAAGCTTT
+
FFFFFFFF
@A00769:11:HC3HCDRXX:1:2101:3423:18662
CAAGCTTT
+
FFFFFFFF
@A00769:11:HC3HCDRXX:1:2101:10004:18724
CAAGCTTT
+
FFFFFFFF
@A00769:11:HC3HCDRXX:1:2101:24677:18740
CAAGCTTT
+
FFFFFFFF
@A00769:11:HC3HCDRXX:1:2101:12915:18756
CAAGCTTT
+
FFFFFFFF
@A00769:11:HC3HCDRXX:1:2101:2591:18787
CAAGCTTT
+
FFFFFFFF
@A00769:11:HC3HCDRXX:1:2101:16911:18881
CAAGCTTT
+
FFF:FF:F
@A00769:11:HC3HCDRXX:1:2101:18819:19241
CAAGCTTT
+
FFFFFFFF
@A00769:11:HC3HCDRXX:1:2101:14787:19272
CAAGCTTT
+
FFFFF:FF
@A00769:11:HC3HCDRXX:1:2101:22724:19304
CAAGCTTT
+
FFFFFFFF
@A00769:11:HC3HCDRXX:1:2101:27932:19335
CAAGCTTT
+
FFFFFFFF
@A00769:11:HC3HCDRXX:1:2101:13150:19413
CAAGCTTT
+
FFFFFFFF
@A00769:11:HC3HCDRXX:1:2101:31033:19413
CAAGCTTT
+
FFFFFFFF
@A00769:11:HC3HCDRXX:1:2101:3721:19523
CAAGCTTT
+
FFFFFFFF
@A00769:11:HC3HCDRXX:1:2101:9254:19742
CAAGCTTT
+
FFFFFFFF
@A00769:11:HC3HCDRXX:1:2101:3893:19758
CAAGCTTT
+
FFFFFFFF
@A00769:11:HC3HCDRXX:1:2101:22390:19758
CAAGCTTT
+
FFFFF:,F
@A00769:11:HC3HCDRXX:1:2101:13639:19820
CAAGCTTT
+
FFFFFFFF
@A00769:11:HC3HCDRXX:1:2101:28646:19852
CAAGCTTT
+
FFFFFFFF
@A00769:11:HC3HCDRXX:1:2101:10999:19946
CAAGCTTT
+
FFFFFFFF
@A00769:11:HC3HCDRXX:1:2101:24840:20024
CAAGCTTT
+
FFFFFFFF
@A00769:11:HC3HCDRXX:1:2101:16306:20055
CAAGCTTT
+
FFFFFFFF
@A00769:11:HC3HCDRXX:1:2101:13205:20071
CAAGCTTT
+
FFFFFFFF
@A00769:11:HC3HCDRXX:1:2101:25039:20118
CAAGCTTT
+
FFFFFFFF
@A00769:11:HC3HCDRXX:1:2101:6253:20181
CAAGCTTT
+
FFFFFFFF
@A00769:11:HC3HCDRXX:1:2101:30300:20275
CAAGCTTT
+
FFFFFFFF
@A00769:11:HC3HCDRXX:1:2101:10963:20415
CAAGCTTT
+
:FF,F:FF
@A00769:11:HC3HCDRXX:1:2101:22905:20462
CAAGCTTT
+
FFFFFFFF
@A00769:11:HC3HCDRXX:1:2101:22959:20462
CAAGCTTT
+
FFFFFF:F
@A00769:11:HC3HCDRXX:1:2101:15736:20478
CAAGCTTT
+
FFFFFFFF
@A00769:11:HC3HCDRXX:1:2101:3423:20572
CAAGCTTT
+
FFFF:FFF
@A00769:11:HC3HCDRXX:1:2101:7148:20572
CAAGCTTT
+
FFFFFFFF
@A00769:11:HC3HCDRXX:1:2101:23032:20619
CAAGCTTT
+
FFFFFFFF
@A00769:11:HC3HCDRXX:1:2101:1262:20838
CAAGCTTT
+
FFFFFFFF
@A00769:11:HC3HCDRXX:1:2101:15212:20885
CAAGCTTT
+
FFFFF:FF
@A00769:11:HC3HCDRXX:1:2101:31774:20948
CAAGCTTT
+
FFFFFFFF
@A00769:11:HC3HCDRXX:1:2101:22697:21073
CAAGCTTT
+
FFFFFFFF
@A00769:11:HC3HCDRXX:1:2101:29297:21136
CAAGCTTT
+
FFFFFFFF
@A00769:11:HC3HCDRXX:1:2101:16514:21261
CAAGCTTT
+
FFFFFFFF
@A00769:11:HC3HCDRXX:1:2101:22019:21308
CAAGCTTT
+
FFFFFFFF
@A00769:11:HC3HCDRXX:1:2101:28185:21308
CAAGCTTT
+
FFFFFFFF
@A00769:11:HC3HCDRXX:1:2101:2112:21527
CAAGCTTT
+
FFFFFFFF
@A00769:11:HC3HCDRXX:1:2101:18936:21793
CAAGCTTT
+
FFFFFFFF
@A00769:11:HC3HCDRXX:1:2101:28863:21793
CAAGCTTT
+
:FFFFFFF
@A00769:11:HC3HCDRXX:1:2101:3992:21809
CAAGCTTT
+
FFFFFFFF
@A00769:11:HC3HCDRXX:1:2101:21395:21825
CAAGCTTT
+
FFFFFFFF
@A00769:11:HC3HCDRXX:1:2101:23583:21887
CAAGCTTT
+
FFFFFFFF
@A00769:11:HC3HCDRXX:1:2101:26133:21887
CAAGCTTT
+
FFFFF:FF
@A00769:11:HC3HCDRXX:1:2101:27823:21966
CAAGCTTT
+
FFFFFF:F
@A00769:11:HC3HCDRXX:1:2101:15754:22075
CAAGCTTT
+
FFFFFFFF
@A00769:11:HC3HCDRXX:1:2101:20166:22075
CAAGCTTT
+
FFFFFFFF
@A00769:11:HC3HCDRXX:1:2101:31557:22075
CAAGCTTT
+
FFFFFFFF
@A00769:11:HC3HCDRXX:1:2101:1118:22404
CAAGCTTT
+
FFFFFFFF
@A00769:11:HC3HCDRXX:1:2101:2636:22467
CAAGCTTT
+
FFFFFFFF
@A00769:11:HC3HCDRXX:1:2101:14416:22576
CAAGCTTT
+
FFFFFFFF
@A00769:11:HC3HCDRXX:1:2101:14425:22654
CAAGCTTT
+
FFFFFFFF
@A00769:11:HC3HCDRXX:1:2101:22598:22654
CAAGCTTT
+
FFFFFFFF
@A00769:11:HC3HCDRXX:1:2101:16477:22670
CAAGCTTT
+
FFFFFFFF
@A00769:11:HC3HCDRXX:1:2101:4869:22701
CAAGCTTT
+
FFFFFFFF
@A00769:11:HC3HCDRXX:1:2101:20464:22748
CAAGCTTT
+
FFFFFFF,
@A00769:11:HC3HCDRXX:1:2101:4571:22780
CAAGCTTT
+
FFFFFFFF
@A00769:11:HC3HCDRXX:1:2101:32461:22827
CAAGCTTT
+
FFFFFFFF
@A00769:11:HC3HCDRXX:1:2101:20265:22936
CAAGCTTT
+
FFFFFFFF
@A00769:11:HC3HCDRXX:1:2101:24252:22952
CAAGCTTT
+
FFFFFFFF
@A00769:11:HC3HCDRXX:1:2101:5602:22999
CAAGCTTT
+
FFFFFFFF
@A00769:11:HC3HCDRXX:1:2101:2799:23093
CAAGCTTT
+
FFFF,F:F
@A00769:11:HC3HCDRXX:1:2101:9787:23171
CAAGCTTT
+
FFFFFFFF
@A00769:11:HC3HCDRXX:1:2101:3757:23187
CAAGCTTT
+
FFFFFFFF
@A00769:11:HC3HCDRXX:1:2101:25464:23202
CAAGCTTT
+
FFFFFFFF
@A00769:11:HC3HCDRXX:1:2101:26982:23234
CAAGCTTT
+
FFFFFFFF
@A00769:11:HC3HCDRXX:1:2101:2546:23375
CAAGCTTT
+
FFFFFFFF
@A00769:11:HC3HCDRXX:1:2101:31946:23500
CAAGCTTT
+
FFFFF::F
@A00769:11:HC3HCDRXX:1:2101:27136:23531
CAAGCTTT
+
FFFFFFFF
@A00769:11:HC3HCDRXX:1:2101:19886:23594
CAAGCTTT
+
FFFFFF:F
@A00769:11:HC3HCDRXX:1:2101:11026:23688
CAAGCTTT
+
FFFFFFFF
@A00769:11:HC3HCDRXX:1:2101:1777:23703
CAAGCTTT
+
FFFFFFFF
@A00769:11:HC3HCDRXX:1:2101:3016:23719
CAAGCTTT
+
FFFFFFFF
@A00769:11:HC3HCDRXX:1:2101:21856:23750
CAAGCTTT
+
FFFFF:FF
@A00769:11:HC3HCDRXX:1:2101:6542:23844
CAAGCTTT
+
FFFFFFFF
@A00769:11:HC3HCDRXX:1:2101:9959:23938
CAAGCTTT
+
FFFFFFFF
@A00769:11:HC3HCDRXX:1:2101:10673:24079
CAAGCTTT
+
FFFFFFFF
@A00769:11:HC3HCDRXX:1:2101:14651:24111
CAAGCTTT
+
FFFFFFFF
@A00769:11:HC3HCDRXX:1:2101:17499:24189
CAAGCTTT
+
FFFFFFFF
@A00769:11:HC3HCDRXX:1:2101:27561:24205
CAAGCTTT
+
FFFFFFFF
@A00769:11:HC3HCDRXX:1:2101:26811:24220
CAAGCTTT
+
,FF,FF,F
@A00769:11:HC3HCDRXX:1:2101:8250:24330
CAAGCTTT
+
FFFFFF:F
@A00769:11:HC3HCDRXX:1:2101:4679:24345
CAAGCTTT
+
FFFFFFFF
@A00769:11:HC3HCDRXX:1:2101:25880:24361
CAAGCTTT
+
FFFFFFFF
@A00769:11:HC3HCDRXX:1:2101:4526:24392
CAAGCTTT
+
FFFFFFFF
@A00769:11:HC3HCDRXX:1:2101:7880:24408
CAAGCTTT
+
FFFFFFFF
@A00769:11:HC3HCDRXX:1:2101:17526:24455
CAAGCTTT
+
FFFFFFFF
@A00769:11:HC3HCDRXX:1:2101:8567:24471
CAAGCTTT
+
FFFFFFFF
@A00769:11:HC3HCDRXX:1:2101:3441:24486
CAAGCTTT
+
FFFFFFFF
@A00769:11:HC3HCDRXX:1:2101:23791:24502
CAAGCTTT
+
FFFFF:FF
@A00769:11:HC3HCDRXX:1:2101:1461:24533
CAAGCTTT
+
FFFFFFFF
@A00769:11:HC3HCDRXX:1:2101:18041:24533
CAAGCTTT
+
FFFFFFFF
@A00769:11:HC3HCDRXX:1:2101:27642:24690
CAAGCTTT
+
FFFFFFFF
@A00769:11:HC3HCDRXX:1:2101:25717:24706
CAAGCTTT
+
FF:FF:FF
@A00769:11:HC3HCDRXX:1:2101:6976:24815
CAAGCTTT
+
FFFFFFFF
@A00769:11:HC3HCDRXX:1:2101:25672:24846
CAAGCTTT
+
FFFFFF:F
@A00769:11:HC3HCDRXX:1:2101:17589:24909
CAAGCTTT
+
FFF,,FFF
@A00769:11:HC3HCDRXX:1:2101:25753:24987
CAAGCTTT
+
FFFFFFFF
@A00769:11:HC3HCDRXX:1:2101:32687:25003
CAAGCTTT
+
FFFFFFFF
@A00769:11:HC3HCDRXX:1:2101:11279:25066
CAAGCTTT
+
FFFFFFFF
@A00769:11:HC3HCDRXX:1:2101:10890:25081
CAAGCTTT
+
FFFFFFFF
@A00769:11:HC3HCDRXX:1:2101:11595:25113
CAAGCTTT
+
FFFFFFFF
@A00769:11:HC3HCDRXX:1:2101:14018:25113
CAAGCTTT
+
,F:,F:FF
@A00769:11:HC3HCDRXX:1:2101:27832:25269
CAAGCTTT
+
FFFFFFFF
@A00769:11:HC3HCDRXX:1:2101:13132:25332
CAAGCTTT
+
FFFFFFFF
@A00769:11:HC3HCDRXX:1:2101:30960:25332
CAAGCTTT
+
FFFFF:FF
@A00769:11:HC3HCDRXX:1:2101:17779:25363
CAAGCTTT
+
FFFFFFFF
@A00769:11:HC3HCDRXX:1:2101:14931:25379
CAAGCTTT
+
FFFFFFFF
@A00769:11:HC3HCDRXX:1:2101:20256:25394
CAAGCTTT
+
FFFFFFFF
@A00769:11:HC3HCDRXX:1:2101:25355:25394
CAAGCTTT
+
FFFFFFFF
@A00769:11:HC3HCDRXX:1:2101:30056:25394
CAAGCTTT
+
FFFFFFFF
@A00769:11:HC3HCDRXX:1:2101:12635:25441
CAAGCTTT
+
FFFFFFFF
@A00769:11:HC3HCDRXX:1:2101:13340:25441
CAAGCTTT
+
FFFFFFFF
@A00769:11:HC3HCDRXX:1:2101:16947:25488
CAAGCTTT
+
FFFFFFFF
@A00769:11:HC3HCDRXX:1:2101:29215:25535
CAAGCTTT
+
FFFFFFFF
@A00769:11:HC3HCDRXX:1:2101:10140:25598
CAAGCTTT
+
FFFFFFFF
@A00769:11:HC3HCDRXX:1:2101:26847:25598
CAAGCTTT
+
FFFFFFFF
@A00769:11:HC3HCDRXX:1:2101:10203:25645
CAAGCTTT
+
FFFFFFFF
@A00769:11:HC3HCDRXX:1:2101:1289:25676
CAAGCTTT
+
FFFFFFFF
@A00769:11:HC3HCDRXX:1:2101:20256:25708
CAAGCTTT
+
FFFFFFFF
@A00769:11:HC3HCDRXX:1:2101:6533:25770
CAAGCTTT
+
FFFFFF:F
@A00769:11:HC3HCDRXX:1:2101:31358:25833
CAAGCTTT
+
:FF,,,F,
@A00769:11:HC3HCDRXX:1:2101:28962:25911
CAAGCTTT
+
FFFFFFFF
@A00769:11:HC3HCDRXX:1:2101:30427:25974
CAAGCTTT
+
FFFFFFFF
@A00769:11:HC3HCDRXX:1:2101:24686:26021
CAAGCTTT
+
FFFFFFFF
@A00769:11:HC3HCDRXX:1:2101:2302:26052
CAAGCTTT
+
FFFFFFFF
@A00769:11:HC3HCDRXX:1:2101:28384:26068
CAAGCTTT
+
FFFFFFFF
@A00769:11:HC3HCDRXX:1:2101:21332:26099
CAAGCTTT
+
FFFFFFFF
@A00769:11:HC3HCDRXX:1:2101:14534:26193
CAAGCTTT
+
FFFFFFFF
@A00769:11:HC3HCDRXX:1:2101:28818:26224
CAAGCTTT
+
FFF,,,,,
@A00769:11:HC3HCDRXX:1:2101:2889:26443
CAAGCTTT
+
FFFFFFFF
@A00769:11:HC3HCDRXX:1:2101:11975:26490
CAAGCTTT
+
FFFFF,FF
@A00769:11:HC3HCDRXX:1:2101:21160:26553
CAAGCTTT
+
FFFFFFFF
@A00769:11:HC3HCDRXX:1:2101:13331:26584
CAAGCTTT
+
FFFFFFFF
@A00769:11:HC3HCDRXX:1:2101:14407:26663
CAAGCTTT
+
FFFFFFFF
@A00769:11:HC3HCDRXX:1:2101:19849:26725
CAAGCTTT
+
FFFFFFFF
@A00769:11:HC3HCDRXX:1:2101:23583:26772
CAAGCTTT
+
FFFFFFFF
@A00769:11:HC3HCDRXX:1:2101:24975:26804
CAAGCTTT
+
FFFFFFFF
@A00769:11:HC3HCDRXX:1:2101:31765:26913
CAAGCTTT
+
FFFFFF:F
@A00769:11:HC3HCDRXX:1:2101:7527:26991
CAAGCTTT
+
FFFFFFFF
@A00769:11:HC3HCDRXX:1:2101:10881:27101
CAAGCTTT
+
FFFFFFFF
@A00769:11:HC3HCDRXX:1:2101:19226:27148
CAAGCTTT
+
FFFFFF,F
@A00769:11:HC3HCDRXX:1:2101:21468:27211
CAAGCTTT
+
FFFFFFFF
@A00769:11:HC3HCDRXX:1:2101:29785:27242
CAAGCTTT
+
FFFFFFFF
@A00769:11:HC3HCDRXX:1:2101:11153:27289
CAAGCTTT
+
FFFFFFFF
@A00769:11:HC3HCDRXX:1:2101:16125:27289
CAAGCTTT
+
FFFF,F::
@A00769:11:HC3HCDRXX:1:2101:1334:27320
CAAGCTTT
+
FFFFFFFF
@A00769:11:HC3HCDRXX:1:2101:19904:27414
CAAGCTTT
+
FFFFFFFF
@A00769:11:HC3HCDRXX:1:2101:8793:27461
CAAGCTTT
+
FFFFFFFF
@A00769:11:HC3HCDRXX:1:2101:15609:27461
CAAGCTTT
+
FFFFFFFF
@A00769:11:HC3HCDRXX:1:2101:23981:27461
CAAGCTTT
+
FFFFFFFF
@A00769:11:HC3HCDRXX:1:2101:28158:27461
CAAGCTTT
+
FFFFFFFF
@A00769:11:HC3HCDRXX:1:2101:1416:27492
CAAGCTTT
+
FFFFFFFF
@A00769:11:HC3HCDRXX:1:2101:15682:27492
CAAGCTTT
+
FFFFFFFF
@A00769:11:HC3HCDRXX:1:2101:32371:27492
CAAGCTTT
+
FFFFFFFF
@A00769:11:HC3HCDRXX:1:2101:13313:27524
CAAGCTTT
+
FFFFFFFF
@A00769:11:HC3HCDRXX:1:2101:20889:27524
CAAGCTTT
+
FFFFFFFF
@A00769:11:HC3HCDRXX:1:2101:28140:27586
CAAGCTTT
+
FFFFF,FF
@A00769:11:HC3HCDRXX:1:2101:3938:27633
CAAGCTTT
+
FFFFFFFF
@A00769:11:HC3HCDRXX:1:2101:18367:27853
CAAGCTTT
+
FFFFFFFF
@A00769:11:HC3HCDRXX:1:2101:30481:27853
CAAGCTTT
+
FFFFFFFF
@A00769:11:HC3HCDRXX:1:2101:27326:27868
CAAGCTTT
+
FFFFFFFF
@A00769:11:HC3HCDRXX:1:2101:2230:27899
CAAGCTTT
+
FFFFF,FF
@A00769:11:HC3HCDRXX:1:2101:28610:27899
CAAGCTTT
+
FFFFFFFF
@A00769:11:HC3HCDRXX:1:2101:5303:28025
CAAGCTTT
+
FFFFFFFF
@A00769:11:HC3HCDRXX:1:2101:10185:28056
CAAGCTTT
+
FFFFFFFF
@A00769:11:HC3HCDRXX:1:2101:18945:28166
CAAGCTTT
+
FFFFFFFF
@A00769:11:HC3HCDRXX:1:2101:30572:28166
CAAGCTTT
+
FFFFFFFF
@A00769:11:HC3HCDRXX:1:2101:10158:28228
CAAGCTTT
+
FFFFFFFF
@A00769:11:HC3HCDRXX:1:2101:23167:28244
CAAGCTTT
+
FFFFFFFF
@A00769:11:HC3HCDRXX:1:2101:7591:28541
CAAGCTTT
+
FFFFFFFF
@A00769:11:HC3HCDRXX:1:2101:6560:28667
CAAGCTTT
+
FFFFFFFF
@A00769:11:HC3HCDRXX:1:2101:8675:28698
CAAGCTTT
+
FFFFFFFF
@A00769:11:HC3HCDRXX:1:2101:11153:28729
CAAGCTTT
+
FFFFFFFF
@A00769:11:HC3HCDRXX:1:2101:27462:28729
CAAGCTTT
+
FFFFFFFF
@A00769:11:HC3HCDRXX:1:2101:30346:28745
CAAGCTTT
+
FFFF:FFF
@A00769:11:HC3HCDRXX:1:2101:21766:28792
CAAGCTTT
+
FFFFFFFF
@A00769:11:HC3HCDRXX:1:2101:10267:28948
CAAGCTTT
+
FFFFFFFF
@A00769:11:HC3HCDRXX:1:2101:1886:28964
CAAGCTTT
+
FFFFFFFF
@A00769:11:HC3HCDRXX:1:2101:1814:28995
CAAGCTTT
+
FFFFFFFF
@A00769:11:HC3HCDRXX:1:2101:5502:29089
CAAGCTTT
+
FFFFFFFF
@A00769:11:HC3HCDRXX:1:2101:3775:29105
CAAGCTTT
+
FFFFFFFF
@A00769:11:HC3HCDRXX:1:2101:26024:29152
CAAGCTTT
+
FFFFFFFF
@A00769:11:HC3HCDRXX:1:2101:32506:29230
CAAGCTTT
+
FFFFF:FF
@A00769:11:HC3HCDRXX:1:2101:15573:29309
CAAGCTTT
+
FFFFFFFF
@A00769:11:HC3HCDRXX:1:2101:29071:29387
CAAGCTTT
+
FFFFFFFF
@A00769:11:HC3HCDRXX:1:2101:9733:29403
CAAGCTTT
+
FFFFFFF:
@A00769:11:HC3HCDRXX:1:2101:4372:29418
CAAGCTTT
+
FFFFFFFF
@A00769:11:HC3HCDRXX:1:2101:18358:29434
CAAGCTTT
+
FFFFFFFF
@A00769:11:HC3HCDRXX:1:2101:24252:29496
CAAGCTTT
+
FFFFFFFF
@A00769:11:HC3HCDRXX:1:2101:6424:29528
CAAGCTTT
+
FFFFFFFF
@A00769:11:HC3HCDRXX:1:2101:29604:29559
CAAGCTTT
+
FFFFFFFF
@A00769:11:HC3HCDRXX:1:2101:9815:29731
CAAGCTTT
+
FFFFFFFF
@A00769:11:HC3HCDRXX:1:2101:6424:29747
CAAGCTTT
+
FFFFFFFF
@A00769:11:HC3HCDRXX:1:2101:14064:29763
CAAGCTTT
+
FFFFFFFF
@A00769:11:HC3HCDRXX:1:2101:21658:29794
CAAGCTTT
+
FFFFFFFF
@A00769:11:HC3HCDRXX:1:2101:30915:29951
CAAGCTTT
+
FFFFFFFF
@A00769:11:HC3HCDRXX:1:2101:6650:30044
CAAGCTTT
+
FFFF:FF:
@A00769:11:HC3HCDRXX:1:2101:4164:30091
CAAGCTTT
+
FFFFFFFF
@A00769:11:HC3HCDRXX:1:2101:10095:30217
CAAGCTTT
+
FFFFFFFF
@A00769:11:HC3HCDRXX:1:2101:26603:30279
CAAGCTTT
+
FFFFFFFF
@A00769:11:HC3HCDRXX:1:2101:7066:30326
CAAGCTTT
+
FFFFFFFF
@A00769:11:HC3HCDRXX:1:2101:4634:30373
CAAGCTTT
+
FFFFF:FF
@A00769:11:HC3HCDRXX:1:2101:22173:30405
CAAGCTTT
+
FFFFFFFF
@A00769:11:HC3HCDRXX:1:2101:31711:30420
CAAGCTTT
+
FFFFFFFF
@A00769:11:HC3HCDRXX:1:2101:1642:30452
CAAGCTTT
+
FFFFFFFF
@A00769:11:HC3HCDRXX:1:2101:1841:30452
CAAGCTTT
+
F:FFFFFF
@A00769:11:HC3HCDRXX:1:2101:21811:30530
CAAGCTTT
+
FFFF,,,F
@A00769:11:HC3HCDRXX:1:2101:29062:30530
CAAGCTTT
+
FFFFFFFF
@A00769:11:HC3HCDRXX:1:2101:10646:30671
CAAGCTTT
+
FFFFFFFF
@A00769:11:HC3HCDRXX:1:2101:21233:30686
CAAGCTTT
+
FFFFFF:F
@A00769:11:HC3HCDRXX:1:2101:10230:30702
CAAGCTTT
+
:FF:FFFF
@A00769:11:HC3HCDRXX:1:2101:14669:30749
CAAGCTTT
+
FFFFFFFF
@A00769:11:HC3HCDRXX:1:2101:28366:30765
CAAGCTTT
+
FFFFFFFF
@A00769:11:HC3HCDRXX:1:2101:9299:30937
CAAGCTTT
+
FFFFFFFF
@A00769:11:HC3HCDRXX:1:2101:18557:30937
CAAGCTTT
+
FFFFFFFF
@A00769:11:HC3HCDRXX:1:2101:22272:30984
CAAGCTTT
+
FFFFFFFF
@A00769:11:HC3HCDRXX:1:2101:27995:31000
CAAGCTTT
+
FFFFFFFF
@A00769:11:HC3HCDRXX:1:2101:9408:31093
CAAGCTTT
+
FFFFFFFF
@A00769:11:HC3HCDRXX:1:2101:30987:31109
CAAGCTTT
+
FFFFFFFF
@A00769:11:HC3HCDRXX:1:2101:32298:31125
CAAGCTTT
+
FFF,FFF,
@A00769:11:HC3HCDRXX:1:2101:17571:31140
CAAGCTTT
+
FFFFFFFF
@A00769:11:HC3HCDRXX:1:2101:16568:31187
CAAGCTTT
+
FFFFFFFF
@A00769:11:HC3HCDRXX:1:2101:3911:31250
CAAGCTTT
+
FFFFFFFF
@A00769:11:HC3HCDRXX:1:2101:26223:31313
CAAGCTTT
+
FFFFFFFF
@A00769:11:HC3HCDRXX:1:2101:4960:31469
CAAGCTTT
+
FFFFFFFF
@A00769:11:HC3HCDRXX:1:2101:14633:31501
CAAGCTTT
+
FFFFF:FF
@A00769:11:HC3HCDRXX:1:2101:26964:31501
CAAGCTTT
+
FFF:FF:F
@A00769:11:HC3HCDRXX:1:2101:29116:31501
CAAGCTTT
+
FFFFFFFF
@A00769:11:HC3HCDRXX:1:2101:12328:31610
CAAGCTTT
+
FFFFFFFF
@A00769:11:HC3HCDRXX:1:2101:29903:31641
CAAGCTTT
+
FFFFFFFF
@A00769:11:HC3HCDRXX:1:2101:3052:31829
CAAGCTTT
+
FFFFFFFF
@A00769:11:HC3HCDRXX:1:2101:29071:31861
CAAGCTTT
+
FFFFFFFF
@A00769:11:HC3HCDRXX:1:2101:30852:32002
CAAGCTTT
+
FFFFF:FF
@A00769:11:HC3HCDRXX:1:2101:6677:32033
CAAGCTTT
+
FFFFFF:F
@A00769:11:HC3HCDRXX:1:2101:7943:32127
CAAGCTTT
+
FFFFFFFF
@A00769:11:HC3HCDRXX:1:2101:25174:32127
CAAGCTTT
+
FFFFFFFF
@A00769:11:HC3HCDRXX:1:2101:1542:32221
CAAGCTTT
+
FFFFFFFF
@A00769:11:HC3HCDRXX:1:2101:3667:32330
CAAGCTTT
+
FFFFFFFF
@A00769:11:HC3HCDRXX:1:2101:6072:32393
CAAGCTTT
+
FFFFFFFF
@A00769:11:HC3HCDRXX:1:2101:14841:32393
CAAGCTTT
+
FFF:FFF:
@A00769:11:HC3HCDRXX:1:2101:20455:32409
CAAGCTTT
+
FFFFFFFF
@A00769:11:HC3HCDRXX:1:2101:2519:32471
CAAGCTTT
+
FFFFFFFF
@A00769:11:HC3HCDRXX:1:2101:25147:32612
CAAGCTTT
+
FFFFFFFF
@A00769:11:HC3HCDRXX:1:2101:20672:32659
CAAGCTTT
+
F,FFFFFF
@A00769:11:HC3HCDRXX:1:2101:7844:32831
CAAGCTTT
+
FFFFFFFF
@A00769:11:HC3HCDRXX:1:2101:7346:32847
CAAGCTTT
+
FFFFFF:F
@A00769:11:HC3HCDRXX:1:2101:18611:32847
CAAGCTTT
+
::FFFFFF
@A00769:11:HC3HCDRXX:1:2101:18186:32957
CAAGCTTT
+
FFFFFFFF
@A00769:11:HC3HCDRXX:1:2101:8477:33082
CAAGCTTT
+
FFFFFFFF
@A00769:11:HC3HCDRXX:1:2101:6289:33144
CAAGCTTT
+
F::,FFFF
@A00769:11:HC3HCDRXX:1:2101:9643:33285
CAAGCTTT
+
FFFFFFFF
@A00769:11:HC3HCDRXX:1:2101:5385:33301
CAAGCTTT
+
FFFFF:FF
@A00769:11:HC3HCDRXX:1:2101:22634:33364
CAAGCTTT
+
FFFFFFFF
@A00769:11:HC3HCDRXX:1:2101:4101:33395
CAAGCTTT
+
FFFFFFFF
@A00769:11:HC3HCDRXX:1:2101:24053:33442
CAAGCTTT
+
FFFFFFFF
@A00769:11:HC3HCDRXX:1:2101:21531:33458
CAAGCTTT
+
FFFFFFFF
@A00769:11:HC3HCDRXX:1:2101:27615:33536
CAAGCTTT
+
FFFFFFFF
@A00769:11:HC3HCDRXX:1:2101:3857:33567
CAAGCTTT
+
FFFFFFFF
@A00769:11:HC3HCDRXX:1:2101:8540:33567
CAAGCTTT
+
FFFFFFFF
@A00769:11:HC3HCDRXX:1:2101:16893:33599
CAAGCTTT
+
FFFFFFFF
@A00769:11:HC3HCDRXX:1:2101:8070:33661
CAAGCTTT
+
FFFFFFFF
@A00769:11:HC3HCDRXX:1:2101:15230:33755
CAAGCTTT
+
FFFFFFFF
@A00769:11:HC3HCDRXX:1:2101:2365:33771
CAAGCTTT
+
FFFFFFFF
@A00769:11:HC3HCDRXX:1:2101:20283:33771
CAAGCTTT
+
FFFFFFFF
@A00769:11:HC3HCDRXX:1:2101:12518:33818
CAAGCTTT
+
FFFFFFFF
@A00769:11:HC3HCDRXX:1:2101:13304:33865
CAAGCTTT
+
:FFFF,:,
@A00769:11:HC3HCDRXX:1:2101:5240:33896
CAAGCTTT
+
FFFFFFFF
@A00769:11:HC3HCDRXX:1:2101:24099:33959
CAAGCTTT
+
FFFFFFFF
@A00769:11:HC3HCDRXX:1:2101:15501:33974
CAAGCTTT
+
FFFFFFFF
@A00769:11:HC3HCDRXX:1:2101:22173:34006
CAAGCTTT
+
FFFFFFFF
@A00769:11:HC3HCDRXX:1:2101:12084:34131
CAAGCTTT
+
FFFFFFFF
@A00769:11:HC3HCDRXX:1:2101:26811:34240
CAAGCTTT
+
FFFFFFFF
@A00769:11:HC3HCDRXX:1:2101:14814:34256
CAAGCTTT
+
FFFFFFFF
@A00769:11:HC3HCDRXX:1:2101:20410:34272
CAAGCTTT
+
FFFFFFFF
@A00769:11:HC3HCDRXX:1:2101:21332:34272
CAAGCTTT
+
FFFFFFFF
@A00769:11:HC3HCDRXX:1:2101:6433:34303
CAAGCTTT
+
FFFFFFFF
@A00769:11:HC3HCDRXX:1:2101:11794:34319
CAAGCTTT
+
FFFFFFFF
@A00769:11:HC3HCDRXX:1:2101:31159:34319
CAAGCTTT
+
FFFFFFFF
@A00769:11:HC3HCDRXX:1:2101:16179:34334
CAAGCTTT
+
FFF:F,:F
@A00769:11:HC3HCDRXX:1:2101:20383:34350
CAAGCTTT
+
FFFFFF:F
@A00769:11:HC3HCDRXX:1:2101:22535:34350
CAAGCTTT
+
FFFF::FF
@A00769:11:HC3HCDRXX:1:2101:14217:34507
CAAGCTTT
+
FFFFFFFF
@A00769:11:HC3HCDRXX:1:2101:9588:34663
CAAGCTTT
+
FFFFFFFF
@A00769:11:HC3HCDRXX:1:2101:4381:34695
CAAGCTTT
+
FFFFFFFF
@A00769:11:HC3HCDRXX:1:2101:2456:34773
CAAGCTTT
+
FFFFFFFF
@A00769:11:HC3HCDRXX:1:2101:18855:34804
CAAGCTTT
+
:FF::,FF
@A00769:11:HC3HCDRXX:1:2101:27462:34867
CAAGCTTT
+
FFFFFFFF
@A00769:11:HC3HCDRXX:1:2101:16893:34882
CAAGCTTT
+
FFFFFFFF
@A00769:11:HC3HCDRXX:1:2101:26874:34882
CAAGCTTT
+
FFFFFFFF
@A00769:11:HC3HCDRXX:1:2101:20229:34929
CAAGCTTT
+
FFFFFFFF
@A00769:11:HC3HCDRXX:1:2101:23430:34929
CAAGCTTT
+
FFFFFFFF
@A00769:11:HC3HCDRXX:1:2101:9742:34961
CAAGCTTT
+
FFFFFFFF
@A00769:11:HC3HCDRXX:1:2101:24469:34976
CAAGCTTT
+
FFFFFFFF
@A00769:11:HC3HCDRXX:1:2101:22733:35008
CAAGCTTT
+
FFFFFFFF
@A00769:11:HC3HCDRXX:1:2101:10285:35023
CAAGCTTT
+
FFFFFFFF
@A00769:11:HC3HCDRXX:1:2101:4481:35055
CAAGCTTT
+
FFFFFFFF
@A00769:11:HC3HCDRXX:1:2101:17824:35055
CAAGCTTT
+
FFFFFFFF
@A00769:11:HC3HCDRXX:1:2101:6189:35164
CAAGCTTT
+
FFFFFFFF
@A00769:11:HC3HCDRXX:1:2101:32434:35180
CAAGCTTT
+
FFFFFFFF
@A00769:11:HC3HCDRXX:1:2101:26657:35196
CAAGCTTT
+
FFFFFFFF
@A00769:11:HC3HCDRXX:1:2101:28682:35258
CAAGCTTT
+
FFFFFFFF
@A00769:11:HC3HCDRXX:1:2101:11595:35289
CAAGCTTT
+
FFFFFFFF
@A00769:11:HC3HCDRXX:1:2101:16134:35289
CAAGCTTT
+
FFFFFFFF
@A00769:11:HC3HCDRXX:1:2101:31774:35289
CAAGCTTT
+
FFFFFFFF
@A00769:11:HC3HCDRXX:1:2101:7021:35321
CAAGCTTT
+
FFFFFFFF
@A00769:11:HC3HCDRXX:1:2101:16767:35321
CAAGCTTT
+
FFFFFFFF
@A00769:11:HC3HCDRXX:1:2101:7030:35336
CAAGCTTT
+
FFFFF,FF
@A00769:11:HC3HCDRXX:1:2101:12536:35446
CAAGCTTT
+
FFFFFFFF
@A00769:11:HC3HCDRXX:1:2101:8486:35477
CAAGCTTT
+
FFFFFFFF
@A00769:11:HC3HCDRXX:1:2101:25916:35477
CAAGCTTT
+
FFFF:FFF
@A00769:11:HC3HCDRXX:1:2101:6352:35540
CAAGCTTT
+
FFFFFFFF
@A00769:11:HC3HCDRXX:1:2101:25418:35618
CAAGCTTT
+
FFFFFFFF
@A00769:11:HC3HCDRXX:1:2101:17833:35759
CAAGCTTT
+
FFFFFFFF
@A00769:11:HC3HCDRXX:1:2101:17734:35775
CAAGCTTT
+
FFFFFFFF
@A00769:11:HC3HCDRXX:1:2101:18367:35775
CAAGCTTT
+
FFFFFFFF
@A00769:11:HC3HCDRXX:1:2101:25274:35900
CAAGCTTT
+
FFFFFFFF
@A00769:11:HC3HCDRXX:1:2101:26106:35931
CAAGCTTT
+
FFFFFFFF
@A00769:11:HC3HCDRXX:1:2101:16550:36010
CAAGCTTT
+
FFFFF:FF
@A00769:11:HC3HCDRXX:1:2101:1208:36151
CAAGCTTT
+
FFFFFFFF
@A00769:11:HC3HCDRXX:1:2101:19135:36166
CAAGCTTT
+
FFFFFFFF
@A00769:11:HC3HCDRXX:1:2101:17870:36229
CAAGCTTT
+
FFFFFFFF
@A00769:11:HC3HCDRXX:1:2101:23601:36354
CAAGCTTT
+
FFFF,FFF
@A00769:11:HC3HCDRXX:1:2101:8431:36385
CAAGCTTT
+
FFFFFFFF
@A00769:11:HC3HCDRXX:1:2101:16712:36385
CAAGCTTT
+
FFFFFFFF
@A00769:11:HC3HCDRXX:1:2101:2989:36417
CAAGCTTT
+
FFFFFFFF
@A00769:11:HC3HCDRXX:1:2101:32434:36464
CAAGCTTT
+
FFFFFFFF
@A00769:11:HC3HCDRXX:1:2101:23981:36511
CAAGCTTT
+
FFFFFFFF
@A00769:11:HC3HCDRXX:1:2101:28917:36636
CAAGCTTT
+
F:FFFFFF
@A00769:11:HC3HCDRXX:1:2101:16640:36699
CAAGCTTT
+
,FFFFFF:
@A00769:11:HC3HCDRXX:1:2101:21359:36730
CAAGCTTT
+
FFF:FFFF
@A00769:11:HC3HCDRXX:1:2101:21197:36793
CAAGCTTT
+
FFFFFFFF
@A00769:11:HC3HCDRXX:1:2101:4155:36808
CAAGCTTT
+
FFFFFFFF
@A00769:11:HC3HCDRXX:1:2101:4915:36871
CAAGCTTT
+
FFFFFFFF
@A00769:11:HC3HCDRXX:1:2101:22652:36871
CAAGCTTT
+
FFFFFFFF
@A00769:11:HC3HCDRXX:1:2101:1814:36886
CAAGCTTT
+
FFFFFFFF
@A00769:11:HC3HCDRXX:1:2101:19099:36886
CAAGCTTT
+
FFFFFFFF
@A00769:11:HC3HCDRXX:1:2102:1154:1110
CAAGCTTT
+
FFFFFFFF
@A00769:11:HC3HCDRXX:1:2102:19623:1125
CAAGCTTT
+
FFFFFFFF
@A00769:11:HC3HCDRXX:1:2102:18620:1141
CAAGCTTT
+
FFF:FF,F
@A00769:11:HC3HCDRXX:1:2102:26250:1172
CAAGCTTT
+
FFFFFFFF
@A00769:11:HC3HCDRXX:1:2102:26332:1188
CAAGCTTT
+
FFFFFFFF
@A00769:11:HC3HCDRXX:1:2102:15049:1251
CAAGCTTT
+
FFFFFFFF
@A00769:11:HC3HCDRXX:1:2102:4951:1329
CAAGCTTT
+
FFFFFFFF
@A00769:11:HC3HCDRXX:1:2102:10031:1329
CAAGCTTT
+
FFFFFFFF
@A00769:11:HC3HCDRXX:1:2102:15402:1329
CAAGCTTT
+
FFFFFFFF
@A00769:11:HC3HCDRXX:1:2102:21151:1360
CAAGCTTT
+
FFFFFFFF
@A00769:11:HC3HCDRXX:1:2102:6433:1423
CAAGCTTT
+
FFFFFFFF
@A00769:11:HC3HCDRXX:1:2102:6271:1454
CAAGCTTT
+
FFFFFFFF
@A00769:11:HC3HCDRXX:1:2102:31738:1470
CAAGCTTT
+
FF:FFFFF
@A00769:11:HC3HCDRXX:1:2102:29243:1626
CAAGCTTT
+
FFFFFF:F
@A00769:11:HC3HCDRXX:1:2102:5611:1658
CAAGCTTT
+
FFFFFFFF
@A00769:11:HC3HCDRXX:1:2102:27362:1658
CAAGCTTT
+
FFFFFFFF
@A00769:11:HC3HCDRXX:1:2102:8088:1720
CAAGCTTT
+
FFFFFFFF
@A00769:11:HC3HCDRXX:1:2102:11812:1814
CAAGCTTT
+
FFFFFFFF
@A00769:11:HC3HCDRXX:1:2102:3034:1830
CAAGCTTT
+
FFFFFF:F
@A00769:11:HC3HCDRXX:1:2102:16984:1846
CAAGCTTT
+
FFFFFFFF
@A00769:11:HC3HCDRXX:1:2102:23231:1955
CAAGCTTT
+
FFFFFFFF
@A00769:11:HC3HCDRXX:1:2102:3938:2080
CAAGCTTT
+
FFFFFF:F
@A00769:11:HC3HCDRXX:1:2102:15555:2096
CAAGCTTT
+
FFFFFF:F
@A00769:11:HC3HCDRXX:1:2102:12518:2159
CAAGCTTT
+
FFFFFFFF
@A00769:11:HC3HCDRXX:1:2102:5177:2190
CAAGCTTT
+
FFFFFFFF
@A00769:11:HC3HCDRXX:1:2102:5990:2190
CAAGCTTT
+
FFFFFFFF
@A00769:11:HC3HCDRXX:1:2102:32452:2300
CAAGCTTT
+
FFFFF,FF
@A00769:11:HC3HCDRXX:1:2102:10212:2581
CAAGCTTT
+
FFFFFFFF
@A00769:11:HC3HCDRXX:1:2102:30969:2581
CAAGCTTT
+
FFFFFFFF
@A00769:11:HC3HCDRXX:1:2102:20555:2707
CAAGCTTT
+
FFFFFFFF
@A00769:11:HC3HCDRXX:1:2102:29107:2738
CAAGCTTT
+
FFFFFFFF
@A00769:11:HC3HCDRXX:1:2102:21350:2769
CAAGCTTT
+
FFFFFFFF
@A00769:11:HC3HCDRXX:1:2102:13675:2816
CAAGCTTT
+
FFFFFFFF
@A00769:11:HC3HCDRXX:1:2102:27407:3082
CAAGCTTT
+
FFFFFFFF
@A00769:11:HC3HCDRXX:1:2102:23882:3208
CAAGCTTT
+
FFF,:FFF
@A00769:11:HC3HCDRXX:1:2102:30879:3239
CAAGCTTT
+
FFF,F::F
@A00769:11:HC3HCDRXX:1:2102:12825:3255
CAAGCTTT
+
FFFFFF:,
@A00769:11:HC3HCDRXX:1:2102:21088:3286
CAAGCTTT
+
FFFFFFFF
@A00769:11:HC3HCDRXX:1:2102:3242:3474
CAAGCTTT
+
FFFFFFFF
@A00769:11:HC3HCDRXX:1:2102:21522:3568
CAAGCTTT
+
FFFFFFFF
@A00769:11:HC3HCDRXX:1:2102:17436:3662
CAAGCTTT
+
FFFFFF:F
@A00769:11:HC3HCDRXX:1:2102:6958:3740
CAAGCTTT
+
FFFFFFFF
@A00769:11:HC3HCDRXX:1:2102:17427:3834
CAAGCTTT
+
FFFF:F::
@A00769:11:HC3HCDRXX:1:2102:13621:3850
CAAGCTTT
+
FFFFFFFF
@A00769:11:HC3HCDRXX:1:2102:19045:3912
CAAGCTTT
+
FFFFFF,:
@A00769:11:HC3HCDRXX:1:2102:16794:3959
CAAGCTTT
+
FFFFFFFF
@A00769:11:HC3HCDRXX:1:2102:27462:4053
CAAGCTTT
+
FFFFFFFF
@A00769:11:HC3HCDRXX:1:2102:19054:4085
CAAGCTTT
+
FFFFFFFF
@A00769:11:HC3HCDRXX:1:2102:18521:4100
CAAGCTTT
+
FFFFFFFF
@A00769:11:HC3HCDRXX:1:2102:3414:4116
CAAGCTTT
+
FFFFFFFF
@A00769:11:HC3HCDRXX:1:2102:3495:4194
CAAGCTTT
+
FFFFFFFF
@A00769:11:HC3HCDRXX:1:2102:7699:4241
CAAGCTTT
+
FFFFFFFF
@A00769:11:HC3HCDRXX:1:2102:13738:4272
CAAGCTTT
+
FFFFFFFF
@A00769:11:HC3HCDRXX:1:2102:1353:4304
CAAGCTTT
+
FFFFFFFF
@A00769:11:HC3HCDRXX:1:2102:9037:4398
CAAGCTTT
+
FFFFF:FF
@A00769:11:HC3HCDRXX:1:2102:1832:4413
CAAGCTTT
+
FFFFFFFF
@A00769:11:HC3HCDRXX:1:2102:18313:4492
CAAGCTTT
+
FFF,FFFF
@A00769:11:HC3HCDRXX:1:2102:23845:4523
CAAGCTTT
+
FFFFFFFF
@A00769:11:HC3HCDRXX:1:2102:19000:4586
CAAGCTTT
+
FFFFFFFF
@A00769:11:HC3HCDRXX:1:2102:16143:4617
CAAGCTTT
+
FFFFFFFF
@A00769:11:HC3HCDRXX:1:2102:15863:4633
CAAGCTTT
+
FFFFFFFF
@A00769:11:HC3HCDRXX:1:2102:27896:4648
CAAGCTTT
+
FFFFFFFF
@A00769:11:HC3HCDRXX:1:2102:14696:4742
CAAGCTTT
+
FFFFFFFF
@A00769:11:HC3HCDRXX:1:2102:9146:4773
CAAGCTTT
+
FFF,F:F,
@A00769:11:HC3HCDRXX:1:2102:11885:4789
CAAGCTTT
+
FFFFFFFF
@A00769:11:HC3HCDRXX:1:2102:30364:4789
CAAGCTTT
+
FFFFFFFF
@A00769:11:HC3HCDRXX:1:2102:10158:4805
CAAGCTTT
+
FFFFFFFF
@A00769:11:HC3HCDRXX:1:2102:15863:4883
CAAGCTTT
+
FFFFFFFF
@A00769:11:HC3HCDRXX:1:2102:11207:4899
CAAGCTTT
+
FFFFFF,F
@A00769:11:HC3HCDRXX:1:2102:15655:4899
CAAGCTTT
+
FFFFFFFF
@A00769:11:HC3HCDRXX:1:2102:15519:5040
CAAGCTTT
+
FFFFFFFF
@A00769:11:HC3HCDRXX:1:2102:1172:5306
CAAGCTTT
+
FFFFFFFF
@A00769:11:HC3HCDRXX:1:2102:2220:5337
CAAGCTTT
+
FFFFFFFF
@A00769:11:HC3HCDRXX:1:2102:4309:5666
CAAGCTTT
+
FFFFFFFF
@A00769:11:HC3HCDRXX:1:2102:3965:5697
CAAGCTTT
+
FFFFFFFF
@A00769:11:HC3HCDRXX:1:2102:3586:5729
CAAGCTTT
+
FFFFFFFF
@A00769:11:HC3HCDRXX:1:2102:30535:5744
CAAGCTTT
+
FFFFFFFF
@A00769:11:HC3HCDRXX:1:2102:9742:5776
CAAGCTTT
+
FFFFFFFF
@A00769:11:HC3HCDRXX:1:2102:12961:5838
CAAGCTTT
+
FFFFFFFF
@A00769:11:HC3HCDRXX:1:2102:28519:5916
CAAGCTTT
+
FFFFFFFF
@A00769:11:HC3HCDRXX:1:2102:25075:5932
CAAGCTTT
+
FFFFFFFF
@A00769:11:HC3HCDRXX:1:2102:25310:5932
CAAGCTTT
+
FFFFFFFF
@A00769:11:HC3HCDRXX:1:2102:13141:5963
CAAGCTTT
+
FFFFFFFF
@A00769:11:HC3HCDRXX:1:2102:12698:6010
CAAGCTTT
+
FFFFFFFF
@A00769:11:HC3HCDRXX:1:2102:31882:6010
CAAGCTTT
+
FFFFF:FF
@A00769:11:HC3HCDRXX:1:2102:10646:6026
CAAGCTTT
+
FFFF:F:F
@A00769:11:HC3HCDRXX:1:2102:22688:6026
CAAGCTTT
+
FFFFFFFF
@A00769:11:HC3HCDRXX:1:2102:32054:6089
CAAGCTTT
+
FFFFFFFF
@A00769:11:HC3HCDRXX:1:2102:5556:6230
CAAGCTTT
+
FFFFFFFF
@A00769:11:HC3HCDRXX:1:2102:31620:6245
CAAGCTTT
+
FFFFFFFF
@A00769:11:HC3HCDRXX:1:2102:22254:6496
CAAGCTTT
+
FFFFFFFF
@A00769:11:HC3HCDRXX:1:2102:7591:6590
CAAGCTTT
+
FFFFFFFF
@A00769:11:HC3HCDRXX:1:2102:8477:6652
CAAGCTTT
+
FFFFFFFF
@A00769:11:HC3HCDRXX:1:2102:29767:6699
CAAGCTTT
+
FFFFFFFF
@A00769:11:HC3HCDRXX:1:2102:12219:6715
CAAGCTTT
+
FFFFFFFF
@A00769:11:HC3HCDRXX:1:2102:22670:6809
CAAGCTTT
+
FFFFFFFF
@A00769:11:HC3HCDRXX:1:2102:28637:6872
CAAGCTTT
+
FFFFFFFF
@A00769:11:HC3HCDRXX:1:2102:6822:7138
CAAGCTTT
+
FFFFFFFF
@A00769:11:HC3HCDRXX:1:2102:29668:7185
CAAGCTTT
+
FFFFFFFF
@A00769:11:HC3HCDRXX:1:2102:16523:7341
CAAGCTTT
+
FFFFFFFF
@A00769:11:HC3HCDRXX:1:2102:24786:7435
CAAGCTTT
+
FFFFFFFF
@A00769:11:HC3HCDRXX:1:2102:29767:7513
CAAGCTTT
+
FFFFFFFF
@A00769:11:HC3HCDRXX:1:2102:2220:7529
CAAGCTTT
+
FFFFFFFF
@A00769:11:HC3HCDRXX:1:2102:27489:7576
CAAGCTTT
+
FFFFFFFF
@A00769:11:HC3HCDRXX:1:2102:32823:7639
CAAGCTTT
+
FFFFFFFF
@A00769:11:HC3HCDRXX:1:2102:29234:7654
CAAGCTTT
+
FFFFFFFF
@A00769:11:HC3HCDRXX:1:2102:11668:7670
CAAGCTTT
+
FFFFFFFF
@A00769:11:HC3HCDRXX:1:2102:15727:7686
CAAGCTTT
+
FFFFFFFF
@A00769:11:HC3HCDRXX:1:2102:5195:7701
CAAGCTTT
+
FFFFFFFF
@A00769:11:HC3HCDRXX:1:2102:5584:7936
CAAGCTTT
+
FFFFFFFF
@A00769:11:HC3HCDRXX:1:2102:29053:7968
CAAGCTTT
+
FFFFFFFF
@A00769:11:HC3HCDRXX:1:2102:14425:7999
CAAGCTTT
+
FFFFFFFF
@A00769:11:HC3HCDRXX:1:2102:26395:7999
CAAGCTTT
+
FFFFFFFF
@A00769:11:HC3HCDRXX:1:2102:26847:7999
CAAGCTTT
+
FFFFFFFF
@A00769:11:HC3HCDRXX:1:2102:4137:8155
CAAGCTTT
+
FFFFFFFF
@A00769:11:HC3HCDRXX:1:2102:8594:8171
CAAGCTTT
+
FFFFFFFF
@A00769:11:HC3HCDRXX:1:2102:28049:8171
CAAGCTTT
+
FFFFFFFF
@A00769:11:HC3HCDRXX:1:2102:32859:8202
CAAGCTTT
+
FFFFFFFF
@A00769:11:HC3HCDRXX:1:2102:10465:8281
CAAGCTTT
+
FFFFFFFF
@A00769:11:HC3HCDRXX:1:2102:25292:8281
CAAGCTTT
+
FFFFF,FF
@A00769:11:HC3HCDRXX:1:2102:20274:8453
CAAGCTTT
+
FFFFFFFF
@A00769:11:HC3HCDRXX:1:2102:8983:8469
CAAGCTTT
+
FFFFFFFF
@A00769:11:HC3HCDRXX:1:2102:24243:8531
CAAGCTTT
+
,:,F,,F:
@A00769:11:HC3HCDRXX:1:2102:2175:8547
CAAGCTTT
+
:FF::F:F
@A00769:11:HC3HCDRXX:1:2102:13702:8625
CAAGCTTT
+
FFFFFFFF
@A00769:11:HC3HCDRXX:1:2102:10167:8641
CAAGCTTT
+
FFFFFFFF
@A00769:11:HC3HCDRXX:1:2102:31078:8656
CAAGCTTT
+
FFFFFFF:
@A00769:11:HC3HCDRXX:1:2102:27661:8688
CAAGCTTT
+
FFFFFFFF
@A00769:11:HC3HCDRXX:1:2102:2456:8750
CAAGCTTT
+
FFFFFFFF
@A00769:11:HC3HCDRXX:1:2102:10728:8923
CAAGCTTT
+
FFFFFFFF
@A00769:11:HC3HCDRXX:1:2102:6795:8970
CAAGCTTT
+
FFFFFFFF
@A00769:11:HC3HCDRXX:1:2102:1099:9032
CAAGCTTT
+
FFFFFFFF
@A00769:11:HC3HCDRXX:1:2102:14181:9079
CAAGCTTT
+
FFFFFFFF
@A00769:11:HC3HCDRXX:1:2102:3640:9173
CAAGCTTT
+
FFFFFFFF
@A00769:11:HC3HCDRXX:1:2102:30264:9220
CAAGCTTT
+
FFFFFFFF
@A00769:11:HC3HCDRXX:1:2102:13991:9314
CAAGCTTT
+
FFFFFFFF
@A00769:11:HC3HCDRXX:1:2102:29487:9345
CAAGCTTT
+
FFFFFFFF
@A00769:11:HC3HCDRXX:1:2102:16071:9377
CAAGCTTT
+
FFFFFFFF
@A00769:11:HC3HCDRXX:1:2102:1777:9424
CAAGCTTT
+
FFFFFFFF
@A00769:11:HC3HCDRXX:1:2102:29830:9439
CAAGCTTT
+
FFFFFFFF
@A00769:11:HC3HCDRXX:1:2102:13530:9455
CAAGCTTT
+
FFFFFFFF
@A00769:11:HC3HCDRXX:1:2102:10230:9471
CAAGCTTT
+
FFFF:FFF
@A00769:11:HC3HCDRXX:1:2102:21838:9502
CAAGCTTT
+
FFFFFFFF
@A00769:11:HC3HCDRXX:1:2102:4878:9533
CAAGCTTT
+
FFFFFFFF
@A00769:11:HC3HCDRXX:1:2102:6533:9580
CAAGCTTT
+
FFFFFFFF
@A00769:11:HC3HCDRXX:1:2102:3125:9659
CAAGCTTT
+
FFFFFFFF
@A00769:11:HC3HCDRXX:1:2102:29631:9659
CAAGCTTT
+
FFFFFFFF
@A00769:11:HC3HCDRXX:1:2102:1398:9674
CAAGCTTT
+
FFFFFFFF
@A00769:11:HC3HCDRXX:1:2102:5141:9674
CAAGCTTT
+
FFFFFFFF
@A00769:11:HC3HCDRXX:1:2102:31313:9752
CAAGCTTT
+
FFFFFFFF
@A00769:11:HC3HCDRXX:1:2102:20844:9784
CAAGCTTT
+
FFFFFFFF
@A00769:11:HC3HCDRXX:1:2102:32380:9909
CAAGCTTT
+
FFFFFFFF
@A00769:11:HC3HCDRXX:1:2102:24975:10081
CAAGCTTT
+
FFFFFFFF
@A00769:11:HC3HCDRXX:1:2102:2003:10222
CAAGCTTT
+
FFFFFFFF
@A00769:11:HC3HCDRXX:1:2102:10836:10332
CAAGCTTT
+
FFFFFFFF
@A00769:11:HC3HCDRXX:1:2102:8486:10363
CAAGCTTT
+
FFFFFFFF
@A00769:11:HC3HCDRXX:1:2102:26313:10394
CAAGCTTT
+
FFFFFFFF
@A00769:11:HC3HCDRXX:1:2102:11397:10457
CAAGCTTT
+
FFFFFF:F
@A00769:11:HC3HCDRXX:1:2102:19488:10504
CAAGCTTT
+
FFFFFFFF
@A00769:11:HC3HCDRXX:1:2102:29568:10520
CAAGCTTT
+
FFFFFFFF
@A00769:11:HC3HCDRXX:1:2102:19777:10692
CAAGCTTT
+
FFFFFFFF
@A00769:11:HC3HCDRXX:1:2102:32597:10755
CAAGCTTT
+
FFFFFFFF
@A00769:11:HC3HCDRXX:1:2102:16577:10817
CAAGCTTT
+
FFFFFFFF
@A00769:11:HC3HCDRXX:1:2102:25274:10911
CAAGCTTT
+
FFFFFFFF
@A00769:11:HC3HCDRXX:1:2102:29505:11005
CAAGCTTT
+
FFFFFFFF
@A00769:11:HC3HCDRXX:1:2102:22272:11036
CAAGCTTT
+
FFFFFFFF
@A00769:11:HC3HCDRXX:1:2102:18593:11083
CAAGCTTT
+
FFFFFFFF
@A00769:11:HC3HCDRXX:1:2102:4634:11115
CAAGCTTT
+
FFFFFFFF
@A00769:11:HC3HCDRXX:1:2102:16071:11130
CAAGCTTT
+
FFFFFFFF
@A00769:11:HC3HCDRXX:1:2102:31846:11271
CAAGCTTT
+
FFF:F,,F
@A00769:11:HC3HCDRXX:1:2102:26142:11443
CAAGCTTT
+
FFFFFFFF
@A00769:11:HC3HCDRXX:1:2102:18954:11459
CAAGCTTT
+
FFFFFFFF
@A00769:11:HC3HCDRXX:1:2102:18991:11522
CAAGCTTT
+
FFFFFFFF
@A00769:11:HC3HCDRXX:1:2102:2600:11569
CAAGCTTT
+
FFFFF:FF
@A00769:11:HC3HCDRXX:1:2102:5746:11569
CAAGCTTT
+
FFFFFFFF
@A00769:11:HC3HCDRXX:1:2102:1850:11584
CAAGCTTT
+
FFFFFFFF
@A00769:11:HC3HCDRXX:1:2102:8648:11647
CAAGCTTT
+
FFFFF,::
@A00769:11:HC3HCDRXX:1:2102:7645:11663
CAAGCTTT
+
FFFFFFFF
@A00769:11:HC3HCDRXX:1:2102:22580:11694
CAAGCTTT
+
FFFFFFFF
@A00769:11:HC3HCDRXX:1:2102:15808:11710
CAAGCTTT
+
FFFFFFFF
@A00769:11:HC3HCDRXX:1:2102:32181:11788
CAAGCTTT
+
FFFFFFFF
@A00769:11:HC3HCDRXX:1:2102:5945:11819
CAAGCTTT
+
FFFFFFFF
@A00769:11:HC3HCDRXX:1:2102:16288:11819
CAAGCTTT
+
FFFFFFFF
@A00769:11:HC3HCDRXX:1:2102:25003:11819
CAAGCTTT
+
FFFFFFFF
@A00769:11:HC3HCDRXX:1:2102:12888:12007
CAAGCTTT
+
FFFFFFFF
@A00769:11:HC3HCDRXX:1:2102:2148:12038
CAAGCTTT
+
FFFFFFFF
@A00769:11:HC3HCDRXX:1:2102:17689:12085
CAAGCTTT
+
FFFFFFFF
@A00769:11:HC3HCDRXX:1:2102:26639:12085
CAAGCTTT
+
FFFFFFFF
@A00769:11:HC3HCDRXX:1:2102:14516:12101
CAAGCTTT
+
:FFFFFFF
@A00769:11:HC3HCDRXX:1:2102:21676:12101
CAAGCTTT
+
FFFFFFFF
@A00769:11:HC3HCDRXX:1:2102:27751:12164
CAAGCTTT
+
FFFFFFFF
@A00769:11:HC3HCDRXX:1:2102:6244:12179
CAAGCTTT
+
FFFFFFFF
@A00769:11:HC3HCDRXX:1:2102:26964:12305
CAAGCTTT
+
FFFFFFFF
@A00769:11:HC3HCDRXX:1:2102:4878:12414
CAAGCTTT
+
FFFFFFFF
@A00769:11:HC3HCDRXX:1:2102:32768:12618
CAAGCTTT
+
FFFFFFFF
@A00769:11:HC3HCDRXX:1:2102:8368:12633
CAAGCTTT
+
FFFFFFFF
@A00769:11:HC3HCDRXX:1:2102:5547:12665
CAAGCTTT
+
FFFFFFFF
@A00769:11:HC3HCDRXX:1:2102:18828:12680
CAAGCTTT
+
FFFFFFFF
@A00769:11:HC3HCDRXX:1:2102:21296:12696
CAAGCTTT
+
FFFFFFFF
@A00769:11:HC3HCDRXX:1:2102:4815:12743
CAAGCTTT
+
FFF:FFFF
@A00769:11:HC3HCDRXX:1:2102:9787:12868
CAAGCTTT
+
FFF:FFFF
@A00769:11:HC3HCDRXX:1:2102:25843:12900
CAAGCTTT
+
FFFFFFFF
@A00769:11:HC3HCDRXX:1:2102:28754:12900
CAAGCTTT
+
FFFFFFFF
@A00769:11:HC3HCDRXX:1:2102:16432:12978
CAAGCTTT
+
FFFFF,FF
@A00769:11:HC3HCDRXX:1:2102:10330:12994
CAAGCTTT
+
FFFFFF:F
@A00769:11:HC3HCDRXX:1:2102:28899:13025
CAAGCTTT
+
F:FFFFFF
@A00769:11:HC3HCDRXX:1:2102:11858:13072
CAAGCTTT
+
:FFF:FFF
@A00769:11:HC3HCDRXX:1:2102:31349:13103
CAAGCTTT
+
FFFFFFFF
@A00769:11:HC3HCDRXX:1:2102:4517:13166
CAAGCTTT
+
FFFFFFFF
@A00769:11:HC3HCDRXX:1:2102:2772:13182
CAAGCTTT
+
FFFFFFFF
@A00769:11:HC3HCDRXX:1:2102:6551:13213
CAAGCTTT
+
FFFFFFFF
@A00769:11:HC3HCDRXX:1:2102:9344:13260
CAAGCTTT
+
FFFFFFFF
@A00769:11:HC3HCDRXX:1:2102:11577:13307
CAAGCTTT
+
FFFFFFFF
@A00769:11:HC3HCDRXX:1:2102:6280:13401
CAAGCTTT
+
FFFFFFFF
@A00769:11:HC3HCDRXX:1:2102:4499:13479
CAAGCTTT
+
FFFFFFFF
@A00769:11:HC3HCDRXX:1:2102:8314:13573
CAAGCTTT
+
FFF,:F,:
@A00769:11:HC3HCDRXX:1:2102:16504:13604
CAAGCTTT
+
FFFFFFFF
@A00769:11:HC3HCDRXX:1:2102:20943:13714
CAAGCTTT
+
FFFFFFFF
@A00769:11:HC3HCDRXX:1:2102:6117:13745
CAAGCTTT
+
FFFFFFFF
@A00769:11:HC3HCDRXX:1:2102:26377:13949
CAAGCTTT
+
FFFFFFFF
@A00769:11:HC3HCDRXX:1:2102:31078:13980
CAAGCTTT
+
FFFFFFFF
@A00769:11:HC3HCDRXX:1:2102:4020:13996
CAAGCTTT
+
FFFFFFFF
@A00769:11:HC3HCDRXX:1:2102:4200:13996
CAAGCTTT
+
FFFFFFFF
@A00769:11:HC3HCDRXX:1:2102:9236:14043
CAAGCTTT
+
FFFFFFFF
@A00769:11:HC3HCDRXX:1:2102:27959:14090
CAAGCTTT
+
FFFFFFFF
@A00769:11:HC3HCDRXX:1:2102:18466:14184
CAAGCTTT
+
FFFFFFFF
@A00769:11:HC3HCDRXX:1:2102:24207:14293
CAAGCTTT
+
FFFFFFFF
@A00769:11:HC3HCDRXX:1:2102:20564:14340
CAAGCTTT
+
FFFFFFFF
@A00769:11:HC3HCDRXX:1:2102:4743:14372
CAAGCTTT
+
FFFFFFFF
@A00769:11:HC3HCDRXX:1:2102:3595:14418
CAAGCTTT
+
FFFFFFFF
@A00769:11:HC3HCDRXX:1:2102:31033:14528
CAAGCTTT
+
FFFFFFFF
@A00769:11:HC3HCDRXX:1:2102:18403:14575
CAAGCTTT
+
FFFF,FFF
@A00769:11:HC3HCDRXX:1:2102:6379:14700
CAAGCTTT
+
FFFFFF,F
@A00769:11:HC3HCDRXX:1:2102:6479:14747
CAAGCTTT
+
FFFFFFFF
@A00769:11:HC3HCDRXX:1:2102:25346:14763
CAAGCTTT
+
FFFFFFFF
@A00769:11:HC3HCDRXX:1:2102:1199:14810
CAAGCTTT
+
FFFFFFFF
@A00769:11:HC3HCDRXX:1:2102:30355:14920
CAAGCTTT
+
FFFFFFFF
@A00769:11:HC3HCDRXX:1:2102:18765:14982
CAAGCTTT
+
FFFFFFFF
@A00769:11:HC3HCDRXX:1:2102:5665:15029
CAAGCTTT
+
FFFFFFFF
@A00769:11:HC3HCDRXX:1:2102:6063:15154
CAAGCTTT
+
FFFFFFFF
@A00769:11:HC3HCDRXX:1:2102:29378:15264
CAAGCTTT
+
FFFFF:,F
@A00769:11:HC3HCDRXX:1:2102:3468:15295
CAAGCTTT
+
FFFFFFFF
@A00769:11:HC3HCDRXX:1:2102:29460:15342
CAAGCTTT
+
FFFFFFFF
@A00769:11:HC3HCDRXX:1:2102:13593:15389
CAAGCTTT
+
FFFFFFFF
@A00769:11:HC3HCDRXX:1:2102:22553:15436
CAAGCTTT
+
FFFFFFFF
@A00769:11:HC3HCDRXX:1:2102:16152:15468
CAAGCTTT
+
FFFFFFFF
@A00769:11:HC3HCDRXX:1:2102:31611:15499
CAAGCTTT
+
FFFFFFFF
@A00769:11:HC3HCDRXX:1:2102:16143:15608
CAAGCTTT
+
FFFFFFFF
@A00769:11:HC3HCDRXX:1:2102:28999:15608
CAAGCTTT
+
FFFFFFFF
@A00769:11:HC3HCDRXX:1:2102:31213:15624
CAAGCTTT
+
FFFFFFFF
@A00769:11:HC3HCDRXX:1:2102:16197:15671
CAAGCTTT
+
F,FF:FFF
@A00769:11:HC3HCDRXX:1:2102:3360:15765
CAAGCTTT
+
FFFFFFFF
@A00769:11:HC3HCDRXX:1:2102:30680:15890
CAAGCTTT
+
FFFFFFFF
@A00769:11:HC3HCDRXX:1:2102:29839:15937
CAAGCTTT
+
FFFFFFFF
@A00769:11:HC3HCDRXX:1:2102:12780:15953
CAAGCTTT
+
FFFFFFFF
@A00769:11:HC3HCDRXX:1:2102:22652:15953
CAAGCTTT
+
FFFFFFFF
@A00769:11:HC3HCDRXX:1:2102:20528:16031
CAAGCTTT
+
FFFFFFFF
@A00769:11:HC3HCDRXX:1:2102:9543:16047
CAAGCTTT
+
:FFFFF:F
@A00769:11:HC3HCDRXX:1:2102:9534:16063
CAAGCTTT
+
FFFFFFFF
@A00769:11:HC3HCDRXX:1:2102:5177:16094
CAAGCTTT
+
FFFFFFFF
@A00769:11:HC3HCDRXX:1:2102:24234:16125
CAAGCTTT
+
FFFFFFFF
@A00769:11:HC3HCDRXX:1:2102:5593:16157
CAAGCTTT
+
,FF:,FFF
@A00769:11:HC3HCDRXX:1:2102:8097:16235
CAAGCTTT
+
FFFFFFFF
@A00769:11:HC3HCDRXX:1:2102:3378:16266
CAAGCTTT
+
FFF:FFFF
@A00769:11:HC3HCDRXX:1:2102:11704:16470
CAAGCTTT
+
FFFFFFFF
@A00769:11:HC3HCDRXX:1:2102:20998:16595
CAAGCTTT
+
FFFFFFFF
@A00769:11:HC3HCDRXX:1:2102:5945:16611
CAAGCTTT
+
FFFFFFFF
@A00769:11:HC3HCDRXX:1:2102:19289:16611
CAAGCTTT
+
FFFFFFFF
@A00769:11:HC3HCDRXX:1:2102:32036:16642
CAAGCTTT
+
FFFFFFFF
@A00769:11:HC3HCDRXX:1:2102:1136:16673
CAAGCTTT
+
FFFFFFFF
@A00769:11:HC3HCDRXX:1:2102:12301:16720
CAAGCTTT
+
FFFFFFFF
@A00769:11:HC3HCDRXX:1:2102:10122:16736
CAAGCTTT
+
FFFFFFFF
@A00769:11:HC3HCDRXX:1:2102:25590:16752
CAAGCTTT
+
FFFFFFFF
@A00769:11:HC3HCDRXX:1:2102:6723:16767
CAAGCTTT
+
FFFFFFFF
@A00769:11:HC3HCDRXX:1:2102:22435:16924
CAAGCTTT
+
FFFFFFFF
@A00769:11:HC3HCDRXX:1:2102:3070:16986
CAAGCTTT
+
F:FFFFFF
@A00769:11:HC3HCDRXX:1:2102:2935:17002
CAAGCTTT
+
FFFFFFFF
@A00769:11:HC3HCDRXX:1:2102:11397:17127
CAAGCTTT
+
FFFFFFFF
@A00769:11:HC3HCDRXX:1:2102:28474:17174
CAAGCTTT
+
FFFFF:FF
@A00769:11:HC3HCDRXX:1:2102:21784:17237
CAAGCTTT
+
FFFFFFFF
@A00769:11:HC3HCDRXX:1:2102:1606:17300
CAAGCTTT
+
FFF,FF,:
@A00769:11:HC3HCDRXX:1:2102:9064:17315
CAAGCTTT
+
FFFFFFFF
@A00769:11:HC3HCDRXX:1:2102:28230:17472
CAAGCTTT
+
FFFFFFFF
@A00769:11:HC3HCDRXX:1:2102:28330:17581
CAAGCTTT
+
FFFFFFFF
@A00769:11:HC3HCDRXX:1:2102:16432:17613
CAAGCTTT
+
FFFFFFFF
@A00769:11:HC3HCDRXX:1:2102:22697:17628
CAAGCTTT
+
FFFFFFFF
@A00769:11:HC3HCDRXX:1:2102:12970:17754
CAAGCTTT
+
FFFFFFFF
@A00769:11:HC3HCDRXX:1:2102:4815:17816
CAAGCTTT
+
FFFFFFFF
@A00769:11:HC3HCDRXX:1:2102:12680:17910
CAAGCTTT
+
FFFFFFFF
@A00769:11:HC3HCDRXX:1:2102:10357:17957
CAAGCTTT
+
FFFFFFFF
@A00769:11:HC3HCDRXX:1:2102:7618:17973
CAAGCTTT
+
FFFF:,FF
@A00769:11:HC3HCDRXX:1:2102:17689:18098
CAAGCTTT
+
FFFFFFFF
@A00769:11:HC3HCDRXX:1:2102:17553:18239
CAAGCTTT
+
FFFFFFFF
@A00769:11:HC3HCDRXX:1:2102:6180:18427
CAAGCTTT
+
FFFFFFFF
@A00769:11:HC3HCDRXX:1:2102:23854:18443
CAAGCTTT
+
FFFFFFFF
@A00769:11:HC3HCDRXX:1:2102:2266:18474
CAAGCTTT
+
FFFFFF:F
@A00769:11:HC3HCDRXX:1:2102:6117:18474
CAAGCTTT
+
FFFFFFFF
@A00769:11:HC3HCDRXX:1:2102:4056:18630
CAAGCTTT
+
FFFFFFFF
@A00769:11:HC3HCDRXX:1:2102:31756:18662
CAAGCTTT
+
FFFFFFFF
@A00769:11:HC3HCDRXX:1:2102:17725:18787
CAAGCTTT
+
FFFFFFFF
@A00769:11:HC3HCDRXX:1:2102:1244:18959
CAAGCTTT
+
FFFFFFFF
@A00769:11:HC3HCDRXX:1:2102:23176:18959
CAAGCTTT
+
FFFFFFFF
@A00769:11:HC3HCDRXX:1:2102:15564:19053
CAAGCTTT
+
FFFFFFFF
@A00769:11:HC3HCDRXX:1:2102:21314:19053
CAAGCTTT
+
FFFFFF,F
@A00769:11:HC3HCDRXX:1:2102:3676:19069
CAAGCTTT
+
FFFFFFFF
@A00769:11:HC3HCDRXX:1:2102:16622:19069
CAAGCTTT
+
FFFFFFFF
@A00769:11:HC3HCDRXX:1:2102:12274:19210
CAAGCTTT
+
FFFFFFFF
@A00769:11:HC3HCDRXX:1:2102:12843:19413
CAAGCTTT
+
FFFFFFFF
@A00769:11:HC3HCDRXX:1:2102:7744:19570
CAAGCTTT
+
FFFFF:FF
@A00769:11:HC3HCDRXX:1:2102:7129:19633
CAAGCTTT
+
FFFFFFFF
@A00769:11:HC3HCDRXX:1:2102:6750:19695
CAAGCTTT
+
FFFFFFFF
@A00769:11:HC3HCDRXX:1:2102:3088:19742
CAAGCTTT
+
FFFFFFFF
@A00769:11:HC3HCDRXX:1:2102:25780:19774
CAAGCTTT
+
FFFFF:FF
@A00769:11:HC3HCDRXX:1:2102:12825:19789
CAAGCTTT
+
FFFFFFFF
@A00769:11:HC3HCDRXX:1:2102:4508:19820
CAAGCTTT
+
FFFFFFFF
@A00769:11:HC3HCDRXX:1:2102:22146:19836
CAAGCTTT
+
FFFFFFFF
@A00769:11:HC3HCDRXX:1:2102:28375:19852
CAAGCTTT
+
FFFFFFFF
@A00769:11:HC3HCDRXX:1:2102:20537:19867
CAAGCTTT
+
FFFFFF,F
@A00769:11:HC3HCDRXX:1:2102:22191:19883
CAAGCTTT
+
FFFFFFFF
@A00769:11:HC3HCDRXX:1:2102:12997:19961
CAAGCTTT
+
FFFFFFFF
@A00769:11:HC3HCDRXX:1:2102:19334:20040
CAAGCTTT
+
FFFFFFFF
@A00769:11:HC3HCDRXX:1:2102:1063:20055
CAAGCTTT
+
FFFFFFFF
@A00769:11:HC3HCDRXX:1:2102:30761:20134
CAAGCTTT
+
FFFF,FF:
@A00769:11:HC3HCDRXX:1:2102:23430:20149
CAAGCTTT
+
FFFFFFFF
@A00769:11:HC3HCDRXX:1:2102:28809:20196
CAAGCTTT
+
FFFF,FFF
@A00769:11:HC3HCDRXX:1:2102:32407:20259
CAAGCTTT
+
FFFFFFFF
@A00769:11:HC3HCDRXX:1:2102:25048:20322
CAAGCTTT
+
FFFFFFFF
@A00769:11:HC3HCDRXX:1:2102:20500:20400
CAAGCTTT
+
FFFFFFFF
@A00769:11:HC3HCDRXX:1:2102:1063:20431
CAAGCTTT
+
:FFF:FFF
@A00769:11:HC3HCDRXX:1:2102:16306:20494
CAAGCTTT
+
F:FF:F:,
@A00769:11:HC3HCDRXX:1:2102:27227:20494
CAAGCTTT
+
FFFFFFFF
@A00769:11:HC3HCDRXX:1:2102:9733:20509
CAAGCTTT
+
FFFFFFFF
@A00769:11:HC3HCDRXX:1:2102:17255:20509
CAAGCTTT
+
:FFFFFFF
@A00769:11:HC3HCDRXX:1:2102:12816:20588
CAAGCTTT
+
FFFFFFFF
@A00769:11:HC3HCDRXX:1:2102:16089:20588
CAAGCTTT
+
FFFFFFFF
@A00769:11:HC3HCDRXX:1:2102:29116:20603
CAAGCTTT
+
FFFFFF:F
@A00769:11:HC3HCDRXX:1:2102:10963:20635
CAAGCTTT
+
FFFFFFFF
@A00769:11:HC3HCDRXX:1:2102:13729:20635
CAAGCTTT
+
FFF:FFFF
@A00769:11:HC3HCDRXX:1:2102:10194:20713
CAAGCTTT
+
FFFF,FFF
@A00769:11:HC3HCDRXX:1:2102:27163:20729
CAAGCTTT
+
FFFFFFFF
@A00769:11:HC3HCDRXX:1:2102:4842:20744
CAAGCTTT
+
FFFFFFFF
@A00769:11:HC3HCDRXX:1:2102:12165:20776
CAAGCTTT
+
FFFFFFFF
@A00769:11:HC3HCDRXX:1:2102:12418:20807
CAAGCTTT
+
FFFFFFFF
@A00769:11:HC3HCDRXX:1:2102:26747:20823
CAAGCTTT
+
FFFFFFFF
@A00769:11:HC3HCDRXX:1:2102:8305:20948
CAAGCTTT
+
FFFFFFFF
@A00769:11:HC3HCDRXX:1:2102:16920:20964
CAAGCTTT
+
FFFFFFFF
@A00769:11:HC3HCDRXX:1:2102:7762:20979
CAAGCTTT
+
FFFFFFFF
@A00769:11:HC3HCDRXX:1:2102:14977:21104
CAAGCTTT
+
FFFFFFFF
@A00769:11:HC3HCDRXX:1:2102:2582:21245
CAAGCTTT
+
FFFFFFFF
@A00769:11:HC3HCDRXX:1:2102:8214:21418
CAAGCTTT
+
FFF::F:F
@A00769:11:HC3HCDRXX:1:2102:26973:21465
CAAGCTTT
+
FFFFFFFF
@A00769:11:HC3HCDRXX:1:2102:4797:21512
CAAGCTTT
+
FFFFFFFF
@A00769:11:HC3HCDRXX:1:2102:18285:21574
CAAGCTTT
+
FFFFFFFF
@A00769:11:HC3HCDRXX:1:2102:10059:21668
CAAGCTTT
+
FFFFFFFF
@A00769:11:HC3HCDRXX:1:2102:8992:21793
CAAGCTTT
+
FFFFFFFF
@A00769:11:HC3HCDRXX:1:2102:17038:21825
CAAGCTTT
+
FFFFFFFF
@A00769:11:HC3HCDRXX:1:2102:9896:21981
CAAGCTTT
+
FFFFFFFF
@A00769:11:HC3HCDRXX:1:2102:28348:21997
CAAGCTTT
+
FFFFFFFF
@A00769:11:HC3HCDRXX:1:2102:24867:22044
CAAGCTTT
+
FFFFFFFF
@A00769:11:HC3HCDRXX:1:2102:1371:22091
CAAGCTTT
+
FFFFFFFF
@A00769:11:HC3HCDRXX:1:2102:15709:22279
CAAGCTTT
+
FFFFFFFF
@A00769:11:HC3HCDRXX:1:2102:13928:22294
CAAGCTTT
+
FFFFF::F
@A00769:11:HC3HCDRXX:1:2102:7753:22373
CAAGCTTT
+
FFFFFFFF
@A00769:11:HC3HCDRXX:1:2102:28601:22404
CAAGCTTT
+
FFFFFFFF
@A00769:11:HC3HCDRXX:1:2102:14832:22420
CAAGCTTT
+
FFFFFFFF
@A00769:11:HC3HCDRXX:1:2102:15167:22435
CAAGCTTT
+
FFFFFFFF
@A00769:11:HC3HCDRXX:1:2102:9950:22482
CAAGCTTT
+
FFFFFFFF
@A00769:11:HC3HCDRXX:1:2102:8024:22498
CAAGCTTT
+
FFFFFFFF
@A00769:11:HC3HCDRXX:1:2102:15040:22529
CAAGCTTT
+
FFFFFF:F
@A00769:11:HC3HCDRXX:1:2102:22978:22529
CAAGCTTT
+
FFFFFFFF
@A00769:11:HC3HCDRXX:1:2102:12192:22545
CAAGCTTT
+
FFFFFFFF
@A00769:11:HC3HCDRXX:1:2102:24207:22686
CAAGCTTT
+
FFFFFFFF
@A00769:11:HC3HCDRXX:1:2102:15338:23077
CAAGCTTT
+
FFFFFFFF
@A00769:11:HC3HCDRXX:1:2102:12789:23171
CAAGCTTT
+
FFF:FFFF
@A00769:11:HC3HCDRXX:1:2102:9706:23187
CAAGCTTT
+
FFFFFFFF
@A00769:11:HC3HCDRXX:1:2102:1877:23375
CAAGCTTT
+
:FFFFFFF
@A00769:11:HC3HCDRXX:1:2102:29179:23375
CAAGCTTT
+
FFFFFFFF
@A00769:11:HC3HCDRXX:1:2102:30770:23375
CAAGCTTT
+
FFFFFFFF
@A00769:11:HC3HCDRXX:1:2102:1741:23484
CAAGCTTT
+
FFFFFFFF
@A00769:11:HC3HCDRXX:1:2102:26051:23563
CAAGCTTT
+
FFFFFFFF
@A00769:11:HC3HCDRXX:1:2102:32208:23610
CAAGCTTT
+
FFFFFFFF
@A00769:11:HC3HCDRXX:1:2102:31792:23672
CAAGCTTT
+
FFFFFFFF
@A00769:11:HC3HCDRXX:1:2102:10990:23844
CAAGCTTT
+
FFFFFFFF
@A00769:11:HC3HCDRXX:1:2102:12111:23844
CAAGCTTT
+
FFFFFFFF
@A00769:11:HC3HCDRXX:1:2102:6686:23876
CAAGCTTT
+
FFFFFFFF
@A00769:11:HC3HCDRXX:1:2102:25265:23891
CAAGCTTT
+
FFFFFFFF
@A00769:11:HC3HCDRXX:1:2102:15311:23907
CAAGCTTT
+
FFFFFFFF
@A00769:11:HC3HCDRXX:1:2102:25979:23970
CAAGCTTT
+
FFFFFFFF
@A00769:11:HC3HCDRXX:1:2102:19009:24017
CAAGCTTT
+
FFFFFFFF
@A00769:11:HC3HCDRXX:1:2102:31955:24142
CAAGCTTT
+
FFFFFFFF
@A00769:11:HC3HCDRXX:1:2102:8431:24173
CAAGCTTT
+
FFFFFFFF
@A00769:11:HC3HCDRXX:1:2102:18304:24173
CAAGCTTT
+
FFFFFFFF
@A00769:11:HC3HCDRXX:1:2102:11505:24236
CAAGCTTT
+
FFFFFFFF
@A00769:11:HC3HCDRXX:1:2102:23050:24251
CAAGCTTT
+
FFFFFFFF
@A00769:11:HC3HCDRXX:1:2102:15293:24439
CAAGCTTT
+
FFFFFFFF
@A00769:11:HC3HCDRXX:1:2102:6008:24486
CAAGCTTT
+
FFFFFFFF
@A00769:11:HC3HCDRXX:1:2102:4390:24502
CAAGCTTT
+
FFFFFFFF
@A00769:11:HC3HCDRXX:1:2102:4065:24596
CAAGCTTT
+
FFFFFFFF
@A00769:11:HC3HCDRXX:1:2102:21025:24596
CAAGCTTT
+
FFFFFFFF
@A00769:11:HC3HCDRXX:1:2102:19479:24643
CAAGCTTT
+
FFFFFFFF
@A00769:11:HC3HCDRXX:1:2102:22544:24721
CAAGCTTT
+
FFFFFFFF
@A00769:11:HC3HCDRXX:1:2102:31765:24752
CAAGCTTT
+
FFFFFFFF
@A00769:11:HC3HCDRXX:1:2102:16333:24799
CAAGCTTT
+
,FF:FFF,
@A00769:11:HC3HCDRXX:1:2102:1090:24862
CAAGCTTT
+
FFFFFFFF
@A00769:11:HC3HCDRXX:1:2102:5746:24972
CAAGCTTT
+
FFFFFFFF
@A00769:11:HC3HCDRXX:1:2102:23990:25003
CAAGCTTT
+
FFFFFFFF
@A00769:11:HC3HCDRXX:1:2102:4164:25081
CAAGCTTT
+
FFFFFFFF
@A00769:11:HC3HCDRXX:1:2102:11659:25128
CAAGCTTT
+
FFFFFFFF
@A00769:11:HC3HCDRXX:1:2102:30572:25160
CAAGCTTT
+
FFFFFFFF
@A00769:11:HC3HCDRXX:1:2102:31647:25207
CAAGCTTT
+
FFFFFFFF
@A00769:11:HC3HCDRXX:1:2102:11586:25222
CAAGCTTT
+
FFFFFFFF
@A00769:11:HC3HCDRXX:1:2102:3848:25285
CAAGCTTT
+
FFFFFFFF
@A00769:11:HC3HCDRXX:1:2102:12698:25300
CAAGCTTT
+
FFFFFFFF
@A00769:11:HC3HCDRXX:1:2102:4029:25316
CAAGCTTT
+
FFFFFFFF
@A00769:11:HC3HCDRXX:1:2102:25057:25535
CAAGCTTT
+
FFFFFFFF
@A00769:11:HC3HCDRXX:1:2102:7139:25567
CAAGCTTT
+
FFFF:FF:
@A00769:11:HC3HCDRXX:1:2102:3676:25582
CAAGCTTT
+
FFFFFF:F
@A00769:11:HC3HCDRXX:1:2102:12481:25582
CAAGCTTT
+
FFFFF,FF
@A00769:11:HC3HCDRXX:1:2102:30436:25582
CAAGCTTT
+
,FFFF:FF
@A00769:11:HC3HCDRXX:1:2102:28565:25629
CAAGCTTT
+
FFFFFFFF
@A00769:11:HC3HCDRXX:1:2102:29713:25645
CAAGCTTT
+
FFFFFFFF
@A00769:11:HC3HCDRXX:1:2102:32416:25692
CAAGCTTT
+
FFFFFFFF
@A00769:11:HC3HCDRXX:1:2102:15655:25723
CAAGCTTT
+
FFFFFFFF
@A00769:11:HC3HCDRXX:1:2102:20283:25723
CAAGCTTT
+
FFFFFFFF
@A00769:11:HC3HCDRXX:1:2102:28655:25723
CAAGCTTT
+
FFF:,F:,
@A00769:11:HC3HCDRXX:1:2102:8097:25755
CAAGCTTT
+
FFFFFF:F
@A00769:11:HC3HCDRXX:1:2102:2157:25770
CAAGCTTT
+
FFFFFFFF
@A00769:11:HC3HCDRXX:1:2102:18756:25833
CAAGCTTT
+
FFFFFFFF
@A00769:11:HC3HCDRXX:1:2102:2745:25880
CAAGCTTT
+
FFF:FFFF
@A00769:11:HC3HCDRXX:1:2102:11044:25880
CAAGCTTT
+
FFFFFFFF
@A00769:11:HC3HCDRXX:1:2102:16848:25911
CAAGCTTT
+
FFFF::::
@A00769:11:HC3HCDRXX:1:2102:13584:25958
CAAGCTTT
+
FFFFFFFF
@A00769:11:HC3HCDRXX:1:2102:11180:25989
CAAGCTTT
+
FFFFFFFF
@A00769:11:HC3HCDRXX:1:2102:9905:26036
CAAGCTTT
+
FFFFFFFF
@A00769:11:HC3HCDRXX:1:2102:21350:26099
CAAGCTTT
+
FFFFFFFF
@A00769:11:HC3HCDRXX:1:2102:29541:26130
CAAGCTTT
+
FFFFFFFF
@A00769:11:HC3HCDRXX:1:2102:21350:26162
CAAGCTTT
+
FFFFFFFF
@A00769:11:HC3HCDRXX:1:2102:27697:26162
CAAGCTTT
+
FFFFFFFF
@A00769:11:HC3HCDRXX:1:2102:17526:26240
CAAGCTTT
+
FFFFFFFF
@A00769:11:HC3HCDRXX:1:2102:28004:26287
CAAGCTTT
+
FFFFFFFF
@A00769:11:HC3HCDRXX:1:2102:25482:26303
CAAGCTTT
+
FF::F:::
@A00769:11:HC3HCDRXX:1:2102:6090:26349
CAAGCTTT
+
FFFFFFFF
@A00769:11:HC3HCDRXX:1:2102:31241:26475
CAAGCTTT
+
FFFFFFFF
@A00769:11:HC3HCDRXX:1:2102:11577:26584
CAAGCTTT
+
FFFFFFFF
@A00769:11:HC3HCDRXX:1:2102:2962:26600
CAAGCTTT
+
FFFFFFFF
@A00769:11:HC3HCDRXX:1:2102:9769:26772
CAAGCTTT
+
FFFF,::F
@A00769:11:HC3HCDRXX:1:2102:32832:26850
CAAGCTTT
+
FFFF:F:F
@A00769:11:HC3HCDRXX:1:2102:23656:26866
CAAGCTTT
+
FFFFFFFF
@A00769:11:HC3HCDRXX:1:2102:17942:27054
CAAGCTTT
+
FFFFFFFF
@A00769:11:HC3HCDRXX:1:2102:30327:27117
CAAGCTTT
+
FFFFFFFF
@A00769:11:HC3HCDRXX:1:2102:32651:27164
CAAGCTTT
+
FFFFFFFF
@A00769:11:HC3HCDRXX:1:2102:26567:27179
CAAGCTTT
+
FFFFFFFF
@A00769:11:HC3HCDRXX:1:2102:21992:27273
CAAGCTTT
+
FFFFFFFF
@A00769:11:HC3HCDRXX:1:2102:8576:27398
CAAGCTTT
+
FFF:FFFF
@A00769:11:HC3HCDRXX:1:2102:26395:27539
CAAGCTTT
+
FFFFFFFF
@A00769:11:HC3HCDRXX:1:2102:5041:27602
CAAGCTTT
+
FFFFFFFF
@A00769:11:HC3HCDRXX:1:2102:6759:27602
CAAGCTTT
+
FFFFFFFF
@A00769:11:HC3HCDRXX:1:2102:10294:27618
CAAGCTTT
+
FFFFFFFF
@A00769:11:HC3HCDRXX:1:2102:7292:27712
CAAGCTTT
+
FFFFFFFF
@A00769:11:HC3HCDRXX:1:2102:15790:27774
CAAGCTTT
+
FFF:FFFF
@A00769:11:HC3HCDRXX:1:2102:3631:27978
CAAGCTTT
+
FFFFFFFF
@A00769:11:HC3HCDRXX:1:2102:15230:27993
CAAGCTTT
+
FFFFFFFF
@A00769:11:HC3HCDRXX:1:2102:6696:28025
CAAGCTTT
+
FFFFFFFF
@A00769:11:HC3HCDRXX:1:2102:26784:28025
CAAGCTTT
+
FFFFFF:F
@A00769:11:HC3HCDRXX:1:2102:23710:28056
CAAGCTTT
+
FFFFFFFF
@A00769:11:HC3HCDRXX:1:2102:32515:28056
CAAGCTTT
+
,FFFF::F
@A00769:11:HC3HCDRXX:1:2102:24180:28119
CAAGCTTT
+
FFFFFFFF
@A00769:11:HC3HCDRXX:1:2102:12979:28197
CAAGCTTT
+
FFFFFFFF
@A00769:11:HC3HCDRXX:1:2102:30165:28213
CAAGCTTT
+
FFF:FFFF
@A00769:11:HC3HCDRXX:1:2102:30779:28275
CAAGCTTT
+
FFFFFFFF
@A00769:11:HC3HCDRXX:1:2102:3658:28338
CAAGCTTT
+
FFFFFFFF
@A00769:11:HC3HCDRXX:1:2102:16866:28354
CAAGCTTT
+
FFFFFFFF
@A00769:11:HC3HCDRXX:1:2102:13657:28369
CAAGCTTT
+
FFFFFFFF
@A00769:11:HC3HCDRXX:1:2102:12554:28401
CAAGCTTT
+
:FFFFFFF
@A00769:11:HC3HCDRXX:1:2102:7102:28573
CAAGCTTT
+
FFFFFFFF
@A00769:11:HC3HCDRXX:1:2102:27751:28635
CAAGCTTT
+
FFFFFFFF
@A00769:11:HC3HCDRXX:1:2102:32271:28635
CAAGCTTT
+
FFFFFFFF
@A00769:11:HC3HCDRXX:1:2102:21558:28651
CAAGCTTT
+
FFFFFFFF
@A00769:11:HC3HCDRXX:1:2102:3622:28745
CAAGCTTT
+
FFFFFFFF
@A00769:11:HC3HCDRXX:1:2102:17788:28917
CAAGCTTT
+
FFFFFFFF
@A00769:11:HC3HCDRXX:1:2102:2022:28980
CAAGCTTT
+
FFFFFFFF
@A00769:11:HC3HCDRXX:1:2102:6262:29152
CAAGCTTT
+
FFFFFFFF
@A00769:11:HC3HCDRXX:1:2102:10239:29215
CAAGCTTT
+
FFFFFFFF
@A00769:11:HC3HCDRXX:1:2102:15103:29465
CAAGCTTT
+
FFFFFFFF
@A00769:11:HC3HCDRXX:1:2102:6614:29481
CAAGCTTT
+
FFFFFFFF
@A00769:11:HC3HCDRXX:1:2102:27480:29543
CAAGCTTT
+
FFFFFFFF
@A00769:11:HC3HCDRXX:1:2102:21224:29637
CAAGCTTT
+
FFFFFF:F
@A00769:11:HC3HCDRXX:1:2102:28103:29778
CAAGCTTT
+
FFFFFFFF
@A00769:11:HC3HCDRXX:1:2102:12382:29794
CAAGCTTT
+
FFFFFFFF
@A00769:11:HC3HCDRXX:1:2102:2691:29825
CAAGCTTT
+
FFFFFFFF
@A00769:11:HC3HCDRXX:1:2102:30987:29825
CAAGCTTT
+
FFFFFFFF
@A00769:11:HC3HCDRXX:1:2102:27489:29841
CAAGCTTT
+
FFFFFFFF
@A00769:11:HC3HCDRXX:1:2102:20745:29966
CAAGCTTT
+
FFFFFFFF
@A00769:11:HC3HCDRXX:1:2102:22941:30013
CAAGCTTT
+
FFFFF:FF
@A00769:11:HC3HCDRXX:1:2102:18846:30060
CAAGCTTT
+
FFFFFFFF
@A00769:11:HC3HCDRXX:1:2102:15420:30107
CAAGCTTT
+
FFFFFFFF
@A00769:11:HC3HCDRXX:1:2102:11424:30264
CAAGCTTT
+
FFFFFFFF
@A00769:11:HC3HCDRXX:1:2102:2184:30326
CAAGCTTT
+
FFFFFFFF
@A00769:11:HC3HCDRXX:1:2102:30779:30373
CAAGCTTT
+
FFFFFFFF
@A00769:11:HC3HCDRXX:1:2102:3115:30467
CAAGCTTT
+
FFF:FFFF
@A00769:11:HC3HCDRXX:1:2102:17192:30483
CAAGCTTT
+
FFFFFFFF
@A00769:11:HC3HCDRXX:1:2102:14163:30530
CAAGCTTT
+
FFFFFFFF
@A00769:11:HC3HCDRXX:1:2102:15492:30545
CAAGCTTT
+
,FF,FF:F
@A00769:11:HC3HCDRXX:1:2102:27082:30608
CAAGCTTT
+
FFF,FFFF
@A00769:11:HC3HCDRXX:1:2102:30255:30624
CAAGCTTT
+
FFFFFFFF
@A00769:11:HC3HCDRXX:1:2102:13530:30718
CAAGCTTT
+
FFFFFFFF
@A00769:11:HC3HCDRXX:1:2102:23818:30780
CAAGCTTT
+
:FFF:::F
@A00769:11:HC3HCDRXX:1:2102:31168:30859
CAAGCTTT
+
FFFFFFFF
@A00769:11:HC3HCDRXX:1:2102:16776:30890
CAAGCTTT
+
FFFFFFFF
@A00769:11:HC3HCDRXX:1:2102:22372:30906
CAAGCTTT
+
FFFFFFFF
@A00769:11:HC3HCDRXX:1:2102:30445:30953
CAAGCTTT
+
FFFFFFFF
@A00769:11:HC3HCDRXX:1:2102:27082:31015
CAAGCTTT
+
FFFFFFFF
@A00769:11:HC3HCDRXX:1:2102:24532:31046
CAAGCTTT
+
FFFFFF:F
@A00769:11:HC3HCDRXX:1:2102:26304:31046
CAAGCTTT
+
FFFFFFFF
@A00769:11:HC3HCDRXX:1:2102:24415:31093
CAAGCTTT
+
FFFFFFFF
@A00769:11:HC3HCDRXX:1:2102:26946:31093
CAAGCTTT
+
FFFFFFFF
@A00769:11:HC3HCDRXX:1:2102:10800:31125
CAAGCTTT
+
FFFFFFFF
@A00769:11:HC3HCDRXX:1:2102:23827:31203
CAAGCTTT
+
FFFFFFFF
@A00769:11:HC3HCDRXX:1:2102:10854:31313
CAAGCTTT
+
FFFFFFFF
@A00769:11:HC3HCDRXX:1:2102:27877:31391
CAAGCTTT
+
FFFFFFFF
@A00769:11:HC3HCDRXX:1:2102:25464:31657
CAAGCTTT
+
FFFFFFFF
@A00769:11:HC3HCDRXX:1:2102:13467:31735
CAAGCTTT
+
FFFFFFFF
@A00769:11:HC3HCDRXX:1:2102:27832:31751
CAAGCTTT
+
FFFFFFFF
@A00769:11:HC3HCDRXX:1:2102:13946:31814
CAAGCTTT
+
FFFFFFFF
@A00769:11:HC3HCDRXX:1:2102:26259:32189
CAAGCTTT
+
FFFFFFFF
@A00769:11:HC3HCDRXX:1:2102:31467:32377
CAAGCTTT
+
FFFFFFFF
@A00769:11:HC3HCDRXX:1:2102:9435:32424
CAAGCTTT
+
FFFFFFFF
@A00769:11:HC3HCDRXX:1:2102:30228:32424
CAAGCTTT
+
FFFFFFFF
@A00769:11:HC3HCDRXX:1:2102:13340:32550
CAAGCTTT
+
FFFFFFFF
@A00769:11:HC3HCDRXX:1:2102:27317:32550
CAAGCTTT
+
FFF:FFFF
@A00769:11:HC3HCDRXX:1:2102:3215:32643
CAAGCTTT
+
FFFFFFFF
@A00769:11:HC3HCDRXX:1:2102:5258:32675
CAAGCTTT
+
FFFFFFFF
@A00769:11:HC3HCDRXX:1:2102:6705:32675
CAAGCTTT
+
FFFFF:,F
@A00769:11:HC3HCDRXX:1:2102:27127:32690
CAAGCTTT
+
FFFFFFFF
@A00769:11:HC3HCDRXX:1:2102:23863:32800
CAAGCTTT
+
F:FFFF,F
@A00769:11:HC3HCDRXX:1:2102:25229:32816
CAAGCTTT
+
FFFFFFFF
@A00769:11:HC3HCDRXX:1:2102:15257:32831
CAAGCTTT
+
FFFFFFFF
@A00769:11:HC3HCDRXX:1:2102:27778:32847
CAAGCTTT
+
FFFFFFFF
@A00769:11:HC3HCDRXX:1:2102:11143:32878
CAAGCTTT
+
FFFFFFFF
@A00769:11:HC3HCDRXX:1:2102:4851:32910
CAAGCTTT
+
FFFFFFFF
@A00769:11:HC3HCDRXX:1:2102:17110:32910
CAAGCTTT
+
FFFFFFFF
@A00769:11:HC3HCDRXX:1:2102:13494:32941
CAAGCTTT
+
FFFFFF:F
@A00769:11:HC3HCDRXX:1:2102:6940:33176
CAAGCTTT
+
FFFFFFFF
@A00769:11:HC3HCDRXX:1:2102:12066:33191
CAAGCTTT
+
FFFFFFFF
@A00769:11:HC3HCDRXX:1:2102:18566:33238
CAAGCTTT
+
FFFFFFFF
@A00769:11:HC3HCDRXX:1:2102:17788:33301
CAAGCTTT
+
FFFFFFFF
@A00769:11:HC3HCDRXX:1:2102:10917:33395
CAAGCTTT
+
FFFFFFFF
@A00769:11:HC3HCDRXX:1:2102:17210:33520
CAAGCTTT
+
FFFFFFFF
@A00769:11:HC3HCDRXX:1:2102:5683:33536
CAAGCTTT
+
FFFFFFFF
@A00769:11:HC3HCDRXX:1:2102:3812:33646
CAAGCTTT
+
FFFFFFFF
@A00769:11:HC3HCDRXX:1:2102:22345:33677
CAAGCTTT
+
FFFFFFFF
@A00769:11:HC3HCDRXX:1:2102:13340:33927
CAAGCTTT
+
FFFF:,,F
@A00769:11:HC3HCDRXX:1:2102:26115:33943
CAAGCTTT
+
FFFFFFFF
@A00769:11:HC3HCDRXX:1:2102:15989:34068
CAAGCTTT
+
FFFFFFFF
@A00769:11:HC3HCDRXX:1:2102:6460:34100
CAAGCTTT
+
FFFFFFFF
@A00769:11:HC3HCDRXX:1:2102:21287:34100
CAAGCTTT
+
FFF:FFFF
@A00769:11:HC3HCDRXX:1:2102:7600:34162
CAAGCTTT
+
FFFFFFFF
@A00769:11:HC3HCDRXX:1:2102:14434:34162
CAAGCTTT
+
FFFFFFFF
@A00769:11:HC3HCDRXX:1:2102:9435:34209
CAAGCTTT
+
FFFFFFFF
@A00769:11:HC3HCDRXX:1:2102:28185:34334
CAAGCTTT
+
FFFFFFFF
@A00769:11:HC3HCDRXX:1:2102:18331:34366
CAAGCTTT
+
FFFFFFFF
@A00769:11:HC3HCDRXX:1:2102:13458:34538
CAAGCTTT
+
FFFFFF:F
@A00769:11:HC3HCDRXX:1:2102:18810:34601
CAAGCTTT
+
FFFFFFFF
@A00769:11:HC3HCDRXX:1:2102:9706:34616
CAAGCTTT
+
,FFFFFFF
@A00769:11:HC3HCDRXX:1:2102:17960:34663
CAAGCTTT
+
FFFFFFFF
@A00769:11:HC3HCDRXX:1:2102:24234:34695
CAAGCTTT
+
FFFFFFFF
@A00769:11:HC3HCDRXX:1:2102:28076:34804
CAAGCTTT
+
FFFFFFFF
@A00769:11:HC3HCDRXX:1:2102:21694:34835
CAAGCTTT
+
FFFFFFFF
@A00769:11:HC3HCDRXX:1:2102:21287:34882
CAAGCTTT
+
FFFFFF:F
@A00769:11:HC3HCDRXX:1:2102:17273:35039
CAAGCTTT
+
FFFFFFFF
@A00769:11:HC3HCDRXX:1:2102:22987:35070
CAAGCTTT
+
FFFFFFFF
@A00769:11:HC3HCDRXX:1:2102:5746:35149
CAAGCTTT
+
FFFFFFFF
@A00769:11:HC3HCDRXX:1:2102:9136:35258
CAAGCTTT
+
FFFFFFFF
@A00769:11:HC3HCDRXX:1:2102:15393:35383
CAAGCTTT
+
FFF:::FF
@A00769:11:HC3HCDRXX:1:2102:26440:35383
CAAGCTTT
+
FFFFFFFF
@A00769:11:HC3HCDRXX:1:2102:16667:35430
CAAGCTTT
+
FFFFFFFF
@A00769:11:HC3HCDRXX:1:2102:21757:35446
CAAGCTTT
+
FFFFFFFF
@A00769:11:HC3HCDRXX:1:2102:1479:35524
CAAGCTTT
+
FFFF,FFF
@A00769:11:HC3HCDRXX:1:2102:5294:35587
CAAGCTTT
+
FFFFFFFF
@A00769:11:HC3HCDRXX:1:2102:31729:35775
CAAGCTTT
+
FFFF,F,F
@A00769:11:HC3HCDRXX:1:2102:2627:35916
CAAGCTTT
+
FFFFFFFF
@A00769:11:HC3HCDRXX:1:2102:29884:35931
CAAGCTTT
+
FFFFFFFF
@A00769:11:HC3HCDRXX:1:2102:14669:35947
CAAGCTTT
+
FFFFFFFF
@A00769:11:HC3HCDRXX:1:2102:5014:35978
CAAGCTTT
+
FFF,FF:F
@A00769:11:HC3HCDRXX:1:2102:4607:35994
CAAGCTTT
+
FFFFFFF:
@A00769:11:HC3HCDRXX:1:2102:10538:36025
CAAGCTTT
+
FFFFFFFF
@A00769:11:HC3HCDRXX:1:2102:20898:36213
CAAGCTTT
+
FFFFFFFF
@A00769:11:HC3HCDRXX:1:2102:16523:36245
CAAGCTTT
+
FFFFFFFF
@A00769:11:HC3HCDRXX:1:2102:2745:36307
CAAGCTTT
+
FFF::FFF
@A00769:11:HC3HCDRXX:1:2102:17499:36432
CAAGCTTT
+
FFFFFFFF
@A00769:11:HC3HCDRXX:1:2102:25265:36636
CAAGCTTT
+
FFFFF:FF
@A00769:11:HC3HCDRXX:1:2102:20003:36761
CAAGCTTT
+
FFFFFFFF
@A00769:11:HC3HCDRXX:1:2102:2483:36793
CAAGCTTT
+
FFFFFFFF
@A00769:11:HC3HCDRXX:1:2102:13096:36855
CAAGCTTT
+
FFFFFFFF
@A00769:11:HC3HCDRXX:1:2102:16721:36965
CAAGCTTT
+
FFFFFFFF
@A00769:11:HC3HCDRXX:1:2102:4092:37012
CAAGCTTT
+
FFFFFFFF
@A00769:11:HC3HCDRXX:1:2102:15031:37012
CAAGCTTT
+
:FF:,FFF
@A00769:11:HC3HCDRXX:1:2102:1280:37027
CAAGCTTT
+
FFFFFFFF
@A00769:11:HC3HCDRXX:1:2103:17852:1031
CAAGCTTT
+
FFFFFFFF
@A00769:11:HC3HCDRXX:1:2103:30508:1031
CAAGCTTT
+
FFFFFFFF
@A00769:11:HC3HCDRXX:1:2103:30599:1063
CAAGCTTT
+
FFFFFFFF
@A00769:11:HC3HCDRXX:1:2103:9381:1078
CAAGCTTT
+
FFFFFFFF
@A00769:11:HC3HCDRXX:1:2103:24840:1141
CAAGCTTT
+
FFFFFFFF
@A00769:11:HC3HCDRXX:1:2103:22453:1204
CAAGCTTT
+
FFFFFFFF
@A00769:11:HC3HCDRXX:1:2103:10104:1329
CAAGCTTT
+
FFFFFFFF
@A00769:11:HC3HCDRXX:1:2103:16034:1329
CAAGCTTT
+
FFFFFFFF
@A00769:11:HC3HCDRXX:1:2103:27082:1391
CAAGCTTT
+
FFFFF,:F
@A00769:11:HC3HCDRXX:1:2103:31204:1391
CAAGCTTT
+
FFFFFF:F
@A00769:11:HC3HCDRXX:1:2103:17128:1407
CAAGCTTT
+
FFFFF:FF
@A00769:11:HC3HCDRXX:1:2103:32298:1438
CAAGCTTT
+
FFFFFFFF
@A00769:11:HC3HCDRXX:1:2103:7518:1454
CAAGCTTT
+
FFFFFFFF
@A00769:11:HC3HCDRXX:1:2103:24370:1642
CAAGCTTT
+
FFFFFFFF
@A00769:11:HC3HCDRXX:1:2103:32588:1658
CAAGCTTT
+
FFFFFF:F
@A00769:11:HC3HCDRXX:1:2103:8892:1736
CAAGCTTT
+
:FFFFFFF
@A00769:11:HC3HCDRXX:1:2103:12346:1830
CAAGCTTT
+
FF:FFFFF
@A00769:11:HC3HCDRXX:1:2103:20555:1861
CAAGCTTT
+
FFFFFFFF
@A00769:11:HC3HCDRXX:1:2103:2347:1892
CAAGCTTT
+
FFFFFFFF
@A00769:11:HC3HCDRXX:1:2103:4933:1892
CAAGCTTT
+
FFFFFFFF
@A00769:11:HC3HCDRXX:1:2103:21079:1892
CAAGCTTT
+
FFFFFFFF
@A00769:11:HC3HCDRXX:1:2103:19253:1924
CAAGCTTT
+
FFFFFFFF
@A00769:11:HC3HCDRXX:1:2103:29324:1955
CAAGCTTT
+
FFFFFFFF
@A00769:11:HC3HCDRXX:1:2103:28094:2143
CAAGCTTT
+
FFFFFFFF
@A00769:11:HC3HCDRXX:1:2103:13801:2190
CAAGCTTT
+
FFFFF:FF
@A00769:11:HC3HCDRXX:1:2103:17788:2300
CAAGCTTT
+
FFFFF:FF
@A00769:11:HC3HCDRXX:1:2103:13584:2347
CAAGCTTT
+
FFFFFFFF
@A00769:11:HC3HCDRXX:1:2103:21820:2394
CAAGCTTT
+
FFFFFF:F
@A00769:11:HC3HCDRXX:1:2103:4616:2440
CAAGCTTT
+
FFFFFFFF
@A00769:11:HC3HCDRXX:1:2103:11876:2456
CAAGCTTT
+
FFFFFFFF
@A00769:11:HC3HCDRXX:1:2103:32714:2503
CAAGCTTT
+
FFFFFFFF
@A00769:11:HC3HCDRXX:1:2103:2437:2519
CAAGCTTT
+
FFFFFFFF
@A00769:11:HC3HCDRXX:1:2103:18439:2738
CAAGCTTT
+
FFFFFFFF
@A00769:11:HC3HCDRXX:1:2103:20157:2738
CAAGCTTT
+
FFFFFFFF
@A00769:11:HC3HCDRXX:1:2103:21260:2769
CAAGCTTT
+
FFFFFFFF
@A00769:11:HC3HCDRXX:1:2103:21079:2801
CAAGCTTT
+
FFFFFFFF
@A00769:11:HC3HCDRXX:1:2103:10719:2926
CAAGCTTT
+
FFFFFFFF
@A00769:11:HC3HCDRXX:1:2103:31566:2957
CAAGCTTT
+
FFFFFFFF
@A00769:11:HC3HCDRXX:1:2103:11849:3004
CAAGCTTT
+
FFFFFF:F
@A00769:11:HC3HCDRXX:1:2103:26775:3114
CAAGCTTT
+
FFFFFFFF
@A00769:11:HC3HCDRXX:1:2103:3016:3176
CAAGCTTT
+
FFFFFFFF
@A00769:11:HC3HCDRXX:1:2103:2220:3208
CAAGCTTT
+
FFFFFFFF
@A00769:11:HC3HCDRXX:1:2103:3278:3223
CAAGCTTT
+
FFFFFFFF
@A00769:11:HC3HCDRXX:1:2103:13783:3223
CAAGCTTT
+
FFFFFFFF
@A00769:11:HC3HCDRXX:1:2103:10628:3239
CAAGCTTT
+
FFFFFFFF
@A00769:11:HC3HCDRXX:1:2103:10700:3239
CAAGCTTT
+
FFFFFF:F
@A00769:11:HC3HCDRXX:1:2103:4255:3380
CAAGCTTT
+
FFFFFFFF
@A00769:11:HC3HCDRXX:1:2103:11351:3490
CAAGCTTT
+
FFFFFFFF
@A00769:11:HC3HCDRXX:1:2103:16251:3521
CAAGCTTT
+
FFFFFFFF
@A00769:11:HC3HCDRXX:1:2103:13964:3568
CAAGCTTT
+
FFFFFFFF
@A00769:11:HC3HCDRXX:1:2103:4553:3646
CAAGCTTT
+
FFFFFFFF
@A00769:11:HC3HCDRXX:1:2103:7211:3803
CAAGCTTT
+
FFFFFFFF
@A00769:11:HC3HCDRXX:1:2103:4417:3881
CAAGCTTT
+
FFFFFFFF
@A00769:11:HC3HCDRXX:1:2103:24722:3912
CAAGCTTT
+
FFFFFFFF
@A00769:11:HC3HCDRXX:1:2103:30617:3912
CAAGCTTT
+
,FF,FF,F
@A00769:11:HC3HCDRXX:1:2103:32027:3912
CAAGCTTT
+
FFFFFF:F
@A00769:11:HC3HCDRXX:1:2103:9860:4100
CAAGCTTT
+
FFFFFFFF
@A00769:11:HC3HCDRXX:1:2103:21549:4116
CAAGCTTT
+
FFFFFFFF
@A00769:11:HC3HCDRXX:1:2103:7274:4131
CAAGCTTT
+
FFFFFFFF
@A00769:11:HC3HCDRXX:1:2103:1750:4210
CAAGCTTT
+
FFFFFFFF
@A00769:11:HC3HCDRXX:1:2103:16966:4225
CAAGCTTT
+
FFFFFFFF
@A00769:11:HC3HCDRXX:1:2103:27543:4225
CAAGCTTT
+
FFFFFFFF
@A00769:11:HC3HCDRXX:1:2103:32479:4319
CAAGCTTT
+
FFFFFFFF
@A00769:11:HC3HCDRXX:1:2103:1551:4492
CAAGCTTT
+
FFFFFFFF
@A00769:11:HC3HCDRXX:1:2103:18475:4492
CAAGCTTT
+
FFFFFFFF
@A00769:11:HC3HCDRXX:1:2103:11740:4507
CAAGCTTT
+
:FFFFFFF
@A00769:11:HC3HCDRXX:1:2103:3251:4648
CAAGCTTT
+
FFF,F:::
@A00769:11:HC3HCDRXX:1:2103:1868:4664
CAAGCTTT
+
FFFFFFFF
@A00769:11:HC3HCDRXX:1:2103:9200:4773
CAAGCTTT
+
FFFFFFFF
@A00769:11:HC3HCDRXX:1:2103:27986:4867
CAAGCTTT
+
FFFFFFFF
@A00769:11:HC3HCDRXX:1:2103:28881:4946
CAAGCTTT
+
FFFFFFFF
@A00769:11:HC3HCDRXX:1:2103:14308:4977
CAAGCTTT
+
FFFFFFFF
@A00769:11:HC3HCDRXX:1:2103:15628:5102
CAAGCTTT
+
,FFFFF:F
@A00769:11:HC3HCDRXX:1:2103:28682:5165
CAAGCTTT
+
FFFFFF:F
@A00769:11:HC3HCDRXX:1:2103:17318:5337
CAAGCTTT
+
FFFFFFFF
@A00769:11:HC3HCDRXX:1:2103:32027:5415
CAAGCTTT
+
FFFFFFFF
@A00769:11:HC3HCDRXX:1:2103:15736:5541
CAAGCTTT
+
FFFFFFFF
@A00769:11:HC3HCDRXX:1:2103:28058:5619
CAAGCTTT
+
FFFFFF:F
@A00769:11:HC3HCDRXX:1:2103:20193:5713
CAAGCTTT
+
FFFFFFFF
@A00769:11:HC3HCDRXX:1:2103:30897:5713
CAAGCTTT
+
FFFFFFFF
@A00769:11:HC3HCDRXX:1:2103:29568:5729
CAAGCTTT
+
FFFFFFFF
@A00769:11:HC3HCDRXX:1:2103:24514:5776
CAAGCTTT
+
:FFFFFFF
@A00769:11:HC3HCDRXX:1:2103:22905:5869
CAAGCTTT
+
FFFFFFFF
@A00769:11:HC3HCDRXX:1:2103:31846:5979
CAAGCTTT
+
FFFFFFFF
@A00769:11:HC3HCDRXX:1:2103:23466:6057
CAAGCTTT
+
FFFFFFFF
@A00769:11:HC3HCDRXX:1:2103:31286:6073
CAAGCTTT
+
FFFFFFFF
@A00769:11:HC3HCDRXX:1:2103:12093:6120
CAAGCTTT
+
FFFFFFFF
@A00769:11:HC3HCDRXX:1:2103:32117:6386
CAAGCTTT
+
FFFFFFFF
@A00769:11:HC3HCDRXX:1:2103:20573:6402
CAAGCTTT
+
FFFFFFFF
@A00769:11:HC3HCDRXX:1:2103:12391:6417
CAAGCTTT
+
FFFFFFFF
@A00769:11:HC3HCDRXX:1:2103:29776:6433
CAAGCTTT
+
FFFFFFFF
@A00769:11:HC3HCDRXX:1:2103:31620:6433
CAAGCTTT
+
FFFFFFFF
@A00769:11:HC3HCDRXX:1:2103:2094:6496
CAAGCTTT
+
FFFFFFFF
@A00769:11:HC3HCDRXX:1:2103:17960:6511
CAAGCTTT
+
FFFFFF:F
@A00769:11:HC3HCDRXX:1:2103:4643:6558
CAAGCTTT
+
FFFFFFFF
@A00769:11:HC3HCDRXX:1:2103:16188:6605
CAAGCTTT
+
FFF:,:FF
@A00769:11:HC3HCDRXX:1:2103:16306:6621
CAAGCTTT
+
FFFFFFFF
@A00769:11:HC3HCDRXX:1:2103:31150:6621
CAAGCTTT
+
FFFF,F,:
@A00769:11:HC3HCDRXX:1:2103:8865:6637
CAAGCTTT
+
FFFFFFFF
@A00769:11:HC3HCDRXX:1:2103:12590:6668
CAAGCTTT
+
FFFFFFFF
@A00769:11:HC3HCDRXX:1:2103:14877:6684
CAAGCTTT
+
FFFFFFFF
@A00769:11:HC3HCDRXX:1:2103:29451:6715
CAAGCTTT
+
FFFFFFFF
@A00769:11:HC3HCDRXX:1:2103:17915:6778
CAAGCTTT
+
FFF::::F
@A00769:11:HC3HCDRXX:1:2103:24442:6778
CAAGCTTT
+
FFFFF:FF
@A00769:11:HC3HCDRXX:1:2103:17960:6856
CAAGCTTT
+
FFFFFFFF
@A00769:11:HC3HCDRXX:1:2103:24840:6903
CAAGCTTT
+
FFFFF,FF
@A00769:11:HC3HCDRXX:1:2103:12780:6934
CAAGCTTT
+
FFF,:FFF
@A00769:11:HC3HCDRXX:1:2103:14507:6950
CAAGCTTT
+
FFFFFFFF
@A00769:11:HC3HCDRXX:1:2103:5186:6965
CAAGCTTT
+
FFFF:FFF
@A00769:11:HC3HCDRXX:1:2103:11406:6965
CAAGCTTT
+
FFFFFFFF
@A00769:11:HC3HCDRXX:1:2103:21115:6965
CAAGCTTT
+
FFFFFFFF
@A00769:11:HC3HCDRXX:1:2103:22037:7028
CAAGCTTT
+
FFFFFFFF
@A00769:11:HC3HCDRXX:1:2103:28628:7075
CAAGCTTT
+
FFFFFFFF
@A00769:11:HC3HCDRXX:1:2103:17101:7091
CAAGCTTT
+
FFFFFFFF
@A00769:11:HC3HCDRXX:1:2103:26603:7138
CAAGCTTT
+
FFFFFFFF
@A00769:11:HC3HCDRXX:1:2103:21088:7232
CAAGCTTT
+
FFFFFFFF
@A00769:11:HC3HCDRXX:1:2103:19379:7310
CAAGCTTT
+
FFFFFFFF
@A00769:11:HC3HCDRXX:1:2103:28483:7326
CAAGCTTT
+
FFFFFFFF
@A00769:11:HC3HCDRXX:1:2103:11822:7404
CAAGCTTT
+
FFFFFF,F
@A00769:11:HC3HCDRXX:1:2103:14724:7420
CAAGCTTT
+
FFFFFFFF
@A00769:11:HC3HCDRXX:1:2103:7410:7435
CAAGCTTT
+
FFFFFFFF
@A00769:11:HC3HCDRXX:1:2103:22299:7482
CAAGCTTT
+
FFFFFFFF
@A00769:11:HC3HCDRXX:1:2103:6406:7513
CAAGCTTT
+
FFFFFFFF
@A00769:11:HC3HCDRXX:1:2103:25102:7607
CAAGCTTT
+
FFFFFFFF
@A00769:11:HC3HCDRXX:1:2103:14064:7623
CAAGCTTT
+
FFFFFFFF
@A00769:11:HC3HCDRXX:1:2103:9028:7670
CAAGCTTT
+
FFFFFFFF
@A00769:11:HC3HCDRXX:1:2103:16441:7701
CAAGCTTT
+
FFFFFFFF
@A00769:11:HC3HCDRXX:1:2103:6542:7780
CAAGCTTT
+
FFFFFFFF
@A00769:11:HC3HCDRXX:1:2103:14841:7780
CAAGCTTT
+
FFFFFFFF
@A00769:11:HC3HCDRXX:1:2103:23348:7827
CAAGCTTT
+
FFFFFFFF
@A00769:11:HC3HCDRXX:1:2103:26151:7827
CAAGCTTT
+
FFF:FFFF
@A00769:11:HC3HCDRXX:1:2103:3956:7842
CAAGCTTT
+
FFFFFFFF
@A00769:11:HC3HCDRXX:1:2103:22544:7905
CAAGCTTT
+
FFFFFFFF
@A00769:11:HC3HCDRXX:1:2103:32145:7968
CAAGCTTT
+
FFFFFFFF
@A00769:11:HC3HCDRXX:1:2103:29803:7983
CAAGCTTT
+
FFFFFFFF
@A00769:11:HC3HCDRXX:1:2103:13485:7999
CAAGCTTT
+
FFFFFFFF
@A00769:11:HC3HCDRXX:1:2103:9860:8077
CAAGCTTT
+
FFFFFFFF
@A00769:11:HC3HCDRXX:1:2103:7518:8124
CAAGCTTT
+
FFFFFFFF
@A00769:11:HC3HCDRXX:1:2103:19298:8140
CAAGCTTT
+
FFFFFFFF
@A00769:11:HC3HCDRXX:1:2103:29387:8140
CAAGCTTT
+
FFFFFFFF
@A00769:11:HC3HCDRXX:1:2103:9272:8249
CAAGCTTT
+
FFFFFFFF
@A00769:11:HC3HCDRXX:1:2103:28818:8281
CAAGCTTT
+
FFFFFFFF
@A00769:11:HC3HCDRXX:1:2103:20573:8343
CAAGCTTT
+
:FFFFFFF
@A00769:11:HC3HCDRXX:1:2103:8458:8375
CAAGCTTT
+
FFFFF,F:
@A00769:11:HC3HCDRXX:1:2103:16504:8406
CAAGCTTT
+
FFFFFFFF
@A00769:11:HC3HCDRXX:1:2103:11098:8437
CAAGCTTT
+
FFFFFFFF
@A00769:11:HC3HCDRXX:1:2103:10438:8516
CAAGCTTT
+
FFFFFFFF
@A00769:11:HC3HCDRXX:1:2103:15148:8563
CAAGCTTT
+
FFFFFFFF
@A00769:11:HC3HCDRXX:1:2103:8015:8609
CAAGCTTT
+
FFFFFFFF
@A00769:11:HC3HCDRXX:1:2103:24903:8609
CAAGCTTT
+
FFFFFFFF
@A00769:11:HC3HCDRXX:1:2103:28085:8641
CAAGCTTT
+
FFFF:FFF
@A00769:11:HC3HCDRXX:1:2103:30526:8703
CAAGCTTT
+
FF::FFFF
@A00769:11:HC3HCDRXX:1:2103:4842:8782
CAAGCTTT
+
FFFFFFFF
@A00769:11:HC3HCDRXX:1:2103:20030:8782
CAAGCTTT
+
FFFFFFFF
@A00769:11:HC3HCDRXX:1:2103:31738:8891
CAAGCTTT
+
FFFFFFFF
@A00769:11:HC3HCDRXX:1:2103:28384:9001
CAAGCTTT
+
FFFFFFFF
@A00769:11:HC3HCDRXX:1:2103:11026:9064
CAAGCTTT
+
FFFFFFFF
@A00769:11:HC3HCDRXX:1:2103:3188:9079
CAAGCTTT
+
FFFFFF:F
@A00769:11:HC3HCDRXX:1:2103:31060:9189
CAAGCTTT
+
FFFFFFFF
@A00769:11:HC3HCDRXX:1:2103:24180:9204
CAAGCTTT
+
FFFFFFFF
@A00769:11:HC3HCDRXX:1:2103:4580:9267
CAAGCTTT
+
FFFFFFFF
@A00769:11:HC3HCDRXX:1:2103:15655:9283
CAAGCTTT
+
FFFFFFFF
@A00769:11:HC3HCDRXX:1:2103:11677:9314
CAAGCTTT
+
FFFFFFFF
@A00769:11:HC3HCDRXX:1:2103:9588:9361
CAAGCTTT
+
FFFFFFFF
@A00769:11:HC3HCDRXX:1:2103:4933:9408
CAAGCTTT
+
FFFFFFFF
@A00769:11:HC3HCDRXX:1:2103:4598:9455
CAAGCTTT
+
FFFFFFFF
@A00769:11:HC3HCDRXX:1:2103:4616:9455
CAAGCTTT
+
FFFFFFFF
@A00769:11:HC3HCDRXX:1:2103:15646:9455
CAAGCTTT
+
FFFFFFFF
@A00769:11:HC3HCDRXX:1:2103:17336:9471
CAAGCTTT
+
FFFFFFFF
@A00769:11:HC3HCDRXX:1:2103:7518:9502
CAAGCTTT
+
FFFFFFFF
@A00769:11:HC3HCDRXX:1:2103:12879:9612
CAAGCTTT
+
FFFFFFFF
@A00769:11:HC3HCDRXX:1:2103:25147:9752
CAAGCTTT
+
FFFF:FF:
@A00769:11:HC3HCDRXX:1:2103:25220:9784
CAAGCTTT
+
FFFFFFFF
@A00769:11:HC3HCDRXX:1:2103:24704:9799
CAAGCTTT
+
FFFFFFFF
@A00769:11:HC3HCDRXX:1:2103:18367:9815
CAAGCTTT
+
FFFFFFFF
@A00769:11:HC3HCDRXX:1:2103:25256:9878
CAAGCTTT
+
FFFFFFFF
@A00769:11:HC3HCDRXX:1:2103:23764:9893
CAAGCTTT
+
FFFFFFFF
@A00769:11:HC3HCDRXX:1:2103:20356:9940
CAAGCTTT
+
FFFFFFFF
@A00769:11:HC3HCDRXX:1:2103:11794:9956
CAAGCTTT
+
FFFFFFFF
@A00769:11:HC3HCDRXX:1:2103:24505:9987
CAAGCTTT
+
F:FFFF:F
@A00769:11:HC3HCDRXX:1:2103:1723:10019
CAAGCTTT
+
FFFFFFFF
@A00769:11:HC3HCDRXX:1:2103:2763:10066
CAAGCTTT
+
FFFFFFFF
@A00769:11:HC3HCDRXX:1:2103:1687:10175
CAAGCTTT
+
FFFFFFFF
@A00769:11:HC3HCDRXX:1:2103:16260:10300
CAAGCTTT
+
FFFFFFFF
@A00769:11:HC3HCDRXX:1:2103:27706:10300
CAAGCTTT
+
FFFFFFFF
@A00769:11:HC3HCDRXX:1:2103:6903:10316
CAAGCTTT
+
FFFFFFFF
@A00769:11:HC3HCDRXX:1:2103:5556:10363
CAAGCTTT
+
FFFFFFFF
@A00769:11:HC3HCDRXX:1:2103:13557:10441
CAAGCTTT
+
FFFFFFFF
@A00769:11:HC3HCDRXX:1:2103:29993:10441
CAAGCTTT
+
FFFFFFFF
@A00769:11:HC3HCDRXX:1:2103:2220:10473
CAAGCTTT
+
FFFFFFFF
@A00769:11:HC3HCDRXX:1:2103:5909:10598
CAAGCTTT
+
FFFFFFFF
@A00769:11:HC3HCDRXX:1:2103:29622:10614
CAAGCTTT
+
FFFFFFFF
@A00769:11:HC3HCDRXX:1:2103:30427:10629
CAAGCTTT
+
FFFFFFFF
@A00769:11:HC3HCDRXX:1:2103:4047:10723
CAAGCTTT
+
FFFFFFFF
@A00769:11:HC3HCDRXX:1:2103:2230:10770
CAAGCTTT
+
FFFFFF,F
@A00769:11:HC3HCDRXX:1:2103:7021:10864
CAAGCTTT
+
FFFFFFFF
@A00769:11:HC3HCDRXX:1:2103:31060:10974
CAAGCTTT
+
FFFFFFFF
@A00769:11:HC3HCDRXX:1:2103:29731:10989
CAAGCTTT
+
F:F::FF,
@A00769:11:HC3HCDRXX:1:2103:17336:11005
CAAGCTTT
+
FFFFFFFF
@A00769:11:HC3HCDRXX:1:2103:23719:11005
CAAGCTTT
+
FFFFFFFF
@A00769:11:HC3HCDRXX:1:2103:10077:11021
CAAGCTTT
+
FFFFFFFF
@A00769:11:HC3HCDRXX:1:2103:27742:11083
CAAGCTTT
+
FFFFFFFF
@A00769:11:HC3HCDRXX:1:2103:11767:11099
CAAGCTTT
+
FFFFFFFF
@A00769:11:HC3HCDRXX:1:2103:30761:11115
CAAGCTTT
+
FFFFFFFF
@A00769:11:HC3HCDRXX:1:2103:27380:11240
CAAGCTTT
+
FFFFFFFF
@A00769:11:HC3HCDRXX:1:2103:4101:11287
CAAGCTTT
+
FFFFFFFF
@A00769:11:HC3HCDRXX:1:2103:4164:11303
CAAGCTTT
+
FFFFFFFF
@A00769:11:HC3HCDRXX:1:2103:24451:11334
CAAGCTTT
+
FFFFFFF:
@A00769:11:HC3HCDRXX:1:2103:5828:11365
CAAGCTTT
+
FFFFFFFF
@A00769:11:HC3HCDRXX:1:2103:19162:11443
CAAGCTTT
+
FFFFFFFF
@A00769:11:HC3HCDRXX:1:2103:20952:11475
CAAGCTTT
+
FFFFFFFF
@A00769:11:HC3HCDRXX:1:2103:9760:11631
CAAGCTTT
+
FFFFFFFF
@A00769:11:HC3HCDRXX:1:2103:6207:11866
CAAGCTTT
+
FFFFFFFF
@A00769:11:HC3HCDRXX:1:2103:25003:12007
CAAGCTTT
+
FFFFFFFF
@A00769:11:HC3HCDRXX:1:2103:32551:12336
CAAGCTTT
+
FFFFFFFF
@A00769:11:HC3HCDRXX:1:2103:17011:12477
CAAGCTTT
+
FFFFFFFF
@A00769:11:HC3HCDRXX:1:2103:17626:12508
CAAGCTTT
+
FFFFFFFF
@A00769:11:HC3HCDRXX:1:2103:24379:12618
CAAGCTTT
+
FFFFFFFF
@A00769:11:HC3HCDRXX:1:2103:22996:12633
CAAGCTTT
+
FFFFFFFF
@A00769:11:HC3HCDRXX:1:2103:4716:12665
CAAGCTTT
+
FFFFFFFF
@A00769:11:HC3HCDRXX:1:2103:16351:12680
CAAGCTTT
+
FFFFFFFF
@A00769:11:HC3HCDRXX:1:2103:17400:12774
CAAGCTTT
+
FFFFFFFF
@A00769:11:HC3HCDRXX:1:2103:27263:12853
CAAGCTTT
+
FFFFFFFF
@A00769:11:HC3HCDRXX:1:2103:25427:12994
CAAGCTTT
+
FFFFF:FF
@A00769:11:HC3HCDRXX:1:2103:32877:13025
CAAGCTTT
+
FFFFFFFF
@A00769:11:HC3HCDRXX:1:2103:22706:13041
CAAGCTTT
+
FFFFFFFF
@A00769:11:HC3HCDRXX:1:2103:4833:13119
CAAGCTTT
+
FFFFF:F:
@A00769:11:HC3HCDRXX:1:2103:15971:13119
CAAGCTTT
+
FFFFFFFF
@A00769:11:HC3HCDRXX:1:2103:6234:13197
CAAGCTTT
+
:FFFFFF:
@A00769:11:HC3HCDRXX:1:2103:26332:13432
CAAGCTTT
+
FFFFFFFF
@A00769:11:HC3HCDRXX:1:2103:30246:13479
CAAGCTTT
+
FFF,,:,F
@A00769:11:HC3HCDRXX:1:2103:20889:13557
CAAGCTTT
+
FFFFFFFF
@A00769:11:HC3HCDRXX:1:2103:23149:13620
CAAGCTTT
+
FFFFFFFF
@A00769:11:HC3HCDRXX:1:2103:30798:13683
CAAGCTTT
+
FFFFFF:F
@A00769:11:HC3HCDRXX:1:2103:27959:13745
CAAGCTTT
+
FFFFFFFF
@A00769:11:HC3HCDRXX:1:2103:2275:13761
CAAGCTTT
+
FFFFFFFF
@A00769:11:HC3HCDRXX:1:2103:6940:13792
CAAGCTTT
+
FFFFFFFF
@A00769:11:HC3HCDRXX:1:2103:32416:13823
CAAGCTTT
+
FFFFFFFF
@A00769:11:HC3HCDRXX:1:2103:2546:13855
CAAGCTTT
+
FFFFFFFF
@A00769:11:HC3HCDRXX:1:2103:17870:13902
CAAGCTTT
+
F:FFFFFF
@A00769:11:HC3HCDRXX:1:2103:29857:13902
CAAGCTTT
+
FFFFFFFF
@A00769:11:HC3HCDRXX:1:2103:23520:14137
CAAGCTTT
+
FFFFFFFF
@A00769:11:HC3HCDRXX:1:2103:6569:14152
CAAGCTTT
+
FFFFFFFF
@A00769:11:HC3HCDRXX:1:2103:17716:14262
CAAGCTTT
+
FFFFFFFF
@A00769:11:HC3HCDRXX:1:2103:15736:14340
CAAGCTTT
+
FFF:FFFF
@A00769:11:HC3HCDRXX:1:2103:6994:14356
CAAGCTTT
+
FFFFFFFF
@A00769:11:HC3HCDRXX:1:2103:29161:14418
CAAGCTTT
+
FFFFFFFF
@A00769:11:HC3HCDRXX:1:2103:24740:14434
CAAGCTTT
+
FFFFFFFF
@A00769:11:HC3HCDRXX:1:2103:13467:14481
CAAGCTTT
+
FFFFFFFF
@A00769:11:HC3HCDRXX:1:2103:16486:14512
CAAGCTTT
+
FFFFFFFF
@A00769:11:HC3HCDRXX:1:2103:4779:14716
CAAGCTTT
+
FFFFFFFF
@A00769:11:HC3HCDRXX:1:2103:27588:14732
CAAGCTTT
+
FFFFFFFF
@A00769:11:HC3HCDRXX:1:2103:7301:14794
CAAGCTTT
+
FFFFFFFF
@A00769:11:HC3HCDRXX:1:2103:4381:14810
CAAGCTTT
+
FFFFFFFF
@A00769:11:HC3HCDRXX:1:2103:20410:14920
CAAGCTTT
+
FFFFFFFF
@A00769:11:HC3HCDRXX:1:2103:14814:14998
CAAGCTTT
+
FFFFFFFF
@A00769:11:HC3HCDRXX:1:2103:1967:15045
CAAGCTTT
+
FFFFFFFF
@A00769:11:HC3HCDRXX:1:2103:6415:15045
CAAGCTTT
+
FFFFFFFF
@A00769:11:HC3HCDRXX:1:2103:20880:15139
CAAGCTTT
+
FFFFFFFF
@A00769:11:HC3HCDRXX:1:2103:3992:15170
CAAGCTTT
+
FFFFFFFF
@A00769:11:HC3HCDRXX:1:2103:8956:15248
CAAGCTTT
+
FFFFFFFF
@A00769:11:HC3HCDRXX:1:2103:28013:15248
CAAGCTTT
+
FFFFFFFF
@A00769:11:HC3HCDRXX:1:2103:20591:15264
CAAGCTTT
+
FFFFFFFF
@A00769:11:HC3HCDRXX:1:2103:22788:15311
CAAGCTTT
+
FFFFFFFF
@A00769:11:HC3HCDRXX:1:2103:5258:15389
CAAGCTTT
+
FFFFFFFF
@A00769:11:HC3HCDRXX:1:2103:7744:15405
CAAGCTTT
+
FFFFFFFF
@A00769:11:HC3HCDRXX:1:2103:32669:15483
CAAGCTTT
+
FFFFFFFF
@A00769:11:HC3HCDRXX:1:2103:10031:15608
CAAGCTTT
+
FFFFF:FF
@A00769:11:HC3HCDRXX:1:2103:22670:15608
CAAGCTTT
+
FFFFFFFF
@A00769:11:HC3HCDRXX:1:2103:1823:15796
CAAGCTTT
+
FFFFFFFF
@A00769:11:HC3HCDRXX:1:2103:1154:15828
CAAGCTTT
+
FFFFFFFF
@A00769:11:HC3HCDRXX:1:2103:30807:15828
CAAGCTTT
+
FFFFFFFF
@A00769:11:HC3HCDRXX:1:2103:21558:15937
CAAGCTTT
+
FFFFFFFF
@A00769:11:HC3HCDRXX:1:2103:3965:15969
CAAGCTTT
+
FFFFFFFF
@A00769:11:HC3HCDRXX:1:2103:25545:15984
CAAGCTTT
+
FFFFFFFF
@A00769:11:HC3HCDRXX:1:2103:14742:16000
CAAGCTTT
+
FFFFFFFF
@A00769:11:HC3HCDRXX:1:2103:1841:16078
CAAGCTTT
+
FFFFFFFF
@A00769:11:HC3HCDRXX:1:2103:6298:16125
CAAGCTTT
+
FFFFFFFF
@A00769:11:HC3HCDRXX:1:2103:12274:16172
CAAGCTTT
+
FFFFFFFF
@A00769:11:HC3HCDRXX:1:2103:7898:16360
CAAGCTTT
+
FFFFFFFF
@A00769:11:HC3HCDRXX:1:2103:1452:16376
CAAGCTTT
+
FFF::FFF
@A00769:11:HC3HCDRXX:1:2103:17056:16376
CAAGCTTT
+
FFFFFFFF
@A00769:11:HC3HCDRXX:1:2103:17806:16423
CAAGCTTT
+
FFFFFFFF
@A00769:11:HC3HCDRXX:1:2103:26503:16517
CAAGCTTT
+
FFFFFFFF
@A00769:11:HC3HCDRXX:1:2103:3079:16532
CAAGCTTT
+
FFFFFFFF
@A00769:11:HC3HCDRXX:1:2103:6397:16548
CAAGCTTT
+
FFFFFFFF
@A00769:11:HC3HCDRXX:1:2103:14606:16736
CAAGCTTT
+
FFFFFFFF
@A00769:11:HC3HCDRXX:1:2103:29866:16736
CAAGCTTT
+
FFFFFFFF
@A00769:11:HC3HCDRXX:1:2103:13422:16752
CAAGCTTT
+
FFF:FFFF
@A00769:11:HC3HCDRXX:1:2103:4381:16783
CAAGCTTT
+
FFFFFFFF
@A00769:11:HC3HCDRXX:1:2103:2718:16939
CAAGCTTT
+
FFFFFFFF
@A00769:11:HC3HCDRXX:1:2103:26295:16939
CAAGCTTT
+
FFFFFFFF
@A00769:11:HC3HCDRXX:1:2103:4137:16955
CAAGCTTT
+
FFFFFFFF
@A00769:11:HC3HCDRXX:1:2103:18150:16955
CAAGCTTT
+
F:FFFFFF
@A00769:11:HC3HCDRXX:1:2103:21459:16955
CAAGCTTT
+
FFFFFFFF
@A00769:11:HC3HCDRXX:1:2103:2971:17284
CAAGCTTT
+
FFFFFFFF
@A00769:11:HC3HCDRXX:1:2103:11541:17284
CAAGCTTT
+
FFF::F,F
@A00769:11:HC3HCDRXX:1:2103:1217:17347
CAAGCTTT
+
FFFFFFFF
@A00769:11:HC3HCDRXX:1:2103:9335:17378
CAAGCTTT
+
FFFFF:FF
@A00769:11:HC3HCDRXX:1:2103:18765:17394
CAAGCTTT
+
FFFFFFFF
@A00769:11:HC3HCDRXX:1:2103:2880:17409
CAAGCTTT
+
FFFFFFFF
@A00769:11:HC3HCDRXX:1:2103:27814:17472
CAAGCTTT
+
FFFFFFFF
@A00769:11:HC3HCDRXX:1:2103:21332:17581
CAAGCTTT
+
FFFFFFFF
@A00769:11:HC3HCDRXX:1:2103:22761:17801
CAAGCTTT
+
FFFFFFFF
@A00769:11:HC3HCDRXX:1:2103:7527:17848
CAAGCTTT
+
FFFFFFFF
@A00769:11:HC3HCDRXX:1:2103:25626:17848
CAAGCTTT
+
FFFFFFFF
@A00769:11:HC3HCDRXX:1:2103:27932:17926
CAAGCTTT
+
FFFFFFFF
@A00769:11:HC3HCDRXX:1:2103:32353:17942
CAAGCTTT
+
FFFFFFFF
@A00769:11:HC3HCDRXX:1:2103:23176:18020
CAAGCTTT
+
FFFFFFFF
@A00769:11:HC3HCDRXX:1:2103:7301:18051
CAAGCTTT
+
FFFFFFFF
@A00769:11:HC3HCDRXX:1:2103:11776:18067
CAAGCTTT
+
FFFFFFFF
@A00769:11:HC3HCDRXX:1:2103:23863:18082
CAAGCTTT
+
FFFF:::F
@A00769:11:HC3HCDRXX:1:2103:11993:18192
CAAGCTTT
+
FFFFFFFF
@A00769:11:HC3HCDRXX:1:2103:19922:18239
CAAGCTTT
+
FFFFFFFF
@A00769:11:HC3HCDRXX:1:2103:27389:18239
CAAGCTTT
+
FFFFFFFF
@A00769:11:HC3HCDRXX:1:2103:14172:18333
CAAGCTTT
+
FFFFFFFF
@A00769:11:HC3HCDRXX:1:2103:31087:18349
CAAGCTTT
+
FFFFFFFF
@A00769:11:HC3HCDRXX:1:2103:6686:18364
CAAGCTTT
+
FFFFFFFF
@A00769:11:HC3HCDRXX:1:2103:9598:18364
CAAGCTTT
+
FFFFFFFF
@A00769:11:HC3HCDRXX:1:2103:4987:18396
CAAGCTTT
+
FFFFFFFF
@A00769:11:HC3HCDRXX:1:2103:31729:18458
CAAGCTTT
+
FFFFFFFF
@A00769:11:HC3HCDRXX:1:2103:28881:18505
CAAGCTTT
+
FFFFFFFF
@A00769:11:HC3HCDRXX:1:2103:6262:18693
CAAGCTTT
+
FFFFFFFF
@A00769:11:HC3HCDRXX:1:2103:8675:18740
CAAGCTTT
+
FFFFFFFF
@A00769:11:HC3HCDRXX:1:2103:2700:18912
CAAGCTTT
+
FFFFFFFF
@A00769:11:HC3HCDRXX:1:2103:5466:18944
CAAGCTTT
+
FFFFFFFF
@A00769:11:HC3HCDRXX:1:2103:25961:18959
CAAGCTTT
+
FFFFFFFF
@A00769:11:HC3HCDRXX:1:2103:10095:19069
CAAGCTTT
+
FFFFFFFF
@A00769:11:HC3HCDRXX:1:2103:10022:19132
CAAGCTTT
+
FFFFFFFF
@A00769:11:HC3HCDRXX:1:2103:16134:19132
CAAGCTTT
+
FFFFFFFF
@A00769:11:HC3HCDRXX:1:2103:5602:19147
CAAGCTTT
+
FFFFF:FF
@A00769:11:HC3HCDRXX:1:2103:5150:19210
CAAGCTTT
+
FFFFFFFF
@A00769:11:HC3HCDRXX:1:2103:5403:19272
CAAGCTTT
+
FFFFFFFF
@A00769:11:HC3HCDRXX:1:2103:15899:19288
CAAGCTTT
+
FFFFFFFF
@A00769:11:HC3HCDRXX:1:2103:25391:19319
CAAGCTTT
+
FFFFFFFF
@A00769:11:HC3HCDRXX:1:2103:9462:19351
CAAGCTTT
+
FFFFFFFF
@A00769:11:HC3HCDRXX:1:2103:32389:19507
CAAGCTTT
+
FFFFFFFF
@A00769:11:HC3HCDRXX:1:2103:11053:19539
CAAGCTTT
+
FFFFFFFF
@A00769:11:HC3HCDRXX:1:2103:18105:19601
CAAGCTTT
+
FFFFFFFF
@A00769:11:HC3HCDRXX:1:2103:16269:19648
CAAGCTTT
+
FFFFFFFF
@A00769:11:HC3HCDRXX:1:2103:15808:19695
CAAGCTTT
+
FFFFFFFF
@A00769:11:HC3HCDRXX:1:2103:21459:19742
CAAGCTTT
+
FFFFFFFF
@A00769:11:HC3HCDRXX:1:2103:30237:19758
CAAGCTTT
+
FFFFF:FF
@A00769:11:HC3HCDRXX:1:2103:17969:19805
CAAGCTTT
+
FFFFFFFF
@A00769:11:HC3HCDRXX:1:2103:22987:19883
CAAGCTTT
+
FFFFFFFF
@A00769:11:HC3HCDRXX:1:2103:2727:19899
CAAGCTTT
+
FFFFFFFF
@A00769:11:HC3HCDRXX:1:2103:18041:19899
CAAGCTTT
+
FFFFF,,,
@A00769:11:HC3HCDRXX:1:2103:20130:19977
CAAGCTTT
+
FFFFFFFF
@A00769:11:HC3HCDRXX:1:2103:17906:20071
CAAGCTTT
+
FFFFFFFF
@A00769:11:HC3HCDRXX:1:2103:6994:20181
CAAGCTTT
+
FFFFFFFF
@A00769:11:HC3HCDRXX:1:2103:4191:20275
CAAGCTTT
+
FFFFFFFF
@A00769:11:HC3HCDRXX:1:2103:15745:20306
CAAGCTTT
+
FFFFFFFF
@A00769:11:HC3HCDRXX:1:2103:27281:20337
CAAGCTTT
+
FFFFFFFF
@A00769:11:HC3HCDRXX:1:2103:22309:20369
CAAGCTTT
+
FFFFFFFF
@A00769:11:HC3HCDRXX:1:2103:31647:20384
CAAGCTTT
+
FFFFFFFF
@A00769:11:HC3HCDRXX:1:2103:18936:20478
CAAGCTTT
+
FFFFFFFF
@A00769:11:HC3HCDRXX:1:2103:7916:20588
CAAGCTTT
+
FFFFFFFF
@A00769:11:HC3HCDRXX:1:2103:31955:20603
CAAGCTTT
+
FFFFFFFF
@A00769:11:HC3HCDRXX:1:2103:27073:20635
CAAGCTTT
+
FFFF:FFF
@A00769:11:HC3HCDRXX:1:2103:13042:20697
CAAGCTTT
+
FFFFFFFF
@A00769:11:HC3HCDRXX:1:2103:3558:20744
CAAGCTTT
+
FFFFFFFF
@A00769:11:HC3HCDRXX:1:2103:3685:20776
CAAGCTTT
+
FFFFFFFF
@A00769:11:HC3HCDRXX:1:2103:9426:20854
CAAGCTTT
+
FFFFFFFF
@A00769:11:HC3HCDRXX:1:2103:30427:20870
CAAGCTTT
+
FFFFFFFF
@A00769:11:HC3HCDRXX:1:2103:13458:20948
CAAGCTTT
+
FFF:,FFF
@A00769:11:HC3HCDRXX:1:2103:23213:20995
CAAGCTTT
+
FFFFFFFF
@A00769:11:HC3HCDRXX:1:2103:22968:21042
CAAGCTTT
+
FFFFFFFF
@A00769:11:HC3HCDRXX:1:2103:23095:21230
CAAGCTTT
+
FFFFFFFF
@A00769:11:HC3HCDRXX:1:2103:1172:21277
CAAGCTTT
+
FFFFFFFF
@A00769:11:HC3HCDRXX:1:2103:10646:21277
CAAGCTTT
+
FFFFFFFF
@A00769:11:HC3HCDRXX:1:2103:5457:21465
CAAGCTTT
+
FFFFFFFF
@A00769:11:HC3HCDRXX:1:2103:8070:21543
CAAGCTTT
+
FFFFFFFF
@A00769:11:HC3HCDRXX:1:2103:22878:21543
CAAGCTTT
+
FFFFFFFF
@A00769:11:HC3HCDRXX:1:2103:9136:21637
CAAGCTTT
+
FFFFFFFF
@A00769:11:HC3HCDRXX:1:2103:14950:21684
CAAGCTTT
+
FFFFFFFF
@A00769:11:HC3HCDRXX:1:2103:5466:21699
CAAGCTTT
+
FFFFFFFF
@A00769:11:HC3HCDRXX:1:2103:6849:21715
CAAGCTTT
+
FFFFFFFF
@A00769:11:HC3HCDRXX:1:2103:17155:21746
CAAGCTTT
+
FFFFFFFF
@A00769:11:HC3HCDRXX:1:2103:20428:21746
CAAGCTTT
+
FFFFFFFF
@A00769:11:HC3HCDRXX:1:2103:16694:21762
CAAGCTTT
+
FFFFFFFF
@A00769:11:HC3HCDRXX:1:2103:13440:21793
CAAGCTTT
+
FFFFFFFF
@A00769:11:HC3HCDRXX:1:2103:1551:21903
CAAGCTTT
+
FFFFFFFF
@A00769:11:HC3HCDRXX:1:2103:23710:21950
CAAGCTTT
+
FFFFFFFF
@A00769:11:HC3HCDRXX:1:2103:23755:21997
CAAGCTTT
+
FFFFFFFF
@A00769:11:HC3HCDRXX:1:2103:29152:22013
CAAGCTTT
+
FFFFFFFF
@A00769:11:HC3HCDRXX:1:2103:7392:22028
CAAGCTTT
+
FFFFFF:F
@A00769:11:HC3HCDRXX:1:2103:5303:22044
CAAGCTTT
+
FFFFFFFF
@A00769:11:HC3HCDRXX:1:2103:25464:22044
CAAGCTTT
+
FFFFFFFF
@A00769:11:HC3HCDRXX:1:2103:2844:22075
CAAGCTTT
+
FFFFFFFF
@A00769:11:HC3HCDRXX:1:2103:25717:22075
CAAGCTTT
+
FFFFF:FF
@A00769:11:HC3HCDRXX:1:2103:28926:22091
CAAGCTTT
+
FFFFFFFF
@A00769:11:HC3HCDRXX:1:2103:1181:22169
CAAGCTTT
+
FFFFFFFF
@A00769:11:HC3HCDRXX:1:2103:7401:22420
CAAGCTTT
+
FFFFFFFF
@A00769:11:HC3HCDRXX:1:2103:32289:22467
CAAGCTTT
+
FFFFFFFF
@A00769:11:HC3HCDRXX:1:2103:31295:22529
CAAGCTTT
+
FFFFF::F
@A00769:11:HC3HCDRXX:1:2103:9688:22717
CAAGCTTT
+
FFFFFFFF
@A00769:11:HC3HCDRXX:1:2103:24189:22717
CAAGCTTT
+
FFFFFFFF
@A00769:11:HC3HCDRXX:1:2103:2871:22748
CAAGCTTT
+
FFFFFFFF
@A00769:11:HC3HCDRXX:1:2103:24496:22780
CAAGCTTT
+
FFF,:F:F
@A00769:11:HC3HCDRXX:1:2103:22616:22811
CAAGCTTT
+
FFFFFFFF
@A00769:11:HC3HCDRXX:1:2103:3007:22858
CAAGCTTT
+
FFFFFFFF
@A00769:11:HC3HCDRXX:1:2103:7346:22858
CAAGCTTT
+
FFFFFFFF
@A00769:11:HC3HCDRXX:1:2103:28818:22874
CAAGCTTT
+
FFFFFFFF
@A00769:11:HC3HCDRXX:1:2103:18611:22921
CAAGCTTT
+
FFFFFFFF
@A00769:11:HC3HCDRXX:1:2103:32850:22999
CAAGCTTT
+
FFFFFFFF
@A00769:11:HC3HCDRXX:1:2103:2410:23265
CAAGCTTT
+
:FFFFFFF
@A00769:11:HC3HCDRXX:1:2103:5412:23265
CAAGCTTT
+
FFFFFFFF
@A00769:11:HC3HCDRXX:1:2103:2709:23281
CAAGCTTT
+
FFFFFFFF
@A00769:11:HC3HCDRXX:1:2103:2428:23296
CAAGCTTT
+
FFFFFFFF
@A00769:11:HC3HCDRXX:1:2103:9073:23312
CAAGCTTT
+
FFFFF:,F
@A00769:11:HC3HCDRXX:1:2103:25292:23343
CAAGCTTT
+
FFFF,F,F
@A00769:11:HC3HCDRXX:1:2103:18204:23500
CAAGCTTT
+
FFFFFFFF
@A00769:11:HC3HCDRXX:1:2103:28113:23500
CAAGCTTT
+
FFFF:FFF
@A00769:11:HC3HCDRXX:1:2103:22318:23578
CAAGCTTT
+
FFFFFFFF
@A00769:11:HC3HCDRXX:1:2103:18087:23672
CAAGCTTT
+
FFFFFFFF
@A00769:11:HC3HCDRXX:1:2103:19388:23672
CAAGCTTT
+
FFFFFFFF
@A00769:11:HC3HCDRXX:1:2103:5565:23688
CAAGCTTT
+
FFFFFFFF
@A00769:11:HC3HCDRXX:1:2103:12066:23703
CAAGCTTT
+
FFFFFFFF
@A00769:11:HC3HCDRXX:1:2103:25626:23735
CAAGCTTT
+
FFFFFFFF
@A00769:11:HC3HCDRXX:1:2103:31358:23735
CAAGCTTT
+
FFFFFFFF
@A00769:11:HC3HCDRXX:1:2103:17318:23750
CAAGCTTT
+
FFFFFFFF
@A00769:11:HC3HCDRXX:1:2103:23375:23970
CAAGCTTT
+
FFFFFFFF
@A00769:11:HC3HCDRXX:1:2103:31611:24017
CAAGCTTT
+
FFFFFFFF
@A00769:11:HC3HCDRXX:1:2103:1515:24126
CAAGCTTT
+
FFFFFFFF
@A00769:11:HC3HCDRXX:1:2103:24415:24267
CAAGCTTT
+
FFFFFFFF
@A00769:11:HC3HCDRXX:1:2103:9444:24298
CAAGCTTT
+
FF:FF:FF
@A00769:11:HC3HCDRXX:1:2103:31937:24361
CAAGCTTT
+
FFFFFFFF
@A00769:11:HC3HCDRXX:1:2103:20844:24408
CAAGCTTT
+
FFFFFFF:
@A00769:11:HC3HCDRXX:1:2103:24912:24408
CAAGCTTT
+
FFFFFFFF
@A00769:11:HC3HCDRXX:1:2103:20537:24471
CAAGCTTT
+
FFFFFFFF
@A00769:11:HC3HCDRXX:1:2103:4074:24518
CAAGCTTT
+
FFFFFFFF
@A00769:11:HC3HCDRXX:1:2103:3251:24596
CAAGCTTT
+
FFFFFFFF
@A00769:11:HC3HCDRXX:1:2103:18105:24612
CAAGCTTT
+
FFFFFF:F
@A00769:11:HC3HCDRXX:1:2103:5023:24627
CAAGCTTT
+
FFFFFFFF
@A00769:11:HC3HCDRXX:1:2103:25626:24799
CAAGCTTT
+
FFFFFFFF
@A00769:11:HC3HCDRXX:1:2103:20546:24893
CAAGCTTT
+
FFFFFF:F
@A00769:11:HC3HCDRXX:1:2103:27434:24893
CAAGCTTT
+
FFFFFFFF
@A00769:11:HC3HCDRXX:1:2103:20708:25238
CAAGCTTT
+
FFFF:FFF
@A00769:11:HC3HCDRXX:1:2103:21603:25316
CAAGCTTT
+
FFFFFFFF
@A00769:11:HC3HCDRXX:1:2103:27579:25551
CAAGCTTT
+
FFFFFFFF
@A00769:11:HC3HCDRXX:1:2103:23014:25598
CAAGCTTT
+
FFFFFFFF
@A00769:11:HC3HCDRXX:1:2103:25373:25614
CAAGCTTT
+
FFFFFFFF
@A00769:11:HC3HCDRXX:1:2103:3577:25723
CAAGCTTT
+
FFFFFFFF
@A00769:11:HC3HCDRXX:1:2103:30924:25739
CAAGCTTT
+
FFFFFFFF
@A00769:11:HC3HCDRXX:1:2103:23791:25786
CAAGCTTT
+
FFFFFFFF
@A00769:11:HC3HCDRXX:1:2103:4381:25801
CAAGCTTT
+
FFFFFF,F
@A00769:11:HC3HCDRXX:1:2103:16224:25801
CAAGCTTT
+
FFF:FFFF
@A00769:11:HC3HCDRXX:1:2103:18313:25880
CAAGCTTT
+
FFFFFFFF
@A00769:11:HC3HCDRXX:1:2103:7554:26318
CAAGCTTT
+
FFF,,:F:
@A00769:11:HC3HCDRXX:1:2103:3115:26365
CAAGCTTT
+
FFFFFFFF
@A00769:11:HC3HCDRXX:1:2103:20808:26475
CAAGCTTT
+
FFFFFFFF
@A00769:11:HC3HCDRXX:1:2103:31819:26600
CAAGCTTT
+
FFFFFFFF
@A00769:11:HC3HCDRXX:1:2103:28827:26616
CAAGCTTT
+
FFFFFFFF
@A00769:11:HC3HCDRXX:1:2103:28791:26647
CAAGCTTT
+
FFFF:,::
@A00769:11:HC3HCDRXX:1:2103:13223:26741
CAAGCTTT
+
FFFFFFFF
@A00769:11:HC3HCDRXX:1:2103:3794:26788
CAAGCTTT
+
FFFFFFFF
@A00769:11:HC3HCDRXX:1:2103:29577:26976
CAAGCTTT
+
FFFFFFFF
@A00769:11:HC3HCDRXX:1:2103:11885:26991
CAAGCTTT
+
:FFFFFFF
@A00769:11:HC3HCDRXX:1:2103:13006:27085
CAAGCTTT
+
FFFFFFFF
@A00769:11:HC3HCDRXX:1:2103:18376:27085
CAAGCTTT
+
FF:F,::F
@A00769:11:HC3HCDRXX:1:2103:31675:27101
CAAGCTTT
+
FFFFFFFF
@A00769:11:HC3HCDRXX:1:2103:30861:27132
CAAGCTTT
+
FFFFFFFF
@A00769:11:HC3HCDRXX:1:2103:26829:27164
CAAGCTTT
+
FFFFFFFF
@A00769:11:HC3HCDRXX:1:2103:22363:27226
CAAGCTTT
+
FFFFFFFF
@A00769:11:HC3HCDRXX:1:2103:13431:27258
CAAGCTTT
+
FFFFFFFF
@A00769:11:HC3HCDRXX:1:2103:2745:27289
CAAGCTTT
+
FFFFFFF:
@A00769:11:HC3HCDRXX:1:2103:30120:27352
CAAGCTTT
+
FFF,::FF
@A00769:11:HC3HCDRXX:1:2103:27850:27398
CAAGCTTT
+
FFFFFFFF
@A00769:11:HC3HCDRXX:1:2103:5240:27414
CAAGCTTT
+
FFFFFFFF
@A00769:11:HC3HCDRXX:1:2103:24894:27477
CAAGCTTT
+
FFFFFFFF
@A00769:11:HC3HCDRXX:1:2103:14055:27492
CAAGCTTT
+
FFFFFFFF
@A00769:11:HC3HCDRXX:1:2103:24966:27571
CAAGCTTT
+
FFFFFFFF
@A00769:11:HC3HCDRXX:1:2103:8703:27649
CAAGCTTT
+
FFFFFFFF
@A00769:11:HC3HCDRXX:1:2103:19849:27665
CAAGCTTT
+
FFFFFFFF
@A00769:11:HC3HCDRXX:1:2103:20112:27743
CAAGCTTT
+
FFFFFFFF
@A00769:11:HC3HCDRXX:1:2103:14561:27806
CAAGCTTT
+
FFFFFFFF
@A00769:11:HC3HCDRXX:1:2103:19732:27868
CAAGCTTT
+
FF:FFFFF
@A00769:11:HC3HCDRXX:1:2103:15329:27915
CAAGCTTT
+
FFFFFFFF
@A00769:11:HC3HCDRXX:1:2103:4047:27978
CAAGCTTT
+
FFFFFFFF
@A00769:11:HC3HCDRXX:1:2103:3839:27993
CAAGCTTT
+
FFFFFFFF
@A00769:11:HC3HCDRXX:1:2103:19325:28009
CAAGCTTT
+
FFFFFFFF
@A00769:11:HC3HCDRXX:1:2103:31105:28025
CAAGCTTT
+
FFFFFFFF
@A00769:11:HC3HCDRXX:1:2103:8477:28103
CAAGCTTT
+
FFFFFFFF
@A00769:11:HC3HCDRXX:1:2103:9869:28166
CAAGCTTT
+
FFFFFFFF
@A00769:11:HC3HCDRXX:1:2103:10465:28166
CAAGCTTT
+
FFFFFFFF
@A00769:11:HC3HCDRXX:1:2103:22679:28181
CAAGCTTT
+
FFFFFFFF
@A00769:11:HC3HCDRXX:1:2103:6641:28275
CAAGCTTT
+
FFFFFFFF
@A00769:11:HC3HCDRXX:1:2103:18792:28275
CAAGCTTT
+
F:FFFF:F
@A00769:11:HC3HCDRXX:1:2103:2094:28447
CAAGCTTT
+
FFFFFFFF
@A00769:11:HC3HCDRXX:1:2103:4155:28447
CAAGCTTT
+
FFFFFFFF
@A00769:11:HC3HCDRXX:1:2103:13340:28447
CAAGCTTT
+
FFFFFFFF
@A00769:11:HC3HCDRXX:1:2103:31584:28447
CAAGCTTT
+
FFF:,:F,
@A00769:11:HC3HCDRXX:1:2103:32181:28447
CAAGCTTT
+
FFFFFFFF
@A00769:11:HC3HCDRXX:1:2103:32027:28494
CAAGCTTT
+
FFF:FFFF
@A00769:11:HC3HCDRXX:1:2103:30590:28761
CAAGCTTT
+
FFFFFFFF
@A00769:11:HC3HCDRXX:1:2103:4788:28823
CAAGCTTT
+
FFFFFFFF
@A00769:11:HC3HCDRXX:1:2103:23827:28823
CAAGCTTT
+
FFFFFFFF
@A00769:11:HC3HCDRXX:1:2103:13792:28886
CAAGCTTT
+
FFFFFFFF
@A00769:11:HC3HCDRXX:1:2103:3025:28933
CAAGCTTT
+
FFFFFFFF
@A00769:11:HC3HCDRXX:1:2103:21061:29011
CAAGCTTT
+
FFFFFFFF
@A00769:11:HC3HCDRXX:1:2103:23981:29027
CAAGCTTT
+
FFFFFFFF
@A00769:11:HC3HCDRXX:1:2103:16351:29058
CAAGCTTT
+
FFFFFFFF
@A00769:11:HC3HCDRXX:1:2103:1777:29089
CAAGCTTT
+
,FFFF,FF
@A00769:11:HC3HCDRXX:1:2103:29921:29356
CAAGCTTT
+
:FFFFF:F
@A00769:11:HC3HCDRXX:1:2103:32886:29356
CAAGCTTT
+
FFFFFFFF
@A00769:11:HC3HCDRXX:1:2103:14651:29465
CAAGCTTT
+
FFFFFFFF
@A00769:11:HC3HCDRXX:1:2103:8431:29496
CAAGCTTT
+
FFFFFFFF
@A00769:11:HC3HCDRXX:1:2103:16043:29622
CAAGCTTT
+
FFFFFFFF
@A00769:11:HC3HCDRXX:1:2103:12111:29669
CAAGCTTT
+
FFFFFFFF
@A00769:11:HC3HCDRXX:1:2103:24578:29716
CAAGCTTT
+
FFFFFFFF
@A00769:11:HC3HCDRXX:1:2103:32226:29716
CAAGCTTT
+
FFFFFFFF
@A00769:11:HC3HCDRXX:1:2103:30761:29872
CAAGCTTT
+
FFFFFFFF
@A00769:11:HC3HCDRXX:1:2103:16803:29966
CAAGCTTT
+
FFFFFFFF
@A00769:11:HC3HCDRXX:1:2103:23158:29982
CAAGCTTT
+
FFFFFFFF
@A00769:11:HC3HCDRXX:1:2103:12906:30170
CAAGCTTT
+
FFFFFFFF
@A00769:11:HC3HCDRXX:1:2103:17743:30217
CAAGCTTT
+
FFFFFFFF
@A00769:11:HC3HCDRXX:1:2103:13485:30232
CAAGCTTT
+
FFFFFFFF
@A00769:11:HC3HCDRXX:1:2103:30463:30295
CAAGCTTT
+
FF:FFFFF
@A00769:11:HC3HCDRXX:1:2103:28881:30342
CAAGCTTT
+
FFFFFFFF
@A00769:11:HC3HCDRXX:1:2103:21206:30389
CAAGCTTT
+
FFFFFFFF
@A00769:11:HC3HCDRXX:1:2103:28501:30467
CAAGCTTT
+
FFFFFFFF
@A00769:11:HC3HCDRXX:1:2103:6949:30655
CAAGCTTT
+
FFFFFFFF
@A00769:11:HC3HCDRXX:1:2103:1886:30749
CAAGCTTT
+
FFFFFFFF
@A00769:11:HC3HCDRXX:1:2103:21341:30749
CAAGCTTT
+
FFFFFFFF
@A00769:11:HC3HCDRXX:1:2103:29098:30843
CAAGCTTT
+
FFFFFFFF
@A00769:11:HC3HCDRXX:1:2103:26765:30906
CAAGCTTT
+
FFFFFFFF
@A00769:11:HC3HCDRXX:1:2103:3703:30953
CAAGCTTT
+
FFFFFFFF
@A00769:11:HC3HCDRXX:1:2103:7157:30953
CAAGCTTT
+
FFFFFFFF
@A00769:11:HC3HCDRXX:1:2103:13286:31015
CAAGCTTT
+
FFFFFFFF
@A00769:11:HC3HCDRXX:1:2103:10619:31031
CAAGCTTT
+
FFFFFFFF
@A00769:11:HC3HCDRXX:1:2103:25979:31046
CAAGCTTT
+
FFFFFFFF
@A00769:11:HC3HCDRXX:1:2103:4291:31219
CAAGCTTT
+
FFFFFFFF
@A00769:11:HC3HCDRXX:1:2103:22245:31281
CAAGCTTT
+
FFFFFFFF
@A00769:11:HC3HCDRXX:1:2103:32054:31328
CAAGCTTT
+
FFFFFFFF
@A00769:11:HC3HCDRXX:1:2103:16116:31501
CAAGCTTT
+
FFFFFFFF
@A00769:11:HC3HCDRXX:1:2103:20057:31501
CAAGCTTT
+
FFFFFFFF
@A00769:11:HC3HCDRXX:1:2103:1108:31532
CAAGCTTT
+
FF:F:FFF
@A00769:11:HC3HCDRXX:1:2103:27019:31563
CAAGCTTT
+
FFFFFFFF
@A00769:11:HC3HCDRXX:1:2103:30391:31579
CAAGCTTT
+
FFFFFFFF
@A00769:11:HC3HCDRXX:1:2103:5122:31594
CAAGCTTT
+
FFFFFFFF
@A00769:11:HC3HCDRXX:1:2103:14109:31594
CAAGCTTT
+
FFFFFFFF
@A00769:11:HC3HCDRXX:1:2103:12237:31610
CAAGCTTT
+
FFFFFFFF
@A00769:11:HC3HCDRXX:1:2103:20500:31641
CAAGCTTT
+
FFFFFFFF
@A00769:11:HC3HCDRXX:1:2103:27416:31657
CAAGCTTT
+
FFFFFFFF
@A00769:11:HC3HCDRXX:1:2103:8061:31798
CAAGCTTT
+
FFFFFFFF
@A00769:11:HC3HCDRXX:1:2103:21224:31798
CAAGCTTT
+
FFFFFFFF
@A00769:11:HC3HCDRXX:1:2103:5159:31814
CAAGCTTT
+
FFFFFFFF
@A00769:11:HC3HCDRXX:1:2103:18168:31861
CAAGCTTT
+
FFFFF,FF
@A00769:11:HC3HCDRXX:1:2103:27959:31876
CAAGCTTT
+
FFFFFFFF
@A00769:11:HC3HCDRXX:1:2103:13621:31939
CAAGCTTT
+
FFFFFFFF
@A00769:11:HC3HCDRXX:1:2103:25192:31939
CAAGCTTT
+
FFFFFFFF
@A00769:11:HC3HCDRXX:1:2103:9200:31955
CAAGCTTT
+
FFFFFFFF
@A00769:11:HC3HCDRXX:1:2103:15637:31955
CAAGCTTT
+
FFFFFFFF
@A00769:11:HC3HCDRXX:1:2103:25030:32221
CAAGCTTT
+
FFFFFFFF
@A00769:11:HC3HCDRXX:1:2103:20076:32440
CAAGCTTT
+
FFFFFFFF
@A00769:11:HC3HCDRXX:1:2103:25174:32503
CAAGCTTT
+
FFFF,F,F
@A00769:11:HC3HCDRXX:1:2103:21856:32581
CAAGCTTT
+
FFFFFFFF
@A00769:11:HC3HCDRXX:1:2103:11731:32612
CAAGCTTT
+
FFFFFFFF
@A00769:11:HC3HCDRXX:1:2103:12147:32612
CAAGCTTT
+
FFFFFFFF
@A00769:11:HC3HCDRXX:1:2103:12744:32643
CAAGCTTT
+
FFFFFFFF
@A00769:11:HC3HCDRXX:1:2103:31891:32706
CAAGCTTT
+
FFF:FF:F
@A00769:11:HC3HCDRXX:1:2103:3070:32831
CAAGCTTT
+
FFFFFFFF
@A00769:11:HC3HCDRXX:1:2103:14714:32831
CAAGCTTT
+
FFFFFFFF
@A00769:11:HC3HCDRXX:1:2103:31114:32863
CAAGCTTT
+
FFFFFFFF
@A00769:11:HC3HCDRXX:1:2103:31765:32894
CAAGCTTT
+
FFFFFFFF
@A00769:11:HC3HCDRXX:1:2103:3161:32957
CAAGCTTT
+
FFFFFFFF
@A00769:11:HC3HCDRXX:1:2103:15203:33082
CAAGCTTT
+
FFFFFFFF
@A00769:11:HC3HCDRXX:1:2103:20862:33082
CAAGCTTT
+
FFFFFFFF
@A00769:11:HC3HCDRXX:1:2103:26720:33113
CAAGCTTT
+
FFFFFF:F
@A00769:11:HC3HCDRXX:1:2103:12771:33129
CAAGCTTT
+
FFFFFFFF
@A00769:11:HC3HCDRXX:1:2103:9299:33160
CAAGCTTT
+
FFFFFFFF
@A00769:11:HC3HCDRXX:1:2103:12897:33160
CAAGCTTT
+
FFFFFFFF
@A00769:11:HC3HCDRXX:1:2103:29026:33160
CAAGCTTT
+
FFFFFF:F
@A00769:11:HC3HCDRXX:1:2103:21423:33301
CAAGCTTT
+
FFFFFFFF
@A00769:11:HC3HCDRXX:1:2103:17264:33332
CAAGCTTT
+
FFFFFFFF
@A00769:11:HC3HCDRXX:1:2103:25735:33442
CAAGCTTT
+
FFFFFFFF
@A00769:11:HC3HCDRXX:1:2103:5837:33489
CAAGCTTT
+
FFFFFFFF
@A00769:11:HC3HCDRXX:1:2103:18159:33567
CAAGCTTT
+
FFFFFFF:
@A00769:11:HC3HCDRXX:1:2103:29071:33614
CAAGCTTT
+
FFFFFFFF
@A00769:11:HC3HCDRXX:1:2103:9661:33661
CAAGCTTT
+
FFFFFFFF
@A00769:11:HC3HCDRXX:1:2103:23140:33802
CAAGCTTT
+
FFFFFFFF
@A00769:11:HC3HCDRXX:1:2103:30861:33802
CAAGCTTT
+
FFF:FFF:
@A00769:11:HC3HCDRXX:1:2103:20636:33818
CAAGCTTT
+
FFFFFFFF
@A00769:11:HC3HCDRXX:1:2103:5222:33865
CAAGCTTT
+
FFFFFFFF
@A00769:11:HC3HCDRXX:1:2103:5999:33959
CAAGCTTT
+
FFFFFFFF
@A00769:11:HC3HCDRXX:1:2103:27344:34006
CAAGCTTT
+
FFFFFFFF
@A00769:11:HC3HCDRXX:1:2103:6271:34021
CAAGCTTT
+
FFFFFFFF
@A00769:11:HC3HCDRXX:1:2103:9435:34021
CAAGCTTT
+
FFFFF:FF
@A00769:11:HC3HCDRXX:1:2103:22426:34131
CAAGCTTT
+
FFFFFFFF
@A00769:11:HC3HCDRXX:1:2103:5077:34178
CAAGCTTT
+
FF,FFFFF
@A00769:11:HC3HCDRXX:1:2103:7934:34178
CAAGCTTT
+
FFFFFFFF
@A00769:11:HC3HCDRXX:1:2103:15402:34178
CAAGCTTT
+
FFFFFFFF
@A00769:11:HC3HCDRXX:1:2103:4824:34334
CAAGCTTT
+
,FF,FFFF
@A00769:11:HC3HCDRXX:1:2103:25346:34334
CAAGCTTT
+
FFFFFFFF
@A00769:11:HC3HCDRXX:1:2103:24207:34366
CAAGCTTT
+
FFFFFFFF
@A00769:11:HC3HCDRXX:1:2103:31277:34366
CAAGCTTT
+
FFFFFFFF
@A00769:11:HC3HCDRXX:1:2103:18457:34397
CAAGCTTT
+
FFF:FFFF
@A00769:11:HC3HCDRXX:1:2103:30825:34460
CAAGCTTT
+
FFFFFFF:
@A00769:11:HC3HCDRXX:1:2103:14977:34507
CAAGCTTT
+
FFFFFFFF
@A00769:11:HC3HCDRXX:1:2103:19208:34538
CAAGCTTT
+
FFFFFFFF
@A00769:11:HC3HCDRXX:1:2103:27190:34554
CAAGCTTT
+
FFFFFFFF
@A00769:11:HC3HCDRXX:1:2103:30996:34663
CAAGCTTT
+
FFFFFFFF
@A00769:11:HC3HCDRXX:1:2103:16025:34695
CAAGCTTT
+
FFFFFFFF
@A00769:11:HC3HCDRXX:1:2103:6379:34741
CAAGCTTT
+
FFFFFFFF
@A00769:11:HC3HCDRXX:1:2103:18222:34741
CAAGCTTT
+
FFFFFFFF
@A00769:11:HC3HCDRXX:1:2103:15094:34773
CAAGCTTT
+
FFFFFFFF
@A00769:11:HC3HCDRXX:1:2103:22299:34882
CAAGCTTT
+
FFFFFFFF
@A00769:11:HC3HCDRXX:1:2103:3034:34929
CAAGCTTT
+
FFFFFFFF
@A00769:11:HC3HCDRXX:1:2103:17454:34945
CAAGCTTT
+
FFFFFFFF
@A00769:11:HC3HCDRXX:1:2103:29351:34976
CAAGCTTT
+
FFFFFFFF
@A00769:11:HC3HCDRXX:1:2103:15121:35133
CAAGCTTT
+
FFFFFFFF
@A00769:11:HC3HCDRXX:1:2103:9625:35258
CAAGCTTT
+
FFFFFFFF
@A00769:11:HC3HCDRXX:1:2103:20238:35352
CAAGCTTT
+
FFFFFFFF
@A00769:11:HC3HCDRXX:1:2103:11451:35415
CAAGCTTT
+
FFF,,:F,
@A00769:11:HC3HCDRXX:1:2103:5547:35524
CAAGCTTT
+
FFFFFFFF
@A00769:11:HC3HCDRXX:1:2103:1389:35618
CAAGCTTT
+
FFFF:FFF
@A00769:11:HC3HCDRXX:1:2103:30716:35744
CAAGCTTT
+
FFFFFFFF
@A00769:11:HC3HCDRXX:1:2103:29866:35806
CAAGCTTT
+
FFFFFFFF
@A00769:11:HC3HCDRXX:1:2103:30798:35822
CAAGCTTT
+
FFFFFFFF
@A00769:11:HC3HCDRXX:1:2103:16360:35900
CAAGCTTT
+
FFFFFFFF
@A00769:11:HC3HCDRXX:1:2103:12409:35916
CAAGCTTT
+
FFFFFFFF
@A00769:11:HC3HCDRXX:1:2103:9833:35931
CAAGCTTT
+
FFFFFFFF
@A00769:11:HC3HCDRXX:1:2103:19162:36057
CAAGCTTT
+
FFFFFFF:
@A00769:11:HC3HCDRXX:1:2103:30553:36057
CAAGCTTT
+
FFFFFFFF
@A00769:11:HC3HCDRXX:1:2103:29161:36119
CAAGCTTT
+
FFFFFFFF
@A00769:11:HC3HCDRXX:1:2103:8983:36213
CAAGCTTT
+
FFFFFFFF
@A00769:11:HC3HCDRXX:1:2103:11840:36213
CAAGCTTT
+
FFFFFFFF
@A00769:11:HC3HCDRXX:1:2103:22480:36292
CAAGCTTT
+
FFFFFFFF
@A00769:11:HC3HCDRXX:1:2103:20763:36323
CAAGCTTT
+
FFFFFFFF
@A00769:11:HC3HCDRXX:1:2103:1118:36370
CAAGCTTT
+
FFFFFFFF
@A00769:11:HC3HCDRXX:1:2103:13087:36495
CAAGCTTT
+
FFFFFFFF
@A00769:11:HC3HCDRXX:1:2103:22544:36620
CAAGCTTT
+
FFFFFFFF
@A00769:11:HC3HCDRXX:1:2103:10149:36636
CAAGCTTT
+
FFFFFFFF
@A00769:11:HC3HCDRXX:1:2103:1886:36699
CAAGCTTT
+
FFFFFFFF
@A00769:11:HC3HCDRXX:1:2103:24334:36808
CAAGCTTT
+
FFFFFFFF
@A00769:11:HC3HCDRXX:1:2103:24885:36886
CAAGCTTT
+
FFFFFFFF
@A00769:11:HC3HCDRXX:1:2103:25464:36949
CAAGCTTT
+
FFFFFFFF
@A00769:11:HC3HCDRXX:1:2103:14055:37043
CAAGCTTT
+
FFFFFFFF
@A00769:11:HC3HCDRXX:1:2104:24831:1000
CAAGCTTT
+
FFFFFFFF
@A00769:11:HC3HCDRXX:1:2104:20699:1204
CAAGCTTT
+
FFFFFFFF
@A00769:11:HC3HCDRXX:1:2104:19307:1235
CAAGCTTT
+
FFFFFFFF
@A00769:11:HC3HCDRXX:1:2104:13892:1282
CAAGCTTT
+
FFFFFFFF
@A00769:11:HC3HCDRXX:1:2104:2763:1297
CAAGCTTT
+
FFFFFFFF
@A00769:11:HC3HCDRXX:1:2104:13575:1297
CAAGCTTT
+
FFFFFFFF
@A00769:11:HC3HCDRXX:1:2104:19199:1297
CAAGCTTT
+
FFFFFFFF
@A00769:11:HC3HCDRXX:1:2104:8793:1407
CAAGCTTT
+
FFFFFFFF
@A00769:11:HC3HCDRXX:1:2104:2953:1438
CAAGCTTT
+
FFFFFFFF
@A00769:11:HC3HCDRXX:1:2104:7039:1438
CAAGCTTT
+
FFFFFFFF
@A00769:11:HC3HCDRXX:1:2104:24994:1438
CAAGCTTT
+
FFFFFFFF
@A00769:11:HC3HCDRXX:1:2104:17011:1611
CAAGCTTT
+
FFFFFFFF
@A00769:11:HC3HCDRXX:1:2104:25988:1783
CAAGCTTT
+
FFFFFFFF
@A00769:11:HC3HCDRXX:1:2104:15031:1877
CAAGCTTT
+
FFFFFFFF
@A00769:11:HC3HCDRXX:1:2104:15203:1924
CAAGCTTT
+
FFFFFFFF
@A00769:11:HC3HCDRXX:1:2104:8323:2033
CAAGCTTT
+
FFFFFFFF
@A00769:11:HC3HCDRXX:1:2104:17852:2096
CAAGCTTT
+
FFFFFFFF
@A00769:11:HC3HCDRXX:1:2104:4092:2159
CAAGCTTT
+
FFFFFFFF
@A00769:11:HC3HCDRXX:1:2104:14271:2159
CAAGCTTT
+
FFFFFFFF
@A00769:11:HC3HCDRXX:1:2104:15682:2159
CAAGCTTT
+
FFFFFFFF
@A00769:11:HC3HCDRXX:1:2104:25427:2159
CAAGCTTT
+
FFFFFFFF
@A00769:11:HC3HCDRXX:1:2104:10818:2190
CAAGCTTT
+
FFFF:F:F
@A00769:11:HC3HCDRXX:1:2104:16920:2237
CAAGCTTT
+
FFFFF:FF
@A00769:11:HC3HCDRXX:1:2104:11822:2394
CAAGCTTT
+
FFFFFFFF
@A00769:11:HC3HCDRXX:1:2104:7844:2675
CAAGCTTT
+
FFFFFFFF
@A00769:11:HC3HCDRXX:1:2104:10664:2863
CAAGCTTT
+
FFFFFFFF
@A00769:11:HC3HCDRXX:1:2104:9932:3067
CAAGCTTT
+
FFFFFF:F
@A00769:11:HC3HCDRXX:1:2104:10926:3067
CAAGCTTT
+
FFFFFFFF
@A00769:11:HC3HCDRXX:1:2104:13349:3067
CAAGCTTT
+
FFFFFFFF
@A00769:11:HC3HCDRXX:1:2104:26639:3129
CAAGCTTT
+
FFF::FFF
@A00769:11:HC3HCDRXX:1:2104:3685:3145
CAAGCTTT
+
FFFFFFFF
@A00769:11:HC3HCDRXX:1:2104:2483:3161
CAAGCTTT
+
FFFFFFFF
@A00769:11:HC3HCDRXX:1:2104:5258:3208
CAAGCTTT
+
FFFFFFFF
@A00769:11:HC3HCDRXX:1:2104:12717:3255
CAAGCTTT
+
FFF,F:,,
@A00769:11:HC3HCDRXX:1:2104:4679:3270
CAAGCTTT
+
FFFFFFFF
@A00769:11:HC3HCDRXX:1:2104:8431:3317
CAAGCTTT
+
FFFF:,FF
@A00769:11:HC3HCDRXX:1:2104:29478:3317
CAAGCTTT
+
FFFFFFFF
@A00769:11:HC3HCDRXX:1:2104:16875:3349
CAAGCTTT
+
FFFFFFFF
@A00769:11:HC3HCDRXX:1:2104:18945:3458
CAAGCTTT
+
FFFFFF:F
@A00769:11:HC3HCDRXX:1:2104:19533:3474
CAAGCTTT
+
FFFFFFFF
@A00769:11:HC3HCDRXX:1:2104:4318:3490
CAAGCTTT
+
FFFFFFFF
@A00769:11:HC3HCDRXX:1:2104:6677:3505
CAAGCTTT
+
FFFFFFFF
@A00769:11:HC3HCDRXX:1:2104:16911:3505
CAAGCTTT
+
FFFFFFFF
@A00769:11:HC3HCDRXX:1:2104:19479:3599
CAAGCTTT
+
FFFFFFFF
@A00769:11:HC3HCDRXX:1:2104:19542:3615
CAAGCTTT
+
FFFFFFFF
@A00769:11:HC3HCDRXX:1:2104:18313:3677
CAAGCTTT
+
FFFFFFFF
@A00769:11:HC3HCDRXX:1:2104:24162:3693
CAAGCTTT
+
FFFFF,FF
@A00769:11:HC3HCDRXX:1:2104:5945:3834
CAAGCTTT
+
FFFFFFFF
@A00769:11:HC3HCDRXX:1:2104:24641:3865
CAAGCTTT
+
FFFFFFFF
@A00769:11:HC3HCDRXX:1:2104:14561:3881
CAAGCTTT
+
FFFFFFFF
@A00769:11:HC3HCDRXX:1:2104:17752:3928
CAAGCTTT
+
FFFFFFFF
@A00769:11:HC3HCDRXX:1:2104:13910:3975
CAAGCTTT
+
FFFFF:FF
@A00769:11:HC3HCDRXX:1:2104:14018:4100
CAAGCTTT
+
FFFFFFFF
@A00769:11:HC3HCDRXX:1:2104:26503:4116
CAAGCTTT
+
FFFFFFFF
@A00769:11:HC3HCDRXX:1:2104:15646:4131
CAAGCTTT
+
FFFFFFFF
@A00769:11:HC3HCDRXX:1:2104:5538:4194
CAAGCTTT
+
FFFFFFFF
@A00769:11:HC3HCDRXX:1:2104:28456:4241
CAAGCTTT
+
FFFFFFFF
@A00769:11:HC3HCDRXX:1:2104:5855:4429
CAAGCTTT
+
FFFFFFFF
@A00769:11:HC3HCDRXX:1:2104:19560:4460
CAAGCTTT
+
FFFFFFFF
@A00769:11:HC3HCDRXX:1:2104:9959:4523
CAAGCTTT
+
FFFFFFFF
@A00769:11:HC3HCDRXX:1:2104:13982:4570
CAAGCTTT
+
FFFFFFFF
@A00769:11:HC3HCDRXX:1:2104:24252:4570
CAAGCTTT
+
FFFFFFFF
@A00769:11:HC3HCDRXX:1:2104:1461:4586
CAAGCTTT
+
FFFFFFFF
@A00769:11:HC3HCDRXX:1:2104:14217:4664
CAAGCTTT
+
FFFFFFFF
@A00769:11:HC3HCDRXX:1:2104:19750:4664
CAAGCTTT
+
FFFFF,:,
@A00769:11:HC3HCDRXX:1:2104:4417:4726
CAAGCTTT
+
FFFFFFFF
@A00769:11:HC3HCDRXX:1:2104:17201:4726
CAAGCTTT
+
FFFFFFFF
@A00769:11:HC3HCDRXX:1:2104:31439:4742
CAAGCTTT
+
FFFFFFFF
@A00769:11:HC3HCDRXX:1:2104:16857:4758
CAAGCTTT
+
FFFFFFFF
@A00769:11:HC3HCDRXX:1:2104:18412:4758
CAAGCTTT
+
FFFFFFFF
@A00769:11:HC3HCDRXX:1:2104:23059:4820
CAAGCTTT
+
FFFFFFFF
@A00769:11:HC3HCDRXX:1:2104:28330:4836
CAAGCTTT
+
FFFFFFFF
@A00769:11:HC3HCDRXX:1:2104:8070:4852
CAAGCTTT
+
FFFFFFFF
@A00769:11:HC3HCDRXX:1:2104:1099:4961
CAAGCTTT
+
FFFF,F,F
@A00769:11:HC3HCDRXX:1:2104:16767:5008
CAAGCTTT
+
FFFFFFFF
@A00769:11:HC3HCDRXX:1:2104:24578:5008
CAAGCTTT
+
FF:F,:FF
@A00769:11:HC3HCDRXX:1:2104:6940:5024
CAAGCTTT
+
FFFFFFFF
@A00769:11:HC3HCDRXX:1:2104:10547:5040
CAAGCTTT
+
FFFFFFFF
@A00769:11:HC3HCDRXX:1:2104:17933:5087
CAAGCTTT
+
F:FFFF:F
@A00769:11:HC3HCDRXX:1:2104:22227:5102
CAAGCTTT
+
FFFFFFFF
@A00769:11:HC3HCDRXX:1:2104:30020:5102
CAAGCTTT
+
FFFFFFFF
@A00769:11:HC3HCDRXX:1:2104:6641:5228
CAAGCTTT
+
FFFFFFFF
@A00769:11:HC3HCDRXX:1:2104:30237:5290
CAAGCTTT
+
FFFFFFFF
@A00769:11:HC3HCDRXX:1:2104:21341:5321
CAAGCTTT
+
FFFFFFFF
@A00769:11:HC3HCDRXX:1:2104:25834:5462
CAAGCTTT
+
FFFFFFFF
@A00769:11:HC3HCDRXX:1:2104:2998:5525
CAAGCTTT
+
FFFFFFFF
@A00769:11:HC3HCDRXX:1:2104:17508:5603
CAAGCTTT
+
FFFFFFFF
@A00769:11:HC3HCDRXX:1:2104:25102:5603
CAAGCTTT
+
FFFFFFFF
@A00769:11:HC3HCDRXX:1:2104:17110:5635
CAAGCTTT
+
FFFFFFFF
@A00769:11:HC3HCDRXX:1:2104:23972:5650
CAAGCTTT
+
FFFFFFFF
@A00769:11:HC3HCDRXX:1:2104:14154:5744
CAAGCTTT
+
FFFFFFFF
@A00769:11:HC3HCDRXX:1:2104:31268:5760
CAAGCTTT
+
FFFFFFFF
@A00769:11:HC3HCDRXX:1:2104:31033:5854
CAAGCTTT
+
FFFFFFFF
@A00769:11:HC3HCDRXX:1:2104:10321:6057
CAAGCTTT
+
FFFFFFFF
@A00769:11:HC3HCDRXX:1:2104:22824:6198
CAAGCTTT
+
FFFFFFFF
@A00769:11:HC3HCDRXX:1:2104:7835:6292
CAAGCTTT
+
FFFFFFFF
@A00769:11:HC3HCDRXX:1:2104:2908:6339
CAAGCTTT
+
FFFFFFFF
@A00769:11:HC3HCDRXX:1:2104:27199:6355
CAAGCTTT
+
FFFFFF:F
@A00769:11:HC3HCDRXX:1:2104:22073:6402
CAAGCTTT
+
:FFFF:,F
@A00769:11:HC3HCDRXX:1:2104:29658:6417
CAAGCTTT
+
FFFFFFFF
@A00769:11:HC3HCDRXX:1:2104:7943:6449
CAAGCTTT
+
,FF:F,FF
@A00769:11:HC3HCDRXX:1:2104:22968:6543
CAAGCTTT
+
FFFFFFFF
@A00769:11:HC3HCDRXX:1:2104:20066:6558
CAAGCTTT
+
FFFFFFFF
@A00769:11:HC3HCDRXX:1:2104:23628:6558
CAAGCTTT
+
FFFFFFFF
@A00769:11:HC3HCDRXX:1:2104:25635:6558
CAAGCTTT
+
FFFFFFFF
@A00769:11:HC3HCDRXX:1:2104:5791:6574
CAAGCTTT
+
FFFFFFFF
@A00769:11:HC3HCDRXX:1:2104:21287:6574
CAAGCTTT
+
FFFFFFFF
@A00769:11:HC3HCDRXX:1:2104:15438:6590
CAAGCTTT
+
FFFFFFFF
@A00769:11:HC3HCDRXX:1:2104:23972:6590
CAAGCTTT
+
FFFFFFFF
@A00769:11:HC3HCDRXX:1:2104:30463:6746
CAAGCTTT
+
FFFFFFFF
@A00769:11:HC3HCDRXX:1:2104:11062:6997
CAAGCTTT
+
FFFFFFFF
@A00769:11:HC3HCDRXX:1:2104:19651:7059
CAAGCTTT
+
FFFFFFFF
@A00769:11:HC3HCDRXX:1:2104:2085:7075
CAAGCTTT
+
FFFFFFFF
@A00769:11:HC3HCDRXX:1:2104:28275:7122
CAAGCTTT
+
FFFFFF:F
@A00769:11:HC3HCDRXX:1:2104:4209:7279
CAAGCTTT
+
FFFFFFFF
@A00769:11:HC3HCDRXX:1:2104:29306:7279
CAAGCTTT
+
FFFFFFFF
@A00769:11:HC3HCDRXX:1:2104:9435:7341
CAAGCTTT
+
FFFFFFFF
@A00769:11:HC3HCDRXX:1:2104:14977:7357
CAAGCTTT
+
FFFFFFFF
@A00769:11:HC3HCDRXX:1:2104:17734:7373
CAAGCTTT
+
FFFFFFFF
@A00769:11:HC3HCDRXX:1:2104:20365:7451
CAAGCTTT
+
FFFFFFFF
@A00769:11:HC3HCDRXX:1:2104:23005:7451
CAAGCTTT
+
FFFFFFFF
@A00769:11:HC3HCDRXX:1:2104:15230:7607
CAAGCTTT
+
FFFFFFFF
@A00769:11:HC3HCDRXX:1:2104:13937:7623
CAAGCTTT
+
FF,:,FF:
@A00769:11:HC3HCDRXX:1:2104:2275:7686
CAAGCTTT
+
FFFFFFFF
@A00769:11:HC3HCDRXX:1:2104:1407:7780
CAAGCTTT
+
FFFFFFFF
@A00769:11:HC3HCDRXX:1:2104:11397:7795
CAAGCTTT
+
,FFFFF,F
@A00769:11:HC3HCDRXX:1:2104:20618:7795
CAAGCTTT
+
FFFFFFFF
@A00769:11:HC3HCDRXX:1:2104:23836:7858
CAAGCTTT
+
FFFFFFFF
@A00769:11:HC3HCDRXX:1:2104:9498:7889
CAAGCTTT
+
FFFFFFFF
@A00769:11:HC3HCDRXX:1:2104:21829:8015
CAAGCTTT
+
FFFFFFFF
@A00769:11:HC3HCDRXX:1:2104:21558:8108
CAAGCTTT
+
FFFFFFFF
@A00769:11:HC3HCDRXX:1:2104:20121:8187
CAAGCTTT
+
FFFFFFFF
@A00769:11:HC3HCDRXX:1:2104:27923:8328
CAAGCTTT
+
FFFFFFFF
@A00769:11:HC3HCDRXX:1:2104:11379:8359
CAAGCTTT
+
FFFFFFFF
@A00769:11:HC3HCDRXX:1:2104:13404:8578
CAAGCTTT
+
FFFFFFFF
@A00769:11:HC3HCDRXX:1:2104:22923:8625
CAAGCTTT
+
FFFFFFFF
@A00769:11:HC3HCDRXX:1:2104:16902:8688
CAAGCTTT
+
FFFFFFFF
@A00769:11:HC3HCDRXX:1:2104:19542:8688
CAAGCTTT
+
FFFFFF,F
@A00769:11:HC3HCDRXX:1:2104:7654:8766
CAAGCTTT
+
FFFFF,FF
@A00769:11:HC3HCDRXX:1:2104:30626:8782
CAAGCTTT
+
FFFFFFFF
@A00769:11:HC3HCDRXX:1:2104:24885:8829
CAAGCTTT
+
FFFFFFFF
@A00769:11:HC3HCDRXX:1:2104:26521:8970
CAAGCTTT
+
F:F,,FFF
@A00769:11:HC3HCDRXX:1:2104:24903:8985
CAAGCTTT
+
FFFFFFFF
@A00769:11:HC3HCDRXX:1:2104:16938:9032
CAAGCTTT
+
FFFFFFFF
@A00769:11:HC3HCDRXX:1:2104:16034:9095
CAAGCTTT
+
FFFF::FF
@A00769:11:HC3HCDRXX:1:2104:14805:9157
CAAGCTTT
+
FFFFFFFF
@A00769:11:HC3HCDRXX:1:2104:7274:9173
CAAGCTTT
+
FFFFFFFF
@A00769:11:HC3HCDRXX:1:2104:20528:9173
CAAGCTTT
+
FF:FFF,F
@A00769:11:HC3HCDRXX:1:2104:26675:9236
CAAGCTTT
+
FFFFFFFF
@A00769:11:HC3HCDRXX:1:2104:27181:9298
CAAGCTTT
+
:FF:FF,F
@A00769:11:HC3HCDRXX:1:2104:26648:9345
CAAGCTTT
+
FFFFFFFF
@A00769:11:HC3HCDRXX:1:2104:11270:9361
CAAGCTTT
+
FFFFFFFF
@A00769:11:HC3HCDRXX:1:2104:11984:9408
CAAGCTTT
+
FFFFFFFF
@A00769:11:HC3HCDRXX:1:2104:10565:9424
CAAGCTTT
+
FFFFFFFF
@A00769:11:HC3HCDRXX:1:2104:7392:9471
CAAGCTTT
+
FFFFFF::
@A00769:11:HC3HCDRXX:1:2104:12274:9471
CAAGCTTT
+
FFFFFFFF
@A00769:11:HC3HCDRXX:1:2104:3748:9612
CAAGCTTT
+
FFFFFFFF
@A00769:11:HC3HCDRXX:1:2104:17761:9643
CAAGCTTT
+
FFFFFFFF
@A00769:11:HC3HCDRXX:1:2104:21902:9799
CAAGCTTT
+
FFFFFFFF
@A00769:11:HC3HCDRXX:1:2104:3522:9846
CAAGCTTT
+
FFFFFFFF
@A00769:11:HC3HCDRXX:1:2104:6903:9940
CAAGCTTT
+
FFFFFFFF
@A00769:11:HC3HCDRXX:1:2104:21838:9940
CAAGCTTT
+
FFFFFFFF
@A00769:11:HC3HCDRXX:1:2104:18665:9987
CAAGCTTT
+
FFFFFFFF
@A00769:11:HC3HCDRXX:1:2104:7500:10003
CAAGCTTT
+
FFFFFF:F
@A00769:11:HC3HCDRXX:1:2104:23782:10050
CAAGCTTT
+
FFFFFFFF
@A00769:11:HC3HCDRXX:1:2104:8142:10081
CAAGCTTT
+
FFFFFFFF
@A00769:11:HC3HCDRXX:1:2104:27073:10175
CAAGCTTT
+
FFFFFFFF
@A00769:11:HC3HCDRXX:1:2104:9218:10316
CAAGCTTT
+
FFFFFFFF
@A00769:11:HC3HCDRXX:1:2104:28881:10394
CAAGCTTT
+
FFFF,:,,
@A00769:11:HC3HCDRXX:1:2104:12491:10410
CAAGCTTT
+
FFFFFFFF
@A00769:11:HC3HCDRXX:1:2104:31665:10488
CAAGCTTT
+
FF:FFFFF
@A00769:11:HC3HCDRXX:1:2104:26449:10535
CAAGCTTT
+
FFFFFFFF
@A00769:11:HC3HCDRXX:1:2104:19343:10692
CAAGCTTT
+
FFFFFFFF
@A00769:11:HC3HCDRXX:1:2104:2239:10723
CAAGCTTT
+
FFFFFFFF
@A00769:11:HC3HCDRXX:1:2104:5050:10739
CAAGCTTT
+
FFFFFFFF
@A00769:11:HC3HCDRXX:1:2104:5900:11021
CAAGCTTT
+
FFFFFFFF
@A00769:11:HC3HCDRXX:1:2104:9498:11021
CAAGCTTT
+
,FF,F,F:
@A00769:11:HC3HCDRXX:1:2104:20889:11052
CAAGCTTT
+
FFFFFFFF
@A00769:11:HC3HCDRXX:1:2104:12717:11083
CAAGCTTT
+
FFFFFFFF
@A00769:11:HC3HCDRXX:1:2104:9688:11099
CAAGCTTT
+
FFFFFFFF
@A00769:11:HC3HCDRXX:1:2104:18132:11256
CAAGCTTT
+
FFFFFF:F
@A00769:11:HC3HCDRXX:1:2104:26241:11271
CAAGCTTT
+
FFFFFFFF
@A00769:11:HC3HCDRXX:1:2104:13684:11287
CAAGCTTT
+
FFFFFFFF
@A00769:11:HC3HCDRXX:1:2104:8730:11350
CAAGCTTT
+
FFFFFFFF
@A00769:11:HC3HCDRXX:1:2104:24370:11350
CAAGCTTT
+
FFFFF:FF
@A00769:11:HC3HCDRXX:1:2104:27805:11350
CAAGCTTT
+
FFFFFFFF
@A00769:11:HC3HCDRXX:1:2104:31421:11350
CAAGCTTT
+
FFFFF:FF
@A00769:11:HC3HCDRXX:1:2104:5014:11365
CAAGCTTT
+
FFFFFFFF
@A00769:11:HC3HCDRXX:1:2104:30635:11365
CAAGCTTT
+
,FF,FFF,
@A00769:11:HC3HCDRXX:1:2104:22037:11600
CAAGCTTT
+
FFFFFFFF
@A00769:11:HC3HCDRXX:1:2104:19434:11694
CAAGCTTT
+
,FFFFF,:
@A00769:11:HC3HCDRXX:1:2104:4146:11772
CAAGCTTT
+
FFFFFFFF
@A00769:11:HC3HCDRXX:1:2104:3703:11882
CAAGCTTT
+
FFFFFFFF
@A00769:11:HC3HCDRXX:1:2104:31340:11960
CAAGCTTT
+
FFFFFFFF
@A00769:11:HC3HCDRXX:1:2104:18050:12085
CAAGCTTT
+
FFF:FFFF
@A00769:11:HC3HCDRXX:1:2104:10140:12352
CAAGCTTT
+
FFFFFFFF
@A00769:11:HC3HCDRXX:1:2104:2555:12367
CAAGCTTT
+
FFFFF,FF
@A00769:11:HC3HCDRXX:1:2104:24207:12477
CAAGCTTT
+
FFFFFF:F
@A00769:11:HC3HCDRXX:1:2104:2392:12493
CAAGCTTT
+
FFFFFF,F
@A00769:11:HC3HCDRXX:1:2104:7771:12508
CAAGCTTT
+
FFFFFFFF
@A00769:11:HC3HCDRXX:1:2104:9200:12508
CAAGCTTT
+
FFFFFFFF
@A00769:11:HC3HCDRXX:1:2104:15835:12602
CAAGCTTT
+
FFFFFFFF
@A00769:11:HC3HCDRXX:1:2104:27100:12602
CAAGCTTT
+
FFFFFFFF
@A00769:11:HC3HCDRXX:1:2104:22923:12665
CAAGCTTT
+
FFFFFFFF
@A00769:11:HC3HCDRXX:1:2104:29460:12680
CAAGCTTT
+
FFFFFFFF
@A00769:11:HC3HCDRXX:1:2104:4725:12712
CAAGCTTT
+
FFFFFFFF
@A00769:11:HC3HCDRXX:1:2104:4969:12821
CAAGCTTT
+
FFFFFFFF
@A00769:11:HC3HCDRXX:1:2104:18502:13056
CAAGCTTT
+
FFFFFFFF
@A00769:11:HC3HCDRXX:1:2104:10022:13150
CAAGCTTT
+
FFFFFFFF
@A00769:11:HC3HCDRXX:1:2104:3893:13213
CAAGCTTT
+
FFFFFF:F
@A00769:11:HC3HCDRXX:1:2104:29152:13275
CAAGCTTT
+
FFFFFFFF
@A00769:11:HC3HCDRXX:1:2104:3604:13307
CAAGCTTT
+
FFFFFFFF
@A00769:11:HC3HCDRXX:1:2104:26205:13307
CAAGCTTT
+
FFFFFFFF
@A00769:11:HC3HCDRXX:1:2104:3866:13510
CAAGCTTT
+
FFFFFF:F
@A00769:11:HC3HCDRXX:1:2104:3649:13573
CAAGCTTT
+
FFFFFFFF
@A00769:11:HC3HCDRXX:1:2104:3902:13636
CAAGCTTT
+
FFFFFFFF
@A00769:11:HC3HCDRXX:1:2104:16477:13651
CAAGCTTT
+
FFF,F:F,
@A00769:11:HC3HCDRXX:1:2104:2799:13730
CAAGCTTT
+
FFF:FFF:
@A00769:11:HC3HCDRXX:1:2104:5837:13761
CAAGCTTT
+
FFFFFFFF
@A00769:11:HC3HCDRXX:1:2104:8531:13792
CAAGCTTT
+
FFFFFFFF
@A00769:11:HC3HCDRXX:1:2104:19587:13870
CAAGCTTT
+
FFFFFFFF
@A00769:11:HC3HCDRXX:1:2104:14615:13902
CAAGCTTT
+
F:FFFFFF
@A00769:11:HC3HCDRXX:1:2104:9561:13917
CAAGCTTT
+
FFFFFFFF
@A00769:11:HC3HCDRXX:1:2104:3423:13996
CAAGCTTT
+
FFFF:FFF
@A00769:11:HC3HCDRXX:1:2104:27959:13996
CAAGCTTT
+
FFFFFFFF
@A00769:11:HC3HCDRXX:1:2104:5638:14011
CAAGCTTT
+
FFFFFFFF
@A00769:11:HC3HCDRXX:1:2104:25536:14090
CAAGCTTT
+
FFFFFFFF
@A00769:11:HC3HCDRXX:1:2104:15013:14121
CAAGCTTT
+
FFFFFFFF
@A00769:11:HC3HCDRXX:1:2104:20853:14121
CAAGCTTT
+
FFFFFFFF
@A00769:11:HC3HCDRXX:1:2104:26784:14152
CAAGCTTT
+
FFFFFFFF
@A00769:11:HC3HCDRXX:1:2104:24008:14231
CAAGCTTT
+
FFFFFFFF
@A00769:11:HC3HCDRXX:1:2104:31964:14231
CAAGCTTT
+
FFFFFFFF
@A00769:11:HC3HCDRXX:1:2104:7491:14309
CAAGCTTT
+
FFFFFFFF
@A00769:11:HC3HCDRXX:1:2104:9860:14340
CAAGCTTT
+
FFFFFFFF
@A00769:11:HC3HCDRXX:1:2104:3441:14372
CAAGCTTT
+
FFFFFFFF
@A00769:11:HC3HCDRXX:1:2104:20094:14372
CAAGCTTT
+
FFFFFFFF
@A00769:11:HC3HCDRXX:1:2104:14534:14387
CAAGCTTT
+
FFFFFFFF
@A00769:11:HC3HCDRXX:1:2104:24198:14465
CAAGCTTT
+
FFFFFFFF
@A00769:11:HC3HCDRXX:1:2104:19488:14481
CAAGCTTT
+
FFFFFFFF
@A00769:11:HC3HCDRXX:1:2104:16405:14497
CAAGCTTT
+
FFFFFFFF
@A00769:11:HC3HCDRXX:1:2104:18864:14528
CAAGCTTT
+
FFFFFFFF
@A00769:11:HC3HCDRXX:1:2104:1353:14544
CAAGCTTT
+
FFFFFFFF
@A00769:11:HC3HCDRXX:1:2104:30219:14559
CAAGCTTT
+
FFFFFFFF
@A00769:11:HC3HCDRXX:1:2104:20103:14638
CAAGCTTT
+
FFFFFFFF
@A00769:11:HC3HCDRXX:1:2104:2058:14669
CAAGCTTT
+
FFFFFFFF
@A00769:11:HC3HCDRXX:1:2104:7880:14700
CAAGCTTT
+
FFFFFFFF
@A00769:11:HC3HCDRXX:1:2104:18918:14747
CAAGCTTT
+
FFFFFFFF
@A00769:11:HC3HCDRXX:1:2104:15393:14779
CAAGCTTT
+
FFFFFFFF
@A00769:11:HC3HCDRXX:1:2104:24162:14779
CAAGCTTT
+
FFFFFFFF
@A00769:11:HC3HCDRXX:1:2104:29668:14794
CAAGCTTT
+
FFFFFFFF
@A00769:11:HC3HCDRXX:1:2104:25563:14982
CAAGCTTT
+
FFFFFFFF
@A00769:11:HC3HCDRXX:1:2104:3495:15123
CAAGCTTT
+
FFFFFFFF
@A00769:11:HC3HCDRXX:1:2104:12626:15186
CAAGCTTT
+
FFFFFFFF
@A00769:11:HC3HCDRXX:1:2104:10031:15264
CAAGCTTT
+
FFFFFFFF
@A00769:11:HC3HCDRXX:1:2104:13711:15499
CAAGCTTT
+
FFFFFFFF
@A00769:11:HC3HCDRXX:1:2104:31955:15562
CAAGCTTT
+
FFFFFFFF
@A00769:11:HC3HCDRXX:1:2104:26756:15577
CAAGCTTT
+
FFFFFFFF
@A00769:11:HC3HCDRXX:1:2104:2329:15608
CAAGCTTT
+
FFFFFFFF
@A00769:11:HC3HCDRXX:1:2104:1777:15687
CAAGCTTT
+
FFFFFFFF
@A00769:11:HC3HCDRXX:1:2104:22245:15718
CAAGCTTT
+
FFFFFFFF
@A00769:11:HC3HCDRXX:1:2104:29351:15718
CAAGCTTT
+
FFFF,F::
@A00769:11:HC3HCDRXX:1:2104:31973:15875
CAAGCTTT
+
FFFFFFFF
@A00769:11:HC3HCDRXX:1:2104:24813:15937
CAAGCTTT
+
FFFFFFFF
@A00769:11:HC3HCDRXX:1:2104:4535:16047
CAAGCTTT
+
FFFFFFFF
@A00769:11:HC3HCDRXX:1:2104:27434:16188
CAAGCTTT
+
FFFFFFFF
@A00769:11:HC3HCDRXX:1:2104:27001:16219
CAAGCTTT
+
FFFFFFFF
@A00769:11:HC3HCDRXX:1:2104:19868:16329
CAAGCTTT
+
FFFFFFFF
@A00769:11:HC3HCDRXX:1:2104:20889:16532
CAAGCTTT
+
FFFFFFFF
@A00769:11:HC3HCDRXX:1:2104:13720:16579
CAAGCTTT
+
FFFFFFFF
@A00769:11:HC3HCDRXX:1:2104:4960:16689
CAAGCTTT
+
FFFFFFFF
@A00769:11:HC3HCDRXX:1:2104:32723:16705
CAAGCTTT
+
FFFFFFFF
@A00769:11:HC3HCDRXX:1:2104:9516:16814
CAAGCTTT
+
FFFFFFFF
@A00769:11:HC3HCDRXX:1:2104:31349:16892
CAAGCTTT
+
FFFFFFFF
@A00769:11:HC3HCDRXX:1:2104:32045:16908
CAAGCTTT
+
FFFF,F::
@A00769:11:HC3HCDRXX:1:2104:4571:17080
CAAGCTTT
+
FFFFFFFF
@A00769:11:HC3HCDRXX:1:2104:28646:17127
CAAGCTTT
+
FFFFFFFF
@A00769:11:HC3HCDRXX:1:2104:8748:17174
CAAGCTTT
+
FFFFFFFF
@A00769:11:HC3HCDRXX:1:2104:15700:17190
CAAGCTTT
+
FFFFFFFF
@A00769:11:HC3HCDRXX:1:2104:8350:17237
CAAGCTTT
+
FFFFFFFF
@A00769:11:HC3HCDRXX:1:2104:14733:17300
CAAGCTTT
+
FFFFFFFF
@A00769:11:HC3HCDRXX:1:2104:20582:17347
CAAGCTTT
+
FFFFFFFF
@A00769:11:HC3HCDRXX:1:2104:21956:17347
CAAGCTTT
+
FFFFFFFF
@A00769:11:HC3HCDRXX:1:2104:11541:17378
CAAGCTTT
+
FFFFFFFF
@A00769:11:HC3HCDRXX:1:2104:13512:17534
CAAGCTTT
+
FFFFFF,F
@A00769:11:HC3HCDRXX:1:2104:24614:17566
CAAGCTTT
+
FFFFFFFF
@A00769:11:HC3HCDRXX:1:2104:26865:17801
CAAGCTTT
+
FFFFFFFF
@A00769:11:HC3HCDRXX:1:2104:30337:17863
CAAGCTTT
+
FFFFFFFF
@A00769:11:HC3HCDRXX:1:2104:7057:18035
CAAGCTTT
+
FFFFFFFF
@A00769:11:HC3HCDRXX:1:2104:13874:18035
CAAGCTTT
+
FFFF:FFF
@A00769:11:HC3HCDRXX:1:2104:17400:18161
CAAGCTTT
+
FFFFFFFF
@A00769:11:HC3HCDRXX:1:2104:3034:18364
CAAGCTTT
+
FFFFFFFF
@A00769:11:HC3HCDRXX:1:2104:21929:18364
CAAGCTTT
+
FFFFFFFF
@A00769:11:HC3HCDRXX:1:2104:15519:18380
CAAGCTTT
+
FFFFFFFF
@A00769:11:HC3HCDRXX:1:2104:4291:18474
CAAGCTTT
+
FFFFFFFF
@A00769:11:HC3HCDRXX:1:2104:20048:18521
CAAGCTTT
+
FFFFFFF:
@A00769:11:HC3HCDRXX:1:2104:31006:18552
CAAGCTTT
+
FFFFFFFF
@A00769:11:HC3HCDRXX:1:2104:1542:18568
CAAGCTTT
+
FFFFFFFF
@A00769:11:HC3HCDRXX:1:2104:11333:18740
CAAGCTTT
+
FFFFFFFF
@A00769:11:HC3HCDRXX:1:2104:1316:18803
CAAGCTTT
+
FFFFFFFF
@A00769:11:HC3HCDRXX:1:2104:1072:18818
CAAGCTTT
+
FFFFFFFF
@A00769:11:HC3HCDRXX:1:2104:15148:19053
CAAGCTTT
+
FFFFFFFF
@A00769:11:HC3HCDRXX:1:2104:20428:19116
CAAGCTTT
+
FFFFFFFF
@A00769:11:HC3HCDRXX:1:2104:17400:19132
CAAGCTTT
+
:FFFFFFF
@A00769:11:HC3HCDRXX:1:2104:19587:19132
CAAGCTTT
+
FFFFFFFF
@A00769:11:HC3HCDRXX:1:2104:30472:19132
CAAGCTTT
+
FFFFFFFF
@A00769:11:HC3HCDRXX:1:2104:25925:19210
CAAGCTTT
+
FFFFFFFF
@A00769:11:HC3HCDRXX:1:2104:24659:19335
CAAGCTTT
+
FFFFFFFF
@A00769:11:HC3HCDRXX:1:2104:3604:19351
CAAGCTTT
+
FFFFFFFF
@A00769:11:HC3HCDRXX:1:2104:18087:19351
CAAGCTTT
+
FFFFFFFF
@A00769:11:HC3HCDRXX:1:2104:6940:19460
CAAGCTTT
+
FFFFFFFF
@A00769:11:HC3HCDRXX:1:2104:25744:19460
CAAGCTTT
+
FFFFFFFF
@A00769:11:HC3HCDRXX:1:2104:5927:19554
CAAGCTTT
+
FFFFFFFF
@A00769:11:HC3HCDRXX:1:2104:31846:19758
CAAGCTTT
+
FFFFFFFF
@A00769:11:HC3HCDRXX:1:2104:9155:19852
CAAGCTTT
+
FFFFFFFF
@A00769:11:HC3HCDRXX:1:2104:12988:19914
CAAGCTTT
+
FFF:FFFF
@A00769:11:HC3HCDRXX:1:2104:27914:19930
CAAGCTTT
+
FFFFFFFF
@A00769:11:HC3HCDRXX:1:2104:10122:19993
CAAGCTTT
+
FFFFFFFF
@A00769:11:HC3HCDRXX:1:2104:28791:20040
CAAGCTTT
+
:FFFFFFF
@A00769:11:HC3HCDRXX:1:2104:24071:20071
CAAGCTTT
+
FFFFFFFF
@A00769:11:HC3HCDRXX:1:2104:23773:20087
CAAGCTTT
+
FFF,,:F,
@A00769:11:HC3HCDRXX:1:2104:9697:20165
CAAGCTTT
+
FFFFFFFF
@A00769:11:HC3HCDRXX:1:2104:26982:20259
CAAGCTTT
+
FFFFFFFF
@A00769:11:HC3HCDRXX:1:2104:26802:20290
CAAGCTTT
+
FFFF:FFF
@A00769:11:HC3HCDRXX:1:2104:21233:20541
CAAGCTTT
+
FFFFFFFF
@A00769:11:HC3HCDRXX:1:2104:3549:20697
CAAGCTTT
+
FFFFFFFF
@A00769:11:HC3HCDRXX:1:2104:3025:20854
CAAGCTTT
+
FFFFFFFF
@A00769:11:HC3HCDRXX:1:2104:3531:20979
CAAGCTTT
+
FFFFFFFF
@A00769:11:HC3HCDRXX:1:2104:29722:21089
CAAGCTTT
+
FFFFFF:F
@A00769:11:HC3HCDRXX:1:2104:1434:21104
CAAGCTTT
+
FFFFFFFF
@A00769:11:HC3HCDRXX:1:2104:28791:21104
CAAGCTTT
+
FFFFFFFF
@A00769:11:HC3HCDRXX:1:2104:12635:21308
CAAGCTTT
+
FFFFFFFF
@A00769:11:HC3HCDRXX:1:2104:5285:21449
CAAGCTTT
+
:FFFFFFF
@A00769:11:HC3HCDRXX:1:2104:5358:21480
CAAGCTTT
+
FFFFFFFF
@A00769:11:HC3HCDRXX:1:2104:6153:21543
CAAGCTTT
+
FFFFFFFF
@A00769:11:HC3HCDRXX:1:2104:4842:21559
CAAGCTTT
+
FFFFFFFF
@A00769:11:HC3HCDRXX:1:2104:3278:21731
CAAGCTTT
+
FFFFFFFF
@A00769:11:HC3HCDRXX:1:2104:23511:21731
CAAGCTTT
+
FFFFFFFF
@A00769:11:HC3HCDRXX:1:2104:27588:21840
CAAGCTTT
+
FFFFFFFF
@A00769:11:HC3HCDRXX:1:2104:12011:22044
CAAGCTTT
+
FFFFFFFF
@A00769:11:HC3HCDRXX:1:2104:25319:22106
CAAGCTTT
+
FFFFFFFF
@A00769:11:HC3HCDRXX:1:2104:4128:22263
CAAGCTTT
+
FFFFFFFF
@A00769:11:HC3HCDRXX:1:2104:3812:22341
CAAGCTTT
+
FFFFFFFF
@A00769:11:HC3HCDRXX:1:2104:20428:22561
CAAGCTTT
+
FFFFFFFF
@A00769:11:HC3HCDRXX:1:2104:9001:22592
CAAGCTTT
+
FFFFFF,F
@A00769:11:HC3HCDRXX:1:2104:28926:22623
CAAGCTTT
+
FFFFFFFF
@A00769:11:HC3HCDRXX:1:2104:9236:22654
CAAGCTTT
+
FFFFFFFF
@A00769:11:HC3HCDRXX:1:2104:17083:22717
CAAGCTTT
+
FFFFFFFF
@A00769:11:HC3HCDRXX:1:2104:28176:22764
CAAGCTTT
+
FFFF:FFF
@A00769:11:HC3HCDRXX:1:2104:22941:22842
CAAGCTTT
+
FFFFFFFF
@A00769:11:HC3HCDRXX:1:2104:15112:22874
CAAGCTTT
+
FFFFFFFF
@A00769:11:HC3HCDRXX:1:2104:8395:22983
CAAGCTTT
+
FFFFFFFF
@A00769:11:HC3HCDRXX:1:2104:13349:22983
CAAGCTTT
+
FFFFFF:F
@A00769:11:HC3HCDRXX:1:2104:12626:23171
CAAGCTTT
+
FFFFFFFF
@A00769:11:HC3HCDRXX:1:2104:17318:23218
CAAGCTTT
+
FFFFFFFF
@A00769:11:HC3HCDRXX:1:2104:16938:23249
CAAGCTTT
+
FFFFFFFF
@A00769:11:HC3HCDRXX:1:2104:17743:23296
CAAGCTTT
+
FFFFFFFF
@A00769:11:HC3HCDRXX:1:2104:5448:23328
CAAGCTTT
+
FFFFFFFF
@A00769:11:HC3HCDRXX:1:2104:20329:23328
CAAGCTTT
+
FFFFFFFF
@A00769:11:HC3HCDRXX:1:2104:20528:23328
CAAGCTTT
+
FFF:F,FF
@A00769:11:HC3HCDRXX:1:2104:22788:23390
CAAGCTTT
+
FFFFFFFF
@A00769:11:HC3HCDRXX:1:2104:32533:23422
CAAGCTTT
+
FFFFFF:F
@A00769:11:HC3HCDRXX:1:2104:22697:23516
CAAGCTTT
+
FFFFFFFF
@A00769:11:HC3HCDRXX:1:2104:30933:23531
CAAGCTTT
+
FFF:FF:F
@A00769:11:HC3HCDRXX:1:2104:27670:23547
CAAGCTTT
+
FF:FFFF:
@A00769:11:HC3HCDRXX:1:2104:31376:23578
CAAGCTTT
+
FFFFFFFF
@A00769:11:HC3HCDRXX:1:2104:4987:23594
CAAGCTTT
+
FFFFFFFF
@A00769:11:HC3HCDRXX:1:2104:1805:23657
CAAGCTTT
+
,FFFFFFF
@A00769:11:HC3HCDRXX:1:2104:32615:23782
CAAGCTTT
+
FFFFFFFF
@A00769:11:HC3HCDRXX:1:2104:30210:23876
CAAGCTTT
+
FFFFFFFF
@A00769:11:HC3HCDRXX:1:2104:15754:23923
CAAGCTTT
+
FFFFFFFF
@A00769:11:HC3HCDRXX:1:2104:20446:23970
CAAGCTTT
+
FFFFFFFF
@A00769:11:HC3HCDRXX:1:2104:28004:24001
CAAGCTTT
+
FFFFFFFF
@A00769:11:HC3HCDRXX:1:2104:21612:24173
CAAGCTTT
+
FFFFFFFF
@A00769:11:HC3HCDRXX:1:2104:13422:24205
CAAGCTTT
+
FFFFFFFF
@A00769:11:HC3HCDRXX:1:2104:3179:24251
CAAGCTTT
+
FFF:FFFF
@A00769:11:HC3HCDRXX:1:2104:6198:24251
CAAGCTTT
+
FFFFFFFF
@A00769:11:HC3HCDRXX:1:2104:26205:24267
CAAGCTTT
+
FFFFFFFF
@A00769:11:HC3HCDRXX:1:2104:19434:24345
CAAGCTTT
+
FFFFFFFF
@A00769:11:HC3HCDRXX:1:2104:30463:24377
CAAGCTTT
+
FFFFFFFF
@A00769:11:HC3HCDRXX:1:2104:11406:24596
CAAGCTTT
+
FFFFFFFF
@A00769:11:HC3HCDRXX:1:2104:19669:24627
CAAGCTTT
+
FFFFFFFF
@A00769:11:HC3HCDRXX:1:2104:25635:24627
CAAGCTTT
+
FFFFFFFF
@A00769:11:HC3HCDRXX:1:2104:23204:24674
CAAGCTTT
+
FFFFFFFF
@A00769:11:HC3HCDRXX:1:2104:12409:24706
CAAGCTTT
+
FFFFFFFF
@A00769:11:HC3HCDRXX:1:2104:16477:24706
CAAGCTTT
+
FFFFF:FF
@A00769:11:HC3HCDRXX:1:2104:20654:24706
CAAGCTTT
+
FFF,FFFF
@A00769:11:HC3HCDRXX:1:2104:19895:24737
CAAGCTTT
+
FFFFFFFF
@A00769:11:HC3HCDRXX:1:2104:12120:24831
CAAGCTTT
+
FFFFFFFF
@A00769:11:HC3HCDRXX:1:2104:12237:24878
CAAGCTTT
+
FFF:,,F,
@A00769:11:HC3HCDRXX:1:2104:10022:25081
CAAGCTTT
+
FFFFF:FF
@A00769:11:HC3HCDRXX:1:2104:22697:25144
CAAGCTTT
+
FFFFFFFF
@A00769:11:HC3HCDRXX:1:2104:13295:25175
CAAGCTTT
+
:FF:FFFF
@A00769:11:HC3HCDRXX:1:2104:16089:25191
CAAGCTTT
+
FFFFFFFF
@A00769:11:HC3HCDRXX:1:2104:19027:25207
CAAGCTTT
+
FFFFFFFF
@A00769:11:HC3HCDRXX:1:2104:1895:25254
CAAGCTTT
+
FFFFFFFF
@A00769:11:HC3HCDRXX:1:2104:13621:25426
CAAGCTTT
+
FFFFFFFF
@A00769:11:HC3HCDRXX:1:2104:22616:25441
CAAGCTTT
+
FFFFFFFF
@A00769:11:HC3HCDRXX:1:2104:1922:25520
CAAGCTTT
+
FFFFFFFF
@A00769:11:HC3HCDRXX:1:2104:1823:25535
CAAGCTTT
+
FFF:FFFF
@A00769:11:HC3HCDRXX:1:2104:23556:25598
CAAGCTTT
+
FFFFFFFF
@A00769:11:HC3HCDRXX:1:2104:5385:25723
CAAGCTTT
+
FFFFFFFF
@A00769:11:HC3HCDRXX:1:2104:9372:25739
CAAGCTTT
+
FFFFFFFF
@A00769:11:HC3HCDRXX:1:2104:27760:25739
CAAGCTTT
+
FFFFFFFF
@A00769:11:HC3HCDRXX:1:2104:21540:25770
CAAGCTTT
+
FFFFFFFF
@A00769:11:HC3HCDRXX:1:2104:10068:25786
CAAGCTTT
+
FFFFFFFF
@A00769:11:HC3HCDRXX:1:2104:10719:25848
CAAGCTTT
+
FFFFFFFF
@A00769:11:HC3HCDRXX:1:2104:17463:26005
CAAGCTTT
+
FFFFFFFF
@A00769:11:HC3HCDRXX:1:2104:29270:26068
CAAGCTTT
+
FFFFFFFF
@A00769:11:HC3HCDRXX:1:2104:14371:26162
CAAGCTTT
+
FFFFFFFF
@A00769:11:HC3HCDRXX:1:2104:31394:26209
CAAGCTTT
+
FFFFFFFF
@A00769:11:HC3HCDRXX:1:2104:9109:26256
CAAGCTTT
+
FFFFFFFF
@A00769:11:HC3HCDRXX:1:2104:4399:26271
CAAGCTTT
+
FFFFFFFF
@A00769:11:HC3HCDRXX:1:2104:8992:26271
CAAGCTTT
+
FFFFFFFF
@A00769:11:HC3HCDRXX:1:2104:15908:26318
CAAGCTTT
+
FFFFFFFF
@A00769:11:HC3HCDRXX:1:2104:22652:26318
CAAGCTTT
+
FFFFFFFF
@A00769:11:HC3HCDRXX:1:2104:1099:26349
CAAGCTTT
+
FFFFFFFF
@A00769:11:HC3HCDRXX:1:2104:23330:26396
CAAGCTTT
+
FFFFFFFF
@A00769:11:HC3HCDRXX:1:2104:4173:26506
CAAGCTTT
+
FFFFFFFF
@A00769:11:HC3HCDRXX:1:2104:16631:26537
CAAGCTTT
+
FFFFFFFF
@A00769:11:HC3HCDRXX:1:2104:32027:26616
CAAGCTTT
+
FFFFFFFF
@A00769:11:HC3HCDRXX:1:2104:16667:26631
CAAGCTTT
+
FFFFFFFF
@A00769:11:HC3HCDRXX:1:2104:27498:26694
CAAGCTTT
+
FFFFFFFF
@A00769:11:HC3HCDRXX:1:2104:25961:26819
CAAGCTTT
+
FFFFFFFF
@A00769:11:HC3HCDRXX:1:2104:15176:26835
CAAGCTTT
+
FFFFFF:F
@A00769:11:HC3HCDRXX:1:2104:27263:26944
CAAGCTTT
+
FFFFFFFF
@A00769:11:HC3HCDRXX:1:2104:15040:27038
CAAGCTTT
+
FF,:FF,F
@A00769:11:HC3HCDRXX:1:2104:15013:27085
CAAGCTTT
+
FFFFFFFF
@A00769:11:HC3HCDRXX:1:2104:20835:27148
CAAGCTTT
+
FFFFFFFF
@A00769:11:HC3HCDRXX:1:2104:12527:27195
CAAGCTTT
+
FFFFFFFF
@A00769:11:HC3HCDRXX:1:2104:22752:27242
CAAGCTTT
+
:FFFF:F,
@A00769:11:HC3HCDRXX:1:2104:22860:27242
CAAGCTTT
+
FFFFFFFF
@A00769:11:HC3HCDRXX:1:2104:30870:27305
CAAGCTTT
+
FFFFFFFF
@A00769:11:HC3HCDRXX:1:2104:13829:27320
CAAGCTTT
+
FFFFFFFF
@A00769:11:HC3HCDRXX:1:2104:29197:27320
CAAGCTTT
+
FFFFF:FF
@A00769:11:HC3HCDRXX:1:2104:1814:27367
CAAGCTTT
+
FFFFFFFF
@A00769:11:HC3HCDRXX:1:2104:3477:27367
CAAGCTTT
+
FFFFFFFF
@A00769:11:HC3HCDRXX:1:2104:1298:27602
CAAGCTTT
+
FFFFFFFF
@A00769:11:HC3HCDRXX:1:2104:24397:27618
CAAGCTTT
+
FFFFFFFF
@A00769:11:HC3HCDRXX:1:2104:8513:27696
CAAGCTTT
+
FFFFFFFF
@A00769:11:HC3HCDRXX:1:2104:26268:27696
CAAGCTTT
+
FFFFFFFF
@A00769:11:HC3HCDRXX:1:2104:32832:27727
CAAGCTTT
+
FFFFFFFF
@A00769:11:HC3HCDRXX:1:2104:27977:27899
CAAGCTTT
+
FFFFFFFF
@A00769:11:HC3HCDRXX:1:2104:4661:27946
CAAGCTTT
+
FFFFFFFF
@A00769:11:HC3HCDRXX:1:2104:12301:27962
CAAGCTTT
+
FFFFFFFF
@A00769:11:HC3HCDRXX:1:2104:31919:27993
CAAGCTTT
+
FFFFFFFF
@A00769:11:HC3HCDRXX:1:2104:19732:28119
CAAGCTTT
+
FFFFFFFF
@A00769:11:HC3HCDRXX:1:2104:21549:28134
CAAGCTTT
+
FFFFFFFF
@A00769:11:HC3HCDRXX:1:2104:7374:28322
CAAGCTTT
+
FFFFFFFF
@A00769:11:HC3HCDRXX:1:2104:10086:28322
CAAGCTTT
+
FFFFFFFF
@A00769:11:HC3HCDRXX:1:2104:11388:28385
CAAGCTTT
+
,FF,FFFF
@A00769:11:HC3HCDRXX:1:2104:21314:28385
CAAGCTTT
+
FFFFFF,F
@A00769:11:HC3HCDRXX:1:2104:2465:28432
CAAGCTTT
+
FFFFFFFF
@A00769:11:HC3HCDRXX:1:2104:17183:28463
CAAGCTTT
+
FFFFFFFF
@A00769:11:HC3HCDRXX:1:2104:13756:28510
CAAGCTTT
+
FFFFFFFF
@A00769:11:HC3HCDRXX:1:2104:31096:28541
CAAGCTTT
+
FFFFFFFF
@A00769:11:HC3HCDRXX:1:2104:13584:28620
CAAGCTTT
+
FFFFFFFF
@A00769:11:HC3HCDRXX:1:2104:31141:28808
CAAGCTTT
+
FFFFFFFF
@A00769:11:HC3HCDRXX:1:2104:3251:28886
CAAGCTTT
+
FFFFFFFF
@A00769:11:HC3HCDRXX:1:2104:10013:28886
CAAGCTTT
+
FFF,FFFF
@A00769:11:HC3HCDRXX:1:2104:24171:28886
CAAGCTTT
+
FFFFF,FF
@A00769:11:HC3HCDRXX:1:2104:24144:28902
CAAGCTTT
+
FFFFFFFF
@A00769:11:HC3HCDRXX:1:2104:29649:28980
CAAGCTTT
+
FFFFFFFF
@A00769:11:HC3HCDRXX:1:2104:5611:29027
CAAGCTTT
+
FFFFFFFF
@A00769:11:HC3HCDRXX:1:2104:20998:29152
CAAGCTTT
+
FFFFFFFF
@A00769:11:HC3HCDRXX:1:2104:12310:29230
CAAGCTTT
+
FFF:FFFF
@A00769:11:HC3HCDRXX:1:2104:2103:29246
CAAGCTTT
+
FFFFFFFF
@A00769:11:HC3HCDRXX:1:2104:11469:29246
CAAGCTTT
+
FFFFF,FF
@A00769:11:HC3HCDRXX:1:2104:27697:29262
CAAGCTTT
+
FFFFFFFF
@A00769:11:HC3HCDRXX:1:2104:10972:29293
CAAGCTTT
+
FFFFFFFF
@A00769:11:HC3HCDRXX:1:2104:20582:29340
CAAGCTTT
+
FFFFFFFF
@A00769:11:HC3HCDRXX:1:2104:4625:29356
CAAGCTTT
+
FFFFFFFF
@A00769:11:HC3HCDRXX:1:2104:1777:29496
CAAGCTTT
+
FFFFF:FF
@A00769:11:HC3HCDRXX:1:2104:23954:29512
CAAGCTTT
+
FFFFFFFF
@A00769:11:HC3HCDRXX:1:2104:3513:29559
CAAGCTTT
+
FFFFFFFF
@A00769:11:HC3HCDRXX:1:2104:22083:29559
CAAGCTTT
+
FFFFFFFF
@A00769:11:HC3HCDRXX:1:2104:11840:29575
CAAGCTTT
+
FFFFFFFF
@A00769:11:HC3HCDRXX:1:2104:32470:29575
CAAGCTTT
+
FFFFFFFF
@A00769:11:HC3HCDRXX:1:2104:7301:29637
CAAGCTTT
+
FFFFFF:F
@A00769:11:HC3HCDRXX:1:2104:14714:29669
CAAGCTTT
+
FFFFFFFF
@A00769:11:HC3HCDRXX:1:2104:9950:29684
CAAGCTTT
+
FFFFFFFF
@A00769:11:HC3HCDRXX:1:2104:14669:29684
CAAGCTTT
+
FFFFFFFF
@A00769:11:HC3HCDRXX:1:2104:7563:29810
CAAGCTTT
+
FFFFFFFF
@A00769:11:HC3HCDRXX:1:2104:11306:29810
CAAGCTTT
+
FFFFFFFF
@A00769:11:HC3HCDRXX:1:2104:22851:29951
CAAGCTTT
+
FFFFFFFF
@A00769:11:HC3HCDRXX:1:2104:7030:30076
CAAGCTTT
+
FFFFFFFF
@A00769:11:HC3HCDRXX:1:2104:26738:30076
CAAGCTTT
+
FFFFFFFF
@A00769:11:HC3HCDRXX:1:2104:29704:30138
CAAGCTTT
+
FFFFFFFF
@A00769:11:HC3HCDRXX:1:2104:17065:30170
CAAGCTTT
+
FFFFFFFF
@A00769:11:HC3HCDRXX:1:2104:24786:30201
CAAGCTTT
+
FFFFFFFF
@A00769:11:HC3HCDRXX:1:2104:8612:30342
CAAGCTTT
+
FFFFFFFF
@A00769:11:HC3HCDRXX:1:2104:21911:30514
CAAGCTTT
+
FFFFFFFF
@A00769:11:HC3HCDRXX:1:2104:19623:30592
CAAGCTTT
+
FFFFFFFF
@A00769:11:HC3HCDRXX:1:2104:4381:30655
CAAGCTTT
+
FFFFFFFF
@A00769:11:HC3HCDRXX:1:2104:22327:30671
CAAGCTTT
+
FFFFFFFF
@A00769:11:HC3HCDRXX:1:2104:14398:30780
CAAGCTTT
+
FFFFFFFF
@A00769:11:HC3HCDRXX:1:2104:2365:30796
CAAGCTTT
+
FFFFFFFF
@A00769:11:HC3HCDRXX:1:2104:14416:30812
CAAGCTTT
+
FFFFFFFF
@A00769:11:HC3HCDRXX:1:2104:1823:30827
CAAGCTTT
+
FFFFFFFF
@A00769:11:HC3HCDRXX:1:2104:4426:30859
CAAGCTTT
+
FFF:FF::
@A00769:11:HC3HCDRXX:1:2104:30960:30906
CAAGCTTT
+
FFFFFFFF
@A00769:11:HC3HCDRXX:1:2104:9742:30953
CAAGCTTT
+
FFFFFFFF
@A00769:11:HC3HCDRXX:1:2104:8070:31000
CAAGCTTT
+
FFFFFFFF
@A00769:11:HC3HCDRXX:1:2104:4535:31078
CAAGCTTT
+
FFFFFFFF
@A00769:11:HC3HCDRXX:1:2104:2980:31109
CAAGCTTT
+
FFFFFFFF
@A00769:11:HC3HCDRXX:1:2104:30526:31156
CAAGCTTT
+
FFFFFFFF
@A00769:11:HC3HCDRXX:1:2104:13729:31187
CAAGCTTT
+
FFFFFFFF
@A00769:11:HC3HCDRXX:1:2104:7572:31203
CAAGCTTT
+
FFFFFFFF
@A00769:11:HC3HCDRXX:1:2104:31340:31219
CAAGCTTT
+
FFFFFFFF
@A00769:11:HC3HCDRXX:1:2104:8766:31266
CAAGCTTT
+
FFFFFFFF
@A00769:11:HC3HCDRXX:1:2104:2917:31281
CAAGCTTT
+
FFFFFFFF
@A00769:11:HC3HCDRXX:1:2104:13946:31281
CAAGCTTT
+
FFFFFFFF
@A00769:11:HC3HCDRXX:1:2104:22833:31360
CAAGCTTT
+
FFFFFFFF
@A00769:11:HC3HCDRXX:1:2104:18069:31407
CAAGCTTT
+
FFFFFFFF
@A00769:11:HC3HCDRXX:1:2104:4481:31454
CAAGCTTT
+
FFFFF:F,
@A00769:11:HC3HCDRXX:1:2104:23104:31485
CAAGCTTT
+
FFFFFFFF
@A00769:11:HC3HCDRXX:1:2104:11125:31657
CAAGCTTT
+
FFFFFFFF
@A00769:11:HC3HCDRXX:1:2104:11189:31704
CAAGCTTT
+
FFFFFFFF
@A00769:11:HC3HCDRXX:1:2104:30563:31782
CAAGCTTT
+
FFFFFF:F
@A00769:11:HC3HCDRXX:1:2104:18195:31814
CAAGCTTT
+
FFFFFFFF
@A00769:11:HC3HCDRXX:1:2104:5737:31876
CAAGCTTT
+
FFFFFFFF
@A00769:11:HC3HCDRXX:1:2104:8043:31923
CAAGCTTT
+
FFFFFFFF
@A00769:11:HC3HCDRXX:1:2104:25057:31986
CAAGCTTT
+
FFFF,FFF
@A00769:11:HC3HCDRXX:1:2104:2202:32080
CAAGCTTT
+
FFFFFFFF
@A00769:11:HC3HCDRXX:1:2104:29324:32205
CAAGCTTT
+
FFFFFFFF
@A00769:11:HC3HCDRXX:1:2104:1805:32268
CAAGCTTT
+
FFFFFFFF
@A00769:11:HC3HCDRXX:1:2104:17146:32283
CAAGCTTT
+
FFFFFFFF
@A00769:11:HC3HCDRXX:1:2104:7672:32346
CAAGCTTT
+
FFFFFFFF
@A00769:11:HC3HCDRXX:1:2104:17264:32362
CAAGCTTT
+
,:F:FFFF
@A00769:11:HC3HCDRXX:1:2104:3260:32377
CAAGCTTT
+
FFFFFFFF
@A00769:11:HC3HCDRXX:1:2104:24008:32393
CAAGCTTT
+
FFFFFFFF
@A00769:11:HC3HCDRXX:1:2104:15365:32424
CAAGCTTT
+
FFFFFFFF
@A00769:11:HC3HCDRXX:1:2104:5593:32440
CAAGCTTT
+
FFF:FFFF
@A00769:11:HC3HCDRXX:1:2104:8820:32456
CAAGCTTT
+
FFFFFFFF
@A00769:11:HC3HCDRXX:1:2104:13621:32471
CAAGCTTT
+
FFFFFFFF
@A00769:11:HC3HCDRXX:1:2104:29514:32503
CAAGCTTT
+
FFFFFF:F
@A00769:11:HC3HCDRXX:1:2104:6325:32706
CAAGCTTT
+
FFFFFFFF
@A00769:11:HC3HCDRXX:1:2104:20066:32769
CAAGCTTT
+
FFFFFFFF
@A00769:11:HC3HCDRXX:1:2104:27407:32769
CAAGCTTT
+
FFFFFFFF
@A00769:11:HC3HCDRXX:1:2104:7925:32878
CAAGCTTT
+
FFFFFFFF
@A00769:11:HC3HCDRXX:1:2104:10194:32894
CAAGCTTT
+
FFFFFFFF
@A00769:11:HC3HCDRXX:1:2104:15148:33113
CAAGCTTT
+
FFFF:FFF
@A00769:11:HC3HCDRXX:1:2104:20871:33160
CAAGCTTT
+
FFFFFFFF
@A00769:11:HC3HCDRXX:1:2104:5611:33191
CAAGCTTT
+
FFFFFFFF
@A00769:11:HC3HCDRXX:1:2104:14253:33191
CAAGCTTT
+
FFFFF:FF
@A00769:11:HC3HCDRXX:1:2104:4164:33254
CAAGCTTT
+
FFFFFFFF
@A00769:11:HC3HCDRXX:1:2104:3378:33270
CAAGCTTT
+
FFFFFFFF
@A00769:11:HC3HCDRXX:1:2104:4101:33270
CAAGCTTT
+
FFF,FFF:
@A00769:11:HC3HCDRXX:1:2104:28076:33270
CAAGCTTT
+
FFFFFF:F
@A00769:11:HC3HCDRXX:1:2104:8603:33301
CAAGCTTT
+
FFFFFFFF
@A00769:11:HC3HCDRXX:1:2104:9579:33364
CAAGCTTT
+
FFFF:F,F
@A00769:11:HC3HCDRXX:1:2104:13593:33520
CAAGCTTT
+
FFFFFFFF
@A00769:11:HC3HCDRXX:1:2104:14588:33520
CAAGCTTT
+
FFFFFFFF
@A00769:11:HC3HCDRXX:1:2104:24722:33599
CAAGCTTT
+
FFFFFFFF
@A00769:11:HC3HCDRXX:1:2104:8486:33724
CAAGCTTT
+
FFFFFFFF
@A00769:11:HC3HCDRXX:1:2104:31991:33724
CAAGCTTT
+
FFFFFFFF
@A00769:11:HC3HCDRXX:1:2104:32145:33865
CAAGCTTT
+
FFFFFFFF
@A00769:11:HC3HCDRXX:1:2104:17273:33912
CAAGCTTT
+
FFFFFFFF
@A00769:11:HC3HCDRXX:1:2104:29342:33990
CAAGCTTT
+
FFFFFFFF
@A00769:11:HC3HCDRXX:1:2104:7762:34006
CAAGCTTT
+
FFFFFFFF
@A00769:11:HC3HCDRXX:1:2104:5990:34194
CAAGCTTT
+
FFFFFFFF
@A00769:11:HC3HCDRXX:1:2104:6388:34225
CAAGCTTT
+
FFFFFFF:
@A00769:11:HC3HCDRXX:1:2104:31195:34287
CAAGCTTT
+
FFFFFFFF
@A00769:11:HC3HCDRXX:1:2104:23014:34303
CAAGCTTT
+
FFFFFFFF
@A00769:11:HC3HCDRXX:1:2104:6623:34381
CAAGCTTT
+
FFFFFFFF
@A00769:11:HC3HCDRXX:1:2104:30355:34428
CAAGCTTT
+
FFFFFFFF
@A00769:11:HC3HCDRXX:1:2104:2745:34460
CAAGCTTT
+
FFFFFFFF
@A00769:11:HC3HCDRXX:1:2104:20934:34460
CAAGCTTT
+
F:FFFF,F
@A00769:11:HC3HCDRXX:1:2104:13214:34554
CAAGCTTT
+
FFFFFFFF
@A00769:11:HC3HCDRXX:1:2104:20148:34601
CAAGCTTT
+
FFFFFFFF
@A00769:11:HC3HCDRXX:1:2104:12454:34648
CAAGCTTT
+
FFFFFF,F
@A00769:11:HC3HCDRXX:1:2104:28682:34726
CAAGCTTT
+
FFFFFFFF
@A00769:11:HC3HCDRXX:1:2104:16324:34804
CAAGCTTT
+
FFF:FFFF
@A00769:11:HC3HCDRXX:1:2104:5358:34820
CAAGCTTT
+
FFFFFFFF
@A00769:11:HC3HCDRXX:1:2104:10267:34835
CAAGCTTT
+
FFFFFFFF
@A00769:11:HC3HCDRXX:1:2104:12418:34867
CAAGCTTT
+
FFFFFFFF
@A00769:11:HC3HCDRXX:1:2104:21956:34914
CAAGCTTT
+
FFFFFFFF
@A00769:11:HC3HCDRXX:1:2104:13774:34992
CAAGCTTT
+
FFFFFFFF
@A00769:11:HC3HCDRXX:1:2104:24035:35039
CAAGCTTT
+
FFFFFFFF
@A00769:11:HC3HCDRXX:1:2104:23149:35070
CAAGCTTT
+
FFFFFFFF
@A00769:11:HC3HCDRXX:1:2104:11478:35180
CAAGCTTT
+
FFFFFFFF
@A00769:11:HC3HCDRXX:1:2104:11089:35196
CAAGCTTT
+
FFFFFFFF
@A00769:11:HC3HCDRXX:1:2104:20998:35196
CAAGCTTT
+
FFFFFFFF
@A00769:11:HC3HCDRXX:1:2104:22462:35196
CAAGCTTT
+
FFFFFFFF
@A00769:11:HC3HCDRXX:1:2104:29098:35258
CAAGCTTT
+
FFFFFFFF
@A00769:11:HC3HCDRXX:1:2104:10267:35399
CAAGCTTT
+
FFFFFFFF
@A00769:11:HC3HCDRXX:1:2104:23276:35415
CAAGCTTT
+
FFFFFFFF
@A00769:11:HC3HCDRXX:1:2104:1687:35509
CAAGCTTT
+
FFFFFFFF
@A00769:11:HC3HCDRXX:1:2104:30400:35634
CAAGCTTT
+
FFFFFFFF
@A00769:11:HC3HCDRXX:1:2104:9308:35650
CAAGCTTT
+
FFFFFFFF
@A00769:11:HC3HCDRXX:1:2104:17942:35665
CAAGCTTT
+
FFFFFFFF
@A00769:11:HC3HCDRXX:1:2104:18087:35665
CAAGCTTT
+
FFFFFFFF
@A00769:11:HC3HCDRXX:1:2104:29062:35665
CAAGCTTT
+
FFFFFF:F
@A00769:11:HC3HCDRXX:1:2104:14009:35900
CAAGCTTT
+
FFFFFFFF
@A00769:11:HC3HCDRXX:1:2104:28836:35994
CAAGCTTT
+
FFFFFFFF
@A00769:11:HC3HCDRXX:1:2104:7943:36010
CAAGCTTT
+
FFFFFFFF
@A00769:11:HC3HCDRXX:1:2104:7491:36072
CAAGCTTT
+
FFFFFFFF
@A00769:11:HC3HCDRXX:1:2104:1325:36135
CAAGCTTT
+
FFFFFFFF
@A00769:11:HC3HCDRXX:1:2104:5023:36151
CAAGCTTT
+
FFF,:F,F
@A00769:11:HC3HCDRXX:1:2104:3378:36338
CAAGCTTT
+
FFFFFFFF
@A00769:11:HC3HCDRXX:1:2104:10872:36354
CAAGCTTT
+
FFFFFFFF
@A00769:11:HC3HCDRXX:1:2104:15754:36417
CAAGCTTT
+
:FFF,:FF
@A00769:11:HC3HCDRXX:1:2104:15501:36448
CAAGCTTT
+
FFFFFFFF
@A00769:11:HC3HCDRXX:1:2104:8784:36464
CAAGCTTT
+
FFFFFFFF
@A00769:11:HC3HCDRXX:1:2104:23800:36511
CAAGCTTT
+
FFFFFFFF
@A00769:11:HC3HCDRXX:1:2104:14118:36589
CAAGCTTT
+
FFFFFF:F
@A00769:11:HC3HCDRXX:1:2104:23448:36589
CAAGCTTT
+
FFFFFFFF
@A00769:11:HC3HCDRXX:1:2104:26829:36589
CAAGCTTT
+
FFFFFFFF
@A00769:11:HC3HCDRXX:1:2104:2871:36652
CAAGCTTT
+
FFF,:F:,
@A00769:11:HC3HCDRXX:1:2104:27082:36746
CAAGCTTT
+
FFFFFFFF
@A00769:11:HC3HCDRXX:1:2104:12382:36777
CAAGCTTT
+
FFFFFFFF
@A00769:11:HC3HCDRXX:1:2104:6497:36855
CAAGCTTT
+
FFFFFFFF
@A00769:11:HC3HCDRXX:1:2104:16595:36871
CAAGCTTT
+
FFFFFF::
@A00769:11:HC3HCDRXX:1:2105:23710:1000
CAAGCTTT
+
FFFFFFFF
@A00769:11:HC3HCDRXX:1:2105:9118:1031
CAAGCTTT
+
FFFFFFFF
@A00769:11:HC3HCDRXX:1:2105:6768:1125
CAAGCTTT
+
FFFFFFFF
@A00769:11:HC3HCDRXX:1:2105:13051:1235
CAAGCTTT
+
FFFFFFFF
@A00769:11:HC3HCDRXX:1:2105:20980:1251
CAAGCTTT
+
FFFFFFFF
@A00769:11:HC3HCDRXX:1:2105:4227:1329
CAAGCTTT
+
FFFFFFFF
@A00769:11:HC3HCDRXX:1:2105:15194:1344
CAAGCTTT
+
FFFFFFFF
@A00769:11:HC3HCDRXX:1:2105:15528:1517
CAAGCTTT
+
FFFFFFFF
@A00769:11:HC3HCDRXX:1:2105:6542:1705
CAAGCTTT
+
FFFF,FFF
@A00769:11:HC3HCDRXX:1:2105:11478:1705
CAAGCTTT
+
FFFFFFFF
@A00769:11:HC3HCDRXX:1:2105:13214:1767
CAAGCTTT
+
FFFFFFFF
@A00769:11:HC3HCDRXX:1:2105:3269:1892
CAAGCTTT
+
FFFFFFFF
@A00769:11:HC3HCDRXX:1:2105:14986:1892
CAAGCTTT
+
FFFFFFFF
@A00769:11:HC3HCDRXX:1:2105:32208:2002
CAAGCTTT
+
FFF,FFF:
@A00769:11:HC3HCDRXX:1:2105:19868:2049
CAAGCTTT
+
FFFFFFFF
@A00769:11:HC3HCDRXX:1:2105:16052:2174
CAAGCTTT
+
FFFFFFFF
@A00769:11:HC3HCDRXX:1:2105:8558:2347
CAAGCTTT
+
FFFFFFFF
@A00769:11:HC3HCDRXX:1:2105:24325:2347
CAAGCTTT
+
FFFFFFFF
@A00769:11:HC3HCDRXX:1:2105:18710:2487
CAAGCTTT
+
:FF:FFFF
@A00769:11:HC3HCDRXX:1:2105:30047:2487
CAAGCTTT
+
FFFFFF,F
@A00769:11:HC3HCDRXX:1:2105:30083:2487
CAAGCTTT
+
FFFFFFFF
@A00769:11:HC3HCDRXX:1:2105:4924:2534
CAAGCTTT
+
FFFFFF:F
@A00769:11:HC3HCDRXX:1:2105:4200:2566
CAAGCTTT
+
FFFFFFFF
@A00769:11:HC3HCDRXX:1:2105:25455:2581
CAAGCTTT
+
FFFFFFFF
@A00769:11:HC3HCDRXX:1:2105:4327:2597
CAAGCTTT
+
FFFF,FFF
@A00769:11:HC3HCDRXX:1:2105:27742:2628
CAAGCTTT
+
FFFFFFFF
@A00769:11:HC3HCDRXX:1:2105:29704:2644
CAAGCTTT
+
FFFFFFFF
@A00769:11:HC3HCDRXX:1:2105:32181:2707
CAAGCTTT
+
FFFFFFFF
@A00769:11:HC3HCDRXX:1:2105:28230:2754
CAAGCTTT
+
FFFFFFFF
@A00769:11:HC3HCDRXX:1:2105:10393:2863
CAAGCTTT
+
FFFFFFFF
@A00769:11:HC3HCDRXX:1:2105:27697:2957
CAAGCTTT
+
FFFFFFFF
@A00769:11:HC3HCDRXX:1:2105:13612:2988
CAAGCTTT
+
FFFFFFFF
@A00769:11:HC3HCDRXX:1:2105:1371:3051
CAAGCTTT
+
FFFFFFFF
@A00769:11:HC3HCDRXX:1:2105:5041:3051
CAAGCTTT
+
FFFFFFFF
@A00769:11:HC3HCDRXX:1:2105:11867:3067
CAAGCTTT
+
FFFFFFFF
@A00769:11:HC3HCDRXX:1:2105:23095:3098
CAAGCTTT
+
FFFFFFF:
@A00769:11:HC3HCDRXX:1:2105:17725:3255
CAAGCTTT
+
FFFFFFFF
@A00769:11:HC3HCDRXX:1:2105:31060:3427
CAAGCTTT
+
FFFFFFFF
@A00769:11:HC3HCDRXX:1:2105:3757:3521
CAAGCTTT
+
FFFF:FFF
@A00769:11:HC3HCDRXX:1:2105:20238:3568
CAAGCTTT
+
FFFFFFFF
@A00769:11:HC3HCDRXX:1:2105:18168:3928
CAAGCTTT
+
FFFFFFFF
@A00769:11:HC3HCDRXX:1:2105:21974:4038
CAAGCTTT
+
FFFFFFFF
@A00769:11:HC3HCDRXX:1:2105:23818:4100
CAAGCTTT
+
FFFFFFFF
@A00769:11:HC3HCDRXX:1:2105:32371:4100
CAAGCTTT
+
FFFF::FF
@A00769:11:HC3HCDRXX:1:2105:16749:4257
CAAGCTTT
+
FFFFFFFF
@A00769:11:HC3HCDRXX:1:2105:14534:4304
CAAGCTTT
+
FFFFFFFF
@A00769:11:HC3HCDRXX:1:2105:7600:4413
CAAGCTTT
+
FFFFFFFF
@A00769:11:HC3HCDRXX:1:2105:7979:4476
CAAGCTTT
+
FFFFF,FF
@A00769:11:HC3HCDRXX:1:2105:12237:4492
CAAGCTTT
+
FFFFFF:F
@A00769:11:HC3HCDRXX:1:2105:25509:4492
CAAGCTTT
+
FFFFFFFF
@A00769:11:HC3HCDRXX:1:2105:14488:4539
CAAGCTTT
+
FFFFFFFF
@A00769:11:HC3HCDRXX:1:2105:12418:4586
CAAGCTTT
+
FFFFFFFF
@A00769:11:HC3HCDRXX:1:2105:25979:4617
CAAGCTTT
+
FFFFFFFF
@A00769:11:HC3HCDRXX:1:2105:4743:4633
CAAGCTTT
+
FFFFFF:F
@A00769:11:HC3HCDRXX:1:2105:32515:4633
CAAGCTTT
+
FFFFFFFF
@A00769:11:HC3HCDRXX:1:2105:29749:4726
CAAGCTTT
+
FFFFFF:F
@A00769:11:HC3HCDRXX:1:2105:15546:4773
CAAGCTTT
+
FFFFFFFF
@A00769:11:HC3HCDRXX:1:2105:4716:4867
CAAGCTTT
+
FFFFFFFF
@A00769:11:HC3HCDRXX:1:2105:27733:4899
CAAGCTTT
+
FFFFFFFF
@A00769:11:HC3HCDRXX:1:2105:10565:4946
CAAGCTTT
+
FFFFFFFF
@A00769:11:HC3HCDRXX:1:2105:3992:5055
CAAGCTTT
+
FFFFFFFF
@A00769:11:HC3HCDRXX:1:2105:13521:5118
CAAGCTTT
+
FFFFFFFF
@A00769:11:HC3HCDRXX:1:2105:18774:5165
CAAGCTTT
+
FFFFFFFF
@A00769:11:HC3HCDRXX:1:2105:3902:5212
CAAGCTTT
+
FFFFFFFF
@A00769:11:HC3HCDRXX:1:2105:20862:5212
CAAGCTTT
+
FFFFFFFF
@A00769:11:HC3HCDRXX:1:2105:7681:5306
CAAGCTTT
+
FFFFFFFF
@A00769:11:HC3HCDRXX:1:2105:7636:5415
CAAGCTTT
+
FFFFFFFF
@A00769:11:HC3HCDRXX:1:2105:4734:5431
CAAGCTTT
+
FFFFFFFF
@A00769:11:HC3HCDRXX:1:2105:12852:5431
CAAGCTTT
+
FFFFFFFF
@A00769:11:HC3HCDRXX:1:2105:32271:5462
CAAGCTTT
+
FFFFFF,F
@A00769:11:HC3HCDRXX:1:2105:13657:5572
CAAGCTTT
+
FFFFFFFF
@A00769:11:HC3HCDRXX:1:2105:24361:5603
CAAGCTTT
+
FFFFFFFF
@A00769:11:HC3HCDRXX:1:2105:5312:5619
CAAGCTTT
+
FFFFFFF:
@A00769:11:HC3HCDRXX:1:2105:24532:5619
CAAGCTTT
+
FFFFFFFF
@A00769:11:HC3HCDRXX:1:2105:17607:5650
CAAGCTTT
+
FFFFFFFF
@A00769:11:HC3HCDRXX:1:2105:25500:5697
CAAGCTTT
+
:FFFFFFF
@A00769:11:HC3HCDRXX:1:2105:7401:5760
CAAGCTTT
+
FFFFFFFF
@A00769:11:HC3HCDRXX:1:2105:13485:5776
CAAGCTTT
+
FFFFFFFF
@A00769:11:HC3HCDRXX:1:2105:16975:5807
CAAGCTTT
+
FFFFFFFF
@A00769:11:HC3HCDRXX:1:2105:5502:5822
CAAGCTTT
+
FFFFFFFF
@A00769:11:HC3HCDRXX:1:2105:21612:5854
CAAGCTTT
+
FFFFFFFF
@A00769:11:HC3HCDRXX:1:2105:6569:5885
CAAGCTTT
+
FFFFFFFF
@A00769:11:HC3HCDRXX:1:2105:14452:5916
CAAGCTTT
+
FFFFFFFF
@A00769:11:HC3HCDRXX:1:2105:20202:6042
CAAGCTTT
+
FFFFFFFF
@A00769:11:HC3HCDRXX:1:2105:7374:6120
CAAGCTTT
+
FFFFFFFF
@A00769:11:HC3HCDRXX:1:2105:13774:6120
CAAGCTTT
+
FFFFFFFF
@A00769:11:HC3HCDRXX:1:2105:21097:6151
CAAGCTTT
+
FFFFFFFF
@A00769:11:HC3HCDRXX:1:2105:24930:6183
CAAGCTTT
+
FFFF,F,F
@A00769:11:HC3HCDRXX:1:2105:12861:6292
CAAGCTTT
+
FFFFFFFF
@A00769:11:HC3HCDRXX:1:2105:16803:6355
CAAGCTTT
+
FFFFFFFF
@A00769:11:HC3HCDRXX:1:2105:15528:6402
CAAGCTTT
+
FFFFFFFF
@A00769:11:HC3HCDRXX:1:2105:20211:6402
CAAGCTTT
+
FFFFFFFF
@A00769:11:HC3HCDRXX:1:2105:31684:6417
CAAGCTTT
+
FFFFFFFF
@A00769:11:HC3HCDRXX:1:2105:14109:6543
CAAGCTTT
+
FFFFFFFF
@A00769:11:HC3HCDRXX:1:2105:14335:6558
CAAGCTTT
+
FFFFFFFF
@A00769:11:HC3HCDRXX:1:2105:18041:6590
CAAGCTTT
+
FFFFFFFF
@A00769:11:HC3HCDRXX:1:2105:12698:6637
CAAGCTTT
+
FFFFFFFF
@A00769:11:HC3HCDRXX:1:2105:28158:6637
CAAGCTTT
+
FFFFFFFF
@A00769:11:HC3HCDRXX:1:2105:4038:6668
CAAGCTTT
+
FFFFFFFF
@A00769:11:HC3HCDRXX:1:2105:15727:6684
CAAGCTTT
+
FFFFFFFF
@A00769:11:HC3HCDRXX:1:2105:22697:6699
CAAGCTTT
+
FFF:,FFF
@A00769:11:HC3HCDRXX:1:2105:20094:6887
CAAGCTTT
+
FFFFFFFF
@A00769:11:HC3HCDRXX:1:2105:19235:7028
CAAGCTTT
+
FFFFFFFF
@A00769:11:HC3HCDRXX:1:2105:7645:7153
CAAGCTTT
+
FFFFFFFF
@A00769:11:HC3HCDRXX:1:2105:27362:7232
CAAGCTTT
+
FFFFFFFF
@A00769:11:HC3HCDRXX:1:2105:8856:7310
CAAGCTTT
+
FFFFFFFF
@A00769:11:HC3HCDRXX:1:2105:4960:7357
CAAGCTTT
+
FFFFF:FF
@A00769:11:HC3HCDRXX:1:2105:18692:7435
CAAGCTTT
+
FFFFFFFF
@A00769:11:HC3HCDRXX:1:2105:28881:7451
CAAGCTTT
+
FFFFFFFF
@A00769:11:HC3HCDRXX:1:2105:18792:7482
CAAGCTTT
+
FFFFFFFF
@A00769:11:HC3HCDRXX:1:2105:31738:7482
CAAGCTTT
+
FFFFFFFF
@A00769:11:HC3HCDRXX:1:2105:8684:7513
CAAGCTTT
+
FFFFFFFF
@A00769:11:HC3HCDRXX:1:2105:22498:7513
CAAGCTTT
+
FFFFFFF:
@A00769:11:HC3HCDRXX:1:2105:6307:7592
CAAGCTTT
+
FFFFFF,F
@A00769:11:HC3HCDRXX:1:2105:26404:7764
CAAGCTTT
+
FFFFFFFF
@A00769:11:HC3HCDRXX:1:2105:20781:7889
CAAGCTTT
+
FFFFFFFF
@A00769:11:HC3HCDRXX:1:2105:29948:7889
CAAGCTTT
+
FFFF:FFF
@A00769:11:HC3HCDRXX:1:2105:22770:7921
CAAGCTTT
+
FFFFFFFF
@A00769:11:HC3HCDRXX:1:2105:21712:7968
CAAGCTTT
+
FFFFFFFF
@A00769:11:HC3HCDRXX:1:2105:6958:8030
CAAGCTTT
+
FFFF,FF:
@A00769:11:HC3HCDRXX:1:2105:27651:8046
CAAGCTTT
+
FFFFFFFF
@A00769:11:HC3HCDRXX:1:2105:4878:8093
CAAGCTTT
+
FFFFFFFF
@A00769:11:HC3HCDRXX:1:2105:14588:8187
CAAGCTTT
+
FFFFFFFF
@A00769:11:HC3HCDRXX:1:2105:2428:8202
CAAGCTTT
+
FFFFFFFF
@A00769:11:HC3HCDRXX:1:2105:14922:8202
CAAGCTTT
+
FFFFFFFF
@A00769:11:HC3HCDRXX:1:2105:5665:8296
CAAGCTTT
+
FFFFFFFF
@A00769:11:HC3HCDRXX:1:2105:15492:8312
CAAGCTTT
+
FFFFFFFF
@A00769:11:HC3HCDRXX:1:2105:30110:8359
CAAGCTTT
+
FFFFFFFF
@A00769:11:HC3HCDRXX:1:2105:17987:8375
CAAGCTTT
+
FFFFFFFF
@A00769:11:HC3HCDRXX:1:2105:18204:8375
CAAGCTTT
+
FFFFFFFF
@A00769:11:HC3HCDRXX:1:2105:20302:8375
CAAGCTTT
+
FFFFFFFF
@A00769:11:HC3HCDRXX:1:2105:8088:8422
CAAGCTTT
+
FFFFFFFF
@A00769:11:HC3HCDRXX:1:2105:8703:8453
CAAGCTTT
+
FFFFFFFF
@A00769:11:HC3HCDRXX:1:2105:29387:8484
CAAGCTTT
+
FFFFFFFF
@A00769:11:HC3HCDRXX:1:2105:21296:8500
CAAGCTTT
+
FFFFFFFF
@A00769:11:HC3HCDRXX:1:2105:16206:8641
CAAGCTTT
+
FFFFFFFF
@A00769:11:HC3HCDRXX:1:2105:28420:8719
CAAGCTTT
+
FFFFFFFF
@A00769:11:HC3HCDRXX:1:2105:2130:8782
CAAGCTTT
+
FFFFFFFF
@A00769:11:HC3HCDRXX:1:2105:8865:8797
CAAGCTTT
+
FFFFFFFF
@A00769:11:HC3HCDRXX:1:2105:29035:8876
CAAGCTTT
+
FF::FFFF
@A00769:11:HC3HCDRXX:1:2105:19162:8907
CAAGCTTT
+
FFFFFFFF
@A00769:11:HC3HCDRXX:1:2105:21757:8923
CAAGCTTT
+
FFFFFFFF
@A00769:11:HC3HCDRXX:1:2105:11514:8970
CAAGCTTT
+
FFFFFFFF
@A00769:11:HC3HCDRXX:1:2105:5719:8985
CAAGCTTT
+
FFFFFFFF
@A00769:11:HC3HCDRXX:1:2105:27290:8985
CAAGCTTT
+
FFFFFFFF
@A00769:11:HC3HCDRXX:1:2105:30264:9001
CAAGCTTT
+
FFFFF,FF
@A00769:11:HC3HCDRXX:1:2105:12228:9017
CAAGCTTT
+
FFFFFFFF
@A00769:11:HC3HCDRXX:1:2105:5674:9032
CAAGCTTT
+
FFFFFFFF
@A00769:11:HC3HCDRXX:1:2105:17653:9142
CAAGCTTT
+
FFFFFFFF
@A00769:11:HC3HCDRXX:1:2105:23167:9173
CAAGCTTT
+
FFFFFFFF
@A00769:11:HC3HCDRXX:1:2105:24117:9189
CAAGCTTT
+
FFFFF:FF
@A00769:11:HC3HCDRXX:1:2105:20980:9236
CAAGCTTT
+
FFFFFFFF
@A00769:11:HC3HCDRXX:1:2105:10149:9267
CAAGCTTT
+
FFFFFFFF
@A00769:11:HC3HCDRXX:1:2105:9778:9471
CAAGCTTT
+
FFFFFFF,
@A00769:11:HC3HCDRXX:1:2105:19795:9471
CAAGCTTT
+
FFF:F:,F
@A00769:11:HC3HCDRXX:1:2105:25889:9471
CAAGCTTT
+
FFFFFFFF
@A00769:11:HC3HCDRXX:1:2105:24306:9549
CAAGCTTT
+
FFFFFFFF
@A00769:11:HC3HCDRXX:1:2105:3757:9565
CAAGCTTT
+
FFFFFFFF
@A00769:11:HC3HCDRXX:1:2105:23918:9596
CAAGCTTT
+
:FF:FFFF
@A00769:11:HC3HCDRXX:1:2105:6099:9612
CAAGCTTT
+
FFFFFFFF
@A00769:11:HC3HCDRXX:1:2105:3540:9659
CAAGCTTT
+
FFFFFFFF
@A00769:11:HC3HCDRXX:1:2105:28510:9659
CAAGCTTT
+
FFFFFFFF
@A00769:11:HC3HCDRXX:1:2105:8929:9690
CAAGCTTT
+
FF:,FF,F
@A00769:11:HC3HCDRXX:1:2105:5864:9737
CAAGCTTT
+
FFFFFFFF
@A00769:11:HC3HCDRXX:1:2105:27299:9815
CAAGCTTT
+
FFFF:FFF
@A00769:11:HC3HCDRXX:1:2105:5050:9956
CAAGCTTT
+
FFF:FFFF
@A00769:11:HC3HCDRXX:1:2105:11369:9972
CAAGCTTT
+
FFFFFFFF
@A00769:11:HC3HCDRXX:1:2105:24994:10050
CAAGCTTT
+
FFFFF:::
@A00769:11:HC3HCDRXX:1:2105:6759:10066
CAAGCTTT
+
FFFFFFFF
@A00769:11:HC3HCDRXX:1:2105:1163:10113
CAAGCTTT
+
FFFFFFFF
@A00769:11:HC3HCDRXX:1:2105:13078:10113
CAAGCTTT
+
FFFFFF:F
@A00769:11:HC3HCDRXX:1:2105:25491:10160
CAAGCTTT
+
,FF,::::
@A00769:11:HC3HCDRXX:1:2105:16152:10207
CAAGCTTT
+
FFFFFFF:
@A00769:11:HC3HCDRXX:1:2105:4227:10222
CAAGCTTT
+
FFFFFFFF
@A00769:11:HC3HCDRXX:1:2105:13422:10269
CAAGCTTT
+
FFFFFFFF
@A00769:11:HC3HCDRXX:1:2105:8223:10285
CAAGCTTT
+
FFFFFFFF
@A00769:11:HC3HCDRXX:1:2105:13033:10285
CAAGCTTT
+
FFFFFFFF
@A00769:11:HC3HCDRXX:1:2105:1452:10300
CAAGCTTT
+
FFFFFFFF
@A00769:11:HC3HCDRXX:1:2105:17653:10300
CAAGCTTT
+
FFFFF,,,
@A00769:11:HC3HCDRXX:1:2105:7039:10363
CAAGCTTT
+
FFFFFFFF
@A00769:11:HC3HCDRXX:1:2105:2654:10410
CAAGCTTT
+
FFFFFFFF
@A00769:11:HC3HCDRXX:1:2105:25518:10488
CAAGCTTT
+
FFFFFFFF
@A00769:11:HC3HCDRXX:1:2105:30499:10504
CAAGCTTT
+
FFFFFFFF
@A00769:11:HC3HCDRXX:1:2105:28366:10535
CAAGCTTT
+
FFFFF:FF
@A00769:11:HC3HCDRXX:1:2105:15284:10614
CAAGCTTT
+
FFFFFFFF
@A00769:11:HC3HCDRXX:1:2105:32461:10676
CAAGCTTT
+
FFFFFFFF
@A00769:11:HC3HCDRXX:1:2105:7672:10739
CAAGCTTT
+
FFFFFFFF
@A00769:11:HC3HCDRXX:1:2105:6370:10802
CAAGCTTT
+
FFFFFFFF
@A00769:11:HC3HCDRXX:1:2105:16288:10817
CAAGCTTT
+
FFFFFFFF
@A00769:11:HC3HCDRXX:1:2105:26404:10927
CAAGCTTT
+
FFFFFFFF
@A00769:11:HC3HCDRXX:1:2105:20455:10958
CAAGCTTT
+
FFF::,FF
@A00769:11:HC3HCDRXX:1:2105:6976:11068
CAAGCTTT
+
FFFFFFFF
@A00769:11:HC3HCDRXX:1:2105:25473:11130
CAAGCTTT
+
FFFFFFFF
@A00769:11:HC3HCDRXX:1:2105:21531:11162
CAAGCTTT
+
FFFFFFFF
@A00769:11:HC3HCDRXX:1:2105:12481:11177
CAAGCTTT
+
FFFFFFFF
@A00769:11:HC3HCDRXX:1:2105:31394:11209
CAAGCTTT
+
FFFFFFFF
@A00769:11:HC3HCDRXX:1:2105:5348:11256
CAAGCTTT
+
FFFFFFFF
@A00769:11:HC3HCDRXX:1:2105:21088:11303
CAAGCTTT
+
,FFFFF,F
@A00769:11:HC3HCDRXX:1:2105:30743:11303
CAAGCTTT
+
FFFFFFFF
@A00769:11:HC3HCDRXX:1:2105:24551:11318
CAAGCTTT
+
FFFFFFFF
@A00769:11:HC3HCDRXX:1:2105:18177:11365
CAAGCTTT
+
FFFFFFFF
@A00769:11:HC3HCDRXX:1:2105:9471:11412
CAAGCTTT
+
FFFFFFFF
@A00769:11:HC3HCDRXX:1:2105:18765:11412
CAAGCTTT
+
FFFFFFFF
@A00769:11:HC3HCDRXX:1:2105:31331:11506
CAAGCTTT
+
FFFFFFFF
@A00769:11:HC3HCDRXX:1:2105:30798:11522
CAAGCTTT
+
FFFFFFFF
@A00769:11:HC3HCDRXX:1:2105:3296:11647
CAAGCTTT
+
FFFFFFFF
@A00769:11:HC3HCDRXX:1:2105:1868:11678
CAAGCTTT
+
FFFFFFFF
@A00769:11:HC3HCDRXX:1:2105:25717:11710
CAAGCTTT
+
FFFFFFFF
@A00769:11:HC3HCDRXX:1:2105:22318:11772
CAAGCTTT
+
FFFFFFFF
@A00769:11:HC3HCDRXX:1:2105:3558:11882
CAAGCTTT
+
FFFFFFFF
@A00769:11:HC3HCDRXX:1:2105:26151:11898
CAAGCTTT
+
FFF,FFFF
@A00769:11:HC3HCDRXX:1:2105:26368:11960
CAAGCTTT
+
FFF,FF:F
@A00769:11:HC3HCDRXX:1:2105:25771:11992
CAAGCTTT
+
FFFFFFFF
@A00769:11:HC3HCDRXX:1:2105:9417:12007
CAAGCTTT
+
FFF::F:F
@A00769:11:HC3HCDRXX:1:2105:11279:12007
CAAGCTTT
+
FFFFFFFF
@A00769:11:HC3HCDRXX:1:2105:25301:12054
CAAGCTTT
+
FFFFFFFF
@A00769:11:HC3HCDRXX:1:2105:22525:12070
CAAGCTTT
+
FFFFFFFF
@A00769:11:HC3HCDRXX:1:2105:6506:12101
CAAGCTTT
+
FFFFFFFF
@A00769:11:HC3HCDRXX:1:2105:15456:12132
CAAGCTTT
+
FFFFFFFF
@A00769:11:HC3HCDRXX:1:2105:31946:12132
CAAGCTTT
+
FFFFF:FF
@A00769:11:HC3HCDRXX:1:2105:27272:12148
CAAGCTTT
+
FFFFFFF:
@A00769:11:HC3HCDRXX:1:2105:3938:12258
CAAGCTTT
+
FFFFFFFF
@A00769:11:HC3HCDRXX:1:2105:21748:12289
CAAGCTTT
+
FFFFFFFF
@A00769:11:HC3HCDRXX:1:2105:12680:12587
CAAGCTTT
+
FFFFFFFF
@A00769:11:HC3HCDRXX:1:2105:7554:12696
CAAGCTTT
+
FFFFFFFF
@A00769:11:HC3HCDRXX:1:2105:28076:12727
CAAGCTTT
+
FFFFFFFF
@A00769:11:HC3HCDRXX:1:2105:4499:12947
CAAGCTTT
+
FFFFFFFF
@A00769:11:HC3HCDRXX:1:2105:29568:12994
CAAGCTTT
+
FFF,F,::
@A00769:11:HC3HCDRXX:1:2105:26151:13088
CAAGCTTT
+
,FF,,:,,
@A00769:11:HC3HCDRXX:1:2105:25147:13166
CAAGCTTT
+
FFFFFFFF
@A00769:11:HC3HCDRXX:1:2105:11017:13432
CAAGCTTT
+
FFF:F,F:
@A00769:11:HC3HCDRXX:1:2105:13467:13448
CAAGCTTT
+
FFFFFFFF
@A00769:11:HC3HCDRXX:1:2105:12572:13526
CAAGCTTT
+
FFFFFFFF
@A00769:11:HC3HCDRXX:1:2105:21630:13589
CAAGCTTT
+
FFFFFFFF
@A00769:11:HC3HCDRXX:1:2105:20817:13620
CAAGCTTT
+
FFFFFFFF
@A00769:11:HC3HCDRXX:1:2105:10520:13730
CAAGCTTT
+
FFFFFF:F
@A00769:11:HC3HCDRXX:1:2105:24722:13777
CAAGCTTT
+
FFFFFFFF
@A00769:11:HC3HCDRXX:1:2105:6659:13808
CAAGCTTT
+
FFFFFFFF
@A00769:11:HC3HCDRXX:1:2105:17517:13886
CAAGCTTT
+
FFFFFFFF
@A00769:11:HC3HCDRXX:1:2105:28483:13933
CAAGCTTT
+
FFF,FF,F
@A00769:11:HC3HCDRXX:1:2105:16794:13949
CAAGCTTT
+
FFF:FFFF
@A00769:11:HC3HCDRXX:1:2105:7374:13980
CAAGCTTT
+
FFFFFFFF
@A00769:11:HC3HCDRXX:1:2105:18819:13980
CAAGCTTT
+
FFFFFFFF
@A00769:11:HC3HCDRXX:1:2105:22498:14027
CAAGCTTT
+
FFFFFFFF
@A00769:11:HC3HCDRXX:1:2105:19081:14058
CAAGCTTT
+
FFFFFFFF
@A00769:11:HC3HCDRXX:1:2105:21621:14105
CAAGCTTT
+
FF:FFFFF
@A00769:11:HC3HCDRXX:1:2105:7744:14121
CAAGCTTT
+
FFFFFFFF
@A00769:11:HC3HCDRXX:1:2105:9200:14137
CAAGCTTT
+
FFFFFFFF
@A00769:11:HC3HCDRXX:1:2105:5529:14168
CAAGCTTT
+
FFFFFFFF
@A00769:11:HC3HCDRXX:1:2105:4842:14199
CAAGCTTT
+
FFFFFFFF
@A00769:11:HC3HCDRXX:1:2105:3821:14215
CAAGCTTT
+
FFFFFFFF
@A00769:11:HC3HCDRXX:1:2105:18114:14231
CAAGCTTT
+
FFFFFFF:
@A00769:11:HC3HCDRXX:1:2105:5014:14246
CAAGCTTT
+
FFFFFFFF
@A00769:11:HC3HCDRXX:1:2105:4607:14450
CAAGCTTT
+
FFFFFF:F
@A00769:11:HC3HCDRXX:1:2105:13630:14544
CAAGCTTT
+
FFFFFFFF
@A00769:11:HC3HCDRXX:1:2105:27588:14544
CAAGCTTT
+
FFFFFFFF
@A00769:11:HC3HCDRXX:1:2105:10366:14716
CAAGCTTT
+
FFFFFFFF
@A00769:11:HC3HCDRXX:1:2105:28230:14747
CAAGCTTT
+
FFFF,,,:
@A00769:11:HC3HCDRXX:1:2105:7310:14904
CAAGCTTT
+
FFFFFFFF
@A00769:11:HC3HCDRXX:1:2105:24234:14967
CAAGCTTT
+
FFFFFFFF
@A00769:11:HC3HCDRXX:1:2105:23222:15060
CAAGCTTT
+
FFF,:FF,
@A00769:11:HC3HCDRXX:1:2105:19262:15123
CAAGCTTT
+
FFFFFFFF
@A00769:11:HC3HCDRXX:1:2105:9236:15201
CAAGCTTT
+
FFFFFFFF
@A00769:11:HC3HCDRXX:1:2105:20681:15233
CAAGCTTT
+
FFFFFFFF
@A00769:11:HC3HCDRXX:1:2105:20663:15327
CAAGCTTT
+
FFFFFFFF
@A00769:11:HC3HCDRXX:1:2105:17228:15358
CAAGCTTT
+
FFFFFFFF
@A00769:11:HC3HCDRXX:1:2105:5439:15421
CAAGCTTT
+
FFFFF:FF
@A00769:11:HC3HCDRXX:1:2105:21423:15452
CAAGCTTT
+
FFFFFFFF
@A00769:11:HC3HCDRXX:1:2105:13114:15562
CAAGCTTT
+
FFFFFFFF
@A00769:11:HC3HCDRXX:1:2105:7491:15593
CAAGCTTT
+
FFFFFFFF
@A00769:11:HC3HCDRXX:1:2105:9245:15624
CAAGCTTT
+
FFFFFFFF
@A00769:11:HC3HCDRXX:1:2105:17842:15796
CAAGCTTT
+
FFFFFFFF
@A00769:11:HC3HCDRXX:1:2105:20537:15796
CAAGCTTT
+
FFFFFFFF
@A00769:11:HC3HCDRXX:1:2105:22797:15859
CAAGCTTT
+
FFFFFFFF
@A00769:11:HC3HCDRXX:1:2105:29894:15937
CAAGCTTT
+
FFFFFFFF
@A00769:11:HC3HCDRXX:1:2105:23484:15984
CAAGCTTT
+
FFFFFFFF
@A00769:11:HC3HCDRXX:1:2105:7545:16031
CAAGCTTT
+
FFFFFFFF
@A00769:11:HC3HCDRXX:1:2105:12861:16031
CAAGCTTT
+
FFFFF:FF
@A00769:11:HC3HCDRXX:1:2105:17680:16078
CAAGCTTT
+
FFFFFFFF
@A00769:11:HC3HCDRXX:1:2105:25192:16157
CAAGCTTT
+
FFFF,:FF
@A00769:11:HC3HCDRXX:1:2105:28357:16188
CAAGCTTT
+
FFFFF:,F
@A00769:11:HC3HCDRXX:1:2105:11388:16360
CAAGCTTT
+
FFFFFFFF
@A00769:11:HC3HCDRXX:1:2105:24768:16360
CAAGCTTT
+
FFFFFFFF
@A00769:11:HC3HCDRXX:1:2105:4255:16407
CAAGCTTT
+
FFFFFFFF
@A00769:11:HC3HCDRXX:1:2105:12029:16470
CAAGCTTT
+
FFFFFFFF
@A00769:11:HC3HCDRXX:1:2105:3242:16689
CAAGCTTT
+
FFFFFFFF
@A00769:11:HC3HCDRXX:1:2105:6415:16705
CAAGCTTT
+
FFFFFFFF
@A00769:11:HC3HCDRXX:1:2105:12653:16705
CAAGCTTT
+
FFFFFFFF
@A00769:11:HC3HCDRXX:1:2105:15790:16720
CAAGCTTT
+
FFFFFFFF
@A00769:11:HC3HCDRXX:1:2105:26765:16752
CAAGCTTT
+
FFFFFFFF
@A00769:11:HC3HCDRXX:1:2105:8965:16767
CAAGCTTT
+
FFF:FFFF
@A00769:11:HC3HCDRXX:1:2105:7708:16814
CAAGCTTT
+
FFFFFFFF
@A00769:11:HC3HCDRXX:1:2105:22218:16861
CAAGCTTT
+
FFFFFFFF
@A00769:11:HC3HCDRXX:1:2105:4408:16924
CAAGCTTT
+
FFFFFFFF
@A00769:11:HC3HCDRXX:1:2105:3965:17002
CAAGCTTT
+
FFFFFFFF
@A00769:11:HC3HCDRXX:1:2105:32877:17002
CAAGCTTT
+
FFFFFFFF
@A00769:11:HC3HCDRXX:1:2105:3992:17049
CAAGCTTT
+
FFFF:F:,
@A00769:11:HC3HCDRXX:1:2105:27760:17065
CAAGCTTT
+
FFFFFFFF
@A00769:11:HC3HCDRXX:1:2105:21251:17127
CAAGCTTT
+
FFFFFFFF
@A00769:11:HC3HCDRXX:1:2105:28031:17315
CAAGCTTT
+
FFFFFFFF
@A00769:11:HC3HCDRXX:1:2105:21296:17331
CAAGCTTT
+
FFFFFFFF
@A00769:11:HC3HCDRXX:1:2105:2474:17425
CAAGCTTT
+
FFFFFFFF
@A00769:11:HC3HCDRXX:1:2105:32344:17425
CAAGCTTT
+
FFFFFFFF
@A00769:11:HC3HCDRXX:1:2105:32588:17440
CAAGCTTT
+
FFFFFFFF
@A00769:11:HC3HCDRXX:1:2105:2220:17519
CAAGCTTT
+
FFFFFFFF
@A00769:11:HC3HCDRXX:1:2105:29306:17550
CAAGCTTT
+
FFFFFFFF
@A00769:11:HC3HCDRXX:1:2105:9525:17738
CAAGCTTT
+
FFFFF:FF
@A00769:11:HC3HCDRXX:1:2105:23185:17754
CAAGCTTT
+
FFFFFF,F
@A00769:11:HC3HCDRXX:1:2105:22824:17785
CAAGCTTT
+
FFFFFFFF
@A00769:11:HC3HCDRXX:1:2105:20473:17816
CAAGCTTT
+
FFFFFFFF
@A00769:11:HC3HCDRXX:1:2105:22182:17832
CAAGCTTT
+
FFFFFFFF
@A00769:11:HC3HCDRXX:1:2105:4264:17895
CAAGCTTT
+
FFFFFFFF
@A00769:11:HC3HCDRXX:1:2105:24062:17957
CAAGCTTT
+
FFFFFFFF
@A00769:11:HC3HCDRXX:1:2105:1949:17989
CAAGCTTT
+
FFFFFFFF
@A00769:11:HC3HCDRXX:1:2105:5376:18223
CAAGCTTT
+
FFFFFF,F
@A00769:11:HC3HCDRXX:1:2105:27498:18239
CAAGCTTT
+
FFFFFFFF
@A00769:11:HC3HCDRXX:1:2105:23005:18349
CAAGCTTT
+
FFFFFFFF
@A00769:11:HC3HCDRXX:1:2105:6470:18364
CAAGCTTT
+
FFFFFFFF
@A00769:11:HC3HCDRXX:1:2105:15528:18364
CAAGCTTT
+
FFFFFFFF
@A00769:11:HC3HCDRXX:1:2105:7952:18521
CAAGCTTT
+
FFFF:FF:
@A00769:11:HC3HCDRXX:1:2105:5547:18584
CAAGCTTT
+
FFFFFFFF
@A00769:11:HC3HCDRXX:1:2105:7961:18599
CAAGCTTT
+
FFFFFFFF
@A00769:11:HC3HCDRXX:1:2105:5764:18646
CAAGCTTT
+
FFFFFFFF
@A00769:11:HC3HCDRXX:1:2105:27127:18756
CAAGCTTT
+
FFFFFFFF
@A00769:11:HC3HCDRXX:1:2105:4363:18850
CAAGCTTT
+
FFFFFFFF
@A00769:11:HC3HCDRXX:1:2105:22345:18865
CAAGCTTT
+
FFFFFFFF
@A00769:11:HC3HCDRXX:1:2105:12228:18975
CAAGCTTT
+
FFFFFFFF
@A00769:11:HC3HCDRXX:1:2105:4490:19194
CAAGCTTT
+
FFFFFFFF
@A00769:11:HC3HCDRXX:1:2105:10682:19241
CAAGCTTT
+
FFFFFFFF
@A00769:11:HC3HCDRXX:1:2105:28076:19241
CAAGCTTT
+
FFFFFFFF
@A00769:11:HC3HCDRXX:1:2105:30192:19241
CAAGCTTT
+
FFFFFFFF
@A00769:11:HC3HCDRXX:1:2105:15058:19272
CAAGCTTT
+
FFFFFFFF
@A00769:11:HC3HCDRXX:1:2105:22770:19288
CAAGCTTT
+
FFFFFFFF
@A00769:11:HC3HCDRXX:1:2105:4788:19335
CAAGCTTT
+
FFFFFFFF
@A00769:11:HC3HCDRXX:1:2105:2682:19413
CAAGCTTT
+
FFFFFFFF
@A00769:11:HC3HCDRXX:1:2105:2799:19554
CAAGCTTT
+
FFFFFFFF
@A00769:11:HC3HCDRXX:1:2105:10203:19570
CAAGCTTT
+
FFFFFFFF
@A00769:11:HC3HCDRXX:1:2105:14326:19570
CAAGCTTT
+
FFFFFFFF
@A00769:11:HC3HCDRXX:1:2105:15528:19586
CAAGCTTT
+
FFFFFFFF
@A00769:11:HC3HCDRXX:1:2105:22950:19601
CAAGCTTT
+
FFFFFFFF
@A00769:11:HC3HCDRXX:1:2105:32036:19680
CAAGCTTT
+
FFFFFFFF
@A00769:11:HC3HCDRXX:1:2105:32027:19695
CAAGCTTT
+
FFFFFFFF
@A00769:11:HC3HCDRXX:1:2105:16830:19993
CAAGCTTT
+
FFF:FF:F
@A00769:11:HC3HCDRXX:1:2105:22670:19993
CAAGCTTT
+
FFF:FFFF
@A00769:11:HC3HCDRXX:1:2105:23845:20055
CAAGCTTT
+
FFFFFF:F
@A00769:11:HC3HCDRXX:1:2105:20419:20102
CAAGCTTT
+
FFFFFFFF
@A00769:11:HC3HCDRXX:1:2105:9118:20134
CAAGCTTT
+
FFFFFFFF
@A00769:11:HC3HCDRXX:1:2105:19605:20165
CAAGCTTT
+
FFFF,FFF
@A00769:11:HC3HCDRXX:1:2105:27001:20165
CAAGCTTT
+
FFFFFFFF
@A00769:11:HC3HCDRXX:1:2105:17390:20212
CAAGCTTT
+
FFFFFFFF
@A00769:11:HC3HCDRXX:1:2105:2374:20228
CAAGCTTT
+
FFFFFFFF
@A00769:11:HC3HCDRXX:1:2105:20509:20290
CAAGCTTT
+
FFFF::FF
@A00769:11:HC3HCDRXX:1:2105:10230:20369
CAAGCTTT
+
FFFFF,FF
@A00769:11:HC3HCDRXX:1:2105:16423:20384
CAAGCTTT
+
FFFFFFFF
@A00769:11:HC3HCDRXX:1:2105:8449:20415
CAAGCTTT
+
FFFFFFFF
@A00769:11:HC3HCDRXX:1:2105:15790:20415
CAAGCTTT
+
FFFFFFFF
@A00769:11:HC3HCDRXX:1:2105:15691:20431
CAAGCTTT
+
FFFFFFFF
@A00769:11:HC3HCDRXX:1:2105:5249:20541
CAAGCTTT
+
FFFFFFFF
@A00769:11:HC3HCDRXX:1:2105:17616:20572
CAAGCTTT
+
FF::,::,
@A00769:11:HC3HCDRXX:1:2105:24677:20588
CAAGCTTT
+
FFFFFFFF
@A00769:11:HC3HCDRXX:1:2105:4824:20619
CAAGCTTT
+
FFFFFFFF
@A00769:11:HC3HCDRXX:1:2105:8413:20635
CAAGCTTT
+
FFFFFFFF
@A00769:11:HC3HCDRXX:1:2105:16170:20666
CAAGCTTT
+
FFFFFFFF
@A00769:11:HC3HCDRXX:1:2105:4327:20729
CAAGCTTT
+
FFFFFFFF
@A00769:11:HC3HCDRXX:1:2105:5312:20807
CAAGCTTT
+
FFFFFFFF
@A00769:11:HC3HCDRXX:1:2105:14868:20917
CAAGCTTT
+
FFFFFFFF
@A00769:11:HC3HCDRXX:1:2105:5439:20995
CAAGCTTT
+
FFFFFFFF
@A00769:11:HC3HCDRXX:1:2105:9769:21010
CAAGCTTT
+
FFFFFFFF
@A00769:11:HC3HCDRXX:1:2105:8115:21026
CAAGCTTT
+
FFFFFFFF
@A00769:11:HC3HCDRXX:1:2105:25337:21073
CAAGCTTT
+
FFFFFFFF
@A00769:11:HC3HCDRXX:1:2105:23285:21089
CAAGCTTT
+
FFFFFFFF
@A00769:11:HC3HCDRXX:1:2105:17960:21104
CAAGCTTT
+
FFFFFFFF
@A00769:11:HC3HCDRXX:1:2105:25934:21136
CAAGCTTT
+
FFFFFFFF
@A00769:11:HC3HCDRXX:1:2105:9109:21183
CAAGCTTT
+
FFFFFFFF
@A00769:11:HC3HCDRXX:1:2105:24596:21261
CAAGCTTT
+
FFFFFFFF
@A00769:11:HC3HCDRXX:1:2105:14986:21339
CAAGCTTT
+
FFFFFFFF
@A00769:11:HC3HCDRXX:1:2105:18710:21339
CAAGCTTT
+
FFFFFFFF
@A00769:11:HC3HCDRXX:1:2105:5014:21355
CAAGCTTT
+
FFFFFFFF
@A00769:11:HC3HCDRXX:1:2105:7943:21543
CAAGCTTT
+
FFFFFFFF
@A00769:11:HC3HCDRXX:1:2105:8748:21621
CAAGCTTT
+
FFFFFFFF
@A00769:11:HC3HCDRXX:1:2105:3640:21731
CAAGCTTT
+
FFFFFFFF
@A00769:11:HC3HCDRXX:1:2105:5900:21762
CAAGCTTT
+
FFFFFFFF
@A00769:11:HC3HCDRXX:1:2105:12717:21762
CAAGCTTT
+
FFFFFFFF
@A00769:11:HC3HCDRXX:1:2105:1750:21809
CAAGCTTT
+
FFFFFFFF
@A00769:11:HC3HCDRXX:1:2105:28158:21825
CAAGCTTT
+
,FF,FFFF
@A00769:11:HC3HCDRXX:1:2105:4336:21840
CAAGCTTT
+
FFFFFFFF
@A00769:11:HC3HCDRXX:1:2105:28537:21919
CAAGCTTT
+
FFFFFFFF
@A00769:11:HC3HCDRXX:1:2105:28637:21997
CAAGCTTT
+
FFFFFFFF
@A00769:11:HC3HCDRXX:1:2105:29179:22091
CAAGCTTT
+
FFFFFFFF
@A00769:11:HC3HCDRXX:1:2105:20473:22169
CAAGCTTT
+
FFFFFFFF
@A00769:11:HC3HCDRXX:1:2105:15139:22263
CAAGCTTT
+
FFFFFFFF
@A00769:11:HC3HCDRXX:1:2105:20898:22341
CAAGCTTT
+
FFFFFFFF
@A00769:11:HC3HCDRXX:1:2105:29071:22373
CAAGCTTT
+
FFFFFFFF
@A00769:11:HC3HCDRXX:1:2105:23574:22435
CAAGCTTT
+
FFFFFFFF
@A00769:11:HC3HCDRXX:1:2105:20166:22451
CAAGCTTT
+
FFFFFFFF
@A00769:11:HC3HCDRXX:1:2105:20202:22451
CAAGCTTT
+
FFFFFFFF
@A00769:11:HC3HCDRXX:1:2105:15628:22576
CAAGCTTT
+
FFFFFFFF
@A00769:11:HC3HCDRXX:1:2105:7572:22592
CAAGCTTT
+
FFFFFFFF
@A00769:11:HC3HCDRXX:1:2105:10936:22654
CAAGCTTT
+
FFFFFFFF
@A00769:11:HC3HCDRXX:1:2105:28664:22858
CAAGCTTT
+
FFFF,F:F
@A00769:11:HC3HCDRXX:1:2105:11632:22921
CAAGCTTT
+
FFFFFFFF
@A00769:11:HC3HCDRXX:1:2105:22408:22921
CAAGCTTT
+
FFFFFFFF
@A00769:11:HC3HCDRXX:1:2105:19678:22952
CAAGCTTT
+
FFFFFFFF
@A00769:11:HC3HCDRXX:1:2105:24632:22983
CAAGCTTT
+
FFFF::FF
@A00769:11:HC3HCDRXX:1:2105:26657:23046
CAAGCTTT
+
FFFFFFFF
@A00769:11:HC3HCDRXX:1:2105:30996:23265
CAAGCTTT
+
FFFFFFFF
@A00769:11:HC3HCDRXX:1:2105:2835:23281
CAAGCTTT
+
FFFFF:FF
@A00769:11:HC3HCDRXX:1:2105:8495:23312
CAAGCTTT
+
FFFFFFFF
@A00769:11:HC3HCDRXX:1:2105:4960:23359
CAAGCTTT
+
FFFFFFFF
@A00769:11:HC3HCDRXX:1:2105:4544:23390
CAAGCTTT
+
FFFFFFFF
@A00769:11:HC3HCDRXX:1:2105:28619:23437
CAAGCTTT
+
FFFFFFFF
@A00769:11:HC3HCDRXX:1:2105:6985:23453
CAAGCTTT
+
FFFFFF:F
@A00769:11:HC3HCDRXX:1:2105:13006:23672
CAAGCTTT
+
FFFFFFFF
@A00769:11:HC3HCDRXX:1:2105:18041:23688
CAAGCTTT
+
FFFF:FFF
@A00769:11:HC3HCDRXX:1:2105:31123:23735
CAAGCTTT
+
FFFFFFFF
@A00769:11:HC3HCDRXX:1:2105:3992:23782
CAAGCTTT
+
FFFFFFFF
@A00769:11:HC3HCDRXX:1:2105:5701:24048
CAAGCTTT
+
FFFFFFFF
@A00769:11:HC3HCDRXX:1:2105:11641:24095
CAAGCTTT
+
FFFFFFFF
@A00769:11:HC3HCDRXX:1:2105:7916:24158
CAAGCTTT
+
FFFFFFFF
@A00769:11:HC3HCDRXX:1:2105:9932:24518
CAAGCTTT
+
FFFFFFFF
@A00769:11:HC3HCDRXX:1:2105:23240:24612
CAAGCTTT
+
FFFFFFFF
@A00769:11:HC3HCDRXX:1:2105:23538:24659
CAAGCTTT
+
:FFFFF:F
@A00769:11:HC3HCDRXX:1:2105:23556:24659
CAAGCTTT
+
FFF,,F:,
@A00769:11:HC3HCDRXX:1:2105:23348:24987
CAAGCTTT
+
FFFFFFFF
@A00769:11:HC3HCDRXX:1:2105:9001:25128
CAAGCTTT
+
FFFFFFFF
@A00769:11:HC3HCDRXX:1:2105:15094:25160
CAAGCTTT
+
FFFFFFFF
@A00769:11:HC3HCDRXX:1:2105:9109:25191
CAAGCTTT
+
FFFFFFFF
@A00769:11:HC3HCDRXX:1:2105:12780:25254
CAAGCTTT
+
FFFFFFFF
@A00769:11:HC3HCDRXX:1:2105:14208:25347
CAAGCTTT
+
FFFFFFFF
@A00769:11:HC3HCDRXX:1:2105:22119:25363
CAAGCTTT
+
FFFFFFFF
@A00769:11:HC3HCDRXX:1:2105:27642:25504
CAAGCTTT
+
:FFFFFFF
@A00769:11:HC3HCDRXX:1:2105:4119:25598
CAAGCTTT
+
FFFFFFFF
@A00769:11:HC3HCDRXX:1:2105:14190:25598
CAAGCTTT
+
FFFFFFFF
@A00769:11:HC3HCDRXX:1:2105:2103:25645
CAAGCTTT
+
FFFFFFFF
@A00769:11:HC3HCDRXX:1:2105:22146:25661
CAAGCTTT
+
FFFFFFFF
@A00769:11:HC3HCDRXX:1:2105:3757:25723
CAAGCTTT
+
FFFFFFFF
@A00769:11:HC3HCDRXX:1:2105:2627:25864
CAAGCTTT
+
FFFFFFFF
@A00769:11:HC3HCDRXX:1:2105:9390:25895
CAAGCTTT
+
FFFFFFFF
@A00769:11:HC3HCDRXX:1:2105:15040:25942
CAAGCTTT
+
FFFFFFFF
@A00769:11:HC3HCDRXX:1:2105:16251:26005
CAAGCTTT
+
FFFFFFFF
@A00769:11:HC3HCDRXX:1:2105:27896:26005
CAAGCTTT
+
FFFFFFFF
@A00769:11:HC3HCDRXX:1:2105:32741:26005
CAAGCTTT
+
FFFFFFFF
@A00769:11:HC3HCDRXX:1:2105:30499:26130
CAAGCTTT
+
FFFFFFFF
@A00769:11:HC3HCDRXX:1:2105:30192:26224
CAAGCTTT
+
FFFFFFFF
@A00769:11:HC3HCDRXX:1:2105:24035:26271
CAAGCTTT
+
FFFFFFFF
@A00769:11:HC3HCDRXX:1:2105:32506:26349
CAAGCTTT
+
FFFFFFFF
@A00769:11:HC3HCDRXX:1:2105:11704:26428
CAAGCTTT
+
FFFFFFFF
@A00769:11:HC3HCDRXX:1:2105:26042:26522
CAAGCTTT
+
FFFFFFFF
@A00769:11:HC3HCDRXX:1:2105:15646:26553
CAAGCTTT
+
FFFFFFFF
@A00769:11:HC3HCDRXX:1:2105:28266:26647
CAAGCTTT
+
FF:FFFFF
@A00769:11:HC3HCDRXX:1:2105:29803:26741
CAAGCTTT
+
FFFF,F:F
@A00769:11:HC3HCDRXX:1:2105:31141:26772
CAAGCTTT
+
FFFFFF:F
@A00769:11:HC3HCDRXX:1:2105:6858:26897
CAAGCTTT
+
FFFFFFFF
@A00769:11:HC3HCDRXX:1:2105:13051:26913
CAAGCTTT
+
FFFFFFFF
@A00769:11:HC3HCDRXX:1:2105:20627:27007
CAAGCTTT
+
FFFFFFFF
@A00769:11:HC3HCDRXX:1:2105:4924:27117
CAAGCTTT
+
FFF,F,FF
@A00769:11:HC3HCDRXX:1:2105:11722:27211
CAAGCTTT
+
FFFFFFFF
@A00769:11:HC3HCDRXX:1:2105:27688:27242
CAAGCTTT
+
FFFFFFFF
@A00769:11:HC3HCDRXX:1:2105:11803:27258
CAAGCTTT
+
FFFFFFFF
@A00769:11:HC3HCDRXX:1:2105:14922:27336
CAAGCTTT
+
FFFFFFFF
@A00769:11:HC3HCDRXX:1:2105:16975:27414
CAAGCTTT
+
FFFFFFFF
@A00769:11:HC3HCDRXX:1:2105:28167:27414
CAAGCTTT
+
FFF,F,FF
@A00769:11:HC3HCDRXX:1:2105:19217:27445
CAAGCTTT
+
FFFFFFFF
@A00769:11:HC3HCDRXX:1:2105:7735:27477
CAAGCTTT
+
FFFFFFFF
@A00769:11:HC3HCDRXX:1:2105:9833:27508
CAAGCTTT
+
FFFFFFFF
@A00769:11:HC3HCDRXX:1:2105:24478:27539
CAAGCTTT
+
FFFFFFFF
@A00769:11:HC3HCDRXX:1:2105:31403:27665
CAAGCTTT
+
:FFFFFFF
@A00769:11:HC3HCDRXX:1:2105:18466:27680
CAAGCTTT
+
FFFFFFFF
@A00769:11:HC3HCDRXX:1:2105:24496:27696
CAAGCTTT
+
FFFFFFFF
@A00769:11:HC3HCDRXX:1:2105:24496:27727
CAAGCTTT
+
FFFFFFFF
@A00769:11:HC3HCDRXX:1:2105:19958:27790
CAAGCTTT
+
FFFFFFFF
@A00769:11:HC3HCDRXX:1:2105:29686:27853
CAAGCTTT
+
FFFFFFFF
@A00769:11:HC3HCDRXX:1:2105:1633:27931
CAAGCTTT
+
FFFFFFFF
@A00769:11:HC3HCDRXX:1:2105:17011:28072
CAAGCTTT
+
FFFFFFFF
@A00769:11:HC3HCDRXX:1:2105:22119:28119
CAAGCTTT
+
FFFFFFFF
@A00769:11:HC3HCDRXX:1:2105:10420:28150
CAAGCTTT
+
FFFFFFFF
@A00769:11:HC3HCDRXX:1:2105:5258:28166
CAAGCTTT
+
FFFFFFFF
@A00769:11:HC3HCDRXX:1:2105:1524:28213
CAAGCTTT
+
FFFFFFFF
@A00769:11:HC3HCDRXX:1:2105:24388:28385
CAAGCTTT
+
FFFFFFFF
@A00769:11:HC3HCDRXX:1:2105:26395:28541
CAAGCTTT
+
FFFFFFFF
@A00769:11:HC3HCDRXX:1:2105:3332:28682
CAAGCTTT
+
FFFFFFFF
@A00769:11:HC3HCDRXX:1:2105:7798:28714
CAAGCTTT
+
FFF:FFFF
@A00769:11:HC3HCDRXX:1:2105:20952:28980
CAAGCTTT
+
FFFFFF,F
@A00769:11:HC3HCDRXX:1:2105:1362:29027
CAAGCTTT
+
FFFFFFFF
@A00769:11:HC3HCDRXX:1:2105:25644:29152
CAAGCTTT
+
FFFFFFFF
@A00769:11:HC3HCDRXX:1:2105:3875:29183
CAAGCTTT
+
FFFFFFFF
@A00769:11:HC3HCDRXX:1:2105:2672:29262
CAAGCTTT
+
FFFFFFFF
@A00769:11:HC3HCDRXX:1:2105:5376:29309
CAAGCTTT
+
FFFFFFFF
@A00769:11:HC3HCDRXX:1:2105:31494:29324
CAAGCTTT
+
FFFFFFFF
@A00769:11:HC3HCDRXX:1:2105:1597:29434
CAAGCTTT
+
FFFFFFFF
@A00769:11:HC3HCDRXX:1:2105:22770:29434
CAAGCTTT
+
FFFFFFFF
@A00769:11:HC3HCDRXX:1:2105:27163:29434
CAAGCTTT
+
:FFFFFFF
@A00769:11:HC3HCDRXX:1:2105:12635:29543
CAAGCTTT
+
FFFFFFFF
@A00769:11:HC3HCDRXX:1:2105:20826:29575
CAAGCTTT
+
FFFFFFFF
@A00769:11:HC3HCDRXX:1:2105:3938:29606
CAAGCTTT
+
FFFFFFFF
@A00769:11:HC3HCDRXX:1:2105:27362:29684
CAAGCTTT
+
FFFFFFFF
@A00769:11:HC3HCDRXX:1:2105:30074:29684
CAAGCTTT
+
FFFFFFFF
@A00769:11:HC3HCDRXX:1:2105:18005:29731
CAAGCTTT
+
FFFFFFFF
@A00769:11:HC3HCDRXX:1:2105:30255:29872
CAAGCTTT
+
FFFFFFFF
@A00769:11:HC3HCDRXX:1:2105:10691:29904
CAAGCTTT
+
FFF,:FFF
@A00769:11:HC3HCDRXX:1:2105:9923:29919
CAAGCTTT
+
FFFFFFFF
@A00769:11:HC3HCDRXX:1:2105:7997:29935
CAAGCTTT
+
FFFFFFFF
@A00769:11:HC3HCDRXX:1:2105:25201:30044
CAAGCTTT
+
FFFFFF:F
@A00769:11:HC3HCDRXX:1:2105:2763:30076
CAAGCTTT
+
FFFFFFFF
@A00769:11:HC3HCDRXX:1:2105:1651:30123
CAAGCTTT
+
FFFFFFFF
@A00769:11:HC3HCDRXX:1:2105:19036:30138
CAAGCTTT
+
FFFFFFFF
@A00769:11:HC3HCDRXX:1:2105:6931:30217
CAAGCTTT
+
FFF,FFFF
@A00769:11:HC3HCDRXX:1:2105:1063:30232
CAAGCTTT
+
,FFFFFFF
@A00769:11:HC3HCDRXX:1:2105:11162:30248
CAAGCTTT
+
FFFFFFFF
@A00769:11:HC3HCDRXX:1:2105:28501:30311
CAAGCTTT
+
FFFFFFFF
@A00769:11:HC3HCDRXX:1:2105:32353:30311
CAAGCTTT
+
FFFFFFFF
@A00769:11:HC3HCDRXX:1:2105:4860:30358
CAAGCTTT
+
FFFFFFFF
@A00769:11:HC3HCDRXX:1:2105:8386:30420
CAAGCTTT
+
FFFFFFFF
@A00769:11:HC3HCDRXX:1:2105:2537:30467
CAAGCTTT
+
FFFFFFFF
@A00769:11:HC3HCDRXX:1:2105:15971:30561
CAAGCTTT
+
FFFFFFFF
@A00769:11:HC3HCDRXX:1:2105:15130:30577
CAAGCTTT
+
FFFFFFFF
@A00769:11:HC3HCDRXX:1:2105:23357:30608
CAAGCTTT
+
FFFFFFFF
@A00769:11:HC3HCDRXX:1:2105:4661:30639
CAAGCTTT
+
FFFFFFFF
@A00769:11:HC3HCDRXX:1:2105:6831:30671
CAAGCTTT
+
FFFFFFFF
@A00769:11:HC3HCDRXX:1:2105:19162:30671
CAAGCTTT
+
FFFFFFFF
@A00769:11:HC3HCDRXX:1:2105:1488:30686
CAAGCTTT
+
FFFFFFFF
@A00769:11:HC3HCDRXX:1:2105:2944:30702
CAAGCTTT
+
FFFFFFFF
@A00769:11:HC3HCDRXX:1:2105:17933:30702
CAAGCTTT
+
FF:FFFFF
@A00769:11:HC3HCDRXX:1:2105:21341:30718
CAAGCTTT
+
FFFFF,F:
@A00769:11:HC3HCDRXX:1:2105:4155:30827
CAAGCTTT
+
FFFFFFFF
@A00769:11:HC3HCDRXX:1:2105:25699:30874
CAAGCTTT
+
::F:F,F,
@A00769:11:HC3HCDRXX:1:2105:14271:31219
CAAGCTTT
+
FFFFFFFF
@A00769:11:HC3HCDRXX:1:2105:7744:31281
CAAGCTTT
+
FFFFFF:F
@A00769:11:HC3HCDRXX:1:2105:32190:31281
CAAGCTTT
+
FFFFFFFF
@A00769:11:HC3HCDRXX:1:2105:12644:31344
CAAGCTTT
+
FFFFFFFF
@A00769:11:HC3HCDRXX:1:2105:30617:31375
CAAGCTTT
+
FF,F:F::
@A00769:11:HC3HCDRXX:1:2105:25138:31438
CAAGCTTT
+
FFFF::F,
@A00769:11:HC3HCDRXX:1:2105:10484:31485
CAAGCTTT
+
F:FF:FFF
@A00769:11:HC3HCDRXX:1:2105:18611:31501
CAAGCTTT
+
FFFFFFFF
@A00769:11:HC3HCDRXX:1:2105:14660:31673
CAAGCTTT
+
FFFF:FFF
@A00769:11:HC3HCDRXX:1:2105:17083:31767
CAAGCTTT
+
FFFFFFFF
@A00769:11:HC3HCDRXX:1:2105:23601:31782
CAAGCTTT
+
FFFFFFFF
@A00769:11:HC3HCDRXX:1:2105:17228:31798
CAAGCTTT
+
FFFFFFFF
@A00769:11:HC3HCDRXX:1:2105:11225:31829
CAAGCTTT
+
FFFFFFFF
@A00769:11:HC3HCDRXX:1:2105:22137:31845
CAAGCTTT
+
FFFFFFFF
@A00769:11:HC3HCDRXX:1:2105:21215:31876
CAAGCTTT
+
FFFFFFFF
@A00769:11:HC3HCDRXX:1:2105:21432:31908
CAAGCTTT
+
FFFFFFFF
@A00769:11:HC3HCDRXX:1:2105:24288:32095
CAAGCTTT
+
FFFFFFFF
@A00769:11:HC3HCDRXX:1:2105:16613:32111
CAAGCTTT
+
FFFFFFFF
@A00769:11:HC3HCDRXX:1:2105:1470:32158
CAAGCTTT
+
FFF:FF::
@A00769:11:HC3HCDRXX:1:2105:25961:32174
CAAGCTTT
+
FFFFFFFF
@A00769:11:HC3HCDRXX:1:2105:11822:32236
CAAGCTTT
+
FFFFFFFF
@A00769:11:HC3HCDRXX:1:2105:11903:32283
CAAGCTTT
+
FFFFFFFF
@A00769:11:HC3HCDRXX:1:2105:3179:32299
CAAGCTTT
+
FFFFFFFF
@A00769:11:HC3HCDRXX:1:2105:7609:32299
CAAGCTTT
+
FFFFFFFF
@A00769:11:HC3HCDRXX:1:2105:32371:32346
CAAGCTTT
+
FFF:F,,:
@A00769:11:HC3HCDRXX:1:2105:26033:32362
CAAGCTTT
+
FFFFFFFF
@A00769:11:HC3HCDRXX:1:2105:5032:32409
CAAGCTTT
+
FFFFFFFF
@A00769:11:HC3HCDRXX:1:2105:15076:32424
CAAGCTTT
+
FFFFFFFF
@A00769:11:HC3HCDRXX:1:2105:32714:32503
CAAGCTTT
+
FFFFFFFF
@A00769:11:HC3HCDRXX:1:2105:28763:32518
CAAGCTTT
+
FFFFFFFF
@A00769:11:HC3HCDRXX:1:2105:22580:32612
CAAGCTTT
+
FFFFFFFF
@A00769:11:HC3HCDRXX:1:2105:17228:32706
CAAGCTTT
+
FFFFFFFF
@A00769:11:HC3HCDRXX:1:2105:6379:32737
CAAGCTTT
+
FFFFFFFF
@A00769:11:HC3HCDRXX:1:2105:19108:32737
CAAGCTTT
+
FFFFFFFF
@A00769:11:HC3HCDRXX:1:2105:3622:32753
CAAGCTTT
+
FFFFFFFF
@A00769:11:HC3HCDRXX:1:2105:27344:32753
CAAGCTTT
+
FFFFFFFF
@A00769:11:HC3HCDRXX:1:2105:16306:32800
CAAGCTTT
+
FFFFFFFF
@A00769:11:HC3HCDRXX:1:2105:29622:32910
CAAGCTTT
+
FFFF,FF:
@A00769:11:HC3HCDRXX:1:2105:32506:32988
CAAGCTTT
+
FFFFFFFF
@A00769:11:HC3HCDRXX:1:2105:19515:33066
CAAGCTTT
+
FFFFFFFF
@A00769:11:HC3HCDRXX:1:2105:8811:33129
CAAGCTTT
+
FFFFFFFF
@A00769:11:HC3HCDRXX:1:2105:23014:33176
CAAGCTTT
+
FFFFFFFF
@A00769:11:HC3HCDRXX:1:2105:14959:33191
CAAGCTTT
+
FFFFFFFF
@A00769:11:HC3HCDRXX:1:2105:23285:33270
CAAGCTTT
+
FFFFFFFF
@A00769:11:HC3HCDRXX:1:2105:18249:33411
CAAGCTTT
+
FFFFFFFF
@A00769:11:HC3HCDRXX:1:2105:30210:33426
CAAGCTTT
+
FFFFFFFF
@A00769:11:HC3HCDRXX:1:2105:28953:33442
CAAGCTTT
+
FFFFFFFF
@A00769:11:HC3HCDRXX:1:2105:4734:33552
CAAGCTTT
+
FFFFFFFF
@A00769:11:HC3HCDRXX:1:2105:20229:33583
CAAGCTTT
+
FFFFF:FF
@A00769:11:HC3HCDRXX:1:2105:14525:33599
CAAGCTTT
+
FFFFFFFF
@A00769:11:HC3HCDRXX:1:2105:10565:33661
CAAGCTTT
+
FFFFFFFF
@A00769:11:HC3HCDRXX:1:2105:23294:33755
CAAGCTTT
+
FFFFF,,F
@A00769:11:HC3HCDRXX:1:2105:29803:33755
CAAGCTTT
+
FFFFFFFF
@A00769:11:HC3HCDRXX:1:2105:16613:33802
CAAGCTTT
+
FFFFFFFF
@A00769:11:HC3HCDRXX:1:2105:21748:33833
CAAGCTTT
+
FFFFFFFF
@A00769:11:HC3HCDRXX:1:2105:15754:33912
CAAGCTTT
+
FFFFFFFF
@A00769:11:HC3HCDRXX:1:2105:1253:33974
CAAGCTTT
+
FFFFFFFF
@A00769:11:HC3HCDRXX:1:2105:19488:33990
CAAGCTTT
+
FFFFFFFF
@A00769:11:HC3HCDRXX:1:2105:4951:34115
CAAGCTTT
+
FFFFFFFF
@A00769:11:HC3HCDRXX:1:2105:31955:34131
CAAGCTTT
+
FFFFFFFF
@A00769:11:HC3HCDRXX:1:2105:17553:34147
CAAGCTTT
+
F:F:,F:F
@A00769:11:HC3HCDRXX:1:2105:22851:34178
CAAGCTTT
+
FFFFFFFF
@A00769:11:HC3HCDRXX:1:2105:3694:34194
CAAGCTTT
+
FFFFFFFF
@A00769:11:HC3HCDRXX:1:2105:21197:34194
CAAGCTTT
+
FFFFFF:F
@A00769:11:HC3HCDRXX:1:2105:27380:34225
CAAGCTTT
+
FFFFFFFF
@A00769:11:HC3HCDRXX:1:2105:28049:34444
CAAGCTTT
+
FFFFFFFF
@A00769:11:HC3HCDRXX:1:2105:10782:34757
CAAGCTTT
+
FFFFFFFF
@A00769:11:HC3HCDRXX:1:2105:18258:34773
CAAGCTTT
+
FFFFFFFF
@A00769:11:HC3HCDRXX:1:2105:28782:34867
CAAGCTTT
+
FFFFFFFF
@A00769:11:HC3HCDRXX:1:2105:12427:34882
CAAGCTTT
+
FFFFFFFF
@A00769:11:HC3HCDRXX:1:2105:24370:34898
CAAGCTTT
+
FFFFFFFF
@A00769:11:HC3HCDRXX:1:2105:2248:34945
CAAGCTTT
+
FFFFFFFF
@A00769:11:HC3HCDRXX:1:2105:23185:34945
CAAGCTTT
+
FFFFFFFF
@A00769:11:HC3HCDRXX:1:2105:14000:35039
CAAGCTTT
+
FFFFFFFF
@A00769:11:HC3HCDRXX:1:2105:17128:35039
CAAGCTTT
+
FFFFFFFF
@A00769:11:HC3HCDRXX:1:2105:14009:35055
CAAGCTTT
+
FFFFFFFF
@A00769:11:HC3HCDRXX:1:2105:24496:35055
CAAGCTTT
+
FFFFFFFF
@A00769:11:HC3HCDRXX:1:2105:26946:35133
CAAGCTTT
+
FFFFFFFF
@A00769:11:HC3HCDRXX:1:2105:2474:35211
CAAGCTTT
+
FFFFFFFF
@A00769:11:HC3HCDRXX:1:2105:16712:35258
CAAGCTTT
+
FFFFFFFF
@A00769:11:HC3HCDRXX:1:2105:19831:35336
CAAGCTTT
+
FFFF,::F
@A00769:11:HC3HCDRXX:1:2105:1524:35383
CAAGCTTT
+
FFF:FFFF
@A00769:11:HC3HCDRXX:1:2105:9037:35493
CAAGCTTT
+
FFFFFFFF
@A00769:11:HC3HCDRXX:1:2105:29008:35509
CAAGCTTT
+
FFFF,FF,
@A00769:11:HC3HCDRXX:1:2105:2944:35556
CAAGCTTT
+
FFFFFF,F
@A00769:11:HC3HCDRXX:1:2105:16758:35556
CAAGCTTT
+
FFFFFF:F
@A00769:11:HC3HCDRXX:1:2105:32018:35556
CAAGCTTT
+
FFFFFFFF
@A00769:11:HC3HCDRXX:1:2105:10917:35618
CAAGCTTT
+
FFFFFF:F
@A00769:11:HC3HCDRXX:1:2105:23610:35618
CAAGCTTT
+
FFFFFFFF
@A00769:11:HC3HCDRXX:1:2105:32588:35634
CAAGCTTT
+
FFFFFFFF
@A00769:11:HC3HCDRXX:1:2105:2112:35712
CAAGCTTT
+
FFFFFFFF
@A00769:11:HC3HCDRXX:1:2105:14425:35712
CAAGCTTT
+
FFFFFFFF
@A00769:11:HC3HCDRXX:1:2105:17336:35837
CAAGCTTT
+
FFFFFFFF
@A00769:11:HC3HCDRXX:1:2105:26639:35884
CAAGCTTT
+
FFFFFFFF
@A00769:11:HC3HCDRXX:1:2105:2257:35963
CAAGCTTT
+
FFFFFFFF
@A00769:11:HC3HCDRXX:1:2105:2790:35978
CAAGCTTT
+
FFFFFFFF
@A00769:11:HC3HCDRXX:1:2105:19587:35978
CAAGCTTT
+
FFFFFFFF
@A00769:11:HC3HCDRXX:1:2105:23068:35994
CAAGCTTT
+
FFFFF:FF
@A00769:11:HC3HCDRXX:1:2105:10908:36041
CAAGCTTT
+
FFFFFFFF
@A00769:11:HC3HCDRXX:1:2105:1732:36119
CAAGCTTT
+
FFFFFFFF
@A00769:11:HC3HCDRXX:1:2105:5150:36151
CAAGCTTT
+
FFFFFF,:
@A00769:11:HC3HCDRXX:1:2105:19416:36182
CAAGCTTT
+
FFFFFFFF
@A00769:11:HC3HCDRXX:1:2105:2284:36229
CAAGCTTT
+
FFFFFFFF
@A00769:11:HC3HCDRXX:1:2105:7039:36260
CAAGCTTT
+
FFFFF,F,
@A00769:11:HC3HCDRXX:1:2105:26404:36448
CAAGCTTT
+
FFFFFFFF
@A00769:11:HC3HCDRXX:1:2105:31575:36573
CAAGCTTT
+
FFFFFFFF
@A00769:11:HC3HCDRXX:1:2105:8910:36589
CAAGCTTT
+
FFFFFFFF
@A00769:11:HC3HCDRXX:1:2105:13340:36589
CAAGCTTT
+
FFFFFFFF
@A00769:11:HC3HCDRXX:1:2105:29215:36589
CAAGCTTT
+
FFFFFFFF
@A00769:11:HC3HCDRXX:1:2105:13069:36652
CAAGCTTT
+
FFFFFFFF
@A00769:11:HC3HCDRXX:1:2105:26142:36652
CAAGCTTT
+
FFFFFFFF
@A00769:11:HC3HCDRXX:1:2105:31765:36652
CAAGCTTT
+
FFFFFFFF
@A00769:11:HC3HCDRXX:1:2105:4824:36746
CAAGCTTT
+
FF:FFFFF
@A00769:11:HC3HCDRXX:1:2105:15826:36761
CAAGCTTT
+
FFFF,FFF
@A00769:11:HC3HCDRXX:1:2105:15989:36761
CAAGCTTT
+
FFFFFFFF
@A00769:11:HC3HCDRXX:1:2105:6406:36855
CAAGCTTT
+
FFFFFFFF
@A00769:11:HC3HCDRXX:1:2105:29496:36886
CAAGCTTT
+
FFFFFFFF
@A00769:11:HC3HCDRXX:1:2105:10348:36918
CAAGCTTT
+
FFFFFFFF
@A00769:11:HC3HCDRXX:1:2105:7410:36933
CAAGCTTT
+
FFFFFFFF
@A00769:11:HC3HCDRXX:1:2105:3848:36965
CAAGCTTT
+
FFFFFFFF
@A00769:11:HC3HCDRXX:1:2105:20989:36996
CAAGCTTT
+
FFFFFFFF
@A00769:11:HC3HCDRXX:1:2105:27344:37012
CAAGCTTT
+
FFFFFFFF
@A00769:11:HC3HCDRXX:1:2105:9182:37027
CAAGCTTT
+
FFFFFFFF
@A00769:11:HC3HCDRXX:1:2106:4029:1110
CAAGCTTT
+
FFFFFF:F
@A00769:11:HC3HCDRXX:1:2106:16369:1219
CAAGCTTT
+
FFFF,,FF
@A00769:11:HC3HCDRXX:1:2106:15221:1360
CAAGCTTT
+
FFFF:FFF
@A00769:11:HC3HCDRXX:1:2106:32877:1376
CAAGCTTT
+
FFFFFFFF
@A00769:11:HC3HCDRXX:1:2106:11098:1485
CAAGCTTT
+
FFFFFFFF
@A00769:11:HC3HCDRXX:1:2106:12002:1485
CAAGCTTT
+
FFFFFFFF
@A00769:11:HC3HCDRXX:1:2106:19578:1579
CAAGCTTT
+
FFFFFFFF
@A00769:11:HC3HCDRXX:1:2106:11451:1595
CAAGCTTT
+
FFFFFFFF
@A00769:11:HC3HCDRXX:1:2106:28691:1642
CAAGCTTT
+
FFFFFFFF
@A00769:11:HC3HCDRXX:1:2106:28194:1658
CAAGCTTT
+
FFFFF,FF
@A00769:11:HC3HCDRXX:1:2106:19596:1673
CAAGCTTT
+
FFFFFFFF
@A00769:11:HC3HCDRXX:1:2106:3378:1799
CAAGCTTT
+
FFFFFFFF
@A00769:11:HC3HCDRXX:1:2106:19651:1830
CAAGCTTT
+
FFFFFFFF
@A00769:11:HC3HCDRXX:1:2106:2528:1892
CAAGCTTT
+
FFFFFFFF
@A00769:11:HC3HCDRXX:1:2106:20021:1939
CAAGCTTT
+
FFFFFFFF
@A00769:11:HC3HCDRXX:1:2106:1714:1955
CAAGCTTT
+
FFFFFFFF
@A00769:11:HC3HCDRXX:1:2106:4942:2065
CAAGCTTT
+
FFFFFFFF
@A00769:11:HC3HCDRXX:1:2106:5159:2096
CAAGCTTT
+
FFFFFFFF
@A00769:11:HC3HCDRXX:1:2106:28140:2096
CAAGCTTT
+
FFFFFFFF
@A00769:11:HC3HCDRXX:1:2106:19940:2112
CAAGCTTT
+
FFFFFFFF
@A00769:11:HC3HCDRXX:1:2106:5186:2174
CAAGCTTT
+
FFFFFFFF
@A00769:11:HC3HCDRXX:1:2106:27968:2237
CAAGCTTT
+
FFFFFFFF
@A00769:11:HC3HCDRXX:1:2106:23276:2253
CAAGCTTT
+
FFFFFF:F
@A00769:11:HC3HCDRXX:1:2106:24451:2378
CAAGCTTT
+
FFFFFFFF
@A00769:11:HC3HCDRXX:1:2106:23863:2394
CAAGCTTT
+
FFF:FFFF
@A00769:11:HC3HCDRXX:1:2106:28510:2425
CAAGCTTT
+
FFFFFF:F
@A00769:11:HC3HCDRXX:1:2106:19208:2503
CAAGCTTT
+
FFFFFFFF
@A00769:11:HC3HCDRXX:1:2106:22842:2534
CAAGCTTT
+
FFFFFFFF
@A00769:11:HC3HCDRXX:1:2106:8241:2581
CAAGCTTT
+
FFFF:FFF
@A00769:11:HC3HCDRXX:1:2106:24686:2628
CAAGCTTT
+
FFFFFF:F
@A00769:11:HC3HCDRXX:1:2106:3775:2769
CAAGCTTT
+
FFFFFFFF
@A00769:11:HC3HCDRXX:1:2106:16342:2832
CAAGCTTT
+
FFFFFFFF
@A00769:11:HC3HCDRXX:1:2106:7726:2879
CAAGCTTT
+
FFFFFFFF
@A00769:11:HC3HCDRXX:1:2106:14172:2895
CAAGCTTT
+
FFFFFFFF
@A00769:11:HC3HCDRXX:1:2106:13178:2926
CAAGCTTT
+
FFFFFFFF
@A00769:11:HC3HCDRXX:1:2106:28239:2988
CAAGCTTT
+
FFFFFFFF
@A00769:11:HC3HCDRXX:1:2106:17020:3129
CAAGCTTT
+
FFFFFFFF
@A00769:11:HC3HCDRXX:1:2106:14371:3145
CAAGCTTT
+
FFFFFFFF
@A00769:11:HC3HCDRXX:1:2106:3106:3208
CAAGCTTT
+
FFFFFFFF
@A00769:11:HC3HCDRXX:1:2106:24777:3223
CAAGCTTT
+
FFF:F,,:
@A00769:11:HC3HCDRXX:1:2106:17517:3270
CAAGCTTT
+
FFFFFFFF
@A00769:11:HC3HCDRXX:1:2106:30843:3302
CAAGCTTT
+
FFFFFFFF
@A00769:11:HC3HCDRXX:1:2106:10854:3317
CAAGCTTT
+
FFFFFFFF
@A00769:11:HC3HCDRXX:1:2106:14823:3333
CAAGCTTT
+
FFFFFFFF
@A00769:11:HC3HCDRXX:1:2106:15573:3349
CAAGCTTT
+
FFFFFFFF
@A00769:11:HC3HCDRXX:1:2106:10031:3552
CAAGCTTT
+
FFFFFFFF
@A00769:11:HC3HCDRXX:1:2106:22616:3928
CAAGCTTT
+
FFFFFFFF
@A00769:11:HC3HCDRXX:1:2106:3305:3959
CAAGCTTT
+
FFFFFFFF
@A00769:11:HC3HCDRXX:1:2106:14742:3975
CAAGCTTT
+
FFFF,F:F
@A00769:11:HC3HCDRXX:1:2106:27814:4006
CAAGCTTT
+
FFFFFFFF
@A00769:11:HC3HCDRXX:1:2106:15600:4147
CAAGCTTT
+
,FF,,,,F
@A00769:11:HC3HCDRXX:1:2106:2835:4210
CAAGCTTT
+
:FF,:FFF
@A00769:11:HC3HCDRXX:1:2106:7563:4288
CAAGCTTT
+
FFFFFFFF
@A00769:11:HC3HCDRXX:1:2106:14760:4288
CAAGCTTT
+
FFFF:FFF
@A00769:11:HC3HCDRXX:1:2106:29396:4335
CAAGCTTT
+
FFFFFFFF
@A00769:11:HC3HCDRXX:1:2106:24813:4351
CAAGCTTT
+
FFFFFFFF
@A00769:11:HC3HCDRXX:1:2106:15266:4382
CAAGCTTT
+
FFFFFFFF
@A00769:11:HC3HCDRXX:1:2106:29143:4429
CAAGCTTT
+
FFFFFFFF
@A00769:11:HC3HCDRXX:1:2106:9381:4492
CAAGCTTT
+
FFFFFF:F
@A00769:11:HC3HCDRXX:1:2106:25988:4758
CAAGCTTT
+
FFFFFFFF
@A00769:11:HC3HCDRXX:1:2106:22128:4867
CAAGCTTT
+
FFFFFFFF
@A00769:11:HC3HCDRXX:1:2106:30942:4914
CAAGCTTT
+
FFFFFFFF
@A00769:11:HC3HCDRXX:1:2106:4444:4993
CAAGCTTT
+
FFFFFFFF
@A00769:11:HC3HCDRXX:1:2106:22200:5024
CAAGCTTT
+
FFFF:FFF
@A00769:11:HC3HCDRXX:1:2106:9733:5071
CAAGCTTT
+
FFFFF:FF
@A00769:11:HC3HCDRXX:1:2106:23167:5102
CAAGCTTT
+
FFFFFFFF
@A00769:11:HC3HCDRXX:1:2106:31476:5149
CAAGCTTT
+
FFFFFFFF
@A00769:11:HC3HCDRXX:1:2106:3721:5243
CAAGCTTT
+
FFFFFF:F
@A00769:11:HC3HCDRXX:1:2106:18340:5259
CAAGCTTT
+
FFFFFFFF
@A00769:11:HC3HCDRXX:1:2106:3378:5337
CAAGCTTT
+
FFFFFFFF
@A00769:11:HC3HCDRXX:1:2106:24442:5337
CAAGCTTT
+
FFF:F:FF
@A00769:11:HC3HCDRXX:1:2106:1796:5384
CAAGCTTT
+
FFFFFFFF
@A00769:11:HC3HCDRXX:1:2106:3929:5384
CAAGCTTT
+
FFFFFFFF
@A00769:11:HC3HCDRXX:1:2106:1506:5478
CAAGCTTT
+
FFFF:FFF
@A00769:11:HC3HCDRXX:1:2106:24026:5556
CAAGCTTT
+
FFFFFF:F
@A00769:11:HC3HCDRXX:1:2106:1985:5588
CAAGCTTT
+
FFFFFFFF
@A00769:11:HC3HCDRXX:1:2106:4029:5713
CAAGCTTT
+
FFFFFFFF
@A00769:11:HC3HCDRXX:1:2106:18511:5713
CAAGCTTT
+
FFFFFFFF
@A00769:11:HC3HCDRXX:1:2106:15402:5901
CAAGCTTT
+
FFFFFFFF
@A00769:11:HC3HCDRXX:1:2106:27172:5901
CAAGCTTT
+
FFFFFFFF
@A00769:11:HC3HCDRXX:1:2106:15682:5948
CAAGCTTT
+
FFFFFFFF
@A00769:11:HC3HCDRXX:1:2106:6976:5995
CAAGCTTT
+
FFFFFFFF
@A00769:11:HC3HCDRXX:1:2106:11993:6010
CAAGCTTT
+
FFFFFFFF
@A00769:11:HC3HCDRXX:1:2106:11785:6057
CAAGCTTT
+
:FFFFFFF
@A00769:11:HC3HCDRXX:1:2106:16857:6073
CAAGCTTT
+
FFFFFFFF
@A00769:11:HC3HCDRXX:1:2106:25590:6104
CAAGCTTT
+
FFFFFFFF
@A00769:11:HC3HCDRXX:1:2106:22345:6151
CAAGCTTT
+
FFFFFFFF
@A00769:11:HC3HCDRXX:1:2106:29930:6167
CAAGCTTT
+
FFFFFFFF
@A00769:11:HC3HCDRXX:1:2106:24650:6230
CAAGCTTT
+
FFFFFFFF
@A00769:11:HC3HCDRXX:1:2106:15854:6277
CAAGCTTT
+
FFFFFFFF
@A00769:11:HC3HCDRXX:1:2106:19298:6417
CAAGCTTT
+
FFFFFFFF
@A00769:11:HC3HCDRXX:1:2106:10818:6449
CAAGCTTT
+
FFFFFFFF
@A00769:11:HC3HCDRXX:1:2106:20247:6464
CAAGCTTT
+
FFFFFFFF
@A00769:11:HC3HCDRXX:1:2106:22408:6480
CAAGCTTT
+
FFFFFFFF
@A00769:11:HC3HCDRXX:1:2106:4237:6574
CAAGCTTT
+
FFFFFFFF
@A00769:11:HC3HCDRXX:1:2106:22363:6590
CAAGCTTT
+
FFFFFFFF
@A00769:11:HC3HCDRXX:1:2106:5891:6684
CAAGCTTT
+
FFFFFFFF
@A00769:11:HC3HCDRXX:1:2106:29008:6762
CAAGCTTT
+
FFFFFFFF
@A00769:11:HC3HCDRXX:1:2106:8793:6793
CAAGCTTT
+
FFFFFFFF
@A00769:11:HC3HCDRXX:1:2106:9706:6809
CAAGCTTT
+
FFFFFFFF
@A00769:11:HC3HCDRXX:1:2106:5927:6840
CAAGCTTT
+
FFFFFFFF
@A00769:11:HC3HCDRXX:1:2106:2935:6950
CAAGCTTT
+
FFFF:FFF
@A00769:11:HC3HCDRXX:1:2106:28664:6950
CAAGCTTT
+
FFFFFFFF
@A00769:11:HC3HCDRXX:1:2106:11198:7106
CAAGCTTT
+
FFF,FF,,
@A00769:11:HC3HCDRXX:1:2106:20708:7232
CAAGCTTT
+
FFFFFFFF
@A00769:11:HC3HCDRXX:1:2106:19913:7263
CAAGCTTT
+
FFFFFFFF
@A00769:11:HC3HCDRXX:1:2106:30445:7279
CAAGCTTT
+
FFFFFFFF
@A00769:11:HC3HCDRXX:1:2106:20898:7341
CAAGCTTT
+
FFFFFFFF
@A00769:11:HC3HCDRXX:1:2106:20726:7388
CAAGCTTT
+
FFFFFFFF
@A00769:11:HC3HCDRXX:1:2106:27507:7482
CAAGCTTT
+
FFFFFFFF
@A00769:11:HC3HCDRXX:1:2106:6099:7576
CAAGCTTT
+
FFFFFFFF
@A00769:11:HC3HCDRXX:1:2106:6759:7623
CAAGCTTT
+
FFFFF::F
@A00769:11:HC3HCDRXX:1:2106:26937:7623
CAAGCTTT
+
FFFFFFFF
@A00769:11:HC3HCDRXX:1:2106:4598:7639
CAAGCTTT
+
FFFFFFFF
@A00769:11:HC3HCDRXX:1:2106:1832:7701
CAAGCTTT
+
FFFFFFFF
@A00769:11:HC3HCDRXX:1:2106:4689:7701
CAAGCTTT
+
FFFFFFFF
@A00769:11:HC3HCDRXX:1:2106:8693:7748
CAAGCTTT
+
FFFFFFFF
@A00769:11:HC3HCDRXX:1:2106:7464:7780
CAAGCTTT
+
FFFFFFFF
@A00769:11:HC3HCDRXX:1:2106:25075:7780
CAAGCTTT
+
FFFFFFFF
@A00769:11:HC3HCDRXX:1:2106:20717:7811
CAAGCTTT
+
FFFFFFFF
@A00769:11:HC3HCDRXX:1:2106:27769:7811
CAAGCTTT
+
FFFFFFFF
@A00769:11:HC3HCDRXX:1:2106:30951:7811
CAAGCTTT
+
FFFFFFFF
@A00769:11:HC3HCDRXX:1:2106:27100:7936
CAAGCTTT
+
FFFFFFF:
@A00769:11:HC3HCDRXX:1:2106:2392:7952
CAAGCTTT
+
FFFFFFFF
@A00769:11:HC3HCDRXX:1:2106:6325:8061
CAAGCTTT
+
:FF,FF,F
@A00769:11:HC3HCDRXX:1:2106:32398:8061
CAAGCTTT
+
FFFFFFFF
@A00769:11:HC3HCDRXX:1:2106:30337:8187
CAAGCTTT
+
FFFFF:FF
@A00769:11:HC3HCDRXX:1:2106:21721:8234
CAAGCTTT
+
FFFFFFFF
@A00769:11:HC3HCDRXX:1:2106:12961:8249
CAAGCTTT
+
FFFFFFFF
@A00769:11:HC3HCDRXX:1:2106:4960:8296
CAAGCTTT
+
FFFFFFFF
@A00769:11:HC3HCDRXX:1:2106:17951:8312
CAAGCTTT
+
FFFFFFF,
@A00769:11:HC3HCDRXX:1:2106:9552:8328
CAAGCTTT
+
FFFFFFFF
@A00769:11:HC3HCDRXX:1:2106:5240:8343
CAAGCTTT
+
FFFFFFFF
@A00769:11:HC3HCDRXX:1:2106:8314:8406
CAAGCTTT
+
FFFFFFFF
@A00769:11:HC3HCDRXX:1:2106:25907:8406
CAAGCTTT
+
FFFFFFFF
@A00769:11:HC3HCDRXX:1:2106:17598:8516
CAAGCTTT
+
FFFFFFFF
@A00769:11:HC3HCDRXX:1:2106:25970:8516
CAAGCTTT
+
FFFF:FFF
@A00769:11:HC3HCDRXX:1:2106:24496:8531
CAAGCTTT
+
FFFFFFFF
@A00769:11:HC3HCDRXX:1:2106:8241:8563
CAAGCTTT
+
FFFFFFFF
@A00769:11:HC3HCDRXX:1:2106:15058:8656
CAAGCTTT
+
FFFFF:FF
@A00769:11:HC3HCDRXX:1:2106:24008:8656
CAAGCTTT
+
FFFFFF:F
@A00769:11:HC3HCDRXX:1:2106:26196:8656
CAAGCTTT
+
FFFFF:FF
@A00769:11:HC3HCDRXX:1:2106:27986:8719
CAAGCTTT
+
FFFFFFFF
@A00769:11:HC3HCDRXX:1:2106:29279:8766
CAAGCTTT
+
FF:FF:FF
@A00769:11:HC3HCDRXX:1:2106:11478:8907
CAAGCTTT
+
FFFFFFFF
@A00769:11:HC3HCDRXX:1:2106:22290:8938
CAAGCTTT
+
FFFFFFFF
@A00769:11:HC3HCDRXX:1:2106:32099:8954
CAAGCTTT
+
FFFFFFFF
@A00769:11:HC3HCDRXX:1:2106:4643:8970
CAAGCTTT
+
FFFF,F:F
@A00769:11:HC3HCDRXX:1:2106:27163:9048
CAAGCTTT
+
FFFFFFFF
@A00769:11:HC3HCDRXX:1:2106:9064:9173
CAAGCTTT
+
FFFFFFFF
@A00769:11:HC3HCDRXX:1:2106:32805:9267
CAAGCTTT
+
FFFFFFFF
@A00769:11:HC3HCDRXX:1:2106:4164:9298
CAAGCTTT
+
FFFFFFFF
@A00769:11:HC3HCDRXX:1:2106:27444:9314
CAAGCTTT
+
FFFFFFFF
@A00769:11:HC3HCDRXX:1:2106:16025:9455
CAAGCTTT
+
FFF::FFF
@A00769:11:HC3HCDRXX:1:2106:28438:9471
CAAGCTTT
+
FFFFFFFF
@A00769:11:HC3HCDRXX:1:2106:30011:9502
CAAGCTTT
+
FFFFFFFF
@A00769:11:HC3HCDRXX:1:2106:16504:9627
CAAGCTTT
+
F,F::FFF
@A00769:11:HC3HCDRXX:1:2106:1334:9659
CAAGCTTT
+
FFFFFFFF
@A00769:11:HC3HCDRXX:1:2106:11948:9659
CAAGCTTT
+
FFFFFFFF
@A00769:11:HC3HCDRXX:1:2106:25075:9721
CAAGCTTT
+
FFFFFF:F
@A00769:11:HC3HCDRXX:1:2106:27724:9737
CAAGCTTT
+
FFF,FFFF
@A00769:11:HC3HCDRXX:1:2106:17354:9909
CAAGCTTT
+
FFFFFFFF
@A00769:11:HC3HCDRXX:1:2106:5719:9925
CAAGCTTT
+
FFFFFFFF
@A00769:11:HC3HCDRXX:1:2106:12527:10128
CAAGCTTT
+
FFFFFFFF
@A00769:11:HC3HCDRXX:1:2106:2645:10175
CAAGCTTT
+
FFFFFFFF
@A00769:11:HC3HCDRXX:1:2106:13105:10222
CAAGCTTT
+
FFFFFFFF
@A00769:11:HC3HCDRXX:1:2106:1235:10457
CAAGCTTT
+
FFFFFFFF
@A00769:11:HC3HCDRXX:1:2106:31910:10473
CAAGCTTT
+
FFFFFFFF
@A00769:11:HC3HCDRXX:1:2106:26332:10551
CAAGCTTT
+
FFFFFFFF
@A00769:11:HC3HCDRXX:1:2106:1624:10598
CAAGCTTT
+
FFFFFFFF
@A00769:11:HC3HCDRXX:1:2106:16785:10614
CAAGCTTT
+
FFFFFFFF
@A00769:11:HC3HCDRXX:1:2106:31241:10629
CAAGCTTT
+
FFFFFFFF
@A00769:11:HC3HCDRXX:1:2106:19994:10786
CAAGCTTT
+
FFFFFFFF
@A00769:11:HC3HCDRXX:1:2106:18258:10817
CAAGCTTT
+
FFFFFFFF
@A00769:11:HC3HCDRXX:1:2106:4327:10833
CAAGCTTT
+
FFFFFFFF
@A00769:11:HC3HCDRXX:1:2106:32678:10833
CAAGCTTT
+
FFFFFFFF
@A00769:11:HC3HCDRXX:1:2106:30888:10895
CAAGCTTT
+
FFFFFFFF
@A00769:11:HC3HCDRXX:1:2106:14262:10911
CAAGCTTT
+
FFFFFFFF
@A00769:11:HC3HCDRXX:1:2106:1994:10927
CAAGCTTT
+
FFFFFFFF
@A00769:11:HC3HCDRXX:1:2106:2311:11005
CAAGCTTT
+
FFFFFFFF
@A00769:11:HC3HCDRXX:1:2106:20021:11021
CAAGCTTT
+
FFFFFFFF
@A00769:11:HC3HCDRXX:1:2106:30563:11021
CAAGCTTT
+
FFFFFFFF
@A00769:11:HC3HCDRXX:1:2106:10357:11099
CAAGCTTT
+
FFFFFFFF
@A00769:11:HC3HCDRXX:1:2106:23755:11130
CAAGCTTT
+
FFFFFFFF
@A00769:11:HC3HCDRXX:1:2106:23773:11130
CAAGCTTT
+
FFFFFFFF
@A00769:11:HC3HCDRXX:1:2106:21368:11569
CAAGCTTT
+
FFFFFFFF
@A00769:11:HC3HCDRXX:1:2106:18855:11694
CAAGCTTT
+
FFFFFFFF
@A00769:11:HC3HCDRXX:1:2106:18864:11710
CAAGCTTT
+
FFFFFFFF
@A00769:11:HC3HCDRXX:1:2106:17680:11757
CAAGCTTT
+
FFFFFFFF
@A00769:11:HC3HCDRXX:1:2106:22507:11913
CAAGCTTT
+
FFFFFFFF
@A00769:11:HC3HCDRXX:1:2106:7545:12085
CAAGCTTT
+
FFFFFFFF
@A00769:11:HC3HCDRXX:1:2106:7274:12179
CAAGCTTT
+
FFFFFFFF
@A00769:11:HC3HCDRXX:1:2106:1063:12226
CAAGCTTT
+
FF:FFFFF
@A00769:11:HC3HCDRXX:1:2106:16432:12226
CAAGCTTT
+
FFFFFFFF
@A00769:11:HC3HCDRXX:1:2106:16504:12226
CAAGCTTT
+
FFFFFFFF
@A00769:11:HC3HCDRXX:1:2106:30029:12352
CAAGCTTT
+
FFFFFFFF
@A00769:11:HC3HCDRXX:1:2106:32027:12367
CAAGCTTT
+
FFFFFFFF
@A00769:11:HC3HCDRXX:1:2106:29288:12414
CAAGCTTT
+
FFFFFFFF
@A00769:11:HC3HCDRXX:1:2106:10330:12430
CAAGCTTT
+
FFFFFFFF
@A00769:11:HC3HCDRXX:1:2106:10041:12555
CAAGCTTT
+
FFFFFFFF
@A00769:11:HC3HCDRXX:1:2106:29939:12633
CAAGCTTT
+
FFFFFFFF
@A00769:11:HC3HCDRXX:1:2106:29206:12649
CAAGCTTT
+
FFFFFFFF
@A00769:11:HC3HCDRXX:1:2106:23972:12665
CAAGCTTT
+
FFFFFFFF
@A00769:11:HC3HCDRXX:1:2106:28474:12696
CAAGCTTT
+
FFFFFFFF
@A00769:11:HC3HCDRXX:1:2106:28827:12774
CAAGCTTT
+
FFFFFFFF
@A00769:11:HC3HCDRXX:1:2106:27715:12790
CAAGCTTT
+
FFFFFFFF
@A00769:11:HC3HCDRXX:1:2106:30445:12853
CAAGCTTT
+
FFFFFFFF
@A00769:11:HC3HCDRXX:1:2106:25572:12931
CAAGCTTT
+
FFF:,FF,
@A00769:11:HC3HCDRXX:1:2106:6460:12994
CAAGCTTT
+
FFFFFFFF
@A00769:11:HC3HCDRXX:1:2106:29767:13119
CAAGCTTT
+
FFFFFFFF
@A00769:11:HC3HCDRXX:1:2106:6099:13307
CAAGCTTT
+
FFFFFFFF
@A00769:11:HC3HCDRXX:1:2106:23818:13307
CAAGCTTT
+
FFFFFFFF
@A00769:11:HC3HCDRXX:1:2106:30725:13369
CAAGCTTT
+
FFFFFFFF
@A00769:11:HC3HCDRXX:1:2106:17662:13385
CAAGCTTT
+
FFF,F::F
@A00769:11:HC3HCDRXX:1:2106:20754:13416
CAAGCTTT
+
FFFFFFFF
@A00769:11:HC3HCDRXX:1:2106:5846:13463
CAAGCTTT
+
FFFFFFFF
@A00769:11:HC3HCDRXX:1:2106:20636:13463
CAAGCTTT
+
FFFF:FFF
@A00769:11:HC3HCDRXX:1:2106:28013:13463
CAAGCTTT
+
FFFFFFFF
@A00769:11:HC3HCDRXX:1:2106:15501:13526
CAAGCTTT
+
FFFFFFFF
@A00769:11:HC3HCDRXX:1:2106:24912:13636
CAAGCTTT
+
,:FF,F,F
@A00769:11:HC3HCDRXX:1:2106:29785:13651
CAAGCTTT
+
FFFFFFFF
@A00769:11:HC3HCDRXX:1:2106:6198:13698
CAAGCTTT
+
FFFFFFFF
@A00769:11:HC3HCDRXX:1:2106:24279:13698
CAAGCTTT
+
FFFFFFFF
@A00769:11:HC3HCDRXX:1:2106:7374:13730
CAAGCTTT
+
FFFFFFFF
@A00769:11:HC3HCDRXX:1:2106:32850:13730
CAAGCTTT
+
FFFFFFFF
@A00769:11:HC3HCDRXX:1:2106:20085:14074
CAAGCTTT
+
FFFFFFFF
@A00769:11:HC3HCDRXX:1:2106:10664:14105
CAAGCTTT
+
FFFFFFFF
@A00769:11:HC3HCDRXX:1:2106:3938:14262
CAAGCTTT
+
FFFFFFFF
@A00769:11:HC3HCDRXX:1:2106:16360:14418
CAAGCTTT
+
FFF,F,:F
@A00769:11:HC3HCDRXX:1:2106:11125:14465
CAAGCTTT
+
FFFFFFFF
@A00769:11:HC3HCDRXX:1:2106:19190:14559
CAAGCTTT
+
FFFFFFFF
@A00769:11:HC3HCDRXX:1:2106:22336:14559
CAAGCTTT
+
FFFFF:FF
@A00769:11:HC3HCDRXX:1:2106:31530:14638
CAAGCTTT
+
FFFFFFFF
@A00769:11:HC3HCDRXX:1:2106:24243:14794
CAAGCTTT
+
FFFFFFFF
@A00769:11:HC3HCDRXX:1:2106:23384:14841
CAAGCTTT
+
FFF::FFF
@A00769:11:HC3HCDRXX:1:2106:26512:14873
CAAGCTTT
+
FFFFFFFF
@A00769:11:HC3HCDRXX:1:2106:6696:14935
CAAGCTTT
+
FFFF::,F
@A00769:11:HC3HCDRXX:1:2106:11568:14982
CAAGCTTT
+
FFFFFFFF
@A00769:11:HC3HCDRXX:1:2106:1334:15045
CAAGCTTT
+
FFFFFFFF
@A00769:11:HC3HCDRXX:1:2106:30933:15327
CAAGCTTT
+
FFFFFFFF
@A00769:11:HC3HCDRXX:1:2106:32325:15358
CAAGCTTT
+
FFFFFFFF
@A00769:11:HC3HCDRXX:1:2106:31846:15405
CAAGCTTT
+
FFFFFFFF
@A00769:11:HC3HCDRXX:1:2106:21206:15515
CAAGCTTT
+
FFFFFFFF
@A00769:11:HC3HCDRXX:1:2106:15537:15593
CAAGCTTT
+
FFFFFFFF
@A00769:11:HC3HCDRXX:1:2106:11162:15624
CAAGCTTT
+
FFFFFFFF
@A00769:11:HC3HCDRXX:1:2106:31186:15702
CAAGCTTT
+
FFFFFF:F
@A00769:11:HC3HCDRXX:1:2106:28528:15734
CAAGCTTT
+
FFFFFFFF
@A00769:11:HC3HCDRXX:1:2106:21694:15828
CAAGCTTT
+
FFFFFFFF
@A00769:11:HC3HCDRXX:1:2106:32579:15828
CAAGCTTT
+
FFFFFF:F
@A00769:11:HC3HCDRXX:1:2106:20726:16000
CAAGCTTT
+
FFFF:FFF
@A00769:11:HC3HCDRXX:1:2106:8205:16141
CAAGCTTT
+
FFFFFFFF
@A00769:11:HC3HCDRXX:1:2106:20971:16235
CAAGCTTT
+
FFFFFFFF
@A00769:11:HC3HCDRXX:1:2106:18403:16266
CAAGCTTT
+
FFFFFFFF
@A00769:11:HC3HCDRXX:1:2106:32316:16344
CAAGCTTT
+
FFFFFFFF
@A00769:11:HC3HCDRXX:1:2106:29568:16376
CAAGCTTT
+
FFFFFFFF
@A00769:11:HC3HCDRXX:1:2106:17400:16407
CAAGCTTT
+
FFFFFFFF
@A00769:11:HC3HCDRXX:1:2106:28709:16423
CAAGCTTT
+
FFFFFFFF
@A00769:11:HC3HCDRXX:1:2106:28275:16517
CAAGCTTT
+
FFFFFF:F
@A00769:11:HC3HCDRXX:1:2106:21703:16689
CAAGCTTT
+
FFFFFFFF
@A00769:11:HC3HCDRXX:1:2106:12038:16705
CAAGCTTT
+
FFFFFFFF
@A00769:11:HC3HCDRXX:1:2106:22959:16705
CAAGCTTT
+
FFFFFFFF
@A00769:11:HC3HCDRXX:1:2106:26096:16752
CAAGCTTT
+
FFFFFFFF
@A00769:11:HC3HCDRXX:1:2106:20464:16924
CAAGCTTT
+
FFFFFFFF
@A00769:11:HC3HCDRXX:1:2106:18177:17002
CAAGCTTT
+
FFFFFFFF
@A00769:11:HC3HCDRXX:1:2106:7464:17018
CAAGCTTT
+
FFFFFFFF
@A00769:11:HC3HCDRXX:1:2106:14127:17033
CAAGCTTT
+
FFFFFFFF
@A00769:11:HC3HCDRXX:1:2106:2645:17127
CAAGCTTT
+
FFFFFFFF
@A00769:11:HC3HCDRXX:1:2106:20320:17206
CAAGCTTT
+
FFFFFFFF
@A00769:11:HC3HCDRXX:1:2106:21007:17268
CAAGCTTT
+
FFFFFFFF
@A00769:11:HC3HCDRXX:1:2106:25165:17331
CAAGCTTT
+
FFFFFFFF
@A00769:11:HC3HCDRXX:1:2106:2519:17409
CAAGCTTT
+
FFFFFFFF
@A00769:11:HC3HCDRXX:1:2106:11143:17409
CAAGCTTT
+
FFFFFFFF
@A00769:11:HC3HCDRXX:1:2106:23963:17409
CAAGCTTT
+
FFFFFFFF
@A00769:11:HC3HCDRXX:1:2106:2709:17425
CAAGCTTT
+
FFFFFFFF
@A00769:11:HC3HCDRXX:1:2106:12961:17613
CAAGCTTT
+
FFFFFFFF
@A00769:11:HC3HCDRXX:1:2106:29541:17644
CAAGCTTT
+
FFFFFFFF
@A00769:11:HC3HCDRXX:1:2106:9001:17675
CAAGCTTT
+
FFFFFFFF
@A00769:11:HC3HCDRXX:1:2106:12671:17675
CAAGCTTT
+
FFFFFFF:
@A00769:11:HC3HCDRXX:1:2106:24316:17738
CAAGCTTT
+
FFFFFFFF
@A00769:11:HC3HCDRXX:1:2106:26558:17738
CAAGCTTT
+
FFFFFFFF
@A00769:11:HC3HCDRXX:1:2106:10565:17754
CAAGCTTT
+
FFFFFFFF
@A00769:11:HC3HCDRXX:1:2106:6677:17816
CAAGCTTT
+
FFF,FFFF
@A00769:11:HC3HCDRXX:1:2106:13792:17895
CAAGCTTT
+
FFFFFFFF
@A00769:11:HC3HCDRXX:1:2106:13105:17926
CAAGCTTT
+
FFFFFFF:
@A00769:11:HC3HCDRXX:1:2106:30192:17957
CAAGCTTT
+
FFFFFFFF
@A00769:11:HC3HCDRXX:1:2106:31006:17957
CAAGCTTT
+
FFFFFFFF
@A00769:11:HC3HCDRXX:1:2106:1118:17989
CAAGCTTT
+
FFFFFFFF
@A00769:11:HC3HCDRXX:1:2106:31991:18098
CAAGCTTT
+
FFFFFFFF
@A00769:11:HC3HCDRXX:1:2106:29098:18161
CAAGCTTT
+
FFFFFFFF
@A00769:11:HC3HCDRXX:1:2106:3305:18176
CAAGCTTT
+
FFFFFFFF
@A00769:11:HC3HCDRXX:1:2106:27362:18192
CAAGCTTT
+
FFFFFFFF
@A00769:11:HC3HCDRXX:1:2106:19470:18270
CAAGCTTT
+
FFFFFFFF
@A00769:11:HC3HCDRXX:1:2106:20021:18286
CAAGCTTT
+
FFFFFFFF
@A00769:11:HC3HCDRXX:1:2106:31575:18317
CAAGCTTT
+
:FF,FFFF
@A00769:11:HC3HCDRXX:1:2106:19859:18349
CAAGCTTT
+
FFFFFFFF
@A00769:11:HC3HCDRXX:1:2106:2302:18380
CAAGCTTT
+
FFFFFFFF
@A00769:11:HC3HCDRXX:1:2106:13277:18505
CAAGCTTT
+
FFFFFFFF
@A00769:11:HC3HCDRXX:1:2106:25807:18599
CAAGCTTT
+
FFFFFFFF
@A00769:11:HC3HCDRXX:1:2106:17436:18630
CAAGCTTT
+
,FF:F:FF
@A00769:11:HC3HCDRXX:1:2106:2103:18693
CAAGCTTT
+
FFFF:F:F
@A00769:11:HC3HCDRXX:1:2106:15356:18850
CAAGCTTT
+
FFFFFFFF
@A00769:11:HC3HCDRXX:1:2106:32235:18897
CAAGCTTT
+
FFFFFFFF
@A00769:11:HC3HCDRXX:1:2106:7970:18928
CAAGCTTT
+
FFFF:FFF
@A00769:11:HC3HCDRXX:1:2106:2772:19006
CAAGCTTT
+
FFFFFFFF
@A00769:11:HC3HCDRXX:1:2106:17309:19225
CAAGCTTT
+
FFFFFFFF
@A00769:11:HC3HCDRXX:1:2106:32136:19319
CAAGCTTT
+
FFFFFFFF
@A00769:11:HC3HCDRXX:1:2106:24071:19382
CAAGCTTT
+
FFFFFF:F
@A00769:11:HC3HCDRXX:1:2106:13042:19476
CAAGCTTT
+
FFFFF,:F
@A00769:11:HC3HCDRXX:1:2106:7093:19570
CAAGCTTT
+
FFFFFFFF
@A00769:11:HC3HCDRXX:1:2106:32443:19664
CAAGCTTT
+
FFFFFFFF
@A00769:11:HC3HCDRXX:1:2106:22462:19695
CAAGCTTT
+
FFFFFFFF
@A00769:11:HC3HCDRXX:1:2106:13196:19711
CAAGCTTT
+
FFFFFFFF
@A00769:11:HC3HCDRXX:1:2106:20112:19852
CAAGCTTT
+
FFFFFFFF
@A00769:11:HC3HCDRXX:1:2106:12038:19867
CAAGCTTT
+
,FFFFF:F
@A00769:11:HC3HCDRXX:1:2106:4074:19883
CAAGCTTT
+
FFFFFFFF
@A00769:11:HC3HCDRXX:1:2106:12753:19914
CAAGCTTT
+
FFFFFFFF
@A00769:11:HC3HCDRXX:1:2106:20247:20055
CAAGCTTT
+
FFFFFFFF
@A00769:11:HC3HCDRXX:1:2106:19262:20071
CAAGCTTT
+
FFFFFFFF
@A00769:11:HC3HCDRXX:1:2106:9444:20165
CAAGCTTT
+
FFFFFFFF
@A00769:11:HC3HCDRXX:1:2106:4607:20243
CAAGCTTT
+
FFFFF:FF
@A00769:11:HC3HCDRXX:1:2106:17246:20337
CAAGCTTT
+
FFFFFFFF
@A00769:11:HC3HCDRXX:1:2106:23493:20384
CAAGCTTT
+
FFFFFFFF
@A00769:11:HC3HCDRXX:1:2106:6370:20666
CAAGCTTT
+
FFFFFFFF
@A00769:11:HC3HCDRXX:1:2106:19931:20666
CAAGCTTT
+
FFFFFF,,
@A00769:11:HC3HCDRXX:1:2106:22950:20666
CAAGCTTT
+
FFFFFFFF
@A00769:11:HC3HCDRXX:1:2106:18059:20682
CAAGCTTT
+
FFFFF,:F
@A00769:11:HC3HCDRXX:1:2106:30535:20870
CAAGCTTT
+
FFFFFFFF
@A00769:11:HC3HCDRXX:1:2106:1949:20901
CAAGCTTT
+
FFFFF:FF
@A00769:11:HC3HCDRXX:1:2106:23601:20917
CAAGCTTT
+
FFF:FFFF
@A00769:11:HC3HCDRXX:1:2106:23041:21073
CAAGCTTT
+
FFFFFFFF
@A00769:11:HC3HCDRXX:1:2106:7581:21167
CAAGCTTT
+
FFFFFFFF
@A00769:11:HC3HCDRXX:1:2106:19488:21339
CAAGCTTT
+
FFFFFFFF
@A00769:11:HC3HCDRXX:1:2106:25427:21355
CAAGCTTT
+
FFFFFFFF
@A00769:11:HC3HCDRXX:1:2106:19126:21496
CAAGCTTT
+
FFFFFFFF
@A00769:11:HC3HCDRXX:1:2106:11740:21512
CAAGCTTT
+
FFFFFFFF
@A00769:11:HC3HCDRXX:1:2106:12843:21574
CAAGCTTT
+
FFFFFFFF
@A00769:11:HC3HCDRXX:1:2106:30969:21684
CAAGCTTT
+
FFFFFFFF
@A00769:11:HC3HCDRXX:1:2106:10619:21699
CAAGCTTT
+
FFFFFFFF
@A00769:11:HC3HCDRXX:1:2106:25744:21809
CAAGCTTT
+
FFFFFFFF
@A00769:11:HC3HCDRXX:1:2106:1271:21825
CAAGCTTT
+
FFFFFFFF
@A00769:11:HC3HCDRXX:1:2106:15808:21825
CAAGCTTT
+
FFFFFFFF
@A00769:11:HC3HCDRXX:1:2106:22525:21872
CAAGCTTT
+
FFFFFFFF
@A00769:11:HC3HCDRXX:1:2106:4951:21903
CAAGCTTT
+
FFFFFFFF
@A00769:11:HC3HCDRXX:1:2106:8278:21997
CAAGCTTT
+
FFFFFFFF
@A00769:11:HC3HCDRXX:1:2106:27136:22122
CAAGCTTT
+
FFFFFFFF
@A00769:11:HC3HCDRXX:1:2106:9688:22310
CAAGCTTT
+
FFFFFFFF
@A00769:11:HC3HCDRXX:1:2106:3640:22326
CAAGCTTT
+
,,FFFFFF
@A00769:11:HC3HCDRXX:1:2106:2492:22373
CAAGCTTT
+
:FFFFFFF
@A00769:11:HC3HCDRXX:1:2106:18719:22451
CAAGCTTT
+
FFFFFFFF
@A00769:11:HC3HCDRXX:1:2106:2058:22467
CAAGCTTT
+
:FFFFFFF
@A00769:11:HC3HCDRXX:1:2106:31114:22592
CAAGCTTT
+
FFFFFFFF
@A00769:11:HC3HCDRXX:1:2106:1389:22654
CAAGCTTT
+
FF:FFFFF
@A00769:11:HC3HCDRXX:1:2106:4381:22701
CAAGCTTT
+
FFFFFFFF
@A00769:11:HC3HCDRXX:1:2106:29839:22701
CAAGCTTT
+
FFFFFFFF
@A00769:11:HC3HCDRXX:1:2106:29975:22748
CAAGCTTT
+
FFFFFFFF
@A00769:11:HC3HCDRXX:1:2106:17074:22764
CAAGCTTT
+
FFFFFFFF
@A00769:11:HC3HCDRXX:1:2106:4092:22858
CAAGCTTT
+
FFFFFFFF
@A00769:11:HC3HCDRXX:1:2106:5882:22889
CAAGCTTT
+
FFFFFFFF
@A00769:11:HC3HCDRXX:1:2106:29071:22936
CAAGCTTT
+
FFFFFFFF
@A00769:11:HC3HCDRXX:1:2106:29197:22999
CAAGCTTT
+
FFFFFFFF
@A00769:11:HC3HCDRXX:1:2106:7464:23030
CAAGCTTT
+
FFFFFFFF
@A00769:11:HC3HCDRXX:1:2106:28519:23046
CAAGCTTT
+
FFFFFFFF
@A00769:11:HC3HCDRXX:1:2106:23990:23093
CAAGCTTT
+
FFFFFF:F
@A00769:11:HC3HCDRXX:1:2106:22571:23171
CAAGCTTT
+
FFFFFFFF
@A00769:11:HC3HCDRXX:1:2106:18837:23218
CAAGCTTT
+
FFFFF:FF
@A00769:11:HC3HCDRXX:1:2106:28682:23234
CAAGCTTT
+
FFFFFFFF
@A00769:11:HC3HCDRXX:1:2106:11360:23265
CAAGCTTT
+
FFFFFFFF
@A00769:11:HC3HCDRXX:1:2106:10194:23281
CAAGCTTT
+
FFFF:FFF
@A00769:11:HC3HCDRXX:1:2106:14407:23406
CAAGCTTT
+
FFFFFFFF
@A00769:11:HC3HCDRXX:1:2106:21386:23469
CAAGCTTT
+
FFFFFFFF
@A00769:11:HC3HCDRXX:1:2106:7645:23625
CAAGCTTT
+
FFFFFFFF
@A00769:11:HC3HCDRXX:1:2106:31901:23735
CAAGCTTT
+
FFFFFFFF
@A00769:11:HC3HCDRXX:1:2106:18376:23766
CAAGCTTT
+
FFFFFFFF
@A00769:11:HC3HCDRXX:1:2106:23665:23876
CAAGCTTT
+
FFFFFFFF
@A00769:11:HC3HCDRXX:1:2106:32081:23891
CAAGCTTT
+
FFFFFFFF
@A00769:11:HC3HCDRXX:1:2106:5502:23954
CAAGCTTT
+
:FFF:FF,
@A00769:11:HC3HCDRXX:1:2106:11261:24001
CAAGCTTT
+
FFFFFFFF
@A00769:11:HC3HCDRXX:1:2106:23068:24001
CAAGCTTT
+
FFFFFFFF
@A00769:11:HC3HCDRXX:1:2106:28402:24001
CAAGCTTT
+
FFFFFFFF
@A00769:11:HC3HCDRXX:1:2106:13313:24111
CAAGCTTT
+
FFFFFFFF
@A00769:11:HC3HCDRXX:1:2106:17544:24236
CAAGCTTT
+
FFFFFFFF
@A00769:11:HC3HCDRXX:1:2106:13955:24314
CAAGCTTT
+
FFFFFFFF
@A00769:11:HC3HCDRXX:1:2106:10447:24345
CAAGCTTT
+
FFFFFFFF
@A00769:11:HC3HCDRXX:1:2106:30391:24533
CAAGCTTT
+
FFFF:FFF
@A00769:11:HC3HCDRXX:1:2106:10981:24612
CAAGCTTT
+
FFFFFFFF
@A00769:11:HC3HCDRXX:1:2106:8992:24737
CAAGCTTT
+
FFFFFFFF
@A00769:11:HC3HCDRXX:1:2106:19081:24737
CAAGCTTT
+
FFFFFFFF
@A00769:11:HC3HCDRXX:1:2106:10203:24768
CAAGCTTT
+
FFFFFFFF
@A00769:11:HC3HCDRXX:1:2106:5141:24799
CAAGCTTT
+
FFFFFFFF
@A00769:11:HC3HCDRXX:1:2106:10077:24799
CAAGCTTT
+
FFFFFFFF
@A00769:11:HC3HCDRXX:1:2106:29170:24799
CAAGCTTT
+
FFFFFFFF
@A00769:11:HC3HCDRXX:1:2106:4915:24909
CAAGCTTT
+
FFFFFFFF
@A00769:11:HC3HCDRXX:1:2106:5213:24987
CAAGCTTT
+
FFFFFFFF
@A00769:11:HC3HCDRXX:1:2106:18475:25003
CAAGCTTT
+
FFFFFFFF
@A00769:11:HC3HCDRXX:1:2106:13340:25160
CAAGCTTT
+
FFFFFFFF
@A00769:11:HC3HCDRXX:1:2106:12445:25394
CAAGCTTT
+
FFFFFFFF
@A00769:11:HC3HCDRXX:1:2106:32271:25410
CAAGCTTT
+
FFFFFFFF
@A00769:11:HC3HCDRXX:1:2106:21793:25426
CAAGCTTT
+
FFFFFFFF
@A00769:11:HC3HCDRXX:1:2106:22254:25441
CAAGCTTT
+
FFFFFFFF
@A00769:11:HC3HCDRXX:1:2106:8260:25473
CAAGCTTT
+
FFFFFFFF
@A00769:11:HC3HCDRXX:1:2106:26205:25488
CAAGCTTT
+
FFFFFF::
@A00769:11:HC3HCDRXX:1:2106:6858:25520
CAAGCTTT
+
FFFFFFFF
@A00769:11:HC3HCDRXX:1:2106:19217:25661
CAAGCTTT
+
FFF,,FF,
@A00769:11:HC3HCDRXX:1:2106:22498:25739
CAAGCTTT
+
FFFFFFFF
@A00769:11:HC3HCDRXX:1:2106:20428:25786
CAAGCTTT
+
FFFFFFFF
@A00769:11:HC3HCDRXX:1:2106:11270:25801
CAAGCTTT
+
FFFFFFFF
@A00769:11:HC3HCDRXX:1:2106:20808:25880
CAAGCTTT
+
FFFFFFFF
@A00769:11:HC3HCDRXX:1:2106:24813:25927
CAAGCTTT
+
FFFFFFFF
@A00769:11:HC3HCDRXX:1:2106:31006:25974
CAAGCTTT
+
FFFFFFFF
@A00769:11:HC3HCDRXX:1:2106:30382:26177
CAAGCTTT
+
:FF:,,,,
@A00769:11:HC3HCDRXX:1:2106:4652:26240
CAAGCTTT
+
FFFFFFFF
@A00769:11:HC3HCDRXX:1:2106:8766:26256
CAAGCTTT
+
FFFFFFFF
@A00769:11:HC3HCDRXX:1:2106:9037:26256
CAAGCTTT
+
FFFFFFFF
@A00769:11:HC3HCDRXX:1:2106:30553:26287
CAAGCTTT
+
FFFFFFFF
@A00769:11:HC3HCDRXX:1:2106:4770:26412
CAAGCTTT
+
FFFFFFFF
@A00769:11:HC3HCDRXX:1:2106:23683:26412
CAAGCTTT
+
FFFFFFFF
@A00769:11:HC3HCDRXX:1:2106:12192:26428
CAAGCTTT
+
FFFFFFFF
@A00769:11:HC3HCDRXX:1:2106:3830:26443
CAAGCTTT
+
F:FF:FFF
@A00769:11:HC3HCDRXX:1:2106:8106:26459
CAAGCTTT
+
:FFFFFFF
@A00769:11:HC3HCDRXX:1:2106:3893:26522
CAAGCTTT
+
FFFFFFFF
@A00769:11:HC3HCDRXX:1:2106:18141:26553
CAAGCTTT
+
FFFFFFFF
@A00769:11:HC3HCDRXX:1:2106:14470:26678
CAAGCTTT
+
FFFFFFFF
@A00769:11:HC3HCDRXX:1:2106:24614:26678
CAAGCTTT
+
FFFFFFFF
@A00769:11:HC3HCDRXX:1:2106:31168:26694
CAAGCTTT
+
F,FFFFFF
@A00769:11:HC3HCDRXX:1:2106:31729:26757
CAAGCTTT
+
FFFFFF:F
@A00769:11:HC3HCDRXX:1:2106:18168:26882
CAAGCTTT
+
FFFFFFFF
@A00769:11:HC3HCDRXX:1:2106:27887:26897
CAAGCTTT
+
FFFFFFFF
@A00769:11:HC3HCDRXX:1:2106:20690:26929
CAAGCTTT
+
FFFFFFFF
@A00769:11:HC3HCDRXX:1:2106:6506:27070
CAAGCTTT
+
FFFFFFFF
@A00769:11:HC3HCDRXX:1:2106:13322:27070
CAAGCTTT
+
FFFFFFFF
@A00769:11:HC3HCDRXX:1:2106:18647:27117
CAAGCTTT
+
FFFFF:FF
@A00769:11:HC3HCDRXX:1:2106:8730:27195
CAAGCTTT
+
FFFFFFFF
@A00769:11:HC3HCDRXX:1:2106:12843:27273
CAAGCTTT
+
FFFFFFFF
@A00769:11:HC3HCDRXX:1:2106:15582:27320
CAAGCTTT
+
FFFFFFFF
@A00769:11:HC3HCDRXX:1:2106:12879:27398
CAAGCTTT
+
FFFFFFFF
@A00769:11:HC3HCDRXX:1:2106:15673:27414
CAAGCTTT
+
FFFFFFFF
@A00769:11:HC3HCDRXX:1:2106:31946:27414
CAAGCTTT
+
FFFFFFFF
@A00769:11:HC3HCDRXX:1:2106:6822:27430
CAAGCTTT
+
FFFFFFFF
@A00769:11:HC3HCDRXX:1:2106:19940:27445
CAAGCTTT
+
F:FFFFFF
@A00769:11:HC3HCDRXX:1:2106:28818:27477
CAAGCTTT
+
FFFFFFFF
@A00769:11:HC3HCDRXX:1:2106:15031:27492
CAAGCTTT
+
FFFFFFFF
@A00769:11:HC3HCDRXX:1:2106:23610:27539
CAAGCTTT
+
FFFFFFFF
@A00769:11:HC3HCDRXX:1:2106:10691:27649
CAAGCTTT
+
FFFFFFFF
@A00769:11:HC3HCDRXX:1:2106:17924:27712
CAAGCTTT
+
FFFFFFFF
@A00769:11:HC3HCDRXX:1:2106:17400:27774
CAAGCTTT
+
FFFFFFFF
@A00769:11:HC3HCDRXX:1:2106:12219:27821
CAAGCTTT
+
FFFFF:FF
@A00769:11:HC3HCDRXX:1:2106:14154:27821
CAAGCTTT
+
FFFFFFFF
@A00769:11:HC3HCDRXX:1:2106:9634:27915
CAAGCTTT
+
FFFFFFFF
@A00769:11:HC3HCDRXX:1:2106:23023:28025
CAAGCTTT
+
FFFFFFFF
@A00769:11:HC3HCDRXX:1:2106:3360:28072
CAAGCTTT
+
FFFFFFFF
@A00769:11:HC3HCDRXX:1:2106:18313:28072
CAAGCTTT
+
FFFFFFFF
@A00769:11:HC3HCDRXX:1:2106:32796:28072
CAAGCTTT
+
FFFFFFFF
@A00769:11:HC3HCDRXX:1:2106:3748:28087
CAAGCTTT
+
FFFFFFFF
@A00769:11:HC3HCDRXX:1:2106:15935:28087
CAAGCTTT
+
FFFFFFFF
@A00769:11:HC3HCDRXX:1:2106:5828:28150
CAAGCTTT
+
FFFFFFFF
@A00769:11:HC3HCDRXX:1:2106:5195:28275
CAAGCTTT
+
FFFFFFFF
@A00769:11:HC3HCDRXX:1:2106:5113:28322
CAAGCTTT
+
FFFFFFFF
@A00769:11:HC3HCDRXX:1:2106:26729:28463
CAAGCTTT
+
FFFFF:FF
@A00769:11:HC3HCDRXX:1:2106:18982:28479
CAAGCTTT
+
FFF:FFFF
@A00769:11:HC3HCDRXX:1:2106:13973:28510
CAAGCTTT
+
FFFFFFFF
@A00769:11:HC3HCDRXX:1:2106:2555:28526
CAAGCTTT
+
FFFFFFFF
@A00769:11:HC3HCDRXX:1:2106:1597:28588
CAAGCTTT
+
FFFF:FFF
@A00769:11:HC3HCDRXX:1:2106:2899:28620
CAAGCTTT
+
FFFFFFFF
@A00769:11:HC3HCDRXX:1:2106:27091:28620
CAAGCTTT
+
FFFFFFFF
@A00769:11:HC3HCDRXX:1:2106:32398:28635
CAAGCTTT
+
FFFFFFFF
@A00769:11:HC3HCDRXX:1:2106:1081:28823
CAAGCTTT
+
FFFFFFFF
@A00769:11:HC3HCDRXX:1:2106:26332:28839
CAAGCTTT
+
FFFFFFFF
@A00769:11:HC3HCDRXX:1:2106:23945:28870
CAAGCTTT
+
FFFFFFFF
@A00769:11:HC3HCDRXX:1:2106:7871:29027
CAAGCTTT
+
FFFFFFFF
@A00769:11:HC3HCDRXX:1:2106:17978:29027
CAAGCTTT
+
FFFFFFFF
@A00769:11:HC3HCDRXX:1:2106:23873:29027
CAAGCTTT
+
F:FFFFFF
@A00769:11:HC3HCDRXX:1:2106:29206:29089
CAAGCTTT
+
FFFFFFFF
@A00769:11:HC3HCDRXX:1:2106:12310:29105
CAAGCTTT
+
FFFFFFFF
@A00769:11:HC3HCDRXX:1:2106:26838:29121
CAAGCTTT
+
FFFFFFFF
@A00769:11:HC3HCDRXX:1:2106:31638:29136
CAAGCTTT
+
FFFFFFFF
@A00769:11:HC3HCDRXX:1:2106:14968:29168
CAAGCTTT
+
FFFFFFFF
@A00769:11:HC3HCDRXX:1:2106:29351:29183
CAAGCTTT
+
FFFFFFFF
@A00769:11:HC3HCDRXX:1:2106:2618:29230
CAAGCTTT
+
FFFFFFFF
@A00769:11:HC3HCDRXX:1:2106:16333:29371
CAAGCTTT
+
FFFFFFFF
@A00769:11:HC3HCDRXX:1:2106:11749:29418
CAAGCTTT
+
FFFFFFFF
@A00769:11:HC3HCDRXX:1:2106:26341:29450
CAAGCTTT
+
FFFFFFFF
@A00769:11:HC3HCDRXX:1:2106:29740:29512
CAAGCTTT
+
FFFFFFFF
@A00769:11:HC3HCDRXX:1:2106:10954:29543
CAAGCTTT
+
FFFFFFFF
@A00769:11:HC3HCDRXX:1:2106:27733:29543
CAAGCTTT
+
FFFFFFFF
@A00769:11:HC3HCDRXX:1:2106:24325:29684
CAAGCTTT
+
FFFFFFFF
@A00769:11:HC3HCDRXX:1:2106:9326:29763
CAAGCTTT
+
FFFFFFFF
@A00769:11:HC3HCDRXX:1:2106:22589:29872
CAAGCTTT
+
FFFFFFFF
@A00769:11:HC3HCDRXX:1:2106:2953:29904
CAAGCTTT
+
FFFFFFFF
@A00769:11:HC3HCDRXX:1:2106:32389:29935
CAAGCTTT
+
FFFFFFFF
@A00769:11:HC3HCDRXX:1:2106:5032:30029
CAAGCTTT
+
FFFFFFFF
@A00769:11:HC3HCDRXX:1:2106:17074:30029
CAAGCTTT
+
FFFFFFFF
@A00769:11:HC3HCDRXX:1:2106:13494:30091
CAAGCTTT
+
FFFFFFFF
@A00769:11:HC3HCDRXX:1:2106:12057:30326
CAAGCTTT
+
FFFFFFFF
@A00769:11:HC3HCDRXX:1:2106:22742:30420
CAAGCTTT
+
FFFFFFFF
@A00769:11:HC3HCDRXX:1:2106:17219:30436
CAAGCTTT
+
FFFFFFFF
@A00769:11:HC3HCDRXX:1:2106:10456:30561
CAAGCTTT
+
FFFFFFFF
@A00769:11:HC3HCDRXX:1:2106:14534:30639
CAAGCTTT
+
FFFFFFFF
@A00769:11:HC3HCDRXX:1:2106:6858:30780
CAAGCTTT
+
FFFFFFFF
@A00769:11:HC3HCDRXX:1:2106:13810:30796
CAAGCTTT
+
FFFFFFFF
@A00769:11:HC3HCDRXX:1:2106:25464:30874
CAAGCTTT
+
FFFFFFFF
@A00769:11:HC3HCDRXX:1:2106:1090:30937
CAAGCTTT
+
FFFFFFFF
@A00769:11:HC3HCDRXX:1:2106:23782:30937
CAAGCTTT
+
FFFFFFFF
@A00769:11:HC3HCDRXX:1:2106:31222:30984
CAAGCTTT
+
FFFFFFFF
@A00769:11:HC3HCDRXX:1:2106:9607:31000
CAAGCTTT
+
FFFFFFFF
@A00769:11:HC3HCDRXX:1:2106:26856:31062
CAAGCTTT
+
FFFFFFFF
@A00769:11:HC3HCDRXX:1:2106:15275:31078
CAAGCTTT
+
FFFFFFFF
@A00769:11:HC3HCDRXX:1:2106:9082:31156
CAAGCTTT
+
FFFFFFFF
@A00769:11:HC3HCDRXX:1:2106:9968:31250
CAAGCTTT
+
FFFFFFFF
@A00769:11:HC3HCDRXX:1:2106:32353:31250
CAAGCTTT
+
FFFFFF,F
@A00769:11:HC3HCDRXX:1:2106:13051:31266
CAAGCTTT
+
FFFFFFFF
@A00769:11:HC3HCDRXX:1:2106:26910:31344
CAAGCTTT
+
FFFFFFFF
@A00769:11:HC3HCDRXX:1:2106:24514:31360
CAAGCTTT
+
FFFFFFFF
@A00769:11:HC3HCDRXX:1:2106:31982:31360
CAAGCTTT
+
FFFFFFFF
@A00769:11:HC3HCDRXX:1:2106:8901:31407
CAAGCTTT
+
FFFFFFFF
@A00769:11:HC3HCDRXX:1:2106:3784:31469
CAAGCTTT
+
FFFF,FFF
@A00769:11:HC3HCDRXX:1:2106:9923:31548
CAAGCTTT
+
FFFFFFFF
@A00769:11:HC3HCDRXX:1:2106:32687:31610
CAAGCTTT
+
FFFFFFFF
@A00769:11:HC3HCDRXX:1:2106:19497:31626
CAAGCTTT
+
FFFFFF:F
@A00769:11:HC3HCDRXX:1:2106:16306:31641
CAAGCTTT
+
FFFFFFFF
@A00769:11:HC3HCDRXX:1:2106:4652:31657
CAAGCTTT
+
FFFFFFFF
@A00769:11:HC3HCDRXX:1:2106:18964:31735
CAAGCTTT
+
FFFFFFFF
@A00769:11:HC3HCDRXX:1:2106:6741:31798
CAAGCTTT
+
FFFFFFFF
@A00769:11:HC3HCDRXX:1:2106:5575:31939
CAAGCTTT
+
FFFFFFFF
@A00769:11:HC3HCDRXX:1:2106:24198:32033
CAAGCTTT
+
FFFFFFFF
@A00769:11:HC3HCDRXX:1:2106:13494:32127
CAAGCTTT
+
FFFFFFFF
@A00769:11:HC3HCDRXX:1:2106:22155:32158
CAAGCTTT
+
FFFFFFFF
@A00769:11:HC3HCDRXX:1:2106:11234:32189
CAAGCTTT
+
:FFFFFFF
@A00769:11:HC3HCDRXX:1:2106:32190:32283
CAAGCTTT
+
FFFFFFFF
@A00769:11:HC3HCDRXX:1:2106:17752:32330
CAAGCTTT
+
FFFFFFFF
@A00769:11:HC3HCDRXX:1:2106:20600:32346
CAAGCTTT
+
FFFFFF::
@A00769:11:HC3HCDRXX:1:2106:17309:32409
CAAGCTTT
+
FFFFFFFF
@A00769:11:HC3HCDRXX:1:2106:2971:32565
CAAGCTTT
+
FFFFFFFF
@A00769:11:HC3HCDRXX:1:2106:15112:32581
CAAGCTTT
+
FFFFFFFF
@A00769:11:HC3HCDRXX:1:2106:19895:32690
CAAGCTTT
+
FFFFFFF:
@A00769:11:HC3HCDRXX:1:2106:18511:32737
CAAGCTTT
+
FFFFF::F
@A00769:11:HC3HCDRXX:1:2106:14398:32753
CAAGCTTT
+
FFFFFF,:
@A00769:11:HC3HCDRXX:1:2106:24442:32769
CAAGCTTT
+
FFFFFFFF
@A00769:11:HC3HCDRXX:1:2106:2239:32925
CAAGCTTT
+
FFFFFFFF
@A00769:11:HC3HCDRXX:1:2106:26341:32925
CAAGCTTT
+
FFFFFFFF
@A00769:11:HC3HCDRXX:1:2106:1325:32941
CAAGCTTT
+
FFFFFF:F
@A00769:11:HC3HCDRXX:1:2106:2401:32957
CAAGCTTT
+
FFFFFFFF
@A00769:11:HC3HCDRXX:1:2106:28754:33066
CAAGCTTT
+
FFFFFFFF
@A00769:11:HC3HCDRXX:1:2106:8386:33176
CAAGCTTT
+
FFFFFFFF
@A00769:11:HC3HCDRXX:1:2106:28890:33176
CAAGCTTT
+
::FFFFF,
@A00769:11:HC3HCDRXX:1:2106:6524:33238
CAAGCTTT
+
FFFFFFFF
@A00769:11:HC3HCDRXX:1:2106:10031:33238
CAAGCTTT
+
FFFFFFFF
@A00769:11:HC3HCDRXX:1:2106:10863:33364
CAAGCTTT
+
FFFFFFFF
@A00769:11:HC3HCDRXX:1:2106:21016:33379
CAAGCTTT
+
FFFFF,FF
@A00769:11:HC3HCDRXX:1:2106:15826:33442
CAAGCTTT
+
FFFFFF::
@A00769:11:HC3HCDRXX:1:2106:29803:33505
CAAGCTTT
+
FFFFFFFF
@A00769:11:HC3HCDRXX:1:2106:20717:33552
CAAGCTTT
+
FFFFFFFF
@A00769:11:HC3HCDRXX:1:2106:14299:33614
CAAGCTTT
+
FFFFFFFF
@A00769:11:HC3HCDRXX:1:2106:5330:33646
CAAGCTTT
+
FFFFFFFF
@A00769:11:HC3HCDRXX:1:2106:23809:33646
CAAGCTTT
+
FFFFFFFF
@A00769:11:HC3HCDRXX:1:2106:30282:33677
CAAGCTTT
+
FFFFFFFF
@A00769:11:HC3HCDRXX:1:2106:31801:33677
CAAGCTTT
+
F:FFFFFF
@A00769:11:HC3HCDRXX:1:2106:10881:33739
CAAGCTTT
+
FFFFFFFF
@A00769:11:HC3HCDRXX:1:2106:31882:33818
CAAGCTTT
+
FFFFFFFF
@A00769:11:HC3HCDRXX:1:2106:6162:33865
CAAGCTTT
+
FFFFFFFF
@A00769:11:HC3HCDRXX:1:2106:18819:33896
CAAGCTTT
+
FFFFFFFF
@A00769:11:HC3HCDRXX:1:2106:26485:33927
CAAGCTTT
+
FFFFFFFF
@A00769:11:HC3HCDRXX:1:2106:11017:33974
CAAGCTTT
+
FFFFFFFF
@A00769:11:HC3HCDRXX:1:2106:26196:33990
CAAGCTTT
+
FFFFFFFF
@A00769:11:HC3HCDRXX:1:2106:21775:34006
CAAGCTTT
+
FFFFFFFF
@A00769:11:HC3HCDRXX:1:2106:6406:34068
CAAGCTTT
+
FFFFFFFF
@A00769:11:HC3HCDRXX:1:2106:32741:34084
CAAGCTTT
+
FFFFFF:F
@A00769:11:HC3HCDRXX:1:2106:23511:34100
CAAGCTTT
+
FFFFFFFF
@A00769:11:HC3HCDRXX:1:2106:10276:34256
CAAGCTTT
+
FFFFFFFF
@A00769:11:HC3HCDRXX:1:2106:12726:34303
CAAGCTTT
+
FFFFFFFF
@A00769:11:HC3HCDRXX:1:2106:11297:34366
CAAGCTTT
+
FFFFFFFF
@A00769:11:HC3HCDRXX:1:2106:4345:34444
CAAGCTTT
+
FFFFFF,F
@A00769:11:HC3HCDRXX:1:2106:3558:34460
CAAGCTTT
+
FFFFF:FF
@A00769:11:HC3HCDRXX:1:2106:31738:34507
CAAGCTTT
+
FFFFF:FF
@A00769:11:HC3HCDRXX:1:2106:8730:34585
CAAGCTTT
+
FFFFFFF:
@A00769:11:HC3HCDRXX:1:2106:22869:34585
CAAGCTTT
+
FFFFFFFF
@A00769:11:HC3HCDRXX:1:2106:17743:34663
CAAGCTTT
+
FFFFFFFF
@A00769:11:HC3HCDRXX:1:2106:16586:34882
CAAGCTTT
+
FFFFFFFF
@A00769:11:HC3HCDRXX:1:2106:31837:34898
CAAGCTTT
+
FFFFFFFF
@A00769:11:HC3HCDRXX:1:2106:7645:34961
CAAGCTTT
+
FFFFFFFF
@A00769:11:HC3HCDRXX:1:2106:32515:35039
CAAGCTTT
+
FFFFFFFF
@A00769:11:HC3HCDRXX:1:2106:32542:35055
CAAGCTTT
+
FFF:F,FF
@A00769:11:HC3HCDRXX:1:2106:6415:35086
CAAGCTTT
+
FFFFF:FF
@A00769:11:HC3HCDRXX:1:2106:10945:35133
CAAGCTTT
+
FFFFFF,:
@A00769:11:HC3HCDRXX:1:2106:8639:35149
CAAGCTTT
+
FFFFFFFF
@A00769:11:HC3HCDRXX:1:2106:25446:35258
CAAGCTTT
+
FFFFFFFF
@A00769:11:HC3HCDRXX:1:2106:27859:35336
CAAGCTTT
+
FFFFFFFF
@A00769:11:HC3HCDRXX:1:2106:12816:35524
CAAGCTTT
+
FFFFFFFF
@A00769:11:HC3HCDRXX:1:2106:29749:35571
CAAGCTTT
+
FFFFFFFF
@A00769:11:HC3HCDRXX:1:2106:32072:35587
CAAGCTTT
+
FFFFFFFF
@A00769:11:HC3HCDRXX:1:2106:16043:35665
CAAGCTTT
+
:FFFFF:F
@A00769:11:HC3HCDRXX:1:2106:17237:35697
CAAGCTTT
+
FFFFFFFF
@A00769:11:HC3HCDRXX:1:2106:29541:35712
CAAGCTTT
+
FFFFFFFF
@A00769:11:HC3HCDRXX:1:2106:25843:35728
CAAGCTTT
+
FFFFFFFF
@A00769:11:HC3HCDRXX:1:2106:8748:35744
CAAGCTTT
+
FFFFFFFF
@A00769:11:HC3HCDRXX:1:2106:14868:35853
CAAGCTTT
+
FFFFFFFF
@A00769:11:HC3HCDRXX:1:2106:24623:35931
CAAGCTTT
+
FFFFFFFF
@A00769:11:HC3HCDRXX:1:2106:14742:35947
CAAGCTTT
+
FFFFFFFF
@A00769:11:HC3HCDRXX:1:2106:8965:35963
CAAGCTTT
+
FFFFFFFF
@A00769:11:HC3HCDRXX:1:2106:2483:36072
CAAGCTTT
+
FFFFFFFF
@A00769:11:HC3HCDRXX:1:2106:6623:36292
CAAGCTTT
+
FFFFFF:F
@A00769:11:HC3HCDRXX:1:2106:26883:36307
CAAGCTTT
+
FFFFFFFF
@A00769:11:HC3HCDRXX:1:2106:3332:36354
CAAGCTTT
+
FFFFFFFF
@A00769:11:HC3HCDRXX:1:2106:26503:36370
CAAGCTTT
+
FFFFFF,F
@A00769:11:HC3HCDRXX:1:2106:28501:36385
CAAGCTTT
+
FFF::FF:
@A00769:11:HC3HCDRXX:1:2106:21902:36417
CAAGCTTT
+
FFFFFFFF
@A00769:11:HC3HCDRXX:1:2106:22155:36417
CAAGCTTT
+
FFFFFFFF
@A00769:11:HC3HCDRXX:1:2106:6614:36526
CAAGCTTT
+
FFFFFFFF
@A00769:11:HC3HCDRXX:1:2106:3784:36573
CAAGCTTT
+
FFFFFFFF
@A00769:11:HC3HCDRXX:1:2106:31656:36589
CAAGCTTT
+
FFFFFFFF
@A00769:11:HC3HCDRXX:1:2106:20925:36918
CAAGCTTT
+
FFFFFFFF
@A00769:11:HC3HCDRXX:1:2106:5258:36965
CAAGCTTT
+
FFFFFFFF
@A00769:11:HC3HCDRXX:1:2106:16966:36980
CAAGCTTT
+
FFFFFFFF
@A00769:11:HC3HCDRXX:1:2106:28628:37012
CAAGCTTT
+
FFFFF:FF
@A00769:11:HC3HCDRXX:1:2106:23176:37027
CAAGCTTT
+
FFFFFFFF
@A00769:11:HC3HCDRXX:1:2107:18195:1125
CAAGCTTT
+
FFFFFFFF
@A00769:11:HC3HCDRXX:1:2107:6198:1172
CAAGCTTT
+
FFFFFFFF
@A00769:11:HC3HCDRXX:1:2107:10773:1235
CAAGCTTT
+
FFFFFFFF
@A00769:11:HC3HCDRXX:1:2107:29288:1235
CAAGCTTT
+
FFFFFFFF
@A00769:11:HC3HCDRXX:1:2107:14814:1251
CAAGCTTT
+
FFFFFFFF
@A00769:11:HC3HCDRXX:1:2107:1606:1297
CAAGCTTT
+
FFFFFFFF
@A00769:11:HC3HCDRXX:1:2107:26558:1297
CAAGCTTT
+
FFFFFF,F
@A00769:11:HC3HCDRXX:1:2107:17571:1391
CAAGCTTT
+
FFFFFFFF
@A00769:11:HC3HCDRXX:1:2107:1145:1407
CAAGCTTT
+
F:FFFFFF
@A00769:11:HC3HCDRXX:1:2107:20003:1438
CAAGCTTT
+
FFFFFFFF
@A00769:11:HC3HCDRXX:1:2107:2790:1501
CAAGCTTT
+
FFFFFFFF
@A00769:11:HC3HCDRXX:1:2107:30526:1595
CAAGCTTT
+
FFFFFFFF
@A00769:11:HC3HCDRXX:1:2107:21757:1720
CAAGCTTT
+
FFFFFFFF
@A00769:11:HC3HCDRXX:1:2107:17833:1752
CAAGCTTT
+
FFFFF:FF
@A00769:11:HC3HCDRXX:1:2107:15257:1799
CAAGCTTT
+
FFFFFFFF
@A00769:11:HC3HCDRXX:1:2107:8187:1986
CAAGCTTT
+
FFFF,FFF
@A00769:11:HC3HCDRXX:1:2107:3622:2002
CAAGCTTT
+
FFFFFFFF
@A00769:11:HC3HCDRXX:1:2107:18656:2018
CAAGCTTT
+
FFFFFFFF
@A00769:11:HC3HCDRXX:1:2107:3260:2033
CAAGCTTT
+
FFFF:FFF
@A00769:11:HC3HCDRXX:1:2107:24099:2049
CAAGCTTT
+
FFFFFFFF
@A00769:11:HC3HCDRXX:1:2107:28592:2096
CAAGCTTT
+
FFFFFFFF
@A00769:11:HC3HCDRXX:1:2107:11496:2143
CAAGCTTT
+
FFFFFF:F
@A00769:11:HC3HCDRXX:1:2107:9417:2206
CAAGCTTT
+
FFFFFFFF
@A00769:11:HC3HCDRXX:1:2107:8684:2221
CAAGCTTT
+
FFFFFFFF
@A00769:11:HC3HCDRXX:1:2107:7581:2315
CAAGCTTT
+
FFF:FFF:
@A00769:11:HC3HCDRXX:1:2107:8657:2331
CAAGCTTT
+
FFFFFFFF
@A00769:11:HC3HCDRXX:1:2107:7871:2347
CAAGCTTT
+
FFFFFFFF
@A00769:11:HC3HCDRXX:1:2107:23086:2425
CAAGCTTT
+
FFFFFFFF
@A00769:11:HC3HCDRXX:1:2107:2935:2534
CAAGCTTT
+
FFFFFFFF
@A00769:11:HC3HCDRXX:1:2107:8793:2534
CAAGCTTT
+
FFFFFFFF
@A00769:11:HC3HCDRXX:1:2107:21721:2722
CAAGCTTT
+
FFFFFFFF
@A00769:11:HC3HCDRXX:1:2107:22959:2895
CAAGCTTT
+
FFFFFFFF
@A00769:11:HC3HCDRXX:1:2107:29903:2957
CAAGCTTT
+
FFFF,F::
@A00769:11:HC3HCDRXX:1:2107:14425:3051
CAAGCTTT
+
FFFFF:FF
@A00769:11:HC3HCDRXX:1:2107:26268:3051
CAAGCTTT
+
FFFFFFFF
@A00769:11:HC3HCDRXX:1:2107:20853:3067
CAAGCTTT
+
FFFFFFFF
@A00769:11:HC3HCDRXX:1:2107:31837:3082
CAAGCTTT
+
FFFFFF:F
@A00769:11:HC3HCDRXX:1:2107:24108:3098
CAAGCTTT
+
FFFFFFFF
@A00769:11:HC3HCDRXX:1:2107:4336:3114
CAAGCTTT
+
FFFFFFFF
@A00769:11:HC3HCDRXX:1:2107:10203:3161
CAAGCTTT
+
FFFFFFFF
@A00769:11:HC3HCDRXX:1:2107:24044:3302
CAAGCTTT
+
FFFFFFFF
@A00769:11:HC3HCDRXX:1:2107:30653:3537
CAAGCTTT
+
FFFFFFFF
@A00769:11:HC3HCDRXX:1:2107:19795:3709
CAAGCTTT
+
FFFFFFFF
@A00769:11:HC3HCDRXX:1:2107:16143:3803
CAAGCTTT
+
FFFF:FFF
@A00769:11:HC3HCDRXX:1:2107:18493:3897
CAAGCTTT
+
FFFFFF,F
@A00769:11:HC3HCDRXX:1:2107:7012:3928
CAAGCTTT
+
FFFFFFFF
@A00769:11:HC3HCDRXX:1:2107:27498:4022
CAAGCTTT
+
FFFFFFFF
@A00769:11:HC3HCDRXX:1:2107:15212:4069
CAAGCTTT
+
FFFFFFFF
@A00769:11:HC3HCDRXX:1:2107:10719:4178
CAAGCTTT
+
FFFFFFFF
@A00769:11:HC3HCDRXX:1:2107:15393:4194
CAAGCTTT
+
FFFFFFFF
@A00769:11:HC3HCDRXX:1:2107:2727:4241
CAAGCTTT
+
FFFFFFFF
@A00769:11:HC3HCDRXX:1:2107:13322:4241
CAAGCTTT
+
FFFFF:FF
@A00769:11:HC3HCDRXX:1:2107:28330:4241
CAAGCTTT
+
FFFFFFFF
@A00769:11:HC3HCDRXX:1:2107:26883:4272
CAAGCTTT
+
FFFFFFFF
@A00769:11:HC3HCDRXX:1:2107:29387:4319
CAAGCTTT
+
FFFFFFFF
@A00769:11:HC3HCDRXX:1:2107:8919:4351
CAAGCTTT
+
FFFFFFFF
@A00769:11:HC3HCDRXX:1:2107:14498:4366
CAAGCTTT
+
FFFFFFFF
@A00769:11:HC3HCDRXX:1:2107:4038:4382
CAAGCTTT
+
FFFFFFFF
@A00769:11:HC3HCDRXX:1:2107:13512:4382
CAAGCTTT
+
FFFFFFFF
@A00769:11:HC3HCDRXX:1:2107:13593:4460
CAAGCTTT
+
FFFFFFFF
@A00769:11:HC3HCDRXX:1:2107:24071:4570
CAAGCTTT
+
FFFFFFFF
@A00769:11:HC3HCDRXX:1:2107:17689:4633
CAAGCTTT
+
FFFFFFFF
@A00769:11:HC3HCDRXX:1:2107:21169:4836
CAAGCTTT
+
FFFFFFFF
@A00769:11:HC3HCDRXX:1:2107:10194:4993
CAAGCTTT
+
FFFFFFFF
@A00769:11:HC3HCDRXX:1:2107:5466:5040
CAAGCTTT
+
FFFFFFFF
@A00769:11:HC3HCDRXX:1:2107:21621:5087
CAAGCTTT
+
FFFFF:FF
@A00769:11:HC3HCDRXX:1:2107:11279:5149
CAAGCTTT
+
FFFFFFFF
@A00769:11:HC3HCDRXX:1:2107:3495:5165
CAAGCTTT
+
FFFFFFFF
@A00769:11:HC3HCDRXX:1:2107:26883:5181
CAAGCTTT
+
FFFF:FFF
@A00769:11:HC3HCDRXX:1:2107:27416:5228
CAAGCTTT
+
FFFFFFFF
@A00769:11:HC3HCDRXX:1:2107:3206:5447
CAAGCTTT
+
FFFFFFFF
@A00769:11:HC3HCDRXX:1:2107:3739:5462
CAAGCTTT
+
FFFFFFFF
@A00769:11:HC3HCDRXX:1:2107:11858:5494
CAAGCTTT
+
FFFFFFFF
@A00769:11:HC3HCDRXX:1:2107:32624:5541
CAAGCTTT
+
FFFFFFFF
@A00769:11:HC3HCDRXX:1:2107:9435:5556
CAAGCTTT
+
FFFFFFFF
@A00769:11:HC3HCDRXX:1:2107:26973:5588
CAAGCTTT
+
FFFFFFFF
@A00769:11:HC3HCDRXX:1:2107:1515:5619
CAAGCTTT
+
FFFFFFFF
@A00769:11:HC3HCDRXX:1:2107:25509:5619
CAAGCTTT
+
FFFFFFFF
@A00769:11:HC3HCDRXX:1:2107:4815:5666
CAAGCTTT
+
FFFFFFFF
@A00769:11:HC3HCDRXX:1:2107:18936:5760
CAAGCTTT
+
FFFFFFFF
@A00769:11:HC3HCDRXX:1:2107:7979:5854
CAAGCTTT
+
FFFFFFFF
@A00769:11:HC3HCDRXX:1:2107:21124:5885
CAAGCTTT
+
FFFFFF::
@A00769:11:HC3HCDRXX:1:2107:28311:5901
CAAGCTTT
+
FFFFFFFF
@A00769:11:HC3HCDRXX:1:2107:4978:6230
CAAGCTTT
+
FFFFFFFF
@A00769:11:HC3HCDRXX:1:2107:29722:6370
CAAGCTTT
+
FFFFFFFF
@A00769:11:HC3HCDRXX:1:2107:31358:6449
CAAGCTTT
+
FFFFFFFF
@A00769:11:HC3HCDRXX:1:2107:21242:6464
CAAGCTTT
+
FFF:FFF:
@A00769:11:HC3HCDRXX:1:2107:16007:6480
CAAGCTTT
+
FFFFFFFF
@A00769:11:HC3HCDRXX:1:2107:2058:6527
CAAGCTTT
+
FFFFFFFF
@A00769:11:HC3HCDRXX:1:2107:14281:6590
CAAGCTTT
+
FFFFFFFF
@A00769:11:HC3HCDRXX:1:2107:21432:6605
CAAGCTTT
+
FFFFFFFF
@A00769:11:HC3HCDRXX:1:2107:29541:6746
CAAGCTTT
+
FFFFFFFF
@A00769:11:HC3HCDRXX:1:2107:5122:6793
CAAGCTTT
+
FFFFFFFF
@A00769:11:HC3HCDRXX:1:2107:18575:6793
CAAGCTTT
+
FFFFFFFF
@A00769:11:HC3HCDRXX:1:2107:20654:6918
CAAGCTTT
+
FFFFFFFF
@A00769:11:HC3HCDRXX:1:2107:10945:6950
CAAGCTTT
+
FFFFFFFF
@A00769:11:HC3HCDRXX:1:2107:28013:6981
CAAGCTTT
+
FFFFFFFF
@A00769:11:HC3HCDRXX:1:2107:28230:7012
CAAGCTTT
+
FFFFFFFF
@A00769:11:HC3HCDRXX:1:2107:29360:7122
CAAGCTTT
+
FFFFFFFF
@A00769:11:HC3HCDRXX:1:2107:11044:7216
CAAGCTTT
+
FFFFFFFF
@A00769:11:HC3HCDRXX:1:2107:13856:7294
CAAGCTTT
+
FFFFFFFF
@A00769:11:HC3HCDRXX:1:2107:6849:7467
CAAGCTTT
+
FFFFFFFF
@A00769:11:HC3HCDRXX:1:2107:30318:7467
CAAGCTTT
+
FFFFFFFF
@A00769:11:HC3HCDRXX:1:2107:7256:7482
CAAGCTTT
+
FFFF:FFF
@A00769:11:HC3HCDRXX:1:2107:31991:7513
CAAGCTTT
+
FFFFFFFF
@A00769:11:HC3HCDRXX:1:2107:19135:7639
CAAGCTTT
+
FFFFF,FF
@A00769:11:HC3HCDRXX:1:2107:1732:7654
CAAGCTTT
+
FFFFFFFF
@A00769:11:HC3HCDRXX:1:2107:3685:7717
CAAGCTTT
+
FFFFFFFF
@A00769:11:HC3HCDRXX:1:2107:2157:7921
CAAGCTTT
+
FFFFFFFF
@A00769:11:HC3HCDRXX:1:2107:19949:7921
CAAGCTTT
+
FFFFFFFF
@A00769:11:HC3HCDRXX:1:2107:25771:7952
CAAGCTTT
+
FFFFFFFF
@A00769:11:HC3HCDRXX:1:2107:5168:7968
CAAGCTTT
+
FFFFFFFF
@A00769:11:HC3HCDRXX:1:2107:30535:8155
CAAGCTTT
+
FFFFFFFF
@A00769:11:HC3HCDRXX:1:2107:24008:8187
CAAGCTTT
+
FFFFFFFF
@A00769:11:HC3HCDRXX:1:2107:8278:8343
CAAGCTTT
+
FFFFFFFF
@A00769:11:HC3HCDRXX:1:2107:14461:8437
CAAGCTTT
+
:F,FF:FF
@A00769:11:HC3HCDRXX:1:2107:12084:8484
CAAGCTTT
+
FFFFFFFF
@A00769:11:HC3HCDRXX:1:2107:7862:8531
CAAGCTTT
+
FFFFFFFF
@A00769:11:HC3HCDRXX:1:2107:5909:8594
CAAGCTTT
+
FFFFFFFF
@A00769:11:HC3HCDRXX:1:2107:6632:8688
CAAGCTTT
+
FFFFFFFF
@A00769:11:HC3HCDRXX:1:2107:31331:8719
CAAGCTTT
+
FFFFFFFF
@A00769:11:HC3HCDRXX:1:2107:23936:8782
CAAGCTTT
+
FFFFF:FF
@A00769:11:HC3HCDRXX:1:2107:10583:8923
CAAGCTTT
+
FFFFFFFF
@A00769:11:HC3HCDRXX:1:2107:17255:8954
CAAGCTTT
+
FFFFFFFF
@A00769:11:HC3HCDRXX:1:2107:31593:9079
CAAGCTTT
+
FFFFFFFF
@A00769:11:HC3HCDRXX:1:2107:7789:9126
CAAGCTTT
+
FFFFFFFF
@A00769:11:HC3HCDRXX:1:2107:16984:9142
CAAGCTTT
+
FFFFFFFF
@A00769:11:HC3HCDRXX:1:2107:27073:9298
CAAGCTTT
+
FFFFFFFF
@A00769:11:HC3HCDRXX:1:2107:13675:9455
CAAGCTTT
+
FFFFFFFF
@A00769:11:HC3HCDRXX:1:2107:26395:9533
CAAGCTTT
+
FFFFFFFF
@A00769:11:HC3HCDRXX:1:2107:27606:9565
CAAGCTTT
+
FFFFFFFF
@A00769:11:HC3HCDRXX:1:2107:26901:9627
CAAGCTTT
+
:FFFFF,:
@A00769:11:HC3HCDRXX:1:2107:4047:9909
CAAGCTTT
+
FFFFFFFF
@A00769:11:HC3HCDRXX:1:2107:24316:9972
CAAGCTTT
+
FFFFFFFF
@A00769:11:HC3HCDRXX:1:2107:18900:10019
CAAGCTTT
+
FFFFFFFF
@A00769:11:HC3HCDRXX:1:2107:2654:10128
CAAGCTTT
+
FFFFFFFF
@A00769:11:HC3HCDRXX:1:2107:29866:10128
CAAGCTTT
+
FFFFFFFF
@A00769:11:HC3HCDRXX:1:2107:16052:10222
CAAGCTTT
+
FFFFFFFF
@A00769:11:HC3HCDRXX:1:2107:12581:10254
CAAGCTTT
+
FFFFFF:F
@A00769:11:HC3HCDRXX:1:2107:20699:10285
CAAGCTTT
+
FFFFFF,F
@A00769:11:HC3HCDRXX:1:2107:22435:10285
CAAGCTTT
+
FFFFFFFF
@A00769:11:HC3HCDRXX:1:2107:16224:10332
CAAGCTTT
+
FFFFFFFF
@A00769:11:HC3HCDRXX:1:2107:5855:10379
CAAGCTTT
+
FFFFFFFF
@A00769:11:HC3HCDRXX:1:2107:5963:10410
CAAGCTTT
+
FFF:FFFF
@A00769:11:HC3HCDRXX:1:2107:10167:10426
CAAGCTTT
+
FFFFFFFF
@A00769:11:HC3HCDRXX:1:2107:3640:10551
CAAGCTTT
+
FFFFFF:F
@A00769:11:HC3HCDRXX:1:2107:8124:10614
CAAGCTTT
+
FFFFFFFF
@A00769:11:HC3HCDRXX:1:2107:9923:10629
CAAGCTTT
+
FFFFFFFF
@A00769:11:HC3HCDRXX:1:2107:11704:10645
CAAGCTTT
+
FFFFFFFF
@A00769:11:HC3HCDRXX:1:2107:2564:10661
CAAGCTTT
+
FFFFFFFF
@A00769:11:HC3HCDRXX:1:2107:20482:10661
CAAGCTTT
+
FFFFFFFF
@A00769:11:HC3HCDRXX:1:2107:20392:10692
CAAGCTTT
+
FFFFFFFF
@A00769:11:HC3HCDRXX:1:2107:9028:10708
CAAGCTTT
+
FFFFFFFF
@A00769:11:HC3HCDRXX:1:2107:22742:10786
CAAGCTTT
+
FFFFFFFF
@A00769:11:HC3HCDRXX:1:2107:2013:10833
CAAGCTTT
+
FFFFFFFF
@A00769:11:HC3HCDRXX:1:2107:13214:10974
CAAGCTTT
+
FFFFFFFF
@A00769:11:HC3HCDRXX:1:2107:10746:10989
CAAGCTTT
+
FFFFFFFF
@A00769:11:HC3HCDRXX:1:2107:5828:11177
CAAGCTTT
+
FFFFFFFF
@A00769:11:HC3HCDRXX:1:2107:8024:11350
CAAGCTTT
+
FFFFFFFF
@A00769:11:HC3HCDRXX:1:2107:4544:11397
CAAGCTTT
+
FFFFFFFF
@A00769:11:HC3HCDRXX:1:2107:3902:11443
CAAGCTTT
+
FFFFFF:F
@A00769:11:HC3HCDRXX:1:2107:28583:11443
CAAGCTTT
+
FFFFFFFF
@A00769:11:HC3HCDRXX:1:2107:4056:11459
CAAGCTTT
+
FFFFFFFF
@A00769:11:HC3HCDRXX:1:2107:23818:11522
CAAGCTTT
+
FFFFFFFF
@A00769:11:HC3HCDRXX:1:2107:14208:11537
CAAGCTTT
+
FFFFFFFF
@A00769:11:HC3HCDRXX:1:2107:1542:11553
CAAGCTTT
+
FFFFFFFF
@A00769:11:HC3HCDRXX:1:2107:13422:11553
CAAGCTTT
+
FFFFFFFF
@A00769:11:HC3HCDRXX:1:2107:16749:11553
CAAGCTTT
+
FFFFFFFF
@A00769:11:HC3HCDRXX:1:2107:31331:11569
CAAGCTTT
+
FFFFFFFF
@A00769:11:HC3HCDRXX:1:2107:11993:11584
CAAGCTTT
+
FFFFFFFF
@A00769:11:HC3HCDRXX:1:2107:19723:11631
CAAGCTTT
+
FFFFFF:F
@A00769:11:HC3HCDRXX:1:2107:20265:11663
CAAGCTTT
+
FFFFFFFF
@A00769:11:HC3HCDRXX:1:2107:21025:11694
CAAGCTTT
+
:FFFFFFF
@A00769:11:HC3HCDRXX:1:2107:26078:11710
CAAGCTTT
+
FFFFFFFF
@A00769:11:HC3HCDRXX:1:2107:16649:11757
CAAGCTTT
+
FFFFFFFF
@A00769:11:HC3HCDRXX:1:2107:23086:11788
CAAGCTTT
+
FFFFFFFF
@A00769:11:HC3HCDRXX:1:2107:10493:11804
CAAGCTTT
+
FFFFFFFF
@A00769:11:HC3HCDRXX:1:2107:13422:11898
CAAGCTTT
+
FFFFFF,F
@A00769:11:HC3HCDRXX:1:2107:19886:11945
CAAGCTTT
+
FFFFFFFF
@A00769:11:HC3HCDRXX:1:2107:30852:11992
CAAGCTTT
+
FFFFFF,F
@A00769:11:HC3HCDRXX:1:2107:30210:12070
CAAGCTTT
+
FFF,,F:F
@A00769:11:HC3HCDRXX:1:2107:13223:12148
CAAGCTTT
+
FFFFFFFF
@A00769:11:HC3HCDRXX:1:2107:13304:12195
CAAGCTTT
+
FFFFF,F:
@A00769:11:HC3HCDRXX:1:2107:15519:12211
CAAGCTTT
+
FFFFF:FF
@A00769:11:HC3HCDRXX:1:2107:22227:12367
CAAGCTTT
+
FF::FFFF
@A00769:11:HC3HCDRXX:1:2107:26268:12446
CAAGCTTT
+
FFF:FFFF
@A00769:11:HC3HCDRXX:1:2107:21106:12493
CAAGCTTT
+
FFFFFFFF
@A00769:11:HC3HCDRXX:1:2107:32560:12633
CAAGCTTT
+
FFFFF:FF
@A00769:11:HC3HCDRXX:1:2107:1362:12680
CAAGCTTT
+
FFFFFFFF
@A00769:11:HC3HCDRXX:1:2107:3929:12680
CAAGCTTT
+
FFFFFFFF
@A00769:11:HC3HCDRXX:1:2107:27208:12821
CAAGCTTT
+
FFFFFFFF
@A00769:11:HC3HCDRXX:1:2107:27597:12868
CAAGCTTT
+
FFFFFFFF
@A00769:11:HC3HCDRXX:1:2107:16369:12931
CAAGCTTT
+
FFFFFFFF
@A00769:11:HC3HCDRXX:1:2107:31720:12931
CAAGCTTT
+
FFFFFFFF
@A00769:11:HC3HCDRXX:1:2107:3296:13025
CAAGCTTT
+
FFFFFFFF
@A00769:11:HC3HCDRXX:1:2107:16459:13025
CAAGCTTT
+
FFFFFFFF
@A00769:11:HC3HCDRXX:1:2107:10908:13088
CAAGCTTT
+
FFFFFFFF
@A00769:11:HC3HCDRXX:1:2107:14968:13135
CAAGCTTT
+
FFFFFFF,
@A00769:11:HC3HCDRXX:1:2107:13078:13150
CAAGCTTT
+
FFFFFFFF
@A00769:11:HC3HCDRXX:1:2107:11921:13244
CAAGCTTT
+
FFFFFFFF
@A00769:11:HC3HCDRXX:1:2107:17381:13244
CAAGCTTT
+
FFFFFFFF
@A00769:11:HC3HCDRXX:1:2107:1967:13448
CAAGCTTT
+
FFFFFFFF
@A00769:11:HC3HCDRXX:1:2107:24514:13573
CAAGCTTT
+
FFFFFFFF
@A00769:11:HC3HCDRXX:1:2107:12707:13636
CAAGCTTT
+
FFFFFFFF
@A00769:11:HC3HCDRXX:1:2107:14624:13698
CAAGCTTT
+
FFFFFF::
@A00769:11:HC3HCDRXX:1:2107:6840:13745
CAAGCTTT
+
FFFFFFFF
@A00769:11:HC3HCDRXX:1:2107:4264:13792
CAAGCTTT
+
FFFFFFFF
@A00769:11:HC3HCDRXX:1:2107:2410:13839
CAAGCTTT
+
FFFFFFFF
@A00769:11:HC3HCDRXX:1:2107:25039:14074
CAAGCTTT
+
F:FFFFFF
@A00769:11:HC3HCDRXX:1:2107:17535:14199
CAAGCTTT
+
FFFFF,FF
@A00769:11:HC3HCDRXX:1:2107:23918:14199
CAAGCTTT
+
FFF,F,:F
@A00769:11:HC3HCDRXX:1:2107:10800:14278
CAAGCTTT
+
FFFFFFFF
@A00769:11:HC3HCDRXX:1:2107:3233:14293
CAAGCTTT
+
FFFFFFFF
@A00769:11:HC3HCDRXX:1:2107:22001:14512
CAAGCTTT
+
FFFFFFFF
@A00769:11:HC3HCDRXX:1:2107:18412:14653
CAAGCTTT
+
FFFFFFFF
@A00769:11:HC3HCDRXX:1:2107:20961:14653
CAAGCTTT
+
FFFFFFFF
@A00769:11:HC3HCDRXX:1:2107:11478:14700
CAAGCTTT
+
FFFFFFFF
@A00769:11:HC3HCDRXX:1:2107:1072:14716
CAAGCTTT
+
FFFFFFFF
@A00769:11:HC3HCDRXX:1:2107:31828:14747
CAAGCTTT
+
FFF:FFFF
@A00769:11:HC3HCDRXX:1:2107:7030:14763
CAAGCTTT
+
FFFFFFFF
@A00769:11:HC3HCDRXX:1:2107:30608:15013
CAAGCTTT
+
FFFFFFFF
@A00769:11:HC3HCDRXX:1:2107:9362:15045
CAAGCTTT
+
FFFFFFFF
@A00769:11:HC3HCDRXX:1:2107:2889:15107
CAAGCTTT
+
FFFFFFFF
@A00769:11:HC3HCDRXX:1:2107:11406:15107
CAAGCTTT
+
FFFFFFFF
@A00769:11:HC3HCDRXX:1:2107:3694:15123
CAAGCTTT
+
FFFFF:FF
@A00769:11:HC3HCDRXX:1:2107:30445:15295
CAAGCTTT
+
FFFFFFFF
@A00769:11:HC3HCDRXX:1:2107:17273:15374
CAAGCTTT
+
FFFFFFFF
@A00769:11:HC3HCDRXX:1:2107:28691:15389
CAAGCTTT
+
FFFFFFFF
@A00769:11:HC3HCDRXX:1:2107:16839:15405
CAAGCTTT
+
FFFFFFFF
@A00769:11:HC3HCDRXX:1:2107:26775:15452
CAAGCTTT
+
FFFFFFFF
@A00769:11:HC3HCDRXX:1:2107:18358:15499
CAAGCTTT
+
FFFFFFFF
@A00769:11:HC3HCDRXX:1:2107:30237:15562
CAAGCTTT
+
FFFFFFFF
@A00769:11:HC3HCDRXX:1:2107:27181:15655
CAAGCTTT
+
FFFFFFFF
@A00769:11:HC3HCDRXX:1:2107:5710:15702
CAAGCTTT
+
FFFFFFFF
@A00769:11:HC3HCDRXX:1:2107:11125:15718
CAAGCTTT
+
FFFFFFFF
@A00769:11:HC3HCDRXX:1:2107:26955:15859
CAAGCTTT
+
FFFFF:FF
@A00769:11:HC3HCDRXX:1:2107:30300:15890
CAAGCTTT
+
FFFF,FF,
@A00769:11:HC3HCDRXX:1:2107:10312:16031
CAAGCTTT
+
FFFFFFFF
@A00769:11:HC3HCDRXX:1:2107:9923:16078
CAAGCTTT
+
FFFFFFFF
@A00769:11:HC3HCDRXX:1:2107:30734:16141
CAAGCTTT
+
FFFFFFFF
@A00769:11:HC3HCDRXX:1:2107:4499:16172
CAAGCTTT
+
FFFFF:FF
@A00769:11:HC3HCDRXX:1:2107:19813:16360
CAAGCTTT
+
FFFFFFFF
@A00769:11:HC3HCDRXX:1:2107:9670:16423
CAAGCTTT
+
FFFFFFFF
@A00769:11:HC3HCDRXX:1:2107:11605:16423
CAAGCTTT
+
FFFFFFFF
@A00769:11:HC3HCDRXX:1:2107:12491:16454
CAAGCTTT
+
FFFFFFFF
@A00769:11:HC3HCDRXX:1:2107:7889:16470
CAAGCTTT
+
FFFFFFFF
@A00769:11:HC3HCDRXX:1:2107:12156:16470
CAAGCTTT
+
,FFFFFFF
@A00769:11:HC3HCDRXX:1:2107:17924:16470
CAAGCTTT
+
FFFFFFFF
@A00769:11:HC3HCDRXX:1:2107:8730:16517
CAAGCTTT
+
FFFFFFFF
@A00769:11:HC3HCDRXX:1:2107:12509:16517
CAAGCTTT
+
FFFFFFFF
@A00769:11:HC3HCDRXX:1:2107:17698:16611
CAAGCTTT
+
FFFFFFFF
@A00769:11:HC3HCDRXX:1:2107:3649:16673
CAAGCTTT
+
FFFFFFFF
@A00769:11:HC3HCDRXX:1:2107:9941:16830
CAAGCTTT
+
FFFFFFFF
@A00769:11:HC3HCDRXX:1:2107:5249:17033
CAAGCTTT
+
FFFFF::F
@A00769:11:HC3HCDRXX:1:2107:23728:17159
CAAGCTTT
+
FFFFFFFF
@A00769:11:HC3HCDRXX:1:2107:26205:17284
CAAGCTTT
+
FFFFFFFF
@A00769:11:HC3HCDRXX:1:2107:26313:17347
CAAGCTTT
+
,FFFFFFF
@A00769:11:HC3HCDRXX:1:2107:29062:17347
CAAGCTTT
+
FFFFFFFF
@A00769:11:HC3HCDRXX:1:2107:9878:17378
CAAGCTTT
+
FFFFFFFF
@A00769:11:HC3HCDRXX:1:2107:27597:17409
CAAGCTTT
+
FFFFFF:F
@A00769:11:HC3HCDRXX:1:2107:11098:17456
CAAGCTTT
+
FFFFFFFF
@A00769:11:HC3HCDRXX:1:2107:21495:17581
CAAGCTTT
+
FFFFFFFF
@A00769:11:HC3HCDRXX:1:2107:31656:17581
CAAGCTTT
+
FFFFFFFF
@A00769:11:HC3HCDRXX:1:2107:27715:17613
CAAGCTTT
+
FFFFFFFF
@A00769:11:HC3HCDRXX:1:2107:25997:17738
CAAGCTTT
+
FFFFFFFF
@A00769:11:HC3HCDRXX:1:2107:15808:17754
CAAGCTTT
+
FFFFFFFF
@A00769:11:HC3HCDRXX:1:2107:2835:17863
CAAGCTTT
+
FFFFFFFF
@A00769:11:HC3HCDRXX:1:2107:19416:17863
CAAGCTTT
+
FFFFFFFF
@A00769:11:HC3HCDRXX:1:2107:23972:17895
CAAGCTTT
+
FFFFFFFF
@A00769:11:HC3HCDRXX:1:2107:17662:18020
CAAGCTTT
+
FFFFFFFF
@A00769:11:HC3HCDRXX:1:2107:5963:18082
CAAGCTTT
+
FFFFFFFF
@A00769:11:HC3HCDRXX:1:2107:18168:18270
CAAGCTTT
+
FFFFFFFF
@A00769:11:HC3HCDRXX:1:2107:22254:18333
CAAGCTTT
+
FFFFFFFF
@A00769:11:HC3HCDRXX:1:2107:19117:18443
CAAGCTTT
+
FFFFFFFF
@A00769:11:HC3HCDRXX:1:2107:16559:18458
CAAGCTTT
+
FFFFFFFF
@A00769:11:HC3HCDRXX:1:2107:5195:18599
CAAGCTTT
+
FFFFFFFF
@A00769:11:HC3HCDRXX:1:2107:24523:18630
CAAGCTTT
+
FFFF:F:F
@A00769:11:HC3HCDRXX:1:2107:11586:18709
CAAGCTTT
+
FFFFFFFF
@A00769:11:HC3HCDRXX:1:2107:12020:18709
CAAGCTTT
+
FFFFFFFF
@A00769:11:HC3HCDRXX:1:2107:1922:18724
CAAGCTTT
+
FFFFFFFF
@A00769:11:HC3HCDRXX:1:2107:19253:18740
CAAGCTTT
+
FFFFFFFF
@A00769:11:HC3HCDRXX:1:2107:30725:18756
CAAGCTTT
+
:FFFFF:F
@A00769:11:HC3HCDRXX:1:2107:11785:18771
CAAGCTTT
+
FFFFFFFF
@A00769:11:HC3HCDRXX:1:2107:22462:18787
CAAGCTTT
+
FFFFFFFF
@A00769:11:HC3HCDRXX:1:2107:24334:18928
CAAGCTTT
+
FFFFFFFF
@A00769:11:HC3HCDRXX:1:2107:27290:18944
CAAGCTTT
+
FFFFFFFF
@A00769:11:HC3HCDRXX:1:2107:13910:19006
CAAGCTTT
+
FFFFFFFF
@A00769:11:HC3HCDRXX:1:2107:17499:19147
CAAGCTTT
+
FFFFFFFF
@A00769:11:HC3HCDRXX:1:2107:31665:19163
CAAGCTTT
+
FFFFFFFF
@A00769:11:HC3HCDRXX:1:2107:27190:19210
CAAGCTTT
+
FFFFFF,,
@A00769:11:HC3HCDRXX:1:2107:18358:19225
CAAGCTTT
+
FFFFFFFF
@A00769:11:HC3HCDRXX:1:2107:8621:19272
CAAGCTTT
+
FFFFFFFF
@A00769:11:HC3HCDRXX:1:2107:27199:19288
CAAGCTTT
+
FFFFFFFF
@A00769:11:HC3HCDRXX:1:2107:1750:19366
CAAGCTTT
+
FFFFFFFF
@A00769:11:HC3HCDRXX:1:2107:5728:19366
CAAGCTTT
+
FFFFFFFF
@A00769:11:HC3HCDRXX:1:2107:26992:19366
CAAGCTTT
+
FFFFFFFF
@A00769:11:HC3HCDRXX:1:2107:6117:19476
CAAGCTTT
+
FFFFFFFF
@A00769:11:HC3HCDRXX:1:2107:10013:19492
CAAGCTTT
+
FFFFFFFF
@A00769:11:HC3HCDRXX:1:2107:32000:19492
CAAGCTTT
+
FFFFFFFF
@A00769:11:HC3HCDRXX:1:2107:9118:19507
CAAGCTTT
+
FFFFFFFF
@A00769:11:HC3HCDRXX:1:2107:28483:19539
CAAGCTTT
+
FFFFFFFF
@A00769:11:HC3HCDRXX:1:2107:9064:19570
CAAGCTTT
+
FFF:F,:F
@A00769:11:HC3HCDRXX:1:2107:18692:19617
CAAGCTTT
+
FFFFFFFF
@A00769:11:HC3HCDRXX:1:2107:32425:19727
CAAGCTTT
+
FFFFFFFF
@A00769:11:HC3HCDRXX:1:2107:30129:19977
CAAGCTTT
+
FFFFFFFF
@A00769:11:HC3HCDRXX:1:2107:13765:20008
CAAGCTTT
+
FFFFFFFF
@A00769:11:HC3HCDRXX:1:2107:19660:20102
CAAGCTTT
+
FFFFFFFF
@A00769:11:HC3HCDRXX:1:2107:7907:20134
CAAGCTTT
+
FFFFFFFF
@A00769:11:HC3HCDRXX:1:2107:26440:20165
CAAGCTTT
+
FFFFFFFF
@A00769:11:HC3HCDRXX:1:2107:7428:20181
CAAGCTTT
+
FFFFFF:F
@A00769:11:HC3HCDRXX:1:2107:10574:20212
CAAGCTTT
+
FFFFFFFF
@A00769:11:HC3HCDRXX:1:2107:10999:20353
CAAGCTTT
+
FFFFFFFF
@A00769:11:HC3HCDRXX:1:2107:9670:20369
CAAGCTTT
+
FFFFFFFF
@A00769:11:HC3HCDRXX:1:2107:25111:20462
CAAGCTTT
+
FFFFFFFF
@A00769:11:HC3HCDRXX:1:2107:28348:20556
CAAGCTTT
+
FFFFFFFF
@A00769:11:HC3HCDRXX:1:2107:10357:20588
CAAGCTTT
+
FFFFFFFF
@A00769:11:HC3HCDRXX:1:2107:10565:20666
CAAGCTTT
+
FFFFFFFF
@A00769:11:HC3HCDRXX:1:2107:24876:20682
CAAGCTTT
+
FFFFFFFF
@A00769:11:HC3HCDRXX:1:2107:10185:20760
CAAGCTTT
+
,FFFFFFF
@A00769:11:HC3HCDRXX:1:2107:31259:20807
CAAGCTTT
+
FFFFFF:F
@A00769:11:HC3HCDRXX:1:2107:10926:20885
CAAGCTTT
+
FFFFFFFF
@A00769:11:HC3HCDRXX:1:2107:12943:21026
CAAGCTTT
+
FFFFFFFF
@A00769:11:HC3HCDRXX:1:2107:7627:21120
CAAGCTTT
+
FFFFFFFF
@A00769:11:HC3HCDRXX:1:2107:10411:21151
CAAGCTTT
+
FFFFFFFF
@A00769:11:HC3HCDRXX:1:2107:24740:21292
CAAGCTTT
+
FFFFFFFF
@A00769:11:HC3HCDRXX:1:2107:19895:21449
CAAGCTTT
+
FFFFFFFF
@A00769:11:HC3HCDRXX:1:2107:25590:21449
CAAGCTTT
+
FF,FF:FF
@A00769:11:HC3HCDRXX:1:2107:30996:21574
CAAGCTTT
+
F:FFFF:F
@A00769:11:HC3HCDRXX:1:2107:29351:21605
CAAGCTTT
+
FFFFFFFF
@A00769:11:HC3HCDRXX:1:2107:20980:21731
CAAGCTTT
+
FF:FFFFF
@A00769:11:HC3HCDRXX:1:2107:26196:21778
CAAGCTTT
+
FFFFFFFF
@A00769:11:HC3HCDRXX:1:2107:20546:21919
CAAGCTTT
+
FFFFFFFF
@A00769:11:HC3HCDRXX:1:2107:7853:21950
CAAGCTTT
+
FFFFFFFF
@A00769:11:HC3HCDRXX:1:2107:20808:21966
CAAGCTTT
+
FFFFFF:F
@A00769:11:HC3HCDRXX:1:2107:28944:21966
CAAGCTTT
+
FFFFFFFF
@A00769:11:HC3HCDRXX:1:2107:17119:22028
CAAGCTTT
+
FFFFFFFF
@A00769:11:HC3HCDRXX:1:2107:31964:22028
CAAGCTTT
+
FFFFFFFF
@A00769:11:HC3HCDRXX:1:2107:6316:22138
CAAGCTTT
+
FFFFFFFF
@A00769:11:HC3HCDRXX:1:2107:19931:22138
CAAGCTTT
+
FFFFFFFF
@A00769:11:HC3HCDRXX:1:2107:23041:22232
CAAGCTTT
+
FFFF:F:F
@A00769:11:HC3HCDRXX:1:2107:16043:22263
CAAGCTTT
+
FFFFFFFF
@A00769:11:HC3HCDRXX:1:2107:6008:22388
CAAGCTTT
+
FFFFFFFF
@A00769:11:HC3HCDRXX:1:2107:19605:22451
CAAGCTTT
+
FFFFFFFF
@A00769:11:HC3HCDRXX:1:2107:5141:22545
CAAGCTTT
+
FFFFFFFF
@A00769:11:HC3HCDRXX:1:2107:17653:22639
CAAGCTTT
+
FFFFFFFF
@A00769:11:HC3HCDRXX:1:2107:22950:22733
CAAGCTTT
+
FFFFFFFF
@A00769:11:HC3HCDRXX:1:2107:16622:22795
CAAGCTTT
+
FFFFFFFF
@A00769:11:HC3HCDRXX:1:2107:18430:22858
CAAGCTTT
+
FFFFFF,F
@A00769:11:HC3HCDRXX:1:2107:8929:22936
CAAGCTTT
+
FFFFF:FF
@A00769:11:HC3HCDRXX:1:2107:11270:22983
CAAGCTTT
+
FFFFFFFF
@A00769:11:HC3HCDRXX:1:2107:28167:23124
CAAGCTTT
+
FFFFFFFF
@A00769:11:HC3HCDRXX:1:2107:14073:23140
CAAGCTTT
+
FFFFFFFF
@A00769:11:HC3HCDRXX:1:2107:19614:23249
CAAGCTTT
+
FFFFFFFF
@A00769:11:HC3HCDRXX:1:2107:24551:23281
CAAGCTTT
+
FFFFFFFF
@A00769:11:HC3HCDRXX:1:2107:16116:23296
CAAGCTTT
+
FFFFFFFF
@A00769:11:HC3HCDRXX:1:2107:10818:23390
CAAGCTTT
+
FFFFFFFF
@A00769:11:HC3HCDRXX:1:2107:27651:23390
CAAGCTTT
+
FFFFFFFF
@A00769:11:HC3HCDRXX:1:2107:4155:23437
CAAGCTTT
+
FFFFFFFF
@A00769:11:HC3HCDRXX:1:2107:25925:23500
CAAGCTTT
+
FFFFFFFF
@A00769:11:HC3HCDRXX:1:2107:29288:23500
CAAGCTTT
+
FFFFFF:F
@A00769:11:HC3HCDRXX:1:2107:3667:23531
CAAGCTTT
+
FFFFFFFF
@A00769:11:HC3HCDRXX:1:2107:19741:23563
CAAGCTTT
+
FFFFFFFF
@A00769:11:HC3HCDRXX:1:2107:24424:23688
CAAGCTTT
+
FFFFFFFF
@A00769:11:HC3HCDRXX:1:2107:4336:23750
CAAGCTTT
+
FFFFFFFF
@A00769:11:HC3HCDRXX:1:2107:29441:23860
CAAGCTTT
+
FFFFFFFF
@A00769:11:HC3HCDRXX:1:2107:20464:23907
CAAGCTTT
+
FFFFFFFF
@A00769:11:HC3HCDRXX:1:2107:28438:23938
CAAGCTTT
+
FFFFFFFF
@A00769:11:HC3HCDRXX:1:2107:10113:23954
CAAGCTTT
+
FFFFFFFF
@A00769:11:HC3HCDRXX:1:2107:15953:24236
CAAGCTTT
+
FFFFFFFF
@A00769:11:HC3HCDRXX:1:2107:1280:24251
CAAGCTTT
+
FFFFFFFF
@A00769:11:HC3HCDRXX:1:2107:5204:24314
CAAGCTTT
+
FFFFFFFF
@A00769:11:HC3HCDRXX:1:2107:23647:24345
CAAGCTTT
+
FFFFFFFF
@A00769:11:HC3HCDRXX:1:2107:22209:24361
CAAGCTTT
+
FFFFFFFF
@A00769:11:HC3HCDRXX:1:2107:14615:24486
CAAGCTTT
+
FFFFFFFF
@A00769:11:HC3HCDRXX:1:2107:14425:24627
CAAGCTTT
+
FFFFFFFF
@A00769:11:HC3HCDRXX:1:2107:25057:24659
CAAGCTTT
+
FFFFFFFF
@A00769:11:HC3HCDRXX:1:2107:14525:24674
CAAGCTTT
+
FFFFFFFF
@A00769:11:HC3HCDRXX:1:2107:32244:24737
CAAGCTTT
+
FFFFFFFF
@A00769:11:HC3HCDRXX:1:2107:20274:24768
CAAGCTTT
+
FFFFFFFF
@A00769:11:HC3HCDRXX:1:2107:24867:24768
CAAGCTTT
+
FFFFFFFF
@A00769:11:HC3HCDRXX:1:2107:7997:24799
CAAGCTTT
+
FFFFFFFF
@A00769:11:HC3HCDRXX:1:2107:18882:24893
CAAGCTTT
+
FFFFFFFF
@A00769:11:HC3HCDRXX:1:2107:8947:24909
CAAGCTTT
+
FFFFFFFF
@A00769:11:HC3HCDRXX:1:2107:17517:24909
CAAGCTTT
+
FFFFFFFF
@A00769:11:HC3HCDRXX:1:2107:31530:24909
CAAGCTTT
+
FFFFFFFF
@A00769:11:HC3HCDRXX:1:2107:12707:24972
CAAGCTTT
+
FFFFFFFF
@A00769:11:HC3HCDRXX:1:2107:3242:25019
CAAGCTTT
+
FFFFFFFF
@A00769:11:HC3HCDRXX:1:2107:1262:25066
CAAGCTTT
+
FFFFFFFF
@A00769:11:HC3HCDRXX:1:2107:28971:25175
CAAGCTTT
+
FFFFFFFF
@A00769:11:HC3HCDRXX:1:2107:32624:25394
CAAGCTTT
+
FFFFFFFF
@A00769:11:HC3HCDRXX:1:2107:29884:25410
CAAGCTTT
+
FFFFFFFF
@A00769:11:HC3HCDRXX:1:2107:27425:25441
CAAGCTTT
+
FFFFFFFF
@A00769:11:HC3HCDRXX:1:2107:7202:25551
CAAGCTTT
+
FFFFFFFF
@A00769:11:HC3HCDRXX:1:2107:21251:25614
CAAGCTTT
+
FFFFFFFF
@A00769:11:HC3HCDRXX:1:2107:29017:25661
CAAGCTTT
+
FFFFFFFF
@A00769:11:HC3HCDRXX:1:2107:18059:25755
CAAGCTTT
+
FFFFFFFF
@A00769:11:HC3HCDRXX:1:2107:30544:25770
CAAGCTTT
+
FFFFFFFF
@A00769:11:HC3HCDRXX:1:2107:16929:25801
CAAGCTTT
+
FFFFFFFF
@A00769:11:HC3HCDRXX:1:2107:16052:25817
CAAGCTTT
+
FFFFFFFF
@A00769:11:HC3HCDRXX:1:2107:15067:25864
CAAGCTTT
+
FFFFFFFF
@A00769:11:HC3HCDRXX:1:2107:10248:25880
CAAGCTTT
+
FFFFFFFF
@A00769:11:HC3HCDRXX:1:2107:16288:25880
CAAGCTTT
+
FFFFFFFF
@A00769:11:HC3HCDRXX:1:2107:19199:25911
CAAGCTTT
+
FFFFFFFF
@A00769:11:HC3HCDRXX:1:2107:10330:25927
CAAGCTTT
+
FFFFFFFF
@A00769:11:HC3HCDRXX:1:2107:8965:26005
CAAGCTTT
+
FFFFFFFF
@A00769:11:HC3HCDRXX:1:2107:7536:26036
CAAGCTTT
+
FFFFFF,F
@A00769:11:HC3HCDRXX:1:2107:9164:26036
CAAGCTTT
+
FFFFFFFF
@A00769:11:HC3HCDRXX:1:2107:18367:26193
CAAGCTTT
+
FFFFFFFF
@A00769:11:HC3HCDRXX:1:2107:26205:26240
CAAGCTTT
+
FFFF:F,F
@A00769:11:HC3HCDRXX:1:2107:26820:26303
CAAGCTTT
+
F:FFFF,F
@A00769:11:HC3HCDRXX:1:2107:4444:26506
CAAGCTTT
+
FFFFFFFF
@A00769:11:HC3HCDRXX:1:2107:13413:26569
CAAGCTTT
+
FFFFFFFF
@A00769:11:HC3HCDRXX:1:2107:12807:26647
CAAGCTTT
+
,FFFF:,F
@A00769:11:HC3HCDRXX:1:2107:8314:26663
CAAGCTTT
+
FFFFFFFF
@A00769:11:HC3HCDRXX:1:2107:29387:26710
CAAGCTTT
+
FFFFFFFF
@A00769:11:HC3HCDRXX:1:2107:6795:26850
CAAGCTTT
+
FFFFFFFF
@A00769:11:HC3HCDRXX:1:2107:17173:26913
CAAGCTTT
+
FFFFFFFF
@A00769:11:HC3HCDRXX:1:2107:23511:26960
CAAGCTTT
+
FFFFFF:F
@A00769:11:HC3HCDRXX:1:2107:25355:26960
CAAGCTTT
+
FFFFFFFF
@A00769:11:HC3HCDRXX:1:2107:12762:26976
CAAGCTTT
+
FFFFFFFF
@A00769:11:HC3HCDRXX:1:2107:5484:27023
CAAGCTTT
+
FFFFFFFF
@A00769:11:HC3HCDRXX:1:2107:7997:27023
CAAGCTTT
+
FFFFFFFF
@A00769:11:HC3HCDRXX:1:2107:24162:27148
CAAGCTTT
+
FFFFFFFF
@A00769:11:HC3HCDRXX:1:2107:10031:27164
CAAGCTTT
+
FFFFFFFF
@A00769:11:HC3HCDRXX:1:2107:26169:27179
CAAGCTTT
+
:FFFFFFF
@A00769:11:HC3HCDRXX:1:2107:7862:27289
CAAGCTTT
+
FFFFFFFF
@A00769:11:HC3HCDRXX:1:2107:5439:27414
CAAGCTTT
+
FFFFFFFF
@A00769:11:HC3HCDRXX:1:2107:1976:27586
CAAGCTTT
+
FFFFFFFF
@A00769:11:HC3HCDRXX:1:2107:20971:27946
CAAGCTTT
+
FFFFFFFF
@A00769:11:HC3HCDRXX:1:2107:4345:27962
CAAGCTTT
+
FFFFFFFF
@A00769:11:HC3HCDRXX:1:2107:21829:27962
CAAGCTTT
+
FFFFFFFF
@A00769:11:HC3HCDRXX:1:2107:9588:27993
CAAGCTTT
+
FFFFFFFF
@A00769:11:HC3HCDRXX:1:2107:9697:27993
CAAGCTTT
+
FFFF,FFF
@A00769:11:HC3HCDRXX:1:2107:25039:28009
CAAGCTTT
+
FFFFFFFF
@A00769:11:HC3HCDRXX:1:2107:18539:28119
CAAGCTTT
+
FFFFFFFF
@A00769:11:HC3HCDRXX:1:2107:18367:28228
CAAGCTTT
+
FFFFFFFF
@A00769:11:HC3HCDRXX:1:2107:16242:28244
CAAGCTTT
+
FFFFF:FF
@A00769:11:HC3HCDRXX:1:2107:30246:28291
CAAGCTTT
+
FFFFFFFF
@A00769:11:HC3HCDRXX:1:2107:23755:28322
CAAGCTTT
+
FFFFFFFF
@A00769:11:HC3HCDRXX:1:2107:3893:28432
CAAGCTTT
+
FFFFFFFF
@A00769:11:HC3HCDRXX:1:2107:2808:28494
CAAGCTTT
+
FFFFFFFF
@A00769:11:HC3HCDRXX:1:2107:7581:28494
CAAGCTTT
+
FFFFF:FF
@A00769:11:HC3HCDRXX:1:2107:31638:28541
CAAGCTTT
+
FFFFFFFF
@A00769:11:HC3HCDRXX:1:2107:5620:28573
CAAGCTTT
+
FFFFFFFF
@A00769:11:HC3HCDRXX:1:2107:4128:28588
CAAGCTTT
+
FFFFFFFF
@A00769:11:HC3HCDRXX:1:2107:18629:28620
CAAGCTTT
+
FFFFFFFF
@A00769:11:HC3HCDRXX:1:2107:23131:28682
CAAGCTTT
+
FFFFFFFF
@A00769:11:HC3HCDRXX:1:2107:2049:28714
CAAGCTTT
+
FFFFFFFF
@A00769:11:HC3HCDRXX:1:2107:15582:28792
CAAGCTTT
+
FFFFFF:F
@A00769:11:HC3HCDRXX:1:2107:1931:28823
CAAGCTTT
+
FFFFFFFF
@A00769:11:HC3HCDRXX:1:2107:22019:28823
CAAGCTTT
+
FFFFFFFF
@A00769:11:HC3HCDRXX:1:2107:27923:28902
CAAGCTTT
+
FFFFFFFF
@A00769:11:HC3HCDRXX:1:2107:9986:29183
CAAGCTTT
+
FFFFFFFF
@A00769:11:HC3HCDRXX:1:2107:8666:29215
CAAGCTTT
+
FFFFFFFF
@A00769:11:HC3HCDRXX:1:2107:18629:29246
CAAGCTTT
+
FFFFFFFF
@A00769:11:HC3HCDRXX:1:2107:16297:29371
CAAGCTTT
+
FFFFFFFF
@A00769:11:HC3HCDRXX:1:2107:9950:29434
CAAGCTTT
+
FFFFFFFF
@A00769:11:HC3HCDRXX:1:2107:25373:29465
CAAGCTTT
+
FFFFFFFF
@A00769:11:HC3HCDRXX:1:2107:27462:29512
CAAGCTTT
+
FFFFFFFF
@A00769:11:HC3HCDRXX:1:2107:23918:29606
CAAGCTTT
+
FFFFFFFF
@A00769:11:HC3HCDRXX:1:2107:3079:29653
CAAGCTTT
+
FFFFFFFF
@A00769:11:HC3HCDRXX:1:2107:15383:29700
CAAGCTTT
+
FFFFFFFF
@A00769:11:HC3HCDRXX:1:2107:1108:29778
CAAGCTTT
+
FFFFFFFF
@A00769:11:HC3HCDRXX:1:2107:23339:29857
CAAGCTTT
+
FFFFFFFF
@A00769:11:HC3HCDRXX:1:2107:4761:29904
CAAGCTTT
+
FFFFFFFF
@A00769:11:HC3HCDRXX:1:2107:21287:29935
CAAGCTTT
+
FFFFFFFF
@A00769:11:HC3HCDRXX:1:2107:5484:30060
CAAGCTTT
+
FFFFFFFF
@A00769:11:HC3HCDRXX:1:2107:12590:30060
CAAGCTTT
+
FFFFF:FF
@A00769:11:HC3HCDRXX:1:2107:29143:30076
CAAGCTTT
+
FFFFFFF:
@A00769:11:HC3HCDRXX:1:2107:13747:30091
CAAGCTTT
+
FFFFFFFF
@A00769:11:HC3HCDRXX:1:2107:15808:30091
CAAGCTTT
+
FFF:F:FF
@A00769:11:HC3HCDRXX:1:2107:17074:30091
CAAGCTTT
+
FFFFFFFF
@A00769:11:HC3HCDRXX:1:2107:14073:30154
CAAGCTTT
+
FFFFFFFF
@A00769:11:HC3HCDRXX:1:2107:14199:30185
CAAGCTTT
+
FFFFFFFF
@A00769:11:HC3HCDRXX:1:2107:15917:30185
CAAGCTTT
+
FFFFFFFF
@A00769:11:HC3HCDRXX:1:2107:31575:30248
CAAGCTTT
+
FFFFFFFF
@A00769:11:HC3HCDRXX:1:2107:29912:30373
CAAGCTTT
+
FFFFFFFF
@A00769:11:HC3HCDRXX:1:2107:14443:30420
CAAGCTTT
+
FFFFFFFF
@A00769:11:HC3HCDRXX:1:2107:25120:30530
CAAGCTTT
+
FFFFFFFF
@A00769:11:HC3HCDRXX:1:2107:22516:30561
CAAGCTTT
+
FFFFFFFF
@A00769:11:HC3HCDRXX:1:2107:24903:30655
CAAGCTTT
+
FFFFFFFF
@A00769:11:HC3HCDRXX:1:2107:31503:30749
CAAGCTTT
+
FFFFFFFF
@A00769:11:HC3HCDRXX:1:2107:5122:30780
CAAGCTTT
+
FFFFFFFF
@A00769:11:HC3HCDRXX:1:2107:30237:30843
CAAGCTTT
+
FFFFFFFF
@A00769:11:HC3HCDRXX:1:2107:30553:30953
CAAGCTTT
+
FFFFFFFF
@A00769:11:HC3HCDRXX:1:2107:22408:31125
CAAGCTTT
+
FFFFFFFF
@A00769:11:HC3HCDRXX:1:2107:11659:31140
CAAGCTTT
+
FFFFFFFF
@A00769:11:HC3HCDRXX:1:2107:6406:31375
CAAGCTTT
+
FFFFFFFF
@A00769:11:HC3HCDRXX:1:2107:4227:31548
CAAGCTTT
+
FFFFFFFF
@A00769:11:HC3HCDRXX:1:2107:11767:31548
CAAGCTTT
+
FFFFF:FF
@A00769:11:HC3HCDRXX:1:2107:2528:31579
CAAGCTTT
+
FFFFFFFF
@A00769:11:HC3HCDRXX:1:2107:8305:31594
CAAGCTTT
+
FFFFFFFF
@A00769:11:HC3HCDRXX:1:2107:19425:31688
CAAGCTTT
+
FFFFF:FF
@A00769:11:HC3HCDRXX:1:2107:10926:31720
CAAGCTTT
+
FFFFFFFF
@A00769:11:HC3HCDRXX:1:2107:27995:31720
CAAGCTTT
+
FFF:FFFF
@A00769:11:HC3HCDRXX:1:2107:17653:31751
CAAGCTTT
+
FFFFFFFF
@A00769:11:HC3HCDRXX:1:2107:24840:31767
CAAGCTTT
+
FFFFFFFF
@A00769:11:HC3HCDRXX:1:2107:8558:31845
CAAGCTTT
+
FFFFFFFF
@A00769:11:HC3HCDRXX:1:2107:3622:31908
CAAGCTTT
+
FFFFFFFF
@A00769:11:HC3HCDRXX:1:2107:5303:31908
CAAGCTTT
+
FFFFFFFF
@A00769:11:HC3HCDRXX:1:2107:15374:31970
CAAGCTTT
+
FFFFFFFF
@A00769:11:HC3HCDRXX:1:2107:1118:32205
CAAGCTTT
+
FFFFFFFF
@A00769:11:HC3HCDRXX:1:2107:19976:32393
CAAGCTTT
+
FFFFFFFF
@A00769:11:HC3HCDRXX:1:2107:12310:32550
CAAGCTTT
+
FFFFF:FF
@A00769:11:HC3HCDRXX:1:2107:29776:32550
CAAGCTTT
+
FFFFFFFF
@A00769:11:HC3HCDRXX:1:2107:32542:32550
CAAGCTTT
+
FFFFFFFF
@A00769:11:HC3HCDRXX:1:2107:25418:32643
CAAGCTTT
+
FFFFFFFF
@A00769:11:HC3HCDRXX:1:2107:20826:32706
CAAGCTTT
+
FFFFFFFF
@A00769:11:HC3HCDRXX:1:2107:15194:32722
CAAGCTTT
+
FFFFFFFF
@A00769:11:HC3HCDRXX:1:2107:13503:32737
CAAGCTTT
+
FFFFFFFF
@A00769:11:HC3HCDRXX:1:2107:20826:32737
CAAGCTTT
+
FFFFFFFF
@A00769:11:HC3HCDRXX:1:2107:27742:32753
CAAGCTTT
+
FFFFFF:F
@A00769:11:HC3HCDRXX:1:2107:7175:32863
CAAGCTTT
+
FFFFFFFF
@A00769:11:HC3HCDRXX:1:2107:6099:32910
CAAGCTTT
+
FFFFFFFF
@A00769:11:HC3HCDRXX:1:2107:29857:32910
CAAGCTTT
+
FFFFFFFF
@A00769:11:HC3HCDRXX:1:2107:25771:33035
CAAGCTTT
+
FFFFFFFF
@A00769:11:HC3HCDRXX:1:2107:1163:33066
CAAGCTTT
+
FFFFFFFF
@A00769:11:HC3HCDRXX:1:2107:29333:33129
CAAGCTTT
+
FFFFFFFF
@A00769:11:HC3HCDRXX:1:2107:20717:33144
CAAGCTTT
+
FFFFFFFF
@A00769:11:HC3HCDRXX:1:2107:24578:33160
CAAGCTTT
+
FFFFFFFF
@A00769:11:HC3HCDRXX:1:2107:24080:33176
CAAGCTTT
+
FFFFFFFF
@A00769:11:HC3HCDRXX:1:2107:12418:33207
CAAGCTTT
+
FFFFFF,F
@A00769:11:HC3HCDRXX:1:2107:4797:33254
CAAGCTTT
+
FFFFFFFF
@A00769:11:HC3HCDRXX:1:2107:27877:33301
CAAGCTTT
+
FFFFFFFF
@A00769:11:HC3HCDRXX:1:2107:15067:33411
CAAGCTTT
+
FFFFFFFF
@A00769:11:HC3HCDRXX:1:2107:21902:33442
CAAGCTTT
+
FFFFFFFF
@A00769:11:HC3HCDRXX:1:2107:5954:33505
CAAGCTTT
+
FFFFFFFF
@A00769:11:HC3HCDRXX:1:2107:1823:33552
CAAGCTTT
+
FFFFFFFF
@A00769:11:HC3HCDRXX:1:2107:1199:33599
CAAGCTTT
+
FFFFFFFF
@A00769:11:HC3HCDRXX:1:2107:16676:33661
CAAGCTTT
+
FF:FFFFF
@A00769:11:HC3HCDRXX:1:2107:25852:33677
CAAGCTTT
+
FFFFFFFF
@A00769:11:HC3HCDRXX:1:2107:3721:33708
CAAGCTTT
+
FFFFFFFF
@A00769:11:HC3HCDRXX:1:2107:26313:33912
CAAGCTTT
+
FFFFFF,F
@A00769:11:HC3HCDRXX:1:2107:6325:33927
CAAGCTTT
+
FFFFFFF:
@A00769:11:HC3HCDRXX:1:2107:21423:33927
CAAGCTTT
+
FFFFFFFF
@A00769:11:HC3HCDRXX:1:2107:22236:33959
CAAGCTTT
+
FFFFFFFF
@A00769:11:HC3HCDRXX:1:2107:11559:33974
CAAGCTTT
+
FFFFFFFF
@A00769:11:HC3HCDRXX:1:2107:27715:34021
CAAGCTTT
+
FFFFFFFF
@A00769:11:HC3HCDRXX:1:2107:22372:34068
CAAGCTTT
+
FFFFFFFF
@A00769:11:HC3HCDRXX:1:2107:9344:34084
CAAGCTTT
+
FFFFFFFF
@A00769:11:HC3HCDRXX:1:2107:28546:34084
CAAGCTTT
+
FFFFFFFF
@A00769:11:HC3HCDRXX:1:2107:30454:34100
CAAGCTTT
+
FFFFFFFF
@A00769:11:HC3HCDRXX:1:2107:18665:34162
CAAGCTTT
+
FFFFFFFF
@A00769:11:HC3HCDRXX:1:2107:8124:34225
CAAGCTTT
+
FFFFFFFF
@A00769:11:HC3HCDRXX:1:2107:17833:34225
CAAGCTTT
+
FFFFFFFF
@A00769:11:HC3HCDRXX:1:2107:2600:34303
CAAGCTTT
+
FFFFFFFF
@A00769:11:HC3HCDRXX:1:2107:13865:34366
CAAGCTTT
+
FFFFFFFF
@A00769:11:HC3HCDRXX:1:2107:5981:34460
CAAGCTTT
+
FFFFFFFF
@A00769:11:HC3HCDRXX:1:2107:6135:34475
CAAGCTTT
+
FFFFFFFF
@A00769:11:HC3HCDRXX:1:2107:31593:34695
CAAGCTTT
+
FFFFFFFF
@A00769:11:HC3HCDRXX:1:2107:19822:34757
CAAGCTTT
+
FFF:FFFF
@A00769:11:HC3HCDRXX:1:2107:22227:34820
CAAGCTTT
+
FFFFF:FF
@A00769:11:HC3HCDRXX:1:2107:29785:34820
CAAGCTTT
+
FFFFFFFF
@A00769:11:HC3HCDRXX:1:2107:25156:34851
CAAGCTTT
+
FFFFFFFF
@A00769:11:HC3HCDRXX:1:2107:31322:34851
CAAGCTTT
+
FFFFFFFF
@A00769:11:HC3HCDRXX:1:2107:4743:34914
CAAGCTTT
+
FFFFFF:F
@A00769:11:HC3HCDRXX:1:2107:10863:34929
CAAGCTTT
+
FFFF:FFF
@A00769:11:HC3HCDRXX:1:2107:21432:34945
CAAGCTTT
+
FFFFFFFF
@A00769:11:HC3HCDRXX:1:2107:28230:35008
CAAGCTTT
+
FFF:FFFF
@A00769:11:HC3HCDRXX:1:2107:10836:35039
CAAGCTTT
+
FFFFFFFF
@A00769:11:HC3HCDRXX:1:2107:16929:35039
CAAGCTTT
+
FFFFFFFF
@A00769:11:HC3HCDRXX:1:2107:23231:35055
CAAGCTTT
+
FFFFFFFF
@A00769:11:HC3HCDRXX:1:2107:4444:35149
CAAGCTTT
+
FFFFFFFF
@A00769:11:HC3HCDRXX:1:2107:6551:35164
CAAGCTTT
+
FFFFFFFF
@A00769:11:HC3HCDRXX:1:2107:5231:35227
CAAGCTTT
+
FFFFFFFF
@A00769:11:HC3HCDRXX:1:2107:17861:35243
CAAGCTTT
+
FFFFFFFF
@A00769:11:HC3HCDRXX:1:2107:31964:35243
CAAGCTTT
+
FFFFFFFF
@A00769:11:HC3HCDRXX:1:2107:15691:35336
CAAGCTTT
+
FFFFFFFF
@A00769:11:HC3HCDRXX:1:2107:17300:35368
CAAGCTTT
+
FFFFFFFF
@A00769:11:HC3HCDRXX:1:2107:21088:35415
CAAGCTTT
+
FFFFFFFF
@A00769:11:HC3HCDRXX:1:2107:15808:35571
CAAGCTTT
+
FFFFFFFF
@A00769:11:HC3HCDRXX:1:2107:28085:35665
CAAGCTTT
+
FFFF:FFF
@A00769:11:HC3HCDRXX:1:2107:8504:35853
CAAGCTTT
+
FFFFFF:F
@A00769:11:HC3HCDRXX:1:2107:27923:35978
CAAGCTTT
+
FFFF:FFF
@A00769:11:HC3HCDRXX:1:2107:5032:36041
CAAGCTTT
+
FFFFFFFF
@A00769:11:HC3HCDRXX:1:2107:25373:36104
CAAGCTTT
+
FFFFF,FF
@A00769:11:HC3HCDRXX:1:2107:4291:36135
CAAGCTTT
+
FFFFFFFF
@A00769:11:HC3HCDRXX:1:2107:15275:36151
CAAGCTTT
+
FFFFFFFF
@A00769:11:HC3HCDRXX:1:2107:4933:36182
CAAGCTTT
+
FFFFFFFF
@A00769:11:HC3HCDRXX:1:2107:3061:36354
CAAGCTTT
+
FFFFFFFF
@A00769:11:HC3HCDRXX:1:2107:20392:36370
CAAGCTTT
+
:FFFFFFF
@A00769:11:HC3HCDRXX:1:2107:1425:36401
CAAGCTTT
+
FFFF:FFF
@A00769:11:HC3HCDRXX:1:2107:8657:36495
CAAGCTTT
+
FFFFFFFF
@A00769:11:HC3HCDRXX:1:2107:5294:36526
CAAGCTTT
+
FFFFFFFF
@A00769:11:HC3HCDRXX:1:2107:26115:36605
CAAGCTTT
+
FFFFFFFF
@A00769:11:HC3HCDRXX:1:2107:4951:36652
CAAGCTTT
+
FFFFFFFF
@A00769:11:HC3HCDRXX:1:2107:19506:36839
CAAGCTTT
+
FFFFFFFF
@A00769:11:HC3HCDRXX:1:2107:7762:36886
CAAGCTTT
+
FFFFFFFF
@A00769:11:HC3HCDRXX:1:2107:28248:36949
CAAGCTTT
+
FFFFFFFF
@A00769:11:HC3HCDRXX:1:2107:21947:36965
CAAGCTTT
+
FFFFFFFF
@A00769:11:HC3HCDRXX:1:2107:9155:36980
CAAGCTTT
+
FFFFFFFF
@A00769:11:HC3HCDRXX:1:2107:31448:36980
CAAGCTTT
+
FFFFFFFF
@A00769:11:HC3HCDRXX:1:2107:13666:36996
CAAGCTTT
+
FFFFFFFF
@A00769:11:HC3HCDRXX:1:2107:17020:37012
CAAGCTTT
+
FFFFFFFF
@A00769:11:HC3HCDRXX:1:2107:3974:37027
CAAGCTTT
+
FFFFFFFF
@A00769:11:HC3HCDRXX:1:2107:7256:37043
CAAGCTTT
+
FFFFFFFF
@A00769:11:HC3HCDRXX:1:2108:18756:1031
CAAGCTTT
+
FFFFFFFF
@A00769:11:HC3HCDRXX:1:2108:22336:1094
CAAGCTTT
+
FFFFFFFF
@A00769:11:HC3HCDRXX:1:2108:25473:1204
CAAGCTTT
+
FFFFFFFF
@A00769:11:HC3HCDRXX:1:2108:21974:1219
CAAGCTTT
+
FFFFFFFF
@A00769:11:HC3HCDRXX:1:2108:31557:1219
CAAGCTTT
+
FFFFFFFF
@A00769:11:HC3HCDRXX:1:2108:15691:1329
CAAGCTTT
+
FFFFFFFF
@A00769:11:HC3HCDRXX:1:2108:30337:1360
CAAGCTTT
+
FFFFFFFF
@A00769:11:HC3HCDRXX:1:2108:6352:1376
CAAGCTTT
+
FFFFFFFF
@A00769:11:HC3HCDRXX:1:2108:1814:1501
CAAGCTTT
+
FFFFFFFF
@A00769:11:HC3HCDRXX:1:2108:11379:1501
CAAGCTTT
+
FFFFFFFF
@A00769:11:HC3HCDRXX:1:2108:15519:1658
CAAGCTTT
+
FFFFFFFF
@A00769:11:HC3HCDRXX:1:2108:8278:1705
CAAGCTTT
+
FFFFFFFF
@A00769:11:HC3HCDRXX:1:2108:21703:1814
CAAGCTTT
+
FFFFFFFF
@A00769:11:HC3HCDRXX:1:2108:9968:1846
CAAGCTTT
+
FFFFFFFF
@A00769:11:HC3HCDRXX:1:2108:25301:1846
CAAGCTTT
+
FFFFFFFF
@A00769:11:HC3HCDRXX:1:2108:7310:1939
CAAGCTTT
+
FFFFFFFF
@A00769:11:HC3HCDRXX:1:2108:26404:1939
CAAGCTTT
+
FFFFFFFF
@A00769:11:HC3HCDRXX:1:2108:8856:2080
CAAGCTTT
+
FFFFFFFF
@A00769:11:HC3HCDRXX:1:2108:30761:2159
CAAGCTTT
+
FFFFFFFF
@A00769:11:HC3HCDRXX:1:2108:17056:2221
CAAGCTTT
+
FFFFFFFF
@A00769:11:HC3HCDRXX:1:2108:19596:2237
CAAGCTTT
+
FFFFFFFF
@A00769:11:HC3HCDRXX:1:2108:31693:2237
CAAGCTTT
+
FFF:FFFF
@A00769:11:HC3HCDRXX:1:2108:10022:2284
CAAGCTTT
+
FFFFFFFF
@A00769:11:HC3HCDRXX:1:2108:27832:2284
CAAGCTTT
+
FFFFFFFF
@A00769:11:HC3HCDRXX:1:2108:2564:2456
CAAGCTTT
+
FFFFFFFF
@A00769:11:HC3HCDRXX:1:2108:5303:2472
CAAGCTTT
+
FFFFFFFF
@A00769:11:HC3HCDRXX:1:2108:5620:2613
CAAGCTTT
+
FFFFFFFF
@A00769:11:HC3HCDRXX:1:2108:14805:2613
CAAGCTTT
+
FFFFFFFF
@A00769:11:HC3HCDRXX:1:2108:29550:2628
CAAGCTTT
+
FFFFFFFF
@A00769:11:HC3HCDRXX:1:2108:1054:2722
CAAGCTTT
+
FFFFFFFF
@A00769:11:HC3HCDRXX:1:2108:30499:2738
CAAGCTTT
+
FFFFFFFF
@A00769:11:HC3HCDRXX:1:2108:20247:2832
CAAGCTTT
+
FFFFFFFF
@A00769:11:HC3HCDRXX:1:2108:15582:2895
CAAGCTTT
+
FFFFFFFF
@A00769:11:HC3HCDRXX:1:2108:21404:2988
CAAGCTTT
+
FFFFFFFF
@A00769:11:HC3HCDRXX:1:2108:31123:3129
CAAGCTTT
+
FFFFFFFF
@A00769:11:HC3HCDRXX:1:2108:32154:3223
CAAGCTTT
+
FFFFFFFF
@A00769:11:HC3HCDRXX:1:2108:24198:3255
CAAGCTTT
+
FFFFFFFF
@A00769:11:HC3HCDRXX:1:2108:23231:3521
CAAGCTTT
+
FFFFFFFF
@A00769:11:HC3HCDRXX:1:2108:24650:3756
CAAGCTTT
+
FFFFFFFF
@A00769:11:HC3HCDRXX:1:2108:8386:3771
CAAGCTTT
+
FFFFFFFF
@A00769:11:HC3HCDRXX:1:2108:17427:3865
CAAGCTTT
+
FFFFFFFF
@A00769:11:HC3HCDRXX:1:2108:17924:3881
CAAGCTTT
+
FFFFFFFF
@A00769:11:HC3HCDRXX:1:2108:19461:3881
CAAGCTTT
+
FFFFFFFF
@A00769:11:HC3HCDRXX:1:2108:19036:3897
CAAGCTTT
+
FFFFFFFF
@A00769:11:HC3HCDRXX:1:2108:19849:3897
CAAGCTTT
+
FFFFFFFF
@A00769:11:HC3HCDRXX:1:2108:13367:3912
CAAGCTTT
+
FFFFFFFF
@A00769:11:HC3HCDRXX:1:2108:11369:3959
CAAGCTTT
+
FFFFF,FF
@A00769:11:HC3HCDRXX:1:2108:11785:3959
CAAGCTTT
+
FFFFFFFF
@A00769:11:HC3HCDRXX:1:2108:30761:4038
CAAGCTTT
+
FFFFFFFF
@A00769:11:HC3HCDRXX:1:2108:31837:4053
CAAGCTTT
+
FFFFFFFF
@A00769:11:HC3HCDRXX:1:2108:6741:4116
CAAGCTTT
+
FFFFFFFF
@A00769:11:HC3HCDRXX:1:2108:7997:4194
CAAGCTTT
+
FFFF:FF,
@A00769:11:HC3HCDRXX:1:2108:14724:4225
CAAGCTTT
+
FFFFFFFF
@A00769:11:HC3HCDRXX:1:2108:26892:4288
CAAGCTTT
+
FFFFFFFF
@A00769:11:HC3HCDRXX:1:2108:7175:4304
CAAGCTTT
+
FFFFFFFF
@A00769:11:HC3HCDRXX:1:2108:6144:4366
CAAGCTTT
+
FFFFFFFF
@A00769:11:HC3HCDRXX:1:2108:7518:4460
CAAGCTTT
+
FFFFFFFF
@A00769:11:HC3HCDRXX:1:2108:17644:4460
CAAGCTTT
+
FFFFFFFF
@A00769:11:HC3HCDRXX:1:2108:24930:4554
CAAGCTTT
+
FFFFFFFF
@A00769:11:HC3HCDRXX:1:2108:9046:4570
CAAGCTTT
+
FFFFFFFF
@A00769:11:HC3HCDRXX:1:2108:16034:4586
CAAGCTTT
+
FFFFFFFF
@A00769:11:HC3HCDRXX:1:2108:17056:4601
CAAGCTTT
+
:FF:,:FF
@A00769:11:HC3HCDRXX:1:2108:6922:4617
CAAGCTTT
+
FFFFFFFF
@A00769:11:HC3HCDRXX:1:2108:8775:4633
CAAGCTTT
+
FFFFFFFF
@A00769:11:HC3HCDRXX:1:2108:2175:4695
CAAGCTTT
+
FFFFFFFF
@A00769:11:HC3HCDRXX:1:2108:6686:4742
CAAGCTTT
+
FFFFFFFF
@A00769:11:HC3HCDRXX:1:2108:32380:4867
CAAGCTTT
+
FFFFFFFF
@A00769:11:HC3HCDRXX:1:2108:31132:4930
CAAGCTTT
+
FFFFFFFF
@A00769:11:HC3HCDRXX:1:2108:24505:5040
CAAGCTTT
+
FFFFFFFF
@A00769:11:HC3HCDRXX:1:2108:18005:5055
CAAGCTTT
+
FFFFFF:F
@A00769:11:HC3HCDRXX:1:2108:14380:5102
CAAGCTTT
+
FFFFFFFF
@A00769:11:HC3HCDRXX:1:2108:17418:5102
CAAGCTTT
+
FFFFFFFF
@A00769:11:HC3HCDRXX:1:2108:7591:5274
CAAGCTTT
+
FFFFFFFF
@A00769:11:HC3HCDRXX:1:2108:9317:5415
CAAGCTTT
+
FFFFFFFF
@A00769:11:HC3HCDRXX:1:2108:17309:5478
CAAGCTTT
+
FFFFFFFF
@A00769:11:HC3HCDRXX:1:2108:11424:5494
CAAGCTTT
+
FFFFFFFF
@A00769:11:HC3HCDRXX:1:2108:8721:5509
CAAGCTTT
+
FF:FF:FF
@A00769:11:HC3HCDRXX:1:2108:24957:5603
CAAGCTTT
+
FFFFF:FF
@A00769:11:HC3HCDRXX:1:2108:30707:5635
CAAGCTTT
+
FFFFFFFF
@A00769:11:HC3HCDRXX:1:2108:23366:5666
CAAGCTTT
+
FFFFFFFF
@A00769:11:HC3HCDRXX:1:2108:7798:5729
CAAGCTTT
+
FFFFFFFF
@A00769:11:HC3HCDRXX:1:2108:22119:5729
CAAGCTTT
+
FFFFFF:F
@A00769:11:HC3HCDRXX:1:2108:32190:5760
CAAGCTTT
+
FFFFFFFF
@A00769:11:HC3HCDRXX:1:2108:3513:5822
CAAGCTTT
+
FFFFFFFF
@A00769:11:HC3HCDRXX:1:2108:5339:5854
CAAGCTTT
+
FFFFFFFF
@A00769:11:HC3HCDRXX:1:2108:7274:5854
CAAGCTTT
+
FFFFFFFF
@A00769:11:HC3HCDRXX:1:2108:3568:5948
CAAGCTTT
+
FFFFFFFF
@A00769:11:HC3HCDRXX:1:2108:1642:5963
CAAGCTTT
+
FFFFFFFF
@A00769:11:HC3HCDRXX:1:2108:10791:6089
CAAGCTTT
+
FFF:F:FF
@A00769:11:HC3HCDRXX:1:2108:12599:6089
CAAGCTTT
+
FFFFFF:F
@A00769:11:HC3HCDRXX:1:2108:22779:6120
CAAGCTTT
+
FFFFFFFF
@A00769:11:HC3HCDRXX:1:2108:21856:6308
CAAGCTTT
+
FFFFFFFF
@A00769:11:HC3HCDRXX:1:2108:8992:6324
CAAGCTTT
+
FFFFFFFF
@A00769:11:HC3HCDRXX:1:2108:5023:6433
CAAGCTTT
+
FFFFFFFF
@A00769:11:HC3HCDRXX:1:2108:28583:6621
CAAGCTTT
+
FFFFFFFF
@A00769:11:HC3HCDRXX:1:2108:24216:6793
CAAGCTTT
+
FFFFFFFF
@A00769:11:HC3HCDRXX:1:2108:2049:6887
CAAGCTTT
+
FFFFFFFF
@A00769:11:HC3HCDRXX:1:2108:25039:6903
CAAGCTTT
+
FFFFFFFF
@A00769:11:HC3HCDRXX:1:2108:8766:6934
CAAGCTTT
+
FFFFFFFF
@A00769:11:HC3HCDRXX:1:2108:10285:6997
CAAGCTTT
+
FFFFFFFF
@A00769:11:HC3HCDRXX:1:2108:24614:7012
CAAGCTTT
+
FFFFFFFF
@A00769:11:HC3HCDRXX:1:2108:7292:7169
CAAGCTTT
+
FFFFFFFF
@A00769:11:HC3HCDRXX:1:2108:5168:7279
CAAGCTTT
+
FFFFFFFF
@A00769:11:HC3HCDRXX:1:2108:7952:7279
CAAGCTTT
+
FFFFFFFF
@A00769:11:HC3HCDRXX:1:2108:32145:7404
CAAGCTTT
+
FFFFFFFF
@A00769:11:HC3HCDRXX:1:2108:1344:7451
CAAGCTTT
+
FFFFFFFF
@A00769:11:HC3HCDRXX:1:2108:12057:7623
CAAGCTTT
+
F:FFFFFF
@A00769:11:HC3HCDRXX:1:2108:8874:7686
CAAGCTTT
+
FFFFFFFF
@A00769:11:HC3HCDRXX:1:2108:17390:7686
CAAGCTTT
+
FFFFFFFF
@A00769:11:HC3HCDRXX:1:2108:5764:7811
CAAGCTTT
+
FFFFFFFF
@A00769:11:HC3HCDRXX:1:2108:7979:7827
CAAGCTTT
+
FFFFFFFF
@A00769:11:HC3HCDRXX:1:2108:27742:8046
CAAGCTTT
+
FFFFFFFF
@A00769:11:HC3HCDRXX:1:2108:2600:8093
CAAGCTTT
+
FFFFFFFF
@A00769:11:HC3HCDRXX:1:2108:22788:8171
CAAGCTTT
+
FFFFFFFF
@A00769:11:HC3HCDRXX:1:2108:15546:8187
CAAGCTTT
+
FFFFFFFF
@A00769:11:HC3HCDRXX:1:2108:5132:8218
CAAGCTTT
+
FFFFFFFF
@A00769:11:HC3HCDRXX:1:2108:12653:8218
CAAGCTTT
+
FFFFFFFF
@A00769:11:HC3HCDRXX:1:2108:28149:8218
CAAGCTTT
+
FFFFFFFF
@A00769:11:HC3HCDRXX:1:2108:32777:8249
CAAGCTTT
+
FFFFFFFF
@A00769:11:HC3HCDRXX:1:2108:17517:8281
CAAGCTTT
+
FFFFFFFF
@A00769:11:HC3HCDRXX:1:2108:27552:8281
CAAGCTTT
+
FFFFFFFF
@A00769:11:HC3HCDRXX:1:2108:16387:8328
CAAGCTTT
+
FFFFFFFF
@A00769:11:HC3HCDRXX:1:2108:24740:8390
CAAGCTTT
+
FFFFFFFF
@A00769:11:HC3HCDRXX:1:2108:32606:8484
CAAGCTTT
+
FFFFFFFF
@A00769:11:HC3HCDRXX:1:2108:14796:8516
CAAGCTTT
+
FFFF,FFF
@A00769:11:HC3HCDRXX:1:2108:29604:8547
CAAGCTTT
+
FFFFFFFF
@A00769:11:HC3HCDRXX:1:2108:8332:8594
CAAGCTTT
+
FFFFFFFF
@A00769:11:HC3HCDRXX:1:2108:9896:8672
CAAGCTTT
+
FFFFFFFF
@A00769:11:HC3HCDRXX:1:2108:31322:8703
CAAGCTTT
+
FFFFFFFF
@A00769:11:HC3HCDRXX:1:2108:24912:8782
CAAGCTTT
+
FFFFFFFF
@A00769:11:HC3HCDRXX:1:2108:5502:8797
CAAGCTTT
+
FFFFFFFF
@A00769:11:HC3HCDRXX:1:2108:5990:8797
CAAGCTTT
+
FFFFFFFF
@A00769:11:HC3HCDRXX:1:2108:19379:8813
CAAGCTTT
+
FF:FFFF:
@A00769:11:HC3HCDRXX:1:2108:14281:8844
CAAGCTTT
+
FFFFFFFF
@A00769:11:HC3HCDRXX:1:2108:14615:8860
CAAGCTTT
+
FFFFFFFF
@A00769:11:HC3HCDRXX:1:2108:19940:8907
CAAGCTTT
+
FFFFFFFF
@A00769:11:HC3HCDRXX:1:2108:16098:9142
CAAGCTTT
+
FFFFFFFF
@A00769:11:HC3HCDRXX:1:2108:15103:9173
CAAGCTTT
+
FFFFFFFF
@A00769:11:HC3HCDRXX:1:2108:28782:9189
CAAGCTTT
+
FFFFFFFF
@A00769:11:HC3HCDRXX:1:2108:31783:9283
CAAGCTTT
+
F:FFFFFF
@A00769:11:HC3HCDRXX:1:2108:31702:9298
CAAGCTTT
+
FFFFFFFF
@A00769:11:HC3HCDRXX:1:2108:26729:9392
CAAGCTTT
+
FFFFFFFF
@A00769:11:HC3HCDRXX:1:2108:10438:9424
CAAGCTTT
+
FFFFFFFF
@A00769:11:HC3HCDRXX:1:2108:13829:9439
CAAGCTTT
+
FFFFFFFF
@A00769:11:HC3HCDRXX:1:2108:23113:9486
CAAGCTTT
+
FFFFFFFF
@A00769:11:HC3HCDRXX:1:2108:22064:9549
CAAGCTTT
+
FFFFFFFF
@A00769:11:HC3HCDRXX:1:2108:3649:9565
CAAGCTTT
+
FFFFFFFF
@A00769:11:HC3HCDRXX:1:2108:9471:9565
CAAGCTTT
+
FFFFFFFF
@A00769:11:HC3HCDRXX:1:2108:23321:9596
CAAGCTTT
+
FFFFFFFF
@A00769:11:HC3HCDRXX:1:2108:10474:9612
CAAGCTTT
+
FFFFFFFF
@A00769:11:HC3HCDRXX:1:2108:4906:9643
CAAGCTTT
+
FFFFFFFF
@A00769:11:HC3HCDRXX:1:2108:5095:9690
CAAGCTTT
+
FFFFFFFF
@A00769:11:HC3HCDRXX:1:2108:31738:9706
CAAGCTTT
+
FFFFFFFF
@A00769:11:HC3HCDRXX:1:2108:24822:9909
CAAGCTTT
+
FFFFFFF,
@A00769:11:HC3HCDRXX:1:2108:9362:9972
CAAGCTTT
+
FFF:FF,F
@A00769:11:HC3HCDRXX:1:2108:16785:10081
CAAGCTTT
+
FFFFFFFF
@A00769:11:HC3HCDRXX:1:2108:23755:10222
CAAGCTTT
+
FFFFFFFF
@A00769:11:HC3HCDRXX:1:2108:10375:10285
CAAGCTTT
+
FFFFFFFF
@A00769:11:HC3HCDRXX:1:2108:13178:10347
CAAGCTTT
+
FFFFFFFF
@A00769:11:HC3HCDRXX:1:2108:21721:10363
CAAGCTTT
+
FFFFFFFF
@A00769:11:HC3HCDRXX:1:2108:1262:10441
CAAGCTTT
+
FFFFFFFF
@A00769:11:HC3HCDRXX:1:2108:23475:10457
CAAGCTTT
+
FFFFFFFF
@A00769:11:HC3HCDRXX:1:2108:25816:10473
CAAGCTTT
+
FFFFFFFF
@A00769:11:HC3HCDRXX:1:2108:23158:10598
CAAGCTTT
+
FFFFFFFF
@A00769:11:HC3HCDRXX:1:2108:28637:10598
CAAGCTTT
+
FFFFFFFF
@A00769:11:HC3HCDRXX:1:2108:19470:10661
CAAGCTTT
+
FFFFFFFF
@A00769:11:HC3HCDRXX:1:2108:16260:10676
CAAGCTTT
+
FFFFFFFF
@A00769:11:HC3HCDRXX:1:2108:12617:10786
CAAGCTTT
+
FFFFFFFF
@A00769:11:HC3HCDRXX:1:2108:22544:10848
CAAGCTTT
+
FFFFFFFF
@A00769:11:HC3HCDRXX:1:2108:11650:10895
CAAGCTTT
+
FFF::FFF
@A00769:11:HC3HCDRXX:1:2108:14244:10911
CAAGCTTT
+
FFFF:FFF
@A00769:11:HC3HCDRXX:1:2108:27724:10958
CAAGCTTT
+
FFFFFF:F
@A00769:11:HC3HCDRXX:1:2108:5095:11162
CAAGCTTT
+
FFFFFFFF
@A00769:11:HC3HCDRXX:1:2108:7111:11177
CAAGCTTT
+
FFFFFFFF
@A00769:11:HC3HCDRXX:1:2108:13937:11287
CAAGCTTT
+
FFFFFFFF
@A00769:11:HC3HCDRXX:1:2108:17815:11397
CAAGCTTT
+
FFFFFFFF
@A00769:11:HC3HCDRXX:1:2108:25626:11397
CAAGCTTT
+
FFFFFFFF
@A00769:11:HC3HCDRXX:1:2108:8630:11522
CAAGCTTT
+
FFFFFFFF
@A00769:11:HC3HCDRXX:1:2108:14516:11631
CAAGCTTT
+
FFFFFFFF
@A00769:11:HC3HCDRXX:1:2108:21856:11631
CAAGCTTT
+
FFFFFFFF
@A00769:11:HC3HCDRXX:1:2108:24189:11663
CAAGCTTT
+
FFFFFFFF
@A00769:11:HC3HCDRXX:1:2108:31548:11663
CAAGCTTT
+
FFFFFFFF
@A00769:11:HC3HCDRXX:1:2108:5095:11694
CAAGCTTT
+
FFFFFFFF
@A00769:11:HC3HCDRXX:1:2108:28176:11710
CAAGCTTT
+
FFFF:FFF
@A00769:11:HC3HCDRXX:1:2108:21576:11804
CAAGCTTT
+
FFFFFFFF
@A00769:11:HC3HCDRXX:1:2108:4047:11819
CAAGCTTT
+
FFFFFFFF
@A00769:11:HC3HCDRXX:1:2108:17074:11898
CAAGCTTT
+
FFFFFFFF
@A00769:11:HC3HCDRXX:1:2108:25545:11976
CAAGCTTT
+
FFFFFFFF
@A00769:11:HC3HCDRXX:1:2108:4010:12007
CAAGCTTT
+
FFFFFFFF
@A00769:11:HC3HCDRXX:1:2108:1054:12023
CAAGCTTT
+
FFFFFFFF
@A00769:11:HC3HCDRXX:1:2108:14959:12023
CAAGCTTT
+
FFFFFFFF
@A00769:11:HC3HCDRXX:1:2108:26313:12117
CAAGCTTT
+
FFFFFFFF
@A00769:11:HC3HCDRXX:1:2108:17083:12132
CAAGCTTT
+
FFFFFFFF
@A00769:11:HC3HCDRXX:1:2108:3730:12336
CAAGCTTT
+
FFFFFFFF
@A00769:11:HC3HCDRXX:1:2108:28935:12430
CAAGCTTT
+
FFFFF,FF
@A00769:11:HC3HCDRXX:1:2108:23086:12477
CAAGCTTT
+
FFFFFFFF
@A00769:11:HC3HCDRXX:1:2108:25201:12540
CAAGCTTT
+
FFFFFFFF
@A00769:11:HC3HCDRXX:1:2108:32470:12540
CAAGCTTT
+
FFFFFFFF
@A00769:11:HC3HCDRXX:1:2108:11216:12555
CAAGCTTT
+
FFFFFFFF
@A00769:11:HC3HCDRXX:1:2108:5213:12618
CAAGCTTT
+
:FFFFF,,
@A00769:11:HC3HCDRXX:1:2108:28718:12774
CAAGCTTT
+
FFFFFFFF
@A00769:11:HC3HCDRXX:1:2108:28275:12821
CAAGCTTT
+
:FFFFFFF
@A00769:11:HC3HCDRXX:1:2108:21215:12837
CAAGCTTT
+
FF:FF:FF
@A00769:11:HC3HCDRXX:1:2108:25744:12978
CAAGCTTT
+
FFFFFFFF
@A00769:11:HC3HCDRXX:1:2108:3296:13025
CAAGCTTT
+
FFFFFFFF
@A00769:11:HC3HCDRXX:1:2108:7292:13025
CAAGCTTT
+
FFFFFFFF
@A00769:11:HC3HCDRXX:1:2108:3875:13056
CAAGCTTT
+
FFFFFFFF
@A00769:11:HC3HCDRXX:1:2108:19117:13150
CAAGCTTT
+
F:FFFFFF
@A00769:11:HC3HCDRXX:1:2108:10465:13166
CAAGCTTT
+
FFFFFFFF
@A00769:11:HC3HCDRXX:1:2108:24749:13166
CAAGCTTT
+
FFFFFFFF
@A00769:11:HC3HCDRXX:1:2108:21404:13228
CAAGCTTT
+
FFFFFFFF
@A00769:11:HC3HCDRXX:1:2108:12536:13401
CAAGCTTT
+
FFFFFFFF
@A00769:11:HC3HCDRXX:1:2108:21423:13416
CAAGCTTT
+
FFFFFFFF
@A00769:11:HC3HCDRXX:1:2108:24189:13416
CAAGCTTT
+
FFFFFFFF
@A00769:11:HC3HCDRXX:1:2108:29523:13479
CAAGCTTT
+
FFFFFFFF
@A00769:11:HC3HCDRXX:1:2108:30644:13479
CAAGCTTT
+
FFFFFFFF
@A00769:11:HC3HCDRXX:1:2108:5918:13557
CAAGCTTT
+
FFFFFFFF
@A00769:11:HC3HCDRXX:1:2108:25446:13557
CAAGCTTT
+
FFFFFFFF
@A00769:11:HC3HCDRXX:1:2108:9037:13667
CAAGCTTT
+
FFFFFFFF
@A00769:11:HC3HCDRXX:1:2108:20455:13683
CAAGCTTT
+
FFFFF,FF
@A00769:11:HC3HCDRXX:1:2108:27109:13745
CAAGCTTT
+
FFFFFFFF
@A00769:11:HC3HCDRXX:1:2108:22227:13777
CAAGCTTT
+
FFFFFFFF
@A00769:11:HC3HCDRXX:1:2108:12870:13886
CAAGCTTT
+
FFFF,F,F
@A00769:11:HC3HCDRXX:1:2108:27597:14027
CAAGCTTT
+
FFFFFFFF
@A00769:11:HC3HCDRXX:1:2108:13901:14074
CAAGCTTT
+
FFFFFFFF
@A00769:11:HC3HCDRXX:1:2108:4526:14152
CAAGCTTT
+
FFFFFFFF
@A00769:11:HC3HCDRXX:1:2108:24316:14199
CAAGCTTT
+
FFFFFFFF
@A00769:11:HC3HCDRXX:1:2108:3839:14215
CAAGCTTT
+
FFFFF:FF
@A00769:11:HC3HCDRXX:1:2108:27236:14215
CAAGCTTT
+
FFFFFFFF
@A00769:11:HC3HCDRXX:1:2108:13919:14231
CAAGCTTT
+
FFFFFFFF
@A00769:11:HC3HCDRXX:1:2108:19262:14246
CAAGCTTT
+
FFFFFFFF
@A00769:11:HC3HCDRXX:1:2108:31765:14325
CAAGCTTT
+
FFFFFFFF
@A00769:11:HC3HCDRXX:1:2108:3920:14356
CAAGCTTT
+
FFFFFFFF
@A00769:11:HC3HCDRXX:1:2108:25943:14387
CAAGCTTT
+
FFFFFFFF
@A00769:11:HC3HCDRXX:1:2108:5032:14403
CAAGCTTT
+
FFFFFFFF
@A00769:11:HC3HCDRXX:1:2108:5032:14434
CAAGCTTT
+
FFFFFFFF
@A00769:11:HC3HCDRXX:1:2108:31873:14575
CAAGCTTT
+
FFFFFFFF
@A00769:11:HC3HCDRXX:1:2108:27218:14622
CAAGCTTT
+
FFFFFFFF
@A00769:11:HC3HCDRXX:1:2108:32796:14732
CAAGCTTT
+
FFFFFFFF
@A00769:11:HC3HCDRXX:1:2108:3477:14810
CAAGCTTT
+
FFFFFFFF
@A00769:11:HC3HCDRXX:1:2108:26241:14841
CAAGCTTT
+
FFFFFFFF
@A00769:11:HC3HCDRXX:1:2108:29776:14951
CAAGCTTT
+
FFFFFFFF
@A00769:11:HC3HCDRXX:1:2108:22706:15013
CAAGCTTT
+
FFFFFFFF
@A00769:11:HC3HCDRXX:1:2108:4318:15045
CAAGCTTT
+
FFFF:,F,
@A00769:11:HC3HCDRXX:1:2108:32063:15060
CAAGCTTT
+
FFFFFFFF
@A00769:11:HC3HCDRXX:1:2108:1136:15076
CAAGCTTT
+
FFFFFFFF
@A00769:11:HC3HCDRXX:1:2108:27859:15107
CAAGCTTT
+
FFFFFFFF
@A00769:11:HC3HCDRXX:1:2108:10700:15201
CAAGCTTT
+
FFFFFFFF
@A00769:11:HC3HCDRXX:1:2108:7093:15248
CAAGCTTT
+
FFFFFFFF
@A00769:11:HC3HCDRXX:1:2108:32877:15499
CAAGCTTT
+
FFFFFFFF
@A00769:11:HC3HCDRXX:1:2108:24849:15624
CAAGCTTT
+
FFFFFFFF
@A00769:11:HC3HCDRXX:1:2108:9462:15687
CAAGCTTT
+
FFFFFFFF
@A00769:11:HC3HCDRXX:1:2108:6216:15890
CAAGCTTT
+
FFFFFFFF
@A00769:11:HC3HCDRXX:1:2108:18674:15890
CAAGCTTT
+
FFFFFFFF
@A00769:11:HC3HCDRXX:1:2108:18258:15922
CAAGCTTT
+
FFFFFFFF
@A00769:11:HC3HCDRXX:1:2108:23918:16078
CAAGCTTT
+
FFFFFFFF
@A00769:11:HC3HCDRXX:1:2108:4318:16110
CAAGCTTT
+
FFFFFFFF
@A00769:11:HC3HCDRXX:1:2108:9923:16141
CAAGCTTT
+
FFFFFFFF
@A00769:11:HC3HCDRXX:1:2108:27959:16157
CAAGCTTT
+
FFFFFFFF
@A00769:11:HC3HCDRXX:1:2108:15302:16219
CAAGCTTT
+
FFFF,FF:
@A00769:11:HC3HCDRXX:1:2108:29812:16235
CAAGCTTT
+
FFFFF:FF
@A00769:11:HC3HCDRXX:1:2108:4345:16376
CAAGCTTT
+
FFFF,FFF
@A00769:11:HC3HCDRXX:1:2108:10041:16376
CAAGCTTT
+
FFFFFFFF
@A00769:11:HC3HCDRXX:1:2108:8486:16407
CAAGCTTT
+
FFFFF:FF
@A00769:11:HC3HCDRXX:1:2108:10963:16470
CAAGCTTT
+
FFFFFFFF
@A00769:11:HC3HCDRXX:1:2108:19587:16470
CAAGCTTT
+
FFFFFFFF
@A00769:11:HC3HCDRXX:1:2108:31720:16470
CAAGCTTT
+
FFFFFFFF
@A00769:11:HC3HCDRXX:1:2108:25473:16579
CAAGCTTT
+
FFFFFFFF
@A00769:11:HC3HCDRXX:1:2108:6298:16595
CAAGCTTT
+
FFFFFFFF
@A00769:11:HC3HCDRXX:1:2108:17870:16626
CAAGCTTT
+
FFFFFFFF
@A00769:11:HC3HCDRXX:1:2108:21414:16845
CAAGCTTT
+
FFFFFFFF
@A00769:11:HC3HCDRXX:1:2108:28320:16939
CAAGCTTT
+
FFFFFFFF
@A00769:11:HC3HCDRXX:1:2108:17806:16955
CAAGCTTT
+
FFFFFFFF
@A00769:11:HC3HCDRXX:1:2108:23086:16955
CAAGCTTT
+
FFFFFFFF
@A00769:11:HC3HCDRXX:1:2108:20437:16971
CAAGCTTT
+
FFFFFFFF
@A00769:11:HC3HCDRXX:1:2108:4517:16986
CAAGCTTT
+
FFFFFFFF
@A00769:11:HC3HCDRXX:1:2108:12735:17002
CAAGCTTT
+
FFFFFFFF
@A00769:11:HC3HCDRXX:1:2108:21649:17065
CAAGCTTT
+
:FFF::FF
@A00769:11:HC3HCDRXX:1:2108:16468:17143
CAAGCTTT
+
FFFFFFFF
@A00769:11:HC3HCDRXX:1:2108:17797:17190
CAAGCTTT
+
FFFF,F,F
@A00769:11:HC3HCDRXX:1:2108:9932:17253
CAAGCTTT
+
FFFFFFFF
@A00769:11:HC3HCDRXX:1:2108:9399:17268
CAAGCTTT
+
FFFFFFFF
@A00769:11:HC3HCDRXX:1:2108:23339:17268
CAAGCTTT
+
FFFFFFFF
@A00769:11:HC3HCDRXX:1:2108:4707:17315
CAAGCTTT
+
FFFFFF,F
@A00769:11:HC3HCDRXX:1:2108:7925:17315
CAAGCTTT
+
FFFFFFFF
@A00769:11:HC3HCDRXX:1:2108:11460:17425
CAAGCTTT
+
FFFFFFFF
@A00769:11:HC3HCDRXX:1:2108:23818:17472
CAAGCTTT
+
FFFFFF:F
@A00769:11:HC3HCDRXX:1:2108:6849:17487
CAAGCTTT
+
FFFFFFFF
@A00769:11:HC3HCDRXX:1:2108:25663:17503
CAAGCTTT
+
FFFF:F,F
@A00769:11:HC3HCDRXX:1:2108:9362:17644
CAAGCTTT
+
FFFFFFFF
@A00769:11:HC3HCDRXX:1:2108:24135:17644
CAAGCTTT
+
FFFFFFFF
@A00769:11:HC3HCDRXX:1:2108:24695:17801
CAAGCTTT
+
FFFFFFFF
@A00769:11:HC3HCDRXX:1:2108:14561:17816
CAAGCTTT
+
FFFFFFFF
@A00769:11:HC3HCDRXX:1:2108:7310:17848
CAAGCTTT
+
FFFFFFFF
@A00769:11:HC3HCDRXX:1:2108:13521:17895
CAAGCTTT
+
FFFFFFFF
@A00769:11:HC3HCDRXX:1:2108:21079:17957
CAAGCTTT
+
FFFFFF:F
@A00769:11:HC3HCDRXX:1:2108:3956:18208
CAAGCTTT
+
FFFFFFFF
@A00769:11:HC3HCDRXX:1:2108:32208:18317
CAAGCTTT
+
FFFF:,,:
@A00769:11:HC3HCDRXX:1:2108:8368:18396
CAAGCTTT
+
FFFFFFFF
@A00769:11:HC3HCDRXX:1:2108:16179:18427
CAAGCTTT
+
FFFFFFFF
@A00769:11:HC3HCDRXX:1:2108:24831:18505
CAAGCTTT
+
FFFFFFFF
@A00769:11:HC3HCDRXX:1:2108:28067:18505
CAAGCTTT
+
FFFFFFFF
@A00769:11:HC3HCDRXX:1:2108:21793:18568
CAAGCTTT
+
:FF,FF,:
@A00769:11:HC3HCDRXX:1:2108:23149:18568
CAAGCTTT
+
FFFFFF:F
@A00769:11:HC3HCDRXX:1:2108:18566:18646
CAAGCTTT
+
FFFFFFFF
@A00769:11:HC3HCDRXX:1:2108:30987:18897
CAAGCTTT
+
FFFFFFFF
@A00769:11:HC3HCDRXX:1:2108:8576:18912
CAAGCTTT
+
FFFFFFFF
@A00769:11:HC3HCDRXX:1:2108:14136:18928
CAAGCTTT
+
FFFFF,,,
@A00769:11:HC3HCDRXX:1:2108:26603:19163
CAAGCTTT
+
FFFFF:FF
@A00769:11:HC3HCDRXX:1:2108:27019:19163
CAAGCTTT
+
FFFFFFFF
@A00769:11:HC3HCDRXX:1:2108:11026:19366
CAAGCTTT
+
FFFFFFFF
@A00769:11:HC3HCDRXX:1:2108:24062:19460
CAAGCTTT
+
FFFFFFFF
@A00769:11:HC3HCDRXX:1:2108:1551:19554
CAAGCTTT
+
FFFFFFFF
@A00769:11:HC3HCDRXX:1:2108:3558:19554
CAAGCTTT
+
FFFFFFFF
@A00769:11:HC3HCDRXX:1:2108:32904:19554
CAAGCTTT
+
FFFFFFFF
@A00769:11:HC3HCDRXX:1:2108:15103:19664
CAAGCTTT
+
FFFF:FFF
@A00769:11:HC3HCDRXX:1:2108:14055:19727
CAAGCTTT
+
FFFFFFFF
@A00769:11:HC3HCDRXX:1:2108:31774:19758
CAAGCTTT
+
FFFFF,FF
@A00769:11:HC3HCDRXX:1:2108:5954:19852
CAAGCTTT
+
FFFFFFFF
@A00769:11:HC3HCDRXX:1:2108:20283:19899
CAAGCTTT
+
FFFFFFFF
@A00769:11:HC3HCDRXX:1:2108:23068:19993
CAAGCTTT
+
FFFFFFFF
@A00769:11:HC3HCDRXX:1:2108:8910:20024
CAAGCTTT
+
FFFFFFFF
@A00769:11:HC3HCDRXX:1:2108:21052:20071
CAAGCTTT
+
FFFFFFFF
@A00769:11:HC3HCDRXX:1:2108:11894:20118
CAAGCTTT
+
FFFFFFFF
@A00769:11:HC3HCDRXX:1:2108:23430:20118
CAAGCTTT
+
FFFFFFFF
@A00769:11:HC3HCDRXX:1:2108:30481:20149
CAAGCTTT
+
FFFFFFFF
@A00769:11:HC3HCDRXX:1:2108:1994:20165
CAAGCTTT
+
FFFFFFFF
@A00769:11:HC3HCDRXX:1:2108:14073:20415
CAAGCTTT
+
FFFFFFFF
@A00769:11:HC3HCDRXX:1:2108:27290:20447
CAAGCTTT
+
FFFFFFFF
@A00769:11:HC3HCDRXX:1:2108:29595:20462
CAAGCTTT
+
FFFFFFFF
@A00769:11:HC3HCDRXX:1:2108:3432:20494
CAAGCTTT
+
FFFFFFFF
@A00769:11:HC3HCDRXX:1:2108:32018:20494
CAAGCTTT
+
FFFFFFFF
@A00769:11:HC3HCDRXX:1:2108:27362:20572
CAAGCTTT
+
FFFFFFF:
@A00769:11:HC3HCDRXX:1:2108:3043:20729
CAAGCTTT
+
FFFFFFFF
@A00769:11:HC3HCDRXX:1:2108:29206:20760
CAAGCTTT
+
FFFFFFFF
@A00769:11:HC3HCDRXX:1:2108:10402:20791
CAAGCTTT
+
FFFFFFFF
@A00769:11:HC3HCDRXX:1:2108:32199:20838
CAAGCTTT
+
FFFFFFFF
@A00769:11:HC3HCDRXX:1:2108:2736:20854
CAAGCTTT
+
FFFF:FFF
@A00769:11:HC3HCDRXX:1:2108:8621:20901
CAAGCTTT
+
FFFFFFFF
@A00769:11:HC3HCDRXX:1:2108:7862:20932
CAAGCTTT
+
FFFFFFFF
@A00769:11:HC3HCDRXX:1:2108:28890:20932
CAAGCTTT
+
FFFFFFFF
@A00769:11:HC3HCDRXX:1:2108:14154:20964
CAAGCTTT
+
:FFFFFFF
@A00769:11:HC3HCDRXX:1:2108:32389:20979
CAAGCTTT
+
FFFFFFFF
@A00769:11:HC3HCDRXX:1:2108:10782:21042
CAAGCTTT
+
FFFFFFFF
@A00769:11:HC3HCDRXX:1:2108:23963:21073
CAAGCTTT
+
FFFFFFFF
@A00769:11:HC3HCDRXX:1:2108:29496:21104
CAAGCTTT
+
FFFFFFFF
@A00769:11:HC3HCDRXX:1:2108:3405:21167
CAAGCTTT
+
FFFFFFFF
@A00769:11:HC3HCDRXX:1:2108:4255:21167
CAAGCTTT
+
FFFFFFFF
@A00769:11:HC3HCDRXX:1:2108:18331:21214
CAAGCTTT
+
FFFF,,FF
@A00769:11:HC3HCDRXX:1:2108:3694:21355
CAAGCTTT
+
FFFFFFFF
@A00769:11:HC3HCDRXX:1:2108:22173:21449
CAAGCTTT
+
FFFFFFFF
@A00769:11:HC3HCDRXX:1:2108:21685:21605
CAAGCTTT
+
FFFFFFFF
@A00769:11:HC3HCDRXX:1:2108:9480:21668
CAAGCTTT
+
FFFFFFFF
@A00769:11:HC3HCDRXX:1:2108:31078:21684
CAAGCTTT
+
FFFFFFFF
@A00769:11:HC3HCDRXX:1:2108:19407:21731
CAAGCTTT
+
FFFFFFFF
@A00769:11:HC3HCDRXX:1:2108:19940:21966
CAAGCTTT
+
FFFFFFFF
@A00769:11:HC3HCDRXX:1:2108:13621:22013
CAAGCTTT
+
,FF,F::F
@A00769:11:HC3HCDRXX:1:2108:22200:22122
CAAGCTTT
+
FFFFFFFF
@A00769:11:HC3HCDRXX:1:2108:18846:22294
CAAGCTTT
+
FFFFFFFF
@A00769:11:HC3HCDRXX:1:2108:30870:22294
CAAGCTTT
+
FFFFF:FF
@A00769:11:HC3HCDRXX:1:2108:17788:22404
CAAGCTTT
+
FFFFFFFF
@A00769:11:HC3HCDRXX:1:2108:14742:22451
CAAGCTTT
+
FF:FFF,:
@A00769:11:HC3HCDRXX:1:2108:13386:22482
CAAGCTTT
+
FFFFFFFF
@A00769:11:HC3HCDRXX:1:2108:5213:22514
CAAGCTTT
+
FFF:FF::
@A00769:11:HC3HCDRXX:1:2108:14362:22545
CAAGCTTT
+
FFFF:FFF
@A00769:11:HC3HCDRXX:1:2108:4092:22608
CAAGCTTT
+
FFFFFFFF
@A00769:11:HC3HCDRXX:1:2108:17219:22608
CAAGCTTT
+
FFFFFFFF
@A00769:11:HC3HCDRXX:1:2108:16721:22780
CAAGCTTT
+
FFFFF:FF
@A00769:11:HC3HCDRXX:1:2108:26838:22795
CAAGCTTT
+
FFFFFFFF
@A00769:11:HC3HCDRXX:1:2108:15203:22842
CAAGCTTT
+
FFFF:::,
@A00769:11:HC3HCDRXX:1:2108:7374:22874
CAAGCTTT
+
FFFFFFFF
@A00769:11:HC3HCDRXX:1:2108:5430:23046
CAAGCTTT
+
FFF:F,FF
@A00769:11:HC3HCDRXX:1:2108:23945:23046
CAAGCTTT
+
F,FFFFF:
@A00769:11:HC3HCDRXX:1:2108:31973:23109
CAAGCTTT
+
FFFFFFFF
@A00769:11:HC3HCDRXX:1:2108:28754:23202
CAAGCTTT
+
FFFFFFFF
@A00769:11:HC3HCDRXX:1:2108:8919:23453
CAAGCTTT
+
FFFFFFFF
@A00769:11:HC3HCDRXX:1:2108:30454:23516
CAAGCTTT
+
FFFFFFFF
@A00769:11:HC3HCDRXX:1:2108:30065:23594
CAAGCTTT
+
FFFFFFFF
@A00769:11:HC3HCDRXX:1:2108:4951:23625
CAAGCTTT
+
:FFFFFFF
@A00769:11:HC3HCDRXX:1:2108:32560:23813
CAAGCTTT
+
FFFFFFFF
@A00769:11:HC3HCDRXX:1:2108:23204:23923
CAAGCTTT
+
FFFFFFFF
@A00769:11:HC3HCDRXX:1:2108:23176:23938
CAAGCTTT
+
FFFFFFFF
@A00769:11:HC3HCDRXX:1:2108:9281:23954
CAAGCTTT
+
FFFFFFFF
@A00769:11:HC3HCDRXX:1:2108:28556:23954
CAAGCTTT
+
FFFFFFFF
@A00769:11:HC3HCDRXX:1:2108:10746:23985
CAAGCTTT
+
FFFFFFFF
@A00769:11:HC3HCDRXX:1:2108:6650:24001
CAAGCTTT
+
FFFFFFFF
@A00769:11:HC3HCDRXX:1:2108:21974:24079
CAAGCTTT
+
FFFFF:F:
@A00769:11:HC3HCDRXX:1:2108:28266:24111
CAAGCTTT
+
FFFFFFFF
@A00769:11:HC3HCDRXX:1:2108:31665:24111
CAAGCTTT
+
FFFFFFFF
@A00769:11:HC3HCDRXX:1:2108:27525:24173
CAAGCTTT
+
FFFFFFFF
@A00769:11:HC3HCDRXX:1:2108:6885:24189
CAAGCTTT
+
FFFFFFFF
@A00769:11:HC3HCDRXX:1:2108:26838:24205
CAAGCTTT
+
FFFFFFFF
@A00769:11:HC3HCDRXX:1:2108:20943:24580
CAAGCTTT
+
FFFFFFFF
@A00769:11:HC3HCDRXX:1:2108:32687:24596
CAAGCTTT
+
FFFFFFFF
@A00769:11:HC3HCDRXX:1:2108:26648:24627
CAAGCTTT
+
FFFFFFFF
@A00769:11:HC3HCDRXX:1:2108:21685:24674
CAAGCTTT
+
FFFFFFFF
@A00769:11:HC3HCDRXX:1:2108:30264:24690
CAAGCTTT
+
FFFFFFFF
@A00769:11:HC3HCDRXX:1:2108:29405:24737
CAAGCTTT
+
FFFFFFFF
@A00769:11:HC3HCDRXX:1:2108:6289:24752
CAAGCTTT
+
FFFFFFFF
@A00769:11:HC3HCDRXX:1:2108:25726:24784
CAAGCTTT
+
FFFFFFFF
@A00769:11:HC3HCDRXX:1:2108:13946:24893
CAAGCTTT
+
FFFFFFFF
@A00769:11:HC3HCDRXX:1:2108:6144:24909
CAAGCTTT
+
FFFFFFFF
@A00769:11:HC3HCDRXX:1:2108:26630:24940
CAAGCTTT
+
FFFFFF:F
@A00769:11:HC3HCDRXX:1:2108:21450:24956
CAAGCTTT
+
FFF::FFF
@A00769:11:HC3HCDRXX:1:2108:2003:25097
CAAGCTTT
+
,FFF,:,F
@A00769:11:HC3HCDRXX:1:2108:24704:25144
CAAGCTTT
+
FFFFFFFF
@A00769:11:HC3HCDRXX:1:2108:20907:25175
CAAGCTTT
+
FF:FFFF,
@A00769:11:HC3HCDRXX:1:2108:5348:25191
CAAGCTTT
+
FFFFFFFF
@A00769:11:HC3HCDRXX:1:2108:13114:25269
CAAGCTTT
+
FFFFFFFF
@A00769:11:HC3HCDRXX:1:2108:9896:25300
CAAGCTTT
+
FFFFFFFF
@A00769:11:HC3HCDRXX:1:2108:11623:25316
CAAGCTTT
+
FFFFFFFF
@A00769:11:HC3HCDRXX:1:2108:31349:25316
CAAGCTTT
+
FFFFFFFF
@A00769:11:HC3HCDRXX:1:2108:21504:25332
CAAGCTTT
+
FFFFFFFF
@A00769:11:HC3HCDRXX:1:2108:9670:25347
CAAGCTTT
+
FFFFFFFF
@A00769:11:HC3HCDRXX:1:2108:22444:25426
CAAGCTTT
+
FFFFFFFF
@A00769:11:HC3HCDRXX:1:2108:31195:25551
CAAGCTTT
+
FFFFFFFF
@A00769:11:HC3HCDRXX:1:2108:8874:25692
CAAGCTTT
+
FFFFFFFF
@A00769:11:HC3HCDRXX:1:2108:26042:25770
CAAGCTTT
+
FFFFFFFF
@A00769:11:HC3HCDRXX:1:2108:5864:25801
CAAGCTTT
+
FFFFFFFF
@A00769:11:HC3HCDRXX:1:2108:10149:25927
CAAGCTTT
+
FFFFFFFF
@A00769:11:HC3HCDRXX:1:2108:27236:25958
CAAGCTTT
+
FFFFFFFF
@A00769:11:HC3HCDRXX:1:2108:32407:25989
CAAGCTTT
+
FFFFFF:F
@A00769:11:HC3HCDRXX:1:2108:27570:26036
CAAGCTTT
+
FFFFFFFF
@A00769:11:HC3HCDRXX:1:2108:4291:26083
CAAGCTTT
+
FFFFFFFF
@A00769:11:HC3HCDRXX:1:2108:4417:26083
CAAGCTTT
+
FFFFFFFF
@A00769:11:HC3HCDRXX:1:2108:8341:26083
CAAGCTTT
+
FFFFFF:F
@A00769:11:HC3HCDRXX:1:2108:7681:26099
CAAGCTTT
+
FFFFFFFF
@A00769:11:HC3HCDRXX:1:2108:4381:26240
CAAGCTTT
+
FFFFFFFF
@A00769:11:HC3HCDRXX:1:2108:32904:26349
CAAGCTTT
+
FFFFFFFF
@A00769:11:HC3HCDRXX:1:2108:13132:26428
CAAGCTTT
+
FFFFFFFF
@A00769:11:HC3HCDRXX:1:2108:6732:26459
CAAGCTTT
+
FFFF::FF
@A00769:11:HC3HCDRXX:1:2108:30897:26506
CAAGCTTT
+
FFFFFFFF
@A00769:11:HC3HCDRXX:1:2108:32154:26553
CAAGCTTT
+
FFFFFFFF
@A00769:11:HC3HCDRXX:1:2108:17463:26569
CAAGCTTT
+
FFFFFFFF
@A00769:11:HC3HCDRXX:1:2108:2465:26616
CAAGCTTT
+
FFFFFFFF
@A00769:11:HC3HCDRXX:1:2108:20347:26772
CAAGCTTT
+
FFFFFFFF
@A00769:11:HC3HCDRXX:1:2108:5258:26913
CAAGCTTT
+
FFF:FF:F
@A00769:11:HC3HCDRXX:1:2108:22797:26913
CAAGCTTT
+
FFFFFFFF
@A00769:11:HC3HCDRXX:1:2108:2709:26944
CAAGCTTT
+
FFFFFFFF
@A00769:11:HC3HCDRXX:1:2108:3694:26991
CAAGCTTT
+
FFFFFFFF
@A00769:11:HC3HCDRXX:1:2108:13819:27148
CAAGCTTT
+
FFFFFFFF
@A00769:11:HC3HCDRXX:1:2108:5213:27273
CAAGCTTT
+
FFFFFFFF
@A00769:11:HC3HCDRXX:1:2108:5113:27289
CAAGCTTT
+
FFFFFFFF
@A00769:11:HC3HCDRXX:1:2108:29803:27398
CAAGCTTT
+
FFFFFFFF
@A00769:11:HC3HCDRXX:1:2108:30346:27492
CAAGCTTT
+
FFFFF:FF
@A00769:11:HC3HCDRXX:1:2108:14064:27602
CAAGCTTT
+
FFFFFFFF
@A00769:11:HC3HCDRXX:1:2108:18186:27602
CAAGCTTT
+
FFFFFFFF
@A00769:11:HC3HCDRXX:1:2108:20211:27602
CAAGCTTT
+
FFFFFFFF
@A00769:11:HC3HCDRXX:1:2108:30481:27602
CAAGCTTT
+
FFFFFFFF
@A00769:11:HC3HCDRXX:1:2108:3061:27618
CAAGCTTT
+
FFFFFFFF
@A00769:11:HC3HCDRXX:1:2108:29803:27649
CAAGCTTT
+
FFFFFFFF
@A00769:11:HC3HCDRXX:1:2108:8477:27727
CAAGCTTT
+
FFFFFFFF
@A00769:11:HC3HCDRXX:1:2108:30843:27759
CAAGCTTT
+
FFFFFFFF
@A00769:11:HC3HCDRXX:1:2108:26087:27821
CAAGCTTT
+
FFFFFFFF
@A00769:11:HC3HCDRXX:1:2108:1136:27915
CAAGCTTT
+
FFFFFFFF
@A00769:11:HC3HCDRXX:1:2108:27019:27931
CAAGCTTT
+
FFFFFFF:
@A00769:11:HC3HCDRXX:1:2108:26259:28025
CAAGCTTT
+
FFFFFFFF
@A00769:11:HC3HCDRXX:1:2108:16532:28401
CAAGCTTT
+
FFFFFFFF
@A00769:11:HC3HCDRXX:1:2108:1072:28432
CAAGCTTT
+
FFFFFFFF
@A00769:11:HC3HCDRXX:1:2108:4815:28432
CAAGCTTT
+
FFFFFFFF
@A00769:11:HC3HCDRXX:1:2108:8558:28557
CAAGCTTT
+
FFFFFFFF
@A00769:11:HC3HCDRXX:1:2108:23294:28557
CAAGCTTT
+
FFFFFFFF
@A00769:11:HC3HCDRXX:1:2108:20989:28573
CAAGCTTT
+
FFFFFFFF
@A00769:11:HC3HCDRXX:1:2108:31946:28573
CAAGCTTT
+
FFFFFFFF
@A00769:11:HC3HCDRXX:1:2108:24966:28604
CAAGCTTT
+
FFFFFFFF
@A00769:11:HC3HCDRXX:1:2108:21296:28698
CAAGCTTT
+
FFFFFFFF
@A00769:11:HC3HCDRXX:1:2108:20392:28792
CAAGCTTT
+
FFFFFFFF
@A00769:11:HC3HCDRXX:1:2108:1633:28808
CAAGCTTT
+
FFFFFFFF
@A00769:11:HC3HCDRXX:1:2108:2844:28839
CAAGCTTT
+
FFFFFFFF
@A00769:11:HC3HCDRXX:1:2108:5222:28855
CAAGCTTT
+
FFFF::FF
@A00769:11:HC3HCDRXX:1:2108:17770:28917
CAAGCTTT
+
FFFFFFFF
@A00769:11:HC3HCDRXX:1:2108:14913:29042
CAAGCTTT
+
FFFFFFFF
@A00769:11:HC3HCDRXX:1:2108:9787:29152
CAAGCTTT
+
FFFFFFFF
@A00769:11:HC3HCDRXX:1:2108:2736:29183
CAAGCTTT
+
FFFFFFFF
@A00769:11:HC3HCDRXX:1:2108:32868:29230
CAAGCTTT
+
FFFFFFFF
@A00769:11:HC3HCDRXX:1:2108:29451:29293
CAAGCTTT
+
FFFFFFFF
@A00769:11:HC3HCDRXX:1:2108:8079:29324
CAAGCTTT
+
FFFFFFFF
@A00769:11:HC3HCDRXX:1:2108:12472:29356
CAAGCTTT
+
FFFFFFFF
@A00769:11:HC3HCDRXX:1:2108:32027:29371
CAAGCTTT
+
FFFFFFFF
@A00769:11:HC3HCDRXX:1:2108:27462:29512
CAAGCTTT
+
FFFFFFFF
@A00769:11:HC3HCDRXX:1:2108:3685:29543
CAAGCTTT
+
FFFFFFFF
@A00769:11:HC3HCDRXX:1:2108:22996:29543
CAAGCTTT
+
FFFFFFFF
@A00769:11:HC3HCDRXX:1:2108:29975:29543
CAAGCTTT
+
FFFFF:FF
@A00769:11:HC3HCDRXX:1:2108:31964:29606
CAAGCTTT
+
FFFFFFFF
@A00769:11:HC3HCDRXX:1:2108:8495:29919
CAAGCTTT
+
FFFFFFFF
@A00769:11:HC3HCDRXX:1:2108:13015:29951
CAAGCTTT
+
FFFFFFFF
@A00769:11:HC3HCDRXX:1:2108:18846:30029
CAAGCTTT
+
FFFFFFFF
@A00769:11:HC3HCDRXX:1:2108:20573:30107
CAAGCTTT
+
FFFFFFFF
@A00769:11:HC3HCDRXX:1:2108:16297:30154
CAAGCTTT
+
FFFFFFFF
@A00769:11:HC3HCDRXX:1:2108:27326:30217
CAAGCTTT
+
FFFFFFFF
@A00769:11:HC3HCDRXX:1:2108:25319:30279
CAAGCTTT
+
FFFFFFFF
@A00769:11:HC3HCDRXX:1:2108:7292:30311
CAAGCTTT
+
FFFFFFFF
@A00769:11:HC3HCDRXX:1:2108:21522:30342
CAAGCTTT
+
FFFFFFFF
@A00769:11:HC3HCDRXX:1:2108:9742:30420
CAAGCTTT
+
FFFFFFFF
@A00769:11:HC3HCDRXX:1:2108:10592:30514
CAAGCTTT
+
FFFFFFFF
@A00769:11:HC3HCDRXX:1:2108:14705:30624
CAAGCTTT
+
FFFFFFFF
@A00769:11:HC3HCDRXX:1:2108:15013:30624
CAAGCTTT
+
FFFFFFFF
@A00769:11:HC3HCDRXX:1:2108:4010:30671
CAAGCTTT
+
FFFFFFFF
@A00769:11:HC3HCDRXX:1:2108:15049:30718
CAAGCTTT
+
FFFFFFFF
@A00769:11:HC3HCDRXX:1:2108:9860:30749
CAAGCTTT
+
FFFFFFFF
@A00769:11:HC3HCDRXX:1:2108:24297:30796
CAAGCTTT
+
FFFFFFFF
@A00769:11:HC3HCDRXX:1:2108:10004:30968
CAAGCTTT
+
FFFFFFFF
@A00769:11:HC3HCDRXX:1:2108:16188:30968
CAAGCTTT
+
FFFFFFFF
@A00769:11:HC3HCDRXX:1:2108:19208:30968
CAAGCTTT
+
FFFFFFFF
@A00769:11:HC3HCDRXX:1:2108:25988:30968
CAAGCTTT
+
FFFFFFFF
@A00769:11:HC3HCDRXX:1:2108:31819:31046
CAAGCTTT
+
FFFFFFFF
@A00769:11:HC3HCDRXX:1:2108:14977:31093
CAAGCTTT
+
FFFFFFFF
@A00769:11:HC3HCDRXX:1:2108:26946:31093
CAAGCTTT
+
FFFFFFFF
@A00769:11:HC3HCDRXX:1:2108:16649:31203
CAAGCTTT
+
FFFFFFFF
@A00769:11:HC3HCDRXX:1:2108:6931:31281
CAAGCTTT
+
FFFFFFFF
@A00769:11:HC3HCDRXX:1:2108:5981:31391
CAAGCTTT
+
FFFFFFFF
@A00769:11:HC3HCDRXX:1:2108:29559:31454
CAAGCTTT
+
FFFFFFFF
@A00769:11:HC3HCDRXX:1:2108:32786:31751
CAAGCTTT
+
FFFFFFFF
@A00769:11:HC3HCDRXX:1:2108:6470:31798
CAAGCTTT
+
FFFFFFFF
@A00769:11:HC3HCDRXX:1:2108:21423:31829
CAAGCTTT
+
FFFFFFFF
@A00769:11:HC3HCDRXX:1:2108:11812:31908
CAAGCTTT
+
FFFFFFFF
@A00769:11:HC3HCDRXX:1:2108:22137:31908
CAAGCTTT
+
FFFFFFFF
@A00769:11:HC3HCDRXX:1:2108:20283:32017
CAAGCTTT
+
FFFFFFFF
@A00769:11:HC3HCDRXX:1:2108:32904:32049
CAAGCTTT
+
FFFFFFFF
@A00769:11:HC3HCDRXX:1:2108:4734:32174
CAAGCTTT
+
FFFFFFFF
@A00769:11:HC3HCDRXX:1:2108:12997:32205
CAAGCTTT
+
FFFFFFFF
@A00769:11:HC3HCDRXX:1:2108:6343:32236
CAAGCTTT
+
FFFFFFFF
@A00769:11:HC3HCDRXX:1:2108:6397:32236
CAAGCTTT
+
FFFFFFFF
@A00769:11:HC3HCDRXX:1:2108:12997:32236
CAAGCTTT
+
FFFFFFFF
@A00769:11:HC3HCDRXX:1:2108:6225:32252
CAAGCTTT
+
FFFFFFFF
@A00769:11:HC3HCDRXX:1:2108:28818:32424
CAAGCTTT
+
FFFFFF:F
@A00769:11:HC3HCDRXX:1:2108:29866:32424
CAAGCTTT
+
FFFFFFF:
@A00769:11:HC3HCDRXX:1:2108:31665:32503
CAAGCTTT
+
FFFFF:FF
@A00769:11:HC3HCDRXX:1:2108:13648:32612
CAAGCTTT
+
FFFFFFFF
@A00769:11:HC3HCDRXX:1:2108:24496:32737
CAAGCTTT
+
FFFFFFFF
@A00769:11:HC3HCDRXX:1:2108:10881:32831
CAAGCTTT
+
FFFFFFFF
@A00769:11:HC3HCDRXX:1:2108:13883:32831
CAAGCTTT
+
FFFFFFFF
@A00769:11:HC3HCDRXX:1:2108:16324:32831
CAAGCTTT
+
FFFFFFFF
@A00769:11:HC3HCDRXX:1:2108:23520:32894
CAAGCTTT
+
FFFFFFFF
@A00769:11:HC3HCDRXX:1:2108:20057:32972
CAAGCTTT
+
FFFFFFFF
@A00769:11:HC3HCDRXX:1:2108:6714:33035
CAAGCTTT
+
FFFFFFFF
@A00769:11:HC3HCDRXX:1:2108:26087:33082
CAAGCTTT
+
FFFFFFFF
@A00769:11:HC3HCDRXX:1:2108:6153:33098
CAAGCTTT
+
FFFFFFFF
@A00769:11:HC3HCDRXX:1:2108:6117:33191
CAAGCTTT
+
FFFFFFFF
@A00769:11:HC3HCDRXX:1:2108:27136:33301
CAAGCTTT
+
FFFFFFFF
@A00769:11:HC3HCDRXX:1:2108:19551:33348
CAAGCTTT
+
FFFFFFFF
@A00769:11:HC3HCDRXX:1:2108:23149:33348
CAAGCTTT
+
FFFFFFFF
@A00769:11:HC3HCDRXX:1:2108:16387:33473
CAAGCTTT
+
FFFFFFFF
@A00769:11:HC3HCDRXX:1:2108:21549:33489
CAAGCTTT
+
FFFFFFFF
@A00769:11:HC3HCDRXX:1:2108:26341:33520
CAAGCTTT
+
FFFFFFFF
@A00769:11:HC3HCDRXX:1:2108:22055:33552
CAAGCTTT
+
FFFFFFFF
@A00769:11:HC3HCDRXX:1:2108:12409:33630
CAAGCTTT
+
FFFFFFFF
@A00769:11:HC3HCDRXX:1:2108:15130:33646
CAAGCTTT
+
FFFFFFFF
@A00769:11:HC3HCDRXX:1:2108:24415:33661
CAAGCTTT
+
FFFFFFFF
@A00769:11:HC3HCDRXX:1:2108:19379:33802
CAAGCTTT
+
FFFFFFFF
@A00769:11:HC3HCDRXX:1:2108:17155:33927
CAAGCTTT
+
FFFFFFFF
@A00769:11:HC3HCDRXX:1:2108:2555:33943
CAAGCTTT
+
FFFFF:F,
@A00769:11:HC3HCDRXX:1:2108:14262:34021
CAAGCTTT
+
FFFFFFFF
@A00769:11:HC3HCDRXX:1:2108:19524:34053
CAAGCTTT
+
FFFFFFFF
@A00769:11:HC3HCDRXX:1:2108:20148:34068
CAAGCTTT
+
FFFFFFFF
@A00769:11:HC3HCDRXX:1:2108:22941:34115
CAAGCTTT
+
FFFFFFFF
@A00769:11:HC3HCDRXX:1:2108:8730:34147
CAAGCTTT
+
FFFFFF:F
@A00769:11:HC3HCDRXX:1:2108:18448:34162
CAAGCTTT
+
FFFFFFFF
@A00769:11:HC3HCDRXX:1:2108:1524:34319
CAAGCTTT
+
FFFFFFFF
@A00769:11:HC3HCDRXX:1:2108:9914:34319
CAAGCTTT
+
FFFFFFFF
@A00769:11:HC3HCDRXX:1:2108:16432:34334
CAAGCTTT
+
FFFFFFFF
@A00769:11:HC3HCDRXX:1:2108:19931:34475
CAAGCTTT
+
FFFFFFFF
@A00769:11:HC3HCDRXX:1:2108:19868:34522
CAAGCTTT
+
FFFFFF:F
@A00769:11:HC3HCDRXX:1:2108:16893:34538
CAAGCTTT
+
FFFFFFFF
@A00769:11:HC3HCDRXX:1:2108:23041:34726
CAAGCTTT
+
FFFFFF::
@A00769:11:HC3HCDRXX:1:2108:30798:34757
CAAGCTTT
+
FFFFFFFF
@A00769:11:HC3HCDRXX:1:2108:2736:34788
CAAGCTTT
+
FFFFFFFF
@A00769:11:HC3HCDRXX:1:2108:10050:34804
CAAGCTTT
+
FFF:FF:F
@A00769:11:HC3HCDRXX:1:2108:5864:34882
CAAGCTTT
+
FFFFFFFF
@A00769:11:HC3HCDRXX:1:2108:29857:34976
CAAGCTTT
+
FFFFFFFF
@A00769:11:HC3HCDRXX:1:2108:22941:35086
CAAGCTTT
+
FFFFFFFF
@A00769:11:HC3HCDRXX:1:2108:2880:35352
CAAGCTTT
+
FFFFFFFF
@A00769:11:HC3HCDRXX:1:2108:12500:35352
CAAGCTTT
+
FFFFFFFF
@A00769:11:HC3HCDRXX:1:2108:15845:35352
CAAGCTTT
+
FFFF:FFF
@A00769:11:HC3HCDRXX:1:2108:30499:35399
CAAGCTTT
+
FFFFFFFF
@A00769:11:HC3HCDRXX:1:2108:17273:35415
CAAGCTTT
+
FFFFFFFF
@A00769:11:HC3HCDRXX:1:2108:26838:35509
CAAGCTTT
+
FFFFFFFF
@A00769:11:HC3HCDRXX:1:2108:30246:35650
CAAGCTTT
+
FFFFFFFF
@A00769:11:HC3HCDRXX:1:2108:27245:35712
CAAGCTTT
+
FFFFFFFF
@A00769:11:HC3HCDRXX:1:2108:1750:35744
CAAGCTTT
+
FFFFFFFF
@A00769:11:HC3HCDRXX:1:2108:9127:35744
CAAGCTTT
+
FFFFFFFF
@A00769:11:HC3HCDRXX:1:2108:6054:35837
CAAGCTTT
+
FFFFFFFF
@A00769:11:HC3HCDRXX:1:2108:7997:35916
CAAGCTTT
+
FFFFFFFF
@A00769:11:HC3HCDRXX:1:2108:26612:35931
CAAGCTTT
+
FFFFFFFF
@A00769:11:HC3HCDRXX:1:2108:10628:35994
CAAGCTTT
+
FFFFFFFF
@A00769:11:HC3HCDRXX:1:2108:29478:36010
CAAGCTTT
+
FFFFFFFF
@A00769:11:HC3HCDRXX:1:2108:3405:36041
CAAGCTTT
+
FFFFF:FF
@A00769:11:HC3HCDRXX:1:2108:23619:36104
CAAGCTTT
+
FFFFFFFF
@A00769:11:HC3HCDRXX:1:2108:4661:36119
CAAGCTTT
+
FFFFF:FF
@A00769:11:HC3HCDRXX:1:2108:31792:36135
CAAGCTTT
+
FFFFFFFF
@A00769:11:HC3HCDRXX:1:2108:27633:36448
CAAGCTTT
+
FFFFFFFF
@A00769:11:HC3HCDRXX:1:2108:9959:36495
CAAGCTTT
+
FFFFFFFF
@A00769:11:HC3HCDRXX:1:2108:22254:36526
CAAGCTTT
+
FFFFFFFF
@A00769:11:HC3HCDRXX:1:2108:4616:36667
CAAGCTTT
+
FFFFFFFF
@A00769:11:HC3HCDRXX:1:2108:20528:36730
CAAGCTTT
+
FFFFFFFF
@A00769:11:HC3HCDRXX:1:2108:31458:36746
CAAGCTTT
+
F:F:F,::
@A00769:11:HC3HCDRXX:1:2108:21649:36761
CAAGCTTT
+
:FFFFFFF
@A00769:11:HC3HCDRXX:1:2108:10050:36808
CAAGCTTT
+
FFFFFFFF
@A00769:11:HC3HCDRXX:1:2108:30038:36824
CAAGCTTT
+
FFFFFFFF
@A00769:11:HC3HCDRXX:1:2108:11677:36871
CAAGCTTT
+
FFFFFFFF
@A00769:11:HC3HCDRXX:1:2108:31412:36886
CAAGCTTT
+
FFFFF:FF
@A00769:11:HC3HCDRXX:1:2108:8413:36980
CAAGCTTT
+
FFFFFFFF
@A00769:11:HC3HCDRXX:1:2108:16523:36996
CAAGCTTT
+
FFFFFFFF
@A00769:11:HC3HCDRXX:1:2108:10773:37027
CAAGCTTT
+
FFFFFFFF
@A00769:11:HC3HCDRXX:1:2108:25943:37027
CAAGCTTT
+
FFFFFFFF
@A00769:11:HC3HCDRXX:1:2109:17689:1094
CAAGCTTT
+
,FFFFFF:
@A00769:11:HC3HCDRXX:1:2109:11044:1141
CAAGCTTT
+
FFFFFFFF
@A00769:11:HC3HCDRXX:1:2109:24080:1204
CAAGCTTT
+
FFFFFFFF
@A00769:11:HC3HCDRXX:1:2109:2076:1235
CAAGCTTT
+
FFFFFFFF
@A00769:11:HC3HCDRXX:1:2109:29677:1251
CAAGCTTT
+
FFFFFFFF
@A00769:11:HC3HCDRXX:1:2109:24659:1266
CAAGCTTT
+
FFFFFFFF
@A00769:11:HC3HCDRXX:1:2109:28727:1297
CAAGCTTT
+
FFFFFFFF
@A00769:11:HC3HCDRXX:1:2109:10845:1329
CAAGCTTT
+
FFFFFFFF
@A00769:11:HC3HCDRXX:1:2109:25003:1423
CAAGCTTT
+
FFFFFFFF
@A00769:11:HC3HCDRXX:1:2109:17128:1501
CAAGCTTT
+
FFFFFFFF
@A00769:11:HC3HCDRXX:1:2109:17725:1501
CAAGCTTT
+
FFFFF:FF
@A00769:11:HC3HCDRXX:1:2109:26992:1611
CAAGCTTT
+
FFFFFFFF
@A00769:11:HC3HCDRXX:1:2109:17779:1658
CAAGCTTT
+
FFFFFFFF
@A00769:11:HC3HCDRXX:1:2109:20708:1658
CAAGCTTT
+
FFFFFFFF
@A00769:11:HC3HCDRXX:1:2109:16387:1752
CAAGCTTT
+
FFF:FFFF
@A00769:11:HC3HCDRXX:1:2109:26106:1799
CAAGCTTT
+
FFFFFFFF
@A00769:11:HC3HCDRXX:1:2109:24026:1955
CAAGCTTT
+
FFFFFFFF
@A00769:11:HC3HCDRXX:1:2109:7789:2049
CAAGCTTT
+
FFFFFFFF
@A00769:11:HC3HCDRXX:1:2109:11243:2080
CAAGCTTT
+
FFFFFFFF
@A00769:11:HC3HCDRXX:1:2109:31042:2080
CAAGCTTT
+
FFFFFFFF
@A00769:11:HC3HCDRXX:1:2109:7654:2127
CAAGCTTT
+
FFFFFFFF
@A00769:11:HC3HCDRXX:1:2109:30409:2143
CAAGCTTT
+
FFFFFFFF
@A00769:11:HC3HCDRXX:1:2109:31268:2159
CAAGCTTT
+
FFFFFF:F
@A00769:11:HC3HCDRXX:1:2109:3676:2221
CAAGCTTT
+
FF:FFFFF
@A00769:11:HC3HCDRXX:1:2109:28709:2237
CAAGCTTT
+
FFFFFFFF
@A00769:11:HC3HCDRXX:1:2109:23836:2315
CAAGCTTT
+
FFFFFFFF
@A00769:11:HC3HCDRXX:1:2109:26124:2331
CAAGCTTT
+
FFFFFFFF
@A00769:11:HC3HCDRXX:1:2109:26413:2331
CAAGCTTT
+
FFFFFFFF
@A00769:11:HC3HCDRXX:1:2109:2013:2378
CAAGCTTT
+
FFFFFFFF
@A00769:11:HC3HCDRXX:1:2109:14606:2550
CAAGCTTT
+
FFFFFF:F
@A00769:11:HC3HCDRXX:1:2109:29134:2660
CAAGCTTT
+
FFFFFFFF
@A00769:11:HC3HCDRXX:1:2109:29812:2675
CAAGCTTT
+
FFFFFFFF
@A00769:11:HC3HCDRXX:1:2109:20790:2801
CAAGCTTT
+
FFFFFFFF
@A00769:11:HC3HCDRXX:1:2109:31439:2832
CAAGCTTT
+
FFFFFFF:
@A00769:11:HC3HCDRXX:1:2109:10411:2988
CAAGCTTT
+
FFFFFFFF
@A00769:11:HC3HCDRXX:1:2109:29993:3020
CAAGCTTT
+
FFFFFFFF
@A00769:11:HC3HCDRXX:1:2109:30852:3098
CAAGCTTT
+
FFFFFFFF
@A00769:11:HC3HCDRXX:1:2109:32777:3176
CAAGCTTT
+
FFFFFFFF
@A00769:11:HC3HCDRXX:1:2109:4481:3208
CAAGCTTT
+
FFFFFFFF
@A00769:11:HC3HCDRXX:1:2109:31783:3208
CAAGCTTT
+
FFFFF,FF
@A00769:11:HC3HCDRXX:1:2109:8585:3239
CAAGCTTT
+
FFFFFFFF
@A00769:11:HC3HCDRXX:1:2109:15130:3239
CAAGCTTT
+
FFFFFFFF
@A00769:11:HC3HCDRXX:1:2109:10936:3364
CAAGCTTT
+
FFFFFF:F
@A00769:11:HC3HCDRXX:1:2109:30852:3380
CAAGCTTT
+
FFFFFFF:
@A00769:11:HC3HCDRXX:1:2109:19660:3411
CAAGCTTT
+
FFFFFFFF
@A00769:11:HC3HCDRXX:1:2109:28311:3458
CAAGCTTT
+
FFFFF:FF
@A00769:11:HC3HCDRXX:1:2109:22236:3490
CAAGCTTT
+
FFFFFFFF
@A00769:11:HC3HCDRXX:1:2109:9977:3646
CAAGCTTT
+
FFFFFFFF
@A00769:11:HC3HCDRXX:1:2109:24135:3677
CAAGCTTT
+
FFFFFFFF
@A00769:11:HC3HCDRXX:1:2109:31222:3709
CAAGCTTT
+
FFFFFFFF
@A00769:11:HC3HCDRXX:1:2109:32579:3740
CAAGCTTT
+
FFFFFFFF
@A00769:11:HC3HCDRXX:1:2109:14751:3834
CAAGCTTT
+
FFFFFFFF
@A00769:11:HC3HCDRXX:1:2109:14769:3834
CAAGCTTT
+
FFFFFFFF
@A00769:11:HC3HCDRXX:1:2109:17897:3834
CAAGCTTT
+
FFFFFFFF
@A00769:11:HC3HCDRXX:1:2109:3757:3928
CAAGCTTT
+
FFFFFFFF
@A00769:11:HC3HCDRXX:1:2109:18023:4085
CAAGCTTT
+
FFFFFFFF
@A00769:11:HC3HCDRXX:1:2109:28736:4100
CAAGCTTT
+
FFFFFFFF
@A00769:11:HC3HCDRXX:1:2109:3224:4194
CAAGCTTT
+
FFFFFFFF
@A00769:11:HC3HCDRXX:1:2109:8883:4225
CAAGCTTT
+
FFFFFFFF
@A00769:11:HC3HCDRXX:1:2109:30906:4225
CAAGCTTT
+
,FFFFFFF
@A00769:11:HC3HCDRXX:1:2109:10511:4288
CAAGCTTT
+
FFFFFFFF
@A00769:11:HC3HCDRXX:1:2109:24632:4288
CAAGCTTT
+
FFFFFFFF
@A00769:11:HC3HCDRXX:1:2109:5267:4351
CAAGCTTT
+
FFFFFFFF
@A00769:11:HC3HCDRXX:1:2109:31539:4351
CAAGCTTT
+
FFFFFFFF
@A00769:11:HC3HCDRXX:1:2109:27642:4366
CAAGCTTT
+
FFFFFFFF
@A00769:11:HC3HCDRXX:1:2109:6723:4492
CAAGCTTT
+
FFFFFFFF
@A00769:11:HC3HCDRXX:1:2109:5602:4523
CAAGCTTT
+
FFFFFFFF
@A00769:11:HC3HCDRXX:1:2109:12301:4695
CAAGCTTT
+
:::F:FFF
@A00769:11:HC3HCDRXX:1:2109:20473:4726
CAAGCTTT
+
FFFFFFFF
@A00769:11:HC3HCDRXX:1:2109:5538:4883
CAAGCTTT
+
FFFFFFFF
@A00769:11:HC3HCDRXX:1:2109:32877:4883
CAAGCTTT
+
FFFFFF:F
@A00769:11:HC3HCDRXX:1:2109:16658:5008
CAAGCTTT
+
FFFFFFFF
@A00769:11:HC3HCDRXX:1:2109:5023:5024
CAAGCTTT
+
FFFFFFFF
@A00769:11:HC3HCDRXX:1:2109:20871:5071
CAAGCTTT
+
FFFFFFFF
@A00769:11:HC3HCDRXX:1:2109:24180:5071
CAAGCTTT
+
FFFFFFFF
@A00769:11:HC3HCDRXX:1:2109:31647:5102
CAAGCTTT
+
FFFFFFFF
@A00769:11:HC3HCDRXX:1:2109:2871:5118
CAAGCTTT
+
FFFFFFFF
@A00769:11:HC3HCDRXX:1:2109:26377:5588
CAAGCTTT
+
FFFFFFFF
@A00769:11:HC3HCDRXX:1:2109:28691:5619
CAAGCTTT
+
FFFFF:FF
@A00769:11:HC3HCDRXX:1:2109:18177:5666
CAAGCTTT
+
FFFFFFFF
@A00769:11:HC3HCDRXX:1:2109:5764:5682
CAAGCTTT
+
FFFFFFFF
@A00769:11:HC3HCDRXX:1:2109:2501:5791
CAAGCTTT
+
FFFFFFFF
@A00769:11:HC3HCDRXX:1:2109:8169:5838
CAAGCTTT
+
FFFFFFFF
@A00769:11:HC3HCDRXX:1:2109:32072:5838
CAAGCTTT
+
FFFFFFFF
@A00769:11:HC3HCDRXX:1:2109:18484:5916
CAAGCTTT
+
FFFFFF,F
@A00769:11:HC3HCDRXX:1:2109:11668:5979
CAAGCTTT
+
FFFFFFFF
@A00769:11:HC3HCDRXX:1:2109:18584:6089
CAAGCTTT
+
FFFFF:FF
@A00769:11:HC3HCDRXX:1:2109:13666:6120
CAAGCTTT
+
FFFFFFFF
@A00769:11:HC3HCDRXX:1:2109:27434:6230
CAAGCTTT
+
FFFFFFFF
@A00769:11:HC3HCDRXX:1:2109:25771:6355
CAAGCTTT
+
F:FFFFFF
@A00769:11:HC3HCDRXX:1:2109:24379:6480
CAAGCTTT
+
FFFFFFFF
@A00769:11:HC3HCDRXX:1:2109:4246:6684
CAAGCTTT
+
FFFFFFFF
@A00769:11:HC3HCDRXX:1:2109:6244:6699
CAAGCTTT
+
FFFFFFFF
@A00769:11:HC3HCDRXX:1:2109:24044:6809
CAAGCTTT
+
FFFFFFFF
@A00769:11:HC3HCDRXX:1:2109:2908:6840
CAAGCTTT
+
FFFFFFFF
@A00769:11:HC3HCDRXX:1:2109:2917:6856
CAAGCTTT
+
FFFFFFFF
@A00769:11:HC3HCDRXX:1:2109:12924:6934
CAAGCTTT
+
FFFFFFFF
@A00769:11:HC3HCDRXX:1:2109:24849:6950
CAAGCTTT
+
FFFFFFFF
@A00769:11:HC3HCDRXX:1:2109:3604:6981
CAAGCTTT
+
FFFFFFFF
@A00769:11:HC3HCDRXX:1:2109:4996:7012
CAAGCTTT
+
FFFFFFFF
@A00769:11:HC3HCDRXX:1:2109:25093:7059
CAAGCTTT
+
FFFFFFFF
@A00769:11:HC3HCDRXX:1:2109:7139:7153
CAAGCTTT
+
FFFFFFFF
@A00769:11:HC3HCDRXX:1:2109:27859:7153
CAAGCTTT
+
FFFFFFFF
@A00769:11:HC3HCDRXX:1:2109:24903:7169
CAAGCTTT
+
FFFFFFFF
@A00769:11:HC3HCDRXX:1:2109:21585:7247
CAAGCTTT
+
FFFFFFFF
@A00769:11:HC3HCDRXX:1:2109:31304:7357
CAAGCTTT
+
FFFFFF:F
@A00769:11:HC3HCDRXX:1:2109:16278:7388
CAAGCTTT
+
FFFFFFFF
@A00769:11:HC3HCDRXX:1:2109:5728:7404
CAAGCTTT
+
,FFFFFFF
@A00769:11:HC3HCDRXX:1:2109:7355:7404
CAAGCTTT
+
FFFFFFFF
@A00769:11:HC3HCDRXX:1:2109:13883:7529
CAAGCTTT
+
FFFFFFFF
@A00769:11:HC3HCDRXX:1:2109:2727:7592
CAAGCTTT
+
FFFFFFFF
@A00769:11:HC3HCDRXX:1:2109:17047:7623
CAAGCTTT
+
FFFFFFFF
@A00769:11:HC3HCDRXX:1:2109:32904:7623
CAAGCTTT
+
FFFFFFFF
@A00769:11:HC3HCDRXX:1:2109:11641:7686
CAAGCTTT
+
FFFFFFFF
@A00769:11:HC3HCDRXX:1:2109:6108:7811
CAAGCTTT
+
FFFFFFFF
@A00769:11:HC3HCDRXX:1:2109:28655:7936
CAAGCTTT
+
FFFFFFFF
@A00769:11:HC3HCDRXX:1:2109:27597:7952
CAAGCTTT
+
FFFFFFFF
@A00769:11:HC3HCDRXX:1:2109:3115:8015
CAAGCTTT
+
FFFFFFFF
@A00769:11:HC3HCDRXX:1:2109:4670:8015
CAAGCTTT
+
FFFFFFFF
@A00769:11:HC3HCDRXX:1:2109:9634:8155
CAAGCTTT
+
FFFFFFFF
@A00769:11:HC3HCDRXX:1:2109:22064:8390
CAAGCTTT
+
:FFFFFFF
@A00769:11:HC3HCDRXX:1:2109:14045:8469
CAAGCTTT
+
FFFFFFFF
@A00769:11:HC3HCDRXX:1:2109:8585:8563
CAAGCTTT
+
FFFFFFFF
@A00769:11:HC3HCDRXX:1:2109:24053:8641
CAAGCTTT
+
FFFFFFFF
@A00769:11:HC3HCDRXX:1:2109:6036:8688
CAAGCTTT
+
FFFFFFFF
@A00769:11:HC3HCDRXX:1:2109:13060:8735
CAAGCTTT
+
FFFFFFFF
@A00769:11:HC3HCDRXX:1:2109:1271:8860
CAAGCTTT
+
FFFFFFFF
@A00769:11:HC3HCDRXX:1:2109:14977:8860
CAAGCTTT
+
FFFFFFFF
@A00769:11:HC3HCDRXX:1:2109:21007:8907
CAAGCTTT
+
FFFFFF:F
@A00769:11:HC3HCDRXX:1:2109:31982:9126
CAAGCTTT
+
FFFFFFFF
@A00769:11:HC3HCDRXX:1:2109:12011:9142
CAAGCTTT
+
FFFFFFFF
@A00769:11:HC3HCDRXX:1:2109:6027:9173
CAAGCTTT
+
FFFFFFFF
@A00769:11:HC3HCDRXX:1:2109:14317:9189
CAAGCTTT
+
FFFFFFFF
@A00769:11:HC3HCDRXX:1:2109:5656:9220
CAAGCTTT
+
FFFFFFFF
@A00769:11:HC3HCDRXX:1:2109:27814:9267
CAAGCTTT
+
FFF:FFFF
@A00769:11:HC3HCDRXX:1:2109:27064:9345
CAAGCTTT
+
FFFFFFFF
@A00769:11:HC3HCDRXX:1:2109:11216:9392
CAAGCTTT
+
FFFFFFFF
@A00769:11:HC3HCDRXX:1:2109:9760:9439
CAAGCTTT
+
FFFFFFFF
@A00769:11:HC3HCDRXX:1:2109:3034:9502
CAAGCTTT
+
FFFFFFFF
@A00769:11:HC3HCDRXX:1:2109:32063:9518
CAAGCTTT
+
FFFFFFFF
@A00769:11:HC3HCDRXX:1:2109:10963:9580
CAAGCTTT
+
FFFFFFFF
@A00769:11:HC3HCDRXX:1:2109:18647:9612
CAAGCTTT
+
FFFFFFFF
@A00769:11:HC3HCDRXX:1:2109:29017:9752
CAAGCTTT
+
FFFFFFFF
@A00769:11:HC3HCDRXX:1:2109:2528:9815
CAAGCTTT
+
FFFF:FFF
@A00769:11:HC3HCDRXX:1:2109:30083:9815
CAAGCTTT
+
FFFFFFFF
@A00769:11:HC3HCDRXX:1:2109:30599:9862
CAAGCTTT
+
FFFFFFFF
@A00769:11:HC3HCDRXX:1:2109:27887:9925
CAAGCTTT
+
FFFFFFFF
@A00769:11:HC3HCDRXX:1:2109:7536:9940
CAAGCTTT
+
FFFFFFFF
@A00769:11:HC3HCDRXX:1:2109:5837:9972
CAAGCTTT
+
FFFFFFFF
@A00769:11:HC3HCDRXX:1:2109:21007:10003
CAAGCTTT
+
FFFFFFFF
@A00769:11:HC3HCDRXX:1:2109:24397:10019
CAAGCTTT
+
FFFFFFFF
@A00769:11:HC3HCDRXX:1:2109:2745:10034
CAAGCTTT
+
FFFFFFFF
@A00769:11:HC3HCDRXX:1:2109:1597:10050
CAAGCTTT
+
FFFFFFFF
@A00769:11:HC3HCDRXX:1:2109:32172:10050
CAAGCTTT
+
FFFFFFFF
@A00769:11:HC3HCDRXX:1:2109:24370:10066
CAAGCTTT
+
FFFFFFFF
@A00769:11:HC3HCDRXX:1:2109:31024:10066
CAAGCTTT
+
FFFFFFFF
@A00769:11:HC3HCDRXX:1:2109:29441:10113
CAAGCTTT
+
FFFFF:FF
@A00769:11:HC3HCDRXX:1:2109:26323:10191
CAAGCTTT
+
FFFFFFFF
@A00769:11:HC3HCDRXX:1:2109:21423:10285
CAAGCTTT
+
FFFFFFFF
@A00769:11:HC3HCDRXX:1:2109:9290:10473
CAAGCTTT
+
FFFFFFFF
@A00769:11:HC3HCDRXX:1:2109:7346:10520
CAAGCTTT
+
FFFFFFFF
@A00769:11:HC3HCDRXX:1:2109:11379:10520
CAAGCTTT
+
FFFFFFFF
@A00769:11:HC3HCDRXX:1:2109:7645:10567
CAAGCTTT
+
FFFFFFF:
@A00769:11:HC3HCDRXX:1:2109:29234:10598
CAAGCTTT
+
FFFF,F,:
@A00769:11:HC3HCDRXX:1:2109:9498:10708
CAAGCTTT
+
FFFF::FF
@A00769:11:HC3HCDRXX:1:2109:25446:10739
CAAGCTTT
+
FFFFFFFF
@A00769:11:HC3HCDRXX:1:2109:28610:10895
CAAGCTTT
+
FFFFFFFF
@A00769:11:HC3HCDRXX:1:2109:15754:11021
CAAGCTTT
+
FF::FFFF
@A00769:11:HC3HCDRXX:1:2109:7997:11052
CAAGCTTT
+
FFFFFFFF
@A00769:11:HC3HCDRXX:1:2109:9516:11083
CAAGCTTT
+
FF:,F,,F
@A00769:11:HC3HCDRXX:1:2109:5222:11224
CAAGCTTT
+
FFFFFFFF
@A00769:11:HC3HCDRXX:1:2109:24424:11287
CAAGCTTT
+
FFFFFFFF
@A00769:11:HC3HCDRXX:1:2109:2917:11303
CAAGCTTT
+
FFFFFFFF
@A00769:11:HC3HCDRXX:1:2109:5240:11412
CAAGCTTT
+
FFFFFFFF
@A00769:11:HC3HCDRXX:1:2109:7319:11412
CAAGCTTT
+
FFFFFFFF
@A00769:11:HC3HCDRXX:1:2109:14335:11475
CAAGCTTT
+
FFFFFFFF
@A00769:11:HC3HCDRXX:1:2109:15664:11490
CAAGCTTT
+
FFFFFFFF
@A00769:11:HC3HCDRXX:1:2109:31557:11522
CAAGCTTT
+
FFFFFFFF
@A00769:11:HC3HCDRXX:1:2109:12798:11569
CAAGCTTT
+
FFFFFFFF
@A00769:11:HC3HCDRXX:1:2109:32669:11569
CAAGCTTT
+
FFFFFFFF
@A00769:11:HC3HCDRXX:1:2109:6858:11584
CAAGCTTT
+
FFFFFFFF
@A00769:11:HC3HCDRXX:1:2109:13865:11757
CAAGCTTT
+
FFFFFFFF
@A00769:11:HC3HCDRXX:1:2109:12337:11772
CAAGCTTT
+
FFFFFFFF
@A00769:11:HC3HCDRXX:1:2109:20555:12101
CAAGCTTT
+
FFFF:F:F
@A00769:11:HC3HCDRXX:1:2109:9435:12164
CAAGCTTT
+
FFFFFFFF
@A00769:11:HC3HCDRXX:1:2109:22968:12211
CAAGCTTT
+
FFFFFFFF
@A00769:11:HC3HCDRXX:1:2109:22272:12383
CAAGCTTT
+
FFFFFFFF
@A00769:11:HC3HCDRXX:1:2109:2618:12414
CAAGCTTT
+
FFFFFFFF
@A00769:11:HC3HCDRXX:1:2109:14127:12493
CAAGCTTT
+
FFFFFFFF
@A00769:11:HC3HCDRXX:1:2109:27850:12493
CAAGCTTT
+
FFFFFFFF
@A00769:11:HC3HCDRXX:1:2109:8341:12555
CAAGCTTT
+
FFFFFFFF
@A00769:11:HC3HCDRXX:1:2109:13548:12743
CAAGCTTT
+
FFFFFFF:
@A00769:11:HC3HCDRXX:1:2109:25663:12743
CAAGCTTT
+
FFFFFFFF
@A00769:11:HC3HCDRXX:1:2109:27561:12774
CAAGCTTT
+
FFFFFFFF
@A00769:11:HC3HCDRXX:1:2109:4969:12853
CAAGCTTT
+
FFFFFF:F
@A00769:11:HC3HCDRXX:1:2109:4463:12915
CAAGCTTT
+
FFFFFFFF
@A00769:11:HC3HCDRXX:1:2109:9399:12915
CAAGCTTT
+
FFFFFFFF
@A00769:11:HC3HCDRXX:1:2109:7862:13135
CAAGCTTT
+
FFFFFFFF
@A00769:11:HC3HCDRXX:1:2109:22372:13182
CAAGCTTT
+
FFFFFFFF
@A00769:11:HC3HCDRXX:1:2109:29966:13275
CAAGCTTT
+
FFFF:FFF
@A00769:11:HC3HCDRXX:1:2109:13376:13291
CAAGCTTT
+
FFFFFFFF
@A00769:11:HC3HCDRXX:1:2109:18927:13322
CAAGCTTT
+
FFFFFFFF
@A00769:11:HC3HCDRXX:1:2109:2573:13338
CAAGCTTT
+
FFFFFFFF
@A00769:11:HC3HCDRXX:1:2109:16034:13385
CAAGCTTT
+
FFFFFF:F
@A00769:11:HC3HCDRXX:1:2109:16043:13463
CAAGCTTT
+
FF:FFFFF
@A00769:11:HC3HCDRXX:1:2109:4444:13479
CAAGCTTT
+
FFFFFFFF
@A00769:11:HC3HCDRXX:1:2109:11957:13495
CAAGCTTT
+
FFFFFF:F
@A00769:11:HC3HCDRXX:1:2109:7175:13604
CAAGCTTT
+
FFFFFFFF
@A00769:11:HC3HCDRXX:1:2109:17002:13620
CAAGCTTT
+
F:FFFFFF
@A00769:11:HC3HCDRXX:1:2109:17029:13667
CAAGCTTT
+
FFFF:,:F
@A00769:11:HC3HCDRXX:1:2109:5122:13745
CAAGCTTT
+
FFFFFFFF
@A00769:11:HC3HCDRXX:1:2109:19994:13761
CAAGCTTT
+
FFFFFFFF
@A00769:11:HC3HCDRXX:1:2109:18629:13777
CAAGCTTT
+
FFFFFFFF
@A00769:11:HC3HCDRXX:1:2109:28646:13808
CAAGCTTT
+
FFFFFFFF
@A00769:11:HC3HCDRXX:1:2109:4345:13839
CAAGCTTT
+
FFFF:FF:
@A00769:11:HC3HCDRXX:1:2109:6605:13902
CAAGCTTT
+
FFFFF,FF
@A00769:11:HC3HCDRXX:1:2109:21305:13902
CAAGCTTT
+
FFFFFFFF
@A00769:11:HC3HCDRXX:1:2109:27941:13996
CAAGCTTT
+
FFFFFFFF
@A00769:11:HC3HCDRXX:1:2109:24695:14074
CAAGCTTT
+
FFFFFFFF
@A00769:11:HC3HCDRXX:1:2109:27281:14137
CAAGCTTT
+
:FFFFFFF
@A00769:11:HC3HCDRXX:1:2109:15881:14215
CAAGCTTT
+
FFFFFFFF
@A00769:11:HC3HCDRXX:1:2109:13358:14262
CAAGCTTT
+
FFFFFFFF
@A00769:11:HC3HCDRXX:1:2109:2555:14403
CAAGCTTT
+
FFFFFFFF
@A00769:11:HC3HCDRXX:1:2109:31702:14403
CAAGCTTT
+
FFFFFFFF
@A00769:11:HC3HCDRXX:1:2109:10592:14418
CAAGCTTT
+
FFFFFFFF
@A00769:11:HC3HCDRXX:1:2109:19217:14418
CAAGCTTT
+
FFFFFFFF
@A00769:11:HC3HCDRXX:1:2109:11478:14512
CAAGCTTT
+
FFFFFFFF
@A00769:11:HC3HCDRXX:1:2109:7184:14559
CAAGCTTT
+
FFFFFFFF
@A00769:11:HC3HCDRXX:1:2109:4426:14606
CAAGCTTT
+
FFFFFFFF
@A00769:11:HC3HCDRXX:1:2109:12084:14622
CAAGCTTT
+
FFFFFFFF
@A00769:11:HC3HCDRXX:1:2109:18448:14622
CAAGCTTT
+
FFFFFFFF
@A00769:11:HC3HCDRXX:1:2109:12807:14810
CAAGCTTT
+
FFFFFFFF
@A00769:11:HC3HCDRXX:1:2109:31584:14857
CAAGCTTT
+
FFFFFFFF
@A00769:11:HC3HCDRXX:1:2109:32741:14857
CAAGCTTT
+
FFFFFFFF
@A00769:11:HC3HCDRXX:1:2109:16143:14982
CAAGCTTT
+
FFFFFFFF
@A00769:11:HC3HCDRXX:1:2109:29631:15233
CAAGCTTT
+
FFFFFFFF
@A00769:11:HC3HCDRXX:1:2109:14877:15327
CAAGCTTT
+
FFFFFFFF
@A00769:11:HC3HCDRXX:1:2109:21893:15389
CAAGCTTT
+
FFFFFFFF
@A00769:11:HC3HCDRXX:1:2109:29866:15483
CAAGCTTT
+
FFFFFFFF
@A00769:11:HC3HCDRXX:1:2109:7780:15499
CAAGCTTT
+
FFFFFFFF
@A00769:11:HC3HCDRXX:1:2109:31901:15593
CAAGCTTT
+
,FF::FFF
@A00769:11:HC3HCDRXX:1:2109:12599:15702
CAAGCTTT
+
FFFFFFFF
@A00769:11:HC3HCDRXX:1:2109:32163:15765
CAAGCTTT
+
FFFF:,FF
@A00769:11:HC3HCDRXX:1:2109:12590:15781
CAAGCTTT
+
FFFFFFFF
@A00769:11:HC3HCDRXX:1:2109:15383:15859
CAAGCTTT
+
FFFFFFFF
@A00769:11:HC3HCDRXX:1:2109:21667:15906
CAAGCTTT
+
FFFFFFFF
@A00769:11:HC3HCDRXX:1:2109:15139:16031
CAAGCTTT
+
FFFFFFFF
@A00769:11:HC3HCDRXX:1:2109:12933:16063
CAAGCTTT
+
FFFFFFFF
@A00769:11:HC3HCDRXX:1:2109:4770:16141
CAAGCTTT
+
FFFFFFFF
@A00769:11:HC3HCDRXX:1:2109:31584:16423
CAAGCTTT
+
FFFFFFFF
@A00769:11:HC3HCDRXX:1:2109:2709:16517
CAAGCTTT
+
FFFFFFFF
@A00769:11:HC3HCDRXX:1:2109:29460:16564
CAAGCTTT
+
FFFFFFFF
@A00769:11:HC3HCDRXX:1:2109:12346:16579
CAAGCTTT
+
FFFFFFFF
@A00769:11:HC3HCDRXX:1:2109:9362:16642
CAAGCTTT
+
FFFFFFFF
@A00769:11:HC3HCDRXX:1:2109:12834:16642
CAAGCTTT
+
FFFFFFFF
@A00769:11:HC3HCDRXX:1:2109:24243:16642
CAAGCTTT
+
:FFFFFFF
@A00769:11:HC3HCDRXX:1:2109:30798:16689
CAAGCTTT
+
FFFFFFFF
@A00769:11:HC3HCDRXX:1:2109:24487:17127
CAAGCTTT
+
FFFFFFFF
@A00769:11:HC3HCDRXX:1:2109:28131:17174
CAAGCTTT
+
:FFFFFFF
@A00769:11:HC3HCDRXX:1:2109:31060:17237
CAAGCTTT
+
FFFFFFFF
@A00769:11:HC3HCDRXX:1:2109:24659:17268
CAAGCTTT
+
FFFFFFFF
@A00769:11:HC3HCDRXX:1:2109:13277:17315
CAAGCTTT
+
FFFFFFFF
@A00769:11:HC3HCDRXX:1:2109:26368:17315
CAAGCTTT
+
FFFFFFFF
@A00769:11:HC3HCDRXX:1:2109:22182:17394
CAAGCTTT
+
FFFFFFFF
@A00769:11:HC3HCDRXX:1:2109:28528:17519
CAAGCTTT
+
FFFFFFFF
@A00769:11:HC3HCDRXX:1:2109:17562:17722
CAAGCTTT
+
FFFFFFFF
@A00769:11:HC3HCDRXX:1:2109:23439:18004
CAAGCTTT
+
FFFFFFFF
@A00769:11:HC3HCDRXX:1:2109:2781:18020
CAAGCTTT
+
FFFFFFFF
@A00769:11:HC3HCDRXX:1:2109:30996:18035
CAAGCTTT
+
FFFFFFFF
@A00769:11:HC3HCDRXX:1:2109:29505:18051
CAAGCTTT
+
FFFFFFFF
@A00769:11:HC3HCDRXX:1:2109:23041:18067
CAAGCTTT
+
FFFFFFFF
@A00769:11:HC3HCDRXX:1:2109:15826:18098
CAAGCTTT
+
FFFFFFFF
@A00769:11:HC3HCDRXX:1:2109:4101:18176
CAAGCTTT
+
FFFFFFFF
@A00769:11:HC3HCDRXX:1:2109:17372:18176
CAAGCTTT
+
FFFFFFFF
@A00769:11:HC3HCDRXX:1:2109:6650:18208
CAAGCTTT
+
FFFFFFFF
@A00769:11:HC3HCDRXX:1:2109:1777:18255
CAAGCTTT
+
FFFFFFFF
@A00769:11:HC3HCDRXX:1:2109:18674:18521
CAAGCTTT
+
FFFFFFFF
@A00769:11:HC3HCDRXX:1:2109:8666:18537
CAAGCTTT
+
FFFFFFFF
@A00769:11:HC3HCDRXX:1:2109:25608:18537
CAAGCTTT
+
FFFFF::F
@A00769:11:HC3HCDRXX:1:2109:31756:18537
CAAGCTTT
+
FFFFFF:F
@A00769:11:HC3HCDRXX:1:2109:6849:18646
CAAGCTTT
+
FFFFFFFF
@A00769:11:HC3HCDRXX:1:2109:6686:18677
CAAGCTTT
+
FFFFFFF:
@A00769:11:HC3HCDRXX:1:2109:26892:18693
CAAGCTTT
+
:FFF,FFF
@A00769:11:HC3HCDRXX:1:2109:19397:18709
CAAGCTTT
+
FFFFFFFF
@A00769:11:HC3HCDRXX:1:2109:32588:18756
CAAGCTTT
+
FFFFFFFF
@A00769:11:HC3HCDRXX:1:2109:13901:18803
CAAGCTTT
+
FFFFFFFF
@A00769:11:HC3HCDRXX:1:2109:11460:18834
CAAGCTTT
+
:FF:FF:F
@A00769:11:HC3HCDRXX:1:2109:6750:18850
CAAGCTTT
+
FFFFFFFF
@A00769:11:HC3HCDRXX:1:2109:27489:18850
CAAGCTTT
+
FFFFFFFF
@A00769:11:HC3HCDRXX:1:2109:17544:18881
CAAGCTTT
+
FFFFFFFF
@A00769:11:HC3HCDRXX:1:2109:26295:18881
CAAGCTTT
+
FFFFFFFF
@A00769:11:HC3HCDRXX:1:2109:11415:19006
CAAGCTTT
+
FFFFFFFF
@A00769:11:HC3HCDRXX:1:2109:7563:19069
CAAGCTTT
+
FFFFFFFF
@A00769:11:HC3HCDRXX:1:2109:4842:19116
CAAGCTTT
+
FFFFFFFF
@A00769:11:HC3HCDRXX:1:2109:31955:19132
CAAGCTTT
+
FFFFFFFF
@A00769:11:HC3HCDRXX:1:2109:26521:19179
CAAGCTTT
+
FFFFFFFF
@A00769:11:HC3HCDRXX:1:2109:15745:19210
CAAGCTTT
+
FFFFFFFF
@A00769:11:HC3HCDRXX:1:2109:13232:19398
CAAGCTTT
+
FFFFFFFF
@A00769:11:HC3HCDRXX:1:2109:15058:19554
CAAGCTTT
+
FFF:,,F,
@A00769:11:HC3HCDRXX:1:2109:23574:19554
CAAGCTTT
+
FFFF:FFF
@A00769:11:HC3HCDRXX:1:2109:32117:19601
CAAGCTTT
+
FFFFFFFF
@A00769:11:HC3HCDRXX:1:2109:11948:19648
CAAGCTTT
+
FFFFFFFF
@A00769:11:HC3HCDRXX:1:2109:12915:19664
CAAGCTTT
+
FFFFFFFF
@A00769:11:HC3HCDRXX:1:2109:32136:19758
CAAGCTTT
+
FFFFFFFF
@A00769:11:HC3HCDRXX:1:2109:4146:19789
CAAGCTTT
+
FFFFFFFF
@A00769:11:HC3HCDRXX:1:2109:18322:19789
CAAGCTTT
+
FFFFFFFF
@A00769:11:HC3HCDRXX:1:2109:20320:19836
CAAGCTTT
+
FFFFFFFF
@A00769:11:HC3HCDRXX:1:2109:16839:19852
CAAGCTTT
+
FFFFFFFF
@A00769:11:HC3HCDRXX:1:2109:6804:20008
CAAGCTTT
+
FFFFFFFF
@A00769:11:HC3HCDRXX:1:2109:4806:20055
CAAGCTTT
+
::F,FFFF
@A00769:11:HC3HCDRXX:1:2109:24252:20071
CAAGCTTT
+
FFFFFF:F
@A00769:11:HC3HCDRXX:1:2109:28953:20134
CAAGCTTT
+
FFFFFFFF
@A00769:11:HC3HCDRXX:1:2109:20618:20165
CAAGCTTT
+
FFFFFFFF
@A00769:11:HC3HCDRXX:1:2109:1615:20196
CAAGCTTT
+
FFFFFFFF
@A00769:11:HC3HCDRXX:1:2109:15835:20306
CAAGCTTT
+
FFFFFFFF
@A00769:11:HC3HCDRXX:1:2109:13123:20337
CAAGCTTT
+
FFFFFFFF
@A00769:11:HC3HCDRXX:1:2109:16360:20400
CAAGCTTT
+
FFFFFFFF
@A00769:11:HC3HCDRXX:1:2109:20672:20415
CAAGCTTT
+
FFFFFFFF
@A00769:11:HC3HCDRXX:1:2109:24514:20462
CAAGCTTT
+
FFFFFFFF
@A00769:11:HC3HCDRXX:1:2109:24478:20494
CAAGCTTT
+
FFFFFFFF
@A00769:11:HC3HCDRXX:1:2109:22254:20525
CAAGCTTT
+
FFFFFFFF
@A00769:11:HC3HCDRXX:1:2109:31738:20541
CAAGCTTT
+
FFFFFFFF
@A00769:11:HC3HCDRXX:1:2109:8368:20650
CAAGCTTT
+
FFFFFFFF
@A00769:11:HC3HCDRXX:1:2109:5873:20682
CAAGCTTT
+
FFFFFFFF
@A00769:11:HC3HCDRXX:1:2109:24153:20682
CAAGCTTT
+
FFFFFFFF
@A00769:11:HC3HCDRXX:1:2109:27588:20682
CAAGCTTT
+
FFFFFFFF
@A00769:11:HC3HCDRXX:1:2109:4065:20776
CAAGCTTT
+
FFFFFFFF
@A00769:11:HC3HCDRXX:1:2109:28709:20776
CAAGCTTT
+
FFFFFFFF
@A00769:11:HC3HCDRXX:1:2109:29541:20807
CAAGCTTT
+
FFFFFFFF
@A00769:11:HC3HCDRXX:1:2109:27425:20932
CAAGCTTT
+
FFFFFFFF
@A00769:11:HC3HCDRXX:1:2109:17002:21042
CAAGCTTT
+
FFFFFFFF
@A00769:11:HC3HCDRXX:1:2109:24433:21198
CAAGCTTT
+
FFFFFFFF
@A00769:11:HC3HCDRXX:1:2109:7952:21245
CAAGCTTT
+
FFFFFFFF
@A00769:11:HC3HCDRXX:1:2109:14714:21277
CAAGCTTT
+
FFFF:FFF
@A00769:11:HC3HCDRXX:1:2109:30382:21324
CAAGCTTT
+
FFFFFFFF
@A00769:11:HC3HCDRXX:1:2109:23023:21355
CAAGCTTT
+
FFFFFFFF
@A00769:11:HC3HCDRXX:1:2109:8232:21480
CAAGCTTT
+
FFFF,:F,
@A00769:11:HC3HCDRXX:1:2109:6198:21527
CAAGCTTT
+
FFFFF:FF
@A00769:11:HC3HCDRXX:1:2109:30933:21527
CAAGCTTT
+
FFF:,FFF
@A00769:11:HC3HCDRXX:1:2109:1805:21652
CAAGCTTT
+
FFFFFFFF
@A00769:11:HC3HCDRXX:1:2109:14036:21668
CAAGCTTT
+
FFFFFFFF
@A00769:11:HC3HCDRXX:1:2109:18837:21809
CAAGCTTT
+
FFFFFFFF
@A00769:11:HC3HCDRXX:1:2109:13910:21825
CAAGCTTT
+
FFFFFF,F
@A00769:11:HC3HCDRXX:1:2109:22010:21887
CAAGCTTT
+
FFFFFFFF
@A00769:11:HC3HCDRXX:1:2109:31557:22075
CAAGCTTT
+
FFFFF:FF
@A00769:11:HC3HCDRXX:1:2109:4725:22138
CAAGCTTT
+
FFFFFFFF
@A00769:11:HC3HCDRXX:1:2109:26928:22138
CAAGCTTT
+
FFFFFFFF
@A00769:11:HC3HCDRXX:1:2109:26521:22153
CAAGCTTT
+
FFFFFFFF
@A00769:11:HC3HCDRXX:1:2109:19343:22247
CAAGCTTT
+
FFFFFFFF
@A00769:11:HC3HCDRXX:1:2109:2257:22404
CAAGCTTT
+
FFFFFFFF
@A00769:11:HC3HCDRXX:1:2109:2953:22482
CAAGCTTT
+
FFFFFFFF
@A00769:11:HC3HCDRXX:1:2109:24623:22561
CAAGCTTT
+
FFF:FF:F
@A00769:11:HC3HCDRXX:1:2109:27697:22561
CAAGCTTT
+
FFFFFFFF
@A00769:11:HC3HCDRXX:1:2109:15483:22639
CAAGCTTT
+
FFFFFFFF
@A00769:11:HC3HCDRXX:1:2109:18502:22670
CAAGCTTT
+
FFFFFFFF
@A00769:11:HC3HCDRXX:1:2109:4987:22686
CAAGCTTT
+
FFFFFFFF
@A00769:11:HC3HCDRXX:1:2109:19470:22874
CAAGCTTT
+
FFFFFFFF
@A00769:11:HC3HCDRXX:1:2109:26594:22936
CAAGCTTT
+
FFFFFFFF
@A00769:11:HC3HCDRXX:1:2109:5502:23015
CAAGCTTT
+
FFFFFFFF
@A00769:11:HC3HCDRXX:1:2109:7328:23046
CAAGCTTT
+
FFFFFFFF
@A00769:11:HC3HCDRXX:1:2109:28049:23046
CAAGCTTT
+
:FFFFF:F
@A00769:11:HC3HCDRXX:1:2109:25744:23062
CAAGCTTT
+
FFFFFFFF
@A00769:11:HC3HCDRXX:1:2109:28248:23109
CAAGCTTT
+
F:FFFFFF
@A00769:11:HC3HCDRXX:1:2109:31376:23109
CAAGCTTT
+
FFFFFFFF
@A00769:11:HC3HCDRXX:1:2109:3640:23140
CAAGCTTT
+
FFFFFFFF
@A00769:11:HC3HCDRXX:1:2109:15863:23140
CAAGCTTT
+
FFFFFFFF
@A00769:11:HC3HCDRXX:1:2109:17915:23156
CAAGCTTT
+
FFFFFFFF
@A00769:11:HC3HCDRXX:1:2109:29677:23171
CAAGCTTT
+
FFFFFFFF
@A00769:11:HC3HCDRXX:1:2109:8269:23202
CAAGCTTT
+
FFFFFFFF
@A00769:11:HC3HCDRXX:1:2109:3803:23265
CAAGCTTT
+
FFFFFFFF
@A00769:11:HC3HCDRXX:1:2109:17381:23359
CAAGCTTT
+
FFFFFFFF
@A00769:11:HC3HCDRXX:1:2109:10646:23375
CAAGCTTT
+
FFF,::FF
@A00769:11:HC3HCDRXX:1:2109:7979:23797
CAAGCTTT
+
FFFFFFFF
@A00769:11:HC3HCDRXX:1:2109:29514:23797
CAAGCTTT
+
FFFF,FFF
@A00769:11:HC3HCDRXX:1:2109:27715:23813
CAAGCTTT
+
FFFFFFFF
@A00769:11:HC3HCDRXX:1:2109:16459:23891
CAAGCTTT
+
FFFFFFFF
@A00769:11:HC3HCDRXX:1:2109:19877:23954
CAAGCTTT
+
FFFFFFFF
@A00769:11:HC3HCDRXX:1:2109:9272:23970
CAAGCTTT
+
FFFFFFFF
@A00769:11:HC3HCDRXX:1:2109:15718:23985
CAAGCTTT
+
FFFFFFFF
@A00769:11:HC3HCDRXX:1:2109:24343:24017
CAAGCTTT
+
FFFFFFFF
@A00769:11:HC3HCDRXX:1:2109:19208:24298
CAAGCTTT
+
FFFFFFFF
@A00769:11:HC3HCDRXX:1:2109:29487:24314
CAAGCTTT
+
FFFFFFFF
@A00769:11:HC3HCDRXX:1:2109:24948:24345
CAAGCTTT
+
FFFFFFFF
@A00769:11:HC3HCDRXX:1:2109:14832:24392
CAAGCTTT
+
FFFFFFFF
@A00769:11:HC3HCDRXX:1:2109:20121:24408
CAAGCTTT
+
FFFFFFFF
@A00769:11:HC3HCDRXX:1:2109:6985:24424
CAAGCTTT
+
FFFFFFFF
@A00769:11:HC3HCDRXX:1:2109:15167:24439
CAAGCTTT
+
FFFFFFFF
@A00769:11:HC3HCDRXX:1:2109:15402:24471
CAAGCTTT
+
FFFFFFFF
@A00769:11:HC3HCDRXX:1:2109:29179:24471
CAAGCTTT
+
FFFFFFFF
@A00769:11:HC3HCDRXX:1:2109:24939:24486
CAAGCTTT
+
FFFFFFFF
@A00769:11:HC3HCDRXX:1:2109:12997:24502
CAAGCTTT
+
FFFFFFF:
@A00769:11:HC3HCDRXX:1:2109:29143:24502
CAAGCTTT
+
FFFFFFFF
@A00769:11:HC3HCDRXX:1:2109:27715:24752
CAAGCTTT
+
FFF,,FFF
@A00769:11:HC3HCDRXX:1:2109:5122:24768
CAAGCTTT
+
:FFFFF:F
@A00769:11:HC3HCDRXX:1:2109:16920:24784
CAAGCTTT
+
:FFFFFFF
@A00769:11:HC3HCDRXX:1:2109:1136:24815
CAAGCTTT
+
FFF::FFF
@A00769:11:HC3HCDRXX:1:2109:24460:24815
CAAGCTTT
+
FFFFFFFF
@A00769:11:HC3HCDRXX:1:2109:26304:24846
CAAGCTTT
+
FFFFFFFF
@A00769:11:HC3HCDRXX:1:2109:27651:24862
CAAGCTTT
+
FFFFFFFF
@A00769:11:HC3HCDRXX:1:2109:29080:24862
CAAGCTTT
+
FFFFFFFF
@A00769:11:HC3HCDRXX:1:2109:25870:24878
CAAGCTTT
+
FFFFFFFF
@A00769:11:HC3HCDRXX:1:2109:21314:24909
CAAGCTTT
+
FFFFFFFF
@A00769:11:HC3HCDRXX:1:2109:24840:24909
CAAGCTTT
+
FFFFFFFF
@A00769:11:HC3HCDRXX:1:2109:22553:24925
CAAGCTTT
+
FFF,:FFF
@A00769:11:HC3HCDRXX:1:2109:31322:24956
CAAGCTTT
+
FFFFFFFF
@A00769:11:HC3HCDRXX:1:2109:6497:24987
CAAGCTTT
+
FFFFFFFF
@A00769:11:HC3HCDRXX:1:2109:18927:25097
CAAGCTTT
+
FFFFF:FF
@A00769:11:HC3HCDRXX:1:2109:12554:25113
CAAGCTTT
+
FFFFFFFF
@A00769:11:HC3HCDRXX:1:2109:26295:25175
CAAGCTTT
+
FFFFFFFF
@A00769:11:HC3HCDRXX:1:2109:17390:25191
CAAGCTTT
+
FFFFFFFF
@A00769:11:HC3HCDRXX:1:2109:22742:25191
CAAGCTTT
+
FFFFFFFF
@A00769:11:HC3HCDRXX:1:2109:32181:25191
CAAGCTTT
+
FFFFFFFF
@A00769:11:HC3HCDRXX:1:2109:6072:25222
CAAGCTTT
+
FFFFFFFF
@A00769:11:HC3HCDRXX:1:2109:27561:25363
CAAGCTTT
+
FFFF,F,:
@A00769:11:HC3HCDRXX:1:2109:14100:25473
CAAGCTTT
+
FFFFFFFF
@A00769:11:HC3HCDRXX:1:2109:7166:25520
CAAGCTTT
+
FFFFFFFF
@A00769:11:HC3HCDRXX:1:2109:14055:25645
CAAGCTTT
+
FFFFFF,F
@A00769:11:HC3HCDRXX:1:2109:7048:25692
CAAGCTTT
+
FFFFFFFF
@A00769:11:HC3HCDRXX:1:2109:7129:25739
CAAGCTTT
+
FFFFFFFF
@A00769:11:HC3HCDRXX:1:2109:5059:25755
CAAGCTTT
+
FFFFFFFF
@A00769:11:HC3HCDRXX:1:2109:28022:25817
CAAGCTTT
+
FFFFFFFF
@A00769:11:HC3HCDRXX:1:2109:24849:25864
CAAGCTTT
+
FFFFFFFF
@A00769:11:HC3HCDRXX:1:2109:14724:25895
CAAGCTTT
+
,FF:F:FF
@A00769:11:HC3HCDRXX:1:2109:25156:25927
CAAGCTTT
+
FFFFFFFF
@A00769:11:HC3HCDRXX:1:2109:7645:26099
CAAGCTTT
+
FFFFFFFF
@A00769:11:HC3HCDRXX:1:2109:15998:26099
CAAGCTTT
+
FFFFFFFF
@A00769:11:HC3HCDRXX:1:2109:3983:26146
CAAGCTTT
+
FFFFFFFF
@A00769:11:HC3HCDRXX:1:2109:5150:26193
CAAGCTTT
+
F:FFFFFF
@A00769:11:HC3HCDRXX:1:2109:24388:26193
CAAGCTTT
+
FFFFFFFF
@A00769:11:HC3HCDRXX:1:2109:22209:26303
CAAGCTTT
+
FFFFFFFF
@A00769:11:HC3HCDRXX:1:2109:9607:26553
CAAGCTTT
+
FFFFFFFF
@A00769:11:HC3HCDRXX:1:2109:10131:26553
CAAGCTTT
+
FFFFFFFF
@A00769:11:HC3HCDRXX:1:2109:8883:26584
CAAGCTTT
+
FFFFFFFF
@A00769:11:HC3HCDRXX:1:2109:28700:26772
CAAGCTTT
+
FFFFFFFF
@A00769:11:HC3HCDRXX:1:2109:17183:26804
CAAGCTTT
+
FFFFFFFF
@A00769:11:HC3HCDRXX:1:2109:24108:26804
CAAGCTTT
+
FFFFFFFF
@A00769:11:HC3HCDRXX:1:2109:5358:26929
CAAGCTTT
+
FFFFFFFF
@A00769:11:HC3HCDRXX:1:2109:11379:26929
CAAGCTTT
+
FFFFFFFF
@A00769:11:HC3HCDRXX:1:2109:10972:26976
CAAGCTTT
+
FFFFFFFF
@A00769:11:HC3HCDRXX:1:2109:31412:27085
CAAGCTTT
+
FFFFFFFF
@A00769:11:HC3HCDRXX:1:2109:4643:27132
CAAGCTTT
+
FFFFFFFF
@A00769:11:HC3HCDRXX:1:2109:28248:27242
CAAGCTTT
+
FFF::F:,
@A00769:11:HC3HCDRXX:1:2109:24243:27258
CAAGCTTT
+
FFFFFFFF
@A00769:11:HC3HCDRXX:1:2109:32597:27289
CAAGCTTT
+
FFF:,FF:
@A00769:11:HC3HCDRXX:1:2109:1931:27383
CAAGCTTT
+
F:FFFF:F
@A00769:11:HC3HCDRXX:1:2109:20066:27414
CAAGCTTT
+
FFFFFFFF
@A00769:11:HC3HCDRXX:1:2109:12653:27445
CAAGCTTT
+
FFFFFFFF
@A00769:11:HC3HCDRXX:1:2109:7129:27524
CAAGCTTT
+
FFFFFFFF
@A00769:11:HC3HCDRXX:1:2109:26377:27571
CAAGCTTT
+
FFFFFFFF
@A00769:11:HC3HCDRXX:1:2109:20943:27618
CAAGCTTT
+
FFFFFFFF
@A00769:11:HC3HCDRXX:1:2109:14055:27712
CAAGCTTT
+
FFFFFFFF
@A00769:11:HC3HCDRXX:1:2109:3070:27727
CAAGCTTT
+
FFFFFFFF
@A00769:11:HC3HCDRXX:1:2109:13178:27884
CAAGCTTT
+
FFFFFFFF
@A00769:11:HC3HCDRXX:1:2109:30535:27884
CAAGCTTT
+
,FF:::FF
@A00769:11:HC3HCDRXX:1:2109:9896:27899
CAAGCTTT
+
FFFFFFFF
@A00769:11:HC3HCDRXX:1:2109:19596:27915
CAAGCTTT
+
FFFFFFFF
@A00769:11:HC3HCDRXX:1:2109:1741:27993
CAAGCTTT
+
FFFFFFFF
@A00769:11:HC3HCDRXX:1:2109:7093:27993
CAAGCTTT
+
FFFFFFFF
@A00769:11:HC3HCDRXX:1:2109:3070:28009
CAAGCTTT
+
FFFFFFFF
@A00769:11:HC3HCDRXX:1:2109:15411:28025
CAAGCTTT
+
FFFFFFFF
@A00769:11:HC3HCDRXX:1:2109:26747:28056
CAAGCTTT
+
,FFFFFFF
@A00769:11:HC3HCDRXX:1:2109:20537:28072
CAAGCTTT
+
FFFFFFFF
@A00769:11:HC3HCDRXX:1:2109:20374:28134
CAAGCTTT
+
FFFFFFFF
@A00769:11:HC3HCDRXX:1:2109:15944:28166
CAAGCTTT
+
FFFFFFFF
@A00769:11:HC3HCDRXX:1:2109:1750:28228
CAAGCTTT
+
FFFFFFFF
@A00769:11:HC3HCDRXX:1:2109:23927:28463
CAAGCTTT
+
FFFFFFFF
@A00769:11:HC3HCDRXX:1:2109:31937:28494
CAAGCTTT
+
F:FFFFFF
@A00769:11:HC3HCDRXX:1:2109:13548:28526
CAAGCTTT
+
FFFFFFFF
@A00769:11:HC3HCDRXX:1:2109:7292:28557
CAAGCTTT
+
FFFFF,,F
@A00769:11:HC3HCDRXX:1:2109:8260:28573
CAAGCTTT
+
FFFFFFFF
@A00769:11:HC3HCDRXX:1:2109:20220:28714
CAAGCTTT
+
FFFFFFFF
@A00769:11:HC3HCDRXX:1:2109:23574:28792
CAAGCTTT
+
FFFFFFFF
@A00769:11:HC3HCDRXX:1:2109:32461:28839
CAAGCTTT
+
FFFFFFFF
@A00769:11:HC3HCDRXX:1:2109:4237:28870
CAAGCTTT
+
FFFFFFFF
@A00769:11:HC3HCDRXX:1:2109:31213:28870
CAAGCTTT
+
FFFFFFFF
@A00769:11:HC3HCDRXX:1:2109:4851:28964
CAAGCTTT
+
FFFFFFFF
@A00769:11:HC3HCDRXX:1:2109:16179:28980
CAAGCTTT
+
FFF:FF:F
@A00769:11:HC3HCDRXX:1:2109:32777:28980
CAAGCTTT
+
FFFFF:FF
@A00769:11:HC3HCDRXX:1:2109:23375:29136
CAAGCTTT
+
FFFFFFFF
@A00769:11:HC3HCDRXX:1:2109:12599:29168
CAAGCTTT
+
FFFFFFFF
@A00769:11:HC3HCDRXX:1:2109:9824:29277
CAAGCTTT
+
FFFFFFFF
@A00769:11:HC3HCDRXX:1:2109:23637:29277
CAAGCTTT
+
FFFFFFFF
@A00769:11:HC3HCDRXX:1:2109:24939:29340
CAAGCTTT
+
FFFFFFFF
@A00769:11:HC3HCDRXX:1:2109:31765:29418
CAAGCTTT
+
FFFFFFFF
@A00769:11:HC3HCDRXX:1:2109:23692:29528
CAAGCTTT
+
FFFF:FFF
@A00769:11:HC3HCDRXX:1:2109:8739:29622
CAAGCTTT
+
FFFFFFFF
@A00769:11:HC3HCDRXX:1:2109:17345:29684
CAAGCTTT
+
FFFFFFFF
@A00769:11:HC3HCDRXX:1:2109:13557:29700
CAAGCTTT
+
FFFFFFFF
@A00769:11:HC3HCDRXX:1:2109:9769:29778
CAAGCTTT
+
FFFFFFFF
@A00769:11:HC3HCDRXX:1:2109:4508:29872
CAAGCTTT
+
FFFFFFFF
@A00769:11:HC3HCDRXX:1:2109:13078:29872
CAAGCTTT
+
FFFFFFFF
@A00769:11:HC3HCDRXX:1:2109:19804:29904
CAAGCTTT
+
FFFFFFFF
@A00769:11:HC3HCDRXX:1:2109:22290:29951
CAAGCTTT
+
FFFFFFFF
@A00769:11:HC3HCDRXX:1:2109:32434:29982
CAAGCTTT
+
FFFFFFFF
@A00769:11:HC3HCDRXX:1:2109:32344:30013
CAAGCTTT
+
FFFFFFFF
@A00769:11:HC3HCDRXX:1:2109:17644:30076
CAAGCTTT
+
FFFFFFFF
@A00769:11:HC3HCDRXX:1:2109:25012:30123
CAAGCTTT
+
FFF:FFFF
@A00769:11:HC3HCDRXX:1:2109:14832:30154
CAAGCTTT
+
FFFFFFFF
@A00769:11:HC3HCDRXX:1:2109:13268:30170
CAAGCTTT
+
FFFFFFFF
@A00769:11:HC3HCDRXX:1:2109:9281:30311
CAAGCTTT
+
FFFFFFFF
@A00769:11:HC3HCDRXX:1:2109:9579:30358
CAAGCTTT
+
FFFFF:FF
@A00769:11:HC3HCDRXX:1:2109:20121:30483
CAAGCTTT
+
FFFFFFFF
@A00769:11:HC3HCDRXX:1:2109:23267:30483
CAAGCTTT
+
FFFFFFFF
@A00769:11:HC3HCDRXX:1:2109:16550:30499
CAAGCTTT
+
FFFFFFFF
@A00769:11:HC3HCDRXX:1:2109:20148:30499
CAAGCTTT
+
FFFFFFFF
@A00769:11:HC3HCDRXX:1:2109:23023:30499
CAAGCTTT
+
FFFFFFFF
@A00769:11:HC3HCDRXX:1:2109:1118:30545
CAAGCTTT
+
FFFFFFFF
@A00769:11:HC3HCDRXX:1:2109:28031:30561
CAAGCTTT
+
FFFFFFFF
@A00769:11:HC3HCDRXX:1:2109:9679:30686
CAAGCTTT
+
FFFFFFFF
@A00769:11:HC3HCDRXX:1:2109:24659:30890
CAAGCTTT
+
FFFFFFFF
@A00769:11:HC3HCDRXX:1:2109:14235:30968
CAAGCTTT
+
FFFFFFFF
@A00769:11:HC3HCDRXX:1:2109:16957:31015
CAAGCTTT
+
FFFFFFFF
@A00769:11:HC3HCDRXX:1:2109:20238:31187
CAAGCTTT
+
FFFFFFFF
@A00769:11:HC3HCDRXX:1:2109:28953:31532
CAAGCTTT
+
FFFFFFFF
@A00769:11:HC3HCDRXX:1:2109:8395:31594
CAAGCTTT
+
FFFFFF:F
@A00769:11:HC3HCDRXX:1:2109:15203:31610
CAAGCTTT
+
FFFFFFFF
@A00769:11:HC3HCDRXX:1:2109:8296:31641
CAAGCTTT
+
FFFFFFFF
@A00769:11:HC3HCDRXX:1:2109:1985:31673
CAAGCTTT
+
FFFFFFFF
@A00769:11:HC3HCDRXX:1:2109:13892:31688
CAAGCTTT
+
F:FFFFFF
@A00769:11:HC3HCDRXX:1:2109:20473:31751
CAAGCTTT
+
FFFFFFFF
@A00769:11:HC3HCDRXX:1:2109:14045:31767
CAAGCTTT
+
FFFFFF:F
@A00769:11:HC3HCDRXX:1:2109:29631:31798
CAAGCTTT
+
FFFFFFFF
@A00769:11:HC3HCDRXX:1:2109:22083:31814
CAAGCTTT
+
FFFFFFFF
@A00769:11:HC3HCDRXX:1:2109:3558:31861
CAAGCTTT
+
FFFFFFFF
@A00769:11:HC3HCDRXX:1:2109:22318:31876
CAAGCTTT
+
FFFFFFFF
@A00769:11:HC3HCDRXX:1:2109:12093:32142
CAAGCTTT
+
FFFFFFFF
@A00769:11:HC3HCDRXX:1:2109:19931:32189
CAAGCTTT
+
FFFFFFFF
@A00769:11:HC3HCDRXX:1:2109:23972:32268
CAAGCTTT
+
FFFFFFFF
@A00769:11:HC3HCDRXX:1:2109:13196:32330
CAAGCTTT
+
FFFFFFFF
@A00769:11:HC3HCDRXX:1:2109:14823:32393
CAAGCTTT
+
FFFFFFFF
@A00769:11:HC3HCDRXX:1:2109:9733:32503
CAAGCTTT
+
FFFFFFFF
@A00769:11:HC3HCDRXX:1:2109:11632:32534
CAAGCTTT
+
FFFFFFFF
@A00769:11:HC3HCDRXX:1:2109:12572:32659
CAAGCTTT
+
FFFFFFFF
@A00769:11:HC3HCDRXX:1:2109:19343:32706
CAAGCTTT
+
FFFFFFFF
@A00769:11:HC3HCDRXX:1:2109:29812:32737
CAAGCTTT
+
FFFFFFFF
@A00769:11:HC3HCDRXX:1:2109:1181:32878
CAAGCTTT
+
FFFFFFFF
@A00769:11:HC3HCDRXX:1:2109:19849:32957
CAAGCTTT
+
FFFFFFFF
@A00769:11:HC3HCDRXX:1:2109:8359:33004
CAAGCTTT
+
FFFFFFFF
@A00769:11:HC3HCDRXX:1:2109:7663:33019
CAAGCTTT
+
FFFFFFFF
@A00769:11:HC3HCDRXX:1:2109:30761:33035
CAAGCTTT
+
FFFFFFFF
@A00769:11:HC3HCDRXX:1:2109:16848:33051
CAAGCTTT
+
FFFFFFFF
@A00769:11:HC3HCDRXX:1:2109:24397:33098
CAAGCTTT
+
FFFFFFFF
@A00769:11:HC3HCDRXX:1:2109:3070:33144
CAAGCTTT
+
FFFFFFFF
@A00769:11:HC3HCDRXX:1:2109:14696:33144
CAAGCTTT
+
FFFFFFFF
@A00769:11:HC3HCDRXX:1:2109:20636:33223
CAAGCTTT
+
FFFFFFFF
@A00769:11:HC3HCDRXX:1:2109:26494:33223
CAAGCTTT
+
FFFFFFFF
@A00769:11:HC3HCDRXX:1:2109:21522:33317
CAAGCTTT
+
FFF::,F:
@A00769:11:HC3HCDRXX:1:2109:25898:33348
CAAGCTTT
+
FFFF:FFF
@A00769:11:HC3HCDRXX:1:2109:5213:33536
CAAGCTTT
+
FFFFFFFF
@A00769:11:HC3HCDRXX:1:2109:1371:33552
CAAGCTTT
+
FFFFFFFF
@A00769:11:HC3HCDRXX:1:2109:4616:33661
CAAGCTTT
+
FFFFFFFF
@A00769:11:HC3HCDRXX:1:2109:20021:33692
CAAGCTTT
+
FFFFFFFF
@A00769:11:HC3HCDRXX:1:2109:8929:33802
CAAGCTTT
+
FFFFFFFF
@A00769:11:HC3HCDRXX:1:2109:17418:33818
CAAGCTTT
+
FFFFFFFF
@A00769:11:HC3HCDRXX:1:2109:14217:33849
CAAGCTTT
+
FFFFF:FF
@A00769:11:HC3HCDRXX:1:2109:27959:33912
CAAGCTTT
+
FFFFFFFF
@A00769:11:HC3HCDRXX:1:2109:3034:33990
CAAGCTTT
+
FFFF:F::
@A00769:11:HC3HCDRXX:1:2109:5547:33990
CAAGCTTT
+
FFFFFFFF
@A00769:11:HC3HCDRXX:1:2109:15438:34021
CAAGCTTT
+
FFFFFFFF
@A00769:11:HC3HCDRXX:1:2109:24921:34068
CAAGCTTT
+
FFFFFFFF
@A00769:11:HC3HCDRXX:1:2109:30698:34084
CAAGCTTT
+
FFFFFF:F
@A00769:11:HC3HCDRXX:1:2109:27136:34115
CAAGCTTT
+
FFFFFFFF
@A00769:11:HC3HCDRXX:1:2109:30309:34194
CAAGCTTT
+
FFFFFFFF
@A00769:11:HC3HCDRXX:1:2109:8278:34209
CAAGCTTT
+
FFFFFFFF
@A00769:11:HC3HCDRXX:1:2109:20555:34428
CAAGCTTT
+
FFFFFFFF
@A00769:11:HC3HCDRXX:1:2109:3224:34538
CAAGCTTT
+
FFFFFFFF
@A00769:11:HC3HCDRXX:1:2109:11595:34538
CAAGCTTT
+
FFFFFFFF
@A00769:11:HC3HCDRXX:1:2109:31982:34616
CAAGCTTT
+
FFFFFFFF
@A00769:11:HC3HCDRXX:1:2109:22923:34648
CAAGCTTT
+
FFFF:FFF
@A00769:11:HC3HCDRXX:1:2109:11559:34726
CAAGCTTT
+
FFFFFF:F
@A00769:11:HC3HCDRXX:1:2109:10212:34741
CAAGCTTT
+
FFFFFFFF
@A00769:11:HC3HCDRXX:1:2109:10854:34788
CAAGCTTT
+
FFF,::FF
@A00769:11:HC3HCDRXX:1:2109:8567:34804
CAAGCTTT
+
FFFFFFFF
@A00769:11:HC3HCDRXX:1:2109:14516:34835
CAAGCTTT
+
FFFFFFFF
@A00769:11:HC3HCDRXX:1:2109:24379:34882
CAAGCTTT
+
FFFFFFFF
@A00769:11:HC3HCDRXX:1:2109:24325:34945
CAAGCTTT
+
FFFFFFFF
@A00769:11:HC3HCDRXX:1:2109:29848:34961
CAAGCTTT
+
FFFFFFFF
@A00769:11:HC3HCDRXX:1:2109:31069:35102
CAAGCTTT
+
FFFFFFFF
@A00769:11:HC3HCDRXX:1:2109:3079:35164
CAAGCTTT
+
FFFFFFFF
@A00769:11:HC3HCDRXX:1:2109:7618:35258
CAAGCTTT
+
FFFFFFFF
@A00769:11:HC3HCDRXX:1:2109:24189:35368
CAAGCTTT
+
FFFFFFFF
@A00769:11:HC3HCDRXX:1:2109:7871:35383
CAAGCTTT
+
FFFFFFFF
@A00769:11:HC3HCDRXX:1:2109:11984:35399
CAAGCTTT
+
FFFFFFFF
@A00769:11:HC3HCDRXX:1:2109:32244:35415
CAAGCTTT
+
FFFFFFFF
@A00769:11:HC3HCDRXX:1:2109:23520:35462
CAAGCTTT
+
F:F:FFFF
@A00769:11:HC3HCDRXX:1:2109:3296:35540
CAAGCTTT
+
FFFFFFFF
@A00769:11:HC3HCDRXX:1:2109:28384:35587
CAAGCTTT
+
FFFFFFFF
@A00769:11:HC3HCDRXX:1:2109:30680:35650
CAAGCTTT
+
FFFFFFFF
@A00769:11:HC3HCDRXX:1:2109:7889:35665
CAAGCTTT
+
FFFFFFFF
@A00769:11:HC3HCDRXX:1:2109:5918:35697
CAAGCTTT
+
FFF,F,,:
@A00769:11:HC3HCDRXX:1:2109:2645:36041
CAAGCTTT
+
FFFFFFFF
@A00769:11:HC3HCDRXX:1:2109:17409:36057
CAAGCTTT
+
FFFFFFFF
@A00769:11:HC3HCDRXX:1:2109:5348:36151
CAAGCTTT
+
FFFFFFFF
@A00769:11:HC3HCDRXX:1:2109:30291:36166
CAAGCTTT
+
FFFFFFFF
@A00769:11:HC3HCDRXX:1:2109:9995:36213
CAAGCTTT
+
FFFFFFFF
@A00769:11:HC3HCDRXX:1:2109:3495:36229
CAAGCTTT
+
FFFFFFFF
@A00769:11:HC3HCDRXX:1:2109:19407:36229
CAAGCTTT
+
FFFFFFFF
@A00769:11:HC3HCDRXX:1:2109:29875:36229
CAAGCTTT
+
FFFFFFFF
@A00769:11:HC3HCDRXX:1:2109:28574:36260
CAAGCTTT
+
FFFFFFFF
@A00769:11:HC3HCDRXX:1:2109:14317:36276
CAAGCTTT
+
FFFFFFFF
@A00769:11:HC3HCDRXX:1:2109:12038:36338
CAAGCTTT
+
FFFFFFFF
@A00769:11:HC3HCDRXX:1:2109:7663:36401
CAAGCTTT
+
FFFFFFFF
@A00769:11:HC3HCDRXX:1:2109:11939:36448
CAAGCTTT
+
FFFFFFFF
@A00769:11:HC3HCDRXX:1:2109:4661:36464
CAAGCTTT
+
FFF:FF:,
@A00769:11:HC3HCDRXX:1:2109:8829:36636
CAAGCTTT
+
FFFFFFFF
@A00769:11:HC3HCDRXX:1:2109:29903:36714
CAAGCTTT
+
FFFFFFFF
@A00769:11:HC3HCDRXX:1:2109:15808:36730
CAAGCTTT
+
FFFFFFFF
@A00769:11:HC3HCDRXX:1:2109:14931:36746
CAAGCTTT
+
FFFFFFFF
@A00769:11:HC3HCDRXX:1:2109:29866:36777
CAAGCTTT
+
FFFFFFFF
@A00769:11:HC3HCDRXX:1:2109:29912:36824
CAAGCTTT
+
FFFFFFFF
@A00769:11:HC3HCDRXX:1:2109:27642:36933
CAAGCTTT
+
FFFFFFFF
@A00769:11:HC3HCDRXX:1:2109:4598:36949
CAAGCTTT
+
FFFFFFFF
@A00769:11:HC3HCDRXX:1:2110:4444:1016
CAAGCTTT
+
FFFFFFFF
@A00769:11:HC3HCDRXX:1:2110:21070:1031
CAAGCTTT
+
FFFFFFFF
@A00769:11:HC3HCDRXX:1:2110:30472:1063
CAAGCTTT
+
FFFFFF,F
@A00769:11:HC3HCDRXX:1:2110:1606:1078
CAAGCTTT
+
FFFFFFFF
@A00769:11:HC3HCDRXX:1:2110:7392:1110
CAAGCTTT
+
FFFFFFFF
@A00769:11:HC3HCDRXX:1:2110:19931:1157
CAAGCTTT
+
FFFFFFFF
@A00769:11:HC3HCDRXX:1:2110:29062:1282
CAAGCTTT
+
FFFFFFFF
@A00769:11:HC3HCDRXX:1:2110:30707:1344
CAAGCTTT
+
:F:FF,,F
@A00769:11:HC3HCDRXX:1:2110:7690:1376
CAAGCTTT
+
FFF:F,,:
@A00769:11:HC3HCDRXX:1:2110:17870:1376
CAAGCTTT
+
FFFFFFF:
@A00769:11:HC3HCDRXX:1:2110:26106:1485
CAAGCTTT
+
FFFFFFFF
@A00769:11:HC3HCDRXX:1:2110:26558:1517
CAAGCTTT
+
FFFFFFFF
@A00769:11:HC3HCDRXX:1:2110:26856:1532
CAAGCTTT
+
FFFFFFFF
@A00769:11:HC3HCDRXX:1:2110:9091:1642
CAAGCTTT
+
FFFFF::F
@A00769:11:HC3HCDRXX:1:2110:9579:1799
CAAGCTTT
+
FFFFFFFF
@A00769:11:HC3HCDRXX:1:2110:1597:1814
CAAGCTTT
+
FFFFFFFF
@A00769:11:HC3HCDRXX:1:2110:16396:1861
CAAGCTTT
+
FFFF:FFF
@A00769:11:HC3HCDRXX:1:2110:25626:1877
CAAGCTTT
+
FFFFFF::
@A00769:11:HC3HCDRXX:1:2110:21694:2018
CAAGCTTT
+
FFFFF:FF
@A00769:11:HC3HCDRXX:1:2110:22137:2096
CAAGCTTT
+
FFFFFFFF
@A00769:11:HC3HCDRXX:1:2110:32777:2237
CAAGCTTT
+
FFFFFFFF
@A00769:11:HC3HCDRXX:1:2110:20564:2284
CAAGCTTT
+
FFFFFFFF
@A00769:11:HC3HCDRXX:1:2110:1678:2331
CAAGCTTT
+
FFFF:FFF
@A00769:11:HC3HCDRXX:1:2110:7102:2331
CAAGCTTT
+
FFFFFFFF
@A00769:11:HC3HCDRXX:1:2110:21856:2394
CAAGCTTT
+
FFFFFF:F
@A00769:11:HC3HCDRXX:1:2110:29405:2409
CAAGCTTT
+
FFFFF:FF
@A00769:11:HC3HCDRXX:1:2110:32651:2425
CAAGCTTT
+
FFFFFFFF
@A00769:11:HC3HCDRXX:1:2110:31548:2519
CAAGCTTT
+
FFFFFFFF
@A00769:11:HC3HCDRXX:1:2110:2094:2581
CAAGCTTT
+
FFFFFFFF
@A00769:11:HC3HCDRXX:1:2110:16884:2644
CAAGCTTT
+
FFFFFFFF
@A00769:11:HC3HCDRXX:1:2110:27579:2848
CAAGCTTT
+
FFF,:FFF
@A00769:11:HC3HCDRXX:1:2110:12274:3145
CAAGCTTT
+
FFFFFFFF
@A00769:11:HC3HCDRXX:1:2110:6985:3223
CAAGCTTT
+
FFFFFFFF
@A00769:11:HC3HCDRXX:1:2110:9082:3317
CAAGCTTT
+
FFFFFFFF
@A00769:11:HC3HCDRXX:1:2110:14778:3380
CAAGCTTT
+
FFFFFFFF
@A00769:11:HC3HCDRXX:1:2110:30843:3396
CAAGCTTT
+
FFFFF,FF
@A00769:11:HC3HCDRXX:1:2110:25229:3443
CAAGCTTT
+
FFFFFFFF
@A00769:11:HC3HCDRXX:1:2110:2419:3458
CAAGCTTT
+
FFFFFF,F
@A00769:11:HC3HCDRXX:1:2110:19840:3537
CAAGCTTT
+
FFFFFFFF
@A00769:11:HC3HCDRXX:1:2110:5249:3568
CAAGCTTT
+
FFFFFFFF
@A00769:11:HC3HCDRXX:1:2110:3766:3662
CAAGCTTT
+
FFFFFFFF
@A00769:11:HC3HCDRXX:1:2110:1669:3693
CAAGCTTT
+
FFFFFFFF
@A00769:11:HC3HCDRXX:1:2110:5285:3693
CAAGCTTT
+
FFFFFFFF
@A00769:11:HC3HCDRXX:1:2110:6967:3818
CAAGCTTT
+
FFFFFFFF
@A00769:11:HC3HCDRXX:1:2110:1741:3975
CAAGCTTT
+
FFFFFFFF
@A00769:11:HC3HCDRXX:1:2110:23637:4038
CAAGCTTT
+
FFFFFFFF
@A00769:11:HC3HCDRXX:1:2110:12418:4085
CAAGCTTT
+
FFFFFFFF
@A00769:11:HC3HCDRXX:1:2110:27606:4085
CAAGCTTT
+
FFFFFFFF
@A00769:11:HC3HCDRXX:1:2110:8811:4100
CAAGCTTT
+
FFFFFFFF
@A00769:11:HC3HCDRXX:1:2110:5475:4116
CAAGCTTT
+
FFFFF:FF
@A00769:11:HC3HCDRXX:1:2110:14064:4210
CAAGCTTT
+
FFFFFFFF
@A00769:11:HC3HCDRXX:1:2110:9751:4257
CAAGCTTT
+
FFFFFFFF
@A00769:11:HC3HCDRXX:1:2110:31846:4257
CAAGCTTT
+
FFFFFFFF
@A00769:11:HC3HCDRXX:1:2110:1561:4288
CAAGCTTT
+
FFFFFFFF
@A00769:11:HC3HCDRXX:1:2110:13982:4319
CAAGCTTT
+
FFF:F:,F
@A00769:11:HC3HCDRXX:1:2110:23601:4319
CAAGCTTT
+
FFFFFFFF
@A00769:11:HC3HCDRXX:1:2110:25699:4319
CAAGCTTT
+
FFF:F,:F
@A00769:11:HC3HCDRXX:1:2110:2691:4335
CAAGCTTT
+
FFFFFFFF
@A00769:11:HC3HCDRXX:1:2110:26142:4366
CAAGCTTT
+
FFFFFFFF
@A00769:11:HC3HCDRXX:1:2110:1289:4476
CAAGCTTT
+
FFFFFFFF
@A00769:11:HC3HCDRXX:1:2110:10637:4507
CAAGCTTT
+
FFFFFFFF
@A00769:11:HC3HCDRXX:1:2110:31033:4507
CAAGCTTT
+
FFFFFFFF
@A00769:11:HC3HCDRXX:1:2110:3432:4523
CAAGCTTT
+
FFFFFFFF
@A00769:11:HC3HCDRXX:1:2110:28447:4570
CAAGCTTT
+
FFFFFFFF
@A00769:11:HC3HCDRXX:1:2110:18078:4648
CAAGCTTT
+
FFFFFFFF
@A00769:11:HC3HCDRXX:1:2110:8142:4726
CAAGCTTT
+
FFFFFFFF
@A00769:11:HC3HCDRXX:1:2110:12780:4742
CAAGCTTT
+
FFFFFF,F
@A00769:11:HC3HCDRXX:1:2110:10285:4773
CAAGCTTT
+
FFFFFFFF
@A00769:11:HC3HCDRXX:1:2110:13575:4773
CAAGCTTT
+
FFFFFFFF
@A00769:11:HC3HCDRXX:1:2110:18213:4789
CAAGCTTT
+
FFFFFF,:
@A00769:11:HC3HCDRXX:1:2110:13639:4820
CAAGCTTT
+
FFFFFFFF
@A00769:11:HC3HCDRXX:1:2110:27172:4930
CAAGCTTT
+
FFFFFFFF
@A00769:11:HC3HCDRXX:1:2110:22444:5228
CAAGCTTT
+
FFFFFFFF
@A00769:11:HC3HCDRXX:1:2110:4797:5290
CAAGCTTT
+
FFFFFFFF
@A00769:11:HC3HCDRXX:1:2110:20229:5306
CAAGCTTT
+
FFFFFFFF
@A00769:11:HC3HCDRXX:1:2110:2917:5321
CAAGCTTT
+
FFFFFFFF
@A00769:11:HC3HCDRXX:1:2110:10664:5337
CAAGCTTT
+
FFFFFFFF
@A00769:11:HC3HCDRXX:1:2110:26937:5400
CAAGCTTT
+
FFFFFFFF
@A00769:11:HC3HCDRXX:1:2110:1561:5447
CAAGCTTT
+
FFFFFFFF
@A00769:11:HC3HCDRXX:1:2110:30734:5525
CAAGCTTT
+
FFFFFFFF
@A00769:11:HC3HCDRXX:1:2110:15383:5556
CAAGCTTT
+
FFFFFFFF
@A00769:11:HC3HCDRXX:1:2110:12491:5650
CAAGCTTT
+
FFFFFF:,
@A00769:11:HC3HCDRXX:1:2110:3161:5744
CAAGCTTT
+
FFFFF:FF
@A00769:11:HC3HCDRXX:1:2110:30626:5744
CAAGCTTT
+
FFFFFFFF
@A00769:11:HC3HCDRXX:1:2110:6361:5807
CAAGCTTT
+
FFFFFFFF
@A00769:11:HC3HCDRXX:1:2110:7961:5948
CAAGCTTT
+
FFFFFFFF
@A00769:11:HC3HCDRXX:1:2110:32127:6057
CAAGCTTT
+
FFFFFFFF
@A00769:11:HC3HCDRXX:1:2110:14516:6089
CAAGCTTT
+
FFFFFFFF
@A00769:11:HC3HCDRXX:1:2110:13919:6151
CAAGCTTT
+
FFFFFFFF
@A00769:11:HC3HCDRXX:1:2110:16523:6214
CAAGCTTT
+
FFFFFFFF
@A00769:11:HC3HCDRXX:1:2110:13150:6230
CAAGCTTT
+
FFFFFFFF
@A00769:11:HC3HCDRXX:1:2110:23701:6402
CAAGCTTT
+
FFFFFFFF
@A00769:11:HC3HCDRXX:1:2110:25418:6464
CAAGCTTT
+
FFFFFFFF
@A00769:11:HC3HCDRXX:1:2110:16631:6590
CAAGCTTT
+
FFFFFFFF
@A00769:11:HC3HCDRXX:1:2110:23366:6793
CAAGCTTT
+
FFFFFFFF
@A00769:11:HC3HCDRXX:1:2110:22923:6997
CAAGCTTT
+
FFF:,FFF
@A00769:11:HC3HCDRXX:1:2110:31494:7028
CAAGCTTT
+
FFFFFFFF
@A00769:11:HC3HCDRXX:1:2110:18873:7059
CAAGCTTT
+
FFFFFFFF
@A00769:11:HC3HCDRXX:1:2110:21124:7075
CAAGCTTT
+
FFFFFFFF
@A00769:11:HC3HCDRXX:1:2110:25464:7106
CAAGCTTT
+
FFFFFFFF
@A00769:11:HC3HCDRXX:1:2110:16749:7169
CAAGCTTT
+
FFFFFFFF
@A00769:11:HC3HCDRXX:1:2110:2239:7279
CAAGCTTT
+
FFFFFFFF
@A00769:11:HC3HCDRXX:1:2110:14470:7294
CAAGCTTT
+
FFFFFFFF
@A00769:11:HC3HCDRXX:1:2110:27651:7294
CAAGCTTT
+
FFFFFFFF
@A00769:11:HC3HCDRXX:1:2110:15555:7388
CAAGCTTT
+
FFFFFFFF
@A00769:11:HC3HCDRXX:1:2110:12463:7451
CAAGCTTT
+
FFF:FFFF
@A00769:11:HC3HCDRXX:1:2110:12048:7545
CAAGCTTT
+
FFFFFFFF
@A00769:11:HC3HCDRXX:1:2110:28131:7560
CAAGCTTT
+
::F,:F:,
@A00769:11:HC3HCDRXX:1:2110:23692:7639
CAAGCTTT
+
FFFFFFFF
@A00769:11:HC3HCDRXX:1:2110:5285:7889
CAAGCTTT
+
FFFFFFFF
@A00769:11:HC3HCDRXX:1:2110:5493:7936
CAAGCTTT
+
FFFFFFFF
@A00769:11:HC3HCDRXX:1:2110:5683:8077
CAAGCTTT
+
FFFFFFFF
@A00769:11:HC3HCDRXX:1:2110:19090:8093
CAAGCTTT
+
,FFFF,FF
@A00769:11:HC3HCDRXX:1:2110:7283:8155
CAAGCTTT
+
:FFFFFFF
@A00769:11:HC3HCDRXX:1:2110:10248:8155
CAAGCTTT
+
FFFFFFFF
@A00769:11:HC3HCDRXX:1:2110:14868:8234
CAAGCTTT
+
FFFFFFFF
@A00769:11:HC3HCDRXX:1:2110:3613:8469
CAAGCTTT
+
FFFFFFFF
@A00769:11:HC3HCDRXX:1:2110:26232:8500
CAAGCTTT
+
FFFFF:FF
@A00769:11:HC3HCDRXX:1:2110:30092:8547
CAAGCTTT
+
FFFFFFFF
@A00769:11:HC3HCDRXX:1:2110:18692:8563
CAAGCTTT
+
FFFFFFFF
@A00769:11:HC3HCDRXX:1:2110:11261:8594
CAAGCTTT
+
FFFFFFFF
@A00769:11:HC3HCDRXX:1:2110:17508:8641
CAAGCTTT
+
FFFFFFFF
@A00769:11:HC3HCDRXX:1:2110:4906:8672
CAAGCTTT
+
FF,FFFFF
@A00769:11:HC3HCDRXX:1:2110:6388:8703
CAAGCTTT
+
FFFFFFFF
@A00769:11:HC3HCDRXX:1:2110:19045:8735
CAAGCTTT
+
FFFFFFFF
@A00769:11:HC3HCDRXX:1:2110:8377:8797
CAAGCTTT
+
FFFFFFFF
@A00769:11:HC3HCDRXX:1:2110:26160:8876
CAAGCTTT
+
FFFFFFFF
@A00769:11:HC3HCDRXX:1:2110:26395:8938
CAAGCTTT
+
FFFFFFFF
@A00769:11:HC3HCDRXX:1:2110:25229:8985
CAAGCTTT
+
FFFFFFFF
@A00769:11:HC3HCDRXX:1:2110:16324:9032
CAAGCTTT
+
FFFFFFFF
@A00769:11:HC3HCDRXX:1:2110:29912:9111
CAAGCTTT
+
FFFFFFFF
@A00769:11:HC3HCDRXX:1:2110:20537:9283
CAAGCTTT
+
FFFFFFFF
@A00769:11:HC3HCDRXX:1:2110:25048:9298
CAAGCTTT
+
FFFFFFFF
@A00769:11:HC3HCDRXX:1:2110:27525:9298
CAAGCTTT
+
FFFFFFFF
@A00769:11:HC3HCDRXX:1:2110:23683:9408
CAAGCTTT
+
FFFFFFFF
@A00769:11:HC3HCDRXX:1:2110:28474:9471
CAAGCTTT
+
FFFFFFFF
@A00769:11:HC3HCDRXX:1:2110:28592:9518
CAAGCTTT
+
FFFFFFFF
@A00769:11:HC3HCDRXX:1:2110:32524:9878
CAAGCTTT
+
FFFFF::F
@A00769:11:HC3HCDRXX:1:2110:23836:9893
CAAGCTTT
+
FFFFFFFF
@A00769:11:HC3HCDRXX:1:2110:9109:10003
CAAGCTTT
+
FFFFFFFF
@A00769:11:HC3HCDRXX:1:2110:2501:10050
CAAGCTTT
+
FFFFFFFF
@A00769:11:HC3HCDRXX:1:2110:9516:10113
CAAGCTTT
+
FFFFFFFF
@A00769:11:HC3HCDRXX:1:2110:10999:10175
CAAGCTTT
+
FFFFFFFF
@A00769:11:HC3HCDRXX:1:2110:3143:10316
CAAGCTTT
+
FFFFFFFF
@A00769:11:HC3HCDRXX:1:2110:13404:10426
CAAGCTTT
+
FFFFFFFF
@A00769:11:HC3HCDRXX:1:2110:17897:10473
CAAGCTTT
+
FFFFFFFF
@A00769:11:HC3HCDRXX:1:2110:28094:10473
CAAGCTTT
+
FFFFFFFF
@A00769:11:HC3HCDRXX:1:2110:25120:10614
CAAGCTTT
+
FFFFFFFF
@A00769:11:HC3HCDRXX:1:2110:12961:10692
CAAGCTTT
+
FFFFFFFF
@A00769:11:HC3HCDRXX:1:2110:30590:10692
CAAGCTTT
+
FFFFFFFF
@A00769:11:HC3HCDRXX:1:2110:14814:10739
CAAGCTTT
+
FFFFFFFF
@A00769:11:HC3HCDRXX:1:2110:11315:10755
CAAGCTTT
+
FFFFFFF:
@A00769:11:HC3HCDRXX:1:2110:13150:10833
CAAGCTTT
+
FFFFFFFF
@A00769:11:HC3HCDRXX:1:2110:1190:10848
CAAGCTTT
+
FFFFFFFF
@A00769:11:HC3HCDRXX:1:2110:11939:10864
CAAGCTTT
+
FFFFFFFF
@A00769:11:HC3HCDRXX:1:2110:28013:10895
CAAGCTTT
+
FFFFFFFF
@A00769:11:HC3HCDRXX:1:2110:1561:10958
CAAGCTTT
+
FFFFFFFF
@A00769:11:HC3HCDRXX:1:2110:15609:10958
CAAGCTTT
+
FFFFFFFF
@A00769:11:HC3HCDRXX:1:2110:9851:11005
CAAGCTTT
+
FFFFFFFF
@A00769:11:HC3HCDRXX:1:2110:10221:11021
CAAGCTTT
+
FFFFFFFF
@A00769:11:HC3HCDRXX:1:2110:11460:11036
CAAGCTTT
+
FFFFFFFF
@A00769:11:HC3HCDRXX:1:2110:26684:11099
CAAGCTTT
+
FFFFFFFF
@A00769:11:HC3HCDRXX:1:2110:7708:11115
CAAGCTTT
+
FFFFFFFF
@A00769:11:HC3HCDRXX:1:2110:30391:11193
CAAGCTTT
+
FFFFFFFF
@A00769:11:HC3HCDRXX:1:2110:4255:11334
CAAGCTTT
+
FFFFFFFF
@A00769:11:HC3HCDRXX:1:2110:14742:11334
CAAGCTTT
+
FFFFFFFF
@A00769:11:HC3HCDRXX:1:2110:1434:11397
CAAGCTTT
+
FFFFFFFF
@A00769:11:HC3HCDRXX:1:2110:13883:11443
CAAGCTTT
+
FFFFFFFF
@A00769:11:HC3HCDRXX:1:2110:12771:11553
CAAGCTTT
+
FFFFFFFF
@A00769:11:HC3HCDRXX:1:2110:23818:11616
CAAGCTTT
+
FFFFFFFF
@A00769:11:HC3HCDRXX:1:2110:13440:11866
CAAGCTTT
+
FFFFFFFF
@A00769:11:HC3HCDRXX:1:2110:18168:11913
CAAGCTTT
+
FFFFFFFF
@A00769:11:HC3HCDRXX:1:2110:1181:12117
CAAGCTTT
+
FFFFFFFF
@A00769:11:HC3HCDRXX:1:2110:19732:12117
CAAGCTTT
+
FFFFFFFF
@A00769:11:HC3HCDRXX:1:2110:1732:12226
CAAGCTTT
+
FFFFFFFF
@A00769:11:HC3HCDRXX:1:2110:24677:12226
CAAGCTTT
+
FFFFFFFF
@A00769:11:HC3HCDRXX:1:2110:32470:12258
CAAGCTTT
+
FFFFF:FF
@A00769:11:HC3HCDRXX:1:2110:6451:12320
CAAGCTTT
+
FFFFFFFF
@A00769:11:HC3HCDRXX:1:2110:25183:12352
CAAGCTTT
+
FFFFFFFF
@A00769:11:HC3HCDRXX:1:2110:17400:12367
CAAGCTTT
+
FFFFFFFF
@A00769:11:HC3HCDRXX:1:2110:23077:12399
CAAGCTTT
+
FFFFFFFF
@A00769:11:HC3HCDRXX:1:2110:24117:12571
CAAGCTTT
+
FFFFFFFF
@A00769:11:HC3HCDRXX:1:2110:10926:12618
CAAGCTTT
+
FFFFFF:F
@A00769:11:HC3HCDRXX:1:2110:25211:12837
CAAGCTTT
+
FFFFFFFF
@A00769:11:HC3HCDRXX:1:2110:29505:12884
CAAGCTTT
+
FFFFFFFF
@A00769:11:HC3HCDRXX:1:2110:27642:12915
CAAGCTTT
+
FFFFFFFF
@A00769:11:HC3HCDRXX:1:2110:21215:12931
CAAGCTTT
+
FFFFF:,F
@A00769:11:HC3HCDRXX:1:2110:6117:12962
CAAGCTTT
+
FFFFFFFF
@A00769:11:HC3HCDRXX:1:2110:30074:12962
CAAGCTTT
+
FFFFFFFF
@A00769:11:HC3HCDRXX:1:2110:4083:13103
CAAGCTTT
+
FFFFFFFF
@A00769:11:HC3HCDRXX:1:2110:32814:13135
CAAGCTTT
+
FFFFFFFF
@A00769:11:HC3HCDRXX:1:2110:24930:13197
CAAGCTTT
+
FFFFFFFF
@A00769:11:HC3HCDRXX:1:2110:32253:13228
CAAGCTTT
+
FFFFFFFF
@A00769:11:HC3HCDRXX:1:2110:17083:13260
CAAGCTTT
+
FFFFFFFF
@A00769:11:HC3HCDRXX:1:2110:9064:13338
CAAGCTTT
+
FFFFFFFF
@A00769:11:HC3HCDRXX:1:2110:27335:13385
CAAGCTTT
+
FFFFFFFF
@A00769:11:HC3HCDRXX:1:2110:1289:13401
CAAGCTTT
+
FFFFFFFF
@A00769:11:HC3HCDRXX:1:2110:19407:13432
CAAGCTTT
+
:FF:F,FF
@A00769:11:HC3HCDRXX:1:2110:25644:13432
CAAGCTTT
+
FFFFFF:F
@A00769:11:HC3HCDRXX:1:2110:16947:13463
CAAGCTTT
+
FFFFFFFF
@A00769:11:HC3HCDRXX:1:2110:24397:13463
CAAGCTTT
+
FFFFFFFF
@A00769:11:HC3HCDRXX:1:2110:20076:13526
CAAGCTTT
+
FFFFFFFF
@A00769:11:HC3HCDRXX:1:2110:14154:13542
CAAGCTTT
+
FFFFFFFF
@A00769:11:HC3HCDRXX:1:2110:24939:13589
CAAGCTTT
+
FFFFFFFF
@A00769:11:HC3HCDRXX:1:2110:29550:13683
CAAGCTTT
+
FFFFFFFF
@A00769:11:HC3HCDRXX:1:2110:22661:13839
CAAGCTTT
+
FFFFFFFF
@A00769:11:HC3HCDRXX:1:2110:7491:13870
CAAGCTTT
+
FFFFFFFF
@A00769:11:HC3HCDRXX:1:2110:22155:14027
CAAGCTTT
+
FFFFFFFF
@A00769:11:HC3HCDRXX:1:2110:7853:14090
CAAGCTTT
+
FFFFFFFF
@A00769:11:HC3HCDRXX:1:2110:32226:14090
CAAGCTTT
+
F:F,F:FF
@A00769:11:HC3HCDRXX:1:2110:1985:14105
CAAGCTTT
+
FFFFFFFF
@A00769:11:HC3HCDRXX:1:2110:25572:14184
CAAGCTTT
+
FFFFFFFF
@A00769:11:HC3HCDRXX:1:2110:27724:14246
CAAGCTTT
+
FF:FFFFF
@A00769:11:HC3HCDRXX:1:2110:12707:14387
CAAGCTTT
+
FFFFFFFF
@A00769:11:HC3HCDRXX:1:2110:13937:14387
CAAGCTTT
+
FFFFFFF:
@A00769:11:HC3HCDRXX:1:2110:3558:14418
CAAGCTTT
+
FFFFFFFF
@A00769:11:HC3HCDRXX:1:2110:2031:14434
CAAGCTTT
+
FFFFFFFF
@A00769:11:HC3HCDRXX:1:2110:14371:14450
CAAGCTTT
+
FFFFFFFF
@A00769:11:HC3HCDRXX:1:2110:21088:14465
CAAGCTTT
+
FFFFFFFF
@A00769:11:HC3HCDRXX:1:2110:5493:14481
CAAGCTTT
+
,FF:,:,F
@A00769:11:HC3HCDRXX:1:2110:32280:14528
CAAGCTTT
+
FFFFFFFF
@A00769:11:HC3HCDRXX:1:2110:26684:14606
CAAGCTTT
+
FFFFFFFF
@A00769:11:HC3HCDRXX:1:2110:7346:14622
CAAGCTTT
+
FFFFF:FF
@A00769:11:HC3HCDRXX:1:2110:27570:14794
CAAGCTTT
+
FFFFFFFF
@A00769:11:HC3HCDRXX:1:2110:31250:14873
CAAGCTTT
+
FFFFFFFF
@A00769:11:HC3HCDRXX:1:2110:19162:15170
CAAGCTTT
+
FFFFFFFF
@A00769:11:HC3HCDRXX:1:2110:4137:15201
CAAGCTTT
+
,FF:FFFF
@A00769:11:HC3HCDRXX:1:2110:18069:15217
CAAGCTTT
+
FFFFFFFF
@A00769:11:HC3HCDRXX:1:2110:27380:15280
CAAGCTTT
+
FFFFFFFF
@A00769:11:HC3HCDRXX:1:2110:7319:15295
CAAGCTTT
+
FFFF,F:F
@A00769:11:HC3HCDRXX:1:2110:22390:15342
CAAGCTTT
+
FFFFFFFF
@A00769:11:HC3HCDRXX:1:2110:29505:15483
CAAGCTTT
+
FF:FFFFF
@A00769:11:HC3HCDRXX:1:2110:22137:15499
CAAGCTTT
+
FFFFFFFF
@A00769:11:HC3HCDRXX:1:2110:32244:15530
CAAGCTTT
+
FFFFFFFF
@A00769:11:HC3HCDRXX:1:2110:31259:15546
CAAGCTTT
+
FFFFF,FF
@A00769:11:HC3HCDRXX:1:2110:26955:15577
CAAGCTTT
+
FFFFFFFF
@A00769:11:HC3HCDRXX:1:2110:7410:15640
CAAGCTTT
+
FFFFFFFF
@A00769:11:HC3HCDRXX:1:2110:20627:15734
CAAGCTTT
+
FFFFFFFF
@A00769:11:HC3HCDRXX:1:2110:26359:15734
CAAGCTTT
+
FFFFFF:F
@A00769:11:HC3HCDRXX:1:2110:29270:15828
CAAGCTTT
+
FFFFFFFF
@A00769:11:HC3HCDRXX:1:2110:16450:15859
CAAGCTTT
+
FFFFFFFF
@A00769:11:HC3HCDRXX:1:2110:14687:15906
CAAGCTTT
+
FFFFFFFF
@A00769:11:HC3HCDRXX:1:2110:6985:15937
CAAGCTTT
+
FFFFFFFF
@A00769:11:HC3HCDRXX:1:2110:4417:16000
CAAGCTTT
+
FFFFFFFF
@A00769:11:HC3HCDRXX:1:2110:27236:16000
CAAGCTTT
+
FFFFFFFF
@A00769:11:HC3HCDRXX:1:2110:9073:16016
CAAGCTTT
+
FFFFFFFF
@A00769:11:HC3HCDRXX:1:2110:20717:16047
CAAGCTTT
+
FFFFFFFF
@A00769:11:HC3HCDRXX:1:2110:16631:16141
CAAGCTTT
+
FFFFFFFF
@A00769:11:HC3HCDRXX:1:2110:31512:16141
CAAGCTTT
+
FFFFFFFF
@A00769:11:HC3HCDRXX:1:2110:10447:16203
CAAGCTTT
+
FFFFFFFF
@A00769:11:HC3HCDRXX:1:2110:17888:16219
CAAGCTTT
+
FFFFFFFF
@A00769:11:HC3HCDRXX:1:2110:23583:16250
CAAGCTTT
+
FFFFFFFF
@A00769:11:HC3HCDRXX:1:2110:21549:16423
CAAGCTTT
+
FFFFFF:F
@A00769:11:HC3HCDRXX:1:2110:4444:16454
CAAGCTTT
+
F:FF:FFF
@A00769:11:HC3HCDRXX:1:2110:8449:16470
CAAGCTTT
+
:FFFFFFF
@A00769:11:HC3HCDRXX:1:2110:9950:16470
CAAGCTTT
+
FFF,F,FF
@A00769:11:HC3HCDRXX:1:2110:32696:16470
CAAGCTTT
+
FFFFFFFF
@A00769:11:HC3HCDRXX:1:2110:32823:16470
CAAGCTTT
+
FFFFFFF,
@A00769:11:HC3HCDRXX:1:2110:10755:16767
CAAGCTTT
+
FF::FFFF
@A00769:11:HC3HCDRXX:1:2110:19614:16799
CAAGCTTT
+
FFFFFFFF
@A00769:11:HC3HCDRXX:1:2110:7672:16814
CAAGCTTT
+
FFFFFFFF
@A00769:11:HC3HCDRXX:1:2110:20012:16830
CAAGCTTT
+
FFFFFFFF
@A00769:11:HC3HCDRXX:1:2110:6813:16892
CAAGCTTT
+
FFFFFFFF
@A00769:11:HC3HCDRXX:1:2110:25346:16924
CAAGCTTT
+
FFFFF,FF
@A00769:11:HC3HCDRXX:1:2110:23267:16955
CAAGCTTT
+
FFFFFFFF
@A00769:11:HC3HCDRXX:1:2110:10746:17002
CAAGCTTT
+
FFFFFFFF
@A00769:11:HC3HCDRXX:1:2110:15203:17080
CAAGCTTT
+
F:FFFFFF
@A00769:11:HC3HCDRXX:1:2110:1434:17096
CAAGCTTT
+
FFFFFFFF
@A00769:11:HC3HCDRXX:1:2110:3947:17096
CAAGCTTT
+
FFFFFFFF
@A00769:11:HC3HCDRXX:1:2110:28655:17112
CAAGCTTT
+
FFFFFFFF
@A00769:11:HC3HCDRXX:1:2110:9109:17331
CAAGCTTT
+
FFFFFFFF
@A00769:11:HC3HCDRXX:1:2110:10285:17331
CAAGCTTT
+
FFFFFFFF
@A00769:11:HC3HCDRXX:1:2110:13123:17362
CAAGCTTT
+
FFFFFFFF
@A00769:11:HC3HCDRXX:1:2110:6379:17394
CAAGCTTT
+
FFFFFFFF
@A00769:11:HC3HCDRXX:1:2110:29948:17472
CAAGCTTT
+
FFFFFFFF
@A00769:11:HC3HCDRXX:1:2110:24514:17487
CAAGCTTT
+
FFF,F::F
@A00769:11:HC3HCDRXX:1:2110:31024:17550
CAAGCTTT
+
FFFFFFFF
@A00769:11:HC3HCDRXX:1:2110:30490:17722
CAAGCTTT
+
FFFFFFFF
@A00769:11:HC3HCDRXX:1:2110:31620:17738
CAAGCTTT
+
FFFF:,,F
@A00769:11:HC3HCDRXX:1:2110:16622:17879
CAAGCTTT
+
FFFFFFFF
@A00769:11:HC3HCDRXX:1:2110:20618:17879
CAAGCTTT
+
FFFFFFFF
@A00769:11:HC3HCDRXX:1:2110:9995:17895
CAAGCTTT
+
FFFFFFFF
@A00769:11:HC3HCDRXX:1:2110:10050:17926
CAAGCTTT
+
FFFFFFFF
@A00769:11:HC3HCDRXX:1:2110:6352:17942
CAAGCTTT
+
FFFFFFFF
@A00769:11:HC3HCDRXX:1:2110:19660:18035
CAAGCTTT
+
FFFFFFFF
@A00769:11:HC3HCDRXX:1:2110:30879:18082
CAAGCTTT
+
FFFFFFFF
@A00769:11:HC3HCDRXX:1:2110:17580:18286
CAAGCTTT
+
FFFFFFFF
@A00769:11:HC3HCDRXX:1:2110:2474:18427
CAAGCTTT
+
FFFFF:FF
@A00769:11:HC3HCDRXX:1:2110:4689:18443
CAAGCTTT
+
FFFFFFFF
@A00769:11:HC3HCDRXX:1:2110:12481:18474
CAAGCTTT
+
FFFFFFFF
@A00769:11:HC3HCDRXX:1:2110:32805:18662
CAAGCTTT
+
FFFFFFFF
@A00769:11:HC3HCDRXX:1:2110:26892:18693
CAAGCTTT
+
FFFFFFFF
@A00769:11:HC3HCDRXX:1:2110:19289:18771
CAAGCTTT
+
FFFFFFFF
@A00769:11:HC3HCDRXX:1:2110:2266:18850
CAAGCTTT
+
FFFFFFFF
@A00769:11:HC3HCDRXX:1:2110:4652:18850
CAAGCTTT
+
FFFFFFFF
@A00769:11:HC3HCDRXX:1:2110:27353:18865
CAAGCTTT
+
FFFFFFFF
@A00769:11:HC3HCDRXX:1:2110:17309:18881
CAAGCTTT
+
:::F,F:,
@A00769:11:HC3HCDRXX:1:2110:22444:18881
CAAGCTTT
+
FFFFFFFF
@A00769:11:HC3HCDRXX:1:2110:16911:18944
CAAGCTTT
+
FFFFFFFF
@A00769:11:HC3HCDRXX:1:2110:22182:19022
CAAGCTTT
+
FFFFFFFF
@A00769:11:HC3HCDRXX:1:2110:30219:19038
CAAGCTTT
+
FFFF,F:F
@A00769:11:HC3HCDRXX:1:2110:10330:19069
CAAGCTTT
+
FFFFFFFF
@A00769:11:HC3HCDRXX:1:2110:21540:19069
CAAGCTTT
+
FFFFFFFF
@A00769:11:HC3HCDRXX:1:2110:31358:19069
CAAGCTTT
+
:FFFFFFF
@A00769:11:HC3HCDRXX:1:2110:5837:19147
CAAGCTTT
+
FFFFFFFF
@A00769:11:HC3HCDRXX:1:2110:13982:19163
CAAGCTTT
+
FFFFFFFF
@A00769:11:HC3HCDRXX:1:2110:15275:19179
CAAGCTTT
+
FFFFFFFF
@A00769:11:HC3HCDRXX:1:2110:2790:19194
CAAGCTTT
+
FFFFFFFF
@A00769:11:HC3HCDRXX:1:2110:7148:19194
CAAGCTTT
+
FFFFFFFF
@A00769:11:HC3HCDRXX:1:2110:23954:19210
CAAGCTTT
+
FFF:FFFF
@A00769:11:HC3HCDRXX:1:2110:32750:19225
CAAGCTTT
+
FFFFFFFF
@A00769:11:HC3HCDRXX:1:2110:10520:19304
CAAGCTTT
+
FFFFF:FF
@A00769:11:HC3HCDRXX:1:2110:28519:19351
CAAGCTTT
+
FFFF:::,
@A00769:11:HC3HCDRXX:1:2110:25373:19445
CAAGCTTT
+
FFFFF:FF
@A00769:11:HC3HCDRXX:1:2110:22905:19492
CAAGCTTT
+
FFFFFFFF
@A00769:11:HC3HCDRXX:1:2110:8449:19539
CAAGCTTT
+
FFFFFFFF
@A00769:11:HC3HCDRXX:1:2110:23276:19633
CAAGCTTT
+
FFFFFFFF
@A00769:11:HC3HCDRXX:1:2110:29315:19758
CAAGCTTT
+
FFFFFFFF
@A00769:11:HC3HCDRXX:1:2110:19072:19774
CAAGCTTT
+
FFFFF:FF
@A00769:11:HC3HCDRXX:1:2110:5249:19789
CAAGCTTT
+
FFFFFFFF
@A00769:11:HC3HCDRXX:1:2110:11677:19805
CAAGCTTT
+
FFFFFFFF
@A00769:11:HC3HCDRXX:1:2110:12491:19836
CAAGCTTT
+
FFFFFFFF
@A00769:11:HC3HCDRXX:1:2110:10194:19899
CAAGCTTT
+
FFFFFFFF
@A00769:11:HC3HCDRXX:1:2110:27968:19899
CAAGCTTT
+
FFFFFFFF
@A00769:11:HC3HCDRXX:1:2110:29830:19899
CAAGCTTT
+
FFFFFFFF
@A00769:11:HC3HCDRXX:1:2110:20763:20071
CAAGCTTT
+
FFFFFFFF
@A00769:11:HC3HCDRXX:1:2110:20157:20087
CAAGCTTT
+
FFFFFFFF
@A00769:11:HC3HCDRXX:1:2110:11008:20181
CAAGCTTT
+
FFFFFFFF
@A00769:11:HC3HCDRXX:1:2110:28546:20181
CAAGCTTT
+
FFFFFFFF
@A00769:11:HC3HCDRXX:1:2110:28565:20181
CAAGCTTT
+
FFFFFFFF
@A00769:11:HC3HCDRXX:1:2110:24786:20275
CAAGCTTT
+
FFFFFFFF
@A00769:11:HC3HCDRXX:1:2110:16396:20306
CAAGCTTT
+
FFFFFFFF
@A00769:11:HC3HCDRXX:1:2110:5954:20384
CAAGCTTT
+
FFFFFF:F
@A00769:11:HC3HCDRXX:1:2110:7600:20384
CAAGCTTT
+
FFFFFFFF
@A00769:11:HC3HCDRXX:1:2110:5918:20447
CAAGCTTT
+
FFFFFFFF
@A00769:11:HC3HCDRXX:1:2110:5285:20478
CAAGCTTT
+
FFF:FFFF
@A00769:11:HC3HCDRXX:1:2110:25644:20478
CAAGCTTT
+
FFFFFF:F
@A00769:11:HC3HCDRXX:1:2110:24297:20494
CAAGCTTT
+
FFFFFFFF
@A00769:11:HC3HCDRXX:1:2110:10827:20588
CAAGCTTT
+
FFFFFFFF
@A00769:11:HC3HCDRXX:1:2110:13991:20588
CAAGCTTT
+
FFFFFFFF
@A00769:11:HC3HCDRXX:1:2110:25563:20650
CAAGCTTT
+
FFFFFFFF
@A00769:11:HC3HCDRXX:1:2110:31186:20650
CAAGCTTT
+
FFFFFFFF
@A00769:11:HC3HCDRXX:1:2110:11541:20697
CAAGCTTT
+
FFFFFFFF
@A00769:11:HC3HCDRXX:1:2110:22688:20744
CAAGCTTT
+
FFFFFFFF
@A00769:11:HC3HCDRXX:1:2110:4544:20791
CAAGCTTT
+
FFFFFFFF
@A00769:11:HC3HCDRXX:1:2110:28682:20823
CAAGCTTT
+
FFFFFFFF
@A00769:11:HC3HCDRXX:1:2110:14570:20870
CAAGCTTT
+
FFFFFFFF
@A00769:11:HC3HCDRXX:1:2110:31593:20885
CAAGCTTT
+
FFFFF:FF
@A00769:11:HC3HCDRXX:1:2110:16613:20932
CAAGCTTT
+
FFFFFFFF
@A00769:11:HC3HCDRXX:1:2110:22950:21104
CAAGCTTT
+
FFFFFFFF
@A00769:11:HC3HCDRXX:1:2110:25147:21120
CAAGCTTT
+
FFFFFFFF
@A00769:11:HC3HCDRXX:1:2110:4390:21183
CAAGCTTT
+
FFFFFFFF
@A00769:11:HC3HCDRXX:1:2110:28872:21245
CAAGCTTT
+
FFFFFFFF
@A00769:11:HC3HCDRXX:1:2110:18014:21292
CAAGCTTT
+
F:FFFFFF
@A00769:11:HC3HCDRXX:1:2110:1741:21324
CAAGCTTT
+
FFFFFFFF
@A00769:11:HC3HCDRXX:1:2110:16125:21339
CAAGCTTT
+
FFFFFFFF
@A00769:11:HC3HCDRXX:1:2110:22236:21433
CAAGCTTT
+
FFFFF:FF
@A00769:11:HC3HCDRXX:1:2110:9426:21574
CAAGCTTT
+
FFFFFFFF
@A00769:11:HC3HCDRXX:1:2110:27796:21605
CAAGCTTT
+
FFFFFFFF
@A00769:11:HC3HCDRXX:1:2110:11315:21621
CAAGCTTT
+
FFF:FFFF
@A00769:11:HC3HCDRXX:1:2110:18656:21652
CAAGCTTT
+
FFFF:FFF
@A00769:11:HC3HCDRXX:1:2110:19027:21668
CAAGCTTT
+
FFFFFFFF
@A00769:11:HC3HCDRXX:1:2110:17155:21778
CAAGCTTT
+
FFFFFFFF
@A00769:11:HC3HCDRXX:1:2110:20663:21778
CAAGCTTT
+
F:FF:FFF
@A00769:11:HC3HCDRXX:1:2110:30038:21825
CAAGCTTT
+
FFFFFFFF
@A00769:11:HC3HCDRXX:1:2110:5701:21950
CAAGCTTT
+
FFFFFFFF
@A00769:11:HC3HCDRXX:1:2110:27290:21981
CAAGCTTT
+
FFFFFFFF
@A00769:11:HC3HCDRXX:1:2110:14968:21997
CAAGCTTT
+
FFFFFFFF
@A00769:11:HC3HCDRXX:1:2110:2175:22044
CAAGCTTT
+
FFFFFFFF
@A00769:11:HC3HCDRXX:1:2110:29550:22075
CAAGCTTT
+
FFFFFFFF
@A00769:11:HC3HCDRXX:1:2110:13666:22091
CAAGCTTT
+
FFFFFFFF
@A00769:11:HC3HCDRXX:1:2110:14895:22122
CAAGCTTT
+
FFFFFFFF
@A00769:11:HC3HCDRXX:1:2110:20374:22122
CAAGCTTT
+
FFFFFFFF
@A00769:11:HC3HCDRXX:1:2110:23628:22122
CAAGCTTT
+
FFFFFFFF
@A00769:11:HC3HCDRXX:1:2110:25364:22373
CAAGCTTT
+
FFFFF,FF
@A00769:11:HC3HCDRXX:1:2110:19397:22404
CAAGCTTT
+
:FFFFFFF
@A00769:11:HC3HCDRXX:1:2110:26747:22451
CAAGCTTT
+
FFFFFFFF
@A00769:11:HC3HCDRXX:1:2110:28546:22498
CAAGCTTT
+
FFFFFFFF
@A00769:11:HC3HCDRXX:1:2110:29143:22654
CAAGCTTT
+
FFFFFFFF
@A00769:11:HC3HCDRXX:1:2110:23457:22670
CAAGCTTT
+
FFFFFFFF
@A00769:11:HC3HCDRXX:1:2110:2166:22717
CAAGCTTT
+
FFFFFFFF
@A00769:11:HC3HCDRXX:1:2110:4318:22717
CAAGCTTT
+
FFFFFFFF
@A00769:11:HC3HCDRXX:1:2110:8205:22811
CAAGCTTT
+
FFFFFFFF
@A00769:11:HC3HCDRXX:1:2110:18674:22936
CAAGCTTT
+
FFFFFFFF
@A00769:11:HC3HCDRXX:1:2110:24071:22952
CAAGCTTT
+
FFFFFFFF
@A00769:11:HC3HCDRXX:1:2110:2166:23187
CAAGCTTT
+
FFFFFFFF
@A00769:11:HC3HCDRXX:1:2110:31629:23202
CAAGCTTT
+
FFFFFFFF
@A00769:11:HC3HCDRXX:1:2110:8006:23218
CAAGCTTT
+
FFFFFFFF
@A00769:11:HC3HCDRXX:1:2110:18041:23218
CAAGCTTT
+
FFFFFFFF
@A00769:11:HC3HCDRXX:1:2110:1967:23249
CAAGCTTT
+
FFFFFFFF
@A00769:11:HC3HCDRXX:1:2110:7717:23281
CAAGCTTT
+
FFFFFFFF
@A00769:11:HC3HCDRXX:1:2110:14208:23343
CAAGCTTT
+
FFFFFFFF
@A00769:11:HC3HCDRXX:1:2110:5303:23390
CAAGCTTT
+
FFFFFFFF
@A00769:11:HC3HCDRXX:1:2110:32497:23422
CAAGCTTT
+
FFF:F:FF
@A00769:11:HC3HCDRXX:1:2110:24207:23437
CAAGCTTT
+
FFFFF:FF
@A00769:11:HC3HCDRXX:1:2110:3197:23469
CAAGCTTT
+
FFFFFFFF
@A00769:11:HC3HCDRXX:1:2110:16423:23578
CAAGCTTT
+
FFFFFFFF
@A00769:11:HC3HCDRXX:1:2110:11749:23657
CAAGCTTT
+
FFFFFFFF
@A00769:11:HC3HCDRXX:1:2110:25310:23750
CAAGCTTT
+
FFFFFFFF
@A00769:11:HC3HCDRXX:1:2110:3477:23954
CAAGCTTT
+
FFFFFFFF
@A00769:11:HC3HCDRXX:1:2110:10456:23954
CAAGCTTT
+
FFFFFFFF
@A00769:11:HC3HCDRXX:1:2110:13738:24001
CAAGCTTT
+
FFFFFFFF
@A00769:11:HC3HCDRXX:1:2110:27814:24017
CAAGCTTT
+
FFFFFFFF
@A00769:11:HC3HCDRXX:1:2110:11586:24095
CAAGCTTT
+
FFFFFFFF
@A00769:11:HC3HCDRXX:1:2110:6750:24173
CAAGCTTT
+
FFFFFFFF
@A00769:11:HC3HCDRXX:1:2110:20229:24220
CAAGCTTT
+
FFFFFFFF
@A00769:11:HC3HCDRXX:1:2110:20699:24251
CAAGCTTT
+
FFFFFFFF
@A00769:11:HC3HCDRXX:1:2110:4752:24283
CAAGCTTT
+
FFFFFFFF
@A00769:11:HC3HCDRXX:1:2110:29405:24330
CAAGCTTT
+
FFFFF:FF
@A00769:11:HC3HCDRXX:1:2110:25446:24392
CAAGCTTT
+
FFFFFFFF
@A00769:11:HC3HCDRXX:1:2110:17969:24408
CAAGCTTT
+
FFFFFFFF
@A00769:11:HC3HCDRXX:1:2110:22860:24424
CAAGCTTT
+
FFFFFFFF
@A00769:11:HC3HCDRXX:1:2110:30373:24471
CAAGCTTT
+
FFFFFFFF
@A00769:11:HC3HCDRXX:1:2110:8350:24502
CAAGCTTT
+
FFFFFFFF
@A00769:11:HC3HCDRXX:1:2110:29631:24815
CAAGCTTT
+
FFFFFF:F
@A00769:11:HC3HCDRXX:1:2110:23827:24846
CAAGCTTT
+
FFFFFFFF
@A00769:11:HC3HCDRXX:1:2110:17716:24878
CAAGCTTT
+
FFFFFFFF
@A00769:11:HC3HCDRXX:1:2110:25021:25097
CAAGCTTT
+
FFFFFFFF
@A00769:11:HC3HCDRXX:1:2110:10330:25207
CAAGCTTT
+
FFFFFFFF
@A00769:11:HC3HCDRXX:1:2110:4490:25332
CAAGCTTT
+
FFFFFFFF
@A00769:11:HC3HCDRXX:1:2110:25102:25332
CAAGCTTT
+
FFFFFFFF
@A00769:11:HC3HCDRXX:1:2110:31620:25347
CAAGCTTT
+
FFFFFF:F
@A00769:11:HC3HCDRXX:1:2110:31647:25363
CAAGCTTT
+
FFFFFFFF
@A00769:11:HC3HCDRXX:1:2110:16495:25394
CAAGCTTT
+
FFFFFFFF
@A00769:11:HC3HCDRXX:1:2110:25482:25426
CAAGCTTT
+
FFFFFFFF
@A00769:11:HC3HCDRXX:1:2110:29107:25473
CAAGCTTT
+
FFFFFFFF
@A00769:11:HC3HCDRXX:1:2110:27715:25535
CAAGCTTT
+
FFFFFFFF
@A00769:11:HC3HCDRXX:1:2110:12427:25582
CAAGCTTT
+
FFFFFFFF
@A00769:11:HC3HCDRXX:1:2110:13141:25755
CAAGCTTT
+
FFFFFFFF
@A00769:11:HC3HCDRXX:1:2110:27489:25833
CAAGCTTT
+
FFFFFFFF
@A00769:11:HC3HCDRXX:1:2110:32750:25958
CAAGCTTT
+
FFFFFFFF
@A00769:11:HC3HCDRXX:1:2110:15058:26099
CAAGCTTT
+
FFFFFFFF
@A00769:11:HC3HCDRXX:1:2110:15112:26162
CAAGCTTT
+
FFFFFFFF
@A00769:11:HC3HCDRXX:1:2110:14208:26224
CAAGCTTT
+
FFFFFFFF
@A00769:11:HC3HCDRXX:1:2110:12156:26240
CAAGCTTT
+
FFFFFFFF
@A00769:11:HC3HCDRXX:1:2110:8965:26318
CAAGCTTT
+
FFFFFFFF
@A00769:11:HC3HCDRXX:1:2110:18087:26334
CAAGCTTT
+
FFFFFFFF
@A00769:11:HC3HCDRXX:1:2110:21594:26459
CAAGCTTT
+
FFFFFFFF
@A00769:11:HC3HCDRXX:1:2110:2510:26475
CAAGCTTT
+
FFFFFFFF
@A00769:11:HC3HCDRXX:1:2110:20066:26600
CAAGCTTT
+
FFFF:,FF
@A00769:11:HC3HCDRXX:1:2110:29523:26694
CAAGCTTT
+
FF:,,:,,
@A00769:11:HC3HCDRXX:1:2110:4661:26819
CAAGCTTT
+
FFFFFFFF
@A00769:11:HC3HCDRXX:1:2110:5077:26882
CAAGCTTT
+
FFFFFFFF
@A00769:11:HC3HCDRXX:1:2110:11586:26882
CAAGCTTT
+
FFFFFFFF
@A00769:11:HC3HCDRXX:1:2110:19623:26897
CAAGCTTT
+
FFFFFFFF
@A00769:11:HC3HCDRXX:1:2110:27588:26976
CAAGCTTT
+
FFFFFFFF
@A00769:11:HC3HCDRXX:1:2110:22887:27038
CAAGCTTT
+
FFFFFFFF
@A00769:11:HC3HCDRXX:1:2110:7871:27085
CAAGCTTT
+
FFFFFFFF
@A00769:11:HC3HCDRXX:1:2110:15266:27273
CAAGCTTT
+
FFFFFFFF
@A00769:11:HC3HCDRXX:1:2110:31033:27336
CAAGCTTT
+
FFFFFFFF
@A00769:11:HC3HCDRXX:1:2110:24415:27524
CAAGCTTT
+
FFF,FF:F
@A00769:11:HC3HCDRXX:1:2110:19054:27539
CAAGCTTT
+
FFFFFFFF
@A00769:11:HC3HCDRXX:1:2110:19045:27586
CAAGCTTT
+
FFFFFFFF
@A00769:11:HC3HCDRXX:1:2110:15203:27665
CAAGCTTT
+
FFFFFFFF
@A00769:11:HC3HCDRXX:1:2110:26485:27696
CAAGCTTT
+
FFFFFFFF
@A00769:11:HC3HCDRXX:1:2110:1362:27712
CAAGCTTT
+
FFFFFFFF
@A00769:11:HC3HCDRXX:1:2110:18747:27759
CAAGCTTT
+
FFF,:FF:
@A00769:11:HC3HCDRXX:1:2110:30273:27774
CAAGCTTT
+
FFFFFFFF
@A00769:11:HC3HCDRXX:1:2110:7039:27806
CAAGCTTT
+
FFFFFFFF
@A00769:11:HC3HCDRXX:1:2110:14525:27806
CAAGCTTT
+
FFFFFF:F
@A00769:11:HC3HCDRXX:1:2110:1651:27837
CAAGCTTT
+
FFFFFFF:
@A00769:11:HC3HCDRXX:1:2110:10755:27884
CAAGCTTT
+
FFFFFFFF
@A00769:11:HC3HCDRXX:1:2110:18168:27915
CAAGCTTT
+
FFFFFFFF
@A00769:11:HC3HCDRXX:1:2110:18475:27978
CAAGCTTT
+
FFFFFFFF
@A00769:11:HC3HCDRXX:1:2110:12635:28009
CAAGCTTT
+
FFFFFFFF
@A00769:11:HC3HCDRXX:1:2110:2691:28072
CAAGCTTT
+
FFFFFFFF
@A00769:11:HC3HCDRXX:1:2110:1253:28087
CAAGCTTT
+
FFFFFFFF
@A00769:11:HC3HCDRXX:1:2110:15890:28166
CAAGCTTT
+
FFFFFFFF
@A00769:11:HC3HCDRXX:1:2110:3125:28228
CAAGCTTT
+
FFFFFFFF
@A00769:11:HC3HCDRXX:1:2110:16758:28228
CAAGCTTT
+
FFFFFFFF
@A00769:11:HC3HCDRXX:1:2110:1696:28322
CAAGCTTT
+
FFFFFFFF
@A00769:11:HC3HCDRXX:1:2110:6524:28322
CAAGCTTT
+
FFFF:FFF
@A00769:11:HC3HCDRXX:1:2110:6542:28322
CAAGCTTT
+
FFFFFFFF
@A00769:11:HC3HCDRXX:1:2110:10456:28401
CAAGCTTT
+
FFFFFFFF
@A00769:11:HC3HCDRXX:1:2110:27661:28416
CAAGCTTT
+
:FFFFFFF
@A00769:11:HC3HCDRXX:1:2110:15845:28432
CAAGCTTT
+
FFFFFFFF
@A00769:11:HC3HCDRXX:1:2110:6352:28463
CAAGCTTT
+
FFFFFFFF
@A00769:11:HC3HCDRXX:1:2110:9561:28541
CAAGCTTT
+
FFFFFFFF
@A00769:11:HC3HCDRXX:1:2110:6750:28557
CAAGCTTT
+
FFFFFFFF
@A00769:11:HC3HCDRXX:1:2110:17924:28557
CAAGCTTT
+
FFFFFFFF
@A00769:11:HC3HCDRXX:1:2110:31340:28588
CAAGCTTT
+
FFFFFFFF
@A00769:11:HC3HCDRXX:1:2110:27606:28635
CAAGCTTT
+
FFFFFFFF
@A00769:11:HC3HCDRXX:1:2110:24867:28651
CAAGCTTT
+
FFFFFFFF
@A00769:11:HC3HCDRXX:1:2110:31855:28698
CAAGCTTT
+
FFFFFF:,
@A00769:11:HC3HCDRXX:1:2110:30716:28761
CAAGCTTT
+
FFFFFFFF
@A00769:11:HC3HCDRXX:1:2110:3947:28870
CAAGCTTT
+
FFFFFF,F
@A00769:11:HC3HCDRXX:1:2110:32244:28870
CAAGCTTT
+
FFFF:F,F
@A00769:11:HC3HCDRXX:1:2110:25672:28980
CAAGCTTT
+
FFFFFF,:
@A00769:11:HC3HCDRXX:1:2110:6406:29183
CAAGCTTT
+
FFFFFFF,
@A00769:11:HC3HCDRXX:1:2110:22055:29293
CAAGCTTT
+
FFF::,FF
@A00769:11:HC3HCDRXX:1:2110:14470:29340
CAAGCTTT
+
FFFFFFFF
@A00769:11:HC3HCDRXX:1:2110:7545:29371
CAAGCTTT
+
FFFFFFFF
@A00769:11:HC3HCDRXX:1:2110:6497:29403
CAAGCTTT
+
FFFFFFFF
@A00769:11:HC3HCDRXX:1:2110:15094:29418
CAAGCTTT
+
FFFFFFFF
@A00769:11:HC3HCDRXX:1:2110:3947:29434
CAAGCTTT
+
FFF,,,FF
@A00769:11:HC3HCDRXX:1:2110:10890:29434
CAAGCTTT
+
FFFF:FFF
@A00769:11:HC3HCDRXX:1:2110:7392:29450
CAAGCTTT
+
FFFFFFFF
@A00769:11:HC3HCDRXX:1:2110:20383:29590
CAAGCTTT
+
FFFFFFFF
@A00769:11:HC3HCDRXX:1:2110:4571:29606
CAAGCTTT
+
FFFF:FFF
@A00769:11:HC3HCDRXX:1:2110:21151:29606
CAAGCTTT
+
FFFFFFFF
@A00769:11:HC3HCDRXX:1:2110:20735:29700
CAAGCTTT
+
FFFF::,F
@A00769:11:HC3HCDRXX:1:2110:6189:29716
CAAGCTTT
+
FFFFFFFF
@A00769:11:HC3HCDRXX:1:2110:21793:29716
CAAGCTTT
+
FFFFFFFF
@A00769:11:HC3HCDRXX:1:2110:24523:29747
CAAGCTTT
+
FFFFFFFF
@A00769:11:HC3HCDRXX:1:2110:28004:29888
CAAGCTTT
+
FFFFFFFF
@A00769:11:HC3HCDRXX:1:2110:18331:29919
CAAGCTTT
+
FFFFFFFF
@A00769:11:HC3HCDRXX:1:2110:30264:29982
CAAGCTTT
+
FFFFFFFF
@A00769:11:HC3HCDRXX:1:2110:15863:29997
CAAGCTTT
+
FFFFFFFF
@A00769:11:HC3HCDRXX:1:2110:5186:30044
CAAGCTTT
+
FFFFFFFF
@A00769:11:HC3HCDRXX:1:2110:26576:30076
CAAGCTTT
+
FFFFFFFF
@A00769:11:HC3HCDRXX:1:2110:16848:30170
CAAGCTTT
+
FFF:FFFF
@A00769:11:HC3HCDRXX:1:2110:13575:30201
CAAGCTTT
+
FFFFFFFF
@A00769:11:HC3HCDRXX:1:2110:29360:30358
CAAGCTTT
+
FFFF:FFF
@A00769:11:HC3HCDRXX:1:2110:31991:30499
CAAGCTTT
+
FFFFFFFF
@A00769:11:HC3HCDRXX:1:2110:21938:30561
CAAGCTTT
+
FFFFFFF:
@A00769:11:HC3HCDRXX:1:2110:16523:30608
CAAGCTTT
+
FFFFFFFF
@A00769:11:HC3HCDRXX:1:2110:17183:30655
CAAGCTTT
+
FFFFFFFF
@A00769:11:HC3HCDRXX:1:2110:25174:30749
CAAGCTTT
+
FFFFFFFF
@A00769:11:HC3HCDRXX:1:2110:29622:30749
CAAGCTTT
+
FFFFFFFF
@A00769:11:HC3HCDRXX:1:2110:26295:30812
CAAGCTTT
+
FFFFF:FF
@A00769:11:HC3HCDRXX:1:2110:13313:30843
CAAGCTTT
+
FFFFFFFF
@A00769:11:HC3HCDRXX:1:2110:21522:30906
CAAGCTTT
+
FFF:FF,F
@A00769:11:HC3HCDRXX:1:2110:27832:31000
CAAGCTTT
+
FFFFFFFF
@A00769:11:HC3HCDRXX:1:2110:5403:31015
CAAGCTTT
+
FFFFFFFF
@A00769:11:HC3HCDRXX:1:2110:16152:31093
CAAGCTTT
+
FFFFFFFF
@A00769:11:HC3HCDRXX:1:2110:12500:31125
CAAGCTTT
+
FFFFFFFF
@A00769:11:HC3HCDRXX:1:2110:2600:31140
CAAGCTTT
+
FFFFFFFF
@A00769:11:HC3HCDRXX:1:2110:4707:31344
CAAGCTTT
+
FFFFFFFF
@A00769:11:HC3HCDRXX:1:2110:28266:31438
CAAGCTTT
+
FFFFFFFF
@A00769:11:HC3HCDRXX:1:2110:15799:31454
CAAGCTTT
+
FFFFFFFF
@A00769:11:HC3HCDRXX:1:2110:21278:31454
CAAGCTTT
+
FFFFFFFF
@A00769:11:HC3HCDRXX:1:2110:28149:31485
CAAGCTTT
+
FFFFFFFF
@A00769:11:HC3HCDRXX:1:2110:30563:31563
CAAGCTTT
+
FFFFFFFF
@A00769:11:HC3HCDRXX:1:2110:12717:31688
CAAGCTTT
+
FFFFFFFF
@A00769:11:HC3HCDRXX:1:2110:18792:31720
CAAGCTTT
+
FFFFFFFF
@A00769:11:HC3HCDRXX:1:2110:1298:31735
CAAGCTTT
+
FFFFFFFF
@A00769:11:HC3HCDRXX:1:2110:2139:31751
CAAGCTTT
+
FFFFFFFF
@A00769:11:HC3HCDRXX:1:2110:23746:31751
CAAGCTTT
+
FFFFFFFF
@A00769:11:HC3HCDRXX:1:2110:6108:31798
CAAGCTTT
+
FFFFFFFF
@A00769:11:HC3HCDRXX:1:2110:11713:31829
CAAGCTTT
+
FFFFFFFF
@A00769:11:HC3HCDRXX:1:2110:14172:31829
CAAGCTTT
+
FFFFFFFF
@A00769:11:HC3HCDRXX:1:2110:6460:32002
CAAGCTTT
+
FFFFFFFF
@A00769:11:HC3HCDRXX:1:2110:19822:32033
CAAGCTTT
+
FFFFFFFF
@A00769:11:HC3HCDRXX:1:2110:27199:32158
CAAGCTTT
+
FFFFFFFF
@A00769:11:HC3HCDRXX:1:2110:27425:32236
CAAGCTTT
+
FFFFFFFF
@A00769:11:HC3HCDRXX:1:2110:30933:32299
CAAGCTTT
+
FFFFFFFF
@A00769:11:HC3HCDRXX:1:2110:14407:32393
CAAGCTTT
+
FFFF,FFF
@A00769:11:HC3HCDRXX:1:2110:10158:32424
CAAGCTTT
+
FFFFFFFF
@A00769:11:HC3HCDRXX:1:2110:27380:32471
CAAGCTTT
+
FFFFFFFF
@A00769:11:HC3HCDRXX:1:2110:5493:32612
CAAGCTTT
+
FFFFFFFF
@A00769:11:HC3HCDRXX:1:2110:11153:32643
CAAGCTTT
+
FFFFFFFF
@A00769:11:HC3HCDRXX:1:2110:20591:32863
CAAGCTTT
+
FFFFFFFF
@A00769:11:HC3HCDRXX:1:2110:17255:32910
CAAGCTTT
+
FFFFFFFF
@A00769:11:HC3HCDRXX:1:2110:2356:32941
CAAGCTTT
+
FFFFFFFF
@A00769:11:HC3HCDRXX:1:2110:32524:32957
CAAGCTTT
+
FFF:FFFF
@A00769:11:HC3HCDRXX:1:2110:8097:33113
CAAGCTTT
+
FFFFFFFF
@A00769:11:HC3HCDRXX:1:2110:26829:33176
CAAGCTTT
+
FFFFFFFF
@A00769:11:HC3HCDRXX:1:2110:20582:33191
CAAGCTTT
+
FFF,F,,,
@A00769:11:HC3HCDRXX:1:2110:32814:33207
CAAGCTTT
+
FFFF:F,F
@A00769:11:HC3HCDRXX:1:2110:19931:33223
CAAGCTTT
+
FFFFFFFF
@A00769:11:HC3HCDRXX:1:2110:21811:33411
CAAGCTTT
+
FFFFFFFF
@A00769:11:HC3HCDRXX:1:2110:1940:33442
CAAGCTTT
+
FFFFFFFF
@A00769:11:HC3HCDRXX:1:2110:27896:33677
CAAGCTTT
+
FFFFFFFF
@A00769:11:HC3HCDRXX:1:2110:16486:33802
CAAGCTTT
+
FFFFFFFF
@A00769:11:HC3HCDRXX:1:2110:23728:33943
CAAGCTTT
+
FFFF:FFF
@A00769:11:HC3HCDRXX:1:2110:32886:34021
CAAGCTTT
+
FFFFFFFF
@A00769:11:HC3HCDRXX:1:2110:9887:34084
CAAGCTTT
+
FFFFFFFF
@A00769:11:HC3HCDRXX:1:2110:27534:34115
CAAGCTTT
+
FFFFFFFF
@A00769:11:HC3HCDRXX:1:2110:17074:34162
CAAGCTTT
+
FFFFFFFF
@A00769:11:HC3HCDRXX:1:2110:25988:34162
CAAGCTTT
+
FFFFFFFF
@A00769:11:HC3HCDRXX:1:2110:13539:34240
CAAGCTTT
+
FFFFFF:F
@A00769:11:HC3HCDRXX:1:2110:11143:34287
CAAGCTTT
+
FFFF,FFF
@A00769:11:HC3HCDRXX:1:2110:31593:34287
CAAGCTTT
+
FFFFFFFF
@A00769:11:HC3HCDRXX:1:2110:1063:34366
CAAGCTTT
+
FFFFFFFF
@A00769:11:HC3HCDRXX:1:2110:6370:34381
CAAGCTTT
+
FFFFFFFF
@A00769:11:HC3HCDRXX:1:2110:19868:34397
CAAGCTTT
+
FFFFFFFF
@A00769:11:HC3HCDRXX:1:2110:31313:34428
CAAGCTTT
+
FFFFFFFF
@A00769:11:HC3HCDRXX:1:2110:10122:34554
CAAGCTTT
+
FFFFFFFF
@A00769:11:HC3HCDRXX:1:2110:20311:34632
CAAGCTTT
+
,FFF:F,:
@A00769:11:HC3HCDRXX:1:2110:24560:34695
CAAGCTTT
+
FFFFFFFF
@A00769:11:HC3HCDRXX:1:2110:15085:34757
CAAGCTTT
+
FFFFFFFF
@A00769:11:HC3HCDRXX:1:2110:14425:34898
CAAGCTTT
+
FFFFFFFF
@A00769:11:HC3HCDRXX:1:2110:30698:34898
CAAGCTTT
+
FFFFFFFF
@A00769:11:HC3HCDRXX:1:2110:16432:34961
CAAGCTTT
+
FFF:FF:F
@A00769:11:HC3HCDRXX:1:2110:9697:35070
CAAGCTTT
+
FFFFFFFF
@A00769:11:HC3HCDRXX:1:2110:4499:35086
CAAGCTTT
+
FFFFFFFF
@A00769:11:HC3HCDRXX:1:2110:10086:35149
CAAGCTTT
+
FFFFFFFF
@A00769:11:HC3HCDRXX:1:2110:32479:35164
CAAGCTTT
+
FFFFFFFF
@A00769:11:HC3HCDRXX:1:2110:9182:35180
CAAGCTTT
+
FFFFFFFF
@A00769:11:HC3HCDRXX:1:2110:10022:35227
CAAGCTTT
+
FFFFFFFF
@A00769:11:HC3HCDRXX:1:2110:5376:35289
CAAGCTTT
+
FFFFFFFF
@A00769:11:HC3HCDRXX:1:2110:15998:35305
CAAGCTTT
+
FFFFFFFF
@A00769:11:HC3HCDRXX:1:2110:32443:35352
CAAGCTTT
+
FFFFFFFF
@A00769:11:HC3HCDRXX:1:2110:14868:35383
CAAGCTTT
+
FFFFFFFF
@A00769:11:HC3HCDRXX:1:2110:3775:35524
CAAGCTTT
+
FFFFFFFF
@A00769:11:HC3HCDRXX:1:2110:12599:35650
CAAGCTTT
+
FFFFFFFF
@A00769:11:HC3HCDRXX:1:2110:23204:35665
CAAGCTTT
+
FFFFF:FF
@A00769:11:HC3HCDRXX:1:2110:4372:35712
CAAGCTTT
+
FFFFFFFF
@A00769:11:HC3HCDRXX:1:2110:12057:35744
CAAGCTTT
+
FFFFFFFF
@A00769:11:HC3HCDRXX:1:2110:21305:35759
CAAGCTTT
+
FFFFFFFF
@A00769:11:HC3HCDRXX:1:2110:32253:35837
CAAGCTTT
+
FFFFFFFF
@A00769:11:HC3HCDRXX:1:2110:6352:35853
CAAGCTTT
+
FFFF,F:F
@A00769:11:HC3HCDRXX:1:2110:25843:35853
CAAGCTTT
+
FFFFFFFF
@A00769:11:HC3HCDRXX:1:2110:23547:35978
CAAGCTTT
+
FFFFFFFF
@A00769:11:HC3HCDRXX:1:2110:20392:36057
CAAGCTTT
+
FFFFFFFF
@A00769:11:HC3HCDRXX:1:2110:20383:36072
CAAGCTTT
+
FFFFFFFF
@A00769:11:HC3HCDRXX:1:2110:13295:36166
CAAGCTTT
+
FFFFFFFF
@A00769:11:HC3HCDRXX:1:2110:13367:36166
CAAGCTTT
+
FFFFFFFF
@A00769:11:HC3HCDRXX:1:2110:31973:36229
CAAGCTTT
+
FFFFFFFF
@A00769:11:HC3HCDRXX:1:2110:19868:36276
CAAGCTTT
+
FFFFFFFF
@A00769:11:HC3HCDRXX:1:2110:21133:36307
CAAGCTTT
+
FFFFFFFF
@A00769:11:HC3HCDRXX:1:2110:2013:36354
CAAGCTTT
+
FFFFFFFF
@A00769:11:HC3HCDRXX:1:2110:12445:36385
CAAGCTTT
+
FFFFFFFF
@A00769:11:HC3HCDRXX:1:2110:28085:36385
CAAGCTTT
+
FFFFFFFF
@A00769:11:HC3HCDRXX:1:2110:28094:36464
CAAGCTTT
+
FFFFFFFF
@A00769:11:HC3HCDRXX:1:2110:20889:36479
CAAGCTTT
+
FFFFFFFF
@A00769:11:HC3HCDRXX:1:2110:32045:36511
CAAGCTTT
+
FFFFFFFF
@A00769:11:HC3HCDRXX:1:2110:31837:36558
CAAGCTTT
+
FFFFF::F
@A00769:11:HC3HCDRXX:1:2110:5638:36589
CAAGCTTT
+
FFFFFFFF
@A00769:11:HC3HCDRXX:1:2110:32850:36746
CAAGCTTT
+
FFFFFFFF
@A00769:11:HC3HCDRXX:1:2110:2501:36824
CAAGCTTT
+
FFFFFFFF
@A00769:11:HC3HCDRXX:1:2110:2365:36839
CAAGCTTT
+
FFFFFFFF
@A00769:11:HC3HCDRXX:1:2110:4743:36949
CAAGCTTT
+
FFFFFFFF
@A00769:11:HC3HCDRXX:1:2111:8549:1016
CAAGCTTT
+
FFFFFFFF
@A00769:11:HC3HCDRXX:1:2111:9570:1094
CAAGCTTT
+
FFFFFFFF
@A00769:11:HC3HCDRXX:1:2111:24451:1157
CAAGCTTT
+
FFFFFFFF
@A00769:11:HC3HCDRXX:1:2111:30906:1157
CAAGCTTT
+
FFFFFFFF
@A00769:11:HC3HCDRXX:1:2111:14922:1219
CAAGCTTT
+
FFFFF:FF
@A00769:11:HC3HCDRXX:1:2111:20717:1235
CAAGCTTT
+
FFFFFFFF
@A00769:11:HC3HCDRXX:1:2111:6189:1282
CAAGCTTT
+
FFFFFFFF
@A00769:11:HC3HCDRXX:1:2111:15501:1344
CAAGCTTT
+
FFFFFFFF
@A00769:11:HC3HCDRXX:1:2111:25961:1454
CAAGCTTT
+
FFFFFFFF
@A00769:11:HC3HCDRXX:1:2111:25708:1548
CAAGCTTT
+
FFFFFFFF
@A00769:11:HC3HCDRXX:1:2111:6551:1595
CAAGCTTT
+
FFFFFFFF
@A00769:11:HC3HCDRXX:1:2111:4707:1689
CAAGCTTT
+
FFFFFFFF
@A00769:11:HC3HCDRXX:1:2111:17987:1705
CAAGCTTT
+
FFFFFFFF
@A00769:11:HC3HCDRXX:1:2111:26160:1799
CAAGCTTT
+
FFFFFFFF
@A00769:11:HC3HCDRXX:1:2111:24686:1877
CAAGCTTT
+
FFFFFFFF
@A00769:11:HC3HCDRXX:1:2111:29848:1892
CAAGCTTT
+
FFFFFFFF
@A00769:11:HC3HCDRXX:1:2111:19759:1955
CAAGCTTT
+
FFFFFFFF
@A00769:11:HC3HCDRXX:1:2111:15239:1986
CAAGCTTT
+
FFFFFFFF
@A00769:11:HC3HCDRXX:1:2111:25211:2159
CAAGCTTT
+
FFFFFFFF
@A00769:11:HC3HCDRXX:1:2111:27163:2159
CAAGCTTT
+
F:FFFFFF
@A00769:11:HC3HCDRXX:1:2111:6090:2268
CAAGCTTT
+
FFFFFFFF
@A00769:11:HC3HCDRXX:1:2111:6017:2331
CAAGCTTT
+
FFFFFFFF
@A00769:11:HC3HCDRXX:1:2111:25382:2362
CAAGCTTT
+
FFFFFFFF
@A00769:11:HC3HCDRXX:1:2111:27272:2409
CAAGCTTT
+
FFFFFFFF
@A00769:11:HC3HCDRXX:1:2111:8811:2440
CAAGCTTT
+
FFFFFFF:
@A00769:11:HC3HCDRXX:1:2111:22028:2691
CAAGCTTT
+
FFFFFFFF
@A00769:11:HC3HCDRXX:1:2111:29930:2722
CAAGCTTT
+
FFFFFFFF
@A00769:11:HC3HCDRXX:1:2111:29261:2785
CAAGCTTT
+
FFFFFFFF
@A00769:11:HC3HCDRXX:1:2111:1723:2816
CAAGCTTT
+
FFFFFFFF
@A00769:11:HC3HCDRXX:1:2111:20808:2832
CAAGCTTT
+
FFFFFFFF
@A00769:11:HC3HCDRXX:1:2111:1524:2879
CAAGCTTT
+
FFFFFFFF
@A00769:11:HC3HCDRXX:1:2111:21215:2973
CAAGCTTT
+
FFFFFFF:
@A00769:11:HC3HCDRXX:1:2111:16468:3020
CAAGCTTT
+
FFFFFFFF
@A00769:11:HC3HCDRXX:1:2111:20211:3051
CAAGCTTT
+
FFFFFFFF
@A00769:11:HC3HCDRXX:1:2111:10248:3082
CAAGCTTT
+
FFFFFFFF
@A00769:11:HC3HCDRXX:1:2111:8748:3114
CAAGCTTT
+
FFFFFFFF
@A00769:11:HC3HCDRXX:1:2111:30129:3129
CAAGCTTT
+
FFFFFFFF
@A00769:11:HC3HCDRXX:1:2111:22336:3223
CAAGCTTT
+
FFFFFFFF
@A00769:11:HC3HCDRXX:1:2111:2401:3364
CAAGCTTT
+
FFFFFF:F
@A00769:11:HC3HCDRXX:1:2111:9489:3458
CAAGCTTT
+
FFFFFFFF
@A00769:11:HC3HCDRXX:1:2111:17327:3474
CAAGCTTT
+
FFFFFFFF
@A00769:11:HC3HCDRXX:1:2111:24460:3490
CAAGCTTT
+
FFFFFFFF
@A00769:11:HC3HCDRXX:1:2111:25762:3490
CAAGCTTT
+
FFFFFFFF
@A00769:11:HC3HCDRXX:1:2111:15899:3537
CAAGCTTT
+
FFFFFFFF
@A00769:11:HC3HCDRXX:1:2111:4119:3583
CAAGCTTT
+
FFFFFF:F
@A00769:11:HC3HCDRXX:1:2111:9516:3599
CAAGCTTT
+
FFF:FFFF
@A00769:11:HC3HCDRXX:1:2111:16098:3693
CAAGCTTT
+
FFFFFFFF
@A00769:11:HC3HCDRXX:1:2111:30174:3740
CAAGCTTT
+
FFFFFFFF
@A00769:11:HC3HCDRXX:1:2111:31964:3803
CAAGCTTT
+
FFFFFFFF
@A00769:11:HC3HCDRXX:1:2111:5692:3834
CAAGCTTT
+
FFFFFFFF
@A00769:11:HC3HCDRXX:1:2111:14082:3865
CAAGCTTT
+
FFFFFFFF
@A00769:11:HC3HCDRXX:1:2111:17029:3865
CAAGCTTT
+
FFFFFFFF
@A00769:11:HC3HCDRXX:1:2111:25346:3928
CAAGCTTT
+
FFFFFFFF
@A00769:11:HC3HCDRXX:1:2111:15582:4085
CAAGCTTT
+
FFFFFFFF
@A00769:11:HC3HCDRXX:1:2111:9001:4272
CAAGCTTT
+
FFFFFFFF
@A00769:11:HC3HCDRXX:1:2111:24316:4429
CAAGCTTT
+
FFFFFFFF
@A00769:11:HC3HCDRXX:1:2111:26133:4601
CAAGCTTT
+
FFFFF:,F
@A00769:11:HC3HCDRXX:1:2111:32344:4961
CAAGCTTT
+
FFFFFFFF
@A00769:11:HC3HCDRXX:1:2111:21251:5008
CAAGCTTT
+
FFFFFFFF
@A00769:11:HC3HCDRXX:1:2111:10158:5024
CAAGCTTT
+
FFFFFFFF
@A00769:11:HC3HCDRXX:1:2111:12563:5055
CAAGCTTT
+
FFFFFFFF
@A00769:11:HC3HCDRXX:1:2111:28637:5087
CAAGCTTT
+
FFFFFFFF
@A00769:11:HC3HCDRXX:1:2111:32380:5087
CAAGCTTT
+
FFFFF:FF
@A00769:11:HC3HCDRXX:1:2111:24695:5118
CAAGCTTT
+
FFF:FFFF
@A00769:11:HC3HCDRXX:1:2111:30056:5134
CAAGCTTT
+
FFFFFFFF
@A00769:11:HC3HCDRXX:1:2111:22200:5149
CAAGCTTT
+
FFFFFFFF
@A00769:11:HC3HCDRXX:1:2111:10682:5212
CAAGCTTT
+
FFFFFFFF
@A00769:11:HC3HCDRXX:1:2111:28492:5368
CAAGCTTT
+
FFFFFFFF
@A00769:11:HC3HCDRXX:1:2111:10936:5525
CAAGCTTT
+
FFF:FFFF
@A00769:11:HC3HCDRXX:1:2111:14859:5525
CAAGCTTT
+
FFFFFFFF
@A00769:11:HC3HCDRXX:1:2111:19407:5635
CAAGCTTT
+
FFFFFFFF
@A00769:11:HC3HCDRXX:1:2111:15374:5666
CAAGCTTT
+
FFFFFFFF
@A00769:11:HC3HCDRXX:1:2111:23086:5682
CAAGCTTT
+
FFFFFFFF
@A00769:11:HC3HCDRXX:1:2111:7256:5791
CAAGCTTT
+
FFFF:FF:
@A00769:11:HC3HCDRXX:1:2111:7247:5901
CAAGCTTT
+
FFFFFFFF
@A00769:11:HC3HCDRXX:1:2111:20202:5979
CAAGCTTT
+
FFFFFFFF
@A00769:11:HC3HCDRXX:1:2111:17788:6026
CAAGCTTT
+
:FFFFFF:
@A00769:11:HC3HCDRXX:1:2111:8811:6136
CAAGCTTT
+
FFFFFFFF
@A00769:11:HC3HCDRXX:1:2111:5059:6277
CAAGCTTT
+
FFFFFFFF
@A00769:11:HC3HCDRXX:1:2111:14751:6277
CAAGCTTT
+
FFFFFFFF
@A00769:11:HC3HCDRXX:1:2111:5086:6355
CAAGCTTT
+
FFFFFFFF
@A00769:11:HC3HCDRXX:1:2111:24415:6355
CAAGCTTT
+
:FFFFFFF
@A00769:11:HC3HCDRXX:1:2111:9588:6480
CAAGCTTT
+
FFFFFFFF
@A00769:11:HC3HCDRXX:1:2111:20211:6496
CAAGCTTT
+
FFFFFFFF
@A00769:11:HC3HCDRXX:1:2111:11957:6511
CAAGCTTT
+
FFFFFFFF
@A00769:11:HC3HCDRXX:1:2111:16975:6527
CAAGCTTT
+
FFFFFFF:
@A00769:11:HC3HCDRXX:1:2111:3043:6543
CAAGCTTT
+
FFFFFF:F
@A00769:11:HC3HCDRXX:1:2111:11044:6590
CAAGCTTT
+
FFFFF:,F
@A00769:11:HC3HCDRXX:1:2111:14290:6605
CAAGCTTT
+
FFFFFFFF
@A00769:11:HC3HCDRXX:1:2111:31620:6746
CAAGCTTT
+
FFFFFF,F
@A00769:11:HC3HCDRXX:1:2111:30201:6762
CAAGCTTT
+
FFFFFFFF
@A00769:11:HC3HCDRXX:1:2111:11017:6793
CAAGCTTT
+
FFFFFFFF
@A00769:11:HC3HCDRXX:1:2111:30707:6793
CAAGCTTT
+
FFFFFFFF
@A00769:11:HC3HCDRXX:1:2111:11758:6825
CAAGCTTT
+
FFF:F,:,
@A00769:11:HC3HCDRXX:1:2111:28836:6840
CAAGCTTT
+
FFFFFFFF
@A00769:11:HC3HCDRXX:1:2111:19488:6934
CAAGCTTT
+
FFF:FF:F
@A00769:11:HC3HCDRXX:1:2111:21621:6934
CAAGCTTT
+
FFFFFFFF
@A00769:11:HC3HCDRXX:1:2111:30273:6981
CAAGCTTT
+
FFFFFFFF
@A00769:11:HC3HCDRXX:1:2111:19217:6997
CAAGCTTT
+
FFFFFF:F
@A00769:11:HC3HCDRXX:1:2111:11460:7028
CAAGCTTT
+
FFFFFFFF
@A00769:11:HC3HCDRXX:1:2111:2555:7263
CAAGCTTT
+
FFFFFFFF
@A00769:11:HC3HCDRXX:1:2111:24713:7310
CAAGCTTT
+
FFFFFFFF
@A00769:11:HC3HCDRXX:1:2111:28022:7341
CAAGCTTT
+
FFFFFFFF
@A00769:11:HC3HCDRXX:1:2111:32868:7341
CAAGCTTT
+
FFFFFF,F
@A00769:11:HC3HCDRXX:1:2111:13566:7451
CAAGCTTT
+
FFFFFFFF
@A00769:11:HC3HCDRXX:1:2111:24849:7576
CAAGCTTT
+
FFFFFFFF
@A00769:11:HC3HCDRXX:1:2111:30617:7701
CAAGCTTT
+
FFFFFFFF
@A00769:11:HC3HCDRXX:1:2111:14371:7717
CAAGCTTT
+
FFFFFFFF
@A00769:11:HC3HCDRXX:1:2111:25681:7733
CAAGCTTT
+
FFFFFFFF
@A00769:11:HC3HCDRXX:1:2111:27896:7748
CAAGCTTT
+
FFFFFFFF
@A00769:11:HC3HCDRXX:1:2111:20473:7795
CAAGCTTT
+
FFFFFFFF
@A00769:11:HC3HCDRXX:1:2111:22137:7795
CAAGCTTT
+
FFFFFFFF
@A00769:11:HC3HCDRXX:1:2111:30364:7952
CAAGCTTT
+
FFFFFFFF
@A00769:11:HC3HCDRXX:1:2111:6379:7999
CAAGCTTT
+
FFFFFFFF
@A00769:11:HC3HCDRXX:1:2111:26865:8030
CAAGCTTT
+
FFFFFF,F
@A00769:11:HC3HCDRXX:1:2111:13774:8218
CAAGCTTT
+
FFFFFFFF
@A00769:11:HC3HCDRXX:1:2111:9100:8234
CAAGCTTT
+
FFFFFFFF
@A00769:11:HC3HCDRXX:1:2111:23267:8281
CAAGCTTT
+
FFFFFFFF
@A00769:11:HC3HCDRXX:1:2111:4643:8312
CAAGCTTT
+
FFFFFFFF
@A00769:11:HC3HCDRXX:1:2111:7979:8328
CAAGCTTT
+
FFFFFFFF
@A00769:11:HC3HCDRXX:1:2111:29432:8343
CAAGCTTT
+
FFFFFF,F
@A00769:11:HC3HCDRXX:1:2111:26250:8531
CAAGCTTT
+
FFFFFFFF
@A00769:11:HC3HCDRXX:1:2111:21052:8578
CAAGCTTT
+
FFFFFFFF
@A00769:11:HC3HCDRXX:1:2111:23393:8594
CAAGCTTT
+
FFFFFFFF
@A00769:11:HC3HCDRXX:1:2111:31548:8656
CAAGCTTT
+
FFFFFF:F
@A00769:11:HC3HCDRXX:1:2111:15483:8735
CAAGCTTT
+
FFFFFFFF
@A00769:11:HC3HCDRXX:1:2111:27697:8844
CAAGCTTT
+
FFFFFFFF
@A00769:11:HC3HCDRXX:1:2111:4481:8907
CAAGCTTT
+
FFFFFFFF
@A00769:11:HC3HCDRXX:1:2111:8639:8938
CAAGCTTT
+
FFFFFFFF
@A00769:11:HC3HCDRXX:1:2111:24804:9001
CAAGCTTT
+
FFFFFFFF
@A00769:11:HC3HCDRXX:1:2111:16007:9048
CAAGCTTT
+
FFFFFFFF
@A00769:11:HC3HCDRXX:1:2111:22598:9126
CAAGCTTT
+
FFFFFFFF
@A00769:11:HC3HCDRXX:1:2111:9561:9251
CAAGCTTT
+
FFFFFFFF
@A00769:11:HC3HCDRXX:1:2111:28971:9298
CAAGCTTT
+
FFFFFFFF
@A00769:11:HC3HCDRXX:1:2111:13358:9314
CAAGCTTT
+
FFFFFFFF
@A00769:11:HC3HCDRXX:1:2111:3115:9330
CAAGCTTT
+
FFFFFFFF
@A00769:11:HC3HCDRXX:1:2111:11324:9330
CAAGCTTT
+
FFFFFFFF
@A00769:11:HC3HCDRXX:1:2111:6352:9580
CAAGCTTT
+
FFFFFFFF
@A00769:11:HC3HCDRXX:1:2111:32579:9596
CAAGCTTT
+
FFFFFFFF
@A00769:11:HC3HCDRXX:1:2111:31955:9674
CAAGCTTT
+
FFFFFFFF
@A00769:11:HC3HCDRXX:1:2111:6732:9737
CAAGCTTT
+
FFFF:FFF
@A00769:11:HC3HCDRXX:1:2111:6750:9799
CAAGCTTT
+
FFFFFFF,
@A00769:11:HC3HCDRXX:1:2111:1542:9831
CAAGCTTT
+
FFFFFFFF
@A00769:11:HC3HCDRXX:1:2111:19822:9862
CAAGCTTT
+
FFFFFFFF
@A00769:11:HC3HCDRXX:1:2111:13033:10003
CAAGCTTT
+
FFFFFFFF
@A00769:11:HC3HCDRXX:1:2111:32117:10050
CAAGCTTT
+
FFFFFFFF
@A00769:11:HC3HCDRXX:1:2111:10140:10066
CAAGCTTT
+
FFFFFFFF
@A00769:11:HC3HCDRXX:1:2111:26856:10113
CAAGCTTT
+
FFFFFFFF
@A00769:11:HC3HCDRXX:1:2111:10764:10144
CAAGCTTT
+
FFFFFFFF
@A00769:11:HC3HCDRXX:1:2111:16134:10144
CAAGCTTT
+
FFFFFFFF
@A00769:11:HC3HCDRXX:1:2111:29360:10160
CAAGCTTT
+
F:FFFFFF
@A00769:11:HC3HCDRXX:1:2111:22797:10316
CAAGCTTT
+
FFFFFFFF
@A00769:11:HC3HCDRXX:1:2111:10456:10426
CAAGCTTT
+
FFFFFFFF
@A00769:11:HC3HCDRXX:1:2111:6045:10457
CAAGCTTT
+
FFFFFFFF
@A00769:11:HC3HCDRXX:1:2111:15203:10473
CAAGCTTT
+
FFFFFFFF
@A00769:11:HC3HCDRXX:1:2111:20238:10520
CAAGCTTT
+
FFFFFFFF
@A00769:11:HC3HCDRXX:1:2111:1506:10582
CAAGCTTT
+
FFFFFFFF
@A00769:11:HC3HCDRXX:1:2111:9272:10629
CAAGCTTT
+
FFFFFFFF
@A00769:11:HC3HCDRXX:1:2111:3766:10645
CAAGCTTT
+
FFFFFFFF
@A00769:11:HC3HCDRXX:1:2111:10050:10692
CAAGCTTT
+
FF::F,,:
@A00769:11:HC3HCDRXX:1:2111:12382:10755
CAAGCTTT
+
FFFFFFFF
@A00769:11:HC3HCDRXX:1:2111:8241:10786
CAAGCTTT
+
FFFFFFFF
@A00769:11:HC3HCDRXX:1:2111:7383:10833
CAAGCTTT
+
FFFFFFFF
@A00769:11:HC3HCDRXX:1:2111:21423:10848
CAAGCTTT
+
FFFFFFFF
@A00769:11:HC3HCDRXX:1:2111:17888:10895
CAAGCTTT
+
FFFFFFFF
@A00769:11:HC3HCDRXX:1:2111:17951:11036
CAAGCTTT
+
FFFFFFFF
@A00769:11:HC3HCDRXX:1:2111:17960:11052
CAAGCTTT
+
FFFFFFFF
@A00769:11:HC3HCDRXX:1:2111:6976:11068
CAAGCTTT
+
FFF:FFFF
@A00769:11:HC3HCDRXX:1:2111:31964:11193
CAAGCTTT
+
FFFFFFFF
@A00769:11:HC3HCDRXX:1:2111:26485:11224
CAAGCTTT
+
FFFFFFFF
@A00769:11:HC3HCDRXX:1:2111:8892:11287
CAAGCTTT
+
FFFFFFFF
@A00769:11:HC3HCDRXX:1:2111:23728:11397
CAAGCTTT
+
FFFFFFF:
@A00769:11:HC3HCDRXX:1:2111:3622:11616
CAAGCTTT
+
FFFFFFFF
@A00769:11:HC3HCDRXX:1:2111:3667:11694
CAAGCTTT
+
FFFFFFFF
@A00769:11:HC3HCDRXX:1:2111:20645:11757
CAAGCTTT
+
FFFFFFFF
@A00769:11:HC3HCDRXX:1:2111:29948:11772
CAAGCTTT
+
::FFFFF:
@A00769:11:HC3HCDRXX:1:2111:8196:11866
CAAGCTTT
+
FFFFFFFF
@A00769:11:HC3HCDRXX:1:2111:13910:11866
CAAGCTTT
+
FFFFFFFF
@A00769:11:HC3HCDRXX:1:2111:26747:11866
CAAGCTTT
+
FFFFFFFF
@A00769:11:HC3HCDRXX:1:2111:5113:11913
CAAGCTTT
+
FFFFFFFF
@A00769:11:HC3HCDRXX:1:2111:14398:11929
CAAGCTTT
+
FFFFFFFF
@A00769:11:HC3HCDRXX:1:2111:25870:12258
CAAGCTTT
+
FFFFFFFF
@A00769:11:HC3HCDRXX:1:2111:1434:12367
CAAGCTTT
+
FFFFFFFF
@A00769:11:HC3HCDRXX:1:2111:18909:12383
CAAGCTTT
+
FFFFFFFF
@A00769:11:HC3HCDRXX:1:2111:6696:12399
CAAGCTTT
+
FFFFFFFF
@A00769:11:HC3HCDRXX:1:2111:23683:12414
CAAGCTTT
+
FFFFFFFF
@A00769:11:HC3HCDRXX:1:2111:18792:12524
CAAGCTTT
+
FFFFFFFF
@A00769:11:HC3HCDRXX:1:2111:24225:12633
CAAGCTTT
+
FFFFFFFF
@A00769:11:HC3HCDRXX:1:2111:4200:12774
CAAGCTTT
+
FFFFFF,F
@A00769:11:HC3HCDRXX:1:2111:25129:12915
CAAGCTTT
+
FFFFFFFF
@A00769:11:HC3HCDRXX:1:2111:8015:12931
CAAGCTTT
+
FFFFFFFF
@A00769:11:HC3HCDRXX:1:2111:6931:12994
CAAGCTTT
+
FFFFFFFF
@A00769:11:HC3HCDRXX:1:2111:17698:13009
CAAGCTTT
+
FFFFFFFF
@A00769:11:HC3HCDRXX:1:2111:9362:13041
CAAGCTTT
+
FFFFFFFF
@A00769:11:HC3HCDRXX:1:2111:24243:13166
CAAGCTTT
+
FFFFFFFF
@A00769:11:HC3HCDRXX:1:2111:10773:13322
CAAGCTTT
+
FFFFFFFF
@A00769:11:HC3HCDRXX:1:2111:9543:13385
CAAGCTTT
+
FFFFFFFF
@A00769:11:HC3HCDRXX:1:2111:24397:13401
CAAGCTTT
+
FFFFFFFF
@A00769:11:HC3HCDRXX:1:2111:1551:13542
CAAGCTTT
+
FFFFFFFF
@A00769:11:HC3HCDRXX:1:2111:12707:13573
CAAGCTTT
+
FFFFFFFF
@A00769:11:HC3HCDRXX:1:2111:10212:13604
CAAGCTTT
+
FFFFFFF:
@A00769:11:HC3HCDRXX:1:2111:30029:13636
CAAGCTTT
+
FFFFFFFF
@A00769:11:HC3HCDRXX:1:2111:14109:13683
CAAGCTTT
+
FFFFFFFF
@A00769:11:HC3HCDRXX:1:2111:7988:13949
CAAGCTTT
+
FFF::FF:
@A00769:11:HC3HCDRXX:1:2111:20853:14152
CAAGCTTT
+
FFFFFFFF
@A00769:11:HC3HCDRXX:1:2111:1497:14168
CAAGCTTT
+
FFFFFFFF
@A00769:11:HC3HCDRXX:1:2111:9561:14168
CAAGCTTT
+
FFFFFFFF
@A00769:11:HC3HCDRXX:1:2111:32280:14215
CAAGCTTT
+
FFFFFF,F
@A00769:11:HC3HCDRXX:1:2111:5358:14246
CAAGCTTT
+
FFFFFFFF
@A00769:11:HC3HCDRXX:1:2111:23981:14309
CAAGCTTT
+
FFFF:FFF
@A00769:11:HC3HCDRXX:1:2111:16107:14325
CAAGCTTT
+
FFFFFF:F
@A00769:11:HC3HCDRXX:1:2111:20464:14325
CAAGCTTT
+
FFFFFFFF
@A00769:11:HC3HCDRXX:1:2111:22878:14340
CAAGCTTT
+
FFFFFFFF
@A00769:11:HC3HCDRXX:1:2111:2103:14372
CAAGCTTT
+
FFFFFFFF
@A00769:11:HC3HCDRXX:1:2111:14371:14450
CAAGCTTT
+
FFFFFFFF
@A00769:11:HC3HCDRXX:1:2111:32579:14481
CAAGCTTT
+
FFFFF:FF
@A00769:11:HC3HCDRXX:1:2111:5267:14497
CAAGCTTT
+
FFFFFFFF
@A00769:11:HC3HCDRXX:1:2111:32651:14512
CAAGCTTT
+
FFFFFFFF
@A00769:11:HC3HCDRXX:1:2111:22516:14591
CAAGCTTT
+
FFFFFFFF
@A00769:11:HC3HCDRXX:1:2111:2474:14732
CAAGCTTT
+
FFFFFF:F
@A00769:11:HC3HCDRXX:1:2111:2031:14747
CAAGCTTT
+
FFFFFFFF
@A00769:11:HC3HCDRXX:1:2111:14498:14857
CAAGCTTT
+
FFFFFFFF
@A00769:11:HC3HCDRXX:1:2111:1759:14873
CAAGCTTT
+
FFFFFFFF
@A00769:11:HC3HCDRXX:1:2111:25988:14935
CAAGCTTT
+
FFFFFFFF
@A00769:11:HC3HCDRXX:1:2111:2040:14982
CAAGCTTT
+
FFFFFFFF
@A00769:11:HC3HCDRXX:1:2111:26838:14998
CAAGCTTT
+
FFFFFFFF
@A00769:11:HC3HCDRXX:1:2111:3495:15029
CAAGCTTT
+
FFFFFFFF
@A00769:11:HC3HCDRXX:1:2111:6424:15060
CAAGCTTT
+
FFFFFFFF
@A00769:11:HC3HCDRXX:1:2111:29640:15092
CAAGCTTT
+
F:FFFFFF
@A00769:11:HC3HCDRXX:1:2111:16297:15123
CAAGCTTT
+
FFFFFFFF
@A00769:11:HC3HCDRXX:1:2111:11379:15186
CAAGCTTT
+
FFFFFFFF
@A00769:11:HC3HCDRXX:1:2111:26250:15233
CAAGCTTT
+
F:FFFFFF
@A00769:11:HC3HCDRXX:1:2111:8160:15248
CAAGCTTT
+
FFFFFFFF
@A00769:11:HC3HCDRXX:1:2111:22055:15295
CAAGCTTT
+
FFFFFFFF
@A00769:11:HC3HCDRXX:1:2111:2437:15327
CAAGCTTT
+
FFFFFFFF
@A00769:11:HC3HCDRXX:1:2111:16351:15342
CAAGCTTT
+
FFFFFFFF
@A00769:11:HC3HCDRXX:1:2111:29107:15389
CAAGCTTT
+
FFFFFF:F
@A00769:11:HC3HCDRXX:1:2111:2772:15468
CAAGCTTT
+
FFFFFFFF
@A00769:11:HC3HCDRXX:1:2111:3052:15483
CAAGCTTT
+
FFFFFFFF
@A00769:11:HC3HCDRXX:1:2111:9815:15515
CAAGCTTT
+
FFFFFFFF
@A00769:11:HC3HCDRXX:1:2111:31051:15562
CAAGCTTT
+
FFFFFFFF
@A00769:11:HC3HCDRXX:1:2111:17101:15640
CAAGCTTT
+
FFFFFFFF
@A00769:11:HC3HCDRXX:1:2111:12735:15718
CAAGCTTT
+
FFFFFFFF
@A00769:11:HC3HCDRXX:1:2111:22209:15718
CAAGCTTT
+
FFFFFFFF
@A00769:11:HC3HCDRXX:1:2111:26232:15734
CAAGCTTT
+
FFFFFFFF
@A00769:11:HC3HCDRXX:1:2111:15989:15781
CAAGCTTT
+
FFFFFFFF
@A00769:11:HC3HCDRXX:1:2111:27877:15828
CAAGCTTT
+
FFFFFFFF
@A00769:11:HC3HCDRXX:1:2111:31313:15828
CAAGCTTT
+
FFFFFFFF
@A00769:11:HC3HCDRXX:1:2111:3170:15875
CAAGCTTT
+
FFFFFFFF
@A00769:11:HC3HCDRXX:1:2111:2582:16016
CAAGCTTT
+
FFFFFFFF
@A00769:11:HC3HCDRXX:1:2111:2971:16031
CAAGCTTT
+
FFFFFFFF
@A00769:11:HC3HCDRXX:1:2111:12038:16078
CAAGCTTT
+
FFFFFFFF
@A00769:11:HC3HCDRXX:1:2111:18774:16157
CAAGCTTT
+
FFFFF:FF
@A00769:11:HC3HCDRXX:1:2111:7292:16188
CAAGCTTT
+
FFFFFFFF
@A00769:11:HC3HCDRXX:1:2111:19967:16250
CAAGCTTT
+
FFFFFFFF
@A00769:11:HC3HCDRXX:1:2111:30129:16501
CAAGCTTT
+
FFFFFFFF
@A00769:11:HC3HCDRXX:1:2111:12201:16642
CAAGCTTT
+
FFFFFFFF
@A00769:11:HC3HCDRXX:1:2111:22128:16705
CAAGCTTT
+
FFFFFFFF
@A00769:11:HC3HCDRXX:1:2111:16550:16845
CAAGCTTT
+
FF:FFFFF
@A00769:11:HC3HCDRXX:1:2111:29677:16908
CAAGCTTT
+
FFFFFFFF
@A00769:11:HC3HCDRXX:1:2111:11306:17159
CAAGCTTT
+
FFFFFFFF
@A00769:11:HC3HCDRXX:1:2111:7193:17174
CAAGCTTT
+
FFFFFFFF
@A00769:11:HC3HCDRXX:1:2111:30752:17300
CAAGCTTT
+
FFFFFFFF
@A00769:11:HC3HCDRXX:1:2111:19605:17315
CAAGCTTT
+
FFFFFFFF
@A00769:11:HC3HCDRXX:1:2111:19687:17362
CAAGCTTT
+
FFFFFFFF
@A00769:11:HC3HCDRXX:1:2111:25473:17675
CAAGCTTT
+
FFFFFFFF
@A00769:11:HC3HCDRXX:1:2111:22227:17691
CAAGCTTT
+
FFFFFFFF
@A00769:11:HC3HCDRXX:1:2111:24243:17769
CAAGCTTT
+
FFFF:FF:
@A00769:11:HC3HCDRXX:1:2111:32416:17769
CAAGCTTT
+
FFFFFFFF
@A00769:11:HC3HCDRXX:1:2111:10059:17816
CAAGCTTT
+
FFFFFFFF
@A00769:11:HC3HCDRXX:1:2111:4779:17848
CAAGCTTT
+
FFFFFFFF
@A00769:11:HC3HCDRXX:1:2111:32090:17863
CAAGCTTT
+
FFFFFFFF
@A00769:11:HC3HCDRXX:1:2111:3152:17879
CAAGCTTT
+
FFFFFFFF
@A00769:11:HC3HCDRXX:1:2111:25012:17879
CAAGCTTT
+
:FF:FFFF
@A00769:11:HC3HCDRXX:1:2111:11993:17942
CAAGCTTT
+
FFFFFFFF
@A00769:11:HC3HCDRXX:1:2111:32796:17957
CAAGCTTT
+
FFFFFF:F
@A00769:11:HC3HCDRXX:1:2111:24641:17989
CAAGCTTT
+
FFFFFFFF
@A00769:11:HC3HCDRXX:1:2111:29686:18082
CAAGCTTT
+
FFFFFFFF
@A00769:11:HC3HCDRXX:1:2111:16577:18176
CAAGCTTT
+
FF:FFF:F
@A00769:11:HC3HCDRXX:1:2111:10583:18192
CAAGCTTT
+
FFFFFFFF
@A00769:11:HC3HCDRXX:1:2111:32696:18192
CAAGCTTT
+
FFFFFFFF
@A00769:11:HC3HCDRXX:1:2111:10420:18286
CAAGCTTT
+
FFFFFFFF
@A00769:11:HC3HCDRXX:1:2111:31006:18364
CAAGCTTT
+
FFFFFFFF
@A00769:11:HC3HCDRXX:1:2111:5186:18396
CAAGCTTT
+
FFFFFFFF
@A00769:11:HC3HCDRXX:1:2111:7735:18396
CAAGCTTT
+
FFFFFFFF
@A00769:11:HC3HCDRXX:1:2111:27769:18646
CAAGCTTT
+
FFFFFFFF
@A00769:11:HC3HCDRXX:1:2111:29577:18709
CAAGCTTT
+
FFF:FFFF
@A00769:11:HC3HCDRXX:1:2111:22128:18740
CAAGCTTT
+
FFFFFFFF
@A00769:11:HC3HCDRXX:1:2111:14832:18818
CAAGCTTT
+
FFFFFFFF
@A00769:11:HC3HCDRXX:1:2111:12997:18865
CAAGCTTT
+
FFFFFFFF
@A00769:11:HC3HCDRXX:1:2111:6234:18897
CAAGCTTT
+
FFFFFFFF
@A00769:11:HC3HCDRXX:1:2111:8585:18928
CAAGCTTT
+
FFFFFFFF
@A00769:11:HC3HCDRXX:1:2111:15121:19038
CAAGCTTT
+
FFFFFFFF
@A00769:11:HC3HCDRXX:1:2111:22426:19069
CAAGCTTT
+
FFFFFFFF
@A00769:11:HC3HCDRXX:1:2111:8567:19116
CAAGCTTT
+
FFFFFFFF
@A00769:11:HC3HCDRXX:1:2111:10230:19116
CAAGCTTT
+
FFFFFFFF
@A00769:11:HC3HCDRXX:1:2111:2645:19132
CAAGCTTT
+
FFFFFFFF
@A00769:11:HC3HCDRXX:1:2111:22489:19210
CAAGCTTT
+
FFFFFFFF
@A00769:11:HC3HCDRXX:1:2111:21558:19225
CAAGCTTT
+
FFFFFFFF
@A00769:11:HC3HCDRXX:1:2111:21197:19288
CAAGCTTT
+
FFFFFFFF
@A00769:11:HC3HCDRXX:1:2111:23095:19288
CAAGCTTT
+
FFFFFFFF
@A00769:11:HC3HCDRXX:1:2111:30427:19366
CAAGCTTT
+
FFFFFFFF
@A00769:11:HC3HCDRXX:1:2111:32732:19413
CAAGCTTT
+
FFFFFFFF
@A00769:11:HC3HCDRXX:1:2111:31855:19460
CAAGCTTT
+
FFFFFFFF
@A00769:11:HC3HCDRXX:1:2111:6497:19476
CAAGCTTT
+
FFFFFFFF
@A00769:11:HC3HCDRXX:1:2111:15998:19492
CAAGCTTT
+
FFFFFFFF
@A00769:11:HC3HCDRXX:1:2111:17589:19523
CAAGCTTT
+
FFFFFFFF
@A00769:11:HC3HCDRXX:1:2111:9661:19539
CAAGCTTT
+
FFFFFFFF
@A00769:11:HC3HCDRXX:1:2111:15835:19554
CAAGCTTT
+
FFFFFFFF
@A00769:11:HC3HCDRXX:1:2111:14470:19633
CAAGCTTT
+
F:FFF:FF
@A00769:11:HC3HCDRXX:1:2111:5339:19852
CAAGCTTT
+
FFFFFFFF
@A00769:11:HC3HCDRXX:1:2111:25572:19852
CAAGCTTT
+
FFFFFFFF
@A00769:11:HC3HCDRXX:1:2111:4589:19899
CAAGCTTT
+
FFFFFFFF
@A00769:11:HC3HCDRXX:1:2111:8811:19914
CAAGCTTT
+
FFFFFFFF
@A00769:11:HC3HCDRXX:1:2111:15600:19930
CAAGCTTT
+
FFFFFFFF
@A00769:11:HC3HCDRXX:1:2111:6650:20024
CAAGCTTT
+
FFFFFFFF
@A00769:11:HC3HCDRXX:1:2111:16884:20024
CAAGCTTT
+
FFFFFFFF
@A00769:11:HC3HCDRXX:1:2111:13973:20181
CAAGCTTT
+
FFFFFFFF
@A00769:11:HC3HCDRXX:1:2111:10402:20259
CAAGCTTT
+
:FFFF:FF
@A00769:11:HC3HCDRXX:1:2111:21856:20337
CAAGCTTT
+
FFFFFFFF
@A00769:11:HC3HCDRXX:1:2111:1488:20478
CAAGCTTT
+
FFFFFFFF
@A00769:11:HC3HCDRXX:1:2111:22037:20494
CAAGCTTT
+
FFFFFFFF
@A00769:11:HC3HCDRXX:1:2111:15646:20509
CAAGCTTT
+
FFFFFFFF
@A00769:11:HC3HCDRXX:1:2111:20591:20650
CAAGCTTT
+
FFFFFFFF
@A00769:11:HC3HCDRXX:1:2111:29514:20729
CAAGCTTT
+
FFFFFFFF
@A00769:11:HC3HCDRXX:1:2111:15094:20776
CAAGCTTT
+
FFFFFFFF
@A00769:11:HC3HCDRXX:1:2111:24334:20838
CAAGCTTT
+
FFFFFFFF
@A00769:11:HC3HCDRXX:1:2111:7419:21010
CAAGCTTT
+
FF:FFFFF
@A00769:11:HC3HCDRXX:1:2111:7491:21073
CAAGCTTT
+
FFFFFFFF
@A00769:11:HC3HCDRXX:1:2111:16306:21183
CAAGCTTT
+
,:F,FF:F
@A00769:11:HC3HCDRXX:1:2111:5339:21198
CAAGCTTT
+
FFFFFFFF
@A00769:11:HC3HCDRXX:1:2111:28203:21277
CAAGCTTT
+
FFFFFFFF
@A00769:11:HC3HCDRXX:1:2111:10122:21308
CAAGCTTT
+
FFFFFFFF
@A00769:11:HC3HCDRXX:1:2111:15835:21308
CAAGCTTT
+
FFFFFFFF
@A00769:11:HC3HCDRXX:1:2111:22941:21371
CAAGCTTT
+
FFFFFFFF
@A00769:11:HC3HCDRXX:1:2111:26042:21386
CAAGCTTT
+
FFFFFFFF
@A00769:11:HC3HCDRXX:1:2111:17824:21465
CAAGCTTT
+
FFFFFFFF
@A00769:11:HC3HCDRXX:1:2111:30074:21480
CAAGCTTT
+
FFFFFFFF
@A00769:11:HC3HCDRXX:1:2111:25075:21527
CAAGCTTT
+
FFFFFFFF
@A00769:11:HC3HCDRXX:1:2111:29505:21527
CAAGCTTT
+
FFFFFFFF
@A00769:11:HC3HCDRXX:1:2111:27498:21590
CAAGCTTT
+
FFFFFFFF
@A00769:11:HC3HCDRXX:1:2111:30463:21590
CAAGCTTT
+
FFFFFFFF
@A00769:11:HC3HCDRXX:1:2111:7889:21668
CAAGCTTT
+
FFFFFFFF
@A00769:11:HC3HCDRXX:1:2111:19235:21840
CAAGCTTT
+
FFFF:FFF
@A00769:11:HC3HCDRXX:1:2111:5502:21856
CAAGCTTT
+
FFFFFFFF
@A00769:11:HC3HCDRXX:1:2111:24551:21903
CAAGCTTT
+
FFFFFFFF
@A00769:11:HC3HCDRXX:1:2111:27615:22013
CAAGCTTT
+
FFFF::F,
@A00769:11:HC3HCDRXX:1:2111:19036:22185
CAAGCTTT
+
FFFFFFFF
@A00769:11:HC3HCDRXX:1:2111:27751:22185
CAAGCTTT
+
FFFFFFFF
@A00769:11:HC3HCDRXX:1:2111:6497:22200
CAAGCTTT
+
FFFFFFFF
@A00769:11:HC3HCDRXX:1:2111:17390:22216
CAAGCTTT
+
FF:F,F::
@A00769:11:HC3HCDRXX:1:2111:25798:22373
CAAGCTTT
+
FFFFF:FF
@A00769:11:HC3HCDRXX:1:2111:1814:22388
CAAGCTTT
+
FFFFFFFF
@A00769:11:HC3HCDRXX:1:2111:26856:22420
CAAGCTTT
+
FFFFF::F
@A00769:11:HC3HCDRXX:1:2111:7283:22435
CAAGCTTT
+
FFFFFFFF
@A00769:11:HC3HCDRXX:1:2111:17806:22467
CAAGCTTT
+
FFFFFFFF
@A00769:11:HC3HCDRXX:1:2111:13512:22514
CAAGCTTT
+
FFFFFF:F
@A00769:11:HC3HCDRXX:1:2111:27932:22592
CAAGCTTT
+
FFFFFFFF
@A00769:11:HC3HCDRXX:1:2111:8187:22748
CAAGCTTT
+
FFFFFF:F
@A00769:11:HC3HCDRXX:1:2111:9426:23171
CAAGCTTT
+
FFFFFFFF
@A00769:11:HC3HCDRXX:1:2111:31738:23202
CAAGCTTT
+
FFFF,FFF
@A00769:11:HC3HCDRXX:1:2111:15655:23312
CAAGCTTT
+
FFF:FFFF
@A00769:11:HC3HCDRXX:1:2111:4571:23343
CAAGCTTT
+
FFFFF:FF
@A00769:11:HC3HCDRXX:1:2111:11469:23390
CAAGCTTT
+
FFFFFFFF
@A00769:11:HC3HCDRXX:1:2111:14687:23484
CAAGCTTT
+
FFFFFFFF
@A00769:11:HC3HCDRXX:1:2111:20121:23500
CAAGCTTT
+
FFFFFFFF
@A00769:11:HC3HCDRXX:1:2111:21866:23516
CAAGCTTT
+
FFFFFFFF
@A00769:11:HC3HCDRXX:1:2111:17526:23578
CAAGCTTT
+
FFFFFF,F
@A00769:11:HC3HCDRXX:1:2111:23963:23672
CAAGCTTT
+
F:FF::,F
@A00769:11:HC3HCDRXX:1:2111:31087:23672
CAAGCTTT
+
FFFFFFFF
@A00769:11:HC3HCDRXX:1:2111:10257:23703
CAAGCTTT
+
FFFFFFFF
@A00769:11:HC3HCDRXX:1:2111:28664:23703
CAAGCTTT
+
FFFFFFFF
@A00769:11:HC3HCDRXX:1:2111:31494:23813
CAAGCTTT
+
FFFFFFFF
@A00769:11:HC3HCDRXX:1:2111:6460:23829
CAAGCTTT
+
FFFFFFFF
@A00769:11:HC3HCDRXX:1:2111:16830:23844
CAAGCTTT
+
FFFFFFFF
@A00769:11:HC3HCDRXX:1:2111:24975:23891
CAAGCTTT
+
FFFFFFFF
@A00769:11:HC3HCDRXX:1:2111:28203:23938
CAAGCTTT
+
FFFFFFFF
@A00769:11:HC3HCDRXX:1:2111:19777:24001
CAAGCTTT
+
,FF:FFFF
@A00769:11:HC3HCDRXX:1:2111:7952:24032
CAAGCTTT
+
FFF,:,,,
@A00769:11:HC3HCDRXX:1:2111:29640:24048
CAAGCTTT
+
FFFFFFFF
@A00769:11:HC3HCDRXX:1:2111:8440:24064
CAAGCTTT
+
FFFFFFFF
@A00769:11:HC3HCDRXX:1:2111:8983:24095
CAAGCTTT
+
FFFFFFFF
@A00769:11:HC3HCDRXX:1:2111:25563:24095
CAAGCTTT
+
FFFFFFFF
@A00769:11:HC3HCDRXX:1:2111:9362:24158
CAAGCTTT
+
FFFFFFFF
@A00769:11:HC3HCDRXX:1:2111:18656:24220
CAAGCTTT
+
FFFFFF:F
@A00769:11:HC3HCDRXX:1:2111:31024:24408
CAAGCTTT
+
FFFFFFFF
@A00769:11:HC3HCDRXX:1:2111:2917:24424
CAAGCTTT
+
FFFFFFFF
@A00769:11:HC3HCDRXX:1:2111:31765:24439
CAAGCTTT
+
FFFFFFFF
@A00769:11:HC3HCDRXX:1:2111:3332:24455
CAAGCTTT
+
FFFFFFFF
@A00769:11:HC3HCDRXX:1:2111:8847:24455
CAAGCTTT
+
FFFFFFFF
@A00769:11:HC3HCDRXX:1:2111:5611:24549
CAAGCTTT
+
FFFFFFFF
@A00769:11:HC3HCDRXX:1:2111:30698:24565
CAAGCTTT
+
FFFFFFFF
@A00769:11:HC3HCDRXX:1:2111:12129:24659
CAAGCTTT
+
FFFFFFFF
@A00769:11:HC3HCDRXX:1:2111:18783:24752
CAAGCTTT
+
FFFFFFFF
@A00769:11:HC3HCDRXX:1:2111:26223:24768
CAAGCTTT
+
FFFFFFFF
@A00769:11:HC3HCDRXX:1:2111:7157:24784
CAAGCTTT
+
FFFF:F,F
@A00769:11:HC3HCDRXX:1:2111:4110:24831
CAAGCTTT
+
FFFFFFFF
@A00769:11:HC3HCDRXX:1:2111:18954:24862
CAAGCTTT
+
FFFF:F:F
@A00769:11:HC3HCDRXX:1:2111:3360:24878
CAAGCTTT
+
FFFFFFFF
@A00769:11:HC3HCDRXX:1:2111:21649:24956
CAAGCTTT
+
FFFFFFFF
@A00769:11:HC3HCDRXX:1:2111:30327:25081
CAAGCTTT
+
FFFFFFFF
@A00769:11:HC3HCDRXX:1:2111:32669:25097
CAAGCTTT
+
FFFFFFFF
@A00769:11:HC3HCDRXX:1:2111:9118:25144
CAAGCTTT
+
FFFFFFFF
@A00769:11:HC3HCDRXX:1:2111:11469:25144
CAAGCTTT
+
FFFFFFFF
@A00769:11:HC3HCDRXX:1:2111:26567:25207
CAAGCTTT
+
FFFFFFFF
@A00769:11:HC3HCDRXX:1:2111:10574:25316
CAAGCTTT
+
FFFFFFFF
@A00769:11:HC3HCDRXX:1:2111:7627:25347
CAAGCTTT
+
FFFFFFFF
@A00769:11:HC3HCDRXX:1:2111:8350:25379
CAAGCTTT
+
FFFFFFFF
@A00769:11:HC3HCDRXX:1:2111:12717:25394
CAAGCTTT
+
FFFFFFFF
@A00769:11:HC3HCDRXX:1:2111:13928:25394
CAAGCTTT
+
FFFFFFFF
@A00769:11:HC3HCDRXX:1:2111:3658:25426
CAAGCTTT
+
FFFFFFFF
@A00769:11:HC3HCDRXX:1:2111:11243:25473
CAAGCTTT
+
FFF:FFFF
@A00769:11:HC3HCDRXX:1:2111:1488:25488
CAAGCTTT
+
FFFFFFFF
@A00769:11:HC3HCDRXX:1:2111:8269:25488
CAAGCTTT
+
FFFFFFFF
@A00769:11:HC3HCDRXX:1:2111:29396:25567
CAAGCTTT
+
FFFFFFFF
@A00769:11:HC3HCDRXX:1:2111:30906:25582
CAAGCTTT
+
FFFFFFFF
@A00769:11:HC3HCDRXX:1:2111:1615:25645
CAAGCTTT
+
FFFFFFFF
@A00769:11:HC3HCDRXX:1:2111:2112:25692
CAAGCTTT
+
FFFFFFFF
@A00769:11:HC3HCDRXX:1:2111:5746:25723
CAAGCTTT
+
FFFFFFFF
@A00769:11:HC3HCDRXX:1:2111:18964:25786
CAAGCTTT
+
FFFFFFFF
@A00769:11:HC3HCDRXX:1:2111:32461:25895
CAAGCTTT
+
FFFFFFFF
@A00769:11:HC3HCDRXX:1:2111:3622:25927
CAAGCTTT
+
FFFFFFFF
@A00769:11:HC3HCDRXX:1:2111:25617:26005
CAAGCTTT
+
FFFFFFFF
@A00769:11:HC3HCDRXX:1:2111:10728:26021
CAAGCTTT
+
FFFFFFFF
@A00769:11:HC3HCDRXX:1:2111:6289:26130
CAAGCTTT
+
FFFFFFFF
@A00769:11:HC3HCDRXX:1:2111:14045:26162
CAAGCTTT
+
FFFFFFFF
@A00769:11:HC3HCDRXX:1:2111:17345:26209
CAAGCTTT
+
FFFFFFFF
@A00769:11:HC3HCDRXX:1:2111:30373:26224
CAAGCTTT
+
FFFFFFFF
@A00769:11:HC3HCDRXX:1:2111:16495:26240
CAAGCTTT
+
,FFFFFFF
@A00769:11:HC3HCDRXX:1:2111:19795:26287
CAAGCTTT
+
FFFFFFFF
@A00769:11:HC3HCDRXX:1:2111:4444:26318
CAAGCTTT
+
FFFFFFFF
@A00769:11:HC3HCDRXX:1:2111:10203:26365
CAAGCTTT
+
FFFFFFFF
@A00769:11:HC3HCDRXX:1:2111:3314:26428
CAAGCTTT
+
FFFFFFFF
@A00769:11:HC3HCDRXX:1:2111:20184:26490
CAAGCTTT
+
FFFFFFFF
@A00769:11:HC3HCDRXX:1:2111:22227:26490
CAAGCTTT
+
FFFFFFFF
@A00769:11:HC3HCDRXX:1:2111:4399:26553
CAAGCTTT
+
FFFFFFFF
@A00769:11:HC3HCDRXX:1:2111:12364:26569
CAAGCTTT
+
FFFFFFFF
@A00769:11:HC3HCDRXX:1:2111:7374:26694
CAAGCTTT
+
FFFF,F:F
@A00769:11:HC3HCDRXX:1:2111:5267:26835
CAAGCTTT
+
FFFFFFFF
@A00769:11:HC3HCDRXX:1:2111:7554:27070
CAAGCTTT
+
FFFFFFFF
@A00769:11:HC3HCDRXX:1:2111:19180:27101
CAAGCTTT
+
FFFFFFFF
@A00769:11:HC3HCDRXX:1:2111:32841:27117
CAAGCTTT
+
FFFFFFFF
@A00769:11:HC3HCDRXX:1:2111:23014:27132
CAAGCTTT
+
FFFFFFFF
@A00769:11:HC3HCDRXX:1:2111:25120:27211
CAAGCTTT
+
FFFFFFFF
@A00769:11:HC3HCDRXX:1:2111:13349:27242
CAAGCTTT
+
FFFFFFFF
@A00769:11:HC3HCDRXX:1:2111:9344:27320
CAAGCTTT
+
FFFFFFFF
@A00769:11:HC3HCDRXX:1:2111:2627:27336
CAAGCTTT
+
FFFFFFFF
@A00769:11:HC3HCDRXX:1:2111:25201:27352
CAAGCTTT
+
FFFFFFFF
@A00769:11:HC3HCDRXX:1:2111:11252:27367
CAAGCTTT
+
:FFFFFFF
@A00769:11:HC3HCDRXX:1:2111:1425:27477
CAAGCTTT
+
FFFFFFFF
@A00769:11:HC3HCDRXX:1:2111:31557:27524
CAAGCTTT
+
FFFFF,FF
@A00769:11:HC3HCDRXX:1:2111:7283:27571
CAAGCTTT
+
FFFFFFFF
@A00769:11:HC3HCDRXX:1:2111:15185:27602
CAAGCTTT
+
FFFFFFFF
@A00769:11:HC3HCDRXX:1:2111:26142:27665
CAAGCTTT
+
FFFFFFFF
@A00769:11:HC3HCDRXX:1:2111:5086:27743
CAAGCTTT
+
FFF,:F:F
@A00769:11:HC3HCDRXX:1:2111:30599:27837
CAAGCTTT
+
FFFF,FFF
@A00769:11:HC3HCDRXX:1:2111:8015:27899
CAAGCTTT
+
FFFFFFFF
@A00769:11:HC3HCDRXX:1:2111:9706:27978
CAAGCTTT
+
FFFFFFFF
@A00769:11:HC3HCDRXX:1:2111:20708:27993
CAAGCTTT
+
FFFFFFFF
@A00769:11:HC3HCDRXX:1:2111:27534:28040
CAAGCTTT
+
FFFFFFFF
@A00769:11:HC3HCDRXX:1:2111:17219:28087
CAAGCTTT
+
FFFFFFFF
@A00769:11:HC3HCDRXX:1:2111:23466:28103
CAAGCTTT
+
FFFFF,FF
@A00769:11:HC3HCDRXX:1:2111:20781:28181
CAAGCTTT
+
FFFFFFFF
@A00769:11:HC3HCDRXX:1:2111:5511:28228
CAAGCTTT
+
FFFFFF:F
@A00769:11:HC3HCDRXX:1:2111:8495:28291
CAAGCTTT
+
FFFFFFFF
@A00769:11:HC3HCDRXX:1:2111:25473:28354
CAAGCTTT
+
FFFFFFFF
@A00769:11:HC3HCDRXX:1:2111:2510:28510
CAAGCTTT
+
FFFFFFFF
@A00769:11:HC3HCDRXX:1:2111:5656:28510
CAAGCTTT
+
FFFFFFFF
@A00769:11:HC3HCDRXX:1:2111:2275:28635
CAAGCTTT
+
FFFFFFFF
@A00769:11:HC3HCDRXX:1:2111:30237:28651
CAAGCTTT
+
FFFFFFFF
@A00769:11:HC3HCDRXX:1:2111:28601:28761
CAAGCTTT
+
FFFFFFFF
@A00769:11:HC3HCDRXX:1:2111:23421:28808
CAAGCTTT
+
,FFFFFFF
@A00769:11:HC3HCDRXX:1:2111:5972:28839
CAAGCTTT
+
FFFFFFFF
@A00769:11:HC3HCDRXX:1:2111:22083:28870
CAAGCTTT
+
FFFFFFFF
@A00769:11:HC3HCDRXX:1:2111:6271:28980
CAAGCTTT
+
FFFFFFFF
@A00769:11:HC3HCDRXX:1:2111:17671:28995
CAAGCTTT
+
FFFFFFFF
@A00769:11:HC3HCDRXX:1:2111:4743:29027
CAAGCTTT
+
FFFFFFFF
@A00769:11:HC3HCDRXX:1:2111:18276:29042
CAAGCTTT
+
FFFFFFFF
@A00769:11:HC3HCDRXX:1:2111:29767:29058
CAAGCTTT
+
FFF:,,FF
@A00769:11:HC3HCDRXX:1:2111:28275:29074
CAAGCTTT
+
FFFFFFFF
@A00769:11:HC3HCDRXX:1:2111:22959:29105
CAAGCTTT
+
FFFFFFFF
@A00769:11:HC3HCDRXX:1:2111:31593:29183
CAAGCTTT
+
FFFFFFFF
@A00769:11:HC3HCDRXX:1:2111:9959:29199
CAAGCTTT
+
FFFFFFFF
@A00769:11:HC3HCDRXX:1:2111:4571:29324
CAAGCTTT
+
FFFFFFFF
@A00769:11:HC3HCDRXX:1:2111:16278:29340
CAAGCTTT
+
FFFFFFFF
@A00769:11:HC3HCDRXX:1:2111:26196:29387
CAAGCTTT
+
FFFFFFFF
@A00769:11:HC3HCDRXX:1:2111:15546:29543
CAAGCTTT
+
FFFFFFFF
@A00769:11:HC3HCDRXX:1:2111:6885:29700
CAAGCTTT
+
FFFFFFFF
@A00769:11:HC3HCDRXX:1:2111:15519:29747
CAAGCTTT
+
FFFFFFFF
@A00769:11:HC3HCDRXX:1:2111:18078:29825
CAAGCTTT
+
FFFFFFFF
@A00769:11:HC3HCDRXX:1:2111:2627:29904
CAAGCTTT
+
FFFFFFFF
@A00769:11:HC3HCDRXX:1:2111:7798:29904
CAAGCTTT
+
FFFFFFFF
@A00769:11:HC3HCDRXX:1:2111:1190:29919
CAAGCTTT
+
FFFFFFFF
@A00769:11:HC3HCDRXX:1:2111:3676:29997
CAAGCTTT
+
FFFFFFFF
@A00769:11:HC3HCDRXX:1:2111:4128:30060
CAAGCTTT
+
FFF,FFFF
@A00769:11:HC3HCDRXX:1:2111:2058:30201
CAAGCTTT
+
,F:FFF,:
@A00769:11:HC3HCDRXX:1:2111:6849:30232
CAAGCTTT
+
FFFFFFFF
@A00769:11:HC3HCDRXX:1:2111:28809:30248
CAAGCTTT
+
FFFFFFFF
@A00769:11:HC3HCDRXX:1:2111:3821:30279
CAAGCTTT
+
FFFFFFFF
@A00769:11:HC3HCDRXX:1:2111:24035:30279
CAAGCTTT
+
FFFFFFFF
@A00769:11:HC3HCDRXX:1:2111:7319:30295
CAAGCTTT
+
FFFFFFFF
@A00769:11:HC3HCDRXX:1:2111:9426:30342
CAAGCTTT
+
FFFFFFFF
@A00769:11:HC3HCDRXX:1:2111:15130:30420
CAAGCTTT
+
FFFFFFFF
@A00769:11:HC3HCDRXX:1:2111:28058:30483
CAAGCTTT
+
FFFFFFFF
@A00769:11:HC3HCDRXX:1:2111:9616:30545
CAAGCTTT
+
FFFFFFFF
@A00769:11:HC3HCDRXX:1:2111:28556:30624
CAAGCTTT
+
FFFFFFFF
@A00769:11:HC3HCDRXX:1:2111:31132:30639
CAAGCTTT
+
FFF,:F:F
@A00769:11:HC3HCDRXX:1:2111:6750:30655
CAAGCTTT
+
FFFFFFFF
@A00769:11:HC3HCDRXX:1:2111:10077:30780
CAAGCTTT
+
FFFFFFFF
@A00769:11:HC3HCDRXX:1:2111:15067:30937
CAAGCTTT
+
FFFFFFFF
@A00769:11:HC3HCDRXX:1:2111:19081:30968
CAAGCTTT
+
F:FFFFFF
@A00769:11:HC3HCDRXX:1:2111:4553:31046
CAAGCTTT
+
FFFFFFFF
@A00769:11:HC3HCDRXX:1:2111:16577:31046
CAAGCTTT
+
FFFFFFFF
@A00769:11:HC3HCDRXX:1:2111:2718:31093
CAAGCTTT
+
FFFFFF:F
@A00769:11:HC3HCDRXX:1:2111:14498:31109
CAAGCTTT
+
FFFFFF:F
@A00769:11:HC3HCDRXX:1:2111:23258:31187
CAAGCTTT
+
:FFFFFFF
@A00769:11:HC3HCDRXX:1:2111:12237:31203
CAAGCTTT
+
FFFFFFFF
@A00769:11:HC3HCDRXX:1:2111:4526:31219
CAAGCTTT
+
FFFFFFFF
@A00769:11:HC3HCDRXX:1:2111:6515:31344
CAAGCTTT
+
FFFFFFFF
@A00769:11:HC3HCDRXX:1:2111:7238:31375
CAAGCTTT
+
FFFFFFFF
@A00769:11:HC3HCDRXX:1:2111:30165:31375
CAAGCTTT
+
FFFFFFFF
@A00769:11:HC3HCDRXX:1:2111:20609:31391
CAAGCTTT
+
FFFFFFFF
@A00769:11:HC3HCDRXX:1:2111:20699:31391
CAAGCTTT
+
FFFFFFFF
@A00769:11:HC3HCDRXX:1:2111:9661:31469
CAAGCTTT
+
FFFFFFFF
@A00769:11:HC3HCDRXX:1:2111:24135:31485
CAAGCTTT
+
FFFFFFFF
@A00769:11:HC3HCDRXX:1:2111:1922:31501
CAAGCTTT
+
FFFFFFFF
@A00769:11:HC3HCDRXX:1:2111:28528:31548
CAAGCTTT
+
FFFFFFFF
@A00769:11:HC3HCDRXX:1:2111:28049:31563
CAAGCTTT
+
FFFFFFFF
@A00769:11:HC3HCDRXX:1:2111:14208:31641
CAAGCTTT
+
FFFFFFFF
@A00769:11:HC3HCDRXX:1:2111:15510:31673
CAAGCTTT
+
FFFFFFFF
@A00769:11:HC3HCDRXX:1:2111:32371:31720
CAAGCTTT
+
FFFFFFFF
@A00769:11:HC3HCDRXX:1:2111:29143:31798
CAAGCTTT
+
FFFFFFFF
@A00769:11:HC3HCDRXX:1:2111:3486:31923
CAAGCTTT
+
FFFFFFFF
@A00769:11:HC3HCDRXX:1:2111:31711:31955
CAAGCTTT
+
FFFFFFFF
@A00769:11:HC3HCDRXX:1:2111:10447:31986
CAAGCTTT
+
FFFFFFFF
@A00769:11:HC3HCDRXX:1:2111:8169:32017
CAAGCTTT
+
F:FFF:,F
@A00769:11:HC3HCDRXX:1:2111:12707:32017
CAAGCTTT
+
FFFFFFFF
@A00769:11:HC3HCDRXX:1:2111:27715:32017
CAAGCTTT
+
FFFFFFFF
@A00769:11:HC3HCDRXX:1:2111:18900:32033
CAAGCTTT
+
FFFFFFFF
@A00769:11:HC3HCDRXX:1:2111:1823:32049
CAAGCTTT
+
FFFFFFFF
@A00769:11:HC3HCDRXX:1:2111:31720:32095
CAAGCTTT
+
FFFFFFFF
@A00769:11:HC3HCDRXX:1:2111:6406:32189
CAAGCTTT
+
FFFFFFFF
@A00769:11:HC3HCDRXX:1:2111:29496:32189
CAAGCTTT
+
FFFFF:FF
@A00769:11:HC3HCDRXX:1:2111:31702:32189
CAAGCTTT
+
FFFFFFFF
@A00769:11:HC3HCDRXX:1:2111:30056:32221
CAAGCTTT
+
FFFFFFFF
@A00769:11:HC3HCDRXX:1:2111:32687:32330
CAAGCTTT
+
FFFFF,FF
@A00769:11:HC3HCDRXX:1:2111:32895:32346
CAAGCTTT
+
FFFFFFFF
@A00769:11:HC3HCDRXX:1:2111:17897:32487
CAAGCTTT
+
FFFFFFFF
@A00769:11:HC3HCDRXX:1:2111:28239:32550
CAAGCTTT
+
FFFFFFFF
@A00769:11:HC3HCDRXX:1:2111:29396:32581
CAAGCTTT
+
FFFFF:FF
@A00769:11:HC3HCDRXX:1:2111:28899:32659
CAAGCTTT
+
FFFFFFFF
@A00769:11:HC3HCDRXX:1:2111:27932:32769
CAAGCTTT
+
FFFFFFFF
@A00769:11:HC3HCDRXX:1:2111:5032:32816
CAAGCTTT
+
FFFFFFFF
@A00769:11:HC3HCDRXX:1:2111:13440:32816
CAAGCTTT
+
FFFFFFFF
@A00769:11:HC3HCDRXX:1:2111:7762:32878
CAAGCTTT
+
FF::F:FF
@A00769:11:HC3HCDRXX:1:2111:23149:32878
CAAGCTTT
+
FFFFFFFF
@A00769:11:HC3HCDRXX:1:2111:20880:32894
CAAGCTTT
+
FFFFFFFF
@A00769:11:HC3HCDRXX:1:2111:4173:32988
CAAGCTTT
+
FFFFFFFF
@A00769:11:HC3HCDRXX:1:2111:30915:33082
CAAGCTTT
+
FFFFFFFF
@A00769:11:HC3HCDRXX:1:2111:13720:33144
CAAGCTTT
+
FFFFFFFF
@A00769:11:HC3HCDRXX:1:2111:14850:33223
CAAGCTTT
+
FFFFFFFF
@A00769:11:HC3HCDRXX:1:2111:16450:33301
CAAGCTTT
+
FFFFFFFF
@A00769:11:HC3HCDRXX:1:2111:10185:33411
CAAGCTTT
+
FFFFFFFF
@A00769:11:HC3HCDRXX:1:2111:7175:33458
CAAGCTTT
+
FFFFFFFF
@A00769:11:HC3HCDRXX:1:2111:24297:33489
CAAGCTTT
+
FFFFFFFF
@A00769:11:HC3HCDRXX:1:2111:17336:33520
CAAGCTTT
+
FFFFFFFF
@A00769:11:HC3HCDRXX:1:2111:10330:33630
CAAGCTTT
+
FFFFFFFF
@A00769:11:HC3HCDRXX:1:2111:30002:33724
CAAGCTTT
+
FFFFFFFF
@A00769:11:HC3HCDRXX:1:2111:32633:33771
CAAGCTTT
+
FFFFFFFF
@A00769:11:HC3HCDRXX:1:2111:17915:33802
CAAGCTTT
+
FFFFFFFF
@A00769:11:HC3HCDRXX:1:2111:21215:33818
CAAGCTTT
+
FFFFFF:F
@A00769:11:HC3HCDRXX:1:2111:13639:34037
CAAGCTTT
+
FFFFFFFF
@A00769:11:HC3HCDRXX:1:2111:9607:34068
CAAGCTTT
+
FFFF:FFF
@A00769:11:HC3HCDRXX:1:2111:10194:34084
CAAGCTTT
+
FFFFFFFF
@A00769:11:HC3HCDRXX:1:2111:9498:34131
CAAGCTTT
[truncated: 5,294,701 more chars]
