# Supplementary material for: Acidified drinking water attenuates motor deficits and brain pathology in a mouse model of a childhood neurodegenerative disorder
Source: Sci Rep. 2022 May 30;12:9025. doi: 10.1038/s41598-022-12981-0 (PMC9151921; doi:10.1038/s41598-022-12981-0)
Supplement: Supplementary file 4 — Supplementary Information 4. [file 41598_2022_12981_MOESM4_ESM.zip › 060519AK515F/129xC57.6.m.Tap.4090.R_Index.fastq]

@A00769:11:HC3HCDRXX:1:2101:27823:1016
CAAAGAGC
+
FFFFFFFF
@A00769:11:HC3HCDRXX:1:2101:7193:1047
CAAAGAGC
+
FFFFFFFF
@A00769:11:HC3HCDRXX:1:2101:9516:1094
CAAAGAGC
+
FFFFFFFF
@A00769:11:HC3HCDRXX:1:2101:12029:1094
CAAAGAGC
+
FFF:FFFF
@A00769:11:HC3HCDRXX:1:2101:24804:1141
CAAAGAGC
+
FFFFFFFF
@A00769:11:HC3HCDRXX:1:2101:5710:1204
CAAAGAGC
+
FFFFFFFF
@A00769:11:HC3HCDRXX:1:2101:14516:1204
CAAAGAGC
+
FFFFFFFF
@A00769:11:HC3HCDRXX:1:2101:1651:1219
CAAAGAGC
+
FFFFFFFF
@A00769:11:HC3HCDRXX:1:2101:15646:1219
CAAAGAGC
+
FFFFFFFF
@A00769:11:HC3HCDRXX:1:2101:19795:1329
CAAAGAGC
+
FFFFFFFF
@A00769:11:HC3HCDRXX:1:2101:17662:1423
CAAAGAGC
+
FFFFFFFF
@A00769:11:HC3HCDRXX:1:2101:19578:1517
CAAAGAGC
+
FFFFFFFF
@A00769:11:HC3HCDRXX:1:2101:11225:1548
CAAAGAGC
+
:FF:FFFF
@A00769:11:HC3HCDRXX:1:2101:27534:1642
CAAAGAGC
+
FFFFFFFF
@A00769:11:HC3HCDRXX:1:2101:22896:1689
CAAAGAGC
+
FFF:FFFF
@A00769:11:HC3HCDRXX:1:2101:11342:1752
CAAAGAGC
+
FFFFFFFF
@A00769:11:HC3HCDRXX:1:2101:17499:1955
CAAAGAGC
+
FFFFF:FF
@A00769:11:HC3HCDRXX:1:2101:10827:1986
CAAAGAGC
+
FFFFFFFF
@A00769:11:HC3HCDRXX:1:2101:14525:2065
CAAAGAGC
+
FFFFFFF:
@A00769:11:HC3HCDRXX:1:2101:6343:2143
CAAAGAGC
+
FFFFFFFF
@A00769:11:HC3HCDRXX:1:2101:13187:2159
CAAAGAGC
+
FFFFFFFF
@A00769:11:HC3HCDRXX:1:2101:1054:2190
CAAAGAGC
+
FFFFFFFF
@A00769:11:HC3HCDRXX:1:2101:24985:2206
CAAAGAGC
+
FFFFFFFF
@A00769:11:HC3HCDRXX:1:2101:2103:2253
CAAAGAGC
+
FFFFFFFF
@A00769:11:HC3HCDRXX:1:2101:1217:2378
CAAAGAGC
+
FFF:FFFF
@A00769:11:HC3HCDRXX:1:2101:25283:2378
CAAAGAGC
+
FFFFFFFF
@A00769:11:HC3HCDRXX:1:2101:25247:2409
CAAAGAGC
+
FFFFFFFF
@A00769:11:HC3HCDRXX:1:2101:8359:2472
CAAAGAGC
+
FFFFFFFF
@A00769:11:HC3HCDRXX:1:2101:31439:2487
CAAAGAGC
+
FFFFFFFF
@A00769:11:HC3HCDRXX:1:2101:5864:2503
CAAAGAGC
+
FFFFFFFF
@A00769:11:HC3HCDRXX:1:2101:6714:2503
CAAAGAGC
+
FFFFFFFF
@A00769:11:HC3HCDRXX:1:2101:24668:2503
CAAAGAGC
+
FFFFFFFF
@A00769:11:HC3HCDRXX:1:2101:26539:2519
CAAAGAGC
+
FFFFFFFF
@A00769:11:HC3HCDRXX:1:2101:1208:2550
CAAAGAGC
+
FFF:FFFF
@A00769:11:HC3HCDRXX:1:2101:13069:2675
CAAAGAGC
+
FFFFFFFF
@A00769:11:HC3HCDRXX:1:2101:17499:2707
CAAAGAGC
+
FFFFFFFF
@A00769:11:HC3HCDRXX:1:2101:7961:2722
CAAAGAGC
+
FFFFFFFF
@A00769:11:HC3HCDRXX:1:2101:29234:2738
CAAAGAGC
+
FFFFFFFF
@A00769:11:HC3HCDRXX:1:2101:24198:2754
CAAAGAGC
+
FFFFFFFF
@A00769:11:HC3HCDRXX:1:2101:1145:2816
CAAAGAGC
+
FFF:FFFF
@A00769:11:HC3HCDRXX:1:2101:4038:2816
CAAAGAGC
+
FFFFFFFF
@A00769:11:HC3HCDRXX:1:2101:25129:2957
CAAAGAGC
+
FFFFFFFF
@A00769:11:HC3HCDRXX:1:2101:5493:2988
CAAAGAGC
+
F:FF,FF:
@A00769:11:HC3HCDRXX:1:2101:10963:3035
CAAAGAGC
+
FFF:FFFF
@A00769:11:HC3HCDRXX:1:2101:15266:3067
CAAAGAGC
+
FFFFFFFF
@A00769:11:HC3HCDRXX:1:2101:19578:3176
CAAAGAGC
+
FFFFFFFF
@A00769:11:HC3HCDRXX:1:2101:17291:3286
CAAAGAGC
+
FFFFFFFF
@A00769:11:HC3HCDRXX:1:2101:19352:3411
CAAAGAGC
+
FFFFFFFF
@A00769:11:HC3HCDRXX:1:2101:20473:3443
CAAAGAGC
+
FFFFFFFF
@A00769:11:HC3HCDRXX:1:2101:15302:3474
CAAAGAGC
+
FFFFFFFF
@A00769:11:HC3HCDRXX:1:2101:22354:3474
CAAAGAGC
+
FFFFFFFF
@A00769:11:HC3HCDRXX:1:2101:12762:3552
CAAAGAGC
+
FFFFFFFF
@A00769:11:HC3HCDRXX:1:2101:1886:3662
CAAAGAGC
+
FFFFF,FF
@A00769:11:HC3HCDRXX:1:2101:7383:3693
CAAAGAGC
+
FFFFFFFF
@A00769:11:HC3HCDRXX:1:2101:2672:3740
CAAAGAGC
+
FFFFFFFF
@A00769:11:HC3HCDRXX:1:2101:4643:3740
CAAAGAGC
+
FFFFFFFF
@A00769:11:HC3HCDRXX:1:2101:18855:3771
CAAAGAGC
+
FFFFFFFF
@A00769:11:HC3HCDRXX:1:2101:15257:3803
CAAAGAGC
+
FFFFFFFF
@A00769:11:HC3HCDRXX:1:2101:12283:3818
CAAAGAGC
+
FFFFFFFF
@A00769:11:HC3HCDRXX:1:2101:15935:3818
CAAAGAGC
+
FFFFFFFF
@A00769:11:HC3HCDRXX:1:2101:19777:3928
CAAAGAGC
+
FFFFFFFF
@A00769:11:HC3HCDRXX:1:2101:21007:3928
CAAAGAGC
+
FFF,F:FF
@A00769:11:HC3HCDRXX:1:2101:4526:3944
CAAAGAGC
+
FFFFFFFF
@A00769:11:HC3HCDRXX:1:2101:16821:4006
CAAAGAGC
+
FFF:FFFF
@A00769:11:HC3HCDRXX:1:2101:22119:4038
CAAAGAGC
+
FFF:FFFF
@A00769:11:HC3HCDRXX:1:2101:6180:4053
CAAAGAGC
+
FFFFFFFF
@A00769:11:HC3HCDRXX:1:2101:8232:4069
CAAAGAGC
+
FF:F::FF
@A00769:11:HC3HCDRXX:1:2101:31738:4069
CAAAGAGC
+
FFFFFFFF
@A00769:11:HC3HCDRXX:1:2101:8458:4085
CAAAGAGC
+
FFF:::FF
@A00769:11:HC3HCDRXX:1:2101:24460:4178
CAAAGAGC
+
FFFFF:FF
@A00769:11:HC3HCDRXX:1:2101:4535:4272
CAAAGAGC
+
FFFFFFFF
@A00769:11:HC3HCDRXX:1:2101:22173:4351
CAAAGAGC
+
FFFFFFFF
@A00769:11:HC3HCDRXX:1:2101:2528:4398
CAAAGAGC
+
FFFFFFFF
@A00769:11:HC3HCDRXX:1:2101:30590:4429
CAAAGAGC
+
FFFFFFFF
@A00769:11:HC3HCDRXX:1:2101:14742:4476
CAAAGAGC
+
FFFFFFFF
@A00769:11:HC3HCDRXX:1:2101:7464:4648
CAAAGAGC
+
,F::,FF:
@A00769:11:HC3HCDRXX:1:2101:8142:4664
CAAAGAGC
+
FFFFFFFF
@A00769:11:HC3HCDRXX:1:2101:22191:4664
CAAAGAGC
+
FFFFF:FF
@A00769:11:HC3HCDRXX:1:2101:3775:4742
CAAAGAGC
+
FFFFFFFF
@A00769:11:HC3HCDRXX:1:2101:23746:4820
CAAAGAGC
+
FFFFFFFF
@A00769:11:HC3HCDRXX:1:2101:31250:4883
CAAAGAGC
+
FFFFFFFF
@A00769:11:HC3HCDRXX:1:2101:31891:4899
CAAAGAGC
+
FFFFFFFF
@A00769:11:HC3HCDRXX:1:2101:2419:4930
CAAAGAGC
+
FFFFFFFF
@A00769:11:HC3HCDRXX:1:2101:30951:4930
CAAAGAGC
+
FFFFFFFF
@A00769:11:HC3HCDRXX:1:2101:32181:4961
CAAAGAGC
+
FFFFFFFF
@A00769:11:HC3HCDRXX:1:2101:27398:4977
CAAAGAGC
+
FFF:FFFF
@A00769:11:HC3HCDRXX:1:2101:17146:5228
CAAAGAGC
+
FFFFFFFF
@A00769:11:HC3HCDRXX:1:2101:1823:5243
CAAAGAGC
+
FFFFF,FF
@A00769:11:HC3HCDRXX:1:2101:7997:5290
CAAAGAGC
+
FFF:FFFF
@A00769:11:HC3HCDRXX:1:2101:14705:5290
CAAAGAGC
+
FFFFFFFF
@A00769:11:HC3HCDRXX:1:2101:31539:5290
CAAAGAGC
+
FFFFFFFF
@A00769:11:HC3HCDRXX:1:2101:19280:5415
CAAAGAGC
+
FFFF,FF,
@A00769:11:HC3HCDRXX:1:2101:8133:5431
CAAAGAGC
+
FFFFFFFF
@A00769:11:HC3HCDRXX:1:2101:5014:5447
CAAAGAGC
+
FFFFFFFF
@A00769:11:HC3HCDRXX:1:2101:6415:5525
CAAAGAGC
+
FFFFFFFF
@A00769:11:HC3HCDRXX:1:2101:19895:5541
CAAAGAGC
+
FFFFFFFF
@A00769:11:HC3HCDRXX:1:2101:28275:5556
CAAAGAGC
+
FFFF:FFF
@A00769:11:HC3HCDRXX:1:2101:5285:5603
CAAAGAGC
+
FFFFFFFF
@A00769:11:HC3HCDRXX:1:2101:8106:5603
CAAAGAGC
+
FFF:FFFF
@A00769:11:HC3HCDRXX:1:2101:14769:5807
CAAAGAGC
+
FF::FFFF
@A00769:11:HC3HCDRXX:1:2101:21151:5807
CAAAGAGC
+
FFFFFFFF
@A00769:11:HC3HCDRXX:1:2101:9923:5838
CAAAGAGC
+
FFFFFFFF
@A00769:11:HC3HCDRXX:1:2101:29668:5869
CAAAGAGC
+
FFFFFFFF
@A00769:11:HC3HCDRXX:1:2101:1461:5901
CAAAGAGC
+
FFFFF:FF
@A00769:11:HC3HCDRXX:1:2101:13214:5901
CAAAGAGC
+
FFF,FFFF
@A00769:11:HC3HCDRXX:1:2101:14543:5916
CAAAGAGC
+
FFFFFFFF
@A00769:11:HC3HCDRXX:1:2101:19967:5916
CAAAGAGC
+
FFF,FFFF
@A00769:11:HC3HCDRXX:1:2101:15637:5932
CAAAGAGC
+
FFFFFFFF
@A00769:11:HC3HCDRXX:1:2101:22092:6026
CAAAGAGC
+
FFF:FFFF
@A00769:11:HC3HCDRXX:1:2101:3739:6089
CAAAGAGC
+
FFFFFFFF
@A00769:11:HC3HCDRXX:1:2101:28456:6120
CAAAGAGC
+
FFFFFFFF
@A00769:11:HC3HCDRXX:1:2101:17146:6136
CAAAGAGC
+
FFFFF,FF
@A00769:11:HC3HCDRXX:1:2101:8784:6151
CAAAGAGC
+
FFF:FFFF
@A00769:11:HC3HCDRXX:1:2101:4237:6167
CAAAGAGC
+
FFFFFFFF
@A00769:11:HC3HCDRXX:1:2101:23565:6198
CAAAGAGC
+
FFFFFFFF
@A00769:11:HC3HCDRXX:1:2101:22046:6261
CAAAGAGC
+
FFFFFFFF
@A00769:11:HC3HCDRXX:1:2101:25825:6261
CAAAGAGC
+
FFFFFFFF
@A00769:11:HC3HCDRXX:1:2101:10854:6386
CAAAGAGC
+
FFFF:F,F
@A00769:11:HC3HCDRXX:1:2101:21359:6386
CAAAGAGC
+
FFFFFFFF
@A00769:11:HC3HCDRXX:1:2101:32624:6449
CAAAGAGC
+
FFFFFFFF
@A00769:11:HC3HCDRXX:1:2101:29044:6511
CAAAGAGC
+
FFFFFFFF
@A00769:11:HC3HCDRXX:1:2101:31937:6637
CAAAGAGC
+
FFFF,FFF
@A00769:11:HC3HCDRXX:1:2101:29197:6652
CAAAGAGC
+
FFFFFFFF
@A00769:11:HC3HCDRXX:1:2101:22752:6731
CAAAGAGC
+
FFFFFFFF
@A00769:11:HC3HCDRXX:1:2101:2889:6809
CAAAGAGC
+
FFFFF:FF
@A00769:11:HC3HCDRXX:1:2101:27832:6825
CAAAGAGC
+
FFFFFFFF
@A00769:11:HC3HCDRXX:1:2101:8088:6856
CAAAGAGC
+
FFFFFFFF
@A00769:11:HC3HCDRXX:1:2101:22761:6903
CAAAGAGC
+
FFFFFFFF
@A00769:11:HC3HCDRXX:1:2101:5376:6918
CAAAGAGC
+
F:FF:::F
@A00769:11:HC3HCDRXX:1:2101:21070:6950
CAAAGAGC
+
FFFFFFFF
@A00769:11:HC3HCDRXX:1:2101:24460:6997
CAAAGAGC
+
FFFFFFF:
@A00769:11:HC3HCDRXX:1:2101:23457:7012
CAAAGAGC
+
F:FFFF,F
@A00769:11:HC3HCDRXX:1:2101:18638:7059
CAAAGAGC
+
FFFFF:FF
@A00769:11:HC3HCDRXX:1:2101:30897:7091
CAAAGAGC
+
FFFFFFFF
@A00769:11:HC3HCDRXX:1:2101:11297:7185
CAAAGAGC
+
FFFFFFFF
@A00769:11:HC3HCDRXX:1:2101:12246:7200
CAAAGAGC
+
FFFFFFFF
@A00769:11:HC3HCDRXX:1:2101:14615:7200
CAAAGAGC
+
FFF:FFFF
@A00769:11:HC3HCDRXX:1:2101:18638:7310
CAAAGAGC
+
FFFFFFFF
@A00769:11:HC3HCDRXX:1:2101:32859:7357
CAAAGAGC
+
FFFFFFFF
@A00769:11:HC3HCDRXX:1:2101:26666:7373
CAAAGAGC
+
FFF:F:FF
@A00769:11:HC3HCDRXX:1:2101:4824:7435
CAAAGAGC
+
FFFFFFFF
@A00769:11:HC3HCDRXX:1:2101:30996:7513
CAAAGAGC
+
:FF::F:F
@A00769:11:HC3HCDRXX:1:2101:22923:7592
CAAAGAGC
+
FFFFFFFF
@A00769:11:HC3HCDRXX:1:2101:5186:7623
CAAAGAGC
+
FFFFFFFF
@A00769:11:HC3HCDRXX:1:2101:31738:7670
CAAAGAGC
+
FFFFFFFF
@A00769:11:HC3HCDRXX:1:2101:5276:7686
CAAAGAGC
+
FFFFFFFF
@A00769:11:HC3HCDRXX:1:2101:31973:7733
CAAAGAGC
+
FFFFFFFF
@A00769:11:HC3HCDRXX:1:2101:7554:7748
CAAAGAGC
+
FFFFFFFF
@A00769:11:HC3HCDRXX:1:2101:26015:7811
CAAAGAGC
+
FFFFFFFF
@A00769:11:HC3HCDRXX:1:2101:5746:7874
CAAAGAGC
+
FFFFFFFF
@A00769:11:HC3HCDRXX:1:2101:3052:7905
CAAAGAGC
+
FF:FFFFF
@A00769:11:HC3HCDRXX:1:2101:16767:7952
CAAAGAGC
+
FFFFFFFF
@A00769:11:HC3HCDRXX:1:2101:28384:7999
CAAAGAGC
+
FFFFFFFF
@A00769:11:HC3HCDRXX:1:2101:21875:8061
CAAAGAGC
+
FFFFFFFF
@A00769:11:HC3HCDRXX:1:2101:2591:8140
CAAAGAGC
+
,FFFFF:F
@A00769:11:HC3HCDRXX:1:2101:13123:8187
CAAAGAGC
+
FFFFFFFF
@A00769:11:HC3HCDRXX:1:2101:13169:8296
CAAAGAGC
+
FFFFFFFF
@A00769:11:HC3HCDRXX:1:2101:9751:8359
CAAAGAGC
+
FFFFFFFF
@A00769:11:HC3HCDRXX:1:2101:20564:8359
CAAAGAGC
+
FFFFFFFF
@A00769:11:HC3HCDRXX:1:2101:21332:8375
CAAAGAGC
+
FFFFFFFF
@A00769:11:HC3HCDRXX:1:2101:13548:8516
CAAAGAGC
+
FFF:FFFF
@A00769:11:HC3HCDRXX:1:2101:15564:8531
CAAAGAGC
+
FFF:FFFF
@A00769:11:HC3HCDRXX:1:2101:1362:8578
CAAAGAGC
+
FF::F:FF
@A00769:11:HC3HCDRXX:1:2101:31331:8625
CAAAGAGC
+
FFFFFFFF
@A00769:11:HC3HCDRXX:1:2101:4065:8719
CAAAGAGC
+
FFFFFFFF
@A00769:11:HC3HCDRXX:1:2101:21730:8719
CAAAGAGC
+
FFFFFFFF
@A00769:11:HC3HCDRXX:1:2101:10077:8735
CAAAGAGC
+
FFFFFFFF
@A00769:11:HC3HCDRXX:1:2101:22806:8891
CAAAGAGC
+
FFFFFFFF
@A00769:11:HC3HCDRXX:1:2101:15555:8923
CAAAGAGC
+
FFFFF:FF
@A00769:11:HC3HCDRXX:1:2101:32389:9048
CAAAGAGC
+
FFFF:FFF
@A00769:11:HC3HCDRXX:1:2101:1425:9064
CAAAGAGC
+
FFFFFFFF
@A00769:11:HC3HCDRXX:1:2101:2736:9204
CAAAGAGC
+
FFFFFFFF
@A00769:11:HC3HCDRXX:1:2101:4137:9251
CAAAGAGC
+
FFFFFFFF
@A00769:11:HC3HCDRXX:1:2101:21296:9314
CAAAGAGC
+
FFFFFFFF
@A00769:11:HC3HCDRXX:1:2101:12463:9330
CAAAGAGC
+
FFFFFFFF
@A00769:11:HC3HCDRXX:1:2101:20238:9392
CAAAGAGC
+
FFFFFFFF
@A00769:11:HC3HCDRXX:1:2101:4851:9424
CAAAGAGC
+
FFFFFFFF
@A00769:11:HC3HCDRXX:1:2101:7075:9612
CAAAGAGC
+
FFFFFFFF
@A00769:11:HC3HCDRXX:1:2101:17237:9643
CAAAGAGC
+
FFFFFFFF
@A00769:11:HC3HCDRXX:1:2101:30346:9643
CAAAGAGC
+
FFF:FFFF
@A00769:11:HC3HCDRXX:1:2101:15076:9659
CAAAGAGC
+
FFFFFFFF
@A00769:11:HC3HCDRXX:1:2101:8178:9674
CAAAGAGC
+
FFF:FFFF
@A00769:11:HC3HCDRXX:1:2101:13503:9690
CAAAGAGC
+
FFFFFFFF
@A00769:11:HC3HCDRXX:1:2101:20076:9706
CAAAGAGC
+
FFFFFFFF
@A00769:11:HC3HCDRXX:1:2101:28348:9815
CAAAGAGC
+
FFFFFFFF
@A00769:11:HC3HCDRXX:1:2101:4779:9893
CAAAGAGC
+
FFFFFF:F
@A00769:11:HC3HCDRXX:1:2101:7455:9893
CAAAGAGC
+
FFFFFFFF
@A00769:11:HC3HCDRXX:1:2101:5041:9940
CAAAGAGC
+
FFFFFFFF
@A00769:11:HC3HCDRXX:1:2101:17716:9940
CAAAGAGC
+
FFFFFFFF
@A00769:11:HC3HCDRXX:1:2101:1994:9956
CAAAGAGC
+
FFFFFFFF
@A00769:11:HC3HCDRXX:1:2101:7771:9972
CAAAGAGC
+
FFFFFFFF
@A00769:11:HC3HCDRXX:1:2101:23068:9972
CAAAGAGC
+
FFFFFFFF
@A00769:11:HC3HCDRXX:1:2101:8576:9987
CAAAGAGC
+
FFFFFFFF
@A00769:11:HC3HCDRXX:1:2101:19253:10097
CAAAGAGC
+
FFFFFFFF
@A00769:11:HC3HCDRXX:1:2101:32669:10160
CAAAGAGC
+
FFFFFFFF
@A00769:11:HC3HCDRXX:1:2101:28800:10191
CAAAGAGC
+
FFFFFFFF
@A00769:11:HC3HCDRXX:1:2101:16631:10254
CAAAGAGC
+
FFFFFFFF
@A00769:11:HC3HCDRXX:1:2101:29975:10254
CAAAGAGC
+
FFFFFFFF
@A00769:11:HC3HCDRXX:1:2101:11722:10300
CAAAGAGC
+
FFF,FFFF
@A00769:11:HC3HCDRXX:1:2101:14109:10300
CAAAGAGC
+
:FFFF,FF
@A00769:11:HC3HCDRXX:1:2101:31268:10332
CAAAGAGC
+
FFF:FFFF
@A00769:11:HC3HCDRXX:1:2101:5032:10363
CAAAGAGC
+
FFFFFFFF
@A00769:11:HC3HCDRXX:1:2101:16839:10394
CAAAGAGC
+
FFFFFFFF
@A00769:11:HC3HCDRXX:1:2101:16613:10441
CAAAGAGC
+
FFFFF:FF
@A00769:11:HC3HCDRXX:1:2101:19741:10535
CAAAGAGC
+
FFFFFFFF
@A00769:11:HC3HCDRXX:1:2101:19922:10598
CAAAGAGC
+
FFFFFFFF
@A00769:11:HC3HCDRXX:1:2101:11360:10614
CAAAGAGC
+
FFFFFFFF
@A00769:11:HC3HCDRXX:1:2101:24542:10645
CAAAGAGC
+
FFFFFFFF
@A00769:11:HC3HCDRXX:1:2101:31855:10661
CAAAGAGC
+
FFFFFFFF
@A00769:11:HC3HCDRXX:1:2101:30165:10739
CAAAGAGC
+
FFF:,FFF
@A00769:11:HC3HCDRXX:1:2101:16143:10880
CAAAGAGC
+
FFF:FFFF
@A00769:11:HC3HCDRXX:1:2101:21016:10927
CAAAGAGC
+
FFFFFFFF
@A00769:11:HC3HCDRXX:1:2101:12491:11036
CAAAGAGC
+
FFFFFFFF
@A00769:11:HC3HCDRXX:1:2101:13783:11083
CAAAGAGC
+
FFFFFFFF
@A00769:11:HC3HCDRXX:1:2101:13883:11162
CAAAGAGC
+
FFFFFFF:
@A00769:11:HC3HCDRXX:1:2101:8278:11381
CAAAGAGC
+
FFFFF:FF
@A00769:11:HC3HCDRXX:1:2101:1886:11428
CAAAGAGC
+
FFFFFFFF
@A00769:11:HC3HCDRXX:1:2101:26693:11490
CAAAGAGC
+
FFFFFFFF
@A00769:11:HC3HCDRXX:1:2101:4625:11506
CAAAGAGC
+
FFFF:FFF
@A00769:11:HC3HCDRXX:1:2101:9751:11522
CAAAGAGC
+
FFFFFFFF
@A00769:11:HC3HCDRXX:1:2101:26910:11647
CAAAGAGC
+
FFFFFFFF
@A00769:11:HC3HCDRXX:1:2101:25491:11663
CAAAGAGC
+
FFFFF:FF
@A00769:11:HC3HCDRXX:1:2101:2672:11757
CAAAGAGC
+
FFFFFFFF
@A00769:11:HC3HCDRXX:1:2101:9164:11945
CAAAGAGC
+
FFFFFFFF
@A00769:11:HC3HCDRXX:1:2101:20880:11945
CAAAGAGC
+
FFFFFFFF
@A00769:11:HC3HCDRXX:1:2101:6171:11960
CAAAGAGC
+
FFFFFFFF
@A00769:11:HC3HCDRXX:1:2101:10954:11976
CAAAGAGC
+
:FFFFFFF
@A00769:11:HC3HCDRXX:1:2101:21350:12007
CAAAGAGC
+
FFFFFFFF
@A00769:11:HC3HCDRXX:1:2101:20292:12023
CAAAGAGC
+
FFFFFFFF
@A00769:11:HC3HCDRXX:1:2101:3007:12054
CAAAGAGC
+
FFFFFFFF
@A00769:11:HC3HCDRXX:1:2101:3378:12164
CAAAGAGC
+
FFFFFFFF
@A00769:11:HC3HCDRXX:1:2101:18873:12226
CAAAGAGC
+
FFFFFFFF
@A00769:11:HC3HCDRXX:1:2101:9471:12258
CAAAGAGC
+
FFFFFFFF
@A00769:11:HC3HCDRXX:1:2101:7229:12289
CAAAGAGC
+
FFFFFFFF
@A00769:11:HC3HCDRXX:1:2101:10384:12305
CAAAGAGC
+
FFFFFFFF
@A00769:11:HC3HCDRXX:1:2101:25337:12367
CAAAGAGC
+
FF:FFFF,
@A00769:11:HC3HCDRXX:1:2101:15709:12383
CAAAGAGC
+
FFF:F:FF
@A00769:11:HC3HCDRXX:1:2101:5999:12414
CAAAGAGC
+
FFFFFFFF
@A00769:11:HC3HCDRXX:1:2101:29197:12414
CAAAGAGC
+
FFFFFFFF
@A00769:11:HC3HCDRXX:1:2101:4146:12524
CAAAGAGC
+
FFFFFFFF
@A00769:11:HC3HCDRXX:1:2101:20365:12587
CAAAGAGC
+
FFFFFFFF
@A00769:11:HC3HCDRXX:1:2101:31910:12602
CAAAGAGC
+
FFFFFFFF
@A00769:11:HC3HCDRXX:1:2101:2501:12618
CAAAGAGC
+
FFFF:F::
@A00769:11:HC3HCDRXX:1:2101:27236:12743
CAAAGAGC
+
FFFFFFFF
@A00769:11:HC3HCDRXX:1:2101:22435:12790
CAAAGAGC
+
FFFFFFFF
@A00769:11:HC3HCDRXX:1:2101:13268:12947
CAAAGAGC
+
FFFFFFFF
@A00769:11:HC3HCDRXX:1:2101:31521:12994
CAAAGAGC
+
FFFFFFFF
@A00769:11:HC3HCDRXX:1:2101:3486:13041
CAAAGAGC
+
FFFFFFFF
@A00769:11:HC3HCDRXX:1:2101:29559:13072
CAAAGAGC
+
FFFFFFFF
@A00769:11:HC3HCDRXX:1:2101:29170:13088
CAAAGAGC
+
FFFFFFFF
@A00769:11:HC3HCDRXX:1:2101:32081:13119
CAAAGAGC
+
FFFFFFFF
@A00769:11:HC3HCDRXX:1:2101:28094:13135
CAAAGAGC
+
FFFFF:FF
@A00769:11:HC3HCDRXX:1:2101:32850:13197
CAAAGAGC
+
FFFFFFFF
@A00769:11:HC3HCDRXX:1:2101:8739:13213
CAAAGAGC
+
FFFFFFFF
@A00769:11:HC3HCDRXX:1:2101:11342:13213
CAAAGAGC
+
FFF,FFFF
@A00769:11:HC3HCDRXX:1:2101:12373:13275
CAAAGAGC
+
FFFFFFFF
@A00769:11:HC3HCDRXX:1:2101:21070:13307
CAAAGAGC
+
FFF,FF:F
@A00769:11:HC3HCDRXX:1:2101:27037:13338
CAAAGAGC
+
FFFFFFFF
@A00769:11:HC3HCDRXX:1:2101:28393:13369
CAAAGAGC
+
FFF:FFFF
@A00769:11:HC3HCDRXX:1:2101:13630:13542
CAAAGAGC
+
FFFFFFFF
@A00769:11:HC3HCDRXX:1:2101:23014:13542
CAAAGAGC
+
FFFFFFFF
@A00769:11:HC3HCDRXX:1:2101:5394:13557
CAAAGAGC
+
FFFFFFFF
@A00769:11:HC3HCDRXX:1:2101:2871:13698
CAAAGAGC
+
FFFFFFFF
@A00769:11:HC3HCDRXX:1:2101:32036:13730
CAAAGAGC
+
FFFFFFFF
@A00769:11:HC3HCDRXX:1:2101:1886:13745
CAAAGAGC
+
FFFFFFFF
@A00769:11:HC3HCDRXX:1:2101:4472:13745
CAAAGAGC
+
FFFFFFFF
@A00769:11:HC3HCDRXX:1:2101:32886:13823
CAAAGAGC
+
FFFFF:FF
@A00769:11:HC3HCDRXX:1:2101:1190:13886
CAAAGAGC
+
FFF:F:FF
@A00769:11:HC3HCDRXX:1:2101:22164:13886
CAAAGAGC
+
FFF:FFFF
@A00769:11:HC3HCDRXX:1:2101:3188:13902
CAAAGAGC
+
FFFFFFFF
@A00769:11:HC3HCDRXX:1:2101:24731:14011
CAAAGAGC
+
:FFFFFFF
@A00769:11:HC3HCDRXX:1:2101:6370:14027
CAAAGAGC
+
FFFFFFFF
@A00769:11:HC3HCDRXX:1:2101:8079:14043
CAAAGAGC
+
FFF:FFFF
@A00769:11:HC3HCDRXX:1:2101:20500:14074
CAAAGAGC
+
,FF,:,FF
@A00769:11:HC3HCDRXX:1:2101:32579:14387
CAAAGAGC
+
FFFFFFFF
@A00769:11:HC3HCDRXX:1:2101:28944:14512
CAAAGAGC
+
FFFFFFFF
@A00769:11:HC3HCDRXX:1:2101:4725:14559
CAAAGAGC
+
FFFFFFFF
@A00769:11:HC3HCDRXX:1:2101:15112:14575
CAAAGAGC
+
FFFFFFFF
@A00769:11:HC3HCDRXX:1:2101:12491:14732
CAAAGAGC
+
FFFFFFFF
@A00769:11:HC3HCDRXX:1:2101:26820:14779
CAAAGAGC
+
FFFFFFFF
@A00769:11:HC3HCDRXX:1:2101:26847:14857
CAAAGAGC
+
FFFFFFFF
@A00769:11:HC3HCDRXX:1:2101:19316:14904
CAAAGAGC
+
FFFFFFFF
@A00769:11:HC3HCDRXX:1:2101:32389:14967
CAAAGAGC
+
FFFFFFFF
@A00769:11:HC3HCDRXX:1:2101:7554:15045
CAAAGAGC
+
FFFFFFFF
@A00769:11:HC3HCDRXX:1:2101:9796:15076
CAAAGAGC
+
FFFFFFFF
@A00769:11:HC3HCDRXX:1:2101:31593:15154
CAAAGAGC
+
FFFFFFFF
@A00769:11:HC3HCDRXX:1:2101:11785:15170
CAAAGAGC
+
FFFFF:FF
@A00769:11:HC3HCDRXX:1:2101:28465:15217
CAAAGAGC
+
FFF,F:,F
@A00769:11:HC3HCDRXX:1:2101:19117:15248
CAAAGAGC
+
FFFFFFFF
@A00769:11:HC3HCDRXX:1:2101:26567:15280
CAAAGAGC
+
FFFFFFFF
@A00769:11:HC3HCDRXX:1:2101:8449:15342
CAAAGAGC
+
FFFFFFFF
@A00769:11:HC3HCDRXX:1:2101:29866:15358
CAAAGAGC
+
F,F:FFFF
@A00769:11:HC3HCDRXX:1:2101:9399:15452
CAAAGAGC
+
FFFFF:FF
@A00769:11:HC3HCDRXX:1:2101:26847:15452
CAAAGAGC
+
FFFFFFFF
@A00769:11:HC3HCDRXX:1:2101:29686:15452
CAAAGAGC
+
FFFFFFFF
@A00769:11:HC3HCDRXX:1:2101:17680:15577
CAAAGAGC
+
FFFFF:FF
@A00769:11:HC3HCDRXX:1:2101:23918:15608
CAAAGAGC
+
FFFFFFFF
@A00769:11:HC3HCDRXX:1:2101:3992:15734
CAAAGAGC
+
FFFFFFFF
@A00769:11:HC3HCDRXX:1:2101:28067:15843
CAAAGAGC
+
FFFF,F:F
@A00769:11:HC3HCDRXX:1:2101:1588:15859
CAAAGAGC
+
::::,,FF
@A00769:11:HC3HCDRXX:1:2101:6506:15890
CAAAGAGC
+
FFFFFFFF
@A00769:11:HC3HCDRXX:1:2101:18539:15906
CAAAGAGC
+
FFFFFFFF
@A00769:11:HC3HCDRXX:1:2101:22092:15922
CAAAGAGC
+
FFFFFFFF
@A00769:11:HC3HCDRXX:1:2101:20952:15953
CAAAGAGC
+
FFFFFFFF
@A00769:11:HC3HCDRXX:1:2101:2076:16047
CAAAGAGC
+
FFFFFFFF
@A00769:11:HC3HCDRXX:1:2101:3251:16047
CAAAGAGC
+
FFFFFFFF
@A00769:11:HC3HCDRXX:1:2101:27887:16094
CAAAGAGC
+
FFF,FFFF
@A00769:11:HC3HCDRXX:1:2101:2103:16125
CAAAGAGC
+
FFFFFFFF
@A00769:11:HC3HCDRXX:1:2101:32136:16125
CAAAGAGC
+
FFFFFFFF
@A00769:11:HC3HCDRXX:1:2101:16269:16141
CAAAGAGC
+
FFFF:FFF
@A00769:11:HC3HCDRXX:1:2101:3956:16172
CAAAGAGC
+
FFFFFFFF
@A00769:11:HC3HCDRXX:1:2101:4218:16313
CAAAGAGC
+
FFFFFFFF
@A00769:11:HC3HCDRXX:1:2101:7238:16313
CAAAGAGC
+
FFFFFF,F
@A00769:11:HC3HCDRXX:1:2101:26847:16329
CAAAGAGC
+
FFFFFFFF
@A00769:11:HC3HCDRXX:1:2101:19596:16360
CAAAGAGC
+
FFFFFFFF
@A00769:11:HC3HCDRXX:1:2101:1642:16391
CAAAGAGC
+
FFFFFFFF
@A00769:11:HC3HCDRXX:1:2101:1904:16407
CAAAGAGC
+
F,FF,FF:
@A00769:11:HC3HCDRXX:1:2101:7898:16423
CAAAGAGC
+
FFFFFFFF
@A00769:11:HC3HCDRXX:1:2101:16703:16485
CAAAGAGC
+
FFFFFFFF
@A00769:11:HC3HCDRXX:1:2101:25635:16485
CAAAGAGC
+
FFF::F:,
@A00769:11:HC3HCDRXX:1:2101:4634:16532
CAAAGAGC
+
FFFFFFFF
@A00769:11:HC3HCDRXX:1:2101:16911:16532
CAAAGAGC
+
FFFFFFFF
@A00769:11:HC3HCDRXX:1:2101:32732:16626
CAAAGAGC
+
FFFFFFFF
@A00769:11:HC3HCDRXX:1:2101:1714:16673
CAAAGAGC
+
FFFFFFFF
@A00769:11:HC3HCDRXX:1:2101:8205:16673
CAAAGAGC
+
FFFFFFFF
@A00769:11:HC3HCDRXX:1:2101:1452:16689
CAAAGAGC
+
FFF:FFFF
@A00769:11:HC3HCDRXX:1:2101:22372:16720
CAAAGAGC
+
FF:FFFFF
@A00769:11:HC3HCDRXX:1:2101:32334:16783
CAAAGAGC
+
FFFFFFFF
@A00769:11:HC3HCDRXX:1:2101:31530:16861
CAAAGAGC
+
FFFFFFF:
@A00769:11:HC3HCDRXX:1:2101:28339:16939
CAAAGAGC
+
FFFFFFFF
@A00769:11:HC3HCDRXX:1:2101:28004:16955
CAAAGAGC
+
FFFFF:FF
@A00769:11:HC3HCDRXX:1:2101:25861:17002
CAAAGAGC
+
FFFFFFFF
@A00769:11:HC3HCDRXX:1:2101:27353:17018
CAAAGAGC
+
FFFFFFFF
@A00769:11:HC3HCDRXX:1:2101:23104:17112
CAAAGAGC
+
FFFFFFFF
@A00769:11:HC3HCDRXX:1:2101:2618:17143
CAAAGAGC
+
FFFFFFFF
@A00769:11:HC3HCDRXX:1:2101:4842:17237
CAAAGAGC
+
FFFFFFFF
@A00769:11:HC3HCDRXX:1:2101:2456:17331
CAAAGAGC
+
FFFF,F:F
@A00769:11:HC3HCDRXX:1:2101:23430:17394
CAAAGAGC
+
FFFFFFFF
@A00769:11:HC3HCDRXX:1:2101:29324:17394
CAAAGAGC
+
FFFFFFFF
@A00769:11:HC3HCDRXX:1:2101:25491:17425
CAAAGAGC
+
FFFFFFFF
@A00769:11:HC3HCDRXX:1:2101:13783:17440
CAAAGAGC
+
FFFFFFFF
@A00769:11:HC3HCDRXX:1:2101:14335:17456
CAAAGAGC
+
FFFFFFFF
@A00769:11:HC3HCDRXX:1:2101:6352:17472
CAAAGAGC
+
F,F,,FFF
@A00769:11:HC3HCDRXX:1:2101:23963:17472
CAAAGAGC
+
FFFFFFFF
@A00769:11:HC3HCDRXX:1:2101:9543:17519
CAAAGAGC
+
FFFF::FF
@A00769:11:HC3HCDRXX:1:2101:28601:17519
CAAAGAGC
+
FFFFFFFF
@A00769:11:HC3HCDRXX:1:2101:25355:17722
CAAAGAGC
+
FFFFFFFF
@A00769:11:HC3HCDRXX:1:2101:17490:17754
CAAAGAGC
+
FFFFFFFF
@A00769:11:HC3HCDRXX:1:2101:6931:17816
CAAAGAGC
+
FFFFFFFF
@A00769:11:HC3HCDRXX:1:2101:21224:17832
CAAAGAGC
+
FFFFFFFF
@A00769:11:HC3HCDRXX:1:2101:15935:17848
CAAAGAGC
+
FFFFFFFF
@A00769:11:HC3HCDRXX:1:2101:31458:17863
CAAAGAGC
+
FFFFFFFF
@A00769:11:HC3HCDRXX:1:2101:25192:17879
CAAAGAGC
+
FFFFFFFF
@A00769:11:HC3HCDRXX:1:2101:27661:17926
CAAAGAGC
+
FFF:FFFF
@A00769:11:HC3HCDRXX:1:2101:8675:17957
CAAAGAGC
+
FFFFFFFF
@A00769:11:HC3HCDRXX:1:2101:12527:17957
CAAAGAGC
+
FFFFFFFF
@A00769:11:HC3HCDRXX:1:2101:18765:18051
CAAAGAGC
+
FFFFFFFF
@A00769:11:HC3HCDRXX:1:2101:30300:18051
CAAAGAGC
+
FFFFFFFF
@A00769:11:HC3HCDRXX:1:2101:9914:18098
CAAAGAGC
+
FFFFFFFF
@A00769:11:HC3HCDRXX:1:2101:4670:18129
CAAAGAGC
+
FFFFFF,F
@A00769:11:HC3HCDRXX:1:2101:23194:18145
CAAAGAGC
+
FFF::FFF
@A00769:11:HC3HCDRXX:1:2101:5529:18176
CAAAGAGC
+
FFFFFFFF
@A00769:11:HC3HCDRXX:1:2101:29541:18176
CAAAGAGC
+
FFFFFFFF
@A00769:11:HC3HCDRXX:1:2101:2880:18443
CAAAGAGC
+
FFFFFFFF
@A00769:11:HC3HCDRXX:1:2101:10357:18458
CAAAGAGC
+
FFFFFFFF
@A00769:11:HC3HCDRXX:1:2101:6650:18490
CAAAGAGC
+
FFFFFFFF
@A00769:11:HC3HCDRXX:1:2101:7771:18584
CAAAGAGC
+
FFFFFFFF
@A00769:11:HC3HCDRXX:1:2101:30861:18584
CAAAGAGC
+
FFFFFFFF
@A00769:11:HC3HCDRXX:1:2101:8214:18630
CAAAGAGC
+
FFFFFFFF
@A00769:11:HC3HCDRXX:1:2101:31006:18646
CAAAGAGC
+
FFFFFFFF
@A00769:11:HC3HCDRXX:1:2101:6198:18677
CAAAGAGC
+
FFFFFFFF
@A00769:11:HC3HCDRXX:1:2101:5276:18709
CAAAGAGC
+
FFFFFFFF
@A00769:11:HC3HCDRXX:1:2101:13964:18724
CAAAGAGC
+
FFFFFFFF
@A00769:11:HC3HCDRXX:1:2101:21423:18771
CAAAGAGC
+
FFFFFFFF
@A00769:11:HC3HCDRXX:1:2101:6813:18865
CAAAGAGC
+
FFFFFFFF
@A00769:11:HC3HCDRXX:1:2101:21368:18865
CAAAGAGC
+
FFF:FFFF
@A00769:11:HC3HCDRXX:1:2101:15257:18928
CAAAGAGC
+
FFFFFFFF
@A00769:11:HC3HCDRXX:1:2101:25599:18928
CAAAGAGC
+
FFFFFFFF
@A00769:11:HC3HCDRXX:1:2101:19361:18991
CAAAGAGC
+
FFFFFFFF
@A00769:11:HC3HCDRXX:1:2101:30092:19006
CAAAGAGC
+
FFFFFFFF
@A00769:11:HC3HCDRXX:1:2101:17580:19069
CAAAGAGC
+
FFFFFFF:
@A00769:11:HC3HCDRXX:1:2101:17390:19085
CAAAGAGC
+
FFFF:FFF
@A00769:11:HC3HCDRXX:1:2101:27787:19085
CAAAGAGC
+
FF,,:,F,
@A00769:11:HC3HCDRXX:1:2101:31882:19100
CAAAGAGC
+
FFFFFFFF
@A00769:11:HC3HCDRXX:1:2101:1461:19147
CAAAGAGC
+
FFF:F:FF
@A00769:11:HC3HCDRXX:1:2101:26268:19147
CAAAGAGC
+
FFF,FFFF
@A00769:11:HC3HCDRXX:1:2101:9462:19225
CAAAGAGC
+
FFFFFFFF
@A00769:11:HC3HCDRXX:1:2101:9471:19241
CAAAGAGC
+
FFFFFFFF
@A00769:11:HC3HCDRXX:1:2101:13069:19241
CAAAGAGC
+
FFFFFFFF
@A00769:11:HC3HCDRXX:1:2101:12816:19335
CAAAGAGC
+
FFFFFFFF
@A00769:11:HC3HCDRXX:1:2101:25925:19398
CAAAGAGC
+
FFFFFFFF
@A00769:11:HC3HCDRXX:1:2101:10755:19429
CAAAGAGC
+
FFFFF:FF
@A00769:11:HC3HCDRXX:1:2101:17852:19507
CAAAGAGC
+
FFFFFFFF
@A00769:11:HC3HCDRXX:1:2101:30897:19523
CAAAGAGC
+
FFF:FFFF
@A00769:11:HC3HCDRXX:1:2101:13702:19680
CAAAGAGC
+
FFFFFFFF
@A00769:11:HC3HCDRXX:1:2101:24804:19680
CAAAGAGC
+
FFFFFFFF
@A00769:11:HC3HCDRXX:1:2101:22119:19758
CAAAGAGC
+
FFF,::FF
@A00769:11:HC3HCDRXX:1:2101:9887:19774
CAAAGAGC
+
FFF:F:FF
@A00769:11:HC3HCDRXX:1:2101:5629:19883
CAAAGAGC
+
FFFFFFFF
@A00769:11:HC3HCDRXX:1:2101:22083:19946
CAAAGAGC
+
FFFFFFFF
@A00769:11:HC3HCDRXX:1:2101:2401:19961
CAAAGAGC
+
FFFFFFFF
@A00769:11:HC3HCDRXX:1:2101:17047:19961
CAAAGAGC
+
FF:FFFFF
@A00769:11:HC3HCDRXX:1:2101:13639:19977
CAAAGAGC
+
FFFFFFFF
@A00769:11:HC3HCDRXX:1:2101:6876:20008
CAAAGAGC
+
FFFFFFFF
@A00769:11:HC3HCDRXX:1:2101:26648:20024
CAAAGAGC
+
FFF:F:FF
@A00769:11:HC3HCDRXX:1:2101:23421:20071
CAAAGAGC
+
FFFFFFFF
@A00769:11:HC3HCDRXX:1:2101:10999:20259
CAAAGAGC
+
FFFFFFFF
@A00769:11:HC3HCDRXX:1:2101:13874:20259
CAAAGAGC
+
FFFFFFFF
@A00769:11:HC3HCDRXX:1:2101:25265:20259
CAAAGAGC
+
FFFFFFFF
@A00769:11:HC3HCDRXX:1:2101:27651:20259
CAAAGAGC
+
:FF,FF,:
@A00769:11:HC3HCDRXX:1:2101:30761:20259
CAAAGAGC
+
FFFFFFFF
@A00769:11:HC3HCDRXX:1:2101:6244:20322
CAAAGAGC
+
FFFFF:FF
@A00769:11:HC3HCDRXX:1:2101:13214:20337
CAAAGAGC
+
,FFF,F,,
@A00769:11:HC3HCDRXX:1:2101:32081:20353
CAAAGAGC
+
FFFFFFFF
@A00769:11:HC3HCDRXX:1:2101:6017:20369
CAAAGAGC
+
FFFFFFFF
@A00769:11:HC3HCDRXX:1:2101:11234:20478
CAAAGAGC
+
:FF:FFFF
@A00769:11:HC3HCDRXX:1:2101:28393:20478
CAAAGAGC
+
FFFFFFFF
@A00769:11:HC3HCDRXX:1:2101:12120:20509
CAAAGAGC
+
FFFFFFFF
@A00769:11:HC3HCDRXX:1:2101:32470:20525
CAAAGAGC
+
FFFFF:FF
@A00769:11:HC3HCDRXX:1:2101:5312:20556
CAAAGAGC
+
FFFFFFFF
@A00769:11:HC3HCDRXX:1:2101:11966:20776
CAAAGAGC
+
:FFFFF:F
@A00769:11:HC3HCDRXX:1:2101:5683:20854
CAAAGAGC
+
FFF::FFF
@A00769:11:HC3HCDRXX:1:2101:8024:20932
CAAAGAGC
+
FF:FFFFF
@A00769:11:HC3HCDRXX:1:2101:29812:20932
CAAAGAGC
+
FFFFFFFF
@A00769:11:HC3HCDRXX:1:2101:29658:20979
CAAAGAGC
+
FFF:F:FF
@A00769:11:HC3HCDRXX:1:2101:28375:21042
CAAAGAGC
+
F::F:FFF
@A00769:11:HC3HCDRXX:1:2101:8305:21073
CAAAGAGC
+
FFFFFFFF
@A00769:11:HC3HCDRXX:1:2101:2853:21089
CAAAGAGC
+
FFFFFFFF
@A00769:11:HC3HCDRXX:1:2101:7446:21089
CAAAGAGC
+
FFFFFFFF
@A00769:11:HC3HCDRXX:1:2101:27154:21120
CAAAGAGC
+
FFFFFFFF
@A00769:11:HC3HCDRXX:1:2101:20347:21136
CAAAGAGC
+
FFFFFFFF
@A00769:11:HC3HCDRXX:1:2101:21884:21198
CAAAGAGC
+
FFFFFF:F
@A00769:11:HC3HCDRXX:1:2101:17110:21230
CAAAGAGC
+
FFFFFFFF
@A00769:11:HC3HCDRXX:1:2101:9769:21292
CAAAGAGC
+
FFFFFFFF
@A00769:11:HC3HCDRXX:1:2101:21829:21292
CAAAGAGC
+
FFFFFFFF
@A00769:11:HC3HCDRXX:1:2101:15835:21308
CAAAGAGC
+
FFF:FFFF
@A00769:11:HC3HCDRXX:1:2101:6162:21339
CAAAGAGC
+
FFFFFFFF
@A00769:11:HC3HCDRXX:1:2101:31675:21496
CAAAGAGC
+
FFFFFFFF
@A00769:11:HC3HCDRXX:1:2101:24334:21527
CAAAGAGC
+
FFFFFFFF
@A00769:11:HC3HCDRXX:1:2101:14398:21574
CAAAGAGC
+
FFFFF:FF
@A00769:11:HC3HCDRXX:1:2101:10710:21699
CAAAGAGC
+
FFFFFFFF
@A00769:11:HC3HCDRXX:1:2101:11894:21872
CAAAGAGC
+
FFF:F:FF
@A00769:11:HC3HCDRXX:1:2101:29414:21872
CAAAGAGC
+
FFFF:F::
@A00769:11:HC3HCDRXX:1:2101:23619:21887
CAAAGAGC
+
FFFFFFFF
@A00769:11:HC3HCDRXX:1:2101:1136:21966
CAAAGAGC
+
FFFFFFFF
@A00769:11:HC3HCDRXX:1:2101:13874:22044
CAAAGAGC
+
:FFFFFFF
@A00769:11:HC3HCDRXX:1:2101:27570:22091
CAAAGAGC
+
FFFFFFFF
@A00769:11:HC3HCDRXX:1:2101:16423:22106
CAAAGAGC
+
FFFFFFFF
@A00769:11:HC3HCDRXX:1:2101:3088:22153
CAAAGAGC
+
FFFFFFFF
@A00769:11:HC3HCDRXX:1:2101:6379:22153
CAAAGAGC
+
FFFFFFFF
@A00769:11:HC3HCDRXX:1:2101:9652:22153
CAAAGAGC
+
FFFFFFFF
@A00769:11:HC3HCDRXX:1:2101:24234:22326
CAAAGAGC
+
FFF,FFFF
@A00769:11:HC3HCDRXX:1:2101:11388:22341
CAAAGAGC
+
FF:FFFFF
@A00769:11:HC3HCDRXX:1:2101:12816:22341
CAAAGAGC
+
FFFFFFFF
@A00769:11:HC3HCDRXX:1:2101:28257:22467
CAAAGAGC
+
FFFFFFFF
@A00769:11:HC3HCDRXX:1:2101:3143:22561
CAAAGAGC
+
FFFFFFFF
@A00769:11:HC3HCDRXX:1:2101:13756:22592
CAAAGAGC
+
FFFFFFFF
@A00769:11:HC3HCDRXX:1:2101:8178:22608
CAAAGAGC
+
FFFFFFFF
@A00769:11:HC3HCDRXX:1:2101:2808:22764
CAAAGAGC
+
FFFF:,FF
@A00769:11:HC3HCDRXX:1:2101:30725:22858
CAAAGAGC
+
FFFFFFFF
@A00769:11:HC3HCDRXX:1:2101:15474:22905
CAAAGAGC
+
FFFFFFFF
@A00769:11:HC3HCDRXX:1:2101:3495:22921
CAAAGAGC
+
FFFFFFFF
@A00769:11:HC3HCDRXX:1:2101:20139:23093
CAAAGAGC
+
FFFFFFFF
@A00769:11:HC3HCDRXX:1:2101:28646:23109
CAAAGAGC
+
FFFFFFFF
@A00769:11:HC3HCDRXX:1:2101:16902:23218
CAAAGAGC
+
FFFFFFFF
@A00769:11:HC3HCDRXX:1:2101:29062:23234
CAAAGAGC
+
FFFFFFFF
@A00769:11:HC3HCDRXX:1:2101:32777:23343
CAAAGAGC
+
FFFFFFFF
@A00769:11:HC3HCDRXX:1:2101:29541:23406
CAAAGAGC
+
FFF:FFFF
@A00769:11:HC3HCDRXX:1:2101:21531:23437
CAAAGAGC
+
FFFFFFFF
@A00769:11:HC3HCDRXX:1:2101:9498:23453
CAAAGAGC
+
,FF:F:FF
@A00769:11:HC3HCDRXX:1:2101:23656:23484
CAAAGAGC
+
FFFFFFFF
@A00769:11:HC3HCDRXX:1:2101:4607:23500
CAAAGAGC
+
FFFFFFF:
@A00769:11:HC3HCDRXX:1:2101:30002:23516
CAAAGAGC
+
FFFFFFFF
@A00769:11:HC3HCDRXX:1:2101:19705:23531
CAAAGAGC
+
FFFFFFFF
@A00769:11:HC3HCDRXX:1:2101:3260:23797
CAAAGAGC
+
FFFFFFFF
@A00769:11:HC3HCDRXX:1:2101:25843:23829
CAAAGAGC
+
FFFFFFFF
@A00769:11:HC3HCDRXX:1:2101:14317:23844
CAAAGAGC
+
FFFFFFFF
@A00769:11:HC3HCDRXX:1:2101:22507:23844
CAAAGAGC
+
FFFFFFFF
@A00769:11:HC3HCDRXX:1:2101:17707:23860
CAAAGAGC
+
FFFFFFFF
@A00769:11:HC3HCDRXX:1:2101:12301:23891
CAAAGAGC
+
FFFFFFFF
@A00769:11:HC3HCDRXX:1:2101:14036:23891
CAAAGAGC
+
FFFFFFFF
@A00769:11:HC3HCDRXX:1:2101:22245:23891
CAAAGAGC
+
FFFFFF:F
@A00769:11:HC3HCDRXX:1:2101:14389:23970
CAAAGAGC
+
FFFFFFFF
@A00769:11:HC3HCDRXX:1:2101:24831:23985
CAAAGAGC
+
FFFFFFFF
@A00769:11:HC3HCDRXX:1:2101:14886:24111
CAAAGAGC
+
FFFFFFFF
@A00769:11:HC3HCDRXX:1:2101:5701:24173
CAAAGAGC
+
FFFFFFFF
@A00769:11:HC3HCDRXX:1:2101:26765:24173
CAAAGAGC
+
FFFFFFFF
@A00769:11:HC3HCDRXX:1:2101:8956:24205
CAAAGAGC
+
FFFFFFFF
@A00769:11:HC3HCDRXX:1:2101:7518:24220
CAAAGAGC
+
,FFF:FF,
@A00769:11:HC3HCDRXX:1:2101:24912:24251
CAAAGAGC
+
FFFFFFFF
@A00769:11:HC3HCDRXX:1:2101:9878:24267
CAAAGAGC
+
FFFFFFFF
@A00769:11:HC3HCDRXX:1:2101:23140:24314
CAAAGAGC
+
FFFFFFFF
@A00769:11:HC3HCDRXX:1:2101:11044:24408
CAAAGAGC
+
FFFF:FFF
@A00769:11:HC3HCDRXX:1:2101:15203:24471
CAAAGAGC
+
FFFFFFFF
@A00769:11:HC3HCDRXX:1:2101:25545:24533
CAAAGAGC
+
FFFFFFFF
@A00769:11:HC3HCDRXX:1:2101:3640:24549
CAAAGAGC
+
FFF:FFFF
@A00769:11:HC3HCDRXX:1:2101:30843:24596
CAAAGAGC
+
FFFFFFFF
@A00769:11:HC3HCDRXX:1:2101:28122:24674
CAAAGAGC
+
FFFFFFFF
@A00769:11:HC3HCDRXX:1:2101:8486:24706
CAAAGAGC
+
,FFF:FFF
@A00769:11:HC3HCDRXX:1:2101:17436:24706
CAAAGAGC
+
FFF,,FFF
@A00769:11:HC3HCDRXX:1:2101:6225:24768
CAAAGAGC
+
FFFFF:FF
@A00769:11:HC3HCDRXX:1:2101:23167:24768
CAAAGAGC
+
FFFFFFFF
@A00769:11:HC3HCDRXX:1:2101:2130:24815
CAAAGAGC
+
FFFFF:FF
@A00769:11:HC3HCDRXX:1:2101:9860:24831
CAAAGAGC
+
FFFFFFF:
@A00769:11:HC3HCDRXX:1:2101:16324:24846
CAAAGAGC
+
FFFFFFFF
@A00769:11:HC3HCDRXX:1:2101:21513:24846
CAAAGAGC
+
FFFFFFFF
@A00769:11:HC3HCDRXX:1:2101:5683:24862
CAAAGAGC
+
FFFFFFFF
@A00769:11:HC3HCDRXX:1:2101:14100:24909
CAAAGAGC
+
FFFFFFFF
@A00769:11:HC3HCDRXX:1:2101:18855:24909
CAAAGAGC
+
FFFFFFFF
@A00769:11:HC3HCDRXX:1:2101:19361:24940
CAAAGAGC
+
FFFFFFFF
@A00769:11:HC3HCDRXX:1:2101:21133:25003
CAAAGAGC
+
:FFFFFFF
@A00769:11:HC3HCDRXX:1:2101:3757:25066
CAAAGAGC
+
FFFFFFFF
@A00769:11:HC3HCDRXX:1:2101:24686:25081
CAAAGAGC
+
FFFFFFFF
@A00769:11:HC3HCDRXX:1:2101:2148:25097
CAAAGAGC
+
FFFFFFFF
@A00769:11:HC3HCDRXX:1:2101:13910:25113
CAAAGAGC
+
FFFFFFFF
@A00769:11:HC3HCDRXX:1:2101:6777:25128
CAAAGAGC
+
FFFFFFFF
@A00769:11:HC3HCDRXX:1:2101:9977:25128
CAAAGAGC
+
FFF:F:FF
@A00769:11:HC3HCDRXX:1:2101:17110:25144
CAAAGAGC
+
FFFFFFFF
@A00769:11:HC3HCDRXX:1:2101:32181:25160
CAAAGAGC
+
FFFFFFFF
@A00769:11:HC3HCDRXX:1:2101:4472:25207
CAAAGAGC
+
FFFFFFFF
@A00769:11:HC3HCDRXX:1:2101:6244:25207
CAAAGAGC
+
FFFFFFFF
@A00769:11:HC3HCDRXX:1:2101:1579:25238
CAAAGAGC
+
FFFFFFFF
@A00769:11:HC3HCDRXX:1:2101:1570:25254
CAAAGAGC
+
FFFFFFFF
@A00769:11:HC3HCDRXX:1:2101:2618:25254
CAAAGAGC
+
FFFFFFFF
@A00769:11:HC3HCDRXX:1:2101:15094:25254
CAAAGAGC
+
FFFFFFFF
@A00769:11:HC3HCDRXX:1:2101:22869:25254
CAAAGAGC
+
FFFF:FFF
@A00769:11:HC3HCDRXX:1:2101:3088:25347
CAAAGAGC
+
FFFFFF,F
@A00769:11:HC3HCDRXX:1:2101:13404:25363
CAAAGAGC
+
FFFFFFFF
@A00769:11:HC3HCDRXX:1:2101:14380:25394
CAAAGAGC
+
FFFFFFFF
@A00769:11:HC3HCDRXX:1:2101:16242:25488
CAAAGAGC
+
FFFFFFFF
@A00769:11:HC3HCDRXX:1:2101:32244:25520
CAAAGAGC
+
FFFFFFFF
@A00769:11:HC3HCDRXX:1:2101:11406:25535
CAAAGAGC
+
FFFFFFFF
@A00769:11:HC3HCDRXX:1:2101:3676:25582
CAAAGAGC
+
FFFF:FFF
@A00769:11:HC3HCDRXX:1:2101:30481:25692
CAAAGAGC
+
FFFFFFFF
@A00769:11:HC3HCDRXX:1:2101:4969:25786
CAAAGAGC
+
FFFFFFFF
@A00769:11:HC3HCDRXX:1:2101:11171:25848
CAAAGAGC
+
FFFFFFFF
@A00769:11:HC3HCDRXX:1:2101:14326:25864
CAAAGAGC
+
FFFFFFFF
@A00769:11:HC3HCDRXX:1:2101:12210:25989
CAAAGAGC
+
FFFFFFFF
@A00769:11:HC3HCDRXX:1:2101:26431:26099
CAAAGAGC
+
FFFFFFFF
@A00769:11:HC3HCDRXX:1:2101:3893:26115
CAAAGAGC
+
FFFFFFFF
@A00769:11:HC3HCDRXX:1:2101:6822:26146
CAAAGAGC
+
FFF:FFFF
@A00769:11:HC3HCDRXX:1:2101:17996:26177
CAAAGAGC
+
FFFF:FF:
@A00769:11:HC3HCDRXX:1:2101:22643:26177
CAAAGAGC
+
FFFFFFFF
@A00769:11:HC3HCDRXX:1:2101:3341:26224
CAAAGAGC
+
FFFFFFFF
@A00769:11:HC3HCDRXX:1:2101:5791:26240
CAAAGAGC
+
FFFFFFFF
@A00769:11:HC3HCDRXX:1:2101:5294:26256
CAAAGAGC
+
FFFFFFFF
@A00769:11:HC3HCDRXX:1:2101:4661:26287
CAAAGAGC
+
FFFF:FFF
@A00769:11:HC3HCDRXX:1:2101:4833:26334
CAAAGAGC
+
FFFFFFFF
@A00769:11:HC3HCDRXX:1:2101:12463:26428
CAAAGAGC
+
FFFFFFFF
@A00769:11:HC3HCDRXX:1:2101:20844:26506
CAAAGAGC
+
FFFFFFFF
@A00769:11:HC3HCDRXX:1:2101:26187:26522
CAAAGAGC
+
FFFFFFFF
@A00769:11:HC3HCDRXX:1:2101:24532:26725
CAAAGAGC
+
FFFF:FFF
@A00769:11:HC3HCDRXX:1:2101:18719:26772
CAAAGAGC
+
FFFFFFFF
@A00769:11:HC3HCDRXX:1:2101:31665:26804
CAAAGAGC
+
FFF,:FFF
@A00769:11:HC3HCDRXX:1:2101:15609:26835
CAAAGAGC
+
FFFFFFFF
@A00769:11:HC3HCDRXX:1:2101:3287:26882
CAAAGAGC
+
FFFF:FF:
@A00769:11:HC3HCDRXX:1:2101:3224:26897
CAAAGAGC
+
FF:FFFFF
@A00769:11:HC3HCDRXX:1:2101:30445:26944
CAAAGAGC
+
FFFFFFFF
@A00769:11:HC3HCDRXX:1:2101:18114:26976
CAAAGAGC
+
FFFFFFFF
@A00769:11:HC3HCDRXX:1:2101:27706:26991
CAAAGAGC
+
FFFFFFFF
@A00769:11:HC3HCDRXX:1:2101:30346:26991
CAAAGAGC
+
FFFFFFFF
@A00769:11:HC3HCDRXX:1:2101:2763:27007
CAAAGAGC
+
FFFFFFFF
@A00769:11:HC3HCDRXX:1:2101:28402:27007
CAAAGAGC
+
FFFFFFFF
@A00769:11:HC3HCDRXX:1:2101:22941:27038
CAAAGAGC
+
FFFFFFFF
@A00769:11:HC3HCDRXX:1:2101:28366:27038
CAAAGAGC
+
FFF:FFFF
@A00769:11:HC3HCDRXX:1:2101:12870:27070
CAAAGAGC
+
FFFFFFFF
@A00769:11:HC3HCDRXX:1:2101:32633:27070
CAAAGAGC
+
FFFFFFFF
@A00769:11:HC3HCDRXX:1:2101:11134:27132
CAAAGAGC
+
FFFFFFFF
@A00769:11:HC3HCDRXX:1:2101:14877:27289
CAAAGAGC
+
FFFFFFFF
@A00769:11:HC3HCDRXX:1:2101:7220:27336
CAAAGAGC
+
FFFFFFFF
@A00769:11:HC3HCDRXX:1:2101:7274:27336
CAAAGAGC
+
FFFFFFFF
@A00769:11:HC3HCDRXX:1:2101:5240:27352
CAAAGAGC
+
FFFFF:FF
@A00769:11:HC3HCDRXX:1:2101:21956:27398
CAAAGAGC
+
FFFFFFFF
@A00769:11:HC3HCDRXX:1:2101:12689:27414
CAAAGAGC
+
FFFFFFFF
@A00769:11:HC3HCDRXX:1:2101:8558:27430
CAAAGAGC
+
:FFFF:FF
@A00769:11:HC3HCDRXX:1:2101:5312:27633
CAAAGAGC
+
FFFFFFFF
@A00769:11:HC3HCDRXX:1:2101:9706:27696
CAAAGAGC
+
FFFFFFFF
@A00769:11:HC3HCDRXX:1:2101:17327:27712
CAAAGAGC
+
FFFFFFFF
@A00769:11:HC3HCDRXX:1:2101:21667:27837
CAAAGAGC
+
FFFFFFFF
@A00769:11:HC3HCDRXX:1:2101:26937:27915
CAAAGAGC
+
FFFFFFFF
@A00769:11:HC3HCDRXX:1:2101:25572:27931
CAAAGAGC
+
FFFFFFFF
@A00769:11:HC3HCDRXX:1:2101:11650:27962
CAAAGAGC
+
FFFFFFF:
@A00769:11:HC3HCDRXX:1:2101:16468:27978
CAAAGAGC
+
FFFFFFFF
@A00769:11:HC3HCDRXX:1:2101:13874:27993
CAAAGAGC
+
FFFF,F,:
@A00769:11:HC3HCDRXX:1:2101:17345:28025
CAAAGAGC
+
FFFFFFFF
@A00769:11:HC3HCDRXX:1:2101:6614:28166
CAAAGAGC
+
FFF:F:FF
@A00769:11:HC3HCDRXX:1:2101:9435:28166
CAAAGAGC
+
FFFFFFFF
@A00769:11:HC3HCDRXX:1:2101:27317:28166
CAAAGAGC
+
FFFFFFFF
@A00769:11:HC3HCDRXX:1:2101:8684:28181
CAAAGAGC
+
FFFFFFFF
@A00769:11:HC3HCDRXX:1:2101:23547:28181
CAAAGAGC
+
FFFFFFF:
@A00769:11:HC3HCDRXX:1:2101:2392:28244
CAAAGAGC
+
FFF:F:FF
@A00769:11:HC3HCDRXX:1:2101:9616:28260
CAAAGAGC
+
FFFFFFFF
@A00769:11:HC3HCDRXX:1:2101:24406:28260
CAAAGAGC
+
FFFFFFFF
@A00769:11:HC3HCDRXX:1:2101:27335:28260
CAAAGAGC
+
FFFFF:FF
@A00769:11:HC3HCDRXX:1:2101:7310:28275
CAAAGAGC
+
FFFFFFFF
@A00769:11:HC3HCDRXX:1:2101:29324:28322
CAAAGAGC
+
FFFFFFFF
@A00769:11:HC3HCDRXX:1:2101:25762:28354
CAAAGAGC
+
FFFFFFFF
@A00769:11:HC3HCDRXX:1:2101:6180:28385
CAAAGAGC
+
FFFFFFFF
@A00769:11:HC3HCDRXX:1:2101:11785:28447
CAAAGAGC
+
FFFFFFFF
@A00769:11:HC3HCDRXX:1:2101:3920:28479
CAAAGAGC
+
FFFFFFFF
@A00769:11:HC3HCDRXX:1:2101:14253:28557
CAAAGAGC
+
FFFFF,FF
@A00769:11:HC3HCDRXX:1:2101:25943:28573
CAAAGAGC
+
FFFFFFFF
@A00769:11:HC3HCDRXX:1:2101:1172:28604
CAAAGAGC
+
FFF:FFFF
@A00769:11:HC3HCDRXX:1:2101:31430:28620
CAAAGAGC
+
FFFFFFFF
@A00769:11:HC3HCDRXX:1:2101:6017:28635
CAAAGAGC
+
FFFFFFFF
@A00769:11:HC3HCDRXX:1:2101:6343:28667
CAAAGAGC
+
FFFFFFFF
@A00769:11:HC3HCDRXX:1:2101:2682:28714
CAAAGAGC
+
FFFFFFFF
@A00769:11:HC3HCDRXX:1:2101:29008:28714
CAAAGAGC
+
FFFFFFFF
@A00769:11:HC3HCDRXX:1:2101:31566:28729
CAAAGAGC
+
FFFFFFFF
@A00769:11:HC3HCDRXX:1:2101:6424:28776
CAAAGAGC
+
FFFFFFFF
@A00769:11:HC3HCDRXX:1:2101:7518:28792
CAAAGAGC
+
FFF,,FFF
@A00769:11:HC3HCDRXX:1:2101:14281:28792
CAAAGAGC
+
FFFFFFFF
@A00769:11:HC3HCDRXX:1:2101:20998:28933
CAAAGAGC
+
FFFFF:FF
@A00769:11:HC3HCDRXX:1:2101:30400:28964
CAAAGAGC
+
FFFFFFFF
@A00769:11:HC3HCDRXX:1:2101:4444:29011
CAAAGAGC
+
FFFFFFFF
@A00769:11:HC3HCDRXX:1:2101:24144:29058
CAAAGAGC
+
FFFFFFFF
@A00769:11:HC3HCDRXX:1:2101:9941:29074
CAAAGAGC
+
FF::FFFF
@A00769:11:HC3HCDRXX:1:2101:2691:29230
CAAAGAGC
+
FFFFF:FF
@A00769:11:HC3HCDRXX:1:2101:25500:29246
CAAAGAGC
+
FF:F:FFF
@A00769:11:HC3HCDRXX:1:2101:9200:29262
CAAAGAGC
+
FF:F:F:F
@A00769:11:HC3HCDRXX:1:2101:17300:29293
CAAAGAGC
+
FFFFFFFF
@A00769:11:HC3HCDRXX:1:2101:21477:29293
CAAAGAGC
+
FFFFFFFF
@A00769:11:HC3HCDRXX:1:2101:12789:29403
CAAAGAGC
+
FFFFFFFF
@A00769:11:HC3HCDRXX:1:2101:28248:29434
CAAAGAGC
+
FFFFFFFF
@A00769:11:HC3HCDRXX:1:2101:12427:29496
CAAAGAGC
+
FFFFFFFF
@A00769:11:HC3HCDRXX:1:2101:21594:29496
CAAAGAGC
+
FFFFFFFF
@A00769:11:HC3HCDRXX:1:2101:17128:29559
CAAAGAGC
+
FFF:FFFF
@A00769:11:HC3HCDRXX:1:2101:11577:29653
CAAAGAGC
+
FFF,FFFF
@A00769:11:HC3HCDRXX:1:2101:4381:29778
CAAAGAGC
+
FFFFFFFF
@A00769:11:HC3HCDRXX:1:2101:30861:29888
CAAAGAGC
+
FFFFFFFF
@A00769:11:HC3HCDRXX:1:2101:2853:29951
CAAAGAGC
+
FFFFFF,F
@A00769:11:HC3HCDRXX:1:2101:14760:29966
CAAAGAGC
+
FFF:FFFF
@A00769:11:HC3HCDRXX:1:2101:29071:29982
CAAAGAGC
+
FFFFFFFF
@A00769:11:HC3HCDRXX:1:2101:4444:30013
CAAAGAGC
+
FFFFFFFF
@A00769:11:HC3HCDRXX:1:2101:2844:30091
CAAAGAGC
+
:FF::FF:
@A00769:11:HC3HCDRXX:1:2101:8079:30107
CAAAGAGC
+
FFFFFFFF
@A00769:11:HC3HCDRXX:1:2101:19777:30201
CAAAGAGC
+
F:FF:FFF
@A00769:11:HC3HCDRXX:1:2101:1814:30248
CAAAGAGC
+
F,F:F:FF
@A00769:11:HC3HCDRXX:1:2101:11180:30279
CAAAGAGC
+
FFFFFFFF
@A00769:11:HC3HCDRXX:1:2101:22191:30279
CAAAGAGC
+
FFFFFFFF
@A00769:11:HC3HCDRXX:1:2101:4444:30420
CAAAGAGC
+
FFFFFFFF
@A00769:11:HC3HCDRXX:1:2101:29487:30452
CAAAGAGC
+
FFFFFF:F
@A00769:11:HC3HCDRXX:1:2101:11523:30467
CAAAGAGC
+
FFFFF:FF
@A00769:11:HC3HCDRXX:1:2101:24261:30577
CAAAGAGC
+
FFFFFFFF
@A00769:11:HC3HCDRXX:1:2101:3278:30592
CAAAGAGC
+
FFFFFFFF
@A00769:11:HC3HCDRXX:1:2101:22661:30780
CAAAGAGC
+
FFFFFFFF
@A00769:11:HC3HCDRXX:1:2101:28266:30780
CAAAGAGC
+
FFFFFFFF
@A00769:11:HC3HCDRXX:1:2101:18593:30937
CAAAGAGC
+
FFFFFFFF
@A00769:11:HC3HCDRXX:1:2101:14516:31046
CAAAGAGC
+
FFFFFFFF
@A00769:11:HC3HCDRXX:1:2101:13440:31062
CAAAGAGC
+
FFFFFFFF
@A00769:11:HC3HCDRXX:1:2101:17128:31062
CAAAGAGC
+
FFFFFFFF
@A00769:11:HC3HCDRXX:1:2101:25780:31078
CAAAGAGC
+
FFFFFFFF
@A00769:11:HC3HCDRXX:1:2101:14290:31156
CAAAGAGC
+
FFFFF:FF
@A00769:11:HC3HCDRXX:1:2101:24650:31187
CAAAGAGC
+
FFFFFFFF
@A00769:11:HC3HCDRXX:1:2101:15637:31234
CAAAGAGC
+
F,F,F,FF
@A00769:11:HC3HCDRXX:1:2101:5656:31266
CAAAGAGC
+
FFFFF:FF
@A00769:11:HC3HCDRXX:1:2101:21215:31281
CAAAGAGC
+
F:F:FFFF
@A00769:11:HC3HCDRXX:1:2101:19081:31313
CAAAGAGC
+
FFFFFFFF
@A00769:11:HC3HCDRXX:1:2101:13621:31344
CAAAGAGC
+
FFFFFFFF
@A00769:11:HC3HCDRXX:1:2101:15754:31469
CAAAGAGC
+
FFFFFF:F
@A00769:11:HC3HCDRXX:1:2101:3938:31485
CAAAGAGC
+
FFFFFFFF
@A00769:11:HC3HCDRXX:1:2101:22417:31516
CAAAGAGC
+
FFFFFFFF
@A00769:11:HC3HCDRXX:1:2101:18566:31610
CAAAGAGC
+
FFFFF:FF
@A00769:11:HC3HCDRXX:1:2101:32334:31626
CAAAGAGC
+
FFFFFFFF
@A00769:11:HC3HCDRXX:1:2101:6253:31673
CAAAGAGC
+
FFFFFFFF
@A00769:11:HC3HCDRXX:1:2101:32850:31704
CAAAGAGC
+
FFF,FFFF
@A00769:11:HC3HCDRXX:1:2101:18439:31955
CAAAGAGC
+
FFFFFFFF
@A00769:11:HC3HCDRXX:1:2101:9588:32064
CAAAGAGC
+
FFFFFFFF
@A00769:11:HC3HCDRXX:1:2101:19660:32095
CAAAGAGC
+
FFFFFFFF
@A00769:11:HC3HCDRXX:1:2101:18728:32174
CAAAGAGC
+
FFFFFFFF
@A00769:11:HC3HCDRXX:1:2101:29215:32205
CAAAGAGC
+
FFFFFFFF
@A00769:11:HC3HCDRXX:1:2101:3414:32362
CAAAGAGC
+
FFFFFFFF
@A00769:11:HC3HCDRXX:1:2101:20916:32393
CAAAGAGC
+
FFFFF,FF
@A00769:11:HC3HCDRXX:1:2101:13114:32503
CAAAGAGC
+
FFFFFFFF
@A00769:11:HC3HCDRXX:1:2101:32108:32518
CAAAGAGC
+
FFFFFFFF
@A00769:11:HC3HCDRXX:1:2101:28763:32675
CAAAGAGC
+
FFFFFFFF
@A00769:11:HC3HCDRXX:1:2101:31557:32753
CAAAGAGC
+
FFFFFFFF
@A00769:11:HC3HCDRXX:1:2101:32805:32847
CAAAGAGC
+
FFFFFFFF
@A00769:11:HC3HCDRXX:1:2101:27769:32894
CAAAGAGC
+
FFF:FFFF
@A00769:11:HC3HCDRXX:1:2101:28944:32925
CAAAGAGC
+
FFFFFFFF
@A00769:11:HC3HCDRXX:1:2101:28718:32941
CAAAGAGC
+
FFFFFFFF
@A00769:11:HC3HCDRXX:1:2101:24144:33004
CAAAGAGC
+
FFF:FFFF
@A00769:11:HC3HCDRXX:1:2101:21251:33066
CAAAGAGC
+
FFFFF:FF
@A00769:11:HC3HCDRXX:1:2101:13530:33160
CAAAGAGC
+
FFF::FFF
@A00769:11:HC3HCDRXX:1:2101:25409:33160
CAAAGAGC
+
FFFFFFFF
@A00769:11:HC3HCDRXX:1:2101:31015:33160
CAAAGAGC
+
FFFFFFFF
@A00769:11:HC3HCDRXX:1:2101:22788:33254
CAAAGAGC
+
:F,F,FFF
@A00769:11:HC3HCDRXX:1:2101:29062:33254
CAAAGAGC
+
FFFFFFFF
@A00769:11:HC3HCDRXX:1:2101:7509:33285
CAAAGAGC
+
FFFFFFFF
@A00769:11:HC3HCDRXX:1:2101:12707:33301
CAAAGAGC
+
FFFFFFFF
@A00769:11:HC3HCDRXX:1:2101:2383:33364
CAAAGAGC
+
FFFFFFFF
@A00769:11:HC3HCDRXX:1:2101:6677:33379
CAAAGAGC
+
FFFFFFFF
@A00769:11:HC3HCDRXX:1:2101:21667:33379
CAAAGAGC
+
FFFFFFFF
@A00769:11:HC3HCDRXX:1:2101:31485:33379
CAAAGAGC
+
FFFFFFFF
@A00769:11:HC3HCDRXX:1:2101:21296:33395
CAAAGAGC
+
FFFFFFFF
@A00769:11:HC3HCDRXX:1:2101:8115:33489
CAAAGAGC
+
FFFFFFFF
@A00769:11:HC3HCDRXX:1:2101:20347:33505
CAAAGAGC
+
FFFFF:FF
@A00769:11:HC3HCDRXX:1:2101:11731:33520
CAAAGAGC
+
FFFF,FFF
@A00769:11:HC3HCDRXX:1:2101:2519:33536
CAAAGAGC
+
FFFFFFFF
@A00769:11:HC3HCDRXX:1:2101:17336:33583
CAAAGAGC
+
FFFFFFFF
@A00769:11:HC3HCDRXX:1:2101:8883:33599
CAAAGAGC
+
FFF:F:FF
@A00769:11:HC3HCDRXX:1:2101:6885:33614
CAAAGAGC
+
FFFFFFFF
@A00769:11:HC3HCDRXX:1:2101:4987:33677
CAAAGAGC
+
FFFFFFF:
@A00769:11:HC3HCDRXX:1:2101:5285:33692
CAAAGAGC
+
FFFFFFFF
@A00769:11:HC3HCDRXX:1:2101:13485:33771
CAAAGAGC
+
FFFFF,FF
@A00769:11:HC3HCDRXX:1:2101:1633:33786
CAAAGAGC
+
FFFFF:FF
@A00769:11:HC3HCDRXX:1:2101:27299:33802
CAAAGAGC
+
FFFFFFFF
@A00769:11:HC3HCDRXX:1:2101:3857:33880
CAAAGAGC
+
FFFFF:FF
@A00769:11:HC3HCDRXX:1:2101:28546:33896
CAAAGAGC
+
FFFFFFFF
@A00769:11:HC3HCDRXX:1:2101:2302:33943
CAAAGAGC
+
FFFFF:FF
@A00769:11:HC3HCDRXX:1:2101:29017:33959
CAAAGAGC
+
FFFFFFFF
@A00769:11:HC3HCDRXX:1:2101:32723:33959
CAAAGAGC
+
FFFF,F,F
@A00769:11:HC3HCDRXX:1:2101:9489:33990
CAAAGAGC
+
FF:FFF,F
@A00769:11:HC3HCDRXX:1:2101:29414:33990
CAAAGAGC
+
FFF,FFFF
@A00769:11:HC3HCDRXX:1:2101:31864:34006
CAAAGAGC
+
FFFFFFFF
@A00769:11:HC3HCDRXX:1:2101:12147:34053
CAAAGAGC
+
FFFFFFFF
@A00769:11:HC3HCDRXX:1:2101:19271:34053
CAAAGAGC
+
FFFFFFFF
@A00769:11:HC3HCDRXX:1:2101:24957:34100
CAAAGAGC
+
FFF:F::F
@A00769:11:HC3HCDRXX:1:2101:10086:34178
CAAAGAGC
+
FFFFFFFF
@A00769:11:HC3HCDRXX:1:2101:8558:34256
CAAAGAGC
+
FFFFFFFF
@A00769:11:HC3HCDRXX:1:2101:3884:34366
CAAAGAGC
+
FFFFFFFF
@A00769:11:HC3HCDRXX:1:2101:25654:34397
CAAAGAGC
+
F:FFFFFF
@A00769:11:HC3HCDRXX:1:2101:6922:34428
CAAAGAGC
+
FFFF:FFF
@A00769:11:HC3HCDRXX:1:2101:22010:34475
CAAAGAGC
+
FFFFFFFF
@A00769:11:HC3HCDRXX:1:2101:2519:34538
CAAAGAGC
+
FFFFFFFF
@A00769:11:HC3HCDRXX:1:2101:8034:34569
CAAAGAGC
+
FFF,FFFF
@A00769:11:HC3HCDRXX:1:2101:8034:34601
CAAAGAGC
+
FFF:FFFF
@A00769:11:HC3HCDRXX:1:2101:8151:34616
CAAAGAGC
+
FFFFF:FF
@A00769:11:HC3HCDRXX:1:2101:14109:34632
CAAAGAGC
+
FFFFFFFF
@A00769:11:HC3HCDRXX:1:2101:14326:34757
CAAAGAGC
+
FFFFFFFF
@A00769:11:HC3HCDRXX:1:2101:9462:34788
CAAAGAGC
+
FFF,FFFF
@A00769:11:HC3HCDRXX:1:2101:32136:34788
CAAAGAGC
+
FFFFFFFF
@A00769:11:HC3HCDRXX:1:2101:3794:34804
CAAAGAGC
+
FFFFFFFF
@A00769:11:HC3HCDRXX:1:2101:4092:34914
CAAAGAGC
+
FFFFFFFF
@A00769:11:HC3HCDRXX:1:2101:9127:34961
CAAAGAGC
+
FFF:FFFF
@A00769:11:HC3HCDRXX:1:2101:17626:34961
CAAAGAGC
+
FFFFF:FF
@A00769:11:HC3HCDRXX:1:2101:3242:35008
CAAAGAGC
+
FFFFFFFF
@A00769:11:HC3HCDRXX:1:2101:15989:35008
CAAAGAGC
+
FFFFFFFF
@A00769:11:HC3HCDRXX:1:2101:2003:35117
CAAAGAGC
+
FFFF,FFF
@A00769:11:HC3HCDRXX:1:2101:7030:35117
CAAAGAGC
+
FFFFFFFF
@A00769:11:HC3HCDRXX:1:2101:29342:35211
CAAAGAGC
+
FFFFFFFF
@A00769:11:HC3HCDRXX:1:2101:3531:35227
CAAAGAGC
+
FFFFFFFF
@A00769:11:HC3HCDRXX:1:2101:32597:35243
CAAAGAGC
+
FFFFF:FF
@A00769:11:HC3HCDRXX:1:2101:20076:35258
CAAAGAGC
+
FF:FFFFF
@A00769:11:HC3HCDRXX:1:2101:32597:35305
CAAAGAGC
+
FFFFFFFF
@A00769:11:HC3HCDRXX:1:2101:16441:35352
CAAAGAGC
+
FFFFFFFF
@A00769:11:HC3HCDRXX:1:2101:23827:35524
CAAAGAGC
+
FFFFFFFF
@A00769:11:HC3HCDRXX:1:2101:8458:35618
CAAAGAGC
+
FFF:FFF:
@A00769:11:HC3HCDRXX:1:2101:28700:35665
CAAAGAGC
+
FFF:FFFF
@A00769:11:HC3HCDRXX:1:2101:19678:35916
CAAAGAGC
+
FFFFFFFF
@A00769:11:HC3HCDRXX:1:2101:30734:35931
CAAAGAGC
+
FFFFFFFF
@A00769:11:HC3HCDRXX:1:2101:15935:36010
CAAAGAGC
+
FFFFFFFF
@A00769:11:HC3HCDRXX:1:2101:21215:36229
CAAAGAGC
+
FFFFFFFF
@A00769:11:HC3HCDRXX:1:2101:2528:36464
CAAAGAGC
+
FFFFFFFF
@A00769:11:HC3HCDRXX:1:2101:13467:36464
CAAAGAGC
+
FFFFFFFF
@A00769:11:HC3HCDRXX:1:2101:11415:36479
CAAAGAGC
+
FFFFFFFF
@A00769:11:HC3HCDRXX:1:2101:4788:36526
CAAAGAGC
+
FFFFFFFF
@A00769:11:HC3HCDRXX:1:2101:17445:36526
CAAAGAGC
+
FFFFFFFF
@A00769:11:HC3HCDRXX:1:2101:8874:36620
CAAAGAGC
+
FFFFF:FF
@A00769:11:HC3HCDRXX:1:2101:23023:36667
CAAAGAGC
+
FFFFFFFF
@A00769:11:HC3HCDRXX:1:2101:1606:36683
CAAAGAGC
+
FFFFFFFF
@A00769:11:HC3HCDRXX:1:2101:19533:36699
CAAAGAGC
+
FFF,F,,F
@A00769:11:HC3HCDRXX:1:2101:20166:36699
CAAAGAGC
+
FFFFFFFF
@A00769:11:HC3HCDRXX:1:2101:25482:36793
CAAAGAGC
+
FFFFFFFF
@A00769:11:HC3HCDRXX:1:2101:11406:36839
CAAAGAGC
+
FFFFF:FF
@A00769:11:HC3HCDRXX:1:2101:9751:36886
CAAAGAGC
+
FFFFFFFF
@A00769:11:HC3HCDRXX:1:2101:27389:36902
CAAAGAGC
+
FFFFF:FF
@A00769:11:HC3HCDRXX:1:2101:18502:36918
CAAAGAGC
+
FFFFF:FF
@A00769:11:HC3HCDRXX:1:2101:5032:36980
CAAAGAGC
+
FFFFFFFF
@A00769:11:HC3HCDRXX:1:2101:28890:36996
CAAAGAGC
+
FFFFFFFF
@A00769:11:HC3HCDRXX:1:2101:32615:36996
CAAAGAGC
+
FFFFFFFF
@A00769:11:HC3HCDRXX:1:2101:19045:37012
CAAAGAGC
+
FFFFFFFF
@A00769:11:HC3HCDRXX:1:2101:31846:37012
CAAAGAGC
+
FFFFFF,:
@A00769:11:HC3HCDRXX:1:2102:10917:1110
CAAAGAGC
+
FFFFFFFF
@A00769:11:HC3HCDRXX:1:2102:31647:1125
CAAAGAGC
+
FFFFFFFF
@A00769:11:HC3HCDRXX:1:2102:32027:1251
CAAAGAGC
+
FFFFFFFF
@A00769:11:HC3HCDRXX:1:2102:1805:1297
CAAAGAGC
+
FFFFFFFF
@A00769:11:HC3HCDRXX:1:2102:31313:1329
CAAAGAGC
+
FFFFFFFF
@A00769:11:HC3HCDRXX:1:2102:31458:1391
CAAAGAGC
+
FFFFFFFF
@A00769:11:HC3HCDRXX:1:2102:18991:1407
CAAAGAGC
+
FFFFFFFF
@A00769:11:HC3HCDRXX:1:2102:2067:1438
CAAAGAGC
+
FFFFFFFF
@A00769:11:HC3HCDRXX:1:2102:9561:1485
CAAAGAGC
+
FFFFFFFF
@A00769:11:HC3HCDRXX:1:2102:26765:1501
CAAAGAGC
+
FFFFFFFF
@A00769:11:HC3HCDRXX:1:2102:7681:1517
CAAAGAGC
+
FFFFFFFF
@A00769:11:HC3HCDRXX:1:2102:13295:1564
CAAAGAGC
+
FFF,FF:F
@A00769:11:HC3HCDRXX:1:2102:21432:1564
CAAAGAGC
+
FFFF,F:F
@A00769:11:HC3HCDRXX:1:2102:25373:1626
CAAAGAGC
+
FFFFFFFF
@A00769:11:HC3HCDRXX:1:2102:22327:1642
CAAAGAGC
+
FFFFFFFF
@A00769:11:HC3HCDRXX:1:2102:22354:1752
CAAAGAGC
+
FFFFFFFF
@A00769:11:HC3HCDRXX:1:2102:10981:1877
CAAAGAGC
+
FFFFFFF:
@A00769:11:HC3HCDRXX:1:2102:1768:1892
CAAAGAGC
+
FFF:FFFF
@A00769:11:HC3HCDRXX:1:2102:19868:1955
CAAAGAGC
+
FFFFFFFF
@A00769:11:HC3HCDRXX:1:2102:11134:2080
CAAAGAGC
+
FFFFFFFF
@A00769:11:HC3HCDRXX:1:2102:9670:2112
CAAAGAGC
+
FFF:FFFF
@A00769:11:HC3HCDRXX:1:2102:23430:2112
CAAAGAGC
+
FFF:FFFF
@A00769:11:HC3HCDRXX:1:2102:5448:2127
CAAAGAGC
+
FF::,FF:
@A00769:11:HC3HCDRXX:1:2102:6135:2221
CAAAGAGC
+
FFFFFFFF
@A00769:11:HC3HCDRXX:1:2102:3296:2253
CAAAGAGC
+
FFFFFFFF
@A00769:11:HC3HCDRXX:1:2102:6017:2268
CAAAGAGC
+
FFFFFFFF
@A00769:11:HC3HCDRXX:1:2102:25229:2284
CAAAGAGC
+
FFFFFFFF
@A00769:11:HC3HCDRXX:1:2102:27760:2284
CAAAGAGC
+
FFF:FFFF
@A00769:11:HC3HCDRXX:1:2102:19416:2300
CAAAGAGC
+
FFFFFFFF
@A00769:11:HC3HCDRXX:1:2102:4670:2347
CAAAGAGC
+
FFFFFFFF
@A00769:11:HC3HCDRXX:1:2102:4869:2472
CAAAGAGC
+
FFF,F:FF
@A00769:11:HC3HCDRXX:1:2102:31901:2472
CAAAGAGC
+
FFFFFFFF
@A00769:11:HC3HCDRXX:1:2102:22200:2487
CAAAGAGC
+
FFFFFFFF
@A00769:11:HC3HCDRXX:1:2102:14904:2566
CAAAGAGC
+
FFFFFFFF
@A00769:11:HC3HCDRXX:1:2102:10954:2581
CAAAGAGC
+
FFFFFFFF
@A00769:11:HC3HCDRXX:1:2102:18792:2597
CAAAGAGC
+
FFFFFFFF
@A00769:11:HC3HCDRXX:1:2102:23981:2597
CAAAGAGC
+
FFFF:FF,
@A00769:11:HC3HCDRXX:1:2102:3468:2644
CAAAGAGC
+
FFFF:FFF
@A00769:11:HC3HCDRXX:1:2102:9742:2644
CAAAGAGC
+
FFFFFFFF
@A00769:11:HC3HCDRXX:1:2102:10239:2660
CAAAGAGC
+
F,FFFFFF
@A00769:11:HC3HCDRXX:1:2102:10493:2722
CAAAGAGC
+
FFFFFFFF
@A00769:11:HC3HCDRXX:1:2102:21630:2785
CAAAGAGC
+
FF:F::FF
@A00769:11:HC3HCDRXX:1:2102:22381:2801
CAAAGAGC
+
FFFFFFFF
@A00769:11:HC3HCDRXX:1:2102:16966:2848
CAAAGAGC
+
FFFFFFFF
@A00769:11:HC3HCDRXX:1:2102:16450:2863
CAAAGAGC
+
FFFFFFFF
@A00769:11:HC3HCDRXX:1:2102:6578:2926
CAAAGAGC
+
,FFFFF,F
@A00769:11:HC3HCDRXX:1:2102:4580:2942
CAAAGAGC
+
FFFFFFFF
@A00769:11:HC3HCDRXX:1:2102:9860:2973
CAAAGAGC
+
FFF:FF,F
@A00769:11:HC3HCDRXX:1:2102:11514:3020
CAAAGAGC
+
FFF:FFFF
@A00769:11:HC3HCDRXX:1:2102:27606:3020
CAAAGAGC
+
FFF:FFFF
@A00769:11:HC3HCDRXX:1:2102:8992:3098
CAAAGAGC
+
FFFFFFFF
@A00769:11:HC3HCDRXX:1:2102:12418:3176
CAAAGAGC
+
FFFFFFFF
@A00769:11:HC3HCDRXX:1:2102:22643:3192
CAAAGAGC
+
FFFFFFFF
@A00769:11:HC3HCDRXX:1:2102:24686:3192
CAAAGAGC
+
FFFFFFFF
@A00769:11:HC3HCDRXX:1:2102:30852:3223
CAAAGAGC
+
FFF:FFFF
@A00769:11:HC3HCDRXX:1:2102:1895:3302
CAAAGAGC
+
FFF,F:FF
@A00769:11:HC3HCDRXX:1:2102:15555:3317
CAAAGAGC
+
FFFFFFFF
@A00769:11:HC3HCDRXX:1:2102:2636:3333
CAAAGAGC
+
FFFFFFFF
@A00769:11:HC3HCDRXX:1:2102:1868:3443
CAAAGAGC
+
FFFFFFFF
@A00769:11:HC3HCDRXX:1:2102:17815:3443
CAAAGAGC
+
FFFFFFFF
@A00769:11:HC3HCDRXX:1:2102:19072:3458
CAAAGAGC
+
FFFFFFFF
@A00769:11:HC3HCDRXX:1:2102:2311:3490
CAAAGAGC
+
FFFFFFFF
@A00769:11:HC3HCDRXX:1:2102:15176:3537
CAAAGAGC
+
FFFFFFFF
@A00769:11:HC3HCDRXX:1:2102:16098:3693
CAAAGAGC
+
FFFFFFFF
@A00769:11:HC3HCDRXX:1:2102:24957:3693
CAAAGAGC
+
FFFFFFFF
@A00769:11:HC3HCDRXX:1:2102:1244:3771
CAAAGAGC
+
FFFFF:FF
@A00769:11:HC3HCDRXX:1:2102:18511:3771
CAAAGAGC
+
FFFFFFFF
@A00769:11:HC3HCDRXX:1:2102:22073:3803
CAAAGAGC
+
FF::F:FF
@A00769:11:HC3HCDRXX:1:2102:27299:3803
CAAAGAGC
+
FFFFFFFF
@A00769:11:HC3HCDRXX:1:2102:20311:3818
CAAAGAGC
+
FFFFFFFF
@A00769:11:HC3HCDRXX:1:2102:8368:3865
CAAAGAGC
+
FFFFFFFF
@A00769:11:HC3HCDRXX:1:2102:10366:3881
CAAAGAGC
+
FFFFFFFF
@A00769:11:HC3HCDRXX:1:2102:31756:3881
CAAAGAGC
+
FFFFFFFF
@A00769:11:HC3HCDRXX:1:2102:25283:4038
CAAAGAGC
+
FFFFFFFF
@A00769:11:HC3HCDRXX:1:2102:31738:4038
CAAAGAGC
+
FFF:FFFF
@A00769:11:HC3HCDRXX:1:2102:9118:4100
CAAAGAGC
+
FF:FF,:F
@A00769:11:HC3HCDRXX:1:2102:22327:4147
CAAAGAGC
+
FFFFFFFF
@A00769:11:HC3HCDRXX:1:2102:2501:4194
CAAAGAGC
+
FFF:FFFF
@A00769:11:HC3HCDRXX:1:2102:9136:4194
CAAAGAGC
+
FFFFFFFF
@A00769:11:HC3HCDRXX:1:2102:15718:4319
CAAAGAGC
+
FFFFFFFF
@A00769:11:HC3HCDRXX:1:2102:13431:4366
CAAAGAGC
+
FFFF,F::
@A00769:11:HC3HCDRXX:1:2102:30951:4366
CAAAGAGC
+
FFFFFFFF
@A00769:11:HC3HCDRXX:1:2102:21395:4476
CAAAGAGC
+
FFFFFFFF
@A00769:11:HC3HCDRXX:1:2102:29622:4507
CAAAGAGC
+
FFFFFFFF
@A00769:11:HC3HCDRXX:1:2102:8594:4539
CAAAGAGC
+
FFFFFFFF
@A00769:11:HC3HCDRXX:1:2102:19081:4601
CAAAGAGC
+
FFFFFFFF
@A00769:11:HC3HCDRXX:1:2102:2691:4617
CAAAGAGC
+
FFFFFFFF
@A00769:11:HC3HCDRXX:1:2102:8278:4711
CAAAGAGC
+
FFFFFF:F
@A00769:11:HC3HCDRXX:1:2102:28483:4726
CAAAGAGC
+
FFFFFFFF
@A00769:11:HC3HCDRXX:1:2102:30201:4883
CAAAGAGC
+
FFFFFFFF
@A00769:11:HC3HCDRXX:1:2102:31729:4961
CAAAGAGC
+
FFFFFFFF
@A00769:11:HC3HCDRXX:1:2102:14488:5040
CAAAGAGC
+
FFF:,FFF
@A00769:11:HC3HCDRXX:1:2102:3974:5181
CAAAGAGC
+
FFFFFFFF
@A00769:11:HC3HCDRXX:1:2102:2989:5196
CAAAGAGC
+
FFFFFFFF
@A00769:11:HC3HCDRXX:1:2102:8603:5274
CAAAGAGC
+
FFFFFFFF
@A00769:11:HC3HCDRXX:1:2102:19443:5415
CAAAGAGC
+
FFFFFFFF
@A00769:11:HC3HCDRXX:1:2102:26919:5431
CAAAGAGC
+
FFFFFFFF
@A00769:11:HC3HCDRXX:1:2102:16658:5447
CAAAGAGC
+
FFFFFFFF
@A00769:11:HC3HCDRXX:1:2102:27073:5447
CAAAGAGC
+
FFFF,FFF
@A00769:11:HC3HCDRXX:1:2102:24415:5635
CAAAGAGC
+
FFFFFFFF
@A00769:11:HC3HCDRXX:1:2102:28085:5697
CAAAGAGC
+
FFFFFFFF
@A00769:11:HC3HCDRXX:1:2102:14009:5713
CAAAGAGC
+
FFF:FFFF
@A00769:11:HC3HCDRXX:1:2102:9353:5729
CAAAGAGC
+
FFF:FFFF
@A00769:11:HC3HCDRXX:1:2102:26151:5729
CAAAGAGC
+
FFFFFFFF
@A00769:11:HC3HCDRXX:1:2102:14109:5791
CAAAGAGC
+
:FFFFFFF
@A00769:11:HC3HCDRXX:1:2102:2528:5869
CAAAGAGC
+
FFFFFFFF
@A00769:11:HC3HCDRXX:1:2102:27434:5916
CAAAGAGC
+
FFFFFFFF
@A00769:11:HC3HCDRXX:1:2102:11568:5963
CAAAGAGC
+
FFFFFFFF
@A00769:11:HC3HCDRXX:1:2102:16712:5979
CAAAGAGC
+
FF,:,FFF
@A00769:11:HC3HCDRXX:1:2102:10484:5995
CAAAGAGC
+
FFFFFF::
@A00769:11:HC3HCDRXX:1:2102:2329:6026
CAAAGAGC
+
FFFFFFFF
@A00769:11:HC3HCDRXX:1:2102:32660:6198
CAAAGAGC
+
FFFFFFFF
@A00769:11:HC3HCDRXX:1:2102:19325:6308
CAAAGAGC
+
FFFFFFFF
@A00769:11:HC3HCDRXX:1:2102:4390:6370
CAAAGAGC
+
FFFFFF:F
@A00769:11:HC3HCDRXX:1:2102:9760:6402
CAAAGAGC
+
FFFFFFFF
@A00769:11:HC3HCDRXX:1:2102:7446:6433
CAAAGAGC
+
FFFFFFFF
@A00769:11:HC3HCDRXX:1:2102:16288:6464
CAAAGAGC
+
FFFFFFFF
@A00769:11:HC3HCDRXX:1:2102:25961:6464
CAAAGAGC
+
FFFFFFFF
@A00769:11:HC3HCDRXX:1:2102:30454:6574
CAAAGAGC
+
FFFFFFFF
@A00769:11:HC3HCDRXX:1:2102:27118:6590
CAAAGAGC
+
FFFFFFFF
@A00769:11:HC3HCDRXX:1:2102:2899:6637
CAAAGAGC
+
FFFF:FFF
@A00769:11:HC3HCDRXX:1:2102:24035:6668
CAAAGAGC
+
FFF:FFFF
@A00769:11:HC3HCDRXX:1:2102:24722:6668
CAAAGAGC
+
FFF:FFFF
@A00769:11:HC3HCDRXX:1:2102:9263:6699
CAAAGAGC
+
FFFFFFFF
@A00769:11:HC3HCDRXX:1:2102:12409:6699
CAAAGAGC
+
FFFFFFFF
@A00769:11:HC3HCDRXX:1:2102:8043:6715
CAAAGAGC
+
FFF:FFFF
@A00769:11:HC3HCDRXX:1:2102:17915:6715
CAAAGAGC
+
FFFFFFFF
@A00769:11:HC3HCDRXX:1:2102:13404:6731
CAAAGAGC
+
FFFFFFFF
@A00769:11:HC3HCDRXX:1:2102:13476:6731
CAAAGAGC
+
FFFFFFFF
@A00769:11:HC3HCDRXX:1:2102:14082:6778
CAAAGAGC
+
FFFFFFFF
@A00769:11:HC3HCDRXX:1:2102:31006:6809
CAAAGAGC
+
FFFF,F,,
@A00769:11:HC3HCDRXX:1:2102:12662:6825
CAAAGAGC
+
FFFFFFFF
@A00769:11:HC3HCDRXX:1:2102:26205:6825
CAAAGAGC
+
FFFFFFFF
@A00769:11:HC3HCDRXX:1:2102:17535:6903
CAAAGAGC
+
FFFF:,:F
@A00769:11:HC3HCDRXX:1:2102:1217:6918
CAAAGAGC
+
FFF:FFFF
@A00769:11:HC3HCDRXX:1:2102:11315:6934
CAAAGAGC
+
FFFF:FFF
@A00769:11:HC3HCDRXX:1:2102:22119:7044
CAAAGAGC
+
FFFFF:FF
@A00769:11:HC3HCDRXX:1:2102:22227:7075
CAAAGAGC
+
FFFFFFFF
@A00769:11:HC3HCDRXX:1:2102:25292:7122
CAAAGAGC
+
FFFFFFFF
@A00769:11:HC3HCDRXX:1:2102:31584:7122
CAAAGAGC
+
FFFFFFFF
@A00769:11:HC3HCDRXX:1:2102:15754:7232
CAAAGAGC
+
FFF:FFFF
@A00769:11:HC3HCDRXX:1:2102:5647:7420
CAAAGAGC
+
FFFFFFFF
@A00769:11:HC3HCDRXX:1:2102:26910:7420
CAAAGAGC
+
FFFFFFFF
@A00769:11:HC3HCDRXX:1:2102:14154:7435
CAAAGAGC
+
FFFFFFFF
@A00769:11:HC3HCDRXX:1:2102:6325:7560
CAAAGAGC
+
FFFFFFFF
@A00769:11:HC3HCDRXX:1:2102:11189:7592
CAAAGAGC
+
FFFFFFFF
@A00769:11:HC3HCDRXX:1:2102:19768:7607
CAAAGAGC
+
FFF:FFFF
@A00769:11:HC3HCDRXX:1:2102:4444:7623
CAAAGAGC
+
FFFFFFFF
@A00769:11:HC3HCDRXX:1:2102:19633:7654
CAAAGAGC
+
FFFFFFFF
@A00769:11:HC3HCDRXX:1:2102:23475:7670
CAAAGAGC
+
FFFFFFFF
@A00769:11:HC3HCDRXX:1:2102:1479:7717
CAAAGAGC
+
FFF:FFFF
@A00769:11:HC3HCDRXX:1:2102:24216:7827
CAAAGAGC
+
FFFFFFFF
@A00769:11:HC3HCDRXX:1:2102:2899:8015
CAAAGAGC
+
FFFFFFFF
@A00769:11:HC3HCDRXX:1:2102:23891:8015
CAAAGAGC
+
::F::FFF
@A00769:11:HC3HCDRXX:1:2102:5755:8077
CAAAGAGC
+
FFFFFFFF
@A00769:11:HC3HCDRXX:1:2102:14127:8296
CAAAGAGC
+
FFFFFFF:
@A00769:11:HC3HCDRXX:1:2102:8205:8312
CAAAGAGC
+
FFFFFFFF
@A00769:11:HC3HCDRXX:1:2102:23077:8422
CAAAGAGC
+
FFF:FFFF
@A00769:11:HC3HCDRXX:1:2102:15239:8594
CAAAGAGC
+
FFFFFFFF
@A00769:11:HC3HCDRXX:1:2102:8287:8609
CAAAGAGC
+
FFFFFFFF
@A00769:11:HC3HCDRXX:1:2102:14190:8625
CAAAGAGC
+
FFFFFFFF
@A00769:11:HC3HCDRXX:1:2102:20862:8656
CAAAGAGC
+
FFF,FFF:
@A00769:11:HC3HCDRXX:1:2102:4978:8735
CAAAGAGC
+
FFF:FFFF
@A00769:11:HC3HCDRXX:1:2102:26892:8860
CAAAGAGC
+
,FFFFFFF
@A00769:11:HC3HCDRXX:1:2102:19271:8938
CAAAGAGC
+
FFFFFFFF
@A00769:11:HC3HCDRXX:1:2102:20690:9048
CAAAGAGC
+
FFFFFFFF
@A00769:11:HC3HCDRXX:1:2102:15356:9079
CAAAGAGC
+
FFFFFFFF
@A00769:11:HC3HCDRXX:1:2102:3378:9126
CAAAGAGC
+
FFFFFFFF
@A00769:11:HC3HCDRXX:1:2102:30237:9142
CAAAGAGC
+
FFFFFFFF
@A00769:11:HC3HCDRXX:1:2102:10511:9267
CAAAGAGC
+
FFFFFFFF
@A00769:11:HC3HCDRXX:1:2102:10158:9345
CAAAGAGC
+
FFFFF:FF
@A00769:11:HC3HCDRXX:1:2102:16098:9361
CAAAGAGC
+
FFFFFFFF
@A00769:11:HC3HCDRXX:1:2102:16333:9361
CAAAGAGC
+
FFFFFFFF
@A00769:11:HC3HCDRXX:1:2102:5385:9408
CAAAGAGC
+
FFFFFFFF
@A00769:11:HC3HCDRXX:1:2102:13404:9424
CAAAGAGC
+
FFFFFFFF
@A00769:11:HC3HCDRXX:1:2102:15908:9439
CAAAGAGC
+
FFFFFFFF
@A00769:11:HC3HCDRXX:1:2102:14868:9549
CAAAGAGC
+
FFFFFFFF
@A00769:11:HC3HCDRXX:1:2102:16785:9549
CAAAGAGC
+
FFFFFFF:
@A00769:11:HC3HCDRXX:1:2102:27344:9706
CAAAGAGC
+
FFFFF:FF
@A00769:11:HC3HCDRXX:1:2102:17074:9768
CAAAGAGC
+
FFFFFFFF
@A00769:11:HC3HCDRXX:1:2102:28194:9799
CAAAGAGC
+
FFFFFFFF
@A00769:11:HC3HCDRXX:1:2102:19307:9815
CAAAGAGC
+
FFFFFFFF
@A00769:11:HC3HCDRXX:1:2102:10854:9831
CAAAGAGC
+
F,F,,F:,
@A00769:11:HC3HCDRXX:1:2102:25572:9831
CAAAGAGC
+
FFFFFFFF
@A00769:11:HC3HCDRXX:1:2102:17110:9893
CAAAGAGC
+
FFFFFFFF
@A00769:11:HC3HCDRXX:1:2102:5041:10034
CAAAGAGC
+
FFFFFFFF
@A00769:11:HC3HCDRXX:1:2102:15682:10050
CAAAGAGC
+
FFFFFFFF
@A00769:11:HC3HCDRXX:1:2102:29622:10113
CAAAGAGC
+
FFFF,FFF
@A00769:11:HC3HCDRXX:1:2102:9200:10128
CAAAGAGC
+
FFF:FFFF
@A00769:11:HC3HCDRXX:1:2102:20338:10191
CAAAGAGC
+
FFF::FF:
@A00769:11:HC3HCDRXX:1:2102:16143:10379
CAAAGAGC
+
FFFFFFFF
@A00769:11:HC3HCDRXX:1:2102:17779:10457
CAAAGAGC
+
FFFFFFFF
@A00769:11:HC3HCDRXX:1:2102:30969:10629
CAAAGAGC
+
FFFFFFFF
@A00769:11:HC3HCDRXX:1:2102:29297:10708
CAAAGAGC
+
FFFFFFFF
@A00769:11:HC3HCDRXX:1:2102:17680:10723
CAAAGAGC
+
FFFFFFFF
@A00769:11:HC3HCDRXX:1:2102:3351:10802
CAAAGAGC
+
FFFFFFFF
@A00769:11:HC3HCDRXX:1:2102:12906:10848
CAAAGAGC
+
FFFFFFFF
@A00769:11:HC3HCDRXX:1:2102:32117:10958
CAAAGAGC
+
:FFF:FFF
@A00769:11:HC3HCDRXX:1:2102:14696:10974
CAAAGAGC
+
FFF:FFFF
@A00769:11:HC3HCDRXX:1:2102:18656:10974
CAAAGAGC
+
FFF:FFFF
@A00769:11:HC3HCDRXX:1:2102:24388:11036
CAAAGAGC
+
FFF:FFFF
@A00769:11:HC3HCDRXX:1:2102:23014:11130
CAAAGAGC
+
FFFFFFFF
@A00769:11:HC3HCDRXX:1:2102:31530:11130
CAAAGAGC
+
FFFFFFFF
@A00769:11:HC3HCDRXX:1:2102:19253:11162
CAAAGAGC
+
FFFFFFFF
@A00769:11:HC3HCDRXX:1:2102:2672:11193
CAAAGAGC
+
FFFFFFFF
@A00769:11:HC3HCDRXX:1:2102:19370:11209
CAAAGAGC
+
FFFFF:FF
@A00769:11:HC3HCDRXX:1:2102:30960:11240
CAAAGAGC
+
FFFFFFFF
@A00769:11:HC3HCDRXX:1:2102:11930:11350
CAAAGAGC
+
FFFFFFFF
@A00769:11:HC3HCDRXX:1:2102:17553:11350
CAAAGAGC
+
FFFFFFFF
@A00769:11:HC3HCDRXX:1:2102:19199:11381
CAAAGAGC
+
FFFF,F:F
@A00769:11:HC3HCDRXX:1:2102:15465:11428
CAAAGAGC
+
FFFFFFFF
@A00769:11:HC3HCDRXX:1:2102:23384:11428
CAAAGAGC
+
FF::,,,F
@A00769:11:HC3HCDRXX:1:2102:20916:11443
CAAAGAGC
+
FFFFFFFF
@A00769:11:HC3HCDRXX:1:2102:27136:11443
CAAAGAGC
+
FFF:FFFF
@A00769:11:HC3HCDRXX:1:2102:26973:11537
CAAAGAGC
+
FFFFFFFF
@A00769:11:HC3HCDRXX:1:2102:27914:11631
CAAAGAGC
+
FFFFFFFF
@A00769:11:HC3HCDRXX:1:2102:6696:11710
CAAAGAGC
+
FFFFFFFF
@A00769:11:HC3HCDRXX:1:2102:14271:11741
CAAAGAGC
+
FFFFFFFF
@A00769:11:HC3HCDRXX:1:2102:2374:11772
CAAAGAGC
+
FFF,F:FF
@A00769:11:HC3HCDRXX:1:2102:15374:11772
CAAAGAGC
+
FFFFFFFF
@A00769:11:HC3HCDRXX:1:2102:2103:11866
CAAAGAGC
+
FFFFFFFF
@A00769:11:HC3HCDRXX:1:2102:21992:11898
CAAAGAGC
+
FFFFFFFF
@A00769:11:HC3HCDRXX:1:2102:15600:11945
CAAAGAGC
+
FFF,FFFF
@A00769:11:HC3HCDRXX:1:2102:25554:11992
CAAAGAGC
+
FFFFFFFF
@A00769:11:HC3HCDRXX:1:2102:26919:12007
CAAAGAGC
+
FFFF,F:F
@A00769:11:HC3HCDRXX:1:2102:2826:12085
CAAAGAGC
+
FFFFFFFF
@A00769:11:HC3HCDRXX:1:2102:4426:12132
CAAAGAGC
+
FFFFFFFF
@A00769:11:HC3HCDRXX:1:2102:4806:12289
CAAAGAGC
+
FFFFFFFF
@A00769:11:HC3HCDRXX:1:2102:15438:12352
CAAAGAGC
+
FFFFFFFF
@A00769:11:HC3HCDRXX:1:2102:25635:12352
CAAAGAGC
+
FFFFFFFF
@A00769:11:HC3HCDRXX:1:2102:2627:12367
CAAAGAGC
+
FFFFFFFF
@A00769:11:HC3HCDRXX:1:2102:21558:12367
CAAAGAGC
+
FFFFFFFF
@A00769:11:HC3HCDRXX:1:2102:7880:12414
CAAAGAGC
+
FFFFFFFF
@A00769:11:HC3HCDRXX:1:2102:32362:12414
CAAAGAGC
+
FFFFFFFF
@A00769:11:HC3HCDRXX:1:2102:31539:12430
CAAAGAGC
+
FFFFFFFF
@A00769:11:HC3HCDRXX:1:2102:19705:12446
CAAAGAGC
+
FFFFFFFF
@A00769:11:HC3HCDRXX:1:2102:15429:12461
CAAAGAGC
+
FFFFFFFF
@A00769:11:HC3HCDRXX:1:2102:30092:12461
CAAAGAGC
+
FFFFFFFF
@A00769:11:HC3HCDRXX:1:2102:1615:12493
CAAAGAGC
+
FFFFF:FF
@A00769:11:HC3HCDRXX:1:2102:27923:12493
CAAAGAGC
+
FF:,F,FF
@A00769:11:HC3HCDRXX:1:2102:12789:12555
CAAAGAGC
+
FFFFFFFF
@A00769:11:HC3HCDRXX:1:2102:17472:12555
CAAAGAGC
+
FFF:,FFF
@A00769:11:HC3HCDRXX:1:2102:31882:12680
CAAAGAGC
+
FFFFFFFF
@A00769:11:HC3HCDRXX:1:2102:1316:12696
CAAAGAGC
+
FFFFFFFF
@A00769:11:HC3HCDRXX:1:2102:12228:12712
CAAAGAGC
+
FFFFFFFF
@A00769:11:HC3HCDRXX:1:2102:5168:12727
CAAAGAGC
+
FFFFFFFF
@A00769:11:HC3HCDRXX:1:2102:12237:12727
CAAAGAGC
+
FFFFFFFF
@A00769:11:HC3HCDRXX:1:2102:24135:12821
CAAAGAGC
+
FFFF,FF:
@A00769:11:HC3HCDRXX:1:2102:25870:12884
CAAAGAGC
+
FFFFFFFF
@A00769:11:HC3HCDRXX:1:2102:20871:13025
CAAAGAGC
+
FFF:FFFF
@A00769:11:HC3HCDRXX:1:2102:15483:13088
CAAAGAGC
+
FFFFFFFF
@A00769:11:HC3HCDRXX:1:2102:12427:13150
CAAAGAGC
+
FFFFFFFF
@A00769:11:HC3HCDRXX:1:2102:1524:13275
CAAAGAGC
+
FFFFFFFF
@A00769:11:HC3HCDRXX:1:2102:3893:13275
CAAAGAGC
+
FFF,FFFF
@A00769:11:HC3HCDRXX:1:2102:11189:13291
CAAAGAGC
+
FFF,FFF,
@A00769:11:HC3HCDRXX:1:2102:14687:13307
CAAAGAGC
+
FFFFFFFF
@A00769:11:HC3HCDRXX:1:2102:25870:13322
CAAAGAGC
+
FFFFFFFF
@A00769:11:HC3HCDRXX:1:2102:9263:13369
CAAAGAGC
+
FFF:F,FF
@A00769:11:HC3HCDRXX:1:2102:9824:13369
CAAAGAGC
+
FFFFF:FF
@A00769:11:HC3HCDRXX:1:2102:28113:13479
CAAAGAGC
+
FFFFFFFF
@A00769:11:HC3HCDRXX:1:2102:25907:13636
CAAAGAGC
+
FFFFFFFF
@A00769:11:HC3HCDRXX:1:2102:6244:13683
CAAAGAGC
+
FFFFFFFF
@A00769:11:HC3HCDRXX:1:2102:12292:13698
CAAAGAGC
+
FFFFFFFF
@A00769:11:HC3HCDRXX:1:2102:13250:13698
CAAAGAGC
+
FFFFFFFF
@A00769:11:HC3HCDRXX:1:2102:10095:13745
CAAAGAGC
+
FFF:FFFF
@A00769:11:HC3HCDRXX:1:2102:27688:13745
CAAAGAGC
+
FFFFF:FF
@A00769:11:HC3HCDRXX:1:2102:28067:13745
CAAAGAGC
+
FFFFFFFF
@A00769:11:HC3HCDRXX:1:2102:29622:13777
CAAAGAGC
+
FFFFFFFF
@A00769:11:HC3HCDRXX:1:2102:20654:13808
CAAAGAGC
+
FFFFFFFF
@A00769:11:HC3HCDRXX:1:2102:2944:13886
CAAAGAGC
+
FFFFFF,F
@A00769:11:HC3HCDRXX:1:2102:6768:13933
CAAAGAGC
+
FFFFFFFF
@A00769:11:HC3HCDRXX:1:2102:9833:13980
CAAAGAGC
+
FFFF,F:F
@A00769:11:HC3HCDRXX:1:2102:7916:14074
CAAAGAGC
+
FFFFFFFF
@A00769:11:HC3HCDRXX:1:2102:6732:14121
CAAAGAGC
+
FFFFFFFF
@A00769:11:HC3HCDRXX:1:2102:16324:14168
CAAAGAGC
+
FFFFFFFF
@A00769:11:HC3HCDRXX:1:2102:6822:14278
CAAAGAGC
+
FFFFFFFF
@A00769:11:HC3HCDRXX:1:2102:11858:14293
CAAAGAGC
+
FFF:FFFF
@A00769:11:HC3HCDRXX:1:2102:10031:14325
CAAAGAGC
+
FFFFFFFF
@A00769:11:HC3HCDRXX:1:2102:18521:14372
CAAAGAGC
+
FFFFFFFF
@A00769:11:HC3HCDRXX:1:2102:30761:14434
CAAAGAGC
+
FFFFFFFF
@A00769:11:HC3HCDRXX:1:2102:1479:14512
CAAAGAGC
+
FFF:FFFF
@A00769:11:HC3HCDRXX:1:2102:27353:14512
CAAAGAGC
+
FFFFF,FF
@A00769:11:HC3HCDRXX:1:2102:21034:14591
CAAAGAGC
+
FFFFFFFF
@A00769:11:HC3HCDRXX:1:2102:9652:14638
CAAAGAGC
+
FFF:F:FF
@A00769:11:HC3HCDRXX:1:2102:21224:14638
CAAAGAGC
+
FFFFFFFF
@A00769:11:HC3HCDRXX:1:2102:25093:14794
CAAAGAGC
+
FFFFFFFF
@A00769:11:HC3HCDRXX:1:2102:6144:14857
CAAAGAGC
+
FFFFFFFF
@A00769:11:HC3HCDRXX:1:2102:6162:14857
CAAAGAGC
+
FFFFFFFF
@A00769:11:HC3HCDRXX:1:2102:20437:14935
CAAAGAGC
+
FFFFFFFF
@A00769:11:HC3HCDRXX:1:2102:9543:14951
CAAAGAGC
+
FFFFFFFF
@A00769:11:HC3HCDRXX:1:2102:18521:15029
CAAAGAGC
+
FFFFFFFF
@A00769:11:HC3HCDRXX:1:2102:22453:15107
CAAAGAGC
+
FFFF:FFF
@A00769:11:HC3HCDRXX:1:2102:27208:15139
CAAAGAGC
+
FFFFFFFF
@A00769:11:HC3HCDRXX:1:2102:14461:15170
CAAAGAGC
+
FFFFFFFF
@A00769:11:HC3HCDRXX:1:2102:14642:15233
CAAAGAGC
+
FFFFF:FF
@A00769:11:HC3HCDRXX:1:2102:23683:15327
CAAAGAGC
+
FFFFF:FF
@A00769:11:HC3HCDRXX:1:2102:16676:15374
CAAAGAGC
+
FFF:FFFF
@A00769:11:HC3HCDRXX:1:2102:13431:15389
CAAAGAGC
+
FFFFFFFF
@A00769:11:HC3HCDRXX:1:2102:22580:15483
CAAAGAGC
+
FFFFFFFF
@A00769:11:HC3HCDRXX:1:2102:10637:15562
CAAAGAGC
+
FFF:FFFF
@A00769:11:HC3HCDRXX:1:2102:4906:15593
CAAAGAGC
+
FFFFFFFF
@A00769:11:HC3HCDRXX:1:2102:13874:15593
CAAAGAGC
+
FFFFFFFF
@A00769:11:HC3HCDRXX:1:2102:1461:15608
CAAAGAGC
+
FFFFFFFF
@A00769:11:HC3HCDRXX:1:2102:18982:15608
CAAAGAGC
+
FFFF::F:
@A00769:11:HC3HCDRXX:1:2102:4842:15765
CAAAGAGC
+
FFF:FFFF
@A00769:11:HC3HCDRXX:1:2102:23493:15843
CAAAGAGC
+
FFFFFFFF
@A00769:11:HC3HCDRXX:1:2102:31792:15843
CAAAGAGC
+
FFFFFFFF
@A00769:11:HC3HCDRXX:1:2102:22336:15875
CAAAGAGC
+
FFFFFFFF
@A00769:11:HC3HCDRXX:1:2102:16206:15906
CAAAGAGC
+
FFFFFFF:
@A00769:11:HC3HCDRXX:1:2102:9860:16031
CAAAGAGC
+
FFFFFFFF
@A00769:11:HC3HCDRXX:1:2102:1443:16047
CAAAGAGC
+
FFFF:FFF
@A00769:11:HC3HCDRXX:1:2102:23167:16125
CAAAGAGC
+
FFFFFFFF
@A00769:11:HC3HCDRXX:1:2102:3477:16188
CAAAGAGC
+
FFFFFFFF
@A00769:11:HC3HCDRXX:1:2102:26982:16407
CAAAGAGC
+
FFFFFFFF
@A00769:11:HC3HCDRXX:1:2102:14127:16470
CAAAGAGC
+
FFFFFFFF
@A00769:11:HC3HCDRXX:1:2102:2374:16564
CAAAGAGC
+
FFFFFFFF
@A00769:11:HC3HCDRXX:1:2102:18123:16595
CAAAGAGC
+
FFFFFF:F
@A00769:11:HC3HCDRXX:1:2102:6388:16689
CAAAGAGC
+
FFF:FFFF
@A00769:11:HC3HCDRXX:1:2102:24740:16720
CAAAGAGC
+
FFFFFFFF
@A00769:11:HC3HCDRXX:1:2102:19560:16736
CAAAGAGC
+
FFFFFFFF
@A00769:11:HC3HCDRXX:1:2102:27172:16736
CAAAGAGC
+
FFFFFFF:
@A00769:11:HC3HCDRXX:1:2102:29387:16752
CAAAGAGC
+
FFFFFFFF
@A00769:11:HC3HCDRXX:1:2102:6668:16767
CAAAGAGC
+
FFFFFFFF
@A00769:11:HC3HCDRXX:1:2102:22978:16799
CAAAGAGC
+
FFFFFFFF
@A00769:11:HC3HCDRXX:1:2102:5032:16814
CAAAGAGC
+
FFFFFFFF
@A00769:11:HC3HCDRXX:1:2102:31611:16845
CAAAGAGC
+
FFFFFFFF
@A00769:11:HC3HCDRXX:1:2102:14036:16908
CAAAGAGC
+
FFFFFFFF
@A00769:11:HC3HCDRXX:1:2102:18954:17065
CAAAGAGC
+
FFFFFFFF
@A00769:11:HC3HCDRXX:1:2102:28257:17080
CAAAGAGC
+
FFFFFFFF
@A00769:11:HC3HCDRXX:1:2102:14479:17112
CAAAGAGC
+
FFFFFFFF
@A00769:11:HC3HCDRXX:1:2102:23891:17159
CAAAGAGC
+
FFFFFFFF
@A00769:11:HC3HCDRXX:1:2102:8486:17190
CAAAGAGC
+
FFF:FFFF
@A00769:11:HC3HCDRXX:1:2102:30074:17190
CAAAGAGC
+
FFFFFFFF
@A00769:11:HC3HCDRXX:1:2102:13033:17206
CAAAGAGC
+
FFFFFFFF
@A00769:11:HC3HCDRXX:1:2102:15863:17253
CAAAGAGC
+
FFFFFFFF
@A00769:11:HC3HCDRXX:1:2102:7301:17300
CAAAGAGC
+
FFFFFFFF
@A00769:11:HC3HCDRXX:1:2102:7880:17331
CAAAGAGC
+
FFFFFFFF
@A00769:11:HC3HCDRXX:1:2102:21260:17331
CAAAGAGC
+
:FFFF:F,
@A00769:11:HC3HCDRXX:1:2102:24885:17597
CAAAGAGC
+
FFFFF:FF
@A00769:11:HC3HCDRXX:1:2102:8015:17628
CAAAGAGC
+
FFFFFFFF
@A00769:11:HC3HCDRXX:1:2102:21070:17660
CAAAGAGC
+
FFFFFFFF
@A00769:11:HC3HCDRXX:1:2102:21395:17691
CAAAGAGC
+
FFFFFFFF
@A00769:11:HC3HCDRXX:1:2102:7319:17738
CAAAGAGC
+
FFFFFFFF
@A00769:11:HC3HCDRXX:1:2102:22363:17738
CAAAGAGC
+
FFFFFFFF
@A00769:11:HC3HCDRXX:1:2102:29333:17754
CAAAGAGC
+
,FFFFFFF
@A00769:11:HC3HCDRXX:1:2102:1985:17801
CAAAGAGC
+
FFFFF:FF
@A00769:11:HC3HCDRXX:1:2102:11614:17816
CAAAGAGC
+
FFFFFFFF
@A00769:11:HC3HCDRXX:1:2102:16369:17816
CAAAGAGC
+
FFFFFFFF
@A00769:11:HC3HCDRXX:1:2102:29803:17879
CAAAGAGC
+
FFF:FFFF
@A00769:11:HC3HCDRXX:1:2102:14380:17910
CAAAGAGC
+
FFFFFFFF
@A00769:11:HC3HCDRXX:1:2102:3070:17926
CAAAGAGC
+
FFFFFFFF
@A00769:11:HC3HCDRXX:1:2102:15664:17942
CAAAGAGC
+
FFFFFF:F
@A00769:11:HC3HCDRXX:1:2102:8377:18067
CAAAGAGC
+
FFFFF:FF
@A00769:11:HC3HCDRXX:1:2102:11125:18098
CAAAGAGC
+
FFFFFFFF
@A00769:11:HC3HCDRXX:1:2102:2230:18129
CAAAGAGC
+
FFF:FFFF
@A00769:11:HC3HCDRXX:1:2102:4435:18129
CAAAGAGC
+
FFFFFFFF
@A00769:11:HC3HCDRXX:1:2102:13196:18145
CAAAGAGC
+
FFF:FFFF
@A00769:11:HC3HCDRXX:1:2102:8504:18192
CAAAGAGC
+
FFFFFFFF
@A00769:11:HC3HCDRXX:1:2102:16559:18208
CAAAGAGC
+
FFFFFFFF
@A00769:11:HC3HCDRXX:1:2102:12518:18223
CAAAGAGC
+
FFFFFFFF
@A00769:11:HC3HCDRXX:1:2102:16152:18223
CAAAGAGC
+
FFFFFFFF
@A00769:11:HC3HCDRXX:1:2102:31286:18255
CAAAGAGC
+
FFFFFFFF
@A00769:11:HC3HCDRXX:1:2102:2329:18270
CAAAGAGC
+
FFFFFFFF
@A00769:11:HC3HCDRXX:1:2102:9977:18270
CAAAGAGC
+
FFFFFFFF
@A00769:11:HC3HCDRXX:1:2102:26865:18270
CAAAGAGC
+
,FFFFFF:
@A00769:11:HC3HCDRXX:1:2102:24325:18349
CAAAGAGC
+
FFFFFFFF
@A00769:11:HC3HCDRXX:1:2102:28754:18380
CAAAGAGC
+
FFFFFFFF
@A00769:11:HC3HCDRXX:1:2102:10845:18427
CAAAGAGC
+
FFFFFFFF
@A00769:11:HC3HCDRXX:1:2102:8350:18490
CAAAGAGC
+
FFFFFFFF
@A00769:11:HC3HCDRXX:1:2102:31132:18709
CAAAGAGC
+
FFFFFFFF
@A00769:11:HC3HCDRXX:1:2102:11143:18787
CAAAGAGC
+
FFF:,F:,
@A00769:11:HC3HCDRXX:1:2102:2935:18881
CAAAGAGC
+
FFFFFFFF
@A00769:11:HC3HCDRXX:1:2102:25952:18944
CAAAGAGC
+
FFFFFFFF
@A00769:11:HC3HCDRXX:1:2102:10484:18959
CAAAGAGC
+
FFF,FFFF
@A00769:11:HC3HCDRXX:1:2102:15329:18959
CAAAGAGC
+
FFFFFFFF
@A00769:11:HC3HCDRXX:1:2102:27914:18959
CAAAGAGC
+
FFFFFFFF
@A00769:11:HC3HCDRXX:1:2102:32389:19069
CAAAGAGC
+
FFFFFFFF
@A00769:11:HC3HCDRXX:1:2102:11858:19085
CAAAGAGC
+
FFFFFFFF
@A00769:11:HC3HCDRXX:1:2102:25165:19085
CAAAGAGC
+
FFFFFFFF
@A00769:11:HC3HCDRXX:1:2102:12210:19100
CAAAGAGC
+
FFFFFFFF
@A00769:11:HC3HCDRXX:1:2102:4634:19132
CAAAGAGC
+
FFFFF:FF
@A00769:11:HC3HCDRXX:1:2102:31286:19132
CAAAGAGC
+
FFFFFFFF
@A00769:11:HC3HCDRXX:1:2102:28167:19179
CAAAGAGC
+
FFFFFFFF
@A00769:11:HC3HCDRXX:1:2102:4661:19241
CAAAGAGC
+
FFFF,,,F
@A00769:11:HC3HCDRXX:1:2102:32515:19257
CAAAGAGC
+
FFFFFFFF
@A00769:11:HC3HCDRXX:1:2102:27416:19319
CAAAGAGC
+
:FF,:F,,
@A00769:11:HC3HCDRXX:1:2102:1542:19413
CAAAGAGC
+
FFFFFFFF
@A00769:11:HC3HCDRXX:1:2102:7410:19429
CAAAGAGC
+
FF:FFFFF
@A00769:11:HC3HCDRXX:1:2102:14479:19460
CAAAGAGC
+
FFFFFFFF
@A00769:11:HC3HCDRXX:1:2102:28999:19460
CAAAGAGC
+
FFFF,FFF
@A00769:11:HC3HCDRXX:1:2102:26567:19476
CAAAGAGC
+
FFFFF:FF
@A00769:11:HC3HCDRXX:1:2102:31557:19476
CAAAGAGC
+
FFFFFFFF
@A00769:11:HC3HCDRXX:1:2102:2772:19601
CAAAGAGC
+
FFFFFFFF
@A00769:11:HC3HCDRXX:1:2102:17173:19648
CAAAGAGC
+
FFF:FFFF
@A00769:11:HC3HCDRXX:1:2102:21838:19648
CAAAGAGC
+
FFFF:FFF
@A00769:11:HC3HCDRXX:1:2102:31765:19648
CAAAGAGC
+
FFFFFFFF
@A00769:11:HC3HCDRXX:1:2102:7880:19680
CAAAGAGC
+
FFFFFFFF
@A00769:11:HC3HCDRXX:1:2102:32226:19695
CAAAGAGC
+
FFFFFFFF
@A00769:11:HC3HCDRXX:1:2102:11505:19727
CAAAGAGC
+
FFFFFFFF
@A00769:11:HC3HCDRXX:1:2102:18484:19758
CAAAGAGC
+
FFFFFFFF
@A00769:11:HC3HCDRXX:1:2102:20772:19774
CAAAGAGC
+
FFFFFFFF
@A00769:11:HC3HCDRXX:1:2102:4942:19883
CAAAGAGC
+
FFFFFFFF
@A00769:11:HC3HCDRXX:1:2102:5810:19914
CAAAGAGC
+
:FFFFFFF
@A00769:11:HC3HCDRXX:1:2102:24099:19961
CAAAGAGC
+
FFFFFFFF
@A00769:11:HC3HCDRXX:1:2102:4960:20071
CAAAGAGC
+
FFFFFFFF
@A00769:11:HC3HCDRXX:1:2102:19253:20087
CAAAGAGC
+
FFF:FFFF
@A00769:11:HC3HCDRXX:1:2102:8956:20102
CAAAGAGC
+
FFFFF,FF
@A00769:11:HC3HCDRXX:1:2102:17020:20102
CAAAGAGC
+
FFFFFFFF
@A00769:11:HC3HCDRXX:1:2102:4372:20118
CAAAGAGC
+
FF::,,FF
@A00769:11:HC3HCDRXX:1:2102:17517:20118
CAAAGAGC
+
FFFFFFFF
@A00769:11:HC3HCDRXX:1:2102:14886:20134
CAAAGAGC
+
FFFFFFFF
@A00769:11:HC3HCDRXX:1:2102:17852:20165
CAAAGAGC
+
FFFFFFFF
@A00769:11:HC3HCDRXX:1:2102:31539:20196
CAAAGAGC
+
FFFFFFFF
@A00769:11:HC3HCDRXX:1:2102:10574:20306
CAAAGAGC
+
FFFFF,FF
@A00769:11:HC3HCDRXX:1:2102:8648:20353
CAAAGAGC
+
FFFFFFFF
@A00769:11:HC3HCDRXX:1:2102:28456:20369
CAAAGAGC
+
FFFFFFFF
@A00769:11:HC3HCDRXX:1:2102:4490:20415
CAAAGAGC
+
FFFFFFFF
@A00769:11:HC3HCDRXX:1:2102:15248:20415
CAAAGAGC
+
FFFFFFFF
@A00769:11:HC3HCDRXX:1:2102:27181:20447
CAAAGAGC
+
FFF:F:FF
@A00769:11:HC3HCDRXX:1:2102:9408:20478
CAAAGAGC
+
FFFFFFFF
@A00769:11:HC3HCDRXX:1:2102:18674:20525
CAAAGAGC
+
FFFFFFFF
@A00769:11:HC3HCDRXX:1:2102:8603:20556
CAAAGAGC
+
,::FFF:F
@A00769:11:HC3HCDRXX:1:2102:20320:20556
CAAAGAGC
+
FFFFFFFF
@A00769:11:HC3HCDRXX:1:2102:26250:20556
CAAAGAGC
+
FFFFFFFF
@A00769:11:HC3HCDRXX:1:2102:9299:20572
CAAAGAGC
+
FFF::FFF
@A00769:11:HC3HCDRXX:1:2102:3115:20603
CAAAGAGC
+
FFFFFFFF
@A00769:11:HC3HCDRXX:1:2102:6081:20635
CAAAGAGC
+
FFF,FFFF
@A00769:11:HC3HCDRXX:1:2102:16052:20682
CAAAGAGC
+
FFFFF:FF
@A00769:11:HC3HCDRXX:1:2102:20500:20776
CAAAGAGC
+
FFFFFFFF
@A00769:11:HC3HCDRXX:1:2102:17381:20791
CAAAGAGC
+
FFFFFFFF
@A00769:11:HC3HCDRXX:1:2102:20030:20838
CAAAGAGC
+
FFFFFFFF
@A00769:11:HC3HCDRXX:1:2102:12680:20854
CAAAGAGC
+
FFFFFFFF
@A00769:11:HC3HCDRXX:1:2102:4237:20979
CAAAGAGC
+
FFFFFFFF
@A00769:11:HC3HCDRXX:1:2102:23339:20995
CAAAGAGC
+
FFF:FFFF
@A00769:11:HC3HCDRXX:1:2102:9760:21026
CAAAGAGC
+
FFFFFFFF
@A00769:11:HC3HCDRXX:1:2102:15727:21057
CAAAGAGC
+
FFFFFFFF
@A00769:11:HC3HCDRXX:1:2102:12147:21308
CAAAGAGC
+
FFF:FFFF
@A00769:11:HC3HCDRXX:1:2102:27028:21308
CAAAGAGC
+
FFF:FFFF
@A00769:11:HC3HCDRXX:1:2102:8422:21371
CAAAGAGC
+
,FFF:FFF
@A00769:11:HC3HCDRXX:1:2102:23936:21465
CAAAGAGC
+
FFFFFFFF
@A00769:11:HC3HCDRXX:1:2102:11641:21496
CAAAGAGC
+
FFFFFFFF
@A00769:11:HC3HCDRXX:1:2102:8160:21512
CAAAGAGC
+
FFFFFFFF
@A00769:11:HC3HCDRXX:1:2102:14642:21527
CAAAGAGC
+
FFFFFFFF
@A00769:11:HC3HCDRXX:1:2102:7283:21559
CAAAGAGC
+
FFFFFFFF
@A00769:11:HC3HCDRXX:1:2102:6632:21778
CAAAGAGC
+
FFFFFFFF
@A00769:11:HC3HCDRXX:1:2102:16269:21778
CAAAGAGC
+
FFFFF,FF
@A00769:11:HC3HCDRXX:1:2102:26639:21825
CAAAGAGC
+
FFFFFFFF
@A00769:11:HC3HCDRXX:1:2102:3513:21950
CAAAGAGC
+
FFFFFFFF
@A00769:11:HC3HCDRXX:1:2102:4327:21950
CAAAGAGC
+
FFFFFFFF
@A00769:11:HC3HCDRXX:1:2102:19117:22013
CAAAGAGC
+
FFFFFFFF
@A00769:11:HC3HCDRXX:1:2102:25807:22013
CAAAGAGC
+
FFFFFFFF
@A00769:11:HC3HCDRXX:1:2102:30897:22060
CAAAGAGC
+
FFFFFFFF
@A00769:11:HC3HCDRXX:1:2102:24044:22091
CAAAGAGC
+
FFFFFFFF
@A00769:11:HC3HCDRXX:1:2102:13738:22153
CAAAGAGC
+
FFF:FFFF
@A00769:11:HC3HCDRXX:1:2102:20808:22247
CAAAGAGC
+
FFFFF:FF
@A00769:11:HC3HCDRXX:1:2102:10095:22263
CAAAGAGC
+
FFFFF:FF
@A00769:11:HC3HCDRXX:1:2102:8549:22623
CAAAGAGC
+
FFFFFFFF
@A00769:11:HC3HCDRXX:1:2102:27977:22639
CAAAGAGC
+
FFF:FFFF
@A00769:11:HC3HCDRXX:1:2102:30083:22686
CAAAGAGC
+
FFFF:FFF
@A00769:11:HC3HCDRXX:1:2102:7491:22795
CAAAGAGC
+
FFFFFFFF
@A00769:11:HC3HCDRXX:1:2102:3866:22842
CAAAGAGC
+
FFFFFFFF
@A00769:11:HC3HCDRXX:1:2102:16206:22889
CAAAGAGC
+
FF,FFFFF
@A00769:11:HC3HCDRXX:1:2102:17273:22921
CAAAGAGC
+
FFF:FFFF
@A00769:11:HC3HCDRXX:1:2102:24840:22968
CAAAGAGC
+
FFFF:FFF
@A00769:11:HC3HCDRXX:1:2102:1163:23015
CAAAGAGC
+
FFFFFFFF
@A00769:11:HC3HCDRXX:1:2102:4218:23109
CAAAGAGC
+
FFFFFFFF
@A00769:11:HC3HCDRXX:1:2102:5421:23124
CAAAGAGC
+
FFFFFFFF
@A00769:11:HC3HCDRXX:1:2102:26223:23234
CAAAGAGC
+
FFFFFFFF
@A00769:11:HC3HCDRXX:1:2102:22996:23312
CAAAGAGC
+
FFFFFFFF
@A00769:11:HC3HCDRXX:1:2102:2085:23359
CAAAGAGC
+
FFFFFFFF
@A00769:11:HC3HCDRXX:1:2102:30653:23390
CAAAGAGC
+
FFFFFFFF
@A00769:11:HC3HCDRXX:1:2102:28754:23453
CAAAGAGC
+
,FFF,:F:
@A00769:11:HC3HCDRXX:1:2102:26160:23500
CAAAGAGC
+
FFF,,:FF
@A00769:11:HC3HCDRXX:1:2102:18159:23547
CAAAGAGC
+
FFFF:F:F
@A00769:11:HC3HCDRXX:1:2102:19542:23563
CAAAGAGC
+
FFFFFFFF
@A00769:11:HC3HCDRXX:1:2102:3332:23735
CAAAGAGC
+
FFFFFFFF
@A00769:11:HC3HCDRXX:1:2102:30445:23750
CAAAGAGC
+
FFFFFFFF
@A00769:11:HC3HCDRXX:1:2102:32036:23782
CAAAGAGC
+
FFFFFFFF
@A00769:11:HC3HCDRXX:1:2102:21793:23797
CAAAGAGC
+
FF:FFFFF
@A00769:11:HC3HCDRXX:1:2102:10954:23813
CAAAGAGC
+
FFFFFFFF
@A00769:11:HC3HCDRXX:1:2102:3305:23876
CAAAGAGC
+
FFFFFFFF
@A00769:11:HC3HCDRXX:1:2102:6741:23938
CAAAGAGC
+
FFF:FFFF
@A00769:11:HC3HCDRXX:1:2102:11767:23938
CAAAGAGC
+
FFFFFFFF
@A00769:11:HC3HCDRXX:1:2102:12798:23970
CAAAGAGC
+
FFFFFFFF
@A00769:11:HC3HCDRXX:1:2102:17644:23970
CAAAGAGC
+
FFFFFFFF
@A00769:11:HC3HCDRXX:1:2102:30327:23985
CAAAGAGC
+
FFFFFFFF
@A00769:11:HC3HCDRXX:1:2102:24442:24158
CAAAGAGC
+
FFFFFFFF
@A00769:11:HC3HCDRXX:1:2102:19895:24173
CAAAGAGC
+
FFFFFFFF
@A00769:11:HC3HCDRXX:1:2102:25211:24173
CAAAGAGC
+
FFFFF:::
@A00769:11:HC3HCDRXX:1:2102:22164:24189
CAAAGAGC
+
FFFFFFFF
@A00769:11:HC3HCDRXX:1:2102:6162:24220
CAAAGAGC
+
FFFFFFFF
@A00769:11:HC3HCDRXX:1:2102:29396:24220
CAAAGAGC
+
FFFFFFFF
@A00769:11:HC3HCDRXX:1:2102:29469:24251
CAAAGAGC
+
FFFFFFFF
@A00769:11:HC3HCDRXX:1:2102:15085:24298
CAAAGAGC
+
FFFFFFFF
@A00769:11:HC3HCDRXX:1:2102:18864:24298
CAAAGAGC
+
FFFFFFFF
@A00769:11:HC3HCDRXX:1:2102:20799:24330
CAAAGAGC
+
FFFFFFFF
@A00769:11:HC3HCDRXX:1:2102:17698:24408
CAAAGAGC
+
FFFFF:FF
@A00769:11:HC3HCDRXX:1:2102:10420:24486
CAAAGAGC
+
FFFFFFFF
@A00769:11:HC3HCDRXX:1:2102:16966:24486
CAAAGAGC
+
FF,F,F:,
@A00769:11:HC3HCDRXX:1:2102:1380:24612
CAAAGAGC
+
FF:FFFFF
@A00769:11:HC3HCDRXX:1:2102:8486:24612
CAAAGAGC
+
FFFFFFFF
@A00769:11:HC3HCDRXX:1:2102:6316:24799
CAAAGAGC
+
FFFFFFFF
@A00769:11:HC3HCDRXX:1:2102:32398:24846
CAAAGAGC
+
FFFF:FFF
@A00769:11:HC3HCDRXX:1:2102:14000:24893
CAAAGAGC
+
FFF:FFFF
@A00769:11:HC3HCDRXX:1:2102:21025:25034
CAAAGAGC
+
FFFFFFFF
@A00769:11:HC3HCDRXX:1:2102:26946:25113
CAAAGAGC
+
FFFFFFFF
@A00769:11:HC3HCDRXX:1:2102:6090:25191
CAAAGAGC
+
FFFFFFFF
@A00769:11:HC3HCDRXX:1:2102:3296:25269
CAAAGAGC
+
FFFFFFFF
@A00769:11:HC3HCDRXX:1:2102:7274:25269
CAAAGAGC
+
FFFFFFFF
@A00769:11:HC3HCDRXX:1:2102:11062:25285
CAAAGAGC
+
FFF,FFFF
@A00769:11:HC3HCDRXX:1:2102:15429:25300
CAAAGAGC
+
FFFFFFFF
@A00769:11:HC3HCDRXX:1:2102:27380:25332
CAAAGAGC
+
FFFFFFFF
@A00769:11:HC3HCDRXX:1:2102:20166:25394
CAAAGAGC
+
FFFFFFFF
@A00769:11:HC3HCDRXX:1:2102:20564:25426
CAAAGAGC
+
FFFFFFFF
@A00769:11:HC3HCDRXX:1:2102:14299:25441
CAAAGAGC
+
FF:FFFFF
@A00769:11:HC3HCDRXX:1:2102:9462:25457
CAAAGAGC
+
FFF:FFFF
@A00769:11:HC3HCDRXX:1:2102:9435:25535
CAAAGAGC
+
FFFFFFFF
@A00769:11:HC3HCDRXX:1:2102:5972:25551
CAAAGAGC
+
FFFFFFFF
@A00769:11:HC3HCDRXX:1:2102:16089:25567
CAAAGAGC
+
FFF,FFFF
@A00769:11:HC3HCDRXX:1:2102:25310:25598
CAAAGAGC
+
FFFFFFFF
@A00769:11:HC3HCDRXX:1:2102:28827:25645
CAAAGAGC
+
FFFF,F,:
@A00769:11:HC3HCDRXX:1:2102:30906:25645
CAAAGAGC
+
FFFFFFFF
@A00769:11:HC3HCDRXX:1:2102:14516:25817
CAAAGAGC
+
FFFFFFFF
@A00769:11:HC3HCDRXX:1:2102:27163:25833
CAAAGAGC
+
:FFF:FFF
@A00769:11:HC3HCDRXX:1:2102:18982:25848
CAAAGAGC
+
FFFF,FFF
@A00769:11:HC3HCDRXX:1:2102:19190:25864
CAAAGAGC
+
FFFFFFFF
@A00769:11:HC3HCDRXX:1:2102:18530:25880
CAAAGAGC
+
FFFFFFFF
@A00769:11:HC3HCDRXX:1:2102:26178:25974
CAAAGAGC
+
FFFFFFFF
@A00769:11:HC3HCDRXX:1:2102:5330:26005
CAAAGAGC
+
FFFFFFFF
@A00769:11:HC3HCDRXX:1:2102:23800:26021
CAAAGAGC
+
FFF:FFFF
@A00769:11:HC3HCDRXX:1:2102:21305:26052
CAAAGAGC
+
FFFFFFFF
@A00769:11:HC3HCDRXX:1:2102:32018:26068
CAAAGAGC
+
FFFFFFFF
@A00769:11:HC3HCDRXX:1:2102:18828:26209
CAAAGAGC
+
FFFFFFFF
@A00769:11:HC3HCDRXX:1:2102:32127:26224
CAAAGAGC
+
FFF:FFFF
@A00769:11:HC3HCDRXX:1:2102:20500:26256
CAAAGAGC
+
FFFFFFFF
@A00769:11:HC3HCDRXX:1:2102:4309:26522
CAAAGAGC
+
FFFFFFFF
@A00769:11:HC3HCDRXX:1:2102:22706:26600
CAAAGAGC
+
FFFFFFFF
@A00769:11:HC3HCDRXX:1:2102:25916:26616
CAAAGAGC
+
FFFFFFFF
@A00769:11:HC3HCDRXX:1:2102:15483:26710
CAAAGAGC
+
FFFFF:FF
@A00769:11:HC3HCDRXX:1:2102:6334:26772
CAAAGAGC
+
FFFFF:FF
@A00769:11:HC3HCDRXX:1:2102:13503:26944
CAAAGAGC
+
FFFFFFFF
@A00769:11:HC3HCDRXX:1:2102:23213:26944
CAAAGAGC
+
FFF:FFFF
@A00769:11:HC3HCDRXX:1:2102:30174:27007
CAAAGAGC
+
FFFFFFFF
@A00769:11:HC3HCDRXX:1:2102:27073:27023
CAAAGAGC
+
FFFFFFFF
@A00769:11:HC3HCDRXX:1:2102:32805:27023
CAAAGAGC
+
FFFFFFFF
@A00769:11:HC3HCDRXX:1:2102:1163:27117
CAAAGAGC
+
FFFFFFFF
@A00769:11:HC3HCDRXX:1:2102:22417:27195
CAAAGAGC
+
FFFFFFFF
@A00769:11:HC3HCDRXX:1:2102:16740:27289
CAAAGAGC
+
:FF,FFFF
@A00769:11:HC3HCDRXX:1:2102:28420:27289
CAAAGAGC
+
FFFFFFFF
@A00769:11:HC3HCDRXX:1:2102:8965:27320
CAAAGAGC
+
FFFFFFFF
@A00769:11:HC3HCDRXX:1:2102:27787:27320
CAAAGAGC
+
FFF,FFFF
@A00769:11:HC3HCDRXX:1:2102:32832:27352
CAAAGAGC
+
FFFFFFFF
@A00769:11:HC3HCDRXX:1:2102:11433:27461
CAAAGAGC
+
FF,FFF::
@A00769:11:HC3HCDRXX:1:2102:8006:27477
CAAAGAGC
+
FFF,FFFF
@A00769:11:HC3HCDRXX:1:2102:9869:27477
CAAAGAGC
+
FFF:FF:F
@A00769:11:HC3HCDRXX:1:2102:14588:27508
CAAAGAGC
+
FFFFFFFF
@A00769:11:HC3HCDRXX:1:2102:2248:27524
CAAAGAGC
+
FFF:FFFF
@A00769:11:HC3HCDRXX:1:2102:24216:27586
CAAAGAGC
+
FFF:FFFF
@A00769:11:HC3HCDRXX:1:2102:31566:27665
CAAAGAGC
+
FFFFFFFF
@A00769:11:HC3HCDRXX:1:2102:12617:27696
CAAAGAGC
+
FFF:FFFF
@A00769:11:HC3HCDRXX:1:2102:31928:27884
CAAAGAGC
+
FFFFFFFF
@A00769:11:HC3HCDRXX:1:2102:17779:27899
CAAAGAGC
+
FFF:FFFF
@A00769:11:HC3HCDRXX:1:2102:3025:27962
CAAAGAGC
+
FFFFFFFF
@A00769:11:HC3HCDRXX:1:2102:2320:28025
CAAAGAGC
+
FFFFFF:F
@A00769:11:HC3HCDRXX:1:2102:13196:28072
CAAAGAGC
+
FFFFFFFF
@A00769:11:HC3HCDRXX:1:2102:21124:28087
CAAAGAGC
+
FFFFFFFF
@A00769:11:HC3HCDRXX:1:2102:14543:28150
CAAAGAGC
+
FFFFFFFF
@A00769:11:HC3HCDRXX:1:2102:5421:28197
CAAAGAGC
+
FFFF:F:F
@A00769:11:HC3HCDRXX:1:2102:7744:28213
CAAAGAGC
+
FFFFFFFF
@A00769:11:HC3HCDRXX:1:2102:22182:28447
CAAAGAGC
+
FFFFFFFF
@A00769:11:HC3HCDRXX:1:2102:8404:28510
CAAAGAGC
+
FFF:FFFF
@A00769:11:HC3HCDRXX:1:2102:24198:28526
CAAAGAGC
+
,FF,,,,,
@A00769:11:HC3HCDRXX:1:2102:17752:28541
CAAAGAGC
+
FFFF:F,,
@A00769:11:HC3HCDRXX:1:2102:29622:28745
CAAAGAGC
+
FFFFF:FF
@A00769:11:HC3HCDRXX:1:2102:30147:28776
CAAAGAGC
+
FFFFFFFF
@A00769:11:HC3HCDRXX:1:2102:13250:28855
CAAAGAGC
+
FFFFFFF:
@A00769:11:HC3HCDRXX:1:2102:21133:28855
CAAAGAGC
+
:FFFFFFF
@A00769:11:HC3HCDRXX:1:2102:14208:28886
CAAAGAGC
+
FFFFFFFF
@A00769:11:HC3HCDRXX:1:2102:28980:28886
CAAAGAGC
+
FFFFFFFF
@A00769:11:HC3HCDRXX:1:2102:4996:28933
CAAAGAGC
+
FFFFFFFF
@A00769:11:HC3HCDRXX:1:2102:18412:28933
CAAAGAGC
+
FFF:FFF,
@A00769:11:HC3HCDRXX:1:2102:4490:29027
CAAAGAGC
+
FFFFFFFF
@A00769:11:HC3HCDRXX:1:2102:18593:29027
CAAAGAGC
+
FFFFFFFF
@A00769:11:HC3HCDRXX:1:2102:25129:29042
CAAAGAGC
+
FFFFFFFF
@A00769:11:HC3HCDRXX:1:2102:32353:29089
CAAAGAGC
+
FFFFFFFF
@A00769:11:HC3HCDRXX:1:2102:12274:29105
CAAAGAGC
+
FFFFFFFF
@A00769:11:HC3HCDRXX:1:2102:16541:29105
CAAAGAGC
+
FFFFFFFF
@A00769:11:HC3HCDRXX:1:2102:31114:29324
CAAAGAGC
+
FFF:FF::
@A00769:11:HC3HCDRXX:1:2102:6117:29340
CAAAGAGC
+
FFFFFFFF
@A00769:11:HC3HCDRXX:1:2102:17228:29356
CAAAGAGC
+
FFFFFFFF
@A00769:11:HC3HCDRXX:1:2102:13539:29481
CAAAGAGC
+
FFFFFFFF
@A00769:11:HC3HCDRXX:1:2102:2745:29606
CAAAGAGC
+
FFFFFFFF
@A00769:11:HC3HCDRXX:1:2102:13015:29606
CAAAGAGC
+
FFFFFFFF
@A00769:11:HC3HCDRXX:1:2102:25446:29622
CAAAGAGC
+
FFFFFFFF
@A00769:11:HC3HCDRXX:1:2102:30707:29684
CAAAGAGC
+
F:FF:FFF
@A00769:11:HC3HCDRXX:1:2102:15998:29700
CAAAGAGC
+
FFF:FFFF
@A00769:11:HC3HCDRXX:1:2102:23068:29731
CAAAGAGC
+
FF::F,FF
@A00769:11:HC3HCDRXX:1:2102:30499:29731
CAAAGAGC
+
FFFFFFFF
@A00769:11:HC3HCDRXX:1:2102:28637:29763
CAAAGAGC
+
FFFFFFFF
@A00769:11:HC3HCDRXX:1:2102:30779:29810
CAAAGAGC
+
FFFFFFFF
@A00769:11:HC3HCDRXX:1:2102:14127:29841
CAAAGAGC
+
FFFF:FFF
@A00769:11:HC3HCDRXX:1:2102:31322:29872
CAAAGAGC
+
FFFFFFFF
@A00769:11:HC3HCDRXX:1:2102:22905:29888
CAAAGAGC
+
FFFFFFFF
@A00769:11:HC3HCDRXX:1:2102:9191:29904
CAAAGAGC
+
FFF:FFFF
@A00769:11:HC3HCDRXX:1:2102:6903:29919
CAAAGAGC
+
FFFFFFFF
@A00769:11:HC3HCDRXX:1:2102:27742:29935
CAAAGAGC
+
FFFF,:F:
@A00769:11:HC3HCDRXX:1:2102:27805:29951
CAAAGAGC
+
FFFFFFFF
@A00769:11:HC3HCDRXX:1:2102:26612:29982
CAAAGAGC
+
FFFFFFFF
@A00769:11:HC3HCDRXX:1:2102:8458:30076
CAAAGAGC
+
FFFFF:FF
@A00769:11:HC3HCDRXX:1:2102:3152:30185
CAAAGAGC
+
FFFFFFFF
@A00769:11:HC3HCDRXX:1:2102:10637:30217
CAAAGAGC
+
FFFFFFFF
@A00769:11:HC3HCDRXX:1:2102:1452:30279
CAAAGAGC
+
FFFFF:FF
@A00769:11:HC3HCDRXX:1:2102:4924:30279
CAAAGAGC
+
FFF:FFFF
@A00769:11:HC3HCDRXX:1:2102:23565:30311
CAAAGAGC
+
FFFFF:FF
@A00769:11:HC3HCDRXX:1:2102:4426:30420
CAAAGAGC
+
FFFFF:FF
@A00769:11:HC3HCDRXX:1:2102:21902:30436
CAAAGAGC
+
FFFFFFFF
@A00769:11:HC3HCDRXX:1:2102:32443:30467
CAAAGAGC
+
FFFFFFFF
@A00769:11:HC3HCDRXX:1:2102:25681:30499
CAAAGAGC
+
FFFFFFFF
@A00769:11:HC3HCDRXX:1:2102:20085:30514
CAAAGAGC
+
FFF:FFFF
@A00769:11:HC3HCDRXX:1:2102:16758:30545
CAAAGAGC
+
FFFFFFFF
@A00769:11:HC3HCDRXX:1:2102:13801:30624
CAAAGAGC
+
FFFFFFFF
@A00769:11:HC3HCDRXX:1:2102:17698:30671
CAAAGAGC
+
F:FFFFFF
@A00769:11:HC3HCDRXX:1:2102:19696:30718
CAAAGAGC
+
FFF:F,FF
@A00769:11:HC3HCDRXX:1:2102:24108:30718
CAAAGAGC
+
FFFFFFFF
@A00769:11:HC3HCDRXX:1:2102:10348:30812
CAAAGAGC
+
FFFFFFFF
@A00769:11:HC3HCDRXX:1:2102:26160:30890
CAAAGAGC
+
FFF,FF:F
@A00769:11:HC3HCDRXX:1:2102:2835:30921
CAAAGAGC
+
FFFFFFFF
@A00769:11:HC3HCDRXX:1:2102:21133:30921
CAAAGAGC
+
FFFFFFFF
@A00769:11:HC3HCDRXX:1:2102:1958:30937
CAAAGAGC
+
FFF:FFFF
@A00769:11:HC3HCDRXX:1:2102:7374:30953
CAAAGAGC
+
FF:FFFFF
@A00769:11:HC3HCDRXX:1:2102:8956:31000
CAAAGAGC
+
FFFFFFFF
@A00769:11:HC3HCDRXX:1:2102:11595:31062
CAAAGAGC
+
FFFFFFFF
@A00769:11:HC3HCDRXX:1:2102:26594:31078
CAAAGAGC
+
FFF,,FFF
@A00769:11:HC3HCDRXX:1:2102:27263:31172
CAAAGAGC
+
FFF,FFFF
@A00769:11:HC3HCDRXX:1:2102:20455:31250
CAAAGAGC
+
FFFFFFFF
@A00769:11:HC3HCDRXX:1:2102:19614:31266
CAAAGAGC
+
:FF:FF:F
@A00769:11:HC3HCDRXX:1:2102:6967:31281
CAAAGAGC
+
FFFFFFFF
@A00769:11:HC3HCDRXX:1:2102:3369:31313
CAAAGAGC
+
FFFFFFFF
@A00769:11:HC3HCDRXX:1:2102:32470:31391
CAAAGAGC
+
FFFF,F:,
@A00769:11:HC3HCDRXX:1:2102:24288:31438
CAAAGAGC
+
FFFFFFFF
@A00769:11:HC3HCDRXX:1:2102:31901:31438
CAAAGAGC
+
FFFFFFFF
@A00769:11:HC3HCDRXX:1:2102:21043:31454
CAAAGAGC
+
FFFFFFFF
@A00769:11:HC3HCDRXX:1:2102:9833:31516
CAAAGAGC
+
FFFFFFFF
@A00769:11:HC3HCDRXX:1:2102:24153:31516
CAAAGAGC
+
FFFFFFFF
@A00769:11:HC3HCDRXX:1:2102:26648:31548
CAAAGAGC
+
FFFFFFFF
@A00769:11:HC3HCDRXX:1:2102:3830:31579
CAAAGAGC
+
FFF,:FF,
@A00769:11:HC3HCDRXX:1:2102:2428:31594
CAAAGAGC
+
FFFFFFFF
@A00769:11:HC3HCDRXX:1:2102:24677:31610
CAAAGAGC
+
FFF:FFFF
@A00769:11:HC3HCDRXX:1:2102:28085:31626
CAAAGAGC
+
FFFFFFFF
@A00769:11:HC3HCDRXX:1:2102:5330:31798
CAAAGAGC
+
FFFFFFFF
@A00769:11:HC3HCDRXX:1:2102:4390:31892
CAAAGAGC
+
FFFFFFFF
@A00769:11:HC3HCDRXX:1:2102:2483:31908
CAAAGAGC
+
FFFFFFFF
@A00769:11:HC3HCDRXX:1:2102:18376:31908
CAAAGAGC
+
FFFFFFFF
@A00769:11:HC3HCDRXX:1:2102:24053:32095
CAAAGAGC
+
FFFFFFFF
@A00769:11:HC3HCDRXX:1:2102:18692:32174
CAAAGAGC
+
FFF:FFFF
@A00769:11:HC3HCDRXX:1:2102:25545:32205
CAAAGAGC
+
FFFFFFFF
@A00769:11:HC3HCDRXX:1:2102:21920:32221
CAAAGAGC
+
FFFFFFFF
@A00769:11:HC3HCDRXX:1:2102:8657:32456
CAAAGAGC
+
FFFFFFFF
@A00769:11:HC3HCDRXX:1:2102:27706:32534
CAAAGAGC
+
FFFFFFFF
@A00769:11:HC3HCDRXX:1:2102:25663:32597
CAAAGAGC
+
FFFF:FFF
@A00769:11:HC3HCDRXX:1:2102:5719:32628
CAAAGAGC
+
FFFFFFFF
@A00769:11:HC3HCDRXX:1:2102:7166:32628
CAAAGAGC
+
FFFFFFFF
@A00769:11:HC3HCDRXX:1:2102:20889:32628
CAAAGAGC
+
FFFFFFFF
@A00769:11:HC3HCDRXX:1:2102:29903:32643
CAAAGAGC
+
FFFFFFFF
@A00769:11:HC3HCDRXX:1:2102:9010:32659
CAAAGAGC
+
FFFFFFFF
@A00769:11:HC3HCDRXX:1:2102:19153:32690
CAAAGAGC
+
FFFFFFFF
@A00769:11:HC3HCDRXX:1:2102:4707:32722
CAAAGAGC
+
FFFFFFFF
@A00769:11:HC3HCDRXX:1:2102:2383:32925
CAAAGAGC
+
:FFFFFFF
@A00769:11:HC3HCDRXX:1:2102:2329:32988
CAAAGAGC
+
FFFFFFFF
@A00769:11:HC3HCDRXX:1:2102:19877:33035
CAAAGAGC
+
FFFFFFFF
@A00769:11:HC3HCDRXX:1:2102:31638:33051
CAAAGAGC
+
FFFFF:FF
@A00769:11:HC3HCDRXX:1:2102:28917:33066
CAAAGAGC
+
FFFFFFFF
@A00769:11:HC3HCDRXX:1:2102:27932:33082
CAAAGAGC
+
FFFFF:FF
@A00769:11:HC3HCDRXX:1:2102:3540:33113
CAAAGAGC
+
FFFFFFFF
@A00769:11:HC3HCDRXX:1:2102:17725:33129
CAAAGAGC
+
FFFFF:FF
@A00769:11:HC3HCDRXX:1:2102:32660:33254
CAAAGAGC
+
FFFFFFFF
@A00769:11:HC3HCDRXX:1:2102:30318:33364
CAAAGAGC
+
FFFFFFF:
@A00769:11:HC3HCDRXX:1:2102:24677:33426
CAAAGAGC
+
FFFFFFFF
@A00769:11:HC3HCDRXX:1:2102:29414:33426
CAAAGAGC
+
FFFFFFFF
@A00769:11:HC3HCDRXX:1:2102:27425:33489
CAAAGAGC
+
FF::::F:
@A00769:11:HC3HCDRXX:1:2102:28067:33536
CAAAGAGC
+
FFFFFFFF
@A00769:11:HC3HCDRXX:1:2102:21730:33583
CAAAGAGC
+
FFFFF:FF
@A00769:11:HC3HCDRXX:1:2102:8766:33614
CAAAGAGC
+
FFFFFFFF
@A00769:11:HC3HCDRXX:1:2102:19488:33614
CAAAGAGC
+
,FFFFFFF
@A00769:11:HC3HCDRXX:1:2102:30337:33614
CAAAGAGC
+
FFFFFFFF
@A00769:11:HC3HCDRXX:1:2102:7419:33692
CAAAGAGC
+
FFF:FFFF
@A00769:11:HC3HCDRXX:1:2102:12825:33724
CAAAGAGC
+
FFF,FFFF
@A00769:11:HC3HCDRXX:1:2102:14498:33771
CAAAGAGC
+
FFFFFFFF
@A00769:11:HC3HCDRXX:1:2102:26449:33771
CAAAGAGC
+
FFFFFFFF
@A00769:11:HC3HCDRXX:1:2102:32551:33786
CAAAGAGC
+
FFFFFFFF
@A00769:11:HC3HCDRXX:1:2102:3070:33802
CAAAGAGC
+
,FFF:,:F
@A00769:11:HC3HCDRXX:1:2102:10140:33833
CAAAGAGC
+
FFFFFFFF
@A00769:11:HC3HCDRXX:1:2102:27407:33833
CAAAGAGC
+
FFFFF:FF
@A00769:11:HC3HCDRXX:1:2102:25943:33865
CAAAGAGC
+
FFFFFFFF
@A00769:11:HC3HCDRXX:1:2102:10511:33880
CAAAGAGC
+
FFFFFFFF
@A00769:11:HC3HCDRXX:1:2102:27172:34021
CAAAGAGC
+
FFFFFFFF
@A00769:11:HC3HCDRXX:1:2102:11026:34053
CAAAGAGC
+
FFFFFF:F
@A00769:11:HC3HCDRXX:1:2102:1524:34100
CAAAGAGC
+
FFFFFFFF
@A00769:11:HC3HCDRXX:1:2102:30002:34100
CAAAGAGC
+
FFFFFFFF
@A00769:11:HC3HCDRXX:1:2102:21983:34115
CAAAGAGC
+
FFFFFFFF
@A00769:11:HC3HCDRXX:1:2102:4354:34147
CAAAGAGC
+
FFF:FFFF
@A00769:11:HC3HCDRXX:1:2102:20356:34178
CAAAGAGC
+
FFFFFFFF
@A00769:11:HC3HCDRXX:1:2102:3323:34240
CAAAGAGC
+
FFFFFFFF
@A00769:11:HC3HCDRXX:1:2102:22299:34287
CAAAGAGC
+
FFF:F,FF
@A00769:11:HC3HCDRXX:1:2102:6696:34413
CAAAGAGC
+
FFFFFFFF
@A00769:11:HC3HCDRXX:1:2102:18873:34522
CAAAGAGC
+
FFFFFFFF
@A00769:11:HC3HCDRXX:1:2102:3766:34538
CAAAGAGC
+
FFF:FFFF
@A00769:11:HC3HCDRXX:1:2102:7744:34695
CAAAGAGC
+
FFFFFFFF
@A00769:11:HC3HCDRXX:1:2102:3486:34710
CAAAGAGC
+
FFFFFFFF
@A00769:11:HC3HCDRXX:1:2102:24334:34710
CAAAGAGC
+
FFFFFFFF
@A00769:11:HC3HCDRXX:1:2102:6732:34726
CAAAGAGC
+
FFFFFFFF
@A00769:11:HC3HCDRXX:1:2102:6289:34867
CAAAGAGC
+
F:FFFFFF
@A00769:11:HC3HCDRXX:1:2102:15600:34867
CAAAGAGC
+
FFFFFFFF
@A00769:11:HC3HCDRXX:1:2102:18141:34882
CAAAGAGC
+
FFFFFFFF
@A00769:11:HC3HCDRXX:1:2102:7636:34945
CAAAGAGC
+
FFFFFFFF
@A00769:11:HC3HCDRXX:1:2102:9028:34976
CAAAGAGC
+
FFFFFFFF
@A00769:11:HC3HCDRXX:1:2102:29894:34976
CAAAGAGC
+
FFFFFFFF
@A00769:11:HC3HCDRXX:1:2102:5421:35086
CAAAGAGC
+
FFFFFFFF
@A00769:11:HC3HCDRXX:1:2102:25147:35149
CAAAGAGC
+
FFFFFFFF
@A00769:11:HC3HCDRXX:1:2102:19569:35196
CAAAGAGC
+
FFFFFFFF
@A00769:11:HC3HCDRXX:1:2102:26747:35227
CAAAGAGC
+
FFFFFFFF
@A00769:11:HC3HCDRXX:1:2102:14190:35305
CAAAGAGC
+
FFFFF:FF
@A00769:11:HC3HCDRXX:1:2102:26775:35305
CAAAGAGC
+
FFFF,FF:
@A00769:11:HC3HCDRXX:1:2102:25211:35383
CAAAGAGC
+
FFFF:FFF
@A00769:11:HC3HCDRXX:1:2102:21730:35399
CAAAGAGC
+
FFFFFFFF
@A00769:11:HC3HCDRXX:1:2102:12608:35509
CAAAGAGC
+
FFFFFFFF
@A00769:11:HC3HCDRXX:1:2102:13413:35587
CAAAGAGC
+
FFFFFFFF
@A00769:11:HC3HCDRXX:1:2102:23249:35587
CAAAGAGC
+
FFFFF:FF
@A00769:11:HC3HCDRXX:1:2102:3920:35681
CAAAGAGC
+
FFFFFFFF
@A00769:11:HC3HCDRXX:1:2102:15411:35759
CAAAGAGC
+
FFFFFFFF
@A00769:11:HC3HCDRXX:1:2102:8974:35790
CAAAGAGC
+
FFFFFFFF
@A00769:11:HC3HCDRXX:1:2102:12463:35790
CAAAGAGC
+
FFFFFFFF
@A00769:11:HC3HCDRXX:1:2102:16785:35790
CAAAGAGC
+
FFFFFFFF
@A00769:11:HC3HCDRXX:1:2102:10936:35806
CAAAGAGC
+
FFFFFFFF
@A00769:11:HC3HCDRXX:1:2102:30228:35806
CAAAGAGC
+
FFF:FFFF
@A00769:11:HC3HCDRXX:1:2102:21070:35822
CAAAGAGC
+
FFFFFFFF
@A00769:11:HC3HCDRXX:1:2102:23963:35853
CAAAGAGC
+
FFFFFFFF
@A00769:11:HC3HCDRXX:1:2102:11894:35869
CAAAGAGC
+
FFFFF:FF
@A00769:11:HC3HCDRXX:1:2102:23981:35884
CAAAGAGC
+
FFFFFFFF
@A00769:11:HC3HCDRXX:1:2102:6397:35994
CAAAGAGC
+
FFFFFFFF
@A00769:11:HC3HCDRXX:1:2102:17644:35994
CAAAGAGC
+
FFFFFFFF
@A00769:11:HC3HCDRXX:1:2102:6144:36025
CAAAGAGC
+
FFF:F,FF
@A00769:11:HC3HCDRXX:1:2102:3568:36072
CAAAGAGC
+
FFFFFFFF
@A00769:11:HC3HCDRXX:1:2102:26087:36151
CAAAGAGC
+
FFF:F:FF
@A00769:11:HC3HCDRXX:1:2102:15628:36198
CAAAGAGC
+
FFFFFF:F
@A00769:11:HC3HCDRXX:1:2102:6325:36213
CAAAGAGC
+
FFFFFFFF
@A00769:11:HC3HCDRXX:1:2102:1777:36229
CAAAGAGC
+
FFFFFFFF
@A00769:11:HC3HCDRXX:1:2102:16477:36229
CAAAGAGC
+
FFFFFFFF
@A00769:11:HC3HCDRXX:1:2102:15790:36292
CAAAGAGC
+
FFFFFFFF
@A00769:11:HC3HCDRXX:1:2102:31557:36292
CAAAGAGC
+
FFFFFFFF
@A00769:11:HC3HCDRXX:1:2102:9227:36354
CAAAGAGC
+
FFF:FFFF
@A00769:11:HC3HCDRXX:1:2102:10330:36354
CAAAGAGC
+
FFFFFFFF
@A00769:11:HC3HCDRXX:1:2102:1515:36370
CAAAGAGC
+
FFF:FFFF
@A00769:11:HC3HCDRXX:1:2102:16269:36432
CAAAGAGC
+
FFFFFFFF
@A00769:11:HC3HCDRXX:1:2102:6460:36479
CAAAGAGC
+
FFFFFFFF
@A00769:11:HC3HCDRXX:1:2102:4562:36511
CAAAGAGC
+
FFFFF,FF
@A00769:11:HC3HCDRXX:1:2102:18159:36511
CAAAGAGC
+
FFFFFFFF
@A00769:11:HC3HCDRXX:1:2102:19551:36511
CAAAGAGC
+
FFF:FFFF
@A00769:11:HC3HCDRXX:1:2102:27724:36542
CAAAGAGC
+
FFF:FFFF
@A00769:11:HC3HCDRXX:1:2102:9543:36589
CAAAGAGC
+
FFFFFFFF
@A00769:11:HC3HCDRXX:1:2102:3197:36620
CAAAGAGC
+
FFFFFFFF
@A00769:11:HC3HCDRXX:1:2102:25599:36683
CAAAGAGC
+
FFFFFFFF
@A00769:11:HC3HCDRXX:1:2102:28727:36683
CAAAGAGC
+
FFFFFFFF
@A00769:11:HC3HCDRXX:1:2102:5954:36699
CAAAGAGC
+
FFFFF:FF
@A00769:11:HC3HCDRXX:1:2102:9534:36699
CAAAGAGC
+
FFFFFFFF
@A00769:11:HC3HCDRXX:1:2102:7581:36730
CAAAGAGC
+
FFFFFFFF
@A00769:11:HC3HCDRXX:1:2102:10836:36824
CAAAGAGC
+
FFFFFFFF
@A00769:11:HC3HCDRXX:1:2102:31358:36824
CAAAGAGC
+
FFFFFFFF
@A00769:11:HC3HCDRXX:1:2102:26856:36918
CAAAGAGC
+
FFFFFFFF
@A00769:11:HC3HCDRXX:1:2102:22824:36949
CAAAGAGC
+
FFFFFFFF
@A00769:11:HC3HCDRXX:1:2102:10809:36965
CAAAGAGC
+
FFFFFFFF
@A00769:11:HC3HCDRXX:1:2102:21504:36980
CAAAGAGC
+
FFFFFFFF
@A00769:11:HC3HCDRXX:1:2102:31675:36996
CAAAGAGC
+
FFFFFFFF
@A00769:11:HC3HCDRXX:1:2102:13584:37012
CAAAGAGC
+
FFFFFFFF
@A00769:11:HC3HCDRXX:1:2103:11876:1047
CAAAGAGC
+
FFFFFFFF
@A00769:11:HC3HCDRXX:1:2103:16486:1078
CAAAGAGC
+
FFFFFFFF
@A00769:11:HC3HCDRXX:1:2103:8657:1204
CAAAGAGC
+
FFFFFFFF
@A00769:11:HC3HCDRXX:1:2103:11424:1266
CAAAGAGC
+
FFFFFFFF
@A00769:11:HC3HCDRXX:1:2103:13801:1282
CAAAGAGC
+
FFFFF,FF
@A00769:11:HC3HCDRXX:1:2103:14615:1282
CAAAGAGC
+
FFFFFFFF
@A00769:11:HC3HCDRXX:1:2103:17734:1297
CAAAGAGC
+
FFFF:FFF
@A00769:11:HC3HCDRXX:1:2103:30427:1297
CAAAGAGC
+
FFFFFFFF
@A00769:11:HC3HCDRXX:1:2103:25943:1360
CAAAGAGC
+
FFFFFF::
@A00769:11:HC3HCDRXX:1:2103:23113:1376
CAAAGAGC
+
FFFFFFFF
@A00769:11:HC3HCDRXX:1:2103:19235:1485
CAAAGAGC
+
FFFFFFFF
@A00769:11:HC3HCDRXX:1:2103:26820:1532
CAAAGAGC
+
FFF:F:FF
@A00769:11:HC3HCDRXX:1:2103:17680:1548
CAAAGAGC
+
FFF:FFFF
@A00769:11:HC3HCDRXX:1:2103:15971:1689
CAAAGAGC
+
FFFFFFFF
@A00769:11:HC3HCDRXX:1:2103:19786:1752
CAAAGAGC
+
FFFFFFFF
@A00769:11:HC3HCDRXX:1:2103:22652:1767
CAAAGAGC
+
FFFFFFFF
@A00769:11:HC3HCDRXX:1:2103:25355:1814
CAAAGAGC
+
FFFFFFFF
@A00769:11:HC3HCDRXX:1:2103:27706:1814
CAAAGAGC
+
:FFFFFFF
@A00769:11:HC3HCDRXX:1:2103:15474:2049
CAAAGAGC
+
FFFFFFFF
@A00769:11:HC3HCDRXX:1:2103:32669:2080
CAAAGAGC
+
FFFFFFFF
@A00769:11:HC3HCDRXX:1:2103:6316:2127
CAAAGAGC
+
,FFFFFFF
@A00769:11:HC3HCDRXX:1:2103:11143:2127
CAAAGAGC
+
FFFFFFFF
@A00769:11:HC3HCDRXX:1:2103:28266:2127
CAAAGAGC
+
FFFFFFFF
@A00769:11:HC3HCDRXX:1:2103:27507:2221
CAAAGAGC
+
FFFFFFFF
@A00769:11:HC3HCDRXX:1:2103:18801:2237
CAAAGAGC
+
FFFF:FFF
@A00769:11:HC3HCDRXX:1:2103:16342:2300
CAAAGAGC
+
FFF:FFFF
@A00769:11:HC3HCDRXX:1:2103:29912:2315
CAAAGAGC
+
FFFFFFFF
@A00769:11:HC3HCDRXX:1:2103:23936:2362
CAAAGAGC
+
FFFFFFFF
@A00769:11:HC3HCDRXX:1:2103:21748:2394
CAAAGAGC
+
FFF:FFFF
@A00769:11:HC3HCDRXX:1:2103:4417:2409
CAAAGAGC
+
FFF:FFFF
@A00769:11:HC3HCDRXX:1:2103:24451:2409
CAAAGAGC
+
FFFFFFFF
@A00769:11:HC3HCDRXX:1:2103:23918:2425
CAAAGAGC
+
FFFFFFFF
@A00769:11:HC3HCDRXX:1:2103:32506:2425
CAAAGAGC
+
FFFFFFFF
@A00769:11:HC3HCDRXX:1:2103:3522:2456
CAAAGAGC
+
FFF:FFFF
@A00769:11:HC3HCDRXX:1:2103:15826:2472
CAAAGAGC
+
FFF,FFFF
@A00769:11:HC3HCDRXX:1:2103:16640:2503
CAAAGAGC
+
FFFFFFFF
@A00769:11:HC3HCDRXX:1:2103:10158:2519
CAAAGAGC
+
FFFFFFFF
@A00769:11:HC3HCDRXX:1:2103:15989:2597
CAAAGAGC
+
:FFF,FFF
@A00769:11:HC3HCDRXX:1:2103:1262:2613
CAAAGAGC
+
FFF:F:FF
@A00769:11:HC3HCDRXX:1:2103:6641:2628
CAAAGAGC
+
FFFFFFFF
@A00769:11:HC3HCDRXX:1:2103:2085:2660
CAAAGAGC
+
FFFFFFFF
@A00769:11:HC3HCDRXX:1:2103:5159:2660
CAAAGAGC
+
FFFFFFFF
@A00769:11:HC3HCDRXX:1:2103:26277:3035
CAAAGAGC
+
FFFFFFFF
@A00769:11:HC3HCDRXX:1:2103:28782:3051
CAAAGAGC
+
FFFFFFFF
@A00769:11:HC3HCDRXX:1:2103:32506:3051
CAAAGAGC
+
FFFFFFFF
@A00769:11:HC3HCDRXX:1:2103:15537:3067
CAAAGAGC
+
FFFFFFFF
@A00769:11:HC3HCDRXX:1:2103:22064:3067
CAAAGAGC
+
FFFF:F:F
@A00769:11:HC3HCDRXX:1:2103:9652:3082
CAAAGAGC
+
FFFFFFF:
@A00769:11:HC3HCDRXX:1:2103:7437:3129
CAAAGAGC
+
FFFFFFFF
@A00769:11:HC3HCDRXX:1:2103:1389:3176
CAAAGAGC
+
F:FFFFFF
@A00769:11:HC3HCDRXX:1:2103:18059:3239
CAAAGAGC
+
FFFFFFFF
@A00769:11:HC3HCDRXX:1:2103:5023:3302
CAAAGAGC
+
FFFFFFFF
@A00769:11:HC3HCDRXX:1:2103:21920:3349
CAAAGAGC
+
FFFFFFFF
@A00769:11:HC3HCDRXX:1:2103:6081:3380
CAAAGAGC
+
FFFFFFF,
@A00769:11:HC3HCDRXX:1:2103:21757:3443
CAAAGAGC
+
FFFFFFFF
@A00769:11:HC3HCDRXX:1:2103:26530:3537
CAAAGAGC
+
FFFFFFFF
@A00769:11:HC3HCDRXX:1:2103:6307:3583
CAAAGAGC
+
FFFFFFFF
@A00769:11:HC3HCDRXX:1:2103:4191:3615
CAAAGAGC
+
FFFFFFF:
@A00769:11:HC3HCDRXX:1:2103:7943:3630
CAAAGAGC
+
FFFFFFFF
@A00769:11:HC3HCDRXX:1:2103:10239:3630
CAAAGAGC
+
FFFFFFFF
@A00769:11:HC3HCDRXX:1:2103:10972:3740
CAAAGAGC
+
FFFFFFFF
@A00769:11:HC3HCDRXX:1:2103:31503:3756
CAAAGAGC
+
F:FFFFFF
@A00769:11:HC3HCDRXX:1:2103:22625:3850
CAAAGAGC
+
FFFFF:,F
@A00769:11:HC3HCDRXX:1:2103:29342:3897
CAAAGAGC
+
FFFFFFFF
@A00769:11:HC3HCDRXX:1:2103:7536:3959
CAAAGAGC
+
FFFFFFFF
@A00769:11:HC3HCDRXX:1:2103:6623:3975
CAAAGAGC
+
FFFF,FFF
@A00769:11:HC3HCDRXX:1:2103:13648:4053
CAAAGAGC
+
FFFFFFFF
@A00769:11:HC3HCDRXX:1:2103:16550:4100
CAAAGAGC
+
FFFFFFFF
@A00769:11:HC3HCDRXX:1:2103:17029:4116
CAAAGAGC
+
FFFFFFFF
@A00769:11:HC3HCDRXX:1:2103:9498:4194
CAAAGAGC
+
:FFFF,F:
@A00769:11:HC3HCDRXX:1:2103:10710:4194
CAAAGAGC
+
FFFFFFFF
@A00769:11:HC3HCDRXX:1:2103:6795:4241
CAAAGAGC
+
FFFFFFFF
@A00769:11:HC3HCDRXX:1:2103:19732:4257
CAAAGAGC
+
FFFFFFFF
@A00769:11:HC3HCDRXX:1:2103:8666:4319
CAAAGAGC
+
FFFFFFFF
@A00769:11:HC3HCDRXX:1:2103:18864:4476
CAAAGAGC
+
FFFFFFFF
@A00769:11:HC3HCDRXX:1:2103:30264:4586
CAAAGAGC
+
FFFFFFFF
@A00769:11:HC3HCDRXX:1:2103:15402:4617
CAAAGAGC
+
FFFFF:,F
@A00769:11:HC3HCDRXX:1:2103:10764:4695
CAAAGAGC
+
FFFFFFFF
@A00769:11:HC3HCDRXX:1:2103:31901:4758
CAAAGAGC
+
FFFFFFFF
@A00769:11:HC3HCDRXX:1:2103:8178:4820
CAAAGAGC
+
FFFFFFFF
@A00769:11:HC3HCDRXX:1:2103:31846:4820
CAAAGAGC
+
FFFFFFFF
@A00769:11:HC3HCDRXX:1:2103:5764:4836
CAAAGAGC
+
FFFFFFFF
@A00769:11:HC3HCDRXX:1:2103:15383:4836
CAAAGAGC
+
FFFFFFFF
@A00769:11:HC3HCDRXX:1:2103:32081:4852
CAAAGAGC
+
FFFFFFFF
@A00769:11:HC3HCDRXX:1:2103:20021:4946
CAAAGAGC
+
FFF:FFFF
@A00769:11:HC3HCDRXX:1:2103:3857:5040
CAAAGAGC
+
FFFFFFFF
@A00769:11:HC3HCDRXX:1:2103:32009:5102
CAAAGAGC
+
FFFFFFFF
@A00769:11:HC3HCDRXX:1:2103:7735:5118
CAAAGAGC
+
FFFFFFFF
@A00769:11:HC3HCDRXX:1:2103:9869:5118
CAAAGAGC
+
FFF:FFFF
@A00769:11:HC3HCDRXX:1:2103:24180:5134
CAAAGAGC
+
:FF:FFFF
@A00769:11:HC3HCDRXX:1:2103:11812:5165
CAAAGAGC
+
FFF:F:FF
@A00769:11:HC3HCDRXX:1:2103:3956:5181
CAAAGAGC
+
FFFFFFFF
@A00769:11:HC3HCDRXX:1:2103:5972:5259
CAAAGAGC
+
FFFFFFFF
@A00769:11:HC3HCDRXX:1:2103:20464:5274
CAAAGAGC
+
FFFFFFFF
@A00769:11:HC3HCDRXX:1:2103:20247:5337
CAAAGAGC
+
FFFFFFFF
@A00769:11:HC3HCDRXX:1:2103:13711:5415
CAAAGAGC
+
,FF,,F,F
@A00769:11:HC3HCDRXX:1:2103:23637:5447
CAAAGAGC
+
FFFFFFFF
@A00769:11:HC3HCDRXX:1:2103:17598:5478
CAAAGAGC
+
FFFFFFFF
@A00769:11:HC3HCDRXX:1:2103:5963:5494
CAAAGAGC
+
FF,F,,,F
@A00769:11:HC3HCDRXX:1:2103:30563:5509
CAAAGAGC
+
FFFFFFFF
@A00769:11:HC3HCDRXX:1:2103:31593:5541
CAAAGAGC
+
FFF::F,,
@A00769:11:HC3HCDRXX:1:2103:6271:5588
CAAAGAGC
+
FFFFF:FF
@A00769:11:HC3HCDRXX:1:2103:25156:5791
CAAAGAGC
+
,FFFFFFF
@A00769:11:HC3HCDRXX:1:2103:6017:5807
CAAAGAGC
+
FFFFFFFF
@A00769:11:HC3HCDRXX:1:2103:27272:5854
CAAAGAGC
+
FFFFFFFF
@A00769:11:HC3HCDRXX:1:2103:2365:5869
CAAAGAGC
+
FFFFFFFF
@A00769:11:HC3HCDRXX:1:2103:9462:5885
CAAAGAGC
+
F:FFFFFF
@A00769:11:HC3HCDRXX:1:2103:14226:5901
CAAAGAGC
+
FFFFFFFF
@A00769:11:HC3HCDRXX:1:2103:15329:5901
CAAAGAGC
+
FFFFFFFF
@A00769:11:HC3HCDRXX:1:2103:16785:5916
CAAAGAGC
+
FFFFFF:F
@A00769:11:HC3HCDRXX:1:2103:27914:5963
CAAAGAGC
+
FFF:FFFF
@A00769:11:HC3HCDRXX:1:2103:5285:5979
CAAAGAGC
+
FFF:FFFF
@A00769:11:HC3HCDRXX:1:2103:4191:6026
CAAAGAGC
+
FFFFFFFF
@A00769:11:HC3HCDRXX:1:2103:11785:6026
CAAAGAGC
+
FFFFFFFF
@A00769:11:HC3HCDRXX:1:2103:20193:6026
CAAAGAGC
+
FFFFFFFF
@A00769:11:HC3HCDRXX:1:2103:12572:6042
CAAAGAGC
+
:FFFFFFF
@A00769:11:HC3HCDRXX:1:2103:32009:6042
CAAAGAGC
+
FFFFFFFF
@A00769:11:HC3HCDRXX:1:2103:6885:6120
CAAAGAGC
+
FFFFFFFF
@A00769:11:HC3HCDRXX:1:2103:18566:6120
CAAAGAGC
+
FFFFFFFF
@A00769:11:HC3HCDRXX:1:2103:23366:6261
CAAAGAGC
+
FFFFFFFF
@A00769:11:HC3HCDRXX:1:2103:14181:6355
CAAAGAGC
+
FFF:FFFF
@A00769:11:HC3HCDRXX:1:2103:18674:6496
CAAAGAGC
+
FFFFFFFF
@A00769:11:HC3HCDRXX:1:2103:18050:6511
CAAAGAGC
+
FFFFFFFF
@A00769:11:HC3HCDRXX:1:2103:26106:6558
CAAAGAGC
+
FFFFF:FF
@A00769:11:HC3HCDRXX:1:2103:18611:6574
CAAAGAGC
+
FFFFFF,:
@A00769:11:HC3HCDRXX:1:2103:1922:6637
CAAAGAGC
+
FFFFFFFF
@A00769:11:HC3HCDRXX:1:2103:2067:6637
CAAAGAGC
+
FFFFFFFF
@A00769:11:HC3HCDRXX:1:2103:9381:6652
CAAAGAGC
+
FFFFFFFF
@A00769:11:HC3HCDRXX:1:2103:20826:6684
CAAAGAGC
+
FFFFFFFF
@A00769:11:HC3HCDRXX:1:2103:24451:6793
CAAAGAGC
+
,FFFFFFF
@A00769:11:HC3HCDRXX:1:2103:5466:6856
CAAAGAGC
+
FFF:FFFF
@A00769:11:HC3HCDRXX:1:2103:24650:6856
CAAAGAGC
+
FFFFFFFF
@A00769:11:HC3HCDRXX:1:2103:11243:6903
CAAAGAGC
+
FFFFFFFF
@A00769:11:HC3HCDRXX:1:2103:22299:6918
CAAAGAGC
+
FFF:::FF
@A00769:11:HC3HCDRXX:1:2103:32027:6918
CAAAGAGC
+
FFFFFFFF
@A00769:11:HC3HCDRXX:1:2103:24062:6997
CAAAGAGC
+
FFFFFFFF
@A00769:11:HC3HCDRXX:1:2103:20618:7012
CAAAGAGC
+
FFFFFFFF
@A00769:11:HC3HCDRXX:1:2103:5113:7028
CAAAGAGC
+
FFFFFFFF
@A00769:11:HC3HCDRXX:1:2103:7817:7044
CAAAGAGC
+
FFFFFFFF
@A00769:11:HC3HCDRXX:1:2103:3450:7059
CAAAGAGC
+
FFFFFFFF
@A00769:11:HC3HCDRXX:1:2103:30590:7059
CAAAGAGC
+
,,:FFFFF
@A00769:11:HC3HCDRXX:1:2103:16306:7185
CAAAGAGC
+
FFFFFFFF
@A00769:11:HC3HCDRXX:1:2103:1506:7263
CAAAGAGC
+
FFFFFFFF
@A00769:11:HC3HCDRXX:1:2103:6605:7294
CAAAGAGC
+
FFFFFFFF
@A00769:11:HC3HCDRXX:1:2103:19407:7294
CAAAGAGC
+
FFF:FFFF
@A00769:11:HC3HCDRXX:1:2103:9742:7310
CAAAGAGC
+
FFFFFFFF
@A00769:11:HC3HCDRXX:1:2103:22950:7357
CAAAGAGC
+
FFFFFFFF
@A00769:11:HC3HCDRXX:1:2103:14109:7451
CAAAGAGC
+
FFFFFFFF
@A00769:11:HC3HCDRXX:1:2103:18358:7482
CAAAGAGC
+
FFFFFFFF
@A00769:11:HC3HCDRXX:1:2103:8901:7545
CAAAGAGC
+
FFFFFFFF
@A00769:11:HC3HCDRXX:1:2103:12002:7592
CAAAGAGC
+
FFFFFFFF
@A00769:11:HC3HCDRXX:1:2103:6677:7639
CAAAGAGC
+
FFFF:F::
@A00769:11:HC3HCDRXX:1:2103:8865:7701
CAAAGAGC
+
FFFFF,FF
@A00769:11:HC3HCDRXX:1:2103:7609:7811
CAAAGAGC
+
FFFFFFFF
@A00769:11:HC3HCDRXX:1:2103:23149:7827
CAAAGAGC
+
FFF,:,FF
@A00769:11:HC3HCDRXX:1:2103:26892:7889
CAAAGAGC
+
FFFFFFFF
@A00769:11:HC3HCDRXX:1:2103:3586:7952
CAAAGAGC
+
FFFFFFFF
@A00769:11:HC3HCDRXX:1:2103:18575:7952
CAAAGAGC
+
,FFFFF:F
@A00769:11:HC3HCDRXX:1:2103:4273:7983
CAAAGAGC
+
FFFFFFFF
@A00769:11:HC3HCDRXX:1:2103:22037:7999
CAAAGAGC
+
FFFFFFFF
@A00769:11:HC3HCDRXX:1:2103:17852:8015
CAAAGAGC
+
FFFFFFFF
@A00769:11:HC3HCDRXX:1:2103:16043:8046
CAAAGAGC
+
FFFFFFFF
@A00769:11:HC3HCDRXX:1:2103:6840:8077
CAAAGAGC
+
FFFFFFFF
@A00769:11:HC3HCDRXX:1:2103:14615:8108
CAAAGAGC
+
FFFFF:FF
@A00769:11:HC3HCDRXX:1:2103:7600:8202
CAAAGAGC
+
FFFF:FF:
@A00769:11:HC3HCDRXX:1:2103:7419:8265
CAAAGAGC
+
FFFFFFFF
@A00769:11:HC3HCDRXX:1:2103:10411:8375
CAAAGAGC
+
FFFFFFFF
@A00769:11:HC3HCDRXX:1:2103:6858:8453
CAAAGAGC
+
FFF:FFFF
@A00769:11:HC3HCDRXX:1:2103:8739:8547
CAAAGAGC
+
FFF,FFFF
@A00769:11:HC3HCDRXX:1:2103:23393:8563
CAAAGAGC
+
FFFFFFFF
@A00769:11:HC3HCDRXX:1:2103:32000:8563
CAAAGAGC
+
FFFFFFFF
@A00769:11:HC3HCDRXX:1:2103:24578:8578
CAAAGAGC
+
FFFFFFFF
@A00769:11:HC3HCDRXX:1:2103:14163:8609
CAAAGAGC
+
FFFFFFFF
@A00769:11:HC3HCDRXX:1:2103:20934:8625
CAAAGAGC
+
FFFFFFFF
@A00769:11:HC3HCDRXX:1:2103:15447:8641
CAAAGAGC
+
FFF:FFFF
@A00769:11:HC3HCDRXX:1:2103:30635:8672
CAAAGAGC
+
FFF:FFFF
@A00769:11:HC3HCDRXX:1:2103:5041:8719
CAAAGAGC
+
FFFFFFFF
@A00769:11:HC3HCDRXX:1:2103:6361:8782
CAAAGAGC
+
FFFFFFFF
@A00769:11:HC3HCDRXX:1:2103:20509:8829
CAAAGAGC
+
FFFFFFFF
@A00769:11:HC3HCDRXX:1:2103:7735:8844
CAAAGAGC
+
FFFFFFFF
@A00769:11:HC3HCDRXX:1:2103:13476:8891
CAAAGAGC
+
FFFFFFFF
@A00769:11:HC3HCDRXX:1:2103:30400:8954
CAAAGAGC
+
FFFFFFFF
@A00769:11:HC3HCDRXX:1:2103:20202:8985
CAAAGAGC
+
FFFFFFFF
@A00769:11:HC3HCDRXX:1:2103:10511:9017
CAAAGAGC
+
FFFFFFFF
@A00769:11:HC3HCDRXX:1:2103:32904:9220
CAAAGAGC
+
FFFFFFFF
@A00769:11:HC3HCDRXX:1:2103:18087:9236
CAAAGAGC
+
FFFFFFFF
@A00769:11:HC3HCDRXX:1:2103:17969:9251
CAAAGAGC
+
FFFFFFFF
@A00769:11:HC3HCDRXX:1:2103:10827:9283
CAAAGAGC
+
FFFFFFFF
@A00769:11:HC3HCDRXX:1:2103:31213:9361
CAAAGAGC
+
FFFFFFFF
@A00769:11:HC3HCDRXX:1:2103:17472:9455
CAAAGAGC
+
FFFFF:FF
@A00769:11:HC3HCDRXX:1:2103:3369:9486
CAAAGAGC
+
FFF:,FFF
@A00769:11:HC3HCDRXX:1:2103:8495:9533
CAAAGAGC
+
FFFFFFFF
@A00769:11:HC3HCDRXX:1:2103:26720:9565
CAAAGAGC
+
FFFFFFFF
@A00769:11:HC3HCDRXX:1:2103:26756:9565
CAAAGAGC
+
FFFFF:FF
@A00769:11:HC3HCDRXX:1:2103:11632:9580
CAAAGAGC
+
FFFFFFFF
@A00769:11:HC3HCDRXX:1:2103:26295:9612
CAAAGAGC
+
FFFFFFFF
@A00769:11:HC3HCDRXX:1:2103:30201:9674
CAAAGAGC
+
FFFFFFFF
@A00769:11:HC3HCDRXX:1:2103:9842:9737
CAAAGAGC
+
FFFFFFFF
@A00769:11:HC3HCDRXX:1:2103:26856:9737
CAAAGAGC
+
FFFFFFFF
@A00769:11:HC3HCDRXX:1:2103:16306:9784
CAAAGAGC
+
FFF:FFFF
@A00769:11:HC3HCDRXX:1:2103:8910:9909
CAAAGAGC
+
FFFFFFFF
@A00769:11:HC3HCDRXX:1:2103:3748:9925
CAAAGAGC
+
FFFF,FF:
@A00769:11:HC3HCDRXX:1:2103:7726:10144
CAAAGAGC
+
FFFFFFFF
@A00769:11:HC3HCDRXX:1:2103:13630:10285
CAAAGAGC
+
FFFFFFFF
@A00769:11:HC3HCDRXX:1:2103:18069:10332
CAAAGAGC
+
FFFFFFFF
@A00769:11:HC3HCDRXX:1:2103:21558:10332
CAAAGAGC
+
FFFFFFFF
@A00769:11:HC3HCDRXX:1:2103:26693:10332
CAAAGAGC
+
FFF:FFFF
@A00769:11:HC3HCDRXX:1:2103:27190:10347
CAAAGAGC
+
FFFFFFFF
@A00769:11:HC3HCDRXX:1:2103:3206:10363
CAAAGAGC
+
FFFFFFFF
@A00769:11:HC3HCDRXX:1:2103:19479:10363
CAAAGAGC
+
FFFFF:FF
@A00769:11:HC3HCDRXX:1:2103:1425:10441
CAAAGAGC
+
FFFFF:FF
@A00769:11:HC3HCDRXX:1:2103:17589:10441
CAAAGAGC
+
FFFFFFFF
@A00769:11:HC3HCDRXX:1:2103:26738:10504
CAAAGAGC
+
FFFFFFFF
@A00769:11:HC3HCDRXX:1:2103:11415:10520
CAAAGAGC
+
FFF:FFFF
@A00769:11:HC3HCDRXX:1:2103:7446:10567
CAAAGAGC
+
FFFFFFFF
@A00769:11:HC3HCDRXX:1:2103:9643:10645
CAAAGAGC
+
FFFFFFFF
@A00769:11:HC3HCDRXX:1:2103:22128:10661
CAAAGAGC
+
FFFFFF:F
@A00769:11:HC3HCDRXX:1:2103:11026:10723
CAAAGAGC
+
:F:,FFFF
@A00769:11:HC3HCDRXX:1:2103:5294:10880
CAAAGAGC
+
FFFFFFFF
@A00769:11:HC3HCDRXX:1:2103:21938:10927
CAAAGAGC
+
FFF:FFFF
@A00769:11:HC3HCDRXX:1:2103:9688:11005
CAAAGAGC
+
FFF:FFFF
@A00769:11:HC3HCDRXX:1:2103:17463:11005
CAAAGAGC
+
FFFFFFFF
@A00769:11:HC3HCDRXX:1:2103:2211:11083
CAAAGAGC
+
FFFFFFFF
@A00769:11:HC3HCDRXX:1:2103:14443:11099
CAAAGAGC
+
FFFFFFFF
@A00769:11:HC3HCDRXX:1:2103:1759:11115
CAAAGAGC
+
FFF:FFFF
@A00769:11:HC3HCDRXX:1:2103:11180:11146
CAAAGAGC
+
,FFF,FFF
@A00769:11:HC3HCDRXX:1:2103:9878:11240
CAAAGAGC
+
FFFFF:FF
@A00769:11:HC3HCDRXX:1:2103:21549:11256
CAAAGAGC
+
FFFFFFFF
@A00769:11:HC3HCDRXX:1:2103:17987:11475
CAAAGAGC
+
FFFFFFFF
@A00769:11:HC3HCDRXX:1:2103:1570:11537
CAAAGAGC
+
FFFF:FFF
@A00769:11:HC3HCDRXX:1:2103:29080:11584
CAAAGAGC
+
FFFFFFFF
@A00769:11:HC3HCDRXX:1:2103:25310:11788
CAAAGAGC
+
FFFFFFFF
@A00769:11:HC3HCDRXX:1:2103:24325:11835
CAAAGAGC
+
FFFFFFFF
@A00769:11:HC3HCDRXX:1:2103:17716:11851
CAAAGAGC
+
FFFFFFFF
@A00769:11:HC3HCDRXX:1:2103:3125:11945
CAAAGAGC
+
FFFFFFFF
@A00769:11:HC3HCDRXX:1:2103:5972:11960
CAAAGAGC
+
FFFFFFFF
@A00769:11:HC3HCDRXX:1:2103:12319:11960
CAAAGAGC
+
FFFFFFFF
@A00769:11:HC3HCDRXX:1:2103:3305:11976
CAAAGAGC
+
FFFFFFFF
@A00769:11:HC3HCDRXX:1:2103:32678:12023
CAAAGAGC
+
FFF:FFFF
@A00769:11:HC3HCDRXX:1:2103:3748:12054
CAAAGAGC
+
FFF:F:FF
@A00769:11:HC3HCDRXX:1:2103:7057:12054
CAAAGAGC
+
FFFFFFFF
@A00769:11:HC3HCDRXX:1:2103:3052:12195
CAAAGAGC
+
FFFFFFFF
@A00769:11:HC3HCDRXX:1:2103:19280:12273
CAAAGAGC
+
FFFFFFFF
@A00769:11:HC3HCDRXX:1:2103:25961:12289
CAAAGAGC
+
FFFFFFFF
@A00769:11:HC3HCDRXX:1:2103:6786:12305
CAAAGAGC
+
FFFFFFFF
@A00769:11:HC3HCDRXX:1:2103:14660:12320
CAAAGAGC
+
FFFF:::F
@A00769:11:HC3HCDRXX:1:2103:25183:12414
CAAAGAGC
+
FFFFFFFF
@A00769:11:HC3HCDRXX:1:2103:5050:12587
CAAAGAGC
+
FFFFFFFF
@A00769:11:HC3HCDRXX:1:2103:14416:12587
CAAAGAGC
+
FFFFFFFF
@A00769:11:HC3HCDRXX:1:2103:22209:12587
CAAAGAGC
+
FFFF:FFF
@A00769:11:HC3HCDRXX:1:2103:4444:12696
CAAAGAGC
+
FFFFFFFF
@A00769:11:HC3HCDRXX:1:2103:3305:12884
CAAAGAGC
+
FFFFFFFF
@A00769:11:HC3HCDRXX:1:2103:19190:13150
CAAAGAGC
+
FFFFFFFF
@A00769:11:HC3HCDRXX:1:2103:5412:13213
CAAAGAGC
+
FFFFFFFF
@A00769:11:HC3HCDRXX:1:2103:7066:13260
CAAAGAGC
+
FFFFFFFF
@A00769:11:HC3HCDRXX:1:2103:22037:13448
CAAAGAGC
+
FFF:FFFF
@A00769:11:HC3HCDRXX:1:2103:31675:13573
CAAAGAGC
+
FFFFFFFF
@A00769:11:HC3HCDRXX:1:2103:18891:13698
CAAAGAGC
+
FFFFFFFF
@A00769:11:HC3HCDRXX:1:2103:31403:13698
CAAAGAGC
+
FFFFF:FF
@A00769:11:HC3HCDRXX:1:2103:25446:13714
CAAAGAGC
+
FFFFFFFF
@A00769:11:HC3HCDRXX:1:2103:2754:13808
CAAAGAGC
+
FFFFFFFF
@A00769:11:HC3HCDRXX:1:2103:12717:13808
CAAAGAGC
+
FFFF,FFF
@A00769:11:HC3HCDRXX:1:2103:24641:13823
CAAAGAGC
+
FFFFFFFF
@A00769:11:HC3HCDRXX:1:2103:7066:13855
CAAAGAGC
+
FFFFFFFF
@A00769:11:HC3HCDRXX:1:2103:26033:13855
CAAAGAGC
+
FFFFF:FF
@A00769:11:HC3HCDRXX:1:2103:24966:13886
CAAAGAGC
+
FFFFFFFF
@A00769:11:HC3HCDRXX:1:2103:11704:13964
CAAAGAGC
+
FFFFFFFF
@A00769:11:HC3HCDRXX:1:2103:15049:13996
CAAAGAGC
+
FFFFFFFF
@A00769:11:HC3HCDRXX:1:2103:29351:14215
CAAAGAGC
+
FFFFFFFF
@A00769:11:HC3HCDRXX:1:2103:11659:14231
CAAAGAGC
+
FFFFFFFF
@A00769:11:HC3HCDRXX:1:2103:28058:14231
CAAAGAGC
+
FFF:FFFF
@A00769:11:HC3HCDRXX:1:2103:6225:14246
CAAAGAGC
+
FFFFFFFF
@A00769:11:HC3HCDRXX:1:2103:32371:14340
CAAAGAGC
+
FFFFFFFF
@A00769:11:HC3HCDRXX:1:2103:10086:14450
CAAAGAGC
+
FFF:FFFF
@A00769:11:HC3HCDRXX:1:2103:17607:14669
CAAAGAGC
+
FF:FF,:F
@A00769:11:HC3HCDRXX:1:2103:21612:14685
CAAAGAGC
+
FFFFFFFF
@A00769:11:HC3HCDRXX:1:2103:32850:14700
CAAAGAGC
+
FFFFFFFF
@A00769:11:HC3HCDRXX:1:2103:5294:14763
CAAAGAGC
+
FFFFFFFF
@A00769:11:HC3HCDRXX:1:2103:27218:14810
CAAAGAGC
+
FFFFFFFF
@A00769:11:HC3HCDRXX:1:2103:18909:14826
CAAAGAGC
+
FFFFFFF:
@A00769:11:HC3HCDRXX:1:2103:29812:14826
CAAAGAGC
+
FFFFFFFF
@A00769:11:HC3HCDRXX:1:2103:6280:14841
CAAAGAGC
+
FFFFFFFF
@A00769:11:HC3HCDRXX:1:2103:23909:14873
CAAAGAGC
+
FF:FFFFF
@A00769:11:HC3HCDRXX:1:2103:20202:14904
CAAAGAGC
+
FFFFFFFF
@A00769:11:HC3HCDRXX:1:2103:7943:14935
CAAAGAGC
+
FFFFFFFF
@A00769:11:HC3HCDRXX:1:2103:11198:14967
CAAAGAGC
+
FFFF:FFF
@A00769:11:HC3HCDRXX:1:2103:15076:14982
CAAAGAGC
+
FFFFFFFF
@A00769:11:HC3HCDRXX:1:2103:6677:15029
CAAAGAGC
+
FFFFFFFF
@A00769:11:HC3HCDRXX:1:2103:4960:15092
CAAAGAGC
+
FFFFFFFF
@A00769:11:HC3HCDRXX:1:2103:23140:15107
CAAAGAGC
+
FFFFFFFF
@A00769:11:HC3HCDRXX:1:2103:8368:15170
CAAAGAGC
+
FFFFFFFF
@A00769:11:HC3HCDRXX:1:2103:7057:15342
CAAAGAGC
+
FFF:FFFF
@A00769:11:HC3HCDRXX:1:2103:8757:15374
CAAAGAGC
+
FFFFFFFF
@A00769:11:HC3HCDRXX:1:2103:17689:15374
CAAAGAGC
+
FFFFFFFF
@A00769:11:HC3HCDRXX:1:2103:21712:15389
CAAAGAGC
+
FFF:FFFF
@A00769:11:HC3HCDRXX:1:2103:22390:15436
CAAAGAGC
+
FFFFFFFF
@A00769:11:HC3HCDRXX:1:2103:11044:15483
CAAAGAGC
+
FFFFFFFF
@A00769:11:HC3HCDRXX:1:2103:31060:15515
CAAAGAGC
+
FFFFFFFF
@A00769:11:HC3HCDRXX:1:2103:18285:15530
CAAAGAGC
+
FFFFFFFF
@A00769:11:HC3HCDRXX:1:2103:32027:15530
CAAAGAGC
+
FFF::F:F
@A00769:11:HC3HCDRXX:1:2103:29857:15624
CAAAGAGC
+
FFFFFFFF
@A00769:11:HC3HCDRXX:1:2103:28944:15640
CAAAGAGC
+
FFFFFFFF
@A00769:11:HC3HCDRXX:1:2103:11577:15655
CAAAGAGC
+
FFFFFFFF
@A00769:11:HC3HCDRXX:1:2103:30490:15655
CAAAGAGC
+
FFFFFFFF
@A00769:11:HC3HCDRXX:1:2103:17074:15718
CAAAGAGC
+
FFFFFFFF
@A00769:11:HC3HCDRXX:1:2103:18105:15749
CAAAGAGC
+
FFFF:F,,
@A00769:11:HC3HCDRXX:1:2103:22959:15765
CAAAGAGC
+
FFFFFFFF
@A00769:11:HC3HCDRXX:1:2103:5014:15781
CAAAGAGC
+
FFFFFFFF
@A00769:11:HC3HCDRXX:1:2103:2980:15796
CAAAGAGC
+
FFFFFFFF
@A00769:11:HC3HCDRXX:1:2103:20392:15828
CAAAGAGC
+
FFFFFFFF
@A00769:11:HC3HCDRXX:1:2103:5113:15859
CAAAGAGC
+
FFFFFFFF
@A00769:11:HC3HCDRXX:1:2103:11921:15875
CAAAGAGC
+
FFFFFFFF
@A00769:11:HC3HCDRXX:1:2103:7247:15953
CAAAGAGC
+
FFFFFFFF
@A00769:11:HC3HCDRXX:1:2103:12952:15969
CAAAGAGC
+
FFFFFFFF
@A00769:11:HC3HCDRXX:1:2103:25789:15969
CAAAGAGC
+
FFFFFFFF
@A00769:11:HC3HCDRXX:1:2103:21106:16000
CAAAGAGC
+
FFFFFFFF
@A00769:11:HC3HCDRXX:1:2103:18285:16031
CAAAGAGC
+
FFFFFFFF
@A00769:11:HC3HCDRXX:1:2103:18023:16047
CAAAGAGC
+
FFFFFFFF
@A00769:11:HC3HCDRXX:1:2103:7952:16235
CAAAGAGC
+
FFFFF:FF
@A00769:11:HC3HCDRXX:1:2103:8585:16266
CAAAGAGC
+
FFF:FFFF
@A00769:11:HC3HCDRXX:1:2103:17228:16297
CAAAGAGC
+
FFF:FFFF
@A00769:11:HC3HCDRXX:1:2103:5122:16438
CAAAGAGC
+
FFFFFFFF
@A00769:11:HC3HCDRXX:1:2103:9381:16517
CAAAGAGC
+
FFFFFFFF
@A00769:11:HC3HCDRXX:1:2103:18756:16814
CAAAGAGC
+
FFF:FFFF
@A00769:11:HC3HCDRXX:1:2103:6623:16845
CAAAGAGC
+
FFF:FFFF
@A00769:11:HC3HCDRXX:1:2103:19027:16939
CAAAGAGC
+
FFFFFFFF
@A00769:11:HC3HCDRXX:1:2103:14597:16971
CAAAGAGC
+
FFF:FFFF
@A00769:11:HC3HCDRXX:1:2103:9164:17112
CAAAGAGC
+
FFFFFFFF
@A00769:11:HC3HCDRXX:1:2103:2519:17127
CAAAGAGC
+
FFFFFFFF
@A00769:11:HC3HCDRXX:1:2103:7401:17253
CAAAGAGC
+
FFFFFFFF
@A00769:11:HC3HCDRXX:1:2103:25373:17378
CAAAGAGC
+
FFFFFFFF
@A00769:11:HC3HCDRXX:1:2103:7238:17534
CAAAGAGC
+
FFFFFFFF
@A00769:11:HC3HCDRXX:1:2103:12409:17597
CAAAGAGC
+
FFFFFFFF
@A00769:11:HC3HCDRXX:1:2103:24207:17613
CAAAGAGC
+
FFFFFFFF
@A00769:11:HC3HCDRXX:1:2103:21694:17707
CAAAGAGC
+
FFFFFF,F
@A00769:11:HC3HCDRXX:1:2103:30129:17754
CAAAGAGC
+
FFFFFFFF
@A00769:11:HC3HCDRXX:1:2103:11840:17895
CAAAGAGC
+
FFF:FFFF
@A00769:11:HC3HCDRXX:1:2103:19425:17942
CAAAGAGC
+
FFFFFFFF
@A00769:11:HC3HCDRXX:1:2103:12961:18020
CAAAGAGC
+
FFFFFFFF
@A00769:11:HC3HCDRXX:1:2103:25427:18067
CAAAGAGC
+
FFFFF:FF
@A00769:11:HC3HCDRXX:1:2103:25509:18082
CAAAGAGC
+
FFF:FFFF
@A00769:11:HC3HCDRXX:1:2103:29315:18098
CAAAGAGC
+
FFFFFFFF
@A00769:11:HC3HCDRXX:1:2103:18828:18192
CAAAGAGC
+
FFFFFFFF
@A00769:11:HC3HCDRXX:1:2103:24288:18192
CAAAGAGC
+
FFFFFFFF
@A00769:11:HC3HCDRXX:1:2103:27516:18270
CAAAGAGC
+
FFFFFFFF
@A00769:11:HC3HCDRXX:1:2103:23601:18286
CAAAGAGC
+
FFFFFFFF
@A00769:11:HC3HCDRXX:1:2103:24379:18286
CAAAGAGC
+
FFFFFFFF
@A00769:11:HC3HCDRXX:1:2103:14624:18333
CAAAGAGC
+
FFFFFFFF
@A00769:11:HC3HCDRXX:1:2103:1868:18349
CAAAGAGC
+
FFFFFFFF
@A00769:11:HC3HCDRXX:1:2103:22507:18364
CAAAGAGC
+
FFF:FFFF
@A00769:11:HC3HCDRXX:1:2103:11035:18380
CAAAGAGC
+
FFFFFFFF
@A00769:11:HC3HCDRXX:1:2103:17743:18411
CAAAGAGC
+
FFFFFFFF
@A00769:11:HC3HCDRXX:1:2103:19542:18490
CAAAGAGC
+
FFFFFFFF
@A00769:11:HC3HCDRXX:1:2103:19569:18630
CAAAGAGC
+
FFFFFFFF
@A00769:11:HC3HCDRXX:1:2103:27543:18662
CAAAGAGC
+
FFFFF:FF
@A00769:11:HC3HCDRXX:1:2103:4670:18756
CAAAGAGC
+
FFFFFF,F
@A00769:11:HC3HCDRXX:1:2103:4978:18818
CAAAGAGC
+
:FFF:F:F
@A00769:11:HC3HCDRXX:1:2103:31521:18818
CAAAGAGC
+
FFFFFFFF
@A00769:11:HC3HCDRXX:1:2103:22607:18881
CAAAGAGC
+
FFFFFFFF
@A00769:11:HC3HCDRXX:1:2103:4580:18912
CAAAGAGC
+
FFFFFFFF
@A00769:11:HC3HCDRXX:1:2103:17345:18912
CAAAGAGC
+
FFFFFFFF
@A00769:11:HC3HCDRXX:1:2103:22381:18928
CAAAGAGC
+
FFFF:F:F
@A00769:11:HC3HCDRXX:1:2103:5466:18975
CAAAGAGC
+
FFFFFFFF
@A00769:11:HC3HCDRXX:1:2103:18918:19006
CAAAGAGC
+
FFFFFFFF
@A00769:11:HC3HCDRXX:1:2103:22724:19053
CAAAGAGC
+
FFFFFFFF
@A00769:11:HC3HCDRXX:1:2103:16866:19085
CAAAGAGC
+
FFFFFFFF
@A00769:11:HC3HCDRXX:1:2103:7762:19100
CAAAGAGC
+
FFF,,:FF
@A00769:11:HC3HCDRXX:1:2103:11433:19100
CAAAGAGC
+
FFF:FFFF
@A00769:11:HC3HCDRXX:1:2103:28890:19116
CAAAGAGC
+
FFFFFFFF
@A00769:11:HC3HCDRXX:1:2103:4001:19132
CAAAGAGC
+
FFFFFFFF
@A00769:11:HC3HCDRXX:1:2103:16966:19132
CAAAGAGC
+
FFF:FFFF
@A00769:11:HC3HCDRXX:1:2103:2257:19179
CAAAGAGC
+
FFFFFFFF
@A00769:11:HC3HCDRXX:1:2103:14841:19179
CAAAGAGC
+
FFF:,FFF
@A00769:11:HC3HCDRXX:1:2103:29441:19319
CAAAGAGC
+
FFFFFFFF
@A00769:11:HC3HCDRXX:1:2103:24957:19570
CAAAGAGC
+
FFF:FFFF
@A00769:11:HC3HCDRXX:1:2103:18611:19664
CAAAGAGC
+
FFFFFFFF
@A00769:11:HC3HCDRXX:1:2103:8666:19727
CAAAGAGC
+
FFFFFFFF
@A00769:11:HC3HCDRXX:1:2103:5945:19805
CAAAGAGC
+
FFF::FFF
@A00769:11:HC3HCDRXX:1:2103:19605:19820
CAAAGAGC
+
FFF:FFFF
@A00769:11:HC3HCDRXX:1:2103:14045:19836
CAAAGAGC
+
FFFFFFFF
@A00769:11:HC3HCDRXX:1:2103:12536:19852
CAAAGAGC
+
FFFFFFFF
@A00769:11:HC3HCDRXX:1:2103:18973:19946
CAAAGAGC
+
FFFFFFFF
@A00769:11:HC3HCDRXX:1:2103:19651:19993
CAAAGAGC
+
FFFFFFFF
@A00769:11:HC3HCDRXX:1:2103:20934:19993
CAAAGAGC
+
FF::F:FF
@A00769:11:HC3HCDRXX:1:2103:31521:20040
CAAAGAGC
+
FFFFFFFF
@A00769:11:HC3HCDRXX:1:2103:4689:20071
CAAAGAGC
+
FFF:FFFF
@A00769:11:HC3HCDRXX:1:2103:11478:20087
CAAAGAGC
+
FFFFFFFF
@A00769:11:HC3HCDRXX:1:2103:29225:20134
CAAAGAGC
+
FFFFFFFF
@A00769:11:HC3HCDRXX:1:2103:16631:20149
CAAAGAGC
+
FFFFFFFF
@A00769:11:HC3HCDRXX:1:2103:19162:20181
CAAAGAGC
+
FFFFFFFF
@A00769:11:HC3HCDRXX:1:2103:30843:20212
CAAAGAGC
+
FFFF:F,F
@A00769:11:HC3HCDRXX:1:2103:8052:20228
CAAAGAGC
+
FFFFFFFF
@A00769:11:HC3HCDRXX:1:2103:15094:20243
CAAAGAGC
+
FFFFFFFF
@A00769:11:HC3HCDRXX:1:2103:32154:20353
CAAAGAGC
+
FFFFFFFF
@A00769:11:HC3HCDRXX:1:2103:32615:20494
CAAAGAGC
+
FFFFFFFF
@A00769:11:HC3HCDRXX:1:2103:31702:20541
CAAAGAGC
+
FFFFFFFF
@A00769:11:HC3HCDRXX:1:2103:31973:20541
CAAAGAGC
+
FFFFFFFF
@A00769:11:HC3HCDRXX:1:2103:18828:20603
CAAAGAGC
+
FFFFFFFF
@A00769:11:HC3HCDRXX:1:2103:21513:20744
CAAAGAGC
+
FFFFF:FF
@A00769:11:HC3HCDRXX:1:2103:32280:20823
CAAAGAGC
+
FFFFFFFF
@A00769:11:HC3HCDRXX:1:2103:19813:20870
CAAAGAGC
+
FFFFF:FF
@A00769:11:HC3HCDRXX:1:2103:10474:20917
CAAAGAGC
+
FFFFFFFF
@A00769:11:HC3HCDRXX:1:2103:5457:20932
CAAAGAGC
+
FFFFFFFF
@A00769:11:HC3HCDRXX:1:2103:1669:20948
CAAAGAGC
+
FFFFFFFF
@A00769:11:HC3HCDRXX:1:2103:22372:20948
CAAAGAGC
+
FFFFFFFF
@A00769:11:HC3HCDRXX:1:2103:24777:21042
CAAAGAGC
+
FFFFFFFF
@A00769:11:HC3HCDRXX:1:2103:25599:21057
CAAAGAGC
+
FFFFFFFF
@A00769:11:HC3HCDRXX:1:2103:19361:21089
CAAAGAGC
+
FFFFFFFF
@A00769:11:HC3HCDRXX:1:2103:12002:21245
CAAAGAGC
+
FFFFFFFF
@A00769:11:HC3HCDRXX:1:2103:20338:21277
CAAAGAGC
+
FFFF,FFF
@A00769:11:HC3HCDRXX:1:2103:32542:21308
CAAAGAGC
+
FFFFFFFF
@A00769:11:HC3HCDRXX:1:2103:21197:21324
CAAAGAGC
+
FFFFFFFF
@A00769:11:HC3HCDRXX:1:2103:17336:21339
CAAAGAGC
+
FFF:FFFF
@A00769:11:HC3HCDRXX:1:2103:17056:21418
CAAAGAGC
+
FFFFF:FF
@A00769:11:HC3HCDRXX:1:2103:12364:21527
CAAAGAGC
+
FFFFFFFF
@A00769:11:HC3HCDRXX:1:2103:4038:21543
CAAAGAGC
+
FFFFFFFF
@A00769:11:HC3HCDRXX:1:2103:6397:21559
CAAAGAGC
+
:FFFFFFF
@A00769:11:HC3HCDRXX:1:2103:27642:21590
CAAAGAGC
+
FF::,:,:
@A00769:11:HC3HCDRXX:1:2103:8693:21652
CAAAGAGC
+
FFFFFFFF
@A00769:11:HC3HCDRXX:1:2103:18421:21715
CAAAGAGC
+
FFFFFFFF
@A00769:11:HC3HCDRXX:1:2103:19488:21778
CAAAGAGC
+
FFFFFFFF
@A00769:11:HC3HCDRXX:1:2103:25744:21778
CAAAGAGC
+
FFFFFFFF
@A00769:11:HC3HCDRXX:1:2103:27389:21778
CAAAGAGC
+
FFFFF,FF
@A00769:11:HC3HCDRXX:1:2103:27914:21840
CAAAGAGC
+
FFF,F:FF
@A00769:11:HC3HCDRXX:1:2103:23231:21934
CAAAGAGC
+
FFF:F:FF
@A00769:11:HC3HCDRXX:1:2103:19190:21981
CAAAGAGC
+
FFFFFFFF
@A00769:11:HC3HCDRXX:1:2103:24551:21997
CAAAGAGC
+
FFFFFFFF
@A00769:11:HC3HCDRXX:1:2103:31385:22028
CAAAGAGC
+
FFFFFFFF
@A00769:11:HC3HCDRXX:1:2103:3730:22044
CAAAGAGC
+
FFFFFFFF
@A00769:11:HC3HCDRXX:1:2103:23348:22044
CAAAGAGC
+
::FF:F,F
@A00769:11:HC3HCDRXX:1:2103:19361:22060
CAAAGAGC
+
FFFF:F,F
@A00769:11:HC3HCDRXX:1:2103:17942:22106
CAAAGAGC
+
FFFFFFFF
@A00769:11:HC3HCDRXX:1:2103:7093:22232
CAAAGAGC
+
FFFFFFFF
@A00769:11:HC3HCDRXX:1:2103:15854:22247
CAAAGAGC
+
FFFFFFFF
@A00769:11:HC3HCDRXX:1:2103:15962:22373
CAAAGAGC
+
FFF:FFFF
@A00769:11:HC3HCDRXX:1:2103:14543:22388
CAAAGAGC
+
FFFFFFFF
@A00769:11:HC3HCDRXX:1:2103:25798:22435
CAAAGAGC
+
FFFFFFFF
@A00769:11:HC3HCDRXX:1:2103:31403:22435
CAAAGAGC
+
FFFFFFFF
@A00769:11:HC3HCDRXX:1:2103:19732:22482
CAAAGAGC
+
FFFF,FFF
@A00769:11:HC3HCDRXX:1:2103:29604:22576
CAAAGAGC
+
FFFFFFFF
@A00769:11:HC3HCDRXX:1:2103:27416:22608
CAAAGAGC
+
FFF:FFFF
@A00769:11:HC3HCDRXX:1:2103:17282:22623
CAAAGAGC
+
FFFF:FF:
@A00769:11:HC3HCDRXX:1:2103:20754:22623
CAAAGAGC
+
FFFFFFFF
@A00769:11:HC3HCDRXX:1:2103:31982:22654
CAAAGAGC
+
FFFFFFFF
@A00769:11:HC3HCDRXX:1:2103:32868:22686
CAAAGAGC
+
FFFFFFFF
@A00769:11:HC3HCDRXX:1:2103:17797:22764
CAAAGAGC
+
FFFFFFFF
@A00769:11:HC3HCDRXX:1:2103:12915:22827
CAAAGAGC
+
:FF:,FFF
@A00769:11:HC3HCDRXX:1:2103:20085:22842
CAAAGAGC
+
FFF:FFFF
@A00769:11:HC3HCDRXX:1:2103:24795:22858
CAAAGAGC
+
FFFFFFFF
@A00769:11:HC3HCDRXX:1:2103:14461:22905
CAAAGAGC
+
FFFFFFFF
@A00769:11:HC3HCDRXX:1:2103:5168:22968
CAAAGAGC
+
FFFFFFFF
@A00769:11:HC3HCDRXX:1:2103:7853:23015
CAAAGAGC
+
FFFFFFFF
@A00769:11:HC3HCDRXX:1:2103:7563:23046
CAAAGAGC
+
FFF:FFFF
@A00769:11:HC3HCDRXX:1:2103:18159:23109
CAAAGAGC
+
FFFFFFFF
@A00769:11:HC3HCDRXX:1:2103:5611:23171
CAAAGAGC
+
FFFFFFFF
@A00769:11:HC3HCDRXX:1:2103:20799:23171
CAAAGAGC
+
FFF,FFFF
@A00769:11:HC3HCDRXX:1:2103:11297:23218
CAAAGAGC
+
FFFFF:FF
@A00769:11:HC3HCDRXX:1:2103:4490:23265
CAAAGAGC
+
FFFFFFFF
@A00769:11:HC3HCDRXX:1:2103:16966:23296
CAAAGAGC
+
FF,FF:FF
@A00769:11:HC3HCDRXX:1:2103:18991:23453
CAAAGAGC
+
FFFFFFFF
@A00769:11:HC3HCDRXX:1:2103:19388:23516
CAAAGAGC
+
FFF:FFFF
@A00769:11:HC3HCDRXX:1:2103:4444:23688
CAAAGAGC
+
FFFFFFFF
@A00769:11:HC3HCDRXX:1:2103:8431:23703
CAAAGAGC
+
FFFFFFFF
@A00769:11:HC3HCDRXX:1:2103:6198:23907
CAAAGAGC
+
FFF:FFFF
@A00769:11:HC3HCDRXX:1:2103:21414:23923
CAAAGAGC
+
FFFFFFFF
@A00769:11:HC3HCDRXX:1:2103:15619:24001
CAAAGAGC
+
,FFF:FFF
@A00769:11:HC3HCDRXX:1:2103:29505:24001
CAAAGAGC
+
FFFFFFFF
@A00769:11:HC3HCDRXX:1:2103:1316:24064
CAAAGAGC
+
FFFFFFFF
@A00769:11:HC3HCDRXX:1:2103:4047:24095
CAAAGAGC
+
FFFFFFFF
@A00769:11:HC3HCDRXX:1:2103:9959:24126
CAAAGAGC
+
FFFFFFFF
@A00769:11:HC3HCDRXX:1:2103:2211:24142
CAAAGAGC
+
FFFFF:FF
@A00769:11:HC3HCDRXX:1:2103:3405:24173
CAAAGAGC
+
:FFFFFFF
@A00769:11:HC3HCDRXX:1:2103:27136:24377
CAAAGAGC
+
FFFFFFFF
@A00769:11:HC3HCDRXX:1:2103:26259:24424
CAAAGAGC
+
FFFFFFFF
@A00769:11:HC3HCDRXX:1:2103:16215:24471
CAAAGAGC
+
FFFFFFFF
@A00769:11:HC3HCDRXX:1:2103:11849:24518
CAAAGAGC
+
FFFFFFFF
@A00769:11:HC3HCDRXX:1:2103:19289:24690
CAAAGAGC
+
FFFFFFFF
@A00769:11:HC3HCDRXX:1:2103:24930:24752
CAAAGAGC
+
FFFFFFFF
@A00769:11:HC3HCDRXX:1:2103:7238:24768
CAAAGAGC
+
FFFF,FFF
@A00769:11:HC3HCDRXX:1:2103:5963:24784
CAAAGAGC
+
FFF:,FFF
@A00769:11:HC3HCDRXX:1:2103:1217:24799
CAAAGAGC
+
FFF:FFFF
@A00769:11:HC3HCDRXX:1:2103:17101:24909
CAAAGAGC
+
FFFFFFFF
@A00769:11:HC3HCDRXX:1:2103:14036:24956
CAAAGAGC
+
FFFFFFFF
@A00769:11:HC3HCDRXX:1:2103:32407:24987
CAAAGAGC
+
FFFFFFFF
@A00769:11:HC3HCDRXX:1:2103:9200:25003
CAAAGAGC
+
FFFFFFFF
@A00769:11:HC3HCDRXX:1:2103:19009:25050
CAAAGAGC
+
FFFFFFFF
@A00769:11:HC3HCDRXX:1:2103:9200:25066
CAAAGAGC
+
FFFFFFFF
@A00769:11:HC3HCDRXX:1:2103:11071:25081
CAAAGAGC
+
FFFFFFFF
@A00769:11:HC3HCDRXX:1:2103:14714:25128
CAAAGAGC
+
FFFFFFFF
@A00769:11:HC3HCDRXX:1:2103:27091:25175
CAAAGAGC
+
FFFFFFFF
@A00769:11:HC3HCDRXX:1:2103:17092:25269
CAAAGAGC
+
FFFFFFFF
@A00769:11:HC3HCDRXX:1:2103:8422:25316
CAAAGAGC
+
FFF:FFFF
@A00769:11:HC3HCDRXX:1:2103:4336:25473
CAAAGAGC
+
FFFFFFFF
@A00769:11:HC3HCDRXX:1:2103:23086:25598
CAAAGAGC
+
FFFFFFFF
@A00769:11:HC3HCDRXX:1:2103:3920:25661
CAAAGAGC
+
FFFFF:FF
@A00769:11:HC3HCDRXX:1:2103:26169:25708
CAAAGAGC
+
FF:F,F,:
@A00769:11:HC3HCDRXX:1:2103:30861:25755
CAAAGAGC
+
FFFFFFFF
@A00769:11:HC3HCDRXX:1:2103:27959:25770
CAAAGAGC
+
FFFFF::F
@A00769:11:HC3HCDRXX:1:2103:12491:25786
CAAAGAGC
+
FFFFFFFF
@A00769:11:HC3HCDRXX:1:2103:28908:25786
CAAAGAGC
+
FFFFFFFF
@A00769:11:HC3HCDRXX:1:2103:13819:25801
CAAAGAGC
+
FFFFFFFF
@A00769:11:HC3HCDRXX:1:2103:25690:25848
CAAAGAGC
+
FFFFFFFF
@A00769:11:HC3HCDRXX:1:2103:25717:25864
CAAAGAGC
+
FFFFFFFF
@A00769:11:HC3HCDRXX:1:2103:6831:25942
CAAAGAGC
+
FFFFFFFF
@A00769:11:HC3HCDRXX:1:2103:9146:26036
CAAAGAGC
+
FFFFFFFF
@A00769:11:HC3HCDRXX:1:2103:10547:26115
CAAAGAGC
+
FFFFFFFF
@A00769:11:HC3HCDRXX:1:2103:10963:26115
CAAAGAGC
+
FFFFFFFF
@A00769:11:HC3HCDRXX:1:2103:16749:26115
CAAAGAGC
+
FFFFFFFF
@A00769:11:HC3HCDRXX:1:2103:12843:26209
CAAAGAGC
+
FFFFFFF:
@A00769:11:HC3HCDRXX:1:2103:7392:26412
CAAAGAGC
+
FFF:FFFF
@A00769:11:HC3HCDRXX:1:2103:25373:26490
CAAAGAGC
+
FFFFFFFF
@A00769:11:HC3HCDRXX:1:2103:1127:26522
CAAAGAGC
+
FFF:F:FF
@A00769:11:HC3HCDRXX:1:2103:7889:26647
CAAAGAGC
+
FFFFFFFF
@A00769:11:HC3HCDRXX:1:2103:13096:26647
CAAAGAGC
+
FFFFFFFF
@A00769:11:HC3HCDRXX:1:2103:15845:26710
CAAAGAGC
+
FFFFF:FF
@A00769:11:HC3HCDRXX:1:2103:7455:26804
CAAAGAGC
+
,FF,FF:F
@A00769:11:HC3HCDRXX:1:2103:22553:26835
CAAAGAGC
+
FFFFFFFF
@A00769:11:HC3HCDRXX:1:2103:19795:26850
CAAAGAGC
+
FFFFFFFF
@A00769:11:HC3HCDRXX:1:2103:20338:26882
CAAAGAGC
+
FFFFFFFF
@A00769:11:HC3HCDRXX:1:2103:12228:26929
CAAAGAGC
+
FFFF:,FF
@A00769:11:HC3HCDRXX:1:2103:8603:26944
CAAAGAGC
+
FFFFFFFF
@A00769:11:HC3HCDRXX:1:2103:17390:27038
CAAAGAGC
+
FFF:F:FF
@A00769:11:HC3HCDRXX:1:2103:24948:27070
CAAAGAGC
+
FFFFFFF:
@A00769:11:HC3HCDRXX:1:2103:12888:27164
CAAAGAGC
+
FFF:FFFF
@A00769:11:HC3HCDRXX:1:2103:8250:27211
CAAAGAGC
+
FFFFFFFF
@A00769:11:HC3HCDRXX:1:2103:19226:27273
CAAAGAGC
+
FFFFFFFF
@A00769:11:HC3HCDRXX:1:2103:17002:27398
CAAAGAGC
+
FFFFFFFF
@A00769:11:HC3HCDRXX:1:2103:30906:27461
CAAAGAGC
+
FFFFFFFF
@A00769:11:HC3HCDRXX:1:2103:32805:27555
CAAAGAGC
+
FFFFFFFF
@A00769:11:HC3HCDRXX:1:2103:19705:27571
CAAAGAGC
+
FFFFFFFF
@A00769:11:HC3HCDRXX:1:2103:13702:27633
CAAAGAGC
+
FFF,FFFF
@A00769:11:HC3HCDRXX:1:2103:15212:27743
CAAAGAGC
+
FFFFFFFF
@A00769:11:HC3HCDRXX:1:2103:8458:27946
CAAAGAGC
+
FFF,FFFF
@A00769:11:HC3HCDRXX:1:2103:19352:27962
CAAAGAGC
+
FFFFFFFF
@A00769:11:HC3HCDRXX:1:2103:20003:27993
CAAAGAGC
+
FFFFFFFF
@A00769:11:HC3HCDRXX:1:2103:11406:28009
CAAAGAGC
+
FFF,FFFF
@A00769:11:HC3HCDRXX:1:2103:20021:28087
CAAAGAGC
+
FFFFFFFF
@A00769:11:HC3HCDRXX:1:2103:13910:28150
CAAAGAGC
+
FFFFFFFF
@A00769:11:HC3HCDRXX:1:2103:20989:28197
CAAAGAGC
+
FFFF:FFF
@A00769:11:HC3HCDRXX:1:2103:22218:28228
CAAAGAGC
+
FFFFFFFF
@A00769:11:HC3HCDRXX:1:2103:25301:28244
CAAAGAGC
+
F:FFFF:F
@A00769:11:HC3HCDRXX:1:2103:32597:28260
CAAAGAGC
+
FFFFFFFF
@A00769:11:HC3HCDRXX:1:2103:15600:28291
CAAAGAGC
+
FFFFFFFF
@A00769:11:HC3HCDRXX:1:2103:5828:28369
CAAAGAGC
+
FFFFFFFF
@A00769:11:HC3HCDRXX:1:2103:21142:28369
CAAAGAGC
+
FFFFFFFF
@A00769:11:HC3HCDRXX:1:2103:32127:28479
CAAAGAGC
+
FFFFFFFF
@A00769:11:HC3HCDRXX:1:2103:29939:28510
CAAAGAGC
+
FFFFFFFF
@A00769:11:HC3HCDRXX:1:2103:29677:28651
CAAAGAGC
+
FFFFFFFF
@A00769:11:HC3HCDRXX:1:2103:26241:28745
CAAAGAGC
+
FFFFFFFF
@A00769:11:HC3HCDRXX:1:2103:23954:28792
CAAAGAGC
+
FFFFFFFF
@A00769:11:HC3HCDRXX:1:2103:1371:28855
CAAAGAGC
+
FFFFFFFF
@A00769:11:HC3HCDRXX:1:2103:10746:28870
CAAAGAGC
+
FFFFFFF:
@A00769:11:HC3HCDRXX:1:2103:20473:28870
CAAAGAGC
+
FFFF:F,,
@A00769:11:HC3HCDRXX:1:2103:5186:28948
CAAAGAGC
+
FFFFFFFF
@A00769:11:HC3HCDRXX:1:2103:25735:28964
CAAAGAGC
+
FFFF:FFF
@A00769:11:HC3HCDRXX:1:2103:4119:28980
CAAAGAGC
+
FFFFFFFF
@A00769:11:HC3HCDRXX:1:2103:30391:29042
CAAAGAGC
+
FFFFFFFF
@A00769:11:HC3HCDRXX:1:2103:9498:29058
CAAAGAGC
+
FFFFFFFF
@A00769:11:HC3HCDRXX:1:2103:24316:29074
CAAAGAGC
+
FFFFFFFF
@A00769:11:HC3HCDRXX:1:2103:13982:29152
CAAAGAGC
+
FFFFFFFF
@A00769:11:HC3HCDRXX:1:2103:20871:29215
CAAAGAGC
+
FFFFFFFF
@A00769:11:HC3HCDRXX:1:2103:21486:29215
CAAAGAGC
+
FFFFFFFF
@A00769:11:HC3HCDRXX:1:2103:30680:29262
CAAAGAGC
+
FFFF,FF,
@A00769:11:HC3HCDRXX:1:2103:9787:29371
CAAAGAGC
+
FFFFFFFF
@A00769:11:HC3HCDRXX:1:2103:21133:29387
CAAAGAGC
+
FFFFFFFF
@A00769:11:HC3HCDRXX:1:2103:2682:29403
CAAAGAGC
+
:FFFF,FF
@A00769:11:HC3HCDRXX:1:2103:28519:29465
CAAAGAGC
+
FFFFFFFF
@A00769:11:HC3HCDRXX:1:2103:7780:29528
CAAAGAGC
+
FFFFFFFF
@A00769:11:HC3HCDRXX:1:2103:16550:29528
CAAAGAGC
+
FFFFFFFF
@A00769:11:HC3HCDRXX:1:2103:11605:29606
CAAAGAGC
+
FFFFFFFF
@A00769:11:HC3HCDRXX:1:2103:14968:29606
CAAAGAGC
+
FFFFFFFF
@A00769:11:HC3HCDRXX:1:2103:21115:29606
CAAAGAGC
+
FFFFFFFF
@A00769:11:HC3HCDRXX:1:2103:2835:29700
CAAAGAGC
+
FFFFFFFF
@A00769:11:HC3HCDRXX:1:2103:18710:29731
CAAAGAGC
+
FFFFFFFF
@A00769:11:HC3HCDRXX:1:2103:28004:29731
CAAAGAGC
+
FF:,,:FF
@A00769:11:HC3HCDRXX:1:2103:21133:29763
CAAAGAGC
+
FFFFFFFF
@A00769:11:HC3HCDRXX:1:2103:30282:29763
CAAAGAGC
+
FFF:FFFF
@A00769:11:HC3HCDRXX:1:2103:3378:29825
CAAAGAGC
+
FFFFFFFF
@A00769:11:HC3HCDRXX:1:2103:6623:29841
CAAAGAGC
+
FFFFFFFF
@A00769:11:HC3HCDRXX:1:2103:17409:29857
CAAAGAGC
+
FFFFFFFF
@A00769:11:HC3HCDRXX:1:2103:10619:29872
CAAAGAGC
+
FFFFFFFF
@A00769:11:HC3HCDRXX:1:2103:28031:29872
CAAAGAGC
+
FFFFFFFF
@A00769:11:HC3HCDRXX:1:2103:3857:29904
CAAAGAGC
+
FFFFFFFF
@A00769:11:HC3HCDRXX:1:2103:22245:29966
CAAAGAGC
+
FFFFFFFF
@A00769:11:HC3HCDRXX:1:2103:10194:30076
CAAAGAGC
+
FFFFFFFF
@A00769:11:HC3HCDRXX:1:2103:17698:30170
CAAAGAGC
+
FFFFFFFF
@A00769:11:HC3HCDRXX:1:2103:12599:30201
CAAAGAGC
+
FFFFFFFF
@A00769:11:HC3HCDRXX:1:2103:10493:30279
CAAAGAGC
+
FFFFFFFF
@A00769:11:HC3HCDRXX:1:2103:3152:30311
CAAAGAGC
+
FFFFFFFF
@A00769:11:HC3HCDRXX:1:2103:24361:30311
CAAAGAGC
+
FFFFFFFF
@A00769:11:HC3HCDRXX:1:2103:32705:30326
CAAAGAGC
+
FFFFFFFF
@A00769:11:HC3HCDRXX:1:2103:18349:30358
CAAAGAGC
+
FFFFFFFF
@A00769:11:HC3HCDRXX:1:2103:17607:30420
CAAAGAGC
+
FFFFFFFF
@A00769:11:HC3HCDRXX:1:2103:4381:30499
CAAAGAGC
+
FFFFFFFF
@A00769:11:HC3HCDRXX:1:2103:27371:30545
CAAAGAGC
+
FFFFF:FF
@A00769:11:HC3HCDRXX:1:2103:17870:30561
CAAAGAGC
+
FFFFFFFF
@A00769:11:HC3HCDRXX:1:2103:21151:30608
CAAAGAGC
+
FFFFFFFF
@A00769:11:HC3HCDRXX:1:2103:27434:30624
CAAAGAGC
+
FFFF:FFF
@A00769:11:HC3HCDRXX:1:2103:13693:30874
CAAAGAGC
+
FFFFFFFF
@A00769:11:HC3HCDRXX:1:2103:32606:30874
CAAAGAGC
+
FFFFFFFF
@A00769:11:HC3HCDRXX:1:2103:6045:30906
CAAAGAGC
+
FFFFFFFF
@A00769:11:HC3HCDRXX:1:2103:17689:30906
CAAAGAGC
+
FFFF:FFF
@A00769:11:HC3HCDRXX:1:2103:31575:30968
CAAAGAGC
+
FFFFFFFF
@A00769:11:HC3HCDRXX:1:2103:4119:30984
CAAAGAGC
+
FFF:FFFF
@A00769:11:HC3HCDRXX:1:2103:15275:31015
CAAAGAGC
+
FFFF:FFF
@A00769:11:HC3HCDRXX:1:2103:27317:31046
CAAAGAGC
+
FFF:FFFF
@A00769:11:HC3HCDRXX:1:2103:30870:31062
CAAAGAGC
+
FFFFF,FF
@A00769:11:HC3HCDRXX:1:2103:19434:31109
CAAAGAGC
+
FFFFF:,:
@A00769:11:HC3HCDRXX:1:2103:18014:31156
CAAAGAGC
+
FFFFFFFF
@A00769:11:HC3HCDRXX:1:2103:22661:31375
CAAAGAGC
+
FFFFFFFF
@A00769:11:HC3HCDRXX:1:2103:15754:31438
CAAAGAGC
+
FFF,FFFF
@A00769:11:HC3HCDRXX:1:2103:4246:31454
CAAAGAGC
+
FFFFFFFF
@A00769:11:HC3HCDRXX:1:2103:17806:31454
CAAAGAGC
+
FFFFFFFF
@A00769:11:HC3HCDRXX:1:2103:31358:31501
CAAAGAGC
+
FFFFF:FF
@A00769:11:HC3HCDRXX:1:2103:13358:31641
CAAAGAGC
+
:FF:FFFF
@A00769:11:HC3HCDRXX:1:2103:20220:31688
CAAAGAGC
+
FFFFFFFF
@A00769:11:HC3HCDRXX:1:2103:22580:31704
CAAAGAGC
+
FFFFFFFF
@A00769:11:HC3HCDRXX:1:2103:18213:31720
CAAAGAGC
+
FFF:FFFF
@A00769:11:HC3HCDRXX:1:2103:31078:31735
CAAAGAGC
+
FFFFFFFF
@A00769:11:HC3HCDRXX:1:2103:17616:31845
CAAAGAGC
+
FFFFFFFF
@A00769:11:HC3HCDRXX:1:2103:32027:31876
CAAAGAGC
+
FFFFFFFF
@A00769:11:HC3HCDRXX:1:2103:20039:32127
CAAAGAGC
+
FFFFFFFF
@A00769:11:HC3HCDRXX:1:2103:7283:32174
CAAAGAGC
+
FFFFFFFF
@A00769:11:HC3HCDRXX:1:2103:2257:32393
CAAAGAGC
+
FFFFFFFF
@A00769:11:HC3HCDRXX:1:2103:2202:32487
CAAAGAGC
+
FFF,F:FF
@A00769:11:HC3HCDRXX:1:2103:4010:32706
CAAAGAGC
+
FFFFFFFF
@A00769:11:HC3HCDRXX:1:2103:31620:32706
CAAAGAGC
+
FFFFFFFF
@A00769:11:HC3HCDRXX:1:2103:24099:32769
CAAAGAGC
+
FFFFFFFF
@A00769:11:HC3HCDRXX:1:2103:21404:32831
CAAAGAGC
+
FFFFFFFF
@A00769:11:HC3HCDRXX:1:2103:29695:32847
CAAAGAGC
+
FFFF:FF:
@A00769:11:HC3HCDRXX:1:2103:21368:32863
CAAAGAGC
+
FFFFFFFF
@A00769:11:HC3HCDRXX:1:2103:7997:32878
CAAAGAGC
+
FFFFFF:F
@A00769:11:HC3HCDRXX:1:2103:3414:32894
CAAAGAGC
+
FFF:FFFF
@A00769:11:HC3HCDRXX:1:2103:3974:33019
CAAAGAGC
+
FFFFFFFF
@A00769:11:HC3HCDRXX:1:2103:30138:33113
CAAAGAGC
+
FFFFFFFF
@A00769:11:HC3HCDRXX:1:2103:16640:33223
CAAAGAGC
+
FFF:FFFF
@A00769:11:HC3HCDRXX:1:2103:6054:33301
CAAAGAGC
+
FFFFFFFF
@A00769:11:HC3HCDRXX:1:2103:9426:33317
CAAAGAGC
+
FFFFFFFF
@A00769:11:HC3HCDRXX:1:2103:4472:33379
CAAAGAGC
+
FFFFFFFF
@A00769:11:HC3HCDRXX:1:2103:14371:33552
CAAAGAGC
+
FFFFFFFF
@A00769:11:HC3HCDRXX:1:2103:32036:33708
CAAAGAGC
+
FFFFFFFF
@A00769:11:HC3HCDRXX:1:2103:3278:33724
CAAAGAGC
+
:FFFFFFF
@A00769:11:HC3HCDRXX:1:2103:17065:33739
CAAAGAGC
+
FFFFFFFF
@A00769:11:HC3HCDRXX:1:2103:1723:33755
CAAAGAGC
+
FFFFFFFF
@A00769:11:HC3HCDRXX:1:2103:10682:33771
CAAAGAGC
+
FFFFFFFF
@A00769:11:HC3HCDRXX:1:2103:11650:33786
CAAAGAGC
+
FFFFFFFF
@A00769:11:HC3HCDRXX:1:2103:23421:33786
CAAAGAGC
+
FFFFFFFF
@A00769:11:HC3HCDRXX:1:2103:22489:33865
CAAAGAGC
+
FFFFFFFF
@A00769:11:HC3HCDRXX:1:2103:13829:33896
CAAAGAGC
+
FFFFFFFF
@A00769:11:HC3HCDRXX:1:2103:18448:34162
CAAAGAGC
+
FFFFFFFF
@A00769:11:HC3HCDRXX:1:2103:23222:34162
CAAAGAGC
+
FFF:FFFF
@A00769:11:HC3HCDRXX:1:2103:3477:34225
CAAAGAGC
+
FFFFFFFF
@A00769:11:HC3HCDRXX:1:2103:32416:34240
CAAAGAGC
+
FFF:FFF:
@A00769:11:HC3HCDRXX:1:2103:25003:34272
CAAAGAGC
+
FFFFFFFF
@A00769:11:HC3HCDRXX:1:2103:8793:34507
CAAAGAGC
+
FFF,FFFF
@A00769:11:HC3HCDRXX:1:2103:8784:34554
CAAAGAGC
+
FFFFFFFF
@A00769:11:HC3HCDRXX:1:2103:19786:34663
CAAAGAGC
+
FFFFFFFF
@A00769:11:HC3HCDRXX:1:2103:8377:34820
CAAAGAGC
+
FFFFFFFF
@A00769:11:HC3HCDRXX:1:2103:22336:34851
CAAAGAGC
+
FFFFFFFF
@A00769:11:HC3HCDRXX:1:2103:8359:34882
CAAAGAGC
+
FFFFFFFF
@A00769:11:HC3HCDRXX:1:2103:14868:34882
CAAAGAGC
+
FFFFFFFF
@A00769:11:HC3HCDRXX:1:2103:32886:34898
CAAAGAGC
+
FFF:FFFF
@A00769:11:HC3HCDRXX:1:2103:10755:34929
CAAAGAGC
+
FFFFFFFF
@A00769:11:HC3HCDRXX:1:2103:16595:34992
CAAAGAGC
+
FFF:FFF:
@A00769:11:HC3HCDRXX:1:2103:21884:35070
CAAAGAGC
+
FFFFFFFF
@A00769:11:HC3HCDRXX:1:2103:26702:35086
CAAAGAGC
+
FFFFF:FF
@A00769:11:HC3HCDRXX:1:2103:5032:35102
CAAAGAGC
+
FFFFFFFF
@A00769:11:HC3HCDRXX:1:2103:21070:35102
CAAAGAGC
+
FFFFFFFF
@A00769:11:HC3HCDRXX:1:2103:9760:35117
CAAAGAGC
+
FFFFFFFF
@A00769:11:HC3HCDRXX:1:2103:3369:35164
CAAAGAGC
+
FFFFFFFF
@A00769:11:HC3HCDRXX:1:2103:11632:35227
CAAAGAGC
+
FFFFFFFF
@A00769:11:HC3HCDRXX:1:2103:19018:35243
CAAAGAGC
+
FFFFFFFF
@A00769:11:HC3HCDRXX:1:2103:27651:35352
CAAAGAGC
+
FFFFFFFF
@A00769:11:HC3HCDRXX:1:2103:12816:35368
CAAAGAGC
+
FFFFFFFF
@A00769:11:HC3HCDRXX:1:2103:30418:35446
CAAAGAGC
+
FFFF,FFF
@A00769:11:HC3HCDRXX:1:2103:4372:35650
CAAAGAGC
+
FFFFFFFF
@A00769:11:HC3HCDRXX:1:2103:29098:35728
CAAAGAGC
+
FFFFFFFF
@A00769:11:HC3HCDRXX:1:2103:3115:35853
CAAAGAGC
+
FFFFFFFF
@A00769:11:HC3HCDRXX:1:2103:28592:35853
CAAAGAGC
+
FFF:FFFF
@A00769:11:HC3HCDRXX:1:2103:4318:35931
CAAAGAGC
+
FFFFFFFF
@A00769:11:HC3HCDRXX:1:2103:14299:36088
CAAAGAGC
+
FFFFFFFF
@A00769:11:HC3HCDRXX:1:2103:11451:36104
CAAAGAGC
+
FF:FFFFF
@A00769:11:HC3HCDRXX:1:2103:16477:36104
CAAAGAGC
+
FFFFFFFF
@A00769:11:HC3HCDRXX:1:2103:20338:36151
CAAAGAGC
+
FFFFFFFF
@A00769:11:HC3HCDRXX:1:2103:12689:36182
CAAAGAGC
+
FFFFFFFF
@A00769:11:HC3HCDRXX:1:2103:30038:36229
CAAAGAGC
+
FFFFFFFF
@A00769:11:HC3HCDRXX:1:2103:2980:36245
CAAAGAGC
+
FFFFFFFF
@A00769:11:HC3HCDRXX:1:2103:17056:36260
CAAAGAGC
+
FFFFFFFF
@A00769:11:HC3HCDRXX:1:2103:22616:36276
CAAAGAGC
+
FFFFFFFF
@A00769:11:HC3HCDRXX:1:2103:4689:36292
CAAAGAGC
+
FFFFFFFF
@A00769:11:HC3HCDRXX:1:2103:5014:36323
CAAAGAGC
+
FFFF:FFF
@A00769:11:HC3HCDRXX:1:2103:26476:36354
CAAAGAGC
+
FFFFF:FF
@A00769:11:HC3HCDRXX:1:2103:25907:36401
CAAAGAGC
+
FFFFFFFF
@A00769:11:HC3HCDRXX:1:2103:27579:36542
CAAAGAGC
+
FFF:FFFF
@A00769:11:HC3HCDRXX:1:2103:26521:36558
CAAAGAGC
+
FFFFFFFF
@A00769:11:HC3HCDRXX:1:2103:19614:36620
CAAAGAGC
+
FFF:FFFF
@A00769:11:HC3HCDRXX:1:2103:4824:36652
CAAAGAGC
+
FFFFF,FF
@A00769:11:HC3HCDRXX:1:2103:21486:36699
CAAAGAGC
+
,FF::F,F
@A00769:11:HC3HCDRXX:1:2103:1515:36714
CAAAGAGC
+
FFF,F,FF
@A00769:11:HC3HCDRXX:1:2103:28519:36761
CAAAGAGC
+
FFFFFFFF
@A00769:11:HC3HCDRXX:1:2103:31033:36793
CAAAGAGC
+
FFFFFFFF
@A00769:11:HC3HCDRXX:1:2103:5050:36855
CAAAGAGC
+
FFFFFFFF
@A00769:11:HC3HCDRXX:1:2103:14091:36886
CAAAGAGC
+
:FF,FFFF
@A00769:11:HC3HCDRXX:1:2103:10438:36918
CAAAGAGC
+
FFF:FFFF
@A00769:11:HC3HCDRXX:1:2103:16676:36918
CAAAGAGC
+
FFFFF:FF
@A00769:11:HC3HCDRXX:1:2103:28528:36996
CAAAGAGC
+
FFFFFFFF
@A00769:11:HC3HCDRXX:1:2103:26585:37012
CAAAGAGC
+
FFFFFFFF
@A00769:11:HC3HCDRXX:1:2103:3956:37027
CAAAGAGC
+
FFFFFFFF
@A00769:11:HC3HCDRXX:1:2104:13819:1031
CAAAGAGC
+
FFFFFFFF
@A00769:11:HC3HCDRXX:1:2104:19153:1031
CAAAGAGC
+
FFFFF:FF
@A00769:11:HC3HCDRXX:1:2104:15826:1063
CAAAGAGC
+
FFFFFFFF
@A00769:11:HC3HCDRXX:1:2104:19352:1063
CAAAGAGC
+
FFF:FFFF
@A00769:11:HC3HCDRXX:1:2104:17454:1094
CAAAGAGC
+
FFFFFFFF
@A00769:11:HC3HCDRXX:1:2104:31358:1094
CAAAGAGC
+
FFFFFFFF
@A00769:11:HC3HCDRXX:1:2104:32398:1110
CAAAGAGC
+
FFFFFFFF
@A00769:11:HC3HCDRXX:1:2104:11324:1219
CAAAGAGC
+
FFF:FFFF
@A00769:11:HC3HCDRXX:1:2104:24722:1282
CAAAGAGC
+
FFFFFFFF
@A00769:11:HC3HCDRXX:1:2104:3341:1297
CAAAGAGC
+
FFFF,F:,
@A00769:11:HC3HCDRXX:1:2104:29324:1297
CAAAGAGC
+
FFFFFFFF
@A00769:11:HC3HCDRXX:1:2104:9959:1329
CAAAGAGC
+
FFFFFFFF
@A00769:11:HC3HCDRXX:1:2104:29044:1438
CAAAGAGC
+
FFFF:FFF
@A00769:11:HC3HCDRXX:1:2104:30472:1564
CAAAGAGC
+
FFFFFFFF
@A00769:11:HC3HCDRXX:1:2104:15456:1579
CAAAGAGC
+
FFFFFFFF
@A00769:11:HC3HCDRXX:1:2104:22842:1752
CAAAGAGC
+
FFFFFFFF
@A00769:11:HC3HCDRXX:1:2104:14787:1767
CAAAGAGC
+
FFFFFFFF
@A00769:11:HC3HCDRXX:1:2104:19940:1861
CAAAGAGC
+
FFF:FFFF
@A00769:11:HC3HCDRXX:1:2104:18566:1955
CAAAGAGC
+
FFFFFFFF
@A00769:11:HC3HCDRXX:1:2104:18511:1986
CAAAGAGC
+
FFFFFFFF
@A00769:11:HC3HCDRXX:1:2104:28465:2002
CAAAGAGC
+
FFFFFFFF
@A00769:11:HC3HCDRXX:1:2104:25608:2096
CAAAGAGC
+
FFFFFFFF
@A00769:11:HC3HCDRXX:1:2104:25310:2174
CAAAGAGC
+
FFFFFFFF
@A00769:11:HC3HCDRXX:1:2104:2844:2190
CAAAGAGC
+
FFFF:FFF
@A00769:11:HC3HCDRXX:1:2104:6840:2190
CAAAGAGC
+
FFFFFFFF
@A00769:11:HC3HCDRXX:1:2104:1163:2221
CAAAGAGC
+
FFFFFFFF
@A00769:11:HC3HCDRXX:1:2104:28863:2221
CAAAGAGC
+
FFFFFFFF
@A00769:11:HC3HCDRXX:1:2104:31078:2268
CAAAGAGC
+
FFFFFFFF
@A00769:11:HC3HCDRXX:1:2104:10402:2378
CAAAGAGC
+
FFF:FFFF
@A00769:11:HC3HCDRXX:1:2104:19922:2425
CAAAGAGC
+
FFFFFFFF
@A00769:11:HC3HCDRXX:1:2104:28167:2456
CAAAGAGC
+
FFFFFFFF
@A00769:11:HC3HCDRXX:1:2104:17842:2487
CAAAGAGC
+
FFFFFFFF
@A00769:11:HC3HCDRXX:1:2104:25762:2519
CAAAGAGC
+
FFFFFFFF
@A00769:11:HC3HCDRXX:1:2104:27064:2581
CAAAGAGC
+
FFFFFFFF
@A00769:11:HC3HCDRXX:1:2104:7265:2613
CAAAGAGC
+
FFFFFF,F
@A00769:11:HC3HCDRXX:1:2104:3938:2644
CAAAGAGC
+
FFFFFFFF
@A00769:11:HC3HCDRXX:1:2104:31033:2754
CAAAGAGC
+
FFFFFFFF
@A00769:11:HC3HCDRXX:1:2104:12020:2801
CAAAGAGC
+
FFF:FFFF
@A00769:11:HC3HCDRXX:1:2104:20799:2910
CAAAGAGC
+
FFFFFFFF
@A00769:11:HC3HCDRXX:1:2104:1886:2942
CAAAGAGC
+
FFFFFFFF
@A00769:11:HC3HCDRXX:1:2104:29939:2988
CAAAGAGC
+
FFFFFFFF
@A00769:11:HC3HCDRXX:1:2104:4029:3020
CAAAGAGC
+
FFFFFFFF
@A00769:11:HC3HCDRXX:1:2104:8079:3020
CAAAGAGC
+
FFFFFFFF
@A00769:11:HC3HCDRXX:1:2104:11966:3020
CAAAGAGC
+
FFF:FFFF
@A00769:11:HC3HCDRXX:1:2104:8666:3067
CAAAGAGC
+
FFFFFFFF
@A00769:11:HC3HCDRXX:1:2104:15085:3098
CAAAGAGC
+
FFFF:FFF
@A00769:11:HC3HCDRXX:1:2104:15573:3098
CAAAGAGC
+
FFFFFFFF
@A00769:11:HC3HCDRXX:1:2104:12961:3114
CAAAGAGC
+
FFFFFFF:
@A00769:11:HC3HCDRXX:1:2104:7672:3129
CAAAGAGC
+
FFFFFFFF
@A00769:11:HC3HCDRXX:1:2104:3721:3145
CAAAGAGC
+
FFFFFFFF
@A00769:11:HC3HCDRXX:1:2104:29830:3208
CAAAGAGC
+
FF:FFFFF
@A00769:11:HC3HCDRXX:1:2104:24180:3255
CAAAGAGC
+
FFFFFFFF
@A00769:11:HC3HCDRXX:1:2104:2058:3302
CAAAGAGC
+
FFFFFFFF
@A00769:11:HC3HCDRXX:1:2104:23556:3302
CAAAGAGC
+
FFF:FFFF
@A00769:11:HC3HCDRXX:1:2104:19515:3317
CAAAGAGC
+
FFFFFFFF
@A00769:11:HC3HCDRXX:1:2104:4345:3349
CAAAGAGC
+
FFFFFFFF
@A00769:11:HC3HCDRXX:1:2104:28465:3380
CAAAGAGC
+
FFFFFFFF
@A00769:11:HC3HCDRXX:1:2104:28004:3396
CAAAGAGC
+
FFFFFFFF
@A00769:11:HC3HCDRXX:1:2104:12246:3411
CAAAGAGC
+
FFF::FFF
@A00769:11:HC3HCDRXX:1:2104:13566:3411
CAAAGAGC
+
FFFFFFFF
@A00769:11:HC3HCDRXX:1:2104:5258:3458
CAAAGAGC
+
FFFFFFFF
@A00769:11:HC3HCDRXX:1:2104:19877:3537
CAAAGAGC
+
FFFFFFFF
@A00769:11:HC3HCDRXX:1:2104:10294:3599
CAAAGAGC
+
FFFF,F:,
@A00769:11:HC3HCDRXX:1:2104:14371:3615
CAAAGAGC
+
FFFFFFFF
@A00769:11:HC3HCDRXX:1:2104:23303:3803
CAAAGAGC
+
FFFFF:FF
@A00769:11:HC3HCDRXX:1:2104:18457:3834
CAAAGAGC
+
FFFFF:FF
@A00769:11:HC3HCDRXX:1:2104:20130:4006
CAAAGAGC
+
FFFFFFFF
@A00769:11:HC3HCDRXX:1:2104:10041:4100
CAAAGAGC
+
FFFFFFFF
@A00769:11:HC3HCDRXX:1:2104:11153:4241
CAAAGAGC
+
FFFFF:FF
@A00769:11:HC3HCDRXX:1:2104:4797:4288
CAAAGAGC
+
FFFFFFFF
@A00769:11:HC3HCDRXX:1:2104:23999:4288
CAAAGAGC
+
FFFF:FFF
@A00769:11:HC3HCDRXX:1:2104:25192:4288
CAAAGAGC
+
FFFFFFFF
@A00769:11:HC3HCDRXX:1:2104:5584:4366
CAAAGAGC
+
FFFF:FF:
@A00769:11:HC3HCDRXX:1:2104:4354:4429
CAAAGAGC
+
FFFFFFFF
@A00769:11:HC3HCDRXX:1:2104:12680:4539
CAAAGAGC
+
FFF:F:FF
@A00769:11:HC3HCDRXX:1:2104:30228:4648
CAAAGAGC
+
FFFFFFFF
@A00769:11:HC3HCDRXX:1:2104:1976:4695
CAAAGAGC
+
FF:FFF::
@A00769:11:HC3HCDRXX:1:2104:3549:4758
CAAAGAGC
+
FFFFFFFF
@A00769:11:HC3HCDRXX:1:2104:2003:4961
CAAAGAGC
+
FFFFFFFF
@A00769:11:HC3HCDRXX:1:2104:31837:4993
CAAAGAGC
+
FFFFFFFF
@A00769:11:HC3HCDRXX:1:2104:6922:5024
CAAAGAGC
+
FFFFFFFF
@A00769:11:HC3HCDRXX:1:2104:4933:5243
CAAAGAGC
+
FFFFFFFF
@A00769:11:HC3HCDRXX:1:2104:28194:5259
CAAAGAGC
+
FFFFFF:F
@A00769:11:HC3HCDRXX:1:2104:28302:5259
CAAAGAGC
+
FFFF:F,F
@A00769:11:HC3HCDRXX:1:2104:29649:5274
CAAAGAGC
+
FFFFFFFF
@A00769:11:HC3HCDRXX:1:2104:19235:5306
CAAAGAGC
+
FFFFFFFF
@A00769:11:HC3HCDRXX:1:2104:2456:5431
CAAAGAGC
+
FFFFFFFF
@A00769:11:HC3HCDRXX:1:2104:24686:5447
CAAAGAGC
+
FFF::FFF
@A00769:11:HC3HCDRXX:1:2104:23854:5509
CAAAGAGC
+
F,FFFFFF
@A00769:11:HC3HCDRXX:1:2104:1696:5525
CAAAGAGC
+
FFFFF:FF
@A00769:11:HC3HCDRXX:1:2104:19922:5776
CAAAGAGC
+
FFFFFFFF
@A00769:11:HC3HCDRXX:1:2104:21206:5807
CAAAGAGC
+
FFFFFFFF
@A00769:11:HC3HCDRXX:1:2104:22055:5838
CAAAGAGC
+
FFFFFFFF
@A00769:11:HC3HCDRXX:1:2104:17002:5854
CAAAGAGC
+
FFFFFFFF
@A00769:11:HC3HCDRXX:1:2104:28122:5885
CAAAGAGC
+
FFF:FFFF
@A00769:11:HC3HCDRXX:1:2104:30689:5948
CAAAGAGC
+
:FFFF:::
@A00769:11:HC3HCDRXX:1:2104:32750:6010
CAAAGAGC
+
FFFFFFFF
@A00769:11:HC3HCDRXX:1:2104:32307:6057
CAAAGAGC
+
FFFFFFFF
@A00769:11:HC3HCDRXX:1:2104:8106:6073
CAAAGAGC
+
FFF:FFFF
@A00769:11:HC3HCDRXX:1:2104:28546:6089
CAAAGAGC
+
FFFFFFFF
@A00769:11:HC3HCDRXX:1:2104:29026:6136
CAAAGAGC
+
:FFF,F:F
@A00769:11:HC3HCDRXX:1:2104:15700:6198
CAAAGAGC
+
FFFFFFFF
@A00769:11:HC3HCDRXX:1:2104:9164:6214
CAAAGAGC
+
FFFF:FFF
@A00769:11:HC3HCDRXX:1:2104:14082:6245
CAAAGAGC
+
FFFFFFFF
@A00769:11:HC3HCDRXX:1:2104:32244:6292
CAAAGAGC
+
FFFFFFFF
@A00769:11:HC3HCDRXX:1:2104:5014:6355
CAAAGAGC
+
FFFFFFFF
@A00769:11:HC3HCDRXX:1:2104:4264:6370
CAAAGAGC
+
FFFFFFFF
@A00769:11:HC3HCDRXX:1:2104:15456:6402
CAAAGAGC
+
FFFF:FFF
@A00769:11:HC3HCDRXX:1:2104:18258:6433
CAAAGAGC
+
FFF,FFFF
@A00769:11:HC3HCDRXX:1:2104:17119:6464
CAAAGAGC
+
FFFFFFFF
@A00769:11:HC3HCDRXX:1:2104:26883:6464
CAAAGAGC
+
FFFF,FFF
@A00769:11:HC3HCDRXX:1:2104:18295:6527
CAAAGAGC
+
FFFFFFFF
@A00769:11:HC3HCDRXX:1:2104:13196:6558
CAAAGAGC
+
FFFFFFFF
@A00769:11:HC3HCDRXX:1:2104:26666:6684
CAAAGAGC
+
FFFFF:FF
@A00769:11:HC3HCDRXX:1:2104:15718:6699
CAAAGAGC
+
FFFFFFFF
@A00769:11:HC3HCDRXX:1:2104:3477:6762
CAAAGAGC
+
FFFFFFFF
@A00769:11:HC3HCDRXX:1:2104:32904:6778
CAAAGAGC
+
FFFFFFFF
@A00769:11:HC3HCDRXX:1:2104:31901:6950
CAAAGAGC
+
FFFF,FFF
@A00769:11:HC3HCDRXX:1:2104:4887:6981
CAAAGAGC
+
FFFFFFFF
@A00769:11:HC3HCDRXX:1:2104:13847:6997
CAAAGAGC
+
FFFFFFFF
@A00769:11:HC3HCDRXX:1:2104:13801:7012
CAAAGAGC
+
FFFFFFFF
@A00769:11:HC3HCDRXX:1:2104:11559:7106
CAAAGAGC
+
FFFFFFFF
@A00769:11:HC3HCDRXX:1:2104:7509:7138
CAAAGAGC
+
FFF:FFFF
@A00769:11:HC3HCDRXX:1:2104:22471:7341
CAAAGAGC
+
FFFFFFFF
@A00769:11:HC3HCDRXX:1:2104:18593:7388
CAAAGAGC
+
FFFF:FFF
@A00769:11:HC3HCDRXX:1:2104:18421:7560
CAAAGAGC
+
FFF:FFFF
@A00769:11:HC3HCDRXX:1:2104:23448:7686
CAAAGAGC
+
FFFFFFFF
@A00769:11:HC3HCDRXX:1:2104:30743:7701
CAAAGAGC
+
FFFFFFFF
@A00769:11:HC3HCDRXX:1:2104:32018:7717
CAAAGAGC
+
FFFFFFFF
@A00769:11:HC3HCDRXX:1:2104:7021:7733
CAAAGAGC
+
FFFFFFFF
@A00769:11:HC3HCDRXX:1:2104:6126:7748
CAAAGAGC
+
FFFFFFFF
@A00769:11:HC3HCDRXX:1:2104:12554:7764
CAAAGAGC
+
FFFF:F,F
@A00769:11:HC3HCDRXX:1:2104:24768:7780
CAAAGAGC
+
FFFFFFFF
@A00769:11:HC3HCDRXX:1:2104:21540:7952
CAAAGAGC
+
FFFFFFFF
@A00769:11:HC3HCDRXX:1:2104:22417:7968
CAAAGAGC
+
FFFFFFFF
@A00769:11:HC3HCDRXX:1:2104:12744:7999
CAAAGAGC
+
FFFFFFFF
@A00769:11:HC3HCDRXX:1:2104:17255:8046
CAAAGAGC
+
FFF:F:FF
@A00769:11:HC3HCDRXX:1:2104:17589:8093
CAAAGAGC
+
FFFFFFFF
@A00769:11:HC3HCDRXX:1:2104:14416:8140
CAAAGAGC
+
FFF:FFFF
@A00769:11:HC3HCDRXX:1:2104:14615:8140
CAAAGAGC
+
FFF:FFFF
@A00769:11:HC3HCDRXX:1:2104:10321:8155
CAAAGAGC
+
FFFFFFFF
@A00769:11:HC3HCDRXX:1:2104:28257:8249
CAAAGAGC
+
FFFFFFFF
@A00769:11:HC3HCDRXX:1:2104:11451:8390
CAAAGAGC
+
FFFFFFFF
@A00769:11:HC3HCDRXX:1:2104:3884:8563
CAAAGAGC
+
FFFFFFFF
@A00769:11:HC3HCDRXX:1:2104:13657:8609
CAAAGAGC
+
FFFF,F,F
@A00769:11:HC3HCDRXX:1:2104:7591:8688
CAAAGAGC
+
FFFFFFFF
@A00769:11:HC3HCDRXX:1:2104:7374:8750
CAAAGAGC
+
FFFFFFFF
@A00769:11:HC3HCDRXX:1:2104:4878:8782
CAAAGAGC
+
FFFFFFFF
@A00769:11:HC3HCDRXX:1:2104:25238:8782
CAAAGAGC
+
:FFFFFFF
@A00769:11:HC3HCDRXX:1:2104:26802:8797
CAAAGAGC
+
FFFFFFFF
@A00769:11:HC3HCDRXX:1:2104:12048:8860
CAAAGAGC
+
FFFFFFFF
@A00769:11:HC3HCDRXX:1:2104:19343:8907
CAAAGAGC
+
FFFFFFFF
@A00769:11:HC3HCDRXX:1:2104:30201:8954
CAAAGAGC
+
FFFFFFFF
@A00769:11:HC3HCDRXX:1:2104:14705:9017
CAAAGAGC
+
FFFFFFFF
@A00769:11:HC3HCDRXX:1:2104:25527:9032
CAAAGAGC
+
FFFFFFFF
@A00769:11:HC3HCDRXX:1:2104:3188:9173
CAAAGAGC
+
FFFFFFFF
@A00769:11:HC3HCDRXX:1:2104:12472:9220
CAAAGAGC
+
FFFFFFFF
@A00769:11:HC3HCDRXX:1:2104:21866:9298
CAAAGAGC
+
FFFFFFFF
@A00769:11:HC3HCDRXX:1:2104:17309:9486
CAAAGAGC
+
FFFFFFFF
@A00769:11:HC3HCDRXX:1:2104:5873:9502
CAAAGAGC
+
FFFFFFFF
@A00769:11:HC3HCDRXX:1:2104:23258:9549
CAAAGAGC
+
FFFFFFFF
@A00769:11:HC3HCDRXX:1:2104:10267:9565
CAAAGAGC
+
FFFFFFFF
@A00769:11:HC3HCDRXX:1:2104:16911:9643
CAAAGAGC
+
FFFFFFFF
@A00769:11:HC3HCDRXX:1:2104:23900:9721
CAAAGAGC
+
FFFFFFFF
@A00769:11:HC3HCDRXX:1:2104:30834:9799
CAAAGAGC
+
FF:F,F,F
@A00769:11:HC3HCDRXX:1:2104:10773:9972
CAAAGAGC
+
FFFFFFFF
@A00769:11:HC3HCDRXX:1:2104:10122:10003
CAAAGAGC
+
FFFFFFFF
@A00769:11:HC3HCDRXX:1:2104:2284:10050
CAAAGAGC
+
FFFFFFFF
@A00769:11:HC3HCDRXX:1:2104:24135:10097
CAAAGAGC
+
FF:F,FFF
@A00769:11:HC3HCDRXX:1:2104:21540:10113
CAAAGAGC
+
FFFFFFFF
@A00769:11:HC3HCDRXX:1:2104:23204:10144
CAAAGAGC
+
FFFFFFFF
@A00769:11:HC3HCDRXX:1:2104:1696:10222
CAAAGAGC
+
FFFFFFFF
@A00769:11:HC3HCDRXX:1:2104:23059:10300
CAAAGAGC
+
FFFFFFFF
@A00769:11:HC3HCDRXX:1:2104:6867:10410
CAAAGAGC
+
FFFFFFFF
@A00769:11:HC3HCDRXX:1:2104:21423:10473
CAAAGAGC
+
FFFFFFFF
@A00769:11:HC3HCDRXX:1:2104:12165:10504
CAAAGAGC
+
,FFFFFF,
@A00769:11:HC3HCDRXX:1:2104:7717:10598
CAAAGAGC
+
FFFFFFFF
@A00769:11:HC3HCDRXX:1:2104:22932:10645
CAAAGAGC
+
FFFFFFFF
@A00769:11:HC3HCDRXX:1:2104:8413:10708
CAAAGAGC
+
FFFFFFFF
@A00769:11:HC3HCDRXX:1:2104:11080:10723
CAAAGAGC
+
FFFFFFFF
@A00769:11:HC3HCDRXX:1:2104:8956:10864
CAAAGAGC
+
FFFFFFF:
@A00769:11:HC3HCDRXX:1:2104:10818:10864
CAAAGAGC
+
FFFF:FFF
@A00769:11:HC3HCDRXX:1:2104:10375:10880
CAAAGAGC
+
FFFFFFFF
@A00769:11:HC3HCDRXX:1:2104:13494:11021
CAAAGAGC
+
FFFFFFFF
@A00769:11:HC3HCDRXX:1:2104:13630:11068
CAAAGAGC
+
FFFFFFFF
@A00769:11:HC3HCDRXX:1:2104:17788:11068
CAAAGAGC
+
FFFFFFFF
@A00769:11:HC3HCDRXX:1:2104:12472:11099
CAAAGAGC
+
FFFFFFFF
@A00769:11:HC3HCDRXX:1:2104:8413:11115
CAAAGAGC
+
FFF:FFFF
@A00769:11:HC3HCDRXX:1:2104:18638:11256
CAAAGAGC
+
FFFFFFFF
@A00769:11:HC3HCDRXX:1:2104:22978:11256
CAAAGAGC
+
FFFFFFFF
@A00769:11:HC3HCDRXX:1:2104:28266:11271
CAAAGAGC
+
FFFFFFFF
@A00769:11:HC3HCDRXX:1:2104:19452:11381
CAAAGAGC
+
FFFFFFFF
@A00769:11:HC3HCDRXX:1:2104:17689:11428
CAAAGAGC
+
FFFFFFFF
@A00769:11:HC3HCDRXX:1:2104:24722:11428
CAAAGAGC
+
FFFFFFFF
@A00769:11:HC3HCDRXX:1:2104:18765:11506
CAAAGAGC
+
FFFFFFFF
@A00769:11:HC3HCDRXX:1:2104:5918:11522
CAAAGAGC
+
FFFFFFFF
@A00769:11:HC3HCDRXX:1:2104:30508:11647
CAAAGAGC
+
FFFFFFFF
@A00769:11:HC3HCDRXX:1:2104:25256:11663
CAAAGAGC
+
FFFF,F,:
@A00769:11:HC3HCDRXX:1:2104:25030:11741
CAAAGAGC
+
FFFFF:FF
@A00769:11:HC3HCDRXX:1:2104:24777:11772
CAAAGAGC
+
FFFFFFFF
@A00769:11:HC3HCDRXX:1:2104:21341:11835
CAAAGAGC
+
FFFFFFFF
@A00769:11:HC3HCDRXX:1:2104:9417:11851
CAAAGAGC
+
FFFFFFFF
@A00769:11:HC3HCDRXX:1:2104:17806:11882
CAAAGAGC
+
FFFFFFFF
@A00769:11:HC3HCDRXX:1:2104:6280:11898
CAAAGAGC
+
:FFFFFFF
@A00769:11:HC3HCDRXX:1:2104:4309:11960
CAAAGAGC
+
FFFFFFFF
@A00769:11:HC3HCDRXX:1:2104:6081:11960
CAAAGAGC
+
FFFFFFFF
@A00769:11:HC3HCDRXX:1:2104:31530:11976
CAAAGAGC
+
FFFFFFFF
@A00769:11:HC3HCDRXX:1:2104:11632:11992
CAAAGAGC
+
FFFFFFFF
@A00769:11:HC3HCDRXX:1:2104:3812:12132
CAAAGAGC
+
FFFFFFFF
@A00769:11:HC3HCDRXX:1:2104:16622:12148
CAAAGAGC
+
FFFFFFFF
@A00769:11:HC3HCDRXX:1:2104:22137:12367
CAAAGAGC
+
FFF:FFFF
@A00769:11:HC3HCDRXX:1:2104:3911:12399
CAAAGAGC
+
FFFFFFFF
@A00769:11:HC3HCDRXX:1:2104:16269:12446
CAAAGAGC
+
FFFFFFFF
@A00769:11:HC3HCDRXX:1:2104:29017:12446
CAAAGAGC
+
FFFFFFFF
@A00769:11:HC3HCDRXX:1:2104:20708:12524
CAAAGAGC
+
FFFFFFFF
@A00769:11:HC3HCDRXX:1:2104:29053:12665
CAAAGAGC
+
FFFFFFFF
@A00769:11:HC3HCDRXX:1:2104:31711:12696
CAAAGAGC
+
FFFFFFFF
@A00769:11:HC3HCDRXX:1:2104:22137:12774
CAAAGAGC
+
FFFFFFFF
@A00769:11:HC3HCDRXX:1:2104:25943:12790
CAAAGAGC
+
FFFFFFFF
@A00769:11:HC3HCDRXX:1:2104:4869:12806
CAAAGAGC
+
FFFFFFFF
@A00769:11:HC3HCDRXX:1:2104:8675:12821
CAAAGAGC
+
FFFFFFFF
@A00769:11:HC3HCDRXX:1:2104:15854:12821
CAAAGAGC
+
FFFFFFFF
@A00769:11:HC3HCDRXX:1:2104:17436:12837
CAAAGAGC
+
FFF:FFFF
@A00769:11:HC3HCDRXX:1:2104:15013:12868
CAAAGAGC
+
FFFFFFFF
@A00769:11:HC3HCDRXX:1:2104:17915:12915
CAAAGAGC
+
FFFFFFFF
@A00769:11:HC3HCDRXX:1:2104:5819:12947
CAAAGAGC
+
FFFFFFFF
@A00769:11:HC3HCDRXX:1:2104:1886:13025
CAAAGAGC
+
FFFFFFFF
@A00769:11:HC3HCDRXX:1:2104:2663:13025
CAAAGAGC
+
FFF:FFFF
@A00769:11:HC3HCDRXX:1:2104:28004:13072
CAAAGAGC
+
FFFF:FF:
@A00769:11:HC3HCDRXX:1:2104:32732:13088
CAAAGAGC
+
FFFFFFFF
@A00769:11:HC3HCDRXX:1:2104:10366:13150
CAAAGAGC
+
FFFFF:FF
@A00769:11:HC3HCDRXX:1:2104:9724:13166
CAAAGAGC
+
FFFFFFFF
@A00769:11:HC3HCDRXX:1:2104:17888:13182
CAAAGAGC
+
FFFFFFFF
@A00769:11:HC3HCDRXX:1:2104:10691:13275
CAAAGAGC
+
FFFFFFFF
@A00769:11:HC3HCDRXX:1:2104:5077:13322
CAAAGAGC
+
FFFFFFFF
@A00769:11:HC3HCDRXX:1:2104:21368:13448
CAAAGAGC
+
FFFF,FFF
@A00769:11:HC3HCDRXX:1:2104:9155:13495
CAAAGAGC
+
FFFFFFFF
@A00769:11:HC3HCDRXX:1:2104:14579:13526
CAAAGAGC
+
FFFFFFFF
@A00769:11:HC3HCDRXX:1:2104:9326:13573
CAAAGAGC
+
FFFFFFF:
@A00769:11:HC3HCDRXX:1:2104:12635:13604
CAAAGAGC
+
FFFFFFFF
@A00769:11:HC3HCDRXX:1:2104:8223:13698
CAAAGAGC
+
FFFFFFFF
@A00769:11:HC3HCDRXX:1:2104:26268:13698
CAAAGAGC
+
FFFFFFFF
@A00769:11:HC3HCDRXX:1:2104:6298:13714
CAAAGAGC
+
FFFFFFFF
@A00769:11:HC3HCDRXX:1:2104:17526:13714
CAAAGAGC
+
FFFFFFFF
@A00769:11:HC3HCDRXX:1:2104:4987:13980
CAAAGAGC
+
FFFFFFFF
@A00769:11:HC3HCDRXX:1:2104:21621:14074
CAAAGAGC
+
FFFFFFFF
@A00769:11:HC3HCDRXX:1:2104:5484:14090
CAAAGAGC
+
FFFFFFFF
@A00769:11:HC3HCDRXX:1:2104:18385:14105
CAAAGAGC
+
FFFFFFFF
@A00769:11:HC3HCDRXX:1:2104:20320:14105
CAAAGAGC
+
FFFFFFFF
@A00769:11:HC3HCDRXX:1:2104:18285:14121
CAAAGAGC
+
FFFFFFFF
@A00769:11:HC3HCDRXX:1:2104:1154:14168
CAAAGAGC
+
FFFFF,FF
@A00769:11:HC3HCDRXX:1:2104:2555:14215
CAAAGAGC
+
FFFFFFFF
@A00769:11:HC3HCDRXX:1:2104:3531:14309
CAAAGAGC
+
FFFFFFFF
@A00769:11:HC3HCDRXX:1:2104:32208:14309
CAAAGAGC
+
FFFFFFFF
@A00769:11:HC3HCDRXX:1:2104:18249:14340
CAAAGAGC
+
FFFFFFFF
@A00769:11:HC3HCDRXX:1:2104:7003:14403
CAAAGAGC
+
FFFFFFFF
@A00769:11:HC3HCDRXX:1:2104:20175:14450
CAAAGAGC
+
FFFFFFFF
@A00769:11:HC3HCDRXX:1:2104:14868:14497
CAAAGAGC
+
FFFFFFFF
@A00769:11:HC3HCDRXX:1:2104:13910:14528
CAAAGAGC
+
FFFFFFFF
@A00769:11:HC3HCDRXX:1:2104:3351:14622
CAAAGAGC
+
FF:F:FFF
@A00769:11:HC3HCDRXX:1:2104:17734:14669
CAAAGAGC
+
FFFFFFFF
@A00769:11:HC3HCDRXX:1:2104:25608:14716
CAAAGAGC
+
FFFFFFFF
@A00769:11:HC3HCDRXX:1:2104:5240:14763
CAAAGAGC
+
FFFFFFFF
@A00769:11:HC3HCDRXX:1:2104:10700:14794
CAAAGAGC
+
FFFFFFFF
@A00769:11:HC3HCDRXX:1:2104:1759:14810
CAAAGAGC
+
FFFFFFFF
@A00769:11:HC3HCDRXX:1:2104:1976:14810
CAAAGAGC
+
FFFF,FFF
@A00769:11:HC3HCDRXX:1:2104:19452:14857
CAAAGAGC
+
FFFFFFFF
@A00769:11:HC3HCDRXX:1:2104:29830:14857
CAAAGAGC
+
FFFFFFFF
@A00769:11:HC3HCDRXX:1:2104:1090:14935
CAAAGAGC
+
FFF,FFF,
@A00769:11:HC3HCDRXX:1:2104:7066:14951
CAAAGAGC
+
FFFFFFFF
@A00769:11:HC3HCDRXX:1:2104:5810:14967
CAAAGAGC
+
FFFFFFFF
@A00769:11:HC3HCDRXX:1:2104:32181:15013
CAAAGAGC
+
FFFFFFFF
@A00769:11:HC3HCDRXX:1:2104:3079:15029
CAAAGAGC
+
FFFFFFFF
@A00769:11:HC3HCDRXX:1:2104:16839:15029
CAAAGAGC
+
FFFF:::F
@A00769:11:HC3HCDRXX:1:2104:31123:15029
CAAAGAGC
+
FFFFFFFF
@A00769:11:HC3HCDRXX:1:2104:6189:15060
CAAAGAGC
+
FFFFFFFF
@A00769:11:HC3HCDRXX:1:2104:21151:15201
CAAAGAGC
+
FFFF:FFF
@A00769:11:HC3HCDRXX:1:2104:1108:15217
CAAAGAGC
+
FFFFF:FF
@A00769:11:HC3HCDRXX:1:2104:9787:15248
CAAAGAGC
+
FFFFFFFF
@A00769:11:HC3HCDRXX:1:2104:4779:15280
CAAAGAGC
+
FFFFFFFF
@A00769:11:HC3HCDRXX:1:2104:1796:15311
CAAAGAGC
+
FFFFFFFF
@A00769:11:HC3HCDRXX:1:2104:11143:15311
CAAAGAGC
+
FFFFFFFF
@A00769:11:HC3HCDRXX:1:2104:17011:15327
CAAAGAGC
+
FFFF::FF
@A00769:11:HC3HCDRXX:1:2104:24813:15374
CAAAGAGC
+
FFFFFFFF
@A00769:11:HC3HCDRXX:1:2104:3260:15405
CAAAGAGC
+
FFF,,FF:
@A00769:11:HC3HCDRXX:1:2104:19913:15405
CAAAGAGC
+
FFFFFFFF
@A00769:11:HC3HCDRXX:1:2104:30291:15405
CAAAGAGC
+
FFFFFFFF
@A00769:11:HC3HCDRXX:1:2104:30535:15452
CAAAGAGC
+
FFFFFFFF
@A00769:11:HC3HCDRXX:1:2104:9950:15530
CAAAGAGC
+
FFFFFFFF
@A00769:11:HC3HCDRXX:1:2104:18493:15577
CAAAGAGC
+
FFFFFFFF
@A00769:11:HC3HCDRXX:1:2104:15374:15624
CAAAGAGC
+
FFFFFFFF
@A00769:11:HC3HCDRXX:1:2104:16550:15718
CAAAGAGC
+
FFFFFFFF
@A00769:11:HC3HCDRXX:1:2104:11623:15734
CAAAGAGC
+
FFFFFFFF
@A00769:11:HC3HCDRXX:1:2104:17219:15749
CAAAGAGC
+
FFFFFFFF
@A00769:11:HC3HCDRXX:1:2104:27236:15749
CAAAGAGC
+
FFFF:FFF
@A00769:11:HC3HCDRXX:1:2104:20627:15796
CAAAGAGC
+
:FF:FFFF
@A00769:11:HC3HCDRXX:1:2104:17309:15843
CAAAGAGC
+
FFFFFFFF
@A00769:11:HC3HCDRXX:1:2104:2211:16063
CAAAGAGC
+
FFFFFFFF
@A00769:11:HC3HCDRXX:1:2104:8513:16141
CAAAGAGC
+
FFFFFFFF
@A00769:11:HC3HCDRXX:1:2104:3965:16219
CAAAGAGC
+
FFFFFFFF
@A00769:11:HC3HCDRXX:1:2104:1859:16235
CAAAGAGC
+
FFF:F,FF
@A00769:11:HC3HCDRXX:1:2104:11035:16250
CAAAGAGC
+
FFF:FFFF
@A00769:11:HC3HCDRXX:1:2104:11822:16360
CAAAGAGC
+
FFFFFFFF
@A00769:11:HC3HCDRXX:1:2104:22363:16423
CAAAGAGC
+
FFFFFFFF
@A00769:11:HC3HCDRXX:1:2104:23936:16423
CAAAGAGC
+
FFFFFFFF
@A00769:11:HC3HCDRXX:1:2104:8368:16454
CAAAGAGC
+
FFF:FFFF
@A00769:11:HC3HCDRXX:1:2104:23149:16470
CAAAGAGC
+
:FFFFFFF
@A00769:11:HC3HCDRXX:1:2104:11134:16611
CAAAGAGC
+
FFFFFFFF
@A00769:11:HC3HCDRXX:1:2104:27308:16626
CAAAGAGC
+
FFFFFFFF
@A00769:11:HC3HCDRXX:1:2104:31991:16626
CAAAGAGC
+
FFFFFFFF
@A00769:11:HC3HCDRXX:1:2104:7220:16689
CAAAGAGC
+
FFF:FFFF
@A00769:11:HC3HCDRXX:1:2104:8811:16689
CAAAGAGC
+
FFFFFFFF
@A00769:11:HC3HCDRXX:1:2104:18204:16705
CAAAGAGC
+
FFFFF:FF
@A00769:11:HC3HCDRXX:1:2104:25138:16720
CAAAGAGC
+
FFFFFFFF
@A00769:11:HC3HCDRXX:1:2104:4815:16752
CAAAGAGC
+
FFFFFFFF
@A00769:11:HC3HCDRXX:1:2104:9390:16814
CAAAGAGC
+
FFFFFFFF
@A00769:11:HC3HCDRXX:1:2104:4327:17002
CAAAGAGC
+
FFFFFFFF
@A00769:11:HC3HCDRXX:1:2104:15203:17018
CAAAGAGC
+
FFFFFFFF
@A00769:11:HC3HCDRXX:1:2104:16125:17049
CAAAGAGC
+
FFFFF:FF
@A00769:11:HC3HCDRXX:1:2104:17400:17065
CAAAGAGC
+
FFFFFFFF
@A00769:11:HC3HCDRXX:1:2104:16288:17080
CAAAGAGC
+
FFFFFFFF
@A00769:11:HC3HCDRXX:1:2104:32407:17127
CAAAGAGC
+
FFFFFFFF
@A00769:11:HC3HCDRXX:1:2104:10637:17159
CAAAGAGC
+
,F:F:F:F
@A00769:11:HC3HCDRXX:1:2104:11424:17174
CAAAGAGC
+
FFFFF,FF
@A00769:11:HC3HCDRXX:1:2104:12500:17284
CAAAGAGC
+
FFF:FFFF
@A00769:11:HC3HCDRXX:1:2104:21522:17284
CAAAGAGC
+
FFFFFFFF
@A00769:11:HC3HCDRXX:1:2104:16812:17331
CAAAGAGC
+
FFFFFFFF
@A00769:11:HC3HCDRXX:1:2104:32877:17378
CAAAGAGC
+
FFF,FFFF
@A00769:11:HC3HCDRXX:1:2104:7139:17487
CAAAGAGC
+
FFFFFFFF
@A00769:11:HC3HCDRXX:1:2104:32786:17503
CAAAGAGC
+
FFFFFFFF
@A00769:11:HC3HCDRXX:1:2104:21658:17519
CAAAGAGC
+
FFF:F:FF
@A00769:11:HC3HCDRXX:1:2104:31521:17534
CAAAGAGC
+
FFFFFFFF
@A00769:11:HC3HCDRXX:1:2104:2293:17550
CAAAGAGC
+
FFFFFFFF
@A00769:11:HC3HCDRXX:1:2104:15591:17566
CAAAGAGC
+
FFFF,F,:
@A00769:11:HC3HCDRXX:1:2104:22137:17597
CAAAGAGC
+
FFFFFFFF
@A00769:11:HC3HCDRXX:1:2104:28429:17597
CAAAGAGC
+
FFFFFFFF
@A00769:11:HC3HCDRXX:1:2104:11858:17613
CAAAGAGC
+
FFFFFFFF
@A00769:11:HC3HCDRXX:1:2104:16089:17613
CAAAGAGC
+
FFF:FFFF
@A00769:11:HC3HCDRXX:1:2104:5213:17660
CAAAGAGC
+
FFFFFFFF
@A00769:11:HC3HCDRXX:1:2104:22571:17660
CAAAGAGC
+
FFFFFFFF
@A00769:11:HC3HCDRXX:1:2104:2772:17848
CAAAGAGC
+
FFFFFFFF
@A00769:11:HC3HCDRXX:1:2104:16007:17910
CAAAGAGC
+
FFFFFFFF
@A00769:11:HC3HCDRXX:1:2104:25726:17926
CAAAGAGC
+
FFFFFFFF
@A00769:11:HC3HCDRXX:1:2104:25816:17926
CAAAGAGC
+
FFFFFFFF
@A00769:11:HC3HCDRXX:1:2104:31313:17926
CAAAGAGC
+
FFFFFFFF
@A00769:11:HC3HCDRXX:1:2104:21233:17942
CAAAGAGC
+
FFFFFFFF
@A00769:11:HC3HCDRXX:1:2104:4444:17989
CAAAGAGC
+
FFFFFFFF
@A00769:11:HC3HCDRXX:1:2104:23050:18020
CAAAGAGC
+
FFFFFFFF
@A00769:11:HC3HCDRXX:1:2104:15293:18051
CAAAGAGC
+
FFFFFFFF
@A00769:11:HC3HCDRXX:1:2104:10926:18161
CAAAGAGC
+
FFFFFFFF
@A00769:11:HC3HCDRXX:1:2104:25093:18239
CAAAGAGC
+
FFFFFFFF
@A00769:11:HC3HCDRXX:1:2104:20645:18302
CAAAGAGC
+
FFFFF,FF
@A00769:11:HC3HCDRXX:1:2104:8467:18349
CAAAGAGC
+
FFF:FFFF
@A00769:11:HC3HCDRXX:1:2104:20365:18349
CAAAGAGC
+
FFFFF:FF
@A00769:11:HC3HCDRXX:1:2104:12038:18458
CAAAGAGC
+
FFF:FFFF
@A00769:11:HC3HCDRXX:1:2104:26802:18474
CAAAGAGC
+
FFFFFFFF
@A00769:11:HC3HCDRXX:1:2104:32307:18490
CAAAGAGC
+
FFF:FFFF
@A00769:11:HC3HCDRXX:1:2104:14534:18521
CAAAGAGC
+
FFFFFFFF
@A00769:11:HC3HCDRXX:1:2104:14100:18615
CAAAGAGC
+
FFFFFFFF
@A00769:11:HC3HCDRXX:1:2104:13910:18630
CAAAGAGC
+
FFFFFFF:
@A00769:11:HC3HCDRXX:1:2104:10791:18677
CAAAGAGC
+
FFFFFFFF
@A00769:11:HC3HCDRXX:1:2104:31150:18677
CAAAGAGC
+
FFFFFFFF
@A00769:11:HC3HCDRXX:1:2104:20401:18693
CAAAGAGC
+
FFFFFFFF
@A00769:11:HC3HCDRXX:1:2104:30779:18693
CAAAGAGC
+
FFFFFFFF
@A00769:11:HC3HCDRXX:1:2104:32768:18693
CAAAGAGC
+
FFFF:FFF
@A00769:11:HC3HCDRXX:1:2104:13286:18771
CAAAGAGC
+
FFFFFFFF
@A00769:11:HC3HCDRXX:1:2104:9444:18787
CAAAGAGC
+
FFFFFFFF
@A00769:11:HC3HCDRXX:1:2104:31222:18834
CAAAGAGC
+
FFFFFFFF
@A00769:11:HC3HCDRXX:1:2104:21124:18881
CAAAGAGC
+
FFFFFFFF
@A00769:11:HC3HCDRXX:1:2104:25265:18944
CAAAGAGC
+
FFFF:FFF
@A00769:11:HC3HCDRXX:1:2104:4291:19038
CAAAGAGC
+
,FFF:F,F
@A00769:11:HC3HCDRXX:1:2104:10664:19053
CAAAGAGC
+
FFFFFFFF
@A00769:11:HC3HCDRXX:1:2104:12563:19179
CAAAGAGC
+
FFFFFFFF
@A00769:11:HC3HCDRXX:1:2104:8883:19194
CAAAGAGC
+
FFFFFFFF
@A00769:11:HC3HCDRXX:1:2104:28275:19210
CAAAGAGC
+
FFFF:FFF
@A00769:11:HC3HCDRXX:1:2104:29541:19272
CAAAGAGC
+
FFFF,FFF
@A00769:11:HC3HCDRXX:1:2104:21884:19413
CAAAGAGC
+
FFFFFFFF
@A00769:11:HC3HCDRXX:1:2104:23384:19413
CAAAGAGC
+
FFFFFFFF
@A00769:11:HC3HCDRXX:1:2104:29234:19429
CAAAGAGC
+
FFFFFFFF
@A00769:11:HC3HCDRXX:1:2104:10764:19539
CAAAGAGC
+
FFF:FFFF
@A00769:11:HC3HCDRXX:1:2104:25563:19554
CAAAGAGC
+
FFFF:FFF
@A00769:11:HC3HCDRXX:1:2104:20021:19570
CAAAGAGC
+
FFFFFFFF
@A00769:11:HC3HCDRXX:1:2104:12138:19601
CAAAGAGC
+
FFFFFFFF
@A00769:11:HC3HCDRXX:1:2104:4824:19617
CAAAGAGC
+
FFFFFFFF
@A00769:11:HC3HCDRXX:1:2104:9100:19695
CAAAGAGC
+
FFFFFFFF
@A00769:11:HC3HCDRXX:1:2104:27525:19695
CAAAGAGC
+
FFF:F:FF
@A00769:11:HC3HCDRXX:1:2104:26838:19852
CAAAGAGC
+
FFFFFFFF
@A00769:11:HC3HCDRXX:1:2104:25418:20024
CAAAGAGC
+
FFFF,FFF
@A00769:11:HC3HCDRXX:1:2104:16568:20040
CAAAGAGC
+
FFFFFFFF
@A00769:11:HC3HCDRXX:1:2104:5837:20118
CAAAGAGC
+
FFFF,F::
@A00769:11:HC3HCDRXX:1:2104:30635:20134
CAAAGAGC
+
FFFFFFFF
@A00769:11:HC3HCDRXX:1:2104:30743:20259
CAAAGAGC
+
FFFFFFFF
@A00769:11:HC3HCDRXX:1:2104:29044:20290
CAAAGAGC
+
FFFFFFFF
@A00769:11:HC3HCDRXX:1:2104:23475:20322
CAAAGAGC
+
FFFFFFFF
@A00769:11:HC3HCDRXX:1:2104:16486:20369
CAAAGAGC
+
FFFFFFFF
@A00769:11:HC3HCDRXX:1:2104:2953:20384
CAAAGAGC
+
FFFFFFFF
@A00769:11:HC3HCDRXX:1:2104:23936:20400
CAAAGAGC
+
FFFFFFFF
@A00769:11:HC3HCDRXX:1:2104:18285:20415
CAAAGAGC
+
FFFFFFFF
@A00769:11:HC3HCDRXX:1:2104:9471:20431
CAAAGAGC
+
FFFFFFFF
@A00769:11:HC3HCDRXX:1:2104:14913:20525
CAAAGAGC
+
FFF:FFFF
@A00769:11:HC3HCDRXX:1:2104:23231:20556
CAAAGAGC
+
FFFFF,FF
@A00769:11:HC3HCDRXX:1:2104:25418:20588
CAAAGAGC
+
FFFFFFFF
@A00769:11:HC3HCDRXX:1:2104:17210:20619
CAAAGAGC
+
FFFFFFFF
@A00769:11:HC3HCDRXX:1:2104:25138:20666
CAAAGAGC
+
:FF:FFFF
@A00769:11:HC3HCDRXX:1:2104:11469:20791
CAAAGAGC
+
FFF:FFFF
@A00769:11:HC3HCDRXX:1:2104:29622:20791
CAAAGAGC
+
FFFFFFFF
@A00769:11:HC3HCDRXX:1:2104:8260:20870
CAAAGAGC
+
FFFF:FFF
@A00769:11:HC3HCDRXX:1:2104:28926:20901
CAAAGAGC
+
FFFFFFFF
@A00769:11:HC3HCDRXX:1:2104:10655:20979
CAAAGAGC
+
FFFFFFFF
@A00769:11:HC3HCDRXX:1:2104:18692:21026
CAAAGAGC
+
FFFFFFFF
@A00769:11:HC3HCDRXX:1:2104:29894:21104
CAAAGAGC
+
FFF:FFFF
@A00769:11:HC3HCDRXX:1:2104:3857:21136
CAAAGAGC
+
FFF,:F,,
@A00769:11:HC3HCDRXX:1:2104:22616:21151
CAAAGAGC
+
FFF:FFFF
@A00769:11:HC3HCDRXX:1:2104:20835:21167
CAAAGAGC
+
FFFFFFFF
@A00769:11:HC3HCDRXX:1:2104:17942:21261
CAAAGAGC
+
FFFFFFFF
@A00769:11:HC3HCDRXX:1:2104:14064:21402
CAAAGAGC
+
FFFFF:FF
@A00769:11:HC3HCDRXX:1:2104:29686:21402
CAAAGAGC
+
FFFFFFFF
@A00769:11:HC3HCDRXX:1:2104:4652:21512
CAAAGAGC
+
FFFFFFFF
@A00769:11:HC3HCDRXX:1:2104:19217:21527
CAAAGAGC
+
FFFFFFFF
@A00769:11:HC3HCDRXX:1:2104:26946:21605
CAAAGAGC
+
FFFFFFFF
@A00769:11:HC3HCDRXX:1:2104:2094:21652
CAAAGAGC
+
FFFFF:FF
@A00769:11:HC3HCDRXX:1:2104:11333:21684
CAAAGAGC
+
FFF:FFFF
@A00769:11:HC3HCDRXX:1:2104:28962:21715
CAAAGAGC
+
FFFFFFFF
@A00769:11:HC3HCDRXX:1:2104:19868:21746
CAAAGAGC
+
FFFFFFFF
@A00769:11:HC3HCDRXX:1:2104:16351:21793
CAAAGAGC
+
FFFF:FFF
@A00769:11:HC3HCDRXX:1:2104:10438:21856
CAAAGAGC
+
FFFFFFFF
@A00769:11:HC3HCDRXX:1:2104:29071:21872
CAAAGAGC
+
FFFFFFFF
@A00769:11:HC3HCDRXX:1:2104:21432:21919
CAAAGAGC
+
FFF:FFFF
@A00769:11:HC3HCDRXX:1:2104:7292:21950
CAAAGAGC
+
FFFFFFFF
@A00769:11:HC3HCDRXX:1:2104:1443:21966
CAAAGAGC
+
FFFFFFFF
@A00769:11:HC3HCDRXX:1:2104:18557:22013
CAAAGAGC
+
FFFFFFFF
@A00769:11:HC3HCDRXX:1:2104:20645:22028
CAAAGAGC
+
FFFFFFFF
@A00769:11:HC3HCDRXX:1:2104:25319:22075
CAAAGAGC
+
FFFFFFFF
@A00769:11:HC3HCDRXX:1:2104:3242:22138
CAAAGAGC
+
FFFFFFFF
@A00769:11:HC3HCDRXX:1:2104:4047:22185
CAAAGAGC
+
FFF:FFFF
@A00769:11:HC3HCDRXX:1:2104:19578:22247
CAAAGAGC
+
FFFFFFFF
@A00769:11:HC3HCDRXX:1:2104:9805:22294
CAAAGAGC
+
FFFF:FFF
@A00769:11:HC3HCDRXX:1:2104:15845:22294
CAAAGAGC
+
FFF:FFFF
@A00769:11:HC3HCDRXX:1:2104:15103:22326
CAAAGAGC
+
FFFFFFFF
@A00769:11:HC3HCDRXX:1:2104:8829:22451
CAAAGAGC
+
FFF:FFFF
@A00769:11:HC3HCDRXX:1:2104:12717:22451
CAAAGAGC
+
FFF:::FF
@A00769:11:HC3HCDRXX:1:2104:22281:22451
CAAAGAGC
+
FFFFFFFF
@A00769:11:HC3HCDRXX:1:2104:8657:22467
CAAAGAGC
+
FFFFFFFF
@A00769:11:HC3HCDRXX:1:2104:25003:22467
CAAAGAGC
+
FFF:FFFF
@A00769:11:HC3HCDRXX:1:2104:20130:22482
CAAAGAGC
+
FF:FFFF:
@A00769:11:HC3HCDRXX:1:2104:9842:22514
CAAAGAGC
+
FFFFFFFF
@A00769:11:HC3HCDRXX:1:2104:7491:22545
CAAAGAGC
+
FFFFFFFF
@A00769:11:HC3HCDRXX:1:2104:14606:22561
CAAAGAGC
+
FFFFFFFF
@A00769:11:HC3HCDRXX:1:2104:10366:22576
CAAAGAGC
+
:FF:FFFF
@A00769:11:HC3HCDRXX:1:2104:1877:22654
CAAAGAGC
+
FFFFFFFF
@A00769:11:HC3HCDRXX:1:2104:12707:22748
CAAAGAGC
+
:FF:FFFF
@A00769:11:HC3HCDRXX:1:2104:32732:22764
CAAAGAGC
+
FFFFFFFF
@A00769:11:HC3HCDRXX:1:2104:22724:22905
CAAAGAGC
+
FFFFFFFF
@A00769:11:HC3HCDRXX:1:2104:4670:22921
CAAAGAGC
+
FFFFFFFF
@A00769:11:HC3HCDRXX:1:2104:22001:22936
CAAAGAGC
+
:F::,FF,
@A00769:11:HC3HCDRXX:1:2104:32081:22983
CAAAGAGC
+
FFFFFFFF
@A00769:11:HC3HCDRXX:1:2104:30644:22999
CAAAGAGC
+
FFFFFFFF
@A00769:11:HC3HCDRXX:1:2104:9896:23109
CAAAGAGC
+
FFF:FFFF
@A00769:11:HC3HCDRXX:1:2104:8305:23140
CAAAGAGC
+
FFFFFFFF
@A00769:11:HC3HCDRXX:1:2104:28827:23140
CAAAGAGC
+
FFFFFFFF
@A00769:11:HC3HCDRXX:1:2104:27606:23156
CAAAGAGC
+
FFF:FFFF
@A00769:11:HC3HCDRXX:1:2104:1443:23187
CAAAGAGC
+
FFF:FFFF
@A00769:11:HC3HCDRXX:1:2104:8486:23202
CAAAGAGC
+
FFFFFFFF
@A00769:11:HC3HCDRXX:1:2104:16776:23312
CAAAGAGC
+
FF,:FFFF
@A00769:11:HC3HCDRXX:1:2104:7789:23343
CAAAGAGC
+
FF:FFF,,
@A00769:11:HC3HCDRXX:1:2104:18774:23453
CAAAGAGC
+
FFFFFFFF
@A00769:11:HC3HCDRXX:1:2104:18403:23469
CAAAGAGC
+
FFFFFFFF
@A00769:11:HC3HCDRXX:1:2104:26982:23547
CAAAGAGC
+
FFFFF:FF
@A00769:11:HC3HCDRXX:1:2104:25599:23719
CAAAGAGC
+
FFFFFFFF
@A00769:11:HC3HCDRXX:1:2104:25672:23719
CAAAGAGC
+
FFFFFFFF
@A00769:11:HC3HCDRXX:1:2104:28962:23782
CAAAGAGC
+
F:FFFFFF
@A00769:11:HC3HCDRXX:1:2104:25672:23813
CAAAGAGC
+
FFFFFFFF
@A00769:11:HC3HCDRXX:1:2104:2772:23891
CAAAGAGC
+
FFFF:FFF
@A00769:11:HC3HCDRXX:1:2104:17029:23970
CAAAGAGC
+
FFFFFFFF
@A00769:11:HC3HCDRXX:1:2104:25364:23970
CAAAGAGC
+
FFFF,FFF
@A00769:11:HC3HCDRXX:1:2104:14055:24017
CAAAGAGC
+
FFFFFFFF
@A00769:11:HC3HCDRXX:1:2104:25400:24064
CAAAGAGC
+
FFFFFFFF
@A00769:11:HC3HCDRXX:1:2104:23231:24095
CAAAGAGC
+
FFFFFFFF
@A00769:11:HC3HCDRXX:1:2104:29604:24111
CAAAGAGC
+
FFFFFFFF
@A00769:11:HC3HCDRXX:1:2104:17228:24126
CAAAGAGC
+
FFFF:FFF
@A00769:11:HC3HCDRXX:1:2104:27037:24142
CAAAGAGC
+
FFF:FFFF
@A00769:11:HC3HCDRXX:1:2104:19994:24158
CAAAGAGC
+
FFFFFFFF
@A00769:11:HC3HCDRXX:1:2104:32063:24236
CAAAGAGC
+
FFFFFFFF
@A00769:11:HC3HCDRXX:1:2104:30101:24377
CAAAGAGC
+
FFF:FFFF
@A00769:11:HC3HCDRXX:1:2104:32461:24518
CAAAGAGC
+
FFFFFFFF
@A00769:11:HC3HCDRXX:1:2104:28763:24565
CAAAGAGC
+
FFFFFFFF
@A00769:11:HC3HCDRXX:1:2104:14217:24580
CAAAGAGC
+
FFFFFFFF
@A00769:11:HC3HCDRXX:1:2104:7753:24596
CAAAGAGC
+
FFF,FFFF
@A00769:11:HC3HCDRXX:1:2104:20582:24768
CAAAGAGC
+
FFFFFFFF
@A00769:11:HC3HCDRXX:1:2104:28718:24799
CAAAGAGC
+
FF,,:FFF
@A00769:11:HC3HCDRXX:1:2104:12689:24815
CAAAGAGC
+
FFFFFFFF
@A00769:11:HC3HCDRXX:1:2104:12084:24831
CAAAGAGC
+
FFFFFFFF
@A00769:11:HC3HCDRXX:1:2104:22923:24846
CAAAGAGC
+
FFFFFFFF
@A00769:11:HC3HCDRXX:1:2104:28664:24862
CAAAGAGC
+
FFFFFFFF
@A00769:11:HC3HCDRXX:1:2104:19018:24878
CAAAGAGC
+
FFFFFFFF
@A00769:11:HC3HCDRXX:1:2104:30427:24909
CAAAGAGC
+
,FF:FF::
@A00769:11:HC3HCDRXX:1:2104:31394:24925
CAAAGAGC
+
FFFFFFFF
@A00769:11:HC3HCDRXX:1:2104:27190:25003
CAAAGAGC
+
FFFFFFFF
@A00769:11:HC3HCDRXX:1:2104:2510:25034
CAAAGAGC
+
FFFF,F::
@A00769:11:HC3HCDRXX:1:2104:13069:25066
CAAAGAGC
+
FFFFF:FF
@A00769:11:HC3HCDRXX:1:2104:21513:25097
CAAAGAGC
+
FFFFFFFF
@A00769:11:HC3HCDRXX:1:2104:24044:25097
CAAAGAGC
+
FFFFFFFF
@A00769:11:HC3HCDRXX:1:2104:12011:25175
CAAAGAGC
+
FFFFFFFF
@A00769:11:HC3HCDRXX:1:2104:30870:25207
CAAAGAGC
+
FFFFF:FF
@A00769:11:HC3HCDRXX:1:2104:21630:25394
CAAAGAGC
+
FFFFFFFF
@A00769:11:HC3HCDRXX:1:2104:19642:25520
CAAAGAGC
+
FF,FFFFF
@A00769:11:HC3HCDRXX:1:2104:15185:25567
CAAAGAGC
+
FF:FFFFF
@A00769:11:HC3HCDRXX:1:2104:3405:25645
CAAAGAGC
+
FFFFFFFF
@A00769:11:HC3HCDRXX:1:2104:14036:25645
CAAAGAGC
+
FF:FFFFF
@A00769:11:HC3HCDRXX:1:2104:27254:25676
CAAAGAGC
+
FFFFFFFF
@A00769:11:HC3HCDRXX:1:2104:25554:25708
CAAAGAGC
+
FFFFFFFF
@A00769:11:HC3HCDRXX:1:2104:26720:25817
CAAAGAGC
+
FFFFFFFF
@A00769:11:HC3HCDRXX:1:2104:25753:25895
CAAAGAGC
+
FFFFFFFF
@A00769:11:HC3HCDRXX:1:2104:8892:25911
CAAAGAGC
+
FFFFFFFF
@A00769:11:HC3HCDRXX:1:2104:21793:25958
CAAAGAGC
+
FFFFFFFF
@A00769:11:HC3HCDRXX:1:2104:27055:26146
CAAAGAGC
+
:FFF:FF:
@A00769:11:HC3HCDRXX:1:2104:1777:26177
CAAAGAGC
+
FFFFFFFF
@A00769:11:HC3HCDRXX:1:2104:21829:26271
CAAAGAGC
+
FFFFFFFF
@A00769:11:HC3HCDRXX:1:2104:6885:26349
CAAAGAGC
+
FFFFFFFF
@A00769:11:HC3HCDRXX:1:2104:12102:26365
CAAAGAGC
+
FFFFF:FF
@A00769:11:HC3HCDRXX:1:2104:16821:26396
CAAAGAGC
+
FFFFFFFF
@A00769:11:HC3HCDRXX:1:2104:28094:26412
CAAAGAGC
+
FFFFFFFF
@A00769:11:HC3HCDRXX:1:2104:16767:26428
CAAAGAGC
+
FFFFFFFF
@A00769:11:HC3HCDRXX:1:2104:12011:26459
CAAAGAGC
+
FFFFFFFF
@A00769:11:HC3HCDRXX:1:2104:16161:26475
CAAAGAGC
+
FFFFFFFF
@A00769:11:HC3HCDRXX:1:2104:1868:26553
CAAAGAGC
+
FFFF,:FF
@A00769:11:HC3HCDRXX:1:2104:18521:26584
CAAAGAGC
+
FFFFFFFF
@A00769:11:HC3HCDRXX:1:2104:28194:26584
CAAAGAGC
+
FFFFFFFF
@A00769:11:HC3HCDRXX:1:2104:27371:26694
CAAAGAGC
+
FFFFFFFF
@A00769:11:HC3HCDRXX:1:2104:1515:26725
CAAAGAGC
+
FFFF,FFF
@A00769:11:HC3HCDRXX:1:2104:12093:26725
CAAAGAGC
+
FFFFF:FF
@A00769:11:HC3HCDRXX:1:2104:24379:26741
CAAAGAGC
+
FFFFFFFF
@A00769:11:HC3HCDRXX:1:2104:30689:26772
CAAAGAGC
+
FFF:FFFF
@A00769:11:HC3HCDRXX:1:2104:16568:26835
CAAAGAGC
+
FFFFFFFF
@A00769:11:HC3HCDRXX:1:2104:32606:26866
CAAAGAGC
+
FFFFFFFF
@A00769:11:HC3HCDRXX:1:2104:6560:26913
CAAAGAGC
+
FFF:FFF:
@A00769:11:HC3HCDRXX:1:2104:29396:26976
CAAAGAGC
+
FFFFFFFF
@A00769:11:HC3HCDRXX:1:2104:6840:27054
CAAAGAGC
+
FFF:FFFF
@A00769:11:HC3HCDRXX:1:2104:24596:27054
CAAAGAGC
+
FFFFFFFF
@A00769:11:HC3HCDRXX:1:2104:19904:27070
CAAAGAGC
+
FFFFF:FF
@A00769:11:HC3HCDRXX:1:2104:28302:27085
CAAAGAGC
+
FFFFFFFF
@A00769:11:HC3HCDRXX:1:2104:24713:27101
CAAAGAGC
+
FFFFFFFF
@A00769:11:HC3HCDRXX:1:2104:10728:27117
CAAAGAGC
+
FFFFFFFF
@A00769:11:HC3HCDRXX:1:2104:27154:27164
CAAAGAGC
+
FFFFFFFF
@A00769:11:HC3HCDRXX:1:2104:7916:27195
CAAAGAGC
+
FFFFFFFF
@A00769:11:HC3HCDRXX:1:2104:11279:27320
CAAAGAGC
+
FFF:FFFF
@A00769:11:HC3HCDRXX:1:2104:1145:27336
CAAAGAGC
+
FFFFFFFF
@A00769:11:HC3HCDRXX:1:2104:21893:27414
CAAAGAGC
+
FFFFFFFF
@A00769:11:HC3HCDRXX:1:2104:25310:27414
CAAAGAGC
+
FFFFFFFF
@A00769:11:HC3HCDRXX:1:2104:25644:27492
CAAAGAGC
+
FFFFFFFF
@A00769:11:HC3HCDRXX:1:2104:7572:27539
CAAAGAGC
+
FFFFFFFF
@A00769:11:HC3HCDRXX:1:2104:11984:27539
CAAAGAGC
+
:F:FFFFF
@A00769:11:HC3HCDRXX:1:2104:32416:27539
CAAAGAGC
+
FFFFFFFF
@A00769:11:HC3HCDRXX:1:2104:24062:27633
CAAAGAGC
+
:FFFF:FF
@A00769:11:HC3HCDRXX:1:2104:12038:27665
CAAAGAGC
+
FFFFF:FF
@A00769:11:HC3HCDRXX:1:2104:18973:27680
CAAAGAGC
+
FFF:FFFF
@A00769:11:HC3HCDRXX:1:2104:19551:27743
CAAAGAGC
+
FFFFFFFF
@A00769:11:HC3HCDRXX:1:2104:5358:27868
CAAAGAGC
+
FFFF:FFF
@A00769:11:HC3HCDRXX:1:2104:22851:27915
CAAAGAGC
+
FFFFFFFF
@A00769:11:HC3HCDRXX:1:2104:15646:27962
CAAAGAGC
+
FFFFFFFF
@A00769:11:HC3HCDRXX:1:2104:4806:27978
CAAAGAGC
+
FFFFFFFF
@A00769:11:HC3HCDRXX:1:2104:26467:27978
CAAAGAGC
+
FF::F:FF
@A00769:11:HC3HCDRXX:1:2104:14145:27993
CAAAGAGC
+
FFFFFFFF
@A00769:11:HC3HCDRXX:1:2104:9986:28025
CAAAGAGC
+
FFFFFFFF
@A00769:11:HC3HCDRXX:1:2104:30436:28025
CAAAGAGC
+
FFFFFFFF
@A00769:11:HC3HCDRXX:1:2104:23565:28056
CAAAGAGC
+
FFFFFFFF
@A00769:11:HC3HCDRXX:1:2104:18964:28103
CAAAGAGC
+
FFFFFFFF
@A00769:11:HC3HCDRXX:1:2104:19732:28150
CAAAGAGC
+
FFFFFFFF
@A00769:11:HC3HCDRXX:1:2104:26973:28197
CAAAGAGC
+
FFFF:FFF
@A00769:11:HC3HCDRXX:1:2104:7817:28213
CAAAGAGC
+
FFFFFFFF
@A00769:11:HC3HCDRXX:1:2104:29405:28213
CAAAGAGC
+
FFF:FFFF
@A00769:11:HC3HCDRXX:1:2104:26964:28244
CAAAGAGC
+
FFFFFFFF
@A00769:11:HC3HCDRXX:1:2104:29288:28260
CAAAGAGC
+
FFFFFFFF
@A00769:11:HC3HCDRXX:1:2104:15917:28307
CAAAGAGC
+
FFFFFFFF
@A00769:11:HC3HCDRXX:1:2104:13051:28322
CAAAGAGC
+
F:FFFFFF
@A00769:11:HC3HCDRXX:1:2104:21404:28416
CAAAGAGC
+
FF:F,,FF
@A00769:11:HC3HCDRXX:1:2104:15103:28526
CAAAGAGC
+
FFFFFFFF
@A00769:11:HC3HCDRXX:1:2104:7500:28541
CAAAGAGC
+
FFFFFFFF
@A00769:11:HC3HCDRXX:1:2104:4173:28573
CAAAGAGC
+
FFFFFFFF
@A00769:11:HC3HCDRXX:1:2104:28953:28682
CAAAGAGC
+
FFFFFFFF
@A00769:11:HC3HCDRXX:1:2104:13277:28776
CAAAGAGC
+
FFFF,:FF
@A00769:11:HC3HCDRXX:1:2104:13675:28776
CAAAGAGC
+
FFF:FFFF
@A00769:11:HC3HCDRXX:1:2104:21775:28776
CAAAGAGC
+
FFFFFFFF
@A00769:11:HC3HCDRXX:1:2104:31376:28776
CAAAGAGC
+
FFFFFFFF
@A00769:11:HC3HCDRXX:1:2104:29875:28839
CAAAGAGC
+
FFFFFFFF
@A00769:11:HC3HCDRXX:1:2104:8639:28855
CAAAGAGC
+
FFFFFFFF
@A00769:11:HC3HCDRXX:1:2104:24397:28870
CAAAGAGC
+
FFFFFFFF
@A00769:11:HC3HCDRXX:1:2104:24677:28886
CAAAGAGC
+
,FFFF::F
@A00769:11:HC3HCDRXX:1:2104:10031:28917
CAAAGAGC
+
FFFFFFFF
@A00769:11:HC3HCDRXX:1:2104:10917:29074
CAAAGAGC
+
FFFFFFFF
@A00769:11:HC3HCDRXX:1:2104:32362:29105
CAAAGAGC
+
,F::FF,F
@A00769:11:HC3HCDRXX:1:2104:32145:29168
CAAAGAGC
+
FFFFFFFF
@A00769:11:HC3HCDRXX:1:2104:4544:29246
CAAAGAGC
+
FFFFFFFF
@A00769:11:HC3HCDRXX:1:2104:32768:29246
CAAAGAGC
+
FFFFFFFF
@A00769:11:HC3HCDRXX:1:2104:14055:29277
CAAAGAGC
+
FFFFFFFF
@A00769:11:HC3HCDRXX:1:2104:24415:29277
CAAAGAGC
+
:FFFFFFF
@A00769:11:HC3HCDRXX:1:2104:15248:29309
CAAAGAGC
+
FFFFFFFF
@A00769:11:HC3HCDRXX:1:2104:11388:29356
CAAAGAGC
+
FFFFFFFF
@A00769:11:HC3HCDRXX:1:2104:19416:29356
CAAAGAGC
+
FFFFFFFF
@A00769:11:HC3HCDRXX:1:2104:14371:29418
CAAAGAGC
+
FFFFFFFF
@A00769:11:HC3HCDRXX:1:2104:11315:29450
CAAAGAGC
+
FFFFF:FF
@A00769:11:HC3HCDRXX:1:2104:20844:29450
CAAAGAGC
+
FFFFF:FF
@A00769:11:HC3HCDRXX:1:2104:32253:29450
CAAAGAGC
+
FFFFFFFF
@A00769:11:HC3HCDRXX:1:2104:21278:29543
CAAAGAGC
+
FFFFFFFF
@A00769:11:HC3HCDRXX:1:2104:15826:29590
CAAAGAGC
+
FFFF:FFF
@A00769:11:HC3HCDRXX:1:2104:23502:29637
CAAAGAGC
+
FFFFFFFF
@A00769:11:HC3HCDRXX:1:2104:28004:29637
CAAAGAGC
+
FFF:F:FF
@A00769:11:HC3HCDRXX:1:2104:28565:29669
CAAAGAGC
+
FFFFFFFF
@A00769:11:HC3HCDRXX:1:2104:26051:29731
CAAAGAGC
+
FFFFF:FF
@A00769:11:HC3HCDRXX:1:2104:16152:29810
CAAAGAGC
+
FFFFFFFF
@A00769:11:HC3HCDRXX:1:2104:22580:29825
CAAAGAGC
+
FFF:FFFF
@A00769:11:HC3HCDRXX:1:2104:30752:29825
CAAAGAGC
+
FFFFFFFF
@A00769:11:HC3HCDRXX:1:2104:32651:29857
CAAAGAGC
+
FFFFFFFF
@A00769:11:HC3HCDRXX:1:2104:10737:29888
CAAAGAGC
+
FFFFFFFF
@A00769:11:HC3HCDRXX:1:2104:17680:29888
CAAAGAGC
+
FFFFFFFF
@A00769:11:HC3HCDRXX:1:2104:15013:29904
CAAAGAGC
+
FFFFFFFF
@A00769:11:HC3HCDRXX:1:2104:8495:29919
CAAAGAGC
+
FFFFFFFF
@A00769:11:HC3HCDRXX:1:2104:10854:29935
CAAAGAGC
+
FFFF::FF
@A00769:11:HC3HCDRXX:1:2104:24234:29966
CAAAGAGC
+
FFFFFFFF
@A00769:11:HC3HCDRXX:1:2104:10818:29997
CAAAGAGC
+
FFFFFFFF
@A00769:11:HC3HCDRXX:1:2104:15230:29997
CAAAGAGC
+
FFF:FFFF
@A00769:11:HC3HCDRXX:1:2104:15185:30107
CAAAGAGC
+
FFFFFFFF
@A00769:11:HC3HCDRXX:1:2104:15257:30107
CAAAGAGC
+
FFF:FFFF
@A00769:11:HC3HCDRXX:1:2104:21278:30107
CAAAGAGC
+
FFFFFFFF
@A00769:11:HC3HCDRXX:1:2104:9516:30123
CAAAGAGC
+
FFFFF,FF
@A00769:11:HC3HCDRXX:1:2104:32479:30185
CAAAGAGC
+
FFFFFFFF
@A00769:11:HC3HCDRXX:1:2104:13829:30232
CAAAGAGC
+
FFFFF:FF
@A00769:11:HC3HCDRXX:1:2104:7690:30248
CAAAGAGC
+
FFFFFFFF
@A00769:11:HC3HCDRXX:1:2104:16966:30248
CAAAGAGC
+
FFFFFFFF
@A00769:11:HC3HCDRXX:1:2104:13819:30405
CAAAGAGC
+
FF:FFFFF
@A00769:11:HC3HCDRXX:1:2104:28827:30405
CAAAGAGC
+
FFFFFFFF
@A00769:11:HC3HCDRXX:1:2104:29206:30436
CAAAGAGC
+
FFFFFFFF
@A00769:11:HC3HCDRXX:1:2104:32823:30499
CAAAGAGC
+
:FFFFFF,
@A00769:11:HC3HCDRXX:1:2104:10411:30545
CAAAGAGC
+
FFFFFFFF
@A00769:11:HC3HCDRXX:1:2104:12563:30545
CAAAGAGC
+
FFFFF:FF
@A00769:11:HC3HCDRXX:1:2104:9534:30686
CAAAGAGC
+
:FF,FFFF
@A00769:11:HC3HCDRXX:1:2104:19126:30859
CAAAGAGC
+
FFFFFFFF
@A00769:11:HC3HCDRXX:1:2104:21242:30953
CAAAGAGC
+
FFFFFFFF
@A00769:11:HC3HCDRXX:1:2104:15998:31140
CAAAGAGC
+
FFFFFFFF
@A00769:11:HC3HCDRXX:1:2104:17933:31140
CAAAGAGC
+
FFFFFFFF
@A00769:11:HC3HCDRXX:1:2104:4598:31156
CAAAGAGC
+
FFFFFFFF
@A00769:11:HC3HCDRXX:1:2104:28402:31266
CAAAGAGC
+
FFFF,FFF
@A00769:11:HC3HCDRXX:1:2104:29044:31501
CAAAGAGC
+
FFFFFFFF
@A00769:11:HC3HCDRXX:1:2104:7536:31516
CAAAGAGC
+
FFF:FFFF
@A00769:11:HC3HCDRXX:1:2104:3242:31532
CAAAGAGC
+
FFFFFFFF
@A00769:11:HC3HCDRXX:1:2104:8992:31532
CAAAGAGC
+
FFFFFFFF
@A00769:11:HC3HCDRXX:1:2104:2311:31641
CAAAGAGC
+
FFFFF:FF
@A00769:11:HC3HCDRXX:1:2104:28980:31641
CAAAGAGC
+
FFF:FFFF
@A00769:11:HC3HCDRXX:1:2104:11704:31657
CAAAGAGC
+
FFFFFFFF
@A00769:11:HC3HCDRXX:1:2104:18954:31657
CAAAGAGC
+
FFFFFFFF
@A00769:11:HC3HCDRXX:1:2104:19027:31657
CAAAGAGC
+
FFFFFFFF
@A00769:11:HC3HCDRXX:1:2104:18801:31704
CAAAGAGC
+
FFF,FFFF
@A00769:11:HC3HCDRXX:1:2104:15383:31735
CAAAGAGC
+
FFFFFFFF
@A00769:11:HC3HCDRXX:1:2104:4580:31751
CAAAGAGC
+
FFFFFFFF
@A00769:11:HC3HCDRXX:1:2104:12409:31751
CAAAGAGC
+
FFFFFFFF
@A00769:11:HC3HCDRXX:1:2104:30960:31814
CAAAGAGC
+
FFFFFFFF
@A00769:11:HC3HCDRXX:1:2104:16532:31845
CAAAGAGC
+
FFFFFFFF
@A00769:11:HC3HCDRXX:1:2104:18774:31939
CAAAGAGC
+
FFFFFFFF
@A00769:11:HC3HCDRXX:1:2104:18900:31939
CAAAGAGC
+
FFFFFFFF
@A00769:11:HC3HCDRXX:1:2104:20130:31939
CAAAGAGC
+
FFFFFFFF
@A00769:11:HC3HCDRXX:1:2104:21468:31970
CAAAGAGC
+
FFF:FFFF
@A00769:11:HC3HCDRXX:1:2104:5990:32095
CAAAGAGC
+
FFFFFFFF
@A00769:11:HC3HCDRXX:1:2104:7536:32111
CAAAGAGC
+
FFFFFFFF
@A00769:11:HC3HCDRXX:1:2104:20256:32221
CAAAGAGC
+
FFFFFFFF
@A00769:11:HC3HCDRXX:1:2104:5909:32330
CAAAGAGC
+
FFFFFFFF
@A00769:11:HC3HCDRXX:1:2104:26151:32377
CAAAGAGC
+
FFFFFFFF
@A00769:11:HC3HCDRXX:1:2104:15962:32456
CAAAGAGC
+
FFFFFFFF
@A00769:11:HC3HCDRXX:1:2104:18457:32487
CAAAGAGC
+
FFFFFFFF
@A00769:11:HC3HCDRXX:1:2104:6171:32503
CAAAGAGC
+
FFFFFFFF
@A00769:11:HC3HCDRXX:1:2104:3983:32534
CAAAGAGC
+
FFFFFFFF
@A00769:11:HC3HCDRXX:1:2104:1271:32597
CAAAGAGC
+
FFF,FFFF
@A00769:11:HC3HCDRXX:1:2104:2121:32628
CAAAGAGC
+
FFFFFFFF
@A00769:11:HC3HCDRXX:1:2104:32371:32784
CAAAGAGC
+
FFF:FFFF
@A00769:11:HC3HCDRXX:1:2104:32307:32863
CAAAGAGC
+
FFFFFFFF
@A00769:11:HC3HCDRXX:1:2104:7256:32910
CAAAGAGC
+
FFFFFFFF
@A00769:11:HC3HCDRXX:1:2104:1479:32925
CAAAGAGC
+
FFFFF:FF
@A00769:11:HC3HCDRXX:1:2104:25147:32957
CAAAGAGC
+
FFFFF:FF
@A00769:11:HC3HCDRXX:1:2104:28791:32972
CAAAGAGC
+
FFFFFFFF
@A00769:11:HC3HCDRXX:1:2104:12590:33066
CAAAGAGC
+
FFFFFFFF
@A00769:11:HC3HCDRXX:1:2104:2501:33098
CAAAGAGC
+
,FFFFFFF
@A00769:11:HC3HCDRXX:1:2104:13584:33160
CAAAGAGC
+
FFFFFFFF
@A00769:11:HC3HCDRXX:1:2104:28131:33176
CAAAGAGC
+
FFF:FFFF
@A00769:11:HC3HCDRXX:1:2104:23773:33207
CAAAGAGC
+
FFF:FFFF
@A00769:11:HC3HCDRXX:1:2104:15745:33238
CAAAGAGC
+
FFFFFFFF
@A00769:11:HC3HCDRXX:1:2104:32805:33317
CAAAGAGC
+
FFFFFFFF
@A00769:11:HC3HCDRXX:1:2104:16423:33411
CAAAGAGC
+
FFFFFFFF
@A00769:11:HC3HCDRXX:1:2104:6650:33489
CAAAGAGC
+
FFFFFFFF
@A00769:11:HC3HCDRXX:1:2104:30373:33614
CAAAGAGC
+
FFFFFFFF
@A00769:11:HC3HCDRXX:1:2104:12852:33646
CAAAGAGC
+
FFFFFFFF
@A00769:11:HC3HCDRXX:1:2104:1136:33677
CAAAGAGC
+
FFF,F,,F
@A00769:11:HC3HCDRXX:1:2104:18728:33677
CAAAGAGC
+
,F,F,,:F
@A00769:11:HC3HCDRXX:1:2104:24370:33708
CAAAGAGC
+
FFFFFFFF
@A00769:11:HC3HCDRXX:1:2104:2908:33833
CAAAGAGC
+
FFFFFFFF
@A00769:11:HC3HCDRXX:1:2104:7084:33896
CAAAGAGC
+
:FFFFFFF
@A00769:11:HC3HCDRXX:1:2104:18530:33896
CAAAGAGC
+
FFFFFFFF
@A00769:11:HC3HCDRXX:1:2104:4924:33912
CAAAGAGC
+
FFFF:FFF
@A00769:11:HC3HCDRXX:1:2104:15076:33927
CAAAGAGC
+
FFFFFFFF
@A00769:11:HC3HCDRXX:1:2104:25916:33974
CAAAGAGC
+
FFFFFFFF
@A00769:11:HC3HCDRXX:1:2104:4327:34100
CAAAGAGC
+
FFF:FFFF
@A00769:11:HC3HCDRXX:1:2104:26214:34147
CAAAGAGC
+
FFFFFFFF
@A00769:11:HC3HCDRXX:1:2104:8187:34303
CAAAGAGC
+
FFFFFFFF
@A00769:11:HC3HCDRXX:1:2104:21766:34397
CAAAGAGC
+
FFFFFFFF
@A00769:11:HC3HCDRXX:1:2104:3450:34554
CAAAGAGC
+
FFFFFFFF
@A00769:11:HC3HCDRXX:1:2104:26295:34569
CAAAGAGC
+
FFFFFFFF
@A00769:11:HC3HCDRXX:1:2104:14968:34835
CAAAGAGC
+
FFF,FFFF
@A00769:11:HC3HCDRXX:1:2104:23782:34976
CAAAGAGC
+
FFF:FFFF
@A00769:11:HC3HCDRXX:1:2104:4246:35023
CAAAGAGC
+
FFFFFFFF
@A00769:11:HC3HCDRXX:1:2104:4218:35070
CAAAGAGC
+
FFFFFFFF
@A00769:11:HC3HCDRXX:1:2104:20401:35133
CAAAGAGC
+
FFFFFFFF
@A00769:11:HC3HCDRXX:1:2104:31141:35133
CAAAGAGC
+
FFFFFFFF
@A00769:11:HC3HCDRXX:1:2104:32045:35133
CAAAGAGC
+
FFFF,FFF
@A00769:11:HC3HCDRXX:1:2104:7202:35164
CAAAGAGC
+
FFFFFFFF
@A00769:11:HC3HCDRXX:1:2104:31855:35211
CAAAGAGC
+
FFFFFFFF
@A00769:11:HC3HCDRXX:1:2104:6506:35274
CAAAGAGC
+
FFFFFFFF
@A00769:11:HC3HCDRXX:1:2104:8630:35289
CAAAGAGC
+
FFF:FFFF
@A00769:11:HC3HCDRXX:1:2104:21296:35430
CAAAGAGC
+
FFFFFF,:
@A00769:11:HC3HCDRXX:1:2104:31340:35509
CAAAGAGC
+
FFFFFFFF
@A00769:11:HC3HCDRXX:1:2104:11478:35524
CAAAGAGC
+
FFFFFFFF
@A00769:11:HC3HCDRXX:1:2104:2754:35540
CAAAGAGC
+
FFF:FFFF
@A00769:11:HC3HCDRXX:1:2104:20781:35540
CAAAGAGC
+
FFF:FF::
@A00769:11:HC3HCDRXX:1:2104:1615:35603
CAAAGAGC
+
FFF::F:F
@A00769:11:HC3HCDRXX:1:2104:19777:35650
CAAAGAGC
+
FFFFFFFF
@A00769:11:HC3HCDRXX:1:2104:32036:35650
CAAAGAGC
+
FFFFFFFF
@A00769:11:HC3HCDRXX:1:2104:2682:35759
CAAAGAGC
+
FFFFFFFF
@A00769:11:HC3HCDRXX:1:2104:20392:35837
CAAAGAGC
+
FFFFFFFF
@A00769:11:HC3HCDRXX:1:2104:3694:35853
CAAAGAGC
+
FFFFFFFF
@A00769:11:HC3HCDRXX:1:2104:20374:35869
CAAAGAGC
+
FFFFFFFF
@A00769:11:HC3HCDRXX:1:2104:32479:35947
CAAAGAGC
+
FFFFFFFF
@A00769:11:HC3HCDRXX:1:2104:1768:36025
CAAAGAGC
+
FFF:FFFF
@A00769:11:HC3HCDRXX:1:2104:16712:36104
CAAAGAGC
+
FFFFFFFF
@A00769:11:HC3HCDRXX:1:2104:11189:36245
CAAAGAGC
+
FFFFFFFF
@A00769:11:HC3HCDRXX:1:2104:15402:36401
CAAAGAGC
+
FFF,FFFF
@A00769:11:HC3HCDRXX:1:2104:28646:36448
CAAAGAGC
+
F:FFFFFF
@A00769:11:HC3HCDRXX:1:2104:11903:36479
CAAAGAGC
+
:FF:FFFF
@A00769:11:HC3HCDRXX:1:2104:4173:36495
CAAAGAGC
+
FFFF:FFF
@A00769:11:HC3HCDRXX:1:2104:15619:36526
CAAAGAGC
+
FFFFFFFF
@A00769:11:HC3HCDRXX:1:2104:18096:36526
CAAAGAGC
+
FFFFFFFF
@A00769:11:HC3HCDRXX:1:2104:23827:36620
CAAAGAGC
+
FFF:FFFF
@A00769:11:HC3HCDRXX:1:2104:3188:36636
CAAAGAGC
+
FFFFFFFF
@A00769:11:HC3HCDRXX:1:2104:14507:36636
CAAAGAGC
+
:FFFFFFF
@A00769:11:HC3HCDRXX:1:2104:30237:36636
CAAAGAGC
+
FFFFFFFF
@A00769:11:HC3HCDRXX:1:2104:12111:36714
CAAAGAGC
+
FFFFFFFF
@A00769:11:HC3HCDRXX:1:2104:28275:36746
CAAAGAGC
+
FFFFFFFF
@A00769:11:HC3HCDRXX:1:2104:4381:36918
CAAAGAGC
+
FFFFFFFF
@A00769:11:HC3HCDRXX:1:2104:27661:36933
CAAAGAGC
+
FFFFFFFF
@A00769:11:HC3HCDRXX:1:2104:1705:37012
CAAAGAGC
+
FFFFFFFF
@A00769:11:HC3HCDRXX:1:2104:10474:37012
CAAAGAGC
+
FFFF:FF,
@A00769:11:HC3HCDRXX:1:2104:13639:37043
CAAAGAGC
+
FFFFFFFF
@A00769:11:HC3HCDRXX:1:2105:24532:1016
CAAAGAGC
+
FFF:FFFF
@A00769:11:HC3HCDRXX:1:2105:6054:1110
CAAAGAGC
+
FFFFFFFF
@A00769:11:HC3HCDRXX:1:2105:12816:1235
CAAAGAGC
+
FF,FFFF,
@A00769:11:HC3HCDRXX:1:2105:18295:1266
CAAAGAGC
+
FFFFFFFF
@A00769:11:HC3HCDRXX:1:2105:9127:1360
CAAAGAGC
+
FFFF,FFF
@A00769:11:HC3HCDRXX:1:2105:10700:1423
CAAAGAGC
+
FFFFFFFF
@A00769:11:HC3HCDRXX:1:2105:16251:1485
CAAAGAGC
+
FFFFFFFF
@A00769:11:HC3HCDRXX:1:2105:28899:1532
CAAAGAGC
+
FFFFFFFF
@A00769:11:HC3HCDRXX:1:2105:31991:1595
CAAAGAGC
+
FFFFFFFF
@A00769:11:HC3HCDRXX:1:2105:4788:1642
CAAAGAGC
+
FFFFFFFF
@A00769:11:HC3HCDRXX:1:2105:19199:1705
CAAAGAGC
+
,FFFFFFF
@A00769:11:HC3HCDRXX:1:2105:25690:1736
CAAAGAGC
+
FFFFFFFF
@A00769:11:HC3HCDRXX:1:2105:31096:1736
CAAAGAGC
+
FFFFFFFF
@A00769:11:HC3HCDRXX:1:2105:28709:1767
CAAAGAGC
+
,,:F,F:F
@A00769:11:HC3HCDRXX:1:2105:5945:1799
CAAAGAGC
+
FFFFFFFF
@A00769:11:HC3HCDRXX:1:2105:28718:1877
CAAAGAGC
+
,FFF:F:F
@A00769:11:HC3HCDRXX:1:2105:18367:1892
CAAAGAGC
+
FFF:FFFF
@A00769:11:HC3HCDRXX:1:2105:5086:1908
CAAAGAGC
+
FFFFFFFF
@A00769:11:HC3HCDRXX:1:2105:30029:1924
CAAAGAGC
+
FFFFFFFF
@A00769:11:HC3HCDRXX:1:2105:32154:2033
CAAAGAGC
+
FFFFFFFF
@A00769:11:HC3HCDRXX:1:2105:14751:2080
CAAAGAGC
+
FFFFFFFF
@A00769:11:HC3HCDRXX:1:2105:25816:2206
CAAAGAGC
+
FFFFFFFF
@A00769:11:HC3HCDRXX:1:2105:6099:2284
CAAAGAGC
+
FFFFFFFF
@A00769:11:HC3HCDRXX:1:2105:12952:2284
CAAAGAGC
+
FFFFFFFF
@A00769:11:HC3HCDRXX:1:2105:1298:2331
CAAAGAGC
+
FFFFFFFF
@A00769:11:HC3HCDRXX:1:2105:25943:2331
CAAAGAGC
+
FFFFFFFF
@A00769:11:HC3HCDRXX:1:2105:31792:2347
CAAAGAGC
+
FFFFFFFF
@A00769:11:HC3HCDRXX:1:2105:26720:2425
CAAAGAGC
+
FFF:FFFF
@A00769:11:HC3HCDRXX:1:2105:21350:2456
CAAAGAGC
+
FFF,FFF:
@A00769:11:HC3HCDRXX:1:2105:13485:2487
CAAAGAGC
+
FFFFFFFF
@A00769:11:HC3HCDRXX:1:2105:13169:2503
CAAAGAGC
+
FFFFFFFF
@A00769:11:HC3HCDRXX:1:2105:8241:2519
CAAAGAGC
+
FFFFFFFF
@A00769:11:HC3HCDRXX:1:2105:10248:2707
CAAAGAGC
+
FFF:FFFF
@A00769:11:HC3HCDRXX:1:2105:32877:2722
CAAAGAGC
+
FFFFF:FF
@A00769:11:HC3HCDRXX:1:2105:27100:2738
CAAAGAGC
+
FFFFFFFF
@A00769:11:HC3HCDRXX:1:2105:25635:2769
CAAAGAGC
+
FFFFFFFF
@A00769:11:HC3HCDRXX:1:2105:7365:2816
CAAAGAGC
+
FFFFFFFF
@A00769:11:HC3HCDRXX:1:2105:5394:2848
CAAAGAGC
+
FFFFFFFF
@A00769:11:HC3HCDRXX:1:2105:20419:2879
CAAAGAGC
+
FFFFFFFF
@A00769:11:HC3HCDRXX:1:2105:18132:2895
CAAAGAGC
+
FFFFFFFF
@A00769:11:HC3HCDRXX:1:2105:2067:2910
CAAAGAGC
+
FFF:F::,
@A00769:11:HC3HCDRXX:1:2105:32533:2910
CAAAGAGC
+
,:FFFFF:
@A00769:11:HC3HCDRXX:1:2105:23647:2926
CAAAGAGC
+
FFFFFFFF
@A00769:11:HC3HCDRXX:1:2105:21088:2942
CAAAGAGC
+
FFFFFFFF
@A00769:11:HC3HCDRXX:1:2105:12129:2957
CAAAGAGC
+
FFFFFFFF
@A00769:11:HC3HCDRXX:1:2105:19407:2973
CAAAGAGC
+
FFFFFFFF
@A00769:11:HC3HCDRXX:1:2105:3992:3020
CAAAGAGC
+
FFFFFFFF
@A00769:11:HC3HCDRXX:1:2105:13810:3051
CAAAGAGC
+
FFFFFFFF
@A00769:11:HC3HCDRXX:1:2105:12735:3098
CAAAGAGC
+
FFFFFFFF
@A00769:11:HC3HCDRXX:1:2105:27425:3114
CAAAGAGC
+
FFF:FFFF
@A00769:11:HC3HCDRXX:1:2105:22146:3145
CAAAGAGC
+
FFFFFFFF
@A00769:11:HC3HCDRXX:1:2105:29451:3239
CAAAGAGC
+
FFFFFFFF
@A00769:11:HC3HCDRXX:1:2105:32832:3364
CAAAGAGC
+
FFFFFFFF
@A00769:11:HC3HCDRXX:1:2105:14895:3396
CAAAGAGC
+
FFFFFFFF
@A00769:11:HC3HCDRXX:1:2105:32054:3396
CAAAGAGC
+
FFFF:F::
@A00769:11:HC3HCDRXX:1:2105:28411:3443
CAAAGAGC
+
FFFFFFFF
@A00769:11:HC3HCDRXX:1:2105:29559:3458
CAAAGAGC
+
FFFFFFFF
@A00769:11:HC3HCDRXX:1:2105:25626:3474
CAAAGAGC
+
FFFF:FFF
@A00769:11:HC3HCDRXX:1:2105:32660:3474
CAAAGAGC
+
FFFFFFFF
@A00769:11:HC3HCDRXX:1:2105:12852:3521
CAAAGAGC
+
FFFF,FFF
@A00769:11:HC3HCDRXX:1:2105:5041:3552
CAAAGAGC
+
FFF:F:FF
@A00769:11:HC3HCDRXX:1:2105:27028:3552
CAAAGAGC
+
FFFFFFFF
@A00769:11:HC3HCDRXX:1:2105:6415:3646
CAAAGAGC
+
FFF:FFFF
@A00769:11:HC3HCDRXX:1:2105:10077:3662
CAAAGAGC
+
FFFFFFFF
@A00769:11:HC3HCDRXX:1:2105:17363:3724
CAAAGAGC
+
FFFFFFFF
@A00769:11:HC3HCDRXX:1:2105:18909:3771
CAAAGAGC
+
FFFFFFFF
@A00769:11:HC3HCDRXX:1:2105:8097:3865
CAAAGAGC
+
FFFFFFFF
@A00769:11:HC3HCDRXX:1:2105:32850:3897
CAAAGAGC
+
FFFF,F::
@A00769:11:HC3HCDRXX:1:2105:17472:3912
CAAAGAGC
+
FFF:FFF:
@A00769:11:HC3HCDRXX:1:2105:28501:4006
CAAAGAGC
+
FFFFFFFF
@A00769:11:HC3HCDRXX:1:2105:19452:4053
CAAAGAGC
+
FFFF:FFF
@A00769:11:HC3HCDRXX:1:2105:21260:4053
CAAAGAGC
+
FF:F:F,F
@A00769:11:HC3HCDRXX:1:2105:32814:4053
CAAAGAGC
+
FFFFFF:F
@A00769:11:HC3HCDRXX:1:2105:16550:4069
CAAAGAGC
+
FFFFFFFF
@A00769:11:HC3HCDRXX:1:2105:16025:4163
CAAAGAGC
+
FFFFFFFF
@A00769:11:HC3HCDRXX:1:2105:22607:4194
CAAAGAGC
+
FFF,FFFF
@A00769:11:HC3HCDRXX:1:2105:22833:4210
CAAAGAGC
+
FFFFFFFF
@A00769:11:HC3HCDRXX:1:2105:26160:4210
CAAAGAGC
+
FFF,F:FF
@A00769:11:HC3HCDRXX:1:2105:10041:4257
CAAAGAGC
+
FFF:FFFF
@A00769:11:HC3HCDRXX:1:2105:16893:4288
CAAAGAGC
+
FFF:F,FF
@A00769:11:HC3HCDRXX:1:2105:29993:4304
CAAAGAGC
+
FFFFFFFF
@A00769:11:HC3HCDRXX:1:2105:29894:4319
CAAAGAGC
+
FFFFFFFF
@A00769:11:HC3HCDRXX:1:2105:8847:4351
CAAAGAGC
+
FFFFFFFF
@A00769:11:HC3HCDRXX:1:2105:11252:4413
CAAAGAGC
+
FFFFFFF:
@A00769:11:HC3HCDRXX:1:2105:18069:4413
CAAAGAGC
+
FFFFFFFF
@A00769:11:HC3HCDRXX:1:2105:16432:4429
CAAAGAGC
+
FFFFFFFF
@A00769:11:HC3HCDRXX:1:2105:28302:4476
CAAAGAGC
+
FFFFFFFF
@A00769:11:HC3HCDRXX:1:2105:30490:4476
CAAAGAGC
+
FFFFFFFF
@A00769:11:HC3HCDRXX:1:2105:3450:4492
CAAAGAGC
+
FFFFFFFF
@A00769:11:HC3HCDRXX:1:2105:28275:4492
CAAAGAGC
+
FFFFFFFF
@A00769:11:HC3HCDRXX:1:2105:4625:4523
CAAAGAGC
+
FFFFFFFF
@A00769:11:HC3HCDRXX:1:2105:19208:4539
CAAAGAGC
+
FFFFFFFF
@A00769:11:HC3HCDRXX:1:2105:23023:4539
CAAAGAGC
+
FFFFFFFF
@A00769:11:HC3HCDRXX:1:2105:6406:4570
CAAAGAGC
+
FFFFFFFF
@A00769:11:HC3HCDRXX:1:2105:7139:4586
CAAAGAGC
+
FFFFFFFF
@A00769:11:HC3HCDRXX:1:2105:11559:4601
CAAAGAGC
+
FFFFFFFF
@A00769:11:HC3HCDRXX:1:2105:4725:4789
CAAAGAGC
+
FFF,FF,:
@A00769:11:HC3HCDRXX:1:2105:16740:4836
CAAAGAGC
+
FFFFFFFF
@A00769:11:HC3HCDRXX:1:2105:10194:4867
CAAAGAGC
+
FFFFFFFF
@A00769:11:HC3HCDRXX:1:2105:10104:4930
CAAAGAGC
+
FFFF:FFF
@A00769:11:HC3HCDRXX:1:2105:23827:4930
CAAAGAGC
+
FFFFFFFF
@A00769:11:HC3HCDRXX:1:2105:25120:4977
CAAAGAGC
+
FFFFFFFF
@A00769:11:HC3HCDRXX:1:2105:4435:5040
CAAAGAGC
+
FFFFFFFF
@A00769:11:HC3HCDRXX:1:2105:8956:5071
CAAAGAGC
+
FFFFFFFF
@A00769:11:HC3HCDRXX:1:2105:17535:5181
CAAAGAGC
+
FFFFFFFF
@A00769:11:HC3HCDRXX:1:2105:27923:5228
CAAAGAGC
+
FFF:FFFF
@A00769:11:HC3HCDRXX:1:2105:27778:5321
CAAAGAGC
+
FFFFFF::
@A00769:11:HC3HCDRXX:1:2105:27905:5321
CAAAGAGC
+
FFFFFFFF
@A00769:11:HC3HCDRXX:1:2105:12337:5353
CAAAGAGC
+
FFFFFFFF
@A00769:11:HC3HCDRXX:1:2105:1145:5384
CAAAGAGC
+
FFF:F:FF
@A00769:11:HC3HCDRXX:1:2105:24849:5384
CAAAGAGC
+
FFFFFFFF
@A00769:11:HC3HCDRXX:1:2105:30942:5384
CAAAGAGC
+
FFFFFFFF
@A00769:11:HC3HCDRXX:1:2105:19208:5415
CAAAGAGC
+
FFFFFFFF
@A00769:11:HC3HCDRXX:1:2105:13367:5509
CAAAGAGC
+
FFFFFFFF
@A00769:11:HC3HCDRXX:1:2105:31828:5509
CAAAGAGC
+
FFFFFFFF
@A00769:11:HC3HCDRXX:1:2105:24903:5541
CAAAGAGC
+
FFFFFFFF
@A00769:11:HC3HCDRXX:1:2105:18756:5635
CAAAGAGC
+
FFFFFFFF
@A00769:11:HC3HCDRXX:1:2105:15989:5729
CAAAGAGC
+
FFFFFFFF
@A00769:11:HC3HCDRXX:1:2105:17418:5729
CAAAGAGC
+
FFFFFFFF
@A00769:11:HC3HCDRXX:1:2105:26675:5791
CAAAGAGC
+
FFFFFFFF
@A00769:11:HC3HCDRXX:1:2105:20211:5901
CAAAGAGC
+
FFFFFFFF
@A00769:11:HC3HCDRXX:1:2105:1280:6120
CAAAGAGC
+
FFFFFFFF
@A00769:11:HC3HCDRXX:1:2105:24171:6120
CAAAGAGC
+
FFF:FFFF
@A00769:11:HC3HCDRXX:1:2105:6271:6151
CAAAGAGC
+
FFFFFFFF
@A00769:11:HC3HCDRXX:1:2105:19759:6214
CAAAGAGC
+
FFFFFFFF
@A00769:11:HC3HCDRXX:1:2105:5014:6230
CAAAGAGC
+
FFFFFFFF
@A00769:11:HC3HCDRXX:1:2105:5909:6339
CAAAGAGC
+
FFFFFFFF
@A00769:11:HC3HCDRXX:1:2105:8250:6386
CAAAGAGC
+
FFFFFFFF
@A00769:11:HC3HCDRXX:1:2105:21350:6464
CAAAGAGC
+
FFFFFFFF
@A00769:11:HC3HCDRXX:1:2105:14922:6480
CAAAGAGC
+
FFFFFFFF
@A00769:11:HC3HCDRXX:1:2105:24994:6480
CAAAGAGC
+
FFF:FFFF
@A00769:11:HC3HCDRXX:1:2105:31367:6496
CAAAGAGC
+
FFFFFFFF
@A00769:11:HC3HCDRXX:1:2105:25771:6511
CAAAGAGC
+
FFFFFFFF
@A00769:11:HC3HCDRXX:1:2105:25274:6527
CAAAGAGC
+
FFFFFFFF
@A00769:11:HC3HCDRXX:1:2105:23185:6574
CAAAGAGC
+
FFFFF:FF
@A00769:11:HC3HCDRXX:1:2105:31901:6668
CAAAGAGC
+
FFFFFFFF
@A00769:11:HC3HCDRXX:1:2105:8115:6684
CAAAGAGC
+
FFF:FFFF
@A00769:11:HC3HCDRXX:1:2105:18448:6699
CAAAGAGC
+
FFFFFFFF
@A00769:11:HC3HCDRXX:1:2105:21142:6699
CAAAGAGC
+
FFFFFFFF
@A00769:11:HC3HCDRXX:1:2105:31024:6715
CAAAGAGC
+
FFFFFFFF
@A00769:11:HC3HCDRXX:1:2105:20166:6731
CAAAGAGC
+
FFFFFFFF
@A00769:11:HC3HCDRXX:1:2105:12924:6746
CAAAGAGC
+
FFFFFFFF
@A00769:11:HC3HCDRXX:1:2105:23574:6746
CAAAGAGC
+
FFFFFFFF
@A00769:11:HC3HCDRXX:1:2105:11921:6762
CAAAGAGC
+
FFF:F:FF
@A00769:11:HC3HCDRXX:1:2105:13602:6825
CAAAGAGC
+
FFF:FFFF
@A00769:11:HC3HCDRXX:1:2105:25048:6856
CAAAGAGC
+
FFFFFFFF
@A00769:11:HC3HCDRXX:1:2105:21061:6965
CAAAGAGC
+
FFFFFFFF
@A00769:11:HC3HCDRXX:1:2105:25635:6997
CAAAGAGC
+
FFFFFFFF
@A00769:11:HC3HCDRXX:1:2105:6677:7044
CAAAGAGC
+
FFF,FF:F
@A00769:11:HC3HCDRXX:1:2105:25708:7091
CAAAGAGC
+
FFFFFFFF
@A00769:11:HC3HCDRXX:1:2105:9028:7106
CAAAGAGC
+
FFFFFFFF
@A00769:11:HC3HCDRXX:1:2105:18177:7263
CAAAGAGC
+
FFFFFFFF
@A00769:11:HC3HCDRXX:1:2105:25997:7404
CAAAGAGC
+
FFF,FFFF
@A00769:11:HC3HCDRXX:1:2105:17870:7639
CAAAGAGC
+
FFFFFFFF
@A00769:11:HC3HCDRXX:1:2105:21377:7670
CAAAGAGC
+
FFFFFFFF
@A00769:11:HC3HCDRXX:1:2105:11532:7748
CAAAGAGC
+
FFFFFFFF
@A00769:11:HC3HCDRXX:1:2105:15817:7748
CAAAGAGC
+
FFFFFFFF
@A00769:11:HC3HCDRXX:1:2105:32217:7748
CAAAGAGC
+
FFFF:F,F
@A00769:11:HC3HCDRXX:1:2105:1814:7795
CAAAGAGC
+
FFFFFFFF
@A00769:11:HC3HCDRXX:1:2105:2908:7811
CAAAGAGC
+
FFFFFFFF
@A00769:11:HC3HCDRXX:1:2105:17987:7874
CAAAGAGC
+
F:F:FFFF
@A00769:11:HC3HCDRXX:1:2105:18918:7889
CAAAGAGC
+
FFFFFFFF
@A00769:11:HC3HCDRXX:1:2105:7871:7921
CAAAGAGC
+
FFFFFFFF
@A00769:11:HC3HCDRXX:1:2105:20871:8046
CAAAGAGC
+
FFFFFFFF
@A00769:11:HC3HCDRXX:1:2105:30083:8124
CAAAGAGC
+
FFFFFFFF
@A00769:11:HC3HCDRXX:1:2105:19587:8171
CAAAGAGC
+
FFFFFFFF
@A00769:11:HC3HCDRXX:1:2105:10682:8187
CAAAGAGC
+
FFFFFF:F
@A00769:11:HC3HCDRXX:1:2105:7057:8234
CAAAGAGC
+
FFFFFFFF
@A00769:11:HC3HCDRXX:1:2105:7609:8249
CAAAGAGC
+
FFF:FFFF
@A00769:11:HC3HCDRXX:1:2105:7735:8249
CAAAGAGC
+
FFFF:FFF
@A00769:11:HC3HCDRXX:1:2105:14561:8296
CAAAGAGC
+
FFFFFFFF
@A00769:11:HC3HCDRXX:1:2105:26982:8359
CAAAGAGC
+
FFFFFFFF
@A00769:11:HC3HCDRXX:1:2105:6686:8375
CAAAGAGC
+
FFFFFFFF
@A00769:11:HC3HCDRXX:1:2105:27136:8375
CAAAGAGC
+
FFFFF:FF
@A00769:11:HC3HCDRXX:1:2105:15772:8516
CAAAGAGC
+
FFFF:FFF
@A00769:11:HC3HCDRXX:1:2105:18340:8609
CAAAGAGC
+
FFFFFFFF
@A00769:11:HC3HCDRXX:1:2105:32334:8641
CAAAGAGC
+
FFFFFFFF
@A00769:11:HC3HCDRXX:1:2105:14823:8688
CAAAGAGC
+
FFFFFFFF
@A00769:11:HC3HCDRXX:1:2105:1759:8766
CAAAGAGC
+
:FF:FFFF
@A00769:11:HC3HCDRXX:1:2105:32298:8985
CAAAGAGC
+
FFFFFFFF
@A00769:11:HC3HCDRXX:1:2105:14678:9001
CAAAGAGC
+
FFFFFFFF
@A00769:11:HC3HCDRXX:1:2105:24297:9001
CAAAGAGC
+
FFF:FFFF
@A00769:11:HC3HCDRXX:1:2105:5376:9142
CAAAGAGC
+
FFFFFFFF
@A00769:11:HC3HCDRXX:1:2105:8223:9251
CAAAGAGC
+
FFFFFFFF
@A00769:11:HC3HCDRXX:1:2105:14724:9298
CAAAGAGC
+
FFFFFFFF
@A00769:11:HC3HCDRXX:1:2105:24189:9345
CAAAGAGC
+
FFF:FFFF
@A00769:11:HC3HCDRXX:1:2105:17725:9361
CAAAGAGC
+
FFF:FFFF
@A00769:11:HC3HCDRXX:1:2105:25120:9392
CAAAGAGC
+
FFF,FFFF
@A00769:11:HC3HCDRXX:1:2105:25256:9439
CAAAGAGC
+
FFFFFFFF
@A00769:11:HC3HCDRXX:1:2105:4878:9471
CAAAGAGC
+
FFFFFFFF
@A00769:11:HC3HCDRXX:1:2105:20482:9533
CAAAGAGC
+
FFFFFFFF
@A00769:11:HC3HCDRXX:1:2105:1280:9565
CAAAGAGC
+
FFFFFFFF
@A00769:11:HC3HCDRXX:1:2105:27896:9659
CAAAGAGC
+
FF::::::
@A00769:11:HC3HCDRXX:1:2105:3893:9831
CAAAGAGC
+
FFFFFFFF
@A00769:11:HC3HCDRXX:1:2105:17318:9846
CAAAGAGC
+
FFFFFFFF
@A00769:11:HC3HCDRXX:1:2105:25030:9956
CAAAGAGC
+
FFFFFFFF
@A00769:11:HC3HCDRXX:1:2105:4978:10019
CAAAGAGC
+
FFFFFFFF
@A00769:11:HC3HCDRXX:1:2105:11008:10034
CAAAGAGC
+
FFFFFFFF
@A00769:11:HC3HCDRXX:1:2105:25852:10034
CAAAGAGC
+
FFFFFF:F
@A00769:11:HC3HCDRXX:1:2105:3016:10066
CAAAGAGC
+
FFFFF:FF
@A00769:11:HC3HCDRXX:1:2105:21802:10097
CAAAGAGC
+
FFFFFFFF
@A00769:11:HC3HCDRXX:1:2105:17978:10113
CAAAGAGC
+
FFFFFFFF
@A00769:11:HC3HCDRXX:1:2105:29776:10128
CAAAGAGC
+
FFFFFFFF
@A00769:11:HC3HCDRXX:1:2105:25301:10238
CAAAGAGC
+
FFFFFFFF
@A00769:11:HC3HCDRXX:1:2105:22941:10285
CAAAGAGC
+
FFFFFFFF
@A00769:11:HC3HCDRXX:1:2105:26621:10363
CAAAGAGC
+
FFFFFFFF
@A00769:11:HC3HCDRXX:1:2105:31919:10363
CAAAGAGC
+
FFFFFFFF
@A00769:11:HC3HCDRXX:1:2105:23637:10394
CAAAGAGC
+
FFF:FFFF
@A00769:11:HC3HCDRXX:1:2105:3558:10473
CAAAGAGC
+
FFFFFFFF
@A00769:11:HC3HCDRXX:1:2105:2772:10520
CAAAGAGC
+
FFFFFFFF
@A00769:11:HC3HCDRXX:1:2105:5773:10520
CAAAGAGC
+
FFFFFFFF
@A00769:11:HC3HCDRXX:1:2105:11198:10551
CAAAGAGC
+
FFFFFFFF
@A00769:11:HC3HCDRXX:1:2105:32579:10567
CAAAGAGC
+
:FFF:F,F
@A00769:11:HC3HCDRXX:1:2105:2709:10598
CAAAGAGC
+
FFFFFF:F
@A00769:11:HC3HCDRXX:1:2105:2817:10598
CAAAGAGC
+
FF::FFFF
@A00769:11:HC3HCDRXX:1:2105:28384:10692
CAAAGAGC
+
FFFFFFFF
@A00769:11:HC3HCDRXX:1:2105:1344:10739
CAAAGAGC
+
F::FF::F
@A00769:11:HC3HCDRXX:1:2105:5837:10755
CAAAGAGC
+
FFFFFFFF
@A00769:11:HC3HCDRXX:1:2105:28899:10770
CAAAGAGC
+
FFFFFFFF
@A00769:11:HC3HCDRXX:1:2105:15609:10895
CAAAGAGC
+
FFF,F:FF
@A00769:11:HC3HCDRXX:1:2105:20971:10974
CAAAGAGC
+
FFFFFFFF
@A00769:11:HC3HCDRXX:1:2105:19623:10989
CAAAGAGC
+
FFFFFFFF
@A00769:11:HC3HCDRXX:1:2105:9688:11005
CAAAGAGC
+
FFFF:FFF
@A00769:11:HC3HCDRXX:1:2105:20672:11021
CAAAGAGC
+
FFFFFFFF
@A00769:11:HC3HCDRXX:1:2105:23321:11036
CAAAGAGC
+
FFFFFFFF
@A00769:11:HC3HCDRXX:1:2105:16432:11068
CAAAGAGC
+
FFFFFFFF
@A00769:11:HC3HCDRXX:1:2105:22173:11146
CAAAGAGC
+
FFFFFFFF
@A00769:11:HC3HCDRXX:1:2105:1226:11162
CAAAGAGC
+
FFFFFFFF
@A00769:11:HC3HCDRXX:1:2105:26549:11209
CAAAGAGC
+
FFFFFFFF
@A00769:11:HC3HCDRXX:1:2105:26033:11287
CAAAGAGC
+
FFFFF:FF
@A00769:11:HC3HCDRXX:1:2105:4463:11318
CAAAGAGC
+
FFFFFFFF
@A00769:11:HC3HCDRXX:1:2105:12906:11318
CAAAGAGC
+
FFFFFFFF
@A00769:11:HC3HCDRXX:1:2105:24406:11381
CAAAGAGC
+
FFFFFFFF
@A00769:11:HC3HCDRXX:1:2105:10529:11553
CAAAGAGC
+
FFFFFFFF
@A00769:11:HC3HCDRXX:1:2105:25934:11616
CAAAGAGC
+
FFF:FFFF
@A00769:11:HC3HCDRXX:1:2105:9218:11663
CAAAGAGC
+
FFF:FFFF
@A00769:11:HC3HCDRXX:1:2105:9001:11725
CAAAGAGC
+
FFFFF,FF
@A00769:11:HC3HCDRXX:1:2105:31006:11725
CAAAGAGC
+
FFFFFFFF
@A00769:11:HC3HCDRXX:1:2105:32497:11741
CAAAGAGC
+
FFFFFFFF
@A00769:11:HC3HCDRXX:1:2105:22498:11772
CAAAGAGC
+
FFFFFFFF
@A00769:11:HC3HCDRXX:1:2105:13874:11804
CAAAGAGC
+
FFFFFFFF
@A00769:11:HC3HCDRXX:1:2105:14552:11819
CAAAGAGC
+
FFFFFFFF
@A00769:11:HC3HCDRXX:1:2105:1669:11835
CAAAGAGC
+
:FFFFFFF
@A00769:11:HC3HCDRXX:1:2105:10276:11866
CAAAGAGC
+
FFFFFFFF
@A00769:11:HC3HCDRXX:1:2105:1425:11882
CAAAGAGC
+
FFF:FFFF
@A00769:11:HC3HCDRXX:1:2105:6686:11913
CAAAGAGC
+
FFFFFFFF
@A00769:11:HC3HCDRXX:1:2105:1280:12007
CAAAGAGC
+
FFFFFFFF
@A00769:11:HC3HCDRXX:1:2105:1624:12038
CAAAGAGC
+
FFFFFFFF
@A00769:11:HC3HCDRXX:1:2105:14353:12164
CAAAGAGC
+
FFF,FFFF
@A00769:11:HC3HCDRXX:1:2105:18141:12211
CAAAGAGC
+
FFFFFFFF
@A00769:11:HC3HCDRXX:1:2105:2654:12226
CAAAGAGC
+
FFFFFFFF
@A00769:11:HC3HCDRXX:1:2105:2591:12242
CAAAGAGC
+
FFFFFFFF
@A00769:11:HC3HCDRXX:1:2105:14660:12258
CAAAGAGC
+
FFFFFFFF
@A00769:11:HC3HCDRXX:1:2105:2971:12273
CAAAGAGC
+
FFF:FFFF
@A00769:11:HC3HCDRXX:1:2105:16468:12320
CAAAGAGC
+
FFFFFFFF
@A00769:11:HC3HCDRXX:1:2105:25265:12367
CAAAGAGC
+
FFFFFFFF
@A00769:11:HC3HCDRXX:1:2105:16450:12383
CAAAGAGC
+
FFFFFFFF
@A00769:11:HC3HCDRXX:1:2105:23321:12383
CAAAGAGC
+
FFFFFFFF
@A00769:11:HC3HCDRXX:1:2105:10239:12399
CAAAGAGC
+
:FFFFFFF
@A00769:11:HC3HCDRXX:1:2105:3414:12446
CAAAGAGC
+
FFFFFFFF
@A00769:11:HC3HCDRXX:1:2105:11288:12461
CAAAGAGC
+
FFFFFFFF
@A00769:11:HC3HCDRXX:1:2105:25048:12493
CAAAGAGC
+
FFFFFFFF
@A00769:11:HC3HCDRXX:1:2105:25590:12493
CAAAGAGC
+
FFF:FFFF
@A00769:11:HC3HCDRXX:1:2105:2492:12508
CAAAGAGC
+
FFF:FFF:
@A00769:11:HC3HCDRXX:1:2105:13232:12633
CAAAGAGC
+
FFFFFFFF
@A00769:11:HC3HCDRXX:1:2105:32796:12759
CAAAGAGC
+
FFFFFFFF
@A00769:11:HC3HCDRXX:1:2105:14407:13041
CAAAGAGC
+
FFFFFFFF
@A00769:11:HC3HCDRXX:1:2105:24171:13103
CAAAGAGC
+
FFF:FFFF
@A00769:11:HC3HCDRXX:1:2105:18530:13228
CAAAGAGC
+
FFFFFFFF
@A00769:11:HC3HCDRXX:1:2105:5150:13260
CAAAGAGC
+
FFFFFFFF
@A00769:11:HC3HCDRXX:1:2105:14045:13260
CAAAGAGC
+
FFF:FFFF
@A00769:11:HC3HCDRXX:1:2105:10041:13307
CAAAGAGC
+
FFFFFFFF
@A00769:11:HC3HCDRXX:1:2105:4535:13322
CAAAGAGC
+
FFFFFFFF
@A00769:11:HC3HCDRXX:1:2105:28085:13401
CAAAGAGC
+
FFFFFFFF
@A00769:11:HC3HCDRXX:1:2105:20039:13495
CAAAGAGC
+
FFFFFFFF
@A00769:11:HC3HCDRXX:1:2105:22028:13495
CAAAGAGC
+
FFFFF:FF
@A00769:11:HC3HCDRXX:1:2105:24144:13526
CAAAGAGC
+
FFF,FFF:
@A00769:11:HC3HCDRXX:1:2105:4354:13542
CAAAGAGC
+
FFFFFFFF
@A00769:11:HC3HCDRXX:1:2105:29405:13557
CAAAGAGC
+
FFFFFFFF
@A00769:11:HC3HCDRXX:1:2105:3558:13604
CAAAGAGC
+
FFFFFFFF
@A00769:11:HC3HCDRXX:1:2105:7961:13683
CAAAGAGC
+
FFFFFFFF
@A00769:11:HC3HCDRXX:1:2105:25084:13683
CAAAGAGC
+
FFFFFFFF
@A00769:11:HC3HCDRXX:1:2105:1108:13714
CAAAGAGC
+
FFF:FFFF
@A00769:11:HC3HCDRXX:1:2105:7301:13730
CAAAGAGC
+
FFFFFFFF
@A00769:11:HC3HCDRXX:1:2105:24370:13730
CAAAGAGC
+
FFFFFFFF
@A00769:11:HC3HCDRXX:1:2105:11957:13777
CAAAGAGC
+
FFFFF:FF
@A00769:11:HC3HCDRXX:1:2105:16568:13808
CAAAGAGC
+
FFF:FFFF
@A00769:11:HC3HCDRXX:1:2105:23610:13917
CAAAGAGC
+
FFFFFFFF
@A00769:11:HC3HCDRXX:1:2105:6470:13949
CAAAGAGC
+
FFFFF:FF
@A00769:11:HC3HCDRXX:1:2105:12418:13949
CAAAGAGC
+
FFFFFFFF
@A00769:11:HC3HCDRXX:1:2105:24108:13996
CAAAGAGC
+
FFFFFFFF
@A00769:11:HC3HCDRXX:1:2105:24795:14027
CAAAGAGC
+
FFFF:FF:
@A00769:11:HC3HCDRXX:1:2105:9625:14090
CAAAGAGC
+
FFFFFFFF
@A00769:11:HC3HCDRXX:1:2105:19895:14090
CAAAGAGC
+
FFF:FFFF
@A00769:11:HC3HCDRXX:1:2105:8712:14105
CAAAGAGC
+
FFFFFFFF
@A00769:11:HC3HCDRXX:1:2105:16098:14121
CAAAGAGC
+
FFFFFFFF
@A00769:11:HC3HCDRXX:1:2105:30056:14309
CAAAGAGC
+
FFFFFFFF
@A00769:11:HC3HCDRXX:1:2105:7120:14325
CAAAGAGC
+
FFFFFFFF
@A00769:11:HC3HCDRXX:1:2105:11568:14387
CAAAGAGC
+
F:F:FF:F
@A00769:11:HC3HCDRXX:1:2105:14498:14387
CAAAGAGC
+
FFFFFFFF
@A00769:11:HC3HCDRXX:1:2105:8178:14465
CAAAGAGC
+
FFFFFFFF
@A00769:11:HC3HCDRXX:1:2105:1081:14544
CAAAGAGC
+
FFFFFFFF
@A00769:11:HC3HCDRXX:1:2105:27380:14591
CAAAGAGC
+
FFF:FFFF
@A00769:11:HC3HCDRXX:1:2105:16414:14669
CAAAGAGC
+
FFF:FFFF
@A00769:11:HC3HCDRXX:1:2105:17626:14669
CAAAGAGC
+
FFFFFFFF
@A00769:11:HC3HCDRXX:1:2105:6623:14747
CAAAGAGC
+
FFFFFFFF
@A00769:11:HC3HCDRXX:1:2105:17074:14779
CAAAGAGC
+
FFFFFFFF
@A00769:11:HC3HCDRXX:1:2105:2953:14810
CAAAGAGC
+
FFFFFFFF
@A00769:11:HC3HCDRXX:1:2105:18493:14857
CAAAGAGC
+
FFFFFFFF
@A00769:11:HC3HCDRXX:1:2105:5448:14873
CAAAGAGC
+
FFFFFFFF
@A00769:11:HC3HCDRXX:1:2105:7943:14935
CAAAGAGC
+
FFFFFFFF
@A00769:11:HC3HCDRXX:1:2105:17770:14982
CAAAGAGC
+
FFFFFFFF
@A00769:11:HC3HCDRXX:1:2105:8151:15013
CAAAGAGC
+
FFFFFFFF
@A00769:11:HC3HCDRXX:1:2105:9127:15013
CAAAGAGC
+
FFFFFFFF
@A00769:11:HC3HCDRXX:1:2105:7681:15045
CAAAGAGC
+
FFFFFFFF
@A00769:11:HC3HCDRXX:1:2105:16613:15076
CAAAGAGC
+
FFFFFFFF
@A00769:11:HC3HCDRXX:1:2105:29062:15092
CAAAGAGC
+
FFFFFFFF
@A00769:11:HC3HCDRXX:1:2105:23411:15233
CAAAGAGC
+
FFFFFFFF
@A00769:11:HC3HCDRXX:1:2105:10131:15280
CAAAGAGC
+
FFFFFFFF
@A00769:11:HC3HCDRXX:1:2105:8323:15374
CAAAGAGC
+
FFFF:FFF
@A00769:11:HC3HCDRXX:1:2105:9697:15436
CAAAGAGC
+
FFF:FFFF
@A00769:11:HC3HCDRXX:1:2105:17192:15483
CAAAGAGC
+
FFFFFFFF
@A00769:11:HC3HCDRXX:1:2105:12698:15530
CAAAGAGC
+
FFFFFFFF
@A00769:11:HC3HCDRXX:1:2105:7826:15640
CAAAGAGC
+
FFFFFF,F
@A00769:11:HC3HCDRXX:1:2105:8368:15702
CAAAGAGC
+
FFFFFFFF
@A00769:11:HC3HCDRXX:1:2105:27425:15702
CAAAGAGC
+
FFFFF:FF
@A00769:11:HC3HCDRXX:1:2105:27498:15702
CAAAGAGC
+
FFFFFFFF
@A00769:11:HC3HCDRXX:1:2105:31702:15812
CAAAGAGC
+
FF:F,,,,
@A00769:11:HC3HCDRXX:1:2105:7274:15843
CAAAGAGC
+
FFFFFFFF
@A00769:11:HC3HCDRXX:1:2105:5285:16031
CAAAGAGC
+
FFFFFFFF
@A00769:11:HC3HCDRXX:1:2105:16830:16047
CAAAGAGC
+
FFFFF:FF
@A00769:11:HC3HCDRXX:1:2105:22010:16063
CAAAGAGC
+
FFF:F:FF
@A00769:11:HC3HCDRXX:1:2105:23475:16094
CAAAGAGC
+
FFFFFFFF
@A00769:11:HC3HCDRXX:1:2105:11659:16172
CAAAGAGC
+
FFFFFFFF
@A00769:11:HC3HCDRXX:1:2105:10538:16203
CAAAGAGC
+
,FFFFFFF
@A00769:11:HC3HCDRXX:1:2105:30454:16313
CAAAGAGC
+
FFFFFFFF
@A00769:11:HC3HCDRXX:1:2105:29966:16344
CAAAGAGC
+
FFFFFF,F
@A00769:11:HC3HCDRXX:1:2105:31051:16344
CAAAGAGC
+
FFF,::FF
@A00769:11:HC3HCDRXX:1:2105:29405:16376
CAAAGAGC
+
FFFFF:FF
@A00769:11:HC3HCDRXX:1:2105:9760:16548
CAAAGAGC
+
FFFF:FF:
@A00769:11:HC3HCDRXX:1:2105:16468:16548
CAAAGAGC
+
FFFFFFFF
@A00769:11:HC3HCDRXX:1:2105:7256:16595
CAAAGAGC
+
FFFFFFFF
@A00769:11:HC3HCDRXX:1:2105:30409:16642
CAAAGAGC
+
FFFFFFFF
@A00769:11:HC3HCDRXX:1:2105:20690:16720
CAAAGAGC
+
FFFFFFFF
@A00769:11:HC3HCDRXX:1:2105:20112:16752
CAAAGAGC
+
FFFFFFFF
@A00769:11:HC3HCDRXX:1:2105:27651:16752
CAAAGAGC
+
FFFFFFFF
@A00769:11:HC3HCDRXX:1:2105:4951:16767
CAAAGAGC
+
FFFF:,::
@A00769:11:HC3HCDRXX:1:2105:25834:16799
CAAAGAGC
+
FFF:,FF,
@A00769:11:HC3HCDRXX:1:2105:27444:16799
CAAAGAGC
+
FFFFFFFF
@A00769:11:HC3HCDRXX:1:2105:32723:16799
CAAAGAGC
+
:FFFFFFF
@A00769:11:HC3HCDRXX:1:2105:15121:16814
CAAAGAGC
+
FFFFF:FF
@A00769:11:HC3HCDRXX:1:2105:5150:16830
CAAAGAGC
+
FFFFFFFF
@A00769:11:HC3HCDRXX:1:2105:11207:16955
CAAAGAGC
+
FFFFFFFF
@A00769:11:HC3HCDRXX:1:2105:5358:16971
CAAAGAGC
+
FFFFFFFF
@A00769:11:HC3HCDRXX:1:2105:5674:16986
CAAAGAGC
+
,FFFFFF:
@A00769:11:HC3HCDRXX:1:2105:12472:17018
CAAAGAGC
+
FFFFFFFF
@A00769:11:HC3HCDRXX:1:2105:15121:17033
CAAAGAGC
+
FFFFFFFF
@A00769:11:HC3HCDRXX:1:2105:9028:17127
CAAAGAGC
+
FFF:FFFF
@A00769:11:HC3HCDRXX:1:2105:4453:17159
CAAAGAGC
+
FFFFFFFF
@A00769:11:HC3HCDRXX:1:2105:21197:17159
CAAAGAGC
+
FFF:FFFF
@A00769:11:HC3HCDRXX:1:2105:24786:17268
CAAAGAGC
+
FFFF:FFF
@A00769:11:HC3HCDRXX:1:2105:3197:17394
CAAAGAGC
+
FFFFFFFF
@A00769:11:HC3HCDRXX:1:2105:18349:17394
CAAAGAGC
+
FFFFFFFF
@A00769:11:HC3HCDRXX:1:2105:16920:17456
CAAAGAGC
+
FFFFFFFF
@A00769:11:HC3HCDRXX:1:2105:22236:17456
CAAAGAGC
+
FFF:FFFF
@A00769:11:HC3HCDRXX:1:2105:17119:17519
CAAAGAGC
+
FFFF:F:F
@A00769:11:HC3HCDRXX:1:2105:6777:17581
CAAAGAGC
+
FFFFFFFF
@A00769:11:HC3HCDRXX:1:2105:9815:17581
CAAAGAGC
+
FFFFFFFF
@A00769:11:HC3HCDRXX:1:2105:10447:17581
CAAAGAGC
+
FFFFFFFF
@A00769:11:HC3HCDRXX:1:2105:7518:17613
CAAAGAGC
+
FFFFFFFF
@A00769:11:HC3HCDRXX:1:2105:27688:17691
CAAAGAGC
+
FFFFFFFF
@A00769:11:HC3HCDRXX:1:2105:18964:17707
CAAAGAGC
+
FFFFFFFF
@A00769:11:HC3HCDRXX:1:2105:30689:17754
CAAAGAGC
+
FFFFFFFF
@A00769:11:HC3HCDRXX:1:2105:3794:17801
CAAAGAGC
+
FFFFFFFF
@A00769:11:HC3HCDRXX:1:2105:11116:17801
CAAAGAGC
+
FFFF:FFF
@A00769:11:HC3HCDRXX:1:2105:1814:17879
CAAAGAGC
+
FFFFFFFF
@A00769:11:HC3HCDRXX:1:2105:21585:17895
CAAAGAGC
+
FFFFFFFF
@A00769:11:HC3HCDRXX:1:2105:26341:17926
CAAAGAGC
+
FFFFFFFF
@A00769:11:HC3HCDRXX:1:2105:4887:18004
CAAAGAGC
+
FFFFFFFF
@A00769:11:HC3HCDRXX:1:2105:13150:18035
CAAAGAGC
+
FFFFFFFF
@A00769:11:HC3HCDRXX:1:2105:32307:18051
CAAAGAGC
+
,::,FFFF
@A00769:11:HC3HCDRXX:1:2105:3260:18098
CAAAGAGC
+
FFFFFFFF
@A00769:11:HC3HCDRXX:1:2105:7328:18129
CAAAGAGC
+
FFFFFFFF
@A00769:11:HC3HCDRXX:1:2105:31069:18161
CAAAGAGC
+
FFF:FFFF
@A00769:11:HC3HCDRXX:1:2105:2013:18192
CAAAGAGC
+
FFFFFFFF
@A00769:11:HC3HCDRXX:1:2105:15356:18192
CAAAGAGC
+
FFFFFFFF
@A00769:11:HC3HCDRXX:1:2105:16803:18223
CAAAGAGC
+
FFFFFFFF
@A00769:11:HC3HCDRXX:1:2105:17463:18396
CAAAGAGC
+
FFF:FFFF
@A00769:11:HC3HCDRXX:1:2105:19153:18411
CAAAGAGC
+
FFFFFFFF
@A00769:11:HC3HCDRXX:1:2105:10384:18443
CAAAGAGC
+
FFFFFFFF
@A00769:11:HC3HCDRXX:1:2105:28212:18443
CAAAGAGC
+
FFFFFFFF
@A00769:11:HC3HCDRXX:1:2105:9986:18474
CAAAGAGC
+
FFFFFFFF
@A00769:11:HC3HCDRXX:1:2105:29930:18630
CAAAGAGC
+
FFFFFFFF
@A00769:11:HC3HCDRXX:1:2105:15013:18662
CAAAGAGC
+
FF:FFFFF
@A00769:11:HC3HCDRXX:1:2105:5954:18724
CAAAGAGC
+
FFF,FFFF
@A00769:11:HC3HCDRXX:1:2105:32515:18724
CAAAGAGC
+
FFFFFFFF
@A00769:11:HC3HCDRXX:1:2105:5222:18740
CAAAGAGC
+
FFFFFFFF
@A00769:11:HC3HCDRXX:1:2105:26214:18771
CAAAGAGC
+
FFFFFFFF
@A00769:11:HC3HCDRXX:1:2105:19985:18818
CAAAGAGC
+
FFFFFFFF
@A00769:11:HC3HCDRXX:1:2105:14913:19022
CAAAGAGC
+
FFFFFFFF
@A00769:11:HC3HCDRXX:1:2105:5846:19038
CAAAGAGC
+
FFFFFFFF
@A00769:11:HC3HCDRXX:1:2105:14353:19053
CAAAGAGC
+
FFFFFFFF
@A00769:11:HC3HCDRXX:1:2105:30789:19053
CAAAGAGC
+
FFFFFFFF
@A00769:11:HC3HCDRXX:1:2105:3423:19069
CAAAGAGC
+
FFFFFFFF
@A00769:11:HC3HCDRXX:1:2105:31846:19069
CAAAGAGC
+
FFFF:FFF
@A00769:11:HC3HCDRXX:1:2105:6677:19100
CAAAGAGC
+
FFFFF:FF
@A00769:11:HC3HCDRXX:1:2105:3305:19147
CAAAGAGC
+
FFFFFFFF
@A00769:11:HC3HCDRXX:1:2105:15881:19225
CAAAGAGC
+
FFFFFFFF
@A00769:11:HC3HCDRXX:1:2105:29758:19272
CAAAGAGC
+
FFFFFFFF
@A00769:11:HC3HCDRXX:1:2105:24433:19288
CAAAGAGC
+
FFFFFFFF
@A00769:11:HC3HCDRXX:1:2105:27507:19288
CAAAGAGC
+
FFF:FFFF
@A00769:11:HC3HCDRXX:1:2105:2654:19366
CAAAGAGC
+
FFFFFFFF
@A00769:11:HC3HCDRXX:1:2105:2745:19366
CAAAGAGC
+
FFFFFFFF
@A00769:11:HC3HCDRXX:1:2105:21540:19413
CAAAGAGC
+
FFFFFFFF
@A00769:11:HC3HCDRXX:1:2105:17725:19507
CAAAGAGC
+
FFFFFFFF
@A00769:11:HC3HCDRXX:1:2105:3920:19554
CAAAGAGC
+
FFFFFF,F
@A00769:11:HC3HCDRXX:1:2105:4463:19554
CAAAGAGC
+
FFFFFFFF
@A00769:11:HC3HCDRXX:1:2105:4634:19633
CAAAGAGC
+
FFFFFFFF
@A00769:11:HC3HCDRXX:1:2105:2691:19711
CAAAGAGC
+
FFF:FFFF
@A00769:11:HC3HCDRXX:1:2105:17960:19727
CAAAGAGC
+
FFFFFFFF
@A00769:11:HC3HCDRXX:1:2105:32334:19727
CAAAGAGC
+
FFFFFFFF
@A00769:11:HC3HCDRXX:1:2105:3649:19774
CAAAGAGC
+
FFFFF:FF
@A00769:11:HC3HCDRXX:1:2105:13756:19774
CAAAGAGC
+
FFFFFFFF
@A00769:11:HC3HCDRXX:1:2105:11641:19836
CAAAGAGC
+
FFFFFFFF
@A00769:11:HC3HCDRXX:1:2105:19180:19867
CAAAGAGC
+
FFFFFFFF
@A00769:11:HC3HCDRXX:1:2105:9254:19961
CAAAGAGC
+
FFFFFFFF
@A00769:11:HC3HCDRXX:1:2105:11568:20087
CAAAGAGC
+
FFFFFFFF
@A00769:11:HC3HCDRXX:1:2105:8359:20134
CAAAGAGC
+
FFFFFFFF
@A00769:11:HC3HCDRXX:1:2105:28872:20149
CAAAGAGC
+
FFFFFFFF
@A00769:11:HC3HCDRXX:1:2105:16947:20228
CAAAGAGC
+
F,FFFF:F
@A00769:11:HC3HCDRXX:1:2105:19913:20228
CAAAGAGC
+
FFFF:FFF
@A00769:11:HC3HCDRXX:1:2105:7527:20259
CAAAGAGC
+
FFFFFFFF
@A00769:11:HC3HCDRXX:1:2105:9625:20290
CAAAGAGC
+
FFFFF:FF
@A00769:11:HC3HCDRXX:1:2105:8712:20337
CAAAGAGC
+
FFFFFFFF
@A00769:11:HC3HCDRXX:1:2105:32524:20556
CAAAGAGC
+
FFFFFFFF
@A00769:11:HC3HCDRXX:1:2105:11351:20588
CAAAGAGC
+
FF:FFFFF
@A00769:11:HC3HCDRXX:1:2105:4092:20635
CAAAGAGC
+
FFFFFFFF
@A00769:11:HC3HCDRXX:1:2105:13259:20635
CAAAGAGC
+
FFFFFFFF
@A00769:11:HC3HCDRXX:1:2105:32823:20666
CAAAGAGC
+
FFFFFFFF
@A00769:11:HC3HCDRXX:1:2105:27941:20697
CAAAGAGC
+
FFFFF:FF
@A00769:11:HC3HCDRXX:1:2105:14588:20713
CAAAGAGC
+
FFF,FFFF
@A00769:11:HC3HCDRXX:1:2105:32045:20791
CAAAGAGC
+
FFF::F:F
@A00769:11:HC3HCDRXX:1:2105:32099:20823
CAAAGAGC
+
FFFFFFFF
@A00769:11:HC3HCDRXX:1:2105:15347:20838
CAAAGAGC
+
FFFFFFFF
@A00769:11:HC3HCDRXX:1:2105:21929:20870
CAAAGAGC
+
FFFFFFFF
@A00769:11:HC3HCDRXX:1:2105:17680:20901
CAAAGAGC
+
FFFFFFFF
@A00769:11:HC3HCDRXX:1:2105:3459:20917
CAAAGAGC
+
FFFFFFFF
@A00769:11:HC3HCDRXX:1:2105:20329:20979
CAAAGAGC
+
FFFFFFFF
@A00769:11:HC3HCDRXX:1:2105:27706:21010
CAAAGAGC
+
FFFFFFFF
@A00769:11:HC3HCDRXX:1:2105:4101:21057
CAAAGAGC
+
FFFFFFFF
@A00769:11:HC3HCDRXX:1:2105:18493:21057
CAAAGAGC
+
FFFFFFFF
@A00769:11:HC3HCDRXX:1:2105:20229:21089
CAAAGAGC
+
FFFFFFFF
@A00769:11:HC3HCDRXX:1:2105:16025:21136
CAAAGAGC
+
FFFFFFFF
@A00769:11:HC3HCDRXX:1:2105:8856:21151
CAAAGAGC
+
FFFFFF,F
@A00769:11:HC3HCDRXX:1:2105:26485:21151
CAAAGAGC
+
FFFFF:FF
@A00769:11:HC3HCDRXX:1:2105:13928:21230
CAAAGAGC
+
FFFFFFFF
@A00769:11:HC3HCDRXX:1:2105:30156:21308
CAAAGAGC
+
FFFFFFFF
@A00769:11:HC3HCDRXX:1:2105:8169:21339
CAAAGAGC
+
FFFFFFFF
@A00769:11:HC3HCDRXX:1:2105:9616:21371
CAAAGAGC
+
FFFFFFFF
@A00769:11:HC3HCDRXX:1:2105:30933:21371
CAAAGAGC
+
FFFF,F:F
@A00769:11:HC3HCDRXX:1:2105:10257:21386
CAAAGAGC
+
FFFFFFFF
@A00769:11:HC3HCDRXX:1:2105:14832:21418
CAAAGAGC
+
FFFFFFFF
@A00769:11:HC3HCDRXX:1:2105:24415:21418
CAAAGAGC
+
:FFFFF:F
@A00769:11:HC3HCDRXX:1:2105:31485:21418
CAAAGAGC
+
FFFFFFFF
@A00769:11:HC3HCDRXX:1:2105:22535:21449
CAAAGAGC
+
FFFFFFFF
@A00769:11:HC3HCDRXX:1:2105:1506:21480
CAAAGAGC
+
FFF:F:FF
@A00769:11:HC3HCDRXX:1:2105:9706:21496
CAAAGAGC
+
FFFFFFFF
@A00769:11:HC3HCDRXX:1:2105:12798:21559
CAAAGAGC
+
FFFFFFFF
@A00769:11:HC3HCDRXX:1:2105:18728:21621
CAAAGAGC
+
FFFFFFFF
@A00769:11:HC3HCDRXX:1:2105:19072:21621
CAAAGAGC
+
FFFFFFFF
@A00769:11:HC3HCDRXX:1:2105:19633:21621
CAAAGAGC
+
FF,,:FFF
@A00769:11:HC3HCDRXX:1:2105:18385:21684
CAAAGAGC
+
FFFFFFFF
@A00769:11:HC3HCDRXX:1:2105:3694:21887
CAAAGAGC
+
F:FF,FF:
@A00769:11:HC3HCDRXX:1:2105:9254:21903
CAAAGAGC
+
FFFFFFFF
@A00769:11:HC3HCDRXX:1:2105:29921:21934
CAAAGAGC
+
:F:,:FFF
@A00769:11:HC3HCDRXX:1:2105:20193:21966
CAAAGAGC
+
FFFFFFFF
@A00769:11:HC3HCDRXX:1:2105:5475:21997
CAAAGAGC
+
FFF:FFFF
@A00769:11:HC3HCDRXX:1:2105:6388:22044
CAAAGAGC
+
FFFFFFFF
@A00769:11:HC3HCDRXX:1:2105:1172:22122
CAAAGAGC
+
FFFFFFFF
@A00769:11:HC3HCDRXX:1:2105:13313:22138
CAAAGAGC
+
FFFFFFFF
@A00769:11:HC3HCDRXX:1:2105:13349:22138
CAAAGAGC
+
FFFFFFFF
@A00769:11:HC3HCDRXX:1:2105:5394:22263
CAAAGAGC
+
FFFFFFFF
@A00769:11:HC3HCDRXX:1:2105:27959:22388
CAAAGAGC
+
FF:FFFFF
@A00769:11:HC3HCDRXX:1:2105:18331:22404
CAAAGAGC
+
FFFFF:FF
@A00769:11:HC3HCDRXX:1:2105:26006:22420
CAAAGAGC
+
FFFFFFFF
@A00769:11:HC3HCDRXX:1:2105:16631:22467
CAAAGAGC
+
FFFFFFFF
@A00769:11:HC3HCDRXX:1:2105:25979:22467
CAAAGAGC
+
FFFFFFFF
@A00769:11:HC3HCDRXX:1:2105:24135:22529
CAAAGAGC
+
FFFFFFFF
@A00769:11:HC3HCDRXX:1:2105:12970:22545
CAAAGAGC
+
FFFFFFFF
@A00769:11:HC3HCDRXX:1:2105:28393:22576
CAAAGAGC
+
FFFFFFFF
@A00769:11:HC3HCDRXX:1:2105:7184:22733
CAAAGAGC
+
FFFFFFFF
@A00769:11:HC3HCDRXX:1:2105:16514:22733
CAAAGAGC
+
FFFFFFFF
@A00769:11:HC3HCDRXX:1:2105:24343:22764
CAAAGAGC
+
FFFFFFFF
@A00769:11:HC3HCDRXX:1:2105:23972:22780
CAAAGAGC
+
,,,,F,:,
@A00769:11:HC3HCDRXX:1:2105:26124:22780
CAAAGAGC
+
FFFFFFFF
@A00769:11:HC3HCDRXX:1:2105:2754:22827
CAAAGAGC
+
FFFFFFFF
@A00769:11:HC3HCDRXX:1:2105:22471:22874
CAAAGAGC
+
FFFFFFFF
@A00769:11:HC3HCDRXX:1:2105:2175:22952
CAAAGAGC
+
FFFFFFFF
@A00769:11:HC3HCDRXX:1:2105:8332:22968
CAAAGAGC
+
FFFFFFFF
@A00769:11:HC3HCDRXX:1:2105:12373:22983
CAAAGAGC
+
FFFFFFFF
@A00769:11:HC3HCDRXX:1:2105:1985:22999
CAAAGAGC
+
FFFFFFFF
@A00769:11:HC3HCDRXX:1:2105:9073:22999
CAAAGAGC
+
:FF:FF,F
@A00769:11:HC3HCDRXX:1:2105:10746:23140
CAAAGAGC
+
FFFFFFFF
@A00769:11:HC3HCDRXX:1:2105:27995:23140
CAAAGAGC
+
FFFFFFFF
@A00769:11:HC3HCDRXX:1:2105:18855:23156
CAAAGAGC
+
FFF:FFFF
@A00769:11:HC3HCDRXX:1:2105:24496:23187
CAAAGAGC
+
FFFFFFFF
@A00769:11:HC3HCDRXX:1:2105:14733:23218
CAAAGAGC
+
FFF:FFFF
@A00769:11:HC3HCDRXX:1:2105:14832:23234
CAAAGAGC
+
FFF:FFFF
@A00769:11:HC3HCDRXX:1:2105:1389:23281
CAAAGAGC
+
FFF:F,FF
@A00769:11:HC3HCDRXX:1:2105:1307:23296
CAAAGAGC
+
FFFFFFFF
@A00769:11:HC3HCDRXX:1:2105:17553:23375
CAAAGAGC
+
FFFF,F,,
@A00769:11:HC3HCDRXX:1:2105:7310:23422
CAAAGAGC
+
FFFF:FFF
@A00769:11:HC3HCDRXX:1:2105:28510:23688
CAAAGAGC
+
FFFFFFFF
@A00769:11:HC3HCDRXX:1:2105:6949:23703
CAAAGAGC
+
FFFFFFFF
@A00769:11:HC3HCDRXX:1:2105:14308:23985
CAAAGAGC
+
FFFFFFFF
@A00769:11:HC3HCDRXX:1:2105:8531:24001
CAAAGAGC
+
FFFFFFFF
@A00769:11:HC3HCDRXX:1:2105:2989:24017
CAAAGAGC
+
FFFFFFFF
@A00769:11:HC3HCDRXX:1:2105:3739:24032
CAAAGAGC
+
FFFFFFFF
@A00769:11:HC3HCDRXX:1:2105:20193:24064
CAAAGAGC
+
FFFFFFFF
@A00769:11:HC3HCDRXX:1:2105:12943:24095
CAAAGAGC
+
FFF:FFFF
@A00769:11:HC3HCDRXX:1:2105:21133:24189
CAAAGAGC
+
FFFFFFFF
@A00769:11:HC3HCDRXX:1:2105:12924:24220
CAAAGAGC
+
FFFFFFFF
@A00769:11:HC3HCDRXX:1:2105:13313:24267
CAAAGAGC
+
FFFFFFFF
@A00769:11:HC3HCDRXX:1:2105:7102:24283
CAAAGAGC
+
FFFFFFFF
@A00769:11:HC3HCDRXX:1:2105:2139:24298
CAAAGAGC
+
FFFFFFFF
@A00769:11:HC3HCDRXX:1:2105:2718:24330
CAAAGAGC
+
FFFFFFFF
@A00769:11:HC3HCDRXX:1:2105:8223:24502
CAAAGAGC
+
FFFFFFFF
@A00769:11:HC3HCDRXX:1:2105:14109:24518
CAAAGAGC
+
FFFFFFFF
@A00769:11:HC3HCDRXX:1:2105:29948:24518
CAAAGAGC
+
FFFFFFFF
@A00769:11:HC3HCDRXX:1:2105:25102:24549
CAAAGAGC
+
FFFFFFFF
@A00769:11:HC3HCDRXX:1:2105:17969:24690
CAAAGAGC
+
FFFFFFFF
@A00769:11:HC3HCDRXX:1:2105:25861:24768
CAAAGAGC
+
FFFFFFFF
@A00769:11:HC3HCDRXX:1:2105:18222:24878
CAAAGAGC
+
FFFFFFFF
@A00769:11:HC3HCDRXX:1:2105:28556:24956
CAAAGAGC
+
FFFFFFFF
@A00769:11:HC3HCDRXX:1:2105:17490:25050
CAAAGAGC
+
FFFFFFFF
@A00769:11:HC3HCDRXX:1:2105:18069:25081
CAAAGAGC
+
FFFF,FFF
@A00769:11:HC3HCDRXX:1:2105:6614:25191
CAAAGAGC
+
FFFFFFFF
@A00769:11:HC3HCDRXX:1:2105:31168:25285
CAAAGAGC
+
FFFFFFFF
@A00769:11:HC3HCDRXX:1:2105:9127:25347
CAAAGAGC
+
FFF,FFFF
@A00769:11:HC3HCDRXX:1:2105:10375:25441
CAAAGAGC
+
FFFFFFFF
@A00769:11:HC3HCDRXX:1:2105:26169:25520
CAAAGAGC
+
FFFFFFFF
@A00769:11:HC3HCDRXX:1:2105:14986:25567
CAAAGAGC
+
FFFFFFFF
@A00769:11:HC3HCDRXX:1:2105:8413:25614
CAAAGAGC
+
FFFFFFFF
@A00769:11:HC3HCDRXX:1:2105:32479:25645
CAAAGAGC
+
FFFFFFFF
@A00769:11:HC3HCDRXX:1:2105:24424:25661
CAAAGAGC
+
FFFFFFFF
@A00769:11:HC3HCDRXX:1:2105:29206:25676
CAAAGAGC
+
FFFFFFFF
@A00769:11:HC3HCDRXX:1:2105:7229:25692
CAAAGAGC
+
FFFFFFFF
@A00769:11:HC3HCDRXX:1:2105:4372:25723
CAAAGAGC
+
FFFFFFFF
@A00769:11:HC3HCDRXX:1:2105:13648:25755
CAAAGAGC
+
FFFFFFFF
@A00769:11:HC3HCDRXX:1:2105:28176:25770
CAAAGAGC
+
FFFFFFFF
@A00769:11:HC3HCDRXX:1:2105:12717:25833
CAAAGAGC
+
FFF:FFFF
@A00769:11:HC3HCDRXX:1:2105:27453:25927
CAAAGAGC
+
FFFFF:FF
@A00769:11:HC3HCDRXX:1:2105:1226:25942
CAAAGAGC
+
FFFFFFFF
@A00769:11:HC3HCDRXX:1:2105:15555:26021
CAAAGAGC
+
FFFF:,FF
@A00769:11:HC3HCDRXX:1:2105:29351:26115
CAAAGAGC
+
FFFFFFFF
@A00769:11:HC3HCDRXX:1:2105:4399:26240
CAAAGAGC
+
FFFFFFFF
@A00769:11:HC3HCDRXX:1:2105:28212:26271
CAAAGAGC
+
FFFFFFFF
@A00769:11:HC3HCDRXX:1:2105:11984:26537
CAAAGAGC
+
FFFFFFFF
@A00769:11:HC3HCDRXX:1:2105:17716:26569
CAAAGAGC
+
FFFFFFFF
@A00769:11:HC3HCDRXX:1:2105:13584:26741
CAAAGAGC
+
FFFFFFFF
@A00769:11:HC3HCDRXX:1:2105:21775:26741
CAAAGAGC
+
FFFFFFFF
@A00769:11:HC3HCDRXX:1:2105:23167:26741
CAAAGAGC
+
FFF,F:FF
@A00769:11:HC3HCDRXX:1:2105:24496:26757
CAAAGAGC
+
FFFFFFFF
@A00769:11:HC3HCDRXX:1:2105:25464:26772
CAAAGAGC
+
FFFFFFFF
@A00769:11:HC3HCDRXX:1:2105:15420:26788
CAAAGAGC
+
FFFFFFFF
@A00769:11:HC3HCDRXX:1:2105:7238:26804
CAAAGAGC
+
FFFFFFFF
@A00769:11:HC3HCDRXX:1:2105:22354:26835
CAAAGAGC
+
FFFFFFFF
@A00769:11:HC3HCDRXX:1:2105:3839:26929
CAAAGAGC
+
FFFFFFFF
@A00769:11:HC3HCDRXX:1:2105:9408:26991
CAAAGAGC
+
FFFFF:FF
@A00769:11:HC3HCDRXX:1:2105:25572:27023
CAAAGAGC
+
FFFFFFFF
@A00769:11:HC3HCDRXX:1:2105:24388:27132
CAAAGAGC
+
FFFFFFFF
@A00769:11:HC3HCDRXX:1:2105:5104:27211
CAAAGAGC
+
FFFFFFFF
@A00769:11:HC3HCDRXX:1:2105:26377:27226
CAAAGAGC
+
FFFFFFFF
@A00769:11:HC3HCDRXX:1:2105:8513:27258
CAAAGAGC
+
FFFFFFFF
@A00769:11:HC3HCDRXX:1:2105:26621:27367
CAAAGAGC
+
FF:F,FF,
@A00769:11:HC3HCDRXX:1:2105:15185:27383
CAAAGAGC
+
FFFFFFFF
@A00769:11:HC3HCDRXX:1:2105:6253:27445
CAAAGAGC
+
FFFFFFFF
@A00769:11:HC3HCDRXX:1:2105:6605:27461
CAAAGAGC
+
FFFFFFFF
@A00769:11:HC3HCDRXX:1:2105:15854:27571
CAAAGAGC
+
FFFFFFFF
@A00769:11:HC3HCDRXX:1:2105:24758:27586
CAAAGAGC
+
FFFFFFFF
@A00769:11:HC3HCDRXX:1:2105:1154:27602
CAAAGAGC
+
FFFFFFFF
@A00769:11:HC3HCDRXX:1:2105:28284:27649
CAAAGAGC
+
FFFFFFFF
@A00769:11:HC3HCDRXX:1:2105:28284:27712
CAAAGAGC
+
FFFFFFFF
@A00769:11:HC3HCDRXX:1:2105:31467:27899
CAAAGAGC
+
FFFFFFFF
@A00769:11:HC3HCDRXX:1:2105:21332:27946
CAAAGAGC
+
FFFF:FFF
@A00769:11:HC3HCDRXX:1:2105:2320:27993
CAAAGAGC
+
FFFFFFFF
@A00769:11:HC3HCDRXX:1:2105:4878:28009
CAAAGAGC
+
FFFF:FFF
@A00769:11:HC3HCDRXX:1:2105:19506:28072
CAAAGAGC
+
FFFFFFFF
@A00769:11:HC3HCDRXX:1:2105:11550:28103
CAAAGAGC
+
FFFFFFFF
@A00769:11:HC3HCDRXX:1:2105:6940:28134
CAAAGAGC
+
FFFFFFFF
@A00769:11:HC3HCDRXX:1:2105:30147:28275
CAAAGAGC
+
FFF:FFFF
@A00769:11:HC3HCDRXX:1:2105:20003:28369
CAAAGAGC
+
FF:F:FFF
@A00769:11:HC3HCDRXX:1:2105:24876:28479
CAAAGAGC
+
F,F,F:::
@A00769:11:HC3HCDRXX:1:2105:1389:28604
CAAAGAGC
+
,FF:F:FF
@A00769:11:HC3HCDRXX:1:2105:4544:28745
CAAAGAGC
+
FFFFFFFF
@A00769:11:HC3HCDRXX:1:2105:19208:28808
CAAAGAGC
+
FFFFFFFF
@A00769:11:HC3HCDRXX:1:2105:1542:28870
CAAAGAGC
+
FFFFF:FF
@A00769:11:HC3HCDRXX:1:2105:2266:28870
CAAAGAGC
+
FFFFFFFF
@A00769:11:HC3HCDRXX:1:2105:29785:28870
CAAAGAGC
+
FFFFFFFF
@A00769:11:HC3HCDRXX:1:2105:16504:28917
CAAAGAGC
+
FFFFFFFF
@A00769:11:HC3HCDRXX:1:2105:31331:29011
CAAAGAGC
+
FFFFFFFF
@A00769:11:HC3HCDRXX:1:2105:13783:29027
CAAAGAGC
+
FFFFFFF,
@A00769:11:HC3HCDRXX:1:2105:29261:29027
CAAAGAGC
+
FFFFFFFF
@A00769:11:HC3HCDRXX:1:2105:28592:29089
CAAAGAGC
+
FFFFFFFF
@A00769:11:HC3HCDRXX:1:2105:19524:29168
CAAAGAGC
+
FFFF:FFF
@A00769:11:HC3HCDRXX:1:2105:19488:29199
CAAAGAGC
+
FFFFFF,F
@A00769:11:HC3HCDRXX:1:2105:28094:29230
CAAAGAGC
+
FFF:FFFF
@A00769:11:HC3HCDRXX:1:2105:24822:29324
CAAAGAGC
+
FFFFFFFF
@A00769:11:HC3HCDRXX:1:2105:6424:29340
CAAAGAGC
+
FFFFFFFF
@A00769:11:HC3HCDRXX:1:2105:7220:29371
CAAAGAGC
+
FFFFFFF,
@A00769:11:HC3HCDRXX:1:2105:20039:29371
CAAAGAGC
+
FFFFFFFF
@A00769:11:HC3HCDRXX:1:2105:11080:29450
CAAAGAGC
+
FFF:FFFF
@A00769:11:HC3HCDRXX:1:2105:24975:29496
CAAAGAGC
+
FFFFFFFF
@A00769:11:HC3HCDRXX:1:2105:9001:29575
CAAAGAGC
+
FFFFFFFF
@A00769:11:HC3HCDRXX:1:2105:23990:29575
CAAAGAGC
+
FFFFFFFF
@A00769:11:HC3HCDRXX:1:2105:21088:29622
CAAAGAGC
+
FFF,F:FF
@A00769:11:HC3HCDRXX:1:2105:12780:29700
CAAAGAGC
+
F:FFFFFF
@A00769:11:HC3HCDRXX:1:2105:8811:29716
CAAAGAGC
+
FFFFFFFF
@A00769:11:HC3HCDRXX:1:2105:20039:29716
CAAAGAGC
+
FF:FFFFF
@A00769:11:HC3HCDRXX:1:2105:32271:29794
CAAAGAGC
+
FFFFFFFF
@A00769:11:HC3HCDRXX:1:2105:23909:29904
CAAAGAGC
+
FF:F:FF,
@A00769:11:HC3HCDRXX:1:2105:23439:29966
CAAAGAGC
+
FFFF::FF
@A00769:11:HC3HCDRXX:1:2105:20555:30013
CAAAGAGC
+
FFFFFFFF
@A00769:11:HC3HCDRXX:1:2105:1479:30138
CAAAGAGC
+
FFFFF:FF
@A00769:11:HC3HCDRXX:1:2105:7265:30138
CAAAGAGC
+
FFFFFFFF
@A00769:11:HC3HCDRXX:1:2105:6786:30217
CAAAGAGC
+
FFF,FFFF
@A00769:11:HC3HCDRXX:1:2105:31114:30232
CAAAGAGC
+
FFFFFFFF
@A00769:11:HC3HCDRXX:1:2105:9607:30248
CAAAGAGC
+
FFFFFFFF
@A00769:11:HC3HCDRXX:1:2105:7627:30264
CAAAGAGC
+
FFFFFFFF
@A00769:11:HC3HCDRXX:1:2105:32307:30326
CAAAGAGC
+
FFFFFF::
@A00769:11:HC3HCDRXX:1:2105:16975:30420
CAAAGAGC
+
FFFFFFFF
@A00769:11:HC3HCDRXX:1:2105:21558:30467
CAAAGAGC
+
FFFFFFFF
@A00769:11:HC3HCDRXX:1:2105:3495:30592
CAAAGAGC
+
FFFFFFFF
@A00769:11:HC3HCDRXX:1:2105:12726:30671
CAAAGAGC
+
FFFFFFFF
@A00769:11:HC3HCDRXX:1:2105:27272:30686
CAAAGAGC
+
FFF:FFFF
@A00769:11:HC3HCDRXX:1:2105:19868:30765
CAAAGAGC
+
FFFFFFFF
@A00769:11:HC3HCDRXX:1:2105:16604:30812
CAAAGAGC
+
FFFFFFFF
@A00769:11:HC3HCDRXX:1:2105:8449:30843
CAAAGAGC
+
FFFFFFFF
@A00769:11:HC3HCDRXX:1:2105:22390:30906
CAAAGAGC
+
FFFFFFFF
@A00769:11:HC3HCDRXX:1:2105:2546:30921
CAAAGAGC
+
FFFFFFFF
@A00769:11:HC3HCDRXX:1:2105:9842:30937
CAAAGAGC
+
FFFFFFFF
@A00769:11:HC3HCDRXX:1:2105:7970:30953
CAAAGAGC
+
FFFFFFFF
@A00769:11:HC3HCDRXX:1:2105:28926:30953
CAAAGAGC
+
FFFFFFFF
@A00769:11:HC3HCDRXX:1:2105:4869:31000
CAAAGAGC
+
FFFFFFFF
@A00769:11:HC3HCDRXX:1:2105:21350:31015
CAAAGAGC
+
FFFFFFFF
@A00769:11:HC3HCDRXX:1:2105:13838:31031
CAAAGAGC
+
FFFFFFFF
@A00769:11:HC3HCDRXX:1:2105:24966:31046
CAAAGAGC
+
FFF:FFFF
@A00769:11:HC3HCDRXX:1:2105:20473:31062
CAAAGAGC
+
FFFF:FFF
@A00769:11:HC3HCDRXX:1:2105:18982:31078
CAAAGAGC
+
FFFF,FF,
@A00769:11:HC3HCDRXX:1:2105:11279:31109
CAAAGAGC
+
FFFFFFFF
@A00769:11:HC3HCDRXX:1:2105:20826:31328
CAAAGAGC
+
FFFFFFFF
@A00769:11:HC3HCDRXX:1:2105:17092:31344
CAAAGAGC
+
FFFFFFFF
@A00769:11:HC3HCDRXX:1:2105:6433:31360
CAAAGAGC
+
FFF:FFFF
@A00769:11:HC3HCDRXX:1:2105:25780:31360
CAAAGAGC
+
FFFFFFFF
@A00769:11:HC3HCDRXX:1:2105:31259:31360
CAAAGAGC
+
FFFFFFFF
@A00769:11:HC3HCDRXX:1:2105:13178:31391
CAAAGAGC
+
FFFFFFFF
@A00769:11:HC3HCDRXX:1:2105:10420:31407
CAAAGAGC
+
FFFFFFFF
@A00769:11:HC3HCDRXX:1:2105:30644:31516
CAAAGAGC
+
FFFFFF::
@A00769:11:HC3HCDRXX:1:2105:8974:31532
CAAAGAGC
+
FFFFFFFF
@A00769:11:HC3HCDRXX:1:2105:9598:31704
CAAAGAGC
+
F:FFFFFF
@A00769:11:HC3HCDRXX:1:2105:9733:31720
CAAAGAGC
+
FFFFFFFF
@A00769:11:HC3HCDRXX:1:2105:7075:31782
CAAAGAGC
+
FFFFFFFF
@A00769:11:HC3HCDRXX:1:2105:29225:31814
CAAAGAGC
+
FFFFFFFF
@A00769:11:HC3HCDRXX:1:2105:20329:31908
CAAAGAGC
+
FFFFFFFF
@A00769:11:HC3HCDRXX:1:2105:30436:31939
CAAAGAGC
+
FFFFFFFF
@A00769:11:HC3HCDRXX:1:2105:26856:31970
CAAAGAGC
+
FFFFFFFF
@A00769:11:HC3HCDRXX:1:2105:14543:32002
CAAAGAGC
+
FFFFFFFF
@A00769:11:HC3HCDRXX:1:2105:7889:32033
CAAAGAGC
+
FFF::FFF
@A00769:11:HC3HCDRXX:1:2105:9200:32080
CAAAGAGC
+
FFFFFFFF
@A00769:11:HC3HCDRXX:1:2105:15835:32111
CAAAGAGC
+
FFFFFFFF
@A00769:11:HC3HCDRXX:1:2105:18964:32174
CAAAGAGC
+
FFFFFFFF
@A00769:11:HC3HCDRXX:1:2105:5719:32221
CAAAGAGC
+
FFFFFFFF
@A00769:11:HC3HCDRXX:1:2105:7274:32440
CAAAGAGC
+
FFFFFFFF
@A00769:11:HC3HCDRXX:1:2105:19750:32471
CAAAGAGC
+
FFFFFFFF
@A00769:11:HC3HCDRXX:1:2105:16667:32675
CAAAGAGC
+
FFFFFFFF
@A00769:11:HC3HCDRXX:1:2105:2157:32690
CAAAGAGC
+
FFFFFFFF
@A00769:11:HC3HCDRXX:1:2105:4661:32800
CAAAGAGC
+
FFFFFFFF
@A00769:11:HC3HCDRXX:1:2105:27661:32831
CAAAGAGC
+
FFFFFFFF
@A00769:11:HC3HCDRXX:1:2105:29559:32831
CAAAGAGC
+
FFFFFFFF
@A00769:11:HC3HCDRXX:1:2105:2989:32847
CAAAGAGC
+
FFFFFFFF
@A00769:11:HC3HCDRXX:1:2105:12400:32863
CAAAGAGC
+
FFFFFFFF
@A00769:11:HC3HCDRXX:1:2105:2076:33019
CAAAGAGC
+
FFFFFFFF
@A00769:11:HC3HCDRXX:1:2105:15239:33019
CAAAGAGC
+
FFFFFFFF
@A00769:11:HC3HCDRXX:1:2105:5683:33066
CAAAGAGC
+
FFFFFFFF
@A00769:11:HC3HCDRXX:1:2105:32533:33066
CAAAGAGC
+
FFFFFFFF
@A00769:11:HC3HCDRXX:1:2105:26313:33098
CAAAGAGC
+
FFFFFFF:
@A00769:11:HC3HCDRXX:1:2105:16504:33207
CAAAGAGC
+
:FF:FFFF
@A00769:11:HC3HCDRXX:1:2105:24162:33254
CAAAGAGC
+
FFFFFFFF
@A00769:11:HC3HCDRXX:1:2105:29342:33332
CAAAGAGC
+
FFFFFFFF
@A00769:11:HC3HCDRXX:1:2105:32054:33332
CAAAGAGC
+
FFFFF:FF
@A00769:11:HC3HCDRXX:1:2105:6903:33395
CAAAGAGC
+
FFFF:F,F
@A00769:11:HC3HCDRXX:1:2105:5475:33489
CAAAGAGC
+
FFFFFFFF
@A00769:11:HC3HCDRXX:1:2105:18774:33661
CAAAGAGC
+
FFFFFFFF
@A00769:11:HC3HCDRXX:1:2105:2257:33708
CAAAGAGC
+
FFFFFFFF
@A00769:11:HC3HCDRXX:1:2105:28230:33880
CAAAGAGC
+
FFFFFFFF
@A00769:11:HC3HCDRXX:1:2105:22571:33974
CAAAGAGC
+
FFFFFFFF
@A00769:11:HC3HCDRXX:1:2105:1163:34037
CAAAGAGC
+
FFFFFFFF
@A00769:11:HC3HCDRXX:1:2105:1985:34053
CAAAGAGC
+
FFFFFFFF
@A00769:11:HC3HCDRXX:1:2105:24108:34068
CAAAGAGC
+
FFFFFFFF
@A00769:11:HC3HCDRXX:1:2105:19217:34084
CAAAGAGC
+
FFFFFFFF
@A00769:11:HC3HCDRXX:1:2105:24279:34147
CAAAGAGC
+
FFF:FFFF
@A00769:11:HC3HCDRXX:1:2105:12997:34303
CAAAGAGC
+
FFFFFFFF
@A00769:11:HC3HCDRXX:1:2105:3260:34350
CAAAGAGC
+
FFFFFFFF
@A00769:11:HC3HCDRXX:1:2105:24406:34366
CAAAGAGC
+
FFFFFFFF
@A00769:11:HC3HCDRXX:1:2105:26775:34366
CAAAGAGC
+
FFFFFFFF
@A00769:11:HC3HCDRXX:1:2105:21133:34397
CAAAGAGC
+
FFFFFFFF
@A00769:11:HC3HCDRXX:1:2105:23213:34428
CAAAGAGC
+
FFFFFFFF
@A00769:11:HC3HCDRXX:1:2105:19759:34491
CAAAGAGC
+
FFFFFFFF
@A00769:11:HC3HCDRXX:1:2105:7907:34538
CAAAGAGC
+
:FFFFFFF
@A00769:11:HC3HCDRXX:1:2105:18954:34538
CAAAGAGC
+
FFF:FFFF
@A00769:11:HC3HCDRXX:1:2105:31132:34554
CAAAGAGC
+
FFFFFFFF
@A00769:11:HC3HCDRXX:1:2105:5837:34929
CAAAGAGC
+
FFFFFFFF
@A00769:11:HC3HCDRXX:1:2105:24424:34961
CAAAGAGC
+
F:FF:FFF
@A00769:11:HC3HCDRXX:1:2105:10004:34976
CAAAGAGC
+
FFFFFFFF
@A00769:11:HC3HCDRXX:1:2105:24225:34992
CAAAGAGC
+
FFFFFFFF
@A00769:11:HC3HCDRXX:1:2105:1850:35008
CAAAGAGC
+
FFFFFFFF
@A00769:11:HC3HCDRXX:1:2105:14714:35023
CAAAGAGC
+
FFFFFFFF
@A00769:11:HC3HCDRXX:1:2105:24108:35039
CAAAGAGC
+
FFFFFFFF
@A00769:11:HC3HCDRXX:1:2105:9055:35149
CAAAGAGC
+
FFFFFFFF
@A00769:11:HC3HCDRXX:1:2105:19506:35149
CAAAGAGC
+
FFFFFFFF
@A00769:11:HC3HCDRXX:1:2105:26973:35149
CAAAGAGC
+
FFF:::FF
@A00769:11:HC3HCDRXX:1:2105:3504:35211
CAAAGAGC
+
FFFFFFFF
@A00769:11:HC3HCDRXX:1:2105:22263:35289
CAAAGAGC
+
FFF:FFFF
@A00769:11:HC3HCDRXX:1:2105:9055:35368
CAAAGAGC
+
FFFFFFFF
@A00769:11:HC3HCDRXX:1:2105:11369:35368
CAAAGAGC
+
FFFFFFFF
@A00769:11:HC3HCDRXX:1:2105:30282:35368
CAAAGAGC
+
FFFFFFFF
@A00769:11:HC3HCDRXX:1:2105:7021:35383
CAAAGAGC
+
FFFFFFFF
@A00769:11:HC3HCDRXX:1:2105:1814:35509
CAAAGAGC
+
FFFFFFFF
@A00769:11:HC3HCDRXX:1:2105:2058:35556
CAAAGAGC
+
FFFFFFFF
@A00769:11:HC3HCDRXX:1:2105:18041:35587
CAAAGAGC
+
FFFFFFFF
@A00769:11:HC3HCDRXX:1:2105:23610:35712
CAAAGAGC
+
FFF:F:FF
@A00769:11:HC3HCDRXX:1:2105:32624:35759
CAAAGAGC
+
FFFFF:FF
@A00769:11:HC3HCDRXX:1:2105:8829:35790
CAAAGAGC
+
,FFF,FF,
@A00769:11:HC3HCDRXX:1:2105:11722:35790
CAAAGAGC
+
FFFFFFFF
@A00769:11:HC3HCDRXX:1:2105:14678:35931
CAAAGAGC
+
FFFFFFFF
@A00769:11:HC3HCDRXX:1:2105:1841:35963
CAAAGAGC
+
FFFFFFFF
@A00769:11:HC3HCDRXX:1:2105:5520:35978
CAAAGAGC
+
FFF:FFFF
@A00769:11:HC3HCDRXX:1:2105:30852:36010
CAAAGAGC
+
FFFFFFFF
@A00769:11:HC3HCDRXX:1:2105:31458:36025
CAAAGAGC
+
FFFFFFFF
@A00769:11:HC3HCDRXX:1:2105:32389:36072
CAAAGAGC
+
FFFFF:FF
@A00769:11:HC3HCDRXX:1:2105:21359:36104
CAAAGAGC
+
FFFFFFFF
@A00769:11:HC3HCDRXX:1:2105:13250:36151
CAAAGAGC
+
FFFFFFFF
@A00769:11:HC3HCDRXX:1:2105:17725:36166
CAAAGAGC
+
FFFFFFFF
@A00769:11:HC3HCDRXX:1:2105:2022:36213
CAAAGAGC
+
FFFFF,FF
@A00769:11:HC3HCDRXX:1:2105:19361:36213
CAAAGAGC
+
FFFFFFFF
@A00769:11:HC3HCDRXX:1:2105:21495:36245
CAAAGAGC
+
FFFFFFFF
@A00769:11:HC3HCDRXX:1:2105:32407:36479
CAAAGAGC
+
FFFFFFFF
@A00769:11:HC3HCDRXX:1:2105:30192:36558
CAAAGAGC
+
FFFFFFFF
@A00769:11:HC3HCDRXX:1:2105:9164:36652
CAAAGAGC
+
FFF:FFFF
@A00769:11:HC3HCDRXX:1:2105:27416:36667
CAAAGAGC
+
FFFFFFFF
@A00769:11:HC3HCDRXX:1:2105:14561:36699
CAAAGAGC
+
FFFFFFF,
@A00769:11:HC3HCDRXX:1:2105:14190:36714
CAAAGAGC
+
FFFFFFFF
@A00769:11:HC3HCDRXX:1:2105:31078:36746
CAAAGAGC
+
FFFFFFFF
@A00769:11:HC3HCDRXX:1:2105:10691:36761
CAAAGAGC
+
FFF,F::F
@A00769:11:HC3HCDRXX:1:2105:13367:36761
CAAAGAGC
+
FFFFF:FF
@A00769:11:HC3HCDRXX:1:2105:23493:36824
CAAAGAGC
+
FFFFFFFF
@A00769:11:HC3HCDRXX:1:2105:13485:36839
CAAAGAGC
+
FFFFFFFF
@A00769:11:HC3HCDRXX:1:2105:23213:36902
CAAAGAGC
+
FFFFFFFF
@A00769:11:HC3HCDRXX:1:2105:27597:36949
CAAAGAGC
+
FFFFFFFF
@A00769:11:HC3HCDRXX:1:2105:2519:37012
CAAAGAGC
+
FFFFF:FF
@A00769:11:HC3HCDRXX:1:2105:23258:37043
CAAAGAGC
+
FFFFFFFF
@A00769:11:HC3HCDRXX:1:2106:4571:1110
CAAAGAGC
+
F:FF,FFF
@A00769:11:HC3HCDRXX:1:2106:8052:1219
CAAAGAGC
+
FFFFFFFF
@A00769:11:HC3HCDRXX:1:2106:32470:1266
CAAAGAGC
+
FFFFFFFF
@A00769:11:HC3HCDRXX:1:2106:24442:1297
CAAAGAGC
+
FFFFFFFF
@A00769:11:HC3HCDRXX:1:2106:6171:1407
CAAAGAGC
+
FFFFFFFF
@A00769:11:HC3HCDRXX:1:2106:20057:1438
CAAAGAGC
+
FFFFFFFF
@A00769:11:HC3HCDRXX:1:2106:20934:1454
CAAAGAGC
+
FFFFFFFF
@A00769:11:HC3HCDRXX:1:2106:32334:1532
CAAAGAGC
+
FFFFFFFF
@A00769:11:HC3HCDRXX:1:2106:22878:1626
CAAAGAGC
+
FFFFF:FF
@A00769:11:HC3HCDRXX:1:2106:26955:1736
CAAAGAGC
+
FFFFFFFF
@A00769:11:HC3HCDRXX:1:2106:4933:1830
CAAAGAGC
+
FFFFFFFF
@A00769:11:HC3HCDRXX:1:2106:27127:1846
CAAAGAGC
+
FFFFF,FF
@A00769:11:HC3HCDRXX:1:2106:12364:1892
CAAAGAGC
+
FFFF:F,F
@A00769:11:HC3HCDRXX:1:2106:24297:1986
CAAAGAGC
+
FFFFFFFF
@A00769:11:HC3HCDRXX:1:2106:2862:2002
CAAAGAGC
+
FFFFFFFF
@A00769:11:HC3HCDRXX:1:2106:18611:2002
CAAAGAGC
+
FFFFFFFF
@A00769:11:HC3HCDRXX:1:2106:30327:2065
CAAAGAGC
+
FFFFFFFF
@A00769:11:HC3HCDRXX:1:2106:17047:2080
CAAAGAGC
+
FFFFFFFF
@A00769:11:HC3HCDRXX:1:2106:30626:2112
CAAAGAGC
+
FFF:FFFF
@A00769:11:HC3HCDRXX:1:2106:23963:2127
CAAAGAGC
+
FFFFFFFF
@A00769:11:HC3HCDRXX:1:2106:26784:2159
CAAAGAGC
+
FFFFFFFF
@A00769:11:HC3HCDRXX:1:2106:26178:2237
CAAAGAGC
+
FFFFFFFF
@A00769:11:HC3HCDRXX:1:2106:17047:2300
CAAAGAGC
+
:FFF:FFF
@A00769:11:HC3HCDRXX:1:2106:24623:2300
CAAAGAGC
+
FFFFFFFF
@A00769:11:HC3HCDRXX:1:2106:32705:2331
CAAAGAGC
+
FFFFFFFF
@A00769:11:HC3HCDRXX:1:2106:17526:2347
CAAAGAGC
+
FFF,FFFF
@A00769:11:HC3HCDRXX:1:2106:28772:2378
CAAAGAGC
+
FFFFFFFF
@A00769:11:HC3HCDRXX:1:2106:1452:2409
CAAAGAGC
+
FFFFFFFF
@A00769:11:HC3HCDRXX:1:2106:21630:2440
CAAAGAGC
+
FFFFFFFF
@A00769:11:HC3HCDRXX:1:2106:31684:2440
CAAAGAGC
+
FFFFFFFF
@A00769:11:HC3HCDRXX:1:2106:2356:2597
CAAAGAGC
+
FFFFFFFF
@A00769:11:HC3HCDRXX:1:2106:14724:2628
CAAAGAGC
+
FFFFFFFF
@A00769:11:HC3HCDRXX:1:2106:1081:2707
CAAAGAGC
+
FF:FFFFF
@A00769:11:HC3HCDRXX:1:2106:18991:2785
CAAAGAGC
+
FFF:FFFF
@A00769:11:HC3HCDRXX:1:2106:19036:2832
CAAAGAGC
+
FFF,F::F
@A00769:11:HC3HCDRXX:1:2106:14606:2895
CAAAGAGC
+
FFFFFFFF
@A00769:11:HC3HCDRXX:1:2106:9543:3020
CAAAGAGC
+
FFFFFFFF
@A00769:11:HC3HCDRXX:1:2106:16794:3051
CAAAGAGC
+
FFFFFFFF
@A00769:11:HC3HCDRXX:1:2106:32651:3051
CAAAGAGC
+
FFFFFFFF
@A00769:11:HC3HCDRXX:1:2106:14000:3098
CAAAGAGC
+
FFFFFFFF
@A00769:11:HC3HCDRXX:1:2106:8576:3192
CAAAGAGC
+
FFFFFFFF
@A00769:11:HC3HCDRXX:1:2106:11695:3208
CAAAGAGC
+
FFFFFFFF
@A00769:11:HC3HCDRXX:1:2106:27995:3286
CAAAGAGC
+
FF:F,FF:
@A00769:11:HC3HCDRXX:1:2106:16143:3302
CAAAGAGC
+
FFFFFFFF
@A00769:11:HC3HCDRXX:1:2106:12481:3317
CAAAGAGC
+
FFFFFFFF
@A00769:11:HC3HCDRXX:1:2106:32452:3427
CAAAGAGC
+
FFFFFFFF
@A00769:11:HC3HCDRXX:1:2106:32081:3443
CAAAGAGC
+
FFFFFFFF
@A00769:11:HC3HCDRXX:1:2106:32443:3443
CAAAGAGC
+
FFFFFFFF
@A00769:11:HC3HCDRXX:1:2106:1741:3599
CAAAGAGC
+
FFFFFFFF
@A00769:11:HC3HCDRXX:1:2106:27552:3646
CAAAGAGC
+
FFFFF:FF
@A00769:11:HC3HCDRXX:1:2106:10022:3724
CAAAGAGC
+
FFF:F:FF
@A00769:11:HC3HCDRXX:1:2106:19605:3724
CAAAGAGC
+
FFFFFFFF
@A00769:11:HC3HCDRXX:1:2106:1669:3756
CAAAGAGC
+
FFFFFFFF
@A00769:11:HC3HCDRXX:1:2106:19705:3865
CAAAGAGC
+
FFFFFFFF
@A00769:11:HC3HCDRXX:1:2106:3794:3928
CAAAGAGC
+
FFF:FFFF
@A00769:11:HC3HCDRXX:1:2106:25518:3944
CAAAGAGC
+
FFFFFFFF
@A00769:11:HC3HCDRXX:1:2106:24994:4100
CAAAGAGC
+
FFFFFFFF
@A00769:11:HC3HCDRXX:1:2106:23032:4116
CAAAGAGC
+
FFFFFFFF
@A00769:11:HC3HCDRXX:1:2106:9326:4147
CAAAGAGC
+
FFFFFFFF
@A00769:11:HC3HCDRXX:1:2106:28565:4304
CAAAGAGC
+
FFFFFFFF
@A00769:11:HC3HCDRXX:1:2106:14326:4413
CAAAGAGC
+
FFFFF:FF
@A00769:11:HC3HCDRXX:1:2106:28330:4492
CAAAGAGC
+
FFFF:FFF
@A00769:11:HC3HCDRXX:1:2106:9335:4507
CAAAGAGC
+
FFF:FFFF
@A00769:11:HC3HCDRXX:1:2106:26458:4507
CAAAGAGC
+
FFFFFFFF
@A00769:11:HC3HCDRXX:1:2106:23312:4539
CAAAGAGC
+
FFFFFFFF
@A00769:11:HC3HCDRXX:1:2106:12454:4679
CAAAGAGC
+
FFFFFFFF
@A00769:11:HC3HCDRXX:1:2106:27850:4695
CAAAGAGC
+
FFFFFFFF
@A00769:11:HC3HCDRXX:1:2106:5945:4711
CAAAGAGC
+
FFF,FFFF
@A00769:11:HC3HCDRXX:1:2106:31168:4773
CAAAGAGC
+
FFFFFFFF
@A00769:11:HC3HCDRXX:1:2106:1145:4852
CAAAGAGC
+
FFFFFFFF
@A00769:11:HC3HCDRXX:1:2106:26549:4852
CAAAGAGC
+
FFFFFFFF
@A00769:11:HC3HCDRXX:1:2106:29939:4930
CAAAGAGC
+
FFFFFFFF
@A00769:11:HC3HCDRXX:1:2106:3586:4977
CAAAGAGC
+
:FFFFFFF
@A00769:11:HC3HCDRXX:1:2106:5665:5102
CAAAGAGC
+
FFFFFFFF
@A00769:11:HC3HCDRXX:1:2106:27498:5306
CAAAGAGC
+
:FFFFFFF
@A00769:11:HC3HCDRXX:1:2106:20256:5384
CAAAGAGC
+
FFF:FFFF
@A00769:11:HC3HCDRXX:1:2106:14579:5478
CAAAGAGC
+
FFFFFFFF
@A00769:11:HC3HCDRXX:1:2106:18394:5478
CAAAGAGC
+
FFFFF:FF
@A00769:11:HC3HCDRXX:1:2106:16758:5525
CAAAGAGC
+
FFFFFFFF
@A00769:11:HC3HCDRXX:1:2106:13078:5572
CAAAGAGC
+
FFFFFFFF
@A00769:11:HC3HCDRXX:1:2106:5276:5588
CAAAGAGC
+
FFFFFFFF
@A00769:11:HC3HCDRXX:1:2106:17879:5650
CAAAGAGC
+
FFFFFFFF
@A00769:11:HC3HCDRXX:1:2106:3866:5744
CAAAGAGC
+
FFFFFFFF
@A00769:11:HC3HCDRXX:1:2106:24442:5776
CAAAGAGC
+
FFFFFFFF
@A00769:11:HC3HCDRXX:1:2106:29532:5791
CAAAGAGC
+
FFFFFFFF
@A00769:11:HC3HCDRXX:1:2106:8106:5822
CAAAGAGC
+
FFFFFFFF
@A00769:11:HC3HCDRXX:1:2106:17409:5838
CAAAGAGC
+
FFFFF:FF
@A00769:11:HC3HCDRXX:1:2106:31792:6010
CAAAGAGC
+
FFFFFFFF
@A00769:11:HC3HCDRXX:1:2106:24966:6026
CAAAGAGC
+
:FF:F:FF
@A00769:11:HC3HCDRXX:1:2106:28637:6057
CAAAGAGC
+
FFFFFFFF
@A00769:11:HC3HCDRXX:1:2106:30960:6167
CAAAGAGC
+
FFFFFFFF
@A00769:11:HC3HCDRXX:1:2106:5556:6230
CAAAGAGC
+
FFFFFFFF
@A00769:11:HC3HCDRXX:1:2106:5737:6230
CAAAGAGC
+
FFF:FFFF
@A00769:11:HC3HCDRXX:1:2106:9335:6261
CAAAGAGC
+
FFFFFFFF
@A00769:11:HC3HCDRXX:1:2106:11984:6277
CAAAGAGC
+
FFFFF:FF
@A00769:11:HC3HCDRXX:1:2106:4056:6324
CAAAGAGC
+
FFFFFFFF
@A00769:11:HC3HCDRXX:1:2106:27498:6339
CAAAGAGC
+
FFFFFFFF
@A00769:11:HC3HCDRXX:1:2106:10529:6355
CAAAGAGC
+
FFFFFFFF
@A00769:11:HC3HCDRXX:1:2106:18159:6355
CAAAGAGC
+
FFF:FFF:
@A00769:11:HC3HCDRXX:1:2106:18304:6417
CAAAGAGC
+
FFFFFFFF
@A00769:11:HC3HCDRXX:1:2106:2365:6433
CAAAGAGC
+
FFFFFFFF
@A00769:11:HC3HCDRXX:1:2106:8160:6449
CAAAGAGC
+
FFFFFFFF
@A00769:11:HC3HCDRXX:1:2106:17409:6464
CAAAGAGC
+
FFFFFFFF
@A00769:11:HC3HCDRXX:1:2106:22842:6731
CAAAGAGC
+
FFF:FFFF
@A00769:11:HC3HCDRXX:1:2106:4426:6746
CAAAGAGC
+
FFFFFFFF
@A00769:11:HC3HCDRXX:1:2106:5918:6793
CAAAGAGC
+
FFFFF:FF
@A00769:11:HC3HCDRXX:1:2106:18810:6793
CAAAGAGC
+
FFFFFFFF
@A00769:11:HC3HCDRXX:1:2106:27661:6840
CAAAGAGC
+
FFFFFFFF
@A00769:11:HC3HCDRXX:1:2106:6415:6903
CAAAGAGC
+
FFFFFFFF
@A00769:11:HC3HCDRXX:1:2106:26847:7091
CAAAGAGC
+
FFFF,:,F
@A00769:11:HC3HCDRXX:1:2106:31675:7091
CAAAGAGC
+
FFFFFFFF
@A00769:11:HC3HCDRXX:1:2106:16586:7169
CAAAGAGC
+
FFF:FF,:
@A00769:11:HC3HCDRXX:1:2106:13313:7200
CAAAGAGC
+
FFFF:FFF
@A00769:11:HC3HCDRXX:1:2106:28574:7200
CAAAGAGC
+
FFFFFFFF
@A00769:11:HC3HCDRXX:1:2106:23267:7279
CAAAGAGC
+
FFFFFFFF
@A00769:11:HC3HCDRXX:1:2106:9426:7294
CAAAGAGC
+
FFFFFFFF
@A00769:11:HC3HCDRXX:1:2106:30337:7341
CAAAGAGC
+
FFFFFFFF
@A00769:11:HC3HCDRXX:1:2106:2374:7357
CAAAGAGC
+
FFFFFFFF
@A00769:11:HC3HCDRXX:1:2106:15555:7357
CAAAGAGC
+
FFFFFFFF
@A00769:11:HC3HCDRXX:1:2106:5701:7420
CAAAGAGC
+
FFFFFFFF
@A00769:11:HC3HCDRXX:1:2106:27389:7435
CAAAGAGC
+
FF::FFFF
@A00769:11:HC3HCDRXX:1:2106:10031:7467
CAAAGAGC
+
FFFFFFFF
@A00769:11:HC3HCDRXX:1:2106:7970:7560
CAAAGAGC
+
FFFFFFFF
@A00769:11:HC3HCDRXX:1:2106:13169:7576
CAAAGAGC
+
FFF:FFFF
@A00769:11:HC3HCDRXX:1:2106:20808:7592
CAAAGAGC
+
FFFFFFFF
@A00769:11:HC3HCDRXX:1:2106:23538:7592
CAAAGAGC
+
FFFFFFFF
@A00769:11:HC3HCDRXX:1:2106:7148:7607
CAAAGAGC
+
FFFFFFFF
@A00769:11:HC3HCDRXX:1:2106:5584:7686
CAAAGAGC
+
FFFFFFFF
@A00769:11:HC3HCDRXX:1:2106:3143:7748
CAAAGAGC
+
FFFF:FFF
@A00769:11:HC3HCDRXX:1:2106:16758:7748
CAAAGAGC
+
FFFFFFFF
@A00769:11:HC3HCDRXX:1:2106:6750:7795
CAAAGAGC
+
FFFF:F:F
@A00769:11:HC3HCDRXX:1:2106:10945:7827
CAAAGAGC
+
FFFFFFFF
@A00769:11:HC3HCDRXX:1:2106:28583:7874
CAAAGAGC
+
FFFFFFFF
@A00769:11:HC3HCDRXX:1:2106:30807:7905
CAAAGAGC
+
FFFFFFFF
@A00769:11:HC3HCDRXX:1:2106:5358:8015
CAAAGAGC
+
FFFFFFFF
@A00769:11:HC3HCDRXX:1:2106:23999:8015
CAAAGAGC
+
FFFFFFFF
@A00769:11:HC3HCDRXX:1:2106:2239:8061
CAAAGAGC
+
FFFFFFFF
@A00769:11:HC3HCDRXX:1:2106:13422:8077
CAAAGAGC
+
FFFFFFFF
@A00769:11:HC3HCDRXX:1:2106:16080:8077
CAAAGAGC
+
:FF:FFFF
@A00769:11:HC3HCDRXX:1:2106:23484:8093
CAAAGAGC
+
FFFFFFFF
@A00769:11:HC3HCDRXX:1:2106:7699:8124
CAAAGAGC
+
FFFFFFFF
@A00769:11:HC3HCDRXX:1:2106:21902:8140
CAAAGAGC
+
FFFFFFFF
@A00769:11:HC3HCDRXX:1:2106:15926:8155
CAAAGAGC
+
FFFFFFFF
@A00769:11:HC3HCDRXX:1:2106:17833:8171
CAAAGAGC
+
FFFFFFFF
@A00769:11:HC3HCDRXX:1:2106:28357:8296
CAAAGAGC
+
FFFFFFFF
@A00769:11:HC3HCDRXX:1:2106:16794:8312
CAAAGAGC
+
FF:F,FFF
@A00769:11:HC3HCDRXX:1:2106:11270:8328
CAAAGAGC
+
FFFFFFFF
@A00769:11:HC3HCDRXX:1:2106:21178:8390
CAAAGAGC
+
FFFFFFFF
@A00769:11:HC3HCDRXX:1:2106:5358:8422
CAAAGAGC
+
FFFFFFFF
@A00769:11:HC3HCDRXX:1:2106:31295:8437
CAAAGAGC
+
FFFFF:FF
@A00769:11:HC3HCDRXX:1:2106:14895:8500
CAAAGAGC
+
FFFFFFFF
@A00769:11:HC3HCDRXX:1:2106:4878:8531
CAAAGAGC
+
FFFF:F,F
@A00769:11:HC3HCDRXX:1:2106:30942:8609
CAAAGAGC
+
FFFFFFFF
@A00769:11:HC3HCDRXX:1:2106:25057:8625
CAAAGAGC
+
FFFFFFFF
@A00769:11:HC3HCDRXX:1:2106:32479:8641
CAAAGAGC
+
FFFFF:FF
@A00769:11:HC3HCDRXX:1:2106:2003:8688
CAAAGAGC
+
FFFFFFFF
@A00769:11:HC3HCDRXX:1:2106:10059:8703
CAAAGAGC
+
FFFFF:FF
@A00769:11:HC3HCDRXX:1:2106:23411:8750
CAAAGAGC
+
FFFFFFFF
@A00769:11:HC3HCDRXX:1:2106:3486:8782
CAAAGAGC
+
FFFFFFFF
@A00769:11:HC3HCDRXX:1:2106:13720:8907
CAAAGAGC
+
FFFFFFFF
@A00769:11:HC3HCDRXX:1:2106:26576:8907
CAAAGAGC
+
FFFFFFFF
@A00769:11:HC3HCDRXX:1:2106:32172:8923
CAAAGAGC
+
FFFFFFFF
@A00769:11:HC3HCDRXX:1:2106:19831:9001
CAAAGAGC
+
FFFF,:FF
@A00769:11:HC3HCDRXX:1:2106:11704:9048
CAAAGAGC
+
FFFFFFFF
@A00769:11:HC3HCDRXX:1:2106:12174:9142
CAAAGAGC
+
FFFFFFFF
@A00769:11:HC3HCDRXX:1:2106:28040:9251
CAAAGAGC
+
FFFFFFFF
@A00769:11:HC3HCDRXX:1:2106:28076:9251
CAAAGAGC
+
F:FFFFFF
@A00769:11:HC3HCDRXX:1:2106:1452:9267
CAAAGAGC
+
FFFFF:FF
@A00769:11:HC3HCDRXX:1:2106:8802:9314
CAAAGAGC
+
FFFFFFFF
@A00769:11:HC3HCDRXX:1:2106:7880:9408
CAAAGAGC
+
FFFFFFFF
@A00769:11:HC3HCDRXX:1:2106:5032:9455
CAAAGAGC
+
FFFFFFFF
@A00769:11:HC3HCDRXX:1:2106:27434:9455
CAAAGAGC
+
FFFFF:FF
@A00769:11:HC3HCDRXX:1:2106:17815:9518
CAAAGAGC
+
FFFFFFFF
@A00769:11:HC3HCDRXX:1:2106:18285:9580
CAAAGAGC
+
FFF:FFFF
@A00769:11:HC3HCDRXX:1:2106:27109:9580
CAAAGAGC
+
FFFFFFFF
@A00769:11:HC3HCDRXX:1:2106:17933:9596
CAAAGAGC
+
FFFFFFFF
@A00769:11:HC3HCDRXX:1:2106:5141:9612
CAAAGAGC
+
FFFFFFFF
@A00769:11:HC3HCDRXX:1:2106:26124:9627
CAAAGAGC
+
FFFFFFFF
@A00769:11:HC3HCDRXX:1:2106:26323:9659
CAAAGAGC
+
FFFF,F,,
@A00769:11:HC3HCDRXX:1:2106:6442:9768
CAAAGAGC
+
FFFFFFFF
@A00769:11:HC3HCDRXX:1:2106:2826:9831
CAAAGAGC
+
FFFFFFFF
@A00769:11:HC3HCDRXX:1:2106:19307:9846
CAAAGAGC
+
FFFFFFFF
@A00769:11:HC3HCDRXX:1:2106:20374:9878
CAAAGAGC
+
FFFFFFFF
@A00769:11:HC3HCDRXX:1:2106:28438:10003
CAAAGAGC
+
FFFFFFFF
@A00769:11:HC3HCDRXX:1:2106:26467:10222
CAAAGAGC
+
FFFFFFFF
@A00769:11:HC3HCDRXX:1:2106:17074:10238
CAAAGAGC
+
FFFFFFFF
@A00769:11:HC3HCDRXX:1:2106:9218:10254
CAAAGAGC
+
FFFFFFFF
@A00769:11:HC3HCDRXX:1:2106:31801:10504
CAAAGAGC
+
FFFFFFFF
@A00769:11:HC3HCDRXX:1:2106:2627:10770
CAAAGAGC
+
FFFFFFFF
@A00769:11:HC3HCDRXX:1:2106:13160:10880
CAAAGAGC
+
FFFFFFFF
@A00769:11:HC3HCDRXX:1:2106:1994:10895
CAAAGAGC
+
FFFF,FFF
@A00769:11:HC3HCDRXX:1:2106:7636:10895
CAAAGAGC
+
FFFFFFFF
@A00769:11:HC3HCDRXX:1:2106:22435:10911
CAAAGAGC
+
FFFFFFFF
@A00769:11:HC3HCDRXX:1:2106:14308:11021
CAAAGAGC
+
FFFFFFFF
@A00769:11:HC3HCDRXX:1:2106:14742:11052
CAAAGAGC
+
,F:FFFF,
@A00769:11:HC3HCDRXX:1:2106:29297:11083
CAAAGAGC
+
FFFFFFFF
@A00769:11:HC3HCDRXX:1:2106:14452:11115
CAAAGAGC
+
FFFFFFFF
@A00769:11:HC3HCDRXX:1:2106:8458:11162
CAAAGAGC
+
FFF:F:FF
@A00769:11:HC3HCDRXX:1:2106:28293:11162
CAAAGAGC
+
FFFFFFFF
@A00769:11:HC3HCDRXX:1:2106:29658:11177
CAAAGAGC
+
FFFFFFFF
@A00769:11:HC3HCDRXX:1:2106:8549:11193
CAAAGAGC
+
FFFFFFFF
@A00769:11:HC3HCDRXX:1:2106:12943:11193
CAAAGAGC
+
FFFFFFFF
@A00769:11:HC3HCDRXX:1:2106:30716:11193
CAAAGAGC
+
FFFFFFFF
@A00769:11:HC3HCDRXX:1:2106:3803:11240
CAAAGAGC
+
FFF:FFFF
@A00769:11:HC3HCDRXX:1:2106:7690:11271
CAAAGAGC
+
FFFFFFFF
@A00769:11:HC3HCDRXX:1:2106:24867:11365
CAAAGAGC
+
FFFFFFFF
@A00769:11:HC3HCDRXX:1:2106:2817:11381
CAAAGAGC
+
FFFFFFFF
@A00769:11:HC3HCDRXX:1:2106:4580:11522
CAAAGAGC
+
FFFFFFFF
@A00769:11:HC3HCDRXX:1:2106:15501:11647
CAAAGAGC
+
FFFFFFFF
@A00769:11:HC3HCDRXX:1:2106:8043:11663
CAAAGAGC
+
FFFFFFFF
@A00769:11:HC3HCDRXX:1:2106:7672:11678
CAAAGAGC
+
FFFFFFFF
@A00769:11:HC3HCDRXX:1:2106:10682:11757
CAAAGAGC
+
FFFFFFFF
@A00769:11:HC3HCDRXX:1:2106:16604:11772
CAAAGAGC
+
FFFFFFFF
@A00769:11:HC3HCDRXX:1:2106:18105:11804
CAAAGAGC
+
FFFFFFFF
@A00769:11:HC3HCDRXX:1:2106:18394:11835
CAAAGAGC
+
FFFFFFFF
@A00769:11:HC3HCDRXX:1:2106:25039:11882
CAAAGAGC
+
FFF:,FF:
@A00769:11:HC3HCDRXX:1:2106:6054:12038
CAAAGAGC
+
FFFFFFFF
@A00769:11:HC3HCDRXX:1:2106:12301:12054
CAAAGAGC
+
FFFFFFFF
@A00769:11:HC3HCDRXX:1:2106:30888:12085
CAAAGAGC
+
FFFFFFFF
@A00769:11:HC3HCDRXX:1:2106:1063:12101
CAAAGAGC
+
,,FFF,,F
@A00769:11:HC3HCDRXX:1:2106:22164:12226
CAAAGAGC
+
FFFFFFFF
@A00769:11:HC3HCDRXX:1:2106:18593:12242
CAAAGAGC
+
FFFFFFFF
@A00769:11:HC3HCDRXX:1:2106:28800:12258
CAAAGAGC
+
FFFFFFFF
@A00769:11:HC3HCDRXX:1:2106:12292:12289
CAAAGAGC
+
FFFFFFFF
@A00769:11:HC3HCDRXX:1:2106:3115:12305
CAAAGAGC
+
FFFFFFFF
@A00769:11:HC3HCDRXX:1:2106:16676:12336
CAAAGAGC
+
FFFFFFFF
@A00769:11:HC3HCDRXX:1:2106:5168:12540
CAAAGAGC
+
FFFFFFFF
@A00769:11:HC3HCDRXX:1:2106:18873:12571
CAAAGAGC
+
FFFFFFFF
@A00769:11:HC3HCDRXX:1:2106:15374:12587
CAAAGAGC
+
FFFFFFFF
@A00769:11:HC3HCDRXX:1:2106:5249:12743
CAAAGAGC
+
FFFFFFFF
@A00769:11:HC3HCDRXX:1:2106:15447:13056
CAAAGAGC
+
FFFFFFFF
@A00769:11:HC3HCDRXX:1:2106:9471:13103
CAAAGAGC
+
FFFFFFFF
@A00769:11:HC3HCDRXX:1:2106:25898:13150
CAAAGAGC
+
FFFFFFFF
@A00769:11:HC3HCDRXX:1:2106:5837:13166
CAAAGAGC
+
FFFFFFFF
@A00769:11:HC3HCDRXX:1:2106:25997:13354
CAAAGAGC
+
FFFFFFFF
@A00769:11:HC3HCDRXX:1:2106:3839:13369
CAAAGAGC
+
FFF:FFFF
@A00769:11:HC3HCDRXX:1:2106:28863:13432
CAAAGAGC
+
FFFFFFFF
@A00769:11:HC3HCDRXX:1:2106:13557:13479
CAAAGAGC
+
FFFFFFFF
@A00769:11:HC3HCDRXX:1:2106:5538:13495
CAAAGAGC
+
FFFFFFFF
@A00769:11:HC3HCDRXX:1:2106:3956:13542
CAAAGAGC
+
FFF:FFFF
@A00769:11:HC3HCDRXX:1:2106:25672:13604
CAAAGAGC
+
F:FFFFFF
@A00769:11:HC3HCDRXX:1:2106:25726:13604
CAAAGAGC
+
FFFFFFFF
@A00769:11:HC3HCDRXX:1:2106:1570:13730
CAAAGAGC
+
FF:FFFFF
@A00769:11:HC3HCDRXX:1:2106:11740:13745
CAAAGAGC
+
FFFFFFFF
@A00769:11:HC3HCDRXX:1:2106:5954:13808
CAAAGAGC
+
FFFFFFFF
@A00769:11:HC3HCDRXX:1:2106:7211:13886
CAAAGAGC
+
FFFFFFFF
@A00769:11:HC3HCDRXX:1:2106:7545:13902
CAAAGAGC
+
FFFFFFFF
@A00769:11:HC3HCDRXX:1:2106:28131:13949
CAAAGAGC
+
FFFFFFFF
@A00769:11:HC3HCDRXX:1:2106:22715:13964
CAAAGAGC
+
FFFFFFFF
@A00769:11:HC3HCDRXX:1:2106:9796:13980
CAAAGAGC
+
FFFFFFFF
@A00769:11:HC3HCDRXX:1:2106:16938:14011
CAAAGAGC
+
FFFFFFFF
@A00769:11:HC3HCDRXX:1:2106:2456:14043
CAAAGAGC
+
FFFFFFFF
@A00769:11:HC3HCDRXX:1:2106:5584:14043
CAAAGAGC
+
FFFFF:FF
@A00769:11:HC3HCDRXX:1:2106:29894:14121
CAAAGAGC
+
FFFFFFFF
@A00769:11:HC3HCDRXX:1:2106:22182:14137
CAAAGAGC
+
FFFFFFFF
@A00769:11:HC3HCDRXX:1:2106:25156:14184
CAAAGAGC
+
FFFF:FFF
@A00769:11:HC3HCDRXX:1:2106:25174:14184
CAAAGAGC
+
FFFFFFFF
@A00769:11:HC3HCDRXX:1:2106:31955:14246
CAAAGAGC
+
FFFFFFFF
@A00769:11:HC3HCDRXX:1:2106:30210:14262
CAAAGAGC
+
FFFFFFFF
@A00769:11:HC3HCDRXX:1:2106:24288:14403
CAAAGAGC
+
FFFFFFFF
@A00769:11:HC3HCDRXX:1:2106:14823:14481
CAAAGAGC
+
:FFFFFF:
@A00769:11:HC3HCDRXX:1:2106:6876:14559
CAAAGAGC
+
FFF:,FFF
@A00769:11:HC3HCDRXX:1:2106:20717:14638
CAAAGAGC
+
FFFFFFFF
@A00769:11:HC3HCDRXX:1:2106:14362:14685
CAAAGAGC
+
FFFFFFFF
@A00769:11:HC3HCDRXX:1:2106:19768:14716
CAAAGAGC
+
FFFFFFFF
@A00769:11:HC3HCDRXX:1:2106:7310:14779
CAAAGAGC
+
FFFFFFFF
@A00769:11:HC3HCDRXX:1:2106:6696:14873
CAAAGAGC
+
FFFFFFFF
@A00769:11:HC3HCDRXX:1:2106:23963:14904
CAAAGAGC
+
FFFFFFFF
@A00769:11:HC3HCDRXX:1:2106:20175:14920
CAAAGAGC
+
FFFFFFFF
@A00769:11:HC3HCDRXX:1:2106:25825:14935
CAAAGAGC
+
FFFFFFFF
@A00769:11:HC3HCDRXX:1:2106:22761:14982
CAAAGAGC
+
FF,F,FFF
@A00769:11:HC3HCDRXX:1:2106:24171:15013
CAAAGAGC
+
FFFFFFFF
@A00769:11:HC3HCDRXX:1:2106:8739:15060
CAAAGAGC
+
FF,FFFFF
@A00769:11:HC3HCDRXX:1:2106:7889:15092
CAAAGAGC
+
FFFFFFFF
@A00769:11:HC3HCDRXX:1:2106:21902:15092
CAAAGAGC
+
FFFFFFFF
@A00769:11:HC3HCDRXX:1:2106:10140:15139
CAAAGAGC
+
FFFFFFFF
@A00769:11:HC3HCDRXX:1:2106:18927:15201
CAAAGAGC
+
FFFFF:FF
@A00769:11:HC3HCDRXX:1:2106:24659:15201
CAAAGAGC
+
FFFFFFFF
@A00769:11:HC3HCDRXX:1:2106:28366:15327
CAAAGAGC
+
FFFFFFFF
@A00769:11:HC3HCDRXX:1:2106:4255:15342
CAAAGAGC
+
FFFFFFFF
@A00769:11:HC3HCDRXX:1:2106:14724:15468
CAAAGAGC
+
FFFFFFFF
@A00769:11:HC3HCDRXX:1:2106:9579:15671
CAAAGAGC
+
FFFFFFFF
@A00769:11:HC3HCDRXX:1:2106:13259:15687
CAAAGAGC
+
FFFFFFFF
@A00769:11:HC3HCDRXX:1:2106:22761:15702
CAAAGAGC
+
FFF:FFFF
@A00769:11:HC3HCDRXX:1:2106:30246:15702
CAAAGAGC
+
FFFFFFFF
@A00769:11:HC3HCDRXX:1:2106:4417:15718
CAAAGAGC
+
FFFFFFFF
@A00769:11:HC3HCDRXX:1:2106:17038:15749
CAAAGAGC
+
FFFFF:FF
@A00769:11:HC3HCDRXX:1:2106:7907:15812
CAAAGAGC
+
FFFFFFFF
@A00769:11:HC3HCDRXX:1:2106:19804:15812
CAAAGAGC
+
:FFFFF:F
@A00769:11:HC3HCDRXX:1:2106:12635:15828
CAAAGAGC
+
FFF,FFFF
@A00769:11:HC3HCDRXX:1:2106:24514:15828
CAAAGAGC
+
FFFF,FFF
@A00769:11:HC3HCDRXX:1:2106:17635:15843
CAAAGAGC
+
FFFFFFFF
@A00769:11:HC3HCDRXX:1:2106:19967:15843
CAAAGAGC
+
FFFFFFFF
@A00769:11:HC3HCDRXX:1:2106:10963:15875
CAAAGAGC
+
FFFFFFFF
@A00769:11:HC3HCDRXX:1:2106:5249:15906
CAAAGAGC
+
FFFFFFFF
@A00769:11:HC3HCDRXX:1:2106:29044:15937
CAAAGAGC
+
FFFFFFFF
@A00769:11:HC3HCDRXX:1:2106:25021:16016
CAAAGAGC
+
FFFFFFFF
@A00769:11:HC3HCDRXX:1:2106:21450:16031
CAAAGAGC
+
FFFFFFFF
@A00769:11:HC3HCDRXX:1:2106:31213:16125
CAAAGAGC
+
FFFFFFFF
@A00769:11:HC3HCDRXX:1:2106:32768:16125
CAAAGAGC
+
FFFFFFFF
@A00769:11:HC3HCDRXX:1:2106:25889:16172
CAAAGAGC
+
FFFFFFFF
@A00769:11:HC3HCDRXX:1:2106:31268:16313
CAAAGAGC
+
FFFFFFFF
@A00769:11:HC3HCDRXX:1:2106:27896:16360
CAAAGAGC
+
FFF:F,FF
@A00769:11:HC3HCDRXX:1:2106:18295:16391
CAAAGAGC
+
FFFFFFFF
@A00769:11:HC3HCDRXX:1:2106:8151:16485
CAAAGAGC
+
FFFFFFFF
@A00769:11:HC3HCDRXX:1:2106:3405:16564
CAAAGAGC
+
,FFF:FFF
@A00769:11:HC3HCDRXX:1:2106:14118:16579
CAAAGAGC
+
FFF:FFFF
@A00769:11:HC3HCDRXX:1:2106:16297:16595
CAAAGAGC
+
FFFFFFFF
@A00769:11:HC3HCDRXX:1:2106:25292:16673
CAAAGAGC
+
FFFFFFFF
@A00769:11:HC3HCDRXX:1:2106:18087:16689
CAAAGAGC
+
FFFFFFFF
@A00769:11:HC3HCDRXX:1:2106:28375:16845
CAAAGAGC
+
FFFFFFFF
@A00769:11:HC3HCDRXX:1:2106:31394:16939
CAAAGAGC
+
FFFFFFFF
@A00769:11:HC3HCDRXX:1:2106:12707:17018
CAAAGAGC
+
FFFFFFFF
@A00769:11:HC3HCDRXX:1:2106:19614:17018
CAAAGAGC
+
FFFF::F:
@A00769:11:HC3HCDRXX:1:2106:30680:17143
CAAAGAGC
+
FFFFFFFF
@A00769:11:HC3HCDRXX:1:2106:8413:17159
CAAAGAGC
+
FFF:FFFF
@A00769:11:HC3HCDRXX:1:2106:28772:17159
CAAAGAGC
+
FFFFFFFF
@A00769:11:HC3HCDRXX:1:2106:23393:17237
CAAAGAGC
+
FFFFFFFF
@A00769:11:HC3HCDRXX:1:2106:23411:17268
CAAAGAGC
+
FFFFFFFF
@A00769:11:HC3HCDRXX:1:2106:12735:17378
CAAAGAGC
+
FFFFFFFF
@A00769:11:HC3HCDRXX:1:2106:1588:17456
CAAAGAGC
+
FFFF:FF,
@A00769:11:HC3HCDRXX:1:2106:18096:17456
CAAAGAGC
+
FFFFFFFF
@A00769:11:HC3HCDRXX:1:2106:7102:17487
CAAAGAGC
+
FFFFFFFF
@A00769:11:HC3HCDRXX:1:2106:3179:17550
CAAAGAGC
+
FFFFFFFF
@A00769:11:HC3HCDRXX:1:2106:19162:17613
CAAAGAGC
+
FFFFFFFF
@A00769:11:HC3HCDRXX:1:2106:19488:17644
CAAAGAGC
+
FFFFFFFF
@A00769:11:HC3HCDRXX:1:2106:3323:17707
CAAAGAGC
+
FFFFFFFF
@A00769:11:HC3HCDRXX:1:2106:24659:17707
CAAAGAGC
+
FFFFFFFF
@A00769:11:HC3HCDRXX:1:2106:20609:17738
CAAAGAGC
+
FFFFFFFF
@A00769:11:HC3HCDRXX:1:2106:10104:17769
CAAAGAGC
+
FFFFFFFF
@A00769:11:HC3HCDRXX:1:2106:6686:17926
CAAAGAGC
+
FFFFFFFF
@A00769:11:HC3HCDRXX:1:2106:15646:17942
CAAAGAGC
+
FFFFFFFF
@A00769:11:HC3HCDRXX:1:2106:22281:17942
CAAAGAGC
+
FF:FFFFF
@A00769:11:HC3HCDRXX:1:2106:24198:17942
CAAAGAGC
+
FFF:FFFF
@A00769:11:HC3HCDRXX:1:2106:30192:17989
CAAAGAGC
+
FFFFFFFF
@A00769:11:HC3HCDRXX:1:2106:23863:18020
CAAAGAGC
+
FFFFFFFF
@A00769:11:HC3HCDRXX:1:2106:30590:18020
CAAAGAGC
+
FFFFFFFF
@A00769:11:HC3HCDRXX:1:2106:11433:18067
CAAAGAGC
+
FFF:FFFF
@A00769:11:HC3HCDRXX:1:2106:31268:18067
CAAAGAGC
+
FFFFFFFF
@A00769:11:HC3HCDRXX:1:2106:31439:18082
CAAAGAGC
+
FFFFFFFF
@A00769:11:HC3HCDRXX:1:2106:5656:18176
CAAAGAGC
+
FFFFFFFF
@A00769:11:HC3HCDRXX:1:2106:18258:18176
CAAAGAGC
+
FFFFFFFF
@A00769:11:HC3HCDRXX:1:2106:19407:18192
CAAAGAGC
+
FFFFFFFF
@A00769:11:HC3HCDRXX:1:2106:20338:18239
CAAAGAGC
+
FFFFFFFF
@A00769:11:HC3HCDRXX:1:2106:22110:18270
CAAAGAGC
+
F:FFFFFF
@A00769:11:HC3HCDRXX:1:2106:2555:18317
CAAAGAGC
+
FFFFFFFF
@A00769:11:HC3HCDRXX:1:2106:29496:18317
CAAAGAGC
+
FFFFFFFF
@A00769:11:HC3HCDRXX:1:2106:23430:18333
CAAAGAGC
+
FF:FFFFF
@A00769:11:HC3HCDRXX:1:2106:28474:18396
CAAAGAGC
+
FFFFFFFF
@A00769:11:HC3HCDRXX:1:2106:15393:18411
CAAAGAGC
+
FFFFFFFF
@A00769:11:HC3HCDRXX:1:2106:6271:18458
CAAAGAGC
+
FFFFFFFF
@A00769:11:HC3HCDRXX:1:2106:15320:18474
CAAAGAGC
+
FFFFFFFF
@A00769:11:HC3HCDRXX:1:2106:2519:18568
CAAAGAGC
+
FFFFFFFF
@A00769:11:HC3HCDRXX:1:2106:15998:18646
CAAAGAGC
+
FFFFFFFF
@A00769:11:HC3HCDRXX:1:2106:16170:18818
CAAAGAGC
+
FFFFFFFF
@A00769:11:HC3HCDRXX:1:2106:10936:18834
CAAAGAGC
+
FFFFFFFF
@A00769:11:HC3HCDRXX:1:2106:28718:18850
CAAAGAGC
+
FFFFFFFF
@A00769:11:HC3HCDRXX:1:2106:11252:18912
CAAAGAGC
+
,FFFFFFF
@A00769:11:HC3HCDRXX:1:2106:31159:19069
CAAAGAGC
+
FFFFFFFF
@A00769:11:HC3HCDRXX:1:2106:1823:19085
CAAAGAGC
+
FF:FFFFF
@A00769:11:HC3HCDRXX:1:2106:13856:19100
CAAAGAGC
+
FFFFFFFF
@A00769:11:HC3HCDRXX:1:2106:15130:19335
CAAAGAGC
+
FFFFFFFF
@A00769:11:HC3HCDRXX:1:2106:14724:19476
CAAAGAGC
+
FFF,F:FF
@A00769:11:HC3HCDRXX:1:2106:3106:19492
CAAAGAGC
+
FFFFFFFF
@A00769:11:HC3HCDRXX:1:2106:30029:19492
CAAAGAGC
+
FFFFFFFF
@A00769:11:HC3HCDRXX:1:2106:6940:19523
CAAAGAGC
+
FFFFFFFF
@A00769:11:HC3HCDRXX:1:2106:7383:19539
CAAAGAGC
+
FFFFFFFF
@A00769:11:HC3HCDRXX:1:2106:27832:19695
CAAAGAGC
+
FFF:FFFF
@A00769:11:HC3HCDRXX:1:2106:27796:19727
CAAAGAGC
+
FF:FFFFF
@A00769:11:HC3HCDRXX:1:2106:13051:19805
CAAAGAGC
+
FFFFFFFF
@A00769:11:HC3HCDRXX:1:2106:15790:19852
CAAAGAGC
+
FFFF:FFF
@A00769:11:HC3HCDRXX:1:2106:8612:19914
CAAAGAGC
+
FFFFFFFF
@A00769:11:HC3HCDRXX:1:2106:1208:19961
CAAAGAGC
+
FFFFFFFF
@A00769:11:HC3HCDRXX:1:2106:31430:20071
CAAAGAGC
+
,FFFFFFF
@A00769:11:HC3HCDRXX:1:2106:11831:20102
CAAAGAGC
+
FFFFFFFF
@A00769:11:HC3HCDRXX:1:2106:23375:20118
CAAAGAGC
+
FFF,FFFF
@A00769:11:HC3HCDRXX:1:2106:4481:20149
CAAAGAGC
+
FFFFF:FF
@A00769:11:HC3HCDRXX:1:2106:24985:20243
CAAAGAGC
+
FFFFF:FF
@A00769:11:HC3HCDRXX:1:2106:4481:20431
CAAAGAGC
+
FFFFFFFF
@A00769:11:HC3HCDRXX:1:2106:26187:20447
CAAAGAGC
+
FFF:FFFF
@A00769:11:HC3HCDRXX:1:2106:19578:20462
CAAAGAGC
+
FFFFFFFF
@A00769:11:HC3HCDRXX:1:2106:26485:20494
CAAAGAGC
+
FFFFF,FF
@A00769:11:HC3HCDRXX:1:2106:7039:20541
CAAAGAGC
+
FFFFFFFF
@A00769:11:HC3HCDRXX:1:2106:9552:20541
CAAAGAGC
+
FFFFF:FF
@A00769:11:HC3HCDRXX:1:2106:3052:20556
CAAAGAGC
+
FFFFF:FF
@A00769:11:HC3HCDRXX:1:2106:21938:20572
CAAAGAGC
+
F:FF:FF,
@A00769:11:HC3HCDRXX:1:2106:22643:20603
CAAAGAGC
+
FFFFFFFF
@A00769:11:HC3HCDRXX:1:2106:32479:20635
CAAAGAGC
+
FFFFFFFF
@A00769:11:HC3HCDRXX:1:2106:14362:20760
CAAAGAGC
+
FFFFFFFF
@A00769:11:HC3HCDRXX:1:2106:19298:20760
CAAAGAGC
+
FFFFFFFF
@A00769:11:HC3HCDRXX:1:2106:25012:20948
CAAAGAGC
+
FFFFFFFF
@A00769:11:HC3HCDRXX:1:2106:5222:20964
CAAAGAGC
+
FFFFFFFF
@A00769:11:HC3HCDRXX:1:2106:10673:20979
CAAAGAGC
+
FFFFFFFF
@A00769:11:HC3HCDRXX:1:2106:28989:20979
CAAAGAGC
+
FFFF:FFF
@A00769:11:HC3HCDRXX:1:2106:17390:20995
CAAAGAGC
+
FFFFFFFF
@A00769:11:HC3HCDRXX:1:2106:22336:21073
CAAAGAGC
+
FFF:FFFF
@A00769:11:HC3HCDRXX:1:2106:18340:21104
CAAAGAGC
+
FFFFFFFF
@A00769:11:HC3HCDRXX:1:2106:30698:21151
CAAAGAGC
+
FFFFFFFF
@A00769:11:HC3HCDRXX:1:2106:31828:21167
CAAAGAGC
+
FFFFFFFF
@A00769:11:HC3HCDRXX:1:2106:26051:21245
CAAAGAGC
+
FFFFFFFF
@A00769:11:HC3HCDRXX:1:2106:20989:21277
CAAAGAGC
+
FFF:FFFF
@A00769:11:HC3HCDRXX:1:2106:21459:21277
CAAAGAGC
+
FFFFFFFF
@A00769:11:HC3HCDRXX:1:2106:27462:21402
CAAAGAGC
+
FFFFFFFF
@A00769:11:HC3HCDRXX:1:2106:17074:21418
CAAAGAGC
+
FFFFFFFF
@A00769:11:HC3HCDRXX:1:2106:13630:21433
CAAAGAGC
+
FF,FFF::
@A00769:11:HC3HCDRXX:1:2106:4652:21449
CAAAGAGC
+
FFFFFFFF
@A00769:11:HC3HCDRXX:1:2106:3016:21465
CAAAGAGC
+
FFFFFFFF
@A00769:11:HC3HCDRXX:1:2106:8892:21496
CAAAGAGC
+
FFFFFFFF
@A00769:11:HC3HCDRXX:1:2106:5132:21652
CAAAGAGC
+
FFF:FFFF
@A00769:11:HC3HCDRXX:1:2106:14100:21652
CAAAGAGC
+
FFFFFFFF
@A00769:11:HC3HCDRXX:1:2106:6931:21762
CAAAGAGC
+
FFFFFFFF
@A00769:11:HC3HCDRXX:1:2106:8974:21950
CAAAGAGC
+
FFF:FFFF
@A00769:11:HC3HCDRXX:1:2106:23565:21950
CAAAGAGC
+
FFFFFFFF
@A00769:11:HC3HCDRXX:1:2106:17671:21981
CAAAGAGC
+
FFFFFFFF
@A00769:11:HC3HCDRXX:1:2106:27778:22044
CAAAGAGC
+
FFFF:FFF
@A00769:11:HC3HCDRXX:1:2106:18186:22122
CAAAGAGC
+
FFFFFFFF
@A00769:11:HC3HCDRXX:1:2106:5674:22185
CAAAGAGC
+
FFF:FFFF
@A00769:11:HC3HCDRXX:1:2106:14461:22247
CAAAGAGC
+
FFFFFFFF
@A00769:11:HC3HCDRXX:1:2106:17427:22310
CAAAGAGC
+
FFFFFFFF
@A00769:11:HC3HCDRXX:1:2106:19596:22310
CAAAGAGC
+
FFFFFFFF
@A00769:11:HC3HCDRXX:1:2106:24966:22310
CAAAGAGC
+
FFF,:FFF
@A00769:11:HC3HCDRXX:1:2106:25970:22388
CAAAGAGC
+
FFF:FFFF
@A00769:11:HC3HCDRXX:1:2106:30020:22388
CAAAGAGC
+
FFFFFFFF
@A00769:11:HC3HCDRXX:1:2106:25328:22404
CAAAGAGC
+
FFFFFFFF
@A00769:11:HC3HCDRXX:1:2106:28167:22467
CAAAGAGC
+
FFF:FFFF
@A00769:11:HC3HCDRXX:1:2106:8061:22498
CAAAGAGC
+
FFF:FFFF
@A00769:11:HC3HCDRXX:1:2106:12373:22608
CAAAGAGC
+
FFFFFFFF
@A00769:11:HC3HCDRXX:1:2106:29695:22608
CAAAGAGC
+
FFFFFFFF
@A00769:11:HC3HCDRXX:1:2106:8422:22686
CAAAGAGC
+
FFFFF:FF
@A00769:11:HC3HCDRXX:1:2106:22435:22686
CAAAGAGC
+
,FFF,F,,
@A00769:11:HC3HCDRXX:1:2106:9182:22936
CAAAGAGC
+
FFFFFFFF
@A00769:11:HC3HCDRXX:1:2106:12075:22936
CAAAGAGC
+
FFFFFFFF
@A00769:11:HC3HCDRXX:1:2106:6750:22952
CAAAGAGC
+
FFFFFFFF
@A00769:11:HC3HCDRXX:1:2106:22019:22999
CAAAGAGC
+
FFFFFFFF
@A00769:11:HC3HCDRXX:1:2106:22815:22999
CAAAGAGC
+
FFFFFF,F
@A00769:11:HC3HCDRXX:1:2106:29749:23015
CAAAGAGC
+
FFFFFFFF
@A00769:11:HC3HCDRXX:1:2106:30698:23030
CAAAGAGC
+
,FF:FFFF
@A00769:11:HC3HCDRXX:1:2106:16523:23343
CAAAGAGC
+
FFFFFFFF
@A00769:11:HC3HCDRXX:1:2106:2989:23390
CAAAGAGC
+
FFFF:FFF
@A00769:11:HC3HCDRXX:1:2106:20672:23390
CAAAGAGC
+
FFFFFFFF
@A00769:11:HC3HCDRXX:1:2106:7771:23406
CAAAGAGC
+
FFFFFFFF
@A00769:11:HC3HCDRXX:1:2106:11134:23406
CAAAGAGC
+
FFFFFFFF
@A00769:11:HC3HCDRXX:1:2106:14678:23406
CAAAGAGC
+
FFFFFFFF
@A00769:11:HC3HCDRXX:1:2106:20085:23406
CAAAGAGC
+
FFFFFFFF
@A00769:11:HC3HCDRXX:1:2106:16550:23422
CAAAGAGC
+
FFFFFFFF
@A00769:11:HC3HCDRXX:1:2106:17725:23422
CAAAGAGC
+
FFFFFFFF
@A00769:11:HC3HCDRXX:1:2106:15872:23437
CAAAGAGC
+
FFFFFFFF
@A00769:11:HC3HCDRXX:1:2106:16794:23437
CAAAGAGC
+
FFFFFFFF
@A00769:11:HC3HCDRXX:1:2106:3378:23500
CAAAGAGC
+
FFFFFFFF
@A00769:11:HC3HCDRXX:1:2106:23032:23500
CAAAGAGC
+
FFF:FFFF
@A00769:11:HC3HCDRXX:1:2106:28718:23516
CAAAGAGC
+
FFFFFFFF
@A00769:11:HC3HCDRXX:1:2106:31376:23516
CAAAGAGC
+
FFFF:FFF
@A00769:11:HC3HCDRXX:1:2106:8386:23531
CAAAGAGC
+
FFFFFFFF
@A00769:11:HC3HCDRXX:1:2106:18855:23531
CAAAGAGC
+
FFF:FFFF
@A00769:11:HC3HCDRXX:1:2106:31141:23641
CAAAGAGC
+
FFFF:FFF
@A00769:11:HC3HCDRXX:1:2106:7455:23766
CAAAGAGC
+
FFFFFFFF
@A00769:11:HC3HCDRXX:1:2106:17327:23829
CAAAGAGC
+
FFF:FFFF
@A00769:11:HC3HCDRXX:1:2106:31684:23860
CAAAGAGC
+
FFFF,F,F
@A00769:11:HC3HCDRXX:1:2106:12988:23954
CAAAGAGC
+
FFFFFFFF
@A00769:11:HC3HCDRXX:1:2106:16532:23985
CAAAGAGC
+
FFFFFFFF
@A00769:11:HC3HCDRXX:1:2106:7898:24095
CAAAGAGC
+
FFFFFFFF
@A00769:11:HC3HCDRXX:1:2106:22209:24111
CAAAGAGC
+
FFFFFFFF
@A00769:11:HC3HCDRXX:1:2106:13449:24126
CAAAGAGC
+
FFF:FFFF
@A00769:11:HC3HCDRXX:1:2106:19985:24142
CAAAGAGC
+
FFFFFFFF
@A00769:11:HC3HCDRXX:1:2106:11966:24158
CAAAGAGC
+
FFFFFFFF
@A00769:11:HC3HCDRXX:1:2106:19569:24173
CAAAGAGC
+
FFFFFFFF
@A00769:11:HC3HCDRXX:1:2106:17616:24298
CAAAGAGC
+
FFFFFFFF
@A00769:11:HC3HCDRXX:1:2106:21052:24361
CAAAGAGC
+
FFFFFFFF
@A00769:11:HC3HCDRXX:1:2106:21007:24377
CAAAGAGC
+
FFFFFFFF
@A00769:11:HC3HCDRXX:1:2106:24523:24486
CAAAGAGC
+
FFFFFFFF
@A00769:11:HC3HCDRXX:1:2106:17626:24502
CAAAGAGC
+
FFFF:FFF
@A00769:11:HC3HCDRXX:1:2106:16947:24518
CAAAGAGC
+
FFFFFFFF
@A00769:11:HC3HCDRXX:1:2106:6045:24643
CAAAGAGC
+
FFFFFFFF
@A00769:11:HC3HCDRXX:1:2106:8314:24721
CAAAGAGC
+
FFFFFFFF
@A00769:11:HC3HCDRXX:1:2106:15347:24784
CAAAGAGC
+
:FFFFFFF
@A00769:11:HC3HCDRXX:1:2106:19605:24831
CAAAGAGC
+
FFFFFFFF
@A00769:11:HC3HCDRXX:1:2106:14841:24878
CAAAGAGC
+
FFFFFFFF
@A00769:11:HC3HCDRXX:1:2106:30915:24878
CAAAGAGC
+
FFFFFFFF
@A00769:11:HC3HCDRXX:1:2106:13946:24893
CAAAGAGC
+
FFFFFFFF
@A00769:11:HC3HCDRXX:1:2106:31774:24893
CAAAGAGC
+
FFFFFFFF
@A00769:11:HC3HCDRXX:1:2106:5168:24972
CAAAGAGC
+
FFFFFFFF
@A00769:11:HC3HCDRXX:1:2106:23276:25050
CAAAGAGC
+
FFFFFFFF
@A00769:11:HC3HCDRXX:1:2106:15013:25269
CAAAGAGC
+
FFFF,F:F
@A00769:11:HC3HCDRXX:1:2106:29423:25363
CAAAGAGC
+
FFFFFFFF
@A00769:11:HC3HCDRXX:1:2106:31919:25363
CAAAGAGC
+
FFFFF:FF
@A00769:11:HC3HCDRXX:1:2106:14678:25379
CAAAGAGC
+
FFF,FFFF
@A00769:11:HC3HCDRXX:1:2106:16631:25410
CAAAGAGC
+
FFFFFFFF
@A00769:11:HC3HCDRXX:1:2106:1967:25473
CAAAGAGC
+
FFFFFFFF
@A00769:11:HC3HCDRXX:1:2106:9733:25520
CAAAGAGC
+
FFFFFFFF
@A00769:11:HC3HCDRXX:1:2106:25048:25551
CAAAGAGC
+
F:FFFFFF
@A00769:11:HC3HCDRXX:1:2106:29812:25661
CAAAGAGC
+
FFFFFFFF
@A00769:11:HC3HCDRXX:1:2106:2175:25708
CAAAGAGC
+
FFFFFFFF
@A00769:11:HC3HCDRXX:1:2106:24370:25786
CAAAGAGC
+
FFFFFFFF
@A00769:11:HC3HCDRXX:1:2106:11062:25817
CAAAGAGC
+
FFFFFFFF
@A00769:11:HC3HCDRXX:1:2106:21983:25817
CAAAGAGC
+
FFFFFFFF
@A00769:11:HC3HCDRXX:1:2106:28366:25848
CAAAGAGC
+
FFFFFFFF
@A00769:11:HC3HCDRXX:1:2106:28420:25880
CAAAGAGC
+
FFFFFFFF
@A00769:11:HC3HCDRXX:1:2106:7780:26052
CAAAGAGC
+
FFFFFFFF
@A00769:11:HC3HCDRXX:1:2106:21269:26052
CAAAGAGC
+
FFFFFFFF
@A00769:11:HC3HCDRXX:1:2106:13331:26083
CAAAGAGC
+
FFFF:FFF
@A00769:11:HC3HCDRXX:1:2106:30725:26115
CAAAGAGC
+
FFFFFFFF
@A00769:11:HC3HCDRXX:1:2106:25030:26146
CAAAGAGC
+
FFF:F:FF
@A00769:11:HC3HCDRXX:1:2106:26747:26146
CAAAGAGC
+
FFFFFFFF
@A00769:11:HC3HCDRXX:1:2106:24840:26162
CAAAGAGC
+
FFFFFFFF
@A00769:11:HC3HCDRXX:1:2106:12726:26193
CAAAGAGC
+
FFFFFFFF
@A00769:11:HC3HCDRXX:1:2106:21694:26193
CAAAGAGC
+
FFF:FFFF
@A00769:11:HC3HCDRXX:1:2106:31946:26224
CAAAGAGC
+
FFFFFFFF
@A00769:11:HC3HCDRXX:1:2106:26874:26271
CAAAGAGC
+
FFFFFFFF
@A00769:11:HC3HCDRXX:1:2106:27642:26381
CAAAGAGC
+
FFFFFFFF
@A00769:11:HC3HCDRXX:1:2106:27688:26396
CAAAGAGC
+
FF:FFFFF
@A00769:11:HC3HCDRXX:1:2106:2103:26459
CAAAGAGC
+
FFFFFFFF
@A00769:11:HC3HCDRXX:1:2106:2410:26490
CAAAGAGC
+
FFFFFFFF
@A00769:11:HC3HCDRXX:1:2106:17815:26522
CAAAGAGC
+
FFFFFFFF
@A00769:11:HC3HCDRXX:1:2106:9001:26600
CAAAGAGC
+
FFFFFFFF
@A00769:11:HC3HCDRXX:1:2106:12102:26835
CAAAGAGC
+
FFFFFFFF
@A00769:11:HC3HCDRXX:1:2106:9787:26897
CAAAGAGC
+
FFF:FFFF
@A00769:11:HC3HCDRXX:1:2106:16278:26960
CAAAGAGC
+
:FF:FFFF
@A00769:11:HC3HCDRXX:1:2106:32307:26976
CAAAGAGC
+
FFFFFF:F
@A00769:11:HC3HCDRXX:1:2106:9525:27038
CAAAGAGC
+
FFF:F:FF
@A00769:11:HC3HCDRXX:1:2106:32814:27038
CAAAGAGC
+
FFFFFFFF
@A00769:11:HC3HCDRXX:1:2106:3351:27054
CAAAGAGC
+
FFFFFFFF
@A00769:11:HC3HCDRXX:1:2106:22878:27148
CAAAGAGC
+
FFFFFFFF
@A00769:11:HC3HCDRXX:1:2106:11062:27164
CAAAGAGC
+
FFFFFFFF
@A00769:11:HC3HCDRXX:1:2106:18548:27195
CAAAGAGC
+
FFF:FFFF
@A00769:11:HC3HCDRXX:1:2106:11731:27258
CAAAGAGC
+
FFFFFFFF
@A00769:11:HC3HCDRXX:1:2106:17535:27258
CAAAGAGC
+
FFFFF:FF
@A00769:11:HC3HCDRXX:1:2106:25925:27258
CAAAGAGC
+
FFFFFFFF
@A00769:11:HC3HCDRXX:1:2106:18358:27305
CAAAGAGC
+
FFFFFFFF
@A00769:11:HC3HCDRXX:1:2106:28149:27320
CAAAGAGC
+
FFFFFFFF
@A00769:11:HC3HCDRXX:1:2106:21504:27430
CAAAGAGC
+
FFFFFFFF
@A00769:11:HC3HCDRXX:1:2106:30879:27445
CAAAGAGC
+
FFFFFFFF
@A00769:11:HC3HCDRXX:1:2106:20871:27461
CAAAGAGC
+
FFFFFFFF
@A00769:11:HC3HCDRXX:1:2106:31277:27477
CAAAGAGC
+
FFFFFFFF
@A00769:11:HC3HCDRXX:1:2106:4200:27492
CAAAGAGC
+
FFFFFFFF
@A00769:11:HC3HCDRXX:1:2106:1958:27586
CAAAGAGC
+
FFFFFFFF
@A00769:11:HC3HCDRXX:1:2106:6171:27586
CAAAGAGC
+
FFF:FFFF
@A00769:11:HC3HCDRXX:1:2106:8784:27633
CAAAGAGC
+
FFFFFFFF
@A00769:11:HC3HCDRXX:1:2106:4815:27743
CAAAGAGC
+
FFFFFFFF
@A00769:11:HC3HCDRXX:1:2106:8332:27884
CAAAGAGC
+
FFFFF:FF
@A00769:11:HC3HCDRXX:1:2106:8070:27931
CAAAGAGC
+
FFFFFFFF
@A00769:11:HC3HCDRXX:1:2106:26295:28025
CAAAGAGC
+
FFFFFFFF
@A00769:11:HC3HCDRXX:1:2106:10013:28040
CAAAGAGC
+
FFFF:FFF
@A00769:11:HC3HCDRXX:1:2106:10583:28056
CAAAGAGC
+
FFFFFFFF
@A00769:11:HC3HCDRXX:1:2106:14733:28072
CAAAGAGC
+
FFFFFFFF
@A00769:11:HC3HCDRXX:1:2106:14317:28103
CAAAGAGC
+
FFFFFF:F
@A00769:11:HC3HCDRXX:1:2106:1271:28213
CAAAGAGC
+
FFFFFFFF
@A00769:11:HC3HCDRXX:1:2106:7148:28275
CAAAGAGC
+
FFFFFFFF
@A00769:11:HC3HCDRXX:1:2106:23339:28291
CAAAGAGC
+
FFF::FFF
@A00769:11:HC3HCDRXX:1:2106:4508:28307
CAAAGAGC
+
FFFFFFFF
@A00769:11:HC3HCDRXX:1:2106:5584:28322
CAAAGAGC
+
FFFFFFFF
@A00769:11:HC3HCDRXX:1:2106:23176:28354
CAAAGAGC
+
FFF:FFFF
@A00769:11:HC3HCDRXX:1:2106:5611:28463
CAAAGAGC
+
,FFFFFFF
@A00769:11:HC3HCDRXX:1:2106:4788:28479
CAAAGAGC
+
FFFFFFFF
@A00769:11:HC3HCDRXX:1:2106:12807:28494
CAAAGAGC
+
FFFFFFFF
@A00769:11:HC3HCDRXX:1:2106:17101:28541
CAAAGAGC
+
FFFFFFFF
@A00769:11:HC3HCDRXX:1:2106:20030:28541
CAAAGAGC
+
FFFFFFFF
@A00769:11:HC3HCDRXX:1:2106:18114:28667
CAAAGAGC
+
FFFFFFFF
@A00769:11:HC3HCDRXX:1:2106:24551:28729
CAAAGAGC
+
FFFFFFFF
@A00769:11:HC3HCDRXX:1:2106:14190:28761
CAAAGAGC
+
FFFFFFFF
@A00769:11:HC3HCDRXX:1:2106:29894:28902
CAAAGAGC
+
FFFFFFFF
@A00769:11:HC3HCDRXX:1:2106:10520:28917
CAAAGAGC
+
FFFFFFFF
@A00769:11:HC3HCDRXX:1:2106:27019:28933
CAAAGAGC
+
FFFFFFFF
@A00769:11:HC3HCDRXX:1:2106:26765:28995
CAAAGAGC
+
FFFFFFFF
@A00769:11:HC3HCDRXX:1:2106:1642:29011
CAAAGAGC
+
FFF:FFFF
@A00769:11:HC3HCDRXX:1:2106:31304:29027
CAAAGAGC
+
FFFFFFFF
@A00769:11:HC3HCDRXX:1:2106:12328:29074
CAAAGAGC
+
FFFFFFF,
@A00769:11:HC3HCDRXX:1:2106:26395:29136
CAAAGAGC
+
FFF,FFFF
@A00769:11:HC3HCDRXX:1:2106:3170:29152
CAAAGAGC
+
FFFFFFFF
@A00769:11:HC3HCDRXX:1:2106:14886:29183
CAAAGAGC
+
:FF:FFFF
@A00769:11:HC3HCDRXX:1:2106:5159:29277
CAAAGAGC
+
FFFFFFFF
@A00769:11:HC3HCDRXX:1:2106:14561:29403
CAAAGAGC
+
FFFFFFFF
@A00769:11:HC3HCDRXX:1:2106:11532:29512
CAAAGAGC
+
FFFFFFFF
@A00769:11:HC3HCDRXX:1:2106:26015:29512
CAAAGAGC
+
FFFFF:FF
@A00769:11:HC3HCDRXX:1:2106:22851:29575
CAAAGAGC
+
FFFFFFFF
@A00769:11:HC3HCDRXX:1:2106:25111:29637
CAAAGAGC
+
FFFFF:FF
@A00769:11:HC3HCDRXX:1:2106:3784:29841
CAAAGAGC
+
FFF:F:FF
@A00769:11:HC3HCDRXX:1:2106:3893:29841
CAAAGAGC
+
FFFF:FFF
@A00769:11:HC3HCDRXX:1:2106:23656:29872
CAAAGAGC
+
FFFFFFFF
@A00769:11:HC3HCDRXX:1:2106:25681:29904
CAAAGAGC
+
FFFFFFFF
@A00769:11:HC3HCDRXX:1:2106:20166:29935
CAAAGAGC
+
FFFFF:FF
@A00769:11:HC3HCDRXX:1:2106:21206:29951
CAAAGAGC
+
FFFFFFFF
@A00769:11:HC3HCDRXX:1:2106:29957:30044
CAAAGAGC
+
FFFFFFFF
@A00769:11:HC3HCDRXX:1:2106:12418:30107
CAAAGAGC
+
FFFFFFFF
@A00769:11:HC3HCDRXX:1:2106:15899:30154
CAAAGAGC
+
FFF:FFFF
@A00769:11:HC3HCDRXX:1:2106:3857:30217
CAAAGAGC
+
FFFFFFFF
@A00769:11:HC3HCDRXX:1:2106:9607:30217
CAAAGAGC
+
FFF:FFFF
@A00769:11:HC3HCDRXX:1:2106:16658:30217
CAAAGAGC
+
FFFFFFFF
@A00769:11:HC3HCDRXX:1:2106:26214:30232
CAAAGAGC
+
FFFFFFFF
@A00769:11:HC3HCDRXX:1:2106:10095:30248
CAAAGAGC
+
FFFFFFFF
@A00769:11:HC3HCDRXX:1:2106:9760:30326
CAAAGAGC
+
FFFFFFFF
@A00769:11:HC3HCDRXX:1:2106:23484:30326
CAAAGAGC
+
FFF:FFFF
@A00769:11:HC3HCDRXX:1:2106:5005:30389
CAAAGAGC
+
FFFFFFFF
@A00769:11:HC3HCDRXX:1:2106:19587:30467
CAAAGAGC
+
FFFFFFFF
@A00769:11:HC3HCDRXX:1:2106:22860:30499
CAAAGAGC
+
FFFFFFFF
@A00769:11:HC3HCDRXX:1:2106:5819:30608
CAAAGAGC
+
:FFFFF,F
@A00769:11:HC3HCDRXX:1:2106:22869:30671
CAAAGAGC
+
FFFFFFFF
@A00769:11:HC3HCDRXX:1:2106:6497:30749
CAAAGAGC
+
FFFFFFFF
@A00769:11:HC3HCDRXX:1:2106:10185:30812
CAAAGAGC
+
FFFFFFFF
@A00769:11:HC3HCDRXX:1:2106:21956:30874
CAAAGAGC
+
FFFFFFFF
@A00769:11:HC3HCDRXX:1:2106:23918:30921
CAAAGAGC
+
FFFFFFFF
@A00769:11:HC3HCDRXX:1:2106:1904:31000
CAAAGAGC
+
FFFFFFFF
@A00769:11:HC3HCDRXX:1:2106:10366:31093
CAAAGAGC
+
FFFFFFFF
@A00769:11:HC3HCDRXX:1:2106:30454:31156
CAAAGAGC
+
FFFFFFFF
@A00769:11:HC3HCDRXX:1:2106:21016:31187
CAAAGAGC
+
FFFFFFFF
@A00769:11:HC3HCDRXX:1:2106:14986:31203
CAAAGAGC
+
FFF::FFF
@A00769:11:HC3HCDRXX:1:2106:22987:31250
CAAAGAGC
+
FFFFFFFF
@A00769:11:HC3HCDRXX:1:2106:21558:31313
CAAAGAGC
+
FFFFFFFF
@A00769:11:HC3HCDRXX:1:2106:20003:31344
CAAAGAGC
+
FFFFFFFF
@A00769:11:HC3HCDRXX:1:2106:8838:31360
CAAAGAGC
+
FFFFFFFF
@A00769:11:HC3HCDRXX:1:2106:20573:31422
CAAAGAGC
+
FFFFF:FF
@A00769:11:HC3HCDRXX:1:2106:15872:31454
CAAAGAGC
+
FFFFFFFF
@A00769:11:HC3HCDRXX:1:2106:18114:31485
CAAAGAGC
+
FFFFFFFF
@A00769:11:HC3HCDRXX:1:2106:28908:31485
CAAAGAGC
+
FFFFFFFF
@A00769:11:HC3HCDRXX:1:2106:9381:31516
CAAAGAGC
+
FFF:FFFF
@A00769:11:HC3HCDRXX:1:2106:19994:31610
CAAAGAGC
+
FFFFFFFF
@A00769:11:HC3HCDRXX:1:2106:28863:31657
CAAAGAGC
+
FFFFFFFF
@A00769:11:HC3HCDRXX:1:2106:13630:31704
CAAAGAGC
+
FFF:F:FF
@A00769:11:HC3HCDRXX:1:2106:31539:31720
CAAAGAGC
+
FFFFFFFF
@A00769:11:HC3HCDRXX:1:2106:10384:31751
CAAAGAGC
+
FFFFFFFF
@A00769:11:HC3HCDRXX:1:2106:9136:31814
CAAAGAGC
+
FFF,FFFF
@A00769:11:HC3HCDRXX:1:2106:9588:31876
CAAAGAGC
+
FFFFFFFF
@A00769:11:HC3HCDRXX:1:2106:19081:31876
CAAAGAGC
+
FFFFFFFF
@A00769:11:HC3HCDRXX:1:2106:14362:31908
CAAAGAGC
+
FFFFFFFF
@A00769:11:HC3HCDRXX:1:2106:24162:32033
CAAAGAGC
+
:FFFFFF,
@A00769:11:HC3HCDRXX:1:2106:22742:32049
CAAAGAGC
+
FFF:FFFF
@A00769:11:HC3HCDRXX:1:2106:13575:32080
CAAAGAGC
+
FFFFFF:F
@A00769:11:HC3HCDRXX:1:2106:26693:32095
CAAAGAGC
+
FFFFFFFF
@A00769:11:HC3HCDRXX:1:2106:14624:32174
CAAAGAGC
+
:FF:F:FF
@A00769:11:HC3HCDRXX:1:2106:7066:32236
CAAAGAGC
+
FFFFFFFF
@A00769:11:HC3HCDRXX:1:2106:12581:32268
CAAAGAGC
+
FFFFFFFF
@A00769:11:HC3HCDRXX:1:2106:7446:32299
CAAAGAGC
+
FFFFFFFF
@A00769:11:HC3HCDRXX:1:2106:2465:32471
CAAAGAGC
+
FFFFFFFF
@A00769:11:HC3HCDRXX:1:2106:10809:32487
CAAAGAGC
+
FFF,FFFF
@A00769:11:HC3HCDRXX:1:2106:4960:32503
CAAAGAGC
+
FFFFFFFF
@A00769:11:HC3HCDRXX:1:2106:8467:32503
CAAAGAGC
+
FFFFFFFF
@A00769:11:HC3HCDRXX:1:2106:14922:32503
CAAAGAGC
+
FFFFFFFF
@A00769:11:HC3HCDRXX:1:2106:23393:32518
CAAAGAGC
+
FFFFF:FF
@A00769:11:HC3HCDRXX:1:2106:20998:32659
CAAAGAGC
+
F::,FF:F
@A00769:11:HC3HCDRXX:1:2106:15564:32737
CAAAGAGC
+
FFFFFFFF
@A00769:11:HC3HCDRXX:1:2106:1678:32769
CAAAGAGC
+
FFFFFFFF
@A00769:11:HC3HCDRXX:1:2106:26648:32925
CAAAGAGC
+
FFFF:FFF
@A00769:11:HC3HCDRXX:1:2106:24487:32941
CAAAGAGC
+
FFFFFFFF
@A00769:11:HC3HCDRXX:1:2106:2148:33051
CAAAGAGC
+
FFFFFFFF
@A00769:11:HC3HCDRXX:1:2106:5819:33051
CAAAGAGC
+
FFFFFFFF
@A00769:11:HC3HCDRXX:1:2106:8892:33051
CAAAGAGC
+
FFF,FFFF
@A00769:11:HC3HCDRXX:1:2106:20898:33176
CAAAGAGC
+
FFFFFFFF
@A00769:11:HC3HCDRXX:1:2106:26585:33285
CAAAGAGC
+
FFFFFFFF
@A00769:11:HC3HCDRXX:1:2106:32506:33364
CAAAGAGC
+
FFFFFFFF
@A00769:11:HC3HCDRXX:1:2106:30463:33426
CAAAGAGC
+
FFFFFFFF
@A00769:11:HC3HCDRXX:1:2106:5810:33473
CAAAGAGC
+
FFFFFFFF
@A00769:11:HC3HCDRXX:1:2106:7283:33520
CAAAGAGC
+
FFF,FF,F
@A00769:11:HC3HCDRXX:1:2106:28348:33520
CAAAGAGC
+
FFFFFFFF
@A00769:11:HC3HCDRXX:1:2106:17526:33536
CAAAGAGC
+
FFFFFFFF
@A00769:11:HC3HCDRXX:1:2106:10917:33583
CAAAGAGC
+
FFFFFFFF
@A00769:11:HC3HCDRXX:1:2106:8214:33599
CAAAGAGC
+
FFFFFFFF
@A00769:11:HC3HCDRXX:1:2106:10493:33661
CAAAGAGC
+
FFF:F,FF
@A00769:11:HC3HCDRXX:1:2106:22770:33724
CAAAGAGC
+
F:FF,F:F
@A00769:11:HC3HCDRXX:1:2106:12463:33849
CAAAGAGC
+
FFFFFFFF
@A00769:11:HC3HCDRXX:1:2106:22697:33849
CAAAGAGC
+
FFFFF:FF
@A00769:11:HC3HCDRXX:1:2106:7148:33974
CAAAGAGC
+
FFFFFFFF
@A00769:11:HC3HCDRXX:1:2106:24758:34068
CAAAGAGC
+
FFFFFFFF
@A00769:11:HC3HCDRXX:1:2106:16152:34100
CAAAGAGC
+
FFFFFFFF
@A00769:11:HC3HCDRXX:1:2106:31024:34115
CAAAGAGC
+
FFFFF:FF
@A00769:11:HC3HCDRXX:1:2106:1633:34194
CAAAGAGC
+
FFFFFFFF
@A00769:11:HC3HCDRXX:1:2106:14995:34225
CAAAGAGC
+
FFF:FF,F
@A00769:11:HC3HCDRXX:1:2106:18358:34256
CAAAGAGC
+
FFFFF:FF
@A00769:11:HC3HCDRXX:1:2106:30770:34554
CAAAGAGC
+
FFFFFFFF
@A00769:11:HC3HCDRXX:1:2106:19642:34601
CAAAGAGC
+
FFFFFFFF
@A00769:11:HC3HCDRXX:1:2106:10230:34616
CAAAGAGC
+
FFFFFFFF
@A00769:11:HC3HCDRXX:1:2106:28492:34616
CAAAGAGC
+
FFFF:FFF
@A00769:11:HC3HCDRXX:1:2106:21757:34726
CAAAGAGC
+
FFFFF:FF
@A00769:11:HC3HCDRXX:1:2106:29505:34804
CAAAGAGC
+
FFFFFFFF
@A00769:11:HC3HCDRXX:1:2106:26087:34898
CAAAGAGC
+
FFFFF,FF
@A00769:11:HC3HCDRXX:1:2106:5855:34929
CAAAGAGC
+
FFFFFFFF
@A00769:11:HC3HCDRXX:1:2106:17716:34929
CAAAGAGC
+
FFFFFFFF
@A00769:11:HC3HCDRXX:1:2106:1244:34961
CAAAGAGC
+
FFFFFFFF
@A00769:11:HC3HCDRXX:1:2106:1443:34992
CAAAGAGC
+
FF:FF:FF
@A00769:11:HC3HCDRXX:1:2106:32714:35039
CAAAGAGC
+
FFFFFFFF
@A00769:11:HC3HCDRXX:1:2106:24623:35055
CAAAGAGC
+
FFFFF,FF
@A00769:11:HC3HCDRXX:1:2106:3152:35102
CAAAGAGC
+
FFFFFFFF
@A00769:11:HC3HCDRXX:1:2106:16740:35211
CAAAGAGC
+
FFF:FFFF
@A00769:11:HC3HCDRXX:1:2106:27787:35211
CAAAGAGC
+
FFFFFFFF
@A00769:11:HC3HCDRXX:1:2106:5954:35227
CAAAGAGC
+
FFFFFFFF
@A00769:11:HC3HCDRXX:1:2106:3251:35243
CAAAGAGC
+
FF:FFFFF
@A00769:11:HC3HCDRXX:1:2106:21649:35289
CAAAGAGC
+
FFFFFFFF
@A00769:11:HC3HCDRXX:1:2106:28736:35289
CAAAGAGC
+
FFFFFFFF
@A00769:11:HC3HCDRXX:1:2106:5963:35305
CAAAGAGC
+
F:FFFFFF
@A00769:11:HC3HCDRXX:1:2106:3170:35415
CAAAGAGC
+
FFFFFFFF
@A00769:11:HC3HCDRXX:1:2106:8205:35430
CAAAGAGC
+
FFFFFFFF
@A00769:11:HC3HCDRXX:1:2106:2871:35618
CAAAGAGC
+
FFF:FFFF
@A00769:11:HC3HCDRXX:1:2106:22363:35650
CAAAGAGC
+
FFFFFFFF
@A00769:11:HC3HCDRXX:1:2106:16929:35697
CAAAGAGC
+
FFFFFFFF
@A00769:11:HC3HCDRXX:1:2106:11171:35712
CAAAGAGC
+
FFFFFFFF
@A00769:11:HC3HCDRXX:1:2106:16251:35712
CAAAGAGC
+
FFF:FFFF
@A00769:11:HC3HCDRXX:1:2106:27064:35712
CAAAGAGC
+
FFFFFFFF
@A00769:11:HC3HCDRXX:1:2106:25093:35744
CAAAGAGC
+
FFF:FFFF
@A00769:11:HC3HCDRXX:1:2106:8223:35931
CAAAGAGC
+
FFFF:FFF
@A00769:11:HC3HCDRXX:1:2106:28275:36088
CAAAGAGC
+
FFFFFFFF
@A00769:11:HC3HCDRXX:1:2106:30888:36104
CAAAGAGC
+
FFFFFFFF
@A00769:11:HC3HCDRXX:1:2106:32732:36104
CAAAGAGC
+
FFF:FFFF
@A00769:11:HC3HCDRXX:1:2106:30445:36151
CAAAGAGC
+
FFFFFFFF
@A00769:11:HC3HCDRXX:1:2106:25970:36166
CAAAGAGC
+
FFFFFFFF
@A00769:11:HC3HCDRXX:1:2106:12726:36213
CAAAGAGC
+
FFFFFFFF
@A00769:11:HC3HCDRXX:1:2106:30120:36245
CAAAGAGC
+
FFFFFFFF
@A00769:11:HC3HCDRXX:1:2106:30608:36276
CAAAGAGC
+
FFFFFFFF
@A00769:11:HC3HCDRXX:1:2106:21106:36292
CAAAGAGC
+
FFFFF:FF
@A00769:11:HC3HCDRXX:1:2106:11614:36323
CAAAGAGC
+
FFFFFFFF
@A00769:11:HC3HCDRXX:1:2106:21504:36323
CAAAGAGC
+
FFFFFFFF
@A00769:11:HC3HCDRXX:1:2106:21576:36323
CAAAGAGC
+
FFFFFFFF
@A00769:11:HC3HCDRXX:1:2106:18765:36338
CAAAGAGC
+
FFFFFFFF
@A00769:11:HC3HCDRXX:1:2106:17996:36354
CAAAGAGC
+
FFFFFFFF
@A00769:11:HC3HCDRXX:1:2106:28339:36354
CAAAGAGC
+
FFFFFFFF
@A00769:11:HC3HCDRXX:1:2106:16468:36432
CAAAGAGC
+
FFFFFFFF
@A00769:11:HC3HCDRXX:1:2106:15447:36448
CAAAGAGC
+
FFF:FFFF
@A00769:11:HC3HCDRXX:1:2106:23249:36464
CAAAGAGC
+
FFFFFFFF
@A00769:11:HC3HCDRXX:1:2106:24026:36495
CAAAGAGC
+
FFFFFFFF
@A00769:11:HC3HCDRXX:1:2106:19524:36558
CAAAGAGC
+
FFFFFFFF
@A00769:11:HC3HCDRXX:1:2106:16034:36589
CAAAGAGC
+
FFFFFFFF
@A00769:11:HC3HCDRXX:1:2106:17517:36652
CAAAGAGC
+
FFFFFFFF
@A00769:11:HC3HCDRXX:1:2106:17933:36683
CAAAGAGC
+
FFF:FFFF
@A00769:11:HC3HCDRXX:1:2106:15528:36714
CAAAGAGC
+
FFFFFFFF
@A00769:11:HC3HCDRXX:1:2106:17381:36730
CAAAGAGC
+
FFFFFFFF
@A00769:11:HC3HCDRXX:1:2106:25590:36761
CAAAGAGC
+
FFFF:F,:
@A00769:11:HC3HCDRXX:1:2106:19027:36886
CAAAGAGC
+
FFFFFFFF
@A00769:11:HC3HCDRXX:1:2106:24994:36918
CAAAGAGC
+
FFFFFFFF
@A00769:11:HC3HCDRXX:1:2106:3911:36949
CAAAGAGC
+
FFFFFFFF
@A00769:11:HC3HCDRXX:1:2106:26811:36965
CAAAGAGC
+
FFFFFFFF
@A00769:11:HC3HCDRXX:1:2106:13973:36996
CAAAGAGC
+
FFFF:FF:
@A00769:11:HC3HCDRXX:1:2106:18168:36996
CAAAGAGC
+
FFFFFFFF
@A00769:11:HC3HCDRXX:1:2106:4725:37012
CAAAGAGC
+
FFFFFFFF
@A00769:11:HC3HCDRXX:1:2107:4309:1031
CAAAGAGC
+
F:FFFFFF
@A00769:11:HC3HCDRXX:1:2107:29369:1031
CAAAGAGC
+
FFFFFFFF
@A00769:11:HC3HCDRXX:1:2107:3143:1047
CAAAGAGC
+
,,,,F,,:
@A00769:11:HC3HCDRXX:1:2107:32669:1078
CAAAGAGC
+
FFFFFFFF
@A00769:11:HC3HCDRXX:1:2107:21522:1094
CAAAGAGC
+
FFF:FFFF
@A00769:11:HC3HCDRXX:1:2107:20410:1141
CAAAGAGC
+
FFFFFFFF
@A00769:11:HC3HCDRXX:1:2107:22643:1188
CAAAGAGC
+
FFFFFFFF
@A00769:11:HC3HCDRXX:1:2107:24551:1204
CAAAGAGC
+
FFFFFFFF
@A00769:11:HC3HCDRXX:1:2107:20708:1251
CAAAGAGC
+
FFFFFFFF
@A00769:11:HC3HCDRXX:1:2107:18376:1344
CAAAGAGC
+
FFFF:FFF
@A00769:11:HC3HCDRXX:1:2107:5231:1470
CAAAGAGC
+
:FFFFF:F
@A00769:11:HC3HCDRXX:1:2107:16333:1501
CAAAGAGC
+
FFFFF:FF
@A00769:11:HC3HCDRXX:1:2107:14552:1611
CAAAGAGC
+
FFFFFFFF
@A00769:11:HC3HCDRXX:1:2107:24099:1642
CAAAGAGC
+
FFFFFFFF
@A00769:11:HC3HCDRXX:1:2107:28827:1658
CAAAGAGC
+
FFFFFFFF
@A00769:11:HC3HCDRXX:1:2107:30861:1673
CAAAGAGC
+
FFFFFFFF
@A00769:11:HC3HCDRXX:1:2107:16278:1689
CAAAGAGC
+
FFFFFFFF
@A00769:11:HC3HCDRXX:1:2107:31295:1767
CAAAGAGC
+
FFFF:FFF
@A00769:11:HC3HCDRXX:1:2107:5611:1814
CAAAGAGC
+
FFFFFFFF
@A00769:11:HC3HCDRXX:1:2107:9399:1830
CAAAGAGC
+
FFF:FFFF
@A00769:11:HC3HCDRXX:1:2107:7545:1846
CAAAGAGC
+
FFFFF:FF
@A00769:11:HC3HCDRXX:1:2107:25229:1939
CAAAGAGC
+
FFFFFFFF
@A00769:11:HC3HCDRXX:1:2107:7907:1971
CAAAGAGC
+
FFFFFFFF
@A00769:11:HC3HCDRXX:1:2107:25762:1986
CAAAGAGC
+
FFFFFFFF
@A00769:11:HC3HCDRXX:1:2107:30987:1986
CAAAGAGC
+
FFFFFFFF
@A00769:11:HC3HCDRXX:1:2107:17490:2002
CAAAGAGC
+
FFFFFFFF
@A00769:11:HC3HCDRXX:1:2107:14190:2018
CAAAGAGC
+
FFFFFFFF
@A00769:11:HC3HCDRXX:1:2107:22688:2018
CAAAGAGC
+
FFFFF:FF
@A00769:11:HC3HCDRXX:1:2107:7383:2065
CAAAGAGC
+
FFFFFFFF
@A00769:11:HC3HCDRXX:1:2107:25654:2080
CAAAGAGC
+
FFFFFFFF
@A00769:11:HC3HCDRXX:1:2107:5457:2112
CAAAGAGC
+
FFFFFFFF
@A00769:11:HC3HCDRXX:1:2107:21866:2127
CAAAGAGC
+
FFFFFFFF
@A00769:11:HC3HCDRXX:1:2107:22535:2127
CAAAGAGC
+
FFFFFFFF
@A00769:11:HC3HCDRXX:1:2107:14913:2174
CAAAGAGC
+
FFFFFFFF
@A00769:11:HC3HCDRXX:1:2107:22471:2174
CAAAGAGC
+
FFFFFFFF
@A00769:11:HC3HCDRXX:1:2107:10737:2268
CAAAGAGC
+
F:F:FF:F
@A00769:11:HC3HCDRXX:1:2107:23466:2394
CAAAGAGC
+
FFFFF:FF
@A00769:11:HC3HCDRXX:1:2107:24089:2409
CAAAGAGC
+
FFFFFFFF
@A00769:11:HC3HCDRXX:1:2107:31792:2440
CAAAGAGC
+
FFFFFFFF
@A00769:11:HC3HCDRXX:1:2107:7880:2487
CAAAGAGC
+
FFFFFFFF
@A00769:11:HC3HCDRXX:1:2107:18069:2566
CAAAGAGC
+
FFFFFFFF
@A00769:11:HC3HCDRXX:1:2107:5050:2628
CAAAGAGC
+
FFFFFFFF
@A00769:11:HC3HCDRXX:1:2107:29758:2801
CAAAGAGC
+
FFFFFFFF
@A00769:11:HC3HCDRXX:1:2107:14940:2816
CAAAGAGC
+
FFF:FFFF
@A00769:11:HC3HCDRXX:1:2107:19388:2816
CAAAGAGC
+
FFFFFFFF
@A00769:11:HC3HCDRXX:1:2107:9182:2832
CAAAGAGC
+
FFFFFFFF
@A00769:11:HC3HCDRXX:1:2107:9245:2879
CAAAGAGC
+
FFFFFFFF
@A00769:11:HC3HCDRXX:1:2107:20582:2942
CAAAGAGC
+
FFFFFFFF
@A00769:11:HC3HCDRXX:1:2107:14045:3020
CAAAGAGC
+
FFFFFFFF
@A00769:11:HC3HCDRXX:1:2107:7256:3035
CAAAGAGC
+
FFFFFFFF
@A00769:11:HC3HCDRXX:1:2107:2700:3129
CAAAGAGC
+
FFFFFFFF
@A00769:11:HC3HCDRXX:1:2107:4869:3161
CAAAGAGC
+
FFFFFFFF
@A00769:11:HC3HCDRXX:1:2107:19316:3161
CAAAGAGC
+
FFFFFFFF
@A00769:11:HC3HCDRXX:1:2107:29767:3161
CAAAGAGC
+
FFFFFFFF
@A00769:11:HC3HCDRXX:1:2107:8910:3208
CAAAGAGC
+
FFFFFFFF
@A00769:11:HC3HCDRXX:1:2107:5312:3239
CAAAGAGC
+
FFFF:FFF
@A00769:11:HC3HCDRXX:1:2107:12301:3286
CAAAGAGC
+
FFFFFFFF
@A00769:11:HC3HCDRXX:1:2107:20925:3317
CAAAGAGC
+
FFFFFFFF
@A00769:11:HC3HCDRXX:1:2107:16071:3333
CAAAGAGC
+
FFFFF:FF
@A00769:11:HC3HCDRXX:1:2107:15808:3349
CAAAGAGC
+
FFFFFFFF
@A00769:11:HC3HCDRXX:1:2107:24252:3537
CAAAGAGC
+
FFFFFFFF
@A00769:11:HC3HCDRXX:1:2107:16514:3630
CAAAGAGC
+
FFFFFFFF
@A00769:11:HC3HCDRXX:1:2107:32633:3646
CAAAGAGC
+
FFFFFFFF
@A00769:11:HC3HCDRXX:1:2107:6732:3662
CAAAGAGC
+
FFFFFFFF
@A00769:11:HC3HCDRXX:1:2107:29188:3693
CAAAGAGC
+
FFFFFFFF
@A00769:11:HC3HCDRXX:1:2107:14886:3724
CAAAGAGC
+
FFFFFFFF
@A00769:11:HC3HCDRXX:1:2107:5981:3740
CAAAGAGC
+
FFFFFFFF
@A00769:11:HC3HCDRXX:1:2107:6641:3787
CAAAGAGC
+
FFFFFFFF
@A00769:11:HC3HCDRXX:1:2107:2275:3803
CAAAGAGC
+
FFFF,::F
@A00769:11:HC3HCDRXX:1:2107:24605:3865
CAAAGAGC
+
FFFFFFFF
@A00769:11:HC3HCDRXX:1:2107:13512:3912
CAAAGAGC
+
FFFFFFFF
@A00769:11:HC3HCDRXX:1:2107:3640:3975
CAAAGAGC
+
FFFFFFF,
@A00769:11:HC3HCDRXX:1:2107:9317:4006
CAAAGAGC
+
FFFFF:FF
@A00769:11:HC3HCDRXX:1:2107:21540:4006
CAAAGAGC
+
FFFFFFFF
@A00769:11:HC3HCDRXX:1:2107:29460:4006
CAAAGAGC
+
FFFFFFFF
@A00769:11:HC3HCDRXX:1:2107:28348:4116
CAAAGAGC
+
FFFFFFFF
@A00769:11:HC3HCDRXX:1:2107:22715:4131
CAAAGAGC
+
FFF:FFFF
@A00769:11:HC3HCDRXX:1:2107:3784:4225
CAAAGAGC
+
FFFFFFFF
@A00769:11:HC3HCDRXX:1:2107:22797:4241
CAAAGAGC
+
FFFFF,FF
@A00769:11:HC3HCDRXX:1:2107:3369:4257
CAAAGAGC
+
FFFF::FF
@A00769:11:HC3HCDRXX:1:2107:10384:4257
CAAAGAGC
+
FFFFFFFF
@A00769:11:HC3HCDRXX:1:2107:29125:4272
CAAAGAGC
+
FFFFFFF:
@A00769:11:HC3HCDRXX:1:2107:1334:4304
CAAAGAGC
+
FFFFFFFF
@A00769:11:HC3HCDRXX:1:2107:13982:4319
CAAAGAGC
+
FFFFFFFF
@A00769:11:HC3HCDRXX:1:2107:20528:4319
CAAAGAGC
+
FF,FFF::
@A00769:11:HC3HCDRXX:1:2107:23213:4335
CAAAGAGC
+
FFFFFFFF
@A00769:11:HC3HCDRXX:1:2107:22480:4351
CAAAGAGC
+
FFFFFFFF
@A00769:11:HC3HCDRXX:1:2107:14416:4382
CAAAGAGC
+
FFFFFFFF
@A00769:11:HC3HCDRXX:1:2107:24885:4382
CAAAGAGC
+
FFFFFFFF
@A00769:11:HC3HCDRXX:1:2107:5801:4429
CAAAGAGC
+
FFFF::FF
@A00769:11:HC3HCDRXX:1:2107:12346:4429
CAAAGAGC
+
F,:FF:,,
@A00769:11:HC3HCDRXX:1:2107:16966:4445
CAAAGAGC
+
FFFFFFFF
@A00769:11:HC3HCDRXX:1:2107:22471:4523
CAAAGAGC
+
FFFFFFFF
@A00769:11:HC3HCDRXX:1:2107:19958:4617
CAAAGAGC
+
FFFFFFFF
@A00769:11:HC3HCDRXX:1:2107:5737:4664
CAAAGAGC
+
FFF:FFFF
@A00769:11:HC3HCDRXX:1:2107:28664:4726
CAAAGAGC
+
FFFFFFFF
@A00769:11:HC3HCDRXX:1:2107:24008:4836
CAAAGAGC
+
FFFF,F,F
@A00769:11:HC3HCDRXX:1:2107:21956:4883
CAAAGAGC
+
FFFFFFFF
@A00769:11:HC3HCDRXX:1:2107:31503:4914
CAAAGAGC
+
FFFFFFFF
@A00769:11:HC3HCDRXX:1:2107:4463:4993
CAAAGAGC
+
FFFFFFFF
@A00769:11:HC3HCDRXX:1:2107:10239:5008
CAAAGAGC
+
FFFFFFFF
@A00769:11:HC3HCDRXX:1:2107:27290:5008
CAAAGAGC
+
FFFFFFFF
@A00769:11:HC3HCDRXX:1:2107:2600:5055
CAAAGAGC
+
FFFFFFFF
@A00769:11:HC3HCDRXX:1:2107:12210:5102
CAAAGAGC
+
FFFFFFFF
@A00769:11:HC3HCDRXX:1:2107:9932:5165
CAAAGAGC
+
FFFFFFFF
@A00769:11:HC3HCDRXX:1:2107:3631:5243
CAAAGAGC
+
FFF,FFFF
@A00769:11:HC3HCDRXX:1:2107:14217:5259
CAAAGAGC
+
FFFFFFFF
@A00769:11:HC3HCDRXX:1:2107:26784:5290
CAAAGAGC
+
FFFFF:FF
@A00769:11:HC3HCDRXX:1:2107:26295:5415
CAAAGAGC
+
FFFFFFFF
@A00769:11:HC3HCDRXX:1:2107:31304:5415
CAAAGAGC
+
FFFFFFFF
@A00769:11:HC3HCDRXX:1:2107:32696:5415
CAAAGAGC
+
FFFFFFFF
@A00769:11:HC3HCDRXX:1:2107:19596:5431
CAAAGAGC
+
FFF,FFF,
@A00769:11:HC3HCDRXX:1:2107:22779:5431
CAAAGAGC
+
FFFFF:FF
@A00769:11:HC3HCDRXX:1:2107:25364:5431
CAAAGAGC
+
FFFFFFFF
@A00769:11:HC3HCDRXX:1:2107:7175:5494
CAAAGAGC
+
FFFFFFFF
@A00769:11:HC3HCDRXX:1:2107:2772:5509
CAAAGAGC
+
FFFFFFFF
@A00769:11:HC3HCDRXX:1:2107:5213:5572
CAAAGAGC
+
FFFFFFFF
@A00769:11:HC3HCDRXX:1:2107:15691:5619
CAAAGAGC
+
FFFFFFFF
@A00769:11:HC3HCDRXX:1:2107:2546:5713
CAAAGAGC
+
FFFF:FFF
@A00769:11:HC3HCDRXX:1:2107:25663:5729
CAAAGAGC
+
FFFFFF:F
@A00769:11:HC3HCDRXX:1:2107:9851:5776
CAAAGAGC
+
FFFFFFFF
@A00769:11:HC3HCDRXX:1:2107:14868:5791
CAAAGAGC
+
FFFFFFFF
@A00769:11:HC3HCDRXX:1:2107:4146:5854
CAAAGAGC
+
FFFFFFFF
@A00769:11:HC3HCDRXX:1:2107:8178:5854
CAAAGAGC
+
FFFFFFFF
@A00769:11:HC3HCDRXX:1:2107:1895:5901
CAAAGAGC
+
,FFFF:FF
@A00769:11:HC3HCDRXX:1:2107:8811:5916
CAAAGAGC
+
FFFFFFFF
@A00769:11:HC3HCDRXX:1:2107:30617:5916
CAAAGAGC
+
FFFFFFFF
@A00769:11:HC3HCDRXX:1:2107:19108:5932
CAAAGAGC
+
FFFFFFFF
@A00769:11:HC3HCDRXX:1:2107:26015:5932
CAAAGAGC
+
FFFFFFFF
@A00769:11:HC3HCDRXX:1:2107:30074:6073
CAAAGAGC
+
FFF,F:FF
@A00769:11:HC3HCDRXX:1:2107:22860:6104
CAAAGAGC
+
FFFFFFFF
@A00769:11:HC3HCDRXX:1:2107:4933:6120
CAAAGAGC
+
FFFFFFFF
@A00769:11:HC3HCDRXX:1:2107:10285:6214
CAAAGAGC
+
FFFFFFFF
@A00769:11:HC3HCDRXX:1:2107:23348:6324
CAAAGAGC
+
FFFFF:FF
@A00769:11:HC3HCDRXX:1:2107:21712:6339
CAAAGAGC
+
FFFFFFFF
@A00769:11:HC3HCDRXX:1:2107:6578:6370
CAAAGAGC
+
FFFFFFFF
@A00769:11:HC3HCDRXX:1:2107:19786:6449
CAAAGAGC
+
FFFFF:FF
@A00769:11:HC3HCDRXX:1:2107:24388:6527
CAAAGAGC
+
FFFFFFFF
@A00769:11:HC3HCDRXX:1:2107:23330:6605
CAAAGAGC
+
FFFFFFFF
@A00769:11:HC3HCDRXX:1:2107:13033:6652
CAAAGAGC
+
FFFFFFFF
@A00769:11:HC3HCDRXX:1:2107:7111:6699
CAAAGAGC
+
FFFFF:FF
@A00769:11:HC3HCDRXX:1:2107:12246:6731
CAAAGAGC
+
FFFFFFFF
@A00769:11:HC3HCDRXX:1:2107:28953:6887
CAAAGAGC
+
FFFF:FFF
@A00769:11:HC3HCDRXX:1:2107:31412:6950
CAAAGAGC
+
FFFFFFFF
@A00769:11:HC3HCDRXX:1:2107:12382:6965
CAAAGAGC
+
FFFFFFFF
@A00769:11:HC3HCDRXX:1:2107:27317:6965
CAAAGAGC
+
FFFFFFFF
@A00769:11:HC3HCDRXX:1:2107:22715:6981
CAAAGAGC
+
FFFFFFFF
@A00769:11:HC3HCDRXX:1:2107:21703:7075
CAAAGAGC
+
FFFFFFFF
@A00769:11:HC3HCDRXX:1:2107:4806:7185
CAAAGAGC
+
FFFFFFFF
@A00769:11:HC3HCDRXX:1:2107:13494:7200
CAAAGAGC
+
FFFFFFFF
@A00769:11:HC3HCDRXX:1:2107:9136:7232
CAAAGAGC
+
FFF,FFFF
@A00769:11:HC3HCDRXX:1:2107:21793:7232
CAAAGAGC
+
FFFFFFFF
@A00769:11:HC3HCDRXX:1:2107:15546:7279
CAAAGAGC
+
FFFFFF:F
@A00769:11:HC3HCDRXX:1:2107:11360:7326
CAAAGAGC
+
FFFFFFFF
@A00769:11:HC3HCDRXX:1:2107:26440:7326
CAAAGAGC
+
FFF:FFFF
@A00769:11:HC3HCDRXX:1:2107:27697:7341
CAAAGAGC
+
FFFFFFFF
@A00769:11:HC3HCDRXX:1:2107:30951:7373
CAAAGAGC
+
FFFFF:FF
@A00769:11:HC3HCDRXX:1:2107:29613:7404
CAAAGAGC
+
FFFFFFFF
@A00769:11:HC3HCDRXX:1:2107:26277:7420
CAAAGAGC
+
FFFFFFFF
@A00769:11:HC3HCDRXX:1:2107:23800:7451
CAAAGAGC
+
FFFFFFFF
@A00769:11:HC3HCDRXX:1:2107:29432:7498
CAAAGAGC
+
FFFFFFFF
@A00769:11:HC3HCDRXX:1:2107:7988:7686
CAAAGAGC
+
FFFFFFFF
@A00769:11:HC3HCDRXX:1:2107:14299:7686
CAAAGAGC
+
FFF:FFFF
@A00769:11:HC3HCDRXX:1:2107:10493:7701
CAAAGAGC
+
FFFFFFFF
@A00769:11:HC3HCDRXX:1:2107:12075:7905
CAAAGAGC
+
FFFFFFFF
@A00769:11:HC3HCDRXX:1:2107:23972:7936
CAAAGAGC
+
FFFFFFFF
@A00769:11:HC3HCDRXX:1:2107:25572:7952
CAAAGAGC
+
FFFFFFFF
@A00769:11:HC3HCDRXX:1:2107:4969:7968
CAAAGAGC
+
FFFFFFFF
@A00769:11:HC3HCDRXX:1:2107:19976:8093
CAAAGAGC
+
FFFFFFFF
@A00769:11:HC3HCDRXX:1:2107:24216:8108
CAAAGAGC
+
FFFFFFFF
@A00769:11:HC3HCDRXX:1:2107:15447:8140
CAAAGAGC
+
FFFFFFFF
@A00769:11:HC3HCDRXX:1:2107:32868:8155
CAAAGAGC
+
FFFFFFFF
@A00769:11:HC3HCDRXX:1:2107:13630:8218
CAAAGAGC
+
FFFFF:FF
@A00769:11:HC3HCDRXX:1:2107:28366:8249
CAAAGAGC
+
FFFFFFFF
@A00769:11:HC3HCDRXX:1:2107:15808:8265
CAAAGAGC
+
FFF:FFFF
@A00769:11:HC3HCDRXX:1:2107:2103:8296
CAAAGAGC
+
FFFFFFFF
@A00769:11:HC3HCDRXX:1:2107:1163:8328
CAAAGAGC
+
FFFFFFFF
@A00769:11:HC3HCDRXX:1:2107:2826:8359
CAAAGAGC
+
FFFFFFFF
@A00769:11:HC3HCDRXX:1:2107:28194:8422
CAAAGAGC
+
FFF:FFFF
@A00769:11:HC3HCDRXX:1:2107:9218:8437
CAAAGAGC
+
FFFFFFFF
@A00769:11:HC3HCDRXX:1:2107:9688:8500
CAAAGAGC
+
FFFFFFFF
@A00769:11:HC3HCDRXX:1:2107:1289:8516
CAAAGAGC
+
FFFFFFFF
@A00769:11:HC3HCDRXX:1:2107:24804:8531
CAAAGAGC
+
FFFFFFFF
@A00769:11:HC3HCDRXX:1:2107:17960:8578
CAAAGAGC
+
FFFFFFFF
@A00769:11:HC3HCDRXX:1:2107:25518:8578
CAAAGAGC
+
FFFFFFFF
@A00769:11:HC3HCDRXX:1:2107:31132:8594
CAAAGAGC
+
FFFFFFF:
@A00769:11:HC3HCDRXX:1:2107:14181:8609
CAAAGAGC
+
FFF,FFFF
@A00769:11:HC3HCDRXX:1:2107:14959:8641
CAAAGAGC
+
FFF,FFFF
@A00769:11:HC3HCDRXX:1:2107:5303:8735
CAAAGAGC
+
FFFFFFFF
@A00769:11:HC3HCDRXX:1:2107:25003:8750
CAAAGAGC
+
,F:FFF,:
@A00769:11:HC3HCDRXX:1:2107:19678:8766
CAAAGAGC
+
FFFFFFFF
@A00769:11:HC3HCDRXX:1:2107:15501:8860
CAAAGAGC
+
FFFFFFFF
@A00769:11:HC3HCDRXX:1:2107:23728:8954
CAAAGAGC
+
FFFFFFFF
@A00769:11:HC3HCDRXX:1:2107:4951:9126
CAAAGAGC
+
FFFFFFFF
@A00769:11:HC3HCDRXX:1:2107:1940:9173
CAAAGAGC
+
FFFFFFFF
@A00769:11:HC3HCDRXX:1:2107:4255:9173
CAAAGAGC
+
FFFFFFFF
@A00769:11:HC3HCDRXX:1:2107:13530:9173
CAAAGAGC
+
FFF:F:FF
@A00769:11:HC3HCDRXX:1:2107:24442:9220
CAAAGAGC
+
FFFFFFFF
@A00769:11:HC3HCDRXX:1:2107:18647:9236
CAAAGAGC
+
FFFFFFFF
@A00769:11:HC3HCDRXX:1:2107:20645:9251
CAAAGAGC
+
FFFFFFFF
@A00769:11:HC3HCDRXX:1:2107:29089:9345
CAAAGAGC
+
FFFFFFFF
@A00769:11:HC3HCDRXX:1:2107:14127:9392
CAAAGAGC
+
FFFFFFFF
@A00769:11:HC3HCDRXX:1:2107:24460:9627
CAAAGAGC
+
FFFFFFFF
@A00769:11:HC3HCDRXX:1:2107:18231:9706
CAAAGAGC
+
FFF:FFFF
@A00769:11:HC3HCDRXX:1:2107:2474:9752
CAAAGAGC
+
FFFFFFFF
@A00769:11:HC3HCDRXX:1:2107:32750:9862
CAAAGAGC
+
FFFFFFFF
@A00769:11:HC3HCDRXX:1:2107:26955:9878
CAAAGAGC
+
FFF:FFFF
@A00769:11:HC3HCDRXX:1:2107:18385:9909
CAAAGAGC
+
FFFFFFFF
@A00769:11:HC3HCDRXX:1:2107:28872:9909
CAAAGAGC
+
FFF:FFFF
@A00769:11:HC3HCDRXX:1:2107:5168:9940
CAAAGAGC
+
FFFFFFFF
@A00769:11:HC3HCDRXX:1:2107:19217:10003
CAAAGAGC
+
FFFFFFFF
@A00769:11:HC3HCDRXX:1:2107:14886:10113
CAAAGAGC
+
FFFFFFFF
@A00769:11:HC3HCDRXX:1:2107:16333:10113
CAAAGAGC
+
FFFF:FFF
@A00769:11:HC3HCDRXX:1:2107:15989:10144
CAAAGAGC
+
FFFFFFFF
@A00769:11:HC3HCDRXX:1:2107:20383:10144
CAAAGAGC
+
FFFFFFFF
@A00769:11:HC3HCDRXX:1:2107:8929:10160
CAAAGAGC
+
FFFFFFFF
@A00769:11:HC3HCDRXX:1:2107:15203:10160
CAAAGAGC
+
FF:FFFF,
@A00769:11:HC3HCDRXX:1:2107:24948:10285
CAAAGAGC
+
FFFFFFFF
@A00769:11:HC3HCDRXX:1:2107:27597:10363
CAAAGAGC
+
FFFFFFFF
@A00769:11:HC3HCDRXX:1:2107:27299:10379
CAAAGAGC
+
FFFFFFFF
@A00769:11:HC3HCDRXX:1:2107:25427:10457
CAAAGAGC
+
FFFFFFFF
@A00769:11:HC3HCDRXX:1:2107:25780:10567
CAAAGAGC
+
FFFFFFFF
@A00769:11:HC3HCDRXX:1:2107:29758:10661
CAAAGAGC
+
FFFFFFFF
@A00769:11:HC3HCDRXX:1:2107:23122:10692
CAAAGAGC
+
FFFFFFFF
@A00769:11:HC3HCDRXX:1:2107:5520:10802
CAAAGAGC
+
FFFFFFFF
@A00769:11:HC3HCDRXX:1:2107:16767:10864
CAAAGAGC
+
FFFFFFFF
@A00769:11:HC3HCDRXX:1:2107:4643:10942
CAAAGAGC
+
FFFFFFFF
@A00769:11:HC3HCDRXX:1:2107:1958:11083
CAAAGAGC
+
FFFFFFFF
@A00769:11:HC3HCDRXX:1:2107:16676:11083
CAAAGAGC
+
FFFFFFFF
@A00769:11:HC3HCDRXX:1:2107:30110:11083
CAAAGAGC
+
FFF:FFFF
@A00769:11:HC3HCDRXX:1:2107:3242:11146
CAAAGAGC
+
FFFFFFFF
@A00769:11:HC3HCDRXX:1:2107:9372:11240
CAAAGAGC
+
FFFFFFFF
@A00769:11:HC3HCDRXX:1:2107:10746:11240
CAAAGAGC
+
FFFFFFFF
@A00769:11:HC3HCDRXX:1:2107:16694:11240
CAAAGAGC
+
FFFFFFFF
@A00769:11:HC3HCDRXX:1:2107:32117:11365
CAAAGAGC
+
FFFFFFFF
@A00769:11:HC3HCDRXX:1:2107:20898:11412
CAAAGAGC
+
FFFFFFFF
@A00769:11:HC3HCDRXX:1:2107:29125:11412
CAAAGAGC
+
FFFFFFFF
@A00769:11:HC3HCDRXX:1:2107:28854:11631
CAAAGAGC
+
FFFFFFFF
@A00769:11:HC3HCDRXX:1:2107:31403:11663
CAAAGAGC
+
FFFFFFFF
@A00769:11:HC3HCDRXX:1:2107:29505:11725
CAAAGAGC
+
FFFFFFFF
@A00769:11:HC3HCDRXX:1:2107:15329:11757
CAAAGAGC
+
FFFFFFFF
@A00769:11:HC3HCDRXX:1:2107:32009:11772
CAAAGAGC
+
FFFFFFFF
@A00769:11:HC3HCDRXX:1:2107:19018:11788
CAAAGAGC
+
FFF:F:FF
@A00769:11:HC3HCDRXX:1:2107:28999:11882
CAAAGAGC
+
FFFFFFFF
@A00769:11:HC3HCDRXX:1:2107:19976:11976
CAAAGAGC
+
FFFFFFFF
@A00769:11:HC3HCDRXX:1:2107:17210:12164
CAAAGAGC
+
FFFF::FF
@A00769:11:HC3HCDRXX:1:2107:31946:12164
CAAAGAGC
+
FFFFFFFF
@A00769:11:HC3HCDRXX:1:2107:24686:12179
CAAAGAGC
+
FFFFFFFF
@A00769:11:HC3HCDRXX:1:2107:2672:12226
CAAAGAGC
+
FFFFF:FF
@A00769:11:HC3HCDRXX:1:2107:1145:12242
CAAAGAGC
+
FFFFFFFF
@A00769:11:HC3HCDRXX:1:2107:12337:12305
CAAAGAGC
+
FFFFFFFF
@A00769:11:HC3HCDRXX:1:2107:13630:12320
CAAAGAGC
+
FFFFF:FF
@A00769:11:HC3HCDRXX:1:2107:11505:12336
CAAAGAGC
+
FFFFFFFF
@A00769:11:HC3HCDRXX:1:2107:20021:12367
CAAAGAGC
+
FFFFFFFF
@A00769:11:HC3HCDRXX:1:2107:3251:12383
CAAAGAGC
+
FFFFFFFF
@A00769:11:HC3HCDRXX:1:2107:30807:12383
CAAAGAGC
+
FFFFFFFF
@A00769:11:HC3HCDRXX:1:2107:10556:12508
CAAAGAGC
+
FFFFFFFF
@A00769:11:HC3HCDRXX:1:2107:2013:12524
CAAAGAGC
+
FFF:FFFF
@A00769:11:HC3HCDRXX:1:2107:12961:12540
CAAAGAGC
+
FFFFFFFF
@A00769:11:HC3HCDRXX:1:2107:28339:12555
CAAAGAGC
+
FFFFFFFF
@A00769:11:HC3HCDRXX:1:2107:14561:12680
CAAAGAGC
+
FFFFFFFF
@A00769:11:HC3HCDRXX:1:2107:19316:12712
CAAAGAGC
+
FFFFFFFF
@A00769:11:HC3HCDRXX:1:2107:19325:12727
CAAAGAGC
+
,FFFFFFF
@A00769:11:HC3HCDRXX:1:2107:7871:12806
CAAAGAGC
+
FFFFFFFF
@A00769:11:HC3HCDRXX:1:2107:24587:12853
CAAAGAGC
+
FFFFFFFF
@A00769:11:HC3HCDRXX:1:2107:23303:12884
CAAAGAGC
+
FFF:FFFF
@A00769:11:HC3HCDRXX:1:2107:26404:12931
CAAAGAGC
+
,FF,:F,:
@A00769:11:HC3HCDRXX:1:2107:24731:12947
CAAAGAGC
+
FFFFF,FF
@A00769:11:HC3HCDRXX:1:2107:25129:12978
CAAAGAGC
+
FFFFFFFF
@A00769:11:HC3HCDRXX:1:2107:27444:12978
CAAAGAGC
+
FFFFFFFF
@A00769:11:HC3HCDRXX:1:2107:12409:12994
CAAAGAGC
+
FFF:FFFF
@A00769:11:HC3HCDRXX:1:2107:27471:12994
CAAAGAGC
+
FFFFF:FF
@A00769:11:HC3HCDRXX:1:2107:17074:13025
CAAAGAGC
+
FFFFFFFF
@A00769:11:HC3HCDRXX:1:2107:9796:13041
CAAAGAGC
+
FFFFFFFF
@A00769:11:HC3HCDRXX:1:2107:24749:13041
CAAAGAGC
+
FFFFFFFF
@A00769:11:HC3HCDRXX:1:2107:15347:13072
CAAAGAGC
+
FFFFFFFF
@A00769:11:HC3HCDRXX:1:2107:18982:13103
CAAAGAGC
+
FFFFFFFF
@A00769:11:HC3HCDRXX:1:2107:18484:13150
CAAAGAGC
+
FFFFFFFF
@A00769:11:HC3HCDRXX:1:2107:1163:13244
CAAAGAGC
+
FFFFF:FF
@A00769:11:HC3HCDRXX:1:2107:7636:13244
CAAAGAGC
+
FFFFFFFF
@A00769:11:HC3HCDRXX:1:2107:17273:13275
CAAAGAGC
+
FFFFFFFF
@A00769:11:HC3HCDRXX:1:2107:28556:13275
CAAAGAGC
+
FFFFFFFF
@A00769:11:HC3HCDRXX:1:2107:15302:13401
CAAAGAGC
+
FFFFF:FF
@A00769:11:HC3HCDRXX:1:2107:16758:13416
CAAAGAGC
+
FFFFF:FF
@A00769:11:HC3HCDRXX:1:2107:5647:13432
CAAAGAGC
+
FFFFFFFF
@A00769:11:HC3HCDRXX:1:2107:18376:13463
CAAAGAGC
+
FFFFFFFF
@A00769:11:HC3HCDRXX:1:2107:18502:13620
CAAAGAGC
+
FFFFFFFF
@A00769:11:HC3HCDRXX:1:2107:20699:13667
CAAAGAGC
+
FFFFFFFF
@A00769:11:HC3HCDRXX:1:2107:20754:13761
CAAAGAGC
+
FFFFFFFF
@A00769:11:HC3HCDRXX:1:2107:11333:13823
CAAAGAGC
+
FFF:::FF
@A00769:11:HC3HCDRXX:1:2107:20708:13839
CAAAGAGC
+
FFFFFFFF
@A00769:11:HC3HCDRXX:1:2107:1316:13855
CAAAGAGC
+
FFFFFFFF
@A00769:11:HC3HCDRXX:1:2107:19578:13855
CAAAGAGC
+
FFF:FFFF
@A00769:11:HC3HCDRXX:1:2107:1298:13949
CAAAGAGC
+
:::FFFFF
@A00769:11:HC3HCDRXX:1:2107:4679:14231
CAAAGAGC
+
FFFFFFFF
@A00769:11:HC3HCDRXX:1:2107:11849:14278
CAAAGAGC
+
:FFFFFFF
@A00769:11:HC3HCDRXX:1:2107:20302:14293
CAAAGAGC
+
FFFFFFFF
@A00769:11:HC3HCDRXX:1:2107:22670:14325
CAAAGAGC
+
FFFFFFFF
@A00769:11:HC3HCDRXX:1:2107:14036:14340
CAAAGAGC
+
FFFFFFFF
@A00769:11:HC3HCDRXX:1:2107:18231:14372
CAAAGAGC
+
FFFF,FF,
@A00769:11:HC3HCDRXX:1:2107:8260:14418
CAAAGAGC
+
FFFF:F:F
@A00769:11:HC3HCDRXX:1:2107:6352:14434
CAAAGAGC
+
FFFFFFFF
@A00769:11:HC3HCDRXX:1:2107:10574:14450
CAAAGAGC
+
FF:FFFFF
@A00769:11:HC3HCDRXX:1:2107:2284:14497
CAAAGAGC
+
FF:FFFFF
@A00769:11:HC3HCDRXX:1:2107:3694:14841
CAAAGAGC
+
FFFFFFFF
@A00769:11:HC3HCDRXX:1:2107:18014:14873
CAAAGAGC
+
FFFFFFFF
@A00769:11:HC3HCDRXX:1:2107:25771:14873
CAAAGAGC
+
FFFFFFFF
@A00769:11:HC3HCDRXX:1:2107:9643:15029
CAAAGAGC
+
FFFFFFFF
@A00769:11:HC3HCDRXX:1:2107:14253:15029
CAAAGAGC
+
FFFFFFFF
@A00769:11:HC3HCDRXX:1:2107:25626:15060
CAAAGAGC
+
FFFFFFFF
@A00769:11:HC3HCDRXX:1:2107:20754:15233
CAAAGAGC
+
FFFFFF:F
@A00769:11:HC3HCDRXX:1:2107:30391:15327
CAAAGAGC
+
FFFFFFFF
@A00769:11:HC3HCDRXX:1:2107:17291:15374
CAAAGAGC
+
:F:FFFFF
@A00769:11:HC3HCDRXX:1:2107:13512:15405
CAAAGAGC
+
FFFFFFFF
@A00769:11:HC3HCDRXX:1:2107:22164:15421
CAAAGAGC
+
FFFFF:FF
@A00769:11:HC3HCDRXX:1:2107:10592:15452
CAAAGAGC
+
FFF:::FF
@A00769:11:HC3HCDRXX:1:2107:26539:15608
CAAAGAGC
+
FFFFFFFF
@A00769:11:HC3HCDRXX:1:2107:15519:15624
CAAAGAGC
+
FFFFF:FF
@A00769:11:HC3HCDRXX:1:2107:22607:15624
CAAAGAGC
+
FFFFFFFF
@A00769:11:HC3HCDRXX:1:2107:7844:15640
CAAAGAGC
+
FFFFFFFF
@A00769:11:HC3HCDRXX:1:2107:6822:15655
CAAAGAGC
+
FFFFFFFF
@A00769:11:HC3HCDRXX:1:2107:26883:15765
CAAAGAGC
+
FFFFFFFF
@A00769:11:HC3HCDRXX:1:2107:9209:15781
CAAAGAGC
+
FFF,FFFF
@A00769:11:HC3HCDRXX:1:2107:10384:15781
CAAAGAGC
+
FFFFFFF:
@A00769:11:HC3HCDRXX:1:2107:20419:15812
CAAAGAGC
+
FFFFFFFF
@A00769:11:HC3HCDRXX:1:2107:7211:15828
CAAAGAGC
+
FFFFFFFF
@A00769:11:HC3HCDRXX:1:2107:28556:15906
CAAAGAGC
+
FFFFFFFF
@A00769:11:HC3HCDRXX:1:2107:11424:16047
CAAAGAGC
+
:FFF:F:,
@A00769:11:HC3HCDRXX:1:2107:28854:16141
CAAAGAGC
+
FFFFFFFF
@A00769:11:HC3HCDRXX:1:2107:12807:16219
CAAAGAGC
+
FFFFFFFF
@A00769:11:HC3HCDRXX:1:2107:7365:16376
CAAAGAGC
+
FFFFFFFF
@A00769:11:HC3HCDRXX:1:2107:28149:16423
CAAAGAGC
+
FFF:FFFF
@A00769:11:HC3HCDRXX:1:2107:5475:16579
CAAAGAGC
+
FFFFFFFF
@A00769:11:HC3HCDRXX:1:2107:24605:16611
CAAAGAGC
+
FFFFFFFF
@A00769:11:HC3HCDRXX:1:2107:22299:16626
CAAAGAGC
+
FFFFFFFF
@A00769:11:HC3HCDRXX:1:2107:20383:16689
CAAAGAGC
+
FFFFFFFF
@A00769:11:HC3HCDRXX:1:2107:30915:16767
CAAAGAGC
+
FFFF,FF:
@A00769:11:HC3HCDRXX:1:2107:11984:16830
CAAAGAGC
+
:FFF:FFF
@A00769:11:HC3HCDRXX:1:2107:11885:16845
CAAAGAGC
+
FFF,F::F
@A00769:11:HC3HCDRXX:1:2107:30309:17127
CAAAGAGC
+
FFFFFFFF
@A00769:11:HC3HCDRXX:1:2107:31882:17159
CAAAGAGC
+
FFFFFFFF
@A00769:11:HC3HCDRXX:1:2107:30436:17190
CAAAGAGC
+
FFF:FFFF
@A00769:11:HC3HCDRXX:1:2107:18132:17206
CAAAGAGC
+
FFFFFFFF
@A00769:11:HC3HCDRXX:1:2107:8612:17221
CAAAGAGC
+
FFFFFFFF
@A00769:11:HC3HCDRXX:1:2107:20238:17253
CAAAGAGC
+
FFFF:FFF
@A00769:11:HC3HCDRXX:1:2107:24686:17347
CAAAGAGC
+
FFFFFFFF
@A00769:11:HC3HCDRXX:1:2107:27308:17347
CAAAGAGC
+
FFF:FFFF
@A00769:11:HC3HCDRXX:1:2107:26124:17394
CAAAGAGC
+
FFFFFFFF
@A00769:11:HC3HCDRXX:1:2107:10420:17440
CAAAGAGC
+
FFFFFFFF
@A00769:11:HC3HCDRXX:1:2107:9453:17456
CAAAGAGC
+
FFFFFFFF
@A00769:11:HC3HCDRXX:1:2107:4797:17503
CAAAGAGC
+
FFFFFFFF
@A00769:11:HC3HCDRXX:1:2107:19063:17534
CAAAGAGC
+
FFF,:F,F
@A00769:11:HC3HCDRXX:1:2107:20799:17534
CAAAGAGC
+
FFFFFFFF
@A00769:11:HC3HCDRXX:1:2107:16405:17566
CAAAGAGC
+
FFFFF:FF
@A00769:11:HC3HCDRXX:1:2107:20925:17597
CAAAGAGC
+
FFFFF:FF
@A00769:11:HC3HCDRXX:1:2107:8241:17613
CAAAGAGC
+
FFFFFFFF
@A00769:11:HC3HCDRXX:1:2107:11153:17613
CAAAGAGC
+
FFFFFFFF
@A00769:11:HC3HCDRXX:1:2107:22607:17628
CAAAGAGC
+
FFFFFFFF
@A00769:11:HC3HCDRXX:1:2107:22399:17644
CAAAGAGC
+
FFFFFFFF
@A00769:11:HC3HCDRXX:1:2107:28646:17660
CAAAGAGC
+
FFFFFFFF
@A00769:11:HC3HCDRXX:1:2107:22679:17691
CAAAGAGC
+
FFFFFFFF
@A00769:11:HC3HCDRXX:1:2107:11478:17801
CAAAGAGC
+
FFFFFFFF
@A00769:11:HC3HCDRXX:1:2107:19054:17832
CAAAGAGC
+
FFFFFFFF
@A00769:11:HC3HCDRXX:1:2107:16568:17848
CAAAGAGC
+
FFFFFFFF
@A00769:11:HC3HCDRXX:1:2107:30526:17848
CAAAGAGC
+
FFF:FFFF
@A00769:11:HC3HCDRXX:1:2107:12129:17863
CAAAGAGC
+
FFFFFFFF
@A00769:11:HC3HCDRXX:1:2107:2410:17973
CAAAGAGC
+
FFFFFFFF
@A00769:11:HC3HCDRXX:1:2107:5728:18051
CAAAGAGC
+
FFF:FFFF
@A00769:11:HC3HCDRXX:1:2107:30400:18067
CAAAGAGC
+
FFFFFFFF
@A00769:11:HC3HCDRXX:1:2107:21441:18082
CAAAGAGC
+
FFFFFFFF
@A00769:11:HC3HCDRXX:1:2107:27190:18114
CAAAGAGC
+
FFFFFFFF
@A00769:11:HC3HCDRXX:1:2107:12038:18208
CAAAGAGC
+
FFF:F:FF
@A00769:11:HC3HCDRXX:1:2107:20338:18239
CAAAGAGC
+
FFF:FFFF
@A00769:11:HC3HCDRXX:1:2107:10285:18458
CAAAGAGC
+
FFFFFFFF
@A00769:11:HC3HCDRXX:1:2107:9995:18490
CAAAGAGC
+
:FFFFFFF
@A00769:11:HC3HCDRXX:1:2107:19750:18505
CAAAGAGC
+
FFFFFFFF
@A00769:11:HC3HCDRXX:1:2107:20103:18709
CAAAGAGC
+
FFFFFFFF
@A00769:11:HC3HCDRXX:1:2107:31367:18865
CAAAGAGC
+
FFFFFFFF
@A00769:11:HC3HCDRXX:1:2107:7862:19053
CAAAGAGC
+
FFFFFFFF
@A00769:11:HC3HCDRXX:1:2107:14136:19053
CAAAGAGC
+
FFFFFFFF
@A00769:11:HC3HCDRXX:1:2107:4300:19085
CAAAGAGC
+
FFFFFFFF
@A00769:11:HC3HCDRXX:1:2107:20157:19179
CAAAGAGC
+
FFFFFFFF
@A00769:11:HC3HCDRXX:1:2107:23095:19225
CAAAGAGC
+
FFFFFFFF
@A00769:11:HC3HCDRXX:1:2107:22083:19382
CAAAGAGC
+
FFFFFFFF
@A00769:11:HC3HCDRXX:1:2107:3396:19554
CAAAGAGC
+
FFFFFFFF
@A00769:11:HC3HCDRXX:1:2107:30870:19570
CAAAGAGC
+
FFFFFFFF
@A00769:11:HC3HCDRXX:1:2107:12183:19586
CAAAGAGC
+
FFFFFFFF
@A00769:11:HC3HCDRXX:1:2107:12454:19648
CAAAGAGC
+
FFFFFFFF
@A00769:11:HC3HCDRXX:1:2107:8097:19711
CAAAGAGC
+
FFFFFFFF
@A00769:11:HC3HCDRXX:1:2107:28519:19758
CAAAGAGC
+
FFFFFFFF
@A00769:11:HC3HCDRXX:1:2107:11605:19836
CAAAGAGC
+
FFFFFFFF
@A00769:11:HC3HCDRXX:1:2107:19298:19946
CAAAGAGC
+
FFF:FF,,
@A00769:11:HC3HCDRXX:1:2107:7410:19993
CAAAGAGC
+
FFFFFFFF
@A00769:11:HC3HCDRXX:1:2107:10339:20024
CAAAGAGC
+
FFFFF:FF
@A00769:11:HC3HCDRXX:1:2107:14769:20024
CAAAGAGC
+
FFFFFFFF
@A00769:11:HC3HCDRXX:1:2107:17616:20102
CAAAGAGC
+
FFFFFFFF
@A00769:11:HC3HCDRXX:1:2107:28004:20149
CAAAGAGC
+
FFFFF:FF
@A00769:11:HC3HCDRXX:1:2107:23637:20541
CAAAGAGC
+
FFFFFFFF
@A00769:11:HC3HCDRXX:1:2107:2998:20556
CAAAGAGC
+
FFFFFF:F
@A00769:11:HC3HCDRXX:1:2107:13268:20556
CAAAGAGC
+
FFFFFFFF
@A00769:11:HC3HCDRXX:1:2107:27534:20556
CAAAGAGC
+
FFFFF:FF
@A00769:11:HC3HCDRXX:1:2107:3079:20572
CAAAGAGC
+
FFFFFFFF
@A00769:11:HC3HCDRXX:1:2107:1127:20603
CAAAGAGC
+
FFF:F:FF
@A00769:11:HC3HCDRXX:1:2107:24451:20729
CAAAGAGC
+
FFFFFFFF
@A00769:11:HC3HCDRXX:1:2107:20699:20744
CAAAGAGC
+
FFFFFFFF
@A00769:11:HC3HCDRXX:1:2107:20745:20760
CAAAGAGC
+
FFFFFFFF
@A00769:11:HC3HCDRXX:1:2107:17400:20854
CAAAGAGC
+
FFFFFFFF
@A00769:11:HC3HCDRXX:1:2107:2347:21026
CAAAGAGC
+
FFFFFFFF
@A00769:11:HC3HCDRXX:1:2107:3351:21042
CAAAGAGC
+
FFFFFFFF
@A00769:11:HC3HCDRXX:1:2107:22652:21057
CAAAGAGC
+
FFF:FFFF
@A00769:11:HC3HCDRXX:1:2107:25717:21104
CAAAGAGC
+
FFFFFFFF
@A00769:11:HC3HCDRXX:1:2107:17246:21371
CAAAGAGC
+
FFFFFFFF
@A00769:11:HC3HCDRXX:1:2107:11433:21418
CAAAGAGC
+
FF:F,FF,
@A00769:11:HC3HCDRXX:1:2107:15673:21559
CAAAGAGC
+
F:F,FFFF
@A00769:11:HC3HCDRXX:1:2107:27199:21574
CAAAGAGC
+
FFFFFFFF
@A00769:11:HC3HCDRXX:1:2107:15854:21590
CAAAGAGC
+
FFF:FFFF
@A00769:11:HC3HCDRXX:1:2107:30481:21684
CAAAGAGC
+
:,FFFFFF
@A00769:11:HC3HCDRXX:1:2107:10511:21793
CAAAGAGC
+
FFF:FFFF
@A00769:11:HC3HCDRXX:1:2107:1506:21825
CAAAGAGC
+
FFFFF:FF
@A00769:11:HC3HCDRXX:1:2107:6723:21872
CAAAGAGC
+
FFFFFF,:
@A00769:11:HC3HCDRXX:1:2107:8504:21887
CAAAGAGC
+
FFFFFFFF
@A00769:11:HC3HCDRXX:1:2107:6894:21981
CAAAGAGC
+
FFF:FFFF
@A00769:11:HC3HCDRXX:1:2107:15167:22028
CAAAGAGC
+
FFFFFFFF
@A00769:11:HC3HCDRXX:1:2107:21893:22060
CAAAGAGC
+
FFFFFFFF
@A00769:11:HC3HCDRXX:1:2107:27995:22075
CAAAGAGC
+
FFF:F:FF
@A00769:11:HC3HCDRXX:1:2107:8413:22106
CAAAGAGC
+
FFFFFFFF
@A00769:11:HC3HCDRXX:1:2107:30120:22185
CAAAGAGC
+
FFFFFFFF
@A00769:11:HC3HCDRXX:1:2107:17454:22294
CAAAGAGC
+
FF:FF:FF
@A00769:11:HC3HCDRXX:1:2107:2654:22404
CAAAGAGC
+
FFFFFFFF
@A00769:11:HC3HCDRXX:1:2107:4426:22467
CAAAGAGC
+
FFFFFFFF
@A00769:11:HC3HCDRXX:1:2107:28619:22592
CAAAGAGC
+
FFFFFFFF
@A00769:11:HC3HCDRXX:1:2107:5538:22608
CAAAGAGC
+
FFFFFFFF
@A00769:11:HC3HCDRXX:1:2107:19931:22639
CAAAGAGC
+
FFFFFFFF
@A00769:11:HC3HCDRXX:1:2107:8648:22670
CAAAGAGC
+
FFFFFFFF
@A00769:11:HC3HCDRXX:1:2107:1353:22686
CAAAGAGC
+
FFF:FFFF
@A00769:11:HC3HCDRXX:1:2107:29252:22686
CAAAGAGC
+
FFFF:FFF
@A00769:11:HC3HCDRXX:1:2107:12807:22701
CAAAGAGC
+
FFFFFFFF
@A00769:11:HC3HCDRXX:1:2107:26639:22701
CAAAGAGC
+
FFFFF:FF
@A00769:11:HC3HCDRXX:1:2107:6036:22811
CAAAGAGC
+
FFFF:FFF
@A00769:11:HC3HCDRXX:1:2107:22182:22811
CAAAGAGC
+
FFFFFFFF
@A00769:11:HC3HCDRXX:1:2107:29912:22921
CAAAGAGC
+
FFFFFFFF
@A00769:11:HC3HCDRXX:1:2107:11966:23030
CAAAGAGC
+
FFFFFFFF
@A00769:11:HC3HCDRXX:1:2107:13503:23062
CAAAGAGC
+
FFFFF:FF
@A00769:11:HC3HCDRXX:1:2107:12852:23093
CAAAGAGC
+
FFFFFFFF
@A00769:11:HC3HCDRXX:1:2107:20690:23109
CAAAGAGC
+
FFFFFFFF
@A00769:11:HC3HCDRXX:1:2107:24017:23109
CAAAGAGC
+
,FFFFFFF
@A00769:11:HC3HCDRXX:1:2107:5882:23140
CAAAGAGC
+
FFFFFFFF
@A00769:11:HC3HCDRXX:1:2107:20175:23187
CAAAGAGC
+
FFFFFFFF
@A00769:11:HC3HCDRXX:1:2107:17083:23281
CAAAGAGC
+
FFFFFFFF
@A00769:11:HC3HCDRXX:1:2107:4399:23359
CAAAGAGC
+
FFFFFFFF
@A00769:11:HC3HCDRXX:1:2107:14082:23375
CAAAGAGC
+
FFFFFFFF
@A00769:11:HC3HCDRXX:1:2107:19153:23453
CAAAGAGC
+
FFF:FFFF
@A00769:11:HC3HCDRXX:1:2107:1416:23484
CAAAGAGC
+
FF:FF:FF
@A00769:11:HC3HCDRXX:1:2107:5385:23531
CAAAGAGC
+
FFF:,FFF
@A00769:11:HC3HCDRXX:1:2107:14832:23547
CAAAGAGC
+
FFFFFFFF
@A00769:11:HC3HCDRXX:1:2107:13440:23578
CAAAGAGC
+
FFFFFFFF
@A00769:11:HC3HCDRXX:1:2107:9598:23594
CAAAGAGC
+
FFFFFFFF
@A00769:11:HC3HCDRXX:1:2107:23863:23594
CAAAGAGC
+
FFFFFFFF
@A00769:11:HC3HCDRXX:1:2107:9028:23610
CAAAGAGC
+
FFFFFFFF
@A00769:11:HC3HCDRXX:1:2107:9082:23641
CAAAGAGC
+
FFFFFFFF
@A00769:11:HC3HCDRXX:1:2107:31069:23735
CAAAGAGC
+
FFFFFFFF
@A00769:11:HC3HCDRXX:1:2107:32036:23750
CAAAGAGC
+
FFF,:F:F
@A00769:11:HC3HCDRXX:1:2107:31593:23829
CAAAGAGC
+
FFFFFFFF
@A00769:11:HC3HCDRXX:1:2107:25174:23891
CAAAGAGC
+
FFFFFFFF
@A00769:11:HC3HCDRXX:1:2107:29939:23938
CAAAGAGC
+
FFFFFFFF
@A00769:11:HC3HCDRXX:1:2107:30201:23954
CAAAGAGC
+
FFFFFFFF
@A00769:11:HC3HCDRXX:1:2107:5954:24017
CAAAGAGC
+
FFFFFFFF
@A00769:11:HC3HCDRXX:1:2107:32579:24064
CAAAGAGC
+
FFFFFFFF
@A00769:11:HC3HCDRXX:1:2107:29903:24220
CAAAGAGC
+
FFFFFFFF
@A00769:11:HC3HCDRXX:1:2107:2374:24267
CAAAGAGC
+
FFFFFFFF
@A00769:11:HC3HCDRXX:1:2107:31313:24283
CAAAGAGC
+
FFFFFFFF
@A00769:11:HC3HCDRXX:1:2107:15564:24345
CAAAGAGC
+
FFFFFFFF
@A00769:11:HC3HCDRXX:1:2107:22806:24361
CAAAGAGC
+
FFFFFFFF
@A00769:11:HC3HCDRXX:1:2107:23312:24361
CAAAGAGC
+
FFFFFFFF
@A00769:11:HC3HCDRXX:1:2107:19831:24377
CAAAGAGC
+
FFFFFFFF
@A00769:11:HC3HCDRXX:1:2107:17372:24408
CAAAGAGC
+
FFFFFFFF
@A00769:11:HC3HCDRXX:1:2107:13910:24455
CAAAGAGC
+
FFF:FFFF
@A00769:11:HC3HCDRXX:1:2107:7808:24471
CAAAGAGC
+
:FFFFFFF
@A00769:11:HC3HCDRXX:1:2107:17363:24486
CAAAGAGC
+
FFFFFFFF
@A00769:11:HC3HCDRXX:1:2107:32570:24518
CAAAGAGC
+
FFFFFFFF
@A00769:11:HC3HCDRXX:1:2107:12147:24690
CAAAGAGC
+
FFFFFFFF
@A00769:11:HC3HCDRXX:1:2107:30409:24690
CAAAGAGC
+
FFFFFFFF
@A00769:11:HC3HCDRXX:1:2107:3215:24721
CAAAGAGC
+
FFFFFFFF
@A00769:11:HC3HCDRXX:1:2107:16622:24737
CAAAGAGC
+
FFFF:FFF
@A00769:11:HC3HCDRXX:1:2107:1289:24831
CAAAGAGC
+
FFFFFFFF
@A00769:11:HC3HCDRXX:1:2107:28718:24925
CAAAGAGC
+
FFFFFFFF
@A00769:11:HC3HCDRXX:1:2107:16993:25003
CAAAGAGC
+
FFFF:FFF
@A00769:11:HC3HCDRXX:1:2107:5077:25034
CAAAGAGC
+
FFFFFFFF
@A00769:11:HC3HCDRXX:1:2107:17372:25066
CAAAGAGC
+
F:FFFFFF
@A00769:11:HC3HCDRXX:1:2107:7672:25081
CAAAGAGC
+
FFFFFFFF
@A00769:11:HC3HCDRXX:1:2107:27073:25113
CAAAGAGC
+
FFFFFFFF
@A00769:11:HC3HCDRXX:1:2107:5466:25144
CAAAGAGC
+
FFFFFFFF
@A00769:11:HC3HCDRXX:1:2107:9534:25144
CAAAGAGC
+
FFFFFFF:
@A00769:11:HC3HCDRXX:1:2107:13982:25144
CAAAGAGC
+
FFFFFFFF
@A00769:11:HC3HCDRXX:1:2107:20039:25175
CAAAGAGC
+
FFFFFFFF
@A00769:11:HC3HCDRXX:1:2107:18629:25207
CAAAGAGC
+
FFFFFFFF
@A00769:11:HC3HCDRXX:1:2107:27688:25207
CAAAGAGC
+
FFFFFFFF
@A00769:11:HC3HCDRXX:1:2107:28320:25238
CAAAGAGC
+
F:FFFFFF
@A00769:11:HC3HCDRXX:1:2107:7265:25254
CAAAGAGC
+
FFFFFFFF
@A00769:11:HC3HCDRXX:1:2107:10854:25332
CAAAGAGC
+
FFFFFFFF
@A00769:11:HC3HCDRXX:1:2107:15772:25363
CAAAGAGC
+
FFFFF:FF
@A00769:11:HC3HCDRXX:1:2107:13340:25379
CAAAGAGC
+
FFFFFFFF
@A00769:11:HC3HCDRXX:1:2107:16613:25441
CAAAGAGC
+
F:,,,FFF
@A00769:11:HC3HCDRXX:1:2107:26404:25488
CAAAGAGC
+
FFFFFFFF
@A00769:11:HC3HCDRXX:1:2107:30192:25504
CAAAGAGC
+
FFFFFFFF
@A00769:11:HC3HCDRXX:1:2107:26006:25520
CAAAGAGC
+
FFF:FFFF
@A00769:11:HC3HCDRXX:1:2107:28348:25567
CAAAGAGC
+
F,FFFFFF
@A00769:11:HC3HCDRXX:1:2107:22245:25582
CAAAGAGC
+
FFFFFF:F
@A00769:11:HC3HCDRXX:1:2107:21441:25598
CAAAGAGC
+
FFFFFFFF
@A00769:11:HC3HCDRXX:1:2107:22842:25614
CAAAGAGC
+
FFFFFFFF
@A00769:11:HC3HCDRXX:1:2107:32832:25629
CAAAGAGC
+
FFFFFFFF
@A00769:11:HC3HCDRXX:1:2107:31096:25755
CAAAGAGC
+
FFFFFFFF
@A00769:11:HC3HCDRXX:1:2107:2410:25864
CAAAGAGC
+
FFFFFFFF
@A00769:11:HC3HCDRXX:1:2107:23601:25864
CAAAGAGC
+
FFFFF:F,
@A00769:11:HC3HCDRXX:1:2107:17779:25895
CAAAGAGC
+
FFFFFFFF
@A00769:11:HC3HCDRXX:1:2107:2510:25911
CAAAGAGC
+
FFFFFFFF
@A00769:11:HC3HCDRXX:1:2107:7627:25942
CAAAGAGC
+
FFFFFFFF
@A00769:11:HC3HCDRXX:1:2107:11623:25942
CAAAGAGC
+
FFFFFFFF
@A00769:11:HC3HCDRXX:1:2107:6451:26099
CAAAGAGC
+
FFFFFFFF
@A00769:11:HC3HCDRXX:1:2107:13593:26130
CAAAGAGC
+
FFFFFFFF
@A00769:11:HC3HCDRXX:1:2107:29586:26209
CAAAGAGC
+
:FFFFFFF
@A00769:11:HC3HCDRXX:1:2107:32244:26271
CAAAGAGC
+
F:FFFF:F
@A00769:11:HC3HCDRXX:1:2107:25527:26412
CAAAGAGC
+
FFFFFFFF
@A00769:11:HC3HCDRXX:1:2107:29225:26459
CAAAGAGC
+
FFFFFFFF
@A00769:11:HC3HCDRXX:1:2107:4960:26553
CAAAGAGC
+
FFFFFFFF
@A00769:11:HC3HCDRXX:1:2107:23475:26553
CAAAGAGC
+
FFFFFFFF
@A00769:11:HC3HCDRXX:1:2107:13286:26569
CAAAGAGC
+
FFFFFFFF
@A00769:11:HC3HCDRXX:1:2107:2501:26647
CAAAGAGC
+
FFFFFFFF
@A00769:11:HC3HCDRXX:1:2107:12427:26678
CAAAGAGC
+
FFFFFFFF
@A00769:11:HC3HCDRXX:1:2107:20003:26678
CAAAGAGC
+
FFFFFFFF
@A00769:11:HC3HCDRXX:1:2107:23430:26694
CAAAGAGC
+
FFFFFFFF
@A00769:11:HC3HCDRXX:1:2107:25500:26710
CAAAGAGC
+
FFFFFFFF
@A00769:11:HC3HCDRXX:1:2107:5656:26725
CAAAGAGC
+
FFFFFFFF
@A00769:11:HC3HCDRXX:1:2107:27190:26850
CAAAGAGC
+
FFFFFFFF
@A00769:11:HC3HCDRXX:1:2107:28800:26850
CAAAGAGC
+
,FFFFF:F
@A00769:11:HC3HCDRXX:1:2107:20482:26882
CAAAGAGC
+
FFF:FFFF
@A00769:11:HC3HCDRXX:1:2107:19461:26897
CAAAGAGC
+
FFFFFFFF
@A00769:11:HC3HCDRXX:1:2107:8766:26913
CAAAGAGC
+
FFFFFFFF
@A00769:11:HC3HCDRXX:1:2107:14525:26929
CAAAGAGC
+
FFFFFFFF
@A00769:11:HC3HCDRXX:1:2107:20717:26976
CAAAGAGC
+
FFF,FF:,
@A00769:11:HC3HCDRXX:1:2107:13431:27132
CAAAGAGC
+
FFFFFFFF
@A00769:11:HC3HCDRXX:1:2107:29505:27132
CAAAGAGC
+
FFF:FFFF
@A00769:11:HC3HCDRXX:1:2107:21549:27164
CAAAGAGC
+
FFFFFFFF
@A00769:11:HC3HCDRXX:1:2107:7355:27258
CAAAGAGC
+
FFFFFFFF
@A00769:11:HC3HCDRXX:1:2107:27661:27258
CAAAGAGC
+
FFFFF:FF
@A00769:11:HC3HCDRXX:1:2107:29324:27258
CAAAGAGC
+
FF:FFF:F
@A00769:11:HC3HCDRXX:1:2107:3332:27273
CAAAGAGC
+
FFF:FFFF
@A00769:11:HC3HCDRXX:1:2107:27688:27273
CAAAGAGC
+
FFFFFFFF
@A00769:11:HC3HCDRXX:1:2107:29351:27273
CAAAGAGC
+
FFFFFFFF
@A00769:11:HC3HCDRXX:1:2107:26892:27305
CAAAGAGC
+
FFFFFFFF
@A00769:11:HC3HCDRXX:1:2107:14850:27367
CAAAGAGC
+
FFFFFFFF
@A00769:11:HC3HCDRXX:1:2107:15411:27367
CAAAGAGC
+
FFFFFFFF
@A00769:11:HC3HCDRXX:1:2107:32579:27383
CAAAGAGC
+
FFFFFFFF
@A00769:11:HC3HCDRXX:1:2107:1307:27398
CAAAGAGC
+
FFFFFFFF
@A00769:11:HC3HCDRXX:1:2107:1777:27492
CAAAGAGC
+
FFF::FF,
@A00769:11:HC3HCDRXX:1:2107:29586:27492
CAAAGAGC
+
FFF:FFFF
@A00769:11:HC3HCDRXX:1:2107:8097:27539
CAAAGAGC
+
:FFFFF:F
@A00769:11:HC3HCDRXX:1:2107:10013:27539
CAAAGAGC
+
FFFFFFFF
@A00769:11:HC3HCDRXX:1:2107:19397:27633
CAAAGAGC
+
FFFFFFFF
@A00769:11:HC3HCDRXX:1:2107:23701:27759
CAAAGAGC
+
FFFFF:FF
@A00769:11:HC3HCDRXX:1:2107:10637:27774
CAAAGAGC
+
FFFFFFFF
@A00769:11:HC3HCDRXX:1:2107:27633:27774
CAAAGAGC
+
FFF:FFFF
@A00769:11:HC3HCDRXX:1:2107:12048:27899
CAAAGAGC
+
FFFFFFFF
@A00769:11:HC3HCDRXX:1:2107:10248:28009
CAAAGAGC
+
FFFFFFFF
@A00769:11:HC3HCDRXX:1:2107:29089:28040
CAAAGAGC
+
FFFFFFFF
@A00769:11:HC3HCDRXX:1:2107:23484:28134
CAAAGAGC
+
FFF:FFFF
@A00769:11:HC3HCDRXX:1:2107:27109:28181
CAAAGAGC
+
FFFFFF,F
@A00769:11:HC3HCDRXX:1:2107:1913:28260
CAAAGAGC
+
FFFFFFFF
@A00769:11:HC3HCDRXX:1:2107:10881:28260
CAAAGAGC
+
FFFFFFFF
@A00769:11:HC3HCDRXX:1:2107:8576:28275
CAAAGAGC
+
FFFFFFFF
@A00769:11:HC3HCDRXX:1:2107:2293:28291
CAAAGAGC
+
FFFFFFFF
@A00769:11:HC3HCDRXX:1:2107:30996:28369
CAAAGAGC
+
FFFFFFFF
@A00769:11:HC3HCDRXX:1:2107:15935:28401
CAAAGAGC
+
FFFFFFFF
@A00769:11:HC3HCDRXX:1:2107:2899:28620
CAAAGAGC
+
FFFFFFFF
@A00769:11:HC3HCDRXX:1:2107:17779:28651
CAAAGAGC
+
FFFFFFFF
@A00769:11:HC3HCDRXX:1:2107:16242:28682
CAAAGAGC
+
FFFFFFFF
@A00769:11:HC3HCDRXX:1:2107:19949:28714
CAAAGAGC
+
FFFF:FFF
@A00769:11:HC3HCDRXX:1:2107:17806:28917
CAAAGAGC
+
FFFF,FFF
@A00769:11:HC3HCDRXX:1:2107:28113:29042
CAAAGAGC
+
FFFFFFFF
@A00769:11:HC3HCDRXX:1:2107:10691:29058
CAAAGAGC
+
FFFFFFFF
@A00769:11:HC3HCDRXX:1:2107:32895:29058
CAAAGAGC
+
FFFFFFFF
@A00769:11:HC3HCDRXX:1:2107:19334:29121
CAAAGAGC
+
FFFFFFFF
@A00769:11:HC3HCDRXX:1:2107:10257:29152
CAAAGAGC
+
FFFFFFFF
@A00769:11:HC3HCDRXX:1:2107:28519:29152
CAAAGAGC
+
FFFFFFFF
@A00769:11:HC3HCDRXX:1:2107:18692:29168
CAAAGAGC
+
FFFFFFFF
@A00769:11:HC3HCDRXX:1:2107:25735:29183
CAAAGAGC
+
FFFFFFFF
@A00769:11:HC3HCDRXX:1:2107:2230:29309
CAAAGAGC
+
FFFFFFFF
@A00769:11:HC3HCDRXX:1:2107:1325:29371
CAAAGAGC
+
FFFFFFFF
@A00769:11:HC3HCDRXX:1:2107:17779:29371
CAAAGAGC
+
FFFFF:FF
@A00769:11:HC3HCDRXX:1:2107:12147:29387
CAAAGAGC
+
FFFFFFFF
@A00769:11:HC3HCDRXX:1:2107:19153:29403
CAAAGAGC
+
FFFFFFFF
@A00769:11:HC3HCDRXX:1:2107:15040:29418
CAAAGAGC
+
FFFFFFFF
@A00769:11:HC3HCDRXX:1:2107:15040:29450
CAAAGAGC
+
FFFFFFFF
@A00769:11:HC3HCDRXX:1:2107:11442:29512
CAAAGAGC
+
FFF:FFF:
@A00769:11:HC3HCDRXX:1:2107:29722:29543
CAAAGAGC
+
FFF:FFF,
@A00769:11:HC3HCDRXX:1:2107:10257:29590
CAAAGAGC
+
FFFFFFFF
@A00769:11:HC3HCDRXX:1:2107:32624:29622
CAAAGAGC
+
FFFFFFFF
@A00769:11:HC3HCDRXX:1:2107:29152:29653
CAAAGAGC
+
FFFFFFFF
@A00769:11:HC3HCDRXX:1:2107:23014:29669
CAAAGAGC
+
FFFFF:FF
@A00769:11:HC3HCDRXX:1:2107:22236:29763
CAAAGAGC
+
FFFFFFFF
@A00769:11:HC3HCDRXX:1:2107:21667:29778
CAAAGAGC
+
FFFFFFFF
@A00769:11:HC3HCDRXX:1:2107:8341:29810
CAAAGAGC
+
FFFFF:FF
@A00769:11:HC3HCDRXX:1:2107:15411:29810
CAAAGAGC
+
FFFFFFFF
@A00769:11:HC3HCDRXX:1:2107:29948:29810
CAAAGAGC
+
FFF,FFFF
@A00769:11:HC3HCDRXX:1:2107:7030:29825
CAAAGAGC
+
FFFFFFFF
@A00769:11:HC3HCDRXX:1:2107:16920:29982
CAAAGAGC
+
FFFFFFFF
@A00769:11:HC3HCDRXX:1:2107:6569:30060
CAAAGAGC
+
FFFFFFFF
@A00769:11:HC3HCDRXX:1:2107:4607:30107
CAAAGAGC
+
FFFFFFFF
@A00769:11:HC3HCDRXX:1:2107:18313:30170
CAAAGAGC
+
FFFFFFFF
@A00769:11:HC3HCDRXX:1:2107:18783:30201
CAAAGAGC
+
FFFF:FFF
@A00769:11:HC3HCDRXX:1:2107:24144:30217
CAAAGAGC
+
FFFFFFFF
@A00769:11:HC3HCDRXX:1:2107:13087:30295
CAAAGAGC
+
FFF:FFFF
@A00769:11:HC3HCDRXX:1:2107:14687:30311
CAAAGAGC
+
FFFFFFFF
@A00769:11:HC3HCDRXX:1:2107:3739:30420
CAAAGAGC
+
FFFFFFFF
@A00769:11:HC3HCDRXX:1:2107:15935:30436
CAAAGAGC
+
FFFFFFFF
@A00769:11:HC3HCDRXX:1:2107:16224:30467
CAAAGAGC
+
:FFFF:FF
@A00769:11:HC3HCDRXX:1:2107:29821:30624
CAAAGAGC
+
FFFFFFFF
@A00769:11:HC3HCDRXX:1:2107:30897:30796
CAAAGAGC
+
FFFFFFFF
@A00769:11:HC3HCDRXX:1:2107:19253:30859
CAAAGAGC
+
FFF:FFFF
@A00769:11:HC3HCDRXX:1:2107:17083:30890
CAAAGAGC
+
FFFF:FFF
@A00769:11:HC3HCDRXX:1:2107:6144:30921
CAAAGAGC
+
FFFFFFFF
@A00769:11:HC3HCDRXX:1:2107:30924:30937
CAAAGAGC
+
FFFFFFFF
@A00769:11:HC3HCDRXX:1:2107:18285:31000
CAAAGAGC
+
FFF:FFFF
@A00769:11:HC3HCDRXX:1:2107:10791:31015
CAAAGAGC
+
FFF:FFFF
@A00769:11:HC3HCDRXX:1:2107:17300:31015
CAAAGAGC
+
FFF:FFFF
@A00769:11:HC3HCDRXX:1:2107:21612:31062
CAAAGAGC
+
FFFFFFFF
@A00769:11:HC3HCDRXX:1:2107:6705:31109
CAAAGAGC
+
FFFFFFFF
@A00769:11:HC3HCDRXX:1:2107:14778:31156
CAAAGAGC
+
FFFF::F,
@A00769:11:HC3HCDRXX:1:2107:8323:31187
CAAAGAGC
+
FFFFFFFF
@A00769:11:HC3HCDRXX:1:2107:23475:31219
CAAAGAGC
+
FFFFFFFF
@A00769:11:HC3HCDRXX:1:2107:12581:31234
CAAAGAGC
+
FFF:FF,:
@A00769:11:HC3HCDRXX:1:2107:18701:31281
CAAAGAGC
+
FFFFFFFF
@A00769:11:HC3HCDRXX:1:2107:29044:31375
CAAAGAGC
+
FFFFFFFF
@A00769:11:HC3HCDRXX:1:2107:7654:31469
CAAAGAGC
+
FFFFFFFF
@A00769:11:HC3HCDRXX:1:2107:28962:31516
CAAAGAGC
+
FFFFFFFF
@A00769:11:HC3HCDRXX:1:2107:32452:31548
CAAAGAGC
+
FFF:FFFF
@A00769:11:HC3HCDRXX:1:2107:2980:31610
CAAAGAGC
+
FFFFFFFF
@A00769:11:HC3HCDRXX:1:2107:25861:31626
CAAAGAGC
+
FFFFFFFF
@A00769:11:HC3HCDRXX:1:2107:29008:31626
CAAAGAGC
+
FFFFFFFF
@A00769:11:HC3HCDRXX:1:2107:20003:31782
CAAAGAGC
+
FFFFFFFF
@A00769:11:HC3HCDRXX:1:2107:28655:31923
CAAAGAGC
+
FFFFFFFF
@A00769:11:HC3HCDRXX:1:2107:24270:31970
CAAAGAGC
+
FFFFFFFF
@A00769:11:HC3HCDRXX:1:2107:32136:31970
CAAAGAGC
+
FFFFFFFF
@A00769:11:HC3HCDRXX:1:2107:4047:32017
CAAAGAGC
+
FFFFFFFF
@A00769:11:HC3HCDRXX:1:2107:31177:32033
CAAAGAGC
+
:FFFFFFF
@A00769:11:HC3HCDRXX:1:2107:32606:32127
CAAAGAGC
+
FFFFFFFF
@A00769:11:HC3HCDRXX:1:2107:24397:32158
CAAAGAGC
+
FFFFFFFF
@A00769:11:HC3HCDRXX:1:2107:29152:32283
CAAAGAGC
+
FFFFFFFF
@A00769:11:HC3HCDRXX:1:2107:18032:32377
CAAAGAGC
+
FFFFFFFF
@A00769:11:HC3HCDRXX:1:2107:28754:32471
CAAAGAGC
+
FFFFFFF:
@A00769:11:HC3HCDRXX:1:2107:12644:32565
CAAAGAGC
+
FFFFFFFF
@A00769:11:HC3HCDRXX:1:2107:5367:32612
CAAAGAGC
+
FFFFFFFF
@A00769:11:HC3HCDRXX:1:2107:15429:32628
CAAAGAGC
+
FFFFFFFF
@A00769:11:HC3HCDRXX:1:2107:31557:32628
CAAAGAGC
+
FFFFFFFF
@A00769:11:HC3HCDRXX:1:2107:24496:32643
CAAAGAGC
+
FFFFFFFF
@A00769:11:HC3HCDRXX:1:2107:27046:32643
CAAAGAGC
+
FFFFFFFF
@A00769:11:HC3HCDRXX:1:2107:27001:32659
CAAAGAGC
+
FFFFFFFF
@A00769:11:HC3HCDRXX:1:2107:17924:32722
CAAAGAGC
+
FFF,,FF:
@A00769:11:HC3HCDRXX:1:2107:4661:32737
CAAAGAGC
+
FFFFFFFF
@A00769:11:HC3HCDRXX:1:2107:7310:32753
CAAAGAGC
+
FFFFFFFF
@A00769:11:HC3HCDRXX:1:2107:9227:32753
CAAAGAGC
+
FFFFFFFF
@A00769:11:HC3HCDRXX:1:2107:12183:32925
CAAAGAGC
+
FFF:FFFF
@A00769:11:HC3HCDRXX:1:2107:14552:32988
CAAAGAGC
+
FFFFFFFF
@A00769:11:HC3HCDRXX:1:2107:20971:33051
CAAAGAGC
+
FFF,FFFF
@A00769:11:HC3HCDRXX:1:2107:14660:33082
CAAAGAGC
+
FFFFFFFF
@A00769:11:HC3HCDRXX:1:2107:1777:33160
CAAAGAGC
+
FFFFFFFF
@A00769:11:HC3HCDRXX:1:2107:19370:33160
CAAAGAGC
+
FFFFFFFF
@A00769:11:HC3HCDRXX:1:2107:21947:33176
CAAAGAGC
+
FFFFFFFF
@A00769:11:HC3HCDRXX:1:2107:28872:33176
CAAAGAGC
+
FFFFFFFF
@A00769:11:HC3HCDRXX:1:2107:20094:33191
CAAAGAGC
+
FFFFFFFF
@A00769:11:HC3HCDRXX:1:2107:29704:33238
CAAAGAGC
+
FFFFFFFF
@A00769:11:HC3HCDRXX:1:2107:1949:33270
CAAAGAGC
+
FFFFFFFF
@A00769:11:HC3HCDRXX:1:2107:15745:33270
CAAAGAGC
+
FFFFFFFF
@A00769:11:HC3HCDRXX:1:2107:5448:33348
CAAAGAGC
+
FFFFFFFF
@A00769:11:HC3HCDRXX:1:2107:25572:33348
CAAAGAGC
+
FFFF:FFF
@A00769:11:HC3HCDRXX:1:2107:4399:33536
CAAAGAGC
+
FFFFFFFF
@A00769:11:HC3HCDRXX:1:2107:16062:33567
CAAAGAGC
+
FFFF:FFF
@A00769:11:HC3HCDRXX:1:2107:15808:33630
CAAAGAGC
+
FFF::FFF
@A00769:11:HC3HCDRXX:1:2107:24089:33724
CAAAGAGC
+
FFFFFFFF
@A00769:11:HC3HCDRXX:1:2107:5954:33818
CAAAGAGC
+
FFFFFFFF
@A00769:11:HC3HCDRXX:1:2107:24777:34037
CAAAGAGC
+
FFFFFFFF
@A00769:11:HC3HCDRXX:1:2107:1461:34053
CAAAGAGC
+
FFF:,FFF
@A00769:11:HC3HCDRXX:1:2107:11424:34053
CAAAGAGC
+
FFFFFFFF
@A00769:11:HC3HCDRXX:1:2107:16369:34068
CAAAGAGC
+
FFFF:FF,
@A00769:11:HC3HCDRXX:1:2107:5159:34287
CAAAGAGC
+
FFFFFFFF
@A00769:11:HC3HCDRXX:1:2107:31819:34303
CAAAGAGC
+
FFFFFFFF
@A00769:11:HC3HCDRXX:1:2107:4996:34319
CAAAGAGC
+
FFFFFFFF
@A00769:11:HC3HCDRXX:1:2107:20790:34366
CAAAGAGC
+
FFFFFFFF
@A00769:11:HC3HCDRXX:1:2107:26702:34366
CAAAGAGC
+
FFFFFFFF
@A00769:11:HC3HCDRXX:1:2107:31213:34413
CAAAGAGC
+
FF:FFFFF
@A00769:11:HC3HCDRXX:1:2107:17960:34444
CAAAGAGC
+
FFFFFFFF
@A00769:11:HC3HCDRXX:1:2107:28085:34475
CAAAGAGC
+
FFFFFFFF
@A00769:11:HC3HCDRXX:1:2107:32334:34475
CAAAGAGC
+
FFFFFFFF
@A00769:11:HC3HCDRXX:1:2107:1344:34507
CAAAGAGC
+
FFFF:FF:
@A00769:11:HC3HCDRXX:1:2107:31638:34522
CAAAGAGC
+
FFFFFFFF
@A00769:11:HC3HCDRXX:1:2107:27208:34585
CAAAGAGC
+
FFFFFFFF
@A00769:11:HC3HCDRXX:1:2107:23330:34601
CAAAGAGC
+
FFFFFFFF
@A00769:11:HC3HCDRXX:1:2107:1280:34648
CAAAGAGC
+
FFF:F:FF
@A00769:11:HC3HCDRXX:1:2107:22164:34679
CAAAGAGC
+
FFFFFFFF
@A00769:11:HC3HCDRXX:1:2107:28230:34695
CAAAGAGC
+
FFFF:FFF
@A00769:11:HC3HCDRXX:1:2107:16785:34757
CAAAGAGC
+
FFFFFFFF
@A00769:11:HC3HCDRXX:1:2107:31412:34788
CAAAGAGC
+
FFFFFFFF
@A00769:11:HC3HCDRXX:1:2107:18186:34804
CAAAGAGC
+
FFFFFFFF
@A00769:11:HC3HCDRXX:1:2107:23185:34820
CAAAGAGC
+
FFFFFFFF
@A00769:11:HC3HCDRXX:1:2107:28944:34835
CAAAGAGC
+
FFFFFF,:
@A00769:11:HC3HCDRXX:1:2107:25482:34851
CAAAGAGC
+
:FFF:FFF
@A00769:11:HC3HCDRXX:1:2107:24523:34882
CAAAGAGC
+
FFF:FFFF
@A00769:11:HC3HCDRXX:1:2107:9887:34961
CAAAGAGC
+
FFFFFFFF
@A00769:11:HC3HCDRXX:1:2107:23231:34992
CAAAGAGC
+
FFFFFFFF
@A00769:11:HC3HCDRXX:1:2107:1940:35070
CAAAGAGC
+
FFFFFFFF
@A00769:11:HC3HCDRXX:1:2107:19859:35102
CAAAGAGC
+
FFFF:FFF
@A00769:11:HC3HCDRXX:1:2107:25446:35102
CAAAGAGC
+
FFFF,F:F
@A00769:11:HC3HCDRXX:1:2107:9805:35133
CAAAGAGC
+
FFFFFFFF
@A00769:11:HC3HCDRXX:1:2107:5927:35149
CAAAGAGC
+
FFFFFFFF
@A00769:11:HC3HCDRXX:1:2107:2799:35180
CAAAGAGC
+
FFFFFFFF
@A00769:11:HC3HCDRXX:1:2107:5457:35274
CAAAGAGC
+
FFFFFFFF
@A00769:11:HC3HCDRXX:1:2107:28944:35274
CAAAGAGC
+
FFFF:FF:
@A00769:11:HC3HCDRXX:1:2107:28845:35289
CAAAGAGC
+
FFFFFFFF
@A00769:11:HC3HCDRXX:1:2107:19271:35305
CAAAGAGC
+
FFFFFFFF
@A00769:11:HC3HCDRXX:1:2107:25057:35305
CAAAGAGC
+
FFF:FFFF
@A00769:11:HC3HCDRXX:1:2107:1615:35321
CAAAGAGC
+
,FFF:F::
@A00769:11:HC3HCDRXX:1:2107:6036:35336
CAAAGAGC
+
FFFFFFFF
@A00769:11:HC3HCDRXX:1:2107:31114:35336
CAAAGAGC
+
FFF:FFFF
@A00769:11:HC3HCDRXX:1:2107:2790:35446
CAAAGAGC
+
FFFFFFFF
@A00769:11:HC3HCDRXX:1:2107:11252:35477
CAAAGAGC
+
FFFFFFFF
@A00769:11:HC3HCDRXX:1:2107:26485:35493
CAAAGAGC
+
FFFFFFFF
@A00769:11:HC3HCDRXX:1:2107:9019:35556
CAAAGAGC
+
FFFFFFFF
@A00769:11:HC3HCDRXX:1:2107:14145:35571
CAAAGAGC
+
FFFFFFFF
@A00769:11:HC3HCDRXX:1:2107:27335:35587
CAAAGAGC
+
FFFFF:FF
@A00769:11:HC3HCDRXX:1:2107:1443:35681
CAAAGAGC
+
FFFFF:FF
@A00769:11:HC3HCDRXX:1:2107:20392:35681
CAAAGAGC
+
FFFFFFFF
@A00769:11:HC3HCDRXX:1:2107:18620:35712
CAAAGAGC
+
FFFFFFFF
@A00769:11:HC3HCDRXX:1:2107:30734:35712
CAAAGAGC
+
FFFFFFFF
@A00769:11:HC3HCDRXX:1:2107:23854:35728
CAAAGAGC
+
FFF,FFFF
@A00769:11:HC3HCDRXX:1:2107:11948:35775
CAAAGAGC
+
FFF:FFFF
@A00769:11:HC3HCDRXX:1:2107:24713:35806
CAAAGAGC
+
FFFFFFFF
@A00769:11:HC3HCDRXX:1:2107:26521:35806
CAAAGAGC
+
FFFF:FFF
@A00769:11:HC3HCDRXX:1:2107:6497:35853
CAAAGAGC
+
FFFFFFFF
@A00769:11:HC3HCDRXX:1:2107:10908:35853
CAAAGAGC
+
FFFFFFFF
@A00769:11:HC3HCDRXX:1:2107:23782:35853
CAAAGAGC
+
FFF:FFFF
@A00769:11:HC3HCDRXX:1:2107:19289:35869
CAAAGAGC
+
FFFF,FFF
@A00769:11:HC3HCDRXX:1:2107:4227:36088
CAAAGAGC
+
FFFFFFFF
@A00769:11:HC3HCDRXX:1:2107:15130:36119
CAAAGAGC
+
FFFFFFFF
@A00769:11:HC3HCDRXX:1:2107:4372:36151
CAAAGAGC
+
FFFFFFFF
@A00769:11:HC3HCDRXX:1:2107:18222:36151
CAAAGAGC
+
FFFFFFFF
@A00769:11:HC3HCDRXX:1:2107:5990:36323
CAAAGAGC
+
FFFFFFFF
@A00769:11:HC3HCDRXX:1:2107:19126:36338
CAAAGAGC
+
:FF:,:FF
@A00769:11:HC3HCDRXX:1:2107:24858:36338
CAAAGAGC
+
FFF:FFFF
@A00769:11:HC3HCDRXX:1:2107:17644:36464
CAAAGAGC
+
FFFFFFFF
@A00769:11:HC3HCDRXX:1:2107:13684:36495
CAAAGAGC
+
FFFFF:FF
@A00769:11:HC3HCDRXX:1:2107:7844:36558
CAAAGAGC
+
FFFFFFFF
@A00769:11:HC3HCDRXX:1:2107:2645:36573
CAAAGAGC
+
FFFFFFFF
@A00769:11:HC3HCDRXX:1:2107:20763:36636
CAAAGAGC
+
FFFFFFFF
@A00769:11:HC3HCDRXX:1:2107:4327:36699
CAAAGAGC
+
FFFFFFFF
@A00769:11:HC3HCDRXX:1:2107:12735:36855
CAAAGAGC
+
FFFFFFFF
@A00769:11:HC3HCDRXX:1:2107:9435:36871
CAAAGAGC
+
FFFFFFFF
@A00769:11:HC3HCDRXX:1:2107:20383:36886
CAAAGAGC
+
FFFFFFFF
@A00769:11:HC3HCDRXX:1:2107:19271:36933
CAAAGAGC
+
FFFFFFFF
@A00769:11:HC3HCDRXX:1:2107:27778:36949
CAAAGAGC
+
FFF:FFFF
@A00769:11:HC3HCDRXX:1:2107:32588:36949
CAAAGAGC
+
FFFFFFFF
@A00769:11:HC3HCDRXX:1:2107:10800:37012
CAAAGAGC
+
FFFF:F::
@A00769:11:HC3HCDRXX:1:2108:5213:1094
CAAAGAGC
+
FFFFFFFF
@A00769:11:HC3HCDRXX:1:2108:13476:1094
CAAAGAGC
+
FFFFFFFF
@A00769:11:HC3HCDRXX:1:2108:26377:1110
CAAAGAGC
+
FFFFFFFF
@A00769:11:HC3HCDRXX:1:2108:1588:1141
CAAAGAGC
+
FFFFFFFF
@A00769:11:HC3HCDRXX:1:2108:10041:1188
CAAAGAGC
+
FFFF:FFF
@A00769:11:HC3HCDRXX:1:2108:10140:1204
CAAAGAGC
+
FFFFFF:F
@A00769:11:HC3HCDRXX:1:2108:9679:1219
CAAAGAGC
+
FFFFFFFF
@A00769:11:HC3HCDRXX:1:2108:18792:1219
CAAAGAGC
+
FFFFFFFF
@A00769:11:HC3HCDRXX:1:2108:7428:1297
CAAAGAGC
+
FFFFFFFF
@A00769:11:HC3HCDRXX:1:2108:21676:1297
CAAAGAGC
+
FFF:FFFF
@A00769:11:HC3HCDRXX:1:2108:22046:1344
CAAAGAGC
+
FFFF:FFF
@A00769:11:HC3HCDRXX:1:2108:25120:1470
CAAAGAGC
+
FFFFFFFF
@A00769:11:HC3HCDRXX:1:2108:32244:1470
CAAAGAGC
+
FFFFFFFF
@A00769:11:HC3HCDRXX:1:2108:18801:1611
CAAAGAGC
+
FFFFFFFF
@A00769:11:HC3HCDRXX:1:2108:20094:1626
CAAAGAGC
+
FFFFFFFF
@A00769:11:HC3HCDRXX:1:2108:15573:1658
CAAAGAGC
+
FFFFFFFF
@A00769:11:HC3HCDRXX:1:2108:22191:1814
CAAAGAGC
+
FFFFFFFF
@A00769:11:HC3HCDRXX:1:2108:8965:1892
CAAAGAGC
+
FFFFFFFF
@A00769:11:HC3HCDRXX:1:2108:29921:1924
CAAAGAGC
+
FFFFFFFF
@A00769:11:HC3HCDRXX:1:2108:27416:1971
CAAAGAGC
+
FFF:FFFF
@A00769:11:HC3HCDRXX:1:2108:30960:1971
CAAAGAGC
+
FFFFFFFF
@A00769:11:HC3HCDRXX:1:2108:27389:1986
CAAAGAGC
+
FFF:F:FF
@A00769:11:HC3HCDRXX:1:2108:1506:2065
CAAAGAGC
+
FFF:F:FF
@A00769:11:HC3HCDRXX:1:2108:26332:2159
CAAAGAGC
+
FFFF:FFF
@A00769:11:HC3HCDRXX:1:2108:31810:2221
CAAAGAGC
+
FFFFFFFF
@A00769:11:HC3HCDRXX:1:2108:16215:2237
CAAAGAGC
+
FFFFFFFF
@A00769:11:HC3HCDRXX:1:2108:10972:2268
CAAAGAGC
+
FFFFFFFF
@A00769:11:HC3HCDRXX:1:2108:26377:2268
CAAAGAGC
+
FFFFF:FF
@A00769:11:HC3HCDRXX:1:2108:27805:2268
CAAAGAGC
+
FFFFF:FF
@A00769:11:HC3HCDRXX:1:2108:31159:2315
CAAAGAGC
+
FFFFFFFF
@A00769:11:HC3HCDRXX:1:2108:1461:2331
CAAAGAGC
+
FFFFFFFF
@A00769:11:HC3HCDRXX:1:2108:29939:2331
CAAAGAGC
+
FFFFF:FF
@A00769:11:HC3HCDRXX:1:2108:22336:2409
CAAAGAGC
+
FFFFFFFF
@A00769:11:HC3HCDRXX:1:2108:3251:2487
CAAAGAGC
+
FFFFFFFF
@A00769:11:HC3HCDRXX:1:2108:5403:2487
CAAAGAGC
+
FFFFFFFF
@A00769:11:HC3HCDRXX:1:2108:2184:2613
CAAAGAGC
+
F::FFF,F
@A00769:11:HC3HCDRXX:1:2108:3784:2628
CAAAGAGC
+
FFFFFFFF
@A00769:11:HC3HCDRXX:1:2108:9353:2660
CAAAGAGC
+
FFFFFFFF
@A00769:11:HC3HCDRXX:1:2108:31087:2660
CAAAGAGC
+
FFFFFFFF
@A00769:11:HC3HCDRXX:1:2108:17933:2675
CAAAGAGC
+
FFFFFFFF
@A00769:11:HC3HCDRXX:1:2108:1850:2848
CAAAGAGC
+
FFF:FFFF
@A00769:11:HC3HCDRXX:1:2108:3947:2879
CAAAGAGC
+
FFF:FFFF
@A00769:11:HC3HCDRXX:1:2108:7572:2895
CAAAGAGC
+
FFF:FFFF
@A00769:11:HC3HCDRXX:1:2108:29125:2926
CAAAGAGC
+
FFFFFFFF
@A00769:11:HC3HCDRXX:1:2108:25427:2942
CAAAGAGC
+
FFFFFFFF
@A00769:11:HC3HCDRXX:1:2108:6090:2988
CAAAGAGC
+
FFFFFFFF
@A00769:11:HC3HCDRXX:1:2108:25617:3020
CAAAGAGC
+
FFFFFFFF
@A00769:11:HC3HCDRXX:1:2108:31557:3035
CAAAGAGC
+
FFFFFFFF
@A00769:11:HC3HCDRXX:1:2108:26458:3067
CAAAGAGC
+
FFFFFFFF
@A00769:11:HC3HCDRXX:1:2108:27950:3082
CAAAGAGC
+
FFFFFFFF
@A00769:11:HC3HCDRXX:1:2108:15230:3098
CAAAGAGC
+
FFFFFFF:
@A00769:11:HC3HCDRXX:1:2108:5168:3176
CAAAGAGC
+
FFFFFFFF
@A00769:11:HC3HCDRXX:1:2108:27254:3223
CAAAGAGC
+
FFFFFFFF
@A00769:11:HC3HCDRXX:1:2108:14380:3286
CAAAGAGC
+
FFFFF:FF
@A00769:11:HC3HCDRXX:1:2108:27317:3364
CAAAGAGC
+
FFFFFFF:
@A00769:11:HC3HCDRXX:1:2108:27444:3364
CAAAGAGC
+
FFF:FFFF
@A00769:11:HC3HCDRXX:1:2108:1660:3427
CAAAGAGC
+
FFF:FFFF
@A00769:11:HC3HCDRXX:1:2108:28881:3443
CAAAGAGC
+
FF:,,F,F
@A00769:11:HC3HCDRXX:1:2108:28709:3490
CAAAGAGC
+
FFFF,FF:
@A00769:11:HC3HCDRXX:1:2108:29921:3490
CAAAGAGC
+
FFFFFFFF
@A00769:11:HC3HCDRXX:1:2108:24451:3505
CAAAGAGC
+
FFFFFFFF
@A00769:11:HC3HCDRXX:1:2108:26982:3505
CAAAGAGC
+
FFFFFFFF
@A00769:11:HC3HCDRXX:1:2108:23809:3646
CAAAGAGC
+
FFFFFFFF
@A00769:11:HC3HCDRXX:1:2108:7021:3724
CAAAGAGC
+
FFFFFFFF
@A00769:11:HC3HCDRXX:1:2108:23231:3803
CAAAGAGC
+
FFFFFFFF
@A00769:11:HC3HCDRXX:1:2108:1118:3834
CAAAGAGC
+
FFFFFFFF
@A00769:11:HC3HCDRXX:1:2108:31837:3834
CAAAGAGC
+
FFFF:FFF
@A00769:11:HC3HCDRXX:1:2108:9471:3897
CAAAGAGC
+
FFFFFFFF
@A00769:11:HC3HCDRXX:1:2108:26250:3897
CAAAGAGC
+
FFFFFFFF
@A00769:11:HC3HCDRXX:1:2108:3992:3928
CAAAGAGC
+
FFFFFFFF
@A00769:11:HC3HCDRXX:1:2108:27688:3944
CAAAGAGC
+
FFFFF:FF
@A00769:11:HC3HCDRXX:1:2108:3233:4085
CAAAGAGC
+
:FFFFFFF
@A00769:11:HC3HCDRXX:1:2108:21866:4163
CAAAGAGC
+
FFFFFFFF
@A00769:11:HC3HCDRXX:1:2108:25373:4257
CAAAGAGC
+
::FF,F,F
@A00769:11:HC3HCDRXX:1:2108:10113:4351
CAAAGAGC
+
FFFFFFFF
@A00769:11:HC3HCDRXX:1:2108:9977:4460
CAAAGAGC
+
FF:FFF:F
@A00769:11:HC3HCDRXX:1:2108:6189:4507
CAAAGAGC
+
FFFFFFFF
@A00769:11:HC3HCDRXX:1:2108:18059:4523
CAAAGAGC
+
FFFFFFFF
@A00769:11:HC3HCDRXX:1:2108:28800:4586
CAAAGAGC
+
FFF,FFF,
@A00769:11:HC3HCDRXX:1:2108:18114:4679
CAAAGAGC
+
FFFFFFFF
@A00769:11:HC3HCDRXX:1:2108:25310:4742
CAAAGAGC
+
FF:FFFFF
@A00769:11:HC3HCDRXX:1:2108:9507:4773
CAAAGAGC
+
FFFFF:FF
@A00769:11:HC3HCDRXX:1:2108:27299:4836
CAAAGAGC
+
:FF:FF,F
@A00769:11:HC3HCDRXX:1:2108:25925:4899
CAAAGAGC
+
FFFFFFFF
@A00769:11:HC3HCDRXX:1:2108:1127:4914
CAAAGAGC
+
FFFFFFFF
@A00769:11:HC3HCDRXX:1:2108:20971:4930
CAAAGAGC
+
:FFFFF,F
@A00769:11:HC3HCDRXX:1:2108:19895:5008
CAAAGAGC
+
FFFFFFFF
@A00769:11:HC3HCDRXX:1:2108:17635:5040
CAAAGAGC
+
FFFFFFFF
@A00769:11:HC3HCDRXX:1:2108:24713:5055
CAAAGAGC
+
FFFFFFFF
@A00769:11:HC3HCDRXX:1:2108:27498:5055
CAAAGAGC
+
FFF:FFFF
@A00769:11:HC3HCDRXX:1:2108:27715:5055
CAAAGAGC
+
FFF:::FF
@A00769:11:HC3HCDRXX:1:2108:28872:5118
CAAAGAGC
+
FFFFFFFF
@A00769:11:HC3HCDRXX:1:2108:16947:5165
CAAAGAGC
+
:FFFFF:F
@A00769:11:HC3HCDRXX:1:2108:27046:5181
CAAAGAGC
+
FFFFFFFF
@A00769:11:HC3HCDRXX:1:2108:5077:5212
CAAAGAGC
+
FFFFFFFF
@A00769:11:HC3HCDRXX:1:2108:28664:5228
CAAAGAGC
+
FFF::FFF
@A00769:11:HC3HCDRXX:1:2108:31684:5228
CAAAGAGC
+
FFFFFFFF
@A00769:11:HC3HCDRXX:1:2108:15492:5243
CAAAGAGC
+
FFFFFFFF
@A00769:11:HC3HCDRXX:1:2108:25509:5274
CAAAGAGC
+
FFF:,FFF
@A00769:11:HC3HCDRXX:1:2108:25048:5384
CAAAGAGC
+
FFF,:F:,
@A00769:11:HC3HCDRXX:1:2108:30400:5384
CAAAGAGC
+
FFFFFFFF
@A00769:11:HC3HCDRXX:1:2108:7663:5462
CAAAGAGC
+
FFFFFFFF
@A00769:11:HC3HCDRXX:1:2108:8721:5478
CAAAGAGC
+
FFFFFFFF
@A00769:11:HC3HCDRXX:1:2108:24433:5478
CAAAGAGC
+
FFFFFFFF
@A00769:11:HC3HCDRXX:1:2108:7645:5619
CAAAGAGC
+
,FFF,F:F
@A00769:11:HC3HCDRXX:1:2108:10782:5635
CAAAGAGC
+
FFFFFFFF
@A00769:11:HC3HCDRXX:1:2108:13169:5729
CAAAGAGC
+
FFFFFFFF
@A00769:11:HC3HCDRXX:1:2108:26648:5744
CAAAGAGC
+
FFFFFFFF
@A00769:11:HC3HCDRXX:1:2108:32669:5776
CAAAGAGC
+
FFFFFF:F
@A00769:11:HC3HCDRXX:1:2108:15709:5869
CAAAGAGC
+
FFFFFFFF
@A00769:11:HC3HCDRXX:1:2108:31277:5901
CAAAGAGC
+
FFF,FFFF
@A00769:11:HC3HCDRXX:1:2108:31910:5932
CAAAGAGC
+
FFFFFFFF
@A00769:11:HC3HCDRXX:1:2108:5276:5995
CAAAGAGC
+
FFFFFFFF
@A00769:11:HC3HCDRXX:1:2108:9046:6104
CAAAGAGC
+
FFFFFFFF
@A00769:11:HC3HCDRXX:1:2108:21106:6136
CAAAGAGC
+
FFFFFFFF
@A00769:11:HC3HCDRXX:1:2108:10990:6151
CAAAGAGC
+
FF:F,F:F
@A00769:11:HC3HCDRXX:1:2108:7030:6214
CAAAGAGC
+
FFFFFFFF
@A00769:11:HC3HCDRXX:1:2108:6515:6230
CAAAGAGC
+
FFFFFFFF
@A00769:11:HC3HCDRXX:1:2108:3803:6261
CAAAGAGC
+
FFFFFFFF
@A00769:11:HC3HCDRXX:1:2108:28393:6261
CAAAGAGC
+
FFFFFFFF
@A00769:11:HC3HCDRXX:1:2108:3215:6277
CAAAGAGC
+
FF:F,FFF
@A00769:11:HC3HCDRXX:1:2108:22833:6308
CAAAGAGC
+
FFFFFFFF
@A00769:11:HC3HCDRXX:1:2108:29206:6355
CAAAGAGC
+
FFFFFFFF
@A00769:11:HC3HCDRXX:1:2108:18032:6386
CAAAGAGC
+
FFFFFFFF
@A00769:11:HC3HCDRXX:1:2108:24433:6417
CAAAGAGC
+
FFFFFFFF
@A00769:11:HC3HCDRXX:1:2108:11514:6433
CAAAGAGC
+
FFF:,FF:
@A00769:11:HC3HCDRXX:1:2108:25979:6433
CAAAGAGC
+
FFF:FFFF
@A00769:11:HC3HCDRXX:1:2108:29225:6449
CAAAGAGC
+
FFFFFFFF
@A00769:11:HC3HCDRXX:1:2108:20320:6464
CAAAGAGC
+
FFFFFFFF
@A00769:11:HC3HCDRXX:1:2108:3830:6496
CAAAGAGC
+
FFFFFFFF
@A00769:11:HC3HCDRXX:1:2108:24451:6511
CAAAGAGC
+
FFFFFFFF
@A00769:11:HC3HCDRXX:1:2108:3595:6558
CAAAGAGC
+
FFFFFFFF
@A00769:11:HC3HCDRXX:1:2108:3775:6558
CAAAGAGC
+
FFFF:FFF
@A00769:11:HC3HCDRXX:1:2108:3568:6574
CAAAGAGC
+
FFFFFFFF
@A00769:11:HC3HCDRXX:1:2108:11803:6652
CAAAGAGC
+
FFFFFFFF
@A00769:11:HC3HCDRXX:1:2108:17924:6668
CAAAGAGC
+
FFFFFFFF
@A00769:11:HC3HCDRXX:1:2108:22046:6668
CAAAGAGC
+
FFFFFFFF
@A00769:11:HC3HCDRXX:1:2108:3775:6684
CAAAGAGC
+
FFFFFFFF
@A00769:11:HC3HCDRXX:1:2108:20048:6684
CAAAGAGC
+
FFFFFFFF
@A00769:11:HC3HCDRXX:1:2108:19479:6699
CAAAGAGC
+
FFFFFFFF
@A00769:11:HC3HCDRXX:1:2108:31738:6699
CAAAGAGC
+
FFFFFFFF
@A00769:11:HC3HCDRXX:1:2108:29396:6715
CAAAGAGC
+
FFFFFF:F
@A00769:11:HC3HCDRXX:1:2108:22860:6762
CAAAGAGC
+
FFFFFFFF
@A00769:11:HC3HCDRXX:1:2108:24930:6778
CAAAGAGC
+
FFFFFFFF
@A00769:11:HC3HCDRXX:1:2108:3097:6825
CAAAGAGC
+
FFFFFFFF
@A00769:11:HC3HCDRXX:1:2108:17508:6918
CAAAGAGC
+
FFFFFFFF
@A00769:11:HC3HCDRXX:1:2108:13494:7012
CAAAGAGC
+
FFFFFFFF
@A00769:11:HC3HCDRXX:1:2108:30011:7059
CAAAGAGC
+
FFFFFFFF
@A00769:11:HC3HCDRXX:1:2108:1922:7075
CAAAGAGC
+
FFFFFFFF
@A00769:11:HC3HCDRXX:1:2108:2871:7091
CAAAGAGC
+
FFFFFFFF
@A00769:11:HC3HCDRXX:1:2108:8775:7232
CAAAGAGC
+
F:F:FFFF
@A00769:11:HC3HCDRXX:1:2108:13494:7232
CAAAGAGC
+
FFFFFFFF
@A00769:11:HC3HCDRXX:1:2108:13015:7435
CAAAGAGC
+
FFFFFFFF
@A00769:11:HC3HCDRXX:1:2108:11876:7467
CAAAGAGC
+
:FFFFFFF
@A00769:11:HC3HCDRXX:1:2108:24523:7576
CAAAGAGC
+
FFFFFFFF
@A00769:11:HC3HCDRXX:1:2108:26865:7623
CAAAGAGC
+
FFFFFFFF
@A00769:11:HC3HCDRXX:1:2108:4408:7654
CAAAGAGC
+
FFFFFFFF
@A00769:11:HC3HCDRXX:1:2108:14606:7842
CAAAGAGC
+
FFF:FFFF
@A00769:11:HC3HCDRXX:1:2108:16957:7936
CAAAGAGC
+
FFF,F:FF
@A00769:11:HC3HCDRXX:1:2108:5412:7952
CAAAGAGC
+
F:FFFF:F
@A00769:11:HC3HCDRXX:1:2108:11984:8061
CAAAGAGC
+
:FFFFFFF
@A00769:11:HC3HCDRXX:1:2108:6216:8124
CAAAGAGC
+
FFFFFFFF
@A00769:11:HC3HCDRXX:1:2108:16993:8124
CAAAGAGC
+
FFFFFFFF
@A00769:11:HC3HCDRXX:1:2108:9805:8140
CAAAGAGC
+
FFF:FFFF
@A00769:11:HC3HCDRXX:1:2108:1145:8171
CAAAGAGC
+
FFFFFFFF
@A00769:11:HC3HCDRXX:1:2108:10366:8171
CAAAGAGC
+
FFFFFF:F
@A00769:11:HC3HCDRXX:1:2108:14154:8187
CAAAGAGC
+
FFFFFFFF
@A00769:11:HC3HCDRXX:1:2108:13223:8234
CAAAGAGC
+
FFFFFFFF
@A00769:11:HC3HCDRXX:1:2108:28131:8249
CAAAGAGC
+
FFFF,F,,
@A00769:11:HC3HCDRXX:1:2108:31512:8249
CAAAGAGC
+
FFFFFFFF
@A00769:11:HC3HCDRXX:1:2108:20003:8296
CAAAGAGC
+
FFFFFFFF
@A00769:11:HC3HCDRXX:1:2108:24325:8390
CAAAGAGC
+
FFFFFFFF
@A00769:11:HC3HCDRXX:1:2108:17427:8406
CAAAGAGC
+
FFFFFFFF
@A00769:11:HC3HCDRXX:1:2108:12807:8516
CAAAGAGC
+
FFFFFFFF
@A00769:11:HC3HCDRXX:1:2108:24487:8609
CAAAGAGC
+
FFFFFFFF
@A00769:11:HC3HCDRXX:1:2108:3269:8625
CAAAGAGC
+
FFFFFFFF
@A00769:11:HC3HCDRXX:1:2108:24008:8688
CAAAGAGC
+
FFFFF:FF
@A00769:11:HC3HCDRXX:1:2108:2763:8844
CAAAGAGC
+
FFFFFFFF
@A00769:11:HC3HCDRXX:1:2108:5927:8876
CAAAGAGC
+
FFFFFFFF
@A00769:11:HC3HCDRXX:1:2108:10999:9079
CAAAGAGC
+
FFF,:FFF
@A00769:11:HC3HCDRXX:1:2108:17571:9377
CAAAGAGC
+
FFFFFFFF
@A00769:11:HC3HCDRXX:1:2108:32904:9377
CAAAGAGC
+
FFFFFFFF
@A00769:11:HC3HCDRXX:1:2108:13223:9392
CAAAGAGC
+
FFFFFFFF
@A00769:11:HC3HCDRXX:1:2108:22571:9424
CAAAGAGC
+
FFFFF:::
@A00769:11:HC3HCDRXX:1:2108:15881:9455
CAAAGAGC
+
FFF:FFFF
@A00769:11:HC3HCDRXX:1:2108:25346:9471
CAAAGAGC
+
FFFFFFFF
@A00769:11:HC3HCDRXX:1:2108:19334:9580
CAAAGAGC
+
FFFFFFFF
@A00769:11:HC3HCDRXX:1:2108:19651:9596
CAAAGAGC
+
FFFFFFFF
@A00769:11:HC3HCDRXX:1:2108:28040:9752
CAAAGAGC
+
FFFFFFFF
@A00769:11:HC3HCDRXX:1:2108:25843:9768
CAAAGAGC
+
FFFFFFFF
@A00769:11:HC3HCDRXX:1:2108:19072:9784
CAAAGAGC
+
FFFFFFFF
@A00769:11:HC3HCDRXX:1:2108:4571:9815
CAAAGAGC
+
FFFFFFFF
@A00769:11:HC3HCDRXX:1:2108:14299:9815
CAAAGAGC
+
FFFFFFF,
@A00769:11:HC3HCDRXX:1:2108:14742:9831
CAAAGAGC
+
FFFFFFFF
@A00769:11:HC3HCDRXX:1:2108:32425:9831
CAAAGAGC
+
FFFFFFFF
@A00769:11:HC3HCDRXX:1:2108:27489:9925
CAAAGAGC
+
FF:FFFFF
@A00769:11:HC3HCDRXX:1:2108:13639:9956
CAAAGAGC
+
FFFFFFFF
@A00769:11:HC3HCDRXX:1:2108:8052:9987
CAAAGAGC
+
FFFFFFFF
@A00769:11:HC3HCDRXX:1:2108:21233:9987
CAAAGAGC
+
FFFFFFFF
@A00769:11:HC3HCDRXX:1:2108:19849:10003
CAAAGAGC
+
FFFFFFFF
@A00769:11:HC3HCDRXX:1:2108:20726:10050
CAAAGAGC
+
FFFFFFFF
@A00769:11:HC3HCDRXX:1:2108:20193:10066
CAAAGAGC
+
FFFFFFFF
@A00769:11:HC3HCDRXX:1:2108:13250:10097
CAAAGAGC
+
FFFFFFFF
@A00769:11:HC3HCDRXX:1:2108:20491:10144
CAAAGAGC
+
FFFFFFFF
@A00769:11:HC3HCDRXX:1:2108:24433:10175
CAAAGAGC
+
FFFFFFFF
@A00769:11:HC3HCDRXX:1:2108:22697:10207
CAAAGAGC
+
FFF:FF:F
@A00769:11:HC3HCDRXX:1:2108:4788:10222
CAAAGAGC
+
FFFFFFFF
@A00769:11:HC3HCDRXX:1:2108:10556:10222
CAAAGAGC
+
FFFFFFFF
@A00769:11:HC3HCDRXX:1:2108:2347:10254
CAAAGAGC
+
FFFF::F:
@A00769:11:HC3HCDRXX:1:2108:23294:10269
CAAAGAGC
+
FFFFFFFF
@A00769:11:HC3HCDRXX:1:2108:28628:10332
CAAAGAGC
+
FFFFFFFF
@A00769:11:HC3HCDRXX:1:2108:20627:10410
CAAAGAGC
+
FFFF,FFF
@A00769:11:HC3HCDRXX:1:2108:24071:10457
CAAAGAGC
+
FFFFFFFF
@A00769:11:HC3HCDRXX:1:2108:4209:10567
CAAAGAGC
+
FFFFFFFF
@A00769:11:HC3HCDRXX:1:2108:18394:10676
CAAAGAGC
+
FFFFFFFF
@A00769:11:HC3HCDRXX:1:2108:23502:10692
CAAAGAGC
+
FFFFFFFF
@A00769:11:HC3HCDRXX:1:2108:8232:10833
CAAAGAGC
+
FFFFFFFF
@A00769:11:HC3HCDRXX:1:2108:7328:10927
CAAAGAGC
+
FFFFF:FF
@A00769:11:HC3HCDRXX:1:2108:2130:10942
CAAAGAGC
+
FFFFFFFF
@A00769:11:HC3HCDRXX:1:2108:21007:10974
CAAAGAGC
+
FFFFFFFF
@A00769:11:HC3HCDRXX:1:2108:26151:11021
CAAAGAGC
+
FFFFFFFF
@A00769:11:HC3HCDRXX:1:2108:1380:11052
CAAAGAGC
+
FFFFF:FF
@A00769:11:HC3HCDRXX:1:2108:5864:11115
CAAAGAGC
+
FFFFFFFF
@A00769:11:HC3HCDRXX:1:2108:20057:11115
CAAAGAGC
+
FFF:FFFF
@A00769:11:HC3HCDRXX:1:2108:2889:11130
CAAAGAGC
+
FFFFFFFF
@A00769:11:HC3HCDRXX:1:2108:30282:11193
CAAAGAGC
+
FFFFFFFF
@A00769:11:HC3HCDRXX:1:2108:4942:11209
CAAAGAGC
+
FFFF:FFF
@A00769:11:HC3HCDRXX:1:2108:17951:11256
CAAAGAGC
+
FFFF,F,F
@A00769:11:HC3HCDRXX:1:2108:15944:11287
CAAAGAGC
+
FFFFFFFF
@A00769:11:HC3HCDRXX:1:2108:7943:11334
CAAAGAGC
+
FFFFFFFF
@A00769:11:HC3HCDRXX:1:2108:14172:11381
CAAAGAGC
+
FFFFFFFF
@A00769:11:HC3HCDRXX:1:2108:29857:11397
CAAAGAGC
+
FFFFFFFF
@A00769:11:HC3HCDRXX:1:2108:7057:11428
CAAAGAGC
+
FFF:FFFF
@A00769:11:HC3HCDRXX:1:2108:18032:11459
CAAAGAGC
+
FFF:FFFF
@A00769:11:HC3HCDRXX:1:2108:13964:11490
CAAAGAGC
+
FFFFFFFF
@A00769:11:HC3HCDRXX:1:2108:22083:11490
CAAAGAGC
+
FFFFFFFF
@A00769:11:HC3HCDRXX:1:2108:5855:11569
CAAAGAGC
+
FFFFFFFF
@A00769:11:HC3HCDRXX:1:2108:20175:11569
CAAAGAGC
+
FFFFFFFF
@A00769:11:HC3HCDRXX:1:2108:24343:11678
CAAAGAGC
+
FFFFFFFF
@A00769:11:HC3HCDRXX:1:2108:5936:11710
CAAAGAGC
+
FFFFFFFF
@A00769:11:HC3HCDRXX:1:2108:30978:11741
CAAAGAGC
+
FFFFFFFF
@A00769:11:HC3HCDRXX:1:2108:11044:11757
CAAAGAGC
+
FFFF:FFF
@A00769:11:HC3HCDRXX:1:2108:15510:11819
CAAAGAGC
+
FFFFFFFF
@A00769:11:HC3HCDRXX:1:2108:4878:11851
CAAAGAGC
+
FFFFFFFF
@A00769:11:HC3HCDRXX:1:2108:5728:11851
CAAAGAGC
+
FFFFFFFF
@A00769:11:HC3HCDRXX:1:2108:14687:11866
CAAAGAGC
+
FFFF:F::
@A00769:11:HC3HCDRXX:1:2108:5773:11898
CAAAGAGC
+
FFFFFFFF
@A00769:11:HC3HCDRXX:1:2108:31910:11913
CAAAGAGC
+
FFFFFFFF
@A00769:11:HC3HCDRXX:1:2108:24008:11976
CAAAGAGC
+
FFF,F:FF
@A00769:11:HC3HCDRXX:1:2108:20166:12023
CAAAGAGC
+
FFF:FFFF
@A00769:11:HC3HCDRXX:1:2108:28302:12054
CAAAGAGC
+
FFFFFFFF
@A00769:11:HC3HCDRXX:1:2108:1398:12117
CAAAGAGC
+
FFFFFFFF
@A00769:11:HC3HCDRXX:1:2108:17852:12117
CAAAGAGC
+
FFFFFFFF
@A00769:11:HC3HCDRXX:1:2108:29794:12132
CAAAGAGC
+
FFFFFFFF
@A00769:11:HC3HCDRXX:1:2108:11252:12179
CAAAGAGC
+
FFF:FFFF
@A00769:11:HC3HCDRXX:1:2108:13892:12305
CAAAGAGC
+
FFFF:FFF
@A00769:11:HC3HCDRXX:1:2108:8947:12320
CAAAGAGC
+
FFFFFFFF
@A00769:11:HC3HCDRXX:1:2108:6985:12367
CAAAGAGC
+
FFF:FFFF
@A00769:11:HC3HCDRXX:1:2108:19379:12414
CAAAGAGC
+
FFF:FFFF
@A00769:11:HC3HCDRXX:1:2108:5041:12446
CAAAGAGC
+
FFFFFFFF
@A00769:11:HC3HCDRXX:1:2108:20464:12446
CAAAGAGC
+
FFFFFFFF
@A00769:11:HC3HCDRXX:1:2108:2817:12508
CAAAGAGC
+
FFFFFFFF
@A00769:11:HC3HCDRXX:1:2108:1072:12555
CAAAGAGC
+
FFFFFFFF
@A00769:11:HC3HCDRXX:1:2108:30689:12555
CAAAGAGC
+
FFFFF:FF
@A00769:11:HC3HCDRXX:1:2108:15555:12587
CAAAGAGC
+
FFFFFFFF
@A00769:11:HC3HCDRXX:1:2108:20898:12602
CAAAGAGC
+
FFFFFFFF
@A00769:11:HC3HCDRXX:1:2108:23357:12602
CAAAGAGC
+
FFF:FFFF
@A00769:11:HC3HCDRXX:1:2108:1307:12618
CAAAGAGC
+
FFFFFFFF
@A00769:11:HC3HCDRXX:1:2108:32353:12712
CAAAGAGC
+
FFFFFFFF
@A00769:11:HC3HCDRXX:1:2108:32407:12712
CAAAGAGC
+
FFFFF,FF
@A00769:11:HC3HCDRXX:1:2108:8097:12821
CAAAGAGC
+
FFFFFFFF
@A00769:11:HC3HCDRXX:1:2108:2980:12915
CAAAGAGC
+
FFFFFFFF
@A00769:11:HC3HCDRXX:1:2108:8585:12915
CAAAGAGC
+
FFFFFFFF
@A00769:11:HC3HCDRXX:1:2108:9796:12978
CAAAGAGC
+
FFFFFFFF
@A00769:11:HC3HCDRXX:1:2108:3125:13072
CAAAGAGC
+
FFFFFFFF
@A00769:11:HC3HCDRXX:1:2108:10908:13119
CAAAGAGC
+
FFFFFFFF
@A00769:11:HC3HCDRXX:1:2108:32199:13135
CAAAGAGC
+
FFFFFFFF
@A00769:11:HC3HCDRXX:1:2108:24704:13182
CAAAGAGC
+
FFFF,,:,
@A00769:11:HC3HCDRXX:1:2108:9372:13213
CAAAGAGC
+
F:FFFFFF
@A00769:11:HC3HCDRXX:1:2108:25211:13275
CAAAGAGC
+
:FFFF:FF
@A00769:11:HC3HCDRXX:1:2108:4580:13338
CAAAGAGC
+
FFFFFFFF
@A00769:11:HC3HCDRXX:1:2108:27227:13385
CAAAGAGC
+
FFFFFFFF
@A00769:11:HC3HCDRXX:1:2108:17879:13416
CAAAGAGC
+
FFFFFFFF
@A00769:11:HC3HCDRXX:1:2108:26738:13416
CAAAGAGC
+
FFFF:FFF
@A00769:11:HC3HCDRXX:1:2108:3025:13463
CAAAGAGC
+
FFFF:FFF
@A00769:11:HC3HCDRXX:1:2108:13277:13463
CAAAGAGC
+
FFFFFFFF
@A00769:11:HC3HCDRXX:1:2108:9498:13557
CAAAGAGC
+
FFFFFFFF
@A00769:11:HC3HCDRXX:1:2108:29008:13714
CAAAGAGC
+
FFFFFFFF
@A00769:11:HC3HCDRXX:1:2108:15429:13839
CAAAGAGC
+
FFFFF:FF
@A00769:11:HC3HCDRXX:1:2108:31114:13855
CAAAGAGC
+
FFFFFFFF
@A00769:11:HC3HCDRXX:1:2108:8323:13996
CAAAGAGC
+
FFFFFFFF
@A00769:11:HC3HCDRXX:1:2108:30309:14058
CAAAGAGC
+
FFFFFFFF
@A00769:11:HC3HCDRXX:1:2108:7355:14074
CAAAGAGC
+
FFFF:FF:
@A00769:11:HC3HCDRXX:1:2108:2157:14215
CAAAGAGC
+
FFF:FFFF
@A00769:11:HC3HCDRXX:1:2108:29324:14387
CAAAGAGC
+
FFFFFFFF
@A00769:11:HC3HCDRXX:1:2108:8522:14434
CAAAGAGC
+
FFFFFFFF
@A00769:11:HC3HCDRXX:1:2108:27001:14497
CAAAGAGC
+
FFFFFFFF
@A00769:11:HC3HCDRXX:1:2108:30165:14497
CAAAGAGC
+
FFFFFFFF
@A00769:11:HC3HCDRXX:1:2108:5692:14544
CAAAGAGC
+
FFFFFFFF
@A00769:11:HC3HCDRXX:1:2108:26422:14559
CAAAGAGC
+
FFFFFFFF
@A00769:11:HC3HCDRXX:1:2108:28601:14700
CAAAGAGC
+
FFFFFFFF
@A00769:11:HC3HCDRXX:1:2108:16206:14841
CAAAGAGC
+
FFFFFFFF
@A00769:11:HC3HCDRXX:1:2108:15772:14904
CAAAGAGC
+
FFFFFFFF
@A00769:11:HC3HCDRXX:1:2108:8477:14920
CAAAGAGC
+
FFFFFFFF
@A00769:11:HC3HCDRXX:1:2108:27208:14920
CAAAGAGC
+
FFFFFFFF
@A00769:11:HC3HCDRXX:1:2108:26368:14935
CAAAGAGC
+
FFFFFFFF
@A00769:11:HC3HCDRXX:1:2108:13521:14951
CAAAGAGC
+
FFFFFFFF
@A00769:11:HC3HCDRXX:1:2108:19190:14967
CAAAGAGC
+
FFF:FFFF
@A00769:11:HC3HCDRXX:1:2108:20130:14967
CAAAGAGC
+
FFFFFFFF
@A00769:11:HC3HCDRXX:1:2108:5575:14998
CAAAGAGC
+
FFFFFFFF
@A00769:11:HC3HCDRXX:1:2108:11541:15029
CAAAGAGC
+
FFF:FFFF
@A00769:11:HC3HCDRXX:1:2108:6189:15123
CAAAGAGC
+
FFFFFFFF
@A00769:11:HC3HCDRXX:1:2108:14407:15201
CAAAGAGC
+
FFFFFFFF
@A00769:11:HC3HCDRXX:1:2108:30544:15217
CAAAGAGC
+
FFFFFFFF
@A00769:11:HC3HCDRXX:1:2108:32244:15217
CAAAGAGC
+
FFFFFFFF
@A00769:11:HC3HCDRXX:1:2108:3459:15248
CAAAGAGC
+
FFFFFFFF
@A00769:11:HC3HCDRXX:1:2108:9588:15248
CAAAGAGC
+
FFFFFFFF
@A00769:11:HC3HCDRXX:1:2108:26295:15311
CAAAGAGC
+
FFFFFFFF
@A00769:11:HC3HCDRXX:1:2108:13919:15483
CAAAGAGC
+
FFFFFFFF
@A00769:11:HC3HCDRXX:1:2108:19370:15562
CAAAGAGC
+
:FF::::F
@A00769:11:HC3HCDRXX:1:2108:20012:15577
CAAAGAGC
+
FFFFFFFF
@A00769:11:HC3HCDRXX:1:2108:20401:15593
CAAAGAGC
+
FFFFFFFF
@A00769:11:HC3HCDRXX:1:2108:27561:15624
CAAAGAGC
+
FFFF:FFF
@A00769:11:HC3HCDRXX:1:2108:19443:15655
CAAAGAGC
+
FFFFFFFF
@A00769:11:HC3HCDRXX:1:2108:31042:15671
CAAAGAGC
+
FFFFFFFF
@A00769:11:HC3HCDRXX:1:2108:14624:15796
CAAAGAGC
+
FFFFFFFF
@A00769:11:HC3HCDRXX:1:2108:27588:15828
CAAAGAGC
+
FFFFFFFF
@A00769:11:HC3HCDRXX:1:2108:8712:15890
CAAAGAGC
+
FFF:FFFF
@A00769:11:HC3HCDRXX:1:2108:16848:15890
CAAAGAGC
+
FFFFF:FF
@A00769:11:HC3HCDRXX:1:2108:7365:16000
CAAAGAGC
+
FF:FFFFF
@A00769:11:HC3HCDRXX:1:2108:11767:16047
CAAAGAGC
+
FFFFF:FF
@A00769:11:HC3HCDRXX:1:2108:2446:16094
CAAAGAGC
+
FFFFFFFF
@A00769:11:HC3HCDRXX:1:2108:10420:16188
CAAAGAGC
+
FFFFFFFF
@A00769:11:HC3HCDRXX:1:2108:25129:16203
CAAAGAGC
+
FFFFFFFF
@A00769:11:HC3HCDRXX:1:2108:9923:16235
CAAAGAGC
+
FFFF:FFF
@A00769:11:HC3HCDRXX:1:2108:13883:16235
CAAAGAGC
+
FFFFFFFF
@A00769:11:HC3HCDRXX:1:2108:32705:16235
CAAAGAGC
+
FFFFFFFF
@A00769:11:HC3HCDRXX:1:2108:29333:16376
CAAAGAGC
+
FFFFFFFF
@A00769:11:HC3HCDRXX:1:2108:15772:16501
CAAAGAGC
+
FFFFFFFF
@A00769:11:HC3HCDRXX:1:2108:16441:16564
CAAAGAGC
+
FFFFFFFF
@A00769:11:HC3HCDRXX:1:2108:31015:16564
CAAAGAGC
+
FFFFFFFF
@A00769:11:HC3HCDRXX:1:2108:6207:16626
CAAAGAGC
+
FFFFFFFF
@A00769:11:HC3HCDRXX:1:2108:9751:16720
CAAAGAGC
+
FFFFFFFF
@A00769:11:HC3HCDRXX:1:2108:27001:16783
CAAAGAGC
+
FFFFFFFF
@A00769:11:HC3HCDRXX:1:2108:2528:16955
CAAAGAGC
+
FFF:FFFF
@A00769:11:HC3HCDRXX:1:2108:19633:17018
CAAAGAGC
+
FFFFFFF:
@A00769:11:HC3HCDRXX:1:2108:16622:17033
CAAAGAGC
+
FFFFFFFF
@A00769:11:HC3HCDRXX:1:2108:16541:17049
CAAAGAGC
+
FFF:FFFF
@A00769:11:HC3HCDRXX:1:2108:28094:17143
CAAAGAGC
+
FFFFFFFF
@A00769:11:HC3HCDRXX:1:2108:2618:17206
CAAAGAGC
+
FFFFFFFF
@A00769:11:HC3HCDRXX:1:2108:29134:17253
CAAAGAGC
+
FFFFFFFF
@A00769:11:HC3HCDRXX:1:2108:21983:17331
CAAAGAGC
+
FFF,FFFF
@A00769:11:HC3HCDRXX:1:2108:8983:17362
CAAAGAGC
+
FFFFFFFF
@A00769:11:HC3HCDRXX:1:2108:30156:17362
CAAAGAGC
+
FFFFFFFF
@A00769:11:HC3HCDRXX:1:2108:13874:17409
CAAAGAGC
+
,FF:FFF:
@A00769:11:HC3HCDRXX:1:2108:22616:17487
CAAAGAGC
+
FFFFFFFF
@A00769:11:HC3HCDRXX:1:2108:1777:17534
CAAAGAGC
+
FFFFFFFF
@A00769:11:HC3HCDRXX:1:2108:24126:17534
CAAAGAGC
+
FFFFF:FF
@A00769:11:HC3HCDRXX:1:2108:5132:17550
CAAAGAGC
+
FFFFFFFF
@A00769:11:HC3HCDRXX:1:2108:5819:17644
CAAAGAGC
+
FFFFFFFF
@A00769:11:HC3HCDRXX:1:2108:7771:17675
CAAAGAGC
+
FFFFFFFF
@A00769:11:HC3HCDRXX:1:2108:29912:17722
CAAAGAGC
+
FFFFFFFF
@A00769:11:HC3HCDRXX:1:2108:19994:17895
CAAAGAGC
+
FFF:FFFF
@A00769:11:HC3HCDRXX:1:2108:27507:17942
CAAAGAGC
+
FFFFFFFF
@A00769:11:HC3HCDRXX:1:2108:15619:17957
CAAAGAGC
+
FFFFFFFF
@A00769:11:HC3HCDRXX:1:2108:19126:17957
CAAAGAGC
+
FFFFFFFF
@A00769:11:HC3HCDRXX:1:2108:3586:17973
CAAAGAGC
+
F:FFFFFF
@A00769:11:HC3HCDRXX:1:2108:19651:18020
CAAAGAGC
+
FFFFFFFF
@A00769:11:HC3HCDRXX:1:2108:26268:18051
CAAAGAGC
+
FFFFFFFF
@A00769:11:HC3HCDRXX:1:2108:9191:18067
CAAAGAGC
+
FFFFFFFF
@A00769:11:HC3HCDRXX:1:2108:17273:18098
CAAAGAGC
+
FFFFFFFF
@A00769:11:HC3HCDRXX:1:2108:27091:18098
CAAAGAGC
+
FFFFFFFF
@A00769:11:HC3HCDRXX:1:2108:27896:18114
CAAAGAGC
+
FFF::FFF
@A00769:11:HC3HCDRXX:1:2108:13657:18129
CAAAGAGC
+
FFFFFFFF
@A00769:11:HC3HCDRXX:1:2108:7663:18270
CAAAGAGC
+
FFFFFFFF
@A00769:11:HC3HCDRXX:1:2108:7681:18302
CAAAGAGC
+
FFFFFFFF
@A00769:11:HC3HCDRXX:1:2108:22019:18302
CAAAGAGC
+
FFFFFFFF
@A00769:11:HC3HCDRXX:1:2108:30373:18302
CAAAGAGC
+
FFFFFFFF
@A00769:11:HC3HCDRXX:1:2108:10149:18317
CAAAGAGC
+
FFFFFFFF
@A00769:11:HC3HCDRXX:1:2108:1371:18333
CAAAGAGC
+
FFFF:FFF
@A00769:11:HC3HCDRXX:1:2108:30011:18333
CAAAGAGC
+
FFFFFFFF
@A00769:11:HC3HCDRXX:1:2108:21911:18490
CAAAGAGC
+
:FFFFFFF
@A00769:11:HC3HCDRXX:1:2108:6460:18505
CAAAGAGC
+
FFFFFFFF
@A00769:11:HC3HCDRXX:1:2108:31078:18552
CAAAGAGC
+
FFFF:FFF
@A00769:11:HC3HCDRXX:1:2108:11776:18568
CAAAGAGC
+
FFFFFFFF
@A00769:11:HC3HCDRXX:1:2108:12626:18568
CAAAGAGC
+
FFFFFFFF
@A00769:11:HC3HCDRXX:1:2108:24270:18568
CAAAGAGC
+
FFFFFFFF
@A00769:11:HC3HCDRXX:1:2108:4399:18693
CAAAGAGC
+
FFFFFFFF
@A00769:11:HC3HCDRXX:1:2108:25364:18771
CAAAGAGC
+
FFFFFFFF
@A00769:11:HC3HCDRXX:1:2108:15284:18787
CAAAGAGC
+
FFFFFFFF
@A00769:11:HC3HCDRXX:1:2108:13639:18818
CAAAGAGC
+
FFF:FFFF
@A00769:11:HC3HCDRXX:1:2108:8784:18897
CAAAGAGC
+
FFFFFFFF
@A00769:11:HC3HCDRXX:1:2108:2220:18959
CAAAGAGC
+
FFFFFFFF
@A00769:11:HC3HCDRXX:1:2108:24279:18991
CAAAGAGC
+
FFFFFFFF
@A00769:11:HC3HCDRXX:1:2108:32208:19038
CAAAGAGC
+
FFFFFFFF
@A00769:11:HC3HCDRXX:1:2108:26992:19053
CAAAGAGC
+
FFF:FFF:
@A00769:11:HC3HCDRXX:1:2108:22535:19069
CAAAGAGC
+
FFFFFFFF
@A00769:11:HC3HCDRXX:1:2108:13521:19085
CAAAGAGC
+
FFFFFFFF
@A00769:11:HC3HCDRXX:1:2108:2908:19116
CAAAGAGC
+
FFFFFFFF
@A00769:11:HC3HCDRXX:1:2108:19660:19288
CAAAGAGC
+
FFFFFFFF
@A00769:11:HC3HCDRXX:1:2108:26928:19351
CAAAGAGC
+
FFFFFFFF
@A00769:11:HC3HCDRXX:1:2108:25554:19413
CAAAGAGC
+
FFFFFFFF
@A00769:11:HC3HCDRXX:1:2108:29948:19413
CAAAGAGC
+
FFFFFFFF
@A00769:11:HC3HCDRXX:1:2108:8223:19429
CAAAGAGC
+
FFFFFFFF
@A00769:11:HC3HCDRXX:1:2108:14543:19445
CAAAGAGC
+
FFFFFFFF
@A00769:11:HC3HCDRXX:1:2108:20889:19445
CAAAGAGC
+
FFFFFFFF
@A00769:11:HC3HCDRXX:1:2108:15311:19460
CAAAGAGC
+
FFFFFFFF
@A00769:11:HC3HCDRXX:1:2108:21504:19476
CAAAGAGC
+
FFFFFFFF
@A00769:11:HC3HCDRXX:1:2108:29577:19492
CAAAGAGC
+
FFFFFFFF
@A00769:11:HC3HCDRXX:1:2108:4345:19539
CAAAGAGC
+
FFFFFFFF
@A00769:11:HC3HCDRXX:1:2108:24641:19554
CAAAGAGC
+
FFFFFFFF
@A00769:11:HC3HCDRXX:1:2108:15148:19617
CAAAGAGC
+
FFFFFFFF
@A00769:11:HC3HCDRXX:1:2108:21368:19648
CAAAGAGC
+
FFFFFFFF
@A00769:11:HC3HCDRXX:1:2108:10755:19680
CAAAGAGC
+
FFFFFFFF
@A00769:11:HC3HCDRXX:1:2108:6460:19727
CAAAGAGC
+
FFFFFFFF
@A00769:11:HC3HCDRXX:1:2108:10456:19758
CAAAGAGC
+
FFF:FFFF
@A00769:11:HC3HCDRXX:1:2108:23384:19758
CAAAGAGC
+
FFFF:FFF
@A00769:11:HC3HCDRXX:1:2108:27073:19758
CAAAGAGC
+
FFFFFFFF
@A00769:11:HC3HCDRXX:1:2108:18692:19774
CAAAGAGC
+
FFF:FFFF
@A00769:11:HC3HCDRXX:1:2108:20473:19789
CAAAGAGC
+
FFFFF:FF
@A00769:11:HC3HCDRXX:1:2108:26196:19836
CAAAGAGC
+
FFFFFFFF
@A00769:11:HC3HCDRXX:1:2108:1072:19914
CAAAGAGC
+
,FF,:FFF
@A00769:11:HC3HCDRXX:1:2108:19786:19946
CAAAGAGC
+
FFFFFFFF
@A00769:11:HC3HCDRXX:1:2108:3468:19993
CAAAGAGC
+
FFF,,F:,
@A00769:11:HC3HCDRXX:1:2108:8612:20102
CAAAGAGC
+
FF:,FF:F
@A00769:11:HC3HCDRXX:1:2108:29378:20118
CAAAGAGC
+
FFFFFFFF
@A00769:11:HC3HCDRXX:1:2108:21649:20259
CAAAGAGC
+
FFFFFFFF
@A00769:11:HC3HCDRXX:1:2108:25111:20275
CAAAGAGC
+
FFFF::FF
@A00769:11:HC3HCDRXX:1:2108:4354:20306
CAAAGAGC
+
FFFFFFFF
@A00769:11:HC3HCDRXX:1:2108:18493:20369
CAAAGAGC
+
FFFFFFFF
@A00769:11:HC3HCDRXX:1:2108:6677:20384
CAAAGAGC
+
FFFFFFFF
@A00769:11:HC3HCDRXX:1:2108:13765:20384
CAAAGAGC
+
FFFFFFFF
@A00769:11:HC3HCDRXX:1:2108:7301:20431
CAAAGAGC
+
FFFFFFFF
@A00769:11:HC3HCDRXX:1:2108:28691:20431
CAAAGAGC
+
FFFFFFFF
@A00769:11:HC3HCDRXX:1:2108:23647:20462
CAAAGAGC
+
FFFFFFFF
@A00769:11:HC3HCDRXX:1:2108:14253:20509
CAAAGAGC
+
FFFFFFFF
@A00769:11:HC3HCDRXX:1:2108:9281:20541
CAAAGAGC
+
FFFFFFFF
@A00769:11:HC3HCDRXX:1:2108:12590:20603
CAAAGAGC
+
FFFFFFFF
@A00769:11:HC3HCDRXX:1:2108:6759:20619
CAAAGAGC
+
FFFFFFFF
@A00769:11:HC3HCDRXX:1:2108:22110:20650
CAAAGAGC
+
FFFFFFFF
@A00769:11:HC3HCDRXX:1:2108:29631:20650
CAAAGAGC
+
FFFFFFFF
@A00769:11:HC3HCDRXX:1:2108:10710:20697
CAAAGAGC
+
FFFFFFFF
@A00769:11:HC3HCDRXX:1:2108:17996:20791
CAAAGAGC
+
FFFFFFFF
@A00769:11:HC3HCDRXX:1:2108:13774:20964
CAAAGAGC
+
FFFFFFFF
@A00769:11:HC3HCDRXX:1:2108:10348:21010
CAAAGAGC
+
FFF:FFFF
@A00769:11:HC3HCDRXX:1:2108:12915:21355
CAAAGAGC
+
FF:FFFFF
@A00769:11:HC3HCDRXX:1:2108:26223:21386
CAAAGAGC
+
FFFF:FFF
@A00769:11:HC3HCDRXX:1:2108:30436:21386
CAAAGAGC
+
FFFFFFFF
@A00769:11:HC3HCDRXX:1:2108:6632:21433
CAAAGAGC
+
FFFFFFFF
@A00769:11:HC3HCDRXX:1:2108:1443:21465
CAAAGAGC
+
FFF:FFFF
@A00769:11:HC3HCDRXX:1:2108:29288:21465
CAAAGAGC
+
FFFFFFFF
@A00769:11:HC3HCDRXX:1:2108:20166:21480
CAAAGAGC
+
FFFFFFFF
@A00769:11:HC3HCDRXX:1:2108:8838:21527
CAAAGAGC
+
,FF,:,,F
@A00769:11:HC3HCDRXX:1:2108:2591:21543
CAAAGAGC
+
,F:FFF,F
@A00769:11:HC3HCDRXX:1:2108:28194:21543
CAAAGAGC
+
FFFFFFFF
@A00769:11:HC3HCDRXX:1:2108:19153:21637
CAAAGAGC
+
FFFFFFFF
@A00769:11:HC3HCDRXX:1:2108:25690:21652
CAAAGAGC
+
FFFFFFFF
@A00769:11:HC3HCDRXX:1:2108:20862:21715
CAAAGAGC
+
FFF:FFFF
@A00769:11:HC3HCDRXX:1:2108:23430:21778
CAAAGAGC
+
FFFFF:FF
@A00769:11:HC3HCDRXX:1:2108:4743:21825
CAAAGAGC
+
FFFFFFFF
@A00769:11:HC3HCDRXX:1:2108:18349:21840
CAAAGAGC
+
FFFFFFFF
@A00769:11:HC3HCDRXX:1:2108:21350:21903
CAAAGAGC
+
FFFFFFFF
@A00769:11:HC3HCDRXX:1:2108:3287:21966
CAAAGAGC
+
FFFFFFFF
@A00769:11:HC3HCDRXX:1:2108:17318:22091
CAAAGAGC
+
FFFFFFFF
@A00769:11:HC3HCDRXX:1:2108:14507:22357
CAAAGAGC
+
FFFFFFFF
@A00769:11:HC3HCDRXX:1:2108:27218:22357
CAAAGAGC
+
FFFFFFFF
@A00769:11:HC3HCDRXX:1:2108:26693:22388
CAAAGAGC
+
FFFFFFFF
@A00769:11:HC3HCDRXX:1:2108:25021:22467
CAAAGAGC
+
FFFFFFFF
@A00769:11:HC3HCDRXX:1:2108:29143:22498
CAAAGAGC
+
FFFF:FF:
@A00769:11:HC3HCDRXX:1:2108:18783:22561
CAAAGAGC
+
FFFFFFFF
@A00769:11:HC3HCDRXX:1:2108:24225:22561
CAAAGAGC
+
FFFFFFFF
@A00769:11:HC3HCDRXX:1:2108:8874:22592
CAAAGAGC
+
FFFFFFFF
@A00769:11:HC3HCDRXX:1:2108:9923:22592
CAAAGAGC
+
FFFFFFFF
@A00769:11:HC3HCDRXX:1:2108:10547:22670
CAAAGAGC
+
FFFFFFFF
@A00769:11:HC3HCDRXX:1:2108:8431:22733
CAAAGAGC
+
FFF:FFFF
@A00769:11:HC3HCDRXX:1:2108:9281:22795
CAAAGAGC
+
FFFFFFFF
@A00769:11:HC3HCDRXX:1:2108:17580:22795
CAAAGAGC
+
FFFFFFFF
@A00769:11:HC3HCDRXX:1:2108:19343:22936
CAAAGAGC
+
FFFFFFFF
@A00769:11:HC3HCDRXX:1:2108:14886:22983
CAAAGAGC
+
:FF,F:FF
@A00769:11:HC3HCDRXX:1:2108:9697:23077
CAAAGAGC
+
FFFFFFFF
@A00769:11:HC3HCDRXX:1:2108:21206:23124
CAAAGAGC
+
FFFF:F::
@A00769:11:HC3HCDRXX:1:2108:12219:23187
CAAAGAGC
+
FFFFFFFF
@A00769:11:HC3HCDRXX:1:2108:4716:23218
CAAAGAGC
+
FFFFFFFF
@A00769:11:HC3HCDRXX:1:2108:28953:23234
CAAAGAGC
+
FFFFFFFF
@A00769:11:HC3HCDRXX:1:2108:1108:23296
CAAAGAGC
+
FFFFF:FF
@A00769:11:HC3HCDRXX:1:2108:7690:23296
CAAAGAGC
+
FFFFFFFF
@A00769:11:HC3HCDRXX:1:2108:17381:23296
CAAAGAGC
+
FFFFFFFF
@A00769:11:HC3HCDRXX:1:2108:17671:23296
CAAAGAGC
+
FFFFFFFF
@A00769:11:HC3HCDRXX:1:2108:7446:23343
CAAAGAGC
+
FFF:FFFF
@A00769:11:HC3HCDRXX:1:2108:20392:23375
CAAAGAGC
+
FFFFFFFF
@A00769:11:HC3HCDRXX:1:2108:3206:23390
CAAAGAGC
+
FFFFFFFF
@A00769:11:HC3HCDRXX:1:2108:19217:23406
CAAAGAGC
+
FFFFF:FF
@A00769:11:HC3HCDRXX:1:2108:25102:23453
CAAAGAGC
+
FFFFFFFF
@A00769:11:HC3HCDRXX:1:2108:32660:23484
CAAAGAGC
+
FFFFFFFF
@A00769:11:HC3HCDRXX:1:2108:5439:23531
CAAAGAGC
+
FFFFFFFF
@A00769:11:HC3HCDRXX:1:2108:28565:23563
CAAAGAGC
+
FFFFFFFF
@A00769:11:HC3HCDRXX:1:2108:4417:23703
CAAAGAGC
+
FFFFFFFF
@A00769:11:HC3HCDRXX:1:2108:31376:23703
CAAAGAGC
+
FFFFFFFF
@A00769:11:HC3HCDRXX:1:2108:21368:23813
CAAAGAGC
+
FFFFFFFF
@A00769:11:HC3HCDRXX:1:2108:17381:23829
CAAAGAGC
+
FFFFFFFF
@A00769:11:HC3HCDRXX:1:2108:28772:23891
CAAAGAGC
+
FFFFFFFF
@A00769:11:HC3HCDRXX:1:2108:14651:23923
CAAAGAGC
+
FFF:FFFF
@A00769:11:HC3HCDRXX:1:2108:29767:24079
CAAAGAGC
+
FFFFFFFF
@A00769:11:HC3HCDRXX:1:2108:20139:24095
CAAAGAGC
+
FFFFF:FF
@A00769:11:HC3HCDRXX:1:2108:10619:24111
CAAAGAGC
+
FFFFFFFF
@A00769:11:HC3HCDRXX:1:2108:9706:24126
CAAAGAGC
+
FFFFFFFF
@A00769:11:HC3HCDRXX:1:2108:2718:24205
CAAAGAGC
+
FFFFFFFF
@A00769:11:HC3HCDRXX:1:2108:29658:24205
CAAAGAGC
+
FFFFFFFF
@A00769:11:HC3HCDRXX:1:2108:9579:24220
CAAAGAGC
+
FFFFFFFF
@A00769:11:HC3HCDRXX:1:2108:4978:24236
CAAAGAGC
+
FFFFFFFF
@A00769:11:HC3HCDRXX:1:2108:5511:24251
CAAAGAGC
+
FF:F:FFF
@A00769:11:HC3HCDRXX:1:2108:6967:24267
CAAAGAGC
+
FFFFFFFF
@A00769:11:HC3HCDRXX:1:2108:19533:24267
CAAAGAGC
+
:FFFFFFF
@A00769:11:HC3HCDRXX:1:2108:13178:24314
CAAAGAGC
+
FFFFFFFF
@A00769:11:HC3HCDRXX:1:2108:5186:24377
CAAAGAGC
+
,FFFFFFF
@A00769:11:HC3HCDRXX:1:2108:10086:24439
CAAAGAGC
+
FFFFFFFF
@A00769:11:HC3HCDRXX:1:2108:29279:24549
CAAAGAGC
+
FFFFFFFF
@A00769:11:HC3HCDRXX:1:2108:21856:24596
CAAAGAGC
+
FFFFFFFF
@A00769:11:HC3HCDRXX:1:2108:18023:24627
CAAAGAGC
+
FFFFFFFF
@A00769:11:HC3HCDRXX:1:2108:23077:24643
CAAAGAGC
+
FFFFFFFF
@A00769:11:HC3HCDRXX:1:2108:23258:24643
CAAAGAGC
+
FFFFFFFF
@A00769:11:HC3HCDRXX:1:2108:4571:24721
CAAAGAGC
+
FFFFFF:F
@A00769:11:HC3HCDRXX:1:2108:31322:24768
CAAAGAGC
+
FFFFFFFF
@A00769:11:HC3HCDRXX:1:2108:22978:24815
CAAAGAGC
+
FFFFFFFF
@A00769:11:HC3HCDRXX:1:2108:24026:24815
CAAAGAGC
+
FFFFFFFF
@A00769:11:HC3HCDRXX:1:2108:8956:24831
CAAAGAGC
+
FFFFFFFF
@A00769:11:HC3HCDRXX:1:2108:16288:25066
CAAAGAGC
+
FFFFFF,F
@A00769:11:HC3HCDRXX:1:2108:24957:25081
CAAAGAGC
+
FFFFFFFF
@A00769:11:HC3HCDRXX:1:2108:6045:25113
CAAAGAGC
+
FFF:FFFF
@A00769:11:HC3HCDRXX:1:2108:28745:25128
CAAAGAGC
+
FFFFFFFF
@A00769:11:HC3HCDRXX:1:2108:6470:25160
CAAAGAGC
+
FFFFFFFF
@A00769:11:HC3HCDRXX:1:2108:5231:25300
CAAAGAGC
+
FFFFFFFF
@A00769:11:HC3HCDRXX:1:2108:32642:25300
CAAAGAGC
+
FFFFFFFF
@A00769:11:HC3HCDRXX:1:2108:14678:25379
CAAAGAGC
+
FFFFF:FF
@A00769:11:HC3HCDRXX:1:2108:10267:25410
CAAAGAGC
+
:FFFFF:F
@A00769:11:HC3HCDRXX:1:2108:5728:25441
CAAAGAGC
+
FFFFFFFF
@A00769:11:HC3HCDRXX:1:2108:27579:25488
CAAAGAGC
+
FFFFFFFF
@A00769:11:HC3HCDRXX:1:2108:24849:25520
CAAAGAGC
+
FFFFFFFF
@A00769:11:HC3HCDRXX:1:2108:27688:25520
CAAAGAGC
+
FFF:F:FF
@A00769:11:HC3HCDRXX:1:2108:21938:25645
CAAAGAGC
+
FFFFFFFF
@A00769:11:HC3HCDRXX:1:2108:17553:25692
CAAAGAGC
+
FFFFFFFF
@A00769:11:HC3HCDRXX:1:2108:32362:25723
CAAAGAGC
+
FFF:FFFF
@A00769:11:HC3HCDRXX:1:2108:5855:25786
CAAAGAGC
+
FFF:FFFF
@A00769:11:HC3HCDRXX:1:2108:9498:25927
CAAAGAGC
+
FFFFF:FF
@A00769:11:HC3HCDRXX:1:2108:1217:25958
CAAAGAGC
+
FFFFF,FF
@A00769:11:HC3HCDRXX:1:2108:5864:26083
CAAAGAGC
+
FFFFFFFF
@A00769:11:HC3HCDRXX:1:2108:24578:26083
CAAAGAGC
+
FFFFFFFF
@A00769:11:HC3HCDRXX:1:2108:16532:26115
CAAAGAGC
+
FFFFFFFF
@A00769:11:HC3HCDRXX:1:2108:32081:26177
CAAAGAGC
+
FFFFFFFF
@A00769:11:HC3HCDRXX:1:2108:7654:26209
CAAAGAGC
+
FFFFF:FF
@A00769:11:HC3HCDRXX:1:2108:7988:26224
CAAAGAGC
+
FFFFF:FF
@A00769:11:HC3HCDRXX:1:2108:7762:26303
CAAAGAGC
+
FFFFFFFF
@A00769:11:HC3HCDRXX:1:2108:24632:26303
CAAAGAGC
+
FFFFFFFF
@A00769:11:HC3HCDRXX:1:2108:7057:26334
CAAAGAGC
+
FFFFFFFF
@A00769:11:HC3HCDRXX:1:2108:20961:26334
CAAAGAGC
+
FFFF,F::
@A00769:11:HC3HCDRXX:1:2108:7853:26365
CAAAGAGC
+
FFFFFFFF
@A00769:11:HC3HCDRXX:1:2108:1651:26396
CAAAGAGC
+
FFFFFFFF
@A00769:11:HC3HCDRXX:1:2108:16486:26475
CAAAGAGC
+
FFFF:FFF
@A00769:11:HC3HCDRXX:1:2108:28763:26569
CAAAGAGC
+
FFFF:FFF
@A00769:11:HC3HCDRXX:1:2108:26332:26678
CAAAGAGC
+
FFFFFFFF
@A00769:11:HC3HCDRXX:1:2108:17517:26725
CAAAGAGC
+
FFF:FFFF
@A00769:11:HC3HCDRXX:1:2108:6786:26866
CAAAGAGC
+
FFFFFFFF
@A00769:11:HC3HCDRXX:1:2108:9769:26897
CAAAGAGC
+
FFFFFFFF
@A00769:11:HC3HCDRXX:1:2108:22046:27023
CAAAGAGC
+
FFF:FFFF
@A00769:11:HC3HCDRXX:1:2108:24415:27179
CAAAGAGC
+
:FFFFFFF
@A00769:11:HC3HCDRXX:1:2108:6017:27226
CAAAGAGC
+
FFFFFFFF
@A00769:11:HC3HCDRXX:1:2108:5746:27320
CAAAGAGC
+
FFFFFFFF
@A00769:11:HC3HCDRXX:1:2108:28167:27320
CAAAGAGC
+
FF::FFF,
@A00769:11:HC3HCDRXX:1:2108:16269:27383
CAAAGAGC
+
FFFFFFFF
@A00769:11:HC3HCDRXX:1:2108:30590:27383
CAAAGAGC
+
FFFFFFFF
@A00769:11:HC3HCDRXX:1:2108:23348:27398
CAAAGAGC
+
FFF:FFFF
@A00769:11:HC3HCDRXX:1:2108:11912:27539
CAAAGAGC
+
FFFFFFFF
@A00769:11:HC3HCDRXX:1:2108:7220:27586
CAAAGAGC
+
FFFFFFFF
@A00769:11:HC3HCDRXX:1:2108:16622:27618
CAAAGAGC
+
FFFFFFFF
@A00769:11:HC3HCDRXX:1:2108:31195:27618
CAAAGAGC
+
FFFFFFFF
@A00769:11:HC3HCDRXX:1:2108:5972:27680
CAAAGAGC
+
FFFFFFFF
@A00769:11:HC3HCDRXX:1:2108:16712:27680
CAAAGAGC
+
FFFFFFFF
@A00769:11:HC3HCDRXX:1:2108:21016:27680
CAAAGAGC
+
FFFFFFFF
@A00769:11:HC3HCDRXX:1:2108:27453:27712
CAAAGAGC
+
FFFFFF:F
@A00769:11:HC3HCDRXX:1:2108:16351:27774
CAAAGAGC
+
FFF:F:FF
@A00769:11:HC3HCDRXX:1:2108:20274:27806
CAAAGAGC
+
FFFFFFFF
@A00769:11:HC3HCDRXX:1:2108:16848:27915
CAAAGAGC
+
FFFFFFFF
@A00769:11:HC3HCDRXX:1:2108:6027:27931
CAAAGAGC
+
FFFFF:FF
@A00769:11:HC3HCDRXX:1:2108:12210:27931
CAAAGAGC
+
FFFFFFFF
@A00769:11:HC3HCDRXX:1:2108:10429:27946
CAAAGAGC
+
FFFFFFFF
@A00769:11:HC3HCDRXX:1:2108:16514:27993
CAAAGAGC
+
FFF:FFFF
@A00769:11:HC3HCDRXX:1:2108:16586:28025
CAAAGAGC
+
FFFFFFFF
@A00769:11:HC3HCDRXX:1:2108:12075:28103
CAAAGAGC
+
FFFFFFFF
@A00769:11:HC3HCDRXX:1:2108:8133:28166
CAAAGAGC
+
FFFF:FFF
@A00769:11:HC3HCDRXX:1:2108:14244:28166
CAAAGAGC
+
FFFFFFFF
@A00769:11:HC3HCDRXX:1:2108:8540:28275
CAAAGAGC
+
FFFFFFFF
@A00769:11:HC3HCDRXX:1:2108:31222:28447
CAAAGAGC
+
FFFFFFFF
@A00769:11:HC3HCDRXX:1:2108:32000:28510
CAAAGAGC
+
FFFFFFFF
@A00769:11:HC3HCDRXX:1:2108:6994:28573
CAAAGAGC
+
FFFFFFFF
@A00769:11:HC3HCDRXX:1:2108:14371:28635
CAAAGAGC
+
FFF:FFFF
@A00769:11:HC3HCDRXX:1:2108:4020:28714
CAAAGAGC
+
FFFFFFFF
@A00769:11:HC3HCDRXX:1:2108:8639:28761
CAAAGAGC
+
FFFFFFFF
@A00769:11:HC3HCDRXX:1:2108:9127:28823
CAAAGAGC
+
FFF:FFFF
@A00769:11:HC3HCDRXX:1:2108:20880:28823
CAAAGAGC
+
FFFFFFFF
@A00769:11:HC3HCDRXX:1:2108:26639:28870
CAAAGAGC
+
FFFFFFFF
@A00769:11:HC3HCDRXX:1:2108:2392:28933
CAAAGAGC
+
FFFFFFFF
@A00769:11:HC3HCDRXX:1:2108:30047:29011
CAAAGAGC
+
FFFF,FFF
@A00769:11:HC3HCDRXX:1:2108:31222:29074
CAAAGAGC
+
FFFFFFFF
@A00769:11:HC3HCDRXX:1:2108:7798:29121
CAAAGAGC
+
FFFFFFFF
@A00769:11:HC3HCDRXX:1:2108:21414:29183
CAAAGAGC
+
FFFFFFFF
@A00769:11:HC3HCDRXX:1:2108:16405:29496
CAAAGAGC
+
FFFFFFFF
@A00769:11:HC3HCDRXX:1:2108:12246:29716
CAAAGAGC
+
,FFF:FFF
@A00769:11:HC3HCDRXX:1:2108:24415:29778
CAAAGAGC
+
FFFFF:FF
@A00769:11:HC3HCDRXX:1:2108:11993:29841
CAAAGAGC
+
FF:FFFFF
@A00769:11:HC3HCDRXX:1:2108:12653:29919
CAAAGAGC
+
FFFFFFFF
@A00769:11:HC3HCDRXX:1:2108:22833:29919
CAAAGAGC
+
FFFFFFFF
@A00769:11:HC3HCDRXX:1:2108:11026:30107
CAAAGAGC
+
FFFFFFFF
@A00769:11:HC3HCDRXX:1:2108:25626:30123
CAAAGAGC
+
FFFFFFFF
@A00769:11:HC3HCDRXX:1:2108:16016:30138
CAAAGAGC
+
FFFFFFFF
@A00769:11:HC3HCDRXX:1:2108:13187:30154
CAAAGAGC
+
FFFFFFFF
@A00769:11:HC3HCDRXX:1:2108:15420:30232
CAAAGAGC
+
FFFF:F:F
@A00769:11:HC3HCDRXX:1:2108:25834:30232
CAAAGAGC
+
FFFFFFFF
@A00769:11:HC3HCDRXX:1:2108:10854:30279
CAAAGAGC
+
FFFFFFFF
@A00769:11:HC3HCDRXX:1:2108:9471:30326
CAAAGAGC
+
FFFFFFFF
@A00769:11:HC3HCDRXX:1:2108:25753:30373
CAAAGAGC
+
FFFFFFFF
@A00769:11:HC3HCDRXX:1:2108:12970:30467
CAAAGAGC
+
FFF:FFFF
@A00769:11:HC3HCDRXX:1:2108:16676:30530
CAAAGAGC
+
:FFFF:FF
@A00769:11:HC3HCDRXX:1:2108:12509:30608
CAAAGAGC
+
FFFFFFFF
@A00769:11:HC3HCDRXX:1:2108:1615:30749
CAAAGAGC
+
FFFFFFFF
@A00769:11:HC3HCDRXX:1:2108:6334:30843
CAAAGAGC
+
FFFFFFFF
@A00769:11:HC3HCDRXX:1:2108:10068:30890
CAAAGAGC
+
FFFFFFFF
@A00769:11:HC3HCDRXX:1:2108:23954:30921
CAAAGAGC
+
FFFFFFFF
@A00769:11:HC3HCDRXX:1:2108:32579:31015
CAAAGAGC
+
FFFFFFFF
@A00769:11:HC3HCDRXX:1:2108:13024:31062
CAAAGAGC
+
FFF:FFFF
@A00769:11:HC3HCDRXX:1:2108:29062:31062
CAAAGAGC
+
FFFFFFFF
@A00769:11:HC3HCDRXX:1:2108:7789:31172
CAAAGAGC
+
FFFFFFFF
@A00769:11:HC3HCDRXX:1:2108:14570:31172
CAAAGAGC
+
FFFFFFFF
@A00769:11:HC3HCDRXX:1:2108:21965:31297
CAAAGAGC
+
FFFFFFFF
@A00769:11:HC3HCDRXX:1:2108:17092:31313
CAAAGAGC
+
FFFFFFFF
@A00769:11:HC3HCDRXX:1:2108:32470:31422
CAAAGAGC
+
FFFFF:FF
@A00769:11:HC3HCDRXX:1:2108:9941:31454
CAAAGAGC
+
FFFFFFFF
@A00769:11:HC3HCDRXX:1:2108:14660:31454
CAAAGAGC
+
FFFFFFFF
@A00769:11:HC3HCDRXX:1:2108:6795:31579
CAAAGAGC
+
FFFFFFFF
@A00769:11:HC3HCDRXX:1:2108:16206:31657
CAAAGAGC
+
FFFFFFFF
@A00769:11:HC3HCDRXX:1:2108:12762:31704
CAAAGAGC
+
FFFFFFFF
@A00769:11:HC3HCDRXX:1:2108:22869:31704
CAAAGAGC
+
FFFFFFFF
@A00769:11:HC3HCDRXX:1:2108:6967:31720
CAAAGAGC
+
FFFFFFFF
@A00769:11:HC3HCDRXX:1:2108:32099:31720
CAAAGAGC
+
FFFFFFFF
@A00769:11:HC3HCDRXX:1:2108:11333:31735
CAAAGAGC
+
:FFFFFFF
@A00769:11:HC3HCDRXX:1:2108:1434:31751
CAAAGAGC
+
:FF,::FF
@A00769:11:HC3HCDRXX:1:2108:21287:31782
CAAAGAGC
+
FFF:F:FF
@A00769:11:HC3HCDRXX:1:2108:17644:31861
CAAAGAGC
+
FFFFFFFF
@A00769:11:HC3HCDRXX:1:2108:3549:31876
CAAAGAGC
+
FFFFFFFF
@A00769:11:HC3HCDRXX:1:2108:2537:31908
CAAAGAGC
+
FFFFFFFF
@A00769:11:HC3HCDRXX:1:2108:1633:31939
CAAAGAGC
+
FFFFFFFF
@A00769:11:HC3HCDRXX:1:2108:23601:31939
CAAAGAGC
+
,F,:FFF,
@A00769:11:HC3HCDRXX:1:2108:31557:31970
CAAAGAGC
+
FFFFFFFF
@A00769:11:HC3HCDRXX:1:2108:5945:31986
CAAAGAGC
+
FFFFF:FF
@A00769:11:HC3HCDRXX:1:2108:29839:32127
CAAAGAGC
+
FFFFFFFF
@A00769:11:HC3HCDRXX:1:2108:16369:32221
CAAAGAGC
+
FFFF:FFF
@A00769:11:HC3HCDRXX:1:2108:17616:32252
CAAAGAGC
+
FFFFFFFF
@A00769:11:HC3HCDRXX:1:2108:25880:32283
CAAAGAGC
+
FFFFFFFF
@A00769:11:HC3HCDRXX:1:2108:29234:32299
CAAAGAGC
+
F:FFFFFF
@A00769:11:HC3HCDRXX:1:2108:18041:32424
CAAAGAGC
+
FFF:FFFF
@A00769:11:HC3HCDRXX:1:2108:18313:32456
CAAAGAGC
+
FFFFFFFF
@A00769:11:HC3HCDRXX:1:2108:27444:32456
CAAAGAGC
+
FFFFF:FF
@A00769:11:HC3HCDRXX:1:2108:18141:32503
CAAAGAGC
+
FFFFFFFF
@A00769:11:HC3HCDRXX:1:2108:17192:32518
CAAAGAGC
+
FFFFFFFF
@A00769:11:HC3HCDRXX:1:2108:21007:32550
CAAAGAGC
+
FFFFFFFF
@A00769:11:HC3HCDRXX:1:2108:10583:32565
CAAAGAGC
+
FFFFFFFF
@A00769:11:HC3HCDRXX:1:2108:19931:32722
CAAAGAGC
+
FFFFFFFF
@A00769:11:HC3HCDRXX:1:2108:6723:32831
CAAAGAGC
+
:FFFFF:F
@A00769:11:HC3HCDRXX:1:2108:17562:32847
CAAAGAGC
+
FFFFFFFF
@A00769:11:HC3HCDRXX:1:2108:28782:32894
CAAAGAGC
+
FFFFFFFF
@A00769:11:HC3HCDRXX:1:2108:21115:32988
CAAAGAGC
+
FFFF:FFF
@A00769:11:HC3HCDRXX:1:2108:23050:33051
CAAAGAGC
+
FFFFFFFF
@A00769:11:HC3HCDRXX:1:2108:17490:33129
CAAAGAGC
+
FFFFFFFF
@A00769:11:HC3HCDRXX:1:2108:30129:33129
CAAAGAGC
+
FFF:FFFF
@A00769:11:HC3HCDRXX:1:2108:8983:33144
CAAAGAGC
+
FFFFFFFF
@A00769:11:HC3HCDRXX:1:2108:13521:33176
CAAAGAGC
+
FFFFFFFF
@A00769:11:HC3HCDRXX:1:2108:23746:33223
CAAAGAGC
+
FFFFFFFF
@A00769:11:HC3HCDRXX:1:2108:28546:33270
CAAAGAGC
+
FFF:FFFF
@A00769:11:HC3HCDRXX:1:2108:25518:33285
CAAAGAGC
+
FFFFFFFF
@A00769:11:HC3HCDRXX:1:2108:22914:33317
CAAAGAGC
+
FFFFFFFF
@A00769:11:HC3HCDRXX:1:2108:32054:33332
CAAAGAGC
+
FFF:FFFF
@A00769:11:HC3HCDRXX:1:2108:17653:33348
CAAAGAGC
+
FFFFF:FF
@A00769:11:HC3HCDRXX:1:2108:7374:33395
CAAAGAGC
+
FFFFFFFF
@A00769:11:HC3HCDRXX:1:2108:11885:33411
CAAAGAGC
+
FFFFFFFF
@A00769:11:HC3HCDRXX:1:2108:22173:33411
CAAAGAGC
+
FFFFFFFF
@A00769:11:HC3HCDRXX:1:2108:16224:33505
CAAAGAGC
+
FFFF,FF:
@A00769:11:HC3HCDRXX:1:2108:12816:33552
CAAAGAGC
+
FFFFFFFF
@A00769:11:HC3HCDRXX:1:2108:13937:33552
CAAAGAGC
+
FFFFFFFF
@A00769:11:HC3HCDRXX:1:2108:19750:33630
CAAAGAGC
+
FFF:FFFF
@A00769:11:HC3HCDRXX:1:2108:3730:33724
CAAAGAGC
+
FFFFFFFF
@A00769:11:HC3HCDRXX:1:2108:5104:33755
CAAAGAGC
+
FFFFFFFF
@A00769:11:HC3HCDRXX:1:2108:11279:33771
CAAAGAGC
+
FFFFF:FF
@A00769:11:HC3HCDRXX:1:2108:11794:33786
CAAAGAGC
+
FFFF,:F,
@A00769:11:HC3HCDRXX:1:2108:10465:33802
CAAAGAGC
+
FFFFFFFF
@A00769:11:HC3HCDRXX:1:2108:31684:33818
CAAAGAGC
+
FFFFFFFF
@A00769:11:HC3HCDRXX:1:2108:13865:33833
CAAAGAGC
+
FFFFFFFF
@A00769:11:HC3HCDRXX:1:2108:29206:33880
CAAAGAGC
+
FFFFFFFF
@A00769:11:HC3HCDRXX:1:2108:29794:33959
CAAAGAGC
+
FFFFFFFF
@A00769:11:HC3HCDRXX:1:2108:17833:33974
CAAAGAGC
+
FFFFFFFF
@A00769:11:HC3HCDRXX:1:2108:14552:34115
CAAAGAGC
+
FFFFFFFF
@A00769:11:HC3HCDRXX:1:2108:26431:34115
CAAAGAGC
+
FFF:,FFF
@A00769:11:HC3HCDRXX:1:2108:7401:34131
CAAAGAGC
+
FFF::F,F
@A00769:11:HC3HCDRXX:1:2108:2772:34162
CAAAGAGC
+
FFFFFFFF
@A00769:11:HC3HCDRXX:1:2108:19099:34319
CAAAGAGC
+
FFFFFFFF
@A00769:11:HC3HCDRXX:1:2108:3341:34366
CAAAGAGC
+
FFFFFFFF
@A00769:11:HC3HCDRXX:1:2108:25346:34366
CAAAGAGC
+
FFFFFFFF
@A00769:11:HC3HCDRXX:1:2108:27968:34397
CAAAGAGC
+
FFFFF:FF
@A00769:11:HC3HCDRXX:1:2108:28239:34522
CAAAGAGC
+
FFFFFFFF
@A00769:11:HC3HCDRXX:1:2108:3902:34585
CAAAGAGC
+
FFFFFFFF
@A00769:11:HC3HCDRXX:1:2108:10899:34648
CAAAGAGC
+
FFFFF:FF
@A00769:11:HC3HCDRXX:1:2108:4535:34679
CAAAGAGC
+
FFFFFFFF
@A00769:11:HC3HCDRXX:1:2108:10872:34726
CAAAGAGC
+
FFFFF:FF
@A00769:11:HC3HCDRXX:1:2108:11369:34773
CAAAGAGC
+
,FFF:F:F
@A00769:11:HC3HCDRXX:1:2108:21459:34804
CAAAGAGC
+
FFFFFFFF
@A00769:11:HC3HCDRXX:1:2108:5113:34835
CAAAGAGC
+
FFFFFFFF
@A00769:11:HC3HCDRXX:1:2108:21775:34851
CAAAGAGC
+
FFFFFFFF
@A00769:11:HC3HCDRXX:1:2108:3423:34882
CAAAGAGC
+
FFFFFFFF
@A00769:11:HC3HCDRXX:1:2108:12283:34914
CAAAGAGC
+
FFFFFFFF
@A00769:11:HC3HCDRXX:1:2108:30816:35164
CAAAGAGC
+
FFFFFFFF
@A00769:11:HC3HCDRXX:1:2108:23375:35243
CAAAGAGC
+
FFFFFFFF
@A00769:11:HC3HCDRXX:1:2108:3396:35305
CAAAGAGC
+
FFFFFFFF
@A00769:11:HC3HCDRXX:1:2108:10339:35305
CAAAGAGC
+
FFFFFFFF
@A00769:11:HC3HCDRXX:1:2108:31123:35477
CAAAGAGC
+
FFF:FFFF
@A00769:11:HC3HCDRXX:1:2108:25292:35524
CAAAGAGC
+
FF:FFFFF
@A00769:11:HC3HCDRXX:1:2108:10999:35540
CAAAGAGC
+
FFFFF:FF
@A00769:11:HC3HCDRXX:1:2108:19877:35540
CAAAGAGC
+
FFFFFFFF
@A00769:11:HC3HCDRXX:1:2108:29369:35571
CAAAGAGC
+
FFFFFFFF
@A00769:11:HC3HCDRXX:1:2108:32759:35587
CAAAGAGC
+
FFFFFFFF
@A00769:11:HC3HCDRXX:1:2108:11134:35618
CAAAGAGC
+
FFFFFFFF
@A00769:11:HC3HCDRXX:1:2108:23276:35728
CAAAGAGC
+
FFFFFFFF
@A00769:11:HC3HCDRXX:1:2108:8874:35744
CAAAGAGC
+
FFFFFFFF
@A00769:11:HC3HCDRXX:1:2108:17598:35759
CAAAGAGC
+
FFF:FFFF
@A00769:11:HC3HCDRXX:1:2108:1334:35775
CAAAGAGC
+
FFF,F:FF
@A00769:11:HC3HCDRXX:1:2108:30996:35822
CAAAGAGC
+
FFFFFFFF
@A00769:11:HC3HCDRXX:1:2108:10908:35853
CAAAGAGC
+
FFFFFFFF
@A00769:11:HC3HCDRXX:1:2108:25003:35869
CAAAGAGC
+
FFFFFFFF
@A00769:11:HC3HCDRXX:1:2108:21522:35916
CAAAGAGC
+
FFFFFFFF
@A00769:11:HC3HCDRXX:1:2108:29035:35931
CAAAGAGC
+
FFFFFFFF
@A00769:11:HC3HCDRXX:1:2108:7075:35947
CAAAGAGC
+
FFF:FFFF
@A00769:11:HC3HCDRXX:1:2108:27986:36182
CAAAGAGC
+
FFFFF:FF
@A00769:11:HC3HCDRXX:1:2108:2862:36229
CAAAGAGC
+
FFFFFFFF
@A00769:11:HC3HCDRXX:1:2108:15637:36464
CAAAGAGC
+
FFFFF:FF
@A00769:11:HC3HCDRXX:1:2108:2067:36511
CAAAGAGC
+
FFFFFFFF
@A00769:11:HC3HCDRXX:1:2108:11342:36511
CAAAGAGC
+
FFFFFFFF
@A00769:11:HC3HCDRXX:1:2108:12843:36730
CAAAGAGC
+
FFFFFFFF
@A00769:11:HC3HCDRXX:1:2108:26187:36730
CAAAGAGC
+
FFF,FFFF
@A00769:11:HC3HCDRXX:1:2108:27163:36730
CAAAGAGC
+
FFFFFFFF
@A00769:11:HC3HCDRXX:1:2108:18114:36746
CAAAGAGC
+
FFFFFFFF
@A00769:11:HC3HCDRXX:1:2108:26784:36761
CAAAGAGC
+
FFFFFFFF
@A00769:11:HC3HCDRXX:1:2108:28754:36793
CAAAGAGC
+
FFFFFFFF
@A00769:11:HC3HCDRXX:1:2108:32588:36793
CAAAGAGC
+
FFF:FFFF
@A00769:11:HC3HCDRXX:1:2108:6723:36839
CAAAGAGC
+
FFFF:FFF
@A00769:11:HC3HCDRXX:1:2108:7690:36886
CAAAGAGC
+
FFFFFFFF
@A00769:11:HC3HCDRXX:1:2108:18783:36902
CAAAGAGC
+
FFFFFFFF
@A00769:11:HC3HCDRXX:1:2109:6198:1078
CAAAGAGC
+
FFFFFFFF
@A00769:11:HC3HCDRXX:1:2109:19217:1078
CAAAGAGC
+
FFF:FFFF
@A00769:11:HC3HCDRXX:1:2109:12481:1094
CAAAGAGC
+
FFFFFFFF
@A00769:11:HC3HCDRXX:1:2109:31367:1141
CAAAGAGC
+
FFFFFFFF
@A00769:11:HC3HCDRXX:1:2109:32380:1141
CAAAGAGC
+
FFF:FFFF
@A00769:11:HC3HCDRXX:1:2109:19470:1204
CAAAGAGC
+
FFFFFFFF
@A00769:11:HC3HCDRXX:1:2109:13404:1219
CAAAGAGC
+
FFFFFFFF
@A00769:11:HC3HCDRXX:1:2109:4535:1266
CAAAGAGC
+
FFFFFFFF
@A00769:11:HC3HCDRXX:1:2109:31891:1297
CAAAGAGC
+
FFFFFFFF
@A00769:11:HC3HCDRXX:1:2109:28754:1313
CAAAGAGC
+
FFFFFFFF
@A00769:11:HC3HCDRXX:1:2109:14516:1329
CAAAGAGC
+
FFFFFFFF
@A00769:11:HC3HCDRXX:1:2109:8260:1360
CAAAGAGC
+
FFFFFFFF
@A00769:11:HC3HCDRXX:1:2109:17815:1376
CAAAGAGC
+
,FFFFFF:
@A00769:11:HC3HCDRXX:1:2109:21224:1391
CAAAGAGC
+
FFFFFFFF
@A00769:11:HC3HCDRXX:1:2109:30553:1423
CAAAGAGC
+
FFFFFFFF
@A00769:11:HC3HCDRXX:1:2109:24306:1470
CAAAGAGC
+
FFFFFFFF
@A00769:11:HC3HCDRXX:1:2109:32280:1470
CAAAGAGC
+
FFFFFFFF
@A00769:11:HC3HCDRXX:1:2109:23845:1548
CAAAGAGC
+
FF:FFFFF
@A00769:11:HC3HCDRXX:1:2109:3152:1595
CAAAGAGC
+
FFFFFFFF
@A00769:11:HC3HCDRXX:1:2109:13666:1611
CAAAGAGC
+
FFFFFFFF
@A00769:11:HC3HCDRXX:1:2109:31250:1846
CAAAGAGC
+
FFFFFFFF
@A00769:11:HC3HCDRXX:1:2109:1389:1924
CAAAGAGC
+
FFFFFF:F
@A00769:11:HC3HCDRXX:1:2109:30734:1924
CAAAGAGC
+
FFF:FFFF
@A00769:11:HC3HCDRXX:1:2109:19669:1955
CAAAGAGC
+
FFFFFFFF
@A00769:11:HC3HCDRXX:1:2109:28827:2065
CAAAGAGC
+
FFFFFFFF
@A00769:11:HC3HCDRXX:1:2109:13973:2112
CAAAGAGC
+
FFFFFFFF
@A00769:11:HC3HCDRXX:1:2109:19425:2190
CAAAGAGC
+
FFFFFFFF
@A00769:11:HC3HCDRXX:1:2109:25581:2268
CAAAGAGC
+
FFFFFFFF
@A00769:11:HC3HCDRXX:1:2109:25437:2362
CAAAGAGC
+
FFFFFFFF
@A00769:11:HC3HCDRXX:1:2109:24071:2378
CAAAGAGC
+
FFFFFFFF
@A00769:11:HC3HCDRXX:1:2109:10411:2394
CAAAGAGC
+
FFFFFFFF
@A00769:11:HC3HCDRXX:1:2109:11614:2409
CAAAGAGC
+
FFFFFFFF
@A00769:11:HC3HCDRXX:1:2109:30996:2472
CAAAGAGC
+
FFFFFFFF
@A00769:11:HC3HCDRXX:1:2109:3134:2660
CAAAGAGC
+
FFF:FFFF
@A00769:11:HC3HCDRXX:1:2109:17056:2691
CAAAGAGC
+
FFFFFFFF
@A00769:11:HC3HCDRXX:1:2109:11903:2722
CAAAGAGC
+
FFFFFFFF
@A00769:11:HC3HCDRXX:1:2109:17526:2816
CAAAGAGC
+
FFF:FFFF
@A00769:11:HC3HCDRXX:1:2109:21685:2816
CAAAGAGC
+
FFFFFFFF
@A00769:11:HC3HCDRXX:1:2109:24189:2863
CAAAGAGC
+
:FFFFFFF
@A00769:11:HC3HCDRXX:1:2109:1145:2879
CAAAGAGC
+
FFF:FFFF
@A00769:11:HC3HCDRXX:1:2109:4246:2926
CAAAGAGC
+
FFFFFFFF
@A00769:11:HC3HCDRXX:1:2109:24198:2942
CAAAGAGC
+
FFFFFFFF
@A00769:11:HC3HCDRXX:1:2109:27118:3020
CAAAGAGC
+
FFFFFFFF
@A00769:11:HC3HCDRXX:1:2109:14380:3129
CAAAGAGC
+
FFFFFFFF
@A00769:11:HC3HCDRXX:1:2109:2763:3176
CAAAGAGC
+
FFFFFFFF
@A00769:11:HC3HCDRXX:1:2109:29197:3364
CAAAGAGC
+
FFFFFF,F
@A00769:11:HC3HCDRXX:1:2109:25247:3411
CAAAGAGC
+
FFFFFFFF
@A00769:11:HC3HCDRXX:1:2109:31141:3443
CAAAGAGC
+
FFFFFFFF
@A00769:11:HC3HCDRXX:1:2109:13376:3490
CAAAGAGC
+
FFF:FFFF
@A00769:11:HC3HCDRXX:1:2109:27245:3521
CAAAGAGC
+
FFF:FFFF
@A00769:11:HC3HCDRXX:1:2109:17544:3662
CAAAGAGC
+
FFFFFFFF
@A00769:11:HC3HCDRXX:1:2109:6867:3677
CAAAGAGC
+
FFFFFFFF
@A00769:11:HC3HCDRXX:1:2109:13485:3677
CAAAGAGC
+
FFFFFFFF
@A00769:11:HC3HCDRXX:1:2109:16504:3677
CAAAGAGC
+
FFFFFFFF
@A00769:11:HC3HCDRXX:1:2109:29351:3756
CAAAGAGC
+
FFFFFFFF
@A00769:11:HC3HCDRXX:1:2109:10285:3771
CAAAGAGC
+
FFFFFFFF
@A00769:11:HC3HCDRXX:1:2109:26702:3803
CAAAGAGC
+
FFF:FFFF
@A00769:11:HC3HCDRXX:1:2109:14082:3897
CAAAGAGC
+
FFFFFFFF
@A00769:11:HC3HCDRXX:1:2109:25473:3991
CAAAGAGC
+
FFFFFFFF
@A00769:11:HC3HCDRXX:1:2109:18457:4147
CAAAGAGC
+
FFFFFFFF
@A00769:11:HC3HCDRXX:1:2109:5376:4382
CAAAGAGC
+
FFFFFFFF
@A00769:11:HC3HCDRXX:1:2109:28610:4382
CAAAGAGC
+
FFFFFFFF
@A00769:11:HC3HCDRXX:1:2109:29857:4445
CAAAGAGC
+
FFFFFFFF
@A00769:11:HC3HCDRXX:1:2109:14118:4492
CAAAGAGC
+
FFFFFFFF
@A00769:11:HC3HCDRXX:1:2109:19804:4507
CAAAGAGC
+
FFFFFFFF
@A00769:11:HC3HCDRXX:1:2109:19560:4586
CAAAGAGC
+
FFF:FFFF
@A00769:11:HC3HCDRXX:1:2109:20826:4586
CAAAGAGC
+
FFFF:F,F
@A00769:11:HC3HCDRXX:1:2109:6081:4633
CAAAGAGC
+
FFFFFFFF
@A00769:11:HC3HCDRXX:1:2109:28384:4648
CAAAGAGC
+
FFFFFFFF
@A00769:11:HC3HCDRXX:1:2109:15112:4742
CAAAGAGC
+
FFFFFFFF
@A00769:11:HC3HCDRXX:1:2109:9326:4773
CAAAGAGC
+
FFFFFFFF
@A00769:11:HC3HCDRXX:1:2109:27742:4789
CAAAGAGC
+
FFFFF:FF
@A00769:11:HC3HCDRXX:1:2109:24632:4820
CAAAGAGC
+
FFFFFFFF
@A00769:11:HC3HCDRXX:1:2109:21902:4977
CAAAGAGC
+
FFFFFFFF
@A00769:11:HC3HCDRXX:1:2109:10936:4993
CAAAGAGC
+
FFFFFFFF
@A00769:11:HC3HCDRXX:1:2109:16523:4993
CAAAGAGC
+
FFFFFFFF
@A00769:11:HC3HCDRXX:1:2109:32271:5055
CAAAGAGC
+
FFFFFFFF
@A00769:11:HC3HCDRXX:1:2109:15673:5118
CAAAGAGC
+
FFFFFFFF
@A00769:11:HC3HCDRXX:1:2109:4490:5165
CAAAGAGC
+
FFFFF:FF
@A00769:11:HC3HCDRXX:1:2109:3794:5243
CAAAGAGC
+
FFFFFFFF
@A00769:11:HC3HCDRXX:1:2109:17698:5243
CAAAGAGC
+
FFFF,F,,
@A00769:11:HC3HCDRXX:1:2109:19922:5306
CAAAGAGC
+
FFFFFFFF
@A00769:11:HC3HCDRXX:1:2109:23502:5337
CAAAGAGC
+
FFF,,FFF
@A00769:11:HC3HCDRXX:1:2109:32407:5447
CAAAGAGC
+
FFF:FFFF
@A00769:11:HC3HCDRXX:1:2109:17897:5494
CAAAGAGC
+
FFFFFFFF
@A00769:11:HC3HCDRXX:1:2109:10276:5572
CAAAGAGC
+
FFFFFFFF
@A00769:11:HC3HCDRXX:1:2109:1877:5650
CAAAGAGC
+
FFFFFFFF
@A00769:11:HC3HCDRXX:1:2109:21368:5650
CAAAGAGC
+
FFFFFF,F
@A00769:11:HC3HCDRXX:1:2109:18611:5666
CAAAGAGC
+
FFF:FFFF
@A00769:11:HC3HCDRXX:1:2109:23945:5666
CAAAGAGC
+
FFFF:FFF
@A00769:11:HC3HCDRXX:1:2109:24361:5666
CAAAGAGC
+
FFFFFFFF
@A00769:11:HC3HCDRXX:1:2109:31973:5697
CAAAGAGC
+
FFFFFFFF
@A00769:11:HC3HCDRXX:1:2109:19153:5760
CAAAGAGC
+
FFF:FFFF
@A00769:11:HC3HCDRXX:1:2109:14525:5822
CAAAGAGC
+
FFFFFFFF
@A00769:11:HC3HCDRXX:1:2109:10719:5838
CAAAGAGC
+
FFFFFFFF
@A00769:11:HC3HCDRXX:1:2109:16947:5916
CAAAGAGC
+
FFF:FFFF
@A00769:11:HC3HCDRXX:1:2109:12165:6026
CAAAGAGC
+
FFFFFFFF
@A00769:11:HC3HCDRXX:1:2109:16450:6026
CAAAGAGC
+
FFF:FFFF
@A00769:11:HC3HCDRXX:1:2109:6280:6073
CAAAGAGC
+
FFF:FFFF
@A00769:11:HC3HCDRXX:1:2109:6488:6089
CAAAGAGC
+
FFFFFFFF
@A00769:11:HC3HCDRXX:1:2109:29215:6089
CAAAGAGC
+
FFFFFFFF
@A00769:11:HC3HCDRXX:1:2109:2908:6120
CAAAGAGC
+
FFFFFFFF
@A00769:11:HC3HCDRXX:1:2109:20076:6230
CAAAGAGC
+
FFFFFFFF
@A00769:11:HC3HCDRXX:1:2109:9941:6277
CAAAGAGC
+
FFFFFFFF
@A00769:11:HC3HCDRXX:1:2109:21097:6277
CAAAGAGC
+
FF:FF:FF
@A00769:11:HC3HCDRXX:1:2109:6451:6308
CAAAGAGC
+
FFFFFFFF
@A00769:11:HC3HCDRXX:1:2109:17210:6339
CAAAGAGC
+
FFFFFFFF
@A00769:11:HC3HCDRXX:1:2109:28944:6433
CAAAGAGC
+
FFFFFFFF
@A00769:11:HC3HCDRXX:1:2109:9652:6496
CAAAGAGC
+
FFFFFFFF
@A00769:11:HC3HCDRXX:1:2109:25120:6511
CAAAGAGC
+
FFFFFFFF
@A00769:11:HC3HCDRXX:1:2109:19958:6527
CAAAGAGC
+
FFF:FFFF
@A00769:11:HC3HCDRXX:1:2109:11595:6543
CAAAGAGC
+
FFFFFFFF
@A00769:11:HC3HCDRXX:1:2109:8034:6637
CAAAGAGC
+
FFFFFFFF
@A00769:11:HC3HCDRXX:1:2109:20528:6637
CAAAGAGC
+
FFFFFFFF
@A00769:11:HC3HCDRXX:1:2109:1678:6746
CAAAGAGC
+
FFF:F:FF
@A00769:11:HC3HCDRXX:1:2109:27850:6762
CAAAGAGC
+
FF:FF:FF
@A00769:11:HC3HCDRXX:1:2109:27868:6793
CAAAGAGC
+
FFFFF:FF
@A00769:11:HC3HCDRXX:1:2109:32108:6809
CAAAGAGC
+
FFFFFFFF
@A00769:11:HC3HCDRXX:1:2109:14742:6825
CAAAGAGC
+
FFFFFFFF
@A00769:11:HC3HCDRXX:1:2109:22155:6887
CAAAGAGC
+
FFFFFFFF
@A00769:11:HC3HCDRXX:1:2109:22643:6950
CAAAGAGC
+
FFFFFFFF
@A00769:11:HC3HCDRXX:1:2109:11460:6965
CAAAGAGC
+
FFF:FFF:
@A00769:11:HC3HCDRXX:1:2109:13458:7200
CAAAGAGC
+
FFFFFFFF
@A00769:11:HC3HCDRXX:1:2109:4716:7247
CAAAGAGC
+
FFFFFFFF
@A00769:11:HC3HCDRXX:1:2109:24650:7294
CAAAGAGC
+
FFF,FFFF
@A00769:11:HC3HCDRXX:1:2109:26576:7310
CAAAGAGC
+
FFFFFFFF
@A00769:11:HC3HCDRXX:1:2109:30391:7310
CAAAGAGC
+
FFFFFFFF
@A00769:11:HC3HCDRXX:1:2109:2437:7341
CAAAGAGC
+
FFFFFFFF
@A00769:11:HC3HCDRXX:1:2109:8115:7467
CAAAGAGC
+
FFFFFFFF
@A00769:11:HC3HCDRXX:1:2109:7581:7513
CAAAGAGC
+
FFFFFFFF
@A00769:11:HC3HCDRXX:1:2109:2202:7592
CAAAGAGC
+
FFFFF,FF
@A00769:11:HC3HCDRXX:1:2109:2428:7607
CAAAGAGC
+
FFFFFFFF
@A00769:11:HC3HCDRXX:1:2109:17842:7623
CAAAGAGC
+
FFFFFFFF
@A00769:11:HC3HCDRXX:1:2109:31548:7623
CAAAGAGC
+
FFFFFFFF
@A00769:11:HC3HCDRXX:1:2109:1796:7764
CAAAGAGC
+
FFF,:FFF
@A00769:11:HC3HCDRXX:1:2109:4598:7764
CAAAGAGC
+
FFFFFF,,
@A00769:11:HC3HCDRXX:1:2109:11071:7764
CAAAGAGC
+
FFFFFFFF
@A00769:11:HC3HCDRXX:1:2109:28537:7795
CAAAGAGC
+
FFFFFFFF
@A00769:11:HC3HCDRXX:1:2109:2935:7827
CAAAGAGC
+
FFFFFFFF
@A00769:11:HC3HCDRXX:1:2109:25717:7827
CAAAGAGC
+
FFFFFFFF
@A00769:11:HC3HCDRXX:1:2109:24469:7858
CAAAGAGC
+
FFFFFFFF
@A00769:11:HC3HCDRXX:1:2109:26485:7874
CAAAGAGC
+
FFFFFFFF
@A00769:11:HC3HCDRXX:1:2109:8883:7889
CAAAGAGC
+
FFFFFFFF
@A00769:11:HC3HCDRXX:1:2109:27688:7921
CAAAGAGC
+
FFF,FFFF
@A00769:11:HC3HCDRXX:1:2109:9362:8061
CAAAGAGC
+
FFFFFFFF
@A00769:11:HC3HCDRXX:1:2109:17219:8140
CAAAGAGC
+
FFF:FFFF
@A00769:11:HC3HCDRXX:1:2109:13196:8187
CAAAGAGC
+
FFF:FFFF
@A00769:11:HC3HCDRXX:1:2109:21468:8202
CAAAGAGC
+
FFFFFFFF
@A00769:11:HC3HCDRXX:1:2109:5692:8249
CAAAGAGC
+
FFFFFFFF
@A00769:11:HC3HCDRXX:1:2109:14488:8296
CAAAGAGC
+
FFFFFFFF
@A00769:11:HC3HCDRXX:1:2109:26205:8296
CAAAGAGC
+
FFFFFFFF
@A00769:11:HC3HCDRXX:1:2109:11397:8328
CAAAGAGC
+
FFFFF:FF
@A00769:11:HC3HCDRXX:1:2109:4833:8359
CAAAGAGC
+
FFFFFFFF
@A00769:11:HC3HCDRXX:1:2109:7129:8390
CAAAGAGC
+
FFF:FFFF
@A00769:11:HC3HCDRXX:1:2109:31430:8422
CAAAGAGC
+
FFFFFFFF
@A00769:11:HC3HCDRXX:1:2109:27688:8578
CAAAGAGC
+
FFFFFFFF
@A00769:11:HC3HCDRXX:1:2109:31919:8578
CAAAGAGC
+
FFFFFFFF
@A00769:11:HC3HCDRXX:1:2109:5177:8609
CAAAGAGC
+
FFFFFFFF
@A00769:11:HC3HCDRXX:1:2109:27019:8641
CAAAGAGC
+
FFFFFFFF
@A00769:11:HC3HCDRXX:1:2109:7301:8688
CAAAGAGC
+
FFFFFFFF
@A00769:11:HC3HCDRXX:1:2109:13521:8688
CAAAGAGC
+
FFF:FFFF
@A00769:11:HC3HCDRXX:1:2109:16432:8688
CAAAGAGC
+
FFFFFFFF
@A00769:11:HC3HCDRXX:1:2109:5186:8719
CAAAGAGC
+
FFFFFFFF
@A00769:11:HC3HCDRXX:1:2109:10791:8750
CAAAGAGC
+
FFFFF:FF
@A00769:11:HC3HCDRXX:1:2109:3332:8797
CAAAGAGC
+
FFFFFFFF
@A00769:11:HC3HCDRXX:1:2109:32470:8844
CAAAGAGC
+
:FFFFFFF
@A00769:11:HC3HCDRXX:1:2109:20980:8860
CAAAGAGC
+
FFFFFFFF
@A00769:11:HC3HCDRXX:1:2109:32045:8985
CAAAGAGC
+
FFFFFFFF
@A00769:11:HC3HCDRXX:1:2109:3351:9017
CAAAGAGC
+
FFFFFFFF
@A00769:11:HC3HCDRXX:1:2109:23963:9017
CAAAGAGC
+
FFFFFFFF
@A00769:11:HC3HCDRXX:1:2109:13160:9064
CAAAGAGC
+
FFFFFFFF
@A00769:11:HC3HCDRXX:1:2109:5620:9095
CAAAGAGC
+
FFFFFFFF
@A00769:11:HC3HCDRXX:1:2109:9218:9095
CAAAGAGC
+
FFFFFFFF
@A00769:11:HC3HCDRXX:1:2109:13982:9111
CAAAGAGC
+
FFFFFFFF
@A00769:11:HC3HCDRXX:1:2109:20085:9377
CAAAGAGC
+
:FFF::F,
@A00769:11:HC3HCDRXX:1:2109:17797:9392
CAAAGAGC
+
FFF:FFFF
@A00769:11:HC3HCDRXX:1:2109:10917:9408
CAAAGAGC
+
FFFFFFFF
@A00769:11:HC3HCDRXX:1:2109:15908:9408
CAAAGAGC
+
F:F:FFFF
@A00769:11:HC3HCDRXX:1:2109:23511:9424
CAAAGAGC
+
FFFFFFFF
@A00769:11:HC3HCDRXX:1:2109:2582:9502
CAAAGAGC
+
FFFFF,FF
@A00769:11:HC3HCDRXX:1:2109:5873:9502
CAAAGAGC
+
FFFFFFFF
@A00769:11:HC3HCDRXX:1:2109:22959:9502
CAAAGAGC
+
FFFF,FFF
@A00769:11:HC3HCDRXX:1:2109:2338:9518
CAAAGAGC
+
FFFFFFFF
@A00769:11:HC3HCDRXX:1:2109:2573:9518
CAAAGAGC
+
FFFFFFFF
@A00769:11:HC3HCDRXX:1:2109:18882:9518
CAAAGAGC
+
FFFFFFFF
@A00769:11:HC3HCDRXX:1:2109:31575:9518
CAAAGAGC
+
FFFFFFFF
@A00769:11:HC3HCDRXX:1:2109:30300:9533
CAAAGAGC
+
FFFFFFFF
@A00769:11:HC3HCDRXX:1:2109:26223:9580
CAAAGAGC
+
F:FF:FFF
@A00769:11:HC3HCDRXX:1:2109:29821:9643
CAAAGAGC
+
FFFFFFFF
@A00769:11:HC3HCDRXX:1:2109:26964:9674
CAAAGAGC
+
FFFFFFFF
@A00769:11:HC3HCDRXX:1:2109:17716:9752
CAAAGAGC
+
FFFFFFFF
@A00769:11:HC3HCDRXX:1:2109:30499:9784
CAAAGAGC
+
FFFFFFFF
@A00769:11:HC3HCDRXX:1:2109:2121:9831
CAAAGAGC
+
FFFFFFFF
@A00769:11:HC3HCDRXX:1:2109:11207:9846
CAAAGAGC
+
FFFFFFFF
@A00769:11:HC3HCDRXX:1:2109:18819:9909
CAAAGAGC
+
FFFFFFFF
@A00769:11:HC3HCDRXX:1:2109:21730:9940
CAAAGAGC
+
FFFFFFFF
@A00769:11:HC3HCDRXX:1:2109:5032:9987
CAAAGAGC
+
FFFFFFFF
@A00769:11:HC3HCDRXX:1:2109:21242:10034
CAAAGAGC
+
FFFFFFFF
@A00769:11:HC3HCDRXX:1:2109:14271:10081
CAAAGAGC
+
FFFFFFFF
@A00769:11:HC3HCDRXX:1:2109:20980:10081
CAAAGAGC
+
FFF::FFF
@A00769:11:HC3HCDRXX:1:2109:30337:10097
CAAAGAGC
+
FFFFFFFF
@A00769:11:HC3HCDRXX:1:2109:26024:10207
CAAAGAGC
+
FFF:FFFF
@A00769:11:HC3HCDRXX:1:2109:32443:10207
CAAAGAGC
+
FFFFFFFF
@A00769:11:HC3HCDRXX:1:2109:13503:10285
CAAAGAGC
+
FFFFFFFF
@A00769:11:HC3HCDRXX:1:2109:7627:10316
CAAAGAGC
+
FFFFFFFF
@A00769:11:HC3HCDRXX:1:2109:18484:10426
CAAAGAGC
+
FFFFFFFF
@A00769:11:HC3HCDRXX:1:2109:30698:10504
CAAAGAGC
+
FFFFFFFF
@A00769:11:HC3HCDRXX:1:2109:1344:10520
CAAAGAGC
+
FFF:FFFF
@A00769:11:HC3HCDRXX:1:2109:26729:10520
CAAAGAGC
+
FFFFFFFF
@A00769:11:HC3HCDRXX:1:2109:14299:10598
CAAAGAGC
+
FFFFFFFF
@A00769:11:HC3HCDRXX:1:2109:20573:10629
CAAAGAGC
+
FFFFFFFF
@A00769:11:HC3HCDRXX:1:2109:25852:10629
CAAAGAGC
+
FFFFFFFF
@A00769:11:HC3HCDRXX:1:2109:15429:10802
CAAAGAGC
+
FFFFFF:F
@A00769:11:HC3HCDRXX:1:2109:27733:10817
CAAAGAGC
+
FFFFF:FF
@A00769:11:HC3HCDRXX:1:2109:28004:10911
CAAAGAGC
+
FFFFFFFF
@A00769:11:HC3HCDRXX:1:2109:20898:10942
CAAAGAGC
+
FFF,FFFF
@A00769:11:HC3HCDRXX:1:2109:11650:11021
CAAAGAGC
+
FFFFFFFF
@A00769:11:HC3HCDRXX:1:2109:17273:11115
CAAAGAGC
+
FFFFFFFF
@A00769:11:HC3HCDRXX:1:2109:28863:11115
CAAAGAGC
+
FFFFFFFF
@A00769:11:HC3HCDRXX:1:2109:12038:11162
CAAAGAGC
+
FFFFFFFF
@A00769:11:HC3HCDRXX:1:2109:25012:11177
CAAAGAGC
+
FFFFFFFF
@A00769:11:HC3HCDRXX:1:2109:4679:11224
CAAAGAGC
+
FFFF:FFF
@A00769:11:HC3HCDRXX:1:2109:28718:11240
CAAAGAGC
+
FFF:FFFF
@A00769:11:HC3HCDRXX:1:2109:25961:11256
CAAAGAGC
+
FFF:FFFF
@A00769:11:HC3HCDRXX:1:2109:31042:11256
CAAAGAGC
+
FFFFFFFF
@A00769:11:HC3HCDRXX:1:2109:27082:11350
CAAAGAGC
+
FFFFFFFF
@A00769:11:HC3HCDRXX:1:2109:15076:11569
CAAAGAGC
+
FFFF,F:F
@A00769:11:HC3HCDRXX:1:2109:17806:11569
CAAAGAGC
+
FFFFFFFF
@A00769:11:HC3HCDRXX:1:2109:6659:11584
CAAAGAGC
+
FFFFFFFF
@A00769:11:HC3HCDRXX:1:2109:12572:11584
CAAAGAGC
+
FFFFFFFF
@A00769:11:HC3HCDRXX:1:2109:10303:11600
CAAAGAGC
+
FFFFFFFF
@A00769:11:HC3HCDRXX:1:2109:30526:11616
CAAAGAGC
+
FFFFFFFF
@A00769:11:HC3HCDRXX:1:2109:16125:11631
CAAAGAGC
+
FFFFF,FF
@A00769:11:HC3HCDRXX:1:2109:3821:11710
CAAAGAGC
+
FFF,,:FF
@A00769:11:HC3HCDRXX:1:2109:14561:11772
CAAAGAGC
+
FFF:FFFF
@A00769:11:HC3HCDRXX:1:2109:31756:11804
CAAAGAGC
+
FFFFFFFF
@A00769:11:HC3HCDRXX:1:2109:15872:11882
CAAAGAGC
+
FFFFF:FF
@A00769:11:HC3HCDRXX:1:2109:10411:11945
CAAAGAGC
+
FFFFFFFF
@A00769:11:HC3HCDRXX:1:2109:17906:11992
CAAAGAGC
+
FFFFFFFF
@A00769:11:HC3HCDRXX:1:2109:15311:12101
CAAAGAGC
+
FFFFFFFF
@A00769:11:HC3HCDRXX:1:2109:15600:12101
CAAAGAGC
+
FFFFFFFF
@A00769:11:HC3HCDRXX:1:2109:18457:12101
CAAAGAGC
+
FFFFFFFF
@A00769:11:HC3HCDRXX:1:2109:16812:12132
CAAAGAGC
+
:,FFFFFF
@A00769:11:HC3HCDRXX:1:2109:16776:12258
CAAAGAGC
+
FFFFFFFF
@A00769:11:HC3HCDRXX:1:2109:29053:12258
CAAAGAGC
+
FFFFFFFF
@A00769:11:HC3HCDRXX:1:2109:17418:12305
CAAAGAGC
+
FF,F,FF:
@A00769:11:HC3HCDRXX:1:2109:29695:12336
CAAAGAGC
+
FFFFFFFF
@A00769:11:HC3HCDRXX:1:2109:28908:12383
CAAAGAGC
+
FFFFFFFF
@A00769:11:HC3HCDRXX:1:2109:15465:12399
CAAAGAGC
+
FFFFFFFF
@A00769:11:HC3HCDRXX:1:2109:6813:12414
CAAAGAGC
+
FFFF:F,F
@A00769:11:HC3HCDRXX:1:2109:6858:12430
CAAAGAGC
+
FFF:FFFF
@A00769:11:HC3HCDRXX:1:2109:13539:12446
CAAAGAGC
+
FFFFFFFF
@A00769:11:HC3HCDRXX:1:2109:16378:12508
CAAAGAGC
+
FFFFFFFF
@A00769:11:HC3HCDRXX:1:2109:28275:12508
CAAAGAGC
+
FFFFFFFF
@A00769:11:HC3HCDRXX:1:2109:17418:12587
CAAAGAGC
+
FFFFFFFF
@A00769:11:HC3HCDRXX:1:2109:24867:12712
CAAAGAGC
+
FFFFFFFF
@A00769:11:HC3HCDRXX:1:2109:2672:12790
CAAAGAGC
+
FFFFFFFF
@A00769:11:HC3HCDRXX:1:2109:30843:12821
CAAAGAGC
+
FFF:FFFF
@A00769:11:HC3HCDRXX:1:2109:17951:12884
CAAAGAGC
+
FFFFFFFF
@A00769:11:HC3HCDRXX:1:2109:2248:12931
CAAAGAGC
+
FFF:FFFF
@A00769:11:HC3HCDRXX:1:2109:23891:12962
CAAAGAGC
+
FFF,FFFF
@A00769:11:HC3HCDRXX:1:2109:13404:12994
CAAAGAGC
+
FFFFFFFF
@A00769:11:HC3HCDRXX:1:2109:4372:13135
CAAAGAGC
+
FFFFFFFF
@A00769:11:HC3HCDRXX:1:2109:26720:13197
CAAAGAGC
+
FFFFFFFF
@A00769:11:HC3HCDRXX:1:2109:16577:13228
CAAAGAGC
+
FFFFFFFF
@A00769:11:HC3HCDRXX:1:2109:30617:13275
CAAAGAGC
+
FFFFFFFF
@A00769:11:HC3HCDRXX:1:2109:4517:13322
CAAAGAGC
+
FFFFFFFF
@A00769:11:HC3HCDRXX:1:2109:8250:13369
CAAAGAGC
+
FFFFFFFF
@A00769:11:HC3HCDRXX:1:2109:16848:13385
CAAAGAGC
+
FFFFFFFF
@A00769:11:HC3HCDRXX:1:2109:15393:13401
CAAAGAGC
+
FFFFFFFF
@A00769:11:HC3HCDRXX:1:2109:23728:13432
CAAAGAGC
+
FFF:F:FF
@A00769:11:HC3HCDRXX:1:2109:30273:13495
CAAAGAGC
+
FFFFFFFF
@A00769:11:HC3HCDRXX:1:2109:28890:13542
CAAAGAGC
+
F:FFFFFF
@A00769:11:HC3HCDRXX:1:2109:17327:13557
CAAAGAGC
+
FFFFFFFF
@A00769:11:HC3HCDRXX:1:2109:19244:13557
CAAAGAGC
+
FFFFFFFF
@A00769:11:HC3HCDRXX:1:2109:7916:13573
CAAAGAGC
+
FFFFFFFF
@A00769:11:HC3HCDRXX:1:2109:32759:13573
CAAAGAGC
+
:FFFFFFF
@A00769:11:HC3HCDRXX:1:2109:30147:13620
CAAAGAGC
+
FFFFFFFF
@A00769:11:HC3HCDRXX:1:2109:16125:13667
CAAAGAGC
+
FFFFFFFF
@A00769:11:HC3HCDRXX:1:2109:31376:13683
CAAAGAGC
+
FFFFFFFF
@A00769:11:HC3HCDRXX:1:2109:1669:13714
CAAAGAGC
+
FFFFF:F:
@A00769:11:HC3HCDRXX:1:2109:27977:13745
CAAAGAGC
+
FFFFFFFF
@A00769:11:HC3HCDRXX:1:2109:28158:13839
CAAAGAGC
+
FFFFFFF:
@A00769:11:HC3HCDRXX:1:2109:8847:13902
CAAAGAGC
+
FFFFFFFF
@A00769:11:HC3HCDRXX:1:2109:27615:13933
CAAAGAGC
+
FFFFFFFF
@A00769:11:HC3HCDRXX:1:2109:17255:13996
CAAAGAGC
+
FFF:FFFF
@A00769:11:HC3HCDRXX:1:2109:32705:14105
CAAAGAGC
+
FFFFFFFF
@A00769:11:HC3HCDRXX:1:2109:9851:14168
CAAAGAGC
+
FFF,FFFF
@A00769:11:HC3HCDRXX:1:2109:17390:14168
CAAAGAGC
+
FFFFFFFF
@A00769:11:HC3HCDRXX:1:2109:11722:14184
CAAAGAGC
+
FFFFFFFF
@A00769:11:HC3HCDRXX:1:2109:23999:14246
CAAAGAGC
+
FFF:FFFF
@A00769:11:HC3HCDRXX:1:2109:23818:14309
CAAAGAGC
+
FF::FFFF
@A00769:11:HC3HCDRXX:1:2109:3369:14403
CAAAGAGC
+
FFFFFFFF
@A00769:11:HC3HCDRXX:1:2109:9019:14450
CAAAGAGC
+
FF,:,FFF
@A00769:11:HC3HCDRXX:1:2109:32127:14450
CAAAGAGC
+
FFFFFFFF
@A00769:11:HC3HCDRXX:1:2109:1479:14481
CAAAGAGC
+
FFF:FFFF
@A00769:11:HC3HCDRXX:1:2109:5620:14544
CAAAGAGC
+
FFF,F:FF
@A00769:11:HC3HCDRXX:1:2109:26567:14559
CAAAGAGC
+
:FFFFFFF
@A00769:11:HC3HCDRXX:1:2109:15239:14575
CAAAGAGC
+
FFFFFFFF
@A00769:11:HC3HCDRXX:1:2109:18005:14575
CAAAGAGC
+
FFFFFFFF
@A00769:11:HC3HCDRXX:1:2109:28782:14606
CAAAGAGC
+
FFFFFFFF
@A00769:11:HC3HCDRXX:1:2109:3784:14622
CAAAGAGC
+
FFF:FFFF
@A00769:11:HC3HCDRXX:1:2109:16116:14653
CAAAGAGC
+
FFFFFFFF
@A00769:11:HC3HCDRXX:1:2109:13015:14763
CAAAGAGC
+
FFFFFFFF
@A00769:11:HC3HCDRXX:1:2109:14136:14763
CAAAGAGC
+
FFFFFFFF
@A00769:11:HC3HCDRXX:1:2109:20292:14779
CAAAGAGC
+
FFFFFFFF
@A00769:11:HC3HCDRXX:1:2109:4562:14810
CAAAGAGC
+
FFFFFFFF
@A00769:11:HC3HCDRXX:1:2109:24198:14841
CAAAGAGC
+
FFFFFFFF
@A00769:11:HC3HCDRXX:1:2109:17372:14888
CAAAGAGC
+
FFFFFFFF
@A00769:11:HC3HCDRXX:1:2109:30743:14967
CAAAGAGC
+
FFFFFFFF
@A00769:11:HC3HCDRXX:1:2109:3206:15060
CAAAGAGC
+
FFF:F:FF
@A00769:11:HC3HCDRXX:1:2109:13286:15107
CAAAGAGC
+
FFFFFFFF
@A00769:11:HC3HCDRXX:1:2109:17291:15186
CAAAGAGC
+
FFFFFFFF
@A00769:11:HC3HCDRXX:1:2109:2031:15248
CAAAGAGC
+
FFFFFFFF
@A00769:11:HC3HCDRXX:1:2109:2555:15248
CAAAGAGC
+
,F:,,F:F
@A00769:11:HC3HCDRXX:1:2109:21974:15248
CAAAGAGC
+
FFFFFFFF
@A00769:11:HC3HCDRXX:1:2109:8070:15280
CAAAGAGC
+
FFFFFFFF
@A00769:11:HC3HCDRXX:1:2109:12933:15311
CAAAGAGC
+
FFFFFFFF
@A00769:11:HC3HCDRXX:1:2109:11496:15327
CAAAGAGC
+
FFFFFFFF
@A00769:11:HC3HCDRXX:1:2109:1814:15374
CAAAGAGC
+
FFF:F:FF
@A00769:11:HC3HCDRXX:1:2109:1515:15452
CAAAGAGC
+
FFFFF:FF
@A00769:11:HC3HCDRXX:1:2109:25310:15452
CAAAGAGC
+
FFFFFFFF
@A00769:11:HC3HCDRXX:1:2109:27733:15452
CAAAGAGC
+
FFFFFFFF
@A00769:11:HC3HCDRXX:1:2109:27091:15499
CAAAGAGC
+
FFFFFFFF
@A00769:11:HC3HCDRXX:1:2109:29957:15515
CAAAGAGC
+
FFFF:F:F
@A00769:11:HC3HCDRXX:1:2109:32407:15530
CAAAGAGC
+
FFFFFFFF
@A00769:11:HC3HCDRXX:1:2109:4553:15577
CAAAGAGC
+
FFFFFFFF
@A00769:11:HC3HCDRXX:1:2109:30409:15608
CAAAGAGC
+
FFFFFFFF
@A00769:11:HC3HCDRXX:1:2109:16658:15655
CAAAGAGC
+
FFFF:FFF
@A00769:11:HC3HCDRXX:1:2109:3360:15702
CAAAGAGC
+
FFFFFFFF
@A00769:11:HC3HCDRXX:1:2109:8124:15718
CAAAGAGC
+
FFFFFFFF
@A00769:11:HC3HCDRXX:1:2109:12283:15718
CAAAGAGC
+
FFFFFFFF
@A00769:11:HC3HCDRXX:1:2109:32334:15781
CAAAGAGC
+
FFFF,F::
@A00769:11:HC3HCDRXX:1:2109:10474:15812
CAAAGAGC
+
FFFFFFFF
@A00769:11:HC3HCDRXX:1:2109:27019:15875
CAAAGAGC
+
FFFFFFFF
@A00769:11:HC3HCDRXX:1:2109:10574:15953
CAAAGAGC
+
FFFFFFFF
@A00769:11:HC3HCDRXX:1:2109:23484:16016
CAAAGAGC
+
FFFFFFFF
@A00769:11:HC3HCDRXX:1:2109:19985:16125
CAAAGAGC
+
FFFFFFFF
@A00769:11:HC3HCDRXX:1:2109:30535:16141
CAAAGAGC
+
FFFFFFFF
@A00769:11:HC3HCDRXX:1:2109:21965:16235
CAAAGAGC
+
FFFFFFFF
@A00769:11:HC3HCDRXX:1:2109:5828:16250
CAAAGAGC
+
FFFFFFFF
@A00769:11:HC3HCDRXX:1:2109:18358:16282
CAAAGAGC
+
FFFFFFFF
@A00769:11:HC3HCDRXX:1:2109:11867:16313
CAAAGAGC
+
FFF:FFFF
@A00769:11:HC3HCDRXX:1:2109:18285:16313
CAAAGAGC
+
FFFFFFFF
@A00769:11:HC3HCDRXX:1:2109:8024:16329
CAAAGAGC
+
FFFFF:FF
@A00769:11:HC3HCDRXX:1:2109:1118:16391
CAAAGAGC
+
,FF,F::F
@A00769:11:HC3HCDRXX:1:2109:29134:16438
CAAAGAGC
+
FFFFFFFF
@A00769:11:HC3HCDRXX:1:2109:8431:16532
CAAAGAGC
+
FFFFFFFF
@A00769:11:HC3HCDRXX:1:2109:3378:16642
CAAAGAGC
+
FFFFF:FF
@A00769:11:HC3HCDRXX:1:2109:30617:16689
CAAAGAGC
+
FFFFF,FF
@A00769:11:HC3HCDRXX:1:2109:18367:16861
CAAAGAGC
+
FFFFFFFF
@A00769:11:HC3HCDRXX:1:2109:30644:16861
CAAAGAGC
+
FFFFFFFF
@A00769:11:HC3HCDRXX:1:2109:16803:16908
CAAAGAGC
+
FFFFFFFF
@A00769:11:HC3HCDRXX:1:2109:21477:16924
CAAAGAGC
+
FFF:::F:
@A00769:11:HC3HCDRXX:1:2109:5801:16955
CAAAGAGC
+
FFFFFFFF
@A00769:11:HC3HCDRXX:1:2109:4182:17033
CAAAGAGC
+
FFF:FFFF
@A00769:11:HC3HCDRXX:1:2109:32036:17112
CAAAGAGC
+
:FFFFF::
@A00769:11:HC3HCDRXX:1:2109:5421:17143
CAAAGAGC
+
FFFFFFFF
@A00769:11:HC3HCDRXX:1:2109:27633:17190
CAAAGAGC
+
FFFFFFFF
@A00769:11:HC3HCDRXX:1:2109:8992:17284
CAAAGAGC
+
,FF,:FFF
@A00769:11:HC3HCDRXX:1:2109:9688:17394
CAAAGAGC
+
FFFFFFFF
@A00769:11:HC3HCDRXX:1:2109:8657:17487
CAAAGAGC
+
FFFFFFFF
@A00769:11:HC3HCDRXX:1:2109:30662:17519
CAAAGAGC
+
FFFFFFFF
@A00769:11:HC3HCDRXX:1:2109:14940:17691
CAAAGAGC
+
FFFFFFFF
@A00769:11:HC3HCDRXX:1:2109:29875:17691
CAAAGAGC
+
FFFFFFFF
@A00769:11:HC3HCDRXX:1:2109:24514:17707
CAAAGAGC
+
FFFFFFFF
@A00769:11:HC3HCDRXX:1:2109:26720:17895
CAAAGAGC
+
FFFFFFFF
@A00769:11:HC3HCDRXX:1:2109:16523:17926
CAAAGAGC
+
FFFFFFFF
@A00769:11:HC3HCDRXX:1:2109:30888:17973
CAAAGAGC
+
FFFFFFFF
@A00769:11:HC3HCDRXX:1:2109:18602:18051
CAAAGAGC
+
FFFFFFFF
@A00769:11:HC3HCDRXX:1:2109:20989:18208
CAAAGAGC
+
FFF:F:FF
@A00769:11:HC3HCDRXX:1:2109:7111:18255
CAAAGAGC
+
FFFFFF:F
@A00769:11:HC3HCDRXX:1:2109:30572:18302
CAAAGAGC
+
FFFFFFFF
@A00769:11:HC3HCDRXX:1:2109:29044:18317
CAAAGAGC
+
FFFFFFFF
@A00769:11:HC3HCDRXX:1:2109:18195:18474
CAAAGAGC
+
FFFFFF:F
@A00769:11:HC3HCDRXX:1:2109:19868:18490
CAAAGAGC
+
FFF:FFFF
@A00769:11:HC3HCDRXX:1:2109:4363:18505
CAAAGAGC
+
FFFFFFFF
@A00769:11:HC3HCDRXX:1:2109:20401:18505
CAAAGAGC
+
FFF:FFFF
@A00769:11:HC3HCDRXX:1:2109:27272:18693
CAAAGAGC
+
FFFFFFFF
@A00769:11:HC3HCDRXX:1:2109:8811:18881
CAAAGAGC
+
FFFFFFFF
@A00769:11:HC3HCDRXX:1:2109:12274:18897
CAAAGAGC
+
FFFFFFFF
@A00769:11:HC3HCDRXX:1:2109:32832:18897
CAAAGAGC
+
FFFFFFFF
@A00769:11:HC3HCDRXX:1:2109:26775:18928
CAAAGAGC
+
FFFFFFFF
@A00769:11:HC3HCDRXX:1:2109:23945:19038
CAAAGAGC
+
FFFFFFFF
@A00769:11:HC3HCDRXX:1:2109:13485:19053
CAAAGAGC
+
FFFFFFFF
@A00769:11:HC3HCDRXX:1:2109:9055:19147
CAAAGAGC
+
FFFF:FFF
@A00769:11:HC3HCDRXX:1:2109:11885:19163
CAAAGAGC
+
FFFFFFFF
@A00769:11:HC3HCDRXX:1:2109:12328:19335
CAAAGAGC
+
FFF:FFFF
@A00769:11:HC3HCDRXX:1:2109:3414:19366
CAAAGAGC
+
FFFFFFFF
@A00769:11:HC3HCDRXX:1:2109:9001:19398
CAAAGAGC
+
FFFFFFFF
@A00769:11:HC3HCDRXX:1:2109:2799:19460
CAAAGAGC
+
FFFFFFFF
@A00769:11:HC3HCDRXX:1:2109:5873:19460
CAAAGAGC
+
FFFFFFFF
@A00769:11:HC3HCDRXX:1:2109:31358:19507
CAAAGAGC
+
FFFFFFFF
@A00769:11:HC3HCDRXX:1:2109:1579:19539
CAAAGAGC
+
FFFFFFFF
@A00769:11:HC3HCDRXX:1:2109:2410:19570
CAAAGAGC
+
FFFFFFFF
@A00769:11:HC3HCDRXX:1:2109:28664:19570
CAAAGAGC
+
FFFFFFFF
@A00769:11:HC3HCDRXX:1:2109:31114:19617
CAAAGAGC
+
FFFFFFFF
@A00769:11:HC3HCDRXX:1:2109:30364:19758
CAAAGAGC
+
FFFFFFFF
@A00769:11:HC3HCDRXX:1:2109:3613:19774
CAAAGAGC
+
FFFFFFFF
@A00769:11:HC3HCDRXX:1:2109:7627:19805
CAAAGAGC
+
FFFFFFFF
@A00769:11:HC3HCDRXX:1:2109:23430:19867
CAAAGAGC
+
FFFFFFFF
@A00769:11:HC3HCDRXX:1:2109:27932:19867
CAAAGAGC
+
FFF,FFFF
@A00769:11:HC3HCDRXX:1:2109:12147:19899
CAAAGAGC
+
FFFFFFFF
@A00769:11:HC3HCDRXX:1:2109:2311:19930
CAAAGAGC
+
FFFFFFFF
@A00769:11:HC3HCDRXX:1:2109:4336:19961
CAAAGAGC
+
FFFFFFFF
@A00769:11:HC3HCDRXX:1:2109:17472:19977
CAAAGAGC
+
FFFFFFFF
@A00769:11:HC3HCDRXX:1:2109:6162:19993
CAAAGAGC
+
FFFFFFFF
@A00769:11:HC3HCDRXX:1:2109:17499:19993
CAAAGAGC
+
FFFFFFFF
@A00769:11:HC3HCDRXX:1:2109:14995:20008
CAAAGAGC
+
FFFFFFFF
@A00769:11:HC3HCDRXX:1:2109:10474:20071
CAAAGAGC
+
FFFFFFFF
@A00769:11:HC3HCDRXX:1:2109:10456:20290
CAAAGAGC
+
FFFFFFFF
@A00769:11:HC3HCDRXX:1:2109:17246:20337
CAAAGAGC
+
FFFFFFFF
@A00769:11:HC3HCDRXX:1:2109:9001:20369
CAAAGAGC
+
FFFFFFFF
@A00769:11:HC3HCDRXX:1:2109:13530:20384
CAAAGAGC
+
FFFFFFFF
@A00769:11:HC3HCDRXX:1:2109:13259:20415
CAAAGAGC
+
FFFFFFFF
@A00769:11:HC3HCDRXX:1:2109:6795:20431
CAAAGAGC
+
FFFFFFFF
@A00769:11:HC3HCDRXX:1:2109:26368:20478
CAAAGAGC
+
FFFFFFFF
@A00769:11:HC3HCDRXX:1:2109:31521:20478
CAAAGAGC
+
FFF:FFFF
@A00769:11:HC3HCDRXX:1:2109:1687:20572
CAAAGAGC
+
FFF:F:FF
@A00769:11:HC3HCDRXX:1:2109:14832:20666
CAAAGAGC
+
FFFFFFFF
@A00769:11:HC3HCDRXX:1:2109:17173:20682
CAAAGAGC
+
FFF,FFFF
@A00769:11:HC3HCDRXX:1:2109:21784:20713
CAAAGAGC
+
FFFFFFFF
@A00769:11:HC3HCDRXX:1:2109:16206:20729
CAAAGAGC
+
FFFFFFFF
@A00769:11:HC3HCDRXX:1:2109:16405:20729
CAAAGAGC
+
FFFFFFFF
@A00769:11:HC3HCDRXX:1:2109:29550:20729
CAAAGAGC
+
FFFFFFFF
@A00769:11:HC3HCDRXX:1:2109:3983:20760
CAAAGAGC
+
FFFFFFFF
@A00769:11:HC3HCDRXX:1:2109:20392:20776
CAAAGAGC
+
FFFFFFFF
@A00769:11:HC3HCDRXX:1:2109:8169:20901
CAAAGAGC
+
FFFFFF,F
@A00769:11:HC3HCDRXX:1:2109:17354:20964
CAAAGAGC
+
FFFFFFFF
@A00769:11:HC3HCDRXX:1:2109:25265:21167
CAAAGAGC
+
FFFFFFFF
@A00769:11:HC3HCDRXX:1:2109:6370:21198
CAAAGAGC
+
FFFFFFFF
@A00769:11:HC3HCDRXX:1:2109:9507:21214
CAAAGAGC
+
FFFFFFFF
@A00769:11:HC3HCDRXX:1:2109:26567:21230
CAAAGAGC
+
FFFFFFFF
@A00769:11:HC3HCDRXX:1:2109:20030:21245
CAAAGAGC
+
FFF:FFFF
@A00769:11:HC3HCDRXX:1:2109:10474:21292
CAAAGAGC
+
FFFF::FF
@A00769:11:HC3HCDRXX:1:2109:23737:21433
CAAAGAGC
+
FFF:FFFF
@A00769:11:HC3HCDRXX:1:2109:28691:21496
CAAAGAGC
+
FFFFFFFF
@A00769:11:HC3HCDRXX:1:2109:31250:21637
CAAAGAGC
+
FFFFFFFF
@A00769:11:HC3HCDRXX:1:2109:24189:21684
CAAAGAGC
+
FFFFFF:F
@A00769:11:HC3HCDRXX:1:2109:4155:21778
CAAAGAGC
+
FFFFFFFF
@A00769:11:HC3HCDRXX:1:2109:4734:21903
CAAAGAGC
+
FFFFF:FF
@A00769:11:HC3HCDRXX:1:2109:31060:21934
CAAAGAGC
+
:FFFFFFF
@A00769:11:HC3HCDRXX:1:2109:13729:21981
CAAAGAGC
+
FF::FFFF
@A00769:11:HC3HCDRXX:1:2109:10004:22044
CAAAGAGC
+
FFFFFFFF
@A00769:11:HC3HCDRXX:1:2109:11550:22060
CAAAGAGC
+
FFFFFFFF
@A00769:11:HC3HCDRXX:1:2109:3685:22122
CAAAGAGC
+
FFF:FFFF
@A00769:11:HC3HCDRXX:1:2109:15727:22122
CAAAGAGC
+
FFFFFFFF
@A00769:11:HC3HCDRXX:1:2109:18521:22138
CAAAGAGC
+
FFFFFFFF
@A00769:11:HC3HCDRXX:1:2109:18647:22263
CAAAGAGC
+
FFFFFFFF
@A00769:11:HC3HCDRXX:1:2109:7789:22279
CAAAGAGC
+
FFFFFFFF
@A00769:11:HC3HCDRXX:1:2109:18367:22279
CAAAGAGC
+
FFFFFFFF
@A00769:11:HC3HCDRXX:1:2109:7039:22294
CAAAGAGC
+
FFFFFFFF
@A00769:11:HC3HCDRXX:1:2109:22553:22482
CAAAGAGC
+
FFFFFFFF
@A00769:11:HC3HCDRXX:1:2109:30752:22592
CAAAGAGC
+
FFF:FFFF
@A00769:11:HC3HCDRXX:1:2109:21007:22623
CAAAGAGC
+
FFFFFFFF
@A00769:11:HC3HCDRXX:1:2109:17273:22639
CAAAGAGC
+
FFF,,F,F
@A00769:11:HC3HCDRXX:1:2109:3387:22701
CAAAGAGC
+
FFFFF:FF
@A00769:11:HC3HCDRXX:1:2109:10646:22811
CAAAGAGC
+
FFFFFFFF
@A00769:11:HC3HCDRXX:1:2109:2492:22905
CAAAGAGC
+
FFFFFFFF
@A00769:11:HC3HCDRXX:1:2109:6027:22921
CAAAGAGC
+
FFFFFFFF
@A00769:11:HC3HCDRXX:1:2109:9308:22936
CAAAGAGC
+
FFFFFFFF
@A00769:11:HC3HCDRXX:1:2109:5556:22983
CAAAGAGC
+
FFFFFFFF
@A00769:11:HC3HCDRXX:1:2109:20383:23077
CAAAGAGC
+
FFFFFFFF
@A00769:11:HC3HCDRXX:1:2109:17607:23124
CAAAGAGC
+
FFFFFFFF
@A00769:11:HC3HCDRXX:1:2109:12762:23156
CAAAGAGC
+
FFFFFFFF
@A00769:11:HC3HCDRXX:1:2109:3956:23281
CAAAGAGC
+
FFFFFFFF
@A00769:11:HC3HCDRXX:1:2109:15429:23296
CAAAGAGC
+
FFFFFFFF
@A00769:11:HC3HCDRXX:1:2109:23113:23296
CAAAGAGC
+
FFF:FFFF
@A00769:11:HC3HCDRXX:1:2109:12481:23547
CAAAGAGC
+
FFFFFFFF
@A00769:11:HC3HCDRXX:1:2109:9959:23625
CAAAGAGC
+
FFFFFFFF
@A00769:11:HC3HCDRXX:1:2109:20130:23672
CAAAGAGC
+
FFFFFFF:
@A00769:11:HC3HCDRXX:1:2109:32624:23672
CAAAGAGC
+
FFFFFFFF
@A00769:11:HC3HCDRXX:1:2109:10972:23688
CAAAGAGC
+
FFFFFFFF
@A00769:11:HC3HCDRXX:1:2109:28013:23703
CAAAGAGC
+
FFF:FFFF
@A00769:11:HC3HCDRXX:1:2109:15040:23719
CAAAGAGC
+
FFFFFFFF
@A00769:11:HC3HCDRXX:1:2109:31638:23750
CAAAGAGC
+
FFFFFF:F
@A00769:11:HC3HCDRXX:1:2109:18276:23782
CAAAGAGC
+
FFFFFFFF
@A00769:11:HC3HCDRXX:1:2109:16767:23829
CAAAGAGC
+
FFFFFFFF
@A00769:11:HC3HCDRXX:1:2109:20591:23844
CAAAGAGC
+
FFFFFFFF
@A00769:11:HC3HCDRXX:1:2109:2058:23876
CAAAGAGC
+
FFFFFFFF
@A00769:11:HC3HCDRXX:1:2109:2926:23907
CAAAGAGC
+
F,:,FFFF
@A00769:11:HC3HCDRXX:1:2109:10646:23970
CAAAGAGC
+
FFFFFFFF
@A00769:11:HC3HCDRXX:1:2109:31611:24017
CAAAGAGC
+
FFFFFFFF
@A00769:11:HC3HCDRXX:1:2109:4390:24032
CAAAGAGC
+
FFFFFFFF
@A00769:11:HC3HCDRXX:1:2109:5665:24048
CAAAGAGC
+
FFFFFFFF
@A00769:11:HC3HCDRXX:1:2109:14705:24079
CAAAGAGC
+
FF:FFFFF
@A00769:11:HC3HCDRXX:1:2109:6831:24126
CAAAGAGC
+
FFF:FFFF
@A00769:11:HC3HCDRXX:1:2109:10176:24126
CAAAGAGC
+
,FFF:F,F
@A00769:11:HC3HCDRXX:1:2109:10809:24158
CAAAGAGC
+
FFFFF:FF
@A00769:11:HC3HCDRXX:1:2109:12943:24158
CAAAGAGC
+
FFF:FFFF
@A00769:11:HC3HCDRXX:1:2109:9869:24251
CAAAGAGC
+
FFFFFFFF
@A00769:11:HC3HCDRXX:1:2109:29333:24330
CAAAGAGC
+
FFFFFFFF
@A00769:11:HC3HCDRXX:1:2109:11948:24345
CAAAGAGC
+
FFFFF:FF
@A00769:11:HC3HCDRXX:1:2109:30608:24345
CAAAGAGC
+
FFFFFFFF
@A00769:11:HC3HCDRXX:1:2109:8829:24361
CAAAGAGC
+
FFFFFFFF
@A00769:11:HC3HCDRXX:1:2109:25382:24408
CAAAGAGC
+
FFFFFFFF
@A00769:11:HC3HCDRXX:1:2109:6397:24439
CAAAGAGC
+
FFFFFFFF
@A00769:11:HC3HCDRXX:1:2109:30174:24502
CAAAGAGC
+
FFFFFFFF
@A00769:11:HC3HCDRXX:1:2109:20844:24627
CAAAGAGC
+
FFF:FFFF
@A00769:11:HC3HCDRXX:1:2109:5348:24659
CAAAGAGC
+
FFFFFFFF
@A00769:11:HC3HCDRXX:1:2109:6894:24768
CAAAGAGC
+
FFFFFFFF
@A00769:11:HC3HCDRXX:1:2109:19045:24768
CAAAGAGC
+
FFFFFFFF
@A00769:11:HC3HCDRXX:1:2109:4887:24799
CAAAGAGC
+
FFFFFFFF
@A00769:11:HC3HCDRXX:1:2109:24469:24831
CAAAGAGC
+
FFFFFFFF
@A00769:11:HC3HCDRXX:1:2109:18900:24893
CAAAGAGC
+
FFFFFFFF
@A00769:11:HC3HCDRXX:1:2109:4906:24925
CAAAGAGC
+
FFF:FFFF
@A00769:11:HC3HCDRXX:1:2109:3332:24956
CAAAGAGC
+
FFFFFFFF
@A00769:11:HC3HCDRXX:1:2109:27832:24956
CAAAGAGC
+
FFF,FFFF
@A00769:11:HC3HCDRXX:1:2109:3522:24972
CAAAGAGC
+
FFFFFFFF
@A00769:11:HC3HCDRXX:1:2109:15727:24972
CAAAGAGC
+
FFFFF:FF
@A00769:11:HC3HCDRXX:1:2109:26973:24972
CAAAGAGC
+
FFFFF:FF
@A00769:11:HC3HCDRXX:1:2109:2320:24987
CAAAGAGC
+
FFFFFFFF
@A00769:11:HC3HCDRXX:1:2109:2564:25003
CAAAGAGC
+
FFFFFFFF
@A00769:11:HC3HCDRXX:1:2109:4020:25019
CAAAGAGC
+
FFFFFFFF
@A00769:11:HC3HCDRXX:1:2109:25590:25019
CAAAGAGC
+
FFFFFFFF
@A00769:11:HC3HCDRXX:1:2109:29640:25050
CAAAGAGC
+
FFFFFFFF
@A00769:11:HC3HCDRXX:1:2109:18023:25128
CAAAGAGC
+
FF:FFF,:
@A00769:11:HC3HCDRXX:1:2109:17291:25144
CAAAGAGC
+
FFFF,FFF
@A00769:11:HC3HCDRXX:1:2109:28483:25144
CAAAGAGC
+
FFFFFFFF
@A00769:11:HC3HCDRXX:1:2109:12264:25175
CAAAGAGC
+
FFFFFFFF
@A00769:11:HC3HCDRXX:1:2109:16360:25191
CAAAGAGC
+
FFFFFFFF
@A00769:11:HC3HCDRXX:1:2109:7708:25238
CAAAGAGC
+
FFF,:FFF
@A00769:11:HC3HCDRXX:1:2109:25437:25316
CAAAGAGC
+
FFF:FFFF
@A00769:11:HC3HCDRXX:1:2109:10303:25441
CAAAGAGC
+
FFFFFFFF
@A00769:11:HC3HCDRXX:1:2109:3757:25473
CAAAGAGC
+
FFFFFFFF
@A00769:11:HC3HCDRXX:1:2109:24216:25520
CAAAGAGC
+
FFFFFFFF
@A00769:11:HC3HCDRXX:1:2109:29089:25598
CAAAGAGC
+
FFFFFFFF
@A00769:11:HC3HCDRXX:1:2109:25825:25676
CAAAGAGC
+
:FFFFFFF
@A00769:11:HC3HCDRXX:1:2109:2148:25692
CAAAGAGC
+
FF:FFFFF
@A00769:11:HC3HCDRXX:1:2109:30138:25786
CAAAGAGC
+
FFFFFFFF
@A00769:11:HC3HCDRXX:1:2109:4472:25833
CAAAGAGC
+
FFFFFFFF
@A00769:11:HC3HCDRXX:1:2109:7021:25833
CAAAGAGC
+
FFFFFFFF
@A00769:11:HC3HCDRXX:1:2109:18394:25833
CAAAGAGC
+
FFFFFFFF
@A00769:11:HC3HCDRXX:1:2109:10583:25864
CAAAGAGC
+
FFFFFFFF
@A00769:11:HC3HCDRXX:1:2109:7274:25989
CAAAGAGC
+
FFF:FFFF
@A00769:11:HC3HCDRXX:1:2109:22752:26021
CAAAGAGC
+
FFFFFFFF
@A00769:11:HC3HCDRXX:1:2109:18738:26052
CAAAGAGC
+
FFFFFFFF
@A00769:11:HC3HCDRXX:1:2109:16089:26099
CAAAGAGC
+
FFFFFFFF
@A00769:11:HC3HCDRXX:1:2109:2582:26256
CAAAGAGC
+
FFFFFFFF
@A00769:11:HC3HCDRXX:1:2109:15402:26256
CAAAGAGC
+
FFFFFFFF
@A00769:11:HC3HCDRXX:1:2109:14326:26303
CAAAGAGC
+
FFFFFFFF
@A00769:11:HC3HCDRXX:1:2109:31684:26303
CAAAGAGC
+
FFFFFFFF
@A00769:11:HC3HCDRXX:1:2109:21856:26318
CAAAGAGC
+
FFF:,FFF
@A00769:11:HC3HCDRXX:1:2109:7654:26334
CAAAGAGC
+
FFFFFFFF
@A00769:11:HC3HCDRXX:1:2109:14461:26412
CAAAGAGC
+
FFFFFFFF
@A00769:11:HC3HCDRXX:1:2109:14235:26428
CAAAGAGC
+
FFFFFFFF
@A00769:11:HC3HCDRXX:1:2109:31720:26459
CAAAGAGC
+
FFFFFFFF
@A00769:11:HC3HCDRXX:1:2109:1371:26475
CAAAGAGC
+
FFFFFFFF
@A00769:11:HC3HCDRXX:1:2109:20103:26475
CAAAGAGC
+
FFFFFFFF
@A00769:11:HC3HCDRXX:1:2109:2835:26537
CAAAGAGC
+
FFF:FFFF
@A00769:11:HC3HCDRXX:1:2109:26992:26537
CAAAGAGC
+
FFFFFFFF
@A00769:11:HC3HCDRXX:1:2109:21459:26694
CAAAGAGC
+
FFFFFFFF
@A00769:11:HC3HCDRXX:1:2109:12445:26710
CAAAGAGC
+
FFFFFFFF
@A00769:11:HC3HCDRXX:1:2109:14950:26725
CAAAGAGC
+
FFFFFFFF
@A00769:11:HC3HCDRXX:1:2109:20699:26725
CAAAGAGC
+
FFFFF:FF
@A00769:11:HC3HCDRXX:1:2109:11351:26788
CAAAGAGC
+
FFFFFFFF
@A00769:11:HC3HCDRXX:1:2109:10773:26819
CAAAGAGC
+
FFFFFFFF
@A00769:11:HC3HCDRXX:1:2109:16089:26819
CAAAGAGC
+
FFF:FFFF
@A00769:11:HC3HCDRXX:1:2109:27651:26835
CAAAGAGC
+
FFFFFFFF
@A00769:11:HC3HCDRXX:1:2109:11912:26850
CAAAGAGC
+
FFFFFFFF
@A00769:11:HC3HCDRXX:1:2109:32036:26976
CAAAGAGC
+
FFFFFFFF
@A00769:11:HC3HCDRXX:1:2109:11062:27007
CAAAGAGC
+
FFFFFFFF
@A00769:11:HC3HCDRXX:1:2109:16495:27054
CAAAGAGC
+
FFFFFFFF
@A00769:11:HC3HCDRXX:1:2109:7039:27117
CAAAGAGC
+
FFFFFFFF
@A00769:11:HC3HCDRXX:1:2109:7798:27148
CAAAGAGC
+
FFFFFFFF
@A00769:11:HC3HCDRXX:1:2109:8531:27164
CAAAGAGC
+
FFFFFFFF
@A00769:11:HC3HCDRXX:1:2109:4001:27242
CAAAGAGC
+
:FFF,FFF
@A00769:11:HC3HCDRXX:1:2109:18738:27242
CAAAGAGC
+
FFFFFFFF
@A00769:11:HC3HCDRXX:1:2109:8214:27398
CAAAGAGC
+
FFFFFFFF
@A00769:11:HC3HCDRXX:1:2109:9607:27398
CAAAGAGC
+
FFFFFFFF
@A00769:11:HC3HCDRXX:1:2109:9959:27508
CAAAGAGC
+
FFFFFFFF
@A00769:11:HC3HCDRXX:1:2109:31394:27586
CAAAGAGC
+
FFFFFFFF
@A00769:11:HC3HCDRXX:1:2109:18096:27665
CAAAGAGC
+
FFFFFFFF
@A00769:11:HC3HCDRXX:1:2109:4707:27743
CAAAGAGC
+
FFFFFFFF
@A00769:11:HC3HCDRXX:1:2109:6479:27868
CAAAGAGC
+
FFF:FFFF
@A00769:11:HC3HCDRXX:1:2109:18665:27899
CAAAGAGC
+
FFF:FFFF
@A00769:11:HC3HCDRXX:1:2109:6063:27931
CAAAGAGC
+
FFFFFFFF
@A00769:11:HC3HCDRXX:1:2109:21124:28025
CAAAGAGC
+
FFFFFFFF
@A00769:11:HC3HCDRXX:1:2109:28971:28056
CAAAGAGC
+
FFFFFFFF
@A00769:11:HC3HCDRXX:1:2109:21178:28150
CAAAGAGC
+
FFFFFFFF
@A00769:11:HC3HCDRXX:1:2109:2528:28166
CAAAGAGC
+
FFFFF:FF
@A00769:11:HC3HCDRXX:1:2109:9426:28181
CAAAGAGC
+
FFFFFFFF
@A00769:11:HC3HCDRXX:1:2109:6198:28228
CAAAGAGC
+
FFF:FFF,
@A00769:11:HC3HCDRXX:1:2109:18448:28307
CAAAGAGC
+
FFFFF:FF
@A00769:11:HC3HCDRXX:1:2109:23014:28447
CAAAGAGC
+
FFFFFFFF
@A00769:11:HC3HCDRXX:1:2109:23348:28463
CAAAGAGC
+
FFF:FFFF
@A00769:11:HC3HCDRXX:1:2109:18349:28573
CAAAGAGC
+
FFF:FFFF
@A00769:11:HC3HCDRXX:1:2109:19678:28808
CAAAGAGC
+
FFFFFFFF
@A00769:11:HC3HCDRXX:1:2109:22173:28839
CAAAGAGC
+
FFFFFFFF
@A00769:11:HC3HCDRXX:1:2109:7654:29027
CAAAGAGC
+
FFFFFFFF
@A00769:11:HC3HCDRXX:1:2109:22706:29042
CAAAGAGC
+
FFFFFFFF
@A00769:11:HC3HCDRXX:1:2109:12500:29089
CAAAGAGC
+
FFFFFFFF
@A00769:11:HC3HCDRXX:1:2109:27037:29089
CAAAGAGC
+
FFFFFFFF
@A00769:11:HC3HCDRXX:1:2109:5195:29152
CAAAGAGC
+
FFFFFFFF
@A00769:11:HC3HCDRXX:1:2109:28556:29152
CAAAGAGC
+
FF::FFFF
@A00769:11:HC3HCDRXX:1:2109:6967:29246
CAAAGAGC
+
FFFFFFFF
@A00769:11:HC3HCDRXX:1:2109:7609:29324
CAAAGAGC
+
FFFFFFFF
@A00769:11:HC3HCDRXX:1:2109:14687:29403
CAAAGAGC
+
FFFFFFFF
@A00769:11:HC3HCDRXX:1:2109:26006:29496
CAAAGAGC
+
FFFFFFFF
@A00769:11:HC3HCDRXX:1:2109:7274:29653
CAAAGAGC
+
FFFFFFFF
@A00769:11:HC3HCDRXX:1:2109:23809:29731
CAAAGAGC
+
FFF:FFFF
@A00769:11:HC3HCDRXX:1:2109:25418:29763
CAAAGAGC
+
FFFFFFFF
@A00769:11:HC3HCDRXX:1:2109:32814:29763
CAAAGAGC
+
FFFFFFFF
@A00769:11:HC3HCDRXX:1:2109:32398:29794
CAAAGAGC
+
FFFFFFFF
@A00769:11:HC3HCDRXX:1:2109:23818:29810
CAAAGAGC
+
FFFFFFFF
@A00769:11:HC3HCDRXX:1:2109:6379:29825
CAAAGAGC
+
FFFFFFFF
@A00769:11:HC3HCDRXX:1:2109:28556:29872
CAAAGAGC
+
FFFFFFFF
@A00769:11:HC3HCDRXX:1:2109:7374:29982
CAAAGAGC
+
FFFFFFFF
@A00769:11:HC3HCDRXX:1:2109:29324:29982
CAAAGAGC
+
FFFFFFF:
@A00769:11:HC3HCDRXX:1:2109:1823:30013
CAAAGAGC
+
FFFFFFFF
@A00769:11:HC3HCDRXX:1:2109:4679:30013
CAAAGAGC
+
FFFFFFFF
@A00769:11:HC3HCDRXX:1:2109:3260:30185
CAAAGAGC
+
FFFFFFFF
@A00769:11:HC3HCDRXX:1:2109:13711:30248
CAAAGAGC
+
FFFFFFFF
@A00769:11:HC3HCDRXX:1:2109:30264:30264
CAAAGAGC
+
FFFFFFFF
@A00769:11:HC3HCDRXX:1:2109:22281:30279
CAAAGAGC
+
FFFFFFFF
@A00769:11:HC3HCDRXX:1:2109:7988:30295
CAAAGAGC
+
FF:FFFFF
@A00769:11:HC3HCDRXX:1:2109:30083:30326
CAAAGAGC
+
FFFF:F::
@A00769:11:HC3HCDRXX:1:2109:2193:30373
CAAAGAGC
+
FFFFFFFF
@A00769:11:HC3HCDRXX:1:2109:29297:30436
CAAAGAGC
+
FFFFFFFF
@A00769:11:HC3HCDRXX:1:2109:7545:30467
CAAAGAGC
+
FFFFFFFF
@A00769:11:HC3HCDRXX:1:2109:16188:30467
CAAAGAGC
+
FFFFFFFF
@A00769:11:HC3HCDRXX:1:2109:1913:30483
CAAAGAGC
+
FFFFFFFF
@A00769:11:HC3HCDRXX:1:2109:22824:30499
CAAAGAGC
+
,FFFFF:F
@A00769:11:HC3HCDRXX:1:2109:15438:30514
CAAAGAGC
+
FFFFFFFF
@A00769:11:HC3HCDRXX:1:2109:11162:30530
CAAAGAGC
+
FFFFFFFF
@A00769:11:HC3HCDRXX:1:2109:20618:30718
CAAAGAGC
+
FFFFFFFF
@A00769:11:HC3HCDRXX:1:2109:10700:30733
CAAAGAGC
+
FFFFFFFF
@A00769:11:HC3HCDRXX:1:2109:30409:30796
CAAAGAGC
+
FFFFFFFF
@A00769:11:HC3HCDRXX:1:2109:2862:30812
CAAAGAGC
+
FFFF,FFF
@A00769:11:HC3HCDRXX:1:2109:7735:30827
CAAAGAGC
+
FFFFFFFF
@A00769:11:HC3HCDRXX:1:2109:28546:30827
CAAAGAGC
+
FFFFFFFF
@A00769:11:HC3HCDRXX:1:2109:17788:30859
CAAAGAGC
+
FFFFFFFF
@A00769:11:HC3HCDRXX:1:2109:18493:30859
CAAAGAGC
+
FFFFFFFF
@A00769:11:HC3HCDRXX:1:2109:16260:31000
CAAAGAGC
+
FFFFF:FF
@A00769:11:HC3HCDRXX:1:2109:7202:31031
CAAAGAGC
+
FFFFFFFF
@A00769:11:HC3HCDRXX:1:2109:2175:31156
CAAAGAGC
+
FFFFFFFF
@A00769:11:HC3HCDRXX:1:2109:26350:31281
CAAAGAGC
+
FFFFFFF,
@A00769:11:HC3HCDRXX:1:2109:9344:31360
CAAAGAGC
+
FFFFFFFF
@A00769:11:HC3HCDRXX:1:2109:17870:31375
CAAAGAGC
+
FFFFFFFF
@A00769:11:HC3HCDRXX:1:2109:10438:31501
CAAAGAGC
+
,FFF:,:F
@A00769:11:HC3HCDRXX:1:2109:4101:31516
CAAAGAGC
+
FFFFFFFF
@A00769:11:HC3HCDRXX:1:2109:18511:31548
CAAAGAGC
+
FFFFFFFF
@A00769:11:HC3HCDRXX:1:2109:23158:31641
CAAAGAGC
+
FFFFFFFF
@A00769:11:HC3HCDRXX:1:2109:9652:31704
CAAAGAGC
+
FFFFFF:F
@A00769:11:HC3HCDRXX:1:2109:3134:31845
CAAAGAGC
+
FFFFFFFF
@A00769:11:HC3HCDRXX:1:2109:16613:31861
CAAAGAGC
+
FFFFFFFF
@A00769:11:HC3HCDRXX:1:2109:26485:31955
CAAAGAGC
+
FFFFFFFF
@A00769:11:HC3HCDRXX:1:2109:1145:32002
CAAAGAGC
+
FFFFF:FF
@A00769:11:HC3HCDRXX:1:2109:18475:32049
CAAAGAGC
+
FFFFFFFF
@A00769:11:HC3HCDRXX:1:2109:1524:32095
CAAAGAGC
+
FFFFFFFF
@A00769:11:HC3HCDRXX:1:2109:2085:32127
CAAAGAGC
+
FFFF:FFF
@A00769:11:HC3HCDRXX:1:2109:25925:32142
CAAAGAGC
+
FFFFFFFF
@A00769:11:HC3HCDRXX:1:2109:25644:32158
CAAAGAGC
+
FFFFFFFF
@A00769:11:HC3HCDRXX:1:2109:28140:32221
CAAAGAGC
+
FFFFFFFF
@A00769:11:HC3HCDRXX:1:2109:2374:32252
CAAAGAGC
+
FFFFFFFF
@A00769:11:HC3HCDRXX:1:2109:31132:32362
CAAAGAGC
+
FFFF,FFF
@A00769:11:HC3HCDRXX:1:2109:7265:32393
CAAAGAGC
+
FFFFFFFF
@A00769:11:HC3HCDRXX:1:2109:14271:32440
CAAAGAGC
+
FFFFFFFF
@A00769:11:HC3HCDRXX:1:2109:10257:32690
CAAAGAGC
+
FFFFFFFF
@A00769:11:HC3HCDRXX:1:2109:4743:32753
CAAAGAGC
+
FFFFFFFF
@A00769:11:HC3HCDRXX:1:2109:27453:32816
CAAAGAGC
+
FFF:FFFF
@A00769:11:HC3HCDRXX:1:2109:28375:32847
CAAAGAGC
+
FFFFFFFF
@A00769:11:HC3HCDRXX:1:2109:12879:32941
CAAAGAGC
+
FFFFFFFF
@A00769:11:HC3HCDRXX:1:2109:3097:32972
CAAAGAGC
+
FFFFFFFF
@A00769:11:HC3HCDRXX:1:2109:7699:33019
CAAAGAGC
+
FFFFF:FF
@A00769:11:HC3HCDRXX:1:2109:17671:33066
CAAAGAGC
+
FFFFFFFF
@A00769:11:HC3HCDRXX:1:2109:3974:33113
CAAAGAGC
+
FFFFFFFF
@A00769:11:HC3HCDRXX:1:2109:14335:33113
CAAAGAGC
+
FFFFFFFF
@A00769:11:HC3HCDRXX:1:2109:30843:33176
CAAAGAGC
+
FFFFFFFF
@A00769:11:HC3HCDRXX:1:2109:2917:33191
CAAAGAGC
+
FFFFFFFF
@A00769:11:HC3HCDRXX:1:2109:31937:33223
CAAAGAGC
+
FFFFFF::
@A00769:11:HC3HCDRXX:1:2109:9661:33317
CAAAGAGC
+
FFF::FFF
@A00769:11:HC3HCDRXX:1:2109:17300:33332
CAAAGAGC
+
FFFFFFFF
@A00769:11:HC3HCDRXX:1:2109:32515:33348
CAAAGAGC
+
FFFFFFFF
@A00769:11:HC3HCDRXX:1:2109:11261:33364
CAAAGAGC
+
FFFFFFFF
@A00769:11:HC3HCDRXX:1:2109:13910:33411
CAAAGAGC
+
FFFFFFFF
@A00769:11:HC3HCDRXX:1:2109:25518:33442
CAAAGAGC
+
FFFFFFFF
@A00769:11:HC3HCDRXX:1:2109:22742:33520
CAAAGAGC
+
FFFF:FF,
@A00769:11:HC3HCDRXX:1:2109:24406:33583
CAAAGAGC
+
FFF,FFFF
@A00769:11:HC3HCDRXX:1:2109:19768:33755
CAAAGAGC
+
FFFFFFFF
@A00769:11:HC3HCDRXX:1:2109:20311:33818
CAAAGAGC
+
FFFFFFFF
@A00769:11:HC3HCDRXX:1:2109:25635:33833
CAAAGAGC
+
FFFFFFFF
@A00769:11:HC3HCDRXX:1:2109:3215:33865
CAAAGAGC
+
FFFFFFFF
@A00769:11:HC3HCDRXX:1:2109:4047:33865
CAAAGAGC
+
FFFFFFFF
@A00769:11:HC3HCDRXX:1:2109:27760:33943
CAAAGAGC
+
FFFFFFFF
@A00769:11:HC3HCDRXX:1:2109:9643:33974
CAAAGAGC
+
FFFFFFFF
@A00769:11:HC3HCDRXX:1:2109:20500:33990
CAAAGAGC
+
FFFFFFFF
@A00769:11:HC3HCDRXX:1:2109:29342:34021
CAAAGAGC
+
FFFFFFFF
@A00769:11:HC3HCDRXX:1:2109:12481:34100
CAAAGAGC
+
FFFFFFFF
@A00769:11:HC3HCDRXX:1:2109:28664:34162
CAAAGAGC
+
FFFFFFFF
@A00769:11:HC3HCDRXX:1:2109:16785:34194
CAAAGAGC
+
FFFFFFFF
@A00769:11:HC3HCDRXX:1:2109:1515:34209
CAAAGAGC
+
FFFFF:FF
@A00769:11:HC3HCDRXX:1:2109:14850:34256
CAAAGAGC
+
FFFFFFFF
@A00769:11:HC3HCDRXX:1:2109:20356:34366
CAAAGAGC
+
FFF:FFFF
@A00769:11:HC3HCDRXX:1:2109:1985:34397
CAAAGAGC
+
FFFFFFFF
@A00769:11:HC3HCDRXX:1:2109:26738:34397
CAAAGAGC
+
FFFFFFFF
@A00769:11:HC3HCDRXX:1:2109:30888:34444
CAAAGAGC
+
FFFFFFFF
@A00769:11:HC3HCDRXX:1:2109:26178:34554
CAAAGAGC
+
FFFFFFFF
@A00769:11:HC3HCDRXX:1:2109:8241:34648
CAAAGAGC
+
FFFFFFFF
@A00769:11:HC3HCDRXX:1:2109:5077:34679
CAAAGAGC
+
FFFFFFFF
@A00769:11:HC3HCDRXX:1:2109:2121:34726
CAAAGAGC
+
FFFFFFFF
@A00769:11:HC3HCDRXX:1:2109:18240:34773
CAAAGAGC
+
,FFF:F:F
@A00769:11:HC3HCDRXX:1:2109:28944:34835
CAAAGAGC
+
FFFFFFFF
@A00769:11:HC3HCDRXX:1:2109:11351:34867
CAAAGAGC
+
FFFFFFFF
@A00769:11:HC3HCDRXX:1:2109:8142:34882
CAAAGAGC
+
FFFFFFFF
@A00769:11:HC3HCDRXX:1:2109:30725:34914
CAAAGAGC
+
FFFFFFFF
@A00769:11:HC3HCDRXX:1:2109:8775:34945
CAAAGAGC
+
FFFFFFFF
@A00769:11:HC3HCDRXX:1:2109:20076:34945
CAAAGAGC
+
FFFFFFFF
@A00769:11:HC3HCDRXX:1:2109:28131:34961
CAAAGAGC
+
FFF:FFFF
@A00769:11:HC3HCDRXX:1:2109:12563:34992
CAAAGAGC
+
FFFFFFFF
@A00769:11:HC3HCDRXX:1:2109:22968:35039
CAAAGAGC
+
FFFFFFFF
@A00769:11:HC3HCDRXX:1:2109:16631:35086
CAAAGAGC
+
FFFFFFFF
@A00769:11:HC3HCDRXX:1:2109:15311:35117
CAAAGAGC
+
FFFFFFFF
@A00769:11:HC3HCDRXX:1:2109:4996:35133
CAAAGAGC
+
FFFFFFFF
@A00769:11:HC3HCDRXX:1:2109:27109:35227
CAAAGAGC
+
FFFFFFFF
@A00769:11:HC3HCDRXX:1:2109:10637:35321
CAAAGAGC
+
FFFFFFFF
@A00769:11:HC3HCDRXX:1:2109:19171:35321
CAAAGAGC
+
FFFFFFFF
@A00769:11:HC3HCDRXX:1:2109:11460:35336
CAAAGAGC
+
FFFFFFFF
@A00769:11:HC3HCDRXX:1:2109:12228:35383
CAAAGAGC
+
FFFFFFFF
@A00769:11:HC3HCDRXX:1:2109:5403:35399
CAAAGAGC
+
,FFFFFF:
[truncated: 6,589,085 more chars]
