# Supplementary material for: Acidified drinking water attenuates motor deficits and brain pathology in a mouse model of a childhood neurodegenerative disorder
Source: Sci Rep. 2022 May 30;12:9025. doi: 10.1038/s41598-022-12981-0 (PMC9151921; doi:10.1038/s41598-022-12981-0)
Supplement: Supplementary file 4 — Supplementary Information 4. [file 41598_2022_12981_MOESM4_ESM.zip › 060519AK515F/129xC57.6.m.Tap.4146.R_Index.fastq]

@A00769:11:HC3HCDRXX:1:2101:24343:1031
CACCTCTC
+
FFFFFFFF
@A00769:11:HC3HCDRXX:1:2101:18927:1078
CACCTCTC
+
FFFFFFFF
@A00769:11:HC3HCDRXX:1:2101:26422:1094
CACCTCTC
+
FFFFFFFF
@A00769:11:HC3HCDRXX:1:2101:14823:1141
CACCTCTC
+
FFFFFFFF
@A00769:11:HC3HCDRXX:1:2101:18276:1204
CACCTCTC
+
FFFFFFFF
@A00769:11:HC3HCDRXX:1:2101:17210:1360
CACCTCTC
+
FFFFFFFF
@A00769:11:HC3HCDRXX:1:2101:29351:1407
CACCTCTC
+
FFFF:FFF
@A00769:11:HC3HCDRXX:1:2101:1506:1438
CACCTCTC
+
FFFFFFFF
@A00769:11:HC3HCDRXX:1:2101:5629:1438
CACCTCTC
+
FFFFFFFF
@A00769:11:HC3HCDRXX:1:2101:20112:1438
CACCTCTC
+
FFFFFFFF
@A00769:11:HC3HCDRXX:1:2101:3775:1485
CACCTCTC
+
FFFFFFFF
@A00769:11:HC3HCDRXX:1:2101:10321:1485
CACCTCTC
+
:FFFFFFF
@A00769:11:HC3HCDRXX:1:2101:8142:1532
CACCTCTC
+
FFFFFFF:
@A00769:11:HC3HCDRXX:1:2101:4634:1658
CACCTCTC
+
FFFF:FFF
@A00769:11:HC3HCDRXX:1:2101:3821:1720
CACCTCTC
+
FFFFFFFF
@A00769:11:HC3HCDRXX:1:2101:15447:1720
CACCTCTC
+
FFFFFFFF
@A00769:11:HC3HCDRXX:1:2101:15167:1736
CACCTCTC
+
FFFFFFFF
@A00769:11:HC3HCDRXX:1:2101:3369:1846
CACCTCTC
+
FF::F,FF
@A00769:11:HC3HCDRXX:1:2101:5358:1846
CACCTCTC
+
FFFFFFFF
@A00769:11:HC3HCDRXX:1:2101:16071:1861
CACCTCTC
+
FFFFFFFF
@A00769:11:HC3HCDRXX:1:2101:24804:1892
CACCTCTC
+
FFFFFFFF
@A00769:11:HC3HCDRXX:1:2101:17164:1908
CACCTCTC
+
FFFFFFFF
@A00769:11:HC3HCDRXX:1:2101:3667:1986
CACCTCTC
+
FFFFFFFF
@A00769:11:HC3HCDRXX:1:2101:7518:2049
CACCTCTC
+
FFFFFFFF
@A00769:11:HC3HCDRXX:1:2101:15799:2174
CACCTCTC
+
FFFFFFFF
@A00769:11:HC3HCDRXX:1:2101:16929:2221
CACCTCTC
+
FFFFFFFF
@A00769:11:HC3HCDRXX:1:2101:17743:2253
CACCTCTC
+
FFFFFFFF
@A00769:11:HC3HCDRXX:1:2101:16251:2300
CACCTCTC
+
FFFFFFFF
@A00769:11:HC3HCDRXX:1:2101:14109:2378
CACCTCTC
+
FFFFFFFF
@A00769:11:HC3HCDRXX:1:2101:26096:2472
CACCTCTC
+
FFFFFFFF
@A00769:11:HC3HCDRXX:1:2101:20645:2550
CACCTCTC
+
FFFFFFFF
@A00769:11:HC3HCDRXX:1:2101:22851:2550
CACCTCTC
+
FFF:FFFF
@A00769:11:HC3HCDRXX:1:2101:14091:2691
CACCTCTC
+
FFFFFFFF
@A00769:11:HC3HCDRXX:1:2101:32533:2691
CACCTCTC
+
FFFFFFFF
@A00769:11:HC3HCDRXX:1:2101:19542:2707
CACCTCTC
+
FFFFFFFF
@A00769:11:HC3HCDRXX:1:2101:30165:2722
CACCTCTC
+
FFFFFFFF
@A00769:11:HC3HCDRXX:1:2101:7988:2769
CACCTCTC
+
FFFFFFFF
@A00769:11:HC3HCDRXX:1:2101:10447:2769
CACCTCTC
+
FFFFFFFF
@A00769:11:HC3HCDRXX:1:2101:1488:2816
CACCTCTC
+
FFFFFFFF
@A00769:11:HC3HCDRXX:1:2101:23818:2816
CACCTCTC
+
FFF,FF:F
@A00769:11:HC3HCDRXX:1:2101:26178:2832
CACCTCTC
+
FFFFFFFF
@A00769:11:HC3HCDRXX:1:2101:28302:2848
CACCTCTC
+
FFFFFFFF
@A00769:11:HC3HCDRXX:1:2101:26702:2926
CACCTCTC
+
FFFFFFFF
@A00769:11:HC3HCDRXX:1:2101:6081:3067
CACCTCTC
+
F:FFFFFF
@A00769:11:HC3HCDRXX:1:2101:28366:3114
CACCTCTC
+
FFFFFFFF
@A00769:11:HC3HCDRXX:1:2101:29378:3114
CACCTCTC
+
FFFFFFFF
@A00769:11:HC3HCDRXX:1:2101:12897:3129
CACCTCTC
+
FFFFFFFF
@A00769:11:HC3HCDRXX:1:2101:6361:3145
CACCTCTC
+
FFFFFFFF
@A00769:11:HC3HCDRXX:1:2101:13512:3161
CACCTCTC
+
FFFFFFFF
@A00769:11:HC3HCDRXX:1:2101:13892:3223
CACCTCTC
+
FFFFFFFF
@A00769:11:HC3HCDRXX:1:2101:14940:3223
CACCTCTC
+
FFFFFFFF
@A00769:11:HC3HCDRXX:1:2101:25545:3239
CACCTCTC
+
FFFFFFFF
@A00769:11:HC3HCDRXX:1:2101:7690:3255
CACCTCTC
+
FFFFFFFF
@A00769:11:HC3HCDRXX:1:2101:23411:3270
CACCTCTC
+
FFFFFFFF
@A00769:11:HC3HCDRXX:1:2101:8811:3286
CACCTCTC
+
FFFFFFFF
@A00769:11:HC3HCDRXX:1:2101:26223:3286
CACCTCTC
+
FFFFFFFF
@A00769:11:HC3HCDRXX:1:2101:17698:3302
CACCTCTC
+
FFFFFFFF
@A00769:11:HC3HCDRXX:1:2101:6442:3317
CACCTCTC
+
FFFFFFFF
@A00769:11:HC3HCDRXX:1:2101:19388:3317
CACCTCTC
+
FFFFFFFF
@A00769:11:HC3HCDRXX:1:2101:30083:3364
CACCTCTC
+
FFFFFFFF
@A00769:11:HC3HCDRXX:1:2101:25211:3380
CACCTCTC
+
FFFFFFFF
@A00769:11:HC3HCDRXX:1:2101:14823:3396
CACCTCTC
+
FFFFFFFF
@A00769:11:HC3HCDRXX:1:2101:26883:3396
CACCTCTC
+
:FF:F:FF
@A00769:11:HC3HCDRXX:1:2101:3893:3443
CACCTCTC
+
FFFFFFFF
@A00769:11:HC3HCDRXX:1:2101:13919:3490
CACCTCTC
+
FFFFFFFF
@A00769:11:HC3HCDRXX:1:2101:10031:3583
CACCTCTC
+
FFFFFFFF
@A00769:11:HC3HCDRXX:1:2101:31078:3615
CACCTCTC
+
FF,:FFFF
@A00769:11:HC3HCDRXX:1:2101:7988:3646
CACCTCTC
+
FFFFFFFF
@A00769:11:HC3HCDRXX:1:2101:14407:3646
CACCTCTC
+
FFFFFFFF
@A00769:11:HC3HCDRXX:1:2101:9146:3677
CACCTCTC
+
FFFFFFFF
@A00769:11:HC3HCDRXX:1:2101:6171:3693
CACCTCTC
+
FFFFFFFF
@A00769:11:HC3HCDRXX:1:2101:25735:3693
CACCTCTC
+
FFFFFFFF
@A00769:11:HC3HCDRXX:1:2101:17472:3724
CACCTCTC
+
FFFFFFFF
@A00769:11:HC3HCDRXX:1:2101:22345:3834
CACCTCTC
+
FFFFFFFF
@A00769:11:HC3HCDRXX:1:2101:25771:3850
CACCTCTC
+
FFFFFFFF
@A00769:11:HC3HCDRXX:1:2101:28176:3850
CACCTCTC
+
FFFFFFFF
@A00769:11:HC3HCDRXX:1:2101:3224:3881
CACCTCTC
+
FFFFFFFF
@A00769:11:HC3HCDRXX:1:2101:9679:3912
CACCTCTC
+
FFFFFFFF
@A00769:11:HC3HCDRXX:1:2101:7789:3928
CACCTCTC
+
FFFFFFFF
@A00769:11:HC3HCDRXX:1:2101:15429:3944
CACCTCTC
+
FFFFFFFF
@A00769:11:HC3HCDRXX:1:2101:13205:4069
CACCTCTC
+
FFFFFFFF
@A00769:11:HC3HCDRXX:1:2101:2600:4085
CACCTCTC
+
FFFFFFFF
@A00769:11:HC3HCDRXX:1:2101:31439:4085
CACCTCTC
+
FFFFFFFF
@A00769:11:HC3HCDRXX:1:2101:23854:4131
CACCTCTC
+
FFFFFFFF
@A00769:11:HC3HCDRXX:1:2101:24994:4225
CACCTCTC
+
FFFFFFFF
@A00769:11:HC3HCDRXX:1:2101:5801:4272
CACCTCTC
+
FFFF,FFF
@A00769:11:HC3HCDRXX:1:2101:32235:4272
CACCTCTC
+
FFFFFFFF
@A00769:11:HC3HCDRXX:1:2101:4679:4304
CACCTCTC
+
FFFFFFFF
@A00769:11:HC3HCDRXX:1:2101:5023:4366
CACCTCTC
+
FFFFFFFF
@A00769:11:HC3HCDRXX:1:2101:25491:4398
CACCTCTC
+
FFFFFFFF
@A00769:11:HC3HCDRXX:1:2101:25943:4429
CACCTCTC
+
FFFFFFFF
@A00769:11:HC3HCDRXX:1:2101:27805:4429
CACCTCTC
+
FFFFFFFF
@A00769:11:HC3HCDRXX:1:2101:15863:4445
CACCTCTC
+
FFFFFFFF
@A00769:11:HC3HCDRXX:1:2101:16966:4445
CACCTCTC
+
FFFFFFFF
@A00769:11:HC3HCDRXX:1:2101:28772:4445
CACCTCTC
+
FFFFFFFF
@A00769:11:HC3HCDRXX:1:2101:17924:4476
CACCTCTC
+
FFFFFFFF
@A00769:11:HC3HCDRXX:1:2101:3884:4523
CACCTCTC
+
FFFFFFFF
@A00769:11:HC3HCDRXX:1:2101:18855:4554
CACCTCTC
+
FFFFFFFF
@A00769:11:HC3HCDRXX:1:2101:18475:4617
CACCTCTC
+
FFFFFFFF
@A00769:11:HC3HCDRXX:1:2101:23945:4726
CACCTCTC
+
FFFFFFFF
@A00769:11:HC3HCDRXX:1:2101:21251:4789
CACCTCTC
+
FFFFFFFF
@A00769:11:HC3HCDRXX:1:2101:24921:4820
CACCTCTC
+
FFFFFFFF
@A00769:11:HC3HCDRXX:1:2101:5475:4899
CACCTCTC
+
FFFFFFFF
@A00769:11:HC3HCDRXX:1:2101:3522:4930
CACCTCTC
+
FFFFFFFF
@A00769:11:HC3HCDRXX:1:2101:24551:4993
CACCTCTC
+
FFFFFFFF
@A00769:11:HC3HCDRXX:1:2101:25807:5102
CACCTCTC
+
FFFFFFFF
@A00769:11:HC3HCDRXX:1:2101:6189:5196
CACCTCTC
+
FFFFFFFF
@A00769:11:HC3HCDRXX:1:2101:19135:5196
CACCTCTC
+
FFFFFFFF
@A00769:11:HC3HCDRXX:1:2101:23746:5196
CACCTCTC
+
FFFFFFFF
@A00769:11:HC3HCDRXX:1:2101:31439:5212
CACCTCTC
+
FFFFFFFF
@A00769:11:HC3HCDRXX:1:2101:5032:5228
CACCTCTC
+
FFFFFFFF
@A00769:11:HC3HCDRXX:1:2101:26503:5274
CACCTCTC
+
FFFFFFFF
@A00769:11:HC3HCDRXX:1:2101:3079:5353
CACCTCTC
+
FFFFFFFF
@A00769:11:HC3HCDRXX:1:2101:14498:5400
CACCTCTC
+
FFFFFFFF
@A00769:11:HC3HCDRXX:1:2101:12011:5478
CACCTCTC
+
FFFFFFFF
@A00769:11:HC3HCDRXX:1:2101:32416:5556
CACCTCTC
+
FFFFFFFF
@A00769:11:HC3HCDRXX:1:2101:16052:5588
CACCTCTC
+
FFFFFFFF
@A00769:11:HC3HCDRXX:1:2101:21811:5603
CACCTCTC
+
FFFFFFFF
@A00769:11:HC3HCDRXX:1:2101:4345:5635
CACCTCTC
+
FFFFFFFF
@A00769:11:HC3HCDRXX:1:2101:4291:5666
CACCTCTC
+
FFFFFFFF
@A00769:11:HC3HCDRXX:1:2101:17056:5697
CACCTCTC
+
FF:F:FFF
@A00769:11:HC3HCDRXX:1:2101:3061:5729
CACCTCTC
+
FFFFFFFF
@A00769:11:HC3HCDRXX:1:2101:18964:5744
CACCTCTC
+
FFFFFFFF
@A00769:11:HC3HCDRXX:1:2101:26793:5744
CACCTCTC
+
FFFFFFFF
@A00769:11:HC3HCDRXX:1:2101:8205:5776
CACCTCTC
+
FF:FFFF,
@A00769:11:HC3HCDRXX:1:2101:15338:5822
CACCTCTC
+
:F:F:FFF
@A00769:11:HC3HCDRXX:1:2101:7482:5838
CACCTCTC
+
FFFFFFFF
@A00769:11:HC3HCDRXX:1:2101:28917:5916
CACCTCTC
+
FFFFFFFF
@A00769:11:HC3HCDRXX:1:2101:13313:5948
CACCTCTC
+
FFFFFFFF
@A00769:11:HC3HCDRXX:1:2101:19569:5948
CACCTCTC
+
FFFFFFFF
@A00769:11:HC3HCDRXX:1:2101:25608:5948
CACCTCTC
+
FFFFFFFF
@A00769:11:HC3HCDRXX:1:2101:18747:5995
CACCTCTC
+
FFFFFFFF
@A00769:11:HC3HCDRXX:1:2101:1090:6010
CACCTCTC
+
FFFFFFFF
@A00769:11:HC3HCDRXX:1:2101:4815:6042
CACCTCTC
+
FFFFFFFF
@A00769:11:HC3HCDRXX:1:2101:31277:6057
CACCTCTC
+
FFFFFFFF
@A00769:11:HC3HCDRXX:1:2101:3685:6089
CACCTCTC
+
FFFFFFFF
@A00769:11:HC3HCDRXX:1:2101:25834:6089
CACCTCTC
+
FFFFFFFF
@A00769:11:HC3HCDRXX:1:2101:27561:6104
CACCTCTC
+
FFFFFFFF
@A00769:11:HC3HCDRXX:1:2101:27172:6214
CACCTCTC
+
FFFFFFFF
@A00769:11:HC3HCDRXX:1:2101:29767:6230
CACCTCTC
+
FFFFFFFF
@A00769:11:HC3HCDRXX:1:2101:26395:6277
CACCTCTC
+
FFFFFFFF
@A00769:11:HC3HCDRXX:1:2101:9598:6339
CACCTCTC
+
FFFFFFFF
@A00769:11:HC3HCDRXX:1:2101:19642:6355
CACCTCTC
+
FFFFFFFF
@A00769:11:HC3HCDRXX:1:2101:2175:6449
CACCTCTC
+
FFFFFFFF
@A00769:11:HC3HCDRXX:1:2101:8015:6449
CACCTCTC
+
:FFFF,FF
@A00769:11:HC3HCDRXX:1:2101:5981:6496
CACCTCTC
+
FFFFFFFF
@A00769:11:HC3HCDRXX:1:2101:29577:6527
CACCTCTC
+
FFFFFFFF
@A00769:11:HC3HCDRXX:1:2101:1949:6558
CACCTCTC
+
FFF:FFFF
@A00769:11:HC3HCDRXX:1:2101:4833:6605
CACCTCTC
+
FFFFFFFF
@A00769:11:HC3HCDRXX:1:2101:27615:6637
CACCTCTC
+
FFFFFFFF
@A00769:11:HC3HCDRXX:1:2101:8965:6652
CACCTCTC
+
FFFFFFFF
@A00769:11:HC3HCDRXX:1:2101:10547:6668
CACCTCTC
+
FFFFFFFF
@A00769:11:HC3HCDRXX:1:2101:19506:6715
CACCTCTC
+
FFFFFFFF
@A00769:11:HC3HCDRXX:1:2101:14290:6762
CACCTCTC
+
FFFFFFFF
@A00769:11:HC3HCDRXX:1:2101:4734:6778
CACCTCTC
+
FFFFFFFF
@A00769:11:HC3HCDRXX:1:2101:16938:6872
CACCTCTC
+
FFFFFF:F
@A00769:11:HC3HCDRXX:1:2101:9182:6903
CACCTCTC
+
FFFFFFFF
@A00769:11:HC3HCDRXX:1:2101:18502:6918
CACCTCTC
+
FFFFFFFF
@A00769:11:HC3HCDRXX:1:2101:23448:6934
CACCTCTC
+
FFFFFFFF
@A00769:11:HC3HCDRXX:1:2101:15736:6981
CACCTCTC
+
FFFFFFFF
@A00769:11:HC3HCDRXX:1:2101:2130:6997
CACCTCTC
+
FFFFFFFF
@A00769:11:HC3HCDRXX:1:2101:26476:7075
CACCTCTC
+
FFFFFFFF
@A00769:11:HC3HCDRXX:1:2101:9778:7091
CACCTCTC
+
FFFFFFFF
@A00769:11:HC3HCDRXX:1:2101:3450:7216
CACCTCTC
+
FFFFFFFF
@A00769:11:HC3HCDRXX:1:2101:20356:7216
CACCTCTC
+
FFFFFFFF
@A00769:11:HC3HCDRXX:1:2101:10402:7263
CACCTCTC
+
FFFFFFFF
@A00769:11:HC3HCDRXX:1:2101:27751:7373
CACCTCTC
+
FFFFFFFF
@A00769:11:HC3HCDRXX:1:2101:4065:7404
CACCTCTC
+
FFFFFFFF
@A00769:11:HC3HCDRXX:1:2101:5855:7404
CACCTCTC
+
FFFFFFFF
@A00769:11:HC3HCDRXX:1:2101:11216:7420
CACCTCTC
+
FFFFFFFF
@A00769:11:HC3HCDRXX:1:2101:7410:7560
CACCTCTC
+
F:FFFFFF
@A00769:11:HC3HCDRXX:1:2101:3577:7592
CACCTCTC
+
FFFFFFFF
@A00769:11:HC3HCDRXX:1:2101:29722:7780
CACCTCTC
+
FFFFFFFF
@A00769:11:HC3HCDRXX:1:2101:3369:7795
CACCTCTC
+
FFFFFFFF
@A00769:11:HC3HCDRXX:1:2101:1145:7858
CACCTCTC
+
FFFFFFFF
@A00769:11:HC3HCDRXX:1:2101:9661:7858
CACCTCTC
+
FFFFFFFF
@A00769:11:HC3HCDRXX:1:2101:29116:7858
CACCTCTC
+
FFFFFFFF
@A00769:11:HC3HCDRXX:1:2101:7229:7968
CACCTCTC
+
FFFFFFFF
@A00769:11:HC3HCDRXX:1:2101:19741:7968
CACCTCTC
+
FFF,FFF:
@A00769:11:HC3HCDRXX:1:2101:6587:7983
CACCTCTC
+
FFFFFFFF
@A00769:11:HC3HCDRXX:1:2101:23475:8046
CACCTCTC
+
FF:FFFFF
@A00769:11:HC3HCDRXX:1:2101:28809:8046
CACCTCTC
+
FFFFFFFF
@A00769:11:HC3HCDRXX:1:2101:11822:8093
CACCTCTC
+
FFFFFFFF
@A00769:11:HC3HCDRXX:1:2101:1452:8108
CACCTCTC
+
FFFFFFFF
@A00769:11:HC3HCDRXX:1:2101:11071:8234
CACCTCTC
+
FFFFFFFF
@A00769:11:HC3HCDRXX:1:2101:16731:8234
CACCTCTC
+
FFFFFFFF
@A00769:11:HC3HCDRXX:1:2101:1615:8265
CACCTCTC
+
FFFFFFFF
@A00769:11:HC3HCDRXX:1:2101:23041:8265
CACCTCTC
+
FFFFFFFF
@A00769:11:HC3HCDRXX:1:2101:14606:8312
CACCTCTC
+
FFFFFFFF
@A00769:11:HC3HCDRXX:1:2101:5086:8390
CACCTCTC
+
FFFF:FFF
@A00769:11:HC3HCDRXX:1:2101:15112:8406
CACCTCTC
+
FFFFFFFF
@A00769:11:HC3HCDRXX:1:2101:27606:8406
CACCTCTC
+
FFFFFFFF
@A00769:11:HC3HCDRXX:1:2101:4408:8437
CACCTCTC
+
FFFFFFFF
@A00769:11:HC3HCDRXX:1:2101:1741:8453
CACCTCTC
+
FFFFFFFF
@A00769:11:HC3HCDRXX:1:2101:4698:8469
CACCTCTC
+
FFFFFFFF
@A00769:11:HC3HCDRXX:1:2101:15293:8469
CACCTCTC
+
FFFFFFFF
@A00769:11:HC3HCDRXX:1:2101:16432:8469
CACCTCTC
+
FFFFFFFF
@A00769:11:HC3HCDRXX:1:2101:32850:8469
CACCTCTC
+
FFFFFFFF
@A00769:11:HC3HCDRXX:1:2101:27778:8484
CACCTCTC
+
FFFFFFFF
@A00769:11:HC3HCDRXX:1:2101:1615:8516
CACCTCTC
+
FFFFFFFF
@A00769:11:HC3HCDRXX:1:2101:6225:8609
CACCTCTC
+
FFFFFFFF
@A00769:11:HC3HCDRXX:1:2101:16595:8656
CACCTCTC
+
FFFFFFFF
@A00769:11:HC3HCDRXX:1:2101:6406:8735
CACCTCTC
+
FFFFFFFF
@A00769:11:HC3HCDRXX:1:2101:15519:8766
CACCTCTC
+
FFFFFFFF
@A00769:11:HC3HCDRXX:1:2101:5222:8782
CACCTCTC
+
FFFFFFFF
@A00769:11:HC3HCDRXX:1:2101:11469:8797
CACCTCTC
+
FFFFFFFF
@A00769:11:HC3HCDRXX:1:2101:5113:8844
CACCTCTC
+
FFFFFFFF
@A00769:11:HC3HCDRXX:1:2101:10086:8844
CACCTCTC
+
FFFFFFFF
@A00769:11:HC3HCDRXX:1:2101:19886:8844
CACCTCTC
+
FFFFFFFF
@A00769:11:HC3HCDRXX:1:2101:20627:8844
CACCTCTC
+
FFFFFFFF
@A00769:11:HC3HCDRXX:1:2101:10122:8876
CACCTCTC
+
FFFFFFFF
@A00769:11:HC3HCDRXX:1:2101:8350:8938
CACCTCTC
+
FFFF,,:,
@A00769:11:HC3HCDRXX:1:2101:11803:8970
CACCTCTC
+
FFFFFFFF
@A00769:11:HC3HCDRXX:1:2101:22851:9032
CACCTCTC
+
FF:FFF,F
@A00769:11:HC3HCDRXX:1:2101:10583:9111
CACCTCTC
+
FFFFFFFF
@A00769:11:HC3HCDRXX:1:2101:21974:9142
CACCTCTC
+
FFFFFFFF
@A00769:11:HC3HCDRXX:1:2101:19596:9157
CACCTCTC
+
FFFFFFFF
@A00769:11:HC3HCDRXX:1:2101:13413:9189
CACCTCTC
+
FFFFFFFF
@A00769:11:HC3HCDRXX:1:2101:27769:9220
CACCTCTC
+
FFFFFFFF
@A00769:11:HC3HCDRXX:1:2101:25907:9283
CACCTCTC
+
FFFFFFFF
@A00769:11:HC3HCDRXX:1:2101:9055:9314
CACCTCTC
+
FFFFFFFF
@A00769:11:HC3HCDRXX:1:2101:2419:9439
CACCTCTC
+
FFFFFFFF
@A00769:11:HC3HCDRXX:1:2101:11550:9471
CACCTCTC
+
FFFFFFFF
@A00769:11:HC3HCDRXX:1:2101:12897:9486
CACCTCTC
+
FFFFFFFF
@A00769:11:HC3HCDRXX:1:2101:4607:9533
CACCTCTC
+
FFFFFFFF
@A00769:11:HC3HCDRXX:1:2101:26196:9533
CACCTCTC
+
FFF,:FF:
@A00769:11:HC3HCDRXX:1:2101:5150:9565
CACCTCTC
+
FFFFFFFF
@A00769:11:HC3HCDRXX:1:2101:5791:9580
CACCTCTC
+
FFFFFFFF
@A00769:11:HC3HCDRXX:1:2101:15266:9737
CACCTCTC
+
FFFFFFFF
@A00769:11:HC3HCDRXX:1:2101:29749:9768
CACCTCTC
+
FFFFFFFF
@A00769:11:HC3HCDRXX:1:2101:8675:9784
CACCTCTC
+
FFFFFFFF
@A00769:11:HC3HCDRXX:1:2101:16071:9784
CACCTCTC
+
FFFFFFFF
@A00769:11:HC3HCDRXX:1:2101:11912:9815
CACCTCTC
+
FFFFFFFF
@A00769:11:HC3HCDRXX:1:2101:10095:9831
CACCTCTC
+
FFFFFFFF
@A00769:11:HC3HCDRXX:1:2101:17969:9846
CACCTCTC
+
FFFF:FFF
@A00769:11:HC3HCDRXX:1:2101:23873:9862
CACCTCTC
+
FFFFFFFF
@A00769:11:HC3HCDRXX:1:2101:22254:9940
CACCTCTC
+
FFFFFFFF
@A00769:11:HC3HCDRXX:1:2101:4924:10019
CACCTCTC
+
,FF::FF:
@A00769:11:HC3HCDRXX:1:2101:14136:10034
CACCTCTC
+
FFFFFFFF
@A00769:11:HC3HCDRXX:1:2101:8341:10144
CACCTCTC
+
FFFFFFFF
@A00769:11:HC3HCDRXX:1:2101:28257:10160
CACCTCTC
+
FFFFFFFF
@A00769:11:HC3HCDRXX:1:2101:5276:10222
CACCTCTC
+
FFFFFFFF
@A00769:11:HC3HCDRXX:1:2101:26630:10222
CACCTCTC
+
FFFFFFFF
@A00769:11:HC3HCDRXX:1:2101:21160:10238
CACCTCTC
+
F:FFFF:F
@A00769:11:HC3HCDRXX:1:2101:14579:10269
CACCTCTC
+
FFFFFFFF
@A00769:11:HC3HCDRXX:1:2101:30924:10363
CACCTCTC
+
FFFFFFFF
@A00769:11:HC3HCDRXX:1:2101:12879:10394
CACCTCTC
+
FFFFFFFF
@A00769:11:HC3HCDRXX:1:2101:3360:10410
CACCTCTC
+
FFFFFFFF
@A00769:11:HC3HCDRXX:1:2101:6958:10410
CACCTCTC
+
:FFFFFFF
@A00769:11:HC3HCDRXX:1:2101:15872:10410
CACCTCTC
+
FFFFFFFF
@A00769:11:HC3HCDRXX:1:2101:17065:10410
CACCTCTC
+
FFFFFFFF
@A00769:11:HC3HCDRXX:1:2101:8793:10426
CACCTCTC
+
FFFFFFFF
@A00769:11:HC3HCDRXX:1:2101:23005:10488
CACCTCTC
+
FFFFFFFF
@A00769:11:HC3HCDRXX:1:2101:12020:10504
CACCTCTC
+
FFFFFFFF
@A00769:11:HC3HCDRXX:1:2101:19886:10535
CACCTCTC
+
FFFFFFFF
@A00769:11:HC3HCDRXX:1:2101:15311:10723
CACCTCTC
+
FFFFFFFF
@A00769:11:HC3HCDRXX:1:2101:5529:10786
CACCTCTC
+
FFFF:FFF
@A00769:11:HC3HCDRXX:1:2101:2772:10802
CACCTCTC
+
FFFFFFFF
@A00769:11:HC3HCDRXX:1:2101:25346:10817
CACCTCTC
+
FFFFFFFF
@A00769:11:HC3HCDRXX:1:2101:21585:10848
CACCTCTC
+
FFFFFFFF
@A00769:11:HC3HCDRXX:1:2101:24659:10911
CACCTCTC
+
FFFFFFFF
@A00769:11:HC3HCDRXX:1:2101:28248:10927
CACCTCTC
+
FFFFFFFF
@A00769:11:HC3HCDRXX:1:2101:15203:11068
CACCTCTC
+
FFFFFFFF
@A00769:11:HC3HCDRXX:1:2101:3043:11083
CACCTCTC
+
FFFFFFFF
@A00769:11:HC3HCDRXX:1:2101:17237:11083
CACCTCTC
+
FFFFFFFF
@A00769:11:HC3HCDRXX:1:2101:7346:11334
CACCTCTC
+
FFFFFFFF
@A00769:11:HC3HCDRXX:1:2101:1542:11397
CACCTCTC
+
FFFFFFFF
@A00769:11:HC3HCDRXX:1:2101:22119:11397
CACCTCTC
+
FFFFFFFF
@A00769:11:HC3HCDRXX:1:2101:23402:11459
CACCTCTC
+
FFFFFFFF
@A00769:11:HC3HCDRXX:1:2101:20211:11537
CACCTCTC
+
FFFFFFFF
@A00769:11:HC3HCDRXX:1:2101:19443:11553
CACCTCTC
+
FFFFFFFF
@A00769:11:HC3HCDRXX:1:2101:7925:11584
CACCTCTC
+
FFFFFFFF
@A00769:11:HC3HCDRXX:1:2101:20211:11663
CACCTCTC
+
FFFFFFFF
@A00769:11:HC3HCDRXX:1:2101:31566:11663
CACCTCTC
+
FFFFFFFF
@A00769:11:HC3HCDRXX:1:2101:6732:11710
CACCTCTC
+
FFFFFFFF
@A00769:11:HC3HCDRXX:1:2101:28519:11741
CACCTCTC
+
FFFFFFFF
@A00769:11:HC3HCDRXX:1:2101:23882:11757
CACCTCTC
+
FFFFFFFF
@A00769:11:HC3HCDRXX:1:2101:30716:11788
CACCTCTC
+
FFFFFFFF
@A00769:11:HC3HCDRXX:1:2101:22480:11866
CACCTCTC
+
FFFFFFFF
@A00769:11:HC3HCDRXX:1:2101:8260:11882
CACCTCTC
+
F:FFFFFF
@A00769:11:HC3HCDRXX:1:2101:21287:11960
CACCTCTC
+
FFFFFFFF
@A00769:11:HC3HCDRXX:1:2101:17915:12070
CACCTCTC
+
FFFFFFFF
@A00769:11:HC3HCDRXX:1:2101:5810:12117
CACCTCTC
+
:FFFFFFF
@A00769:11:HC3HCDRXX:1:2101:24442:12132
CACCTCTC
+
FFFFFFFF
@A00769:11:HC3HCDRXX:1:2101:15609:12179
CACCTCTC
+
FFFFFFFF
@A00769:11:HC3HCDRXX:1:2101:9697:12211
CACCTCTC
+
FFFFFFFF
@A00769:11:HC3HCDRXX:1:2101:25201:12226
CACCTCTC
+
FFFFFFFF
@A00769:11:HC3HCDRXX:1:2101:30156:12352
CACCTCTC
+
FFFFFFFF
@A00769:11:HC3HCDRXX:1:2101:28339:12399
CACCTCTC
+
FFFFFFFF
@A00769:11:HC3HCDRXX:1:2101:1832:12461
CACCTCTC
+
FFF:FFFF
@A00769:11:HC3HCDRXX:1:2101:17237:12493
CACCTCTC
+
FFFFFFFF
@A00769:11:HC3HCDRXX:1:2101:26883:12508
CACCTCTC
+
FFFFFFFF
@A00769:11:HC3HCDRXX:1:2101:31349:12508
CACCTCTC
+
FFFFFFFF
@A00769:11:HC3HCDRXX:1:2101:11162:12524
CACCTCTC
+
FFFFFFFF
@A00769:11:HC3HCDRXX:1:2101:13838:12649
CACCTCTC
+
FFFFFFFF
@A00769:11:HC3HCDRXX:1:2101:21178:12680
CACCTCTC
+
F:FFFFFF
@A00769:11:HC3HCDRXX:1:2101:10393:12696
CACCTCTC
+
FFFFFFFF
@A00769:11:HC3HCDRXX:1:2101:10194:12727
CACCTCTC
+
FFFFFFFF
@A00769:11:HC3HCDRXX:1:2101:28040:12884
CACCTCTC
+
FFFFFFFF
@A00769:11:HC3HCDRXX:1:2101:3613:12915
CACCTCTC
+
FFFFFFFF
@A00769:11:HC3HCDRXX:1:2101:4209:12947
CACCTCTC
+
FFFFFFFF
@A00769:11:HC3HCDRXX:1:2101:22923:13009
CACCTCTC
+
FFFFFFFF
@A00769:11:HC3HCDRXX:1:2101:2076:13041
CACCTCTC
+
FFFFFFFF
@A00769:11:HC3HCDRXX:1:2101:3757:13041
CACCTCTC
+
FFFFFFFF
@A00769:11:HC3HCDRXX:1:2101:24867:13150
CACCTCTC
+
FFFFFFFF
@A00769:11:HC3HCDRXX:1:2101:22245:13182
CACCTCTC
+
FFFFFFFF
@A00769:11:HC3HCDRXX:1:2101:5339:13244
CACCTCTC
+
FFFFFFFF
@A00769:11:HC3HCDRXX:1:2101:20925:13244
CACCTCTC
+
FFFFFFFF
@A00769:11:HC3HCDRXX:1:2101:2076:13260
CACCTCTC
+
FFFFFFFF
@A00769:11:HC3HCDRXX:1:2101:30707:13275
CACCTCTC
+
FFFFFFFF
@A00769:11:HC3HCDRXX:1:2101:32750:13275
CACCTCTC
+
FFFFFFFF
@A00769:11:HC3HCDRXX:1:2101:7401:13307
CACCTCTC
+
FFFFFFFF
@A00769:11:HC3HCDRXX:1:2101:1850:13432
CACCTCTC
+
FFFFFFFF
@A00769:11:HC3HCDRXX:1:2101:5990:13463
CACCTCTC
+
FFFFFFFF
@A00769:11:HC3HCDRXX:1:2101:26503:13479
CACCTCTC
+
FFFFFFFF
@A00769:11:HC3HCDRXX:1:2101:25572:13495
CACCTCTC
+
FFFFFFFF
@A00769:11:HC3HCDRXX:1:2101:22263:13526
CACCTCTC
+
FFFFFFFF
@A00769:11:HC3HCDRXX:1:2101:25681:13557
CACCTCTC
+
FFFFFFFF
@A00769:11:HC3HCDRXX:1:2101:32425:13557
CACCTCTC
+
FFFFFFFF
@A00769:11:HC3HCDRXX:1:2101:28863:13589
CACCTCTC
+
FFFFFFFF
@A00769:11:HC3HCDRXX:1:2101:9435:13636
CACCTCTC
+
FFFFFFFF
@A00769:11:HC3HCDRXX:1:2101:1344:13651
CACCTCTC
+
FFFFFFFF
@A00769:11:HC3HCDRXX:1:2101:20735:13667
CACCTCTC
+
FFFFFFFF
@A00769:11:HC3HCDRXX:1:2101:24424:13667
CACCTCTC
+
FFFFFFFF
@A00769:11:HC3HCDRXX:1:2101:31584:13761
CACCTCTC
+
FFFFFFFF
@A00769:11:HC3HCDRXX:1:2101:6253:13823
CACCTCTC
+
FFFFFFFF
@A00769:11:HC3HCDRXX:1:2101:5764:13855
CACCTCTC
+
FFFFFFFF
@A00769:11:HC3HCDRXX:1:2101:27290:13933
CACCTCTC
+
FFFFFFFF
@A00769:11:HC3HCDRXX:1:2101:21938:13964
CACCTCTC
+
FFFFFFFF
@A00769:11:HC3HCDRXX:1:2101:14371:13980
CACCTCTC
+
FFFFFFFF
@A00769:11:HC3HCDRXX:1:2101:23954:14011
CACCTCTC
+
FFFFFFFF
@A00769:11:HC3HCDRXX:1:2101:1841:14137
CACCTCTC
+
FFFFFFFF
@A00769:11:HC3HCDRXX:1:2101:8196:14184
CACCTCTC
+
FFFFFFF:
@A00769:11:HC3HCDRXX:1:2101:15754:14184
CACCTCTC
+
FFFFFFFF
@A00769:11:HC3HCDRXX:1:2101:27760:14184
CACCTCTC
+
FFFFFFFF
@A00769:11:HC3HCDRXX:1:2101:32470:14231
CACCTCTC
+
FFFFFFFF
@A00769:11:HC3HCDRXX:1:2101:15103:14246
CACCTCTC
+
FFFFFFFF
@A00769:11:HC3HCDRXX:1:2101:25165:14262
CACCTCTC
+
FFF,:F:F
@A00769:11:HC3HCDRXX:1:2101:27986:14293
CACCTCTC
+
FFFFFFFF
@A00769:11:HC3HCDRXX:1:2101:12554:14309
CACCTCTC
+
FFFFFFFF
@A00769:11:HC3HCDRXX:1:2101:24406:14387
CACCTCTC
+
FFFFFFFF
@A00769:11:HC3HCDRXX:1:2101:18041:14450
CACCTCTC
+
FFFFFFFF
@A00769:11:HC3HCDRXX:1:2101:28447:14465
CACCTCTC
+
FFFFFFFF
@A00769:11:HC3HCDRXX:1:2101:30563:14591
CACCTCTC
+
FFFFFFFF
@A00769:11:HC3HCDRXX:1:2101:27227:14606
CACCTCTC
+
FFFFFFFF
@A00769:11:HC3HCDRXX:1:2101:10737:14669
CACCTCTC
+
FFFFFFFF
@A00769:11:HC3HCDRXX:1:2101:18475:14732
CACCTCTC
+
FFFF:FFF
@A00769:11:HC3HCDRXX:1:2101:18050:14747
CACCTCTC
+
FFFFFFFF
@A00769:11:HC3HCDRXX:1:2101:26304:14763
CACCTCTC
+
FFFFFFFF
@A00769:11:HC3HCDRXX:1:2101:32805:14841
CACCTCTC
+
FFFFFFFF
@A00769:11:HC3HCDRXX:1:2101:19949:14873
CACCTCTC
+
FFFFFFFF
@A00769:11:HC3HCDRXX:1:2101:24415:14904
CACCTCTC
+
FFFFFFFF
@A00769:11:HC3HCDRXX:1:2101:14009:14920
CACCTCTC
+
FFFFFFFF
@A00769:11:HC3HCDRXX:1:2101:13928:14967
CACCTCTC
+
FFFFFFFF
@A00769:11:HC3HCDRXX:1:2101:18647:14967
CACCTCTC
+
FFFFFFFF
@A00769:11:HC3HCDRXX:1:2101:16125:15045
CACCTCTC
+
FFFFFF:F
@A00769:11:HC3HCDRXX:1:2101:29803:15092
CACCTCTC
+
FFFFFFFF
@A00769:11:HC3HCDRXX:1:2101:1452:15123
CACCTCTC
+
FFFFFFFF
@A00769:11:HC3HCDRXX:1:2101:18394:15154
CACCTCTC
+
FFFFFFFF
@A00769:11:HC3HCDRXX:1:2101:1542:15217
CACCTCTC
+
FFFFFFFF
@A00769:11:HC3HCDRXX:1:2101:20916:15233
CACCTCTC
+
FFFFFFFF
@A00769:11:HC3HCDRXX:1:2101:16441:15248
CACCTCTC
+
FFFFFFFF
@A00769:11:HC3HCDRXX:1:2101:29441:15248
CACCTCTC
+
FFFFFFFF
@A00769:11:HC3HCDRXX:1:2101:13105:15264
CACCTCTC
+
FFFFFFFF
@A00769:11:HC3HCDRXX:1:2101:6099:15499
CACCTCTC
+
FFFFFFFF
@A00769:11:HC3HCDRXX:1:2101:18566:15640
CACCTCTC
+
FFFFFFFF
@A00769:11:HC3HCDRXX:1:2101:24505:15749
CACCTCTC
+
FFFFFFFF
@A00769:11:HC3HCDRXX:1:2101:15845:15812
CACCTCTC
+
FFFFFFFF
@A00769:11:HC3HCDRXX:1:2101:26630:15828
CACCTCTC
+
FFFFFFFF
@A00769:11:HC3HCDRXX:1:2101:13765:15843
CACCTCTC
+
FFFFFFFF
@A00769:11:HC3HCDRXX:1:2101:3540:15922
CACCTCTC
+
FF::FFFF
@A00769:11:HC3HCDRXX:1:2101:20790:15953
CACCTCTC
+
FFFFFFFF
@A00769:11:HC3HCDRXX:1:2101:2971:15969
CACCTCTC
+
FFFFFFFF
@A00769:11:HC3HCDRXX:1:2101:8784:16016
CACCTCTC
+
FFFFFFFF
@A00769:11:HC3HCDRXX:1:2101:2374:16031
CACCTCTC
+
FFFFFFFF
@A00769:11:HC3HCDRXX:1:2101:13413:16047
CACCTCTC
+
FFFFFFFF
@A00769:11:HC3HCDRXX:1:2101:4517:16078
CACCTCTC
+
FFFFFFFF
@A00769:11:HC3HCDRXX:1:2101:10321:16110
CACCTCTC
+
FFFFFFFF
@A00769:11:HC3HCDRXX:1:2101:26567:16188
CACCTCTC
+
FFFFFFFF
@A00769:11:HC3HCDRXX:1:2101:4842:16235
CACCTCTC
+
FFFFFFFF
@A00769:11:HC3HCDRXX:1:2101:24994:16282
CACCTCTC
+
FF:FFFFF
@A00769:11:HC3HCDRXX:1:2101:3450:16360
CACCTCTC
+
FFFFFFFF
@A00769:11:HC3HCDRXX:1:2101:3992:16360
CACCTCTC
+
FFFFFFFF
@A00769:11:HC3HCDRXX:1:2101:31105:16407
CACCTCTC
+
FFFFFFFF
@A00769:11:HC3HCDRXX:1:2101:12165:16454
CACCTCTC
+
FFFFFFFF
@A00769:11:HC3HCDRXX:1:2101:25211:16532
CACCTCTC
+
FFFFFFFF
@A00769:11:HC3HCDRXX:1:2101:32371:16564
CACCTCTC
+
FFFFFFFF
@A00769:11:HC3HCDRXX:1:2101:15239:16705
CACCTCTC
+
FFFFFFFF
@A00769:11:HC3HCDRXX:1:2101:16559:16861
CACCTCTC
+
FFFFFFFF
@A00769:11:HC3HCDRXX:1:2101:17011:16892
CACCTCTC
+
FFFFFFFF
@A00769:11:HC3HCDRXX:1:2101:21187:16924
CACCTCTC
+
FFFFFFFF
@A00769:11:HC3HCDRXX:1:2101:3929:16939
CACCTCTC
+
FFFFFFFF
@A00769:11:HC3HCDRXX:1:2101:7961:16939
CACCTCTC
+
FFFFFFFF
@A00769:11:HC3HCDRXX:1:2101:24135:16955
CACCTCTC
+
FFFFFFFF
@A00769:11:HC3HCDRXX:1:2101:23520:17112
CACCTCTC
+
FFFFF:FF
@A00769:11:HC3HCDRXX:1:2101:28836:17112
CACCTCTC
+
FFFFFFFF
@A00769:11:HC3HCDRXX:1:2101:23339:17143
CACCTCTC
+
FFFFFFFF
@A00769:11:HC3HCDRXX:1:2101:8079:17174
CACCTCTC
+
FFFFFFFF
@A00769:11:HC3HCDRXX:1:2101:28745:17268
CACCTCTC
+
FFFFFFFF
@A00769:11:HC3HCDRXX:1:2101:13639:17284
CACCTCTC
+
FFFFFFFF
@A00769:11:HC3HCDRXX:1:2101:31412:17284
CACCTCTC
+
FFFFFFFF
@A00769:11:HC3HCDRXX:1:2101:24126:17315
CACCTCTC
+
FFFFFFFF
@A00769:11:HC3HCDRXX:1:2101:7844:17362
CACCTCTC
+
FFFFFFFF
@A00769:11:HC3HCDRXX:1:2101:22571:17472
CACCTCTC
+
FFFFFFFF
@A00769:11:HC3HCDRXX:1:2101:8350:17613
CACCTCTC
+
FFFFFFFF
@A00769:11:HC3HCDRXX:1:2101:25599:17613
CACCTCTC
+
FFFFFFFF
@A00769:11:HC3HCDRXX:1:2101:4191:17644
CACCTCTC
+
FFFFFFFF
@A00769:11:HC3HCDRXX:1:2101:17038:17691
CACCTCTC
+
FFFFFFFF
@A00769:11:HC3HCDRXX:1:2101:31232:17722
CACCTCTC
+
FFFFFFFF
@A00769:11:HC3HCDRXX:1:2101:14262:17738
CACCTCTC
+
FFFFFFFF
@A00769:11:HC3HCDRXX:1:2101:18728:17738
CACCTCTC
+
FFFFFFFF
@A00769:11:HC3HCDRXX:1:2101:13268:17769
CACCTCTC
+
FFFFFFFF
@A00769:11:HC3HCDRXX:1:2101:8133:17801
CACCTCTC
+
FFFFFFFF
@A00769:11:HC3HCDRXX:1:2101:30427:17832
CACCTCTC
+
FFFFFFFF
@A00769:11:HC3HCDRXX:1:2101:31430:17848
CACCTCTC
+
FFFFFFFF
@A00769:11:HC3HCDRXX:1:2101:20952:17895
CACCTCTC
+
FFFFFFFF
@A00769:11:HC3HCDRXX:1:2101:22833:17895
CACCTCTC
+
FFFFFFFF
@A00769:11:HC3HCDRXX:1:2101:1434:17910
CACCTCTC
+
FFFFFFFF
@A00769:11:HC3HCDRXX:1:2101:2899:17942
CACCTCTC
+
FFFFFFFF
@A00769:11:HC3HCDRXX:1:2101:13304:17957
CACCTCTC
+
FFFFFFFF
@A00769:11:HC3HCDRXX:1:2101:23357:17957
CACCTCTC
+
FFFFFFFF
@A00769:11:HC3HCDRXX:1:2101:2184:18020
CACCTCTC
+
FFFFFFFF
@A00769:11:HC3HCDRXX:1:2101:2754:18098
CACCTCTC
+
FFFFFFFF
@A00769:11:HC3HCDRXX:1:2101:2944:18114
CACCTCTC
+
FF:FFFFF
@A00769:11:HC3HCDRXX:1:2101:5204:18145
CACCTCTC
+
FFFFFFFF
@A00769:11:HC3HCDRXX:1:2101:25039:18333
CACCTCTC
+
FFFFFFFF
@A00769:11:HC3HCDRXX:1:2101:25735:18380
CACCTCTC
+
FFFFFFFF
@A00769:11:HC3HCDRXX:1:2101:20428:18490
CACCTCTC
+
FFFF,FF:
@A00769:11:HC3HCDRXX:1:2101:28384:18521
CACCTCTC
+
FFFFFFFF
@A00769:11:HC3HCDRXX:1:2101:1316:18552
CACCTCTC
+
FFFFFFFF
@A00769:11:HC3HCDRXX:1:2101:20320:18552
CACCTCTC
+
FFFFFFFF
@A00769:11:HC3HCDRXX:1:2101:20292:18693
CACCTCTC
+
,FFFFFFF
@A00769:11:HC3HCDRXX:1:2101:9842:18724
CACCTCTC
+
FFFFFFFF
@A00769:11:HC3HCDRXX:1:2101:23999:18724
CACCTCTC
+
FFFFFFFF
@A00769:11:HC3HCDRXX:1:2101:16532:18756
CACCTCTC
+
FFFFFF:F
@A00769:11:HC3HCDRXX:1:2101:26549:18756
CACCTCTC
+
FFFFFFFF
@A00769:11:HC3HCDRXX:1:2101:8223:18771
CACCTCTC
+
FFFFFFFF
@A00769:11:HC3HCDRXX:1:2101:10185:18850
CACCTCTC
+
FFFFFFFF
@A00769:11:HC3HCDRXX:1:2101:29333:18912
CACCTCTC
+
FFFFFFFF
@A00769:11:HC3HCDRXX:1:2101:21802:18991
CACCTCTC
+
FFFFFFFF
@A00769:11:HC3HCDRXX:1:2101:11225:19022
CACCTCTC
+
FFFFFFFF
@A00769:11:HC3HCDRXX:1:2101:16125:19022
CACCTCTC
+
FFFFFFFF
@A00769:11:HC3HCDRXX:1:2101:2700:19038
CACCTCTC
+
FFFFFFFF
@A00769:11:HC3HCDRXX:1:2101:4942:19038
CACCTCTC
+
FFFFFFFF
@A00769:11:HC3HCDRXX:1:2101:16116:19163
CACCTCTC
+
FFFFFF,F
@A00769:11:HC3HCDRXX:1:2101:22923:19179
CACCTCTC
+
FFFFFFFF
@A00769:11:HC3HCDRXX:1:2101:12789:19194
CACCTCTC
+
FFFFFF:F
@A00769:11:HC3HCDRXX:1:2101:25735:19225
CACCTCTC
+
FFFFFFFF
@A00769:11:HC3HCDRXX:1:2101:24162:19319
CACCTCTC
+
FFFFFFFF
@A00769:11:HC3HCDRXX:1:2101:19470:19335
CACCTCTC
+
FFFFFFFF
@A00769:11:HC3HCDRXX:1:2101:29125:19335
CACCTCTC
+
FFFFFFFF
@A00769:11:HC3HCDRXX:1:2101:5746:19366
CACCTCTC
+
FFFFFFFF
@A00769:11:HC3HCDRXX:1:2101:28872:19366
CACCTCTC
+
FFFFFFFF
@A00769:11:HC3HCDRXX:1:2101:20473:19507
CACCTCTC
+
FFFFFFFF
@A00769:11:HC3HCDRXX:1:2101:32416:19523
CACCTCTC
+
FFFFFFFF
@A00769:11:HC3HCDRXX:1:2101:10682:19554
CACCTCTC
+
FFFFFFFF
@A00769:11:HC3HCDRXX:1:2101:23176:19586
CACCTCTC
+
FFFFFFFF
@A00769:11:HC3HCDRXX:1:2101:16550:19601
CACCTCTC
+
FF,FFF:F
@A00769:11:HC3HCDRXX:1:2101:14678:19617
CACCTCTC
+
FFFFFFFF
@A00769:11:HC3HCDRXX:1:2101:25952:19695
CACCTCTC
+
FFFFFFFF
@A00769:11:HC3HCDRXX:1:2101:7084:19711
CACCTCTC
+
FFFFFFFF
@A00769:11:HC3HCDRXX:1:2101:17842:19711
CACCTCTC
+
FFFF::FF
@A00769:11:HC3HCDRXX:1:2101:14579:19789
CACCTCTC
+
FFFFFFFF
@A00769:11:HC3HCDRXX:1:2101:8079:19899
CACCTCTC
+
FFFFFFFF
@A00769:11:HC3HCDRXX:1:2101:5764:19930
CACCTCTC
+
FFFFFFFF
@A00769:11:HC3HCDRXX:1:2101:26919:19930
CACCTCTC
+
FFFFF,FF
@A00769:11:HC3HCDRXX:1:2101:2736:19946
CACCTCTC
+
FFFFFFFF
@A00769:11:HC3HCDRXX:1:2101:13584:19946
CACCTCTC
+
FFFFFFFF
@A00769:11:HC3HCDRXX:1:2101:16342:19961
CACCTCTC
+
FFF:FFFF
@A00769:11:HC3HCDRXX:1:2101:22978:20024
CACCTCTC
+
FFFFFFFF
@A00769:11:HC3HCDRXX:1:2101:2121:20040
CACCTCTC
+
,:F:FFFF
@A00769:11:HC3HCDRXX:1:2101:11342:20040
CACCTCTC
+
FFFFFFFF
@A00769:11:HC3HCDRXX:1:2101:17580:20040
CACCTCTC
+
FFFFFFFF
@A00769:11:HC3HCDRXX:1:2101:8838:20055
CACCTCTC
+
FFFFFFFF
@A00769:11:HC3HCDRXX:1:2101:12183:20055
CACCTCTC
+
FFFFFFFF
@A00769:11:HC3HCDRXX:1:2101:31358:20134
CACCTCTC
+
FFFFFFFF
@A00769:11:HC3HCDRXX:1:2101:25373:20196
CACCTCTC
+
FFFFFFFF
@A00769:11:HC3HCDRXX:1:2101:17888:20290
CACCTCTC
+
FFFFFFFF
@A00769:11:HC3HCDRXX:1:2101:27444:20306
CACCTCTC
+
FFFFFFFF
@A00769:11:HC3HCDRXX:1:2101:25608:20322
CACCTCTC
+
FFFFFFFF
@A00769:11:HC3HCDRXX:1:2101:1678:20556
CACCTCTC
+
FFFFFFFF
@A00769:11:HC3HCDRXX:1:2101:4896:20588
CACCTCTC
+
FFFFFFFF
@A00769:11:HC3HCDRXX:1:2101:6171:20729
CACCTCTC
+
FFFFFFFF
@A00769:11:HC3HCDRXX:1:2101:19443:20729
CACCTCTC
+
FFF:FFFF
@A00769:11:HC3HCDRXX:1:2101:19180:20838
CACCTCTC
+
FFFFFFFF
@A00769:11:HC3HCDRXX:1:2101:21133:20838
CACCTCTC
+
FFFFFFFF
@A00769:11:HC3HCDRXX:1:2101:24225:20838
CACCTCTC
+
FFFFFFFF
@A00769:11:HC3HCDRXX:1:2101:23990:20932
CACCTCTC
+
FFFFFFFF
@A00769:11:HC3HCDRXX:1:2101:28330:20964
CACCTCTC
+
FFFFFFFF
@A00769:11:HC3HCDRXX:1:2101:21197:20979
CACCTCTC
+
FFFFFFFF
@A00769:11:HC3HCDRXX:1:2101:18927:20995
CACCTCTC
+
FFFFFFFF
@A00769:11:HC3HCDRXX:1:2101:29405:21042
CACCTCTC
+
FFFFFFFF
@A00769:11:HC3HCDRXX:1:2101:18177:21136
CACCTCTC
+
FFFFFFFF
@A00769:11:HC3HCDRXX:1:2101:20672:21136
CACCTCTC
+
FF:,::FF
@A00769:11:HC3HCDRXX:1:2101:25726:21151
CACCTCTC
+
FFFFFFFF
@A00769:11:HC3HCDRXX:1:2101:19397:21183
CACCTCTC
+
FFFFFFFF
@A00769:11:HC3HCDRXX:1:2101:14145:21198
CACCTCTC
+
FFFFFFFF
@A00769:11:HC3HCDRXX:1:2101:30165:21261
CACCTCTC
+
FFFFFFFF
@A00769:11:HC3HCDRXX:1:2101:15691:21308
CACCTCTC
+
FFFFFFFF
@A00769:11:HC3HCDRXX:1:2101:16667:21308
CACCTCTC
+
FFFFFFFF
@A00769:11:HC3HCDRXX:1:2101:24325:21355
CACCTCTC
+
FFFFFFFF
@A00769:11:HC3HCDRXX:1:2101:28890:21371
CACCTCTC
+
:F,,FFFF
@A00769:11:HC3HCDRXX:1:2101:17011:21465
CACCTCTC
+
FFFFFFFF
@A00769:11:HC3HCDRXX:1:2101:30761:21480
CACCTCTC
+
FFFFFFFF
@A00769:11:HC3HCDRXX:1:2101:18222:21496
CACCTCTC
+
FFFFFFFF
@A00769:11:HC3HCDRXX:1:2101:31846:21543
CACCTCTC
+
FFFFFFFF
@A00769:11:HC3HCDRXX:1:2101:32353:21543
CACCTCTC
+
FFF,:FFF
@A00769:11:HC3HCDRXX:1:2101:23836:21574
CACCTCTC
+
FFFFFFFF
@A00769:11:HC3HCDRXX:1:2101:7889:21637
CACCTCTC
+
FFFFFFFF
@A00769:11:HC3HCDRXX:1:2101:4869:21668
CACCTCTC
+
FFFFFFFF
@A00769:11:HC3HCDRXX:1:2101:30291:21731
CACCTCTC
+
FFFFFFFF
@A00769:11:HC3HCDRXX:1:2101:19217:21746
CACCTCTC
+
FFFFFFFF
@A00769:11:HC3HCDRXX:1:2101:31937:21793
CACCTCTC
+
FFFFFFFF
@A00769:11:HC3HCDRXX:1:2101:4182:21887
CACCTCTC
+
FFFFFFFF
@A00769:11:HC3HCDRXX:1:2101:11234:21887
CACCTCTC
+
FFFFFFFF
@A00769:11:HC3HCDRXX:1:2101:3965:22013
CACCTCTC
+
FFFFFFFF
@A00769:11:HC3HCDRXX:1:2101:15411:22013
CACCTCTC
+
FFFFFFFF
@A00769:11:HC3HCDRXX:1:2101:4788:22060
CACCTCTC
+
FFFFFFFF
@A00769:11:HC3HCDRXX:1:2101:31928:22122
CACCTCTC
+
FFFFFFFF
@A00769:11:HC3HCDRXX:1:2101:18593:22200
CACCTCTC
+
FFFFFFFF
@A00769:11:HC3HCDRXX:1:2101:6723:22216
CACCTCTC
+
FFFFFFFF
@A00769:11:HC3HCDRXX:1:2101:8323:22326
CACCTCTC
+
FFFFFFFF
@A00769:11:HC3HCDRXX:1:2101:29432:22373
CACCTCTC
+
FFFFFFFF
@A00769:11:HC3HCDRXX:1:2101:4246:22404
CACCTCTC
+
FFFFFFFF
@A00769:11:HC3HCDRXX:1:2101:9516:22420
CACCTCTC
+
FFFFFFFF
@A00769:11:HC3HCDRXX:1:2101:12563:22435
CACCTCTC
+
FFFFFFFF
@A00769:11:HC3HCDRXX:1:2101:16604:22451
CACCTCTC
+
F:FFFFFF
@A00769:11:HC3HCDRXX:1:2101:13539:22467
CACCTCTC
+
FFFFFFFF
@A00769:11:HC3HCDRXX:1:2101:1533:22561
CACCTCTC
+
FFFFFFFF
@A00769:11:HC3HCDRXX:1:2101:27064:22623
CACCTCTC
+
FFFFFFFF
@A00769:11:HC3HCDRXX:1:2101:4607:22654
CACCTCTC
+
FFFFFFFF
@A00769:11:HC3HCDRXX:1:2101:10456:22670
CACCTCTC
+
FFF,FF,,
@A00769:11:HC3HCDRXX:1:2101:30563:22670
CACCTCTC
+
FFFFFFFF
@A00769:11:HC3HCDRXX:1:2101:31367:22717
CACCTCTC
+
FFFFFFFF
@A00769:11:HC3HCDRXX:1:2101:3911:22733
CACCTCTC
+
FFFFFFFF
@A00769:11:HC3HCDRXX:1:2101:16920:22748
CACCTCTC
+
FFFFFFFF
@A00769:11:HC3HCDRXX:1:2101:5665:22764
CACCTCTC
+
FFFFFFFF
@A00769:11:HC3HCDRXX:1:2101:26241:22764
CACCTCTC
+
FF,FFF:F
@A00769:11:HC3HCDRXX:1:2101:5719:22827
CACCTCTC
+
FFFFFFFF
@A00769:11:HC3HCDRXX:1:2101:31195:22827
CACCTCTC
+
FFFFFFFF
@A00769:11:HC3HCDRXX:1:2101:13150:22921
CACCTCTC
+
FF,FF,F,
@A00769:11:HC3HCDRXX:1:2101:13169:22921
CACCTCTC
+
FFF:,F,F
@A00769:11:HC3HCDRXX:1:2101:29008:22921
CACCTCTC
+
FFFFFFFF
@A00769:11:HC3HCDRXX:1:2101:6126:22936
CACCTCTC
+
FFFFFFFF
@A00769:11:HC3HCDRXX:1:2101:12057:22936
CACCTCTC
+
FFFFFFFF
@A00769:11:HC3HCDRXX:1:2101:15257:22968
CACCTCTC
+
FFFFFFFF
@A00769:11:HC3HCDRXX:1:2101:6253:22999
CACCTCTC
+
FFFFFFFF
@A00769:11:HC3HCDRXX:1:2101:16749:23015
CACCTCTC
+
FFFFFFFF
@A00769:11:HC3HCDRXX:1:2101:14353:23093
CACCTCTC
+
FFFFFFFF
@A00769:11:HC3HCDRXX:1:2101:13946:23109
CACCTCTC
+
FFFFFFFF
@A00769:11:HC3HCDRXX:1:2101:20410:23124
CACCTCTC
+
FFFFFFFF
@A00769:11:HC3HCDRXX:1:2101:17092:23140
CACCTCTC
+
FFFFFFFF
@A00769:11:HC3HCDRXX:1:2101:19786:23140
CACCTCTC
+
FFFFFFFF
@A00769:11:HC3HCDRXX:1:2101:23728:23140
CACCTCTC
+
FFFFFFFF
@A00769:11:HC3HCDRXX:1:2101:20048:23218
CACCTCTC
+
FFFFFFFF
@A00769:11:HC3HCDRXX:1:2101:3025:23234
CACCTCTC
+
FFFFFFFF
@A00769:11:HC3HCDRXX:1:2101:31051:23390
CACCTCTC
+
FFFFFFFF
@A00769:11:HC3HCDRXX:1:2101:6614:23406
CACCTCTC
+
FFFF::FF
@A00769:11:HC3HCDRXX:1:2101:26485:23500
CACCTCTC
+
FFFFFFFF
@A00769:11:HC3HCDRXX:1:2101:21178:23578
CACCTCTC
+
FFFFFFFF
@A00769:11:HC3HCDRXX:1:2101:32642:23610
CACCTCTC
+
FFFFFFFF
@A00769:11:HC3HCDRXX:1:2101:3188:23641
CACCTCTC
+
FFFFFFFF
@A00769:11:HC3HCDRXX:1:2101:30996:23641
CACCTCTC
+
FFFFFFFF
@A00769:11:HC3HCDRXX:1:2101:7753:23719
CACCTCTC
+
FFFFFFFF
@A00769:11:HC3HCDRXX:1:2101:10664:23719
CACCTCTC
+
FFFFFFFF
@A00769:11:HC3HCDRXX:1:2101:14190:23750
CACCTCTC
+
FFFFFFFF
@A00769:11:HC3HCDRXX:1:2101:6008:23766
CACCTCTC
+
FFFFFFFF
@A00769:11:HC3HCDRXX:1:2101:30309:23829
CACCTCTC
+
FFFFFFFF
@A00769:11:HC3HCDRXX:1:2101:3549:23860
CACCTCTC
+
FFFFFFFF
@A00769:11:HC3HCDRXX:1:2101:13096:23923
CACCTCTC
+
FFFFFFFF
@A00769:11:HC3HCDRXX:1:2101:14009:23938
CACCTCTC
+
::FFFFFF
@A00769:11:HC3HCDRXX:1:2101:15736:23954
CACCTCTC
+
FFFFFFFF
@A00769:11:HC3HCDRXX:1:2101:9344:24001
CACCTCTC
+
FFFFFFFF
@A00769:11:HC3HCDRXX:1:2101:13630:24032
CACCTCTC
+
FFFFFFFF
@A00769:11:HC3HCDRXX:1:2101:9353:24048
CACCTCTC
+
FFFFFFFF
@A00769:11:HC3HCDRXX:1:2101:3685:24126
CACCTCTC
+
FFFFFFFF
@A00769:11:HC3HCDRXX:1:2101:23285:24126
CACCTCTC
+
:FF,:F::
@A00769:11:HC3HCDRXX:1:2101:14299:24189
CACCTCTC
+
FFFFFFFF
@A00769:11:HC3HCDRXX:1:2101:14371:24220
CACCTCTC
+
FFFFFFFF
@A00769:11:HC3HCDRXX:1:2101:3875:24267
CACCTCTC
+
FFFFFFFF
@A00769:11:HC3HCDRXX:1:2101:8929:24283
CACCTCTC
+
FFFFFFFF
@A00769:11:HC3HCDRXX:1:2101:29776:24345
CACCTCTC
+
FFFFFFFF
@A00769:11:HC3HCDRXX:1:2101:28094:24377
CACCTCTC
+
FFFFFFFF
@A00769:11:HC3HCDRXX:1:2101:30364:24392
CACCTCTC
+
FFFFFFFF
@A00769:11:HC3HCDRXX:1:2101:18783:24408
CACCTCTC
+
FFFFFFFF
@A00769:11:HC3HCDRXX:1:2101:7753:24439
CACCTCTC
+
FFFFFFFF
@A00769:11:HC3HCDRXX:1:2101:30897:24471
CACCTCTC
+
FFFFFFFF
@A00769:11:HC3HCDRXX:1:2101:24234:24518
CACCTCTC
+
FFFFFFFF
@A00769:11:HC3HCDRXX:1:2101:23375:24596
CACCTCTC
+
FFFFFFFF
@A00769:11:HC3HCDRXX:1:2101:4887:24706
CACCTCTC
+
FFFFFF:F
@A00769:11:HC3HCDRXX:1:2101:8160:24737
CACCTCTC
+
FFFFFFFF
@A00769:11:HC3HCDRXX:1:2101:15185:24752
CACCTCTC
+
FFFFFFFF
@A00769:11:HC3HCDRXX:1:2101:10294:24768
CACCTCTC
+
FFFFFFFF
@A00769:11:HC3HCDRXX:1:2101:4101:24784
CACCTCTC
+
FFFFFFFF
@A00769:11:HC3HCDRXX:1:2101:18150:24815
CACCTCTC
+
FFFFFFFF
@A00769:11:HC3HCDRXX:1:2101:21395:24925
CACCTCTC
+
FFFFFFFF
@A00769:11:HC3HCDRXX:1:2101:24126:24956
CACCTCTC
+
FFFFFFFF
@A00769:11:HC3HCDRXX:1:2101:25093:24972
CACCTCTC
+
FFFFFFFF
@A00769:11:HC3HCDRXX:1:2101:14778:25144
CACCTCTC
+
FFFFFFFF
@A00769:11:HC3HCDRXX:1:2101:20555:25222
CACCTCTC
+
FFFFFFFF
@A00769:11:HC3HCDRXX:1:2101:17228:25285
CACCTCTC
+
FFFFFFFF
@A00769:11:HC3HCDRXX:1:2101:27190:25316
CACCTCTC
+
FFFFFFFF
@A00769:11:HC3HCDRXX:1:2101:3676:25332
CACCTCTC
+
FFFFFFFF
@A00769:11:HC3HCDRXX:1:2101:22010:25363
CACCTCTC
+
FFFFFFFF
@A00769:11:HC3HCDRXX:1:2101:13810:25410
CACCTCTC
+
FFFFFFFF
@A00769:11:HC3HCDRXX:1:2101:32072:25441
CACCTCTC
+
FF,FFFFF
@A00769:11:HC3HCDRXX:1:2101:6343:25473
CACCTCTC
+
FFFFFFFF
@A00769:11:HC3HCDRXX:1:2101:4851:25520
CACCTCTC
+
FFFFFFFF
@A00769:11:HC3HCDRXX:1:2101:11288:25520
CACCTCTC
+
FFFFFFFF
@A00769:11:HC3HCDRXX:1:2101:19886:25535
CACCTCTC
+
FFFFFFFF
@A00769:11:HC3HCDRXX:1:2101:19949:25614
CACCTCTC
+
FFFFFFFF
@A00769:11:HC3HCDRXX:1:2101:19497:25676
CACCTCTC
+
FFFFFFFF
@A00769:11:HC3HCDRXX:1:2101:13593:25692
CACCTCTC
+
FFFFFFFF
@A00769:11:HC3HCDRXX:1:2101:13458:25708
CACCTCTC
+
FFFFFFFF
@A00769:11:HC3HCDRXX:1:2101:3034:25755
CACCTCTC
+
FFFFFFFF
@A00769:11:HC3HCDRXX:1:2101:5231:25770
CACCTCTC
+
FFFFFFFF
@A00769:11:HC3HCDRXX:1:2101:26865:25817
CACCTCTC
+
FFFFFFFF
@A00769:11:HC3HCDRXX:1:2101:30156:25817
CACCTCTC
+
FFFFFFFF
@A00769:11:HC3HCDRXX:1:2101:30752:25848
CACCTCTC
+
FFFFFFFF
@A00769:11:HC3HCDRXX:1:2101:10004:25927
CACCTCTC
+
FFFFFFFF
@A00769:11:HC3HCDRXX:1:2101:18059:25942
CACCTCTC
+
FF::F,FF
@A00769:11:HC3HCDRXX:1:2101:23520:25974
CACCTCTC
+
FFFFFFFF
@A00769:11:HC3HCDRXX:1:2101:2663:25989
CACCTCTC
+
FFFFFFFF
@A00769:11:HC3HCDRXX:1:2101:24469:25989
CACCTCTC
+
FFFFFFFF
@A00769:11:HC3HCDRXX:1:2101:20347:26021
CACCTCTC
+
FFFFFFFF
@A00769:11:HC3HCDRXX:1:2101:5276:26036
CACCTCTC
+
FFFFFFFF
@A00769:11:HC3HCDRXX:1:2101:24424:26068
CACCTCTC
+
FFFFFFFF
@A00769:11:HC3HCDRXX:1:2101:5276:26099
CACCTCTC
+
FF:F,FFF
@A00769:11:HC3HCDRXX:1:2101:28501:26146
CACCTCTC
+
FFFFFFFF
@A00769:11:HC3HCDRXX:1:2101:17164:26240
CACCTCTC
+
FFFFFFFF
@A00769:11:HC3HCDRXX:1:2101:1759:26303
CACCTCTC
+
FFFFFFFF
@A00769:11:HC3HCDRXX:1:2101:14561:26334
CACCTCTC
+
FFFFFFFF
@A00769:11:HC3HCDRXX:1:2101:16613:26349
CACCTCTC
+
FFFFFFFF
@A00769:11:HC3HCDRXX:1:2101:20528:26365
CACCTCTC
+
FFFFFFFF
@A00769:11:HC3HCDRXX:1:2101:13214:26412
CACCTCTC
+
FFFFFFFF
@A00769:11:HC3HCDRXX:1:2101:13702:26412
CACCTCTC
+
FFFFFFFF
@A00769:11:HC3HCDRXX:1:2101:17870:26428
CACCTCTC
+
FFFFFFFF
@A00769:11:HC3HCDRXX:1:2101:4047:26475
CACCTCTC
+
FFFFFFFF
@A00769:11:HC3HCDRXX:1:2101:7030:26475
CACCTCTC
+
FFFFFFFF
@A00769:11:HC3HCDRXX:1:2101:22544:26475
CACCTCTC
+
FFFFFFFF
@A00769:11:HC3HCDRXX:1:2101:14733:26506
CACCTCTC
+
FFFFFFFF
@A00769:11:HC3HCDRXX:1:2101:29215:26506
CACCTCTC
+
FFFFFFFF
@A00769:11:HC3HCDRXX:1:2101:7220:26522
CACCTCTC
+
FFFFFFFF
@A00769:11:HC3HCDRXX:1:2101:5466:26553
CACCTCTC
+
FFFFFFFF
@A00769:11:HC3HCDRXX:1:2101:24921:26647
CACCTCTC
+
FFFFFFFF
@A00769:11:HC3HCDRXX:1:2101:2808:26710
CACCTCTC
+
FFFFFFFF
@A00769:11:HC3HCDRXX:1:2101:32732:26741
CACCTCTC
+
FFFFFFFF
@A00769:11:HC3HCDRXX:1:2101:6786:26772
CACCTCTC
+
FFFFFFFF
@A00769:11:HC3HCDRXX:1:2101:17960:26804
CACCTCTC
+
FFFFFF,F
@A00769:11:HC3HCDRXX:1:2101:30969:26819
CACCTCTC
+
FFFFFFFF
@A00769:11:HC3HCDRXX:1:2101:7690:26866
CACCTCTC
+
FFFFFFFF
@A00769:11:HC3HCDRXX:1:2101:30463:26944
CACCTCTC
+
FFFFFFFF
@A00769:11:HC3HCDRXX:1:2101:23249:27007
CACCTCTC
+
FFFFFFFF
@A00769:11:HC3HCDRXX:1:2101:26784:27023
CACCTCTC
+
FFFFFFFF
@A00769:11:HC3HCDRXX:1:2101:16649:27070
CACCTCTC
+
FFFFFFFF
@A00769:11:HC3HCDRXX:1:2101:8603:27195
CACCTCTC
+
FFFFFFFF
@A00769:11:HC3HCDRXX:1:2101:19542:27195
CACCTCTC
+
FFFFFFFF
@A00769:11:HC3HCDRXX:1:2101:8712:27289
CACCTCTC
+
FFFFFFFF
@A00769:11:HC3HCDRXX:1:2101:10095:27305
CACCTCTC
+
FFFFFFFF
@A00769:11:HC3HCDRXX:1:2101:12897:27305
CACCTCTC
+
FFFFFFFF
@A00769:11:HC3HCDRXX:1:2101:4164:27336
CACCTCTC
+
FFFFFFFF
@A00769:11:HC3HCDRXX:1:2101:1344:27398
CACCTCTC
+
FFFFFFFF
@A00769:11:HC3HCDRXX:1:2101:17273:27398
CACCTCTC
+
FFFFFFFF
@A00769:11:HC3HCDRXX:1:2101:25599:27414
CACCTCTC
+
FFFFFFFF
@A00769:11:HC3HCDRXX:1:2101:9534:27430
CACCTCTC
+
FFFFFFFF
@A00769:11:HC3HCDRXX:1:2101:6542:27477
CACCTCTC
+
FFFFFFFF
@A00769:11:HC3HCDRXX:1:2101:15799:27477
CACCTCTC
+
FFFFFFFF
@A00769:11:HC3HCDRXX:1:2101:23701:27539
CACCTCTC
+
FFFFFFFF
@A00769:11:HC3HCDRXX:1:2101:20573:27571
CACCTCTC
+
FFFFFFFF
@A00769:11:HC3HCDRXX:1:2101:1072:27618
CACCTCTC
+
FFFFFFFF
@A00769:11:HC3HCDRXX:1:2101:9353:27618
CACCTCTC
+
FFFFFFFF
@A00769:11:HC3HCDRXX:1:2101:4878:27633
CACCTCTC
+
FFFFFFFF
@A00769:11:HC3HCDRXX:1:2101:2555:27680
CACCTCTC
+
FFFFFFFF
@A00769:11:HC3HCDRXX:1:2101:9118:27743
CACCTCTC
+
FFFFFFFF
@A00769:11:HC3HCDRXX:1:2101:23357:27790
CACCTCTC
+
FFFFFFFF
@A00769:11:HC3HCDRXX:1:2101:30752:27790
CACCTCTC
+
FFFFFFFF
@A00769:11:HC3HCDRXX:1:2101:25328:27821
CACCTCTC
+
FFFFFFFF
@A00769:11:HC3HCDRXX:1:2101:13928:27899
CACCTCTC
+
FFFFFFFF
@A00769:11:HC3HCDRXX:1:2101:30906:27899
CACCTCTC
+
FFFFFFFF
@A00769:11:HC3HCDRXX:1:2101:4915:27978
CACCTCTC
+
FFFFFFFF
@A00769:11:HC3HCDRXX:1:2101:20916:27978
CACCTCTC
+
FFFFFFFF
@A00769:11:HC3HCDRXX:1:2101:9480:27993
CACCTCTC
+
FFFFFFFF
@A00769:11:HC3HCDRXX:1:2101:20446:28009
CACCTCTC
+
FF:FFF,F
@A00769:11:HC3HCDRXX:1:2101:29559:28009
CACCTCTC
+
FF,:F,:F
@A00769:11:HC3HCDRXX:1:2101:9444:28025
CACCTCTC
+
FFFFFFFF
@A00769:11:HC3HCDRXX:1:2101:13819:28025
CACCTCTC
+
FFFFFFFF
@A00769:11:HC3HCDRXX:1:2101:15673:28040
CACCTCTC
+
FFFFFFFF
@A00769:11:HC3HCDRXX:1:2101:28212:28087
CACCTCTC
+
FFFFFFFF
@A00769:11:HC3HCDRXX:1:2101:13358:28134
CACCTCTC
+
FFFFFFFF
@A00769:11:HC3HCDRXX:1:2101:15609:28181
CACCTCTC
+
FFFFFFFF
@A00769:11:HC3HCDRXX:1:2101:1289:28244
CACCTCTC
+
FFFFFFFF
@A00769:11:HC3HCDRXX:1:2101:3522:28322
CACCTCTC
+
FFFFFFFF
@A00769:11:HC3HCDRXX:1:2101:17381:28369
CACCTCTC
+
FFFFFFFF
@A00769:11:HC3HCDRXX:1:2101:24433:28369
CACCTCTC
+
FFFFFFFF
@A00769:11:HC3HCDRXX:1:2101:15953:28401
CACCTCTC
+
FFFFFFFF
@A00769:11:HC3HCDRXX:1:2101:1696:28447
CACCTCTC
+
FFFF,FFF
@A00769:11:HC3HCDRXX:1:2101:6479:28463
CACCTCTC
+
FFFFFFFF
@A00769:11:HC3HCDRXX:1:2101:15067:28494
CACCTCTC
+
FFFFFFFF
@A00769:11:HC3HCDRXX:1:2101:25183:28510
CACCTCTC
+
FFFFFFFF
@A00769:11:HC3HCDRXX:1:2101:1976:28526
CACCTCTC
+
FFFFFFFF
@A00769:11:HC3HCDRXX:1:2101:12066:28526
CACCTCTC
+
FFFFFFFF
@A00769:11:HC3HCDRXX:1:2101:26639:28526
CACCTCTC
+
FFFFFFFF
@A00769:11:HC3HCDRXX:1:2101:5113:28573
CACCTCTC
+
FFFFFFFF
@A00769:11:HC3HCDRXX:1:2101:13774:28604
CACCTCTC
+
FFFFFFFF
@A00769:11:HC3HCDRXX:1:2101:9109:28635
CACCTCTC
+
FFFFFFFF
@A00769:11:HC3HCDRXX:1:2101:20672:28682
CACCTCTC
+
FFFFFFFF
@A00769:11:HC3HCDRXX:1:2101:24939:28714
CACCTCTC
+
FFFFFFFF
@A00769:11:HC3HCDRXX:1:2101:8757:28808
CACCTCTC
+
FFFFFFFF
@A00769:11:HC3HCDRXX:1:2101:9598:28855
CACCTCTC
+
FFFFFFFF
@A00769:11:HC3HCDRXX:1:2101:3513:28964
CACCTCTC
+
FFF,:FFF
@A00769:11:HC3HCDRXX:1:2101:5141:28964
CACCTCTC
+
FFFFFFFF
@A00769:11:HC3HCDRXX:1:2101:5801:28980
CACCTCTC
+
FFFFFFFF
@A00769:11:HC3HCDRXX:1:2101:9408:28995
CACCTCTC
+
FFFFFFFF
@A00769:11:HC3HCDRXX:1:2101:19271:29011
CACCTCTC
+
FFFFFFFF
@A00769:11:HC3HCDRXX:1:2101:17888:29089
CACCTCTC
+
FFFFFFFF
@A00769:11:HC3HCDRXX:1:2101:24135:29105
CACCTCTC
+
FF,,,FFF
@A00769:11:HC3HCDRXX:1:2101:5493:29230
CACCTCTC
+
FFFFFFFF
@A00769:11:HC3HCDRXX:1:2101:14968:29230
CACCTCTC
+
FFFFFFFF
@A00769:11:HC3HCDRXX:1:2101:2184:29262
CACCTCTC
+
FFFFFFFF
@A00769:11:HC3HCDRXX:1:2101:30915:29262
CACCTCTC
+
FFFFFFFF
@A00769:11:HC3HCDRXX:1:2101:30373:29293
CACCTCTC
+
FFFFFFFF
@A00769:11:HC3HCDRXX:1:2101:9426:29309
CACCTCTC
+
FFFFFFFF
@A00769:11:HC3HCDRXX:1:2101:19325:29387
CACCTCTC
+
FFFFFFFF
@A00769:11:HC3HCDRXX:1:2101:4598:29403
CACCTCTC
+
FFFFFFFF
@A00769:11:HC3HCDRXX:1:2101:15447:29403
CACCTCTC
+
FFFFFFFF
@A00769:11:HC3HCDRXX:1:2101:29957:29418
CACCTCTC
+
FFFFFFFF
@A00769:11:HC3HCDRXX:1:2101:14995:29465
CACCTCTC
+
FFFFFFFF
@A00769:11:HC3HCDRXX:1:2101:7021:29528
CACCTCTC
+
FFFFFFFF
@A00769:11:HC3HCDRXX:1:2101:27055:29528
CACCTCTC
+
:FFFFFFF
@A00769:11:HC3HCDRXX:1:2101:15167:29543
CACCTCTC
+
FFFFFFFF
@A00769:11:HC3HCDRXX:1:2101:31810:29622
CACCTCTC
+
FFFFFFFF
@A00769:11:HC3HCDRXX:1:2101:32298:29622
CACCTCTC
+
:FF,FFFF
@A00769:11:HC3HCDRXX:1:2101:17499:29637
CACCTCTC
+
,F,:FFF:
@A00769:11:HC3HCDRXX:1:2101:15031:29653
CACCTCTC
+
FFFFFFFF
@A00769:11:HC3HCDRXX:1:2101:24740:29653
CACCTCTC
+
FFFFFFFF
@A00769:11:HC3HCDRXX:1:2101:8088:29684
CACCTCTC
+
FFFFFFFF
@A00769:11:HC3HCDRXX:1:2101:21757:29684
CACCTCTC
+
FFFFFFFF
@A00769:11:HC3HCDRXX:1:2101:10809:29700
CACCTCTC
+
FFF:FFFF
@A00769:11:HC3HCDRXX:1:2101:5755:29747
CACCTCTC
+
FFFFFFFF
@A00769:11:HC3HCDRXX:1:2101:29740:29763
CACCTCTC
+
FF::,FFF
@A00769:11:HC3HCDRXX:1:2101:3766:29810
CACCTCTC
+
FFFFFFFF
@A00769:11:HC3HCDRXX:1:2101:24180:29810
CACCTCTC
+
FF:FFFFF
@A00769:11:HC3HCDRXX:1:2101:8775:29841
CACCTCTC
+
FFFF:F,:
@A00769:11:HC3HCDRXX:1:2101:30680:29857
CACCTCTC
+
FF,F,FFF
@A00769:11:HC3HCDRXX:1:2101:8802:29919
CACCTCTC
+
FFFFFFFF
@A00769:11:HC3HCDRXX:1:2101:10131:29966
CACCTCTC
+
FFFFFFFF
@A00769:11:HC3HCDRXX:1:2101:11071:30060
CACCTCTC
+
FFFFFFFF
@A00769:11:HC3HCDRXX:1:2101:10167:30217
CACCTCTC
+
FFFFFFFF
@A00769:11:HC3HCDRXX:1:2101:31946:30232
CACCTCTC
+
FFFFFFFF
@A00769:11:HC3HCDRXX:1:2101:2636:30326
CACCTCTC
+
FFFFFFFF
@A00769:11:HC3HCDRXX:1:2101:16523:30326
CACCTCTC
+
F:F,FFFF
@A00769:11:HC3HCDRXX:1:2101:27218:30342
CACCTCTC
+
FFFFFFFF
@A00769:11:HC3HCDRXX:1:2101:9082:30373
CACCTCTC
+
FFFFFFFF
@A00769:11:HC3HCDRXX:1:2101:10710:30373
CACCTCTC
+
F:FF,FF,
@A00769:11:HC3HCDRXX:1:2101:7581:30405
CACCTCTC
+
FFFFFFFF
@A00769:11:HC3HCDRXX:1:2101:4110:30530
CACCTCTC
+
FFFFFFFF
@A00769:11:HC3HCDRXX:1:2101:14082:30577
CACCTCTC
+
FFFFFFFF
@A00769:11:HC3HCDRXX:1:2101:4381:30592
CACCTCTC
+
FFFFFFFF
@A00769:11:HC3HCDRXX:1:2101:15845:30592
CACCTCTC
+
FFFFFFFF
@A00769:11:HC3HCDRXX:1:2101:5647:30686
CACCTCTC
+
FFFFFFFF
@A00769:11:HC3HCDRXX:1:2101:27353:30702
CACCTCTC
+
FFFFFFFF
@A00769:11:HC3HCDRXX:1:2101:22535:30718
CACCTCTC
+
FFFFFFFF
@A00769:11:HC3HCDRXX:1:2101:5972:30874
CACCTCTC
+
FFFFFFFF
@A00769:11:HC3HCDRXX:1:2101:15673:30890
CACCTCTC
+
FFFFFFFF
@A00769:11:HC3HCDRXX:1:2101:16504:30890
CACCTCTC
+
FFFFFFFF
@A00769:11:HC3HCDRXX:1:2101:2148:30953
CACCTCTC
+
FFFFFFFF
@A00769:11:HC3HCDRXX:1:2101:5629:31000
CACCTCTC
+
FFFFFFFF
@A00769:11:HC3HCDRXX:1:2101:16514:31031
CACCTCTC
+
FFFFFFFF
@A00769:11:HC3HCDRXX:1:2101:32461:31125
CACCTCTC
+
FFFFFFFF
@A00769:11:HC3HCDRXX:1:2101:9941:31140
CACCTCTC
+
FFFFFFFF
@A00769:11:HC3HCDRXX:1:2101:10230:31140
CACCTCTC
+
FFFFFFFF
@A00769:11:HC3HCDRXX:1:2101:22724:31140
CACCTCTC
+
FFF:FFFF
@A00769:11:HC3HCDRXX:1:2101:3351:31156
CACCTCTC
+
FFFFFFFF
@A00769:11:HC3HCDRXX:1:2101:12111:31234
CACCTCTC
+
FFFFFFFF
@A00769:11:HC3HCDRXX:1:2101:27118:31234
CACCTCTC
+
FFFFFFFF
@A00769:11:HC3HCDRXX:1:2101:19904:31297
CACCTCTC
+
FFFFFFFF
@A00769:11:HC3HCDRXX:1:2101:23421:31313
CACCTCTC
+
FFFFFFFF
@A00769:11:HC3HCDRXX:1:2101:32461:31438
CACCTCTC
+
FFFFFFFF
@A00769:11:HC3HCDRXX:1:2101:21802:31485
CACCTCTC
+
FFFFFFFF
@A00769:11:HC3HCDRXX:1:2101:16071:31516
CACCTCTC
+
FFFFFFFF
@A00769:11:HC3HCDRXX:1:2101:29577:31548
CACCTCTC
+
FFFFFFFF
@A00769:11:HC3HCDRXX:1:2101:26232:31579
CACCTCTC
+
,F,F:,,F
@A00769:11:HC3HCDRXX:1:2101:29577:31610
CACCTCTC
+
FFFF,FF:
@A00769:11:HC3HCDRXX:1:2101:25500:31626
CACCTCTC
+
FFFFFFFF
@A00769:11:HC3HCDRXX:1:2101:26458:31626
CACCTCTC
+
FFFFFFFF
@A00769:11:HC3HCDRXX:1:2101:29930:31626
CACCTCTC
+
FFFFFFFF
@A00769:11:HC3HCDRXX:1:2101:7880:31798
CACCTCTC
+
FFFFFFFF
@A00769:11:HC3HCDRXX:1:2101:14027:31829
CACCTCTC
+
FFFFFFFF
@A00769:11:HC3HCDRXX:1:2101:10565:31845
CACCTCTC
+
FFFFFFFF
@A00769:11:HC3HCDRXX:1:2101:19307:31861
CACCTCTC
+
,F:FF,,F
@A00769:11:HC3HCDRXX:1:2101:28999:31861
CACCTCTC
+
FFFFFFFF
@A00769:11:HC3HCDRXX:1:2101:17535:31923
CACCTCTC
+
FFFFFFFF
@A00769:11:HC3HCDRXX:1:2101:16052:31955
CACCTCTC
+
FFFFFFFF
@A00769:11:HC3HCDRXX:1:2101:24677:31955
CACCTCTC
+
F:FFFFFF
@A00769:11:HC3HCDRXX:1:2101:12988:31970
CACCTCTC
+
FFFFFFFF
@A00769:11:HC3HCDRXX:1:2101:22110:31986
CACCTCTC
+
FFFFFFFF
@A00769:11:HC3HCDRXX:1:2101:14597:32002
CACCTCTC
+
FFFFFFFF
@A00769:11:HC3HCDRXX:1:2101:6072:32017
CACCTCTC
+
FFFFFFFF
@A00769:11:HC3HCDRXX:1:2101:27001:32095
CACCTCTC
+
FFFFFFFF
@A00769:11:HC3HCDRXX:1:2101:19949:32189
CACCTCTC
+
FFFFFFFF
@A00769:11:HC3HCDRXX:1:2101:24469:32283
CACCTCTC
+
FFFFFFFF
@A00769:11:HC3HCDRXX:1:2101:6686:32299
CACCTCTC
+
FFFFFFFF
@A00769:11:HC3HCDRXX:1:2101:14425:32330
CACCTCTC
+
FFFFFFFF
@A00769:11:HC3HCDRXX:1:2101:19732:32346
CACCTCTC
+
FFFFFFFF
@A00769:11:HC3HCDRXX:1:2101:14335:32362
CACCTCTC
+
FFFFFFFF
@A00769:11:HC3HCDRXX:1:2101:19831:32362
CACCTCTC
+
FFFFFFFF
@A00769:11:HC3HCDRXX:1:2101:21314:32393
CACCTCTC
+
FFFFFFFF
@A00769:11:HC3HCDRXX:1:2101:6569:32409
CACCTCTC
+
FFFFFFFF
@A00769:11:HC3HCDRXX:1:2101:17345:32534
CACCTCTC
+
FFFFFFFF
@A00769:11:HC3HCDRXX:1:2101:24831:32534
CACCTCTC
+
FFFFFFFF
@A00769:11:HC3HCDRXX:1:2101:10321:32550
CACCTCTC
+
FFFFFFFF
@A00769:11:HC3HCDRXX:1:2101:25346:32550
CACCTCTC
+
FFFFFFFF
@A00769:11:HC3HCDRXX:1:2101:11469:32565
CACCTCTC
+
FFFFFFFF
@A00769:11:HC3HCDRXX:1:2101:17282:32612
CACCTCTC
+
FFFFFFFF
@A00769:11:HC3HCDRXX:1:2101:5141:32628
CACCTCTC
+
FFFFFFFF
@A00769:11:HC3HCDRXX:1:2101:20600:32659
CACCTCTC
+
FFFFFFFF
@A00769:11:HC3HCDRXX:1:2101:22625:32659
CACCTCTC
+
FFFFFFFF
@A00769:11:HC3HCDRXX:1:2101:18620:32675
CACCTCTC
+
FFFFFFFF
@A00769:11:HC3HCDRXX:1:2101:31955:32847
CACCTCTC
+
FFFFFFFF
@A00769:11:HC3HCDRXX:1:2101:2700:32878
CACCTCTC
+
FFFFFFFF
@A00769:11:HC3HCDRXX:1:2101:8865:32941
CACCTCTC
+
FFFFFFFF
@A00769:11:HC3HCDRXX:1:2101:9146:33051
CACCTCTC
+
FFFFFFFF
@A00769:11:HC3HCDRXX:1:2101:21459:33144
CACCTCTC
+
FFFFFFFF
@A00769:11:HC3HCDRXX:1:2101:29053:33176
CACCTCTC
+
FFFFFFFF
@A00769:11:HC3HCDRXX:1:2101:7238:33254
CACCTCTC
+
FFFFFFFF
@A00769:11:HC3HCDRXX:1:2101:29261:33254
CACCTCTC
+
FFFFFFFF
@A00769:11:HC3HCDRXX:1:2101:7256:33285
CACCTCTC
+
FFFFFFFF
@A00769:11:HC3HCDRXX:1:2101:9697:33285
CACCTCTC
+
FFFFFFFF
@A00769:11:HC3HCDRXX:1:2101:5095:33301
CACCTCTC
+
FFFFFFFF
@A00769:11:HC3HCDRXX:1:2101:22137:33317
CACCTCTC
+
FFFFFFFF
@A00769:11:HC3HCDRXX:1:2101:22932:33317
CACCTCTC
+
FFF,FFFF
@A00769:11:HC3HCDRXX:1:2101:4408:33489
CACCTCTC
+
FFFFFFFF
@A00769:11:HC3HCDRXX:1:2101:7735:33489
CACCTCTC
+
FFFFFFFF
@A00769:11:HC3HCDRXX:1:2101:31114:33489
CACCTCTC
+
FFFFFFFF
@A00769:11:HC3HCDRXX:1:2101:12445:33505
CACCTCTC
+
FFFFFFFF
@A00769:11:HC3HCDRXX:1:2101:14823:33520
CACCTCTC
+
FFFFFFFF
@A00769:11:HC3HCDRXX:1:2101:19352:33536
CACCTCTC
+
,FFFFF:F
@A00769:11:HC3HCDRXX:1:2101:14651:33692
CACCTCTC
+
FFFFFFFF
@A00769:11:HC3HCDRXX:1:2101:20365:33755
CACCTCTC
+
FFFFFFFF
@A00769:11:HC3HCDRXX:1:2101:27778:33755
CACCTCTC
+
FFFFFFFF
@A00769:11:HC3HCDRXX:1:2101:19714:33818
CACCTCTC
+
FFFFFFFF
@A00769:11:HC3HCDRXX:1:2101:25129:33833
CACCTCTC
+
FFFFFFFF
@A00769:11:HC3HCDRXX:1:2101:29541:33865
CACCTCTC
+
FF,FFFFF
@A00769:11:HC3HCDRXX:1:2101:19090:33927
CACCTCTC
+
FFFF:FFF
@A00769:11:HC3HCDRXX:1:2101:18078:33959
CACCTCTC
+
FFFFFFFF
@A00769:11:HC3HCDRXX:1:2101:19027:33974
CACCTCTC
+
FFFFFFFF
@A00769:11:HC3HCDRXX:1:2101:14597:34037
CACCTCTC
+
FFFFFFFF
@A00769:11:HC3HCDRXX:1:2101:10221:34162
CACCTCTC
+
FFFFFFFF
@A00769:11:HC3HCDRXX:1:2101:15971:34162
CACCTCTC
+
FFFFFFFF
@A00769:11:HC3HCDRXX:1:2101:1244:34178
CACCTCTC
+
FFFFFFFF
@A00769:11:HC3HCDRXX:1:2101:24225:34178
CACCTCTC
+
FFFFFFFF
@A00769:11:HC3HCDRXX:1:2101:16351:34225
CACCTCTC
+
FFFFFFFF
@A00769:11:HC3HCDRXX:1:2101:19443:34225
CACCTCTC
+
FFFFFFFF
@A00769:11:HC3HCDRXX:1:2101:14109:34256
CACCTCTC
+
FFFFFFFF
@A00769:11:HC3HCDRXX:1:2101:26060:34256
CACCTCTC
+
FFFFFFFF
@A00769:11:HC3HCDRXX:1:2101:5367:34272
CACCTCTC
+
FFFFFFFF
@A00769:11:HC3HCDRXX:1:2101:29496:34287
CACCTCTC
+
FFFFFFFF
@A00769:11:HC3HCDRXX:1:2101:1551:34303
CACCTCTC
+
FFFFFFFF
@A00769:11:HC3HCDRXX:1:2101:4869:34319
CACCTCTC
+
FFFFFFFF
@A00769:11:HC3HCDRXX:1:2101:15492:34334
CACCTCTC
+
:FF,FFFF
@A00769:11:HC3HCDRXX:1:2101:31819:34334
CACCTCTC
+
FFFFFFFF
@A00769:11:HC3HCDRXX:1:2101:32325:34366
CACCTCTC
+
FFFFFFF,
@A00769:11:HC3HCDRXX:1:2101:16215:34460
CACCTCTC
+
FFFFFFFF
@A00769:11:HC3HCDRXX:1:2101:5394:34475
CACCTCTC
+
FFFFFFFF
@A00769:11:HC3HCDRXX:1:2101:10375:34522
CACCTCTC
+
FFFFFFFF
@A00769:11:HC3HCDRXX:1:2101:30508:34538
CACCTCTC
+
FFFFFFFF
@A00769:11:HC3HCDRXX:1:2101:31114:34554
CACCTCTC
+
FFFFFFFF
@A00769:11:HC3HCDRXX:1:2101:11632:34569
CACCTCTC
+
FFFFFFFF
@A00769:11:HC3HCDRXX:1:2101:18900:34663
CACCTCTC
+
FFFFFFFF
@A00769:11:HC3HCDRXX:1:2101:20916:34679
CACCTCTC
+
FFFFFFFF
@A00769:11:HC3HCDRXX:1:2101:8314:34710
CACCTCTC
+
FFFFFFFF
@A00769:11:HC3HCDRXX:1:2101:18973:34726
CACCTCTC
+
FFFFFFFF
@A00769:11:HC3HCDRXX:1:2101:18475:34741
CACCTCTC
+
FFFFFFFF
@A00769:11:HC3HCDRXX:1:2101:19289:34741
CACCTCTC
+
FFFFFFFF
@A00769:11:HC3HCDRXX:1:2101:28546:34835
CACCTCTC
+
FFFFFFFF
@A00769:11:HC3HCDRXX:1:2101:26259:34882
CACCTCTC
+
FFFFFFFF
@A00769:11:HC3HCDRXX:1:2101:29704:34929
CACCTCTC
+
FFFFFFFF
@A00769:11:HC3HCDRXX:1:2101:16396:34992
CACCTCTC
+
FFFFFFFF
@A00769:11:HC3HCDRXX:1:2101:27453:35008
CACCTCTC
+
FFFFFFFF
@A00769:11:HC3HCDRXX:1:2101:32362:35023
CACCTCTC
+
FFFFFFFF
@A00769:11:HC3HCDRXX:1:2101:16396:35117
CACCTCTC
+
FFFFFFFF
@A00769:11:HC3HCDRXX:1:2101:22480:35133
CACCTCTC
+
FFFFFFFF
@A00769:11:HC3HCDRXX:1:2101:30110:35133
CACCTCTC
+
FFFFFFFF
@A00769:11:HC3HCDRXX:1:2101:2311:35149
CACCTCTC
+
FFFFFFFF
@A00769:11:HC3HCDRXX:1:2101:3685:35149
CACCTCTC
+
FFFFFFFF
@A00769:11:HC3HCDRXX:1:2101:20193:35149
CACCTCTC
+
FFFFFFFF
@A00769:11:HC3HCDRXX:1:2101:6867:35211
CACCTCTC
+
FFFFFFFF
@A00769:11:HC3HCDRXX:1:2101:1289:35227
CACCTCTC
+
FFFFFFFF
@A00769:11:HC3HCDRXX:1:2101:21007:35243
CACCTCTC
+
FFFFFFFF
@A00769:11:HC3HCDRXX:1:2101:24858:35243
CACCTCTC
+
FFFFFFFF
@A00769:11:HC3HCDRXX:1:2101:13964:35258
CACCTCTC
+
FF:FFFFF
@A00769:11:HC3HCDRXX:1:2101:20302:35274
CACCTCTC
+
FFFFFFFF
@A00769:11:HC3HCDRXX:1:2101:13060:35289
CACCTCTC
+
FFFFFFFF
@A00769:11:HC3HCDRXX:1:2101:29460:35321
CACCTCTC
+
FF:F:FF:
@A00769:11:HC3HCDRXX:1:2101:29984:35321
CACCTCTC
+
FFFFFFFF
@A00769:11:HC3HCDRXX:1:2101:29731:35352
CACCTCTC
+
FFFFFFFF
@A00769:11:HC3HCDRXX:1:2101:11460:35368
CACCTCTC
+
FFFFFFFF
@A00769:11:HC3HCDRXX:1:2101:1244:35462
CACCTCTC
+
FFFFFFFF
@A00769:11:HC3HCDRXX:1:2101:32560:35462
CACCTCTC
+
FFFFFF:F
@A00769:11:HC3HCDRXX:1:2101:19795:35524
CACCTCTC
+
FFFFFFFF
@A00769:11:HC3HCDRXX:1:2101:24261:35556
CACCTCTC
+
FFFFFFFF
@A00769:11:HC3HCDRXX:1:2101:28293:35556
CACCTCTC
+
FFFFFFFF
@A00769:11:HC3HCDRXX:1:2101:4752:35618
CACCTCTC
+
FFFFFFFF
@A00769:11:HC3HCDRXX:1:2101:23628:35618
CACCTCTC
+
FFFFFFFF
@A00769:11:HC3HCDRXX:1:2101:9489:35650
CACCTCTC
+
FFFFFFFF
@A00769:11:HC3HCDRXX:1:2101:15682:35665
CACCTCTC
+
FFFFFFFF
@A00769:11:HC3HCDRXX:1:2101:22878:35665
CACCTCTC
+
FFFFFFFF
@A00769:11:HC3HCDRXX:1:2101:9815:35681
CACCTCTC
+
FFFFFFF:
@A00769:11:HC3HCDRXX:1:2101:23773:35681
CACCTCTC
+
FFFFFFFF
@A00769:11:HC3HCDRXX:1:2101:2871:35775
CACCTCTC
+
FFFFFFFF
@A00769:11:HC3HCDRXX:1:2101:30291:35790
CACCTCTC
+
FFFFFFFF
@A00769:11:HC3HCDRXX:1:2101:27344:35822
CACCTCTC
+
FFFFFFFF
@A00769:11:HC3HCDRXX:1:2101:7355:35869
CACCTCTC
+
FFFFFFFF
@A00769:11:HC3HCDRXX:1:2101:13105:35869
CACCTCTC
+
FFFFFFFF
@A00769:11:HC3HCDRXX:1:2101:11957:35884
CACCTCTC
+
FFFFFFFF
@A00769:11:HC3HCDRXX:1:2101:20247:35900
CACCTCTC
+
FFFFFFFF
@A00769:11:HC3HCDRXX:1:2101:3631:35931
CACCTCTC
+
FFFFFFFF
@A00769:11:HC3HCDRXX:1:2101:1145:35978
CACCTCTC
+
FFFFFFFF
@A00769:11:HC3HCDRXX:1:2101:14118:36025
CACCTCTC
+
FFFFFFFF
@A00769:11:HC3HCDRXX:1:2101:10203:36041
CACCTCTC
+
FFFFFFFF
@A00769:11:HC3HCDRXX:1:2101:12879:36041
CACCTCTC
+
:FFFFFFF
@A00769:11:HC3HCDRXX:1:2101:29722:36057
CACCTCTC
+
FFFFFFFF
@A00769:11:HC3HCDRXX:1:2101:8377:36072
CACCTCTC
+
FFFFFFFF
@A00769:11:HC3HCDRXX:1:2101:19569:36104
CACCTCTC
+
FFFFFFFF
@A00769:11:HC3HCDRXX:1:2101:9760:36119
CACCTCTC
+
FFFFFFFF
@A00769:11:HC3HCDRXX:1:2101:10619:36166
CACCTCTC
+
FFFFFFFF
@A00769:11:HC3HCDRXX:1:2101:31304:36198
CACCTCTC
+
FFFFFFFF
@A00769:11:HC3HCDRXX:1:2101:4128:36229
CACCTCTC
+
FFFFFFFF
@A00769:11:HC3HCDRXX:1:2101:17689:36229
CACCTCTC
+
,FFF,F,F
@A00769:11:HC3HCDRXX:1:2101:31919:36260
CACCTCTC
+
FFFFFFFF
@A00769:11:HC3HCDRXX:1:2101:18602:36276
CACCTCTC
+
FFFFFFFF
@A00769:11:HC3HCDRXX:1:2101:7699:36401
CACCTCTC
+
FFFFFFFF
@A00769:11:HC3HCDRXX:1:2101:19325:36401
CACCTCTC
+
FFFFFFFF
@A00769:11:HC3HCDRXX:1:2101:25988:36448
CACCTCTC
+
FFFFFFFF
@A00769:11:HC3HCDRXX:1:2101:26793:36464
CACCTCTC
+
FFFFFFFF
@A00769:11:HC3HCDRXX:1:2101:12915:36573
CACCTCTC
+
FFFFFFFF
@A00769:11:HC3HCDRXX:1:2101:11659:36620
CACCTCTC
+
FFFFFFFF
@A00769:11:HC3HCDRXX:1:2101:11342:36636
CACCTCTC
+
FFFFF:FF
@A00769:11:HC3HCDRXX:1:2101:26313:36636
CACCTCTC
+
FFFFFFFF
@A00769:11:HC3HCDRXX:1:2101:9462:36667
CACCTCTC
+
FFFFFFFF
@A00769:11:HC3HCDRXX:1:2101:26964:36667
CACCTCTC
+
FFFFFFFF
@A00769:11:HC3HCDRXX:1:2101:29062:36667
CACCTCTC
+
FFFF:FF:
@A00769:11:HC3HCDRXX:1:2101:30789:36683
CACCTCTC
+
FFFFFFFF
@A00769:11:HC3HCDRXX:1:2101:8368:36746
CACCTCTC
+
FFFFFFFF
@A00769:11:HC3HCDRXX:1:2101:32669:36777
CACCTCTC
+
FFFFFFFF
@A00769:11:HC3HCDRXX:1:2101:31069:36855
CACCTCTC
+
FFFFFFFF
@A00769:11:HC3HCDRXX:1:2101:2636:36871
CACCTCTC
+
,F,FFFFF
@A00769:11:HC3HCDRXX:1:2101:23737:36871
CACCTCTC
+
FFFFFFFF
@A00769:11:HC3HCDRXX:1:2101:23827:36871
CACCTCTC
+
FFFFFFFF
@A00769:11:HC3HCDRXX:1:2101:15266:36918
CACCTCTC
+
FFFFFFFF
@A00769:11:HC3HCDRXX:1:2101:11044:36996
CACCTCTC
+
FFFFFFFF
@A00769:11:HC3HCDRXX:1:2101:4878:37027
CACCTCTC
+
FFFFFFFF
@A00769:11:HC3HCDRXX:1:2102:11686:1000
CACCTCTC
+
FFFFFFFF
@A00769:11:HC3HCDRXX:1:2102:31792:1063
CACCTCTC
+
FFFF:FFF
@A00769:11:HC3HCDRXX:1:2102:3360:1078
CACCTCTC
+
FFFFFFFF
@A00769:11:HC3HCDRXX:1:2102:17996:1094
CACCTCTC
+
FFFFFFFF
@A00769:11:HC3HCDRXX:1:2102:2492:1110
CACCTCTC
+
FFFFFFFF
@A00769:11:HC3HCDRXX:1:2102:11695:1110
CACCTCTC
+
F:FFFFFF
@A00769:11:HC3HCDRXX:1:2102:32226:1157
CACCTCTC
+
FFFFFFFF
@A00769:11:HC3HCDRXX:1:2102:30047:1172
CACCTCTC
+
FFFFFFFF
@A00769:11:HC3HCDRXX:1:2102:26115:1219
CACCTCTC
+
FFFFFFFF
@A00769:11:HC3HCDRXX:1:2102:9534:1282
CACCTCTC
+
FFFFFFFF
@A00769:11:HC3HCDRXX:1:2102:27480:1329
CACCTCTC
+
FFFFFFFF
@A00769:11:HC3HCDRXX:1:2102:15329:1454
CACCTCTC
+
FFFFFFFF
@A00769:11:HC3HCDRXX:1:2102:20112:1470
CACCTCTC
+
FFFFFFFF
@A00769:11:HC3HCDRXX:1:2102:17173:1485
CACCTCTC
+
FFF,FF,F
@A00769:11:HC3HCDRXX:1:2102:18927:1517
CACCTCTC
+
FFFFFFFF
@A00769:11:HC3HCDRXX:1:2102:9733:1532
CACCTCTC
+
FFFFFFFF
@A00769:11:HC3HCDRXX:1:2102:14434:1532
CACCTCTC
+
FFFFFFFF
@A00769:11:HC3HCDRXX:1:2102:16405:1532
CACCTCTC
+
FFFFFFFF
@A00769:11:HC3HCDRXX:1:2102:15863:1564
CACCTCTC
+
FFFFFFFF
@A00769:11:HC3HCDRXX:1:2102:23873:1626
CACCTCTC
+
FFFFFFFF
@A00769:11:HC3HCDRXX:1:2102:26928:1626
CACCTCTC
+
FFFF:FFF
@A00769:11:HC3HCDRXX:1:2102:21088:1689
CACCTCTC
+
FFF:FFFF
@A00769:11:HC3HCDRXX:1:2102:12201:1705
CACCTCTC
+
FFFFFFFF
@A00769:11:HC3HCDRXX:1:2102:3287:1736
CACCTCTC
+
:FFFFFFF
@A00769:11:HC3HCDRXX:1:2102:24225:1736
CACCTCTC
+
FFFFFFFF
@A00769:11:HC3HCDRXX:1:2102:31186:1736
CACCTCTC
+
FFFFFFFF
@A00769:11:HC3HCDRXX:1:2102:16007:1752
CACCTCTC
+
FFFFFFFF
@A00769:11:HC3HCDRXX:1:2102:27163:1783
CACCTCTC
+
FFFFFFFF
@A00769:11:HC3HCDRXX:1:2102:29152:1783
CACCTCTC
+
FFFFFFFF
@A00769:11:HC3HCDRXX:1:2102:22245:1877
CACCTCTC
+
FFFFFFFF
@A00769:11:HC3HCDRXX:1:2102:8522:1908
CACCTCTC
+
FFFFFFFF
@A00769:11:HC3HCDRXX:1:2102:6605:1939
CACCTCTC
+
FFFFFFFF
@A00769:11:HC3HCDRXX:1:2102:27561:1939
CACCTCTC
+
FFFFFFFF
@A00769:11:HC3HCDRXX:1:2102:8024:1955
CACCTCTC
+
FFFFFFFF
@A00769:11:HC3HCDRXX:1:2102:27896:2080
CACCTCTC
+
FFFFFFFF
@A00769:11:HC3HCDRXX:1:2102:11451:2096
CACCTCTC
+
:FF,,FFF
@A00769:11:HC3HCDRXX:1:2102:22878:2096
CACCTCTC
+
FFFFFFFF
@A00769:11:HC3HCDRXX:1:2102:12237:2143
CACCTCTC
+
FFFFFFFF
@A00769:11:HC3HCDRXX:1:2102:8576:2159
CACCTCTC
+
FFFFFFFF
@A00769:11:HC3HCDRXX:1:2102:8594:2190
CACCTCTC
+
FFFFFFFF
@A00769:11:HC3HCDRXX:1:2102:30373:2206
CACCTCTC
+
FFFFFFFF
@A00769:11:HC3HCDRXX:1:2102:18602:2237
CACCTCTC
+
FFFFFFFF
@A00769:11:HC3HCDRXX:1:2102:10854:2284
CACCTCTC
+
FFFFFFFF
@A00769:11:HC3HCDRXX:1:2102:22083:2284
CACCTCTC
+
FFFFFFFF
@A00769:11:HC3HCDRXX:1:2102:7139:2331
CACCTCTC
+
FFFFFFFF
@A00769:11:HC3HCDRXX:1:2102:12599:2331
CACCTCTC
+
FFFFFFFF
@A00769:11:HC3HCDRXX:1:2102:11523:2378
CACCTCTC
+
FFFFFFFF
@A00769:11:HC3HCDRXX:1:2102:19587:2378
CACCTCTC
+
FFFFFFFF
@A00769:11:HC3HCDRXX:1:2102:30282:2456
CACCTCTC
+
FFFFFFFF
@A00769:11:HC3HCDRXX:1:2102:13584:2472
CACCTCTC
+
FFFFFFFF
@A00769:11:HC3HCDRXX:1:2102:30942:2472
CACCTCTC
+
FFFFFFFF
@A00769:11:HC3HCDRXX:1:2102:20717:2519
CACCTCTC
+
FFFFFFFF
@A00769:11:HC3HCDRXX:1:2102:25391:2534
CACCTCTC
+
FFFF:FFF
@A00769:11:HC3HCDRXX:1:2102:29116:2566
CACCTCTC
+
FFFFFFFF
@A00769:11:HC3HCDRXX:1:2102:14335:2581
CACCTCTC
+
FFFFFFFF
@A00769:11:HC3HCDRXX:1:2102:17381:2628
CACCTCTC
+
FFFFFFFF
@A00769:11:HC3HCDRXX:1:2102:26784:2628
CACCTCTC
+
FFFFFFFF
@A00769:11:HC3HCDRXX:1:2102:21368:2738
CACCTCTC
+
FFFFFFFF
@A00769:11:HC3HCDRXX:1:2102:9805:2754
CACCTCTC
+
FFFFFFFF
@A00769:11:HC3HCDRXX:1:2102:16703:2769
CACCTCTC
+
FFFFFFFF
@A00769:11:HC3HCDRXX:1:2102:8088:2785
CACCTCTC
+
FFFFFFFF
@A00769:11:HC3HCDRXX:1:2102:27416:2785
CACCTCTC
+
FFFFFFF:
@A00769:11:HC3HCDRXX:1:2102:8413:2816
CACCTCTC
+
FFFFFFFF
@A00769:11:HC3HCDRXX:1:2102:18828:2879
CACCTCTC
+
FFFFFFFF
@A00769:11:HC3HCDRXX:1:2102:2971:2910
CACCTCTC
+
FFFFFFFF
@A00769:11:HC3HCDRXX:1:2102:12048:2910
CACCTCTC
+
FFFFFFFF
@A00769:11:HC3HCDRXX:1:2102:13078:2942
CACCTCTC
+
FFFFFFFF
@A00769:11:HC3HCDRXX:1:2102:8603:2957
CACCTCTC
+
FFFFFFFF
@A00769:11:HC3HCDRXX:1:2102:6912:2973
CACCTCTC
+
FFFFFFFF
@A00769:11:HC3HCDRXX:1:2102:27995:3004
CACCTCTC
+
FFFFFFFF
@A00769:11:HC3HCDRXX:1:2102:16622:3035
CACCTCTC
+
FFFFFFFF
@A00769:11:HC3HCDRXX:1:2102:21811:3035
CACCTCTC
+
FFFFFFFF
@A00769:11:HC3HCDRXX:1:2102:21911:3082
CACCTCTC
+
FFFFFFFF
@A00769:11:HC3HCDRXX:1:2102:17210:3145
CACCTCTC
+
FFF:::F,
@A00769:11:HC3HCDRXX:1:2102:28176:3161
CACCTCTC
+
FFFFFFFF
@A00769:11:HC3HCDRXX:1:2102:27859:3176
CACCTCTC
+
FFFFFFFF
@A00769:11:HC3HCDRXX:1:2102:13196:3208
CACCTCTC
+
FF:F,F::
@A00769:11:HC3HCDRXX:1:2102:23384:3255
CACCTCTC
+
FFFFFFFF
@A00769:11:HC3HCDRXX:1:2102:26946:3317
CACCTCTC
+
FFFFFFFF
@A00769:11:HC3HCDRXX:1:2102:4896:3333
CACCTCTC
+
FFFFFFFF
@A00769:11:HC3HCDRXX:1:2102:24261:3364
CACCTCTC
+
FFFFFFFF
@A00769:11:HC3HCDRXX:1:2102:21359:3443
CACCTCTC
+
FFFFFFFF
@A00769:11:HC3HCDRXX:1:2102:20148:3537
CACCTCTC
+
FFFFFFFF
@A00769:11:HC3HCDRXX:1:2102:30409:3583
CACCTCTC
+
FFFFFFFF
@A00769:11:HC3HCDRXX:1:2102:1362:3599
CACCTCTC
+
FFFFFFFF
@A00769:11:HC3HCDRXX:1:2102:25898:3630
CACCTCTC
+
FFFFFFFF
@A00769:11:HC3HCDRXX:1:2102:21495:3646
CACCTCTC
+
FFFFFFFF
@A00769:11:HC3HCDRXX:1:2102:9272:3740
CACCTCTC
+
FFFFFFFF
@A00769:11:HC3HCDRXX:1:2102:6759:3834
CACCTCTC
+
FFFFFFFF
@A00769:11:HC3HCDRXX:1:2102:17969:3834
CACCTCTC
+
FFFFFFFF
@A00769:11:HC3HCDRXX:1:2102:22562:3834
CACCTCTC
+
FFFFFFFF
@A00769:11:HC3HCDRXX:1:2102:18493:3928
CACCTCTC
+
FFF,FFFF
@A00769:11:HC3HCDRXX:1:2102:27651:3944
CACCTCTC
+
FFFFFFFF
@A00769:11:HC3HCDRXX:1:2102:3586:4163
CACCTCTC
+
FFFFFFFF
@A00769:11:HC3HCDRXX:1:2102:25780:4178
CACCTCTC
+
FFFFFFFF
@A00769:11:HC3HCDRXX:1:2102:17128:4194
CACCTCTC
+
FFFFFFFF
@A00769:11:HC3HCDRXX:1:2102:7780:4257
CACCTCTC
+
FFFFFFFF
@A00769:11:HC3HCDRXX:1:2102:2546:4272
CACCTCTC
+
FFFFFFFF
@A00769:11:HC3HCDRXX:1:2102:8938:4413
CACCTCTC
+
FFFFFFFF
@A00769:11:HC3HCDRXX:1:2102:30490:4413
CACCTCTC
+
FFFFFFFF
@A00769:11:HC3HCDRXX:1:2102:25057:4429
CACCTCTC
+
FFFFFFFF
@A00769:11:HC3HCDRXX:1:2102:16333:4507
CACCTCTC
+
FFFFFFFF
@A00769:11:HC3HCDRXX:1:2102:24722:4507
CACCTCTC
+
FFFFFFFF
@A00769:11:HC3HCDRXX:1:2102:4544:4539
CACCTCTC
+
FFFFFFFF
@A00769:11:HC3HCDRXX:1:2102:21929:4554
CACCTCTC
+
FFFFFFFF
@A00769:11:HC3HCDRXX:1:2102:6750:4726
CACCTCTC
+
,F:FFFFF
@A00769:11:HC3HCDRXX:1:2102:19235:4742
CACCTCTC
+
FFFFFFFF
@A00769:11:HC3HCDRXX:1:2102:3278:4789
CACCTCTC
+
FFFFFFFF
@A00769:11:HC3HCDRXX:1:2102:9950:4820
CACCTCTC
+
FFFFFFFF
@A00769:11:HC3HCDRXX:1:2102:19135:4820
CACCTCTC
+
FFFFFFFF
@A00769:11:HC3HCDRXX:1:2102:7681:4867
CACCTCTC
+
FFFFFFFF
@A00769:11:HC3HCDRXX:1:2102:20112:4883
CACCTCTC
+
FFFFFFFF
@A00769:11:HC3HCDRXX:1:2102:20401:4883
CACCTCTC
+
FFFF,FFF
@A00769:11:HC3HCDRXX:1:2102:22770:4883
CACCTCTC
+
FFFFFFFF
@A00769:11:HC3HCDRXX:1:2102:14868:4977
CACCTCTC
+
:FFFFFFF
@A00769:11:HC3HCDRXX:1:2102:29821:4977
CACCTCTC
+
FFFFFFFF
@A00769:11:HC3HCDRXX:1:2102:30906:5008
CACCTCTC
+
FFFFFFFF
@A00769:11:HC3HCDRXX:1:2102:30915:5024
CACCTCTC
+
FFFFFFFF
@A00769:11:HC3HCDRXX:1:2102:10384:5040
CACCTCTC
+
FFFFFFFF
@A00769:11:HC3HCDRXX:1:2102:15465:5040
CACCTCTC
+
FFFFFFFF
@A00769:11:HC3HCDRXX:1:2102:9598:5055
CACCTCTC
+
FFFFF:F:
@A00769:11:HC3HCDRXX:1:2102:15383:5055
CACCTCTC
+
FFFFFFFF
@A00769:11:HC3HCDRXX:1:2102:16315:5071
CACCTCTC
+
F:FFFFFF
@A00769:11:HC3HCDRXX:1:2102:7030:5087
CACCTCTC
+
FFFFFFFF
@A00769:11:HC3HCDRXX:1:2102:30327:5102
CACCTCTC
+
FFFFFFFF
@A00769:11:HC3HCDRXX:1:2102:31458:5118
CACCTCTC
+
FFFFFFFF
@A00769:11:HC3HCDRXX:1:2102:21368:5149
CACCTCTC
+
FFFFFF,F
@A00769:11:HC3HCDRXX:1:2102:12644:5165
CACCTCTC
+
FFFFF:FF
@A00769:11:HC3HCDRXX:1:2102:19994:5212
CACCTCTC
+
FFFFFFFF
@A00769:11:HC3HCDRXX:1:2102:11153:5274
CACCTCTC
+
FFFFFFFF
@A00769:11:HC3HCDRXX:1:2102:21793:5290
CACCTCTC
+
FFFFFFFF
@A00769:11:HC3HCDRXX:1:2102:8296:5337
CACCTCTC
+
FFFFFFFF
@A00769:11:HC3HCDRXX:1:2102:6994:5368
CACCTCTC
+
FFFFFFFF
@A00769:11:HC3HCDRXX:1:2102:14389:5556
CACCTCTC
+
FFFFF:FF
@A00769:11:HC3HCDRXX:1:2102:15637:5556
CACCTCTC
+
FFFFFFFF
@A00769:11:HC3HCDRXX:1:2102:8883:5572
CACCTCTC
+
FFFFFFFF
@A00769:11:HC3HCDRXX:1:2102:20374:5588
CACCTCTC
+
FFFFFFFF
@A00769:11:HC3HCDRXX:1:2102:13286:5619
CACCTCTC
+
FFFF,FFF
@A00769:11:HC3HCDRXX:1:2102:12961:5650
CACCTCTC
+
FFFFFFFF
@A00769:11:HC3HCDRXX:1:2102:23656:5729
CACCTCTC
+
FFFFFFFF
@A00769:11:HC3HCDRXX:1:2102:27344:5729
CACCTCTC
+
FFFFFFFF
@A00769:11:HC3HCDRXX:1:2102:4164:5916
CACCTCTC
+
FFFF,FFF
@A00769:11:HC3HCDRXX:1:2102:25518:5916
CACCTCTC
+
FFFFFFFF
@A00769:11:HC3HCDRXX:1:2102:8793:5948
CACCTCTC
+
FFFFFFFF
@A00769:11:HC3HCDRXX:1:2102:19678:5948
CACCTCTC
+
FFFFFFFF
@A00769:11:HC3HCDRXX:1:2102:4562:6073
CACCTCTC
+
FFFFFFFF
@A00769:11:HC3HCDRXX:1:2102:27082:6089
CACCTCTC
+
FFFFFFFF
@A00769:11:HC3HCDRXX:1:2102:13874:6104
CACCTCTC
+
FFFFFF:F
@A00769:11:HC3HCDRXX:1:2102:29930:6104
CACCTCTC
+
FFFFFFFF
@A00769:11:HC3HCDRXX:1:2102:21169:6183
CACCTCTC
+
FFFFFFFF
@A00769:11:HC3HCDRXX:1:2102:9932:6198
CACCTCTC
+
FFFFFFFF
@A00769:11:HC3HCDRXX:1:2102:26512:6261
CACCTCTC
+
F:,F,FFF
@A00769:11:HC3HCDRXX:1:2102:2971:6292
CACCTCTC
+
FFFFFFFF
@A00769:11:HC3HCDRXX:1:2102:7672:6292
CACCTCTC
+
FFFFFFFF
@A00769:11:HC3HCDRXX:1:2102:6451:6402
CACCTCTC
+
FFFFFFFF
@A00769:11:HC3HCDRXX:1:2102:19271:6402
CACCTCTC
+
FFFFF:FF
@A00769:11:HC3HCDRXX:1:2102:22661:6449
CACCTCTC
+
FFFFFFFF
@A00769:11:HC3HCDRXX:1:2102:8386:6464
CACCTCTC
+
FFFFFFFF
@A00769:11:HC3HCDRXX:1:2102:8901:6605
CACCTCTC
+
FFFFFF:F
@A00769:11:HC3HCDRXX:1:2102:5394:6637
CACCTCTC
+
FFFFFFFF
@A00769:11:HC3HCDRXX:1:2102:11921:6637
CACCTCTC
+
FFFFFFFF
@A00769:11:HC3HCDRXX:1:2102:11803:6652
CACCTCTC
+
FFFFFFFF
@A00769:11:HC3HCDRXX:1:2102:9507:6715
CACCTCTC
+
FFFFFFFF
@A00769:11:HC3HCDRXX:1:2102:18448:6793
CACCTCTC
+
FFFFFFFF
@A00769:11:HC3HCDRXX:1:2102:27552:6809
CACCTCTC
+
FFFFFFFF
@A00769:11:HC3HCDRXX:1:2102:15022:6872
CACCTCTC
+
FFFFFFFF
@A00769:11:HC3HCDRXX:1:2102:6207:6887
CACCTCTC
+
FFFFFFFF
@A00769:11:HC3HCDRXX:1:2102:27190:6903
CACCTCTC
+
FFFFFFFF
@A00769:11:HC3HCDRXX:1:2102:4372:6934
CACCTCTC
+
FFFFFFFF
@A00769:11:HC3HCDRXX:1:2102:9326:6934
CACCTCTC
+
FFFFFFFF
@A00769:11:HC3HCDRXX:1:2102:7021:7012
CACCTCTC
+
FFFFFFFF
@A00769:11:HC3HCDRXX:1:2102:26802:7012
CACCTCTC
+
FFFFFFFF
@A00769:11:HC3HCDRXX:1:2102:19000:7028
CACCTCTC
+
FFFFFFFF
@A00769:11:HC3HCDRXX:1:2102:30798:7075
CACCTCTC
+
FFFFFFFF
@A00769:11:HC3HCDRXX:1:2102:24442:7091
CACCTCTC
+
FFFFFFFF
@A00769:11:HC3HCDRXX:1:2102:15139:7169
CACCTCTC
+
FFFFFFFF
@A00769:11:HC3HCDRXX:1:2102:31873:7185
CACCTCTC
+
FFFF:FFF
@A00769:11:HC3HCDRXX:1:2102:9679:7200
CACCTCTC
+
F,F,FFF:
@A00769:11:HC3HCDRXX:1:2102:16658:7200
CACCTCTC
+
FFFFFFFF
@A00769:11:HC3HCDRXX:1:2102:31620:7216
CACCTCTC
+
FFFFFFFF
@A00769:11:HC3HCDRXX:1:2102:12201:7279
CACCTCTC
+
FFFFFFFF
@A00769:11:HC3HCDRXX:1:2102:1316:7310
CACCTCTC
+
FFFFFFFF
@A00769:11:HC3HCDRXX:1:2102:20274:7326
CACCTCTC
+
FFFFFFFF
@A00769:11:HC3HCDRXX:1:2102:27019:7326
CACCTCTC
+
FFFFFFFF
@A00769:11:HC3HCDRXX:1:2102:8404:7373
CACCTCTC
+
FFFFFFFF
@A00769:11:HC3HCDRXX:1:2102:1362:7420
CACCTCTC
+
FFFFFFFF
@A00769:11:HC3HCDRXX:1:2102:14995:7513
CACCTCTC
+
FFFFFFFF
@A00769:11:HC3HCDRXX:1:2102:2112:7529
CACCTCTC
+
FFFFFFFF
@A00769:11:HC3HCDRXX:1:2102:17806:7529
CACCTCTC
+
FFFFFF:F
@A00769:11:HC3HCDRXX:1:2102:4815:7576
CACCTCTC
+
FFFFFFFF
@A00769:11:HC3HCDRXX:1:2102:12373:7670
CACCTCTC
+
FFFFFFFF
@A00769:11:HC3HCDRXX:1:2102:28528:7686
CACCTCTC
+
FFFFFFFF
@A00769:11:HC3HCDRXX:1:2102:15383:7717
CACCTCTC
+
FFFFFFFF
@A00769:11:HC3HCDRXX:1:2102:20663:7717
CACCTCTC
+
FFFFFFFF
@A00769:11:HC3HCDRXX:1:2102:18502:7764
CACCTCTC
+
FFFF:FFF
@A00769:11:HC3HCDRXX:1:2102:19397:7780
CACCTCTC
+
FFFFFFFF
@A00769:11:HC3HCDRXX:1:2102:12355:7827
CACCTCTC
+
FFFFFFFF
@A00769:11:HC3HCDRXX:1:2102:26937:7874
CACCTCTC
+
FFFFFFFF
@A00769:11:HC3HCDRXX:1:2102:15284:7889
CACCTCTC
+
FFFFFFFF
@A00769:11:HC3HCDRXX:1:2102:25102:7889
CACCTCTC
+
FFFFFFFF
@A00769:11:HC3HCDRXX:1:2102:10682:7936
CACCTCTC
+
FFFFFFFF
@A00769:11:HC3HCDRXX:1:2102:11650:7952
CACCTCTC
+
FFFFFFFF
@A00769:11:HC3HCDRXX:1:2102:3034:7968
CACCTCTC
+
FFFFFFFF
@A00769:11:HC3HCDRXX:1:2102:21206:8030
CACCTCTC
+
FFFFFFFF
@A00769:11:HC3HCDRXX:1:2102:11143:8046
CACCTCTC
+
FFFFFFFF
@A00769:11:HC3HCDRXX:1:2102:10520:8124
CACCTCTC
+
FFFFFFFF
@A00769:11:HC3HCDRXX:1:2102:28420:8155
CACCTCTC
+
FFFFFFFF
@A00769:11:HC3HCDRXX:1:2102:8748:8187
CACCTCTC
+
FFFFFFFF
@A00769:11:HC3HCDRXX:1:2102:3821:8202
CACCTCTC
+
FFFFFFFF
@A00769:11:HC3HCDRXX:1:2102:2826:8234
CACCTCTC
+
FFFFFFFF
@A00769:11:HC3HCDRXX:1:2102:3839:8234
CACCTCTC
+
FFFFFFFF
@A00769:11:HC3HCDRXX:1:2102:19289:8281
CACCTCTC
+
FFFFFFFF
@A00769:11:HC3HCDRXX:1:2102:19407:8296
CACCTCTC
+
FFFFFFFF
@A00769:11:HC3HCDRXX:1:2102:31774:8296
CACCTCTC
+
F,FFFFFF
@A00769:11:HC3HCDRXX:1:2102:22055:8312
CACCTCTC
+
FFFFFFFF
@A00769:11:HC3HCDRXX:1:2102:13819:8328
CACCTCTC
+
FFFFFFFF
@A00769:11:HC3HCDRXX:1:2102:29098:8328
CACCTCTC
+
FFFFFFFF
@A00769:11:HC3HCDRXX:1:2102:16586:8359
CACCTCTC
+
FFFFFFFF
@A00769:11:HC3HCDRXX:1:2102:27877:8375
CACCTCTC
+
FFFFFFFF
@A00769:11:HC3HCDRXX:1:2102:17897:8406
CACCTCTC
+
FFFFFFFF
@A00769:11:HC3HCDRXX:1:2102:23583:8422
CACCTCTC
+
FFFFFFFF
@A00769:11:HC3HCDRXX:1:2102:25536:8484
CACCTCTC
+
FFFFFFFF
@A00769:11:HC3HCDRXX:1:2102:2980:8500
CACCTCTC
+
FFFFFFFF
@A00769:11:HC3HCDRXX:1:2102:9995:8531
CACCTCTC
+
FFFFFFFF
@A00769:11:HC3HCDRXX:1:2102:31928:8563
CACCTCTC
+
FFFFFFFF
@A00769:11:HC3HCDRXX:1:2102:20681:8625
CACCTCTC
+
FFFFFFFF
@A00769:11:HC3HCDRXX:1:2102:22354:8641
CACCTCTC
+
FFFFFFFF
@A00769:11:HC3HCDRXX:1:2102:13928:8735
CACCTCTC
+
FFFFFFFF
@A00769:11:HC3HCDRXX:1:2102:7645:8782
CACCTCTC
+
FFF:F::F
@A00769:11:HC3HCDRXX:1:2102:26558:8844
CACCTCTC
+
FFFFFFFF
@A00769:11:HC3HCDRXX:1:2102:25355:8860
CACCTCTC
+
FFFFFFFF
@A00769:11:HC3HCDRXX:1:2102:22019:8876
CACCTCTC
+
FFFFFFFF
@A00769:11:HC3HCDRXX:1:2102:14615:8891
CACCTCTC
+
FFFFFFFF
@A00769:11:HC3HCDRXX:1:2102:24994:8954
CACCTCTC
+
FFFFFFFF
@A00769:11:HC3HCDRXX:1:2102:13765:9017
CACCTCTC
+
FFFFFFFF
@A00769:11:HC3HCDRXX:1:2102:13521:9032
CACCTCTC
+
FFFFFFFF
@A00769:11:HC3HCDRXX:1:2102:16514:9079
CACCTCTC
+
FFFFFFFF
@A00769:11:HC3HCDRXX:1:2102:25536:9111
CACCTCTC
+
FFFFFFFF
@A00769:11:HC3HCDRXX:1:2102:27010:9157
CACCTCTC
+
FFFFFFFF
@A00769:11:HC3HCDRXX:1:2102:18295:9189
CACCTCTC
+
FFFFFFFF
@A00769:11:HC3HCDRXX:1:2102:8341:9298
CACCTCTC
+
FFFFFFFF
@A00769:11:HC3HCDRXX:1:2102:27850:9392
CACCTCTC
+
FFFFFFFF
@A00769:11:HC3HCDRXX:1:2102:17987:9408
CACCTCTC
+
FFFFFFFF
@A00769:11:HC3HCDRXX:1:2102:8070:9455
CACCTCTC
+
FFFFFFFF
@A00769:11:HC3HCDRXX:1:2102:8133:9471
CACCTCTC
+
FFFFFFFF
@A00769:11:HC3HCDRXX:1:2102:28890:9471
CACCTCTC
+
FFFFFFFF
@A00769:11:HC3HCDRXX:1:2102:4535:9596
CACCTCTC
+
FFFFFFFF
@A00769:11:HC3HCDRXX:1:2102:20057:9643
CACCTCTC
+
FFFFFFFF
@A00769:11:HC3HCDRXX:1:2102:5385:9690
CACCTCTC
+
FFFFFFFF
@A00769:11:HC3HCDRXX:1:2102:26955:9690
CACCTCTC
+
FFFFFFFF
@A00769:11:HC3HCDRXX:1:2102:24089:9706
CACCTCTC
+
FFFFFFFF
@A00769:11:HC3HCDRXX:1:2102:7889:9737
CACCTCTC
+
FFFFFFFF
@A00769:11:HC3HCDRXX:1:2102:32759:9752
CACCTCTC
+
FFFFFFFF
@A00769:11:HC3HCDRXX:1:2102:8467:9768
CACCTCTC
+
FFFFFFFF
@A00769:11:HC3HCDRXX:1:2102:14995:9768
CACCTCTC
+
FFFFFF:F
@A00769:11:HC3HCDRXX:1:2102:14109:9799
CACCTCTC
+
FFFFFFFF
@A00769:11:HC3HCDRXX:1:2102:25970:9925
CACCTCTC
+
FFFFFFFF
@A00769:11:HC3HCDRXX:1:2102:9525:9940
CACCTCTC
+
FFFFFFFF
@A00769:11:HC3HCDRXX:1:2102:14064:9940
CACCTCTC
+
FFFFFFFF
@A00769:11:HC3HCDRXX:1:2102:16251:9972
CACCTCTC
+
FFFFFFFF
@A00769:11:HC3HCDRXX:1:2102:26639:10019
CACCTCTC
+
FFFFFFFF
@A00769:11:HC3HCDRXX:1:2102:20030:10160
CACCTCTC
+
,FFFFFFF
@A00769:11:HC3HCDRXX:1:2102:28881:10175
CACCTCTC
+
FFFFFFFF
@A00769:11:HC3HCDRXX:1:2102:8169:10222
CACCTCTC
+
FFFFFFFF
@A00769:11:HC3HCDRXX:1:2102:11442:10316
CACCTCTC
+
FFFFFFFF
@A00769:11:HC3HCDRXX:1:2102:25581:10316
CACCTCTC
+
FFFFFFFF
@A00769:11:HC3HCDRXX:1:2102:19678:10488
CACCTCTC
+
FFFFFFFF
@A00769:11:HC3HCDRXX:1:2102:28655:10504
CACCTCTC
+
FFFFFFFF
@A00769:11:HC3HCDRXX:1:2102:20419:10551
CACCTCTC
+
FFFFFFFF
@A00769:11:HC3HCDRXX:1:2102:2094:10567
CACCTCTC
+
FFFFFFFF
@A00769:11:HC3HCDRXX:1:2102:15872:10786
CACCTCTC
+
FFFFFFFF
@A00769:11:HC3HCDRXX:1:2102:7609:10880
CACCTCTC
+
FFFFFFFF
@A00769:11:HC3HCDRXX:1:2102:30843:10911
CACCTCTC
+
FFFFFFFF
@A00769:11:HC3HCDRXX:1:2102:31421:10911
CACCTCTC
+
FFFFFFFF
@A00769:11:HC3HCDRXX:1:2102:1434:10958
CACCTCTC
+
FFFFFFFF
@A00769:11:HC3HCDRXX:1:2102:25744:10974
CACCTCTC
+
FFFFFFFF
@A00769:11:HC3HCDRXX:1:2102:6027:10989
CACCTCTC
+
FFFFFFFF
@A00769:11:HC3HCDRXX:1:2102:24361:10989
CACCTCTC
+
FFFFFFFF
@A00769:11:HC3HCDRXX:1:2102:25509:11005
CACCTCTC
+
FFFFFFFF
@A00769:11:HC3HCDRXX:1:2102:9616:11068
CACCTCTC
+
FFFFFFFF
@A00769:11:HC3HCDRXX:1:2102:32488:11068
CACCTCTC
+
FFFFFFFF
@A00769:11:HC3HCDRXX:1:2102:14109:11083
CACCTCTC
+
FFFFFFFF
@A00769:11:HC3HCDRXX:1:2102:26928:11083
CACCTCTC
+
FFFFFFFF
@A00769:11:HC3HCDRXX:1:2102:14669:11115
CACCTCTC
+
FFFFFFFF
@A00769:11:HC3HCDRXX:1:2102:31159:11115
CACCTCTC
+
FFFFFFFF
@A00769:11:HC3HCDRXX:1:2102:32045:11271
CACCTCTC
+
FFFFFFFF
@A00769:11:HC3HCDRXX:1:2102:17318:11287
CACCTCTC
+
FFFFFFFF
@A00769:11:HC3HCDRXX:1:2102:17779:11334
CACCTCTC
+
FFFFFFFF
@A00769:11:HC3HCDRXX:1:2102:4797:11397
CACCTCTC
+
FFFFFFFF
@A00769:11:HC3HCDRXX:1:2102:10737:11443
CACCTCTC
+
FFFFFFFF
@A00769:11:HC3HCDRXX:1:2102:5864:11459
CACCTCTC
+
FFFFFFFF
@A00769:11:HC3HCDRXX:1:2102:25129:11475
CACCTCTC
+
FFFFFFFF
@A00769:11:HC3HCDRXX:1:2102:32172:11490
CACCTCTC
+
FFFFFFFF
@A00769:11:HC3HCDRXX:1:2102:19271:11506
CACCTCTC
+
FF:::FFF
@A00769:11:HC3HCDRXX:1:2102:14136:11600
CACCTCTC
+
FFFFFFFF
@A00769:11:HC3HCDRXX:1:2102:6451:11663
CACCTCTC
+
FF:F:FFF
@A00769:11:HC3HCDRXX:1:2102:14045:11663
CACCTCTC
+
FFFFFFFF
@A00769:11:HC3HCDRXX:1:2102:18611:11678
CACCTCTC
+
FFFFFFFF
@A00769:11:HC3HCDRXX:1:2102:30752:11694
CACCTCTC
+
FFFFFFFF
@A00769:11:HC3HCDRXX:1:2102:13856:11710
CACCTCTC
+
FFFFFFFF
@A00769:11:HC3HCDRXX:1:2102:12933:11741
CACCTCTC
+
FFFFFFFF
@A00769:11:HC3HCDRXX:1:2102:32018:11757
CACCTCTC
+
:FFFFFFF
@A00769:11:HC3HCDRXX:1:2102:12997:11788
CACCTCTC
+
FFFFFFFF
@A00769:11:HC3HCDRXX:1:2102:8250:11804
CACCTCTC
+
FFFFFFFF
@A00769:11:HC3HCDRXX:1:2102:9787:11866
CACCTCTC
+
FFFFFFFF
@A00769:11:HC3HCDRXX:1:2102:26133:11866
CACCTCTC
+
:FFF:FFF
@A00769:11:HC3HCDRXX:1:2102:32027:11866
CACCTCTC
+
FFFFFFFF
@A00769:11:HC3HCDRXX:1:2102:12129:11882
CACCTCTC
+
FFFFFFFF
@A00769:11:HC3HCDRXX:1:2102:19497:11960
CACCTCTC
+
FFFFFFFF
@A00769:11:HC3HCDRXX:1:2102:17951:11976
CACCTCTC
+
FFFFFFFF
@A00769:11:HC3HCDRXX:1:2102:29414:11976
CACCTCTC
+
FFFFFFFF
@A00769:11:HC3HCDRXX:1:2102:15230:11992
CACCTCTC
+
FFFFFFFF
@A00769:11:HC3HCDRXX:1:2102:20871:11992
CACCTCTC
+
FFFFFFFF
@A00769:11:HC3HCDRXX:1:2102:29026:11992
CACCTCTC
+
FFFF:FF:
@A00769:11:HC3HCDRXX:1:2102:29532:11992
CACCTCTC
+
FFFFFFFF
@A00769:11:HC3HCDRXX:1:2102:26630:12070
CACCTCTC
+
FFFFFFFF
@A00769:11:HC3HCDRXX:1:2102:30978:12117
CACCTCTC
+
FFFFFFFF
@A00769:11:HC3HCDRXX:1:2102:29966:12211
CACCTCTC
+
FFFFFFFF
@A00769:11:HC3HCDRXX:1:2102:15510:12289
CACCTCTC
+
FFFFFF:F
@A00769:11:HC3HCDRXX:1:2102:30020:12336
CACCTCTC
+
FFFFFFFF
@A00769:11:HC3HCDRXX:1:2102:27941:12461
CACCTCTC
+
FFFFFFFF
@A00769:11:HC3HCDRXX:1:2102:1714:12477
CACCTCTC
+
FFFFFFFF
@A00769:11:HC3HCDRXX:1:2102:6072:12477
CACCTCTC
+
FFFFFFFF
@A00769:11:HC3HCDRXX:1:2102:11722:12555
CACCTCTC
+
FFFFFFFF
@A00769:11:HC3HCDRXX:1:2102:1334:12571
CACCTCTC
+
FFFFFFFF
@A00769:11:HC3HCDRXX:1:2102:21649:12680
CACCTCTC
+
FFFFFFFF
@A00769:11:HC3HCDRXX:1:2102:13494:12743
CACCTCTC
+
FFFFFFFF
@A00769:11:HC3HCDRXX:1:2102:24704:12743
CACCTCTC
+
FFFFFFFF
@A00769:11:HC3HCDRXX:1:2102:27109:12743
CACCTCTC
+
FFFFFFFF
@A00769:11:HC3HCDRXX:1:2102:32416:12759
CACCTCTC
+
FFFFFFFF
@A00769:11:HC3HCDRXX:1:2102:31051:12774
CACCTCTC
+
FFFFFFFF
@A00769:11:HC3HCDRXX:1:2102:3432:12790
CACCTCTC
+
FFFFFFFF
@A00769:11:HC3HCDRXX:1:2102:26395:12790
CACCTCTC
+
FFFFFFFF
@A00769:11:HC3HCDRXX:1:2102:27959:12806
CACCTCTC
+
FFFFFFFF
@A00769:11:HC3HCDRXX:1:2102:7310:12962
CACCTCTC
+
FFFFFFFF
@A00769:11:HC3HCDRXX:1:2102:4020:12994
CACCTCTC
+
FFFFFFFF
@A00769:11:HC3HCDRXX:1:2102:12545:13009
CACCTCTC
+
FFFFFFFF
@A00769:11:HC3HCDRXX:1:2102:1841:13041
CACCTCTC
+
FFFFFFFF
@A00769:11:HC3HCDRXX:1:2102:25789:13056
CACCTCTC
+
FFFF:FFF
@A00769:11:HC3HCDRXX:1:2102:8540:13088
CACCTCTC
+
FFFFFFFF
@A00769:11:HC3HCDRXX:1:2102:26169:13150
CACCTCTC
+
FFFFFFFF
@A00769:11:HC3HCDRXX:1:2102:25174:13182
CACCTCTC
+
FFFFFFFF
@A00769:11:HC3HCDRXX:1:2102:8974:13213
CACCTCTC
+
FFFFFFFF
@A00769:11:HC3HCDRXX:1:2102:9598:13260
CACCTCTC
+
FFFFFFFF
@A00769:11:HC3HCDRXX:1:2102:25120:13307
CACCTCTC
+
FFFF:FFF
@A00769:11:HC3HCDRXX:1:2102:30346:13307
CACCTCTC
+
FFFFFFFF
@A00769:11:HC3HCDRXX:1:2102:24288:13338
CACCTCTC
+
FFFFFFFF
@A00769:11:HC3HCDRXX:1:2102:20509:13369
CACCTCTC
+
FFFFFFFF
@A00769:11:HC3HCDRXX:1:2102:24921:13401
CACCTCTC
+
FFFFFFFF
@A00769:11:HC3HCDRXX:1:2102:24677:13416
CACCTCTC
+
FFF,FFF,
@A00769:11:HC3HCDRXX:1:2102:14922:13432
CACCTCTC
+
FFFFFFFF
@A00769:11:HC3HCDRXX:1:2102:20437:13463
CACCTCTC
+
FFFFFFFF
@A00769:11:HC3HCDRXX:1:2102:4878:13479
CACCTCTC
+
F:FFFFFF
@A00769:11:HC3HCDRXX:1:2102:7048:13510
CACCTCTC
+
FFFFFFFF
@A00769:11:HC3HCDRXX:1:2102:2935:13526
CACCTCTC
+
FFFFFF:F
@A00769:11:HC3HCDRXX:1:2102:15835:13542
CACCTCTC
+
FFFFFFFF
@A00769:11:HC3HCDRXX:1:2102:29613:13573
CACCTCTC
+
FFF:FFFF
@A00769:11:HC3HCDRXX:1:2102:12382:13667
CACCTCTC
+
FFFFFFFF
@A00769:11:HC3HCDRXX:1:2102:2808:13683
CACCTCTC
+
FFFFFFFF
@A00769:11:HC3HCDRXX:1:2102:31512:13698
CACCTCTC
+
FFFFFFFF
@A00769:11:HC3HCDRXX:1:2102:19587:13808
CACCTCTC
+
FFFFFFFF
@A00769:11:HC3HCDRXX:1:2102:12174:13839
CACCTCTC
+
FFF:,,F:
@A00769:11:HC3HCDRXX:1:2102:7654:13870
CACCTCTC
+
FF:F,F,F
@A00769:11:HC3HCDRXX:1:2102:15284:13933
CACCTCTC
+
FFFFFFFF
@A00769:11:HC3HCDRXX:1:2102:16685:13949
CACCTCTC
+
FFFFFFFF
@A00769:11:HC3HCDRXX:1:2102:14488:13964
CACCTCTC
+
FFFFFFFF
@A00769:11:HC3HCDRXX:1:2102:4734:13980
CACCTCTC
+
FFFFFFFF
@A00769:11:HC3HCDRXX:1:2102:9986:13996
CACCTCTC
+
FFFFFFFF
@A00769:11:HC3HCDRXX:1:2102:6108:14043
CACCTCTC
+
FFFFFFFF
@A00769:11:HC3HCDRXX:1:2102:30752:14043
CACCTCTC
+
FFFFFFFF
@A00769:11:HC3HCDRXX:1:2102:19569:14121
CACCTCTC
+
FF,FFFF:
@A00769:11:HC3HCDRXX:1:2102:25247:14152
CACCTCTC
+
FF::FF:F
@A00769:11:HC3HCDRXX:1:2102:32814:14199
CACCTCTC
+
FFFFFF:F
@A00769:11:HC3HCDRXX:1:2102:8558:14215
CACCTCTC
+
FFFFFFFF
@A00769:11:HC3HCDRXX:1:2102:3586:14246
CACCTCTC
+
FFFFFFFF
@A00769:11:HC3HCDRXX:1:2102:2564:14262
CACCTCTC
+
FFFFFFFF
@A00769:11:HC3HCDRXX:1:2102:21540:14278
CACCTCTC
+
FFFFFFFF
@A00769:11:HC3HCDRXX:1:2102:6244:14309
CACCTCTC
+
FFFFFFFF
@A00769:11:HC3HCDRXX:1:2102:10447:14481
CACCTCTC
+
FFFFFFFF
@A00769:11:HC3HCDRXX:1:2102:1832:14528
CACCTCTC
+
FFFFFFFF
@A00769:11:HC3HCDRXX:1:2102:19768:14528
CACCTCTC
+
FFFFFFFF
@A00769:11:HC3HCDRXX:1:2102:3812:14544
CACCTCTC
+
FFFFFFFF
@A00769:11:HC3HCDRXX:1:2102:1732:14575
CACCTCTC
+
FFFFFFFF
@A00769:11:HC3HCDRXX:1:2102:8648:14653
CACCTCTC
+
FFFFFFFF
@A00769:11:HC3HCDRXX:1:2102:10737:14669
CACCTCTC
+
FFFFFFFF
@A00769:11:HC3HCDRXX:1:2102:1271:14685
CACCTCTC
+
FFFFFFFF
@A00769:11:HC3HCDRXX:1:2102:32416:14700
CACCTCTC
+
FF,,F,F,
@A00769:11:HC3HCDRXX:1:2102:18141:14716
CACCTCTC
+
FFFFFFFF
@A00769:11:HC3HCDRXX:1:2102:6479:14779
CACCTCTC
+
FFFFFFFF
@A00769:11:HC3HCDRXX:1:2102:4408:14794
CACCTCTC
+
FFFFFFFF
@A00769:11:HC3HCDRXX:1:2102:23439:14810
CACCTCTC
+
FFFFFFFF
@A00769:11:HC3HCDRXX:1:2102:3748:14841
CACCTCTC
+
FFFFFFFF
@A00769:11:HC3HCDRXX:1:2102:12002:14857
CACCTCTC
+
FFFFFFFF
@A00769:11:HC3HCDRXX:1:2102:20211:14857
CACCTCTC
+
FFFFFFFF
@A00769:11:HC3HCDRXX:1:2102:23891:14873
CACCTCTC
+
FFFFFFFF
@A00769:11:HC3HCDRXX:1:2102:8486:14904
CACCTCTC
+
FFFF:FFF
@A00769:11:HC3HCDRXX:1:2102:25057:14951
CACCTCTC
+
FFFFFFFF
@A00769:11:HC3HCDRXX:1:2102:29451:14951
CACCTCTC
+
FFFFFFFF
@A00769:11:HC3HCDRXX:1:2102:6641:14967
CACCTCTC
+
FFF::FFF
@A00769:11:HC3HCDRXX:1:2102:8440:14982
CACCTCTC
+
FFFFFFFF
@A00769:11:HC3HCDRXX:1:2102:18728:14982
CACCTCTC
+
FFFFFFFF
@A00769:11:HC3HCDRXX:1:2102:8368:15170
CACCTCTC
+
FFFFFFFF
@A00769:11:HC3HCDRXX:1:2102:30861:15170
CACCTCTC
+
:FF:FF,F
@A00769:11:HC3HCDRXX:1:2102:11198:15186
CACCTCTC
+
FFFFFFFF
@A00769:11:HC3HCDRXX:1:2102:31123:15186
CACCTCTC
+
FFFFFFFF
@A00769:11:HC3HCDRXX:1:2102:5095:15233
CACCTCTC
+
FFFFFFFF
@A00769:11:HC3HCDRXX:1:2102:8983:15233
CACCTCTC
+
FFFFFFFF
@A00769:11:HC3HCDRXX:1:2102:10610:15233
CACCTCTC
+
FFFF:FFF
@A00769:11:HC3HCDRXX:1:2102:14244:15264
CACCTCTC
+
FFFFFFFF
@A00769:11:HC3HCDRXX:1:2102:28619:15264
CACCTCTC
+
FFFFFFFF
@A00769:11:HC3HCDRXX:1:2102:12653:15295
CACCTCTC
+
FFFFFFFF
@A00769:11:HC3HCDRXX:1:2102:6271:15358
CACCTCTC
+
FFFFFFFF
@A00769:11:HC3HCDRXX:1:2102:1181:15405
CACCTCTC
+
FFFFFFFF
@A00769:11:HC3HCDRXX:1:2102:2998:15452
CACCTCTC
+
FFFFFFFF
@A00769:11:HC3HCDRXX:1:2102:14778:15468
CACCTCTC
+
FFFFFFFF
@A00769:11:HC3HCDRXX:1:2102:3305:15515
CACCTCTC
+
FFFFFFFF
@A00769:11:HC3HCDRXX:1:2102:2853:15577
CACCTCTC
+
FFFFFFFF
@A00769:11:HC3HCDRXX:1:2102:15555:15593
CACCTCTC
+
FFFFFFFF
@A00769:11:HC3HCDRXX:1:2102:2627:15718
CACCTCTC
+
FFFFFFFF
@A00769:11:HC3HCDRXX:1:2102:18611:15718
CACCTCTC
+
FFFFFFFF
@A00769:11:HC3HCDRXX:1:2102:22598:15765
CACCTCTC
+
:F:FFFFF
@A00769:11:HC3HCDRXX:1:2102:11433:15781
CACCTCTC
+
FFFFFFFF
@A00769:11:HC3HCDRXX:1:2102:16694:15937
CACCTCTC
+
FFFFFFFF
@A00769:11:HC3HCDRXX:1:2102:10655:15969
CACCTCTC
+
FFFFFFFF
@A00769:11:HC3HCDRXX:1:2102:15393:16000
CACCTCTC
+
FFFFFFFF
@A00769:11:HC3HCDRXX:1:2102:32606:16031
CACCTCTC
+
FFFFFFFF
@A00769:11:HC3HCDRXX:1:2102:1922:16094
CACCTCTC
+
FFFFFFFF
@A00769:11:HC3HCDRXX:1:2102:12472:16110
CACCTCTC
+
FFFFFFFF
@A00769:11:HC3HCDRXX:1:2102:1416:16188
CACCTCTC
+
FFFFFFFF
@A00769:11:HC3HCDRXX:1:2102:14181:16250
CACCTCTC
+
FFFFFFFF
@A00769:11:HC3HCDRXX:1:2102:19732:16250
CACCTCTC
+
FFFFFFFF
@A00769:11:HC3HCDRXX:1:2102:20202:16282
CACCTCTC
+
FFFFFFFF
@A00769:11:HC3HCDRXX:1:2102:22923:16360
CACCTCTC
+
FFFFFFFF
@A00769:11:HC3HCDRXX:1:2102:13141:16391
CACCTCTC
+
FFFFFFFF
@A00769:11:HC3HCDRXX:1:2102:2627:16407
CACCTCTC
+
FFFFFFFF
@A00769:11:HC3HCDRXX:1:2102:29839:16407
CACCTCTC
+
FFFFFFFF
@A00769:11:HC3HCDRXX:1:2102:17219:16438
CACCTCTC
+
FFFFFFFF
@A00769:11:HC3HCDRXX:1:2102:2121:16501
CACCTCTC
+
FFFFFFFF
@A00769:11:HC3HCDRXX:1:2102:25075:16517
CACCTCTC
+
FF,FFFFF
@A00769:11:HC3HCDRXX:1:2102:15257:16548
CACCTCTC
+
FFFFFFFF
@A00769:11:HC3HCDRXX:1:2102:26494:16626
CACCTCTC
+
FFF:FFFF
@A00769:11:HC3HCDRXX:1:2102:30020:16626
CACCTCTC
+
FFFFFFFF
@A00769:11:HC3HCDRXX:1:2102:5529:16736
CACCTCTC
+
:FFFFFFF
@A00769:11:HC3HCDRXX:1:2102:16703:16736
CACCTCTC
+
FFFF:FFF
@A00769:11:HC3HCDRXX:1:2102:18132:16736
CACCTCTC
+
FFFFFFFF
@A00769:11:HC3HCDRXX:1:2102:14850:16877
CACCTCTC
+
FFFFFFFF
@A00769:11:HC3HCDRXX:1:2102:24478:16955
CACCTCTC
+
FFF,FFFF
@A00769:11:HC3HCDRXX:1:2102:32136:16971
CACCTCTC
+
FFFFFFFF
@A00769:11:HC3HCDRXX:1:2102:5385:16986
CACCTCTC
+
FFFFFFFF
@A00769:11:HC3HCDRXX:1:2102:22706:16986
CACCTCTC
+
:FF:FFFF
@A00769:11:HC3HCDRXX:1:2102:20654:17033
CACCTCTC
+
FFF,:F,F
@A00769:11:HC3HCDRXX:1:2102:27055:17033
CACCTCTC
+
:FFFFFFF
@A00769:11:HC3HCDRXX:1:2102:25003:17143
CACCTCTC
+
FFFFFFFF
@A00769:11:HC3HCDRXX:1:2102:6885:17174
CACCTCTC
+
FFFFFFFF
@A00769:11:HC3HCDRXX:1:2102:5150:17206
CACCTCTC
+
FFFFFFFF
@A00769:11:HC3HCDRXX:1:2102:11939:17221
CACCTCTC
+
FFFFFFFF
@A00769:11:HC3HCDRXX:1:2102:12237:17268
CACCTCTC
+
FFFFFFFF
@A00769:11:HC3HCDRXX:1:2102:18466:17472
CACCTCTC
+
FFFFFFFF
@A00769:11:HC3HCDRXX:1:2102:31485:17472
CACCTCTC
+
FFFFFFFF
@A00769:11:HC3HCDRXX:1:2102:32434:17487
CACCTCTC
+
FFFFFFFF
@A00769:11:HC3HCDRXX:1:2102:14850:17534
CACCTCTC
+
FF:FF,F,
@A00769:11:HC3HCDRXX:1:2102:19651:17550
CACCTCTC
+
FFFFFFFF
@A00769:11:HC3HCDRXX:1:2102:28176:17597
CACCTCTC
+
FFFFFFFF
@A00769:11:HC3HCDRXX:1:2102:21432:17660
CACCTCTC
+
FFFFFFFF
@A00769:11:HC3HCDRXX:1:2102:15555:17691
CACCTCTC
+
FFFFFFFF
@A00769:11:HC3HCDRXX:1:2102:29921:17707
CACCTCTC
+
FFFFFFFF
@A00769:11:HC3HCDRXX:1:2102:20835:17785
CACCTCTC
+
FFFFFFFF
@A00769:11:HC3HCDRXX:1:2102:22019:17801
CACCTCTC
+
FFFFFFFF
@A00769:11:HC3HCDRXX:1:2102:20057:17816
CACCTCTC
+
FFFFFFFF
@A00769:11:HC3HCDRXX:1:2102:25880:17816
CACCTCTC
+
FFFFFFFF
@A00769:11:HC3HCDRXX:1:2102:11406:17895
CACCTCTC
+
FFFFFFFF
@A00769:11:HC3HCDRXX:1:2102:24397:18035
CACCTCTC
+
FFFFFFFF
@A00769:11:HC3HCDRXX:1:2102:9100:18129
CACCTCTC
+
FFFFFFFF
@A00769:11:HC3HCDRXX:1:2102:1081:18145
CACCTCTC
+
FFFFFFFF
@A00769:11:HC3HCDRXX:1:2102:27425:18239
CACCTCTC
+
FFF,F::F
@A00769:11:HC3HCDRXX:1:2102:27434:18255
CACCTCTC
+
FFFFFFFF
@A00769:11:HC3HCDRXX:1:2102:9100:18349
CACCTCTC
+
FFFFFFFF
@A00769:11:HC3HCDRXX:1:2102:4625:18396
CACCTCTC
+
FFFFFFFF
@A00769:11:HC3HCDRXX:1:2102:1443:18427
CACCTCTC
+
FFFFFFFF
@A00769:11:HC3HCDRXX:1:2102:29523:18427
CACCTCTC
+
FFFFFFFF
@A00769:11:HC3HCDRXX:1:2102:2718:18443
CACCTCTC
+
FFFFFFFF
@A00769:11:HC3HCDRXX:1:2102:8630:18443
CACCTCTC
+
FFF,FFFF
@A00769:11:HC3HCDRXX:1:2102:3269:18490
CACCTCTC
+
FFFFFFFF
@A00769:11:HC3HCDRXX:1:2102:22345:18490
CACCTCTC
+
FFFFFFFF
@A00769:11:HC3HCDRXX:1:2102:20745:18630
CACCTCTC
+
FFFFFFFF
@A00769:11:HC3HCDRXX:1:2102:13105:18677
CACCTCTC
+
FFFFFFFF
@A00769:11:HC3HCDRXX:1:2102:21992:18724
CACCTCTC
+
FFFFFFFF
@A00769:11:HC3HCDRXX:1:2102:26603:18724
CACCTCTC
+
FFFFFFFF
@A00769:11:HC3HCDRXX:1:2102:20374:18740
CACCTCTC
+
FFFFFFFF
@A00769:11:HC3HCDRXX:1:2102:8576:18756
CACCTCTC
+
FFFFFFFF
@A00769:11:HC3HCDRXX:1:2102:7012:18803
CACCTCTC
+
FFFF::,:
@A00769:11:HC3HCDRXX:1:2102:31195:18850
CACCTCTC
+
,FFFF::F
@A00769:11:HC3HCDRXX:1:2102:18123:18881
CACCTCTC
+
FFFFFFFF
@A00769:11:HC3HCDRXX:1:2102:24831:18912
CACCTCTC
+
FFFFFFFF
@A00769:11:HC3HCDRXX:1:2102:13847:18991
CACCTCTC
+
FFFFFFFF
@A00769:11:HC3HCDRXX:1:2102:25545:19022
CACCTCTC
+
FFFFFFFF
@A00769:11:HC3HCDRXX:1:2102:5511:19147
CACCTCTC
+
FF:FFFFF
@A00769:11:HC3HCDRXX:1:2102:5267:19225
CACCTCTC
+
FFFFFFFF
@A00769:11:HC3HCDRXX:1:2102:8223:19241
CACCTCTC
+
FFFFFFFF
@A00769:11:HC3HCDRXX:1:2102:2917:19257
CACCTCTC
+
FFFFFFFF
@A00769:11:HC3HCDRXX:1:2102:21278:19304
CACCTCTC
+
F:FFFFFF
@A00769:11:HC3HCDRXX:1:2102:29044:19319
CACCTCTC
+
FFFFFFFF
@A00769:11:HC3HCDRXX:1:2102:12518:19351
CACCTCTC
+
FFFFFFFF
@A00769:11:HC3HCDRXX:1:2102:5448:19413
CACCTCTC
+
FFFFFFFF
@A00769:11:HC3HCDRXX:1:2102:6451:19429
CACCTCTC
+
FFFFFF:F
@A00769:11:HC3HCDRXX:1:2102:8675:19429
CACCTCTC
+
FFFFFFFF
@A00769:11:HC3HCDRXX:1:2102:23240:19476
CACCTCTC
+
FFF:FFFF
@A00769:11:HC3HCDRXX:1:2102:30472:19539
CACCTCTC
+
FFFFFFFF
@A00769:11:HC3HCDRXX:1:2102:5602:19554
CACCTCTC
+
FFFFFFFF
@A00769:11:HC3HCDRXX:1:2102:29776:19648
CACCTCTC
+
FFFFFFFF
@A00769:11:HC3HCDRXX:1:2102:9914:19758
CACCTCTC
+
FFFFFFFF
@A00769:11:HC3HCDRXX:1:2102:13982:19758
CACCTCTC
+
FFFF,,FF
@A00769:11:HC3HCDRXX:1:2102:1624:19805
CACCTCTC
+
FFFFFFFF
@A00769:11:HC3HCDRXX:1:2102:3504:19836
CACCTCTC
+
FFFFFFFF
@A00769:11:HC3HCDRXX:1:2102:24225:19836
CACCTCTC
+
FFFFFFFF
@A00769:11:HC3HCDRXX:1:2102:15528:19867
CACCTCTC
+
FFFFFFFF
@A00769:11:HC3HCDRXX:1:2102:1488:19883
CACCTCTC
+
FFFFFFFF
@A00769:11:HC3HCDRXX:1:2102:18665:19883
CACCTCTC
+
FFFFFFFF
@A00769:11:HC3HCDRXX:1:2102:27091:19977
CACCTCTC
+
FFFFFFFF
@A00769:11:HC3HCDRXX:1:2102:29243:20008
CACCTCTC
+
FFFF:,F,
@A00769:11:HC3HCDRXX:1:2102:10050:20212
CACCTCTC
+
FFFFFFFF
@A00769:11:HC3HCDRXX:1:2102:7093:20228
CACCTCTC
+
FFFFFFFF
@A00769:11:HC3HCDRXX:1:2102:14796:20228
CACCTCTC
+
FFFFFFFF
@A00769:11:HC3HCDRXX:1:2102:18665:20259
CACCTCTC
+
FFFFFFFF
@A00769:11:HC3HCDRXX:1:2102:8730:20275
CACCTCTC
+
FFFFFFFF
@A00769:11:HC3HCDRXX:1:2102:18403:20275
CACCTCTC
+
FFFFFFFF
@A00769:11:HC3HCDRXX:1:2102:9082:20290
CACCTCTC
+
FFFF::FF
@A00769:11:HC3HCDRXX:1:2102:9607:20290
CACCTCTC
+
FFFFFFFF
@A00769:11:HC3HCDRXX:1:2102:5267:20322
CACCTCTC
+
FFFFFFFF
@A00769:11:HC3HCDRXX:1:2102:32805:20353
CACCTCTC
+
FFFFFFFF
@A00769:11:HC3HCDRXX:1:2102:9688:20369
CACCTCTC
+
FFFFFFFF
@A00769:11:HC3HCDRXX:1:2102:9308:20431
CACCTCTC
+
FFFFFFFF
@A00769:11:HC3HCDRXX:1:2102:11867:20447
CACCTCTC
+
FFFFFFFF
@A00769:11:HC3HCDRXX:1:2102:3558:20462
CACCTCTC
+
FFFFFFFF
@A00769:11:HC3HCDRXX:1:2102:5981:20462
CACCTCTC
+
FFFFFFFF
@A00769:11:HC3HCDRXX:1:2102:4580:20541
CACCTCTC
+
FFFFFFFF
@A00769:11:HC3HCDRXX:1:2102:5195:20541
CACCTCTC
+
FFFF:F:F
@A00769:11:HC3HCDRXX:1:2102:15239:20556
CACCTCTC
+
FFFFFFFF
@A00769:11:HC3HCDRXX:1:2102:27706:20603
CACCTCTC
+
FFFFFFFF
@A00769:11:HC3HCDRXX:1:2102:13349:20729
CACCTCTC
+
FFFFFFFF
@A00769:11:HC3HCDRXX:1:2102:9390:20948
CACCTCTC
+
FFFFFFFF
@A00769:11:HC3HCDRXX:1:2102:32832:20995
CACCTCTC
+
FFFFFFFF
@A00769:11:HC3HCDRXX:1:2102:29984:21042
CACCTCTC
+
FFFFFFFF
@A00769:11:HC3HCDRXX:1:2102:4246:21057
CACCTCTC
+
FFFFFFFF
@A00769:11:HC3HCDRXX:1:2102:23194:21057
CACCTCTC
+
FFFFFFFF
@A00769:11:HC3HCDRXX:1:2102:20980:21073
CACCTCTC
+
FFFFFFFF
@A00769:11:HC3HCDRXX:1:2102:19479:21104
CACCTCTC
+
FFFFFFFF
@A00769:11:HC3HCDRXX:1:2102:28926:21183
CACCTCTC
+
FFF:FFFF
@A00769:11:HC3HCDRXX:1:2102:2257:21214
CACCTCTC
+
FFFFFFFF
@A00769:11:HC3HCDRXX:1:2102:10158:21214
CACCTCTC
+
FFFFFFFF
@A00769:11:HC3HCDRXX:1:2102:31439:21214
CACCTCTC
+
FFFFFFFF
@A00769:11:HC3HCDRXX:1:2102:2275:21245
CACCTCTC
+
FFFFFFFF
@A00769:11:HC3HCDRXX:1:2102:28384:21245
CACCTCTC
+
FFFFFFFF
@A00769:11:HC3HCDRXX:1:2102:12626:21324
CACCTCTC
+
FFFFFFFF
@A00769:11:HC3HCDRXX:1:2102:24695:21433
CACCTCTC
+
FFFFFFFF
@A00769:11:HC3HCDRXX:1:2102:24243:21496
CACCTCTC
+
FFFFFFFF
@A00769:11:HC3HCDRXX:1:2102:6497:21512
CACCTCTC
+
FFFFFFFF
@A00769:11:HC3HCDRXX:1:2102:29315:21574
CACCTCTC
+
FFFF:FFF
@A00769:11:HC3HCDRXX:1:2102:8024:21684
CACCTCTC
+
FFFFFFFF
@A00769:11:HC3HCDRXX:1:2102:19072:21684
CACCTCTC
+
:FFFFFFF
@A00769:11:HC3HCDRXX:1:2102:29966:21762
CACCTCTC
+
FFFFFFFF
@A00769:11:HC3HCDRXX:1:2102:2899:21793
CACCTCTC
+
FFFFFFFF
@A00769:11:HC3HCDRXX:1:2102:24994:21793
CACCTCTC
+
FFFFFFFF
@A00769:11:HC3HCDRXX:1:2102:28944:21809
CACCTCTC
+
FFFFFFFF
@A00769:11:HC3HCDRXX:1:2102:31132:21809
CACCTCTC
+
FFFFFFFF
@A00769:11:HC3HCDRXX:1:2102:31403:21809
CACCTCTC
+
FFFFFFFF
@A00769:11:HC3HCDRXX:1:2102:15754:21887
CACCTCTC
+
FFFFFFFF
@A00769:11:HC3HCDRXX:1:2102:11921:21981
CACCTCTC
+
FFFFFFFF
@A00769:11:HC3HCDRXX:1:2102:32027:21981
CACCTCTC
+
FFFFFFFF
@A00769:11:HC3HCDRXX:1:2102:17535:21997
CACCTCTC
+
FFFFFFFF
@A00769:11:HC3HCDRXX:1:2102:8956:22013
CACCTCTC
+
FFFFFFFF
@A00769:11:HC3HCDRXX:1:2102:27887:22013
CACCTCTC
+
FFFFFFFF
@A00769:11:HC3HCDRXX:1:2102:22905:22060
CACCTCTC
+
FFFFFFFF
@A00769:11:HC3HCDRXX:1:2102:18168:22122
CACCTCTC
+
FFFFFFFF
@A00769:11:HC3HCDRXX:1:2102:26964:22169
CACCTCTC
+
F:FFFFFF
@A00769:11:HC3HCDRXX:1:2102:25238:22404
CACCTCTC
+
FFFFFFFF
@A00769:11:HC3HCDRXX:1:2102:1344:22420
CACCTCTC
+
FFFFFFFF
@A00769:11:HC3HCDRXX:1:2102:20356:22498
CACCTCTC
+
FFFFFFFF
@A00769:11:HC3HCDRXX:1:2102:20374:22498
CACCTCTC
+
:FF:,:FF
@A00769:11:HC3HCDRXX:1:2102:15591:22545
CACCTCTC
+
FFF:FFFF
@A00769:11:HC3HCDRXX:1:2102:19470:22623
CACCTCTC
+
FFFFFFFF
@A00769:11:HC3HCDRXX:1:2102:4598:22639
CACCTCTC
+
FFFFFFFF
@A00769:11:HC3HCDRXX:1:2102:6958:22654
CACCTCTC
+
FFF:FF:F
@A00769:11:HC3HCDRXX:1:2102:24026:22717
CACCTCTC
+
FFFFFFFF
@A00769:11:HC3HCDRXX:1:2102:7310:22827
CACCTCTC
+
FFFFFFFF
@A00769:11:HC3HCDRXX:1:2102:26992:22842
CACCTCTC
+
FFFFFFFF
@A00769:11:HC3HCDRXX:1:2102:13783:22921
CACCTCTC
+
FFFFFFFF
@A00769:11:HC3HCDRXX:1:2102:3757:22999
CACCTCTC
+
::F:::F:
@A00769:11:HC3HCDRXX:1:2102:7572:22999
CACCTCTC
+
FFFFFFFF
@A00769:11:HC3HCDRXX:1:2102:17906:23015
CACCTCTC
+
FFFFFFFF
@A00769:11:HC3HCDRXX:1:2102:12292:23062
CACCTCTC
+
FFFFFFFF
@A00769:11:HC3HCDRXX:1:2102:31114:23124
CACCTCTC
+
FFFFFFFF
@A00769:11:HC3HCDRXX:1:2102:10438:23140
CACCTCTC
+
FFFFFFFF
@A00769:11:HC3HCDRXX:1:2102:3730:23171
CACCTCTC
+
FFFFFFFF
@A00769:11:HC3HCDRXX:1:2102:21314:23187
CACCTCTC
+
FFFFFFFF
@A00769:11:HC3HCDRXX:1:2102:8169:23218
CACCTCTC
+
FFF:FFFF
@A00769:11:HC3HCDRXX:1:2102:6280:23265
CACCTCTC
+
FFFFFFFF
@A00769:11:HC3HCDRXX:1:2102:23764:23265
CACCTCTC
+
FFFFFFFF
@A00769:11:HC3HCDRXX:1:2102:10393:23281
CACCTCTC
+
FFFFFFFF
@A00769:11:HC3HCDRXX:1:2102:9824:23328
CACCTCTC
+
FFFFFFFF
@A00769:11:HC3HCDRXX:1:2102:22535:23328
CACCTCTC
+
FFFFFFFF
@A00769:11:HC3HCDRXX:1:2102:10393:23343
CACCTCTC
+
FFFFFFFF
@A00769:11:HC3HCDRXX:1:2102:2899:23390
CACCTCTC
+
FFFFFFFF
@A00769:11:HC3HCDRXX:1:2102:1841:23437
CACCTCTC
+
FFFFFFFF
@A00769:11:HC3HCDRXX:1:2102:16297:23484
CACCTCTC
+
FFFFFFFF
@A00769:11:HC3HCDRXX:1:2102:28791:23516
CACCTCTC
+
FFFFFFFF
@A00769:11:HC3HCDRXX:1:2102:14281:23531
CACCTCTC
+
FFFFFFFF
@A00769:11:HC3HCDRXX:1:2102:28149:23531
CACCTCTC
+
FFFFFFFF
@A00769:11:HC3HCDRXX:1:2102:5014:23578
CACCTCTC
+
FFFFFFFF
@A00769:11:HC3HCDRXX:1:2102:29821:23641
CACCTCTC
+
FFFFFFFF
@A00769:11:HC3HCDRXX:1:2102:6216:23719
CACCTCTC
+
FFFFFFFF
@A00769:11:HC3HCDRXX:1:2102:17607:23750
CACCTCTC
+
FFFFFFFF
@A00769:11:HC3HCDRXX:1:2102:16215:23782
CACCTCTC
+
FFFFFFFF
@A00769:11:HC3HCDRXX:1:2102:10764:23829
CACCTCTC
+
FFFFFFFF
@A00769:11:HC3HCDRXX:1:2102:32136:23829
CACCTCTC
+
FFFFFFFF
@A00769:11:HC3HCDRXX:1:2102:16315:23860
CACCTCTC
+
FFFFFFFF
@A00769:11:HC3HCDRXX:1:2102:19651:23876
CACCTCTC
+
FFFFFFFF
@A00769:11:HC3HCDRXX:1:2102:2582:23970
CACCTCTC
+
FFFFFFFF
@A00769:11:HC3HCDRXX:1:2102:4734:23970
CACCTCTC
+
F:FFFFFF
@A00769:11:HC3HCDRXX:1:2102:30065:24001
CACCTCTC
+
FFFFFFFF
@A00769:11:HC3HCDRXX:1:2102:23131:24017
CACCTCTC
+
FFFFFFFF
@A00769:11:HC3HCDRXX:1:2102:4860:24032
CACCTCTC
+
FFFFFFFF
@A00769:11:HC3HCDRXX:1:2102:30951:24032
CACCTCTC
+
FFFFFFFF
@A00769:11:HC3HCDRXX:1:2102:3703:24064
CACCTCTC
+
FFFFFFFF
@A00769:11:HC3HCDRXX:1:2102:7609:24095
CACCTCTC
+
FFFFFFFF
@A00769:11:HC3HCDRXX:1:2102:29939:24095
CACCTCTC
+
FFFFFFFF
@A00769:11:HC3HCDRXX:1:2102:9127:24126
CACCTCTC
+
FFFFFFFF
@A00769:11:HC3HCDRXX:1:2102:20754:24126
CACCTCTC
+
FFFFFFFF
@A00769:11:HC3HCDRXX:1:2102:17002:24142
CACCTCTC
+
FFFFFFFF
@A00769:11:HC3HCDRXX:1:2102:18484:24142
CACCTCTC
+
FFFFFFFF
@A00769:11:HC3HCDRXX:1:2102:15546:24189
CACCTCTC
+
FFFFFFFF
@A00769:11:HC3HCDRXX:1:2102:3188:24205
CACCTCTC
+
FFFFFFFF
@A00769:11:HC3HCDRXX:1:2102:30291:24205
CACCTCTC
+
FFFFFFFF
@A00769:11:HC3HCDRXX:1:2102:11740:24236
CACCTCTC
+
FFFFFFFF
@A00769:11:HC3HCDRXX:1:2102:30355:24283
CACCTCTC
+
FFFFFFFF
@A00769:11:HC3HCDRXX:1:2102:12075:24314
CACCTCTC
+
FFFFFFFF
@A00769:11:HC3HCDRXX:1:2102:31476:24408
CACCTCTC
+
FFFFFFFF
@A00769:11:HC3HCDRXX:1:2102:4354:24439
CACCTCTC
+
FFFFFFFF
@A00769:11:HC3HCDRXX:1:2102:10366:24455
CACCTCTC
+
FFFFFFFF
@A00769:11:HC3HCDRXX:1:2102:13051:24471
CACCTCTC
+
FFFFFFFF
@A00769:11:HC3HCDRXX:1:2102:14778:24486
CACCTCTC
+
FF:FFFFF
@A00769:11:HC3HCDRXX:1:2102:5150:24502
CACCTCTC
+
FFFF:FF:
@A00769:11:HC3HCDRXX:1:2102:10872:24518
CACCTCTC
+
FFFFFFFF
@A00769:11:HC3HCDRXX:1:2102:17101:24533
CACCTCTC
+
,FF,FFFF
@A00769:11:HC3HCDRXX:1:2102:4472:24549
CACCTCTC
+
FFFFFFFF
@A00769:11:HC3HCDRXX:1:2102:15573:24643
CACCTCTC
+
FFFFFFFF
@A00769:11:HC3HCDRXX:1:2102:6976:24815
CACCTCTC
+
FFFFFFFF
@A00769:11:HC3HCDRXX:1:2102:31051:24831
CACCTCTC
+
FFFFFFFF
@A00769:11:HC3HCDRXX:1:2102:21097:24878
CACCTCTC
+
FFFFFFFF
@A00769:11:HC3HCDRXX:1:2102:1814:24893
CACCTCTC
+
FFF:FFFF
@A00769:11:HC3HCDRXX:1:2102:11885:24893
CACCTCTC
+
FFFFFFFF
@A00769:11:HC3HCDRXX:1:2102:24632:24925
CACCTCTC
+
FFFFFFFF
@A00769:11:HC3HCDRXX:1:2102:7220:25113
CACCTCTC
+
FFFFFFFF
@A00769:11:HC3HCDRXX:1:2102:9146:25128
CACCTCTC
+
:FFFFFFF
@A00769:11:HC3HCDRXX:1:2102:13991:25128
CACCTCTC
+
:FFFFFFF
@A00769:11:HC3HCDRXX:1:2102:26295:25207
CACCTCTC
+
FFFFFFFF
@A00769:11:HC3HCDRXX:1:2102:3685:25254
CACCTCTC
+
FFFF::FF
@A00769:11:HC3HCDRXX:1:2102:27227:25285
CACCTCTC
+
FFFFF:FF
@A00769:11:HC3HCDRXX:1:2102:31331:25285
CACCTCTC
+
FFFFFFFF
@A00769:11:HC3HCDRXX:1:2102:5584:25379
CACCTCTC
+
FF,F,FFF
@A00769:11:HC3HCDRXX:1:2102:26377:25410
CACCTCTC
+
FFFFFFFF
@A00769:11:HC3HCDRXX:1:2102:29252:25410
CACCTCTC
+
FFFFFFFF
@A00769:11:HC3HCDRXX:1:2102:10294:25520
CACCTCTC
+
FFFFFFFF
@A00769:11:HC3HCDRXX:1:2102:4679:25567
CACCTCTC
+
FFFFFFFF
@A00769:11:HC3HCDRXX:1:2102:18837:25567
CACCTCTC
+
FFFFFFFF
@A00769:11:HC3HCDRXX:1:2102:28818:25598
CACCTCTC
+
FFFFFFFF
@A00769:11:HC3HCDRXX:1:2102:5575:25645
CACCTCTC
+
FFFFFFFF
@A00769:11:HC3HCDRXX:1:2102:22968:25645
CACCTCTC
+
FFFFFFFF
@A00769:11:HC3HCDRXX:1:2102:12988:25708
CACCTCTC
+
FFFFFFFF
@A00769:11:HC3HCDRXX:1:2102:32443:25739
CACCTCTC
+
FFFFFFFF
@A00769:11:HC3HCDRXX:1:2102:10393:25817
CACCTCTC
+
FFFFFFFF
@A00769:11:HC3HCDRXX:1:2102:16242:25833
CACCTCTC
+
FFFFFFFF
@A00769:11:HC3HCDRXX:1:2102:11153:25848
CACCTCTC
+
FF,FFF:F
@A00769:11:HC3HCDRXX:1:2102:25554:25895
CACCTCTC
+
FFFFFFFF
@A00769:11:HC3HCDRXX:1:2102:31647:26021
CACCTCTC
+
FFFFFFFF
@A00769:11:HC3HCDRXX:1:2102:5186:26224
CACCTCTC
+
FFFFFFFF
@A00769:11:HC3HCDRXX:1:2102:8504:26240
CACCTCTC
+
FFFFFFFF
@A00769:11:HC3HCDRXX:1:2102:16622:26396
CACCTCTC
+
FFFFFFFF
@A00769:11:HC3HCDRXX:1:2102:8196:26428
CACCTCTC
+
:FFF,F,F
@A00769:11:HC3HCDRXX:1:2102:22363:26443
CACCTCTC
+
FFFFFFFF
@A00769:11:HC3HCDRXX:1:2102:29306:26443
CACCTCTC
+
FFFFFFFF
@A00769:11:HC3HCDRXX:1:2102:28085:26459
CACCTCTC
+
FFFFFFFF
@A00769:11:HC3HCDRXX:1:2102:22652:26475
CACCTCTC
+
FFFFFFFF
@A00769:11:HC3HCDRXX:1:2102:9824:26490
CACCTCTC
+
FFFFFFFF
@A00769:11:HC3HCDRXX:1:2102:31982:26537
CACCTCTC
+
FFFFFFFF
@A00769:11:HC3HCDRXX:1:2102:21784:26569
CACCTCTC
+
FFFFFFFF
@A00769:11:HC3HCDRXX:1:2102:4363:26584
CACCTCTC
+
FFFFFFFF
@A00769:11:HC3HCDRXX:1:2102:25473:26631
CACCTCTC
+
FFFFFFFF
@A00769:11:HC3HCDRXX:1:2102:2871:26663
CACCTCTC
+
FFFFFFFF
@A00769:11:HC3HCDRXX:1:2102:19126:26663
CACCTCTC
+
FFF:FFFF
@A00769:11:HC3HCDRXX:1:2102:22715:26678
CACCTCTC
+
FFFF,:F:
@A00769:11:HC3HCDRXX:1:2102:27434:26678
CACCTCTC
+
FFFFFFFF
@A00769:11:HC3HCDRXX:1:2102:5963:26694
CACCTCTC
+
FFFFFFFF
@A00769:11:HC3HCDRXX:1:2102:16703:26694
CACCTCTC
+
FFFFFFFF
@A00769:11:HC3HCDRXX:1:2102:21685:26772
CACCTCTC
+
FFFFFFFF
@A00769:11:HC3HCDRXX:1:2102:15564:26819
CACCTCTC
+
FFFFFFFF
@A00769:11:HC3HCDRXX:1:2102:18475:26819
CACCTCTC
+
F:FFF::F
@A00769:11:HC3HCDRXX:1:2102:31801:26819
CACCTCTC
+
FFFFFFFF
@A00769:11:HC3HCDRXX:1:2102:12979:26850
CACCTCTC
+
,FFFFF:F
@A00769:11:HC3HCDRXX:1:2102:2202:26944
CACCTCTC
+
FFFFFFFF
@A00769:11:HC3HCDRXX:1:2102:16233:26976
CACCTCTC
+
FFFFFFFF
@A00769:11:HC3HCDRXX:1:2102:9914:27023
CACCTCTC
+
FFFFFFFF
@A00769:11:HC3HCDRXX:1:2102:11125:27023
CACCTCTC
+
FFFFFFFF
@A00769:11:HC3HCDRXX:1:2102:1244:27038
CACCTCTC
+
FFFFFFFF
@A00769:11:HC3HCDRXX:1:2102:3956:27038
CACCTCTC
+
FFFFFFFF
@A00769:11:HC3HCDRXX:1:2102:22932:27085
CACCTCTC
+
FFFFFFFF
@A00769:11:HC3HCDRXX:1:2102:19886:27132
CACCTCTC
+
FFFFFFFF
@A00769:11:HC3HCDRXX:1:2102:10945:27148
CACCTCTC
+
FFFFFFFF
@A00769:11:HC3HCDRXX:1:2102:15537:27179
CACCTCTC
+
FFFFFFFF
@A00769:11:HC3HCDRXX:1:2102:32669:27226
CACCTCTC
+
FFFFFFFF
@A00769:11:HC3HCDRXX:1:2102:31105:27242
CACCTCTC
+
FFFFFFFF
@A00769:11:HC3HCDRXX:1:2102:16911:27305
CACCTCTC
+
FFFFFFFF
@A00769:11:HC3HCDRXX:1:2102:31765:27383
CACCTCTC
+
FFFFFFFF
@A00769:11:HC3HCDRXX:1:2102:3784:27398
CACCTCTC
+
FFFFFFFF
@A00769:11:HC3HCDRXX:1:2102:12843:27398
CACCTCTC
+
FFFFFFFF
@A00769:11:HC3HCDRXX:1:2102:7084:27445
CACCTCTC
+
FFFFFFFF
@A00769:11:HC3HCDRXX:1:2102:28791:27555
CACCTCTC
+
FFFFFF::
@A00769:11:HC3HCDRXX:1:2102:28366:27571
CACCTCTC
+
FFFFFFFF
@A00769:11:HC3HCDRXX:1:2102:5801:27633
CACCTCTC
+
FFFFFFFF
@A00769:11:HC3HCDRXX:1:2102:23647:27665
CACCTCTC
+
FFFFFFFF
@A00769:11:HC3HCDRXX:1:2102:29921:27696
CACCTCTC
+
FFFFFFFF
@A00769:11:HC3HCDRXX:1:2102:27407:27727
CACCTCTC
+
FFFFFFFF
@A00769:11:HC3HCDRXX:1:2102:3468:27759
CACCTCTC
+
FFFFFFFF
@A00769:11:HC3HCDRXX:1:2102:31476:27790
CACCTCTC
+
FFFFFFFF
@A00769:11:HC3HCDRXX:1:2102:13675:27837
CACCTCTC
+
F:FFFFFF
@A00769:11:HC3HCDRXX:1:2102:3405:27868
CACCTCTC
+
FFFFFFFF
@A00769:11:HC3HCDRXX:1:2102:21187:27978
CACCTCTC
+
FFFFFFFF
@A00769:11:HC3HCDRXX:1:2102:21224:27978
CACCTCTC
+
FFFFFFFF
@A00769:11:HC3HCDRXX:1:2102:31747:28009
CACCTCTC
+
FFFFFFFF
@A00769:11:HC3HCDRXX:1:2102:3983:28025
CACCTCTC
+
FFFFFFFF
@A00769:11:HC3HCDRXX:1:2102:27760:28025
CACCTCTC
+
FFFF:F,F
@A00769:11:HC3HCDRXX:1:2102:21730:28040
CACCTCTC
+
FFFFFFFF
@A00769:11:HC3HCDRXX:1:2102:5141:28087
CACCTCTC
+
FFFFFFFF
@A00769:11:HC3HCDRXX:1:2102:25238:28197
CACCTCTC
+
FFFFFFFF
@A00769:11:HC3HCDRXX:1:2102:29161:28197
CACCTCTC
+
FFFFFFFF
@A00769:11:HC3HCDRXX:1:2102:31611:28213
CACCTCTC
+
FFFFFFFF
@A00769:11:HC3HCDRXX:1:2102:8314:28354
CACCTCTC
+
FFFFFFFF
@A00769:11:HC3HCDRXX:1:2102:15826:28369
CACCTCTC
+
FFFFFFFF
@A00769:11:HC3HCDRXX:1:2102:25156:28369
CACCTCTC
+
FFFFFFFF
@A00769:11:HC3HCDRXX:1:2102:7771:28385
CACCTCTC
+
FFFFFFFF
@A00769:11:HC3HCDRXX:1:2102:10276:28401
CACCTCTC
+
FFFFFFFF
@A00769:11:HC3HCDRXX:1:2102:25012:28463
CACCTCTC
+
FFFFFFFF
@A00769:11:HC3HCDRXX:1:2102:18105:28494
CACCTCTC
+
FFFFFFFF
@A00769:11:HC3HCDRXX:1:2102:18177:28526
CACCTCTC
+
FFFFFFFF
@A00769:11:HC3HCDRXX:1:2102:9164:28604
CACCTCTC
+
FFFFFFFF
@A00769:11:HC3HCDRXX:1:2102:11333:28604
CACCTCTC
+
FFFFFFFF
@A00769:11:HC3HCDRXX:1:2102:23845:28604
CACCTCTC
+
FF,F::F,
@A00769:11:HC3HCDRXX:1:2102:8811:28620
CACCTCTC
+
FFFFFFFF
@A00769:11:HC3HCDRXX:1:2102:7374:28635
CACCTCTC
+
FFFFFFFF
@A00769:11:HC3HCDRXX:1:2102:15492:28635
CACCTCTC
+
FFFFFFFF
@A00769:11:HC3HCDRXX:1:2102:9299:28651
CACCTCTC
+
FFFFFFFF
@A00769:11:HC3HCDRXX:1:2102:15600:28667
CACCTCTC
+
FFFFFFFF
@A00769:11:HC3HCDRXX:1:2102:26440:28682
CACCTCTC
+
FFFFFFFF
@A00769:11:HC3HCDRXX:1:2102:28700:28682
CACCTCTC
+
FFFFFFFF
@A00769:11:HC3HCDRXX:1:2102:27407:28729
CACCTCTC
+
FFFFFFFF
@A00769:11:HC3HCDRXX:1:2102:21079:28761
CACCTCTC
+
FFFFFFFF
@A00769:11:HC3HCDRXX:1:2102:25943:28792
CACCTCTC
+
FFFFFFFF
@A00769:11:HC3HCDRXX:1:2102:28736:28808
CACCTCTC
+
FFFF,F:F
@A00769:11:HC3HCDRXX:1:2102:15799:28886
CACCTCTC
+
FFFFFFFF
@A00769:11:HC3HCDRXX:1:2102:5132:28980
CACCTCTC
+
FFFFFFFF
@A00769:11:HC3HCDRXX:1:2102:29089:29011
CACCTCTC
+
FFFFFFFF
@A00769:11:HC3HCDRXX:1:2102:6596:29074
CACCTCTC
+
FFFFFFFF
@A00769:11:HC3HCDRXX:1:2102:17101:29105
CACCTCTC
+
FF,:FFF:
@A00769:11:HC3HCDRXX:1:2102:29414:29105
CACCTCTC
+
FFFFFFFF
@A00769:11:HC3HCDRXX:1:2102:18991:29121
CACCTCTC
+
FFFFFFFF
@A00769:11:HC3HCDRXX:1:2102:16848:29262
CACCTCTC
+
FFFFFFFF
@A00769:11:HC3HCDRXX:1:2102:4725:29277
CACCTCTC
+
FFFFFF:F
@A00769:11:HC3HCDRXX:1:2102:22137:29340
CACCTCTC
+
FFFFFFFF
@A00769:11:HC3HCDRXX:1:2102:21676:29387
CACCTCTC
+
FFFFFFFF
@A00769:11:HC3HCDRXX:1:2102:27877:29387
CACCTCTC
+
FFFFFFFF
@A00769:11:HC3HCDRXX:1:2102:14588:29450
CACCTCTC
+
FFFFFFFF
@A00769:11:HC3HCDRXX:1:2102:6442:29559
CACCTCTC
+
FFFFFFFF
@A00769:11:HC3HCDRXX:1:2102:1777:29590
CACCTCTC
+
FFFFFFFF
@A00769:11:HC3HCDRXX:1:2102:27751:29669
CACCTCTC
+
FFFFFFFF
@A00769:11:HC3HCDRXX:1:2102:31177:29684
CACCTCTC
+
FFFFFFFF
@A00769:11:HC3HCDRXX:1:2102:32154:29716
CACCTCTC
+
FFFFFFFF
@A00769:11:HC3HCDRXX:1:2102:18511:29857
CACCTCTC
+
FFFFFFFF
@A00769:11:HC3HCDRXX:1:2102:31656:29857
CACCTCTC
+
FFFFFFFF
@A00769:11:HC3HCDRXX:1:2102:32669:29888
CACCTCTC
+
FFFFFFFF
@A00769:11:HC3HCDRXX:1:2102:27100:29919
CACCTCTC
+
FFFFFFFF
@A00769:11:HC3HCDRXX:1:2102:15320:29935
CACCTCTC
+
FFFFFFFF
@A00769:11:HC3HCDRXX:1:2102:21667:29997
CACCTCTC
+
FFFFFFF:
@A00769:11:HC3HCDRXX:1:2102:13349:30060
CACCTCTC
+
FF:FFFFF
@A00769:11:HC3HCDRXX:1:2102:30698:30170
CACCTCTC
+
FFFFFFFF
@A00769:11:HC3HCDRXX:1:2102:25192:30185
CACCTCTC
+
FF:FFF:F
@A00769:11:HC3HCDRXX:1:2102:6813:30201
CACCTCTC
+
FFFFFFFF
@A00769:11:HC3HCDRXX:1:2102:31566:30201
CACCTCTC
+
FFFFFFFF
@A00769:11:HC3HCDRXX:1:2102:26404:30279
CACCTCTC
+
FFFFFFFF
@A00769:11:HC3HCDRXX:1:2102:8169:30295
CACCTCTC
+
FFFFFFFF
@A00769:11:HC3HCDRXX:1:2102:28989:30311
CACCTCTC
+
FFFFFFFF
@A00769:11:HC3HCDRXX:1:2102:24505:30342
CACCTCTC
+
FFF:FF,F
@A00769:11:HC3HCDRXX:1:2102:29261:30342
CACCTCTC
+
FFFFFFFF
@A00769:11:HC3HCDRXX:1:2102:31539:30373
CACCTCTC
+
FFFFFFFF
@A00769:11:HC3HCDRXX:1:2102:29423:30405
CACCTCTC
+
FFFFFFFF
@A00769:11:HC3HCDRXX:1:2102:7102:30420
CACCTCTC
+
FFFF:FFF
@A00769:11:HC3HCDRXX:1:2102:17029:30452
CACCTCTC
+
FFFFFFFF
@A00769:11:HC3HCDRXX:1:2102:30092:30467
CACCTCTC
+
:FFF:,FF
@A00769:11:HC3HCDRXX:1:2102:14940:30530
CACCTCTC
+
FFFFFFFF
@A00769:11:HC3HCDRXX:1:2102:21884:30624
CACCTCTC
+
FFFFFFFF
@A00769:11:HC3HCDRXX:1:2102:24080:30702
CACCTCTC
+
FFFFFFFF
@A00769:11:HC3HCDRXX:1:2102:26648:30702
CACCTCTC
+
FFFFFFFF
@A00769:11:HC3HCDRXX:1:2102:1063:30765
CACCTCTC
+
FFFFFFFF
@A00769:11:HC3HCDRXX:1:2102:24560:30780
CACCTCTC
+
FFF,FFFF
@A00769:11:HC3HCDRXX:1:2102:14977:30812
CACCTCTC
+
FFFFFFFF
@A00769:11:HC3HCDRXX:1:2102:26901:30827
CACCTCTC
+
FFFFFFFF
@A00769:11:HC3HCDRXX:1:2102:2745:30921
CACCTCTC
+
FFFFFFFF
@A00769:11:HC3HCDRXX:1:2102:27552:30984
CACCTCTC
+
FF:FFFFF
@A00769:11:HC3HCDRXX:1:2102:29658:31031
CACCTCTC
+
FFFFFFFF
@A00769:11:HC3HCDRXX:1:2102:10167:31093
CACCTCTC
+
FFFFFFFF
@A00769:11:HC3HCDRXX:1:2102:23647:31109
CACCTCTC
+
FFFFFFFF
@A00769:11:HC3HCDRXX:1:2102:11379:31125
CACCTCTC
+
FFFFFFFF
@A00769:11:HC3HCDRXX:1:2102:30671:31125
CACCTCTC
+
FFFFFFFF
@A00769:11:HC3HCDRXX:1:2102:15022:31140
CACCTCTC
+
F:FFFFFF
@A00769:11:HC3HCDRXX:1:2102:1154:31172
CACCTCTC
+
FFFFFF:F
@A00769:11:HC3HCDRXX:1:2102:16649:31172
CACCTCTC
+
FFFFFFFF
@A00769:11:HC3HCDRXX:1:2102:19452:31234
CACCTCTC
+
FFFFFFFF
@A00769:11:HC3HCDRXX:1:2102:7030:31297
CACCTCTC
+
FFFFFFFF
@A00769:11:HC3HCDRXX:1:2102:2175:31313
CACCTCTC
+
FFFFFFFF
@A00769:11:HC3HCDRXX:1:2102:3595:31328
CACCTCTC
+
FFFFFFFF
@A00769:11:HC3HCDRXX:1:2102:11532:31360
CACCTCTC
+
FFF:FFF:
@A00769:11:HC3HCDRXX:1:2102:22779:31360
CACCTCTC
+
FFFFFFFF
@A00769:11:HC3HCDRXX:1:2102:14498:31391
CACCTCTC
+
FFFFFFFF
@A00769:11:HC3HCDRXX:1:2102:31060:31391
CACCTCTC
+
FFFFFF::
@A00769:11:HC3HCDRXX:1:2102:32443:31438
CACCTCTC
+
FFFFFFFF
@A00769:11:HC3HCDRXX:1:2102:29568:31469
CACCTCTC
+
FFFFFFFF
@A00769:11:HC3HCDRXX:1:2102:18222:31485
CACCTCTC
+
FFFFFFFF
@A00769:11:HC3HCDRXX:1:2102:30879:31516
CACCTCTC
+
FF:FFFFF
@A00769:11:HC3HCDRXX:1:2102:28583:31548
CACCTCTC
+
FFFFFFFF
@A00769:11:HC3HCDRXX:1:2102:12735:31563
CACCTCTC
+
FFFFFFFF
@A00769:11:HC3HCDRXX:1:2102:17526:31563
CACCTCTC
+
FFFFFFFF
@A00769:11:HC3HCDRXX:1:2102:15673:31579
CACCTCTC
+
FFFFFFFF
@A00769:11:HC3HCDRXX:1:2102:20157:31673
CACCTCTC
+
FFFFFFFF
@A00769:11:HC3HCDRXX:1:2102:3477:31688
CACCTCTC
+
FFFFFFFF
@A00769:11:HC3HCDRXX:1:2102:8865:31720
CACCTCTC
+
FFFFFFFF
@A00769:11:HC3HCDRXX:1:2102:28800:31735
CACCTCTC
+
FFFFFFFF
@A00769:11:HC3HCDRXX:1:2102:14181:31782
CACCTCTC
+
FFFFFFFF
@A00769:11:HC3HCDRXX:1:2102:29948:31782
CACCTCTC
+
FFFFFFFF
@A00769:11:HC3HCDRXX:1:2102:28221:31829
CACCTCTC
+
:FFFFFFF
@A00769:11:HC3HCDRXX:1:2102:14886:31845
CACCTCTC
+
FFFF:FFF
@A00769:11:HC3HCDRXX:1:2102:30680:31892
CACCTCTC
+
,FFF::FF
@A00769:11:HC3HCDRXX:1:2102:11876:32049
CACCTCTC
+
FFFFFFFF
@A00769:11:HC3HCDRXX:1:2102:14714:32080
CACCTCTC
+
FFFFFFFF
@A00769:11:HC3HCDRXX:1:2102:32624:32095
CACCTCTC
+
FFFFFFFF
@A00769:11:HC3HCDRXX:1:2102:9878:32189
CACCTCTC
+
:FFFFFFF
@A00769:11:HC3HCDRXX:1:2102:16957:32236
CACCTCTC
+
FFFFFFFF
@A00769:11:HC3HCDRXX:1:2102:3965:32315
CACCTCTC
+
FFFFFFFF
@A00769:11:HC3HCDRXX:1:2102:12156:32315
CACCTCTC
+
FF:FFFFF
@A00769:11:HC3HCDRXX:1:2102:9968:32346
CACCTCTC
+
FFFFFFFF
@A00769:11:HC3HCDRXX:1:2102:7355:32362
CACCTCTC
+
FFFFFFFF
@A00769:11:HC3HCDRXX:1:2102:3188:32377
CACCTCTC
+
FFFFFFFF
@A00769:11:HC3HCDRXX:1:2102:31204:32393
CACCTCTC
+
FFFFFFFF
@A00769:11:HC3HCDRXX:1:2102:22788:32440
CACCTCTC
+
FFFFFF:F
@A00769:11:HC3HCDRXX:1:2102:16450:32456
CACCTCTC
+
FFFFFFFF
@A00769:11:HC3HCDRXX:1:2102:10818:32471
CACCTCTC
+
FFFFFFFF
@A00769:11:HC3HCDRXX:1:2102:9272:32487
CACCTCTC
+
FFF:FFFF
@A00769:11:HC3HCDRXX:1:2102:12870:32518
CACCTCTC
+
FFFFFFFF
@A00769:11:HC3HCDRXX:1:2102:7491:32534
CACCTCTC
+
FFF,:FFF
@A00769:11:HC3HCDRXX:1:2102:8305:32690
CACCTCTC
+
FFFFFFFF
@A00769:11:HC3HCDRXX:1:2102:5602:32706
CACCTCTC
+
FFFFFFFF
@A00769:11:HC3HCDRXX:1:2102:10285:32706
CACCTCTC
+
FFFFFFFF
@A00769:11:HC3HCDRXX:1:2102:29432:32706
CACCTCTC
+
FFFFFFFF
@A00769:11:HC3HCDRXX:1:2102:7319:32737
CACCTCTC
+
FFFFFFFF
@A00769:11:HC3HCDRXX:1:2102:4571:32800
CACCTCTC
+
FFFFFFFF
@A00769:11:HC3HCDRXX:1:2102:23430:32863
CACCTCTC
+
FFFFFFFF
@A00769:11:HC3HCDRXX:1:2102:10691:32878
CACCTCTC
+
FFFF:FFF
@A00769:11:HC3HCDRXX:1:2102:6488:32925
CACCTCTC
+
FFFFFFFF
@A00769:11:HC3HCDRXX:1:2102:30110:32941
CACCTCTC
+
FFFFFFFF
@A00769:11:HC3HCDRXX:1:2102:30255:32941
CACCTCTC
+
FFFFFFFF
@A00769:11:HC3HCDRXX:1:2102:13530:33035
CACCTCTC
+
,:FFF,FF
@A00769:11:HC3HCDRXX:1:2102:10547:33066
CACCTCTC
+
FFFFFFFF
@A00769:11:HC3HCDRXX:1:2102:10872:33191
CACCTCTC
+
FFFF:FFF
@A00769:11:HC3HCDRXX:1:2102:11894:33207
CACCTCTC
+
FFFFFFFF
@A00769:11:HC3HCDRXX:1:2102:13910:33254
CACCTCTC
+
FFFFFFFF
@A00769:11:HC3HCDRXX:1:2102:18186:33270
CACCTCTC
+
FFFFFFFF
@A00769:11:HC3HCDRXX:1:2102:25771:33285
CACCTCTC
+
FFFFFFFF
@A00769:11:HC3HCDRXX:1:2102:32868:33395
CACCTCTC
+
FFFFFFFF
@A00769:11:HC3HCDRXX:1:2102:32886:33426
CACCTCTC
+
FFFFFFFF
@A00769:11:HC3HCDRXX:1:2102:3387:33473
CACCTCTC
+
FFFFFFFF
@A00769:11:HC3HCDRXX:1:2102:24560:33473
CACCTCTC
+
FFFFFFFF
@A00769:11:HC3HCDRXX:1:2102:1371:33489
CACCTCTC
+
FFFFFFFF
@A00769:11:HC3HCDRXX:1:2102:2582:33520
CACCTCTC
+
FFFFFFFF
@A00769:11:HC3HCDRXX:1:2102:12617:33552
CACCTCTC
+
FFFFFFFF
@A00769:11:HC3HCDRXX:1:2102:31114:33646
CACCTCTC
+
FFFFFFFF
@A00769:11:HC3HCDRXX:1:2102:27181:33661
CACCTCTC
+
FFFFFFFF
@A00769:11:HC3HCDRXX:1:2102:11568:33677
CACCTCTC
+
FFFFFFFF
@A00769:11:HC3HCDRXX:1:2102:11487:33692
CACCTCTC
+
FFFFFFFF
@A00769:11:HC3HCDRXX:1:2102:32072:33708
CACCTCTC
+
FFF:FFFF
@A00769:11:HC3HCDRXX:1:2102:32398:33739
CACCTCTC
+
FFFFFFFF
@A00769:11:HC3HCDRXX:1:2102:11957:33755
CACCTCTC
+
FFFFFFFF
@A00769:11:HC3HCDRXX:1:2102:27172:33771
CACCTCTC
+
FFFFFFFF
@A00769:11:HC3HCDRXX:1:2102:30779:33786
CACCTCTC
+
FFFFFFFF
@A00769:11:HC3HCDRXX:1:2102:21920:33818
CACCTCTC
+
FFFFFFFF
@A00769:11:HC3HCDRXX:1:2102:9308:33833
CACCTCTC
+
FFFFFFFF
@A00769:11:HC3HCDRXX:1:2102:15112:33833
CACCTCTC
+
FF:,,FFF
@A00769:11:HC3HCDRXX:1:2102:18747:33865
CACCTCTC
+
FF:,::FF
@A00769:11:HC3HCDRXX:1:2102:27950:33959
CACCTCTC
+
FFFFFFFF
@A00769:11:HC3HCDRXX:1:2102:24352:34115
CACCTCTC
+
FFFFFFFF
@A00769:11:HC3HCDRXX:1:2102:27290:34131
CACCTCTC
+
FFFFFFFF
@A00769:11:HC3HCDRXX:1:2102:16884:34147
CACCTCTC
+
FFF,:F:F
@A00769:11:HC3HCDRXX:1:2102:10601:34194
CACCTCTC
+
FFFFFFFF
@A00769:11:HC3HCDRXX:1:2102:25021:34397
CACCTCTC
+
FFFFFFFF
@A00769:11:HC3HCDRXX:1:2102:8305:34444
CACCTCTC
+
FFFFFFFF
@A00769:11:HC3HCDRXX:1:2102:20907:34475
CACCTCTC
+
FFFFFFFF
@A00769:11:HC3HCDRXX:1:2102:21097:34491
CACCTCTC
+
FFFFFFFF
@A00769:11:HC3HCDRXX:1:2102:3188:34538
CACCTCTC
+
FFFFFFFF
@A00769:11:HC3HCDRXX:1:2102:17092:34569
CACCTCTC
+
FFFF:F,F
@A00769:11:HC3HCDRXX:1:2102:4978:34632
CACCTCTC
+
F:FFFFFF
@A00769:11:HC3HCDRXX:1:2102:24162:34632
CACCTCTC
+
FFFFFF:F
@A00769:11:HC3HCDRXX:1:2102:32895:34663
CACCTCTC
+
FFFFFFFF
@A00769:11:HC3HCDRXX:1:2102:3685:34679
CACCTCTC
+
FFFFFFFF
@A00769:11:HC3HCDRXX:1:2102:17427:34679
CACCTCTC
+
FFFF::FF
@A00769:11:HC3HCDRXX:1:2102:11333:34741
CACCTCTC
+
FFFFF:FF
@A00769:11:HC3HCDRXX:1:2102:21522:34851
CACCTCTC
+
FFFFFFFF
@A00769:11:HC3HCDRXX:1:2102:4752:34898
CACCTCTC
+
FFFFFFFF
@A00769:11:HC3HCDRXX:1:2102:20338:34929
CACCTCTC
+
FFFFFFFF
@A00769:11:HC3HCDRXX:1:2102:26494:34945
CACCTCTC
+
FF,,F,FF
@A00769:11:HC3HCDRXX:1:2102:8947:34961
CACCTCTC
+
FFFFFFFF
@A00769:11:HC3HCDRXX:1:2102:12798:34961
CACCTCTC
+
FFFFFFFF
@A00769:11:HC3HCDRXX:1:2102:8938:35039
CACCTCTC
+
FFFFFFFF
@A00769:11:HC3HCDRXX:1:2102:30499:35086
CACCTCTC
+
F:FFFFFF
@A00769:11:HC3HCDRXX:1:2102:3983:35102
CACCTCTC
+
:FFFFFFF
@A00769:11:HC3HCDRXX:1:2102:23990:35149
CACCTCTC
+
FFFFFF:F
@A00769:11:HC3HCDRXX:1:2102:14751:35180
CACCTCTC
+
FFFFFFFF
@A00769:11:HC3HCDRXX:1:2102:23701:35180
CACCTCTC
+
FFFFFFFF
@A00769:11:HC3HCDRXX:1:2102:5159:35196
CACCTCTC
+
FFFFFFFF
@A00769:11:HC3HCDRXX:1:2102:9109:35211
CACCTCTC
+
FFFFFFFF
@A00769:11:HC3HCDRXX:1:2102:21739:35227
CACCTCTC
+
FFFFFFFF
@A00769:11:HC3HCDRXX:1:2102:20763:35321
CACCTCTC
+
FF:FFFFF
@A00769:11:HC3HCDRXX:1:2102:23963:35321
CACCTCTC
+
FFFFFFFF
@A00769:11:HC3HCDRXX:1:2102:26277:35321
CACCTCTC
+
FFFFFFFF
@A00769:11:HC3HCDRXX:1:2102:7355:35368
CACCTCTC
+
FFFFFFFF
@A00769:11:HC3HCDRXX:1:2102:12038:35368
CACCTCTC
+
FFFFFFFF
@A00769:11:HC3HCDRXX:1:2102:25165:35430
CACCTCTC
+
FFFFFFFF
@A00769:11:HC3HCDRXX:1:2102:17083:35462
CACCTCTC
+
FFFFFFFF
@A00769:11:HC3HCDRXX:1:2102:17354:35462
CACCTCTC
+
FFFFFFFF
@A00769:11:HC3HCDRXX:1:2102:17734:35462
CACCTCTC
+
FFFFFFFF
@A00769:11:HC3HCDRXX:1:2102:19009:35477
CACCTCTC
+
FFFFFFFF
@A00769:11:HC3HCDRXX:1:2102:4517:35493
CACCTCTC
+
FFFFFFFF
@A00769:11:HC3HCDRXX:1:2102:22263:35540
CACCTCTC
+
FFFFFFFF
@A00769:11:HC3HCDRXX:1:2102:24587:35587
CACCTCTC
+
FFFFFFFF
@A00769:11:HC3HCDRXX:1:2102:23755:35650
CACCTCTC
+
FFFFFFFF
@A00769:11:HC3HCDRXX:1:2102:21802:35744
CACCTCTC
+
FFFFFFFF
@A00769:11:HC3HCDRXX:1:2102:29243:35759
CACCTCTC
+
FFFFFFFF
@A00769:11:HC3HCDRXX:1:2102:25048:35822
CACCTCTC
+
FFFFFFFF
@A00769:11:HC3HCDRXX:1:2102:4173:35837
CACCTCTC
+
FFFFFFFF
@A00769:11:HC3HCDRXX:1:2102:5782:35837
CACCTCTC
+
FFFFFFFF
@A00769:11:HC3HCDRXX:1:2102:19045:35853
CACCTCTC
+
FFFFFFFF
@A00769:11:HC3HCDRXX:1:2102:23014:35963
CACCTCTC
+
FFFFFFFF
@A00769:11:HC3HCDRXX:1:2102:19913:36041
CACCTCTC
+
FFFFFFFF
@A00769:11:HC3HCDRXX:1:2102:20202:36041
CACCTCTC
+
:FF,FFFF
@A00769:11:HC3HCDRXX:1:2102:7003:36072
CACCTCTC
+
FFFFFFFF
@A00769:11:HC3HCDRXX:1:2102:23176:36088
CACCTCTC
+
FFFF:FFF
@A00769:11:HC3HCDRXX:1:2102:25518:36166
CACCTCTC
+
FFFFFFFF
@A00769:11:HC3HCDRXX:1:2102:8802:36182
CACCTCTC
+
FFFFFFFF
@A00769:11:HC3HCDRXX:1:2102:19560:36182
CACCTCTC
+
FFFFFFFF
@A00769:11:HC3HCDRXX:1:2102:30996:36260
CACCTCTC
+
FFFFFFFF
@A00769:11:HC3HCDRXX:1:2102:18475:36307
CACCTCTC
+
FFFFFFFF
@A00769:11:HC3HCDRXX:1:2102:21911:36307
CACCTCTC
+
FFFFFFFF
@A00769:11:HC3HCDRXX:1:2102:5819:36338
CACCTCTC
+
FFFFFFFF
@A00769:11:HC3HCDRXX:1:2102:20347:36417
CACCTCTC
+
FFFFFFFF
@A00769:11:HC3HCDRXX:1:2102:26892:36448
CACCTCTC
+
FFFFFFFF
@A00769:11:HC3HCDRXX:1:2102:17390:36495
CACCTCTC
+
FFFFFFFF
@A00769:11:HC3HCDRXX:1:2102:14977:36605
CACCTCTC
+
FFFFFFFF
@A00769:11:HC3HCDRXX:1:2102:8341:36636
CACCTCTC
+
FFFFFFFF
@A00769:11:HC3HCDRXX:1:2102:26169:36636
CACCTCTC
+
FFF:FFFF
@A00769:11:HC3HCDRXX:1:2102:26277:36636
CACCTCTC
+
FFFFFFFF
@A00769:11:HC3HCDRXX:1:2102:21567:36683
CACCTCTC
+
:FFFFFFF
@A00769:11:HC3HCDRXX:1:2102:30644:36746
CACCTCTC
+
FFFFFFFF
@A00769:11:HC3HCDRXX:1:2102:13105:36777
CACCTCTC
+
FFFFFFFF
@A00769:11:HC3HCDRXX:1:2102:26304:36777
CACCTCTC
+
FFFFFFFF
@A00769:11:HC3HCDRXX:1:2102:10818:36855
CACCTCTC
+
FFFFFFFF
@A00769:11:HC3HCDRXX:1:2102:22516:36886
CACCTCTC
+
F::,F:FF
@A00769:11:HC3HCDRXX:1:2102:26341:36933
CACCTCTC
+
FFFFFFFF
@A00769:11:HC3HCDRXX:1:2102:6922:36996
CACCTCTC
+
FFFFFFFF
@A00769:11:HC3HCDRXX:1:2102:18765:37027
CACCTCTC
+
FFFFFFFF
@A00769:11:HC3HCDRXX:1:2102:4562:37043
CACCTCTC
+
FFFFFFFF
@A00769:11:HC3HCDRXX:1:2102:30689:37043
CACCTCTC
+
FFFFFFFF
@A00769:11:HC3HCDRXX:1:2103:12717:1031
CACCTCTC
+
FFFFFFFF
@A00769:11:HC3HCDRXX:1:2103:27172:1078
CACCTCTC
+
FFFFFFFF
@A00769:11:HC3HCDRXX:1:2103:7997:1094
CACCTCTC
+
FFFFFFFF
@A00769:11:HC3HCDRXX:1:2103:6271:1110
CACCTCTC
+
FFFFFFFF
@A00769:11:HC3HCDRXX:1:2103:17924:1125
CACCTCTC
+
FFFFFFFF
@A00769:11:HC3HCDRXX:1:2103:18403:1172
CACCTCTC
+
FFFFFFFF
@A00769:11:HC3HCDRXX:1:2103:6551:1251
CACCTCTC
+
FFFFFFFF
@A00769:11:HC3HCDRXX:1:2103:24849:1251
CACCTCTC
+
FFFFFFFF
@A00769:11:HC3HCDRXX:1:2103:31910:1266
CACCTCTC
+
FFFFFFFF
@A00769:11:HC3HCDRXX:1:2103:16098:1344
CACCTCTC
+
FFFFFFFF
@A00769:11:HC3HCDRXX:1:2103:25283:1376
CACCTCTC
+
FFFFFF:F
@A00769:11:HC3HCDRXX:1:2103:20853:1407
CACCTCTC
+
FFFFFFFF
@A00769:11:HC3HCDRXX:1:2103:8368:1423
CACCTCTC
+
FFFFFFFF
@A00769:11:HC3HCDRXX:1:2103:12264:1438
CACCTCTC
+
FFFFFFFF
@A00769:11:HC3HCDRXX:1:2103:19280:1501
CACCTCTC
+
FFFFFFFF
@A00769:11:HC3HCDRXX:1:2103:13322:1517
CACCTCTC
+
FFFFFFFF
@A00769:11:HC3HCDRXX:1:2103:9317:1626
CACCTCTC
+
FFFFFFFF
@A00769:11:HC3HCDRXX:1:2103:28646:1814
CACCTCTC
+
FFFFFFFF
@A00769:11:HC3HCDRXX:1:2103:27715:1892
CACCTCTC
+
FFFFFFFF
@A00769:11:HC3HCDRXX:1:2103:9905:1924
CACCTCTC
+
FFFFFFFF
@A00769:11:HC3HCDRXX:1:2103:8404:2018
CACCTCTC
+
FFFFFFFF
@A00769:11:HC3HCDRXX:1:2103:24677:2049
CACCTCTC
+
FFFFFFFF
@A00769:11:HC3HCDRXX:1:2103:4463:2080
CACCTCTC
+
FFFFFFFF
@A00769:11:HC3HCDRXX:1:2103:25816:2080
CACCTCTC
+
FFFFFFFF
@A00769:11:HC3HCDRXX:1:2103:16984:2096
CACCTCTC
+
FFFFFFFF
@A00769:11:HC3HCDRXX:1:2103:22779:2112
CACCTCTC
+
FFFFFFFF
@A00769:11:HC3HCDRXX:1:2103:5339:2127
CACCTCTC
+
FFFFFFFF
@A00769:11:HC3HCDRXX:1:2103:16803:2127
CACCTCTC
+
FFFFFFFF
@A00769:11:HC3HCDRXX:1:2103:18973:2127
CACCTCTC
+
FFFFFFFF
@A00769:11:HC3HCDRXX:1:2103:19009:2253
CACCTCTC
+
FFFFFFFF
@A00769:11:HC3HCDRXX:1:2103:24126:2253
CACCTCTC
+
FFFFFFFF
@A00769:11:HC3HCDRXX:1:2103:26919:2331
CACCTCTC
+
FF,FFFFF
@A00769:11:HC3HCDRXX:1:2103:32759:2331
CACCTCTC
+
FFFFFFFF
@A00769:11:HC3HCDRXX:1:2103:8739:2378
CACCTCTC
+
FFFFFFFF
@A00769:11:HC3HCDRXX:1:2103:28574:2378
CACCTCTC
+
FFFFFFFF
@A00769:11:HC3HCDRXX:1:2103:31937:2378
CACCTCTC
+
FFFFFF:F
@A00769:11:HC3HCDRXX:1:2103:7563:2409
CACCTCTC
+
FFFFFFFF
@A00769:11:HC3HCDRXX:1:2103:5638:2456
CACCTCTC
+
FFFFFFFF
@A00769:11:HC3HCDRXX:1:2103:17571:2456
CACCTCTC
+
FFFFFFFF
@A00769:11:HC3HCDRXX:1:2103:21658:2456
CACCTCTC
+
FFFFFFFF
@A00769:11:HC3HCDRXX:1:2103:20898:2519
CACCTCTC
+
:FFFFFFF
@A00769:11:HC3HCDRXX:1:2103:17002:2597
CACCTCTC
+
FFFF:FFF
@A00769:11:HC3HCDRXX:1:2103:11749:2613
CACCTCTC
+
FFFFFFFF
@A00769:11:HC3HCDRXX:1:2103:20853:2628
CACCTCTC
+
FFFFFFFF
@A00769:11:HC3HCDRXX:1:2103:27362:2628
CACCTCTC
+
FFFFFFFF
@A00769:11:HC3HCDRXX:1:2103:7690:2691
CACCTCTC
+
FFFFFFFF
@A00769:11:HC3HCDRXX:1:2103:8305:2722
CACCTCTC
+
FFFFFFFF
@A00769:11:HC3HCDRXX:1:2103:18638:2738
CACCTCTC
+
FFFFFFFF
@A00769:11:HC3HCDRXX:1:2103:3224:2910
CACCTCTC
+
FFFFFFFF
@A00769:11:HC3HCDRXX:1:2103:7853:2942
CACCTCTC
+
FFFFFFFF
@A00769:11:HC3HCDRXX:1:2103:14615:2942
CACCTCTC
+
FFFFFFFF
@A00769:11:HC3HCDRXX:1:2103:14552:2957
CACCTCTC
+
FFFFFFFF
@A00769:11:HC3HCDRXX:1:2103:11116:2988
CACCTCTC
+
FFFFFFFF
@A00769:11:HC3HCDRXX:1:2103:27868:3004
CACCTCTC
+
FFFFFFFF
@A00769:11:HC3HCDRXX:1:2103:9923:3020
CACCTCTC
+
FFFFFFFF
@A00769:11:HC3HCDRXX:1:2103:17454:3035
CACCTCTC
+
FFFFFFFF
@A00769:11:HC3HCDRXX:1:2103:7753:3082
CACCTCTC
+
FFFFFFFF
@A00769:11:HC3HCDRXX:1:2103:21712:3082
CACCTCTC
+
FFFFFFFF
@A00769:11:HC3HCDRXX:1:2103:3920:3176
CACCTCTC
+
FFFFFFFF
@A00769:11:HC3HCDRXX:1:2103:3956:3239
CACCTCTC
+
FFFFFFFF
@A00769:11:HC3HCDRXX:1:2103:25057:3302
CACCTCTC
+
FFFFFFFF
@A00769:11:HC3HCDRXX:1:2103:24650:3411
CACCTCTC
+
FFFFFFFF
@A00769:11:HC3HCDRXX:1:2103:8079:3427
CACCTCTC
+
FFFFFFFF
@A00769:11:HC3HCDRXX:1:2103:19560:3427
CACCTCTC
+
FFFFF:FF
@A00769:11:HC3HCDRXX:1:2103:20193:3427
CACCTCTC
+
FFFFFFFF
@A00769:11:HC3HCDRXX:1:2103:20681:3427
CACCTCTC
+
FFFFFFFF
@A00769:11:HC3HCDRXX:1:2103:15483:3443
CACCTCTC
+
FFFFFFFF
@A00769:11:HC3HCDRXX:1:2103:1127:3505
CACCTCTC
+
FFFFFFFF
@A00769:11:HC3HCDRXX:1:2103:3622:3537
CACCTCTC
+
FFFFFFFF
@A00769:11:HC3HCDRXX:1:2103:1072:3568
CACCTCTC
+
FFFFFFFF
@A00769:11:HC3HCDRXX:1:2103:25626:3630
CACCTCTC
+
FFFFFFFF
@A00769:11:HC3HCDRXX:1:2103:3414:3709
CACCTCTC
+
FFFFFFFF
@A00769:11:HC3HCDRXX:1:2103:8404:3803
CACCTCTC
+
FFFFFFFF
@A00769:11:HC3HCDRXX:1:2103:31512:3834
CACCTCTC
+
FFFFFFFF
@A00769:11:HC3HCDRXX:1:2103:27887:3850
CACCTCTC
+
FFFFFFFF
@A00769:11:HC3HCDRXX:1:2103:23411:3865
CACCTCTC
+
FFFFFFFF
@A00769:11:HC3HCDRXX:1:2103:5159:3881
CACCTCTC
+
FFFFFFFF
@A00769:11:HC3HCDRXX:1:2103:26078:3944
CACCTCTC
+
FFFFFFFF
@A00769:11:HC3HCDRXX:1:2103:24352:4085
CACCTCTC
+
FFFFFFFF
@A00769:11:HC3HCDRXX:1:2103:4481:4147
CACCTCTC
+
FFFFFFFF
@A00769:11:HC3HCDRXX:1:2103:21902:4194
CACCTCTC
+
FFFFFFFF
@A00769:11:HC3HCDRXX:1:2103:8404:4241
CACCTCTC
+
FFFFFFFF
@A00769:11:HC3HCDRXX:1:2103:9173:4257
CACCTCTC
+
FFFFFFFF
@A00769:11:HC3HCDRXX:1:2103:25970:4257
CACCTCTC
+
FFFFFFFF
@A00769:11:HC3HCDRXX:1:2103:8495:4304
CACCTCTC
+
FFFFFFFF
@A00769:11:HC3HCDRXX:1:2103:3170:4382
CACCTCTC
+
FFFFFFFF
@A00769:11:HC3HCDRXX:1:2103:27398:4413
CACCTCTC
+
FFFFFFFF
@A00769:11:HC3HCDRXX:1:2103:15691:4429
CACCTCTC
+
FFFFFFFF
@A00769:11:HC3HCDRXX:1:2103:20283:4429
CACCTCTC
+
FFFFFFFF
@A00769:11:HC3HCDRXX:1:2103:16477:4445
CACCTCTC
+
FFFFFFFF
@A00769:11:HC3HCDRXX:1:2103:25319:4476
CACCTCTC
+
FFFFFFFF
@A00769:11:HC3HCDRXX:1:2103:10574:4492
CACCTCTC
+
FFFFFFFF
@A00769:11:HC3HCDRXX:1:2103:22019:4492
CACCTCTC
+
FFFFFFFF
@A00769:11:HC3HCDRXX:1:2103:6641:4507
CACCTCTC
+
FFFFFFFF
@A00769:11:HC3HCDRXX:1:2103:28067:4539
CACCTCTC
+
FFFFFFFF
@A00769:11:HC3HCDRXX:1:2103:22661:4570
CACCTCTC
+
FFFFFFFF
@A00769:11:HC3HCDRXX:1:2103:21404:4586
CACCTCTC
+
FFFFFFFF
@A00769:11:HC3HCDRXX:1:2103:30689:4633
CACCTCTC
+
FFFFFFFF
@A00769:11:HC3HCDRXX:1:2103:23610:4648
CACCTCTC
+
:FFFFFFF
@A00769:11:HC3HCDRXX:1:2103:27805:4648
CACCTCTC
+
FFFFFFFF
@A00769:11:HC3HCDRXX:1:2103:8323:4664
CACCTCTC
+
FFFFFFFF
@A00769:11:HC3HCDRXX:1:2103:19515:4664
CACCTCTC
+
FFFFFFFF
@A00769:11:HC3HCDRXX:1:2103:12454:4773
CACCTCTC
+
F:F:FFFF
@A00769:11:HC3HCDRXX:1:2103:25265:4789
CACCTCTC
+
FFFFFFFF
@A00769:11:HC3HCDRXX:1:2103:3631:4867
CACCTCTC
+
FFFFFFFF
@A00769:11:HC3HCDRXX:1:2103:12364:4867
CACCTCTC
+
FFFF,FFF
@A00769:11:HC3HCDRXX:1:2103:13973:4930
CACCTCTC
+
FFF:::FF
@A00769:11:HC3HCDRXX:1:2103:29514:4946
CACCTCTC
+
FF,FFFFF
@A00769:11:HC3HCDRXX:1:2103:30689:4946
CACCTCTC
+
FFFFFFFF
@A00769:11:HC3HCDRXX:1:2103:31358:4977
CACCTCTC
+
FFFFFFFF
@A00769:11:HC3HCDRXX:1:2103:16206:5102
CACCTCTC
+
FFFFFFFF
@A00769:11:HC3HCDRXX:1:2103:14470:5165
CACCTCTC
+
FFFFFFFF
@A00769:11:HC3HCDRXX:1:2103:8585:5212
CACCTCTC
+
FFF:FFFF
@A00769:11:HC3HCDRXX:1:2103:32398:5306
CACCTCTC
+
FFFFFFFF
@A00769:11:HC3HCDRXX:1:2103:15555:5353
CACCTCTC
+
FFFFFFFF
@A00769:11:HC3HCDRXX:1:2103:8748:5400
CACCTCTC
+
FFFFFFFF
@A00769:11:HC3HCDRXX:1:2103:30110:5447
CACCTCTC
+
FFFFFFFF
@A00769:11:HC3HCDRXX:1:2103:17960:5509
CACCTCTC
+
FFFFFFFF
@A00769:11:HC3HCDRXX:1:2103:31819:5619
CACCTCTC
+
FFFFFFFF
@A00769:11:HC3HCDRXX:1:2103:4056:5666
CACCTCTC
+
FFFFFFFF
@A00769:11:HC3HCDRXX:1:2103:13440:5760
CACCTCTC
+
FFFFFFFF
@A00769:11:HC3HCDRXX:1:2103:16405:5760
CACCTCTC
+
FFFFFFFF
@A00769:11:HC3HCDRXX:1:2103:8666:5822
CACCTCTC
+
FFFFFFFF
@A00769:11:HC3HCDRXX:1:2103:19831:5838
CACCTCTC
+
FFFFFFFF
@A00769:11:HC3HCDRXX:1:2103:1660:5932
CACCTCTC
+
FFFFFFFF
@A00769:11:HC3HCDRXX:1:2103:13602:6042
CACCTCTC
+
FFFFFFFF
@A00769:11:HC3HCDRXX:1:2103:6994:6057
CACCTCTC
+
FFFFFFFF
@A00769:11:HC3HCDRXX:1:2103:4074:6136
CACCTCTC
+
FFFFFFFF
@A00769:11:HC3HCDRXX:1:2103:9200:6151
CACCTCTC
+
FFFFFFFF
@A00769:11:HC3HCDRXX:1:2103:20356:6183
CACCTCTC
+
FFFFFFFF
@A00769:11:HC3HCDRXX:1:2103:27028:6183
CACCTCTC
+
FFFFFFFF
@A00769:11:HC3HCDRXX:1:2103:3992:6214
CACCTCTC
+
FFFFFFFF
@A00769:11:HC3HCDRXX:1:2103:6054:6214
CACCTCTC
+
FFFFFFFF
@A00769:11:HC3HCDRXX:1:2103:20790:6277
CACCTCTC
+
FFFFFFFF
@A00769:11:HC3HCDRXX:1:2103:2564:6339
CACCTCTC
+
FFFFFFFF
@A00769:11:HC3HCDRXX:1:2103:28158:6355
CACCTCTC
+
FFFFFFFF
@A00769:11:HC3HCDRXX:1:2103:8820:6402
CACCTCTC
+
FFFFFFFF
@A00769:11:HC3HCDRXX:1:2103:20717:6433
CACCTCTC
+
FF:FFFFF
@A00769:11:HC3HCDRXX:1:2103:13340:6590
CACCTCTC
+
FFFFFFFF
@A00769:11:HC3HCDRXX:1:2103:26286:6621
CACCTCTC
+
FFFFFFFF
@A00769:11:HC3HCDRXX:1:2103:15257:6652
CACCTCTC
+
FFFFFFFF
@A00769:11:HC3HCDRXX:1:2103:2031:6699
CACCTCTC
+
,FF,,,:F
@A00769:11:HC3HCDRXX:1:2103:26784:6699
CACCTCTC
+
FFFFFFFF
@A00769:11:HC3HCDRXX:1:2103:10411:6715
CACCTCTC
+
FFF,FFF:
@A00769:11:HC3HCDRXX:1:2103:8793:6731
CACCTCTC
+
FFFFFFFF
@A00769:11:HC3HCDRXX:1:2103:18701:6731
CACCTCTC
+
FFFFFFFF
@A00769:11:HC3HCDRXX:1:2103:3522:6809
CACCTCTC
+
FFF:F:::
@A00769:11:HC3HCDRXX:1:2103:23285:6809
CACCTCTC
+
FFFFFFFF
@A00769:11:HC3HCDRXX:1:2103:18493:6840
CACCTCTC
+
FFFFFFFF
@A00769:11:HC3HCDRXX:1:2103:6614:6934
CACCTCTC
+
FFFFFFFF
@A00769:11:HC3HCDRXX:1:2103:4526:6950
CACCTCTC
+
FFFFFFFF
@A00769:11:HC3HCDRXX:1:2103:29668:6997
CACCTCTC
+
FFFFFFFF
@A00769:11:HC3HCDRXX:1:2103:20256:7012
CACCTCTC
+
FFFFFFFF
@A00769:11:HC3HCDRXX:1:2103:15953:7044
CACCTCTC
+
FFFFFFFF
@A00769:11:HC3HCDRXX:1:2103:16857:7044
CACCTCTC
+
FFFFFFFF
@A00769:11:HC3HCDRXX:1:2103:9399:7059
CACCTCTC
+
FFFFFFFF
@A00769:11:HC3HCDRXX:1:2103:17318:7059
CACCTCTC
+
FFFFFFFF
@A00769:11:HC3HCDRXX:1:2103:9146:7247
CACCTCTC
+
FFFFFFFF
@A00769:11:HC3HCDRXX:1:2103:10493:7326
CACCTCTC
+
FFFFFFFF
@A00769:11:HC3HCDRXX:1:2103:14669:7326
CACCTCTC
+
FFFFFFFF
@A00769:11:HC3HCDRXX:1:2103:26549:7326
CACCTCTC
+
FFFFFFFF
@A00769:11:HC3HCDRXX:1:2103:2772:7357
CACCTCTC
+
FFFFFFFF
@A00769:11:HC3HCDRXX:1:2103:17011:7373
CACCTCTC
+
FFFFFFFF
@A00769:11:HC3HCDRXX:1:2103:25473:7373
CACCTCTC
+
FFFFFFFF
@A00769:11:HC3HCDRXX:1:2103:8486:7420
CACCTCTC
+
FFFFFFFF
@A00769:11:HC3HCDRXX:1:2103:8874:7435
CACCTCTC
+
FFFFFFF:
@A00769:11:HC3HCDRXX:1:2103:15863:7482
CACCTCTC
+
FFF,FFFF
@A00769:11:HC3HCDRXX:1:2103:27181:7513
CACCTCTC
+
FFFFFFFF
@A00769:11:HC3HCDRXX:1:2103:9706:7529
CACCTCTC
+
FFF,FFFF
@A00769:11:HC3HCDRXX:1:2103:4472:7545
CACCTCTC
+
FFFFFFFF
@A00769:11:HC3HCDRXX:1:2103:20699:7560
CACCTCTC
+
FFFFFFFF
@A00769:11:HC3HCDRXX:1:2103:26576:7592
CACCTCTC
+
FFFFFFFF
@A00769:11:HC3HCDRXX:1:2103:30282:7592
CACCTCTC
+
FFFFFFFF
@A00769:11:HC3HCDRXX:1:2103:5285:7607
CACCTCTC
+
FFFFFFFF
@A00769:11:HC3HCDRXX:1:2103:9932:7607
CACCTCTC
+
FFFFFFFF
@A00769:11:HC3HCDRXX:1:2103:15411:7607
CACCTCTC
+
FFFFFFFF
@A00769:11:HC3HCDRXX:1:2103:30653:7607
CACCTCTC
+
FFFFFFFF
@A00769:11:HC3HCDRXX:1:2103:9453:7623
CACCTCTC
+
FFFFFFFF
@A00769:11:HC3HCDRXX:1:2103:32606:7639
CACCTCTC
+
FFF,,,:F
@A00769:11:HC3HCDRXX:1:2103:32416:7654
CACCTCTC
+
FFFFFFFF
@A00769:11:HC3HCDRXX:1:2103:15465:7733
CACCTCTC
+
FFFFFFFF
@A00769:11:HC3HCDRXX:1:2103:29179:7748
CACCTCTC
+
FFFFFFFF
@A00769:11:HC3HCDRXX:1:2103:29234:7748
CACCTCTC
+
FFF,F,FF
@A00769:11:HC3HCDRXX:1:2103:16703:7811
CACCTCTC
+
FFFFFFFF
@A00769:11:HC3HCDRXX:1:2103:12698:7827
CACCTCTC
+
FFFFFFFF
@A00769:11:HC3HCDRXX:1:2103:12997:7874
CACCTCTC
+
FFFFFFFF
@A00769:11:HC3HCDRXX:1:2103:30391:7874
CACCTCTC
+
FFFFFFFF
@A00769:11:HC3HCDRXX:1:2103:21884:7889
CACCTCTC
+
FFFFFFFF
@A00769:11:HC3HCDRXX:1:2103:29306:7936
CACCTCTC
+
FFFFFFFF
@A00769:11:HC3HCDRXX:1:2103:14868:7952
CACCTCTC
+
FFFFFFFF
@A00769:11:HC3HCDRXX:1:2103:11984:7999
CACCTCTC
+
FF:FFFFF
@A00769:11:HC3HCDRXX:1:2103:12093:7999
CACCTCTC
+
FFFFFFFF
@A00769:11:HC3HCDRXX:1:2103:19651:8093
CACCTCTC
+
FFFFFFFF
@A00769:11:HC3HCDRXX:1:2103:32651:8093
CACCTCTC
+
FFFFFFFF
@A00769:11:HC3HCDRXX:1:2103:12463:8140
CACCTCTC
+
FFFFFFFF
@A00769:11:HC3HCDRXX:1:2103:5782:8155
CACCTCTC
+
FFFFFFFF
@A00769:11:HC3HCDRXX:1:2103:11912:8155
CACCTCTC
+
FFFFFFFF
@A00769:11:HC3HCDRXX:1:2103:25563:8187
CACCTCTC
+
FFFFFFFF
@A00769:11:HC3HCDRXX:1:2103:32036:8187
CACCTCTC
+
FFFFFFFF
@A00769:11:HC3HCDRXX:1:2103:14290:8234
CACCTCTC
+
FFFFFFFF
@A00769:11:HC3HCDRXX:1:2103:29921:8249
CACCTCTC
+
FFFFFFFF
@A00769:11:HC3HCDRXX:1:2103:13132:8265
CACCTCTC
+
FFFFFFFF
@A00769:11:HC3HCDRXX:1:2103:13928:8390
CACCTCTC
+
FFFFFFFF
@A00769:11:HC3HCDRXX:1:2103:13087:8437
CACCTCTC
+
FFFFFFFF
@A00769:11:HC3HCDRXX:1:2103:18945:8469
CACCTCTC
+
FFFFFFFF
@A00769:11:HC3HCDRXX:1:2103:9064:8484
CACCTCTC
+
FFFFFFFF
@A00769:11:HC3HCDRXX:1:2103:24252:8516
CACCTCTC
+
FFF,FFFF
@A00769:11:HC3HCDRXX:1:2103:27199:8516
CACCTCTC
+
FFFFFFFF
@A00769:11:HC3HCDRXX:1:2103:21712:8594
CACCTCTC
+
FFFFFFFF
@A00769:11:HC3HCDRXX:1:2103:23954:8625
CACCTCTC
+
FFFFFFFF
@A00769:11:HC3HCDRXX:1:2103:6036:8688
CACCTCTC
+
FFFFFF:F
@A00769:11:HC3HCDRXX:1:2103:28863:8766
CACCTCTC
+
FFFFFFFF
@A00769:11:HC3HCDRXX:1:2103:29821:8766
CACCTCTC
+
FFFFFFFF
@A00769:11:HC3HCDRXX:1:2103:8965:8938
CACCTCTC
+
FFFFFFFF
@A00769:11:HC3HCDRXX:1:2103:12138:9017
CACCTCTC
+
F:F::FFF
@A00769:11:HC3HCDRXX:1:2103:13539:9064
CACCTCTC
+
FFFFFFFF
@A00769:11:HC3HCDRXX:1:2103:16703:9064
CACCTCTC
+
FFFFFFFF
@A00769:11:HC3HCDRXX:1:2103:8829:9111
CACCTCTC
+
FFFFFFFF
@A00769:11:HC3HCDRXX:1:2103:14805:9126
CACCTCTC
+
FFFFFFFF
@A00769:11:HC3HCDRXX:1:2103:24343:9142
CACCTCTC
+
FFFFFFFF
@A00769:11:HC3HCDRXX:1:2103:19343:9157
CACCTCTC
+
FFFFFFFF
@A00769:11:HC3HCDRXX:1:2103:20148:9173
CACCTCTC
+
FFFFFFFF
@A00769:11:HC3HCDRXX:1:2103:31828:9173
CACCTCTC
+
FFFFFF,F
@A00769:11:HC3HCDRXX:1:2103:5303:9204
CACCTCTC
+
FFFFFFFF
@A00769:11:HC3HCDRXX:1:2103:31665:9204
CACCTCTC
+
FFFFFFFF
@A00769:11:HC3HCDRXX:1:2103:4435:9267
CACCTCTC
+
FFFFFFFF
@A00769:11:HC3HCDRXX:1:2103:27715:9283
CACCTCTC
+
FFFFFFFF
@A00769:11:HC3HCDRXX:1:2103:28275:9377
CACCTCTC
+
FFFFFFFF
@A00769:11:HC3HCDRXX:1:2103:2121:9424
CACCTCTC
+
FFFFFF:F
@A00769:11:HC3HCDRXX:1:2103:22281:9424
CACCTCTC
+
FFFFFFFF
@A00769:11:HC3HCDRXX:1:2103:8793:9518
CACCTCTC
+
FFFFFFFF
@A00769:11:HC3HCDRXX:1:2103:27010:9627
CACCTCTC
+
FFFFFFFF
@A00769:11:HC3HCDRXX:1:2103:5267:9674
CACCTCTC
+
FF:F::FF
@A00769:11:HC3HCDRXX:1:2103:13964:9706
CACCTCTC
+
FFFFFFFF
@A00769:11:HC3HCDRXX:1:2103:20636:9768
CACCTCTC
+
FFFFFFFF
@A00769:11:HC3HCDRXX:1:2103:28248:9768
CACCTCTC
+
FFFFFFFF
@A00769:11:HC3HCDRXX:1:2103:22525:9815
CACCTCTC
+
FFFFFFFF
@A00769:11:HC3HCDRXX:1:2103:1823:9909
CACCTCTC
+
FFF,FF,F
@A00769:11:HC3HCDRXX:1:2103:8440:9909
CACCTCTC
+
FFFFF:FF
@A00769:11:HC3HCDRXX:1:2103:19750:9925
CACCTCTC
+
FFFFFFFF
@A00769:11:HC3HCDRXX:1:2103:15203:9940
CACCTCTC
+
FFFFFFFF
@A00769:11:HC3HCDRXX:1:2103:15338:9956
CACCTCTC
+
FFFFFFFF
@A00769:11:HC3HCDRXX:1:2103:15347:10097
CACCTCTC
+
FFFFFFFF
@A00769:11:HC3HCDRXX:1:2103:17427:10097
CACCTCTC
+
FFFFFFFF
@A00769:11:HC3HCDRXX:1:2103:1796:10113
CACCTCTC
+
FFFFFFFF
@A00769:11:HC3HCDRXX:1:2103:9959:10160
CACCTCTC
+
FFFFFFFF
@A00769:11:HC3HCDRXX:1:2103:15700:10207
CACCTCTC
+
FF:F,,FF
@A00769:11:HC3HCDRXX:1:2103:16495:10238
CACCTCTC
+
FFF:FF:F
@A00769:11:HC3HCDRXX:1:2103:6316:10300
CACCTCTC
+
FFFFFFFF
@A00769:11:HC3HCDRXX:1:2103:2627:10363
CACCTCTC
+
FFFFFFFF
@A00769:11:HC3HCDRXX:1:2103:17761:10363
CACCTCTC
+
FFFFFFFF
@A00769:11:HC3HCDRXX:1:2103:1913:10379
CACCTCTC
+
FFFFFFFF
@A00769:11:HC3HCDRXX:1:2103:25500:10457
CACCTCTC
+
FFFFFFFF
@A00769:11:HC3HCDRXX:1:2103:3522:10473
CACCTCTC
+
FFFFFFFF
@A00769:11:HC3HCDRXX:1:2103:28357:10551
CACCTCTC
+
FFFFFFFF
@A00769:11:HC3HCDRXX:1:2103:13521:10598
CACCTCTC
+
FFFFFFFF
@A00769:11:HC3HCDRXX:1:2103:1253:10614
CACCTCTC
+
FFFFFFFF
@A00769:11:HC3HCDRXX:1:2103:22607:10770
CACCTCTC
+
FFFFFFFF
@A00769:11:HC3HCDRXX:1:2103:25771:10802
CACCTCTC
+
FFFFFFFF
@A00769:11:HC3HCDRXX:1:2103:28501:10864
CACCTCTC
+
FFFFFFFF
@A00769:11:HC3HCDRXX:1:2103:27534:10880
CACCTCTC
+
FFFFFFFF
@A00769:11:HC3HCDRXX:1:2103:1497:10911
CACCTCTC
+
FFFFFFFF
@A00769:11:HC3HCDRXX:1:2103:5502:11052
CACCTCTC
+
FFFFFFFF
@A00769:11:HC3HCDRXX:1:2103:2645:11083
CACCTCTC
+
FFFFFFFF
@A00769:11:HC3HCDRXX:1:2103:28049:11083
CACCTCTC
+
FFFFFFFF
@A00769:11:HC3HCDRXX:1:2103:3143:11099
CACCTCTC
+
FFFFFFFF
@A00769:11:HC3HCDRXX:1:2103:27254:11177
CACCTCTC
+
FFFFFFFF
@A00769:11:HC3HCDRXX:1:2103:30572:11287
CACCTCTC
+
FFFFFFFF
@A00769:11:HC3HCDRXX:1:2103:29197:11318
CACCTCTC
+
FFFFFFFF
@A00769:11:HC3HCDRXX:1:2103:29270:11318
CACCTCTC
+
FFFFFFFF
@A00769:11:HC3HCDRXX:1:2103:8648:11334
CACCTCTC
+
FFFFFFFF
@A00769:11:HC3HCDRXX:1:2103:28601:11350
CACCTCTC
+
FFFFFFFF
@A00769:11:HC3HCDRXX:1:2103:10068:11443
CACCTCTC
+
FFFFFFFF
@A00769:11:HC3HCDRXX:1:2103:10104:11443
CACCTCTC
+
FFFFFFFF
@A00769:11:HC3HCDRXX:1:2103:28212:11459
CACCTCTC
+
F:FFFFFF
@A00769:11:HC3HCDRXX:1:2103:20627:11475
CACCTCTC
+
FFFFFFFF
@A00769:11:HC3HCDRXX:1:2103:13295:11490
CACCTCTC
+
FFFFFFFF
@A00769:11:HC3HCDRXX:1:2103:4725:11522
CACCTCTC
+
FFFFFFFF
@A00769:11:HC3HCDRXX:1:2103:17201:11522
CACCTCTC
+
FFFFFFFF
@A00769:11:HC3HCDRXX:1:2103:28989:11522
CACCTCTC
+
FFFFFFFF
@A00769:11:HC3HCDRXX:1:2103:5493:11537
CACCTCTC
+
FFFFFFFF
@A00769:11:HC3HCDRXX:1:2103:22580:11537
CACCTCTC
+
FFFFFFFF
@A00769:11:HC3HCDRXX:1:2103:24542:11584
CACCTCTC
+
FFFFFFFF
@A00769:11:HC3HCDRXX:1:2103:10592:11631
CACCTCTC
+
FFFFFFFF
@A00769:11:HC3HCDRXX:1:2103:24026:11757
CACCTCTC
+
,,FFF,FF
@A00769:11:HC3HCDRXX:1:2103:12581:11913
CACCTCTC
+
FFFFFFFF
@A00769:11:HC3HCDRXX:1:2103:7979:11929
CACCTCTC
+
FFFFFFF:
@A00769:11:HC3HCDRXX:1:2103:27977:11929
CACCTCTC
+
FFFFFFFF
@A00769:11:HC3HCDRXX:1:2103:32660:11929
CACCTCTC
+
FFFFFFFF
@A00769:11:HC3HCDRXX:1:2103:13693:12023
CACCTCTC
+
FFFFFFFF
@A00769:11:HC3HCDRXX:1:2103:29532:12085
CACCTCTC
+
FFFFFFFF
@A00769:11:HC3HCDRXX:1:2103:29677:12085
CACCTCTC
+
FFFFFFFF
@A00769:11:HC3HCDRXX:1:2103:30563:12085
CACCTCTC
+
FFFFFFFF
@A00769:11:HC3HCDRXX:1:2103:4173:12101
CACCTCTC
+
FFFFFFFF
@A00769:11:HC3HCDRXX:1:2103:1362:12117
CACCTCTC
+
FFFFFFFF
@A00769:11:HC3HCDRXX:1:2103:14642:12164
CACCTCTC
+
FFFFFFFF
@A00769:11:HC3HCDRXX:1:2103:22516:12242
CACCTCTC
+
FFFFFFFF
@A00769:11:HC3HCDRXX:1:2103:16052:12320
CACCTCTC
+
FFFFFFFF
@A00769:11:HC3HCDRXX:1:2103:4878:12383
CACCTCTC
+
FFFFFFFF
@A00769:11:HC3HCDRXX:1:2103:25979:12383
CACCTCTC
+
FFFFFFFF
@A00769:11:HC3HCDRXX:1:2103:10013:12446
CACCTCTC
+
FFFFFFFF
@A00769:11:HC3HCDRXX:1:2103:18331:12446
CACCTCTC
+
FFFFFFFF
@A00769:11:HC3HCDRXX:1:2103:28872:12477
CACCTCTC
+
FFFFFFFF
@A00769:11:HC3HCDRXX:1:2103:13711:12587
CACCTCTC
+
FFFFFFFF
@A00769:11:HC3HCDRXX:1:2103:17616:12587
CACCTCTC
+
FFFFFFFF
@A00769:11:HC3HCDRXX:1:2103:12165:12633
CACCTCTC
+
FFFFFFFF
@A00769:11:HC3HCDRXX:1:2103:27769:12633
CACCTCTC
+
FFFFFFFF
@A00769:11:HC3HCDRXX:1:2103:10375:12665
CACCTCTC
+
FFFFFFFF
@A00769:11:HC3HCDRXX:1:2103:14913:12665
CACCTCTC
+
FFFFFFFF
@A00769:11:HC3HCDRXX:1:2103:9887:12696
CACCTCTC
+
FFFFFFFF
@A00769:11:HC3HCDRXX:1:2103:13711:12712
CACCTCTC
+
FFFFFFFF
@A00769:11:HC3HCDRXX:1:2103:20039:12712
CACCTCTC
+
FFFFFFFF
@A00769:11:HC3HCDRXX:1:2103:8097:12727
CACCTCTC
+
FFFF:FFF
@A00769:11:HC3HCDRXX:1:2103:17137:12759
CACCTCTC
+
FFFFFFFF
@A00769:11:HC3HCDRXX:1:2103:28528:12790
CACCTCTC
+
FFFF:FFF
@A00769:11:HC3HCDRXX:1:2103:30861:12790
CACCTCTC
+
FFFFFFFF
@A00769:11:HC3HCDRXX:1:2103:17011:12821
CACCTCTC
+
FFFFFFFF
@A00769:11:HC3HCDRXX:1:2103:19461:12868
CACCTCTC
+
FFFFFFFF
@A00769:11:HC3HCDRXX:1:2103:23402:12900
CACCTCTC
+
FFFFFFFF
@A00769:11:HC3HCDRXX:1:2103:5638:12915
CACCTCTC
+
FFFFFFFF
@A00769:11:HC3HCDRXX:1:2103:26901:12915
CACCTCTC
+
FFFFFFFF
@A00769:11:HC3HCDRXX:1:2103:31105:13025
CACCTCTC
+
FFFFFFFF
@A00769:11:HC3HCDRXX:1:2103:5204:13072
CACCTCTC
+
FFFFFFFF
@A00769:11:HC3HCDRXX:1:2103:9561:13072
CACCTCTC
+
FFFFFFFF
@A00769:11:HC3HCDRXX:1:2103:26304:13103
CACCTCTC
+
FFFF:FFF
@A00769:11:HC3HCDRXX:1:2103:30743:13182
CACCTCTC
+
FFFFFFFF
@A00769:11:HC3HCDRXX:1:2103:3387:13338
CACCTCTC
+
FFFFFFFF
@A00769:11:HC3HCDRXX:1:2103:8929:13354
CACCTCTC
+
FFFFFFFF
@A00769:11:HC3HCDRXX:1:2103:26377:13385
CACCTCTC
+
FFFFFFFF
@A00769:11:HC3HCDRXX:1:2103:26874:13432
CACCTCTC
+
FFFFFFFF
@A00769:11:HC3HCDRXX:1:2103:8775:13495
CACCTCTC
+
FFFFFFFF
@A00769:11:HC3HCDRXX:1:2103:16947:13495
CACCTCTC
+
FFFFFFFF
@A00769:11:HC3HCDRXX:1:2103:20311:13495
CACCTCTC
+
FF::FFFF
@A00769:11:HC3HCDRXX:1:2103:23999:13557
CACCTCTC
+
FFFFFFFF
@A00769:11:HC3HCDRXX:1:2103:9977:13636
CACCTCTC
+
FFFFFFFF
@A00769:11:HC3HCDRXX:1:2103:25572:13714
CACCTCTC
+
FF,FFFFF
@A00769:11:HC3HCDRXX:1:2103:12698:13745
CACCTCTC
+
FFFFFFFF
@A00769:11:HC3HCDRXX:1:2103:25473:13823
CACCTCTC
+
FFFFFFFF
@A00769:11:HC3HCDRXX:1:2103:19813:13855
CACCTCTC
+
FFFFFFFF
@A00769:11:HC3HCDRXX:1:2103:1235:13996
CACCTCTC
+
FFFFFFFF
@A00769:11:HC3HCDRXX:1:2103:16604:13996
CACCTCTC
+
FFFFFFFF
@A00769:11:HC3HCDRXX:1:2103:20790:14074
CACCTCTC
+
FFFFFFFF
@A00769:11:HC3HCDRXX:1:2103:30192:14074
CACCTCTC
+
FFFFFFFF
@A00769:11:HC3HCDRXX:1:2103:32108:14074
CACCTCTC
+
FFFFFFFF
@A00769:11:HC3HCDRXX:1:2103:20066:14105
CACCTCTC
+
FFFFFFFF
@A00769:11:HC3HCDRXX:1:2103:19370:14152
CACCTCTC
+
FFFF:FFF
@A00769:11:HC3HCDRXX:1:2103:4282:14168
CACCTCTC
+
FFFFFFFF
@A00769:11:HC3HCDRXX:1:2103:5538:14215
CACCTCTC
+
FFFFFFFF
@A00769:11:HC3HCDRXX:1:2103:17924:14215
CACCTCTC
+
FFFFFFFF
@A00769:11:HC3HCDRXX:1:2103:15510:14231
CACCTCTC
+
FFFFFFFF
@A00769:11:HC3HCDRXX:1:2103:23267:14231
CACCTCTC
+
,FF,:FF,
@A00769:11:HC3HCDRXX:1:2103:8793:14278
CACCTCTC
+
FFF:FF:F
@A00769:11:HC3HCDRXX:1:2103:20690:14278
CACCTCTC
+
FFFFFFFF
@A00769:11:HC3HCDRXX:1:2103:22525:14293
CACCTCTC
+
FFFFFFFF
@A00769:11:HC3HCDRXX:1:2103:30987:14293
CACCTCTC
+
FFFFFF,F
@A00769:11:HC3HCDRXX:1:2103:28646:14309
CACCTCTC
+
FFFFFFFF
@A00769:11:HC3HCDRXX:1:2103:8522:14340
CACCTCTC
+
FFFFFFFF
@A00769:11:HC3HCDRXX:1:2103:24451:14340
CACCTCTC
+
FFFFFFFF
@A00769:11:HC3HCDRXX:1:2103:14190:14387
CACCTCTC
+
FFFFFFFF
@A00769:11:HC3HCDRXX:1:2103:16251:14418
CACCTCTC
+
FFFFFFFF
@A00769:11:HC3HCDRXX:1:2103:30825:14512
CACCTCTC
+
FFFFFFFF
@A00769:11:HC3HCDRXX:1:2103:6605:14528
CACCTCTC
+
FFFFFFFF
@A00769:11:HC3HCDRXX:1:2103:17598:14559
CACCTCTC
+
FFFFFFFF
@A00769:11:HC3HCDRXX:1:2103:21866:14591
CACCTCTC
+
FFFFFFFF
@A00769:11:HC3HCDRXX:1:2103:30689:14591
CACCTCTC
+
FFFFFFFF
@A00769:11:HC3HCDRXX:1:2103:13141:14606
CACCTCTC
+
FFFF:FFF
@A00769:11:HC3HCDRXX:1:2103:15239:14638
CACCTCTC
+
FFFFFFFF
@A00769:11:HC3HCDRXX:1:2103:27453:14653
CACCTCTC
+
FFFFFFFF
@A00769:11:HC3HCDRXX:1:2103:22670:14669
CACCTCTC
+
FFFFFFFF
@A00769:11:HC3HCDRXX:1:2103:26693:14747
CACCTCTC
+
FFFFFFFF
@A00769:11:HC3HCDRXX:1:2103:30065:14763
CACCTCTC
+
FFFFFFFF
@A00769:11:HC3HCDRXX:1:2103:24306:14810
CACCTCTC
+
FFFFFFFF
@A00769:11:HC3HCDRXX:1:2103:2627:14904
CACCTCTC
+
FFFFFFFF
@A00769:11:HC3HCDRXX:1:2103:23475:14935
CACCTCTC
+
FFFFFFFF
@A00769:11:HC3HCDRXX:1:2103:30436:14935
CACCTCTC
+
F:FF:F:F
@A00769:11:HC3HCDRXX:1:2103:18638:14982
CACCTCTC
+
FFFFFFFF
@A00769:11:HC3HCDRXX:1:2103:13530:15029
CACCTCTC
+
FFFFFFFF
@A00769:11:HC3HCDRXX:1:2103:4887:15092
CACCTCTC
+
FFFFFFFF
@A00769:11:HC3HCDRXX:1:2103:22372:15092
CACCTCTC
+
FFFFFFFF
@A00769:11:HC3HCDRXX:1:2103:15230:15123
CACCTCTC
+
FFFFFFFF
@A00769:11:HC3HCDRXX:1:2103:26033:15139
CACCTCTC
+
FFFFFFFF
@A00769:11:HC3HCDRXX:1:2103:28962:15201
CACCTCTC
+
FFFFFFFF
@A00769:11:HC3HCDRXX:1:2103:1452:15280
CACCTCTC
+
FFF,:,F,
@A00769:11:HC3HCDRXX:1:2103:9335:15280
CACCTCTC
+
FFFFFFFF
@A00769:11:HC3HCDRXX:1:2103:25382:15421
CACCTCTC
+
FFFFFFFF
@A00769:11:HC3HCDRXX:1:2103:31096:15421
CACCTCTC
+
FFFFFFFF
@A00769:11:HC3HCDRXX:1:2103:3884:15483
CACCTCTC
+
FFFFFFFF
@A00769:11:HC3HCDRXX:1:2103:11984:15515
CACCTCTC
+
FFFFFFFF
@A00769:11:HC3HCDRXX:1:2103:31033:15530
CACCTCTC
+
FFFFFFFF
@A00769:11:HC3HCDRXX:1:2103:17481:15546
CACCTCTC
+
FFFFFFFF
@A00769:11:HC3HCDRXX:1:2103:7826:15608
CACCTCTC
+
FFFFFFFF
@A00769:11:HC3HCDRXX:1:2103:19741:15671
CACCTCTC
+
FFFFFFFF
@A00769:11:HC3HCDRXX:1:2103:31891:15671
CACCTCTC
+
FFFFFFFF
@A00769:11:HC3HCDRXX:1:2103:4607:15796
CACCTCTC
+
FFFFFFFF
@A00769:11:HC3HCDRXX:1:2103:11397:15875
CACCTCTC
+
FFFFFFFF
@A00769:11:HC3HCDRXX:1:2103:28393:15875
CACCTCTC
+
FFFFFFFF
@A00769:11:HC3HCDRXX:1:2103:11568:15890
CACCTCTC
+
FFFFFFFF
@A00769:11:HC3HCDRXX:1:2103:19596:15890
CACCTCTC
+
FFFFFFFF
@A00769:11:HC3HCDRXX:1:2103:11749:15922
CACCTCTC
+
FFFFFFFF
@A00769:11:HC3HCDRXX:1:2103:22923:15922
CACCTCTC
+
FFFFFFFF
@A00769:11:HC3HCDRXX:1:2103:2040:15953
CACCTCTC
+
FFFFFFFF
@A00769:11:HC3HCDRXX:1:2103:15980:15953
CACCTCTC
+
FFFFFFFF
@A00769:11:HC3HCDRXX:1:2103:8422:16047
CACCTCTC
+
FFFFFFFF
@A00769:11:HC3HCDRXX:1:2103:29903:16047
CACCTCTC
+
FFFFFFFF
@A00769:11:HC3HCDRXX:1:2103:8956:16125
CACCTCTC
+
FFFFFFFF
@A00769:11:HC3HCDRXX:1:2103:13322:16141
CACCTCTC
+
FFFFFFFF
@A00769:11:HC3HCDRXX:1:2103:20329:16219
CACCTCTC
+
FFFFFFFF
@A00769:11:HC3HCDRXX:1:2103:19913:16282
CACCTCTC
+
FFFFFFFF
@A00769:11:HC3HCDRXX:1:2103:18023:16297
CACCTCTC
+
,FFFFFFF
@A00769:11:HC3HCDRXX:1:2103:1118:16329
CACCTCTC
+
FFFFFFFF
@A00769:11:HC3HCDRXX:1:2103:14877:16360
CACCTCTC
+
FFFFFFFF
@A00769:11:HC3HCDRXX:1:2103:15854:16360
CACCTCTC
+
FFFFFFFF
@A00769:11:HC3HCDRXX:1:2103:31783:16485
CACCTCTC
+
FFFFFF,F
@A00769:11:HC3HCDRXX:1:2103:2175:16595
CACCTCTC
+
FFFFFFFF
@A00769:11:HC3HCDRXX:1:2103:8305:16626
CACCTCTC
+
FFFFFFFF
@A00769:11:HC3HCDRXX:1:2103:9372:16626
CACCTCTC
+
FFFFFF::
@A00769:11:HC3HCDRXX:1:2103:10402:16626
CACCTCTC
+
FFFFFFFF
@A00769:11:HC3HCDRXX:1:2103:27941:16658
CACCTCTC
+
FFFFFFFF
@A00769:11:HC3HCDRXX:1:2103:15185:16705
CACCTCTC
+
FFFFFFFF
@A00769:11:HC3HCDRXX:1:2103:7193:16736
CACCTCTC
+
FFFFFFFF
@A00769:11:HC3HCDRXX:1:2103:8278:16767
CACCTCTC
+
FFFFFFFF
@A00769:11:HC3HCDRXX:1:2103:24334:16767
CACCTCTC
+
FFFFFFFF
@A00769:11:HC3HCDRXX:1:2103:25852:16799
CACCTCTC
+
FFFFFFFF
@A00769:11:HC3HCDRXX:1:2103:26078:16814
CACCTCTC
+
:FFFFFFF
@A00769:11:HC3HCDRXX:1:2103:17273:16845
CACCTCTC
+
FFFF:FFF
@A00769:11:HC3HCDRXX:1:2103:3486:16861
CACCTCTC
+
FFFFFFFF
@A00769:11:HC3HCDRXX:1:2103:6144:16986
CACCTCTC
+
FFFFFFFF
@A00769:11:HC3HCDRXX:1:2103:11098:17018
CACCTCTC
+
FFFFFFFF
@A00769:11:HC3HCDRXX:1:2103:22752:17127
CACCTCTC
+
FFFFFFFF
@A00769:11:HC3HCDRXX:1:2103:7157:17143
CACCTCTC
+
FFFFFFFF
@A00769:11:HC3HCDRXX:1:2103:4020:17190
CACCTCTC
+
FFFFFFFF
@A00769:11:HC3HCDRXX:1:2103:14290:17190
CACCTCTC
+
:FFF,FFF
@A00769:11:HC3HCDRXX:1:2103:17418:17253
CACCTCTC
+
FFFFFFFF
@A00769:11:HC3HCDRXX:1:2103:23791:17268
CACCTCTC
+
FFFFFFFF
@A00769:11:HC3HCDRXX:1:2103:13485:17331
CACCTCTC
+
FFFF:FF,
@A00769:11:HC3HCDRXX:1:2103:16830:17331
CACCTCTC
+
FFFFFFFF
@A00769:11:HC3HCDRXX:1:2103:15429:17347
CACCTCTC
+
FFFFFFFF
@A00769:11:HC3HCDRXX:1:2103:31557:17378
CACCTCTC
+
FFFFFFFF
@A00769:11:HC3HCDRXX:1:2103:16351:17409
CACCTCTC
+
FFFFFFFF
@A00769:11:HC3HCDRXX:1:2103:17788:17425
CACCTCTC
+
FFFFFFFF
@A00769:11:HC3HCDRXX:1:2103:7292:17440
CACCTCTC
+
FFFFFFFF
@A00769:11:HC3HCDRXX:1:2103:32488:17581
CACCTCTC
+
FFFF:FFF
@A00769:11:HC3HCDRXX:1:2103:24451:17660
CACCTCTC
+
FFFFFF:F
@A00769:11:HC3HCDRXX:1:2103:32588:17660
CACCTCTC
+
F:FFFFFF
@A00769:11:HC3HCDRXX:1:2103:2492:17675
CACCTCTC
+
FFFFFFFF
@A00769:11:HC3HCDRXX:1:2103:24370:17738
CACCTCTC
+
FFFFFFFF
@A00769:11:HC3HCDRXX:1:2103:3152:17754
CACCTCTC
+
FFFFFFFF
@A00769:11:HC3HCDRXX:1:2103:10619:17785
CACCTCTC
+
FFFFFFFF
@A00769:11:HC3HCDRXX:1:2103:3703:17801
CACCTCTC
+
FFFFFFFF
@A00769:11:HC3HCDRXX:1:2103:15148:17832
CACCTCTC
+
FF:FFFFF
@A00769:11:HC3HCDRXX:1:2103:25780:17863
CACCTCTC
+
FFFFFFFF
@A00769:11:HC3HCDRXX:1:2103:28989:17910
CACCTCTC
+
FFFFFFFF
@A00769:11:HC3HCDRXX:1:2103:28962:17926
CACCTCTC
+
FFF:FFFF
@A00769:11:HC3HCDRXX:1:2103:19859:17942
CACCTCTC
+
FFFFFFFF
@A00769:11:HC3HCDRXX:1:2103:12961:17989
CACCTCTC
+
FFFFFFFF
@A00769:11:HC3HCDRXX:1:2103:31756:18004
CACCTCTC
+
FFFFFFFF
@A00769:11:HC3HCDRXX:1:2103:18620:18020
CACCTCTC
+
F:FFFFFF
@A00769:11:HC3HCDRXX:1:2103:18114:18051
CACCTCTC
+
FFFFFFFF
@A00769:11:HC3HCDRXX:1:2103:31693:18051
CACCTCTC
+
FFFFFFFF
@A00769:11:HC3HCDRXX:1:2103:10818:18067
CACCTCTC
+
FFFFFFFF
@A00769:11:HC3HCDRXX:1:2103:26323:18176
CACCTCTC
+
FFFFFFFF
@A00769:11:HC3HCDRXX:1:2103:2220:18208
CACCTCTC
+
FFFFFFFF
@A00769:11:HC3HCDRXX:1:2103:17029:18239
CACCTCTC
+
FFFFFFFF
@A00769:11:HC3HCDRXX:1:2103:11125:18255
CACCTCTC
+
FFFFFFFF
@A00769:11:HC3HCDRXX:1:2103:14696:18364
CACCTCTC
+
FFFFFFFF
@A00769:11:HC3HCDRXX:1:2103:2781:18396
CACCTCTC
+
FFFFFFFF
@A00769:11:HC3HCDRXX:1:2103:8305:18411
CACCTCTC
+
FFFFFFFF
@A00769:11:HC3HCDRXX:1:2103:22010:18411
CACCTCTC
+
FFFFFFFF
@A00769:11:HC3HCDRXX:1:2103:27019:18411
CACCTCTC
+
FFFFFFFF
@A00769:11:HC3HCDRXX:1:2103:18087:18443
CACCTCTC
+
FFFFFFFF
@A00769:11:HC3HCDRXX:1:2103:27163:18443
CACCTCTC
+
FFFFFFFF
@A00769:11:HC3HCDRXX:1:2103:8106:18474
CACCTCTC
+
FFFFFFFF
@A00769:11:HC3HCDRXX:1:2103:4824:18490
CACCTCTC
+
FFFFFFFF
@A00769:11:HC3HCDRXX:1:2103:21296:18490
CACCTCTC
+
FFFFFFFF
@A00769:11:HC3HCDRXX:1:2103:15203:18521
CACCTCTC
+
FFFFFFFF
@A00769:11:HC3HCDRXX:1:2103:15763:18521
CACCTCTC
+
FFFFFFFF
@A00769:11:HC3HCDRXX:1:2103:23800:18537
CACCTCTC
+
FFFFFFFF
@A00769:11:HC3HCDRXX:1:2103:32750:18537
CACCTCTC
+
FFFFFFFF
@A00769:11:HC3HCDRXX:1:2103:11442:18552
CACCTCTC
+
FFFFFFFF
@A00769:11:HC3HCDRXX:1:2103:14913:18584
CACCTCTC
+
FFFFFFFF
@A00769:11:HC3HCDRXX:1:2103:11858:18615
CACCTCTC
+
FFFFFFFF
@A00769:11:HC3HCDRXX:1:2103:27317:18615
CACCTCTC
+
,FFFFFFF
@A00769:11:HC3HCDRXX:1:2103:8504:18630
CACCTCTC
+
FFFFFFFF
@A00769:11:HC3HCDRXX:1:2103:19822:18630
CACCTCTC
+
FFF:FFFF
@A00769:11:HC3HCDRXX:1:2103:19822:18662
CACCTCTC
+
FFFF:FFF
@A00769:11:HC3HCDRXX:1:2103:29875:18662
CACCTCTC
+
FFFFFFFF
@A00769:11:HC3HCDRXX:1:2103:4517:18677
CACCTCTC
+
FFFFFFFF
@A00769:11:HC3HCDRXX:1:2103:16712:18693
CACCTCTC
+
FFFFFFFF
@A00769:11:HC3HCDRXX:1:2103:23475:18756
CACCTCTC
+
FFFF:F:F
@A00769:11:HC3HCDRXX:1:2103:29179:18834
CACCTCTC
+
FFFFFFFF
@A00769:11:HC3HCDRXX:1:2103:21197:18944
CACCTCTC
+
FFFFFFFF
@A00769:11:HC3HCDRXX:1:2103:6325:18959
CACCTCTC
+
FFFFFFFF
@A00769:11:HC3HCDRXX:1:2103:25201:18991
CACCTCTC
+
FFFFFF:F
@A00769:11:HC3HCDRXX:1:2103:7536:19022
CACCTCTC
+
FFFFFFFF
@A00769:11:HC3HCDRXX:1:2103:1398:19038
CACCTCTC
+
FFFFF:FF
@A00769:11:HC3HCDRXX:1:2103:29134:19038
CACCTCTC
+
FFFFFFFF
@A00769:11:HC3HCDRXX:1:2103:23647:19116
CACCTCTC
+
FFFFFFFF
@A00769:11:HC3HCDRXX:1:2103:12780:19147
CACCTCTC
+
FFFFFFFF
@A00769:11:HC3HCDRXX:1:2103:24578:19194
CACCTCTC
+
FFFFFFFF
@A00769:11:HC3HCDRXX:1:2103:29839:19194
CACCTCTC
+
FFFFFFFF
@A00769:11:HC3HCDRXX:1:2103:26377:19241
CACCTCTC
+
FFFFFFFF
@A00769:11:HC3HCDRXX:1:2103:6442:19257
CACCTCTC
+
FFFFFFFF
@A00769:11:HC3HCDRXX:1:2103:6036:19304
CACCTCTC
+
FFFFFFFF
@A00769:11:HC3HCDRXX:1:2103:13114:19351
CACCTCTC
+
FFFFFFFF
@A00769:11:HC3HCDRXX:1:2103:11984:19366
CACCTCTC
+
FFFFFFFF
@A00769:11:HC3HCDRXX:1:2103:5068:19382
CACCTCTC
+
FFFFFFFF
@A00769:11:HC3HCDRXX:1:2103:26657:19382
CACCTCTC
+
FFFFFFFF
@A00769:11:HC3HCDRXX:1:2103:9616:19398
CACCTCTC
+
FFF,:FFF
@A00769:11:HC3HCDRXX:1:2103:22688:19429
CACCTCTC
+
FFFFFFFF
@A00769:11:HC3HCDRXX:1:2103:22516:19507
CACCTCTC
+
FFF:FFFF
@A00769:11:HC3HCDRXX:1:2103:10664:19554
CACCTCTC
+
FFFFFFFF
@A00769:11:HC3HCDRXX:1:2103:8504:19633
CACCTCTC
+
FFFFFFFF
@A00769:11:HC3HCDRXX:1:2103:24939:19695
CACCTCTC
+
FFFFFFFF
@A00769:11:HC3HCDRXX:1:2103:31819:19711
CACCTCTC
+
FFFFFFFF
@A00769:11:HC3HCDRXX:1:2103:20437:19789
CACCTCTC
+
FFFFFFFF
@A00769:11:HC3HCDRXX:1:2103:22480:19789
CACCTCTC
+
FFFFFFFF
@A00769:11:HC3HCDRXX:1:2103:6813:19867
CACCTCTC
+
FFFFFFFF
@A00769:11:HC3HCDRXX:1:2103:13449:19867
CACCTCTC
+
FFFFFFFF
@A00769:11:HC3HCDRXX:1:2103:21007:19993
CACCTCTC
+
FFFFFFFF
@A00769:11:HC3HCDRXX:1:2103:5683:20008
CACCTCTC
+
FFFFFFFF
@A00769:11:HC3HCDRXX:1:2103:23493:20008
CACCTCTC
+
FFFFFF:F
@A00769:11:HC3HCDRXX:1:2103:24822:20024
CACCTCTC
+
FFFFFFFF
@A00769:11:HC3HCDRXX:1:2103:7102:20055
CACCTCTC
+
FFFFFFFF
@A00769:11:HC3HCDRXX:1:2103:4887:20071
CACCTCTC
+
FFF:FFFF
@A00769:11:HC3HCDRXX:1:2103:6460:20071
CACCTCTC
+
FFFFFFFF
@A00769:11:HC3HCDRXX:1:2103:30870:20102
CACCTCTC
+
FFFFFF:F
@A00769:11:HC3HCDRXX:1:2103:11568:20149
CACCTCTC
+
FFFFFFFF
@A00769:11:HC3HCDRXX:1:2103:18701:20165
CACCTCTC
+
FFFFFFFF
@A00769:11:HC3HCDRXX:1:2103:7120:20181
CACCTCTC
+
FFFFFFFF
@A00769:11:HC3HCDRXX:1:2103:18096:20181
CACCTCTC
+
FFFFFFFF
@A00769:11:HC3HCDRXX:1:2103:25536:20196
CACCTCTC
+
FFFFFFFF
@A00769:11:HC3HCDRXX:1:2103:26856:20228
CACCTCTC
+
FFFFFFFF
@A00769:11:HC3HCDRXX:1:2103:26250:20275
CACCTCTC
+
FFFFFFFF
@A00769:11:HC3HCDRXX:1:2103:9200:20306
CACCTCTC
+
FFFFFFFF
@A00769:11:HC3HCDRXX:1:2103:14398:20322
CACCTCTC
+
FFFFF:FF
@A00769:11:HC3HCDRXX:1:2103:14353:20369
CACCTCTC
+
FFFFFFFF
@A00769:11:HC3HCDRXX:1:2103:16034:20369
CACCTCTC
+
FFFFFFFF
@A00769:11:HC3HCDRXX:1:2103:31756:20384
CACCTCTC
+
FFFFFFFF
@A00769:11:HC3HCDRXX:1:2103:26042:20415
CACCTCTC
+
FFFFFFFF
@A00769:11:HC3HCDRXX:1:2103:23665:20431
CACCTCTC
+
FFFFFFFF
@A00769:11:HC3HCDRXX:1:2103:22661:20478
CACCTCTC
+
FFFFFFFF
@A00769:11:HC3HCDRXX:1:2103:28619:20494
CACCTCTC
+
FFFFFFFF
@A00769:11:HC3HCDRXX:1:2103:2908:20588
CACCTCTC
+
FFFFFFFF
@A00769:11:HC3HCDRXX:1:2103:11397:20635
CACCTCTC
+
FF:,FFFF
@A00769:11:HC3HCDRXX:1:2103:31801:20744
CACCTCTC
+
FFFFFFFF
@A00769:11:HC3HCDRXX:1:2103:27932:20776
CACCTCTC
+
FFFFFFFF
@A00769:11:HC3HCDRXX:1:2103:5050:20791
CACCTCTC
+
FFFFFFFF
@A00769:11:HC3HCDRXX:1:2103:20844:20807
CACCTCTC
+
FFFFFFFF
@A00769:11:HC3HCDRXX:1:2103:30807:20838
CACCTCTC
+
FFFFFFFF
@A00769:11:HC3HCDRXX:1:2103:12617:20870
CACCTCTC
+
FFFFFFFF
@A00769:11:HC3HCDRXX:1:2103:23755:20870
CACCTCTC
+
FFFFFFFF
@A00769:11:HC3HCDRXX:1:2103:23204:20885
CACCTCTC
+
FFFFFFFF
@A00769:11:HC3HCDRXX:1:2103:21151:20901
CACCTCTC
+
FFFFFFFF
@A00769:11:HC3HCDRXX:1:2103:13630:20964
CACCTCTC
+
FFFFFFFF
@A00769:11:HC3HCDRXX:1:2103:18430:21010
CACCTCTC
+
FFFFFFFF
@A00769:11:HC3HCDRXX:1:2103:27697:21026
CACCTCTC
+
,FFFFFFF
@A00769:11:HC3HCDRXX:1:2103:5122:21042
CACCTCTC
+
FFFFFFFF
@A00769:11:HC3HCDRXX:1:2103:28899:21104
CACCTCTC
+
FFFFFFFF
@A00769:11:HC3HCDRXX:1:2103:4318:21120
CACCTCTC
+
FFFFFFFF
@A00769:11:HC3HCDRXX:1:2103:7211:21120
CACCTCTC
+
FFFFFFFF
@A00769:11:HC3HCDRXX:1:2103:22959:21120
CACCTCTC
+
FFFFFFFF
@A00769:11:HC3HCDRXX:1:2103:23457:21136
CACCTCTC
+
FFFFFFFF
@A00769:11:HC3HCDRXX:1:2103:14479:21151
CACCTCTC
+
FFFFFFFF
@A00769:11:HC3HCDRXX:1:2103:28221:21151
CACCTCTC
+
FFFFFFFF
@A00769:11:HC3HCDRXX:1:2103:30734:21151
CACCTCTC
+
FFFFFFFF
@A00769:11:HC3HCDRXX:1:2103:20283:21245
CACCTCTC
+
FFFFFFFF
@A00769:11:HC3HCDRXX:1:2103:26124:21277
CACCTCTC
+
FFFFFFFF
@A00769:11:HC3HCDRXX:1:2103:18584:21308
CACCTCTC
+
FFFFFFFF
@A00769:11:HC3HCDRXX:1:2103:5113:21371
CACCTCTC
+
FFFFFFFF
@A00769:11:HC3HCDRXX:1:2103:16188:21480
CACCTCTC
+
FFFFFFFF
@A00769:11:HC3HCDRXX:1:2103:23104:21684
CACCTCTC
+
FFFFFFFF
@A00769:11:HC3HCDRXX:1:2103:10375:21715
CACCTCTC
+
FFFFFFFF
@A00769:11:HC3HCDRXX:1:2103:16541:21809
CACCTCTC
+
FFFFFFFF
@A00769:11:HC3HCDRXX:1:2103:29225:21825
CACCTCTC
+
FFFFFFFF
@A00769:11:HC3HCDRXX:1:2103:9127:21903
CACCTCTC
+
FFFFFFFF
@A00769:11:HC3HCDRXX:1:2103:12852:21997
CACCTCTC
+
FFFFFF,F
@A00769:11:HC3HCDRXX:1:2103:14244:22060
CACCTCTC
+
FFF,FFF:
@A00769:11:HC3HCDRXX:1:2103:9344:22153
CACCTCTC
+
FFFFFFFF
@A00769:11:HC3HCDRXX:1:2103:16884:22153
CACCTCTC
+
FFFFFFFF
@A00769:11:HC3HCDRXX:1:2103:24641:22185
CACCTCTC
+
FFFFFFFF
@A00769:11:HC3HCDRXX:1:2103:1217:22200
CACCTCTC
+
FFFFFFFF
@A00769:11:HC3HCDRXX:1:2103:1759:22232
CACCTCTC
+
FFFFFFFF
@A00769:11:HC3HCDRXX:1:2103:10294:22232
CACCTCTC
+
FFFFFFFF
@A00769:11:HC3HCDRXX:1:2103:6922:22247
CACCTCTC
+
FF,FFF,F
@A00769:11:HC3HCDRXX:1:2103:21133:22310
CACCTCTC
+
FFFFFFFF
@A00769:11:HC3HCDRXX:1:2103:10140:22373
CACCTCTC
+
FFFFFFFF
@A00769:11:HC3HCDRXX:1:2103:10719:22373
CACCTCTC
+
FFFFFFFF
@A00769:11:HC3HCDRXX:1:2103:31729:22404
CACCTCTC
+
FFFFFFFF
@A00769:11:HC3HCDRXX:1:2103:19578:22435
CACCTCTC
+
FFFFFFFF
@A00769:11:HC3HCDRXX:1:2103:2537:22451
CACCTCTC
+
FFFFFFFF
@A00769:11:HC3HCDRXX:1:2103:15899:22451
CACCTCTC
+
FFFFFFFF
@A00769:11:HC3HCDRXX:1:2103:13666:22498
CACCTCTC
+
FFFFFFF:
@A00769:11:HC3HCDRXX:1:2103:31928:22529
CACCTCTC
+
FFFFFFFF
@A00769:11:HC3HCDRXX:1:2103:26440:22545
CACCTCTC
+
FFFFFFFF
@A00769:11:HC3HCDRXX:1:2103:21983:22592
CACCTCTC
+
FFFFFFFF
@A00769:11:HC3HCDRXX:1:2103:8938:22608
CACCTCTC
+
FFFFFFFF
@A00769:11:HC3HCDRXX:1:2103:23818:22608
CACCTCTC
+
FFFFFFFF
@A00769:11:HC3HCDRXX:1:2103:6994:22654
CACCTCTC
+
FFFFFFFF
@A00769:11:HC3HCDRXX:1:2103:19940:22654
CACCTCTC
+
FFFFFFFF
@A00769:11:HC3HCDRXX:1:2103:9715:22701
CACCTCTC
+
FFFFFFFF
@A00769:11:HC3HCDRXX:1:2103:19325:22717
CACCTCTC
+
FFFFFFFF
@A00769:11:HC3HCDRXX:1:2103:28302:22764
CACCTCTC
+
FFFFFFFF
@A00769:11:HC3HCDRXX:1:2103:32298:22795
CACCTCTC
+
FFFFFFFF
@A00769:11:HC3HCDRXX:1:2103:22390:22827
CACCTCTC
+
FFFFFFFF
@A00769:11:HC3HCDRXX:1:2103:4806:22842
CACCTCTC
+
FFFFFFFF
@A00769:11:HC3HCDRXX:1:2103:14416:22858
CACCTCTC
+
FFFFFFFF
@A00769:11:HC3HCDRXX:1:2103:18331:22905
CACCTCTC
+
FFFFFFFF
@A00769:11:HC3HCDRXX:1:2103:27977:22921
CACCTCTC
+
FFF:FFFF
@A00769:11:HC3HCDRXX:1:2103:12500:22952
CACCTCTC
+
FFFFFFFF
@A00769:11:HC3HCDRXX:1:2103:1407:23030
CACCTCTC
+
FF:FFFFF
@A00769:11:HC3HCDRXX:1:2103:1488:23046
CACCTCTC
+
FFFFFFFF
@A00769:11:HC3HCDRXX:1:2103:8883:23265
CACCTCTC
+
FFF:FFFF
@A00769:11:HC3HCDRXX:1:2103:12029:23265
CACCTCTC
+
FFFFFFFF
@A00769:11:HC3HCDRXX:1:2103:15745:23281
CACCTCTC
+
FFFFFFFF
@A00769:11:HC3HCDRXX:1:2103:30978:23328
CACCTCTC
+
FFFFFFFF
@A00769:11:HC3HCDRXX:1:2103:18177:23359
CACCTCTC
+
FFFFFFFF
@A00769:11:HC3HCDRXX:1:2103:17146:23390
CACCTCTC
+
FFFFFFFF
@A00769:11:HC3HCDRXX:1:2103:25889:23437
CACCTCTC
+
FFFF:FFF
@A00769:11:HC3HCDRXX:1:2103:13747:23453
CACCTCTC
+
FFFFFFFF
@A00769:11:HC3HCDRXX:1:2103:5900:23547
CACCTCTC
+
FFFFFFFF
@A00769:11:HC3HCDRXX:1:2103:23041:23547
CACCTCTC
+
FFFFFFFF
@A00769:11:HC3HCDRXX:1:2103:14082:23563
CACCTCTC
+
FFFFFFFF
@A00769:11:HC3HCDRXX:1:2103:27778:23578
CACCTCTC
+
FFFFFFFF
@A00769:11:HC3HCDRXX:1:2103:23565:23641
CACCTCTC
+
FFFFFFFF
@A00769:11:HC3HCDRXX:1:2103:25427:23672
CACCTCTC
+
FF:,FF,F
@A00769:11:HC3HCDRXX:1:2103:11478:23719
CACCTCTC
+
FFFFFFFF
@A00769:11:HC3HCDRXX:1:2103:12897:23797
CACCTCTC
+
FFFFFFFF
@A00769:11:HC3HCDRXX:1:2103:3179:23907
CACCTCTC
+
FFFFFFFF
@A00769:11:HC3HCDRXX:1:2103:10746:23923
CACCTCTC
+
FFFFFFFF
@A00769:11:HC3HCDRXX:1:2103:3721:23938
CACCTCTC
+
FFF:FFFF
@A00769:11:HC3HCDRXX:1:2103:17526:24048
CACCTCTC
+
FFFFFFFF
@A00769:11:HC3HCDRXX:1:2103:12427:24142
CACCTCTC
+
FFFFFFFF
@A00769:11:HC3HCDRXX:1:2103:22878:24142
CACCTCTC
+
FFF:FFFF
@A00769:11:HC3HCDRXX:1:2103:32253:24158
CACCTCTC
+
FFF:FFFF
@A00769:11:HC3HCDRXX:1:2103:1841:24220
CACCTCTC
+
FFFFFFFF
@A00769:11:HC3HCDRXX:1:2103:1850:24236
CACCTCTC
+
FFFFFFFF
@A00769:11:HC3HCDRXX:1:2103:16803:24298
CACCTCTC
+
FFFFFFFF
@A00769:11:HC3HCDRXX:1:2103:10592:24377
CACCTCTC
+
FFFFFFFF
@A00769:11:HC3HCDRXX:1:2103:17002:24424
CACCTCTC
+
FFFFFFFF
@A00769:11:HC3HCDRXX:1:2103:9091:24471
CACCTCTC
+
FFFFFFFF
@A00769:11:HC3HCDRXX:1:2103:18918:24486
CACCTCTC
+
FFFFFFFF
@A00769:11:HC3HCDRXX:1:2103:25039:24502
CACCTCTC
+
FFFFFFFF
@A00769:11:HC3HCDRXX:1:2103:8847:24549
CACCTCTC
+
FFFFFFFF
@A00769:11:HC3HCDRXX:1:2103:29767:24549
CACCTCTC
+
FFFFFFFF
@A00769:11:HC3HCDRXX:1:2103:7301:24565
CACCTCTC
+
FFFFFFFF
@A00769:11:HC3HCDRXX:1:2103:12057:24565
CACCTCTC
+
FFFFFFFF
@A00769:11:HC3HCDRXX:1:2103:29134:24643
CACCTCTC
+
FFFFFFFF
@A00769:11:HC3HCDRXX:1:2103:14913:24659
CACCTCTC
+
FFFFFFFF
@A00769:11:HC3HCDRXX:1:2103:30707:24737
CACCTCTC
+
FF,FFFFF
@A00769:11:HC3HCDRXX:1:2103:8675:24752
CACCTCTC
+
FFFFFFFF
@A00769:11:HC3HCDRXX:1:2103:2989:24799
CACCTCTC
+
FFFFFFFF
@A00769:11:HC3HCDRXX:1:2103:7238:24831
CACCTCTC
+
FFFFFFFF
@A00769:11:HC3HCDRXX:1:2103:17888:24831
CACCTCTC
+
FFFFFFFF
@A00769:11:HC3HCDRXX:1:2103:11614:24862
CACCTCTC
+
FFFFFFFF
@A00769:11:HC3HCDRXX:1:2103:23375:24878
CACCTCTC
+
FFFFFFFF
@A00769:11:HC3HCDRXX:1:2103:14931:24972
CACCTCTC
+
FFFFFFFF
@A00769:11:HC3HCDRXX:1:2103:25328:24972
CACCTCTC
+
FFFFFFFF
@A00769:11:HC3HCDRXX:1:2103:19533:24987
CACCTCTC
+
FFFFFFFF
@A00769:11:HC3HCDRXX:1:2103:17164:25081
CACCTCTC
+
FFFFFFFF
@A00769:11:HC3HCDRXX:1:2103:32859:25081
CACCTCTC
+
FFFFFFFF
@A00769:11:HC3HCDRXX:1:2103:25292:25097
CACCTCTC
+
FFFFFFFF
@A00769:11:HC3HCDRXX:1:2103:14253:25113
CACCTCTC
+
FFFFFFFF
@A00769:11:HC3HCDRXX:1:2103:10257:25207
CACCTCTC
+
FFFFFFFF
@A00769:11:HC3HCDRXX:1:2103:13404:25238
CACCTCTC
+
FFFFFFFF
@A00769:11:HC3HCDRXX:1:2103:23421:25238
CACCTCTC
+
FFFFFFFF
@A00769:11:HC3HCDRXX:1:2103:5195:25269
CACCTCTC
+
FFFFFFFF
@A00769:11:HC3HCDRXX:1:2103:11216:25300
CACCTCTC
+
FFFFFFFF
@A00769:11:HC3HCDRXX:1:2103:14705:25300
CACCTCTC
+
FFFFFFFF
@A00769:11:HC3HCDRXX:1:2103:31720:25300
CACCTCTC
+
FFFFFFFF
@A00769:11:HC3HCDRXX:1:2103:7184:25332
CACCTCTC
+
FFFFFFFF
@A00769:11:HC3HCDRXX:1:2103:21793:25363
CACCTCTC
+
FFFFFFFF
@A00769:11:HC3HCDRXX:1:2103:29116:25394
CACCTCTC
+
FFFFFFFF
@A00769:11:HC3HCDRXX:1:2103:12879:25457
CACCTCTC
+
FFFFFFFF
@A00769:11:HC3HCDRXX:1:2103:32416:25473
CACCTCTC
+
FFFFFFFF
@A00769:11:HC3HCDRXX:1:2103:19804:25551
CACCTCTC
+
FFFFFFFF
@A00769:11:HC3HCDRXX:1:2103:26937:25661
CACCTCTC
+
FFFFFFFF
@A00769:11:HC3HCDRXX:1:2103:9245:25708
CACCTCTC
+
FFFFFFFF
@A00769:11:HC3HCDRXX:1:2103:6234:25755
CACCTCTC
+
FFFFFFFF
@A00769:11:HC3HCDRXX:1:2103:6578:25786
CACCTCTC
+
FF,:::FF
@A00769:11:HC3HCDRXX:1:2103:15745:25786
CACCTCTC
+
FFFFFFFF
@A00769:11:HC3HCDRXX:1:2103:14588:25880
CACCTCTC
+
FFF:FFFF
@A00769:11:HC3HCDRXX:1:2103:22779:25880
CACCTCTC
+
FFF,:FFF
@A00769:11:HC3HCDRXX:1:2103:26431:25880
CACCTCTC
+
FFFFFFFF
@A00769:11:HC3HCDRXX:1:2103:9588:25895
CACCTCTC
+
FFFFFFFF
@A00769:11:HC3HCDRXX:1:2103:13069:25911
CACCTCTC
+
FFFFFFFF
@A00769:11:HC3HCDRXX:1:2103:22309:25911
CACCTCTC
+
FFFFFFFF
@A00769:11:HC3HCDRXX:1:2103:21404:25942
CACCTCTC
+
FFFFFFFF
@A00769:11:HC3HCDRXX:1:2103:29062:25958
CACCTCTC
+
FFFFFFFF
@A00769:11:HC3HCDRXX:1:2103:4490:25989
CACCTCTC
+
FFFFFFFF
@A00769:11:HC3HCDRXX:1:2103:5520:25989
CACCTCTC
+
:,F,:::F
@A00769:11:HC3HCDRXX:1:2103:14217:26021
CACCTCTC
+
FFFFFFFF
@A00769:11:HC3HCDRXX:1:2103:17978:26052
CACCTCTC
+
FF:FFFFF
@A00769:11:HC3HCDRXX:1:2103:23276:26052
CACCTCTC
+
FFFFFFFF
@A00769:11:HC3HCDRXX:1:2103:14299:26130
CACCTCTC
+
FFFFFFFF
@A00769:11:HC3HCDRXX:1:2103:1353:26193
CACCTCTC
+
FFFFFFFF
@A00769:11:HC3HCDRXX:1:2103:32425:26209
CACCTCTC
+
FFFFFFFF
@A00769:11:HC3HCDRXX:1:2103:32325:26224
CACCTCTC
+
FFFFFFFF
@A00769:11:HC3HCDRXX:1:2103:22064:26240
CACCTCTC
+
FFFFFFFF
@A00769:11:HC3HCDRXX:1:2103:30237:26303
CACCTCTC
+
FFFFFFFF
@A00769:11:HC3HCDRXX:1:2103:11541:26334
CACCTCTC
+
FFFFFFFF
@A00769:11:HC3HCDRXX:1:2103:24596:26365
CACCTCTC
+
FFFFFFFF
@A00769:11:HC3HCDRXX:1:2103:5077:26381
CACCTCTC
+
FFFFFFFF
@A00769:11:HC3HCDRXX:1:2103:13602:26396
CACCTCTC
+
FFFFFFFF
@A00769:11:HC3HCDRXX:1:2103:3947:26459
CACCTCTC
+
FFFFFFFF
@A00769:11:HC3HCDRXX:1:2103:10728:26490
CACCTCTC
+
FFFFFFFF
@A00769:11:HC3HCDRXX:1:2103:10863:26537
CACCTCTC
+
F:FFFFFF
@A00769:11:HC3HCDRXX:1:2103:15917:26553
CACCTCTC
+
FFFFFFFF
@A00769:11:HC3HCDRXX:1:2103:10447:26600
CACCTCTC
+
FFFFFFFF
@A00769:11:HC3HCDRXX:1:2103:12337:26647
CACCTCTC
+
FF,FFFFF
@A00769:11:HC3HCDRXX:1:2103:29677:26647
CACCTCTC
+
FFFFFFFF
@A00769:11:HC3HCDRXX:1:2103:18367:26663
CACCTCTC
+
:FFFFFFF
@A00769:11:HC3HCDRXX:1:2103:5936:26772
CACCTCTC
+
FFFFFFFF
@A00769:11:HC3HCDRXX:1:2103:12753:26804
CACCTCTC
+
FFFFFFFF
@A00769:11:HC3HCDRXX:1:2103:23565:26835
CACCTCTC
+
FFFFFFFF
@A00769:11:HC3HCDRXX:1:2103:3658:26897
CACCTCTC
+
FFFFFFFF
@A00769:11:HC3HCDRXX:1:2103:31123:26897
CACCTCTC
+
FFFFFFFF
@A00769:11:HC3HCDRXX:1:2103:32181:26944
CACCTCTC
+
FFFFFFFF
@A00769:11:HC3HCDRXX:1:2103:12979:27038
CACCTCTC
+
FFFFFFFF
@A00769:11:HC3HCDRXX:1:2103:12952:27054
CACCTCTC
+
FFFFFFFF
@A00769:11:HC3HCDRXX:1:2103:17553:27070
CACCTCTC
+
FFFFFFFF
@A00769:11:HC3HCDRXX:1:2103:3043:27085
CACCTCTC
+
FFFFFFFF
@A00769:11:HC3HCDRXX:1:2103:19226:27085
CACCTCTC
+
FFF:FFF,
@A00769:11:HC3HCDRXX:1:2103:3034:27101
CACCTCTC
+
FFFFFFFF
@A00769:11:HC3HCDRXX:1:2103:2456:27132
CACCTCTC
+
FFFFFFFF
@A00769:11:HC3HCDRXX:1:2103:3314:27211
CACCTCTC
+
,:,,,FFF
@A00769:11:HC3HCDRXX:1:2103:28772:27211
CACCTCTC
+
FFFFFFFF
@A00769:11:HC3HCDRXX:1:2103:22209:27367
CACCTCTC
+
FFFFFFFF
@A00769:11:HC3HCDRXX:1:2103:27335:27383
CACCTCTC
+
FFFFFFFF
@A00769:11:HC3HCDRXX:1:2103:10655:27398
CACCTCTC
+
FFFFFFFF
@A00769:11:HC3HCDRXX:1:2103:10863:27414
CACCTCTC
+
FF,,FFFF
@A00769:11:HC3HCDRXX:1:2103:7283:27445
CACCTCTC
+
FFFFFFFF
@A00769:11:HC3HCDRXX:1:2103:7292:27461
CACCTCTC
+
FFFFFFFF
@A00769:11:HC3HCDRXX:1:2103:21739:27461
CACCTCTC
+
FFFFFFFF
@A00769:11:HC3HCDRXX:1:2103:1172:27477
CACCTCTC
+
FFFFFFF:
@A00769:11:HC3HCDRXX:1:2103:11433:27492
CACCTCTC
+
FFFFFFFF
@A00769:11:HC3HCDRXX:1:2103:22263:27492
CACCTCTC
+
FFFFFFFF
@A00769:11:HC3HCDRXX:1:2103:26404:27492
CACCTCTC
+
FFFFFFFF
@A00769:11:HC3HCDRXX:1:2103:18511:27508
CACCTCTC
+
FFFFFFFF
@A00769:11:HC3HCDRXX:1:2103:20374:27508
CACCTCTC
+
FFF:FFFF
@A00769:11:HC3HCDRXX:1:2103:9697:27555
CACCTCTC
+
FFFFFFFF
@A00769:11:HC3HCDRXX:1:2103:14895:27571
CACCTCTC
+
FFFFFFFF
@A00769:11:HC3HCDRXX:1:2103:16595:27571
CACCTCTC
+
FFFFFFFF
@A00769:11:HC3HCDRXX:1:2103:5348:27602
CACCTCTC
+
FFFFFFFF
@A00769:11:HC3HCDRXX:1:2103:22046:27618
CACCTCTC
+
FFFFFFFF
@A00769:11:HC3HCDRXX:1:2103:21658:27633
CACCTCTC
+
FFFFFFFF
@A00769:11:HC3HCDRXX:1:2103:13169:27649
CACCTCTC
+
FFFFFFFF
@A00769:11:HC3HCDRXX:1:2103:21468:27680
CACCTCTC
+
FFFFFFFF
@A00769:11:HC3HCDRXX:1:2103:19741:27727
CACCTCTC
+
FFFF:FF:
@A00769:11:HC3HCDRXX:1:2103:20482:27790
CACCTCTC
+
FFFFFFFF
@A00769:11:HC3HCDRXX:1:2103:16278:27806
CACCTCTC
+
FFFFFFFF
@A00769:11:HC3HCDRXX:1:2103:30092:27806
CACCTCTC
+
FFFFFFFF
@A00769:11:HC3HCDRXX:1:2103:18439:27821
CACCTCTC
+
FFFFFFFF
@A00769:11:HC3HCDRXX:1:2103:2157:27868
CACCTCTC
+
FFFFFFFF
@A00769:11:HC3HCDRXX:1:2103:10267:27946
CACCTCTC
+
FFFFFFFF
@A00769:11:HC3HCDRXX:1:2103:25238:27946
CACCTCTC
+
FFFFFFFF
@A00769:11:HC3HCDRXX:1:2103:20365:27962
CACCTCTC
+
FFFFFFFF
@A00769:11:HC3HCDRXX:1:2103:14733:28040
CACCTCTC
+
FFFFFFFF
@A00769:11:HC3HCDRXX:1:2103:10863:28103
CACCTCTC
+
FFFFFFFF
@A00769:11:HC3HCDRXX:1:2103:12970:28213
CACCTCTC
+
FFFF:FF:
@A00769:11:HC3HCDRXX:1:2103:24605:28228
CACCTCTC
+
FFFFFFFF
@A00769:11:HC3HCDRXX:1:2103:1334:28260
CACCTCTC
+
FFFFFFFF
@A00769:11:HC3HCDRXX:1:2103:31340:28307
CACCTCTC
+
,FFFFFF:
@A00769:11:HC3HCDRXX:1:2103:15447:28338
CACCTCTC
+
FFFFFFFF
@A00769:11:HC3HCDRXX:1:2103:20066:28447
CACCTCTC
+
FFFFFFFF
@A00769:11:HC3HCDRXX:1:2103:31006:28510
CACCTCTC
+
FFFFFFFF
@A00769:11:HC3HCDRXX:1:2103:11595:28526
CACCTCTC
+
FFFFFFFF
@A00769:11:HC3HCDRXX:1:2103:6253:28604
CACCTCTC
+
FFFFFFFF
@A00769:11:HC3HCDRXX:1:2103:8133:28604
CACCTCTC
+
FFFFFFFF
@A00769:11:HC3HCDRXX:1:2103:9833:28604
CACCTCTC
+
FFFFFFFF
@A00769:11:HC3HCDRXX:1:2103:10230:28604
CACCTCTC
+
FFFFFFFF
@A00769:11:HC3HCDRXX:1:2103:27742:28620
CACCTCTC
+
:FFFFFFF
@A00769:11:HC3HCDRXX:1:2103:31006:28667
CACCTCTC
+
FFFFFFFF
@A00769:11:HC3HCDRXX:1:2103:10221:28682
CACCTCTC
+
FFFFFFFF
@A00769:11:HC3HCDRXX:1:2103:28917:28745
CACCTCTC
+
FFFFFFFF
@A00769:11:HC3HCDRXX:1:2103:5132:28761
CACCTCTC
+
FFFFFFFF
@A00769:11:HC3HCDRXX:1:2103:30644:28855
CACCTCTC
+
FFFFFFFF
@A00769:11:HC3HCDRXX:1:2103:29170:28870
CACCTCTC
+
FFFFFFFF
@A00769:11:HC3HCDRXX:1:2103:2682:28902
CACCTCTC
+
FFFFFFFF
@A00769:11:HC3HCDRXX:1:2103:8947:28917
CACCTCTC
+
FFFFFFFF
@A00769:11:HC3HCDRXX:1:2103:18349:28948
CACCTCTC
+
FFFFF:,F
@A00769:11:HC3HCDRXX:1:2103:14018:28964
CACCTCTC
+
FFFFFFFF
@A00769:11:HC3HCDRXX:1:2103:8874:28980
CACCTCTC
+
FFFFFFFF
@A00769:11:HC3HCDRXX:1:2103:21314:28980
CACCTCTC
+
FFFFFFFF
@A00769:11:HC3HCDRXX:1:2103:32325:28980
CACCTCTC
+
FFFFFFFF
@A00769:11:HC3HCDRXX:1:2103:29378:29011
CACCTCTC
+
:F:FFF::
@A00769:11:HC3HCDRXX:1:2103:25798:29042
CACCTCTC
+
FFFF,FFF
@A00769:11:HC3HCDRXX:1:2103:8169:29074
CACCTCTC
+
FFFFFFFF
@A00769:11:HC3HCDRXX:1:2103:3604:29215
CACCTCTC
+
FFFFFFFF
@A00769:11:HC3HCDRXX:1:2103:32479:29215
CACCTCTC
+
FFFFFFFF
@A00769:11:HC3HCDRXX:1:2103:15347:29230
CACCTCTC
+
FFFFFFFF
@A00769:11:HC3HCDRXX:1:2103:20636:29277
CACCTCTC
+
FFFFFFFF
@A00769:11:HC3HCDRXX:1:2103:20094:29340
CACCTCTC
+
FFFFFFFF
@A00769:11:HC3HCDRXX:1:2103:30472:29340
CACCTCTC
+
FFFFFFFF
@A00769:11:HC3HCDRXX:1:2103:8522:29371
CACCTCTC
+
FFFFFFFF
@A00769:11:HC3HCDRXX:1:2103:4960:29434
CACCTCTC
+
FFFFFFFF
@A00769:11:HC3HCDRXX:1:2103:8513:29450
CACCTCTC
+
FFFFFFFF
@A00769:11:HC3HCDRXX:1:2103:30219:29465
CACCTCTC
+
:FF,::,F
@A00769:11:HC3HCDRXX:1:2103:14859:29481
CACCTCTC
+
FFFFFFFF
@A00769:11:HC3HCDRXX:1:2103:20048:29512
CACCTCTC
+
FFFFFFFF
@A00769:11:HC3HCDRXX:1:2103:25057:29543
CACCTCTC
+
FFFFFFFF
@A00769:11:HC3HCDRXX:1:2103:5032:29590
CACCTCTC
+
FFFFFFFF
@A00769:11:HC3HCDRXX:1:2103:26648:29637
CACCTCTC
+
FFFFFFFF
@A00769:11:HC3HCDRXX:1:2103:30535:29637
CACCTCTC
+
:FFFFF:F
@A00769:11:HC3HCDRXX:1:2103:10257:29653
CACCTCTC
+
FFFFFFFF
@A00769:11:HC3HCDRXX:1:2103:29640:29684
CACCTCTC
+
FFFFFFFF
@A00769:11:HC3HCDRXX:1:2103:19190:29716
CACCTCTC
+
FFFFFFFF
@A00769:11:HC3HCDRXX:1:2103:30626:29731
CACCTCTC
+
FFFFFFFF
@A00769:11:HC3HCDRXX:1:2103:13286:29794
CACCTCTC
+
FFFFFFFF
@A00769:11:HC3HCDRXX:1:2103:2645:29810
CACCTCTC
+
FFFFFFFF
@A00769:11:HC3HCDRXX:1:2103:3531:29810
CACCTCTC
+
FFFFFFFF
@A00769:11:HC3HCDRXX:1:2103:30924:29841
CACCTCTC
+
FFFFFFFF
@A00769:11:HC3HCDRXX:1:2103:26033:29857
CACCTCTC
+
FFFFFFFF
@A00769:11:HC3HCDRXX:1:2103:22715:29872
CACCTCTC
+
FFFFFFFF
@A00769:11:HC3HCDRXX:1:2103:27416:29872
CACCTCTC
+
FFFFFFFF
@A00769:11:HC3HCDRXX:1:2103:4010:29888
CACCTCTC
+
FFFFFFFF
@A00769:11:HC3HCDRXX:1:2103:2989:29904
CACCTCTC
+
F:FFFFFF
@A00769:11:HC3HCDRXX:1:2103:10366:29935
CACCTCTC
+
FFFFFFFF
@A00769:11:HC3HCDRXX:1:2103:2663:29966
CACCTCTC
+
FFFFFFFF
@A00769:11:HC3HCDRXX:1:2103:11225:29982
CACCTCTC
+
FFFFFFFF
@A00769:11:HC3HCDRXX:1:2103:21441:30044
CACCTCTC
+
FFFFFFFF
@A00769:11:HC3HCDRXX:1:2103:31711:30107
CACCTCTC
+
FFFFFFFF
@A00769:11:HC3HCDRXX:1:2103:7319:30138
CACCTCTC
+
FFFFFFFF
@A00769:11:HC3HCDRXX:1:2103:21287:30154
CACCTCTC
+
FFFFFFFF
@A00769:11:HC3HCDRXX:1:2103:23014:30170
CACCTCTC
+
FFFFFFFF
@A00769:11:HC3HCDRXX:1:2103:32172:30185
CACCTCTC
+
FFFFFFFF
@A00769:11:HC3HCDRXX:1:2103:12274:30201
CACCTCTC
+
FFFFFFFF
@A00769:11:HC3HCDRXX:1:2103:14588:30295
CACCTCTC
+
FFFFFFFF
@A00769:11:HC3HCDRXX:1:2103:25509:30295
CACCTCTC
+
FFFFFFFF
@A00769:11:HC3HCDRXX:1:2103:28185:30295
CACCTCTC
+
FFFFFFFF
@A00769:11:HC3HCDRXX:1:2103:31837:30358
CACCTCTC
+
FFFFFFFF
@A00769:11:HC3HCDRXX:1:2103:3152:30373
CACCTCTC
+
FFFFFFFF
@A00769:11:HC3HCDRXX:1:2103:32832:30420
CACCTCTC
+
FFFFFFFF
@A00769:11:HC3HCDRXX:1:2103:12048:30436
CACCTCTC
+
FFFFFFFF
@A00769:11:HC3HCDRXX:1:2103:7238:30467
CACCTCTC
+
FFFFFFFF
@A00769:11:HC3HCDRXX:1:2103:9326:30483
CACCTCTC
+
FFFFFFFF
@A00769:11:HC3HCDRXX:1:2103:6894:30561
CACCTCTC
+
FFFFFFFF
@A00769:11:HC3HCDRXX:1:2103:19180:30577
CACCTCTC
+
FFFFFFFF
@A00769:11:HC3HCDRXX:1:2103:13729:30592
CACCTCTC
+
FFFFFFFF
@A00769:11:HC3HCDRXX:1:2103:12436:30608
CACCTCTC
+
FFFFFFFF
@A00769:11:HC3HCDRXX:1:2103:30689:30624
CACCTCTC
+
FFFF,FFF
@A00769:11:HC3HCDRXX:1:2103:1913:30796
CACCTCTC
+
FFFFFFFF
@A00769:11:HC3HCDRXX:1:2103:24153:30827
CACCTCTC
+
FFFFFFFF
@A00769:11:HC3HCDRXX:1:2103:13150:30874
CACCTCTC
+
F:FF,F,F
@A00769:11:HC3HCDRXX:1:2103:25861:30874
CACCTCTC
+
FFFFFFFF
@A00769:11:HC3HCDRXX:1:2103:32172:30874
CACCTCTC
+
FFFFFFFF
@A00769:11:HC3HCDRXX:1:2103:14208:30890
CACCTCTC
+
FFFFFFFF
@A00769:11:HC3HCDRXX:1:2103:16414:30890
CACCTCTC
+
FFFFFFFF
@A00769:11:HC3HCDRXX:1:2103:18855:30890
CACCTCTC
+
FFFFFFFF
@A00769:11:HC3HCDRXX:1:2103:18087:30968
CACCTCTC
+
FFFFFFFF
@A00769:11:HC3HCDRXX:1:2103:23321:30984
CACCTCTC
+
FFFFFFFF
@A00769:11:HC3HCDRXX:1:2103:9100:31000
CACCTCTC
+
FFFFFFFF
@A00769:11:HC3HCDRXX:1:2103:20392:31046
CACCTCTC
+
FFFFFFFF
@A00769:11:HC3HCDRXX:1:2103:14235:31093
CACCTCTC
+
FFFFFFFF
@A00769:11:HC3HCDRXX:1:2103:30120:31109
CACCTCTC
+
FFFFFFFF
@A00769:11:HC3HCDRXX:1:2103:29686:31140
CACCTCTC
+
FFFFFFFF
@A00769:11:HC3HCDRXX:1:2103:17562:31156
CACCTCTC
+
:FF,FFFF
@A00769:11:HC3HCDRXX:1:2103:25608:31187
CACCTCTC
+
FFFFFFFF
@A00769:11:HC3HCDRXX:1:2103:29830:31203
CACCTCTC
+
FFFFFFFF
@A00769:11:HC3HCDRXX:1:2103:16215:31234
CACCTCTC
+
FFFFFFFF
@A00769:11:HC3HCDRXX:1:2103:16414:31234
CACCTCTC
+
FFFFFFFF
@A00769:11:HC3HCDRXX:1:2103:13449:31266
CACCTCTC
+
FF::::FF
@A00769:11:HC3HCDRXX:1:2103:28601:31266
CACCTCTC
+
FFFFFFFF
@A00769:11:HC3HCDRXX:1:2103:6388:31344
CACCTCTC
+
FFFFFFFF
@A00769:11:HC3HCDRXX:1:2103:24632:31344
CACCTCTC
+
FFFFFFFF
@A00769:11:HC3HCDRXX:1:2103:26594:31360
CACCTCTC
+
FFFFFFFF
@A00769:11:HC3HCDRXX:1:2103:21549:31391
CACCTCTC
+
FFFFFFFF
@A00769:11:HC3HCDRXX:1:2103:24334:31422
CACCTCTC
+
FFFFFFFF
@A00769:11:HC3HCDRXX:1:2103:9335:31438
CACCTCTC
+
FFFFFFFF
@A00769:11:HC3HCDRXX:1:2103:17345:31438
CACCTCTC
+
FFFFFFFF
@A00769:11:HC3HCDRXX:1:2103:30707:31438
CACCTCTC
+
FFFFFFFF
@A00769:11:HC3HCDRXX:1:2103:5701:31501
CACCTCTC
+
FFFF:FFF
@A00769:11:HC3HCDRXX:1:2103:18918:31501
CACCTCTC
+
FFFFFFFF
@A00769:11:HC3HCDRXX:1:2103:21549:31516
CACCTCTC
+
FFFFFFFF
@A00769:11:HC3HCDRXX:1:2103:29839:31594
CACCTCTC
+
FFFFFFFF
@A00769:11:HC3HCDRXX:1:2103:15167:31641
CACCTCTC
+
:FFFFFFF
@A00769:11:HC3HCDRXX:1:2103:16071:31641
CACCTCTC
+
FFFFFFFF
@A00769:11:HC3HCDRXX:1:2103:10972:31673
CACCTCTC
+
FFFFFFFF
@A00769:11:HC3HCDRXX:1:2103:17210:31673
CACCTCTC
+
FFFFFFFF
@A00769:11:HC3HCDRXX:1:2103:1633:31688
CACCTCTC
+
FFFFFFFF
@A00769:11:HC3HCDRXX:1:2103:15962:31735
CACCTCTC
+
FFFFFFFF
@A00769:11:HC3HCDRXX:1:2103:29469:31735
CACCTCTC
+
FFFFFFFF
@A00769:11:HC3HCDRXX:1:2103:31539:31782
CACCTCTC
+
FFFFFFFF
@A00769:11:HC3HCDRXX:1:2103:5385:31798
CACCTCTC
+
FFFFFFFF
@A00769:11:HC3HCDRXX:1:2103:3197:31829
CACCTCTC
+
FFFFFFFF
@A00769:11:HC3HCDRXX:1:2103:6614:31892
CACCTCTC
+
FFFFFFFF
@A00769:11:HC3HCDRXX:1:2103:15528:31955
CACCTCTC
+
FFFFFFFF
@A00769:11:HC3HCDRXX:1:2103:2284:31970
CACCTCTC
+
FFFFFFFF
@A00769:11:HC3HCDRXX:1:2103:7482:31986
CACCTCTC
+
FFFFFFFF
@A00769:11:HC3HCDRXX:1:2103:9344:31986
CACCTCTC
+
FFFFFFFF
@A00769:11:HC3HCDRXX:1:2103:31439:31986
CACCTCTC
+
FFFFFFFF
@A00769:11:HC3HCDRXX:1:2103:27380:32033
CACCTCTC
+
FFFFFFFF
@A00769:11:HC3HCDRXX:1:2103:2347:32174
CACCTCTC
+
FFFFFFFF
@A00769:11:HC3HCDRXX:1:2103:30092:32221
CACCTCTC
+
FFFF,:,F
@A00769:11:HC3HCDRXX:1:2103:16306:32236
CACCTCTC
+
FFFFFFFF
@A00769:11:HC3HCDRXX:1:2103:19813:32236
CACCTCTC
+
FFFFFFFF
@A00769:11:HC3HCDRXX:1:2103:16541:32268
CACCTCTC
+
FFFFFFFF
@A00769:11:HC3HCDRXX:1:2103:19895:32283
CACCTCTC
+
FFFFFFFF
@A00769:11:HC3HCDRXX:1:2103:31078:32393
CACCTCTC
+
FFFFFFFF
@A00769:11:HC3HCDRXX:1:2103:21721:32440
CACCTCTC
+
FFFFFFFF
@A00769:11:HC3HCDRXX:1:2103:19343:32456
CACCTCTC
+
FFFFFFFF
@A00769:11:HC3HCDRXX:1:2103:30807:32456
CACCTCTC
+
FFFFF:FF
@A00769:11:HC3HCDRXX:1:2103:6370:32503
CACCTCTC
+
FFFFFFFF
@A00769:11:HC3HCDRXX:1:2103:18900:32597
CACCTCTC
+
FFFFFFFF
@A00769:11:HC3HCDRXX:1:2103:32850:32612
CACCTCTC
+
FFFFFFFF
@A00769:11:HC3HCDRXX:1:2103:15031:32659
CACCTCTC
+
FFFFFFFF
@A00769:11:HC3HCDRXX:1:2103:26106:32737
CACCTCTC
+
FFFFFFFF
@A00769:11:HC3HCDRXX:1:2103:31186:32737
CACCTCTC
+
FFFFFFFF
@A00769:11:HC3HCDRXX:1:2103:3658:32816
CACCTCTC
+
FFFFFFFF
@A00769:11:HC3HCDRXX:1:2103:17228:32831
CACCTCTC
+
,FF,::F:
@A00769:11:HC3HCDRXX:1:2103:29577:32863
CACCTCTC
+
FFFFFFFF
@A00769:11:HC3HCDRXX:1:2103:6361:32894
CACCTCTC
+
FFFFFFFF
@A00769:11:HC3HCDRXX:1:2103:25084:32941
CACCTCTC
+
FFFFFFFF
@A00769:11:HC3HCDRXX:1:2103:25310:32957
CACCTCTC
+
FFFFFFFF
@A00769:11:HC3HCDRXX:1:2103:10312:33004
CACCTCTC
+
FFFFFF:,
@A00769:11:HC3HCDRXX:1:2103:19208:33004
CACCTCTC
+
FFFFFFFF
@A00769:11:HC3HCDRXX:1:2103:8278:33019
CACCTCTC
+
FFFFFFFF
@A00769:11:HC3HCDRXX:1:2103:12635:33051
CACCTCTC
+
FFFFFFFF
@A00769:11:HC3HCDRXX:1:2103:32524:33051
CACCTCTC
+
FFFFFFFF
@A00769:11:HC3HCDRXX:1:2103:9408:33066
CACCTCTC
+
FFFFFFFF
@A00769:11:HC3HCDRXX:1:2103:1280:33113
CACCTCTC
+
FFFFFFFF
@A00769:11:HC3HCDRXX:1:2103:9136:33129
CACCTCTC
+
FFFFFFFF
@A00769:11:HC3HCDRXX:1:2103:10050:33144
CACCTCTC
+
FFFFFFFF
@A00769:11:HC3HCDRXX:1:2103:23918:33144
CACCTCTC
+
FFFFFFFF
@A00769:11:HC3HCDRXX:1:2103:31647:33191
CACCTCTC
+
FFFFFFFF
@A00769:11:HC3HCDRXX:1:2103:27001:33223
CACCTCTC
+
FFFFFFFF
@A00769:11:HC3HCDRXX:1:2103:21513:33270
CACCTCTC
+
FFFFFFFF
@A00769:11:HC3HCDRXX:1:2103:25599:33270
CACCTCTC
+
FFFFFFFF
@A00769:11:HC3HCDRXX:1:2103:28637:33301
CACCTCTC
+
FFFFFFFF
@A00769:11:HC3HCDRXX:1:2103:1479:33364
CACCTCTC
+
FFFFFFFF
@A00769:11:HC3HCDRXX:1:2103:27199:33473
CACCTCTC
+
FFFFFFFF
@A00769:11:HC3HCDRXX:1:2103:4978:33505
CACCTCTC
+
FFFFFFFF
@A00769:11:HC3HCDRXX:1:2103:22345:33520
CACCTCTC
+
FFFFFFFF
@A00769:11:HC3HCDRXX:1:2103:30246:33646
CACCTCTC
+
FFFFFFFF
@A00769:11:HC3HCDRXX:1:2103:26142:33677
CACCTCTC
+
FFFFFFFF
@A00769:11:HC3HCDRXX:1:2103:29134:33755
CACCTCTC
+
FFFFFFFF
@A00769:11:HC3HCDRXX:1:2103:1823:33802
CACCTCTC
+
FFFFFFFF
@A00769:11:HC3HCDRXX:1:2103:6524:33833
CACCTCTC
+
FFFFFFFF
@A00769:11:HC3HCDRXX:1:2103:32705:33896
CACCTCTC
+
FFFFFFFF
@A00769:11:HC3HCDRXX:1:2103:2880:33912
CACCTCTC
+
FFFFFFFF
@A00769:11:HC3HCDRXX:1:2103:3287:33927
CACCTCTC
+
FFFFFFFF
@A00769:11:HC3HCDRXX:1:2103:4029:33927
CACCTCTC
+
FFFFFFFF
@A00769:11:HC3HCDRXX:1:2103:9643:33974
CACCTCTC
+
FFFFFFFF
@A00769:11:HC3HCDRXX:1:2103:7482:33990
CACCTCTC
+
FFFFFFFF
@A00769:11:HC3HCDRXX:1:2103:12581:33990
CACCTCTC
+
FFFFFFFF
@A00769:11:HC3HCDRXX:1:2103:10610:34021
CACCTCTC
+
FFFFFFFF
@A00769:11:HC3HCDRXX:1:2103:13756:34021
CACCTCTC
+
FFFFFFFF
@A00769:11:HC3HCDRXX:1:2103:8187:34053
CACCTCTC
+
FFFFFFFF
@A00769:11:HC3HCDRXX:1:2103:31656:34053
CACCTCTC
+
FFFFFFFF
@A00769:11:HC3HCDRXX:1:2103:31069:34100
CACCTCTC
+
FFFFFFFF
@A00769:11:HC3HCDRXX:1:2103:6361:34115
CACCTCTC
+
FFFFFFFF
@A00769:11:HC3HCDRXX:1:2103:20799:34131
CACCTCTC
+
FFFFFFFF
@A00769:11:HC3HCDRXX:1:2103:2311:34178
CACCTCTC
+
FFFFFFFF
@A00769:11:HC3HCDRXX:1:2103:6994:34209
CACCTCTC
+
FFFFFFFF
@A00769:11:HC3HCDRXX:1:2103:29894:34287
CACCTCTC
+
FFFFFF:F
@A00769:11:HC3HCDRXX:1:2103:13901:34366
CACCTCTC
+
FFFFFFFF
@A00769:11:HC3HCDRXX:1:2103:16902:34366
CACCTCTC
+
FFFFFFFF
@A00769:11:HC3HCDRXX:1:2103:18050:34381
CACCTCTC
+
,F:FFF,F
@A00769:11:HC3HCDRXX:1:2103:10276:34538
CACCTCTC
+
FFF:FFFF
@A00769:11:HC3HCDRXX:1:2103:25617:34554
CACCTCTC
+
FFFFFFFF
@A00769:11:HC3HCDRXX:1:2103:32823:34569
CACCTCTC
+
FFFFFFFF
@A00769:11:HC3HCDRXX:1:2103:18756:34601
CACCTCTC
+
FFFFFFFF
@A00769:11:HC3HCDRXX:1:2103:31910:34616
CACCTCTC
+
FFFFFFFF
@A00769:11:HC3HCDRXX:1:2103:9127:34648
CACCTCTC
+
FFFFFFFF
@A00769:11:HC3HCDRXX:1:2103:4399:34663
CACCTCTC
+
FFFFFFFF
@A00769:11:HC3HCDRXX:1:2103:7374:34773
CACCTCTC
+
FFFFFFFF
@A00769:11:HC3HCDRXX:1:2103:19072:34835
CACCTCTC
+
FFFFFFFF
@A00769:11:HC3HCDRXX:1:2103:7184:34882
CACCTCTC
+
FFFFFFFF
@A00769:11:HC3HCDRXX:1:2103:18457:34929
CACCTCTC
+
FFFFFFFF
@A00769:11:HC3HCDRXX:1:2103:8974:34976
CACCTCTC
+
FFFFFFFF
@A00769:11:HC3HCDRXX:1:2103:25753:34976
CACCTCTC
+
FFFFFFFF
@A00769:11:HC3HCDRXX:1:2103:32443:34976
CACCTCTC
+
FFF,FF,:
@A00769:11:HC3HCDRXX:1:2103:14036:35070
CACCTCTC
+
F:FF::FF
@A00769:11:HC3HCDRXX:1:2103:27190:35086
CACCTCTC
+
FFFFFFFF
@A00769:11:HC3HCDRXX:1:2103:1615:35133
CACCTCTC
+
FFFFFFFF
@A00769:11:HC3HCDRXX:1:2103:1244:35149
CACCTCTC
+
FFFFFFFF
@A00769:11:HC3HCDRXX:1:2103:23475:35164
CACCTCTC
+
FFFFFFFF
@A00769:11:HC3HCDRXX:1:2103:31123:35196
CACCTCTC
+
FFFFFFFF
@A00769:11:HC3HCDRXX:1:2103:29776:35211
CACCTCTC
+
FFFFFFFF
@A00769:11:HC3HCDRXX:1:2103:24451:35227
CACCTCTC
+
FFFFFFFF
@A00769:11:HC3HCDRXX:1:2103:4264:35243
CACCTCTC
+
FFFFFFFF
@A00769:11:HC3HCDRXX:1:2103:32027:35258
CACCTCTC
+
FFFFFFFF
@A00769:11:HC3HCDRXX:1:2103:32669:35274
CACCTCTC
+
FFFFFFFF
@A00769:11:HC3HCDRXX:1:2103:6280:35289
CACCTCTC
+
FFFFFFFF
@A00769:11:HC3HCDRXX:1:2103:5791:35321
CACCTCTC
+
FFFFFFFF
@A00769:11:HC3HCDRXX:1:2103:31593:35352
CACCTCTC
+
:FFFF:FF
@A00769:11:HC3HCDRXX:1:2103:1479:35399
CACCTCTC
+
:FFFFFFF
@A00769:11:HC3HCDRXX:1:2103:23854:35415
CACCTCTC
+
FFFFFFFF
@A00769:11:HC3HCDRXX:1:2103:4363:35477
CACCTCTC
+
FFFFFFFF
@A00769:11:HC3HCDRXX:1:2103:10520:35493
CACCTCTC
+
FFFFFFFF
@A00769:11:HC3HCDRXX:1:2103:20157:35556
CACCTCTC
+
FFFFFFFF
@A00769:11:HC3HCDRXX:1:2103:21658:35650
CACCTCTC
+
FFFFFFFF
@A00769:11:HC3HCDRXX:1:2103:3884:35712
CACCTCTC
+
FFFFFFFF
@A00769:11:HC3HCDRXX:1:2103:21630:35728
CACCTCTC
+
FFFFFFFF
@A00769:11:HC3HCDRXX:1:2103:31367:35775
CACCTCTC
+
FFFFFFFF
@A00769:11:HC3HCDRXX:1:2103:4038:35790
CACCTCTC
+
FFFFFFFF
@A00769:11:HC3HCDRXX:1:2103:7889:35790
CACCTCTC
+
FFFFFFFF
@A00769:11:HC3HCDRXX:1:2103:13006:35822
CACCTCTC
+
FFFFFFFF
@A00769:11:HC3HCDRXX:1:2103:29324:35869
CACCTCTC
+
FFFFFFFF
@A00769:11:HC3HCDRXX:1:2103:31593:35916
CACCTCTC
+
FFFFFFFF
@A00769:11:HC3HCDRXX:1:2103:31105:35978
CACCTCTC
+
FFFFFFFF
@A00769:11:HC3HCDRXX:1:2103:19135:36041
CACCTCTC
+
FFFFFFFF
@A00769:11:HC3HCDRXX:1:2103:23402:36104
CACCTCTC
+
FFFFFFFF
@A00769:11:HC3HCDRXX:1:2103:5475:36119
CACCTCTC
+
FFFFFFFF
@A00769:11:HC3HCDRXX:1:2103:15139:36135
CACCTCTC
+
FFFFFFFF
@A00769:11:HC3HCDRXX:1:2103:14398:36229
CACCTCTC
+
FFFFFFFF
@A00769:11:HC3HCDRXX:1:2103:15067:36260
CACCTCTC
+
FFF,FF:F
@A00769:11:HC3HCDRXX:1:2103:18991:36260
CACCTCTC
+
,F:FFF:F
@A00769:11:HC3HCDRXX:1:2103:15727:36276
CACCTCTC
+
FFFFFFFF
@A00769:11:HC3HCDRXX:1:2103:24551:36307
CACCTCTC
+
FFFFFFFF
@A00769:11:HC3HCDRXX:1:2103:14895:36338
CACCTCTC
+
FFFFFFFF
@A00769:11:HC3HCDRXX:1:2103:4725:36417
CACCTCTC
+
FFFFFFFF
@A00769:11:HC3HCDRXX:1:2103:28574:36417
CACCTCTC
+
FFFFFFFF
@A00769:11:HC3HCDRXX:1:2103:12400:36432
CACCTCTC
+
FFFFFFFF
@A00769:11:HC3HCDRXX:1:2103:20229:36464
CACCTCTC
+
FFFFFFFF
@A00769:11:HC3HCDRXX:1:2103:21902:36542
CACCTCTC
+
FFFFFFFF
@A00769:11:HC3HCDRXX:1:2103:20491:36573
CACCTCTC
+
FFFFFFFF
@A00769:11:HC3HCDRXX:1:2103:17390:36589
CACCTCTC
+
FFFFFFFF
@A00769:11:HC3HCDRXX:1:2103:15356:36605
CACCTCTC
+
FFFFFF:F
@A00769:11:HC3HCDRXX:1:2103:16477:36636
CACCTCTC
+
FFFFFFFF
@A00769:11:HC3HCDRXX:1:2103:28528:36683
CACCTCTC
+
FFFFFFFF
@A00769:11:HC3HCDRXX:1:2103:29306:36714
CACCTCTC
+
FFFFFFFF
@A00769:11:HC3HCDRXX:1:2103:23330:36730
CACCTCTC
+
FFFF:FF:
@A00769:11:HC3HCDRXX:1:2103:21160:36761
CACCTCTC
+
FFFFFFFF
@A00769:11:HC3HCDRXX:1:2103:10899:36777
CACCTCTC
+
FFFFFFFF
@A00769:11:HC3HCDRXX:1:2103:21341:36855
CACCTCTC
+
FFFFFFFF
@A00769:11:HC3HCDRXX:1:2103:3794:36902
CACCTCTC
+
FFFFFFFF
@A00769:11:HC3HCDRXX:1:2103:7527:37012
CACCTCTC
+
FFFFFFFF
@A00769:11:HC3HCDRXX:1:2104:18231:1094
CACCTCTC
+
FFFFFFFF
@A00769:11:HC3HCDRXX:1:2104:13521:1141
CACCTCTC
+
FFFFFFFF
@A00769:11:HC3HCDRXX:1:2104:19217:1141
CACCTCTC
+
FFFFFF:F
@A00769:11:HC3HCDRXX:1:2104:5122:1188
CACCTCTC
+
FFFFFFFF
@A00769:11:HC3HCDRXX:1:2104:22535:1188
CACCTCTC
+
FFFFFFFF
@A00769:11:HC3HCDRXX:1:2104:23158:1204
CACCTCTC
+
FFFFFFFF
@A00769:11:HC3HCDRXX:1:2104:5032:1251
CACCTCTC
+
FFFFFFFF
@A00769:11:HC3HCDRXX:1:2104:17689:1251
CACCTCTC
+
FFFFFFFF
@A00769:11:HC3HCDRXX:1:2104:25961:1297
CACCTCTC
+
FF,FF,FF
@A00769:11:HC3HCDRXX:1:2104:12970:1344
CACCTCTC
+
FFFFFFFF
@A00769:11:HC3HCDRXX:1:2104:19443:1407
CACCTCTC
+
FFFFFFFF
@A00769:11:HC3HCDRXX:1:2104:22607:1407
CACCTCTC
+
FFFFFFFF
@A00769:11:HC3HCDRXX:1:2104:31322:1470
CACCTCTC
+
FFFFFFFF
@A00769:11:HC3HCDRXX:1:2104:27154:1485
CACCTCTC
+
FFFFFFFF
@A00769:11:HC3HCDRXX:1:2104:21920:1595
CACCTCTC
+
FFFFFFFF
@A00769:11:HC3HCDRXX:1:2104:13503:1673
CACCTCTC
+
FFFFFFFF
@A00769:11:HC3HCDRXX:1:2104:20555:1673
CACCTCTC
+
FFFFFFFF
@A00769:11:HC3HCDRXX:1:2104:27661:1799
CACCTCTC
+
:FFF:FFF
@A00769:11:HC3HCDRXX:1:2104:2013:1814
CACCTCTC
+
FFFFFFFF
@A00769:11:HC3HCDRXX:1:2104:24162:1814
CACCTCTC
+
FFFFFFFF
@A00769:11:HC3HCDRXX:1:2104:25464:1814
CACCTCTC
+
FFFFFFFF
@A00769:11:HC3HCDRXX:1:2104:30852:1846
CACCTCTC
+
FFFFFFFF
@A00769:11:HC3HCDRXX:1:2104:9489:1892
CACCTCTC
+
FFFFFFFF
@A00769:11:HC3HCDRXX:1:2104:25346:1924
CACCTCTC
+
FFFFFFFF
@A00769:11:HC3HCDRXX:1:2104:3161:1955
CACCTCTC
+
FFFFFFFF
@A00769:11:HC3HCDRXX:1:2104:31078:1986
CACCTCTC
+
FFFFFFFF
@A00769:11:HC3HCDRXX:1:2104:25391:2065
CACCTCTC
+
FFFF:FFF
@A00769:11:HC3HCDRXX:1:2104:27317:2080
CACCTCTC
+
FFFFFFFF
@A00769:11:HC3HCDRXX:1:2104:12066:2096
CACCTCTC
+
FFFFFFFF
@A00769:11:HC3HCDRXX:1:2104:21377:2096
CACCTCTC
+
FFFFFFFF
@A00769:11:HC3HCDRXX:1:2104:31566:2174
CACCTCTC
+
FFFFFFFF
@A00769:11:HC3HCDRXX:1:2104:5159:2190
CACCTCTC
+
FFFFFFFF
@A00769:11:HC3HCDRXX:1:2104:6994:2237
CACCTCTC
+
FFFFFFFF
@A00769:11:HC3HCDRXX:1:2104:8178:2284
CACCTCTC
+
FFFFFFFF
@A00769:11:HC3HCDRXX:1:2104:14344:2315
CACCTCTC
+
FFFFFFFF
@A00769:11:HC3HCDRXX:1:2104:22733:2378
CACCTCTC
+
FFFFFFFF
@A00769:11:HC3HCDRXX:1:2104:9091:2425
CACCTCTC
+
FFFFFFFF
@A00769:11:HC3HCDRXX:1:2104:5358:2440
CACCTCTC
+
F:FFFF:F
@A00769:11:HC3HCDRXX:1:2104:7473:2503
CACCTCTC
+
FFFFFFFF
@A00769:11:HC3HCDRXX:1:2104:16830:2519
CACCTCTC
+
FFFFFFFF
@A00769:11:HC3HCDRXX:1:2104:5330:2550
CACCTCTC
+
FFFFFFFF
@A00769:11:HC3HCDRXX:1:2104:21477:2550
CACCTCTC
+
FFFFFFFF
@A00769:11:HC3HCDRXX:1:2104:24813:2566
CACCTCTC
+
FFFFFFFF
@A00769:11:HC3HCDRXX:1:2104:4372:2613
CACCTCTC
+
FFFFFFFF
@A00769:11:HC3HCDRXX:1:2104:10917:2644
CACCTCTC
+
FFFFFFFF
@A00769:11:HC3HCDRXX:1:2104:24948:2644
CACCTCTC
+
FFFFFFFF
@A00769:11:HC3HCDRXX:1:2104:8757:2660
CACCTCTC
+
FFFFFFFF
@A00769:11:HC3HCDRXX:1:2104:17553:2738
CACCTCTC
+
FFFFFFFF
@A00769:11:HC3HCDRXX:1:2104:17318:2769
CACCTCTC
+
FFFFFFFF
@A00769:11:HC3HCDRXX:1:2104:18801:2769
CACCTCTC
+
FFFFFFFF
@A00769:11:HC3HCDRXX:1:2104:26603:2816
CACCTCTC
+
FFF:,F::
@A00769:11:HC3HCDRXX:1:2104:17607:2832
CACCTCTC
+
FFFFFFFF
@A00769:11:HC3HCDRXX:1:2104:21757:2848
CACCTCTC
+
FFFFFF,F
@A00769:11:HC3HCDRXX:1:2104:29017:2863
CACCTCTC
+
FFFFFFFF
@A00769:11:HC3HCDRXX:1:2104:24325:2879
CACCTCTC
+
FFFFFFFF
@A00769:11:HC3HCDRXX:1:2104:16052:2957
CACCTCTC
+
FFFFFFFF
@A00769:11:HC3HCDRXX:1:2104:5837:2988
CACCTCTC
+
FFFFFFFF
@A00769:11:HC3HCDRXX:1:2104:2211:3035
CACCTCTC
+
FFFFFFFF
@A00769:11:HC3HCDRXX:1:2104:7979:3035
CACCTCTC
+
FFFFFFFF
@A00769:11:HC3HCDRXX:1:2104:18195:3035
CACCTCTC
+
FFFFFFFF
@A00769:11:HC3HCDRXX:1:2104:6605:3067
CACCTCTC
+
FFFFFFFF
@A00769:11:HC3HCDRXX:1:2104:32208:3067
CACCTCTC
+
FFFFF,F:
@A00769:11:HC3HCDRXX:1:2104:7762:3098
CACCTCTC
+
FFFFFFFF
@A00769:11:HC3HCDRXX:1:2104:23384:3098
CACCTCTC
+
FFFFFFFF
@A00769:11:HC3HCDRXX:1:2104:24144:3098
CACCTCTC
+
FFFFFFFF
@A00769:11:HC3HCDRXX:1:2104:22299:3129
CACCTCTC
+
FFFFFFFF
@A00769:11:HC3HCDRXX:1:2104:6470:3176
CACCTCTC
+
F:,FF,:,
@A00769:11:HC3HCDRXX:1:2104:8531:3208
CACCTCTC
+
FFFFFFFF
@A00769:11:HC3HCDRXX:1:2104:5412:3255
CACCTCTC
+
FFFFFFFF
@A00769:11:HC3HCDRXX:1:2104:10619:3255
CACCTCTC
+
FFFFFFFF
@A00769:11:HC3HCDRXX:1:2104:5674:3302
CACCTCTC
+
FFFFFFFF
@A00769:11:HC3HCDRXX:1:2104:10185:3380
CACCTCTC
+
FFF:FFFF
@A00769:11:HC3HCDRXX:1:2104:14308:3380
CACCTCTC
+
FFFFFFFF
@A00769:11:HC3HCDRXX:1:2104:27986:3427
CACCTCTC
+
FFFFFFFF
@A00769:11:HC3HCDRXX:1:2104:28067:3505
CACCTCTC
+
FFFFFFFF
@A00769:11:HC3HCDRXX:1:2104:29722:3740
CACCTCTC
+
FFF,F:FF
@A00769:11:HC3HCDRXX:1:2104:3667:3771
CACCTCTC
+
FFFFFFFF
@A00769:11:HC3HCDRXX:1:2104:6614:3803
CACCTCTC
+
FFFFFFFF
@A00769:11:HC3HCDRXX:1:2104:12825:3881
CACCTCTC
+
FFFFFFFF
@A00769:11:HC3HCDRXX:1:2104:18738:3881
CACCTCTC
+
:FF:,FFF
@A00769:11:HC3HCDRXX:1:2104:19370:3881
CACCTCTC
+
FFFFFFFF
@A00769:11:HC3HCDRXX:1:2104:27796:3912
CACCTCTC
+
FFFFFFFF
@A00769:11:HC3HCDRXX:1:2104:32796:3959
CACCTCTC
+
FFFF:FFF
@A00769:11:HC3HCDRXX:1:2104:13196:4085
CACCTCTC
+
FFFFFFFF
@A00769:11:HC3HCDRXX:1:2104:15709:4116
CACCTCTC
+
FFFFFFFF
@A00769:11:HC3HCDRXX:1:2104:26666:4147
CACCTCTC
+
FFFFFFFF
@A00769:11:HC3HCDRXX:1:2104:20148:4163
CACCTCTC
+
FFFFFFFF
@A00769:11:HC3HCDRXX:1:2104:28429:4194
CACCTCTC
+
FFFFFFFF
@A00769:11:HC3HCDRXX:1:2104:25012:4225
CACCTCTC
+
FFFFFFFF
@A00769:11:HC3HCDRXX:1:2104:10493:4288
CACCTCTC
+
FFFFFFFF
@A00769:11:HC3HCDRXX:1:2104:31448:4288
CACCTCTC
+
FFFFFFFF
@A00769:11:HC3HCDRXX:1:2104:1651:4319
CACCTCTC
+
FFFFFFFF
@A00769:11:HC3HCDRXX:1:2104:24704:4351
CACCTCTC
+
FFFFFFFF
@A00769:11:HC3HCDRXX:1:2104:8386:4366
CACCTCTC
+
FFFFFFFF
@A00769:11:HC3HCDRXX:1:2104:30879:4398
CACCTCTC
+
FFFFFFFF
@A00769:11:HC3HCDRXX:1:2104:13494:4413
CACCTCTC
+
FFFFFFFF
@A00769:11:HC3HCDRXX:1:2104:6524:4460
CACCTCTC
+
FFFFFFFF
@A00769:11:HC3HCDRXX:1:2104:31051:4476
CACCTCTC
+
FFFFFFFF
@A00769:11:HC3HCDRXX:1:2104:15691:4492
CACCTCTC
+
FFFFFFFF
@A00769:11:HC3HCDRXX:1:2104:2248:4539
CACCTCTC
+
FFFFFFFF
@A00769:11:HC3HCDRXX:1:2104:9552:4539
CACCTCTC
+
FFFFFFFF
@A00769:11:HC3HCDRXX:1:2104:18810:4601
CACCTCTC
+
FFFFFFFF
@A00769:11:HC3HCDRXX:1:2104:32108:4617
CACCTCTC
+
FFFFFFFF
@A00769:11:HC3HCDRXX:1:2104:25301:4633
CACCTCTC
+
FFFFFFF:
@A00769:11:HC3HCDRXX:1:2104:26196:4679
CACCTCTC
+
FFFFFFFF
@A00769:11:HC3HCDRXX:1:2104:15402:4711
CACCTCTC
+
FFFFFFFF
@A00769:11:HC3HCDRXX:1:2104:29270:4711
CACCTCTC
+
FFFFFFFF
@A00769:11:HC3HCDRXX:1:2104:17544:4726
CACCTCTC
+
FFFFFFFF
@A00769:11:HC3HCDRXX:1:2104:24171:4836
CACCTCTC
+
F:F,FFFF
@A00769:11:HC3HCDRXX:1:2104:17897:4930
CACCTCTC
+
FFFFFFFF
@A00769:11:HC3HCDRXX:1:2104:10257:4946
CACCTCTC
+
FF,FFFFF
@A00769:11:HC3HCDRXX:1:2104:2718:4977
CACCTCTC
+
FFFFFFFF
@A00769:11:HC3HCDRXX:1:2104:13548:4977
CACCTCTC
+
FFFFFFFF
@A00769:11:HC3HCDRXX:1:2104:13214:4993
CACCTCTC
+
FFFFFFFF
@A00769:11:HC3HCDRXX:1:2104:6334:5134
CACCTCTC
+
FFFFFFFF
@A00769:11:HC3HCDRXX:1:2104:7771:5149
CACCTCTC
+
FFFFFFFF
@A00769:11:HC3HCDRXX:1:2104:30255:5196
CACCTCTC
+
FFFFFFFF
@A00769:11:HC3HCDRXX:1:2104:19470:5212
CACCTCTC
+
FFFFFFFF
@A00769:11:HC3HCDRXX:1:2104:18430:5321
CACCTCTC
+
FFFFFFFF
@A00769:11:HC3HCDRXX:1:2104:3432:5337
CACCTCTC
+
FFFFFFFF
@A00769:11:HC3HCDRXX:1:2104:9064:5353
CACCTCTC
+
FFFFFFFF
@A00769:11:HC3HCDRXX:1:2104:21838:5462
CACCTCTC
+
F:F:,FFF
@A00769:11:HC3HCDRXX:1:2104:29903:5525
CACCTCTC
+
FFFFF:FF
@A00769:11:HC3HCDRXX:1:2104:3513:5541
CACCTCTC
+
FFFFFFFF
@A00769:11:HC3HCDRXX:1:2104:30364:5541
CACCTCTC
+
FFFFFFFF
@A00769:11:HC3HCDRXX:1:2104:31837:5588
CACCTCTC
+
FFFFFFFF
@A00769:11:HC3HCDRXX:1:2104:7771:5682
CACCTCTC
+
FFFFFFFF
@A00769:11:HC3HCDRXX:1:2104:5999:5744
CACCTCTC
+
FFFFFFFF
@A00769:11:HC3HCDRXX:1:2104:31367:5744
CACCTCTC
+
FFFFFFFF
@A00769:11:HC3HCDRXX:1:2104:5882:5822
CACCTCTC
+
FFFFFFFF
@A00769:11:HC3HCDRXX:1:2104:15402:5869
CACCTCTC
+
FFFFFFFF
@A00769:11:HC3HCDRXX:1:2104:22968:5948
CACCTCTC
+
FFFFFFFF
@A00769:11:HC3HCDRXX:1:2104:8712:5963
CACCTCTC
+
:FFFFFFF
@A00769:11:HC3HCDRXX:1:2104:8630:5979
CACCTCTC
+
FFFFFFFF
@A00769:11:HC3HCDRXX:1:2104:18240:6026
CACCTCTC
+
FFFFFFFF
@A00769:11:HC3HCDRXX:1:2104:13856:6073
CACCTCTC
+
FFFFFFFF
@A00769:11:HC3HCDRXX:1:2104:28293:6089
CACCTCTC
+
FFFFFFFF
@A00769:11:HC3HCDRXX:1:2104:4951:6245
CACCTCTC
+
FFFFFFFF
@A00769:11:HC3HCDRXX:1:2104:24370:6245
CACCTCTC
+
FFFFFFFF
@A00769:11:HC3HCDRXX:1:2104:32398:6245
CACCTCTC
+
FFFFFFFF
@A00769:11:HC3HCDRXX:1:2104:1976:6261
CACCTCTC
+
FFFFFFFF
@A00769:11:HC3HCDRXX:1:2104:25274:6339
CACCTCTC
+
FFFFFFFF
@A00769:11:HC3HCDRXX:1:2104:4896:6370
CACCTCTC
+
FFFFFFFF
@A00769:11:HC3HCDRXX:1:2104:28546:6527
CACCTCTC
+
FFFFFFFF
@A00769:11:HC3HCDRXX:1:2104:6388:6543
CACCTCTC
+
FFFFFFFF
@A00769:11:HC3HCDRXX:1:2104:13404:6543
CACCTCTC
+
FFFFFFFF
@A00769:11:HC3HCDRXX:1:2104:7428:6621
CACCTCTC
+
FFFFFFFF
@A00769:11:HC3HCDRXX:1:2104:22073:6621
CACCTCTC
+
FFFFFFFF
@A00769:11:HC3HCDRXX:1:2104:28917:6699
CACCTCTC
+
FFFFFFFF
@A00769:11:HC3HCDRXX:1:2104:9616:6715
CACCTCTC
+
FFFFFFFF
@A00769:11:HC3HCDRXX:1:2104:24180:6731
CACCTCTC
+
FFFFFFFF
@A00769:11:HC3HCDRXX:1:2104:25075:6746
CACCTCTC
+
FFFFFFFF
@A00769:11:HC3HCDRXX:1:2104:23963:6762
CACCTCTC
+
FFFFFFFF
@A00769:11:HC3HCDRXX:1:2104:8992:6825
CACCTCTC
+
FFFFFFFF
@A00769:11:HC3HCDRXX:1:2104:15519:6825
CACCTCTC
+
FFFFFFFF
@A00769:11:HC3HCDRXX:1:2104:20916:6840
CACCTCTC
+
FFFFFFFF
@A00769:11:HC3HCDRXX:1:2104:23041:6856
CACCTCTC
+
FFFFFFFF
@A00769:11:HC3HCDRXX:1:2104:26386:6918
CACCTCTC
+
FFFFFFFF
@A00769:11:HC3HCDRXX:1:2104:28989:6918
CACCTCTC
+
FFF:FFFF
@A00769:11:HC3HCDRXX:1:2104:14371:6934
CACCTCTC
+
FFF:,,,F
@A00769:11:HC3HCDRXX:1:2104:15112:6934
CACCTCTC
+
FFFFFFFF
@A00769:11:HC3HCDRXX:1:2104:14651:7012
CACCTCTC
+
FFFFFFFF
@A00769:11:HC3HCDRXX:1:2104:5475:7028
CACCTCTC
+
FFFFFFFF
@A00769:11:HC3HCDRXX:1:2104:29586:7106
CACCTCTC
+
FFFFFFFF
@A00769:11:HC3HCDRXX:1:2104:7735:7185
CACCTCTC
+
FFFFFFFF
@A00769:11:HC3HCDRXX:1:2104:24623:7185
CACCTCTC
+
FFFFFFFF
@A00769:11:HC3HCDRXX:1:2104:4390:7310
CACCTCTC
+
FFFFFFFF
@A00769:11:HC3HCDRXX:1:2104:17219:7388
CACCTCTC
+
FFFFFFFF
@A00769:11:HC3HCDRXX:1:2104:22625:7388
CACCTCTC
+
FFFFFFFF
@A00769:11:HC3HCDRXX:1:2104:27308:7420
CACCTCTC
+
FFFFFFFF
@A00769:11:HC3HCDRXX:1:2104:11406:7467
CACCTCTC
+
FFFFFFFF
@A00769:11:HC3HCDRXX:1:2104:25446:7482
CACCTCTC
+
FFFFFFFF
@A00769:11:HC3HCDRXX:1:2104:6036:7498
CACCTCTC
+
FFFFFFFF
@A00769:11:HC3HCDRXX:1:2104:8386:7498
CACCTCTC
+
FF:F:FFF
@A00769:11:HC3HCDRXX:1:2104:2157:7545
CACCTCTC
+
FF,F:,FF
@A00769:11:HC3HCDRXX:1:2104:5104:7545
CACCTCTC
+
FFFFFFFF
@A00769:11:HC3HCDRXX:1:2104:12391:7576
CACCTCTC
+
FFF:FFFF
@A00769:11:HC3HCDRXX:1:2104:28230:7670
CACCTCTC
+
FFFFFFFF
@A00769:11:HC3HCDRXX:1:2104:3568:7701
CACCTCTC
+
FFFFFFFF
@A00769:11:HC3HCDRXX:1:2104:2889:7717
CACCTCTC
+
FFFFFFFF
@A00769:11:HC3HCDRXX:1:2104:12111:7717
CACCTCTC
+
FFFFFFFF
@A00769:11:HC3HCDRXX:1:2104:17427:7748
CACCTCTC
+
FFFFFFFF
@A00769:11:HC3HCDRXX:1:2104:5231:7795
CACCTCTC
+
FFF,F,F,
@A00769:11:HC3HCDRXX:1:2104:24288:7827
CACCTCTC
+
FFFFFFFF
@A00769:11:HC3HCDRXX:1:2104:22607:7921
CACCTCTC
+
FFFFFFFF
@A00769:11:HC3HCDRXX:1:2104:1398:8015
CACCTCTC
+
FFFFFFFF
@A00769:11:HC3HCDRXX:1:2104:1389:8030
CACCTCTC
+
FFFFFFFF
@A00769:11:HC3HCDRXX:1:2104:2636:8124
CACCTCTC
+
FFFFFFFF
@A00769:11:HC3HCDRXX:1:2104:10954:8124
CACCTCTC
+
FFFFFFFF
@A00769:11:HC3HCDRXX:1:2104:29677:8140
CACCTCTC
+
FFFFFFFF
@A00769:11:HC3HCDRXX:1:2104:31910:8155
CACCTCTC
+
FFFFFFFF
@A00769:11:HC3HCDRXX:1:2104:19090:8218
CACCTCTC
+
FFFFFFFF
@A00769:11:HC3HCDRXX:1:2104:11957:8265
CACCTCTC
+
FFFFFFFF
@A00769:11:HC3HCDRXX:1:2104:8684:8359
CACCTCTC
+
FFFFFFFF
@A00769:11:HC3HCDRXX:1:2104:27462:8375
CACCTCTC
+
FFFFFFFF
@A00769:11:HC3HCDRXX:1:2104:24560:8422
CACCTCTC
+
FFFFFFFF
@A00769:11:HC3HCDRXX:1:2104:12355:8453
CACCTCTC
+
FFFFFFFF
@A00769:11:HC3HCDRXX:1:2104:18584:8469
CACCTCTC
+
FFFFFFFF
@A00769:11:HC3HCDRXX:1:2104:21621:8469
CACCTCTC
+
FFFFFFFF
@A00769:11:HC3HCDRXX:1:2104:23357:8500
CACCTCTC
+
FFFFFFFF
@A00769:11:HC3HCDRXX:1:2104:29704:8563
CACCTCTC
+
FFFFFFFF
@A00769:11:HC3HCDRXX:1:2104:16297:8672
CACCTCTC
+
FFFFFFFF
@A00769:11:HC3HCDRXX:1:2104:22218:8782
CACCTCTC
+
FFFFFFFF
@A00769:11:HC3HCDRXX:1:2104:27760:8797
CACCTCTC
+
FFFFFFFF
@A00769:11:HC3HCDRXX:1:2104:17192:8813
CACCTCTC
+
FFF:FFFF
@A00769:11:HC3HCDRXX:1:2104:3866:8844
CACCTCTC
+
FFFFFFFF
@A00769:11:HC3HCDRXX:1:2104:1090:8860
CACCTCTC
+
FFFFFFFF
@A00769:11:HC3HCDRXX:1:2104:2636:8876
CACCTCTC
+
FFFFFFFF
@A00769:11:HC3HCDRXX:1:2104:12337:8891
CACCTCTC
+
FFFFFFFF
@A00769:11:HC3HCDRXX:1:2104:14190:8907
CACCTCTC
+
FFFFFFFF
@A00769:11:HC3HCDRXX:1:2104:22679:8923
CACCTCTC
+
FFFFFFFF
@A00769:11:HC3HCDRXX:1:2104:4417:8954
CACCTCTC
+
FFFFFFFF
@A00769:11:HC3HCDRXX:1:2104:9010:8954
CACCTCTC
+
FFFFFFFF
@A00769:11:HC3HCDRXX:1:2104:13241:8954
CACCTCTC
+
FFFFFFFF
@A00769:11:HC3HCDRXX:1:2104:15040:8970
CACCTCTC
+
FFFFFFFF
@A00769:11:HC3HCDRXX:1:2104:16242:9017
CACCTCTC
+
FFFFFFFF
@A00769:11:HC3HCDRXX:1:2104:10655:9048
CACCTCTC
+
:FFFFFFF
@A00769:11:HC3HCDRXX:1:2104:19551:9111
CACCTCTC
+
FFFFFFFF
@A00769:11:HC3HCDRXX:1:2104:31485:9142
CACCTCTC
+
FFFFFFFF
@A00769:11:HC3HCDRXX:1:2104:28239:9189
CACCTCTC
+
FFFFFFFF
@A00769:11:HC3HCDRXX:1:2104:15139:9204
CACCTCTC
+
FFFFFFFF
@A00769:11:HC3HCDRXX:1:2104:21224:9220
CACCTCTC
+
FFFFFFFF
@A00769:11:HC3HCDRXX:1:2104:29812:9220
CACCTCTC
+
FFFFFFFF
@A00769:11:HC3HCDRXX:1:2104:12536:9236
CACCTCTC
+
FFFFFFFF
@A00769:11:HC3HCDRXX:1:2104:12780:9314
CACCTCTC
+
FFFFFFFF
@A00769:11:HC3HCDRXX:1:2104:29704:9314
CACCTCTC
+
FFFFFFFF
@A00769:11:HC3HCDRXX:1:2104:7826:9377
CACCTCTC
+
FFFFFFFF
@A00769:11:HC3HCDRXX:1:2104:27552:9471
CACCTCTC
+
FFFFFFFF
@A00769:11:HC3HCDRXX:1:2104:16839:9486
CACCTCTC
+
FF,FFFFF
@A00769:11:HC3HCDRXX:1:2104:7075:9643
CACCTCTC
+
FFFFFFFF
@A00769:11:HC3HCDRXX:1:2104:6867:9690
CACCTCTC
+
FFFFFFFF
@A00769:11:HC3HCDRXX:1:2104:27389:9690
CACCTCTC
+
FFFFFFFF
@A00769:11:HC3HCDRXX:1:2104:24397:9706
CACCTCTC
+
FFFFFFFF
@A00769:11:HC3HCDRXX:1:2104:31756:9737
CACCTCTC
+
FFFFFFFF
@A00769:11:HC3HCDRXX:1:2104:3396:9752
CACCTCTC
+
FFFFFFFF
@A00769:11:HC3HCDRXX:1:2104:17246:9752
CACCTCTC
+
FFFFFFFF
@A00769:11:HC3HCDRXX:1:2104:17644:9815
CACCTCTC
+
FFFFFFFF
@A00769:11:HC3HCDRXX:1:2104:7392:9846
CACCTCTC
+
FFFFFFFF
@A00769:11:HC3HCDRXX:1:2104:26756:9846
CACCTCTC
+
FFFFFFFF
@A00769:11:HC3HCDRXX:1:2104:27832:9925
CACCTCTC
+
FFFFFFFF
@A00769:11:HC3HCDRXX:1:2104:32371:9925
CACCTCTC
+
FFFFFFFF
@A00769:11:HC3HCDRXX:1:2104:15564:9940
CACCTCTC
+
FFF:FFFF
@A00769:11:HC3HCDRXX:1:2104:17038:9956
CACCTCTC
+
FFFFFFFF
@A00769:11:HC3HCDRXX:1:2104:17915:9972
CACCTCTC
+
FFF:FF:F
@A00769:11:HC3HCDRXX:1:2104:31159:9987
CACCTCTC
+
FFFFFFFF
@A00769:11:HC3HCDRXX:1:2104:32244:10050
CACCTCTC
+
FFFFFFFF
@A00769:11:HC3HCDRXX:1:2104:17020:10113
CACCTCTC
+
FFFFFFFF
@A00769:11:HC3HCDRXX:1:2104:28682:10144
CACCTCTC
+
FFFFFFFF
@A00769:11:HC3HCDRXX:1:2104:4752:10160
CACCTCTC
+
FFFFFFFF
@A00769:11:HC3HCDRXX:1:2104:28836:10285
CACCTCTC
+
FFFFFFFF
@A00769:11:HC3HCDRXX:1:2104:29595:10285
CACCTCTC
+
FFFFFFFF
@A00769:11:HC3HCDRXX:1:2104:25292:10347
CACCTCTC
+
FFFFFFFF
@A00769:11:HC3HCDRXX:1:2104:26476:10394
CACCTCTC
+
FFFFFFFF
@A00769:11:HC3HCDRXX:1:2104:29776:10410
CACCTCTC
+
FFFFFFFF
@A00769:11:HC3HCDRXX:1:2104:5376:10457
CACCTCTC
+
FFFFFFFF
@A00769:11:HC3HCDRXX:1:2104:27263:10473
CACCTCTC
+
FFFFFFFF
@A00769:11:HC3HCDRXX:1:2104:25346:10504
CACCTCTC
+
FFFFF::F
@A00769:11:HC3HCDRXX:1:2104:32018:10504
CACCTCTC
+
FFFFFFFF
@A00769:11:HC3HCDRXX:1:2104:14796:10520
CACCTCTC
+
,FFFFF,F
@A00769:11:HC3HCDRXX:1:2104:27037:10520
CACCTCTC
+
FFFFFFFF
@A00769:11:HC3HCDRXX:1:2104:31647:10551
CACCTCTC
+
FFFFFFFF
@A00769:11:HC3HCDRXX:1:2104:30291:10582
CACCTCTC
+
FFFFFFFF
@A00769:11:HC3HCDRXX:1:2104:3830:10598
CACCTCTC
+
FFFFFFFF
@A00769:11:HC3HCDRXX:1:2104:12698:10614
CACCTCTC
+
FFFFFFFF
@A00769:11:HC3HCDRXX:1:2104:10004:10645
CACCTCTC
+
FFFFFFFF
@A00769:11:HC3HCDRXX:1:2104:25843:10645
CACCTCTC
+
FFFFFFFF
@A00769:11:HC3HCDRXX:1:2104:14353:10723
CACCTCTC
+
FFFFFFFF
@A00769:11:HC3HCDRXX:1:2104:27236:10739
CACCTCTC
+
FFFFFFFF
@A00769:11:HC3HCDRXX:1:2104:7084:10786
CACCTCTC
+
FFFFFFFF
@A00769:11:HC3HCDRXX:1:2104:17128:10802
CACCTCTC
+
FFFFFFFF
@A00769:11:HC3HCDRXX:1:2104:12943:10848
CACCTCTC
+
FFFFFFFF
@A00769:11:HC3HCDRXX:1:2104:18692:10848
CACCTCTC
+
FFFFFFFF
@A00769:11:HC3HCDRXX:1:2104:14977:10895
CACCTCTC
+
FFFFFFFF
@A00769:11:HC3HCDRXX:1:2104:22345:10942
CACCTCTC
+
FFFFFFFF
@A00769:11:HC3HCDRXX:1:2104:23059:10958
CACCTCTC
+
FFFFFFFF
@A00769:11:HC3HCDRXX:1:2104:1515:11099
CACCTCTC
+
FF,FFF,:
@A00769:11:HC3HCDRXX:1:2104:14100:11193
CACCTCTC
+
FFFFFFFF
@A00769:11:HC3HCDRXX:1:2104:14398:11209
CACCTCTC
+
FFFFFFFF
@A00769:11:HC3HCDRXX:1:2104:29704:11256
CACCTCTC
+
FFFFFFFF
@A00769:11:HC3HCDRXX:1:2104:11415:11334
CACCTCTC
+
FFFFFFFF
@A00769:11:HC3HCDRXX:1:2104:25409:11334
CACCTCTC
+
FFFFFFFF
@A00769:11:HC3HCDRXX:1:2104:3016:11412
CACCTCTC
+
FFFFFFFF
@A00769:11:HC3HCDRXX:1:2104:3360:11412
CACCTCTC
+
FFFFFFFF
@A00769:11:HC3HCDRXX:1:2104:31530:11412
CACCTCTC
+
FFFFFFFF
@A00769:11:HC3HCDRXX:1:2104:12228:11428
CACCTCTC
+
FFFFFFFF
@A00769:11:HC3HCDRXX:1:2104:3992:11475
CACCTCTC
+
FFF:FFFF
@A00769:11:HC3HCDRXX:1:2104:9778:11506
CACCTCTC
+
FFFFFFFF
@A00769:11:HC3HCDRXX:1:2104:12002:11600
CACCTCTC
+
FFFFFFFF
@A00769:11:HC3HCDRXX:1:2104:13232:11600
CACCTCTC
+
FFFFFFFF
@A00769:11:HC3HCDRXX:1:2104:17861:11600
CACCTCTC
+
FFFFFFFF
@A00769:11:HC3HCDRXX:1:2104:5665:11647
CACCTCTC
+
FFFFFFFF
@A00769:11:HC3HCDRXX:1:2104:17381:11647
CACCTCTC
+
FFFFFFFF
@A00769:11:HC3HCDRXX:1:2104:1624:11663
CACCTCTC
+
FFFFFFFF
@A00769:11:HC3HCDRXX:1:2104:16468:11757
CACCTCTC
+
FFFFFFFF
@A00769:11:HC3HCDRXX:1:2104:1714:11819
CACCTCTC
+
FFFFFFFF
@A00769:11:HC3HCDRXX:1:2104:23430:11913
CACCTCTC
+
FFFF,FFF
@A00769:11:HC3HCDRXX:1:2104:29704:11913
CACCTCTC
+
,FFFF,,F
@A00769:11:HC3HCDRXX:1:2104:1597:11929
CACCTCTC
+
FFFFFFFF
@A00769:11:HC3HCDRXX:1:2104:15763:11945
CACCTCTC
+
FFFFFFFF
@A00769:11:HC3HCDRXX:1:2104:15664:11960
CACCTCTC
+
FFFFFFFF
@A00769:11:HC3HCDRXX:1:2104:4571:11976
CACCTCTC
+
FFFFFFFF
@A00769:11:HC3HCDRXX:1:2104:20094:11992
CACCTCTC
+
FFFFFF:F
@A00769:11:HC3HCDRXX:1:2104:28782:12007
CACCTCTC
+
FFFFFFFF
@A00769:11:HC3HCDRXX:1:2104:9625:12023
CACCTCTC
+
FFFFFFFF
@A00769:11:HC3HCDRXX:1:2104:17418:12054
CACCTCTC
+
FFFFFFFF
@A00769:11:HC3HCDRXX:1:2104:31376:12054
CACCTCTC
+
FFFFFFFF
@A00769:11:HC3HCDRXX:1:2104:1678:12101
CACCTCTC
+
FFFFFFF:
@A00769:11:HC3HCDRXX:1:2104:22914:12117
CACCTCTC
+
FFFFFFFF
@A00769:11:HC3HCDRXX:1:2104:1262:12258
CACCTCTC
+
FFFFFFFF
@A00769:11:HC3HCDRXX:1:2104:11605:12258
CACCTCTC
+
FFFFFFFF
@A00769:11:HC3HCDRXX:1:2104:6451:12289
CACCTCTC
+
FFFFFFFF
@A00769:11:HC3HCDRXX:1:2104:29396:12352
CACCTCTC
+
FFFFFFFF
@A00769:11:HC3HCDRXX:1:2104:29866:12352
CACCTCTC
+
FFFFFFFF
@A00769:11:HC3HCDRXX:1:2104:7916:12446
CACCTCTC
+
FFFFFFFF
@A00769:11:HC3HCDRXX:1:2104:31367:12477
CACCTCTC
+
FFFFFF:F
@A00769:11:HC3HCDRXX:1:2104:26350:12493
CACCTCTC
+
FFFFFFFF
@A00769:11:HC3HCDRXX:1:2104:16731:12524
CACCTCTC
+
FFFFFFFF
@A00769:11:HC3HCDRXX:1:2104:5412:12587
CACCTCTC
+
FFFFFFFF
@A00769:11:HC3HCDRXX:1:2104:16414:12665
CACCTCTC
+
FFFFFFFF
@A00769:11:HC3HCDRXX:1:2104:18674:12696
CACCTCTC
+
FFF:FFF:
@A00769:11:HC3HCDRXX:1:2104:14425:12759
CACCTCTC
+
FFFFFFFF
@A00769:11:HC3HCDRXX:1:2104:26015:12915
CACCTCTC
+
FFFFFFFF
@A00769:11:HC3HCDRXX:1:2104:5231:12931
CACCTCTC
+
FFFFFFFF
@A00769:11:HC3HCDRXX:1:2104:6578:12947
CACCTCTC
+
FFFFFFFF
@A00769:11:HC3HCDRXX:1:2104:20374:12947
CACCTCTC
+
FFFFFFFF
@A00769:11:HC3HCDRXX:1:2104:23484:12947
CACCTCTC
+
FFFFFFFF
@A00769:11:HC3HCDRXX:1:2104:21730:12978
CACCTCTC
+
FFFFFFFF
@A00769:11:HC3HCDRXX:1:2104:20455:12994
CACCTCTC
+
FFFFFFFF
@A00769:11:HC3HCDRXX:1:2104:32750:12994
CACCTCTC
+
FFFFFFFF
@A00769:11:HC3HCDRXX:1:2104:31891:13041
CACCTCTC
+
FFFFFFFF
@A00769:11:HC3HCDRXX:1:2104:15555:13056
CACCTCTC
+
FFFFFFFF
@A00769:11:HC3HCDRXX:1:2104:12319:13088
CACCTCTC
+
FFFFFFFF
@A00769:11:HC3HCDRXX:1:2104:18141:13088
CACCTCTC
+
FFFFFFFF
@A00769:11:HC3HCDRXX:1:2104:24569:13135
CACCTCTC
+
:FF:FF:F
@A00769:11:HC3HCDRXX:1:2104:25780:13166
CACCTCTC
+
FFFFFFFF
@A00769:11:HC3HCDRXX:1:2104:4074:13213
CACCTCTC
+
FFFFFFFF
@A00769:11:HC3HCDRXX:1:2104:16369:13244
CACCTCTC
+
FFFFFFFF
@A00769:11:HC3HCDRXX:1:2104:17815:13244
CACCTCTC
+
FFFFFFFF
@A00769:11:HC3HCDRXX:1:2104:4752:13322
CACCTCTC
+
FFFFFFFF
@A00769:11:HC3HCDRXX:1:2104:23701:13354
CACCTCTC
+
FFFFFFFF
@A00769:11:HC3HCDRXX:1:2104:11369:13448
CACCTCTC
+
FFFFFFFF
@A00769:11:HC3HCDRXX:1:2104:16251:13479
CACCTCTC
+
FFFFFFFF
@A00769:11:HC3HCDRXX:1:2104:18855:13510
CACCTCTC
+
FFFFFFFF
@A00769:11:HC3HCDRXX:1:2104:15320:13526
CACCTCTC
+
FFFFFFFF
@A00769:11:HC3HCDRXX:1:2104:9489:13542
CACCTCTC
+
FFFFFFFF
@A00769:11:HC3HCDRXX:1:2104:7075:13589
CACCTCTC
+
FFFFFFFF
@A00769:11:HC3HCDRXX:1:2104:16152:13808
CACCTCTC
+
FFFFFFFF
@A00769:11:HC3HCDRXX:1:2104:3251:13980
CACCTCTC
+
FFFFFFFF
@A00769:11:HC3HCDRXX:1:2104:7392:14011
CACCTCTC
+
FFF,FF:F
@A00769:11:HC3HCDRXX:1:2104:23529:14058
CACCTCTC
+
FFFFFFFF
@A00769:11:HC3HCDRXX:1:2104:4472:14090
CACCTCTC
+
FFFFFFFF
@A00769:11:HC3HCDRXX:1:2104:8323:14090
CACCTCTC
+
FFFFFFFF
@A00769:11:HC3HCDRXX:1:2104:17155:14137
CACCTCTC
+
FFFFFFFF
@A00769:11:HC3HCDRXX:1:2104:27751:14137
CACCTCTC
+
FFFFFFFF
@A00769:11:HC3HCDRXX:1:2104:19370:14246
CACCTCTC
+
FFFFFFFF
@A00769:11:HC3HCDRXX:1:2104:26359:14356
CACCTCTC
+
FFFFFFFF
@A00769:11:HC3HCDRXX:1:2104:10764:14372
CACCTCTC
+
FFFFFFFF
@A00769:11:HC3HCDRXX:1:2104:16342:14450
CACCTCTC
+
FFFFFFFF
@A00769:11:HC3HCDRXX:1:2104:18584:14450
CACCTCTC
+
FFFFFFFF
@A00769:11:HC3HCDRXX:1:2104:14064:14732
CACCTCTC
+
FFFFFFFF
@A00769:11:HC3HCDRXX:1:2104:24306:14779
CACCTCTC
+
FFFFFFFF
@A00769:11:HC3HCDRXX:1:2104:6668:14826
CACCTCTC
+
FFFFFFFF
@A00769:11:HC3HCDRXX:1:2104:18069:14967
CACCTCTC
+
FFFFFFFF
@A00769:11:HC3HCDRXX:1:2104:28673:14982
CACCTCTC
+
FFFFFFFF
@A00769:11:HC3HCDRXX:1:2104:13349:14998
CACCTCTC
+
FFFF:FFF
@A00769:11:HC3HCDRXX:1:2104:24099:15013
CACCTCTC
+
FFFFFFFF
@A00769:11:HC3HCDRXX:1:2104:10321:15045
CACCTCTC
+
FFFFFFFF
@A00769:11:HC3HCDRXX:1:2104:19831:15076
CACCTCTC
+
FFFFFFFF
@A00769:11:HC3HCDRXX:1:2104:16342:15107
CACCTCTC
+
FFFFFFFF
@A00769:11:HC3HCDRXX:1:2104:15329:15139
CACCTCTC
+
FFFFFFFF
@A00769:11:HC3HCDRXX:1:2104:7292:15186
CACCTCTC
+
FFFFFFFF
@A00769:11:HC3HCDRXX:1:2104:17047:15264
CACCTCTC
+
FFFFFFFF
@A00769:11:HC3HCDRXX:1:2104:7048:15327
CACCTCTC
+
FFFFFFFF
@A00769:11:HC3HCDRXX:1:2104:21043:15452
CACCTCTC
+
FFFFFFFF
@A00769:11:HC3HCDRXX:1:2104:19108:15483
CACCTCTC
+
FFFFFFFF
@A00769:11:HC3HCDRXX:1:2104:7455:15499
CACCTCTC
+
FFFFFFFF
@A00769:11:HC3HCDRXX:1:2104:6090:15671
CACCTCTC
+
FFFFFF:F
@A00769:11:HC3HCDRXX:1:2104:28040:15702
CACCTCTC
+
FFFFFFFF
@A00769:11:HC3HCDRXX:1:2104:22327:15796
CACCTCTC
+
FFFFFFFF
@A00769:11:HC3HCDRXX:1:2104:21929:15859
CACCTCTC
+
FFFFFFFF
@A00769:11:HC3HCDRXX:1:2104:23267:15859
CACCTCTC
+
FFFFFFFF
@A00769:11:HC3HCDRXX:1:2104:2419:15890
CACCTCTC
+
FFFFFFFF
@A00769:11:HC3HCDRXX:1:2104:13114:16000
CACCTCTC
+
FFFFFFFF
@A00769:11:HC3HCDRXX:1:2104:28004:16016
CACCTCTC
+
FFFFFFFF
@A00769:11:HC3HCDRXX:1:2104:27688:16031
CACCTCTC
+
FFFFF:::
@A00769:11:HC3HCDRXX:1:2104:12337:16063
CACCTCTC
+
FFFFFFFF
@A00769:11:HC3HCDRXX:1:2104:27859:16078
CACCTCTC
+
FFFFFFFF
@A00769:11:HC3HCDRXX:1:2104:10230:16110
CACCTCTC
+
FFFFFFFF
@A00769:11:HC3HCDRXX:1:2104:1235:16125
CACCTCTC
+
FFFFFFFF
@A00769:11:HC3HCDRXX:1:2104:5999:16141
CACCTCTC
+
FFFFFFFF
@A00769:11:HC3HCDRXX:1:2104:13313:16157
CACCTCTC
+
FFFFFFFF
@A00769:11:HC3HCDRXX:1:2104:12292:16203
CACCTCTC
+
FF:FF:FF
@A00769:11:HC3HCDRXX:1:2104:9625:16250
CACCTCTC
+
FFFFFFFF
@A00769:11:HC3HCDRXX:1:2104:24469:16313
CACCTCTC
+
FFFFFFFF
@A00769:11:HC3HCDRXX:1:2104:21007:16329
CACCTCTC
+
FFFFFFFF
@A00769:11:HC3HCDRXX:1:2104:6063:16376
CACCTCTC
+
FFFFFFFF
@A00769:11:HC3HCDRXX:1:2104:23809:16423
CACCTCTC
+
FFFFFFFF
@A00769:11:HC3HCDRXX:1:2104:10981:16501
CACCTCTC
+
FFFFFFFF
@A00769:11:HC3HCDRXX:1:2104:31168:16517
CACCTCTC
+
FFFFFFFF
@A00769:11:HC3HCDRXX:1:2104:1660:16548
CACCTCTC
+
FFFFFFFF
@A00769:11:HC3HCDRXX:1:2104:19479:16626
CACCTCTC
+
FFFFFFFF
@A00769:11:HC3HCDRXX:1:2104:20555:16642
CACCTCTC
+
FFFFFFFF
@A00769:11:HC3HCDRXX:1:2104:2220:16736
CACCTCTC
+
FFFFFFFF
@A00769:11:HC3HCDRXX:1:2104:18819:16736
CACCTCTC
+
:FFF,FFF
@A00769:11:HC3HCDRXX:1:2104:6786:16783
CACCTCTC
+
FFFFFFFF
@A00769:11:HC3HCDRXX:1:2104:9344:16799
CACCTCTC
+
FFFFFFFF
@A00769:11:HC3HCDRXX:1:2104:11641:16830
CACCTCTC
+
FFFFFFFF
@A00769:11:HC3HCDRXX:1:2104:30924:16908
CACCTCTC
+
FFFFFFFF
@A00769:11:HC3HCDRXX:1:2104:1570:16924
CACCTCTC
+
FFFFFFFF
@A00769:11:HC3HCDRXX:1:2104:27344:16939
CACCTCTC
+
FFFFFFFF
@A00769:11:HC3HCDRXX:1:2104:8034:16971
CACCTCTC
+
FFFFFFFF
@A00769:11:HC3HCDRXX:1:2104:13666:16986
CACCTCTC
+
FFFFFFFF
@A00769:11:HC3HCDRXX:1:2104:30662:17018
CACCTCTC
+
FFFFFFFF
@A00769:11:HC3HCDRXX:1:2104:4047:17080
CACCTCTC
+
FFFFFFFF
@A00769:11:HC3HCDRXX:1:2104:24786:17112
CACCTCTC
+
FFFFFFFF
@A00769:11:HC3HCDRXX:1:2104:30752:17112
CACCTCTC
+
FFFFFFFF
@A00769:11:HC3HCDRXX:1:2104:17318:17143
CACCTCTC
+
FFFFFFFF
@A00769:11:HC3HCDRXX:1:2104:19768:17221
CACCTCTC
+
FFFFFFFF
@A00769:11:HC3HCDRXX:1:2104:17924:17284
CACCTCTC
+
FFFFFFFF
@A00769:11:HC3HCDRXX:1:2104:31349:17300
CACCTCTC
+
FFFFFFFF
@A00769:11:HC3HCDRXX:1:2104:14913:17362
CACCTCTC
+
FFFFFFFF
@A00769:11:HC3HCDRXX:1:2104:1145:17472
CACCTCTC
+
FFFFFFFF
@A00769:11:HC3HCDRXX:1:2104:21160:17472
CACCTCTC
+
FFFFFFFF
@A00769:11:HC3HCDRXX:1:2104:8657:17487
CACCTCTC
+
FFFFFFFF
@A00769:11:HC3HCDRXX:1:2104:23140:17487
CACCTCTC
+
FFF,F:FF
@A00769:11:HC3HCDRXX:1:2104:14290:17534
CACCTCTC
+
FFFFFFFF
@A00769:11:HC3HCDRXX:1:2104:31702:17534
CACCTCTC
+
FFFFFFFF
@A00769:11:HC3HCDRXX:1:2104:27172:17550
CACCTCTC
+
FFFFFFFF
@A00769:11:HC3HCDRXX:1:2104:1777:17566
CACCTCTC
+
FFFFFFFF
@A00769:11:HC3HCDRXX:1:2104:9100:17566
CACCTCTC
+
FFFFFFFF
@A00769:11:HC3HCDRXX:1:2104:21703:17566
CACCTCTC
+
FFFFFFFF
@A00769:11:HC3HCDRXX:1:2104:24614:17628
CACCTCTC
+
FF,:F:F:
@A00769:11:HC3HCDRXX:1:2104:19831:17644
CACCTCTC
+
FFFFFFFF
@A00769:11:HC3HCDRXX:1:2104:3414:17675
CACCTCTC
+
FFFFFFFF
@A00769:11:HC3HCDRXX:1:2104:27082:17675
CACCTCTC
+
FFFFFFFF
@A00769:11:HC3HCDRXX:1:2104:9344:17707
CACCTCTC
+
FFFFFFFF
@A00769:11:HC3HCDRXX:1:2104:12418:17707
CACCTCTC
+
FFFFFFFF
@A00769:11:HC3HCDRXX:1:2104:23104:17707
CACCTCTC
+
FFFFFFFF
@A00769:11:HC3HCDRXX:1:2104:31647:17722
CACCTCTC
+
FFFFFFFF
@A00769:11:HC3HCDRXX:1:2104:18132:17801
CACCTCTC
+
FFFFFFFF
@A00769:11:HC3HCDRXX:1:2104:7220:17848
CACCTCTC
+
FFFFFFFF
@A00769:11:HC3HCDRXX:1:2104:4725:17910
CACCTCTC
+
FFFFFFFF
@A00769:11:HC3HCDRXX:1:2104:28085:17973
CACCTCTC
+
FF,FF,FF
@A00769:11:HC3HCDRXX:1:2104:25446:18004
CACCTCTC
+
FFFFFFFF
@A00769:11:HC3HCDRXX:1:2104:31864:18035
CACCTCTC
+
FFFFFFFF
@A00769:11:HC3HCDRXX:1:2104:14443:18051
CACCTCTC
+
FFFFFFFF
@A00769:11:HC3HCDRXX:1:2104:24551:18051
CACCTCTC
+
FFFFFFFF
@A00769:11:HC3HCDRXX:1:2104:4038:18067
CACCTCTC
+
FFFFFFFF
@A00769:11:HC3HCDRXX:1:2104:6931:18067
CACCTCTC
+
FFFFFFFF
@A00769:11:HC3HCDRXX:1:2104:25509:18145
CACCTCTC
+
FFFFFFFF
@A00769:11:HC3HCDRXX:1:2104:2944:18208
CACCTCTC
+
FFFFFF:F
@A00769:11:HC3HCDRXX:1:2104:22779:18270
CACCTCTC
+
FFFFFFFF
@A00769:11:HC3HCDRXX:1:2104:31991:18349
CACCTCTC
+
FFFFFFFF
@A00769:11:HC3HCDRXX:1:2104:18548:18364
CACCTCTC
+
FFFFFFFF
@A00769:11:HC3HCDRXX:1:2104:25635:18458
CACCTCTC
+
FFFFFFFF
@A00769:11:HC3HCDRXX:1:2104:31566:18521
CACCTCTC
+
FFFFFFFF
@A00769:11:HC3HCDRXX:1:2104:31313:18552
CACCTCTC
+
FFFFFFFF
@A00769:11:HC3HCDRXX:1:2104:17065:18584
CACCTCTC
+
FFFFFFFF
@A00769:11:HC3HCDRXX:1:2104:3106:18646
CACCTCTC
+
FFFFFFFF
@A00769:11:HC3HCDRXX:1:2104:7518:18677
CACCTCTC
+
FFFFF:F:
@A00769:11:HC3HCDRXX:1:2104:15356:18693
CACCTCTC
+
FFFFFFFF
@A00769:11:HC3HCDRXX:1:2104:25988:18724
CACCTCTC
+
FFFFFFFF
@A00769:11:HC3HCDRXX:1:2104:1967:18740
CACCTCTC
+
FFFFFFFF
@A00769:11:HC3HCDRXX:1:2104:2871:18740
CACCTCTC
+
FFFFFFFF
@A00769:11:HC3HCDRXX:1:2104:30337:18803
CACCTCTC
+
FFFFFFFF
@A00769:11:HC3HCDRXX:1:2104:18638:18834
CACCTCTC
+
FFFFFFFF
@A00769:11:HC3HCDRXX:1:2104:28917:18912
CACCTCTC
+
FFFFFFFF
@A00769:11:HC3HCDRXX:1:2104:22453:18928
CACCTCTC
+
FFFFFFFF
@A00769:11:HC3HCDRXX:1:2104:26738:18991
CACCTCTC
+
FFFFFFFF
@A00769:11:HC3HCDRXX:1:2104:25699:19069
CACCTCTC
+
FFFFFFFF
@A00769:11:HC3HCDRXX:1:2104:3323:19085
CACCTCTC
+
FFFFFFFF
@A00769:11:HC3HCDRXX:1:2104:27787:19085
CACCTCTC
+
FFFFFFFF
@A00769:11:HC3HCDRXX:1:2104:32000:19179
CACCTCTC
+
FFFFFFFF
@A00769:11:HC3HCDRXX:1:2104:26133:19225
CACCTCTC
+
FFFFFFFF
@A00769:11:HC3HCDRXX:1:2104:26151:19288
CACCTCTC
+
FFFFFFFF
@A00769:11:HC3HCDRXX:1:2104:1154:19304
CACCTCTC
+
FFFFFFFF
@A00769:11:HC3HCDRXX:1:2104:30843:19304
CACCTCTC
+
FFFFFFFF
@A00769:11:HC3HCDRXX:1:2104:27353:19366
CACCTCTC
+
FFFFFFFF
@A00769:11:HC3HCDRXX:1:2104:15537:19382
CACCTCTC
+
FFFFFFFF
@A00769:11:HC3HCDRXX:1:2104:31946:19429
CACCTCTC
+
FFFFFFFF
@A00769:11:HC3HCDRXX:1:2104:19696:19445
CACCTCTC
+
FFFFFF:F
@A00769:11:HC3HCDRXX:1:2104:6705:19460
CACCTCTC
+
FFFFFFFF
@A00769:11:HC3HCDRXX:1:2104:23258:19507
CACCTCTC
+
:,FFFFFF
@A00769:11:HC3HCDRXX:1:2104:28094:19523
CACCTCTC
+
FF:FF:FF
@A00769:11:HC3HCDRXX:1:2104:23185:19601
CACCTCTC
+
FFFFFFFF
@A00769:11:HC3HCDRXX:1:2104:17734:19648
CACCTCTC
+
FFFFFFFF
@A00769:11:HC3HCDRXX:1:2104:23249:19648
CACCTCTC
+
FFFFFFFF
@A00769:11:HC3HCDRXX:1:2104:21088:19758
CACCTCTC
+
FFFFFFFF
@A00769:11:HC3HCDRXX:1:2104:1353:19774
CACCTCTC
+
FFFFFFFF
@A00769:11:HC3HCDRXX:1:2104:14434:19820
CACCTCTC
+
FFFFFFFF
@A00769:11:HC3HCDRXX:1:2104:11731:19836
CACCTCTC
+
FFFFFFFF
@A00769:11:HC3HCDRXX:1:2104:20030:19867
CACCTCTC
+
FFFFFFFF
@A00769:11:HC3HCDRXX:1:2104:29894:19883
CACCTCTC
+
FFFFFFFF
@A00769:11:HC3HCDRXX:1:2104:28944:20087
CACCTCTC
+
FFFFFFFF
@A00769:11:HC3HCDRXX:1:2104:24623:20118
CACCTCTC
+
FFFFFFFF
@A00769:11:HC3HCDRXX:1:2104:11288:20134
CACCTCTC
+
FFFFFFFF
@A00769:11:HC3HCDRXX:1:2104:20925:20134
CACCTCTC
+
FFFFFFFF
@A00769:11:HC3HCDRXX:1:2104:21314:20149
CACCTCTC
+
FFFFFFFF
@A00769:11:HC3HCDRXX:1:2104:29387:20165
CACCTCTC
+
FFFFFFFF
@A00769:11:HC3HCDRXX:1:2104:11279:20181
CACCTCTC
+
FFFFFFFF
@A00769:11:HC3HCDRXX:1:2104:12644:20196
CACCTCTC
+
FFFFFFFF
@A00769:11:HC3HCDRXX:1:2104:18322:20196
CACCTCTC
+
FFFFFFFF
@A00769:11:HC3HCDRXX:1:2104:30038:20196
CACCTCTC
+
FFFFFFFF
@A00769:11:HC3HCDRXX:1:2104:8196:20290
CACCTCTC
+
FFFFFFFF
@A00769:11:HC3HCDRXX:1:2104:18792:20290
CACCTCTC
+
FFFF:F:F
@A00769:11:HC3HCDRXX:1:2104:18900:20290
CACCTCTC
+
FFFFFFFF
@A00769:11:HC3HCDRXX:1:2104:10411:20337
CACCTCTC
+
:FF,FFFF
@A00769:11:HC3HCDRXX:1:2104:1425:20400
CACCTCTC
+
FFFFFFFF
@A00769:11:HC3HCDRXX:1:2104:10267:20400
CACCTCTC
+
FFFFFFFF
@A00769:11:HC3HCDRXX:1:2104:28140:20478
CACCTCTC
+
FFFFFFFF
@A00769:11:HC3HCDRXX:1:2104:21929:20525
CACCTCTC
+
FFFFFFFF
@A00769:11:HC3HCDRXX:1:2104:27769:20525
CACCTCTC
+
FFFFFFFF
@A00769:11:HC3HCDRXX:1:2104:10185:20541
CACCTCTC
+
FFFFFFFF
@A00769:11:HC3HCDRXX:1:2104:3052:20556
CACCTCTC
+
FFF:FFFF
@A00769:11:HC3HCDRXX:1:2104:28501:20603
CACCTCTC
+
FFFFFFFF
@A00769:11:HC3HCDRXX:1:2104:22941:20650
CACCTCTC
+
FFFFFFFF
@A00769:11:HC3HCDRXX:1:2104:7500:20713
CACCTCTC
+
FFFFFFFF
@A00769:11:HC3HCDRXX:1:2104:22390:20729
CACCTCTC
+
FFFFFFFF
@A00769:11:HC3HCDRXX:1:2104:30002:20729
CACCTCTC
+
FFFFFFFF
@A00769:11:HC3HCDRXX:1:2104:3468:20744
CACCTCTC
+
FFFFFFFF
@A00769:11:HC3HCDRXX:1:2104:24677:20744
CACCTCTC
+
FFFFFFFF
@A00769:11:HC3HCDRXX:1:2104:7365:20760
CACCTCTC
+
FFFFFFFF
@A00769:11:HC3HCDRXX:1:2104:1172:20838
CACCTCTC
+
FFFFFFFF
@A00769:11:HC3HCDRXX:1:2104:10574:20870
CACCTCTC
+
FFFFFFFF
@A00769:11:HC3HCDRXX:1:2104:4770:20901
CACCTCTC
+
FFFFFFFF
@A00769:11:HC3HCDRXX:1:2104:5710:20901
CACCTCTC
+
FFFFFFFF
@A00769:11:HC3HCDRXX:1:2104:12310:20901
CACCTCTC
+
FFFFFFFF
@A00769:11:HC3HCDRXX:1:2104:16703:20901
CACCTCTC
+
FFFFFFFF
@A00769:11:HC3HCDRXX:1:2104:25039:20901
CACCTCTC
+
FFFFFFFF
@A00769:11:HC3HCDRXX:1:2104:13630:20964
CACCTCTC
+
FFFFFFFF
@A00769:11:HC3HCDRXX:1:2104:12029:21010
CACCTCTC
+
FFFFFFFF
@A00769:11:HC3HCDRXX:1:2104:4933:21026
CACCTCTC
+
FFFFFFFF
@A00769:11:HC3HCDRXX:1:2104:22489:21120
CACCTCTC
+
FFFFFFF:
@A00769:11:HC3HCDRXX:1:2104:16034:21214
CACCTCTC
+
FFFFFFFF
@A00769:11:HC3HCDRXX:1:2104:22589:21230
CACCTCTC
+
FFF:FF,F
@A00769:11:HC3HCDRXX:1:2104:22055:21277
CACCTCTC
+
FFFF:FFF
@A00769:11:HC3HCDRXX:1:2104:6822:21355
CACCTCTC
+
FFFFFFFF
@A00769:11:HC3HCDRXX:1:2104:24849:21386
CACCTCTC
+
FFFFFFFF
@A00769:11:HC3HCDRXX:1:2104:4652:21449
CACCTCTC
+
FFF,:FFF
@A00769:11:HC3HCDRXX:1:2104:15682:21449
CACCTCTC
+
FFFFFFFF
@A00769:11:HC3HCDRXX:1:2104:13232:21496
CACCTCTC
+
FFFFFFFF
@A00769:11:HC3HCDRXX:1:2104:7075:21512
CACCTCTC
+
FFFFFFFF
@A00769:11:HC3HCDRXX:1:2104:4101:21590
CACCTCTC
+
FFFFFFFF
@A00769:11:HC3HCDRXX:1:2104:9977:21590
CACCTCTC
+
FFFFFFFF
@A00769:11:HC3HCDRXX:1:2104:4625:21621
CACCTCTC
+
FFFFFFFF
@A00769:11:HC3HCDRXX:1:2104:7428:21621
CACCTCTC
+
FFF::FF:
@A00769:11:HC3HCDRXX:1:2104:15347:21621
CACCTCTC
+
FFF,FF,F
@A00769:11:HC3HCDRXX:1:2104:29649:21621
CACCTCTC
+
FFFFFFFF
@A00769:11:HC3HCDRXX:1:2104:13838:21668
CACCTCTC
+
FFF:FFFF
@A00769:11:HC3HCDRXX:1:2104:27073:21668
CACCTCTC
+
FFFFFFFF
@A00769:11:HC3HCDRXX:1:2104:16215:21778
CACCTCTC
+
FFFFFFFF
@A00769:11:HC3HCDRXX:1:2104:23330:21825
CACCTCTC
+
FFFFFFFF
@A00769:11:HC3HCDRXX:1:2104:6922:21840
CACCTCTC
+
FFFFFFFF
@A00769:11:HC3HCDRXX:1:2104:28818:21840
CACCTCTC
+
FFFFFFFF
@A00769:11:HC3HCDRXX:1:2104:27923:21856
CACCTCTC
+
FFFFFFFF
@A00769:11:HC3HCDRXX:1:2104:5927:21872
CACCTCTC
+
FFFFFFFF
@A00769:11:HC3HCDRXX:1:2104:7663:21903
CACCTCTC
+
FFFFFFFF
@A00769:11:HC3HCDRXX:1:2104:20446:21903
CACCTCTC
+
FFFFFF:F
@A00769:11:HC3HCDRXX:1:2104:25672:21903
CACCTCTC
+
F:FFFF,F
@A00769:11:HC3HCDRXX:1:2104:9290:21934
CACCTCTC
+
FFFFFFFF
@A00769:11:HC3HCDRXX:1:2104:17020:21950
CACCTCTC
+
FFFFFFFF
@A00769:11:HC3HCDRXX:1:2104:6090:22060
CACCTCTC
+
FFFFFFFF
@A00769:11:HC3HCDRXX:1:2104:6587:22106
CACCTCTC
+
FFFFFFFF
@A00769:11:HC3HCDRXX:1:2104:12753:22106
CACCTCTC
+
FFFFFFFF
@A00769:11:HC3HCDRXX:1:2104:3812:22122
CACCTCTC
+
FFFFFFFF
@A00769:11:HC3HCDRXX:1:2104:30282:22153
CACCTCTC
+
FFFFFFFF
@A00769:11:HC3HCDRXX:1:2104:28836:22247
CACCTCTC
+
FFFFFFFF
@A00769:11:HC3HCDRXX:1:2104:20392:22279
CACCTCTC
+
FFFFFFFF
@A00769:11:HC3HCDRXX:1:2104:2492:22310
CACCTCTC
+
FFFFFFFF
@A00769:11:HC3HCDRXX:1:2104:30535:22310
CACCTCTC
+
FFFFFFFF
@A00769:11:HC3HCDRXX:1:2104:16541:22341
CACCTCTC
+
FFFFFFFF
@A00769:11:HC3HCDRXX:1:2104:23104:22373
CACCTCTC
+
FFFFFFFF
@A00769:11:HC3HCDRXX:1:2104:32651:22467
CACCTCTC
+
FFFFFFFF
@A00769:11:HC3HCDRXX:1:2104:21359:22545
CACCTCTC
+
FFFFFFFF
@A00769:11:HC3HCDRXX:1:2104:22498:22545
CACCTCTC
+
FFFFFFFF
@A00769:11:HC3HCDRXX:1:2104:23782:22576
CACCTCTC
+
FFFFFFFF
@A00769:11:HC3HCDRXX:1:2104:20211:22592
CACCTCTC
+
FFFFFFFF
@A00769:11:HC3HCDRXX:1:2104:22507:22654
CACCTCTC
+
FFFFFFFF
@A00769:11:HC3HCDRXX:1:2104:31340:22701
CACCTCTC
+
FFFFFFFF
@A00769:11:HC3HCDRXX:1:2104:9598:22717
CACCTCTC
+
FFFFFFFF
@A00769:11:HC3HCDRXX:1:2104:8350:22748
CACCTCTC
+
FFFFFFFF
@A00769:11:HC3HCDRXX:1:2104:28944:22811
CACCTCTC
+
FFFFFFFF
@A00769:11:HC3HCDRXX:1:2104:24939:22889
CACCTCTC
+
FFFFFFFF
@A00769:11:HC3HCDRXX:1:2104:8901:22952
CACCTCTC
+
FFFFFFFF
@A00769:11:HC3HCDRXX:1:2104:32461:22952
CACCTCTC
+
FFFFFFFF
@A00769:11:HC3HCDRXX:1:2104:25970:23015
CACCTCTC
+
FFFFFFFF
@A00769:11:HC3HCDRXX:1:2104:5990:23046
CACCTCTC
+
F:F,F,FF
@A00769:11:HC3HCDRXX:1:2104:22535:23077
CACCTCTC
+
FFFFFFFF
@A00769:11:HC3HCDRXX:1:2104:2311:23093
CACCTCTC
+
FFFFFFFF
@A00769:11:HC3HCDRXX:1:2104:26069:23093
CACCTCTC
+
FFFFFFFF
@A00769:11:HC3HCDRXX:1:2104:11234:23140
CACCTCTC
+
FFFFFFF:
@A00769:11:HC3HCDRXX:1:2104:19470:23187
CACCTCTC
+
FFFFFFFF
@A00769:11:HC3HCDRXX:1:2104:4924:23202
CACCTCTC
+
FFFFFFFF
@A00769:11:HC3HCDRXX:1:2104:27444:23218
CACCTCTC
+
FFFFFFFF
@A00769:11:HC3HCDRXX:1:2104:21612:23234
CACCTCTC
+
FFFFFFFF
@A00769:11:HC3HCDRXX:1:2104:6741:23249
CACCTCTC
+
FFFFFFFF
@A00769:11:HC3HCDRXX:1:2104:13187:23265
CACCTCTC
+
FFFFFFFF
@A00769:11:HC3HCDRXX:1:2104:15139:23265
CACCTCTC
+
FFFFFFFF
@A00769:11:HC3HCDRXX:1:2104:17481:23437
CACCTCTC
+
FFFFFFFF
@A00769:11:HC3HCDRXX:1:2104:12915:23453
CACCTCTC
+
FFFFFFFF
@A00769:11:HC3HCDRXX:1:2104:15058:23469
CACCTCTC
+
FFFFFFFF
@A00769:11:HC3HCDRXX:1:2104:7735:23531
CACCTCTC
+
:FFFFFFF
@A00769:11:HC3HCDRXX:1:2104:8151:23625
CACCTCTC
+
FFFFFFFF
@A00769:11:HC3HCDRXX:1:2104:9010:23641
CACCTCTC
+
F:FFFFFF
@A00769:11:HC3HCDRXX:1:2104:32723:23657
CACCTCTC
+
FFFFFFFF
@A00769:11:HC3HCDRXX:1:2104:14968:23750
CACCTCTC
+
FFFFFFF:
@A00769:11:HC3HCDRXX:1:2104:32506:23782
CACCTCTC
+
FFFFFFFF
@A00769:11:HC3HCDRXX:1:2104:30590:23813
CACCTCTC
+
FFFFFFFF
@A00769:11:HC3HCDRXX:1:2104:19515:23954
CACCTCTC
+
FFFFFFFF
@A00769:11:HC3HCDRXX:1:2104:23601:23985
CACCTCTC
+
FFFFFFFF
@A00769:11:HC3HCDRXX:1:2104:30454:23985
CACCTCTC
+
FFFFFFFF
@A00769:11:HC3HCDRXX:1:2104:31313:24126
CACCTCTC
+
FFFFFFFF
@A00769:11:HC3HCDRXX:1:2104:20012:24158
CACCTCTC
+
FFFFFFFF
@A00769:11:HC3HCDRXX:1:2104:2428:24173
CACCTCTC
+
FFFFFFFF
@A00769:11:HC3HCDRXX:1:2104:30400:24173
CACCTCTC
+
FFFFFFFF
@A00769:11:HC3HCDRXX:1:2104:10691:24205
CACCTCTC
+
FFFFFFFF
@A00769:11:HC3HCDRXX:1:2104:30373:24314
CACCTCTC
+
FFFFFFFF
@A00769:11:HC3HCDRXX:1:2104:13024:24361
CACCTCTC
+
FFFFFFFF
@A00769:11:HC3HCDRXX:1:2104:16396:24439
CACCTCTC
+
FFFFFFFF
@A00769:11:HC3HCDRXX:1:2104:25147:24439
CACCTCTC
+
FFFFFFFF
@A00769:11:HC3HCDRXX:1:2104:25437:24439
CACCTCTC
+
FFFFFFFF
@A00769:11:HC3HCDRXX:1:2104:13503:24471
CACCTCTC
+
FFFFFFFF
@A00769:11:HC3HCDRXX:1:2104:12156:24486
CACCTCTC
+
FFFFFFFF
@A00769:11:HC3HCDRXX:1:2104:13602:24486
CACCTCTC
+
FFFFFFFF
@A00769:11:HC3HCDRXX:1:2104:28890:24502
CACCTCTC
+
FFFFFFFF
@A00769:11:HC3HCDRXX:1:2104:20338:24533
CACCTCTC
+
FFFFFFFF
@A00769:11:HC3HCDRXX:1:2104:20717:24533
CACCTCTC
+
FFFFFFF,
@A00769:11:HC3HCDRXX:1:2104:14696:24565
CACCTCTC
+
FF:F:FF:
@A00769:11:HC3HCDRXX:1:2104:10041:24612
CACCTCTC
+
FFFFFFFF
@A00769:11:HC3HCDRXX:1:2104:9489:24752
CACCTCTC
+
FFFFFFFF
@A00769:11:HC3HCDRXX:1:2104:14534:24752
CACCTCTC
+
FFFFFFFF
@A00769:11:HC3HCDRXX:1:2104:18710:24752
CACCTCTC
+
FFFFFFFF
@A00769:11:HC3HCDRXX:1:2104:8793:24799
CACCTCTC
+
FFFFFFFF
@A00769:11:HC3HCDRXX:1:2104:6234:24815
CACCTCTC
+
FFFFFFFF
@A00769:11:HC3HCDRXX:1:2104:15600:24815
CACCTCTC
+
FFFFFFFF
@A00769:11:HC3HCDRXX:1:2104:10945:24893
CACCTCTC
+
FFFFFFFF
@A00769:11:HC3HCDRXX:1:2104:30382:24893
CACCTCTC
+
FFFFFFFF
@A00769:11:HC3HCDRXX:1:2104:21712:24909
CACCTCTC
+
FFFFFFFF
@A00769:11:HC3HCDRXX:1:2104:31647:24925
CACCTCTC
+
FFFFFF:F
@A00769:11:HC3HCDRXX:1:2104:13955:24972
CACCTCTC
+
FFFFFFFF
@A00769:11:HC3HCDRXX:1:2104:15040:25003
CACCTCTC
+
FFFFFFFF
@A00769:11:HC3HCDRXX:1:2104:16902:25034
CACCTCTC
+
FFFFFFFF
@A00769:11:HC3HCDRXX:1:2104:28971:25050
CACCTCTC
+
FFFFFFFF
@A00769:11:HC3HCDRXX:1:2104:29803:25050
CACCTCTC
+
FFFFFFFF
@A00769:11:HC3HCDRXX:1:2104:10194:25066
CACCTCTC
+
FFFFFFFF
@A00769:11:HC3HCDRXX:1:2104:30662:25128
CACCTCTC
+
FFFFFFFF
@A00769:11:HC3HCDRXX:1:2104:31250:25175
CACCTCTC
+
FFFFFFFF
@A00769:11:HC3HCDRXX:1:2104:8260:25254
CACCTCTC
+
FFFFFFFF
@A00769:11:HC3HCDRXX:1:2104:4345:25332
CACCTCTC
+
FFFFFFFF
@A00769:11:HC3HCDRXX:1:2104:9326:25410
CACCTCTC
+
FFF:FFFF
@A00769:11:HC3HCDRXX:1:2104:15637:25410
CACCTCTC
+
FFFFFFFF
@A00769:11:HC3HCDRXX:1:2104:22435:25410
CACCTCTC
+
FFFFFFFF
@A00769:11:HC3HCDRXX:1:2104:19578:25441
CACCTCTC
+
,FFFFF:F
@A00769:11:HC3HCDRXX:1:2104:32913:25457
CACCTCTC
+
FFFFFFFF
@A00769:11:HC3HCDRXX:1:2104:3215:25473
CACCTCTC
+
FFFFFFFF
@A00769:11:HC3HCDRXX:1:2104:20410:25535
CACCTCTC
+
FFFFFFFF
@A00769:11:HC3HCDRXX:1:2104:2193:25582
CACCTCTC
+
FFFFFFFF
@A00769:11:HC3HCDRXX:1:2104:15076:25598
CACCTCTC
+
F:FFFFFF
@A00769:11:HC3HCDRXX:1:2104:8974:25676
CACCTCTC
+
FFFFFFFF
@A00769:11:HC3HCDRXX:1:2104:11053:25676
CACCTCTC
+
FFFFFFFF
@A00769:11:HC3HCDRXX:1:2104:22001:25692
CACCTCTC
+
FFFFFFFF
@A00769:11:HC3HCDRXX:1:2104:21992:25708
CACCTCTC
+
FFFFFFFF
@A00769:11:HC3HCDRXX:1:2104:6470:25723
CACCTCTC
+
FFFFFFFF
@A00769:11:HC3HCDRXX:1:2104:9561:25755
CACCTCTC
+
FFFFFFFF
@A00769:11:HC3HCDRXX:1:2104:17842:25755
CACCTCTC
+
FFFFFFFF
@A00769:11:HC3HCDRXX:1:2104:30987:25786
CACCTCTC
+
FFFFFFFF
@A00769:11:HC3HCDRXX:1:2104:18855:25817
CACCTCTC
+
FFFFFFFF
@A00769:11:HC3HCDRXX:1:2104:9905:25848
CACCTCTC
+
FFFFFFFF
@A00769:11:HC3HCDRXX:1:2104:26639:25864
CACCTCTC
+
FFFFFFFF
@A00769:11:HC3HCDRXX:1:2104:30129:25895
CACCTCTC
+
FFFFFFFF
@A00769:11:HC3HCDRXX:1:2104:8919:25958
CACCTCTC
+
:F,:F:FF
@A00769:11:HC3HCDRXX:1:2104:17861:26005
CACCTCTC
+
FFFFFFFF
@A00769:11:HC3HCDRXX:1:2104:3477:26209
CACCTCTC
+
FFFFFFFF
@A00769:11:HC3HCDRXX:1:2104:3866:26349
CACCTCTC
+
FFFFFFFF
@A00769:11:HC3HCDRXX:1:2104:12970:26365
CACCTCTC
+
FFFFFFFF
@A00769:11:HC3HCDRXX:1:2104:17544:26490
CACCTCTC
+
FFFFFFFF
@A00769:11:HC3HCDRXX:1:2104:1732:26506
CACCTCTC
+
FFFFFFFF
@A00769:11:HC3HCDRXX:1:2104:32678:26522
CACCTCTC
+
FFFFFFFF
@A00769:11:HC3HCDRXX:1:2104:9787:26553
CACCTCTC
+
FFFFFFFF
@A00769:11:HC3HCDRXX:1:2104:25663:26616
CACCTCTC
+
FFFFFFFF
@A00769:11:HC3HCDRXX:1:2104:28357:26616
CACCTCTC
+
:F,FFF::
@A00769:11:HC3HCDRXX:1:2104:19506:26631
CACCTCTC
+
FFF:F:F:
@A00769:11:HC3HCDRXX:1:2104:28357:26678
CACCTCTC
+
FFFFFFFF
@A00769:11:HC3HCDRXX:1:2104:9625:26741
CACCTCTC
+
FFFFFFFF
@A00769:11:HC3HCDRXX:1:2104:1181:26835
CACCTCTC
+
FFFFFFFF
@A00769:11:HC3HCDRXX:1:2104:13331:26835
CACCTCTC
+
FFFFFFFF
@A00769:11:HC3HCDRXX:1:2104:10854:26897
CACCTCTC
+
FFFFFFFF
@A00769:11:HC3HCDRXX:1:2104:21938:26897
CACCTCTC
+
FFFFFFFF
@A00769:11:HC3HCDRXX:1:2104:11424:26944
CACCTCTC
+
FFFFFFFF
@A00769:11:HC3HCDRXX:1:2104:26286:26944
CACCTCTC
+
FFFFFFFF
@A00769:11:HC3HCDRXX:1:2104:17725:26960
CACCTCTC
+
FFFFFFFF
@A00769:11:HC3HCDRXX:1:2104:15673:26976
CACCTCTC
+
FFFFFFFF
@A00769:11:HC3HCDRXX:1:2104:6750:26991
CACCTCTC
+
FFFFFFFF
@A00769:11:HC3HCDRXX:1:2104:31539:27023
CACCTCTC
+
FFFFFFFF
@A00769:11:HC3HCDRXX:1:2104:31620:27038
CACCTCTC
+
FFFFFFFF
@A00769:11:HC3HCDRXX:1:2104:5810:27085
CACCTCTC
+
FFFFFFFF
@A00769:11:HC3HCDRXX:1:2104:27769:27101
CACCTCTC
+
FFFFFFFF
@A00769:11:HC3HCDRXX:1:2104:10257:27148
CACCTCTC
+
FFFFFFFF
@A00769:11:HC3HCDRXX:1:2104:25120:27179
CACCTCTC
+
FFFFFFFF
@A00769:11:HC3HCDRXX:1:2104:11062:27258
CACCTCTC
+
FFFFFFFF
@A00769:11:HC3HCDRXX:1:2104:15799:27258
CACCTCTC
+
FFFFFFFF
@A00769:11:HC3HCDRXX:1:2104:31937:27273
CACCTCTC
+
FFFFFFFF
@A00769:11:HC3HCDRXX:1:2104:18647:27305
CACCTCTC
+
FFFFFFFF
@A00769:11:HC3HCDRXX:1:2104:22797:27320
CACCTCTC
+
FFFFFFFF
@A00769:11:HC3HCDRXX:1:2104:19705:27477
CACCTCTC
+
FFFFFFFF
@A00769:11:HC3HCDRXX:1:2104:16170:27586
CACCTCTC
+
FFFFFFFF
@A00769:11:HC3HCDRXX:1:2104:22715:27649
CACCTCTC
+
FFFFFFFF
@A00769:11:HC3HCDRXX:1:2104:16360:27665
CACCTCTC
+
FFFFFFFF
@A00769:11:HC3HCDRXX:1:2104:20130:27743
CACCTCTC
+
FFFFFFFF
@A00769:11:HC3HCDRXX:1:2104:2908:27821
CACCTCTC
+
FFFFFFFF
@A00769:11:HC3HCDRXX:1:2104:25870:27821
CACCTCTC
+
FFFFFFFF
@A00769:11:HC3HCDRXX:1:2104:27389:27853
CACCTCTC
+
FFFFFFFF
@A00769:11:HC3HCDRXX:1:2104:6922:27915
CACCTCTC
+
FFFFFFFF
@A00769:11:HC3HCDRXX:1:2104:25409:27931
CACCTCTC
+
FFFFFFFF
@A00769:11:HC3HCDRXX:1:2104:10547:27993
CACCTCTC
+
FFFFFFFF
@A00769:11:HC3HCDRXX:1:2104:27679:28103
CACCTCTC
+
FFFFFFFF
@A00769:11:HC3HCDRXX:1:2104:11541:28181
CACCTCTC
+
FFFFFFFF
@A00769:11:HC3HCDRXX:1:2104:28501:28213
CACCTCTC
+
FFFFFFFF
@A00769:11:HC3HCDRXX:1:2104:26006:28275
CACCTCTC
+
FFFFFFFF
@A00769:11:HC3HCDRXX:1:2104:26160:28291
CACCTCTC
+
FFFFFFFF
@A00769:11:HC3HCDRXX:1:2104:11143:28369
CACCTCTC
+
FF:FFFFF
@A00769:11:HC3HCDRXX:1:2104:18267:28369
CACCTCTC
+
FFFFFFFF
@A00769:11:HC3HCDRXX:1:2104:3233:28385
CACCTCTC
+
FFFFFFFF
@A00769:11:HC3HCDRXX:1:2104:17716:28385
CACCTCTC
+
FF:F:F:F
@A00769:11:HC3HCDRXX:1:2104:27281:28479
CACCTCTC
+
FFFFFFFF
@A00769:11:HC3HCDRXX:1:2104:15139:28526
CACCTCTC
+
FFFFFFFF
@A00769:11:HC3HCDRXX:1:2104:22724:28541
CACCTCTC
+
FFFFFFFF
@A00769:11:HC3HCDRXX:1:2104:23565:28557
CACCTCTC
+
FFFFFFFF
@A00769:11:HC3HCDRXX:1:2104:24234:28557
CACCTCTC
+
FFFFFFFF
@A00769:11:HC3HCDRXX:1:2104:31539:28557
CACCTCTC
+
FFFFFFFF
@A00769:11:HC3HCDRXX:1:2104:7292:28588
CACCTCTC
+
FFFFFFFF
@A00769:11:HC3HCDRXX:1:2104:14190:28604
CACCTCTC
+
FFFFFF,F
@A00769:11:HC3HCDRXX:1:2104:15817:28604
CACCTCTC
+
FFFFFFFF
@A00769:11:HC3HCDRXX:1:2104:23402:28620
CACCTCTC
+
FFFFFFFF
@A00769:11:HC3HCDRXX:1:2104:21151:28667
CACCTCTC
+
FFFFFFFF
@A00769:11:HC3HCDRXX:1:2104:22968:28682
CACCTCTC
+
FFFFFFFF
@A00769:11:HC3HCDRXX:1:2104:11261:28698
CACCTCTC
+
FFFFFFFF
@A00769:11:HC3HCDRXX:1:2104:3549:28745
CACCTCTC
+
FFFFFFFF
@A00769:11:HC3HCDRXX:1:2104:18358:28745
CACCTCTC
+
FFFFFFFF
@A00769:11:HC3HCDRXX:1:2104:9760:28761
CACCTCTC
+
FFFFFFFF
@A00769:11:HC3HCDRXX:1:2104:26223:28808
CACCTCTC
+
FFFFFFFF
@A00769:11:HC3HCDRXX:1:2104:24080:28886
CACCTCTC
+
FFFFFFFF
@A00769:11:HC3HCDRXX:1:2104:5168:28917
CACCTCTC
+
FFFFFFFF
@A00769:11:HC3HCDRXX:1:2104:9109:28917
CACCTCTC
+
FFFFFFFF
@A00769:11:HC3HCDRXX:1:2104:6099:28933
CACCTCTC
+
FFFFFFFF
@A00769:11:HC3HCDRXX:1:2104:6433:28948
CACCTCTC
+
FFFFFFFF
@A00769:11:HC3HCDRXX:1:2104:20220:28964
CACCTCTC
+
FFFFFFFF
@A00769:11:HC3HCDRXX:1:2104:18105:29027
CACCTCTC
+
FFFFFFFF
@A00769:11:HC3HCDRXX:1:2104:4761:29058
CACCTCTC
+
FFFFFFFF
@A00769:11:HC3HCDRXX:1:2104:3441:29121
CACCTCTC
+
FFFFFFFF
@A00769:11:HC3HCDRXX:1:2104:20564:29121
CACCTCTC
+
FFFFFFFF
@A00769:11:HC3HCDRXX:1:2104:18096:29199
CACCTCTC
+
FFFFFFFF
@A00769:11:HC3HCDRXX:1:2104:14724:29215
CACCTCTC
+
FF:FFFFF
@A00769:11:HC3HCDRXX:1:2104:8603:29230
CACCTCTC
+
FFFFFFFF
@A00769:11:HC3HCDRXX:1:2104:15691:29230
CACCTCTC
+
FFFFFFFF
@A00769:11:HC3HCDRXX:1:2104:25247:29246
CACCTCTC
+
FFFFFFFF
@A00769:11:HC3HCDRXX:1:2104:25545:29262
CACCTCTC
+
FFFFFFFF
@A00769:11:HC3HCDRXX:1:2104:22670:29293
CACCTCTC
+
FFFFFFFF
@A00769:11:HC3HCDRXX:1:2104:25509:29293
CACCTCTC
+
FFFFFFFF
@A00769:11:HC3HCDRXX:1:2104:11451:29309
CACCTCTC
+
FFFFFFFF
@A00769:11:HC3HCDRXX:1:2104:16116:29309
CACCTCTC
+
FFFFFFFF
@A00769:11:HC3HCDRXX:1:2104:23222:29309
CACCTCTC
+
FFFFFFFF
@A00769:11:HC3HCDRXX:1:2104:5448:29340
CACCTCTC
+
FFFFFFFF
@A00769:11:HC3HCDRXX:1:2104:14172:29356
CACCTCTC
+
FFFFFFFF
@A00769:11:HC3HCDRXX:1:2104:23547:29371
CACCTCTC
+
FFFFFFFF
@A00769:11:HC3HCDRXX:1:2104:31485:29465
CACCTCTC
+
FFFFFFFF
@A00769:11:HC3HCDRXX:1:2104:20482:29543
CACCTCTC
+
FFFFFFFF
@A00769:11:HC3HCDRXX:1:2104:29550:29559
CACCTCTC
+
FFFFFFFF
@A00769:11:HC3HCDRXX:1:2104:22146:29606
CACCTCTC
+
FFF:FFFF
@A00769:11:HC3HCDRXX:1:2104:27923:29622
CACCTCTC
+
FFFFFFFF
@A00769:11:HC3HCDRXX:1:2104:32353:29653
CACCTCTC
+
FFFFFFFF
@A00769:11:HC3HCDRXX:1:2104:7663:29669
CACCTCTC
+
FFFFFFFF
@A00769:11:HC3HCDRXX:1:2104:23267:29669
CACCTCTC
+
FFFFFFFF
@A00769:11:HC3HCDRXX:1:2104:21341:29716
CACCTCTC
+
:FFFFFFF
@A00769:11:HC3HCDRXX:1:2104:27362:29716
CACCTCTC
+
FFFFF,F:
@A00769:11:HC3HCDRXX:1:2104:21169:29794
CACCTCTC
+
FFFFFFFF
@A00769:11:HC3HCDRXX:1:2104:7889:29810
CACCTCTC
+
FFFFFFFF
@A00769:11:HC3HCDRXX:1:2104:18927:29825
CACCTCTC
+
FFF,FFFF
@A00769:11:HC3HCDRXX:1:2104:12717:29841
CACCTCTC
+
FFFFFFF:
@A00769:11:HC3HCDRXX:1:2104:22715:29841
CACCTCTC
+
FFFFFFFF
@A00769:11:HC3HCDRXX:1:2104:3983:29904
CACCTCTC
+
FFFFFFFF
@A00769:11:HC3HCDRXX:1:2104:22598:29919
CACCTCTC
+
FFFFFFFF
@A00769:11:HC3HCDRXX:1:2104:30056:29935
CACCTCTC
+
FFFFFFFF
@A00769:11:HC3HCDRXX:1:2104:2781:29982
CACCTCTC
+
FFFFFFFF
@A00769:11:HC3HCDRXX:1:2104:23185:30060
CACCTCTC
+
FFFFFFFF
@A00769:11:HC3HCDRXX:1:2104:21630:30091
CACCTCTC
+
FFFFFFFF
@A00769:11:HC3HCDRXX:1:2104:23185:30091
CACCTCTC
+
FFFFFFFF
@A00769:11:HC3HCDRXX:1:2104:30924:30091
CACCTCTC
+
FFFFFFFF
@A00769:11:HC3HCDRXX:1:2104:28167:30107
CACCTCTC
+
FFFFFFFF
@A00769:11:HC3HCDRXX:1:2104:17870:30185
CACCTCTC
+
FFFFFFFF
@A00769:11:HC3HCDRXX:1:2104:28203:30201
CACCTCTC
+
FFFFFFFF
@A00769:11:HC3HCDRXX:1:2104:12120:30217
CACCTCTC
+
FFFFFFFF
@A00769:11:HC3HCDRXX:1:2104:22706:30232
CACCTCTC
+
:FFFFFFF
@A00769:11:HC3HCDRXX:1:2104:18276:30264
CACCTCTC
+
FFFFFFFF
@A00769:11:HC3HCDRXX:1:2104:28890:30264
CACCTCTC
+
FFFFFFFF
@A00769:11:HC3HCDRXX:1:2104:2085:30311
CACCTCTC
+
FFFFFFFF
@A00769:11:HC3HCDRXX:1:2104:19813:30326
CACCTCTC
+
FFFFFFFF
@A00769:11:HC3HCDRXX:1:2104:32307:30326
CACCTCTC
+
FFFFFFFF
@A00769:11:HC3HCDRXX:1:2104:11270:30373
CACCTCTC
+
FFFFFFFF
@A00769:11:HC3HCDRXX:1:2104:16848:30389
CACCTCTC
+
FFFF,F:,
@A00769:11:HC3HCDRXX:1:2104:30445:30420
CACCTCTC
+
,FFF:F,F
@A00769:11:HC3HCDRXX:1:2104:9950:30436
CACCTCTC
+
FFFFFFFF
@A00769:11:HC3HCDRXX:1:2104:13494:30467
CACCTCTC
+
FFFFFFFF
@A00769:11:HC3HCDRXX:1:2104:1958:30499
CACCTCTC
+
FFFFFFFF
@A00769:11:HC3HCDRXX:1:2104:9073:30545
CACCTCTC
+
FFFFFFFF
@A00769:11:HC3HCDRXX:1:2104:28149:30545
CACCTCTC
+
FF:,F,FF
@A00769:11:HC3HCDRXX:1:2104:2754:30624
CACCTCTC
+
FFFFFFFF
@A00769:11:HC3HCDRXX:1:2104:20112:30624
CACCTCTC
+
FFFFFFFF
@A00769:11:HC3HCDRXX:1:2104:15564:30671
CACCTCTC
+
FF,FF,,,
@A00769:11:HC3HCDRXX:1:2104:25066:30749
CACCTCTC
+
FFFFFFFF
@A00769:11:HC3HCDRXX:1:2104:25744:30765
CACCTCTC
+
FFFFFFFF
@A00769:11:HC3HCDRXX:1:2104:8838:30796
CACCTCTC
+
FFF:FFFF
@A00769:11:HC3HCDRXX:1:2104:2799:30827
CACCTCTC
+
FFFFFFFF
@A00769:11:HC3HCDRXX:1:2104:27561:30843
CACCTCTC
+
FFFFFFFF
@A00769:11:HC3HCDRXX:1:2104:17381:30874
CACCTCTC
+
FFFFFFFF
@A00769:11:HC3HCDRXX:1:2104:3206:30906
CACCTCTC
+
FFFFFFFF
@A00769:11:HC3HCDRXX:1:2104:10113:30906
CACCTCTC
+
FFFFFFFF
@A00769:11:HC3HCDRXX:1:2104:30002:30906
CACCTCTC
+
FFFFFFFF
@A00769:11:HC3HCDRXX:1:2104:5891:30953
CACCTCTC
+
FFFFFFFF
@A00769:11:HC3HCDRXX:1:2104:12834:30953
CACCTCTC
+
FFFFFFFF
@A00769:11:HC3HCDRXX:1:2104:25608:30968
CACCTCTC
+
FFF:FFF:
@A00769:11:HC3HCDRXX:1:2104:11921:31000
CACCTCTC
+
FFFFFFFF
@A00769:11:HC3HCDRXX:1:2104:15103:31062
CACCTCTC
+
FFFFFFFF
@A00769:11:HC3HCDRXX:1:2104:15591:31062
CACCTCTC
+
FFFFFFFF
@A00769:11:HC3HCDRXX:1:2104:15808:31062
CACCTCTC
+
FFFFFFFF
@A00769:11:HC3HCDRXX:1:2104:21034:31062
CACCTCTC
+
FFFFFFFF
@A00769:11:HC3HCDRXX:1:2104:22010:31062
CACCTCTC
+
FFFFFFFF
@A00769:11:HC3HCDRXX:1:2104:16288:31078
CACCTCTC
+
FFFFFFFF
@A00769:11:HC3HCDRXX:1:2104:22833:31078
CACCTCTC
+
FFFFFFFF
@A00769:11:HC3HCDRXX:1:2104:7527:31093
CACCTCTC
+
FFFFFFFF
@A00769:11:HC3HCDRXX:1:2104:17011:31140
CACCTCTC
+
FFFFFFFF
@A00769:11:HC3HCDRXX:1:2104:5014:31187
CACCTCTC
+
FFFFFFFF
@A00769:11:HC3HCDRXX:1:2104:14940:31250
CACCTCTC
+
FFFFFFFF
@A00769:11:HC3HCDRXX:1:2104:6171:31313
CACCTCTC
+
FFFFFFFF
@A00769:11:HC3HCDRXX:1:2104:15067:31313
CACCTCTC
+
FFFFFFFF
@A00769:11:HC3HCDRXX:1:2104:15248:31313
CACCTCTC
+
FFFFFFFF
@A00769:11:HC3HCDRXX:1:2104:13729:31375
CACCTCTC
+
FF,FFFFF
@A00769:11:HC3HCDRXX:1:2104:11162:31407
CACCTCTC
+
FFFFFFFF
@A00769:11:HC3HCDRXX:1:2104:4101:31454
CACCTCTC
+
FFFFFFFF
@A00769:11:HC3HCDRXX:1:2104:32461:31469
CACCTCTC
+
FFFFFFFF
@A00769:11:HC3HCDRXX:1:2104:8232:31532
CACCTCTC
+
FFFFFFFF
@A00769:11:HC3HCDRXX:1:2104:9209:31532
CACCTCTC
+
FFFFFFFF
@A00769:11:HC3HCDRXX:1:2104:10809:31579
CACCTCTC
+
FFFFFFFF
@A00769:11:HC3HCDRXX:1:2104:9308:31641
CACCTCTC
+
FFFFFFFF
@A00769:11:HC3HCDRXX:1:2104:28004:31704
CACCTCTC
+
FFFFFF::
@A00769:11:HC3HCDRXX:1:2104:11080:31829
CACCTCTC
+
FFFFFFFF
@A00769:11:HC3HCDRXX:1:2104:30789:31829
CACCTCTC
+
FFFFFFFF
@A00769:11:HC3HCDRXX:1:2104:4661:31861
CACCTCTC
+
FFFFFFFF
@A00769:11:HC3HCDRXX:1:2104:2103:31876
CACCTCTC
+
FFFFFFFF
@A00769:11:HC3HCDRXX:1:2104:24288:31876
CACCTCTC
+
FFFFFFFF
@A00769:11:HC3HCDRXX:1:2104:8422:31892
CACCTCTC
+
:FFFFFFF
@A00769:11:HC3HCDRXX:1:2104:4137:31923
CACCTCTC
+
FFFFFFFF
@A00769:11:HC3HCDRXX:1:2104:28718:32033
CACCTCTC
+
FFFFFFFF
@A00769:11:HC3HCDRXX:1:2104:13304:32080
CACCTCTC
+
FFFFFFFF
@A00769:11:HC3HCDRXX:1:2104:13277:32095
CACCTCTC
+
FFFFFFFF
@A00769:11:HC3HCDRXX:1:2104:24243:32174
CACCTCTC
+
FFFFF:,,
@A00769:11:HC3HCDRXX:1:2104:26549:32252
CACCTCTC
+
FFFFFFFF
@A00769:11:HC3HCDRXX:1:2104:5348:32299
CACCTCTC
+
FFF:FFFF
@A00769:11:HC3HCDRXX:1:2104:11062:32299
CACCTCTC
+
:,FFFF:F
@A00769:11:HC3HCDRXX:1:2104:17924:32315
CACCTCTC
+
FFFFFFFF
@A00769:11:HC3HCDRXX:1:2104:23764:32315
CACCTCTC
+
FFFFFFFF
@A00769:11:HC3HCDRXX:1:2104:9543:32330
CACCTCTC
+
FFFFFFFF
@A00769:11:HC3HCDRXX:1:2104:10393:32330
CACCTCTC
+
FFFFFFFF
@A00769:11:HC3HCDRXX:1:2104:22797:32330
CACCTCTC
+
FFFFFFFF
@A00769:11:HC3HCDRXX:1:2104:24117:32330
CACCTCTC
+
FFFFFFFF
@A00769:11:HC3HCDRXX:1:2104:23800:32346
CACCTCTC
+
FFFFFFFF
@A00769:11:HC3HCDRXX:1:2104:12129:32362
CACCTCTC
+
FFFFFFFF
@A00769:11:HC3HCDRXX:1:2104:10167:32409
CACCTCTC
+
FFFFFFFF
@A00769:11:HC3HCDRXX:1:2104:18638:32424
CACCTCTC
+
FFFFFFFF
@A00769:11:HC3HCDRXX:1:2104:11360:32440
CACCTCTC
+
FFFF:FFF
@A00769:11:HC3HCDRXX:1:2104:26621:32471
CACCTCTC
+
FFFFFFFF
@A00769:11:HC3HCDRXX:1:2104:2926:32581
CACCTCTC
+
FFFFFFFF
@A00769:11:HC3HCDRXX:1:2104:27733:32581
CACCTCTC
+
FFFFFFFF
@A00769:11:HC3HCDRXX:1:2104:13214:32675
CACCTCTC
+
FFFFFFFF
@A00769:11:HC3HCDRXX:1:2104:18973:32816
CACCTCTC
+
FFF:F:FF
@A00769:11:HC3HCDRXX:1:2104:18973:32847
CACCTCTC
+
FFFFFFFF
@A00769:11:HC3HCDRXX:1:2104:23430:32894
CACCTCTC
+
FFFFFFFF
@A00769:11:HC3HCDRXX:1:2104:30572:32957
CACCTCTC
+
:FF:FF:F
@A00769:11:HC3HCDRXX:1:2104:28601:33051
CACCTCTC
+
FFFFFFFF
@A00769:11:HC3HCDRXX:1:2104:1624:33113
CACCTCTC
+
FFFFFFFF
@A00769:11:HC3HCDRXX:1:2104:1651:33129
CACCTCTC
+
FFFFFFFF
@A00769:11:HC3HCDRXX:1:2104:16125:33144
CACCTCTC
+
FFFFFFFF
@A00769:11:HC3HCDRXX:1:2104:30481:33270
CACCTCTC
+
FFFFFFFF
@A00769:11:HC3HCDRXX:1:2104:15772:33285
CACCTCTC
+
FFFFFFFF
@A00769:11:HC3HCDRXX:1:2104:32868:33332
CACCTCTC
+
FFFFFFFF
@A00769:11:HC3HCDRXX:1:2104:23059:33348
CACCTCTC
+
FFFFFFFF
@A00769:11:HC3HCDRXX:1:2104:2772:33567
CACCTCTC
+
FFFFFFFF
@A00769:11:HC3HCDRXX:1:2104:14425:33614
CACCTCTC
+
FFFFFFFF
@A00769:11:HC3HCDRXX:1:2104:23312:33724
CACCTCTC
+
FFFFFFFF
@A00769:11:HC3HCDRXX:1:2104:31801:33739
CACCTCTC
+
FFFFFFFF
@A00769:11:HC3HCDRXX:1:2104:7247:33771
CACCTCTC
+
FFFFFFFF
@A00769:11:HC3HCDRXX:1:2104:29107:33865
CACCTCTC
+
FFFFFFFF
@A00769:11:HC3HCDRXX:1:2104:9570:33974
CACCTCTC
+
FFFFFFFF
@A00769:11:HC3HCDRXX:1:2104:10447:33990
CACCTCTC
+
FFFFFFFF
@A00769:11:HC3HCDRXX:1:2104:7274:34068
CACCTCTC
+
FFFFFFFF
@A00769:11:HC3HCDRXX:1:2104:10719:34115
CACCTCTC
+
FFFFFFFF
@A00769:11:HC3HCDRXX:1:2104:8477:34272
CACCTCTC
+
FFFFFFFF
@A00769:11:HC3HCDRXX:1:2104:18674:34303
CACCTCTC
+
FFFFFFFF
@A00769:11:HC3HCDRXX:1:2104:31421:34366
CACCTCTC
+
FFFFFFFF
@A00769:11:HC3HCDRXX:1:2104:29857:34381
CACCTCTC
+
FFFFFFFF
@A00769:11:HC3HCDRXX:1:2104:24397:34413
CACCTCTC
+
FFFFFFFF
@A00769:11:HC3HCDRXX:1:2104:3568:34475
CACCTCTC
+
FFFFFFFF
@A00769:11:HC3HCDRXX:1:2104:11514:34491
CACCTCTC
+
FF:,FF:F
@A00769:11:HC3HCDRXX:1:2104:1741:34538
CACCTCTC
+
FFFFFFFF
@A00769:11:HC3HCDRXX:1:2104:19479:34538
CACCTCTC
+
FFFFFFFF
@A00769:11:HC3HCDRXX:1:2104:19822:34569
CACCTCTC
+
FFFFFFFF
@A00769:11:HC3HCDRXX:1:2104:1416:34601
CACCTCTC
+
FFFFFFFF
@A00769:11:HC3HCDRXX:1:2104:12671:34616
CACCTCTC
+
FFFFFFFF
@A00769:11:HC3HCDRXX:1:2104:12843:34632
CACCTCTC
+
FFFFFFFF
@A00769:11:HC3HCDRXX:1:2104:26973:34773
CACCTCTC
+
FFFFFFFF
@A00769:11:HC3HCDRXX:1:2104:24650:34882
CACCTCTC
+
FFFFFFFF
@A00769:11:HC3HCDRXX:1:2104:23140:34929
CACCTCTC
+
FFFFFFFF
@A00769:11:HC3HCDRXX:1:2104:31195:34976
CACCTCTC
+
FFFFFFFF
@A00769:11:HC3HCDRXX:1:2104:32334:35008
CACCTCTC
+
FFFFFFFF
@A00769:11:HC3HCDRXX:1:2104:31232:35039
CACCTCTC
+
FFFFFFFF
@A00769:11:HC3HCDRXX:1:2104:17282:35117
CACCTCTC
+
FFFFFFFF
@A00769:11:HC3HCDRXX:1:2104:10872:35133
CACCTCTC
+
:FF:FF:F
@A00769:11:HC3HCDRXX:1:2104:25427:35133
CACCTCTC
+
:FFFFFFF
@A00769:11:HC3HCDRXX:1:2104:14534:35149
CACCTCTC
+
FFFFFFFF
@A00769:11:HC3HCDRXX:1:2104:27281:35149
CACCTCTC
+
FFFFFFFF
@A00769:11:HC3HCDRXX:1:2104:21414:35164
CACCTCTC
+
FFFFFFFF
@A00769:11:HC3HCDRXX:1:2104:29496:35196
CACCTCTC
+
FF::FFFF
@A00769:11:HC3HCDRXX:1:2104:18050:35258
CACCTCTC
+
F:FFFFFF
@A00769:11:HC3HCDRXX:1:2104:31069:35258
CACCTCTC
+
FFFFFFFF
@A00769:11:HC3HCDRXX:1:2104:6605:35289
CACCTCTC
+
FFFFFFFF
@A00769:11:HC3HCDRXX:1:2104:22299:35289
CACCTCTC
+
FFFFFFFF
@A00769:11:HC3HCDRXX:1:2104:25174:35289
CACCTCTC
+
FFFFFFFF
@A00769:11:HC3HCDRXX:1:2104:23610:35336
CACCTCTC
+
FFFF:FFF
@A00769:11:HC3HCDRXX:1:2104:4906:35383
CACCTCTC
+
FFFFFFFF
@A00769:11:HC3HCDRXX:1:2104:28149:35462
CACCTCTC
+
FFFFFFFF
@A00769:11:HC3HCDRXX:1:2104:31955:35477
CACCTCTC
+
FFFFFFFF
@A00769:11:HC3HCDRXX:1:2104:12689:35493
CACCTCTC
+
FFFFFFFF
@A00769:11:HC3HCDRXX:1:2104:31937:35509
CACCTCTC
+
FFFFFFFF
@A00769:11:HC3HCDRXX:1:2104:28736:35571
CACCTCTC
+
FFFFFFFF
@A00769:11:HC3HCDRXX:1:2104:11125:35665
CACCTCTC
+
FFFFFFFF
@A00769:11:HC3HCDRXX:1:2104:19280:35665
CACCTCTC
+
:FFFFFFF
@A00769:11:HC3HCDRXX:1:2104:11948:35712
CACCTCTC
+
FFF,FFFF
@A00769:11:HC3HCDRXX:1:2104:23683:35744
CACCTCTC
+
,FFFFFFF
@A00769:11:HC3HCDRXX:1:2104:12653:35869
CACCTCTC
+
FFFFFFFF
@A00769:11:HC3HCDRXX:1:2104:15393:35884
CACCTCTC
+
FFFFFFFF
@A00769:11:HC3HCDRXX:1:2104:31114:35900
CACCTCTC
+
FFFFFFFF
@A00769:11:HC3HCDRXX:1:2104:18367:35963
CACCTCTC
+
FFFFFFFF
@A00769:11:HC3HCDRXX:1:2104:3549:36010
CACCTCTC
+
FFFFFFFF
@A00769:11:HC3HCDRXX:1:2104:23411:36025
CACCTCTC
+
FFFFFFFF
@A00769:11:HC3HCDRXX:1:2104:20283:36057
CACCTCTC
+
FFFFFFFF
@A00769:11:HC3HCDRXX:1:2104:25446:36135
CACCTCTC
+
FFFFFFFF
@A00769:11:HC3HCDRXX:1:2104:14217:36166
CACCTCTC
+
FFFFFFFF
@A00769:11:HC3HCDRXX:1:2104:10502:36182
CACCTCTC
+
FFFFFFFF
@A00769:11:HC3HCDRXX:1:2104:20672:36198
CACCTCTC
+
FFFFFFFF
@A00769:11:HC3HCDRXX:1:2104:7075:36229
CACCTCTC
+
FFFFFFFF
@A00769:11:HC3HCDRXX:1:2104:30228:36276
CACCTCTC
+
FFFFFFFF
@A00769:11:HC3HCDRXX:1:2104:25373:36292
CACCTCTC
+
FFFFF,:F
@A00769:11:HC3HCDRXX:1:2104:26657:36292
CACCTCTC
+
FFFFFFFF
@A00769:11:HC3HCDRXX:1:2104:4426:36338
CACCTCTC
+
FFFFFFFF
@A00769:11:HC3HCDRXX:1:2104:28330:36370
CACCTCTC
+
FFFFFFFF
@A00769:11:HC3HCDRXX:1:2104:26467:36432
CACCTCTC
+
FFFFFFFF
@A00769:11:HC3HCDRXX:1:2104:27489:36448
CACCTCTC
+
FFF,FF,F
@A00769:11:HC3HCDRXX:1:2104:16450:36495
CACCTCTC
+
FFFFFFFF
@A00769:11:HC3HCDRXX:1:2104:2067:36511
CACCTCTC
+
FFFFFFFF
@A00769:11:HC3HCDRXX:1:2104:11849:36511
CACCTCTC
+
FFFFFFF:
@A00769:11:HC3HCDRXX:1:2104:27055:36573
CACCTCTC
+
FFFFFFFF
@A00769:11:HC3HCDRXX:1:2104:1868:36605
CACCTCTC
+
FFFFFFFF
@A00769:11:HC3HCDRXX:1:2104:20455:36605
CACCTCTC
+
FFFFFFF:
@A00769:11:HC3HCDRXX:1:2104:9489:36620
CACCTCTC
+
FFFFFFFF
@A00769:11:HC3HCDRXX:1:2104:23719:36620
CACCTCTC
+
FFFFFFFF
@A00769:11:HC3HCDRXX:1:2104:9055:36683
CACCTCTC
+
FFFFFFFF
@A00769:11:HC3HCDRXX:1:2104:5177:36761
CACCTCTC
+
FFFFFF,F
@A00769:11:HC3HCDRXX:1:2104:19822:36761
CACCTCTC
+
,F:,,FFF
@A00769:11:HC3HCDRXX:1:2104:22715:36824
CACCTCTC
+
FFFFFFF:
@A00769:11:HC3HCDRXX:1:2104:2465:36855
CACCTCTC
+
FFFFFFFF
@A00769:11:HC3HCDRXX:1:2104:5990:36855
CACCTCTC
+
FFFFFFFF
@A00769:11:HC3HCDRXX:1:2104:13277:36855
CACCTCTC
+
FFFFFFFF
@A00769:11:HC3HCDRXX:1:2104:7166:36886
CACCTCTC
+
FFFFFFFF
@A00769:11:HC3HCDRXX:1:2104:28456:36902
CACCTCTC
+
FFF,F:FF
@A00769:11:HC3HCDRXX:1:2104:7925:36918
CACCTCTC
+
FFFFFFFF
@A00769:11:HC3HCDRXX:1:2104:11451:36918
CACCTCTC
+
FFFFFFFF
@A00769:11:HC3HCDRXX:1:2104:17526:36949
CACCTCTC
+
FFFFFFFF
@A00769:11:HC3HCDRXX:1:2104:6578:36965
CACCTCTC
+
FFFFFFFF
@A00769:11:HC3HCDRXX:1:2104:4779:36980
CACCTCTC
+
FFFFFFFF
@A00769:11:HC3HCDRXX:1:2104:11288:37012
CACCTCTC
+
FFFFFFFF
@A00769:11:HC3HCDRXX:1:2104:6714:37043
CACCTCTC
+
FFFFFFFF
@A00769:11:HC3HCDRXX:1:2105:19235:1078
CACCTCTC
+
FFFFFFFF
@A00769:11:HC3HCDRXX:1:2105:11840:1110
CACCTCTC
+
FFFFFFFF
@A00769:11:HC3HCDRXX:1:2105:10276:1125
CACCTCTC
+
FFFFFFFF
@A00769:11:HC3HCDRXX:1:2105:27317:1141
CACCTCTC
+
FFFFFFFF
@A00769:11:HC3HCDRXX:1:2105:12237:1235
CACCTCTC
+
FFFFFFFF
@A00769:11:HC3HCDRXX:1:2105:20898:1235
CACCTCTC
+
FFFFFFFF
@A00769:11:HC3HCDRXX:1:2105:4065:1266
CACCTCTC
+
FFFFFFFF
@A00769:11:HC3HCDRXX:1:2105:9109:1266
CACCTCTC
+
FFFFFFFF
@A00769:11:HC3HCDRXX:1:2105:26359:1266
CACCTCTC
+
FFFFFFFF
@A00769:11:HC3HCDRXX:1:2105:4779:1282
CACCTCTC
+
FFFFFFFF
@A00769:11:HC3HCDRXX:1:2105:11858:1297
CACCTCTC
+
FFFFFFFF
@A00769:11:HC3HCDRXX:1:2105:31810:1313
CACCTCTC
+
FFFFFFFF
@A00769:11:HC3HCDRXX:1:2105:15474:1391
CACCTCTC
+
FFFFFFFF
@A00769:11:HC3HCDRXX:1:2105:19705:1423
CACCTCTC
+
FFFFFFFF
@A00769:11:HC3HCDRXX:1:2105:19099:1438
CACCTCTC
+
FFFFFFFF
@A00769:11:HC3HCDRXX:1:2105:17427:1517
CACCTCTC
+
FFFFFFFF
@A00769:11:HC3HCDRXX:1:2105:31421:1548
CACCTCTC
+
FFFFFFFF
@A00769:11:HC3HCDRXX:1:2105:22381:1579
CACCTCTC
+
FFFFFFFF
@A00769:11:HC3HCDRXX:1:2105:28528:1579
CACCTCTC
+
FFFFFFFF
@A00769:11:HC3HCDRXX:1:2105:5222:1705
CACCTCTC
+
FFFFFF,F
@A00769:11:HC3HCDRXX:1:2105:11270:1720
CACCTCTC
+
FFFFFFFF
@A00769:11:HC3HCDRXX:1:2105:31611:1752
CACCTCTC
+
FFFFFFFF
@A00769:11:HC3HCDRXX:1:2105:7301:1799
CACCTCTC
+
FFFFFFFF
@A00769:11:HC3HCDRXX:1:2105:24279:1799
CACCTCTC
+
FFFFFFFF
@A00769:11:HC3HCDRXX:1:2105:23710:1814
CACCTCTC
+
FFFFFFFF
@A00769:11:HC3HCDRXX:1:2105:11225:1830
CACCTCTC
+
FFFFFFFF
@A00769:11:HC3HCDRXX:1:2105:15944:1830
CACCTCTC
+
FFFFFFFF
@A00769:11:HC3HCDRXX:1:2105:8467:1846
CACCTCTC
+
FFFFFFFF
@A00769:11:HC3HCDRXX:1:2105:10456:1846
CACCTCTC
+
FFFFFFFF
@A00769:11:HC3HCDRXX:1:2105:17146:2033
CACCTCTC
+
,:FFFF:F
@A00769:11:HC3HCDRXX:1:2105:16170:2096
CACCTCTC
+
FFFFFFFF
@A00769:11:HC3HCDRXX:1:2105:11451:2127
CACCTCTC
+
FFFFFFFF
@A00769:11:HC3HCDRXX:1:2105:22896:2127
CACCTCTC
+
FFFFFFFF
@A00769:11:HC3HCDRXX:1:2105:8684:2159
CACCTCTC
+
FFFFFFFF
@A00769:11:HC3HCDRXX:1:2105:6650:2174
CACCTCTC
+
FFFFFFFF
@A00769:11:HC3HCDRXX:1:2105:6515:2190
CACCTCTC
+
FFFFFFFF
@A00769:11:HC3HCDRXX:1:2105:14950:2206
CACCTCTC
+
F:FFFFFF
@A00769:11:HC3HCDRXX:1:2105:4318:2237
CACCTCTC
+
FFFFFFFF
@A00769:11:HC3HCDRXX:1:2105:1714:2268
CACCTCTC
+
FFFFFFFF
@A00769:11:HC3HCDRXX:1:2105:24026:2300
CACCTCTC
+
FFFFFFFF
@A00769:11:HC3HCDRXX:1:2105:18340:2315
CACCTCTC
+
FFFF,FFF
@A00769:11:HC3HCDRXX:1:2105:23692:2315
CACCTCTC
+
FFFFFFFF
@A00769:11:HC3HCDRXX:1:2105:11632:2409
CACCTCTC
+
FFFFFFFF
@A00769:11:HC3HCDRXX:1:2105:16134:2472
CACCTCTC
+
FFFFFFFF
@A00769:11:HC3HCDRXX:1:2105:26603:2472
CACCTCTC
+
FFFFFFFF
@A00769:11:HC3HCDRXX:1:2105:30960:2534
CACCTCTC
+
,FFFF,:F
@A00769:11:HC3HCDRXX:1:2105:27389:2613
CACCTCTC
+
FFFFFFF,
@A00769:11:HC3HCDRXX:1:2105:24433:2691
CACCTCTC
+
FFFFFFFF
@A00769:11:HC3HCDRXX:1:2105:13557:2738
CACCTCTC
+
FFFFFFFF
@A00769:11:HC3HCDRXX:1:2105:12192:2785
CACCTCTC
+
FFFFFFFF
@A00769:11:HC3HCDRXX:1:2105:30671:2816
CACCTCTC
+
FFFFFFFF
@A00769:11:HC3HCDRXX:1:2105:4535:2832
CACCTCTC
+
FFFFFFFF
@A00769:11:HC3HCDRXX:1:2105:15447:2848
CACCTCTC
+
FFFFFFFF
@A00769:11:HC3HCDRXX:1:2105:4499:2895
CACCTCTC
+
FFFFFFFF
@A00769:11:HC3HCDRXX:1:2105:24713:2895
CACCTCTC
+
FFFFFFFF
@A00769:11:HC3HCDRXX:1:2105:2609:2910
CACCTCTC
+
FFFFFFFF
@A00769:11:HC3HCDRXX:1:2105:28483:3192
CACCTCTC
+
FFFFFFFF
@A00769:11:HC3HCDRXX:1:2105:21640:3239
CACCTCTC
+
FFFFFFFF
@A00769:11:HC3HCDRXX:1:2105:9010:3317
CACCTCTC
+
FFFFFFFF
@A00769:11:HC3HCDRXX:1:2105:5782:3333
CACCTCTC
+
:FFFFFFF
@A00769:11:HC3HCDRXX:1:2105:5683:3380
CACCTCTC
+
:FFFFFFF
@A00769:11:HC3HCDRXX:1:2105:9073:3427
CACCTCTC
+
FFFFFFFF
@A00769:11:HC3HCDRXX:1:2105:1479:3521
CACCTCTC
+
FFFFFFFF
@A00769:11:HC3HCDRXX:1:2105:6126:3552
CACCTCTC
+
FFFFFFFF
@A00769:11:HC3HCDRXX:1:2105:23005:3630
CACCTCTC
+
FFFFFFFF
@A00769:11:HC3HCDRXX:1:2105:1371:3646
CACCTCTC
+
FF,FFFFF
@A00769:11:HC3HCDRXX:1:2105:19370:3662
CACCTCTC
+
FFFFFFFF
@A00769:11:HC3HCDRXX:1:2105:24153:3677
CACCTCTC
+
FFFFFFFF
@A00769:11:HC3HCDRXX:1:2105:3097:3756
CACCTCTC
+
FFFFFFFF
@A00769:11:HC3HCDRXX:1:2105:23818:3756
CACCTCTC
+
FFFFFFFF
@A00769:11:HC3HCDRXX:1:2105:25527:3771
CACCTCTC
+
:FF:FF,F
@A00769:11:HC3HCDRXX:1:2105:24415:3818
CACCTCTC
+
FFFFFFFF
@A00769:11:HC3HCDRXX:1:2105:1208:3834
CACCTCTC
+
FFFFFFFF
@A00769:11:HC3HCDRXX:1:2105:10700:3959
CACCTCTC
+
FFFFFFFF
@A00769:11:HC3HCDRXX:1:2105:26106:3959
CACCTCTC
+
FFFFFFFF
@A00769:11:HC3HCDRXX:1:2105:4562:4100
CACCTCTC
+
FFFFFFFF
@A00769:11:HC3HCDRXX:1:2105:1208:4116
CACCTCTC
+
FFFFFFFF
@A00769:11:HC3HCDRXX:1:2105:2582:4147
CACCTCTC
+
FFFFFFFF
@A00769:11:HC3HCDRXX:1:2105:3233:4178
CACCTCTC
+
FFFFFFFF
@A00769:11:HC3HCDRXX:1:2105:3956:4210
CACCTCTC
+
FFFFFFFF
@A00769:11:HC3HCDRXX:1:2105:21450:4225
CACCTCTC
+
FFFFFFFF
@A00769:11:HC3HCDRXX:1:2105:32696:4225
CACCTCTC
+
FFFFFFFF
@A00769:11:HC3HCDRXX:1:2105:15908:4241
CACCTCTC
+
FFFFFFFF
@A00769:11:HC3HCDRXX:1:2105:21432:4257
CACCTCTC
+
FFFFFFFF
@A00769:11:HC3HCDRXX:1:2105:4101:4272
CACCTCTC
+
FFFFFFFF
@A00769:11:HC3HCDRXX:1:2105:1136:4335
CACCTCTC
+
FFFFFFFF
@A00769:11:HC3HCDRXX:1:2105:19208:4351
CACCTCTC
+
FFFFFFFF
@A00769:11:HC3HCDRXX:1:2105:28537:4351
CACCTCTC
+
FFFFFFFF
@A00769:11:HC3HCDRXX:1:2105:6244:4382
CACCTCTC
+
F,F,FFF,
@A00769:11:HC3HCDRXX:1:2105:7129:4413
CACCTCTC
+
FFFFFFFF
@A00769:11:HC3HCDRXX:1:2105:29324:4429
CACCTCTC
+
FFFFFFFF
@A00769:11:HC3HCDRXX:1:2105:19804:4445
CACCTCTC
+
FFFFFFFF
@A00769:11:HC3HCDRXX:1:2105:31051:4633
CACCTCTC
+
FFFFFFFF
@A00769:11:HC3HCDRXX:1:2105:15402:4711
CACCTCTC
+
FFFFFFFF
@A00769:11:HC3HCDRXX:1:2105:12391:4758
CACCTCTC
+
FFFFFFFF
@A00769:11:HC3HCDRXX:1:2105:30716:4773
CACCTCTC
+
FFFFFFFF
@A00769:11:HC3HCDRXX:1:2105:5629:4852
CACCTCTC
+
FFFFFFFF
@A00769:11:HC3HCDRXX:1:2105:2790:4946
CACCTCTC
+
FFFFFFFF
@A00769:11:HC3HCDRXX:1:2105:10077:5008
CACCTCTC
+
FFFFFFFF
@A00769:11:HC3HCDRXX:1:2105:9146:5024
CACCTCTC
+
FFFFFFFF
@A00769:11:HC3HCDRXX:1:2105:10502:5024
CACCTCTC
+
FFFFFFFF
@A00769:11:HC3HCDRXX:1:2105:24135:5149
CACCTCTC
+
FFFFFFFF
@A00769:11:HC3HCDRXX:1:2105:9118:5196
CACCTCTC
+
FFFFFFFF
@A00769:11:HC3HCDRXX:1:2105:16089:5274
CACCTCTC
+
:FFFFFFF
@A00769:11:HC3HCDRXX:1:2105:25726:5368
CACCTCTC
+
FFFFFFFF
@A00769:11:HC3HCDRXX:1:2105:25039:5400
CACCTCTC
+
FFFFFFFF
@A00769:11:HC3HCDRXX:1:2105:23023:5415
CACCTCTC
+
FFFFFFFF
@A00769:11:HC3HCDRXX:1:2105:29912:5415
CACCTCTC
+
FFFFFFFF
@A00769:11:HC3HCDRXX:1:2105:15700:5447
CACCTCTC
+
FF:FFFFF
@A00769:11:HC3HCDRXX:1:2105:5547:5525
CACCTCTC
+
FFFFFFFF
@A00769:11:HC3HCDRXX:1:2105:21721:5541
CACCTCTC
+
FFFFFFFF
@A00769:11:HC3HCDRXX:1:2105:26133:5603
CACCTCTC
+
FFFFFFFF
@A00769:11:HC3HCDRXX:1:2105:26169:5635
CACCTCTC
+
FFFFFFFF
@A00769:11:HC3HCDRXX:1:2105:7762:5760
CACCTCTC
+
FFFFFFFF
@A00769:11:HC3HCDRXX:1:2105:3459:5822
CACCTCTC
+
FFFFFFFF
@A00769:11:HC3HCDRXX:1:2105:4020:5854
CACCTCTC
+
FFFFFFFF
@A00769:11:HC3HCDRXX:1:2105:7654:5854
CACCTCTC
+
FFFF,,FF
@A00769:11:HC3HCDRXX:1:2105:11397:5916
CACCTCTC
+
FFFFFFFF
@A00769:11:HC3HCDRXX:1:2105:12906:5932
CACCTCTC
+
:FFFFFFF
@A00769:11:HC3HCDRXX:1:2105:32850:5995
CACCTCTC
+
FFFFFFFF
@A00769:11:HC3HCDRXX:1:2105:27950:6026
CACCTCTC
+
,FFFF:F,
@A00769:11:HC3HCDRXX:1:2105:5810:6042
CACCTCTC
+
FFFFFFFF
@A00769:11:HC3HCDRXX:1:2105:21757:6104
CACCTCTC
+
FFFFFFFF
@A00769:11:HC3HCDRXX:1:2105:4969:6120
CACCTCTC
+
FFF:FFFF
@A00769:11:HC3HCDRXX:1:2105:4399:6136
CACCTCTC
+
FFFFFFFF
@A00769:11:HC3HCDRXX:1:2105:10691:6136
CACCTCTC
+
FFFFFFFF
@A00769:11:HC3HCDRXX:1:2105:19859:6136
CACCTCTC
+
FFFFFFFF
@A00769:11:HC3HCDRXX:1:2105:28149:6151
CACCTCTC
+
FFFFFF:,
@A00769:11:HC3HCDRXX:1:2105:20329:6167
CACCTCTC
+
FFFFFFFF
@A00769:11:HC3HCDRXX:1:2105:26847:6183
CACCTCTC
+
FFFFFFFF
@A00769:11:HC3HCDRXX:1:2105:26612:6308
CACCTCTC
+
FFFF::FF
@A00769:11:HC3HCDRXX:1:2105:4246:6339
CACCTCTC
+
FF,:FF,F
@A00769:11:HC3HCDRXX:1:2105:11704:6355
CACCTCTC
+
FFFFFFFF
@A00769:11:HC3HCDRXX:1:2105:30906:6386
CACCTCTC
+
FFFFFFFF
@A00769:11:HC3HCDRXX:1:2105:7853:6511
CACCTCTC
+
FFFFFFFF
@A00769:11:HC3HCDRXX:1:2105:16351:6511
CACCTCTC
+
FFFFFFFF
@A00769:11:HC3HCDRXX:1:2105:8522:6637
CACCTCTC
+
FFFFFFFF
@A00769:11:HC3HCDRXX:1:2105:25066:6637
CACCTCTC
+
FFFFFFFF
@A00769:11:HC3HCDRXX:1:2105:26702:6684
CACCTCTC
+
FFFFFFFF
@A00769:11:HC3HCDRXX:1:2105:9408:6699
CACCTCTC
+
FFF:FFFF
@A00769:11:HC3HCDRXX:1:2105:3586:6731
CACCTCTC
+
FFFFFFFF
@A00769:11:HC3HCDRXX:1:2105:31521:6731
CACCTCTC
+
FFFFFFFF
@A00769:11:HC3HCDRXX:1:2105:26277:6762
CACCTCTC
+
FFFFFFFF
@A00769:11:HC3HCDRXX:1:2105:8124:6793
CACCTCTC
+
FFFFFFFF
@A00769:11:HC3HCDRXX:1:2105:7039:6825
CACCTCTC
+
FF:FFFFF
@A00769:11:HC3HCDRXX:1:2105:8431:6825
CACCTCTC
+
FFFFFFFF
@A00769:11:HC3HCDRXX:1:2105:4770:6872
CACCTCTC
+
FFFFFFFF
@A00769:11:HC3HCDRXX:1:2105:25952:6887
CACCTCTC
+
FFFFFFFF
@A00769:11:HC3HCDRXX:1:2105:17752:6997
CACCTCTC
+
FFFFFFFF
@A00769:11:HC3HCDRXX:1:2105:22987:7075
CACCTCTC
+
FFFFFF,F
@A00769:11:HC3HCDRXX:1:2105:4860:7091
CACCTCTC
+
FFFFFFFF
@A00769:11:HC3HCDRXX:1:2105:28257:7091
CACCTCTC
+
FFFFFFFF
@A00769:11:HC3HCDRXX:1:2105:6569:7106
CACCTCTC
+
FFFFFFFF
@A00769:11:HC3HCDRXX:1:2105:16405:7138
CACCTCTC
+
FFFFFFFF
@A00769:11:HC3HCDRXX:1:2105:10095:7200
CACCTCTC
+
FFFFFFFF
@A00769:11:HC3HCDRXX:1:2105:10149:7200
CACCTCTC
+
FFFFFFFF
@A00769:11:HC3HCDRXX:1:2105:3052:7216
CACCTCTC
+
FFFFFFFF
@A00769:11:HC3HCDRXX:1:2105:20726:7232
CACCTCTC
+
FFFFFFFF
@A00769:11:HC3HCDRXX:1:2105:25256:7279
CACCTCTC
+
FFF:FFF,
@A00769:11:HC3HCDRXX:1:2105:22968:7326
CACCTCTC
+
FFFFFFFF
@A00769:11:HC3HCDRXX:1:2105:15727:7373
CACCTCTC
+
FFFFFFFF
@A00769:11:HC3HCDRXX:1:2105:31241:7373
CACCTCTC
+
FFFFFFFF
@A00769:11:HC3HCDRXX:1:2105:12870:7467
CACCTCTC
+
FFF:FF,F
@A00769:11:HC3HCDRXX:1:2105:8142:7482
CACCTCTC
+
FFFFFFFF
@A00769:11:HC3HCDRXX:1:2105:9136:7513
CACCTCTC
+
FFFFFFFF
@A00769:11:HC3HCDRXX:1:2105:13612:7592
CACCTCTC
+
FFFFFFFF
@A00769:11:HC3HCDRXX:1:2105:13132:7701
CACCTCTC
+
FFFFFFFF
@A00769:11:HC3HCDRXX:1:2105:1344:7733
CACCTCTC
+
FFFFFFFF
@A00769:11:HC3HCDRXX:1:2105:29116:7733
CACCTCTC
+
FFFFFFFF
@A00769:11:HC3HCDRXX:1:2105:21911:7748
CACCTCTC
+
FFFFFFFF
@A00769:11:HC3HCDRXX:1:2105:24677:7748
CACCTCTC
+
FFFFFFFF
@A00769:11:HC3HCDRXX:1:2105:23204:7764
CACCTCTC
+
FFFFFFFF
@A00769:11:HC3HCDRXX:1:2105:5240:7780
CACCTCTC
+
:FFFFFFF
@A00769:11:HC3HCDRXX:1:2105:14036:7795
CACCTCTC
+
FFFFFFFF
@A00769:11:HC3HCDRXX:1:2105:1271:7827
CACCTCTC
+
FFFFFFFF
@A00769:11:HC3HCDRXX:1:2105:11650:7827
CACCTCTC
+
FFFFFFFF
@A00769:11:HC3HCDRXX:1:2105:26612:7842
CACCTCTC
+
FFFFFFFF
@A00769:11:HC3HCDRXX:1:2105:24279:7905
CACCTCTC
+
FFFFFFFF
@A00769:11:HC3HCDRXX:1:2105:23999:7921
CACCTCTC
+
FFFFFFFF
@A00769:11:HC3HCDRXX:1:2105:8965:7936
CACCTCTC
+
FFFF,FF,
@A00769:11:HC3HCDRXX:1:2105:5394:8015
CACCTCTC
+
FFF:FFFF
@A00769:11:HC3HCDRXX:1:2105:25753:8077
CACCTCTC
+
FF:F:FF,
@A00769:11:HC3HCDRXX:1:2105:24180:8140
CACCTCTC
+
FFFFFF,F
@A00769:11:HC3HCDRXX:1:2105:30436:8140
CACCTCTC
+
,FF,:,FF
@A00769:11:HC3HCDRXX:1:2105:13711:8171
CACCTCTC
+
FFFFFFFF
@A00769:11:HC3HCDRXX:1:2105:23773:8187
CACCTCTC
+
FF,FFFF:
@A00769:11:HC3HCDRXX:1:2105:11840:8218
CACCTCTC
+
FF:FFF::
@A00769:11:HC3HCDRXX:1:2105:24189:8249
CACCTCTC
+
FFFFFFFF
@A00769:11:HC3HCDRXX:1:2105:5584:8312
CACCTCTC
+
FFFFFFFF
@A00769:11:HC3HCDRXX:1:2105:31873:8312
CACCTCTC
+
FFFFFFFF
@A00769:11:HC3HCDRXX:1:2105:20229:8375
CACCTCTC
+
FFFFFFFF
@A00769:11:HC3HCDRXX:1:2105:2085:8390
CACCTCTC
+
FFFFFFFF
@A00769:11:HC3HCDRXX:1:2105:7545:8390
CACCTCTC
+
FFFFFFFF
@A00769:11:HC3HCDRXX:1:2105:7581:8453
CACCTCTC
+
FFFFFFFF
@A00769:11:HC3HCDRXX:1:2105:28149:8563
CACCTCTC
+
FFFFFFFF
@A00769:11:HC3HCDRXX:1:2105:24144:8609
CACCTCTC
+
FFFFFFFF
@A00769:11:HC3HCDRXX:1:2105:2383:8688
CACCTCTC
+
FFFFFFFF
@A00769:11:HC3HCDRXX:1:2105:26594:8688
CACCTCTC
+
FFFFFFFF
@A00769:11:HC3HCDRXX:1:2105:8124:8766
CACCTCTC
+
FFFFFFFF
@A00769:11:HC3HCDRXX:1:2105:14525:8766
CACCTCTC
+
FFFFFFFF
@A00769:11:HC3HCDRXX:1:2105:2293:8782
CACCTCTC
+
FFFFFFFF
@A00769:11:HC3HCDRXX:1:2105:3766:8797
CACCTCTC
+
FFFFFFFF
@A00769:11:HC3HCDRXX:1:2105:5050:8797
CACCTCTC
+
FFFFFFFF
@A00769:11:HC3HCDRXX:1:2105:31024:8938
CACCTCTC
+
FFFFFFFF
@A00769:11:HC3HCDRXX:1:2105:16098:8985
CACCTCTC
+
FFFFFFFF
@A00769:11:HC3HCDRXX:1:2105:16776:9032
CACCTCTC
+
FFFFFFF:
@A00769:11:HC3HCDRXX:1:2105:19714:9079
CACCTCTC
+
FFFFFFFF
@A00769:11:HC3HCDRXX:1:2105:21703:9079
CACCTCTC
+
FFFFFFFF
@A00769:11:HC3HCDRXX:1:2105:12780:9126
CACCTCTC
+
FFF:FFFF
@A00769:11:HC3HCDRXX:1:2105:17589:9126
CACCTCTC
+
FFFFFFFF
@A00769:11:HC3HCDRXX:1:2105:6641:9142
CACCTCTC
+
FFFFFFFF
@A00769:11:HC3HCDRXX:1:2105:28908:9157
CACCTCTC
+
,FFFFFFF
@A00769:11:HC3HCDRXX:1:2105:2293:9189
CACCTCTC
+
FFFFFFFF
@A00769:11:HC3HCDRXX:1:2105:29134:9204
CACCTCTC
+
FFFFFFFF
@A00769:11:HC3HCDRXX:1:2105:30454:9267
CACCTCTC
+
FFFFFFFF
@A00769:11:HC3HCDRXX:1:2105:30409:9283
CACCTCTC
+
FFFFFFFF
@A00769:11:HC3HCDRXX:1:2105:5755:9298
CACCTCTC
+
FFFFFFFF
@A00769:11:HC3HCDRXX:1:2105:18358:9298
CACCTCTC
+
FFFFFFFF
@A00769:11:HC3HCDRXX:1:2105:3866:9314
CACCTCTC
+
FFFFFFFF
@A00769:11:HC3HCDRXX:1:2105:23746:9361
CACCTCTC
+
FFFFFFFF
@A00769:11:HC3HCDRXX:1:2105:20446:9377
CACCTCTC
+
FFFFFFFF
@A00769:11:HC3HCDRXX:1:2105:5620:9408
CACCTCTC
+
FFFFFFFF
@A00769:11:HC3HCDRXX:1:2105:10176:9408
CACCTCTC
+
FFFFFFFF
@A00769:11:HC3HCDRXX:1:2105:31919:9455
CACCTCTC
+
FFFFFFFF
@A00769:11:HC3HCDRXX:1:2105:2275:9596
CACCTCTC
+
FFFFFFFF
@A00769:11:HC3HCDRXX:1:2105:23954:9596
CACCTCTC
+
FFF:FFFF
@A00769:11:HC3HCDRXX:1:2105:25735:9674
CACCTCTC
+
FFFFFFFF
@A00769:11:HC3HCDRXX:1:2105:17725:9799
CACCTCTC
+
FFFFFFFF
@A00769:11:HC3HCDRXX:1:2105:30156:9846
CACCTCTC
+
FFFFFFF:
@A00769:11:HC3HCDRXX:1:2105:12825:9862
CACCTCTC
+
FFFFFFFF
@A00769:11:HC3HCDRXX:1:2105:23782:9862
CACCTCTC
+
FFFFFFFF
@A00769:11:HC3HCDRXX:1:2105:26747:9862
CACCTCTC
+
FFFFFFFF
@A00769:11:HC3HCDRXX:1:2105:7826:9909
CACCTCTC
+
FFFFFFFF
@A00769:11:HC3HCDRXX:1:2105:22001:9909
CACCTCTC
+
FFFFFFFF
@A00769:11:HC3HCDRXX:1:2105:30635:9925
CACCTCTC
+
FFFFFFFF
@A00769:11:HC3HCDRXX:1:2105:20989:9972
CACCTCTC
+
FFFFFFFF
@A00769:11:HC3HCDRXX:1:2105:3947:9987
CACCTCTC
+
FFFFFFFF
@A00769:11:HC3HCDRXX:1:2105:30318:10003
CACCTCTC
+
FFFFFFFF
@A00769:11:HC3HCDRXX:1:2105:32090:10097
CACCTCTC
+
FFFFFFFF
@A00769:11:HC3HCDRXX:1:2105:20862:10160
CACCTCTC
+
FFFFFFFF
@A00769:11:HC3HCDRXX:1:2105:22553:10175
CACCTCTC
+
FF:::FFF
@A00769:11:HC3HCDRXX:1:2105:18837:10254
CACCTCTC
+
FFFFFFFF
@A00769:11:HC3HCDRXX:1:2105:25482:10269
CACCTCTC
+
FFFFFFFF
@A00769:11:HC3HCDRXX:1:2105:2076:10410
CACCTCTC
+
FFFFFFFF
@A00769:11:HC3HCDRXX:1:2105:32063:10426
CACCTCTC
+
FFFFFFFF
@A00769:11:HC3HCDRXX:1:2105:24361:10488
CACCTCTC
+
FFFFFFFF
@A00769:11:HC3HCDRXX:1:2105:23845:10504
CACCTCTC
+
FFFFFFFF
@A00769:11:HC3HCDRXX:1:2105:18656:10535
CACCTCTC
+
FFFFFFFF
@A00769:11:HC3HCDRXX:1:2105:9796:10598
CACCTCTC
+
FFFFFFFF
@A00769:11:HC3HCDRXX:1:2105:23185:10645
CACCTCTC
+
FFFFFFFF
@A00769:11:HC3HCDRXX:1:2105:19551:10676
CACCTCTC
+
FFFFFFFF
@A00769:11:HC3HCDRXX:1:2105:22263:10739
CACCTCTC
+
FFFFFFFF
@A00769:11:HC3HCDRXX:1:2105:2230:10770
CACCTCTC
+
FFFFFFFF
@A00769:11:HC3HCDRXX:1:2105:10203:10802
CACCTCTC
+
FFFFFFFF
@A00769:11:HC3HCDRXX:1:2105:23990:10848
CACCTCTC
+
FFFFFFFF
@A00769:11:HC3HCDRXX:1:2105:12789:10864
CACCTCTC
+
FFFFFFFF
@A00769:11:HC3HCDRXX:1:2105:27742:10864
CACCTCTC
+
FFFFFFFF
@A00769:11:HC3HCDRXX:1:2105:15022:10880
CACCTCTC
+
FFFFFFFF
@A00769:11:HC3HCDRXX:1:2105:23647:10911
CACCTCTC
+
FF:FFFFF
@A00769:11:HC3HCDRXX:1:2105:18927:10974
CACCTCTC
+
FFFFFFFF
@A00769:11:HC3HCDRXX:1:2105:3387:10989
CACCTCTC
+
FFFFFFFF
@A00769:11:HC3HCDRXX:1:2105:20157:11005
CACCTCTC
+
FFFFFFFF
@A00769:11:HC3HCDRXX:1:2105:8540:11021
CACCTCTC
+
FFFFFFFF
@A00769:11:HC3HCDRXX:1:2105:12861:11021
CACCTCTC
+
FFFFFFFF
@A00769:11:HC3HCDRXX:1:2105:10999:11115
CACCTCTC
+
FFFFFFFF
@A00769:11:HC3HCDRXX:1:2105:1787:11162
CACCTCTC
+
FFFFFFFF
@A00769:11:HC3HCDRXX:1:2105:25337:11209
CACCTCTC
+
FFFFFFFF
@A00769:11:HC3HCDRXX:1:2105:20989:11224
CACCTCTC
+
FFFFFFFF
@A00769:11:HC3HCDRXX:1:2105:24153:11224
CACCTCTC
+
FFFFFFFF
@A00769:11:HC3HCDRXX:1:2105:27462:11224
CACCTCTC
+
FFFFFFFF
@A00769:11:HC3HCDRXX:1:2105:5285:11240
CACCTCTC
+
FFFFFFFF
@A00769:11:HC3HCDRXX:1:2105:29677:11240
CACCTCTC
+
FFFFFFFF
@A00769:11:HC3HCDRXX:1:2105:14633:11271
CACCTCTC
+
FFFFFFFF
@A00769:11:HC3HCDRXX:1:2105:31295:11287
CACCTCTC
+
FFFFFFFF
@A00769:11:HC3HCDRXX:1:2105:13015:11318
CACCTCTC
+
FFFFFFFF
@A00769:11:HC3HCDRXX:1:2105:31467:11334
CACCTCTC
+
FFFFFFFF
@A00769:11:HC3HCDRXX:1:2105:23249:11350
CACCTCTC
+
FFFFFFFF
@A00769:11:HC3HCDRXX:1:2105:24334:11350
CACCTCTC
+
FFFFFFFF
@A00769:11:HC3HCDRXX:1:2105:25672:11412
CACCTCTC
+
FFF:FF,F
@A00769:11:HC3HCDRXX:1:2105:3992:11443
CACCTCTC
+
FFFFFFFF
@A00769:11:HC3HCDRXX:1:2105:10890:11490
CACCTCTC
+
FFFFFFFF
@A00769:11:HC3HCDRXX:1:2105:24415:11522
CACCTCTC
+
FFFFFFFF
@A00769:11:HC3HCDRXX:1:2105:25256:11537
CACCTCTC
+
FFFFFFFF
@A00769:11:HC3HCDRXX:1:2105:25455:11569
CACCTCTC
+
FFFFFFFF
@A00769:11:HC3HCDRXX:1:2105:10086:11600
CACCTCTC
+
FF::FFFF
@A00769:11:HC3HCDRXX:1:2105:16993:11600
CACCTCTC
+
FFFFF:FF
@A00769:11:HC3HCDRXX:1:2105:1651:11616
CACCTCTC
+
FFFFFFFF
@A00769:11:HC3HCDRXX:1:2105:1081:11663
CACCTCTC
+
FFFFFFFF
@A00769:11:HC3HCDRXX:1:2105:18231:11804
CACCTCTC
+
FFFFFFFF
@A00769:11:HC3HCDRXX:1:2105:4435:11835
CACCTCTC
+
FFFFFFFF
@A00769:11:HC3HCDRXX:1:2105:25120:11866
CACCTCTC
+
FFFFFFFF
@A00769:11:HC3HCDRXX:1:2105:30418:11866
CACCTCTC
+
FFFFFF::
@A00769:11:HC3HCDRXX:1:2105:22408:11929
CACCTCTC
+
FFFFFFFF
@A00769:11:HC3HCDRXX:1:2105:12698:12023
CACCTCTC
+
FFFFFFFF
@A00769:11:HC3HCDRXX:1:2105:11360:12054
CACCTCTC
+
FFFFFFFF
@A00769:11:HC3HCDRXX:1:2105:31638:12132
CACCTCTC
+
FFFFFFFF
@A00769:11:HC3HCDRXX:1:2105:14886:12148
CACCTCTC
+
FFFFFFFF
@A00769:11:HC3HCDRXX:1:2105:20500:12164
CACCTCTC
+
,FFFFFFF
@A00769:11:HC3HCDRXX:1:2105:20952:12195
CACCTCTC
+
FFFFFFFF
@A00769:11:HC3HCDRXX:1:2105:29939:12195
CACCTCTC
+
FFFFFFFF
@A00769:11:HC3HCDRXX:1:2105:14000:12242
CACCTCTC
+
FFFFFFFF
@A00769:11:HC3HCDRXX:1:2105:15619:12258
CACCTCTC
+
FFFFFFFF
@A00769:11:HC3HCDRXX:1:2105:23891:12305
CACCTCTC
+
FFFFFFFF
@A00769:11:HC3HCDRXX:1:2105:19822:12336
CACCTCTC
+
FFF:FFFF
@A00769:11:HC3HCDRXX:1:2105:11116:12352
CACCTCTC
+
FFFFFFFF
@A00769:11:HC3HCDRXX:1:2105:12364:12414
CACCTCTC
+
FFFFFFFF
@A00769:11:HC3HCDRXX:1:2105:18837:12477
CACCTCTC
+
FFFFFFFF
@A00769:11:HC3HCDRXX:1:2105:5782:12540
CACCTCTC
+
FFFFFFFF
@A00769:11:HC3HCDRXX:1:2105:19054:12540
CACCTCTC
+
FFFFFFFF
@A00769:11:HC3HCDRXX:1:2105:10773:12665
CACCTCTC
+
FFFFFFFF
@A00769:11:HC3HCDRXX:1:2105:32018:12790
CACCTCTC
+
FFFFFFFF
@A00769:11:HC3HCDRXX:1:2105:15646:12806
CACCTCTC
+
FFFFFFFF
@A00769:11:HC3HCDRXX:1:2105:14769:12915
CACCTCTC
+
FFFFFFFF
@A00769:11:HC3HCDRXX:1:2105:25563:12978
CACCTCTC
+
FFFFFFFF
@A00769:11:HC3HCDRXX:1:2105:6994:13009
CACCTCTC
+
FFFFFFFF
@A00769:11:HC3HCDRXX:1:2105:32416:13135
CACCTCTC
+
FFFFFFFF
@A00769:11:HC3HCDRXX:1:2105:1660:13166
CACCTCTC
+
FFFFFFFF
@A00769:11:HC3HCDRXX:1:2105:25021:13166
CACCTCTC
+
FFFFFFFF
@A00769:11:HC3HCDRXX:1:2105:15854:13228
CACCTCTC
+
FFFFFFFF
@A00769:11:HC3HCDRXX:1:2105:20365:13275
CACCTCTC
+
FFFFFFFF
@A00769:11:HC3HCDRXX:1:2105:14299:13354
CACCTCTC
+
FFFFFFFF
@A00769:11:HC3HCDRXX:1:2105:13232:13385
CACCTCTC
+
FFFFFFFF
@A00769:11:HC3HCDRXX:1:2105:13593:13416
CACCTCTC
+
FFFFFFFF
@A00769:11:HC3HCDRXX:1:2105:13747:13463
CACCTCTC
+
FFFFFFFF
@A00769:11:HC3HCDRXX:1:2105:23140:13542
CACCTCTC
+
FFFFFFFF
@A00769:11:HC3HCDRXX:1:2105:18105:13557
CACCTCTC
+
FFFFFFFF
@A00769:11:HC3HCDRXX:1:2105:2428:13714
CACCTCTC
+
FFFFFFFF
@A00769:11:HC3HCDRXX:1:2105:1768:13730
CACCTCTC
+
FFFFFFFF
@A00769:11:HC3HCDRXX:1:2105:13422:13777
CACCTCTC
+
FFFFFFFF
@A00769:11:HC3HCDRXX:1:2105:1606:13792
CACCTCTC
+
FFFFFFFF
@A00769:11:HC3HCDRXX:1:2105:31801:13886
CACCTCTC
+
FFFFFFFF
@A00769:11:HC3HCDRXX:1:2105:10357:13917
CACCTCTC
+
FFFFFFFF
@A00769:11:HC3HCDRXX:1:2105:31801:13949
CACCTCTC
+
FFFFFFFF
@A00769:11:HC3HCDRXX:1:2105:24505:13964
CACCTCTC
+
FFFFFFFF
@A00769:11:HC3HCDRXX:1:2105:15546:13980
CACCTCTC
+
FFFFFFFF
@A00769:11:HC3HCDRXX:1:2105:29577:13980
CACCTCTC
+
FF:,F:FF
@A00769:11:HC3HCDRXX:1:2105:15555:14027
CACCTCTC
+
FFFFFFFF
@A00769:11:HC3HCDRXX:1:2105:19361:14074
CACCTCTC
+
FFFFFFFF
@A00769:11:HC3HCDRXX:1:2105:12274:14105
CACCTCTC
+
FFFFFFFF
@A00769:11:HC3HCDRXX:1:2105:30508:14121
CACCTCTC
+
F:FFFFFF
@A00769:11:HC3HCDRXX:1:2105:4246:14137
CACCTCTC
+
FFF:,F:F
@A00769:11:HC3HCDRXX:1:2105:21260:14137
CACCTCTC
+
FFFFFFFF
@A00769:11:HC3HCDRXX:1:2105:2844:14152
CACCTCTC
+
FFFFFFFF
@A00769:11:HC3HCDRXX:1:2105:3839:14152
CACCTCTC
+
FFFFFFFF
@A00769:11:HC3HCDRXX:1:2105:8947:14168
CACCTCTC
+
FFFFFFFF
@A00769:11:HC3HCDRXX:1:2105:14606:14168
CACCTCTC
+
FFFFFFFF
@A00769:11:HC3HCDRXX:1:2105:13187:14215
CACCTCTC
+
FFF,FFFF
@A00769:11:HC3HCDRXX:1:2105:30264:14262
CACCTCTC
+
FFFFFFFF
@A00769:11:HC3HCDRXX:1:2105:3568:14372
CACCTCTC
+
FFFFFFFF
@A00769:11:HC3HCDRXX:1:2105:3893:14372
CACCTCTC
+
FFFFFFFF
@A00769:11:HC3HCDRXX:1:2105:13621:14434
CACCTCTC
+
FFFFFFFF
@A00769:11:HC3HCDRXX:1:2105:16297:14434
CACCTCTC
+
FFFFFFFF
@A00769:11:HC3HCDRXX:1:2105:19208:14465
CACCTCTC
+
FFFFFFFF
@A00769:11:HC3HCDRXX:1:2105:9995:14481
CACCTCTC
+
FFFFFFFF
@A00769:11:HC3HCDRXX:1:2105:26856:14497
CACCTCTC
+
FFFFFFFF
@A00769:11:HC3HCDRXX:1:2105:4788:14575
CACCTCTC
+
FF,:,FFF
@A00769:11:HC3HCDRXX:1:2105:14642:14575
CACCTCTC
+
FFFFFFFF
@A00769:11:HC3HCDRXX:1:2105:3577:14638
CACCTCTC
+
FFFFFFFF
@A00769:11:HC3HCDRXX:1:2105:2239:14669
CACCTCTC
+
FFFFFFFF
@A00769:11:HC3HCDRXX:1:2105:16179:14732
CACCTCTC
+
FFFFFFFF
@A00769:11:HC3HCDRXX:1:2105:9498:14747
CACCTCTC
+
FFFFFFFF
@A00769:11:HC3HCDRXX:1:2105:18936:14779
CACCTCTC
+
FFFF:FFF
@A00769:11:HC3HCDRXX:1:2105:25753:14779
CACCTCTC
+
FFFFFFFF
@A00769:11:HC3HCDRXX:1:2105:12933:14873
CACCTCTC
+
FFFFFFFF
@A00769:11:HC3HCDRXX:1:2105:24379:14904
CACCTCTC
+
FFFFFFFF
@A00769:11:HC3HCDRXX:1:2105:7600:14967
CACCTCTC
+
FFFFFFFF
@A00769:11:HC3HCDRXX:1:2105:14353:14982
CACCTCTC
+
FFFFFFFF
@A00769:11:HC3HCDRXX:1:2105:19434:15013
CACCTCTC
+
FFFFFFFF
@A00769:11:HC3HCDRXX:1:2105:28221:15013
CACCTCTC
+
FFFFFF:,
@A00769:11:HC3HCDRXX:1:2105:7554:15076
CACCTCTC
+
FFFFFFFF
@A00769:11:HC3HCDRXX:1:2105:27697:15076
CACCTCTC
+
FFFFFF:F
@A00769:11:HC3HCDRXX:1:2105:27281:15107
CACCTCTC
+
FFFFFFFF
@A00769:11:HC3HCDRXX:1:2105:10149:15186
CACCTCTC
+
FFFFFFFF
@A00769:11:HC3HCDRXX:1:2105:30454:15186
CACCTCTC
+
FFFFFFFF
@A00769:11:HC3HCDRXX:1:2105:14687:15248
CACCTCTC
+
FFFFFFFF
@A00769:11:HC3HCDRXX:1:2105:18710:15327
CACCTCTC
+
FFFFFFFF
@A00769:11:HC3HCDRXX:1:2105:31665:15342
CACCTCTC
+
FFFFFFFF
@A00769:11:HC3HCDRXX:1:2105:12454:15389
CACCTCTC
+
::F:F:FF
@A00769:11:HC3HCDRXX:1:2105:12355:15436
CACCTCTC
+
FFFFFFFF
@A00769:11:HC3HCDRXX:1:2105:18828:15436
CACCTCTC
+
FFFFFFFF
@A00769:11:HC3HCDRXX:1:2105:4634:15499
CACCTCTC
+
FFFFFFFF
@A00769:11:HC3HCDRXX:1:2105:10863:15515
CACCTCTC
+
F,FFFF:F
@A00769:11:HC3HCDRXX:1:2105:14615:15562
CACCTCTC
+
FFFFFFFF
@A00769:11:HC3HCDRXX:1:2105:26440:15562
CACCTCTC
+
FFFFFFFF
@A00769:11:HC3HCDRXX:1:2105:19099:15624
CACCTCTC
+
FFFFFFFF
@A00769:11:HC3HCDRXX:1:2105:1660:15796
CACCTCTC
+
FFFFFFFF
@A00769:11:HC3HCDRXX:1:2105:15881:15875
CACCTCTC
+
FFFFFFFF
@A00769:11:HC3HCDRXX:1:2105:29704:15890
CACCTCTC
+
FFFFFFFF
@A00769:11:HC3HCDRXX:1:2105:5593:15906
CACCTCTC
+
FFFFFFFF
@A00769:11:HC3HCDRXX:1:2105:28221:16016
CACCTCTC
+
FFFFFF:F
@A00769:11:HC3HCDRXX:1:2105:30246:16016
CACCTCTC
+
FFFFFFFF
@A00769:11:HC3HCDRXX:1:2105:16740:16047
CACCTCTC
+
FF:FFFFF
@A00769:11:HC3HCDRXX:1:2105:9760:16078
CACCTCTC
+
FFFFFFFF
@A00769:11:HC3HCDRXX:1:2105:19000:16078
CACCTCTC
+
FFFFFFFF
@A00769:11:HC3HCDRXX:1:2105:14760:16094
CACCTCTC
+
FFFFFFFF
@A00769:11:HC3HCDRXX:1:2105:3486:16110
CACCTCTC
+
FFFFFFFF
@A00769:11:HC3HCDRXX:1:2105:9887:16141
CACCTCTC
+
FFFFFFFF
@A00769:11:HC3HCDRXX:1:2105:3441:16219
CACCTCTC
+
FFFFFFFF
@A00769:11:HC3HCDRXX:1:2105:23529:16250
CACCTCTC
+
FFFFFF,F
@A00769:11:HC3HCDRXX:1:2105:15275:16266
CACCTCTC
+
FFFFFFFF
@A00769:11:HC3HCDRXX:1:2105:31684:16282
CACCTCTC
+
FFFFFFFF
@A00769:11:HC3HCDRXX:1:2105:17933:16329
CACCTCTC
+
FFFFFF:F
@A00769:11:HC3HCDRXX:1:2105:25563:16329
CACCTCTC
+
FFFFFFFF
@A00769:11:HC3HCDRXX:1:2105:31575:16344
CACCTCTC
+
FFFFFFFF
@A00769:11:HC3HCDRXX:1:2105:8449:16376
CACCTCTC
+
FFFFFFFF
@A00769:11:HC3HCDRXX:1:2105:9607:16376
CACCTCTC
+
FFFFFFFF
@A00769:11:HC3HCDRXX:1:2105:11415:16407
CACCTCTC
+
FFF:FFFF
@A00769:11:HC3HCDRXX:1:2105:15411:16438
CACCTCTC
+
FFFFFFFF
@A00769:11:HC3HCDRXX:1:2105:16495:16438
CACCTCTC
+
FFFFFFFF
@A00769:11:HC3HCDRXX:1:2105:5556:16470
CACCTCTC
+
F:FFFFFF
@A00769:11:HC3HCDRXX:1:2105:26323:16485
CACCTCTC
+
FFFFFFFF
@A00769:11:HC3HCDRXX:1:2105:30409:16485
CACCTCTC
+
FFFFFFFF
@A00769:11:HC3HCDRXX:1:2105:22842:16501
CACCTCTC
+
FFFFFFFF
@A00769:11:HC3HCDRXX:1:2105:11008:16548
CACCTCTC
+
FFF:FFFF
@A00769:11:HC3HCDRXX:1:2105:13729:16595
CACCTCTC
+
FFFFFFFF
@A00769:11:HC3HCDRXX:1:2105:32244:16626
CACCTCTC
+
FFFFFFFF
@A00769:11:HC3HCDRXX:1:2105:5421:16642
CACCTCTC
+
FFFFFF:F
@A00769:11:HC3HCDRXX:1:2105:26901:16705
CACCTCTC
+
FFFFFFFF
@A00769:11:HC3HCDRXX:1:2105:30662:16705
CACCTCTC
+
FFFFFFFF
@A00769:11:HC3HCDRXX:1:2105:26142:16799
CACCTCTC
+
FFFFFFFF
@A00769:11:HC3HCDRXX:1:2105:4164:16814
CACCTCTC
+
FFFFFFFF
@A00769:11:HC3HCDRXX:1:2105:13639:16845
CACCTCTC
+
FFFFFFFF
@A00769:11:HC3HCDRXX:1:2105:11098:16861
CACCTCTC
+
FFF,FF:,
@A00769:11:HC3HCDRXX:1:2105:21169:16924
CACCTCTC
+
FFFFFFFF
@A00769:11:HC3HCDRXX:1:2105:7365:16971
CACCTCTC
+
FFFFFFFF
@A00769:11:HC3HCDRXX:1:2105:15609:17033
CACCTCTC
+
FFF:F:FF
@A00769:11:HC3HCDRXX:1:2105:30436:17033
CACCTCTC
+
FFFFFFFF
@A00769:11:HC3HCDRXX:1:2105:20030:17080
CACCTCTC
+
FFFFFFFF
@A00769:11:HC3HCDRXX:1:2105:12364:17143
CACCTCTC
+
FFFFFFFF
@A00769:11:HC3HCDRXX:1:2105:21450:17253
CACCTCTC
+
FFFFFFFF
@A00769:11:HC3HCDRXX:1:2105:24478:17268
CACCTCTC
+
FFFFFFFF
@A00769:11:HC3HCDRXX:1:2105:14742:17315
CACCTCTC
+
FFF,FF:F
@A00769:11:HC3HCDRXX:1:2105:10827:17362
CACCTCTC
+
FFFFFFFF
@A00769:11:HC3HCDRXX:1:2105:14498:17362
CACCTCTC
+
FFFFFFFF
@A00769:11:HC3HCDRXX:1:2105:17390:17394
CACCTCTC
+
FFFFFFFF
@A00769:11:HC3HCDRXX:1:2105:11912:17456
CACCTCTC
+
FFFFFFFF
@A00769:11:HC3HCDRXX:1:2105:27877:17456
CACCTCTC
+
FFFFFFFF
@A00769:11:HC3HCDRXX:1:2105:23312:17472
CACCTCTC
+
FFFFFFFF
@A00769:11:HC3HCDRXX:1:2105:20094:17503
CACCTCTC
+
FFFFFFFF
@A00769:11:HC3HCDRXX:1:2105:20681:17519
CACCTCTC
+
FFFFFFFF
@A00769:11:HC3HCDRXX:1:2105:27588:17550
CACCTCTC
+
FFFFFFFF
@A00769:11:HC3HCDRXX:1:2105:28926:17550
CACCTCTC
+
FFFFFFFF
@A00769:11:HC3HCDRXX:1:2105:28827:17566
CACCTCTC
+
FFFFFFFF
@A00769:11:HC3HCDRXX:1:2105:19443:17628
CACCTCTC
+
FFFFFFF:
@A00769:11:HC3HCDRXX:1:2105:25644:17785
CACCTCTC
+
FFFFFFFF
@A00769:11:HC3HCDRXX:1:2105:23710:17816
CACCTCTC
+
FFFFFFFF
@A00769:11:HC3HCDRXX:1:2105:28501:17816
CACCTCTC
+
FFFFFFFF
@A00769:11:HC3HCDRXX:1:2105:12717:17848
CACCTCTC
+
FFFFFFFF
@A00769:11:HC3HCDRXX:1:2105:18873:17863
CACCTCTC
+
FFF,FFF:
@A00769:11:HC3HCDRXX:1:2105:17246:17957
CACCTCTC
+
FFFF,FFF
@A00769:11:HC3HCDRXX:1:2105:1081:17989
CACCTCTC
+
FFFFFFFF
@A00769:11:HC3HCDRXX:1:2105:8639:18020
CACCTCTC
+
FFFFF:FF
@A00769:11:HC3HCDRXX:1:2105:17996:18067
CACCTCTC
+
FFFFFFFF
@A00769:11:HC3HCDRXX:1:2105:19660:18067
CACCTCTC
+
FFFFFFFF
@A00769:11:HC3HCDRXX:1:2105:5376:18098
CACCTCTC
+
FFFFFFFF
@A00769:11:HC3HCDRXX:1:2105:27670:18098
CACCTCTC
+
FFFFFFFF
@A00769:11:HC3HCDRXX:1:2105:17933:18145
CACCTCTC
+
FFFFFFFF
@A00769:11:HC3HCDRXX:1:2105:25192:18161
CACCTCTC
+
FFFFFFFF
@A00769:11:HC3HCDRXX:1:2105:13630:18176
CACCTCTC
+
FFFFFFFF
@A00769:11:HC3HCDRXX:1:2105:6831:18208
CACCTCTC
+
FFFFFFFF
@A00769:11:HC3HCDRXX:1:2105:10728:18223
CACCTCTC
+
FFFFF,:F
@A00769:11:HC3HCDRXX:1:2105:13150:18286
CACCTCTC
+
FFFFFFFF
@A00769:11:HC3HCDRXX:1:2105:13295:18317
CACCTCTC
+
FFFFFFFF
@A00769:11:HC3HCDRXX:1:2105:5059:18490
CACCTCTC
+
FFFFFFFF
@A00769:11:HC3HCDRXX:1:2105:23321:18490
CACCTCTC
+
FFFFFFFF
@A00769:11:HC3HCDRXX:1:2105:3152:18537
CACCTCTC
+
FFFFFFFF
@A00769:11:HC3HCDRXX:1:2105:5629:18568
CACCTCTC
+
FFFFFFFF
@A00769:11:HC3HCDRXX:1:2105:30074:18568
CACCTCTC
+
FFFFFFFF
@A00769:11:HC3HCDRXX:1:2105:31512:18584
CACCTCTC
+
FFFFFFFF
@A00769:11:HC3HCDRXX:1:2105:28203:18646
CACCTCTC
+
FFFFFF:F
@A00769:11:HC3HCDRXX:1:2105:11505:18693
CACCTCTC
+
FFFFFFFF
@A00769:11:HC3HCDRXX:1:2105:20473:18787
CACCTCTC
+
FFFFFFFF
@A00769:11:HC3HCDRXX:1:2105:10502:18834
CACCTCTC
+
FFFFFFFF
@A00769:11:HC3HCDRXX:1:2105:22634:18834
CACCTCTC
+
FFFFFFFF
@A00769:11:HC3HCDRXX:1:2105:7762:18850
CACCTCTC
+
FFFFFFFF
@A00769:11:HC3HCDRXX:1:2105:12427:18881
CACCTCTC
+
FFFFFFFF
@A00769:11:HC3HCDRXX:1:2105:32253:18897
CACCTCTC
+
FFFFFFFF
@A00769:11:HC3HCDRXX:1:2105:29695:18912
CACCTCTC
+
FFFFFFFF
@A00769:11:HC3HCDRXX:1:2105:10664:18991
CACCTCTC
+
,FFFFFF,
@A00769:11:HC3HCDRXX:1:2105:30798:19038
CACCTCTC
+
FFFFFFFF
@A00769:11:HC3HCDRXX:1:2105:9778:19085
CACCTCTC
+
FFFFFFFF
@A00769:11:HC3HCDRXX:1:2105:15799:19085
CACCTCTC
+
FFFFFFFF
@A00769:11:HC3HCDRXX:1:2105:24334:19116
CACCTCTC
+
FFFFFFFF
@A00769:11:HC3HCDRXX:1:2105:4010:19179
CACCTCTC
+
FFFFFFFF
@A00769:11:HC3HCDRXX:1:2105:12210:19225
CACCTCTC
+
FFFFFFFF
@A00769:11:HC3HCDRXX:1:2105:14606:19272
CACCTCTC
+
FFFFFFFF
@A00769:11:HC3HCDRXX:1:2105:30210:19272
CACCTCTC
+
FFFFFFFF
@A00769:11:HC3HCDRXX:1:2105:13440:19288
CACCTCTC
+
FFFFFFFF
@A00769:11:HC3HCDRXX:1:2105:26250:19304
CACCTCTC
+
FFFF,FF,
@A00769:11:HC3HCDRXX:1:2105:28745:19366
CACCTCTC
+
FFFFFFFF
@A00769:11:HC3HCDRXX:1:2105:24252:19413
CACCTCTC
+
FFFFFFFF
@A00769:11:HC3HCDRXX:1:2105:6451:19523
CACCTCTC
+
FFF,:FFF
@A00769:11:HC3HCDRXX:1:2105:21043:19523
CACCTCTC
+
FFFFFFFF
@A00769:11:HC3HCDRXX:1:2105:13485:19586
CACCTCTC
+
FFFFFFFF
@A00769:11:HC3HCDRXX:1:2105:21314:19586
CACCTCTC
+
FFFFFFFF
@A00769:11:HC3HCDRXX:1:2105:22553:19695
CACCTCTC
+
FF:FFFFF
@A00769:11:HC3HCDRXX:1:2105:10203:19758
CACCTCTC
+
FFFFFFFF
@A00769:11:HC3HCDRXX:1:2105:16378:19836
CACCTCTC
+
FFFFFFFF
@A00769:11:HC3HCDRXX:1:2105:23836:19852
CACCTCTC
+
FFFFFFFF
@A00769:11:HC3HCDRXX:1:2105:26223:19852
CACCTCTC
+
FFFFFFFF
@A00769:11:HC3HCDRXX:1:2105:27751:19899
CACCTCTC
+
FFFFFFFF
@A00769:11:HC3HCDRXX:1:2105:2320:20008
CACCTCTC
+
FFFFFFFF
@A00769:11:HC3HCDRXX:1:2105:14995:20008
CACCTCTC
+
FFFFFFFF
@A00769:11:HC3HCDRXX:1:2105:1289:20040
CACCTCTC
+
FFFFFFFF
@A00769:11:HC3HCDRXX:1:2105:7265:20055
CACCTCTC
+
FFFFFFFF
@A00769:11:HC3HCDRXX:1:2105:20446:20055
CACCTCTC
+
FFFFFFFF
@A00769:11:HC3HCDRXX:1:2105:17363:20071
CACCTCTC
+
,F:FFF:F
@A00769:11:HC3HCDRXX:1:2105:8811:20102
CACCTCTC
+
FFFFFFFF
@A00769:11:HC3HCDRXX:1:2105:5954:20134
CACCTCTC
+
FFFFFFFF
@A00769:11:HC3HCDRXX:1:2105:24080:20149
CACCTCTC
+
FFFFFFFF
@A00769:11:HC3HCDRXX:1:2105:9164:20181
CACCTCTC
+
FFFFFFFF
@A00769:11:HC3HCDRXX:1:2105:17173:20181
CACCTCTC
+
FFFFFFFF
@A00769:11:HC3HCDRXX:1:2105:28049:20196
CACCTCTC
+
FFFFFFFF
@A00769:11:HC3HCDRXX:1:2105:16830:20212
CACCTCTC
+
FFFFFFFF
@A00769:11:HC3HCDRXX:1:2105:12870:20337
CACCTCTC
+
FFFFFFFF
@A00769:11:HC3HCDRXX:1:2105:14434:20384
CACCTCTC
+
FFFFFFFF
@A00769:11:HC3HCDRXX:1:2105:30228:20400
CACCTCTC
+
FFFFFFFF
@A00769:11:HC3HCDRXX:1:2105:32054:20431
CACCTCTC
+
FFFFFFFF
@A00769:11:HC3HCDRXX:1:2105:7618:20478
CACCTCTC
+
FFFFFFFF
@A00769:11:HC3HCDRXX:1:2105:4815:20509
CACCTCTC
+
FFFFFFFF
@A00769:11:HC3HCDRXX:1:2105:9209:20541
CACCTCTC
+
FFFFFFFF
@A00769:11:HC3HCDRXX:1:2105:24026:20619
CACCTCTC
+
FFFFFFFF
@A00769:11:HC3HCDRXX:1:2105:3115:20635
CACCTCTC
+
FFFFFFFF
@A00769:11:HC3HCDRXX:1:2105:15284:20635
CACCTCTC
+
FFFFFFFF
@A00769:11:HC3HCDRXX:1:2105:21775:20666
CACCTCTC
+
FFFFFFFF
@A00769:11:HC3HCDRXX:1:2105:9914:20697
CACCTCTC
+
FFFFFFFF
@A00769:11:HC3HCDRXX:1:2105:22788:20729
CACCTCTC
+
FFFFFFFF
@A00769:11:HC3HCDRXX:1:2105:9082:20791
CACCTCTC
+
FFFFFFFF
@A00769:11:HC3HCDRXX:1:2105:11822:20807
CACCTCTC
+
F:FFFFFF
@A00769:11:HC3HCDRXX:1:2105:14633:20823
CACCTCTC
+
FFF:FFFF
@A00769:11:HC3HCDRXX:1:2105:30219:20823
CACCTCTC
+
FFFF::FF
@A00769:11:HC3HCDRXX:1:2105:19714:20854
CACCTCTC
+
:FFFFFFF
@A00769:11:HC3HCDRXX:1:2105:22218:20901
CACCTCTC
+
FFF:FF:F
@A00769:11:HC3HCDRXX:1:2105:28646:20917
CACCTCTC
+
FFFFFFFF
@A00769:11:HC3HCDRXX:1:2105:20103:20932
CACCTCTC
+
FFFFFFFF
@A00769:11:HC3HCDRXX:1:2105:16324:21026
CACCTCTC
+
FFFFFFFF
@A00769:11:HC3HCDRXX:1:2105:11324:21073
CACCTCTC
+
FFFFFFFF
@A00769:11:HC3HCDRXX:1:2105:13241:21136
CACCTCTC
+
F:FFFFFF
@A00769:11:HC3HCDRXX:1:2105:26576:21214
CACCTCTC
+
FFFFFFFF
@A00769:11:HC3HCDRXX:1:2105:5565:21245
CACCTCTC
+
FFFFFFFF
@A00769:11:HC3HCDRXX:1:2105:12834:21277
CACCTCTC
+
FFFFFFFF
@A00769:11:HC3HCDRXX:1:2105:20961:21480
CACCTCTC
+
FFFFFFFF
@A00769:11:HC3HCDRXX:1:2105:27181:21480
CACCTCTC
+
FFFFFFFF
@A00769:11:HC3HCDRXX:1:2105:7337:21496
CACCTCTC
+
FFFFFFFF
@A00769:11:HC3HCDRXX:1:2105:24225:21496
CACCTCTC
+
FFFFFFFF
@A00769:11:HC3HCDRXX:1:2105:17508:21543
CACCTCTC
+
FFFFFFFF
@A00769:11:HC3HCDRXX:1:2105:11993:21574
CACCTCTC
+
FFFFF:F:
@A00769:11:HC3HCDRXX:1:2105:11948:21590
CACCTCTC
+
FFFFFFFF
@A00769:11:HC3HCDRXX:1:2105:13051:21621
CACCTCTC
+
FFFFFFFF
@A00769:11:HC3HCDRXX:1:2105:16740:21652
CACCTCTC
+
FFFFFFFF
@A00769:11:HC3HCDRXX:1:2105:18891:21652
CACCTCTC
+
FFFFFFFF
@A00769:11:HC3HCDRXX:1:2105:20320:21684
CACCTCTC
+
FFFFFFFF
@A00769:11:HC3HCDRXX:1:2105:30318:21684
CACCTCTC
+
FFF:FFFF
@A00769:11:HC3HCDRXX:1:2105:18954:21699
CACCTCTC
+
FFFFFFFF
@A00769:11:HC3HCDRXX:1:2105:30436:21699
CACCTCTC
+
FFFFFFFF
@A00769:11:HC3HCDRXX:1:2105:29776:21715
CACCTCTC
+
FFFFFFFF
@A00769:11:HC3HCDRXX:1:2105:17400:21731
CACCTCTC
+
FFFFFFFF
@A00769:11:HC3HCDRXX:1:2105:20871:21731
CACCTCTC
+
FFFFFFFF
@A00769:11:HC3HCDRXX:1:2105:22950:21731
CACCTCTC
+
FFFFFFFF
@A00769:11:HC3HCDRXX:1:2105:16170:21793
CACCTCTC
+
FFFFFFFF
@A00769:11:HC3HCDRXX:1:2105:4408:21809
CACCTCTC
+
FFFFFFFF
@A00769:11:HC3HCDRXX:1:2105:20428:21809
CACCTCTC
+
FFFFFFFF
@A00769:11:HC3HCDRXX:1:2105:3649:21840
CACCTCTC
+
FFFFFFFF
@A00769:11:HC3HCDRXX:1:2105:30156:21872
CACCTCTC
+
FFFFFFFF
@A00769:11:HC3HCDRXX:1:2105:16803:21887
CACCTCTC
+
FFFFFFFF
@A00769:11:HC3HCDRXX:1:2105:27543:21950
CACCTCTC
+
,FF,FFFF
@A00769:11:HC3HCDRXX:1:2105:25834:21966
CACCTCTC
+
FFFFFFFF
@A00769:11:HC3HCDRXX:1:2105:6533:22013
CACCTCTC
+
FFFFFFFF
@A00769:11:HC3HCDRXX:1:2105:30752:22122
CACCTCTC
+
FFFFFFFF
@A00769:11:HC3HCDRXX:1:2105:17499:22185
CACCTCTC
+
FFFF:F:F
@A00769:11:HC3HCDRXX:1:2105:31222:22310
CACCTCTC
+
FFFFFF:F
@A00769:11:HC3HCDRXX:1:2105:25220:22373
CACCTCTC
+
FFFFFFFF
@A00769:11:HC3HCDRXX:1:2105:31548:22498
CACCTCTC
+
FFFFFFFF
@A00769:11:HC3HCDRXX:1:2105:28999:22529
CACCTCTC
+
FFFFFFFF
@A00769:11:HC3HCDRXX:1:2105:30201:22545
CACCTCTC
+
FFFFFFFF
@A00769:11:HC3HCDRXX:1:2105:30490:22670
CACCTCTC
+
FFFFFFFF
@A00769:11:HC3HCDRXX:1:2105:32208:22670
CACCTCTC
+
FFFFFFFF
@A00769:11:HC3HCDRXX:1:2105:13331:22701
CACCTCTC
+
FFFFFFFF
@A00769:11:HC3HCDRXX:1:2105:27760:22701
CACCTCTC
+
FFFFFFFF
@A00769:11:HC3HCDRXX:1:2105:25663:22733
CACCTCTC
+
F:F:,F,F
@A00769:11:HC3HCDRXX:1:2105:31412:22858
CACCTCTC
+
FFFFFF:F
@A00769:11:HC3HCDRXX:1:2105:5150:22874
CACCTCTC
+
FFFFFFFF
@A00769:11:HC3HCDRXX:1:2105:5701:22921
CACCTCTC
+
FFFFFFFF
@A00769:11:HC3HCDRXX:1:2105:20781:22921
CACCTCTC
+
FFFFFFFF
@A00769:11:HC3HCDRXX:1:2105:11297:22936
CACCTCTC
+
FFFFFFFF
@A00769:11:HC3HCDRXX:1:2105:15817:22936
CACCTCTC
+
FFFFF::F
@A00769:11:HC3HCDRXX:1:2105:18195:22952
CACCTCTC
+
FFFFFFFF
@A00769:11:HC3HCDRXX:1:2105:22932:22952
CACCTCTC
+
FFFFFFFF
@A00769:11:HC3HCDRXX:1:2105:13684:22968
CACCTCTC
+
FFFFFFFF
@A00769:11:HC3HCDRXX:1:2105:4788:22999
CACCTCTC
+
FFFFFFFF
@A00769:11:HC3HCDRXX:1:2105:17589:22999
CACCTCTC
+
FFFFFFFF
@A00769:11:HC3HCDRXX:1:2105:16758:23030
CACCTCTC
+
FFFFFFFF
@A00769:11:HC3HCDRXX:1:2105:30969:23030
CACCTCTC
+
FFFFFFFF
@A00769:11:HC3HCDRXX:1:2105:7202:23046
CACCTCTC
+
FF:FFFF:
@A00769:11:HC3HCDRXX:1:2105:25247:23046
CACCTCTC
+
FFFFFFFF
@A00769:11:HC3HCDRXX:1:2105:26277:23077
CACCTCTC
+
FFFFFFFF
@A00769:11:HC3HCDRXX:1:2105:3513:23171
CACCTCTC
+
FFFFFFFF
@A00769:11:HC3HCDRXX:1:2105:5258:23218
CACCTCTC
+
FFFFFFFF
@A00769:11:HC3HCDRXX:1:2105:25211:23265
CACCTCTC
+
FFFFFFFF
@A00769:11:HC3HCDRXX:1:2105:14931:23281
CACCTCTC
+
FFFFFFFF
@A00769:11:HC3HCDRXX:1:2105:17499:23281
CACCTCTC
+
FFFFFFFF
@A00769:11:HC3HCDRXX:1:2105:30427:23281
CACCTCTC
+
FFFFFFFF
@A00769:11:HC3HCDRXX:1:2105:5457:23343
CACCTCTC
+
FFFFFFFF
@A00769:11:HC3HCDRXX:1:2105:2844:23390
CACCTCTC
+
FFFFFFFF
@A00769:11:HC3HCDRXX:1:2105:26431:23437
CACCTCTC
+
FF:FFF,F
@A00769:11:HC3HCDRXX:1:2105:29758:23437
CACCTCTC
+
FFFFFFFF
@A00769:11:HC3HCDRXX:1:2105:26395:23531
CACCTCTC
+
FFFFFFFF
@A00769:11:HC3HCDRXX:1:2105:4634:23672
CACCTCTC
+
FFFFFFFF
@A00769:11:HC3HCDRXX:1:2105:14769:23750
CACCTCTC
+
FFFFFFFF
@A00769:11:HC3HCDRXX:1:2105:15320:23766
CACCTCTC
+
,FFFFF,F
@A00769:11:HC3HCDRXX:1:2105:8088:23797
CACCTCTC
+
FFFFFFFF
@A00769:11:HC3HCDRXX:1:2105:8124:23797
CACCTCTC
+
FFFFFFFF
@A00769:11:HC3HCDRXX:1:2105:26449:23844
CACCTCTC
+
FFFFFFFF
@A00769:11:HC3HCDRXX:1:2105:25491:23876
CACCTCTC
+
FFFFFFFF
@A00769:11:HC3HCDRXX:1:2105:4779:23891
CACCTCTC
+
FFF:FF:F
@A00769:11:HC3HCDRXX:1:2105:27218:23954
CACCTCTC
+
FFFFFFFF
@A00769:11:HC3HCDRXX:1:2105:2944:23970
CACCTCTC
+
FFFFFFFF
@A00769:11:HC3HCDRXX:1:2105:5773:23985
CACCTCTC
+
FFFFFFFF
@A00769:11:HC3HCDRXX:1:2105:27416:23985
CACCTCTC
+
FFFFFFFF
@A00769:11:HC3HCDRXX:1:2105:7157:24064
CACCTCTC
+
FFFFFFFF
@A00769:11:HC3HCDRXX:1:2105:3929:24111
CACCTCTC
+
FFFFFFFF
@A00769:11:HC3HCDRXX:1:2105:21233:24267
CACCTCTC
+
FFFFFFFF
@A00769:11:HC3HCDRXX:1:2105:27615:24267
CACCTCTC
+
FFF:FFFF
@A00769:11:HC3HCDRXX:1:2105:22616:24283
CACCTCTC
+
FFFFFFFF
@A00769:11:HC3HCDRXX:1:2105:17499:24377
CACCTCTC
+
FFFFFFFF
@A00769:11:HC3HCDRXX:1:2105:10963:24424
CACCTCTC
+
FFFFFFFF
@A00769:11:HC3HCDRXX:1:2105:10303:24439
CACCTCTC
+
FFFF:FFF
@A00769:11:HC3HCDRXX:1:2105:8196:24455
CACCTCTC
+
,FFFFFF:
@A00769:11:HC3HCDRXX:1:2105:26612:24502
CACCTCTC
+
FFFFFFFF
@A00769:11:HC3HCDRXX:1:2105:32868:24627
CACCTCTC
+
FFFFFFFF
@A00769:11:HC3HCDRXX:1:2105:15980:24659
CACCTCTC
+
FFFFFFFF
@A00769:11:HC3HCDRXX:1:2105:19361:24659
CACCTCTC
+
FFFFFFFF
@A00769:11:HC3HCDRXX:1:2105:28393:24925
CACCTCTC
+
FFFFFFFF
@A00769:11:HC3HCDRXX:1:2105:28772:24956
CACCTCTC
+
FFFFFFFF
@A00769:11:HC3HCDRXX:1:2105:27679:24972
CACCTCTC
+
FFFFFFFF
@A00769:11:HC3HCDRXX:1:2105:5828:24987
CACCTCTC
+
FF:F,F:F
@A00769:11:HC3HCDRXX:1:2105:28980:25160
CACCTCTC
+
FFFFFFFF
@A00769:11:HC3HCDRXX:1:2105:13422:25175
CACCTCTC
+
FFFFFFFF
@A00769:11:HC3HCDRXX:1:2105:4842:25191
CACCTCTC
+
FFFFFFFF
@A00769:11:HC3HCDRXX:1:2105:18656:25222
CACCTCTC
+
FFFFFFFF
@A00769:11:HC3HCDRXX:1:2105:28610:25238
CACCTCTC
+
FFFFFFFF
@A00769:11:HC3HCDRXX:1:2105:2700:25269
CACCTCTC
+
FFFFFFFF
@A00769:11:HC3HCDRXX:1:2105:32768:25269
CACCTCTC
+
:F,::F,:
@A00769:11:HC3HCDRXX:1:2105:15257:25285
CACCTCTC
+
FFFFFFFF
@A00769:11:HC3HCDRXX:1:2105:28239:25347
CACCTCTC
+
FFFF,F:F
@A00769:11:HC3HCDRXX:1:2105:14516:25379
CACCTCTC
+
FFFFFFFF
@A00769:11:HC3HCDRXX:1:2105:27082:25410
CACCTCTC
+
FFFFFFFF
@A00769:11:HC3HCDRXX:1:2105:12174:25426
CACCTCTC
+
FFFFFFFF
@A00769:11:HC3HCDRXX:1:2105:18358:25488
CACCTCTC
+
FFF:FFFF
@A00769:11:HC3HCDRXX:1:2105:29125:25535
CACCTCTC
+
FFFFFFFF
@A00769:11:HC3HCDRXX:1:2105:30373:25567
CACCTCTC
+
FFFFFFFF
@A00769:11:HC3HCDRXX:1:2105:11758:25582
CACCTCTC
+
FFFFFFFF
@A00769:11:HC3HCDRXX:1:2105:25473:25598
CACCTCTC
+
FFFFFFFF
@A00769:11:HC3HCDRXX:1:2105:15926:25629
CACCTCTC
+
FFFFFFFF
@A00769:11:HC3HCDRXX:1:2105:16568:25676
CACCTCTC
+
FFFFFF:F
@A00769:11:HC3HCDRXX:1:2105:10185:25708
CACCTCTC
+
FFFFFFFF
@A00769:11:HC3HCDRXX:1:2105:12771:25708
CACCTCTC
+
FFFFFFFF
@A00769:11:HC3HCDRXX:1:2105:12418:25723
CACCTCTC
+
FFFFFFFF
@A00769:11:HC3HCDRXX:1:2105:13395:25723
CACCTCTC
+
FFFFFFFF
@A00769:11:HC3HCDRXX:1:2105:16559:25723
CACCTCTC
+
FFFFFFFF
@A00769:11:HC3HCDRXX:1:2105:16459:25801
CACCTCTC
+
FFFFFFFF
@A00769:11:HC3HCDRXX:1:2105:21350:25880
CACCTCTC
+
FFFFFFFF
@A00769:11:HC3HCDRXX:1:2105:28673:25880
CACCTCTC
+
FFFFFFFF
@A00769:11:HC3HCDRXX:1:2105:3757:25942
CACCTCTC
+
FFFFFFFF
@A00769:11:HC3HCDRXX:1:2105:31042:25942
CACCTCTC
+
FFFFFFFF
@A00769:11:HC3HCDRXX:1:2105:29234:25974
CACCTCTC
+
FFFFFFFF
@A00769:11:HC3HCDRXX:1:2105:29008:26052
CACCTCTC
+
FFFFFFFF
@A00769:11:HC3HCDRXX:1:2105:30852:26177
CACCTCTC
+
FFF:FF:F
@A00769:11:HC3HCDRXX:1:2105:12292:26193
CACCTCTC
+
FFFFFFFF
@A00769:11:HC3HCDRXX:1:2105:14714:26193
CACCTCTC
+
FFFFFFFF
@A00769:11:HC3HCDRXX:1:2105:2374:26209
CACCTCTC
+
:FFF,,FF
@A00769:11:HC3HCDRXX:1:2105:23637:26209
CACCTCTC
+
FFFFFFFF
@A00769:11:HC3HCDRXX:1:2105:20500:26224
CACCTCTC
+
FFFFF:F:
@A00769:11:HC3HCDRXX:1:2105:1072:26271
CACCTCTC
+
FFFFFFFF
@A00769:11:HC3HCDRXX:1:2105:31729:26287
CACCTCTC
+
FFFFFFFF
@A00769:11:HC3HCDRXX:1:2105:30707:26459
CACCTCTC
+
FFFFFFFF
@A00769:11:HC3HCDRXX:1:2105:27742:26522
CACCTCTC
+
FFFF,FF:
@A00769:11:HC3HCDRXX:1:2105:29948:26522
CACCTCTC
+
FFFFFFFF
@A00769:11:HC3HCDRXX:1:2105:29206:26584
CACCTCTC
+
FFF:FFFF
@A00769:11:HC3HCDRXX:1:2105:26051:26600
CACCTCTC
+
FFFFFFFF
@A00769:11:HC3HCDRXX:1:2105:2736:26647
CACCTCTC
+
FFFFFFFF
@A00769:11:HC3HCDRXX:1:2105:24505:26647
CACCTCTC
+
FFFFFFFF
@A00769:11:HC3HCDRXX:1:2105:17815:26678
CACCTCTC
+
FFFFFFFF
@A00769:11:HC3HCDRXX:1:2105:3007:26710
CACCTCTC
+
FFFFFFFF
@A00769:11:HC3HCDRXX:1:2105:3215:26757
CACCTCTC
+
FFFFFFFF
@A00769:11:HC3HCDRXX:1:2105:26720:26757
CACCTCTC
+
FFFFFFFF
@A00769:11:HC3HCDRXX:1:2105:18539:26772
CACCTCTC
+
FFFFFFFF
@A00769:11:HC3HCDRXX:1:2105:1850:26835
CACCTCTC
+
FFFFFFFF
@A00769:11:HC3HCDRXX:1:2105:8323:26929
CACCTCTC
+
FFFFFFFF
@A00769:11:HC3HCDRXX:1:2105:30147:26929
CACCTCTC
+
:FFFFF:F
@A00769:11:HC3HCDRXX:1:2105:14886:26960
CACCTCTC
+
FFFFFFFF
@A00769:11:HC3HCDRXX:1:2105:28610:26960
CACCTCTC
+
FFFFFFFF
@A00769:11:HC3HCDRXX:1:2105:26919:26976
CACCTCTC
+
FFFFFFFF
@A00769:11:HC3HCDRXX:1:2105:8793:26991
CACCTCTC
+
FFFFFFFF
@A00769:11:HC3HCDRXX:1:2105:4915:27007
CACCTCTC
+
FFFFFFFF
@A00769:11:HC3HCDRXX:1:2105:4155:27070
CACCTCTC
+
FFFFFFFF
@A00769:11:HC3HCDRXX:1:2105:29342:27101
CACCTCTC
+
FFFFFFFF
@A00769:11:HC3HCDRXX:1:2105:30734:27132
CACCTCTC
+
FFFFFFFF
@A00769:11:HC3HCDRXX:1:2105:20735:27164
CACCTCTC
+
FFF:FFFF
@A00769:11:HC3HCDRXX:1:2105:1958:27211
CACCTCTC
+
FFFFFFFF
@A00769:11:HC3HCDRXX:1:2105:19940:27226
CACCTCTC
+
FF:FFFFF
@A00769:11:HC3HCDRXX:1:2105:22037:27258
CACCTCTC
+
FFFFFFFF
@A00769:11:HC3HCDRXX:1:2105:26811:27289
CACCTCTC
+
FFFFFFFF
@A00769:11:HC3HCDRXX:1:2105:28320:27305
CACCTCTC
+
FFFFFFFF
@A00769:11:HC3HCDRXX:1:2105:10936:27320
CACCTCTC
+
FFFFFFFF
@A00769:11:HC3HCDRXX:1:2105:8024:27352
CACCTCTC
+
FFFFFFFF
@A00769:11:HC3HCDRXX:1:2105:1380:27367
CACCTCTC
+
FFFFFFFF
@A00769:11:HC3HCDRXX:1:2105:10547:27398
CACCTCTC
+
FFFFFFFF
@A00769:11:HC3HCDRXX:1:2105:15094:27539
CACCTCTC
+
FFFFFFFF
@A00769:11:HC3HCDRXX:1:2105:11541:27555
CACCTCTC
+
FFFFFFFF
@A00769:11:HC3HCDRXX:1:2105:30933:27665
CACCTCTC
+
FFFFFFFF
@A00769:11:HC3HCDRXX:1:2105:12644:27680
CACCTCTC
+
FFFFFFFF
@A00769:11:HC3HCDRXX:1:2105:14488:27712
CACCTCTC
+
FFFFFFFF
@A00769:11:HC3HCDRXX:1:2105:17011:27759
CACCTCTC
+
FFFFFFFF
@A00769:11:HC3HCDRXX:1:2105:29758:27759
CACCTCTC
+
FFFFFFFF
@A00769:11:HC3HCDRXX:1:2105:6696:27806
CACCTCTC
+
FFFFFFFF
@A00769:11:HC3HCDRXX:1:2105:30653:27868
CACCTCTC
+
FFFFFFFF
@A00769:11:HC3HCDRXX:1:2105:13286:27884
CACCTCTC
+
FFFFFFFF
@A00769:11:HC3HCDRXX:1:2105:10267:27915
CACCTCTC
+
FFFFFFFF
@A00769:11:HC3HCDRXX:1:2105:22064:27931
CACCTCTC
+
FFFFFFFF
@A00769:11:HC3HCDRXX:1:2105:9878:28087
CACCTCTC
+
FFFFFFFF
@A00769:11:HC3HCDRXX:1:2105:15718:28119
CACCTCTC
+
FFFFFFFF
@A00769:11:HC3HCDRXX:1:2105:1759:28150
CACCTCTC
+
FFFFFFFF
@A00769:11:HC3HCDRXX:1:2105:29803:28181
CACCTCTC
+
FFFFF:FF
@A00769:11:HC3HCDRXX:1:2105:26910:28213
CACCTCTC
+
FFFFFFFF
@A00769:11:HC3HCDRXX:1:2105:27154:28228
CACCTCTC
+
FFFFFFFF
@A00769:11:HC3HCDRXX:1:2105:17996:28244
CACCTCTC
+
FFFFFFFF
@A00769:11:HC3HCDRXX:1:2105:17671:28275
CACCTCTC
+
FFFFFFFF
@A00769:11:HC3HCDRXX:1:2105:19569:28275
CACCTCTC
+
FFF,FF:,
@A00769:11:HC3HCDRXX:1:2105:19524:28354
CACCTCTC
+
FFFFFFFF
@A00769:11:HC3HCDRXX:1:2105:11939:28369
CACCTCTC
+
FFFFFFFF
@A00769:11:HC3HCDRXX:1:2105:11017:28432
CACCTCTC
+
FFFFFFFF
@A00769:11:HC3HCDRXX:1:2105:19352:28432
CACCTCTC
+
FFFFFFFF
@A00769:11:HC3HCDRXX:1:2105:9055:28447
CACCTCTC
+
FFFFFFFF
@A00769:11:HC3HCDRXX:1:2105:14733:28447
CACCTCTC
+
FFF,FFFF
@A00769:11:HC3HCDRXX:1:2105:28239:28447
CACCTCTC
+
FFFFFFFF
@A00769:11:HC3HCDRXX:1:2105:30743:28463
CACCTCTC
+
FFFFFFFF
@A00769:11:HC3HCDRXX:1:2105:19018:28479
CACCTCTC
+
FFFFFFFF
@A00769:11:HC3HCDRXX:1:2105:9317:28526
CACCTCTC
+
FFFFFFFF
@A00769:11:HC3HCDRXX:1:2105:29559:28573
CACCTCTC
+
FFFFFFFF
@A00769:11:HC3HCDRXX:1:2105:7934:28604
CACCTCTC
+
FFFFFFFF
@A00769:11:HC3HCDRXX:1:2105:25102:28682
CACCTCTC
+
FFFFFFFF
@A00769:11:HC3HCDRXX:1:2105:2908:28698
CACCTCTC
+
FFFFFFFF
@A00769:11:HC3HCDRXX:1:2105:25726:28698
CACCTCTC
+
FFFFFFFF
@A00769:11:HC3HCDRXX:1:2105:11288:28745
CACCTCTC
+
FF:FFFFF
@A00769:11:HC3HCDRXX:1:2105:15727:28761
CACCTCTC
+
FFFFFFFF
@A00769:11:HC3HCDRXX:1:2105:26775:28761
CACCTCTC
+
,F:,FF,:
@A00769:11:HC3HCDRXX:1:2105:8241:28792
CACCTCTC
+
FFFFFFFF
@A00769:11:HC3HCDRXX:1:2105:26955:28792
CACCTCTC
+
FFFFFFFF
@A00769:11:HC3HCDRXX:1:2105:4345:28839
CACCTCTC
+
FFFFFFFF
@A00769:11:HC3HCDRXX:1:2105:6587:29089
CACCTCTC
+
FFFFFFFF
@A00769:11:HC3HCDRXX:1:2105:7310:29089
CACCTCTC
+
FFFFFFFF
@A00769:11:HC3HCDRXX:1:2105:16541:29105
CACCTCTC
+
FFFFFFFF
@A00769:11:HC3HCDRXX:1:2105:29261:29183
CACCTCTC
+
FFFFF:FF
@A00769:11:HC3HCDRXX:1:2105:12771:29215
CACCTCTC
+
FF:,::FF
@A00769:11:HC3HCDRXX:1:2105:8269:29277
CACCTCTC
+
FFFFFFFF
@A00769:11:HC3HCDRXX:1:2105:26404:29277
CACCTCTC
+
FFFFFFFF
@A00769:11:HC3HCDRXX:1:2105:6668:29293
CACCTCTC
+
FFFFFFFF
@A00769:11:HC3HCDRXX:1:2105:7157:29324
CACCTCTC
+
FFFFFFFF
@A00769:11:HC3HCDRXX:1:2105:4544:29340
CACCTCTC
+
FFFFFFFF
@A00769:11:HC3HCDRXX:1:2105:14461:29356
CACCTCTC
+
FFFFFFFF
@A00769:11:HC3HCDRXX:1:2105:11297:29387
CACCTCTC
+
FFFFFFFF
@A00769:11:HC3HCDRXX:1:2105:20907:29496
CACCTCTC
+
FFFFFFFF
@A00769:11:HC3HCDRXX:1:2105:29324:29512
CACCTCTC
+
FFF:F:FF
@A00769:11:HC3HCDRXX:1:2105:17372:29543
CACCTCTC
+
FFFFFFFF
@A00769:11:HC3HCDRXX:1:2105:24985:29543
CACCTCTC
+
FFFFFFFF
@A00769:11:HC3HCDRXX:1:2105:6334:29559
CACCTCTC
+
FFFFFFFF
@A00769:11:HC3HCDRXX:1:2105:4110:29590
CACCTCTC
+
FFFFFFFF
@A00769:11:HC3HCDRXX:1:2105:17734:29637
CACCTCTC
+
FFFFFFFF
@A00769:11:HC3HCDRXX:1:2105:22417:29731
CACCTCTC
+
FFFFFFFF
@A00769:11:HC3HCDRXX:1:2105:3287:29763
CACCTCTC
+
FFFFFFFF
@A00769:11:HC3HCDRXX:1:2105:27091:29778
CACCTCTC
+
FFFFFFFF
@A00769:11:HC3HCDRXX:1:2105:24044:29825
CACCTCTC
+
FFFFFFFF
@A00769:11:HC3HCDRXX:1:2105:23565:29841
CACCTCTC
+
F:F:FFFF
@A00769:11:HC3HCDRXX:1:2105:9037:29857
CACCTCTC
+
FFFFFF:F
@A00769:11:HC3HCDRXX:1:2105:17381:29872
CACCTCTC
+
:FF:FFF:
@A00769:11:HC3HCDRXX:1:2105:29206:29935
CACCTCTC
+
FFFFFFFF
@A00769:11:HC3HCDRXX:1:2105:29469:29982
CACCTCTC
+
FFFFFFFF
@A00769:11:HC3HCDRXX:1:2105:3757:30013
CACCTCTC
+
FFFFFFFF
@A00769:11:HC3HCDRXX:1:2105:28917:30060
CACCTCTC
+
FFFFFFFF
@A00769:11:HC3HCDRXX:1:2105:23086:30076
CACCTCTC
+
:FFFFFFF
@A00769:11:HC3HCDRXX:1:2105:6551:30091
CACCTCTC
+
FFFFFFFF
@A00769:11:HC3HCDRXX:1:2105:15962:30107
CACCTCTC
+
FFFFFFFF
@A00769:11:HC3HCDRXX:1:2105:10592:30170
CACCTCTC
+
FFFFFFFF
@A00769:11:HC3HCDRXX:1:2105:16586:30185
CACCTCTC
+
FFFFFFFF
@A00769:11:HC3HCDRXX:1:2105:13250:30295
CACCTCTC
+
FFFFFFFF
@A00769:11:HC3HCDRXX:1:2105:13376:30326
CACCTCTC
+
FFFFFFFF
@A00769:11:HC3HCDRXX:1:2105:13494:30342
CACCTCTC
+
FFFFFFF:
@A00769:11:HC3HCDRXX:1:2105:25952:30342
CACCTCTC
+
FFFFFFFF
@A00769:11:HC3HCDRXX:1:2105:25048:30373
CACCTCTC
+
FFFFFFFF
@A00769:11:HC3HCDRXX:1:2105:25690:30389
CACCTCTC
+
FFFFFFFF
@A00769:11:HC3HCDRXX:1:2105:27425:30389
CACCTCTC
+
FFFFFFFF
@A00769:11:HC3HCDRXX:1:2105:28438:30452
CACCTCTC
+
FFFFFFFF
@A00769:11:HC3HCDRXX:1:2105:5394:30530
CACCTCTC
+
FFFFFFFF
@A00769:11:HC3HCDRXX:1:2105:31105:30530
CACCTCTC
+
FF:F,,FF
@A00769:11:HC3HCDRXX:1:2105:26946:30561
CACCTCTC
+
FFFFFFFF
@A00769:11:HC3HCDRXX:1:2105:8567:30577
CACCTCTC
+
FFFFFFFF
@A00769:11:HC3HCDRXX:1:2105:14064:30577
CACCTCTC
+
FFFFFFFF
@A00769:11:HC3HCDRXX:1:2105:3269:30608
CACCTCTC
+
FFFFFFFF
@A00769:11:HC3HCDRXX:1:2105:19379:30671
CACCTCTC
+
FFFFFFFF
@A00769:11:HC3HCDRXX:1:2105:32217:30702
CACCTCTC
+
FFFFFFFF
@A00769:11:HC3HCDRXX:1:2105:20618:30718
CACCTCTC
+
FFFFFFFF
@A00769:11:HC3HCDRXX:1:2105:18873:30859
CACCTCTC
+
FFFFFFFF
@A00769:11:HC3HCDRXX:1:2105:17770:30890
CACCTCTC
+
FFFFFFFF
@A00769:11:HC3HCDRXX:1:2105:10899:30921
CACCTCTC
+
FFFFFFFF
@A00769:11:HC3HCDRXX:1:2105:22290:30921
CACCTCTC
+
FFFFFFFF
@A00769:11:HC3HCDRXX:1:2105:30816:30937
CACCTCTC
+
FFFFFFFF
@A00769:11:HC3HCDRXX:1:2105:2998:31015
CACCTCTC
+
FFF,FFFF
@A00769:11:HC3HCDRXX:1:2105:28420:31015
CACCTCTC
+
:FFF:FF:
@A00769:11:HC3HCDRXX:1:2105:9155:31062
CACCTCTC
+
FFFFFFFF
@A00769:11:HC3HCDRXX:1:2105:20618:31219
CACCTCTC
+
FFFFFFFF
@A00769:11:HC3HCDRXX:1:2105:1235:31250
CACCTCTC
+
FFFFFFFF
@A00769:11:HC3HCDRXX:1:2105:27905:31250
CACCTCTC
+
FFFFFFFF
@A00769:11:HC3HCDRXX:1:2105:6831:31328
CACCTCTC
+
FFFFFFFF
@A00769:11:HC3HCDRXX:1:2105:29758:31328
CACCTCTC
+
FFFFFFFF
@A00769:11:HC3HCDRXX:1:2105:31394:31344
CACCTCTC
+
FFFFFFFF
@A00769:11:HC3HCDRXX:1:2105:28565:31360
CACCTCTC
+
FFFFFFFF
@A00769:11:HC3HCDRXX:1:2105:25961:31391
CACCTCTC
+
FFFFFFFF
@A00769:11:HC3HCDRXX:1:2105:14398:31438
CACCTCTC
+
FFFFFFFF
@A00769:11:HC3HCDRXX:1:2105:7383:31501
CACCTCTC
+
FF:F,FFF
@A00769:11:HC3HCDRXX:1:2105:1226:31516
CACCTCTC
+
FFFFFFFF
@A00769:11:HC3HCDRXX:1:2105:28131:31516
CACCTCTC
+
FFFFF,FF
@A00769:11:HC3HCDRXX:1:2105:24198:31563
CACCTCTC
+
FFFFFFFF
@A00769:11:HC3HCDRXX:1:2105:20916:31610
CACCTCTC
+
FFFFFFFF
@A00769:11:HC3HCDRXX:1:2105:19153:31626
CACCTCTC
+
FFFFFFFF
@A00769:11:HC3HCDRXX:1:2105:24921:31626
CACCTCTC
+
FFFFFFFF
@A00769:11:HC3HCDRXX:1:2105:30807:31641
CACCTCTC
+
FFFFFFFF
@A00769:11:HC3HCDRXX:1:2105:3531:31657
CACCTCTC
+
FFFFFFFF
@A00769:11:HC3HCDRXX:1:2105:16071:31673
CACCTCTC
+
FFFFFFFF
@A00769:11:HC3HCDRXX:1:2105:25156:31688
CACCTCTC
+
FFFFFFFF
@A00769:11:HC3HCDRXX:1:2105:19813:31704
CACCTCTC
+
FFFFFFFF
@A00769:11:HC3HCDRXX:1:2105:29405:31720
CACCTCTC
+
FFFFFFFF
@A00769:11:HC3HCDRXX:1:2105:4453:31782
CACCTCTC
+
FFFFFFFF
@A00769:11:HC3HCDRXX:1:2105:5529:31829
CACCTCTC
+
FFFFFFFF
@A00769:11:HC3HCDRXX:1:2105:3992:31892
CACCTCTC
+
FFFFFFFF
@A00769:11:HC3HCDRXX:1:2105:18511:31923
CACCTCTC
+
FFFFFFFF
@A00769:11:HC3HCDRXX:1:2105:2211:31939
CACCTCTC
+
FFFFFFFF
@A00769:11:HC3HCDRXX:1:2105:19352:31939
CACCTCTC
+
,F::FFFF
@A00769:11:HC3HCDRXX:1:2105:25970:31939
CACCTCTC
+
FFFFFFFF
@A00769:11:HC3HCDRXX:1:2105:3052:31955
CACCTCTC
+
FF,F:FF,
@A00769:11:HC3HCDRXX:1:2105:14778:32002
CACCTCTC
+
FFFFFFFF
@A00769:11:HC3HCDRXX:1:2105:16107:32017
CACCTCTC
+
FF:FFF:F
@A00769:11:HC3HCDRXX:1:2105:24686:32033
CACCTCTC
+
FFFFFFFF
@A00769:11:HC3HCDRXX:1:2105:15754:32127
CACCTCTC
+
FFFFFFFF
@A00769:11:HC3HCDRXX:1:2105:24505:32127
CACCTCTC
+
FFFFFFFF
@A00769:11:HC3HCDRXX:1:2105:14687:32189
CACCTCTC
+
FFFFFFFF
@A00769:11:HC3HCDRXX:1:2105:29279:32221
CACCTCTC
+
FFFFFFFF
@A00769:11:HC3HCDRXX:1:2105:13313:32315
CACCTCTC
+
FFFFFF:F
@A00769:11:HC3HCDRXX:1:2105:26603:32346
CACCTCTC
+
FFFFFFFF
@A00769:11:HC3HCDRXX:1:2105:26024:32377
CACCTCTC
+
FFFFFFFF
@A00769:11:HC3HCDRXX:1:2105:13250:32393
CACCTCTC
+
:FFFFFFF
@A00769:11:HC3HCDRXX:1:2105:28610:32440
CACCTCTC
+
FFFFFFFF
@A00769:11:HC3HCDRXX:1:2105:5312:32487
CACCTCTC
+
FFFFFFFF
@A00769:11:HC3HCDRXX:1:2105:29053:32518
CACCTCTC
+
FFFFFFFF
@A00769:11:HC3HCDRXX:1:2105:17237:32534
CACCTCTC
+
FFFFFFFF
@A00769:11:HC3HCDRXX:1:2105:28664:32534
CACCTCTC
+
F:,FFFFF
@A00769:11:HC3HCDRXX:1:2105:13675:32597
CACCTCTC
+
FFFFFFFF
@A00769:11:HC3HCDRXX:1:2105:12310:32612
CACCTCTC
+
FFFFFFFF
@A00769:11:HC3HCDRXX:1:2105:16821:32659
CACCTCTC
+
FFFFFFFF
@A00769:11:HC3HCDRXX:1:2105:28058:32737
CACCTCTC
+
FFFFFFFF
@A00769:11:HC3HCDRXX:1:2105:23900:32894
CACCTCTC
+
FF:FFFFF
@A00769:11:HC3HCDRXX:1:2105:2700:32941
CACCTCTC
+
FFFFFFFF
@A00769:11:HC3HCDRXX:1:2105:16577:32957
CACCTCTC
+
FFFFFFFF
@A00769:11:HC3HCDRXX:1:2105:16288:32988
CACCTCTC
+
FFFFFFFF
@A00769:11:HC3HCDRXX:1:2105:17363:33004
CACCTCTC
+
FFFFFFFF
@A00769:11:HC3HCDRXX:1:2105:17725:33004
CACCTCTC
+
FFFFFFFF
@A00769:11:HC3HCDRXX:1:2105:27290:33160
CACCTCTC
+
FFFFFFFF
@A00769:11:HC3HCDRXX:1:2105:27525:33160
CACCTCTC
+
FFFF,FFF
@A00769:11:HC3HCDRXX:1:2105:16071:33176
CACCTCTC
+
FFFFFFFF
@A00769:11:HC3HCDRXX:1:2105:16288:33176
CACCTCTC
+
FFFFFFFF
@A00769:11:HC3HCDRXX:1:2105:32072:33176
CACCTCTC
+
FFFFFFFF
@A00769:11:HC3HCDRXX:1:2105:17942:33191
CACCTCTC
+
F:FFFFFF
@A00769:11:HC3HCDRXX:1:2105:6831:33301
CACCTCTC
+
FFFFFFFF
@A00769:11:HC3HCDRXX:1:2105:28103:33317
CACCTCTC
+
FFFFFFFF
@A00769:11:HC3HCDRXX:1:2105:6126:33332
CACCTCTC
+
FFFFFFFF
@A00769:11:HC3HCDRXX:1:2105:2754:33348
CACCTCTC
+
FFFFFFFF
@A00769:11:HC3HCDRXX:1:2105:29767:33348
CACCTCTC
+
FFFFFFFF
@A00769:11:HC3HCDRXX:1:2105:29993:33395
CACCTCTC
+
FFFFFFFF
@A00769:11:HC3HCDRXX:1:2105:12943:33426
CACCTCTC
+
FFFFFFFF
@A00769:11:HC3HCDRXX:1:2105:22571:33442
CACCTCTC
+
FFFFFFFF
@A00769:11:HC3HCDRXX:1:2105:27525:33442
CACCTCTC
+
FFFFFFFF
@A00769:11:HC3HCDRXX:1:2105:31105:33536
CACCTCTC
+
FFFFFFFF
@A00769:11:HC3HCDRXX:1:2105:19470:33552
CACCTCTC
+
FFF:FFFF
@A00769:11:HC3HCDRXX:1:2105:17056:33567
CACCTCTC
+
FFFFFFFF
@A00769:11:HC3HCDRXX:1:2105:14389:33583
CACCTCTC
+
FFFFFFFF
@A00769:11:HC3HCDRXX:1:2105:13512:33661
CACCTCTC
+
FFFFFFFF
@A00769:11:HC3HCDRXX:1:2105:18430:33692
CACCTCTC
+
FFFFFFFF
@A00769:11:HC3HCDRXX:1:2105:5303:33818
CACCTCTC
+
FFFFFFFF
@A00769:11:HC3HCDRXX:1:2105:14018:33849
CACCTCTC
+
FFFFFFFF
@A00769:11:HC3HCDRXX:1:2105:5638:33896
CACCTCTC
+
FF:FFFFF
@A00769:11:HC3HCDRXX:1:2105:10194:33896
CACCTCTC
+
FFFFFFFF
@A00769:11:HC3HCDRXX:1:2105:14859:33927
CACCTCTC
+
FFFFFFFF
@A00769:11:HC3HCDRXX:1:2105:26937:33927
CACCTCTC
+
FFFFFFFF
@A00769:11:HC3HCDRXX:1:2105:22806:33943
CACCTCTC
+
FFFFFFFF
@A00769:11:HC3HCDRXX:1:2105:22797:33959
CACCTCTC
+
FFFFFFFF
@A00769:11:HC3HCDRXX:1:2105:17951:34053
CACCTCTC
+
FFFFFFFF
@A00769:11:HC3HCDRXX:1:2105:19877:34068
CACCTCTC
+
FFFFFFFF
@A00769:11:HC3HCDRXX:1:2105:22806:34100
CACCTCTC
+
FFFFFFFF
@A00769:11:HC3HCDRXX:1:2105:28745:34147
CACCTCTC
+
FFFFFFFF
@A00769:11:HC3HCDRXX:1:2105:18267:34162
CACCTCTC
+
FFFFFFFF
@A00769:11:HC3HCDRXX:1:2105:19515:34256
CACCTCTC
+
FFFFFFFF
@A00769:11:HC3HCDRXX:1:2105:13376:34303
CACCTCTC
+
FFFFFFFF
@A00769:11:HC3HCDRXX:1:2105:26485:34303
CACCTCTC
+
FF,F::FF
@A00769:11:HC3HCDRXX:1:2105:4878:34366
CACCTCTC
+
FFFFFFFF
@A00769:11:HC3HCDRXX:1:2105:25147:34397
CACCTCTC
+
FFFFFFFF
@A00769:11:HC3HCDRXX:1:2105:17400:34444
CACCTCTC
+
FFFF:FFF
@A00769:11:HC3HCDRXX:1:2105:18421:34460
CACCTCTC
+
FFFFF::F
@A00769:11:HC3HCDRXX:1:2105:25491:34522
CACCTCTC
+
FFFFFFFF
@A00769:11:HC3HCDRXX:1:2105:1289:34601
CACCTCTC
+
FFFFFFFF
@A00769:11:HC3HCDRXX:1:2105:2663:34601
CACCTCTC
+
FFFFFFFF
@A00769:11:HC3HCDRXX:1:2105:5990:34632
CACCTCTC
+
FFFFFFFF
@A00769:11:HC3HCDRXX:1:2105:25165:34648
CACCTCTC
+
:FFFFFFF
@A00769:11:HC3HCDRXX:1:2105:8558:34757
CACCTCTC
+
FFFFFFFF
@A00769:11:HC3HCDRXX:1:2105:10393:34773
CACCTCTC
+
FFFFFFFF
@A00769:11:HC3HCDRXX:1:2105:27552:34867
CACCTCTC
+
FFFFFFFF
@A00769:11:HC3HCDRXX:1:2105:19009:34882
CACCTCTC
+
FFFFFFFF
@A00769:11:HC3HCDRXX:1:2105:25301:34882
CACCTCTC
+
FFFFFFFF
@A00769:11:HC3HCDRXX:1:2105:8675:34898
CACCTCTC
+
FFFFFFFF
@A00769:11:HC3HCDRXX:1:2105:31584:34929
CACCTCTC
+
FFFFFFFF
@A00769:11:HC3HCDRXX:1:2105:5412:35008
CACCTCTC
+
FFFFFFFF
@A00769:11:HC3HCDRXX:1:2105:10267:35117
CACCTCTC
+
FFFFFFFF
@A00769:11:HC3HCDRXX:1:2105:22146:35180
CACCTCTC
+
FFFFFFFF
@A00769:11:HC3HCDRXX:1:2105:6732:35196
CACCTCTC
+
FFFFFFFF
@A00769:11:HC3HCDRXX:1:2105:11749:35274
CACCTCTC
+
FFFFFFFF
@A00769:11:HC3HCDRXX:1:2105:31928:35274
CACCTCTC
+
F:FFFFFF
@A00769:11:HC3HCDRXX:1:2105:2230:35289
CACCTCTC
+
FFFFFFFF
@A00769:11:HC3HCDRXX:1:2105:22318:35321
CACCTCTC
+
FFFFFFFF
@A00769:11:HC3HCDRXX:1:2105:28275:35336
CACCTCTC
+
FFFFFFFF
@A00769:11:HC3HCDRXX:1:2105:30355:35336
CACCTCTC
+
FFFFFFFF
@A00769:11:HC3HCDRXX:1:2105:5828:35352
CACCTCTC
+
FFFF:FFF
@A00769:11:HC3HCDRXX:1:2105:24135:35368
CACCTCTC
+
FFFFFFFF
@A00769:11:HC3HCDRXX:1:2105:24089:35383
CACCTCTC
+
FFFFFFFF
@A00769:11:HC3HCDRXX:1:2105:9245:35415
CACCTCTC
+
FFFFFFFF
@A00769:11:HC3HCDRXX:1:2105:13566:35446
CACCTCTC
+
FFFFFFFF
@A00769:11:HC3HCDRXX:1:2105:4779:35477
CACCTCTC
+
FFFFFFFF
@A00769:11:HC3HCDRXX:1:2105:9968:35477
CACCTCTC
+
FFFFFFFF
@A00769:11:HC3HCDRXX:1:2105:1678:35556
CACCTCTC
+
:F:,F:F,
@A00769:11:HC3HCDRXX:1:2105:32624:35571
CACCTCTC
+
FFFFFFFF
@A00769:11:HC3HCDRXX:1:2105:12328:35618
CACCTCTC
+
FFFFFFFF
@A00769:11:HC3HCDRXX:1:2105:30011:35618
CACCTCTC
+
FFFFFFFF
@A00769:11:HC3HCDRXX:1:2105:9408:35665
CACCTCTC
+
FFFFFFFF
@A00769:11:HC3HCDRXX:1:2105:21712:35681
CACCTCTC
+
FFFFFFFF
@A00769:11:HC3HCDRXX:1:2105:26811:35806
CACCTCTC
+
FFFFFFFF
@A00769:11:HC3HCDRXX:1:2105:11605:35900
CACCTCTC
+
FFFFFFFF
@A00769:11:HC3HCDRXX:1:2105:8106:35916
CACCTCTC
+
FFFFFFFF
@A00769:11:HC3HCDRXX:1:2105:20672:35947
CACCTCTC
+
FFFFFFFF
@A00769:11:HC3HCDRXX:1:2105:30816:36041
CACCTCTC
+
FFFFFFFF
@A00769:11:HC3HCDRXX:1:2105:12020:36119
CACCTCTC
+
FFFFFFFF
@A00769:11:HC3HCDRXX:1:2105:10917:36151
CACCTCTC
+
FF:FFFFF
@A00769:11:HC3HCDRXX:1:2105:15673:36276
CACCTCTC
+
FFFFFFFF
@A00769:11:HC3HCDRXX:1:2105:15781:36276
CACCTCTC
+
FFFFFFFF
@A00769:11:HC3HCDRXX:1:2105:22896:36292
CACCTCTC
+
FFFFFFFF
@A00769:11:HC3HCDRXX:1:2105:5665:36323
CACCTCTC
+
FFFFFFFF
@A00769:11:HC3HCDRXX:1:2105:29423:36354
CACCTCTC
+
FFFFFFFF
@A00769:11:HC3HCDRXX:1:2105:16893:36385
CACCTCTC
+
FFFFFFFF
@A00769:11:HC3HCDRXX:1:2105:30590:36401
CACCTCTC
+
FFFFFFFF
@A00769:11:HC3HCDRXX:1:2105:26124:36432
CACCTCTC
+
FFFFFFFF
@A00769:11:HC3HCDRXX:1:2105:27507:36479
CACCTCTC
+
FFFFFFFF
@A00769:11:HC3HCDRXX:1:2105:13241:36511
CACCTCTC
+
FFFFFFFF
@A00769:11:HC3HCDRXX:1:2105:25861:36511
CACCTCTC
+
FFFFFFFF
@A00769:11:HC3HCDRXX:1:2105:7337:36526
CACCTCTC
+
FFFFFFFF
@A00769:11:HC3HCDRXX:1:2105:29215:36526
CACCTCTC
+
FFFFFFFF
@A00769:11:HC3HCDRXX:1:2105:12617:36558
CACCTCTC
+
FFFFFFFF
@A00769:11:HC3HCDRXX:1:2105:11071:36699
CACCTCTC
+
FFFFFFFF
@A00769:11:HC3HCDRXX:1:2105:19931:36699
CACCTCTC
+
F:FF:FFF
@A00769:11:HC3HCDRXX:1:2105:28040:36746
CACCTCTC
+
FFFFFFFF
@A00769:11:HC3HCDRXX:1:2105:13964:36761
CACCTCTC
+
FFFFFFFF
@A00769:11:HC3HCDRXX:1:2105:20383:36761
CACCTCTC
+
FFFFFFFF
@A00769:11:HC3HCDRXX:1:2105:7319:36839
CACCTCTC
+
FFFFFFFF
@A00769:11:HC3HCDRXX:1:2105:9335:36918
CACCTCTC
+
FFFFFFFF
@A00769:11:HC3HCDRXX:1:2105:25663:37012
CACCTCTC
+
FFFFFFFF
@A00769:11:HC3HCDRXX:1:2106:26503:1016
CACCTCTC
+
FF,F:FF:
@A00769:11:HC3HCDRXX:1:2106:32425:1063
CACCTCTC
+
FFF:FF:F
@A00769:11:HC3HCDRXX:1:2106:4119:1078
CACCTCTC
+
F,FFFFFF
@A00769:11:HC3HCDRXX:1:2106:13286:1078
CACCTCTC
+
FFFFFFFF
@A00769:11:HC3HCDRXX:1:2106:30264:1078
CACCTCTC
+
FFFFFFFF
@A00769:11:HC3HCDRXX:1:2106:28203:1110
CACCTCTC
+
FFFFFFFF
@A00769:11:HC3HCDRXX:1:2106:28194:1125
CACCTCTC
+
FFFFFFFF
@A00769:11:HC3HCDRXX:1:2106:4915:1204
CACCTCTC
+
FFFFFFFF
@A00769:11:HC3HCDRXX:1:2106:21685:1376
CACCTCTC
+
FFFFFFFF
@A00769:11:HC3HCDRXX:1:2106:22625:1376
CACCTCTC
+
FFFFFFFF
@A00769:11:HC3HCDRXX:1:2106:7943:1470
CACCTCTC
+
FFFFFFFF
@A00769:11:HC3HCDRXX:1:2106:20862:1485
CACCTCTC
+
FFFFFFFF
@A00769:11:HC3HCDRXX:1:2106:5376:1532
CACCTCTC
+
FFFFFFFF
@A00769:11:HC3HCDRXX:1:2106:10764:1532
CACCTCTC
+
FFFFFFFF
@A00769:11:HC3HCDRXX:1:2106:30490:1564
CACCTCTC
+
FFFFFFFF
@A00769:11:HC3HCDRXX:1:2106:28718:1626
CACCTCTC
+
FFFFFFFF
@A00769:11:HC3HCDRXX:1:2106:22498:1658
CACCTCTC
+
FFFFFFFF
@A00769:11:HC3HCDRXX:1:2106:19642:1720
CACCTCTC
+
FFFFFFFF
@A00769:11:HC3HCDRXX:1:2106:19325:1799
CACCTCTC
+
FFFFFF::
@A00769:11:HC3HCDRXX:1:2106:6361:1830
CACCTCTC
+
FFFFFFFF
@A00769:11:HC3HCDRXX:1:2106:18367:1861
CACCTCTC
+
FFFFFFFF
@A00769:11:HC3HCDRXX:1:2106:8034:1877
CACCTCTC
+
FFFFFFFF
@A00769:11:HC3HCDRXX:1:2106:18719:1939
CACCTCTC
+
FF::FFFF
@A00769:11:HC3HCDRXX:1:2106:22471:1986
CACCTCTC
+
FFFFFFFF
@A00769:11:HC3HCDRXX:1:2106:3721:2080
CACCTCTC
+
FFFFFFFF
@A00769:11:HC3HCDRXX:1:2106:27299:2080
CACCTCTC
+
FFFFFFFF
@A00769:11:HC3HCDRXX:1:2106:7925:2096
CACCTCTC
+
FFFFFFFF
@A00769:11:HC3HCDRXX:1:2106:23185:2096
CACCTCTC
+
FFFFFFFF
@A00769:11:HC3HCDRXX:1:2106:2835:2112
CACCTCTC
+
FFFFFFFF
@A00769:11:HC3HCDRXX:1:2106:25147:2143
CACCTCTC
+
FFFFFFFF
@A00769:11:HC3HCDRXX:1:2106:31891:2174
CACCTCTC
+
FFFFFFFF
@A00769:11:HC3HCDRXX:1:2106:15899:2190
CACCTCTC
+
FF,FFFFF
@A00769:11:HC3HCDRXX:1:2106:19479:2315
CACCTCTC
+
FFFFFFFF
@A00769:11:HC3HCDRXX:1:2106:12057:2331
CACCTCTC
+
FFFF,FFF
@A00769:11:HC3HCDRXX:1:2106:13557:2362
CACCTCTC
+
FFFFFFFF
@A00769:11:HC3HCDRXX:1:2106:19352:2409
CACCTCTC
+
FFFFFFFF
@A00769:11:HC3HCDRXX:1:2106:20898:2425
CACCTCTC
+
FFFFFFFF
@A00769:11:HC3HCDRXX:1:2106:14443:2456
CACCTCTC
+
FFF:FFFF
@A00769:11:HC3HCDRXX:1:2106:26024:2472
CACCTCTC
+
FFFFFFFF
@A00769:11:HC3HCDRXX:1:2106:8784:2487
CACCTCTC
+
FFFFFFFF
@A00769:11:HC3HCDRXX:1:2106:9480:2534
CACCTCTC
+
FFFFFFFF
@A00769:11:HC3HCDRXX:1:2106:11731:2550
CACCTCTC
+
FFFFFFFF
@A00769:11:HC3HCDRXX:1:2106:25084:2628
CACCTCTC
+
FFFFFFFF
@A00769:11:HC3HCDRXX:1:2106:18141:2754
CACCTCTC
+
FFFFFFFF
@A00769:11:HC3HCDRXX:1:2106:25310:2769
CACCTCTC
+
FFFFFFFF
@A00769:11:HC3HCDRXX:1:2106:32877:2785
CACCTCTC
+
FFFFFFFF
@A00769:11:HC3HCDRXX:1:2106:19226:2816
CACCTCTC
+
FFFFFFFF
@A00769:11:HC3HCDRXX:1:2106:20871:2910
CACCTCTC
+
FFFFFFFF
@A00769:11:HC3HCDRXX:1:2106:26829:2926
CACCTCTC
+
FFFFFFFF
@A00769:11:HC3HCDRXX:1:2106:18295:3051
CACCTCTC
+
FFFFFFFF
@A00769:11:HC3HCDRXX:1:2106:20085:3051
CACCTCTC
+
:F,,F:F,
@A00769:11:HC3HCDRXX:1:2106:1868:3098
CACCTCTC
+
FFFFFFFF
@A00769:11:HC3HCDRXX:1:2106:4553:3145
CACCTCTC
+
FFFFFFFF
@A00769:11:HC3HCDRXX:1:2106:20681:3176
CACCTCTC
+
FF:F:FFF
@A00769:11:HC3HCDRXX:1:2106:31385:3208
CACCTCTC
+
FFFFFFFF
@A00769:11:HC3HCDRXX:1:2106:20220:3223
CACCTCTC
+
FFFFFFFF
@A00769:11:HC3HCDRXX:1:2106:21513:3239
CACCTCTC
+
FFFFFFFF
@A00769:11:HC3HCDRXX:1:2106:1696:3302
CACCTCTC
+
FFFFFFFF
@A00769:11:HC3HCDRXX:1:2106:27055:3317
CACCTCTC
+
FFFFFF:F
@A00769:11:HC3HCDRXX:1:2106:17363:3349
CACCTCTC
+
FFFFFFFF
@A00769:11:HC3HCDRXX:1:2106:12292:3396
CACCTCTC
+
FFFFFFFF
@A00769:11:HC3HCDRXX:1:2106:13042:3411
CACCTCTC
+
FFFFFFFF
@A00769:11:HC3HCDRXX:1:2106:12698:3443
CACCTCTC
+
FFFFFFFF
@A00769:11:HC3HCDRXX:1:2106:5882:3537
CACCTCTC
+
FFFFFFFF
@A00769:11:HC3HCDRXX:1:2106:15881:3537
CACCTCTC
+
FFFFFFFF
@A00769:11:HC3HCDRXX:1:2106:3224:3599
CACCTCTC
+
FFFFFFFF
@A00769:11:HC3HCDRXX:1:2106:9923:3615
CACCTCTC
+
FFFFFFFF
@A00769:11:HC3HCDRXX:1:2106:24044:3615
CACCTCTC
+
FFFFFFFF
@A00769:11:HC3HCDRXX:1:2106:21106:3693
CACCTCTC
+
FFFFFFFF
@A00769:11:HC3HCDRXX:1:2106:7591:3709
CACCTCTC
+
FFFFFFFF
@A00769:11:HC3HCDRXX:1:2106:32542:3709
CACCTCTC
+
FFFFFFFF
@A00769:11:HC3HCDRXX:1:2106:15673:3740
CACCTCTC
+
FFFFFFFF
@A00769:11:HC3HCDRXX:1:2106:3721:3771
CACCTCTC
+
FFFFFFFF
@A00769:11:HC3HCDRXX:1:2106:16966:3787
CACCTCTC
+
FFF,FFFF
@A00769:11:HC3HCDRXX:1:2106:32796:3803
CACCTCTC
+
FFFFFFFF
@A00769:11:HC3HCDRXX:1:2106:5846:3881
CACCTCTC
+
FFFFFFFF
@A00769:11:HC3HCDRXX:1:2106:14534:3959
CACCTCTC
+
FFF::FF:
@A00769:11:HC3HCDRXX:1:2106:16911:3975
CACCTCTC
+
FFFFFFFF
@A00769:11:HC3HCDRXX:1:2106:20292:4006
CACCTCTC
+
FFFFFFFF
@A00769:11:HC3HCDRXX:1:2106:24650:4038
CACCTCTC
+
FFFFFFFF
@A00769:11:HC3HCDRXX:1:2106:2935:4069
CACCTCTC
+
FFFFFFFF
@A00769:11:HC3HCDRXX:1:2106:15230:4069
CACCTCTC
+
FFFFFFFF
@A00769:11:HC3HCDRXX:1:2106:15673:4178
CACCTCTC
+
FFFFFFFF
@A00769:11:HC3HCDRXX:1:2106:23077:4194
CACCTCTC
+
FFFFFFFF
@A00769:11:HC3HCDRXX:1:2106:23836:4257
CACCTCTC
+
FFFFFFFF
@A00769:11:HC3HCDRXX:1:2106:8666:4288
CACCTCTC
+
FFFFFFFF
@A00769:11:HC3HCDRXX:1:2106:28628:4288
CACCTCTC
+
FFFFFFFF
@A00769:11:HC3HCDRXX:1:2106:6732:4319
CACCTCTC
+
FFFFFFFF
@A00769:11:HC3HCDRXX:1:2106:19696:4351
CACCTCTC
+
FFFFFFFF
@A00769:11:HC3HCDRXX:1:2106:5014:4382
CACCTCTC
+
FFFFFFFF
@A00769:11:HC3HCDRXX:1:2106:18448:4382
CACCTCTC
+
FFFFFFFF
@A00769:11:HC3HCDRXX:1:2106:28782:4460
CACCTCTC
+
FFFFFFFF
@A00769:11:HC3HCDRXX:1:2106:3757:4679
CACCTCTC
+
FFFFFFFF
@A00769:11:HC3HCDRXX:1:2106:20681:4679
CACCTCTC
+
::FFFFFF
@A00769:11:HC3HCDRXX:1:2106:20473:4695
CACCTCTC
+
FFFFFFFF
@A00769:11:HC3HCDRXX:1:2106:17951:4742
CACCTCTC
+
FFFFFFFF
@A00769:11:HC3HCDRXX:1:2106:1624:4773
CACCTCTC
+
FFFFFFFF
@A00769:11:HC3HCDRXX:1:2106:19135:4852
CACCTCTC
+
FFFFFFFF
@A00769:11:HC3HCDRXX:1:2106:18719:4883
CACCTCTC
+
FFFFFFFF
@A00769:11:HC3HCDRXX:1:2106:24885:4914
CACCTCTC
+
FFFFFFFF
@A00769:11:HC3HCDRXX:1:2106:8739:4946
CACCTCTC
+
FFFFFFFF
@A00769:11:HC3HCDRXX:1:2106:15609:4946
CACCTCTC
+
FFFFFFFF
@A00769:11:HC3HCDRXX:1:2106:10104:4993
CACCTCTC
+
FFFFFFFF
@A00769:11:HC3HCDRXX:1:2106:10239:5008
CACCTCTC
+
FFFFFFFF
@A00769:11:HC3HCDRXX:1:2106:4607:5024
CACCTCTC
+
FFFFFFFF
@A00769:11:HC3HCDRXX:1:2106:18421:5024
CACCTCTC
+
FFFFFFFF
@A00769:11:HC3HCDRXX:1:2106:6903:5149
CACCTCTC
+
FFFFFFFF
@A00769:11:HC3HCDRXX:1:2106:25093:5212
CACCTCTC
+
FFFFFFFF
@A00769:11:HC3HCDRXX:1:2106:30789:5243
CACCTCTC
+
FFFFFFFF
@A00769:11:HC3HCDRXX:1:2106:4652:5321
CACCTCTC
+
FFFFFFFF
@A00769:11:HC3HCDRXX:1:2106:8332:5337
CACCTCTC
+
FFFFFFFF
@A00769:11:HC3HCDRXX:1:2106:27353:5368
CACCTCTC
+
FFFFFFFF
@A00769:11:HC3HCDRXX:1:2106:28863:5415
CACCTCTC
+
FFFFFFFF
@A00769:11:HC3HCDRXX:1:2106:30617:5415
CACCTCTC
+
FFFFFFFF
@A00769:11:HC3HCDRXX:1:2106:21459:5431
CACCTCTC
+
FFFFFFFF
@A00769:11:HC3HCDRXX:1:2106:9272:5494
CACCTCTC
+
FFFFFFFF
@A00769:11:HC3HCDRXX:1:2106:25726:5619
CACCTCTC
+
FFFFFFFF
@A00769:11:HC3HCDRXX:1:2106:13566:5635
CACCTCTC
+
FFFFFFFF
@A00769:11:HC3HCDRXX:1:2106:13982:5635
CACCTCTC
+
FFFFFFFF
@A00769:11:HC3HCDRXX:1:2106:3305:5713
CACCTCTC
+
FFFFFFFF
@A00769:11:HC3HCDRXX:1:2106:31937:5729
CACCTCTC
+
FFFFFFFF
@A00769:11:HC3HCDRXX:1:2106:27227:5744
CACCTCTC
+
FFFFFFFF
@A00769:11:HC3HCDRXX:1:2106:28456:5838
CACCTCTC
+
FFFFFFFF
@A00769:11:HC3HCDRXX:1:2106:3658:5854
CACCTCTC
+
FFFFFFFF
@A00769:11:HC3HCDRXX:1:2106:23023:5885
CACCTCTC
+
FF:FFFFF
@A00769:11:HC3HCDRXX:1:2106:7898:5932
CACCTCTC
+
FFFFFFFF
@A00769:11:HC3HCDRXX:1:2106:14814:6010
CACCTCTC
+
FFFFFFFF
@A00769:11:HC3HCDRXX:1:2106:12816:6026
CACCTCTC
+
FFFFFFFF
@A00769:11:HC3HCDRXX:1:2106:15826:6042
CACCTCTC
+
FFFFFFFF
@A00769:11:HC3HCDRXX:1:2106:13720:6057
CACCTCTC
+
FFFFFFFF
@A00769:11:HC3HCDRXX:1:2106:12518:6104
CACCTCTC
+
FFFFFFFF
@A00769:11:HC3HCDRXX:1:2106:19587:6104
CACCTCTC
+
FFFFFFFF
@A00769:11:HC3HCDRXX:1:2106:3125:6120
CACCTCTC
+
FFFFFFFF
@A00769:11:HC3HCDRXX:1:2106:26024:6136
CACCTCTC
+
FFFFFFFF
@A00769:11:HC3HCDRXX:1:2106:21992:6167
CACCTCTC
+
FFFFFFFF
@A00769:11:HC3HCDRXX:1:2106:8703:6198
CACCTCTC
+
FFFFFFFF
@A00769:11:HC3HCDRXX:1:2106:24758:6230
CACCTCTC
+
FFFFFFFF
@A00769:11:HC3HCDRXX:1:2106:7699:6308
CACCTCTC
+
FFFFFFFF
@A00769:11:HC3HCDRXX:1:2106:24207:6339
CACCTCTC
+
FFFFFFFF
@A00769:11:HC3HCDRXX:1:2106:27055:6355
CACCTCTC
+
FFFFFFFF
@A00769:11:HC3HCDRXX:1:2106:15899:6417
CACCTCTC
+
FFFFFFFF
@A00769:11:HC3HCDRXX:1:2106:7374:6433
CACCTCTC
+
F,FFFFFF
@A00769:11:HC3HCDRXX:1:2106:26087:6433
CACCTCTC
+
FF:FFFFF
@A00769:11:HC3HCDRXX:1:2106:15347:6652
CACCTCTC
+
FF,F::FF
@A00769:11:HC3HCDRXX:1:2106:14886:6668
CACCTCTC
+
FFFFFFFF
@A00769:11:HC3HCDRXX:1:2106:17173:6715
CACCTCTC
+
FFFFFFFF
@A00769:11:HC3HCDRXX:1:2106:15356:6762
CACCTCTC
+
FFFFFFFF
@A00769:11:HC3HCDRXX:1:2106:3414:6809
CACCTCTC
+
FFFFFFFF
@A00769:11:HC3HCDRXX:1:2106:2446:6825
CACCTCTC
+
FFFFFFFF
@A00769:11:HC3HCDRXX:1:2106:23800:6887
CACCTCTC
+
FFFFFFFF
@A00769:11:HC3HCDRXX:1:2106:28646:6918
CACCTCTC
+
FFFFFFFF
@A00769:11:HC3HCDRXX:1:2106:8106:6950
CACCTCTC
+
FFFFFFFF
@A00769:11:HC3HCDRXX:1:2106:9787:6950
CACCTCTC
+
FFFFFFFF
@A00769:11:HC3HCDRXX:1:2106:10312:6981
CACCTCTC
+
FFFFFFFF
@A00769:11:HC3HCDRXX:1:2106:12744:6997
CACCTCTC
+
FFFFFFFF
@A00769:11:HC3HCDRXX:1:2106:18475:6997
CACCTCTC
+
FFFFFFFF
@A00769:11:HC3HCDRXX:1:2106:30427:7028
CACCTCTC
+
FFFFFFFF
@A00769:11:HC3HCDRXX:1:2106:16441:7044
CACCTCTC
+
FFFFFFFF
@A00769:11:HC3HCDRXX:1:2106:14814:7106
CACCTCTC
+
FFFFFFFF
@A00769:11:HC3HCDRXX:1:2106:6081:7138
CACCTCTC
+
FFFFFFFF
@A00769:11:HC3HCDRXX:1:2106:14760:7138
CACCTCTC
+
FFFFFFFF
@A00769:11:HC3HCDRXX:1:2106:15609:7138
CACCTCTC
+
FFFFFFFF
@A00769:11:HC3HCDRXX:1:2106:29812:7216
CACCTCTC
+
FFFFFFFF
@A00769:11:HC3HCDRXX:1:2106:24306:7326
CACCTCTC
+
FFFFFFFF
@A00769:11:HC3HCDRXX:1:2106:21893:7341
CACCTCTC
+
FFFFFFFF
@A00769:11:HC3HCDRXX:1:2106:24053:7357
CACCTCTC
+
FFFFFFFF
@A00769:11:HC3HCDRXX:1:2106:24523:7357
CACCTCTC
+
FFFFFFFF
@A00769:11:HC3HCDRXX:1:2106:8603:7373
CACCTCTC
+
FFFFFFFF
@A00769:11:HC3HCDRXX:1:2106:22254:7404
CACCTCTC
+
FFFFFFFF
@A00769:11:HC3HCDRXX:1:2106:1380:7451
CACCTCTC
+
FFFFFFFF
@A00769:11:HC3HCDRXX:1:2106:27353:7467
CACCTCTC
+
FFFFFFFF
@A00769:11:HC3HCDRXX:1:2106:22010:7576
CACCTCTC
+
FFFFFFFF
@A00769:11:HC3HCDRXX:1:2106:2573:7607
CACCTCTC
+
FFFFFFFF
@A00769:11:HC3HCDRXX:1:2106:8721:7639
CACCTCTC
+
FFFFFFFF
@A00769:11:HC3HCDRXX:1:2106:15519:7733
CACCTCTC
+
FFFFFFFF
@A00769:11:HC3HCDRXX:1:2106:29668:7842
CACCTCTC
+
FFFFFFFF
@A00769:11:HC3HCDRXX:1:2106:1850:7858
CACCTCTC
+
FFFFFFFF
@A00769:11:HC3HCDRXX:1:2106:24668:7858
CACCTCTC
+
FFFFFFFF
@A00769:11:HC3HCDRXX:1:2106:24234:7889
CACCTCTC
+
FFFFFFFF
@A00769:11:HC3HCDRXX:1:2106:31439:7905
CACCTCTC
+
FFFFFFFF
@A00769:11:HC3HCDRXX:1:2106:14787:7968
CACCTCTC
+
FFFFFFFF
@A00769:11:HC3HCDRXX:1:2106:9073:7999
CACCTCTC
+
FFFFFFFF
@A00769:11:HC3HCDRXX:1:2106:28601:8093
CACCTCTC
+
FFFF:FFF
@A00769:11:HC3HCDRXX:1:2106:32741:8093
CACCTCTC
+
FFFFFFFF
@A00769:11:HC3HCDRXX:1:2106:25599:8218
CACCTCTC
+
FFFFFFFF
@A00769:11:HC3HCDRXX:1:2106:30138:8218
CACCTCTC
+
FFFFFFFF
@A00769:11:HC3HCDRXX:1:2106:11044:8249
CACCTCTC
+
FFFFFFFF
@A00769:11:HC3HCDRXX:1:2106:3396:8281
CACCTCTC
+
FFFFFFFF
@A00769:11:HC3HCDRXX:1:2106:4092:8328
CACCTCTC
+
FFFFFFFF
@A00769:11:HC3HCDRXX:1:2106:27850:8328
CACCTCTC
+
FFFFFFFF
@A00769:11:HC3HCDRXX:1:2106:17499:8375
CACCTCTC
+
FFFFFFFF
@A00769:11:HC3HCDRXX:1:2106:29460:8390
CACCTCTC
+
FFFFFFFF
@A00769:11:HC3HCDRXX:1:2106:32723:8406
CACCTCTC
+
FFFFFFFF
@A00769:11:HC3HCDRXX:1:2106:29432:8437
CACCTCTC
+
FFFFFFFF
@A00769:11:HC3HCDRXX:1:2106:23963:8453
CACCTCTC
+
FFFFFFFF
@A00769:11:HC3HCDRXX:1:2106:12970:8766
CACCTCTC
+
FFFFFFFF
@A00769:11:HC3HCDRXX:1:2106:5837:8782
CACCTCTC
+
FFFFFFFF
@A00769:11:HC3HCDRXX:1:2106:5972:8797
CACCTCTC
+
FFFFFFFF
@A00769:11:HC3HCDRXX:1:2106:30689:8797
CACCTCTC
+
FFFFFFFF
@A00769:11:HC3HCDRXX:1:2106:23321:8813
CACCTCTC
+
FFFFFFFF
@A00769:11:HC3HCDRXX:1:2106:14950:8844
CACCTCTC
+
FFFFFFFF
@A00769:11:HC3HCDRXX:1:2106:6569:8860
CACCTCTC
+
FFFFFFFF
@A00769:11:HC3HCDRXX:1:2106:2474:8876
CACCTCTC
+
FFFFFFFF
@A00769:11:HC3HCDRXX:1:2106:10511:8954
CACCTCTC
+
FFFFFFFF
@A00769:11:HC3HCDRXX:1:2106:26187:8954
CACCTCTC
+
FFFFFFFF
@A00769:11:HC3HCDRXX:1:2106:10836:8985
CACCTCTC
+
FFFFFFFF
@A00769:11:HC3HCDRXX:1:2106:26332:9048
CACCTCTC
+
FFFFFFFF
@A00769:11:HC3HCDRXX:1:2106:21242:9220
CACCTCTC
+
FFFFFFFF
@A00769:11:HC3HCDRXX:1:2106:11840:9251
CACCTCTC
+
FFFFFFFF
@A00769:11:HC3HCDRXX:1:2106:22742:9251
CACCTCTC
+
FFFFFFFF
@A00769:11:HC3HCDRXX:1:2106:20564:9267
CACCTCTC
+
FFFFFFFF
@A00769:11:HC3HCDRXX:1:2106:13268:9314
CACCTCTC
+
FFFFFFFF
@A00769:11:HC3HCDRXX:1:2106:23357:9408
CACCTCTC
+
FFFFFFFF
@A00769:11:HC3HCDRXX:1:2106:5656:9502
CACCTCTC
+
FFFFFFFF
@A00769:11:HC3HCDRXX:1:2106:1886:9518
CACCTCTC
+
FFFFFFFF
@A00769:11:HC3HCDRXX:1:2106:19551:9518
CACCTCTC
+
FFFFFFFF
@A00769:11:HC3HCDRXX:1:2106:1090:9549
CACCTCTC
+
FFFFFFFF
@A00769:11:HC3HCDRXX:1:2106:13485:9565
CACCTCTC
+
FFFFFFFF
@A00769:11:HC3HCDRXX:1:2106:4336:9627
CACCTCTC
+
FFFFFFFF
@A00769:11:HC3HCDRXX:1:2106:29423:9643
CACCTCTC
+
FFF:FFFF
@A00769:11:HC3HCDRXX:1:2106:19081:9737
CACCTCTC
+
FFFFFFFF
@A00769:11:HC3HCDRXX:1:2106:24415:9737
CACCTCTC
+
FFFFFFFF
@A00769:11:HC3HCDRXX:1:2106:2781:9752
CACCTCTC
+
FFFFFFFF
@A00769:11:HC3HCDRXX:1:2106:23140:9815
CACCTCTC
+
FFFFFFFF
@A00769:11:HC3HCDRXX:1:2106:25997:9878
CACCTCTC
+
FFFFFFFF
@A00769:11:HC3HCDRXX:1:2106:24939:9893
CACCTCTC
+
FFFFFFFF
@A00769:11:HC3HCDRXX:1:2106:22489:9940
CACCTCTC
+
FFFFFFFF
@A00769:11:HC3HCDRXX:1:2106:3604:9956
CACCTCTC
+
FFFFFFFF
@A00769:11:HC3HCDRXX:1:2106:15076:10066
CACCTCTC
+
FFFFFFFF
@A00769:11:HC3HCDRXX:1:2106:7139:10097
CACCTCTC
+
FFFFFFFF
@A00769:11:HC3HCDRXX:1:2106:22516:10144
CACCTCTC
+
FFFFFFFF
@A00769:11:HC3HCDRXX:1:2106:17562:10207
CACCTCTC
+
FFFFFFFF
@A00769:11:HC3HCDRXX:1:2106:12906:10222
CACCTCTC
+
FFFFFFFF
@A00769:11:HC3HCDRXX:1:2106:2112:10285
CACCTCTC
+
FFFFFFFF
@A00769:11:HC3HCDRXX:1:2106:19054:10316
CACCTCTC
+
FFFFFFFF
@A00769:11:HC3HCDRXX:1:2106:16857:10426
CACCTCTC
+
FFFFFFFF
@A00769:11:HC3HCDRXX:1:2106:3540:10473
CACCTCTC
+
FFFFFFFF
@A00769:11:HC3HCDRXX:1:2106:4933:10473
CACCTCTC
+
FFFFFFFF
@A00769:11:HC3HCDRXX:1:2106:10520:10504
CACCTCTC
+
FFFFFFFF
@A00769:11:HC3HCDRXX:1:2106:12292:10567
CACCTCTC
+
FFFFFFFF
@A00769:11:HC3HCDRXX:1:2106:20690:10582
CACCTCTC
+
FFFFFFFF
@A00769:11:HC3HCDRXX:1:2106:5538:10614
CACCTCTC
+
FFFFFFFF
@A00769:11:HC3HCDRXX:1:2106:15076:10629
CACCTCTC
+
FFFFFFFF
@A00769:11:HC3HCDRXX:1:2106:22887:10661
CACCTCTC
+
F:FFFFFF
@A00769:11:HC3HCDRXX:1:2106:28908:10692
CACCTCTC
+
FFFFFFFF
@A00769:11:HC3HCDRXX:1:2106:3495:10739
CACCTCTC
+
FFFFFFFF
@A00769:11:HC3HCDRXX:1:2106:5068:10770
CACCTCTC
+
FFFFFFFF
@A00769:11:HC3HCDRXX:1:2106:14154:10786
CACCTCTC
+
FFFFFFFF
@A00769:11:HC3HCDRXX:1:2106:4806:10817
CACCTCTC
+
:FF::FFF
@A00769:11:HC3HCDRXX:1:2106:9299:10833
CACCTCTC
+
FFFFFFFF
@A00769:11:HC3HCDRXX:1:2106:11632:10833
CACCTCTC
+
FFFFFFFF
@A00769:11:HC3HCDRXX:1:2106:31367:10848
CACCTCTC
+
FFFFFFFF
@A00769:11:HC3HCDRXX:1:2106:3016:10880
CACCTCTC
+
FFFFFFFF
@A00769:11:HC3HCDRXX:1:2106:23104:10974
CACCTCTC
+
FFFFFFFF
@A00769:11:HC3HCDRXX:1:2106:4191:11068
CACCTCTC
+
FFFFFFFF
@A00769:11:HC3HCDRXX:1:2106:1705:11083
CACCTCTC
+
FFFFFFFF
@A00769:11:HC3HCDRXX:1:2106:29857:11083
CACCTCTC
+
FFFFFFFF
@A00769:11:HC3HCDRXX:1:2106:15727:11224
CACCTCTC
+
FFFFFFFF
@A00769:11:HC3HCDRXX:1:2106:30174:11224
CACCTCTC
+
FFFFFFFF
@A00769:11:HC3HCDRXX:1:2106:3070:11287
CACCTCTC
+
FFFFFFFF
@A00769:11:HC3HCDRXX:1:2106:12943:11287
CACCTCTC
+
FFFFFFFF
@A00769:11:HC3HCDRXX:1:2106:22806:11303
CACCTCTC
+
FFFFFFFF
@A00769:11:HC3HCDRXX:1:2106:28393:11303
CACCTCTC
+
FFFFFFFF
@A00769:11:HC3HCDRXX:1:2106:18765:11381
CACCTCTC
+
FFFFFFFF
@A00769:11:HC3HCDRXX:1:2106:19651:11412
CACCTCTC
+
FFFFFFFF
@A00769:11:HC3HCDRXX:1:2106:20817:11459
CACCTCTC
+
FFFFFFFF
@A00769:11:HC3HCDRXX:1:2106:15076:11506
CACCTCTC
+
FFFFFFFF
@A00769:11:HC3HCDRXX:1:2106:28474:11506
CACCTCTC
+
FFFFFFFF
@A00769:11:HC3HCDRXX:1:2106:9995:11537
CACCTCTC
+
FFFFFFFF
@A00769:11:HC3HCDRXX:1:2106:14443:11569
CACCTCTC
+
FFF,F:FF
@A00769:11:HC3HCDRXX:1:2106:29631:11569
CACCTCTC
+
FFFFFFFF
@A00769:11:HC3HCDRXX:1:2106:24686:11584
CACCTCTC
+
FFFFFFFF
@A00769:11:HC3HCDRXX:1:2106:18756:11647
CACCTCTC
+
FFFFFFFF
@A00769:11:HC3HCDRXX:1:2106:32244:11710
CACCTCTC
+
FFFFFFFF
@A00769:11:HC3HCDRXX:1:2106:6849:11725
CACCTCTC
+
FFFFFFFF
@A00769:11:HC3HCDRXX:1:2106:30463:11757
CACCTCTC
+
FFFFFF,F
@A00769:11:HC3HCDRXX:1:2106:5873:11976
CACCTCTC
+
FFFFFFFF
@A00769:11:HC3HCDRXX:1:2106:31259:11976
CACCTCTC
+
FFFFFFFF
@A00769:11:HC3HCDRXX:1:2106:28149:12007
CACCTCTC
+
FFFFFFFF
@A00769:11:HC3HCDRXX:1:2106:24994:12054
CACCTCTC
+
FFFFFFFF
@A00769:11:HC3HCDRXX:1:2106:20717:12070
CACCTCTC
+
FFFFFFFF
@A00769:11:HC3HCDRXX:1:2106:24505:12117
CACCTCTC
+
FFFFFFFF
@A00769:11:HC3HCDRXX:1:2106:16468:12132
CACCTCTC
+
FFFFFFFF
@A00769:11:HC3HCDRXX:1:2106:18756:12148
CACCTCTC
+
FFFFFFFF
@A00769:11:HC3HCDRXX:1:2106:20184:12179
CACCTCTC
+
FFFFFFFF
@A00769:11:HC3HCDRXX:1:2106:25617:12195
CACCTCTC
+
FFFFFFFF
@A00769:11:HC3HCDRXX:1:2106:26196:12195
CACCTCTC
+
FFFFFFFF
@A00769:11:HC3HCDRXX:1:2106:25807:12367
CACCTCTC
+
FFFFFFFF
@A00769:11:HC3HCDRXX:1:2106:26368:12399
CACCTCTC
+
FFFFFFFF
@A00769:11:HC3HCDRXX:1:2106:16197:12414
CACCTCTC
+
FFF,FFF,
@A00769:11:HC3HCDRXX:1:2106:21929:12508
CACCTCTC
+
FFFFFFFF
@A00769:11:HC3HCDRXX:1:2106:1244:12571
CACCTCTC
+
FFFFFFFF
@A00769:11:HC3HCDRXX:1:2106:4770:12602
CACCTCTC
+
:F:F:F:F
@A00769:11:HC3HCDRXX:1:2106:26512:12649
CACCTCTC
+
FFFFFFFF
@A00769:11:HC3HCDRXX:1:2106:31250:12649
CACCTCTC
+
FFFFFFFF
@A00769:11:HC3HCDRXX:1:2106:14660:12665
CACCTCTC
+
FFFFFFFF
@A00769:11:HC3HCDRXX:1:2106:32687:12665
CACCTCTC
+
FFFFFFFF
@A00769:11:HC3HCDRXX:1:2106:3025:12743
CACCTCTC
+
FFFFFFFF
@A00769:11:HC3HCDRXX:1:2106:14452:12774
CACCTCTC
+
FFFFFFFF
@A00769:11:HC3HCDRXX:1:2106:2248:12806
CACCTCTC
+
FFFFFFFF
@A00769:11:HC3HCDRXX:1:2106:19352:12900
CACCTCTC
+
FFFFFFFF
@A00769:11:HC3HCDRXX:1:2106:13774:12915
CACCTCTC
+
FFFF:FFF
@A00769:11:HC3HCDRXX:1:2106:10384:12931
CACCTCTC
+
FFFFFFFF
@A00769:11:HC3HCDRXX:1:2106:3278:13025
CACCTCTC
+
FFFFFFFF
@A00769:11:HC3HCDRXX:1:2106:19569:13025
CACCTCTC
+
FFFFFFFF
@A00769:11:HC3HCDRXX:1:2106:6488:13041
CACCTCTC
+
:FF:FFF:
@A00769:11:HC3HCDRXX:1:2106:9742:13041
CACCTCTC
+
FFFFFFFF
@A00769:11:HC3HCDRXX:1:2106:16080:13056
CACCTCTC
+
FFFFFFFF
@A00769:11:HC3HCDRXX:1:2106:27254:13119
CACCTCTC
+
FFFFFFFF
@A00769:11:HC3HCDRXX:1:2106:17273:13244
CACCTCTC
+
FF:FFF:F
@A00769:11:HC3HCDRXX:1:2106:30463:13416
CACCTCTC
+
:FFFFF:F
@A00769:11:HC3HCDRXX:1:2106:30147:13432
CACCTCTC
+
FFFFFFFF
@A00769:11:HC3HCDRXX:1:2106:15257:13604
CACCTCTC
+
FFFFFFFF
@A00769:11:HC3HCDRXX:1:2106:6786:13620
CACCTCTC
+
,FF:F,,F
@A00769:11:HC3HCDRXX:1:2106:17680:13730
CACCTCTC
+
FFFFFFFF
@A00769:11:HC3HCDRXX:1:2106:11993:13777
CACCTCTC
+
FFFFFFFF
@A00769:11:HC3HCDRXX:1:2106:25048:13777
CACCTCTC
+
FFFFFFFF
@A00769:11:HC3HCDRXX:1:2106:13503:13823
CACCTCTC
+
FFFFFFFF
@A00769:11:HC3HCDRXX:1:2106:5791:13839
CACCTCTC
+
FFFFFFFF
@A00769:11:HC3HCDRXX:1:2106:14778:13839
CACCTCTC
+
FFFFFFFF
@A00769:11:HC3HCDRXX:1:2106:7175:13855
CACCTCTC
+
FFFFFFFF
@A00769:11:HC3HCDRXX:1:2106:1470:13902
CACCTCTC
+
FFFFFFFF
@A00769:11:HC3HCDRXX:1:2106:14995:13902
CACCTCTC
+
FFFFFFFF
@A00769:11:HC3HCDRXX:1:2106:16477:13964
CACCTCTC
+
FFFF,F::
@A00769:11:HC3HCDRXX:1:2106:31412:13964
CACCTCTC
+
FFFFFFFF
@A00769:11:HC3HCDRXX:1:2106:13648:13980
CACCTCTC
+
FFFFFFFF
@A00769:11:HC3HCDRXX:1:2106:8088:14027
CACCTCTC
+
FFFFFFFF
@A00769:11:HC3HCDRXX:1:2106:25138:14027
CACCTCTC
+
FFFFFFFF
@A00769:11:HC3HCDRXX:1:2106:8241:14074
CACCTCTC
+
FFFFFFFF
@A00769:11:HC3HCDRXX:1:2106:14253:14090
CACCTCTC
+
FFFFFFFF
@A00769:11:HC3HCDRXX:1:2106:22987:14184
CACCTCTC
+
FFFFFFFF
@A00769:11:HC3HCDRXX:1:2106:24903:14403
CACCTCTC
+
FFFFFFFF
@A00769:11:HC3HCDRXX:1:2106:2691:14418
CACCTCTC
+
FFFFFFFF
@A00769:11:HC3HCDRXX:1:2106:9815:14418
CACCTCTC
+
FFFFFFFF
@A00769:11:HC3HCDRXX:1:2106:22833:14418
CACCTCTC
+
FFFFFFFF
@A00769:11:HC3HCDRXX:1:2106:27118:14418
CACCTCTC
+
FFFFFFFF
@A00769:11:HC3HCDRXX:1:2106:13214:14481
CACCTCTC
+
FFFFFFFF
@A00769:11:HC3HCDRXX:1:2106:9896:14497
CACCTCTC
+
FFFFFFFF
@A00769:11:HC3HCDRXX:1:2106:1732:14512
CACCTCTC
+
FFFFFFFF
@A00769:11:HC3HCDRXX:1:2106:14407:14544
CACCTCTC
+
FFFFFFFF
@A00769:11:HC3HCDRXX:1:2106:19289:14544
CACCTCTC
+
FFFF:F,F
@A00769:11:HC3HCDRXX:1:2106:10004:14559
CACCTCTC
+
FFFF,FFF
@A00769:11:HC3HCDRXX:1:2106:18114:14606
CACCTCTC
+
FFFFFFFF
@A00769:11:HC3HCDRXX:1:2106:17128:14685
CACCTCTC
+
FFFFFFFF
@A00769:11:HC3HCDRXX:1:2106:9073:14700
CACCTCTC
+
FFFFFFFF
@A00769:11:HC3HCDRXX:1:2106:18105:14716
CACCTCTC
+
FFFFFFFF
@A00769:11:HC3HCDRXX:1:2106:13955:14763
CACCTCTC
+
FFFFFF:F
@A00769:11:HC3HCDRXX:1:2106:31964:14794
CACCTCTC
+
FFFFFFFF
@A00769:11:HC3HCDRXX:1:2106:29044:14810
CACCTCTC
+
FFFFFFFF
@A00769:11:HC3HCDRXX:1:2106:16640:14841
CACCTCTC
+
FFFFFFFF
@A00769:11:HC3HCDRXX:1:2106:4643:14857
CACCTCTC
+
FFFFFFFF
@A00769:11:HC3HCDRXX:1:2106:14425:14857
CACCTCTC
+
FFFFFFFF
@A00769:11:HC3HCDRXX:1:2106:29414:14857
CACCTCTC
+
FFFFFFFF
@A00769:11:HC3HCDRXX:1:2106:25039:14888
CACCTCTC
+
FFFFFFFF
@A00769:11:HC3HCDRXX:1:2106:13150:14904
CACCTCTC
+
FFFFFFFF
@A00769:11:HC3HCDRXX:1:2106:14000:14998
CACCTCTC
+
FF:FFFFF
@A00769:11:HC3HCDRXX:1:2106:15185:15013
CACCTCTC
+
FFFFFFFF
@A00769:11:HC3HCDRXX:1:2106:23683:15013
CACCTCTC
+
FFFFFFFF
@A00769:11:HC3HCDRXX:1:2106:4472:15029
CACCTCTC
+
FFFFFFFF
@A00769:11:HC3HCDRXX:1:2106:9833:15045
CACCTCTC
+
FFFFFFFF
@A00769:11:HC3HCDRXX:1:2106:5999:15076
CACCTCTC
+
FFFFFFFF
@A00769:11:HC3HCDRXX:1:2106:23131:15123
CACCTCTC
+
FFFFFFFF
@A00769:11:HC3HCDRXX:1:2106:32696:15123
CACCTCTC
+
FFFFFFFF
@A00769:11:HC3HCDRXX:1:2106:29369:15154
CACCTCTC
+
FFFFFFFF
@A00769:11:HC3HCDRXX:1:2106:15609:15186
CACCTCTC
+
FFFFFFFF
@A00769:11:HC3HCDRXX:1:2106:6705:15201
CACCTCTC
+
FFFFFFFF
@A00769:11:HC3HCDRXX:1:2106:21757:15280
CACCTCTC
+
FFFFFFFF
@A00769:11:HC3HCDRXX:1:2106:27362:15280
CACCTCTC
+
FFFFFFFF
@A00769:11:HC3HCDRXX:1:2106:32678:15342
CACCTCTC
+
FFFFFFFF
@A00769:11:HC3HCDRXX:1:2106:22815:15389
CACCTCTC
+
FFF:FFFF
@A00769:11:HC3HCDRXX:1:2106:12156:15436
CACCTCTC
+
FFFFFF:F
@A00769:11:HC3HCDRXX:1:2106:10773:15515
CACCTCTC
+
FFFFFFFF
@A00769:11:HC3HCDRXX:1:2106:28094:15515
CACCTCTC
+
FFFFFFFF
@A00769:11:HC3HCDRXX:1:2106:27335:15577
CACCTCTC
+
FFFFFFFF
@A00769:11:HC3HCDRXX:1:2106:26666:15640
CACCTCTC
+
FFFFFFFF
@A00769:11:HC3HCDRXX:1:2106:18656:15671
CACCTCTC
+
FFFFFFFF
@A00769:11:HC3HCDRXX:1:2106:6750:15843
CACCTCTC
+
FFFFFFFF
@A00769:11:HC3HCDRXX:1:2106:7925:15875
CACCTCTC
+
FFFFFFFF
@A00769:11:HC3HCDRXX:1:2106:20085:15890
CACCTCTC
+
FFFFFFFF
@A00769:11:HC3HCDRXX:1:2106:16414:15922
CACCTCTC
+
:FF:FFFF
@A00769:11:HC3HCDRXX:1:2106:16450:16016
CACCTCTC
+
FFFFFFFF
@A00769:11:HC3HCDRXX:1:2106:9842:16063
CACCTCTC
+
FFFFFFFF
@A00769:11:HC3HCDRXX:1:2106:28212:16094
CACCTCTC
+
FFFFFFFF
@A00769:11:HC3HCDRXX:1:2106:31232:16125
CACCTCTC
+
FFFFFFFF
@A00769:11:HC3HCDRXX:1:2106:25907:16235
CACCTCTC
+
FFFFFFFF
@A00769:11:HC3HCDRXX:1:2106:5529:16266
CACCTCTC
+
FFFFFFFF
@A00769:11:HC3HCDRXX:1:2106:7898:16266
CACCTCTC
+
FFFFFFFF
@A00769:11:HC3HCDRXX:1:2106:4218:16282
CACCTCTC
+
FFFF,F,F
@A00769:11:HC3HCDRXX:1:2106:27498:16297
CACCTCTC
+
FFFFFFFF
@A00769:11:HC3HCDRXX:1:2106:30120:16297
CACCTCTC
+
FFFFFFFF
@A00769:11:HC3HCDRXX:1:2106:15085:16313
CACCTCTC
+
FFFF:F:F
@A00769:11:HC3HCDRXX:1:2106:32678:16407
CACCTCTC
+
FFFFFFFF
@A00769:11:HC3HCDRXX:1:2106:8088:16501
CACCTCTC
+
FFFFFFFF
@A00769:11:HC3HCDRXX:1:2106:20645:16579
CACCTCTC
+
FFFFFFFF
@A00769:11:HC3HCDRXX:1:2106:5068:16595
CACCTCTC
+
FFFFFFF:
@A00769:11:HC3HCDRXX:1:2106:5086:16595
CACCTCTC
+
FFFFFFFF
@A00769:11:HC3HCDRXX:1:2106:3351:16658
CACCTCTC
+
FFFFFFFF
@A00769:11:HC3HCDRXX:1:2106:31512:16736
CACCTCTC
+
FFFFFFFF
@A00769:11:HC3HCDRXX:1:2106:1750:16799
CACCTCTC
+
FFFFFFFF
@A00769:11:HC3HCDRXX:1:2106:5186:16799
CACCTCTC
+
FFFFFFFF
@A00769:11:HC3HCDRXX:1:2106:9299:16845
CACCTCTC
+
FFFFFFFF
@A00769:11:HC3HCDRXX:1:2106:13675:16971
CACCTCTC
+
FFFFFFFF
@A00769:11:HC3HCDRXX:1:2106:23637:16971
CACCTCTC
+
FFFFFFFF
@A00769:11:HC3HCDRXX:1:2106:2763:17018
CACCTCTC
+
FFFFFFFF
@A00769:11:HC3HCDRXX:1:2106:9091:17080
CACCTCTC
+
FFFFFFFF
@A00769:11:HC3HCDRXX:1:2106:22471:17080
CACCTCTC
+
FFFFFF:F
@A00769:11:HC3HCDRXX:1:2106:32099:17096
CACCTCTC
+
FFFFFFFF
@A00769:11:HC3HCDRXX:1:2106:4698:17112
CACCTCTC
+
FFFFFFFF
@A00769:11:HC3HCDRXX:1:2106:27868:17190
CACCTCTC
+
FFFFFFFF
@A00769:11:HC3HCDRXX:1:2106:6036:17237
CACCTCTC
+
FFFFFFFF
@A00769:11:HC3HCDRXX:1:2106:25382:17237
CACCTCTC
+
FFFFFFFF
@A00769:11:HC3HCDRXX:1:2106:11044:17300
CACCTCTC
+
FFFFFFFF
@A00769:11:HC3HCDRXX:1:2106:29649:17300
CACCTCTC
+
FFFFFFFF
@A00769:11:HC3HCDRXX:1:2106:16532:17440
CACCTCTC
+
FFFFFFFF
@A00769:11:HC3HCDRXX:1:2106:20889:17503
CACCTCTC
+
,F:,FFFF
@A00769:11:HC3HCDRXX:1:2106:7979:17534
CACCTCTC
+
FFFFFFFF
@A00769:11:HC3HCDRXX:1:2106:32823:17534
CACCTCTC
+
FFFFFFFF
@A00769:11:HC3HCDRXX:1:2106:16269:17550
CACCTCTC
+
FFFFFFFF
@A00769:11:HC3HCDRXX:1:2106:3197:17613
CACCTCTC
+
FFFFFFFF
@A00769:11:HC3HCDRXX:1:2106:15329:17613
CACCTCTC
+
FFFFFFFF
@A00769:11:HC3HCDRXX:1:2106:28673:17644
CACCTCTC
+
:FFFFFFF
@A00769:11:HC3HCDRXX:1:2106:32090:17738
CACCTCTC
+
FFFFFFFF
@A00769:11:HC3HCDRXX:1:2106:27959:17816
CACCTCTC
+
FFFFFFFF
@A00769:11:HC3HCDRXX:1:2106:23574:17863
CACCTCTC
+
FFFFFFFF
@A00769:11:HC3HCDRXX:1:2106:16233:17895
CACCTCTC
+
FFFFFFFF
@A00769:11:HC3HCDRXX:1:2106:7039:17942
CACCTCTC
+
FFFFFFFF
@A00769:11:HC3HCDRXX:1:2106:10303:17957
CACCTCTC
+
FFFFFFFF
@A00769:11:HC3HCDRXX:1:2106:2609:18004
CACCTCTC
+
FFFFFFFF
@A00769:11:HC3HCDRXX:1:2106:12735:18004
CACCTCTC
+
FFFFFFFF
@A00769:11:HC3HCDRXX:1:2106:4282:18082
CACCTCTC
+
FFFFFFFF
@A00769:11:HC3HCDRXX:1:2106:5891:18145
CACCTCTC
+
F:FFFFFF
@A00769:11:HC3HCDRXX:1:2106:24334:18208
CACCTCTC
+
FFFFFFFF
@A00769:11:HC3HCDRXX:1:2106:28058:18239
CACCTCTC
+
FFFFFFFF
@A00769:11:HC3HCDRXX:1:2106:9733:18380
CACCTCTC
+
FFFFF:,F
@A00769:11:HC3HCDRXX:1:2106:29523:18396
CACCTCTC
+
FFFFFFFF
@A00769:11:HC3HCDRXX:1:2106:2636:18427
CACCTCTC
+
FFFFFFFF
@A00769:11:HC3HCDRXX:1:2106:7961:18443
CACCTCTC
+
FFFFFFFF
@A00769:11:HC3HCDRXX:1:2106:10845:18458
CACCTCTC
+
FFFFFFFF
@A00769:11:HC3HCDRXX:1:2106:23357:18490
CACCTCTC
+
FFFFFFFF
@A00769:11:HC3HCDRXX:1:2106:20898:18552
CACCTCTC
+
FF:FFFFF
@A00769:11:HC3HCDRXX:1:2106:15402:18584
CACCTCTC
+
FFFFFFFF
@A00769:11:HC3HCDRXX:1:2106:5502:18662
CACCTCTC
+
FFFFFFFF
@A00769:11:HC3HCDRXX:1:2106:17671:18724
CACCTCTC
+
FFFFFFFF
@A00769:11:HC3HCDRXX:1:2106:32823:18818
CACCTCTC
+
FFFFFFFF
@A00769:11:HC3HCDRXX:1:2106:11975:18881
CACCTCTC
+
FFFFFFFF
@A00769:11:HC3HCDRXX:1:2106:25247:18881
CACCTCTC
+
FFFFFFFF
@A00769:11:HC3HCDRXX:1:2106:24975:18912
CACCTCTC
+
FFFFFFFF
@A00769:11:HC3HCDRXX:1:2106:29044:18912
CACCTCTC
+
FFFFFFFF
@A00769:11:HC3HCDRXX:1:2106:13015:19022
CACCTCTC
+
FFF,::::
@A00769:11:HC3HCDRXX:1:2106:2456:19085
CACCTCTC
+
FFFFFF:F
@A00769:11:HC3HCDRXX:1:2106:6705:19085
CACCTCTC
+
FFFFFFFF
@A00769:11:HC3HCDRXX:1:2106:30734:19085
CACCTCTC
+
FFFFFFFF
@A00769:11:HC3HCDRXX:1:2106:5466:19163
CACCTCTC
+
FFFFFFFF
@A00769:11:HC3HCDRXX:1:2106:10845:19210
CACCTCTC
+
FFFFFFFF
@A00769:11:HC3HCDRXX:1:2106:21423:19210
CACCTCTC
+
FFFFFFFF
@A00769:11:HC3HCDRXX:1:2106:26467:19210
CACCTCTC
+
FFFFFFFF
@A00769:11:HC3HCDRXX:1:2106:4797:19225
CACCTCTC
+
FFFFFFFF
@A00769:11:HC3HCDRXX:1:2106:23547:19225
CACCTCTC
+
FFFFFFFF
@A00769:11:HC3HCDRXX:1:2106:7988:19241
CACCTCTC
+
FFFFFFFF
@A00769:11:HC3HCDRXX:1:2106:13503:19241
CACCTCTC
+
FFFFFFFF
@A00769:11:HC3HCDRXX:1:2106:26069:19241
CACCTCTC
+
FFFFFFFF
@A00769:11:HC3HCDRXX:1:2106:23882:19272
CACCTCTC
+
FFFFFFFF
@A00769:11:HC3HCDRXX:1:2106:23574:19335
CACCTCTC
+
FFFFFFFF
@A00769:11:HC3HCDRXX:1:2106:32705:19335
CACCTCTC
+
FFFFFFFF
@A00769:11:HC3HCDRXX:1:2106:30318:19366
CACCTCTC
+
FFFFFFFF
@A00769:11:HC3HCDRXX:1:2106:6940:19429
CACCTCTC
+
FFFFFFFF
@A00769:11:HC3HCDRXX:1:2106:20518:19460
CACCTCTC
+
FFFFFFFF
@A00769:11:HC3HCDRXX:1:2106:5656:19492
CACCTCTC
+
FFFFFFFF
@A00769:11:HC3HCDRXX:1:2106:20265:19523
CACCTCTC
+
FFFFFFFF
@A00769:11:HC3HCDRXX:1:2106:11975:19570
CACCTCTC
+
FFFFFFFF
@A00769:11:HC3HCDRXX:1:2106:19298:19570
CACCTCTC
+
FFFFFFFF
@A00769:11:HC3HCDRXX:1:2106:20076:19601
CACCTCTC
+
FFFFFFF,
@A00769:11:HC3HCDRXX:1:2106:31864:19601
CACCTCTC
+
FFFFFFFF
@A00769:11:HC3HCDRXX:1:2106:16034:19711
CACCTCTC
+
FFFFFFFF
@A00769:11:HC3HCDRXX:1:2106:28203:19742
CACCTCTC
+
FFFFFFFF
@A00769:11:HC3HCDRXX:1:2106:10963:19758
CACCTCTC
+
FFFFFFFF
@A00769:11:HC3HCDRXX:1:2106:24650:19758
CACCTCTC
+
FFFFFFFF
@A00769:11:HC3HCDRXX:1:2106:2600:19836
CACCTCTC
+
FFFFFFFF
@A00769:11:HC3HCDRXX:1:2106:4273:19883
CACCTCTC
+
FFFFFFFF
@A00769:11:HC3HCDRXX:1:2106:20265:19961
CACCTCTC
+
FFFFF:FF
@A00769:11:HC3HCDRXX:1:2106:12337:19977
CACCTCTC
+
FFFFFFFF
@A00769:11:HC3HCDRXX:1:2106:19018:19993
CACCTCTC
+
FFFFFFFF
@A00769:11:HC3HCDRXX:1:2106:23240:20008
CACCTCTC
+
FFFFFFFF
@A00769:11:HC3HCDRXX:1:2106:27344:20008
CACCTCTC
+
FFFFFFFF
@A00769:11:HC3HCDRXX:1:2106:19750:20040
CACCTCTC
+
FFFFFFFF
@A00769:11:HC3HCDRXX:1:2106:7988:20055
CACCTCTC
+
FFFFFFFF
@A00769:11:HC3HCDRXX:1:2106:31946:20055
CACCTCTC
+
FFFFFFFF
@A00769:11:HC3HCDRXX:1:2106:7780:20071
CACCTCTC
+
FFFFFFFF
@A00769:11:HC3HCDRXX:1:2106:13639:20071
CACCTCTC
+
,FFFF:,,
@A00769:11:HC3HCDRXX:1:2106:5918:20102
CACCTCTC
+
FFFFFFFF
@A00769:11:HC3HCDRXX:1:2106:18620:20118
CACCTCTC
+
FFFFFFFF
@A00769:11:HC3HCDRXX:1:2106:26033:20118
CACCTCTC
+
FFFFFFFF
@A00769:11:HC3HCDRXX:1:2106:1832:20134
CACCTCTC
+
FFFFFFFF
@A00769:11:HC3HCDRXX:1:2106:15763:20337
CACCTCTC
+
FFFFFFFF
@A00769:11:HC3HCDRXX:1:2106:22779:20337
CACCTCTC
+
FFFFFFFF
@A00769:11:HC3HCDRXX:1:2106:14705:20384
CACCTCTC
+
FFFFFFFF
@A00769:11:HC3HCDRXX:1:2106:24695:20400
CACCTCTC
+
FFFFFFFF
@A00769:11:HC3HCDRXX:1:2106:24469:20478
CACCTCTC
+
FFFFFFFF
@A00769:11:HC3HCDRXX:1:2106:27923:20478
CACCTCTC
+
FF:FFFFF
@A00769:11:HC3HCDRXX:1:2106:7365:20509
CACCTCTC
+
FFFFFFFF
@A00769:11:HC3HCDRXX:1:2106:8504:20509
CACCTCTC
+
FFFFFFFF
@A00769:11:HC3HCDRXX:1:2106:10285:20525
CACCTCTC
+
FFFFFFFF
@A00769:11:HC3HCDRXX:1:2106:9968:20541
CACCTCTC
+
FFFFFFFF
@A00769:11:HC3HCDRXX:1:2106:20401:20572
CACCTCTC
+
FFFFFFFF
@A00769:11:HC3HCDRXX:1:2106:11351:20588
CACCTCTC
+
FFFFFFFF
@A00769:11:HC3HCDRXX:1:2106:28176:20603
CACCTCTC
+
FFFFFFFF
@A00769:11:HC3HCDRXX:1:2106:28592:20697
CACCTCTC
+
FF:FF:FF
@A00769:11:HC3HCDRXX:1:2106:4074:20729
CACCTCTC
+
FFFFFFFF
@A00769:11:HC3HCDRXX:1:2106:26449:20776
CACCTCTC
+
FFFFFFFF
@A00769:11:HC3HCDRXX:1:2106:11822:20838
CACCTCTC
+
FFFFFFFF
@A00769:11:HC3HCDRXX:1:2106:8956:20854
CACCTCTC
+
FFF:FFFF
@A00769:11:HC3HCDRXX:1:2106:10022:20854
CACCTCTC
+
FFFFFFFF
@A00769:11:HC3HCDRXX:1:2106:14271:20854
CACCTCTC
+
FFFFFFFF
@A00769:11:HC3HCDRXX:1:2106:15302:20854
CACCTCTC
+
:,,::FFF
@A00769:11:HC3HCDRXX:1:2106:28565:20995
CACCTCTC
+
FFFFFFFF
@A00769:11:HC3HCDRXX:1:2106:11812:21010
CACCTCTC
+
FFFFFFFF
@A00769:11:HC3HCDRXX:1:2106:10366:21073
CACCTCTC
+
FFFFFFFF
@A00769:11:HC3HCDRXX:1:2106:6668:21089
CACCTCTC
+
FFFFFFFF
@A00769:11:HC3HCDRXX:1:2106:18819:21089
CACCTCTC
+
:FF:FFFF
@A00769:11:HC3HCDRXX:1:2106:2989:21104
CACCTCTC
+
FFFFFFFF
@A00769:11:HC3HCDRXX:1:2106:3893:21136
CACCTCTC
+
FFFFFFFF
@A00769:11:HC3HCDRXX:1:2106:20401:21167
CACCTCTC
+
FFFFFFFF
@A00769:11:HC3HCDRXX:1:2106:12391:21198
CACCTCTC
+
FFFFFFFF
@A00769:11:HC3HCDRXX:1:2106:17815:21198
CACCTCTC
+
FFFFFFFF
@A00769:11:HC3HCDRXX:1:2106:9164:21214
CACCTCTC
+
FFFFFFFF
@A00769:11:HC3HCDRXX:1:2106:15347:21245
CACCTCTC
+
FF,FFFFF
@A00769:11:HC3HCDRXX:1:2106:20238:21261
CACCTCTC
+
FFFFFFFF
@A00769:11:HC3HCDRXX:1:2106:25771:21261
CACCTCTC
+
FFFFFFFF
@A00769:11:HC3HCDRXX:1:2106:29179:21402
CACCTCTC
+
FF:F:F,F
@A00769:11:HC3HCDRXX:1:2106:23484:21433
CACCTCTC
+
FFFFFFFF
@A00769:11:HC3HCDRXX:1:2106:23737:21433
CACCTCTC
+
FFFFFFFF
@A00769:11:HC3HCDRXX:1:2106:14968:21465
CACCTCTC
+
FFFFFFFF
@A00769:11:HC3HCDRXX:1:2106:9281:21512
CACCTCTC
+
FFFFFFFF
@A00769:11:HC3HCDRXX:1:2106:32678:21543
CACCTCTC
+
FFFF:,,F
@A00769:11:HC3HCDRXX:1:2106:28800:21559
CACCTCTC
+
FFFFFFFF
@A00769:11:HC3HCDRXX:1:2106:3360:21590
CACCTCTC
+
FFFFFFFF
@A00769:11:HC3HCDRXX:1:2106:10791:21621
CACCTCTC
+
,F:F:,FF
@A00769:11:HC3HCDRXX:1:2106:22498:21668
CACCTCTC
+
FFFFFFFF
@A00769:11:HC3HCDRXX:1:2106:5927:21715
CACCTCTC
+
FFFFFFFF
@A00769:11:HC3HCDRXX:1:2106:16550:21793
CACCTCTC
+
FFFFFFFF
@A00769:11:HC3HCDRXX:1:2106:20365:21793
CACCTCTC
+
FFFFFFFF
@A00769:11:HC3HCDRXX:1:2106:6126:21809
CACCTCTC
+
FFFFFFFF
@A00769:11:HC3HCDRXX:1:2106:4562:21825
CACCTCTC
+
FFFFFFFF
@A00769:11:HC3HCDRXX:1:2106:13675:21825
CACCTCTC
+
FFFFFFFF
@A00769:11:HC3HCDRXX:1:2106:24957:21825
CACCTCTC
+
FFFFFFFF
@A00769:11:HC3HCDRXX:1:2106:31928:21840
CACCTCTC
+
FFFFFFFF
@A00769:11:HC3HCDRXX:1:2106:8811:21887
CACCTCTC
+
FFFFFFFF
@A00769:11:HC3HCDRXX:1:2106:20392:21903
CACCTCTC
+
FFFFFFFF
@A00769:11:HC3HCDRXX:1:2106:14877:21966
CACCTCTC
+
FFFFFFFF
@A00769:11:HC3HCDRXX:1:2106:19859:21981
CACCTCTC
+
FFFFFFFF
@A00769:11:HC3HCDRXX:1:2106:13196:21997
CACCTCTC
+
FFFFFFFF
@A00769:11:HC3HCDRXX:1:2106:19515:22044
CACCTCTC
+
FFFFFFFF
@A00769:11:HC3HCDRXX:1:2106:4327:22075
CACCTCTC
+
FFFFFFFF
@A00769:11:HC3HCDRXX:1:2106:17888:22075
CACCTCTC
+
FFFFFFFF
@A00769:11:HC3HCDRXX:1:2106:18331:22091
CACCTCTC
+
FFFFF,,F
@A00769:11:HC3HCDRXX:1:2106:29523:22091
CACCTCTC
+
FFFFFFFF
@A00769:11:HC3HCDRXX:1:2106:10556:22153
CACCTCTC
+
FFFF:FFF
@A00769:11:HC3HCDRXX:1:2106:20573:22153
CACCTCTC
+
FFFFFFFF
@A00769:11:HC3HCDRXX:1:2106:29595:22185
CACCTCTC
+
FFFFFFFF
@A00769:11:HC3HCDRXX:1:2106:30499:22185
CACCTCTC
+
FFFFFFFF
@A00769:11:HC3HCDRXX:1:2106:17065:22247
CACCTCTC
+
FFFFFFFF
@A00769:11:HC3HCDRXX:1:2106:23701:22247
CACCTCTC
+
FFFFFFFF
@A00769:11:HC3HCDRXX:1:2106:27633:22294
CACCTCTC
+
FFFFFFFF
@A00769:11:HC3HCDRXX:1:2106:29387:22326
CACCTCTC
+
FFFFFFFF
@A00769:11:HC3HCDRXX:1:2106:22851:22373
CACCTCTC
+
FFFFFFFF
@A00769:11:HC3HCDRXX:1:2106:8079:22467
CACCTCTC
+
FFFFFFFF
@A00769:11:HC3HCDRXX:1:2106:15582:22623
CACCTCTC
+
,FFFFF,F
@A00769:11:HC3HCDRXX:1:2106:9381:22686
CACCTCTC
+
FFFFFFF,
@A00769:11:HC3HCDRXX:1:2106:6415:22842
CACCTCTC
+
FFFFFFFF
@A00769:11:HC3HCDRXX:1:2106:10393:22905
CACCTCTC
+
FFFFFFFF
@A00769:11:HC3HCDRXX:1:2106:2094:22936
CACCTCTC
+
FFFFFFFF
@A00769:11:HC3HCDRXX:1:2106:26720:22936
CACCTCTC
+
FFFFFFFF
@A00769:11:HC3HCDRXX:1:2106:13440:22983
CACCTCTC
+
FFFFFFFF
@A00769:11:HC3HCDRXX:1:2106:20654:23015
CACCTCTC
+
FFFFFFFF
@A00769:11:HC3HCDRXX:1:2106:11623:23030
CACCTCTC
+
FFFFFF:F
@A00769:11:HC3HCDRXX:1:2106:9480:23077
CACCTCTC
+
FFFFFFFF
@A00769:11:HC3HCDRXX:1:2106:23249:23124
CACCTCTC
+
FFFFFFFF
@A00769:11:HC3HCDRXX:1:2106:28058:23187
CACCTCTC
+
FFFFFFFF
@A00769:11:HC3HCDRXX:1:2106:32443:23202
CACCTCTC
+
FFFFFFFF
@A00769:11:HC3HCDRXX:1:2106:25527:23249
CACCTCTC
+
FFFFFFFF
@A00769:11:HC3HCDRXX:1:2106:8621:23312
CACCTCTC
+
FFFFFFFF
@A00769:11:HC3HCDRXX:1:2106:24071:23641
CACCTCTC
+
FFFFFFFF
@A00769:11:HC3HCDRXX:1:2106:6225:23703
CACCTCTC
+
FFFFFFFF
@A00769:11:HC3HCDRXX:1:2106:3658:23735
CACCTCTC
+
FFFFFFFF
@A00769:11:HC3HCDRXX:1:2106:24017:23829
CACCTCTC
+
FFFFFFFF
@A00769:11:HC3HCDRXX:1:2106:4987:23844
CACCTCTC
+
FFFFFFFF
@A00769:11:HC3HCDRXX:1:2106:16206:23891
CACCTCTC
+
FFFFFFFF
@A00769:11:HC3HCDRXX:1:2106:7527:23954
CACCTCTC
+
FFFFFFFF
@A00769:11:HC3HCDRXX:1:2106:5728:23970
CACCTCTC
+
FFF:FFFF
@A00769:11:HC3HCDRXX:1:2106:18819:23970
CACCTCTC
+
FFFFFFFF
@A00769:11:HC3HCDRXX:1:2106:2591:23985
CACCTCTC
+
FFFFFFFF
@A00769:11:HC3HCDRXX:1:2106:21585:24064
CACCTCTC
+
FFFFFFFF
@A00769:11:HC3HCDRXX:1:2106:10601:24079
CACCTCTC
+
FFFFFFFF
@A00769:11:HC3HCDRXX:1:2106:11234:24111
CACCTCTC
+
FFFFFFFF
@A00769:11:HC3HCDRXX:1:2106:28863:24173
CACCTCTC
+
FFFFFFFF
@A00769:11:HC3HCDRXX:1:2106:20916:24189
CACCTCTC
+
FFFFFFFF
@A00769:11:HC3HCDRXX:1:2106:14344:24267
CACCTCTC
+
FFFFFFFF
@A00769:11:HC3HCDRXX:1:2106:17309:24298
CACCTCTC
+
FFFFFFFF
@A00769:11:HC3HCDRXX:1:2106:21793:24330
CACCTCTC
+
FFFFFFFF
@A00769:11:HC3HCDRXX:1:2106:2076:24377
CACCTCTC
+
FFFFFFFF
@A00769:11:HC3HCDRXX:1:2106:8043:24377
CACCTCTC
+
F::,,FFF
@A00769:11:HC3HCDRXX:1:2106:10854:24392
CACCTCTC
+
FFFFFFFF
@A00769:11:HC3HCDRXX:1:2106:17653:24424
CACCTCTC
+
FFFFFFFF
@A00769:11:HC3HCDRXX:1:2106:18647:24518
CACCTCTC
+
FFFFFFFF
@A00769:11:HC3HCDRXX:1:2106:21052:24518
CACCTCTC
+
FFFFFFFF
@A00769:11:HC3HCDRXX:1:2106:23999:24549
CACCTCTC
+
FFFFFFFF
@A00769:11:HC3HCDRXX:1:2106:32063:24580
CACCTCTC
+
FFFFFFFF
@A00769:11:HC3HCDRXX:1:2106:8766:24627
CACCTCTC
+
FFFFFFFF
@A00769:11:HC3HCDRXX:1:2106:21621:24627
CACCTCTC
+
FFFFFFFF
@A00769:11:HC3HCDRXX:1:2106:18927:24659
CACCTCTC
+
FFFFFFFF
@A00769:11:HC3HCDRXX:1:2106:12328:24690
CACCTCTC
+
FFFFFFFF
@A00769:11:HC3HCDRXX:1:2106:1425:24721
CACCTCTC
+
FFFFFFFF
@A00769:11:HC3HCDRXX:1:2106:20139:24752
CACCTCTC
+
FFFFFFFF
@A00769:11:HC3HCDRXX:1:2106:13584:24768
CACCTCTC
+
FFFF:FFF
@A00769:11:HC3HCDRXX:1:2106:28230:24768
CACCTCTC
+
FFFFFFFF
@A00769:11:HC3HCDRXX:1:2106:9905:24815
CACCTCTC
+
FFFFFFFF
@A00769:11:HC3HCDRXX:1:2106:29333:24831
CACCTCTC
+
FFFFFFFF
@A00769:11:HC3HCDRXX:1:2106:6117:24862
CACCTCTC
+
FFFFFFFF
@A00769:11:HC3HCDRXX:1:2106:12174:24862
CACCTCTC
+
FFFFFFFF
@A00769:11:HC3HCDRXX:1:2106:9751:24925
CACCTCTC
+
FFFFFFFF
@A00769:11:HC3HCDRXX:1:2106:15148:24940
CACCTCTC
+
FFFFFFFF
@A00769:11:HC3HCDRXX:1:2106:20600:24956
CACCTCTC
+
FFFFFFFF
@A00769:11:HC3HCDRXX:1:2106:20618:24956
CACCTCTC
+
FFFFFFFF
@A00769:11:HC3HCDRXX:1:2106:23421:24956
CACCTCTC
+
FFFFFFFF
@A00769:11:HC3HCDRXX:1:2106:2718:24987
CACCTCTC
+
FFFFFFFF
@A00769:11:HC3HCDRXX:1:2106:19262:24987
CACCTCTC
+
FFFFFFFF
@A00769:11:HC3HCDRXX:1:2106:18656:25003
CACCTCTC
+
FFFFFFFF
@A00769:11:HC3HCDRXX:1:2106:28113:25003
CACCTCTC
+
FFFFFFFF
@A00769:11:HC3HCDRXX:1:2106:5620:25034
CACCTCTC
+
FFFFFFFF
@A00769:11:HC3HCDRXX:1:2106:7039:25081
CACCTCTC
+
FFFFFFFF
@A00769:11:HC3HCDRXX:1:2106:4381:25144
CACCTCTC
+
FF:FFF:F
@A00769:11:HC3HCDRXX:1:2106:14724:25144
CACCTCTC
+
FFFFFFFF
@A00769:11:HC3HCDRXX:1:2106:26829:25285
CACCTCTC
+
FFFFFFFF
@A00769:11:HC3HCDRXX:1:2106:8015:25363
CACCTCTC
+
FFFFFFFF
@A00769:11:HC3HCDRXX:1:2106:2257:25379
CACCTCTC
+
FFFFFFFF
@A00769:11:HC3HCDRXX:1:2106:12373:25426
CACCTCTC
+
FFFFFFFF
@A00769:11:HC3HCDRXX:1:2106:17897:25473
CACCTCTC
+
FFFFFFFF
@A00769:11:HC3HCDRXX:1:2106:12391:25488
CACCTCTC
+
FFFFFFFF
@A00769:11:HC3HCDRXX:1:2106:5520:25520
CACCTCTC
+
FFFFFFFF
@A00769:11:HC3HCDRXX:1:2106:11379:25551
CACCTCTC
+
FFFFFFFF
@A00769:11:HC3HCDRXX:1:2106:32362:25567
CACCTCTC
+
FFFFFFFF
@A00769:11:HC3HCDRXX:1:2106:4083:25598
CACCTCTC
+
FFFFFFFF
@A00769:11:HC3HCDRXX:1:2106:20211:25629
CACCTCTC
+
FFFFFFFF
@A00769:11:HC3HCDRXX:1:2106:3803:25676
CACCTCTC
+
FFFFFFFF
@A00769:11:HC3HCDRXX:1:2106:32570:25676
CACCTCTC
+
FFFFFFFF
@A00769:11:HC3HCDRXX:1:2106:1787:25692
CACCTCTC
+
FFFFFFFF
@A00769:11:HC3HCDRXX:1:2106:11134:25692
CACCTCTC
+
FFFFFFFF
@A00769:11:HC3HCDRXX:1:2106:32515:25708
CACCTCTC
+
FFFFFFFF
@A00769:11:HC3HCDRXX:1:2106:25319:25739
CACCTCTC
+
FFFFFFFF
@A00769:11:HC3HCDRXX:1:2106:29188:25739
CACCTCTC
+
FFFFFFFF
@A00769:11:HC3HCDRXX:1:2106:3748:25770
CACCTCTC
+
FFFFFFFF
@A00769:11:HC3HCDRXX:1:2106:21034:25770
CACCTCTC
+
FFFFFF,F
@A00769:11:HC3HCDRXX:1:2106:16324:25848
CACCTCTC
+
FFFFFFFF
@A00769:11:HC3HCDRXX:1:2106:31711:25880
CACCTCTC
+
FFFFFFFF
@A00769:11:HC3HCDRXX:1:2106:6940:25911
CACCTCTC
+
FFFFFFFF
@A00769:11:HC3HCDRXX:1:2106:22498:26021
CACCTCTC
+
FFFFFFFF
@A00769:11:HC3HCDRXX:1:2106:14217:26052
CACCTCTC
+
FFFFFFFF
@A00769:11:HC3HCDRXX:1:2106:9552:26083
CACCTCTC
+
FFFFFFFF
@A00769:11:HC3HCDRXX:1:2106:15040:26130
CACCTCTC
+
FFFFFFFF
@A00769:11:HC3HCDRXX:1:2106:10375:26162
CACCTCTC
+
FFFFFFFF
@A00769:11:HC3HCDRXX:1:2106:25907:26224
CACCTCTC
+
FFFFFFFF
@A00769:11:HC3HCDRXX:1:2106:14353:26318
CACCTCTC
+
FFFFFFFF
@A00769:11:HC3HCDRXX:1:2106:18927:26349
CACCTCTC
+
FFFFFFFF
@A00769:11:HC3HCDRXX:1:2106:17987:26381
CACCTCTC
+
FFFFFFFF
@A00769:11:HC3HCDRXX:1:2106:9842:26396
CACCTCTC
+
FFFFFFFF
@A00769:11:HC3HCDRXX:1:2106:16658:26428
CACCTCTC
+
FFFFFFFF
@A00769:11:HC3HCDRXX:1:2106:23665:26443
CACCTCTC
+
FFFFFFFF
@A00769:11:HC3HCDRXX:1:2106:18069:26459
CACCTCTC
+
FFFFFFFF
@A00769:11:HC3HCDRXX:1:2106:6234:26475
CACCTCTC
+
FFFFFFFF
@A00769:11:HC3HCDRXX:1:2106:8043:26475
CACCTCTC
+
FFFFFFFF
@A00769:11:HC3HCDRXX:1:2106:30174:26506
CACCTCTC
+
FFFFFFFF
@A00769:11:HC3HCDRXX:1:2106:30626:26600
CACCTCTC
+
FFFFFFFF
@A00769:11:HC3HCDRXX:1:2106:22878:26647
CACCTCTC
+
FFFFFFFF
@A00769:11:HC3HCDRXX:1:2106:15998:26663
CACCTCTC
+
FFFFFFFF
@A00769:11:HC3HCDRXX:1:2106:21603:26663
CACCTCTC
+
FFF:FFFF
@A00769:11:HC3HCDRXX:1:2106:32398:26694
CACCTCTC
+
FFFFFFFF
@A00769:11:HC3HCDRXX:1:2106:10682:26725
CACCTCTC
+
FFFFFFFF
@A00769:11:HC3HCDRXX:1:2106:21911:26725
CACCTCTC
+
FFFFFFFF
@A00769:11:HC3HCDRXX:1:2106:23556:26913
CACCTCTC
+
FFFFFFFF
@A00769:11:HC3HCDRXX:1:2106:25907:26913
CACCTCTC
+
FFFFFFFF
@A00769:11:HC3HCDRXX:1:2106:29161:26913
CACCTCTC
+
FFFFFFFF
@A00769:11:HC3HCDRXX:1:2106:22155:26929
CACCTCTC
+
FFFFFFFF
@A00769:11:HC3HCDRXX:1:2106:19271:26976
CACCTCTC
+
FFFFFFFF
@A00769:11:HC3HCDRXX:1:2106:16242:27023
CACCTCTC
+
FFFFFFF,
@A00769:11:HC3HCDRXX:1:2106:24578:27023
CACCTCTC
+
FFFFFFFF
@A00769:11:HC3HCDRXX:1:2106:4345:27054
CACCTCTC
+
FFFFFFFF
@A00769:11:HC3HCDRXX:1:2106:17381:27054
CACCTCTC
+
FFFFFFFF
@A00769:11:HC3HCDRXX:1:2106:24478:27070
CACCTCTC
+
FFFFFFFF
@A00769:11:HC3HCDRXX:1:2106:18747:27132
CACCTCTC
+
FFFFFFFF
@A00769:11:HC3HCDRXX:1:2106:28917:27148
CACCTCTC
+
FFFFFFFF
@A00769:11:HC3HCDRXX:1:2106:23529:27179
CACCTCTC
+
FFFFFFFF
@A00769:11:HC3HCDRXX:1:2106:4878:27195
CACCTCTC
+
FFFFFFFF
@A00769:11:HC3HCDRXX:1:2106:23800:27242
CACCTCTC
+
FFFFFFFF
@A00769:11:HC3HCDRXX:1:2106:4499:27258
CACCTCTC
+
FFFFFFFF
@A00769:11:HC3HCDRXX:1:2106:1533:27320
CACCTCTC
+
FFFFFFFF
@A00769:11:HC3HCDRXX:1:2106:3143:27414
CACCTCTC
+
FFFFFFFF
@A00769:11:HC3HCDRXX:1:2106:30083:27414
CACCTCTC
+
FFFFFFFF
@A00769:11:HC3HCDRXX:1:2106:21649:27461
CACCTCTC
+
FFFFFFFF
@A00769:11:HC3HCDRXX:1:2106:23258:27680
CACCTCTC
+
FFFFFFFF
@A00769:11:HC3HCDRXX:1:2106:28574:27680
CACCTCTC
+
FFFFFFFF
@A00769:11:HC3HCDRXX:1:2106:28456:27759
CACCTCTC
+
FFFFFFFF
@A00769:11:HC3HCDRXX:1:2106:30481:27759
CACCTCTC
+
FFFFFFFF
@A00769:11:HC3HCDRXX:1:2106:22263:27774
CACCTCTC
+
FFFFFFFF
@A00769:11:HC3HCDRXX:1:2106:21016:27868
CACCTCTC
+
FFFFFFFF
@A00769:11:HC3HCDRXX:1:2106:31638:27915
CACCTCTC
+
FFFFFFFF
@A00769:11:HC3HCDRXX:1:2106:11749:27946
CACCTCTC
+
FFFFFFFF
@A00769:11:HC3HCDRXX:1:2106:20708:27993
CACCTCTC
+
F:FFFFFF
@A00769:11:HC3HCDRXX:1:2106:21549:28009
CACCTCTC
+
FFFFFFFF
@A00769:11:HC3HCDRXX:1:2106:9769:28025
CACCTCTC
+
FFFFFFFF
@A00769:11:HC3HCDRXX:1:2106:19235:28040
CACCTCTC
+
FFFFFFFF
@A00769:11:HC3HCDRXX:1:2106:12780:28103
CACCTCTC
+
FFFFFFFF
@A00769:11:HC3HCDRXX:1:2106:14181:28181
CACCTCTC
+
FFFFFFFF
@A00769:11:HC3HCDRXX:1:2106:8278:28197
CACCTCTC
+
FFFFFFFF
@A00769:11:HC3HCDRXX:1:2106:24478:28197
CACCTCTC
+
FFFFFFFF
@A00769:11:HC3HCDRXX:1:2106:24912:28197
CACCTCTC
+
FFFFFFFF
@A00769:11:HC3HCDRXX:1:2106:20690:28213
CACCTCTC
+
FFFFFFFF
@A00769:11:HC3HCDRXX:1:2106:21224:28260
CACCTCTC
+
FFFFFFFF
@A00769:11:HC3HCDRXX:1:2106:9733:28275
CACCTCTC
+
FFFFFFFF
@A00769:11:HC3HCDRXX:1:2106:5159:28338
CACCTCTC
+
FFFFFFFF
@A00769:11:HC3HCDRXX:1:2106:5339:28338
CACCTCTC
+
FFFFFFFF
@A00769:11:HC3HCDRXX:1:2106:27823:28354
CACCTCTC
+
FFFFFFFF
@A00769:11:HC3HCDRXX:1:2106:11731:28385
CACCTCTC
+
FFFFFFFF
@A00769:11:HC3HCDRXX:1:2106:4698:28416
CACCTCTC
+
FFF:FFFF
@A00769:11:HC3HCDRXX:1:2106:1787:28447
CACCTCTC
+
FFFFFFFF
@A00769:11:HC3HCDRXX:1:2106:14073:28588
CACCTCTC
+
FFFFFFFF
@A00769:11:HC3HCDRXX:1:2106:25111:28604
CACCTCTC
+
FFFFFFFF
@A00769:11:HC3HCDRXX:1:2106:1524:28651
CACCTCTC
+
FFFFFFFF
@A00769:11:HC3HCDRXX:1:2106:8377:28651
CACCTCTC
+
FFFFFFFF
@A00769:11:HC3HCDRXX:1:2106:14543:28651
CACCTCTC
+
FFFFFFFF
@A00769:11:HC3HCDRXX:1:2106:19723:28667
CACCTCTC
+
FFFFFFFF
@A00769:11:HC3HCDRXX:1:2106:13232:28698
CACCTCTC
+
FFFFFFFF
@A00769:11:HC3HCDRXX:1:2106:25346:28729
CACCTCTC
+
FFFFFFFF
@A00769:11:HC3HCDRXX:1:2106:9534:28745
CACCTCTC
+
FFFFFFFF
@A00769:11:HC3HCDRXX:1:2106:8549:28792
CACCTCTC
+
FFFFFFFF
@A00769:11:HC3HCDRXX:1:2106:19352:28808
CACCTCTC
+
FFFFFFFF
@A00769:11:HC3HCDRXX:1:2106:10393:28823
CACCTCTC
+
:FFFFF:F
@A00769:11:HC3HCDRXX:1:2106:25111:28855
CACCTCTC
+
FFFF:F:F
@A00769:11:HC3HCDRXX:1:2106:4463:28886
CACCTCTC
+
FFFFFFFF
@A00769:11:HC3HCDRXX:1:2106:25057:28886
CACCTCTC
+
FFFFFFFF
@A00769:11:HC3HCDRXX:1:2106:12364:28917
CACCTCTC
+
FFFFFFFF
@A00769:11:HC3HCDRXX:1:2106:22281:28933
CACCTCTC
+
FFFFFFFF
@A00769:11:HC3HCDRXX:1:2106:3577:28980
CACCTCTC
+
FFFFFFFF
@A00769:11:HC3HCDRXX:1:2106:16486:29011
CACCTCTC
+
:F:FFF,F
@A00769:11:HC3HCDRXX:1:2106:10104:29074
CACCTCTC
+
FFFFFFFF
@A00769:11:HC3HCDRXX:1:2106:19904:29136
CACCTCTC
+
FF:FFFFF
@A00769:11:HC3HCDRXX:1:2106:27154:29199
CACCTCTC
+
FFFFFFFF
@A00769:11:HC3HCDRXX:1:2106:8585:29230
CACCTCTC
+
FFFFFFFF
@A00769:11:HC3HCDRXX:1:2106:1325:29277
CACCTCTC
+
FFFFFFFF
@A00769:11:HC3HCDRXX:1:2106:30029:29356
CACCTCTC
+
FFFFFFFF
@A00769:11:HC3HCDRXX:1:2106:25346:29481
CACCTCTC
+
FFFFFFFF
@A00769:11:HC3HCDRXX:1:2106:25798:29481
CACCTCTC
+
FFFFFF:F
@A00769:11:HC3HCDRXX:1:2106:25310:29512
CACCTCTC
+
FFFFFFFF
@A00769:11:HC3HCDRXX:1:2106:11216:29559
CACCTCTC
+
FFFFFFFF
@A00769:11:HC3HCDRXX:1:2106:26096:29590
CACCTCTC
+
FFFFFFFF
@A00769:11:HC3HCDRXX:1:2106:9001:29606
CACCTCTC
+
FFFFFFFF
@A00769:11:HC3HCDRXX:1:2106:4038:29653
CACCTCTC
+
FFFFFFFF
@A00769:11:HC3HCDRXX:1:2106:8874:29669
CACCTCTC
+
FFFFFFFF
@A00769:11:HC3HCDRXX:1:2106:21549:29669
CACCTCTC
+
F,,FFF,:
@A00769:11:HC3HCDRXX:1:2106:12120:29684
CACCTCTC
+
FFFFFFFF
@A00769:11:HC3HCDRXX:1:2106:16152:29716
CACCTCTC
+
FFFFFFFF
@A00769:11:HC3HCDRXX:1:2106:28565:29731
CACCTCTC
+
FFFFFFFF
@A00769:11:HC3HCDRXX:1:2106:10402:29747
CACCTCTC
+
FFFFFFFF
@A00769:11:HC3HCDRXX:1:2106:20446:29763
CACCTCTC
+
FFFFFFFF
@A00769:11:HC3HCDRXX:1:2106:15329:29794
CACCTCTC
+
FFFFFFFF
@A00769:11:HC3HCDRXX:1:2106:24279:29825
CACCTCTC
+
FFFFFFFF
@A00769:11:HC3HCDRXX:1:2106:2519:29841
CACCTCTC
+
FFFFFFFF
@A00769:11:HC3HCDRXX:1:2106:8621:29857
CACCTCTC
+
FFFFFFFF
@A00769:11:HC3HCDRXX:1:2106:6280:29872
CACCTCTC
+
FFFFFFFF
@A00769:11:HC3HCDRXX:1:2106:24017:29872
CACCTCTC
+
FFFFFFFF
@A00769:11:HC3HCDRXX:1:2106:27037:29966
CACCTCTC
+
FFFFFFFF
@A00769:11:HC3HCDRXX:1:2106:2492:30107
CACCTCTC
+
FFFFFFFF
@A00769:11:HC3HCDRXX:1:2106:20139:30138
CACCTCTC
+
FFFFFFFF
@A00769:11:HC3HCDRXX:1:2106:23149:30248
CACCTCTC
+
FFFFFFFF
@A00769:11:HC3HCDRXX:1:2106:2627:30279
CACCTCTC
+
FFFFFFFF
@A00769:11:HC3HCDRXX:1:2106:27353:30295
CACCTCTC
+
FFFFFFFF
@A00769:11:HC3HCDRXX:1:2106:12301:30311
CACCTCTC
+
FFFFFFFF
@A00769:11:HC3HCDRXX:1:2106:2700:30405
CACCTCTC
+
FFFFFFFF
@A00769:11:HC3HCDRXX:1:2106:32723:30483
CACCTCTC
+
FFFFFFFF
@A00769:11:HC3HCDRXX:1:2106:31087:30499
CACCTCTC
+
FFFFFFFF
@A00769:11:HC3HCDRXX:1:2106:22155:30530
CACCTCTC
+
FFFFFFFF
@A00769:11:HC3HCDRXX:1:2106:4716:30545
CACCTCTC
+
FFFFFFFF
@A00769:11:HC3HCDRXX:1:2106:20961:30561
CACCTCTC
+
FFFFFFFF
@A00769:11:HC3HCDRXX:1:2106:2953:30592
CACCTCTC
+
FFFFFFFF
@A00769:11:HC3HCDRXX:1:2106:11415:30592
CACCTCTC
+
FFFFFFFF
@A00769:11:HC3HCDRXX:1:2106:32172:30624
CACCTCTC
+
FFFFFFFF
@A00769:11:HC3HCDRXX:1:2106:11026:30639
CACCTCTC
+
FFFFFFFF
@A00769:11:HC3HCDRXX:1:2106:27769:30639
CACCTCTC
+
FFFFFFFF
@A00769:11:HC3HCDRXX:1:2106:2121:30718
CACCTCTC
+
FFFFFFF:
@A00769:11:HC3HCDRXX:1:2106:7129:30780
CACCTCTC
+
FFFFFFFF
@A00769:11:HC3HCDRXX:1:2106:30373:30796
CACCTCTC
+
FFFFFFFF
@A00769:11:HC3HCDRXX:1:2106:30201:30812
CACCTCTC
+
FFFFFFFF
@A00769:11:HC3HCDRXX:1:2106:28149:30859
CACCTCTC
+
FFFFFFFF
@A00769:11:HC3HCDRXX:1:2106:32759:30859
CACCTCTC
+
FFFFFFFF
@A00769:11:HC3HCDRXX:1:2106:10077:30874
CACCTCTC
+
FFFFFFFF
@A00769:11:HC3HCDRXX:1:2106:24930:30890
CACCTCTC
+
FFFFFFFF
@A00769:11:HC3HCDRXX:1:2106:24849:30937
CACCTCTC
+
FFFFFFFF
@A00769:11:HC3HCDRXX:1:2106:3450:30953
CACCTCTC
+
FFFFFFFF
@A00769:11:HC3HCDRXX:1:2106:5348:30984
CACCTCTC
+
FFFFFFFF
@A00769:11:HC3HCDRXX:1:2106:3766:31031
CACCTCTC
+
FFFFFFFF
@A00769:11:HC3HCDRXX:1:2106:22227:31031
CACCTCTC
+
FFFFFFFF
@A00769:11:HC3HCDRXX:1:2106:27344:31031
CACCTCTC
+
FFFFFFFF
@A00769:11:HC3HCDRXX:1:2106:32859:31031
CACCTCTC
+
FFFFFFFF
@A00769:11:HC3HCDRXX:1:2106:4942:31062
CACCTCTC
+
FFFFFFFF
@A00769:11:HC3HCDRXX:1:2106:9986:31062
CACCTCTC
+
FFFFFFFF
@A00769:11:HC3HCDRXX:1:2106:6262:31093
CACCTCTC
+
FFFFFFFF
@A00769:11:HC3HCDRXX:1:2106:13123:31172
CACCTCTC
+
FFFFFFFF
@A00769:11:HC3HCDRXX:1:2106:18358:31187
CACCTCTC
+
FF:FFFFF
@A00769:11:HC3HCDRXX:1:2106:12545:31297
CACCTCTC
+
FFFF:FFF
@A00769:11:HC3HCDRXX:1:2106:27516:31328
CACCTCTC
+
FFFFFFFF
@A00769:11:HC3HCDRXX:1:2106:10330:31344
CACCTCTC
+
FFFF:FFF
@A00769:11:HC3HCDRXX:1:2106:20085:31391
CACCTCTC
+
FFFFFFFF
@A00769:11:HC3HCDRXX:1:2106:2709:31516
CACCTCTC
+
FFFFFFFF
@A00769:11:HC3HCDRXX:1:2106:27127:31532
CACCTCTC
+
:FF:F:FF
@A00769:11:HC3HCDRXX:1:2106:15139:31563
CACCTCTC
+
FFFFFFFF
@A00769:11:HC3HCDRXX:1:2106:29740:31579
CACCTCTC
+
FFFFFFFF
@A00769:11:HC3HCDRXX:1:2106:10095:31594
CACCTCTC
+
FFFFFFFF
@A00769:11:HC3HCDRXX:1:2106:16875:31594
CACCTCTC
+
:FFFFFFF
@A00769:11:HC3HCDRXX:1:2106:12662:31626
CACCTCTC
+
FFFFFFFF
@A00769:11:HC3HCDRXX:1:2106:22525:31641
CACCTCTC
+
FFFFF,FF
@A00769:11:HC3HCDRXX:1:2106:18014:31657
CACCTCTC
+
FFFFFFFF
@A00769:11:HC3HCDRXX:1:2106:14805:31735
CACCTCTC
+
FFFFFFFF
@A00769:11:HC3HCDRXX:1:2106:29026:31814
CACCTCTC
+
FFFFFFFF
@A00769:11:HC3HCDRXX:1:2106:1551:31829
CACCTCTC
+
FFFFFFFF
@A00769:11:HC3HCDRXX:1:2106:30327:31939
CACCTCTC
+
FFF,FF,F
@A00769:11:HC3HCDRXX:1:2106:30535:31955
CACCTCTC
+
FFFFFFFF
@A00769:11:HC3HCDRXX:1:2106:22697:31970
CACCTCTC
+
FFFFFFFF
@A00769:11:HC3HCDRXX:1:2106:2148:31986
CACCTCTC
+
FFFFFFFF
@A00769:11:HC3HCDRXX:1:2106:2835:32017
CACCTCTC
+
FFFFFFFF
@A00769:11:HC3HCDRXX:1:2106:30915:32017
CACCTCTC
+
FFFFFFFF
@A00769:11:HC3HCDRXX:1:2106:6397:32049
CACCTCTC
+
FFFFFFFF
@A00769:11:HC3HCDRXX:1:2106:10276:32095
CACCTCTC
+
FFFFFFFF
@A00769:11:HC3HCDRXX:1:2106:11216:32095
CACCTCTC
+
FFFFFFFF
@A00769:11:HC3HCDRXX:1:2106:30228:32142
CACCTCTC
+
FFFFFFFF
@A00769:11:HC3HCDRXX:1:2106:23194:32174
CACCTCTC
+
FFFFFFFF
@A00769:11:HC3HCDRXX:1:2106:11840:32268
CACCTCTC
+
FFFFFFFF
@A00769:11:HC3HCDRXX:1:2106:8703:32377
CACCTCTC
+
FFFFFFFF
@A00769:11:HC3HCDRXX:1:2106:19370:32377
CACCTCTC
+
:FF:F:F:
@A00769:11:HC3HCDRXX:1:2106:4535:32393
CACCTCTC
+
FFFFFFFF
@A00769:11:HC3HCDRXX:1:2106:25292:32424
CACCTCTC
+
FFFFFFFF
@A00769:11:HC3HCDRXX:1:2106:3911:32440
CACCTCTC
+
FFFFFFFF
@A00769:11:HC3HCDRXX:1:2106:32705:32456
CACCTCTC
+
FFFF:FFF
@A00769:11:HC3HCDRXX:1:2106:30626:32487
CACCTCTC
+
FFFFFFFF
@A00769:11:HC3HCDRXX:1:2106:4345:32534
CACCTCTC
+
FFFFFFFF
@A00769:11:HC3HCDRXX:1:2106:13078:32628
CACCTCTC
+
FFFFFFFF
@A00769:11:HC3HCDRXX:1:2106:27073:32628
CACCTCTC
+
,FFFFFF:
@A00769:11:HC3HCDRXX:1:2106:25256:32643
CACCTCTC
+
FFFFFFFF
@A00769:11:HC3HCDRXX:1:2106:4616:32690
CACCTCTC
+
FFFFFFFF
@A00769:11:HC3HCDRXX:1:2106:15022:32706
CACCTCTC
+
FFFFFFFF
@A00769:11:HC3HCDRXX:1:2106:28131:32769
CACCTCTC
+
FFFFFFFF
@A00769:11:HC3HCDRXX:1:2106:30825:32769
CACCTCTC
+
FFFFFFFF
@A00769:11:HC3HCDRXX:1:2106:25916:32784
CACCTCTC
+
FFFFFFFF
@A00769:11:HC3HCDRXX:1:2106:12807:32847
CACCTCTC
+
FFFFFF,F
@A00769:11:HC3HCDRXX:1:2106:19099:32878
CACCTCTC
+
FFFFFFFF
@A00769:11:HC3HCDRXX:1:2106:2636:32925
CACCTCTC
+
FFFFFFFF
@A00769:11:HC3HCDRXX:1:2106:25861:32941
CACCTCTC
+
FFFFFFFF
@A00769:11:HC3HCDRXX:1:2106:31051:33066
CACCTCTC
+
FFFFFFFF
@A00769:11:HC3HCDRXX:1:2106:5457:33082
CACCTCTC
+
FFFFFFFF
@A00769:11:HC3HCDRXX:1:2106:30942:33098
CACCTCTC
+
FFFFFFFF
@A00769:11:HC3HCDRXX:1:2106:28501:33317
CACCTCTC
+
FFFFFFFF
@A00769:11:HC3HCDRXX:1:2106:28510:33364
CACCTCTC
+
FFFFFFFF
@A00769:11:HC3HCDRXX:1:2106:31277:33364
CACCTCTC
+
FFFFFFFF
@A00769:11:HC3HCDRXX:1:2106:12707:33458
CACCTCTC
+
FFFFFFFF
@A00769:11:HC3HCDRXX:1:2106:14009:33458
CACCTCTC
+
FFFFFFFF
@A00769:11:HC3HCDRXX:1:2106:6596:33489
CACCTCTC
+
FFFFFFFF
@A00769:11:HC3HCDRXX:1:2106:18747:33489
CACCTCTC
+
FFFFFFFF
@A00769:11:HC3HCDRXX:1:2106:3676:33505
CACCTCTC
+
FFFFFFFF
@A00769:11:HC3HCDRXX:1:2106:4273:33505
CACCTCTC
+
FFFFFFFF
@A00769:11:HC3HCDRXX:1:2106:14724:33505
CACCTCTC
+
FFFFFFFF
@A00769:11:HC3HCDRXX:1:2106:11749:33520
CACCTCTC
+
FFFFFFFF
@A00769:11:HC3HCDRXX:1:2106:5050:33567
CACCTCTC
+
FFFFFFFF
@A00769:11:HC3HCDRXX:1:2106:20482:33583
CACCTCTC
+
FF,,FF,F
@A00769:11:HC3HCDRXX:1:2106:32786:33599
CACCTCTC
+
FFFFFFFF
@A00769:11:HC3HCDRXX:1:2106:26567:33661
CACCTCTC
+
FFFFFFFF
@A00769:11:HC3HCDRXX:1:2106:1235:33755
CACCTCTC
+
FFFFFFFF
@A00769:11:HC3HCDRXX:1:2106:8467:33755
CACCTCTC
+
FFFFFFFF
@A00769:11:HC3HCDRXX:1:2106:8314:33771
CACCTCTC
+
F:FF:FFF
@A00769:11:HC3HCDRXX:1:2106:8965:33771
CACCTCTC
+
FFFFFFFF
@A00769:11:HC3HCDRXX:1:2106:16468:33771
CACCTCTC
+
FFFFFFFF
@A00769:11:HC3HCDRXX:1:2106:26033:33771
CACCTCTC
+
FFFFFFFF
@A00769:11:HC3HCDRXX:1:2106:15474:33927
CACCTCTC
+
FFFFFFFF
@A00769:11:HC3HCDRXX:1:2106:14552:33990
CACCTCTC
+
FFFFFFFF
@A00769:11:HC3HCDRXX:1:2106:2745:34021
CACCTCTC
+
FFFFFFFF
@A00769:11:HC3HCDRXX:1:2106:28094:34209
CACCTCTC
+
FFFFFFFF
@A00769:11:HC3HCDRXX:1:2106:17273:34225
CACCTCTC
+
FFFFFF:F
@A00769:11:HC3HCDRXX:1:2106:2754:34287
CACCTCTC
+
FFFFFFFF
@A00769:11:HC3HCDRXX:1:2106:26775:34460
CACCTCTC
+
FFFFFFFF
@A00769:11:HC3HCDRXX:1:2106:31042:34522
CACCTCTC
+
FFFFFFFF
@A00769:11:HC3HCDRXX:1:2106:28411:34569
CACCTCTC
+
FFFFFFFF
@A00769:11:HC3HCDRXX:1:2106:25328:34679
CACCTCTC
+
FFF:::FF
@A00769:11:HC3HCDRXX:1:2106:14778:34726
CACCTCTC
+
FFFFFFFF
@A00769:11:HC3HCDRXX:1:2106:29912:34726
CACCTCTC
+
FF:FFFFF
@A00769:11:HC3HCDRXX:1:2106:15465:34788
CACCTCTC
+
FFF,FF,,
@A00769:11:HC3HCDRXX:1:2106:17418:34788
CACCTCTC
+
FFFFFFFF
@A00769:11:HC3HCDRXX:1:2106:27896:34804
CACCTCTC
+
FFFFFFFF
@A00769:11:HC3HCDRXX:1:2106:31358:34882
CACCTCTC
+
FFFFFF:F
@A00769:11:HC3HCDRXX:1:2106:32633:34961
CACCTCTC
+
FFFFFFFF
@A00769:11:HC3HCDRXX:1:2106:9435:34992
CACCTCTC
+
FF::FFFF
@A00769:11:HC3HCDRXX:1:2106:7274:35008
CACCTCTC
+
FFF,:FF:
@A00769:11:HC3HCDRXX:1:2106:4255:35070
CACCTCTC
+
FFFFFFFF
@A00769:11:HC3HCDRXX:1:2106:8811:35070
CACCTCTC
+
:FFFFFFF
@A00769:11:HC3HCDRXX:1:2106:17797:35070
CACCTCTC
+
FFFFFF:F
@A00769:11:HC3HCDRXX:1:2106:22182:35086
CACCTCTC
+
FFFFFFFF
@A00769:11:HC3HCDRXX:1:2106:31340:35133
CACCTCTC
+
FFFFFF:F
@A00769:11:HC3HCDRXX:1:2106:30843:35149
CACCTCTC
+
FFFFFFFF
@A00769:11:HC3HCDRXX:1:2106:32407:35227
CACCTCTC
+
FFFFFFFF
@A00769:11:HC3HCDRXX:1:2106:8775:35258
CACCTCTC
+
FFFFFFFF
@A00769:11:HC3HCDRXX:1:2106:4354:35274
CACCTCTC
+
FFFFFFFF
@A00769:11:HC3HCDRXX:1:2106:21043:35399
CACCTCTC
+
FFFFFFFF
@A00769:11:HC3HCDRXX:1:2106:6397:35462
CACCTCTC
+
FFFFFFFF
@A00769:11:HC3HCDRXX:1:2106:22706:35524
CACCTCTC
+
FFFFFFFF
@A00769:11:HC3HCDRXX:1:2106:30409:35556
CACCTCTC
+
FFFFFFFF
@A00769:11:HC3HCDRXX:1:2106:3188:35603
CACCTCTC
+
FFFFFFFF
@A00769:11:HC3HCDRXX:1:2106:26693:35665
CACCTCTC
+
FFFFFFFF
@A00769:11:HC3HCDRXX:1:2106:32226:35665
CACCTCTC
+
FFFFFFFF
@A00769:11:HC3HCDRXX:1:2106:14507:35697
CACCTCTC
+
FFFFFFFF
@A00769:11:HC3HCDRXX:1:2106:9091:35744
CACCTCTC
+
FFFFFFFF
@A00769:11:HC3HCDRXX:1:2106:17336:35775
CACCTCTC
+
FFFFFFFF
@A00769:11:HC3HCDRXX:1:2106:30110:35853
CACCTCTC
+
FFFFFFFF
@A00769:11:HC3HCDRXX:1:2106:15031:35884
CACCTCTC
+
FFFFFFFF
@A00769:11:HC3HCDRXX:1:2106:5584:35994
CACCTCTC
+
FFFFFFFF
@A00769:11:HC3HCDRXX:1:2106:22453:36151
CACCTCTC
+
FFFFFFFF
@A00769:11:HC3HCDRXX:1:2106:3179:36182
CACCTCTC
+
FFFFFFFF
@A00769:11:HC3HCDRXX:1:2106:3911:36198
CACCTCTC
+
FFFFFFFF
@A00769:11:HC3HCDRXX:1:2106:3351:36292
CACCTCTC
+
FFFFFFFF
@A00769:11:HC3HCDRXX:1:2106:18810:36292
CACCTCTC
+
FFFFFFFF
@A00769:11:HC3HCDRXX:1:2106:2248:36323
CACCTCTC
+
FFFFFFFF
@A00769:11:HC3HCDRXX:1:2106:14787:36338
CACCTCTC
+
FFFFFFFF
@A00769:11:HC3HCDRXX:1:2106:28754:36385
CACCTCTC
+
FFFFFFFF
@A00769:11:HC3HCDRXX:1:2106:11840:36401
CACCTCTC
+
FFFFFFFF
@A00769:11:HC3HCDRXX:1:2106:20528:36448
CACCTCTC
+
FFFFFFFF
@A00769:11:HC3HCDRXX:1:2106:6334:36479
CACCTCTC
+
FFFFFFFF
@A00769:11:HC3HCDRXX:1:2106:7401:36542
CACCTCTC
+
FFFFFFFF
@A00769:11:HC3HCDRXX:1:2106:2772:36699
CACCTCTC
+
FFFFFFFF
@A00769:11:HC3HCDRXX:1:2106:20618:36824
CACCTCTC
+
FFFFFFFF
@A00769:11:HC3HCDRXX:1:2106:26458:36855
CACCTCTC
+
FFFFFFFF
@A00769:11:HC3HCDRXX:1:2106:1895:36902
CACCTCTC
+
F:FFFFFF
@A00769:11:HC3HCDRXX:1:2106:26603:36949
CACCTCTC
+
FFFFFFFF
@A00769:11:HC3HCDRXX:1:2106:16387:37012
CACCTCTC
+
FFFFFFFF
@A00769:11:HC3HCDRXX:1:2107:11234:1031
CACCTCTC
+
FFFFFFFF
@A00769:11:HC3HCDRXX:1:2107:21025:1110
CACCTCTC
+
FFFFFFFF
@A00769:11:HC3HCDRXX:1:2107:30789:1110
CACCTCTC
+
FFFFFFFF
@A00769:11:HC3HCDRXX:1:2107:4571:1204
CACCTCTC
+
FFFFFFFF
@A00769:11:HC3HCDRXX:1:2107:28384:1204
CACCTCTC
+
FFFFFFFF
@A00769:11:HC3HCDRXX:1:2107:16532:1219
CACCTCTC
+
FFFFFFFF
@A00769:11:HC3HCDRXX:1:2107:22263:1313
CACCTCTC
+
FFFFFFFF
@A00769:11:HC3HCDRXX:1:2107:5547:1329
CACCTCTC
+
,F,FF,F,
@A00769:11:HC3HCDRXX:1:2107:29713:1376
CACCTCTC
+
FFFFFFFF
@A00769:11:HC3HCDRXX:1:2107:1072:1438
CACCTCTC
+
FFFFFFFF
@A00769:11:HC3HCDRXX:1:2107:10203:1438
CACCTCTC
+
FFFFFFFF
@A00769:11:HC3HCDRXX:1:2107:26892:1438
CACCTCTC
+
FFFFFFFF
@A00769:11:HC3HCDRXX:1:2107:10077:1470
CACCTCTC
+
FFFFFF:F
@A00769:11:HC3HCDRXX:1:2107:24144:1470
CACCTCTC
+
FFFF::F:
@A00769:11:HC3HCDRXX:1:2107:9995:1485
CACCTCTC
+
FFFFFFFF
@A00769:11:HC3HCDRXX:1:2107:3595:1517
CACCTCTC
+
FFFFFFFF
@A00769:11:HC3HCDRXX:1:2107:32850:1517
CACCTCTC
+
FFFFFFFF
@A00769:11:HC3HCDRXX:1:2107:24053:1564
CACCTCTC
+
FFFFFFFF
@A00769:11:HC3HCDRXX:1:2107:15908:1673
CACCTCTC
+
FFFFFFFF
@A00769:11:HC3HCDRXX:1:2107:18023:1705
CACCTCTC
+
FFFFFFFF
@A00769:11:HC3HCDRXX:1:2107:21070:1752
CACCTCTC
+
FFFFFFFF
@A00769:11:HC3HCDRXX:1:2107:30020:1752
CACCTCTC
+
FFFFFFFF
@A00769:11:HC3HCDRXX:1:2107:14154:1767
CACCTCTC
+
FFFFFFFF
@A00769:11:HC3HCDRXX:1:2107:31584:1861
CACCTCTC
+
FFFFFFFF
@A00769:11:HC3HCDRXX:1:2107:19587:1908
CACCTCTC
+
FFFFFFFF
@A00769:11:HC3HCDRXX:1:2107:9697:1939
CACCTCTC
+
,FF,:FFF
@A00769:11:HC3HCDRXX:1:2107:28483:1939
CACCTCTC
+
FFFFFFFF
@A00769:11:HC3HCDRXX:1:2107:7554:1955
CACCTCTC
+
FFFFFFFF
@A00769:11:HC3HCDRXX:1:2107:4119:1986
CACCTCTC
+
FFFFFFFF
@A00769:11:HC3HCDRXX:1:2107:13801:2033
CACCTCTC
+
FFFFFFFF
@A00769:11:HC3HCDRXX:1:2107:30065:2174
CACCTCTC
+
FFFFFFFF
@A00769:11:HC3HCDRXX:1:2107:6054:2206
CACCTCTC
+
FFFFFFFF
@A00769:11:HC3HCDRXX:1:2107:28908:2206
CACCTCTC
+
FFFFFFFF
@A00769:11:HC3HCDRXX:1:2107:13449:2268
CACCTCTC
+
F:FFFFFF
@A00769:11:HC3HCDRXX:1:2107:27227:2268
CACCTCTC
+
FFFFFF:F
@A00769:11:HC3HCDRXX:1:2107:30734:2300
CACCTCTC
+
FFFFFFFF
@A00769:11:HC3HCDRXX:1:2107:32723:2394
CACCTCTC
+
FFFFFFFF
@A00769:11:HC3HCDRXX:1:2107:19144:2425
CACCTCTC
+
FFFFFFFF
@A00769:11:HC3HCDRXX:1:2107:9706:2456
CACCTCTC
+
FFFFFFFF
@A00769:11:HC3HCDRXX:1:2107:11017:2503
CACCTCTC
+
FFFFFFFF
@A00769:11:HC3HCDRXX:1:2107:15619:2550
CACCTCTC
+
FFFFFFFF
@A00769:11:HC3HCDRXX:1:2107:18466:2597
CACCTCTC
+
FFFFF:F:
@A00769:11:HC3HCDRXX:1:2107:7889:2628
CACCTCTC
+
FFFFFFFF
@A00769:11:HC3HCDRXX:1:2107:28302:2660
CACCTCTC
+
FFFFFFFF
@A00769:11:HC3HCDRXX:1:2107:19298:2691
CACCTCTC
+
FFFFFFFF
@A00769:11:HC3HCDRXX:1:2107:12427:2722
CACCTCTC
+
FFFFFF:F
@A00769:11:HC3HCDRXX:1:2107:20754:2738
CACCTCTC
+
FF:FFFFF
@A00769:11:HC3HCDRXX:1:2107:2781:2769
CACCTCTC
+
FFFFFFFF
@A00769:11:HC3HCDRXX:1:2107:32886:2769
CACCTCTC
+
FFFFFFFF
@A00769:11:HC3HCDRXX:1:2107:31448:2816
CACCTCTC
+
FFFFFFFF
@A00769:11:HC3HCDRXX:1:2107:24243:2832
CACCTCTC
+
FFFFFFFF
@A00769:11:HC3HCDRXX:1:2107:32407:2848
CACCTCTC
+
FFFFFFFF
@A00769:11:HC3HCDRXX:1:2107:30517:2863
CACCTCTC
+
FFFFFFFF
@A00769:11:HC3HCDRXX:1:2107:19108:3051
CACCTCTC
+
FFFFFFFF
@A00769:11:HC3HCDRXX:1:2107:22643:3067
CACCTCTC
+
FFFFFFFF
@A00769:11:HC3HCDRXX:1:2107:17951:3082
CACCTCTC
+
FFFFFFFF
@A00769:11:HC3HCDRXX:1:2107:18620:3145
CACCTCTC
+
FFFFFFFF
@A00769:11:HC3HCDRXX:1:2107:9308:3239
CACCTCTC
+
FFFFFFFF
@A00769:11:HC3HCDRXX:1:2107:6135:3255
CACCTCTC
+
FFFFFFFF
@A00769:11:HC3HCDRXX:1:2107:9842:3380
CACCTCTC
+
FFFFFFFF
@A00769:11:HC3HCDRXX:1:2107:15555:3411
CACCTCTC
+
FFFFFFFF
@A00769:11:HC3HCDRXX:1:2107:25509:3458
CACCTCTC
+
FFFFFFFF
@A00769:11:HC3HCDRXX:1:2107:17318:3583
CACCTCTC
+
FFFFFFFF
@A00769:11:HC3HCDRXX:1:2107:26603:3599
CACCTCTC
+
FFFFFFFF
@A00769:11:HC3HCDRXX:1:2107:26196:3615
CACCTCTC
+
FFFFFFFF
@A00769:11:HC3HCDRXX:1:2107:26729:3630
CACCTCTC
+
FFFFFFFF
@A00769:11:HC3HCDRXX:1:2107:8350:3740
CACCTCTC
+
FFFFFFFF
@A00769:11:HC3HCDRXX:1:2107:5448:3756
CACCTCTC
+
FF:FFFFF
@A00769:11:HC3HCDRXX:1:2107:13874:3756
CACCTCTC
+
FFFF:FFF
@A00769:11:HC3HCDRXX:1:2107:6831:3834
CACCTCTC
+
FFFF:FFF
@A00769:11:HC3HCDRXX:1:2107:11948:3928
CACCTCTC
+
FFFFFFFF
@A00769:11:HC3HCDRXX:1:2107:17273:3944
CACCTCTC
+
FFFFFFFF
@A00769:11:HC3HCDRXX:1:2107:3378:3959
CACCTCTC
+
FFFFFFFF
@A00769:11:HC3HCDRXX:1:2107:14208:3959
CACCTCTC
+
FFFFFFFF
@A00769:11:HC3HCDRXX:1:2107:29767:3975
CACCTCTC
+
FFFFFFFF
@A00769:11:HC3HCDRXX:1:2107:8504:4100
CACCTCTC
+
FFFFFFFF
@A00769:11:HC3HCDRXX:1:2107:25455:4147
CACCTCTC
+
FFFFFFFF
@A00769:11:HC3HCDRXX:1:2107:30789:4210
CACCTCTC
+
FFFFFFFF
@A00769:11:HC3HCDRXX:1:2107:27371:4272
CACCTCTC
+
FFFFFFFF
@A00769:11:HC3HCDRXX:1:2107:10655:4288
CACCTCTC
+
FFFFFFFF
@A00769:11:HC3HCDRXX:1:2107:19479:4351
CACCTCTC
+
FFFFFFFF
@A00769:11:HC3HCDRXX:1:2107:9408:4382
CACCTCTC
+
FFFFFFFF
@A00769:11:HC3HCDRXX:1:2107:31078:4398
CACCTCTC
+
FFFFFFFF
@A00769:11:HC3HCDRXX:1:2107:24397:4476
CACCTCTC
+
FF,F,F:F
@A00769:11:HC3HCDRXX:1:2107:13250:4492
CACCTCTC
+
FFFFFFFF
@A00769:11:HC3HCDRXX:1:2107:2962:4523
CACCTCTC
+
FFFFFFF:
@A00769:11:HC3HCDRXX:1:2107:21251:4539
CACCTCTC
+
FFFFFFFF
@A00769:11:HC3HCDRXX:1:2107:6867:4554
CACCTCTC
+
FFFFFFFF
@A00769:11:HC3HCDRXX:1:2107:20265:4554
CACCTCTC
+
FFFFFFFF
@A00769:11:HC3HCDRXX:1:2107:1136:4679
CACCTCTC
+
FFFFFFFF
@A00769:11:HC3HCDRXX:1:2107:32344:4679
CACCTCTC
+
FFFFFFFF
@A00769:11:HC3HCDRXX:1:2107:29396:4711
CACCTCTC
+
FFFFFFFF
@A00769:11:HC3HCDRXX:1:2107:32597:4711
CACCTCTC
+
FFFFFFFF
@A00769:11:HC3HCDRXX:1:2107:1759:4758
CACCTCTC
+
FFFFFFFF
@A00769:11:HC3HCDRXX:1:2107:4996:4758
CACCTCTC
+
FFFFFFFF
@A00769:11:HC3HCDRXX:1:2107:3558:4773
CACCTCTC
+
FFFFFFFF
@A00769:11:HC3HCDRXX:1:2107:20139:4773
CACCTCTC
+
,FFFFFFF
@A00769:11:HC3HCDRXX:1:2107:6008:4789
CACCTCTC
+
FFFFFFFF
@A00769:11:HC3HCDRXX:1:2107:12129:4805
CACCTCTC
+
FFFFFFFF
@A00769:11:HC3HCDRXX:1:2107:28926:4805
CACCTCTC
+
FFFFFFFF
@A00769:11:HC3HCDRXX:1:2107:4146:4852
CACCTCTC
+
FFFFFFFF
@A00769:11:HC3HCDRXX:1:2107:27588:4930
CACCTCTC
+
FFFFFFFF
@A00769:11:HC3HCDRXX:1:2107:14362:4946
CACCTCTC
+
FFFFFFFF
@A00769:11:HC3HCDRXX:1:2107:13304:4993
CACCTCTC
+
FFFFFFFF
@A00769:11:HC3HCDRXX:1:2107:17535:5024
CACCTCTC
+
FFFFFFFF
@A00769:11:HC3HCDRXX:1:2107:3016:5055
CACCTCTC
+
FFFFFFFF
@A00769:11:HC3HCDRXX:1:2107:3956:5055
CACCTCTC
+
FFFFFFFF
@A00769:11:HC3HCDRXX:1:2107:4698:5149
CACCTCTC
+
FFFFFFFF
@A00769:11:HC3HCDRXX:1:2107:5692:5149
CACCTCTC
+
FFFFFFFF
@A00769:11:HC3HCDRXX:1:2107:26883:5212
CACCTCTC
+
FFFFFFFF
@A00769:11:HC3HCDRXX:1:2107:29188:5228
CACCTCTC
+
FFFFFFFF
@A00769:11:HC3HCDRXX:1:2107:29405:5259
CACCTCTC
+
FFFFFFFF
@A00769:11:HC3HCDRXX:1:2107:29225:5353
CACCTCTC
+
FFFFFFFF
@A00769:11:HC3HCDRXX:1:2107:18692:5462
CACCTCTC
+
FFFFFFFF
@A00769:11:HC3HCDRXX:1:2107:30192:5462
CACCTCTC
+
FFFFFFFF
@A00769:11:HC3HCDRXX:1:2107:4978:5541
CACCTCTC
+
FFFFFFFF
@A00769:11:HC3HCDRXX:1:2107:2465:5603
CACCTCTC
+
FFFFFFFF
@A00769:11:HC3HCDRXX:1:2107:13964:5635
CACCTCTC
+
FFFFFFFF
@A00769:11:HC3HCDRXX:1:2107:2446:5697
CACCTCTC
+
FFFFFFFF
@A00769:11:HC3HCDRXX:1:2107:1380:5729
CACCTCTC
+
FFFFFFFF
@A00769:11:HC3HCDRXX:1:2107:23755:5901
CACCTCTC
+
FFFFFFFF
@A00769:11:HC3HCDRXX:1:2107:32307:5963
CACCTCTC
+
FFFFFFFF
@A00769:11:HC3HCDRXX:1:2107:31611:5979
CACCTCTC
+
FFFFFFFF
@A00769:11:HC3HCDRXX:1:2107:2374:6010
CACCTCTC
+
FFFFFFFF
@A00769:11:HC3HCDRXX:1:2107:4453:6010
CACCTCTC
+
FFFFFFFF
@A00769:11:HC3HCDRXX:1:2107:12726:6057
CACCTCTC
+
FFFFFFFF
@A00769:11:HC3HCDRXX:1:2107:13196:6089
CACCTCTC
+
FFFFFFFF
@A00769:11:HC3HCDRXX:1:2107:29487:6120
CACCTCTC
+
FFFFFFFF
@A00769:11:HC3HCDRXX:1:2107:13277:6198
CACCTCTC
+
FFFFFFFF
@A00769:11:HC3HCDRXX:1:2107:30101:6245
CACCTCTC
+
FFFFFFFF
@A00769:11:HC3HCDRXX:1:2107:3260:6261
CACCTCTC
+
FFFFFFFF
@A00769:11:HC3HCDRXX:1:2107:5909:6277
CACCTCTC
+
FFFFFFFF
@A00769:11:HC3HCDRXX:1:2107:32253:6277
CACCTCTC
+
FFFFFFFF
@A00769:11:HC3HCDRXX:1:2107:31476:6308
CACCTCTC
+
FFFFFFFF
@A00769:11:HC3HCDRXX:1:2107:19352:6417
CACCTCTC
+
,FFFFFFF
@A00769:11:HC3HCDRXX:1:2107:13105:6433
CACCTCTC
+
FFFFFFFF
@A00769:11:HC3HCDRXX:1:2107:24361:6511
CACCTCTC
+
FFFFFFFF
@A00769:11:HC3HCDRXX:1:2107:4119:6527
CACCTCTC
+
FFFFFFFF
@A00769:11:HC3HCDRXX:1:2107:19072:6558
CACCTCTC
+
FFFFFFFF
@A00769:11:HC3HCDRXX:1:2107:16125:6590
CACCTCTC
+
FFFFFFFF
@A00769:11:HC3HCDRXX:1:2107:11397:6637
CACCTCTC
+
FFFFFFFF
@A00769:11:HC3HCDRXX:1:2107:10619:6699
CACCTCTC
+
FFFFFFFF
@A00769:11:HC3HCDRXX:1:2107:16721:6778
CACCTCTC
+
FFFFFFFF
@A00769:11:HC3HCDRXX:1:2107:32551:6793
CACCTCTC
+
FFFFFFFF
@A00769:11:HC3HCDRXX:1:2107:9100:6856
CACCTCTC
+
FFFFFFFF
@A00769:11:HC3HCDRXX:1:2107:31955:6887
CACCTCTC
+
FFFFFF:F
@A00769:11:HC3HCDRXX:1:2107:14868:6918
CACCTCTC
+
FFFFFFFF
@A00769:11:HC3HCDRXX:1:2107:25907:6965
CACCTCTC
+
FFFFFFFF
@A00769:11:HC3HCDRXX:1:2107:6334:6981
CACCTCTC
+
FFFFFFFF
@A00769:11:HC3HCDRXX:1:2107:6506:6997
CACCTCTC
+
FFFFFFFF
@A00769:11:HC3HCDRXX:1:2107:17535:6997
CACCTCTC
+
:FFF:F:F
@A00769:11:HC3HCDRXX:1:2107:23484:6997
CACCTCTC
+
FFFFFFFF
@A00769:11:HC3HCDRXX:1:2107:28754:7012
CACCTCTC
+
FFFFFFFF
@A00769:11:HC3HCDRXX:1:2107:4227:7028
CACCTCTC
+
FFFFFFFF
@A00769:11:HC3HCDRXX:1:2107:25012:7075
CACCTCTC
+
FFFFFFFF
@A00769:11:HC3HCDRXX:1:2107:30852:7075
CACCTCTC
+
FFFFFFFF
@A00769:11:HC3HCDRXX:1:2107:4869:7169
CACCTCTC
+
FFFFFFFF
@A00769:11:HC3HCDRXX:1:2107:16776:7216
CACCTCTC
+
FFFFFFFF
@A00769:11:HC3HCDRXX:1:2107:32090:7216
CACCTCTC
+
FFFFFFFF
@A00769:11:HC3HCDRXX:1:2107:7563:7294
CACCTCTC
+
FFFFFFFF
@A00769:11:HC3HCDRXX:1:2107:6813:7310
CACCTCTC
+
FFFFFFFF
@A00769:11:HC3HCDRXX:1:2107:14570:7310
CACCTCTC
+
FFFFFFFF
@A00769:11:HC3HCDRXX:1:2107:7563:7357
CACCTCTC
+
FFFFFFFF
@A00769:11:HC3HCDRXX:1:2107:13810:7373
CACCTCTC
+
FFFFFFFF
@A00769:11:HC3HCDRXX:1:2107:8160:7482
CACCTCTC
+
FFFF:FFF
@A00769:11:HC3HCDRXX:1:2107:30987:7529
CACCTCTC
+
FFFFFFFF
@A00769:11:HC3HCDRXX:1:2107:24813:7545
CACCTCTC
+
FFFFFFFF
@A00769:11:HC3HCDRXX:1:2107:18050:7639
CACCTCTC
+
FFFFFFFF
@A00769:11:HC3HCDRXX:1:2107:5873:7654
CACCTCTC
+
FFFFFFFF
@A00769:11:HC3HCDRXX:1:2107:27416:7670
CACCTCTC
+
FFFFFFFF
@A00769:11:HC3HCDRXX:1:2107:19877:7701
CACCTCTC
+
FFFFFFFF
@A00769:11:HC3HCDRXX:1:2107:2582:7717
CACCTCTC
+
FFF:FFF:
@A00769:11:HC3HCDRXX:1:2107:19162:7748
CACCTCTC
+
FFFFFFFF
@A00769:11:HC3HCDRXX:1:2107:13702:7780
CACCTCTC
+
FF,F:FFF
@A00769:11:HC3HCDRXX:1:2107:32000:7780
CACCTCTC
+
FFF,:FF,
@A00769:11:HC3HCDRXX:1:2107:28537:7795
CACCTCTC
+
FFFFFFFF
@A00769:11:HC3HCDRXX:1:2107:13178:7874
CACCTCTC
+
FFFF,FFF
@A00769:11:HC3HCDRXX:1:2107:17761:7889
CACCTCTC
+
FFFFFFFF
@A00769:11:HC3HCDRXX:1:2107:16278:7921
CACCTCTC
+
FFFFFFFF
@A00769:11:HC3HCDRXX:1:2107:10601:7952
CACCTCTC
+
FFFFFFFF
@A00769:11:HC3HCDRXX:1:2107:27950:7968
CACCTCTC
+
FF:FFFFF
@A00769:11:HC3HCDRXX:1:2107:25934:8046
CACCTCTC
+
FFF:FFFF
@A00769:11:HC3HCDRXX:1:2107:31494:8061
CACCTCTC
+
FFFFFFFF
@A00769:11:HC3HCDRXX:1:2107:28763:8187
CACCTCTC
+
FFFFFFFF
@A00769:11:HC3HCDRXX:1:2107:29441:8296
CACCTCTC
+
FFFFFFFF
@A00769:11:HC3HCDRXX:1:2107:4698:8343
CACCTCTC
+
FFFFFFFF
@A00769:11:HC3HCDRXX:1:2107:2220:8437
CACCTCTC
+
FFFFFFFF
@A00769:11:HC3HCDRXX:1:2107:25129:8437
CACCTCTC
+
FFFFFFFF
@A00769:11:HC3HCDRXX:1:2107:16966:8453
CACCTCTC
+
FFFFFFFF
@A00769:11:HC3HCDRXX:1:2107:22073:8500
CACCTCTC
+
FFFFFFFF
@A00769:11:HC3HCDRXX:1:2107:7563:8516
CACCTCTC
+
FFFFFFFF
@A00769:11:HC3HCDRXX:1:2107:6361:8531
CACCTCTC
+
FFFFFFFF
@A00769:11:HC3HCDRXX:1:2107:25518:8609
CACCTCTC
+
FFFFFFFF
@A00769:11:HC3HCDRXX:1:2107:25527:8625
CACCTCTC
+
FFFFFFFF
@A00769:11:HC3HCDRXX:1:2107:7690:8766
CACCTCTC
+
FFFFFFFF
@A00769:11:HC3HCDRXX:1:2107:20148:8766
CACCTCTC
+
FFFFFFFF
@A00769:11:HC3HCDRXX:1:2107:11867:8829
CACCTCTC
+
FFFFFFFF
@A00769:11:HC3HCDRXX:1:2107:7012:8844
CACCTCTC
+
FFFFF:F:
@A00769:11:HC3HCDRXX:1:2107:12147:8844
CACCTCTC
+
FFFFFFFF
@A00769:11:HC3HCDRXX:1:2107:7383:8860
CACCTCTC
+
FFFFFFFF
@A00769:11:HC3HCDRXX:1:2107:13711:8860
CACCTCTC
+
FFFFFFFF
@A00769:11:HC3HCDRXX:1:2107:2510:8876
CACCTCTC
+
FF::F:FF
@A00769:11:HC3HCDRXX:1:2107:15682:8923
CACCTCTC
+
FFFFFFFF
@A00769:11:HC3HCDRXX:1:2107:25997:8938
CACCTCTC
+
FFFFFFFF
@A00769:11:HC3HCDRXX:1:2107:26078:8954
CACCTCTC
+
FFFFFFFF
@A00769:11:HC3HCDRXX:1:2107:10755:9032
CACCTCTC
+
FFFFFFFF
@A00769:11:HC3HCDRXX:1:2107:30969:9032
CACCTCTC
+
FFFFFFFF
@A00769:11:HC3HCDRXX:1:2107:6442:9048
CACCTCTC
+
FFFFFFFF
@A00769:11:HC3HCDRXX:1:2107:24542:9048
CACCTCTC
+
FFFFFFFF
@A00769:11:HC3HCDRXX:1:2107:21450:9079
CACCTCTC
+
FFFFFFFF
@A00769:11:HC3HCDRXX:1:2107:23185:9142
CACCTCTC
+
FFFFFFFF
@A00769:11:HC3HCDRXX:1:2107:7166:9236
CACCTCTC
+
FF:::FFF
@A00769:11:HC3HCDRXX:1:2107:7509:9330
CACCTCTC
+
FFFFFFFF
@A00769:11:HC3HCDRXX:1:2107:23529:9361
CACCTCTC
+
FFFFFFFF
@A00769:11:HC3HCDRXX:1:2107:6433:9408
CACCTCTC
+
FFFFFFFF
@A00769:11:HC3HCDRXX:1:2107:8775:9486
CACCTCTC
+
FFF:FFFF
@A00769:11:HC3HCDRXX:1:2107:26585:9486
CACCTCTC
+
FFFFFFFF
@A00769:11:HC3HCDRXX:1:2107:17734:9502
CACCTCTC
+
FFFF:FFF
@A00769:11:HC3HCDRXX:1:2107:28827:9518
CACCTCTC
+
FFFFFFFF
@A00769:11:HC3HCDRXX:1:2107:24279:9533
CACCTCTC
+
FFFFFFFF
@A00769:11:HC3HCDRXX:1:2107:14226:9565
CACCTCTC
+
FFFFFFFF
@A00769:11:HC3HCDRXX:1:2107:1380:9580
CACCTCTC
+
FFFFFFFF
@A00769:11:HC3HCDRXX:1:2107:15320:9612
CACCTCTC
+
FFFFFFFF
@A00769:11:HC3HCDRXX:1:2107:8386:9659
CACCTCTC
+
FFF,FFF:
@A00769:11:HC3HCDRXX:1:2107:10050:9659
CACCTCTC
+
FFFFFFFF
@A00769:11:HC3HCDRXX:1:2107:18810:9706
CACCTCTC
+
FFFFFFFF
@A00769:11:HC3HCDRXX:1:2107:8910:9721
CACCTCTC
+
FFFFFFFF
@A00769:11:HC3HCDRXX:1:2107:4951:9846
CACCTCTC
+
FFFFFFFF
@A00769:11:HC3HCDRXX:1:2107:25545:9878
CACCTCTC
+
FFFFFFFF
@A00769:11:HC3HCDRXX:1:2107:6985:10019
CACCTCTC
+
FFFFFFFF
@A00769:11:HC3HCDRXX:1:2107:14516:10034
CACCTCTC
+
FFFFFFFF
@A00769:11:HC3HCDRXX:1:2107:6903:10097
CACCTCTC
+
FFFFFFFF
@A00769:11:HC3HCDRXX:1:2107:27516:10097
CACCTCTC
+
FFFFFFFF
@A00769:11:HC3HCDRXX:1:2107:18050:10113
CACCTCTC
+
FFFFFFFF
@A00769:11:HC3HCDRXX:1:2107:29857:10144
CACCTCTC
+
FFFFFFFF
@A00769:11:HC3HCDRXX:1:2107:31448:10238
CACCTCTC
+
FFFFFFFF
@A00769:11:HC3HCDRXX:1:2107:25970:10300
CACCTCTC
+
:FFFFFF,
@A00769:11:HC3HCDRXX:1:2107:21386:10316
CACCTCTC
+
FFFFFFFF
@A00769:11:HC3HCDRXX:1:2107:11234:10426
CACCTCTC
+
FFFFFFFF
@A00769:11:HC3HCDRXX:1:2107:29713:10426
CACCTCTC
+
FFFFFFFF
@A00769:11:HC3HCDRXX:1:2107:7780:10457
CACCTCTC
+
FFFFFFFF
@A00769:11:HC3HCDRXX:1:2107:26024:10457
CACCTCTC
+
FFFFFFFF
@A00769:11:HC3HCDRXX:1:2107:8477:10504
CACCTCTC
+
FFFFFFFF
@A00769:11:HC3HCDRXX:1:2107:5828:10582
CACCTCTC
+
FFFFFFFF
@A00769:11:HC3HCDRXX:1:2107:11849:10582
CACCTCTC
+
FFFFFFFF
@A00769:11:HC3HCDRXX:1:2107:3025:10614
CACCTCTC
+
FFFFFFFF
@A00769:11:HC3HCDRXX:1:2107:11722:10614
CACCTCTC
+
FFFFFFFF
@A00769:11:HC3HCDRXX:1:2107:25898:10708
CACCTCTC
+
,FFFFF:F
@A00769:11:HC3HCDRXX:1:2107:31376:10708
CACCTCTC
+
FFFFFFFF
@A00769:11:HC3HCDRXX:1:2107:25509:10848
CACCTCTC
+
F::FF,,F
@A00769:11:HC3HCDRXX:1:2107:17300:10880
CACCTCTC
+
FFFFF::F
@A00769:11:HC3HCDRXX:1:2107:11867:10895
CACCTCTC
+
FFFFFFFF
@A00769:11:HC3HCDRXX:1:2107:24406:10911
CACCTCTC
+
FFFFFFFF
@A00769:11:HC3HCDRXX:1:2107:9824:11083
CACCTCTC
+
FFFFFFFF
@A00769:11:HC3HCDRXX:1:2107:30553:11099
CACCTCTC
+
FFFFFFFF
@A00769:11:HC3HCDRXX:1:2107:1181:11209
CACCTCTC
+
FFFFFFFF
@A00769:11:HC3HCDRXX:1:2107:11451:11209
CACCTCTC
+
FFFFFFFF
@A00769:11:HC3HCDRXX:1:2107:18674:11224
CACCTCTC
+
FFFFFFFF
@A00769:11:HC3HCDRXX:1:2107:6732:11303
CACCTCTC
+
FFFFFFFF
@A00769:11:HC3HCDRXX:1:2107:13566:11365
CACCTCTC
+
FFFFFFFF
@A00769:11:HC3HCDRXX:1:2107:1334:11381
CACCTCTC
+
FFFFFFFF
@A00769:11:HC3HCDRXX:1:2107:5936:11397
CACCTCTC
+
FFFF:FFF
@A00769:11:HC3HCDRXX:1:2107:11062:11412
CACCTCTC
+
FFFFFFFF
@A00769:11:HC3HCDRXX:1:2107:29188:11428
CACCTCTC
+
FFFFFFFF
@A00769:11:HC3HCDRXX:1:2107:29568:11428
CACCTCTC
+
FFFFFFFF
@A00769:11:HC3HCDRXX:1:2107:30002:11490
CACCTCTC
+
FFFFFFFF
@A00769:11:HC3HCDRXX:1:2107:2953:11584
CACCTCTC
+
FFFFFFFF
@A00769:11:HC3HCDRXX:1:2107:12174:11678
CACCTCTC
+
FFFFFFFF
@A00769:11:HC3HCDRXX:1:2107:16107:11694
CACCTCTC
+
:F:,FFFF
@A00769:11:HC3HCDRXX:1:2107:30201:11710
CACCTCTC
+
FFFFFFFF
@A00769:11:HC3HCDRXX:1:2107:20726:11741
CACCTCTC
+
FFFFFFFF
@A00769:11:HC3HCDRXX:1:2107:20112:11804
CACCTCTC
+
FFFFFFFF
@A00769:11:HC3HCDRXX:1:2107:9299:11835
CACCTCTC
+
FFFFFFFF
@A00769:11:HC3HCDRXX:1:2107:24008:11913
CACCTCTC
+
FFFFFFFF
@A00769:11:HC3HCDRXX:1:2107:1072:11960
CACCTCTC
+
FFFFFFFF
@A00769:11:HC3HCDRXX:1:2107:4969:12101
CACCTCTC
+
FFFFFF:F
@A00769:11:HC3HCDRXX:1:2107:2880:12117
CACCTCTC
+
FFFFFFFF
@A00769:11:HC3HCDRXX:1:2107:11903:12117
CACCTCTC
+
FFFFFFFF
@A00769:11:HC3HCDRXX:1:2107:14805:12132
CACCTCTC
+
FFFFFFFF
@A00769:11:HC3HCDRXX:1:2107:23538:12164
CACCTCTC
+
FFFFFFFF
@A00769:11:HC3HCDRXX:1:2107:31548:12289
CACCTCTC
+
FFFFFFFF
@A00769:11:HC3HCDRXX:1:2107:10764:12399
CACCTCTC
+
FFFFFFFF
@A00769:11:HC3HCDRXX:1:2107:9100:12555
CACCTCTC
+
FFFFFFFF
@A00769:11:HC3HCDRXX:1:2107:29604:12555
CACCTCTC
+
FFFFFFFF
@A00769:11:HC3HCDRXX:1:2107:9796:12571
CACCTCTC
+
FFFFFFFF
@A00769:11:HC3HCDRXX:1:2107:14787:12602
CACCTCTC
+
FFFFFFFF
@A00769:11:HC3HCDRXX:1:2107:27100:12602
CACCTCTC
+
FFFFFFFF
@A00769:11:HC3HCDRXX:1:2107:21106:12649
CACCTCTC
+
FFFFFFFF
@A00769:11:HC3HCDRXX:1:2107:17300:12665
CACCTCTC
+
FFFFFFFF
@A00769:11:HC3HCDRXX:1:2107:26883:12696
CACCTCTC
+
:F,,F,FF
@A00769:11:HC3HCDRXX:1:2107:17201:12743
CACCTCTC
+
FFFFFFFF
@A00769:11:HC3HCDRXX:1:2107:25780:12759
CACCTCTC
+
FFFFFFFF
@A00769:11:HC3HCDRXX:1:2107:4209:12790
CACCTCTC
+
FFFFFF:F
@A00769:11:HC3HCDRXX:1:2107:25834:12790
CACCTCTC
+
FFFFFFFF
@A00769:11:HC3HCDRXX:1:2107:17924:12806
CACCTCTC
+
FFFFFFFF
@A00769:11:HC3HCDRXX:1:2107:16749:12837
CACCTCTC
+
FFFFFFFF
@A00769:11:HC3HCDRXX:1:2107:19479:12837
CACCTCTC
+
FFFFFFFF
@A00769:11:HC3HCDRXX:1:2107:8856:12884
CACCTCTC
+
FFFFFFFF
@A00769:11:HC3HCDRXX:1:2107:28700:12900
CACCTCTC
+
FFFFFFFF
@A00769:11:HC3HCDRXX:1:2107:28709:12915
CACCTCTC
+
FFFFFFFF
@A00769:11:HC3HCDRXX:1:2107:30147:12931
CACCTCTC
+
FFFFFFFF
@A00769:11:HC3HCDRXX:1:2107:22878:13025
CACCTCTC
+
FFFFFFFF
@A00769:11:HC3HCDRXX:1:2107:6506:13041
CACCTCTC
+
FFFFFFFF
@A00769:11:HC3HCDRXX:1:2107:20482:13041
CACCTCTC
+
FFFFFFFF
@A00769:11:HC3HCDRXX:1:2107:14543:13088
CACCTCTC
+
FFFFFFFF
@A00769:11:HC3HCDRXX:1:2107:2302:13119
CACCTCTC
+
FFFFFFFF
@A00769:11:HC3HCDRXX:1:2107:32497:13182
CACCTCTC
+
FFFFFFFF
@A00769:11:HC3HCDRXX:1:2107:16740:13260
CACCTCTC
+
FFFFFFFF
@A00769:11:HC3HCDRXX:1:2107:2329:13291
CACCTCTC
+
FFFFFFFF
@A00769:11:HC3HCDRXX:1:2107:15492:13322
CACCTCTC
+
FFFFFFFF
@A00769:11:HC3HCDRXX:1:2107:31774:13338
CACCTCTC
+
FFFFFFFF
@A00769:11:HC3HCDRXX:1:2107:20374:13354
CACCTCTC
+
FFFFFFFF
@A00769:11:HC3HCDRXX:1:2107:10574:13385
CACCTCTC
+
FFFFFFFF
@A00769:11:HC3HCDRXX:1:2107:17752:13385
CACCTCTC
+
FFFFFFFF
@A00769:11:HC3HCDRXX:1:2107:16658:13495
CACCTCTC
+
FFFFFFFF
@A00769:11:HC3HCDRXX:1:2107:15998:13510
CACCTCTC
+
FFFFFFFF
@A00769:11:HC3HCDRXX:1:2107:18421:13542
CACCTCTC
+
FFFFFFFF
@A00769:11:HC3HCDRXX:1:2107:27651:13557
CACCTCTC
+
FFFFFFFF
@A00769:11:HC3HCDRXX:1:2107:31873:13573
CACCTCTC
+
FFFFFFFF
@A00769:11:HC3HCDRXX:1:2107:8504:13651
CACCTCTC
+
FFFFFFFF
@A00769:11:HC3HCDRXX:1:2107:6370:13714
CACCTCTC
+
FFFFFFFF
@A00769:11:HC3HCDRXX:1:2107:30165:13714
CACCTCTC
+
FFFFFFFF
@A00769:11:HC3HCDRXX:1:2107:31693:13730
CACCTCTC
+
FFFFFFFF
@A00769:11:HC3HCDRXX:1:2107:7545:13777
CACCTCTC
+
FFFFFFFF
@A00769:11:HC3HCDRXX:1:2107:13819:13808
CACCTCTC
+
FFFFFFFF
@A00769:11:HC3HCDRXX:1:2107:27371:13855
CACCTCTC
+
FFFFFFFF
@A00769:11:HC3HCDRXX:1:2107:29152:13870
CACCTCTC
+
FFF:FFF:
@A00769:11:HC3HCDRXX:1:2107:21585:14011
CACCTCTC
+
FFFFFFFF
@A00769:11:HC3HCDRXX:1:2107:26304:14011
CACCTCTC
+
FFFF:FFF
@A00769:11:HC3HCDRXX:1:2107:15483:14027
CACCTCTC
+
FFFFFFFF
@A00769:11:HC3HCDRXX:1:2107:8061:14105
CACCTCTC
+
FFFFFFFF
@A00769:11:HC3HCDRXX:1:2107:15926:14262
CACCTCTC
+
FFFFFFFF
@A00769:11:HC3HCDRXX:1:2107:23511:14309
CACCTCTC
+
FFFFFFFF
@A00769:11:HC3HCDRXX:1:2107:14669:14340
CACCTCTC
+
FFFFFFFF
@A00769:11:HC3HCDRXX:1:2107:3305:14418
CACCTCTC
+
FFFFFFFF
@A00769:11:HC3HCDRXX:1:2107:26440:14497
CACCTCTC
+
FFFFFFFF
@A00769:11:HC3HCDRXX:1:2107:30038:14559
CACCTCTC
+
FFFFFFFF
@A00769:11:HC3HCDRXX:1:2107:31485:14559
CACCTCTC
+
FFFFFFFF
@A00769:11:HC3HCDRXX:1:2107:32470:14732
CACCTCTC
+
FFFFFFFF
@A00769:11:HC3HCDRXX:1:2107:4363:14779
CACCTCTC
+
FFFFFFFF
@A00769:11:HC3HCDRXX:1:2107:15971:14779
CACCTCTC
+
FFFFFFFF
@A00769:11:HC3HCDRXX:1:2107:20898:14794
CACCTCTC
+
FF:FFFFF
@A00769:11:HC3HCDRXX:1:2107:4291:14810
CACCTCTC
+
FFFFFFFF
@A00769:11:HC3HCDRXX:1:2107:14751:14826
CACCTCTC
+
FFF,FFF,
@A00769:11:HC3HCDRXX:1:2107:4399:14841
CACCTCTC
+
FFFFFFFF
@A00769:11:HC3HCDRXX:1:2107:4417:14873
CACCTCTC
+
FFFFFFFF
@A00769:11:HC3HCDRXX:1:2107:25256:14888
CACCTCTC
+
FFFFFFFF
@A00769:11:HC3HCDRXX:1:2107:21305:14935
CACCTCTC
+
FFF:,FFF
@A00769:11:HC3HCDRXX:1:2107:1443:15076
CACCTCTC
+
FFFFFFFF
@A00769:11:HC3HCDRXX:1:2107:9543:15107
CACCTCTC
+
FFFFFFFF
@A00769:11:HC3HCDRXX:1:2107:17029:15107
CACCTCTC
+
FFFFFFFF
@A00769:11:HC3HCDRXX:1:2107:13810:15139
CACCTCTC
+
FFFFFFFF
@A00769:11:HC3HCDRXX:1:2107:6605:15217
CACCTCTC
+
FFFFFFFF
@A00769:11:HC3HCDRXX:1:2107:28094:15264
CACCTCTC
+
FFFFFFFF
@A00769:11:HC3HCDRXX:1:2107:8449:15280
CACCTCTC
+
FFFFFFFF
@A00769:11:HC3HCDRXX:1:2107:9191:15342
CACCTCTC
+
FFFFFFFF
@A00769:11:HC3HCDRXX:1:2107:2248:15374
CACCTCTC
+
FFFFFFFF
@A00769:11:HC3HCDRXX:1:2107:20066:15421
CACCTCTC
+
FFFFFFFF
@A00769:11:HC3HCDRXX:1:2107:2284:15436
CACCTCTC
+
FFFFFFFF
@A00769:11:HC3HCDRXX:1:2107:13910:15468
CACCTCTC
+
FFFFFFFF
@A00769:11:HC3HCDRXX:1:2107:12002:15483
CACCTCTC
+
FFFFFFFF
@A00769:11:HC3HCDRXX:1:2107:31774:15499
CACCTCTC
+
FFFFFFFF
@A00769:11:HC3HCDRXX:1:2107:3323:15515
CACCTCTC
+
FFFFFFFF
@A00769:11:HC3HCDRXX:1:2107:22218:15608
CACCTCTC
+
FFFFFFFF
@A00769:11:HC3HCDRXX:1:2107:27841:15608
CACCTCTC
+
FFFFFFFF
@A00769:11:HC3HCDRXX:1:2107:9851:15640
CACCTCTC
+
FFFFFFFF
@A00769:11:HC3HCDRXX:1:2107:31060:15702
CACCTCTC
+
FFFFFFFF
@A00769:11:HC3HCDRXX:1:2107:10041:15812
CACCTCTC
+
FFFFFFFF
@A00769:11:HC3HCDRXX:1:2107:9191:15843
CACCTCTC
+
FFF,FFFF
@A00769:11:HC3HCDRXX:1:2107:13801:15969
CACCTCTC
+
FFFFFFFF
@A00769:11:HC3HCDRXX:1:2107:21612:16094
CACCTCTC
+
FFFFFFFF
@A00769:11:HC3HCDRXX:1:2107:15845:16188
CACCTCTC
+
FFFFFFFF
@A00769:11:HC3HCDRXX:1:2107:25880:16219
CACCTCTC
+
FFFFFFFF
@A00769:11:HC3HCDRXX:1:2107:19199:16266
CACCTCTC
+
FFFFFFFF
@A00769:11:HC3HCDRXX:1:2107:20690:16282
CACCTCTC
+
FFF:FF:F
@A00769:11:HC3HCDRXX:1:2107:3477:16313
CACCTCTC
+
FFFFFFFF
@A00769:11:HC3HCDRXX:1:2107:25482:16407
CACCTCTC
+
FF::F,:F
@A00769:11:HC3HCDRXX:1:2107:15465:16470
CACCTCTC
+
FFFFFFFF
@A00769:11:HC3HCDRXX:1:2107:24768:16517
CACCTCTC
+
FFFFFFFF
@A00769:11:HC3HCDRXX:1:2107:18719:16595
CACCTCTC
+
F,:::F:F
@A00769:11:HC3HCDRXX:1:2107:27425:16611
CACCTCTC
+
FFFFFFFF
@A00769:11:HC3HCDRXX:1:2107:29776:16673
CACCTCTC
+
FFFFFFFF
@A00769:11:HC3HCDRXX:1:2107:14281:16705
CACCTCTC
+
FFFFFFFF
@A00769:11:HC3HCDRXX:1:2107:28483:16752
CACCTCTC
+
FFFFFFFF
@A00769:11:HC3HCDRXX:1:2107:3748:16814
CACCTCTC
+
FFF,F:F:
@A00769:11:HC3HCDRXX:1:2107:2763:16892
CACCTCTC
+
FFFFFFFF
@A00769:11:HC3HCDRXX:1:2107:16685:16892
CACCTCTC
+
FFFF:FF,
@A00769:11:HC3HCDRXX:1:2107:29396:16892
CACCTCTC
+
FFFFFFFF
@A00769:11:HC3HCDRXX:1:2107:8006:16924
CACCTCTC
+
FFFFFFFF
@A00769:11:HC3HCDRXX:1:2107:24379:16939
CACCTCTC
+
FFFFFFFF
@A00769:11:HC3HCDRXX:1:2107:29695:17002
CACCTCTC
+
FFFFFFFF
@A00769:11:HC3HCDRXX:1:2107:28637:17018
CACCTCTC
+
FFFFFFFF
@A00769:11:HC3HCDRXX:1:2107:31503:17033
CACCTCTC
+
FFFFFFFF
@A00769:11:HC3HCDRXX:1:2107:2627:17065
CACCTCTC
+
FFFFFFFF
@A00769:11:HC3HCDRXX:1:2107:1389:17080
CACCTCTC
+
FFFFFFFF
@A00769:11:HC3HCDRXX:1:2107:15628:17221
CACCTCTC
+
FFFFFFFF
@A00769:11:HC3HCDRXX:1:2107:26024:17221
CACCTCTC
+
FFF:FFFF
@A00769:11:HC3HCDRXX:1:2107:19488:17268
CACCTCTC
+
FFFFFFFF
@A00769:11:HC3HCDRXX:1:2107:20012:17300
CACCTCTC
+
FF:FFFFF
@A00769:11:HC3HCDRXX:1:2107:20030:17300
CACCTCTC
+
FFFFFFFF
@A00769:11:HC3HCDRXX:1:2107:9570:17315
CACCTCTC
+
FFFFFFFF
@A00769:11:HC3HCDRXX:1:2107:32208:17315
CACCTCTC
+
FFFFFFFF
@A00769:11:HC3HCDRXX:1:2107:6813:17331
CACCTCTC
+
FFFFFFFF
@A00769:11:HC3HCDRXX:1:2107:31684:17409
CACCTCTC
+
FFFFFFFF
@A00769:11:HC3HCDRXX:1:2107:3495:17440
CACCTCTC
+
FFFFFFFF
@A00769:11:HC3HCDRXX:1:2107:29008:17440
CACCTCTC
+
FFFFFFFF
@A00769:11:HC3HCDRXX:1:2107:30120:17519
CACCTCTC
+
FFFFFFFF
@A00769:11:HC3HCDRXX:1:2107:31168:17581
CACCTCTC
+
FFFFFFFF
@A00769:11:HC3HCDRXX:1:2107:12373:17597
CACCTCTC
+
FFFFFFFF
@A00769:11:HC3HCDRXX:1:2107:26711:17597
CACCTCTC
+
FFFFFFFF
@A00769:11:HC3HCDRXX:1:2107:3070:17613
CACCTCTC
+
FFFFFFFF
@A00769:11:HC3HCDRXX:1:2107:4218:17628
CACCTCTC
+
FFFFFFFF
@A00769:11:HC3HCDRXX:1:2107:14895:17644
CACCTCTC
+
FFFFFFFF
@A00769:11:HC3HCDRXX:1:2107:30481:17644
CACCTCTC
+
F,FFFFFF
@A00769:11:HC3HCDRXX:1:2107:6008:17660
CACCTCTC
+
FFFFFFFF
@A00769:11:HC3HCDRXX:1:2107:23421:17660
CACCTCTC
+
FFFFFFFF
@A00769:11:HC3HCDRXX:1:2107:28311:17675
CACCTCTC
+
:FFF,FF:
@A00769:11:HC3HCDRXX:1:2107:31033:17722
CACCTCTC
+
FFFFFFFF
@A00769:11:HC3HCDRXX:1:2107:8006:17769
CACCTCTC
+
FFFFFFFF
@A00769:11:HC3HCDRXX:1:2107:8178:17785
CACCTCTC
+
FFFFFFFF
@A00769:11:HC3HCDRXX:1:2107:10420:17848
CACCTCTC
+
FFFFFFFF
@A00769:11:HC3HCDRXX:1:2107:30282:17895
CACCTCTC
+
FFFFFFFF
@A00769:11:HC3HCDRXX:1:2107:14498:17926
CACCTCTC
+
FFFFFFFF
@A00769:11:HC3HCDRXX:1:2107:6126:18020
CACCTCTC
+
FFFFFFFF
@A00769:11:HC3HCDRXX:1:2107:6759:18082
CACCTCTC
+
FFFFFFFF
@A00769:11:HC3HCDRXX:1:2107:11894:18082
CACCTCTC
+
FFFFFFFF
@A00769:11:HC3HCDRXX:1:2107:17201:18161
CACCTCTC
+
FFFFFFFF
@A00769:11:HC3HCDRXX:1:2107:23529:18192
CACCTCTC
+
FFFFFFFF
@A00769:11:HC3HCDRXX:1:2107:2058:18208
CACCTCTC
+
FFF:FFFF
@A00769:11:HC3HCDRXX:1:2107:29188:18223
CACCTCTC
+
FFFFFFFF
@A00769:11:HC3HCDRXX:1:2107:12924:18270
CACCTCTC
+
FFFFFFFF
@A00769:11:HC3HCDRXX:1:2107:25482:18317
CACCTCTC
+
FFFFFFFF
@A00769:11:HC3HCDRXX:1:2107:30617:18317
CACCTCTC
+
FFFFFFFF
@A00769:11:HC3HCDRXX:1:2107:27109:18349
CACCTCTC
+
FFFFFFFF
@A00769:11:HC3HCDRXX:1:2107:12219:18364
CACCTCTC
+
FFFFFFFF
@A00769:11:HC3HCDRXX:1:2107:29478:18380
CACCTCTC
+
FFFFFFFF
@A00769:11:HC3HCDRXX:1:2107:24225:18427
CACCTCTC
+
F:FFFFFF
@A00769:11:HC3HCDRXX:1:2107:25147:18490
CACCTCTC
+
FFFFFFFF
@A00769:11:HC3HCDRXX:1:2107:27841:18615
CACCTCTC
+
FF:FFFFF
@A00769:11:HC3HCDRXX:1:2107:24921:18818
CACCTCTC
+
FFFFFFFF
@A00769:11:HC3HCDRXX:1:2107:14082:18834
CACCTCTC
+
FFFFFFFF
@A00769:11:HC3HCDRXX:1:2107:23240:18850
CACCTCTC
+
FFFFFFFF
@A00769:11:HC3HCDRXX:1:2107:24749:18865
CACCTCTC
+
FFFFFFFF
@A00769:11:HC3HCDRXX:1:2107:28971:18881
CACCTCTC
+
FFFFFFFF
@A00769:11:HC3HCDRXX:1:2107:23909:18944
CACCTCTC
+
FFFFFFFF
@A00769:11:HC3HCDRXX:1:2107:26585:18975
CACCTCTC
+
FFFFFFFF
@A00769:11:HC3HCDRXX:1:2107:25608:19038
CACCTCTC
+
FFFFFFFF
@A00769:11:HC3HCDRXX:1:2107:3161:19147
CACCTCTC
+
FFFFFFFF
@A00769:11:HC3HCDRXX:1:2107:6153:19163
CACCTCTC
+
FFFFFFFF
@A00769:11:HC3HCDRXX:1:2107:1841:19179
CACCTCTC
+
FFFFFFFF
@A00769:11:HC3HCDRXX:1:2107:14950:19210
CACCTCTC
+
FFFFFFFF
@A00769:11:HC3HCDRXX:1:2107:21902:19351
CACCTCTC
+
FFFFFF:F
@A00769:11:HC3HCDRXX:1:2107:24306:19351
CACCTCTC
+
FFFFFFFF
@A00769:11:HC3HCDRXX:1:2107:27136:19366
CACCTCTC
+
FFFFFFFF
@A00769:11:HC3HCDRXX:1:2107:22209:19382
CACCTCTC
+
FFFFFFFF
@A00769:11:HC3HCDRXX:1:2107:28818:19429
CACCTCTC
+
FFFFFFFF
@A00769:11:HC3HCDRXX:1:2107:32551:19445
CACCTCTC
+
FFFFFFFF
@A00769:11:HC3HCDRXX:1:2107:25274:19460
CACCTCTC
+
FFFFFFFF
@A00769:11:HC3HCDRXX:1:2107:12346:19492
CACCTCTC
+
FFFFFFFF
@A00769:11:HC3HCDRXX:1:2107:30210:19492
CACCTCTC
+
FFFFFFFF
@A00769:11:HC3HCDRXX:1:2107:8241:19586
CACCTCTC
+
FFFFFFFF
@A00769:11:HC3HCDRXX:1:2107:9805:19601
CACCTCTC
+
FFFFFF,F
@A00769:11:HC3HCDRXX:1:2107:11758:19601
CACCTCTC
+
FFFFFFFF
@A00769:11:HC3HCDRXX:1:2107:9462:19633
CACCTCTC
+
FFFFFFFF
@A00769:11:HC3HCDRXX:1:2107:14895:19648
CACCTCTC
+
FFFFFFFF
@A00769:11:HC3HCDRXX:1:2107:7084:19680
CACCTCTC
+
FFFFFFFF
@A00769:11:HC3HCDRXX:1:2107:13187:19695
CACCTCTC
+
FFFFFFFF
@A00769:11:HC3HCDRXX:1:2107:32371:19695
CACCTCTC
+
FFFFFFFF
@A00769:11:HC3HCDRXX:1:2107:8693:19742
CACCTCTC
+
FFFFFFFF
@A00769:11:HC3HCDRXX:1:2107:7084:19774
CACCTCTC
+
FFFFFFFF
@A00769:11:HC3HCDRXX:1:2107:11523:19883
CACCTCTC
+
FFFFFFFF
@A00769:11:HC3HCDRXX:1:2107:8847:19946
CACCTCTC
+
FFFFFFFF
@A00769:11:HC3HCDRXX:1:2107:1606:19961
CACCTCTC
+
FFFFFFFF
@A00769:11:HC3HCDRXX:1:2107:11785:19961
CACCTCTC
+
FFFFFFFF
@A00769:11:HC3HCDRXX:1:2107:13575:19961
CACCTCTC
+
FFFFFFFF
@A00769:11:HC3HCDRXX:1:2107:26892:20040
CACCTCTC
+
FFFFFFF,
@A00769:11:HC3HCDRXX:1:2107:6307:20181
CACCTCTC
+
FFFFFFFF
@A00769:11:HC3HCDRXX:1:2107:25825:20196
CACCTCTC
+
FFFFFFFF
@A00769:11:HC3HCDRXX:1:2107:2437:20337
CACCTCTC
+
FFFFFFFF
@A00769:11:HC3HCDRXX:1:2107:23294:20353
CACCTCTC
+
FFFFFFFF
@A00769:11:HC3HCDRXX:1:2107:23583:20384
CACCTCTC
+
FFFFFFFF
@A00769:11:HC3HCDRXX:1:2107:28800:20431
CACCTCTC
+
FFFFFFFF
@A00769:11:HC3HCDRXX:1:2107:18394:20541
CACCTCTC
+
FFFFFFFF
@A00769:11:HC3HCDRXX:1:2107:1533:20556
CACCTCTC
+
FFF:FF:F
@A00769:11:HC3HCDRXX:1:2107:4173:20588
CACCTCTC
+
FF:FFFFF
@A00769:11:HC3HCDRXX:1:2107:25644:20635
CACCTCTC
+
FFFFFFFF
@A00769:11:HC3HCDRXX:1:2107:3242:20697
CACCTCTC
+
FFFFFFFF
@A00769:11:HC3HCDRXX:1:2107:20003:20697
CACCTCTC
+
FFFFFFFF
@A00769:11:HC3HCDRXX:1:2107:14696:20713
CACCTCTC
+
FFF:FF::
@A00769:11:HC3HCDRXX:1:2107:31765:20744
CACCTCTC
+
FFFFFFFF
@A00769:11:HC3HCDRXX:1:2107:10474:20854
CACCTCTC
+
FFFFFFFF
@A00769:11:HC3HCDRXX:1:2107:21965:20870
CACCTCTC
+
FFFFFFFF
@A00769:11:HC3HCDRXX:1:2107:25075:20870
CACCTCTC
+
FFFFFFFF
@A00769:11:HC3HCDRXX:1:2107:19569:20885
CACCTCTC
+
FFFFFFFF
@A00769:11:HC3HCDRXX:1:2107:26847:20932
CACCTCTC
+
F:FF:FFF
@A00769:11:HC3HCDRXX:1:2107:11975:20948
CACCTCTC
+
FFFFFFFF
@A00769:11:HC3HCDRXX:1:2107:23249:20964
CACCTCTC
+
FFFFFFFF
@A00769:11:HC3HCDRXX:1:2107:2428:21010
CACCTCTC
+
,FFF::FF
@A00769:11:HC3HCDRXX:1:2107:13973:21026
CACCTCTC
+
FFFFFFFF
@A00769:11:HC3HCDRXX:1:2107:17047:21151
CACCTCTC
+
FFFFFFFF
@A00769:11:HC3HCDRXX:1:2107:17119:21183
CACCTCTC
+
FFFF:FFF
@A00769:11:HC3HCDRXX:1:2107:30318:21183
CACCTCTC
+
FFFFFFFF
@A00769:11:HC3HCDRXX:1:2107:10104:21214
CACCTCTC
+
FFFFFFFF
@A00769:11:HC3HCDRXX:1:2107:29577:21214
CACCTCTC
+
FFFFFFFF
@A00769:11:HC3HCDRXX:1:2107:6153:21261
CACCTCTC
+
FFFFFFFF
@A00769:11:HC3HCDRXX:1:2107:28619:21277
CACCTCTC
+
FFFFFFFF
@A00769:11:HC3HCDRXX:1:2107:23637:21292
CACCTCTC
+
FFFFFFFF
@A00769:11:HC3HCDRXX:1:2107:12165:21308
CACCTCTC
+
FFFFFFFF
@A00769:11:HC3HCDRXX:1:2107:3929:21355
CACCTCTC
+
FFFFFFFF
@A00769:11:HC3HCDRXX:1:2107:18204:21433
CACCTCTC
+
FFFFFFFF
@A00769:11:HC3HCDRXX:1:2107:19967:21668
CACCTCTC
+
FFFFFFFF
@A00769:11:HC3HCDRXX:1:2107:23222:21887
CACCTCTC
+
FFFFFFFF
@A00769:11:HC3HCDRXX:1:2107:18756:21919
CACCTCTC
+
FFFFFFFF
@A00769:11:HC3HCDRXX:1:2107:27995:21919
CACCTCTC
+
FFFFFFFF
@A00769:11:HC3HCDRXX:1:2107:13087:21966
CACCTCTC
+
FFFFFFFF
@A00769:11:HC3HCDRXX:1:2107:30707:21981
CACCTCTC
+
FFFFFFF:
@A00769:11:HC3HCDRXX:1:2107:8097:22060
CACCTCTC
+
FFF:FFFF
@A00769:11:HC3HCDRXX:1:2107:16233:22122
CACCTCTC
+
FFFFFFFF
@A00769:11:HC3HCDRXX:1:2107:17164:22138
CACCTCTC
+
FFFFFFFF
@A00769:11:HC3HCDRXX:1:2107:5385:22185
CACCTCTC
+
FFFFFFFF
@A00769:11:HC3HCDRXX:1:2107:13575:22185
CACCTCTC
+
FFFFFFFF
@A00769:11:HC3HCDRXX:1:2107:12237:22216
CACCTCTC
+
FFFFFFFF
@A00769:11:HC3HCDRXX:1:2107:6442:22232
CACCTCTC
+
FFFFFFFF
@A00769:11:HC3HCDRXX:1:2107:18629:22232
CACCTCTC
+
FFFFFFFF
@A00769:11:HC3HCDRXX:1:2107:24849:22263
CACCTCTC
+
FFFFFFFF
@A00769:11:HC3HCDRXX:1:2107:3839:22294
CACCTCTC
+
FFFFFFFF
@A00769:11:HC3HCDRXX:1:2107:18602:22341
CACCTCTC
+
FFFFFFFF
@A00769:11:HC3HCDRXX:1:2107:18918:22388
CACCTCTC
+
FFFFFFFF
@A00769:11:HC3HCDRXX:1:2107:27037:22388
CACCTCTC
+
FFFFFFFF
@A00769:11:HC3HCDRXX:1:2107:8910:22404
CACCTCTC
+
FFFFFFFF
@A00769:11:HC3HCDRXX:1:2107:2618:22435
CACCTCTC
+
FFFFFFFF
@A00769:11:HC3HCDRXX:1:2107:26467:22435
CACCTCTC
+
FFFFFFFF
@A00769:11:HC3HCDRXX:1:2107:17047:22529
CACCTCTC
+
FFFFFFFF
@A00769:11:HC3HCDRXX:1:2107:15510:22592
CACCTCTC
+
FFFFFFFF
@A00769:11:HC3HCDRXX:1:2107:2392:22608
CACCTCTC
+
FFFFFFFF
@A00769:11:HC3HCDRXX:1:2107:25455:22623
CACCTCTC
+
FFFFFFFF
@A00769:11:HC3HCDRXX:1:2107:25003:22654
CACCTCTC
+
FFF,:FFF
@A00769:11:HC3HCDRXX:1:2107:30147:22670
CACCTCTC
+
FFFFFFFF
@A00769:11:HC3HCDRXX:1:2107:18050:22764
CACCTCTC
+
FFFFFFFF
@A00769:11:HC3HCDRXX:1:2107:19180:22780
CACCTCTC
+
FFFFFFFF
@A00769:11:HC3HCDRXX:1:2107:18448:22858
CACCTCTC
+
FFFFFFFF
@A00769:11:HC3HCDRXX:1:2107:23538:22874
CACCTCTC
+
FFFFFFFF
@A00769:11:HC3HCDRXX:1:2107:9245:22921
CACCTCTC
+
FFFFFFFF
@A00769:11:HC3HCDRXX:1:2107:30852:22983
CACCTCTC
+
FFFFFFFF
@A00769:11:HC3HCDRXX:1:2107:10737:22999
CACCTCTC
+
FFFFFFFF
@A00769:11:HC3HCDRXX:1:2107:12002:22999
CACCTCTC
+
FFFFFFFF
@A00769:11:HC3HCDRXX:1:2107:20455:23015
CACCTCTC
+
FFFFFFFF
@A00769:11:HC3HCDRXX:1:2107:23529:23077
CACCTCTC
+
FFFFFFFF
@A00769:11:HC3HCDRXX:1:2107:25681:23077
CACCTCTC
+
F:FFFFFF
@A00769:11:HC3HCDRXX:1:2107:18023:23093
CACCTCTC
+
FF:F:FFF
@A00769:11:HC3HCDRXX:1:2107:28239:23093
CACCTCTC
+
FFFFFFFF
@A00769:11:HC3HCDRXX:1:2107:30852:23109
CACCTCTC
+
FFFFFFFF
@A00769:11:HC3HCDRXX:1:2107:29604:23171
CACCTCTC
+
FFFFFFFF
@A00769:11:HC3HCDRXX:1:2107:18530:23249
CACCTCTC
+
FFFFFFFF
@A00769:11:HC3HCDRXX:1:2107:25834:23249
CACCTCTC
+
FFFFFF:F
@A00769:11:HC3HCDRXX:1:2107:14380:23296
CACCTCTC
+
FFFFFFFF
@A00769:11:HC3HCDRXX:1:2107:6587:23328
CACCTCTC
+
FFFFFFFF
@A00769:11:HC3HCDRXX:1:2107:19009:23359
CACCTCTC
+
FFFFFFFF
@A00769:11:HC3HCDRXX:1:2107:23773:23437
CACCTCTC
+
FFFF,FFF
@A00769:11:HC3HCDRXX:1:2107:16975:23469
CACCTCTC
+
FFFFFFFF
@A00769:11:HC3HCDRXX:1:2107:28682:23484
CACCTCTC
+
FFFFFFFF
@A00769:11:HC3HCDRXX:1:2107:4390:23531
CACCTCTC
+
FFFF:FFF
@A00769:11:HC3HCDRXX:1:2107:6307:23563
CACCTCTC
+
FFFFFFFF
@A00769:11:HC3HCDRXX:1:2107:11333:23563
CACCTCTC
+
FFFFFFFF
@A00769:11:HC3HCDRXX:1:2107:24605:23563
CACCTCTC
+
FFFFFFFF
@A00769:11:HC3HCDRXX:1:2107:17309:23703
CACCTCTC
+
FFFFFFFF
@A00769:11:HC3HCDRXX:1:2107:24867:23766
CACCTCTC
+
FFFFFFFF
@A00769:11:HC3HCDRXX:1:2107:26205:23766
CACCTCTC
+
FFFFFFFF
@A00769:11:HC3HCDRXX:1:2107:9362:23782
CACCTCTC
+
FFFFFFFF
@A00769:11:HC3HCDRXX:1:2107:27434:23797
CACCTCTC
+
FFFF,,FF
@A00769:11:HC3HCDRXX:1:2107:3296:23829
CACCTCTC
+
FFFFFFFF
@A00769:11:HC3HCDRXX:1:2107:21070:23829
CACCTCTC
+
FFFFFFFF
@A00769:11:HC3HCDRXX:1:2107:16504:23844
CACCTCTC
+
F:FFFFFF
@A00769:11:HC3HCDRXX:1:2107:32226:23860
CACCTCTC
+
FFFFFFFF
@A00769:11:HC3HCDRXX:1:2107:12373:23891
CACCTCTC
+
FFFFFFFF
@A00769:11:HC3HCDRXX:1:2107:32154:23985
CACCTCTC
+
FFFFFFFF
@A00769:11:HC3HCDRXX:1:2107:8350:24032
CACCTCTC
+
FFFFF:FF
@A00769:11:HC3HCDRXX:1:2107:14678:24032
CACCTCTC
+
:FF::FF:
@A00769:11:HC3HCDRXX:1:2107:23095:24048
CACCTCTC
+
FFFFFFFF
@A00769:11:HC3HCDRXX:1:2107:4318:24126
CACCTCTC
+
FFFFFFFF
@A00769:11:HC3HCDRXX:1:2107:14823:24126
CACCTCTC
+
FFFF,FFF
@A00769:11:HC3HCDRXX:1:2107:8956:24205
CACCTCTC
+
FFFFFFFF
@A00769:11:HC3HCDRXX:1:2107:17716:24220
CACCTCTC
+
FFFFFFFF
@A00769:11:HC3HCDRXX:1:2107:31512:24283
CACCTCTC
+
FFFFFFFF
@A00769:11:HC3HCDRXX:1:2107:7057:24298
CACCTCTC
+
FFF:FFFF
@A00769:11:HC3HCDRXX:1:2107:22697:24330
CACCTCTC
+
FFF:FFFF
@A00769:11:HC3HCDRXX:1:2107:25798:24345
CACCTCTC
+
FFFF:F:F
@A00769:11:HC3HCDRXX:1:2107:32181:24345
CACCTCTC
+
FFFFFFFF
@A00769:11:HC3HCDRXX:1:2107:31222:24377
CACCTCTC
+
FFFFFFFF
@A00769:11:HC3HCDRXX:1:2107:8061:24408
CACCTCTC
+
FFFFFFFF
@A00769:11:HC3HCDRXX:1:2107:16776:24408
CACCTCTC
+
FFF:FFFF
@A00769:11:HC3HCDRXX:1:2107:8015:24424
CACCTCTC
+
FFFFFFFF
@A00769:11:HC3HCDRXX:1:2107:7609:24439
CACCTCTC
+
FFFFFFFF
@A00769:11:HC3HCDRXX:1:2107:2410:24486
CACCTCTC
+
FFF:,FFF
@A00769:11:HC3HCDRXX:1:2107:1163:24518
CACCTCTC
+
FFFFFFFF
@A00769:11:HC3HCDRXX:1:2107:15230:24518
CACCTCTC
+
FFFFFFFF
@A00769:11:HC3HCDRXX:1:2107:18792:24549
CACCTCTC
+
FFFFFFFF
@A00769:11:HC3HCDRXX:1:2107:23845:24565
CACCTCTC
+
FFFFFFFF
@A00769:11:HC3HCDRXX:1:2107:30101:24565
CACCTCTC
+
FFFFFFFF
@A00769:11:HC3HCDRXX:1:2107:8079:24596
CACCTCTC
+
FFFFFFFF
@A00769:11:HC3HCDRXX:1:2107:23276:24643
CACCTCTC
+
FFFFFFFF
@A00769:11:HC3HCDRXX:1:2107:13078:24768
CACCTCTC
+
FFFFFFFF
@A00769:11:HC3HCDRXX:1:2107:23511:24768
CACCTCTC
+
FFF,FF,F
@A00769:11:HC3HCDRXX:1:2107:27353:24815
CACCTCTC
+
FFFF:FFF
@A00769:11:HC3HCDRXX:1:2107:8983:24846
CACCTCTC
+
FFFFFFFF
@A00769:11:HC3HCDRXX:1:2107:5656:24878
CACCTCTC
+
FFFFFFFF
@A00769:11:HC3HCDRXX:1:2107:8874:24972
CACCTCTC
+
FFFFFFFF
@A00769:11:HC3HCDRXX:1:2107:13593:24972
CACCTCTC
+
FFFFFFFF
@A00769:11:HC3HCDRXX:1:2107:31747:24972
CACCTCTC
+
FFFFFFFF
@A00769:11:HC3HCDRXX:1:2107:28040:25097
CACCTCTC
+
FFFFFFFF
@A00769:11:HC3HCDRXX:1:2107:3188:25113
CACCTCTC
+
FFFFFFFF
@A00769:11:HC3HCDRXX:1:2107:10185:25113
CACCTCTC
+
FFFFFFFF
@A00769:11:HC3HCDRXX:1:2107:31313:25128
CACCTCTC
+
:FFFFFF,
@A00769:11:HC3HCDRXX:1:2107:7346:25144
CACCTCTC
+
:FFFFFFF
@A00769:11:HC3HCDRXX:1:2107:30617:25175
CACCTCTC
+
FFFFFFFF
@A00769:11:HC3HCDRXX:1:2107:22408:25207
CACCTCTC
+
FFFFFFFF
@A00769:11:HC3HCDRXX:1:2107:30626:25254
CACCTCTC
+
FFFFFFFF
@A00769:11:HC3HCDRXX:1:2107:9263:25300
CACCTCTC
+
FFFF:FFF
@A00769:11:HC3HCDRXX:1:2107:2166:25347
CACCTCTC
+
FFFFFFFF
@A00769:11:HC3HCDRXX:1:2107:3215:25347
CACCTCTC
+
FFFFFFFF
@A00769:11:HC3HCDRXX:1:2107:5954:25363
CACCTCTC
+
FFFFFFFF
@A00769:11:HC3HCDRXX:1:2107:14977:25363
CACCTCTC
+
FFFFFFFF
@A00769:11:HC3HCDRXX:1:2107:17517:25379
CACCTCTC
+
FFFFFFFF
@A00769:11:HC3HCDRXX:1:2107:19063:25394
CACCTCTC
+
FFFFFFFF
@A00769:11:HC3HCDRXX:1:2107:18313:25410
CACCTCTC
+
FFFFFFFF
@A00769:11:HC3HCDRXX:1:2107:12988:25426
CACCTCTC
+
FFFFFFFF
@A00769:11:HC3HCDRXX:1:2107:27968:25441
CACCTCTC
+
FFFFFFFF
@A00769:11:HC3HCDRXX:1:2107:11849:25520
CACCTCTC
+
FFFFFFF,
@A00769:11:HC3HCDRXX:1:2107:5348:25661
CACCTCTC
+
FFFFFFFF
@A00769:11:HC3HCDRXX:1:2107:24948:25692
CACCTCTC
+
FFFFFFFF
@A00769:11:HC3HCDRXX:1:2107:29134:25739
CACCTCTC
+
FFFFFFFF
@A00769:11:HC3HCDRXX:1:2107:32443:25739
CACCTCTC
+
FFFFFFFF
@A00769:11:HC3HCDRXX:1:2107:20066:25755
CACCTCTC
+
FFFFFFFF
@A00769:11:HC3HCDRXX:1:2107:21585:25911
CACCTCTC
+
FFFFFFFF
@A00769:11:HC3HCDRXX:1:2107:23737:25911
CACCTCTC
+
FFFFFFFF
@A00769:11:HC3HCDRXX:1:2107:4137:26068
CACCTCTC
+
FFFFFFFF
@A00769:11:HC3HCDRXX:1:2107:24469:26083
CACCTCTC
+
FFFFFFFF
@A00769:11:HC3HCDRXX:1:2107:12671:26099
CACCTCTC
+
FFF,:FFF
@A00769:11:HC3HCDRXX:1:2107:8784:26130
CACCTCTC
+
FFFFFFFF
@A00769:11:HC3HCDRXX:1:2107:3721:26193
CACCTCTC
+
FFFFFFFF
@A00769:11:HC3HCDRXX:1:2107:3613:26224
CACCTCTC
+
FFFFFFFF
@A00769:11:HC3HCDRXX:1:2107:4164:26240
CACCTCTC
+
FFFFFFFF
@A00769:11:HC3HCDRXX:1:2107:18240:26256
CACCTCTC
+
FFFFFFFF
@A00769:11:HC3HCDRXX:1:2107:27733:26287
CACCTCTC
+
FFFFFFFF
@A00769:11:HC3HCDRXX:1:2107:18349:26349
CACCTCTC
+
FFFFFFFF
@A00769:11:HC3HCDRXX:1:2107:12066:26365
CACCTCTC
+
FFFFFFFF
@A00769:11:HC3HCDRXX:1:2107:3794:26412
CACCTCTC
+
FFFFFFFF
@A00769:11:HC3HCDRXX:1:2107:13973:26412
CACCTCTC
+
FFFFFFFF
@A00769:11:HC3HCDRXX:1:2107:10746:26428
CACCTCTC
+
FFFFFFFF
@A00769:11:HC3HCDRXX:1:2107:12952:26428
CACCTCTC
+
FFFFFFFF
@A00769:11:HC3HCDRXX:1:2107:30517:26537
CACCTCTC
+
FFFFFFFF
@A00769:11:HC3HCDRXX:1:2107:2230:26678
CACCTCTC
+
FFFFFFFF
@A00769:11:HC3HCDRXX:1:2107:17309:26678
CACCTCTC
+
FFFFFFFF
@A00769:11:HC3HCDRXX:1:2107:3956:26725
CACCTCTC
+
FFFFFFFF
@A00769:11:HC3HCDRXX:1:2107:18403:26725
CACCTCTC
+
FFFFFFFF
@A00769:11:HC3HCDRXX:1:2107:7473:26741
CACCTCTC
+
FFFFFFFF
@A00769:11:HC3HCDRXX:1:2107:29017:26757
CACCTCTC
+
FFFF:FFF
@A00769:11:HC3HCDRXX:1:2107:19931:26835
CACCTCTC
+
FFFFFFFF
@A00769:11:HC3HCDRXX:1:2107:25355:26835
CACCTCTC
+
FFFFFFFF
@A00769:11:HC3HCDRXX:1:2107:28601:26882
CACCTCTC
+
FFFFFF:,
@A00769:11:HC3HCDRXX:1:2107:3161:26913
CACCTCTC
+
FFFFFFFF
@A00769:11:HC3HCDRXX:1:2107:4345:26929
CACCTCTC
+
FFFFFFFF
@A00769:11:HC3HCDRXX:1:2107:6234:26944
CACCTCTC
+
FFFFFFFF
@A00769:11:HC3HCDRXX:1:2107:13340:26976
CACCTCTC
+
FFFFFFFF
@A00769:11:HC3HCDRXX:1:2107:4020:26991
CACCTCTC
+
FFFFFFFF
@A00769:11:HC3HCDRXX:1:2107:4878:27038
CACCTCTC
+
FFFFFFFF
@A00769:11:HC3HCDRXX:1:2107:22978:27038
CACCTCTC
+
FFF:FFFF
@A00769:11:HC3HCDRXX:1:2107:23204:27054
CACCTCTC
+
FFFFFFFF
@A00769:11:HC3HCDRXX:1:2107:28474:27101
CACCTCTC
+
FFFFFFFF
@A00769:11:HC3HCDRXX:1:2107:28357:27179
CACCTCTC
+
FFFFFFFF
@A00769:11:HC3HCDRXX:1:2107:17598:27242
CACCTCTC
+
FFFFFFFF
@A00769:11:HC3HCDRXX:1:2107:28510:27289
CACCTCTC
+
:FF:,FFF
@A00769:11:HC3HCDRXX:1:2107:16613:27352
CACCTCTC
+
FFFFFFFF
@A00769:11:HC3HCDRXX:1:2107:25174:27367
CACCTCTC
+
FFF:,FFF
@A00769:11:HC3HCDRXX:1:2107:21766:27414
CACCTCTC
+
FFFFFFFF
@A00769:11:HC3HCDRXX:1:2107:31747:27414
CACCTCTC
+
FFFFFFFF
@A00769:11:HC3HCDRXX:1:2107:30282:27445
CACCTCTC
+
FFFFFFFF
@A00769:11:HC3HCDRXX:1:2107:1416:27492
CACCTCTC
+
FFFFFFFF
@A00769:11:HC3HCDRXX:1:2107:25843:27492
CACCTCTC
+
FFFFFFFF
@A00769:11:HC3HCDRXX:1:2107:7419:27586
CACCTCTC
+
FFFFFFFF
@A00769:11:HC3HCDRXX:1:2107:31213:27586
CACCTCTC
+
FFFFFFFF
@A00769:11:HC3HCDRXX:1:2107:1967:27602
CACCTCTC
+
FFFFFFFF
@A00769:11:HC3HCDRXX:1:2107:15863:27618
CACCTCTC
+
FFFFFFFF
@A00769:11:HC3HCDRXX:1:2107:24198:27680
CACCTCTC
+
FFFFFFFF
@A00769:11:HC3HCDRXX:1:2107:15908:27727
CACCTCTC
+
FFFFFFFF
@A00769:11:HC3HCDRXX:1:2107:24153:27915
CACCTCTC
+
FFFFFFFF
@A00769:11:HC3HCDRXX:1:2107:31901:27931
CACCTCTC
+
FFFFFFFF
@A00769:11:HC3HCDRXX:1:2107:20057:27993
CACCTCTC
+
FFFFF:FF
@A00769:11:HC3HCDRXX:1:2107:26874:28056
CACCTCTC
+
F:FFFFFF
@A00769:11:HC3HCDRXX:1:2107:16613:28103
CACCTCTC
+
FFFFFFFF
@A00769:11:HC3HCDRXX:1:2107:7581:28119
CACCTCTC
+
FFFFFFFF
@A00769:11:HC3HCDRXX:1:2107:17002:28119
CACCTCTC
+
FF,FFF,F
@A00769:11:HC3HCDRXX:1:2107:26087:28134
CACCTCTC
+
FFFFFFFF
@A00769:11:HC3HCDRXX:1:2107:7021:28150
CACCTCTC
+
FFFFFFFF
@A00769:11:HC3HCDRXX:1:2107:12527:28197
CACCTCTC
+
FFFFFFFF
@A00769:11:HC3HCDRXX:1:2107:12915:28213
CACCTCTC
+
FFFFFFFF
@A00769:11:HC3HCDRXX:1:2107:32127:28260
CACCTCTC
+
FFFFFFFF
@A00769:11:HC3HCDRXX:1:2107:32723:28260
CACCTCTC
+
FFFFFFFF
@A00769:11:HC3HCDRXX:1:2107:14470:28275
CACCTCTC
+
FFFFFFFF
@A00769:11:HC3HCDRXX:1:2107:22860:28275
CACCTCTC
+
FFFFFFFF
@A00769:11:HC3HCDRXX:1:2107:12183:28291
CACCTCTC
+
FFFFFFFF
@A00769:11:HC3HCDRXX:1:2107:28176:28307
CACCTCTC
+
FFFFFFFF
@A00769:11:HC3HCDRXX:1:2107:31132:28354
CACCTCTC
+
FFFFFFFF
@A00769:11:HC3HCDRXX:1:2107:10140:28447
CACCTCTC
+
FF:FFF,F
@A00769:11:HC3HCDRXX:1:2107:13829:28479
CACCTCTC
+
FFFFFFFF
@A00769:11:HC3HCDRXX:1:2107:21820:28479
CACCTCTC
+
FFFFFFFF
@A00769:11:HC3HCDRXX:1:2107:27498:28479
CACCTCTC
+
FFFFFFFF
@A00769:11:HC3HCDRXX:1:2107:14353:28604
CACCTCTC
+
FFFFFFFF
@A00769:11:HC3HCDRXX:1:2107:4960:28620
CACCTCTC
+
FFFF,F,F
@A00769:11:HC3HCDRXX:1:2107:9390:28714
CACCTCTC
+
FFFFFFFF
@A00769:11:HC3HCDRXX:1:2107:15465:28714
CACCTCTC
+
FFFFFFFF
@A00769:11:HC3HCDRXX:1:2107:18656:28729
CACCTCTC
+
FFFFFFFF
@A00769:11:HC3HCDRXX:1:2107:19651:28761
CACCTCTC
+
FFFFFF:F
@A00769:11:HC3HCDRXX:1:2107:28700:28776
CACCTCTC
+
FFFFFFFF
@A00769:11:HC3HCDRXX:1:2107:4878:28792
CACCTCTC
+
FFFFFFFF
@A00769:11:HC3HCDRXX:1:2107:5204:28792
CACCTCTC
+
FFFFFFFF
@A00769:11:HC3HCDRXX:1:2107:23005:28839
CACCTCTC
+
FFFF:,F,
@A00769:11:HC3HCDRXX:1:2107:19777:28917
CACCTCTC
+
FFFFFFFF
@A00769:11:HC3HCDRXX:1:2107:6822:28964
CACCTCTC
+
FFFFFFFF
@A00769:11:HC3HCDRXX:1:2107:9353:28964
CACCTCTC
+
FFFFFFFF
@A00769:11:HC3HCDRXX:1:2107:22562:28980
CACCTCTC
+
FFFFFFFF
@A00769:11:HC3HCDRXX:1:2107:18484:29027
CACCTCTC
+
FFFFFFFF
@A00769:11:HC3HCDRXX:1:2107:32805:29089
CACCTCTC
+
FFFFFFFF
@A00769:11:HC3HCDRXX:1:2107:8269:29121
CACCTCTC
+
FFFFFFFF
@A00769:11:HC3HCDRXX:1:2107:28483:29246
CACCTCTC
+
FFFFFFF:
@A00769:11:HC3HCDRXX:1:2107:14606:29262
CACCTCTC
+
FFFFFFFF
@A00769:11:HC3HCDRXX:1:2107:9082:29277
CACCTCTC
+
FFFFFFFF
@A00769:11:HC3HCDRXX:1:2107:6361:29356
CACCTCTC
+
FFFFF,FF
@A00769:11:HC3HCDRXX:1:2107:25292:29481
CACCTCTC
+
FFFFFFFF
@A00769:11:HC3HCDRXX:1:2107:28266:29496
CACCTCTC
+
FFFFFFF:
@A00769:11:HC3HCDRXX:1:2107:27742:29528
CACCTCTC
+
FFFFFFFF
@A00769:11:HC3HCDRXX:1:2107:11288:29559
CACCTCTC
+
FFFFFFFF
@A00769:11:HC3HCDRXX:1:2107:11849:29590
CACCTCTC
+
FFFFFFFF
@A00769:11:HC3HCDRXX:1:2107:27199:29684
CACCTCTC
+
FFFFFFFF
@A00769:11:HC3HCDRXX:1:2107:19180:29700
CACCTCTC
+
FFFFFFFF
@A00769:11:HC3HCDRXX:1:2107:23222:29747
CACCTCTC
+
FFFFFFFF
@A00769:11:HC3HCDRXX:1:2107:25852:29763
CACCTCTC
+
FFFFFFFF
@A00769:11:HC3HCDRXX:1:2107:3079:29778
CACCTCTC
+
FFFFFFFF
@A00769:11:HC3HCDRXX:1:2107:21549:29825
CACCTCTC
+
FFFFFFFF
@A00769:11:HC3HCDRXX:1:2107:32280:29841
CACCTCTC
+
FFFFFFFF
@A00769:11:HC3HCDRXX:1:2107:31042:29857
CACCTCTC
+
FFFFFFFF
@A00769:11:HC3HCDRXX:1:2107:7898:29888
CACCTCTC
+
FFFFFFFF
@A00769:11:HC3HCDRXX:1:2107:16495:29966
CACCTCTC
+
F:FFFFFF
@A00769:11:HC3HCDRXX:1:2107:11894:30044
CACCTCTC
+
FFFFFFFF
@A00769:11:HC3HCDRXX:1:2107:7256:30060
CACCTCTC
+
FFFFFFFF
@A00769:11:HC3HCDRXX:1:2107:1497:30076
CACCTCTC
+
FFFFFFFF
@A00769:11:HC3HCDRXX:1:2107:18656:30076
CACCTCTC
+
FFFFFFFF
@A00769:11:HC3HCDRXX:1:2107:19669:30076
CACCTCTC
+
FFFFFFFF
@A00769:11:HC3HCDRXX:1:2107:23728:30091
CACCTCTC
+
FFFFFFFF
@A00769:11:HC3HCDRXX:1:2107:6605:30154
CACCTCTC
+
FFFFFFFF
@A00769:11:HC3HCDRXX:1:2107:32425:30154
CACCTCTC
+
FFFFFFFF
@A00769:11:HC3HCDRXX:1:2107:22923:30264
CACCTCTC
+
FFFFFFFF
@A00769:11:HC3HCDRXX:1:2107:22905:30295
CACCTCTC
+
FFFFFFFF
@A00769:11:HC3HCDRXX:1:2107:1714:30326
CACCTCTC
+
FFFFFFFF
@A00769:11:HC3HCDRXX:1:2107:20157:30452
CACCTCTC
+
FFFFFFFF
@A00769:11:HC3HCDRXX:1:2107:22905:30452
CACCTCTC
+
FFFFFFFF
@A00769:11:HC3HCDRXX:1:2107:14814:30467
CACCTCTC
+
FFFFFFFF
@A00769:11:HC3HCDRXX:1:2107:15356:30467
CACCTCTC
+
FFFFFFFF
@A00769:11:HC3HCDRXX:1:2107:17128:30530
CACCTCTC
+
FFFFFFFF
@A00769:11:HC3HCDRXX:1:2107:17029:30545
CACCTCTC
+
FFFFFFFF
@A00769:11:HC3HCDRXX:1:2107:27859:30545
CACCTCTC
+
FFFFFFFF
@A00769:11:HC3HCDRXX:1:2107:1524:30561
CACCTCTC
+
FFFFFFFF
@A00769:11:HC3HCDRXX:1:2107:29288:30608
CACCTCTC
+
FFFF:FFF
@A00769:11:HC3HCDRXX:1:2107:9534:30624
CACCTCTC
+
FFF:FFFF
@A00769:11:HC3HCDRXX:1:2107:9634:30639
CACCTCTC
+
FFFFFFFF
@A00769:11:HC3HCDRXX:1:2107:1777:30686
CACCTCTC
+
FFFFFFFF
@A00769:11:HC3HCDRXX:1:2107:8531:30733
CACCTCTC
+
FFFFFFFF
@A00769:11:HC3HCDRXX:1:2107:10646:30796
CACCTCTC
+
FFFFFFFF
@A00769:11:HC3HCDRXX:1:2107:23737:30796
CACCTCTC
+
FFFFFFFF
@A00769:11:HC3HCDRXX:1:2107:10248:30827
CACCTCTC
+
FFFFFFFF
@A00769:11:HC3HCDRXX:1:2107:2853:30859
CACCTCTC
+
FFFFFFFF
@A00769:11:HC3HCDRXX:1:2107:4734:30859
CACCTCTC
+
FFFFFF:F
@A00769:11:HC3HCDRXX:1:2107:5303:30906
CACCTCTC
+
FFFFFFFF
@A00769:11:HC3HCDRXX:1:2107:14217:30906
CACCTCTC
+
FFF:FFFF
@A00769:11:HC3HCDRXX:1:2107:16541:30953
CACCTCTC
+
FFFFFFFF
@A00769:11:HC3HCDRXX:1:2107:18756:30968
CACCTCTC
+
FFFFFFFF
@A00769:11:HC3HCDRXX:1:2107:8187:31015
CACCTCTC
+
FFFFFFFF
@A00769:11:HC3HCDRXX:1:2107:19904:31015
CACCTCTC
+
FFFF,:FF
@A00769:11:HC3HCDRXX:1:2107:10737:31172
CACCTCTC
+
FFFFFFFF
@A00769:11:HC3HCDRXX:1:2107:2528:31266
CACCTCTC
+
FFFFFFFF
@A00769:11:HC3HCDRXX:1:2107:18936:31344
CACCTCTC
+
FFFFFFFF
@A00769:11:HC3HCDRXX:1:2107:15917:31438
CACCTCTC
+
FFFFFFFF
@A00769:11:HC3HCDRXX:1:2107:23077:31438
CACCTCTC
+
FFFFFFFF
@A00769:11:HC3HCDRXX:1:2107:23764:31469
CACCTCTC
+
FFFFFFFF
@A00769:11:HC3HCDRXX:1:2107:13277:31532
CACCTCTC
+
FFFFFFFF
@A00769:11:HC3HCDRXX:1:2107:15194:31532
CACCTCTC
+
FFFFFFFF
@A00769:11:HC3HCDRXX:1:2107:2040:31641
CACCTCTC
+
FF,,,FFF
@A00769:11:HC3HCDRXX:1:2107:3540:31641
CACCTCTC
+
FFFFFFFF
@A00769:11:HC3HCDRXX:1:2107:5367:31673
CACCTCTC
+
FFFFFFFF
@A00769:11:HC3HCDRXX:1:2107:30237:31751
CACCTCTC
+
FFFFFFFF
@A00769:11:HC3HCDRXX:1:2107:23086:31767
CACCTCTC
+
FFFFFFFF
@A00769:11:HC3HCDRXX:1:2107:30355:31798
CACCTCTC
+
FFFFFFFF
@A00769:11:HC3HCDRXX:1:2107:18511:31829
CACCTCTC
+
FFFFFFFF
@A00769:11:HC3HCDRXX:1:2107:31078:31829
CACCTCTC
+
FFFFFFFF
@A00769:11:HC3HCDRXX:1:2107:18204:31861
CACCTCTC
+
FFFFFFFF
@A00769:11:HC3HCDRXX:1:2107:11686:32095
CACCTCTC
+
FFFFFFFF
@A00769:11:HC3HCDRXX:1:2107:31530:32174
CACCTCTC
+
FFFFFFFF
@A00769:11:HC3HCDRXX:1:2107:9236:32205
CACCTCTC
+
FFFFFFFF
@A00769:11:HC3HCDRXX:1:2107:15004:32205
CACCTCTC
+
FFFFFFFF
@A00769:11:HC3HCDRXX:1:2107:27534:32236
CACCTCTC
+
FFFFFFFF
@A00769:11:HC3HCDRXX:1:2107:22164:32268
CACCTCTC
+
FFFFFFFF
@A00769:11:HC3HCDRXX:1:2107:19063:32283
CACCTCTC
+
FFFFFFFF
@A00769:11:HC3HCDRXX:1:2107:25409:32283
CACCTCTC
+
FFFFFFFF
@A00769:11:HC3HCDRXX:1:2107:8793:32346
CACCTCTC
+
FFFFFFFF
@A00769:11:HC3HCDRXX:1:2107:20916:32362
CACCTCTC
+
FFFFFFFF
@A00769:11:HC3HCDRXX:1:2107:19407:32471
CACCTCTC
+
FFFFFFFF
@A00769:11:HC3HCDRXX:1:2107:9146:32487
CACCTCTC
+
FFFFFFFF
@A00769:11:HC3HCDRXX:1:2107:16007:32565
CACCTCTC
+
FFFFFFFF
@A00769:11:HC3HCDRXX:1:2107:30282:32612
CACCTCTC
+
FFFFFFFF
@A00769:11:HC3HCDRXX:1:2107:22073:32675
CACCTCTC
+
FFFFFF,F
@A00769:11:HC3HCDRXX:1:2107:28700:32690
CACCTCTC
+
FFFFFFFF
@A00769:11:HC3HCDRXX:1:2107:19506:32706
CACCTCTC
+
FFFFFFFF
@A00769:11:HC3HCDRXX:1:2107:7563:32722
CACCTCTC
+
FFFFFFFF
@A00769:11:HC3HCDRXX:1:2107:17309:32722
CACCTCTC
+
FFFFFFFF
@A00769:11:HC3HCDRXX:1:2107:17264:32737
CACCTCTC
+
FFFFFFFF
@A00769:11:HC3HCDRXX:1:2107:20338:32769
CACCTCTC
+
FFFFFFFF
@A00769:11:HC3HCDRXX:1:2107:11595:32878
CACCTCTC
+
FFFFFFFF
@A00769:11:HC3HCDRXX:1:2107:29252:33019
CACCTCTC
+
FFFFFFFF
@A00769:11:HC3HCDRXX:1:2107:24849:33066
CACCTCTC
+
FFFFFFFF
@A00769:11:HC3HCDRXX:1:2107:1118:33113
CACCTCTC
+
FFFFFFFF
@A00769:11:HC3HCDRXX:1:2107:21531:33113
CACCTCTC
+
FFFFFFFF
@A00769:11:HC3HCDRXX:1:2107:28881:33191
CACCTCTC
+
FFFF:FFF
@A00769:11:HC3HCDRXX:1:2107:23077:33285
CACCTCTC
+
FFFFFFFF
@A00769:11:HC3HCDRXX:1:2107:8504:33317
CACCTCTC
+
FFFFFFFF
@A00769:11:HC3HCDRXX:1:2107:32723:33332
CACCTCTC
+
FFFFFFFF
@A00769:11:HC3HCDRXX:1:2107:4137:33364
CACCTCTC
+
FFFFFFFF
@A00769:11:HC3HCDRXX:1:2107:11351:33364
CACCTCTC
+
FFFFFFFF
@A00769:11:HC3HCDRXX:1:2107:4399:33379
CACCTCTC
+
FFFFFFFF
@A00769:11:HC3HCDRXX:1:2107:6334:33379
CACCTCTC
+
FFFFFFFF
@A00769:11:HC3HCDRXX:1:2107:8178:33379
CACCTCTC
+
FFFFFFFF
@A00769:11:HC3HCDRXX:1:2107:15718:33411
CACCTCTC
+
F:FFFF,F
@A00769:11:HC3HCDRXX:1:2107:12382:33489
CACCTCTC
+
FFF:FFFF
@A00769:11:HC3HCDRXX:1:2107:21088:33536
CACCTCTC
+
FFFFFFFF
@A00769:11:HC3HCDRXX:1:2107:23041:33536
CACCTCTC
+
FFFFFFFF
@A00769:11:HC3HCDRXX:1:2107:10936:33552
CACCTCTC
+
FFF:FFF:
@A00769:11:HC3HCDRXX:1:2107:1235:33567
CACCTCTC
+
FFFFFFFF
@A00769:11:HC3HCDRXX:1:2107:10529:33567
CACCTCTC
+
FFFFFFFF
@A00769:11:HC3HCDRXX:1:2107:17535:33583
CACCTCTC
+
FFFFFFFF
@A00769:11:HC3HCDRXX:1:2107:15112:33677
CACCTCTC
+
FFFFFFFF
@A00769:11:HC3HCDRXX:1:2107:20573:33708
CACCTCTC
+
FFFFFFFF
@A00769:11:HC3HCDRXX:1:2107:23918:33708
CACCTCTC
+
FFFFFFFF
@A00769:11:HC3HCDRXX:1:2107:28348:33708
CACCTCTC
+
FFFFFFFF
@A00769:11:HC3HCDRXX:1:2107:31891:33708
CACCTCTC
+
FFFFFFFF
@A00769:11:HC3HCDRXX:1:2107:32063:33724
CACCTCTC
+
FFFFFFFF
@A00769:11:HC3HCDRXX:1:2107:15058:33802
CACCTCTC
+
FFFFFFFF
@A00769:11:HC3HCDRXX:1:2107:3351:33943
CACCTCTC
+
FFFFFFFF
@A00769:11:HC3HCDRXX:1:2107:5593:33974
CACCTCTC
+
FFFFFFFF
@A00769:11:HC3HCDRXX:1:2107:6804:34068
CACCTCTC
+
FFFFFFFF
@A00769:11:HC3HCDRXX:1:2107:31810:34068
CACCTCTC
+
FFFFFFFF
@A00769:11:HC3HCDRXX:1:2107:11288:34162
CACCTCTC
+
FFFFFFFF
@A00769:11:HC3HCDRXX:1:2107:24912:34178
CACCTCTC
+
FFFFFFFF
@A00769:11:HC3HCDRXX:1:2107:11632:34194
CACCTCTC
+
:FF,,F:F
@A00769:11:HC3HCDRXX:1:2107:15067:34225
CACCTCTC
+
FFFFFFFF
@A00769:11:HC3HCDRXX:1:2107:27896:34272
CACCTCTC
+
FFFFFFFF
@A00769:11:HC3HCDRXX:1:2107:8892:34303
CACCTCTC
+
FFFFFFFF
@A00769:11:HC3HCDRXX:1:2107:31150:34303
CACCTCTC
+
FFFFFFFF
@A00769:11:HC3HCDRXX:1:2107:9824:34319
CACCTCTC
+
FFFFFFFF
@A00769:11:HC3HCDRXX:1:2107:31412:34319
CACCTCTC
+
FFFFFFFF
@A00769:11:HC3HCDRXX:1:2107:23683:34334
CACCTCTC
+
FFFFFFFF
@A00769:11:HC3HCDRXX:1:2107:7554:34397
CACCTCTC
+
FFFFFFFF
@A00769:11:HC3HCDRXX:1:2107:4508:34413
CACCTCTC
+
FFFFFFFF
@A00769:11:HC3HCDRXX:1:2107:28926:34428
CACCTCTC
+
FFFFFFFF
@A00769:11:HC3HCDRXX:1:2107:17291:34444
CACCTCTC
+
FFFFFFFF
@A00769:11:HC3HCDRXX:1:2107:12409:34475
CACCTCTC
+
FFFFFFFF
@A00769:11:HC3HCDRXX:1:2107:30626:34522
CACCTCTC
+
FFFFFFFF
@A00769:11:HC3HCDRXX:1:2107:30825:34585
CACCTCTC
+
FFFFFFFF
@A00769:11:HC3HCDRXX:1:2107:27326:34601
CACCTCTC
+
:FFFFF:F
@A00769:11:HC3HCDRXX:1:2107:26476:34695
CACCTCTC
+
FFFFFFFF
@A00769:11:HC3HCDRXX:1:2107:30725:34757
CACCTCTC
+
FFFFFFFF
@A00769:11:HC3HCDRXX:1:2107:17418:34788
CACCTCTC
+
FFFFFFFF
@A00769:11:HC3HCDRXX:1:2107:1334:34804
CACCTCTC
+
FFFFFFFF
@A00769:11:HC3HCDRXX:1:2107:6632:34804
CACCTCTC
+
FFFFFFFF
@A00769:11:HC3HCDRXX:1:2107:24460:34804
CACCTCTC
+
FFFFFFFF
@A00769:11:HC3HCDRXX:1:2107:11695:34898
CACCTCTC
+
FFFFFFFF
@A00769:11:HC3HCDRXX:1:2107:17427:34929
CACCTCTC
+
FFFFFFFF
@A00769:11:HC3HCDRXX:1:2107:19470:34992
CACCTCTC
+
FFFFFFFF
@A00769:11:HC3HCDRXX:1:2107:1099:35086
CACCTCTC
+
FFFFFFFF
@A00769:11:HC3HCDRXX:1:2107:19217:35117
CACCTCTC
+
FFFFFFFF
@A00769:11:HC3HCDRXX:1:2107:32443:35133
CACCTCTC
+
FFFFFFFF
@A00769:11:HC3HCDRXX:1:2107:5665:35352
CACCTCTC
+
FFFFFFFF
[truncated: 8,558,673 more chars]
