# Supplementary material for: Acidified drinking water attenuates motor deficits and brain pathology in a mouse model of a childhood neurodegenerative disorder
Source: Sci Rep. 2022 May 30;12:9025. doi: 10.1038/s41598-022-12981-0 (PMC9151921; doi:10.1038/s41598-022-12981-0)
Supplement: Supplementary file 4 — Supplementary Information 4. [file 41598_2022_12981_MOESM4_ESM.zip › 060519AK515F/129xC57.WT.3.m.Acid3747.1_Index.fastq]

@A00769:11:HC3HCDRXX:1:2101:21486:1000
CACGCACC
+
FFFFFFFF
@A00769:11:HC3HCDRXX:1:2101:25247:1188
CACGCACC
+
FFFFFFFF
@A00769:11:HC3HCDRXX:1:2101:12319:1251
CACGCACC
+
FFFFFFFF
@A00769:11:HC3HCDRXX:1:2101:4345:1313
CACGCACC
+
FFFFFFFF
@A00769:11:HC3HCDRXX:1:2101:9417:1360
CACGCACC
+
FFFFFFFF
@A00769:11:HC3HCDRXX:1:2101:11641:1391
CACGCACC
+
FFFFFFFF
@A00769:11:HC3HCDRXX:1:2101:10348:1438
CACGCACC
+
FFFFFFFF
@A00769:11:HC3HCDRXX:1:2101:2148:1485
CACGCACC
+
FFFFFFFF
@A00769:11:HC3HCDRXX:1:2101:9381:1485
CACGCACC
+
FFFFFFFF
@A00769:11:HC3HCDRXX:1:2101:20672:1501
CACGCACC
+
FFFFFFFF
@A00769:11:HC3HCDRXX:1:2101:26169:1626
CACGCACC
+
FFFFFFFF
@A00769:11:HC3HCDRXX:1:2101:5746:1673
CACGCACC
+
FFFFFFFF
@A00769:11:HC3HCDRXX:1:2101:29071:1767
CACGCACC
+
FFFFFFFF
@A00769:11:HC3HCDRXX:1:2101:7157:1799
CACGCACC
+
FFFF:FFF
@A00769:11:HC3HCDRXX:1:2101:9308:1799
CACGCACC
+
FFFFFFFF
@A00769:11:HC3HCDRXX:1:2101:17797:1939
CACGCACC
+
FFFFFFFF
@A00769:11:HC3HCDRXX:1:2101:29026:1939
CACGCACC
+
FFFFFFFF
@A00769:11:HC3HCDRXX:1:2101:17833:1971
CACGCACC
+
FFFF:FFF
@A00769:11:HC3HCDRXX:1:2101:31421:1986
CACGCACC
+
FFFFFFFF
@A00769:11:HC3HCDRXX:1:2101:5104:2033
CACGCACC
+
FFFFFFFF
@A00769:11:HC3HCDRXX:1:2101:7093:2033
CACGCACC
+
FFFFFFFF
@A00769:11:HC3HCDRXX:1:2101:4652:2127
CACGCACC
+
FFFFFFFF
@A00769:11:HC3HCDRXX:1:2101:17517:2143
CACGCACC
+
FFFFFFFF
@A00769:11:HC3HCDRXX:1:2101:14145:2159
CACGCACC
+
FFF:FFF:
@A00769:11:HC3HCDRXX:1:2101:16712:2221
CACGCACC
+
FFF,FFFF
@A00769:11:HC3HCDRXX:1:2101:12726:2268
CACGCACC
+
FFFFFFFF
@A00769:11:HC3HCDRXX:1:2101:26521:2331
CACGCACC
+
FFFFFFFF
@A00769:11:HC3HCDRXX:1:2101:9552:2378
CACGCACC
+
FF,:FFFF
@A00769:11:HC3HCDRXX:1:2101:11930:2394
CACGCACC
+
FFFFFFFF
@A00769:11:HC3HCDRXX:1:2101:29993:2394
CACGCACC
+
FFFFFF:F
@A00769:11:HC3HCDRXX:1:2101:31566:2425
CACGCACC
+
FFFFFFFF
@A00769:11:HC3HCDRXX:1:2101:4200:2472
CACGCACC
+
FFFFFFFF
@A00769:11:HC3HCDRXX:1:2101:18566:2487
CACGCACC
+
:FFFFFFF
@A00769:11:HC3HCDRXX:1:2101:28085:2503
CACGCACC
+
FFFFFFFF
@A00769:11:HC3HCDRXX:1:2101:6460:2691
CACGCACC
+
FFFFFFFF
@A00769:11:HC3HCDRXX:1:2101:28537:2691
CACGCACC
+
FFFFFFFF
@A00769:11:HC3HCDRXX:1:2101:22896:2754
CACGCACC
+
FFFFFFFF
@A00769:11:HC3HCDRXX:1:2101:27941:2754
CACGCACC
+
FFFFFFFF
@A00769:11:HC3HCDRXX:1:2101:20401:2879
CACGCACC
+
FFFFFFFF
@A00769:11:HC3HCDRXX:1:2101:6325:2957
CACGCACC
+
FFFFFFFF
@A00769:11:HC3HCDRXX:1:2101:2121:3004
CACGCACC
+
FFFFFFFF
@A00769:11:HC3HCDRXX:1:2101:8621:3051
CACGCACC
+
FFFFFFFF
@A00769:11:HC3HCDRXX:1:2101:5538:3067
CACGCACC
+
FFFFFFFF
@A00769:11:HC3HCDRXX:1:2101:17906:3067
CACGCACC
+
FFFFFFFF
@A00769:11:HC3HCDRXX:1:2101:1524:3098
CACGCACC
+
FFFFFFFF
@A00769:11:HC3HCDRXX:1:2101:13765:3098
CACGCACC
+
FFFFFFFF
@A00769:11:HC3HCDRXX:1:2101:4607:3114
CACGCACC
+
FFFFFFFF
@A00769:11:HC3HCDRXX:1:2101:13720:3176
CACGCACC
+
FFFFFFFF
@A00769:11:HC3HCDRXX:1:2101:4860:3239
CACGCACC
+
FFFFFFFF
@A00769:11:HC3HCDRXX:1:2101:15040:3302
CACGCACC
+
FFFFFFFF
@A00769:11:HC3HCDRXX:1:2101:13711:3349
CACGCACC
+
FFFFFFFF
@A00769:11:HC3HCDRXX:1:2101:16062:3349
CACGCACC
+
FFFFFFFF
@A00769:11:HC3HCDRXX:1:2101:23258:3349
CACGCACC
+
FFFFFFFF
@A00769:11:HC3HCDRXX:1:2101:5177:3380
CACGCACC
+
FFFFFFFF
@A00769:11:HC3HCDRXX:1:2101:22525:3396
CACGCACC
+
FFFFFFFF
@A00769:11:HC3HCDRXX:1:2101:31910:3396
CACGCACC
+
FFFFFFFF
@A00769:11:HC3HCDRXX:1:2101:31656:3427
CACGCACC
+
FFFFFFFF
@A00769:11:HC3HCDRXX:1:2101:15917:3443
CACGCACC
+
FFFFFF:F
@A00769:11:HC3HCDRXX:1:2101:3504:3458
CACGCACC
+
FFFFFFFF
@A00769:11:HC3HCDRXX:1:2101:3387:3474
CACGCACC
+
FFFFFFFF
@A00769:11:HC3HCDRXX:1:2101:19642:3474
CACGCACC
+
FFFFFFFF
@A00769:11:HC3HCDRXX:1:2101:27543:3474
CACGCACC
+
FFFF,FFF
@A00769:11:HC3HCDRXX:1:2101:4074:3505
CACGCACC
+
FFFFFFFF
@A00769:11:HC3HCDRXX:1:2101:32786:3630
CACGCACC
+
FFFFFFFF
@A00769:11:HC3HCDRXX:1:2101:11134:3646
CACGCACC
+
FFFFFFFF
@A00769:11:HC3HCDRXX:1:2101:4237:3850
CACGCACC
+
FFFFFFFF
@A00769:11:HC3HCDRXX:1:2101:14705:3850
CACGCACC
+
FFFFFFFF
@A00769:11:HC3HCDRXX:1:2101:31548:3865
CACGCACC
+
FFFFFFFF
@A00769:11:HC3HCDRXX:1:2101:17616:3881
CACGCACC
+
FFFFFFFF
@A00769:11:HC3HCDRXX:1:2101:14299:3959
CACGCACC
+
FFFFFFFF
@A00769:11:HC3HCDRXX:1:2101:19135:3975
CACGCACC
+
F:FFFFFF
@A00769:11:HC3HCDRXX:1:2101:23357:3991
CACGCACC
+
FFFFFFFF
@A00769:11:HC3HCDRXX:1:2101:26160:4022
CACGCACC
+
FFF:FFFF
@A00769:11:HC3HCDRXX:1:2101:30816:4038
CACGCACC
+
FFFFFFFF
@A00769:11:HC3HCDRXX:1:2101:5782:4085
CACGCACC
+
FFF:FFF:
@A00769:11:HC3HCDRXX:1:2101:8567:4116
CACGCACC
+
FFFFFFFF
@A00769:11:HC3HCDRXX:1:2101:6343:4272
CACGCACC
+
FFFFFFFF
@A00769:11:HC3HCDRXX:1:2101:2636:4304
CACGCACC
+
FFFFFFFF
@A00769:11:HC3HCDRXX:1:2101:11369:4304
CACGCACC
+
,F::FF:,
@A00769:11:HC3HCDRXX:1:2101:5755:4351
CACGCACC
+
FFFFFFFF
@A00769:11:HC3HCDRXX:1:2101:18747:4460
CACGCACC
+
FFF:FF,F
@A00769:11:HC3HCDRXX:1:2101:16975:4492
CACGCACC
+
FFFFFFFF
@A00769:11:HC3HCDRXX:1:2101:29044:4570
CACGCACC
+
FFFFF:FF
@A00769:11:HC3HCDRXX:1:2101:31955:4601
CACGCACC
+
FFFFFFFF
@A00769:11:HC3HCDRXX:1:2101:32063:4601
CACGCACC
+
FFFFFFFF
@A00769:11:HC3HCDRXX:1:2101:4191:4679
CACGCACC
+
FFFFFFFF
@A00769:11:HC3HCDRXX:1:2101:17969:4711
CACGCACC
+
FFFFFFFF
@A00769:11:HC3HCDRXX:1:2101:15094:4773
CACGCACC
+
FFFFFFFF
@A00769:11:HC3HCDRXX:1:2101:25075:4805
CACGCACC
+
FFFFFFFF
@A00769:11:HC3HCDRXX:1:2101:8449:4820
CACGCACC
+
FFFFFFFF
@A00769:11:HC3HCDRXX:1:2101:32344:4836
CACGCACC
+
FFFFFFFF
@A00769:11:HC3HCDRXX:1:2101:26558:4961
CACGCACC
+
:FFF:FFF
@A00769:11:HC3HCDRXX:1:2101:5141:5008
CACGCACC
+
FFFFFFFF
@A00769:11:HC3HCDRXX:1:2101:29333:5040
CACGCACC
+
FFFFFFFF
@A00769:11:HC3HCDRXX:1:2101:14253:5071
CACGCACC
+
FFFFFFFF
@A00769:11:HC3HCDRXX:1:2101:26558:5087
CACGCACC
+
FFF:FFFF
@A00769:11:HC3HCDRXX:1:2101:25608:5134
CACGCACC
+
FFFFFFFF
@A00769:11:HC3HCDRXX:1:2101:30201:5228
CACGCACC
+
FFFFFFFF
@A00769:11:HC3HCDRXX:1:2101:19958:5243
CACGCACC
+
FFFFFFFF
@A00769:11:HC3HCDRXX:1:2101:4092:5290
CACGCACC
+
FFFFFFFF
@A00769:11:HC3HCDRXX:1:2101:7346:5290
CACGCACC
+
FFFFFFFF
@A00769:11:HC3HCDRXX:1:2101:6903:5306
CACGCACC
+
FFFFFFFF
@A00769:11:HC3HCDRXX:1:2101:13141:5337
CACGCACC
+
FFFFFFFF
@A00769:11:HC3HCDRXX:1:2101:7871:5353
CACGCACC
+
FFFFFFFF
@A00769:11:HC3HCDRXX:1:2101:3839:5509
CACGCACC
+
FFFFFFFF
@A00769:11:HC3HCDRXX:1:2101:31268:5509
CACGCACC
+
FFFFFFFF
@A00769:11:HC3HCDRXX:1:2101:22182:5838
CACGCACC
+
FFFFFFFF
@A00769:11:HC3HCDRXX:1:2101:6542:5995
CACGCACC
+
FFFFFFFF
@A00769:11:HC3HCDRXX:1:2101:16694:6010
CACGCACC
+
:F:FFFFF
@A00769:11:HC3HCDRXX:1:2101:14244:6089
CACGCACC
+
FFFFFFFF
@A00769:11:HC3HCDRXX:1:2101:11586:6120
CACGCACC
+
FFFFFFFF
@A00769:11:HC3HCDRXX:1:2101:14534:6151
CACGCACC
+
FFFFFFFF
@A00769:11:HC3HCDRXX:1:2101:29071:6151
CACGCACC
+
FFFF:FFF
@A00769:11:HC3HCDRXX:1:2101:4146:6292
CACGCACC
+
FFFFFFFF
@A00769:11:HC3HCDRXX:1:2101:16875:6292
CACGCACC
+
FFFFFFFF
@A00769:11:HC3HCDRXX:1:2101:18882:6292
CACGCACC
+
FFFFFFFF
@A00769:11:HC3HCDRXX:1:2101:15383:6464
CACGCACC
+
FFFFFFFF
@A00769:11:HC3HCDRXX:1:2101:7129:6605
CACGCACC
+
:FF,FFF:
@A00769:11:HC3HCDRXX:1:2101:8395:6668
CACGCACC
+
FFFFFFFF
@A00769:11:HC3HCDRXX:1:2101:30092:6793
CACGCACC
+
FFFFFFFF
@A00769:11:HC3HCDRXX:1:2101:3739:6809
CACGCACC
+
FFFFFFF:
@A00769:11:HC3HCDRXX:1:2101:28583:6809
CACGCACC
+
FFFFFFFF
@A00769:11:HC3HCDRXX:1:2101:23457:6825
CACGCACC
+
FFFFFFFF
@A00769:11:HC3HCDRXX:1:2101:30165:6825
CACGCACC
+
FF:FFFFF
@A00769:11:HC3HCDRXX:1:2101:18530:6840
CACGCACC
+
FF::FFFF
@A00769:11:HC3HCDRXX:1:2101:12165:7028
CACGCACC
+
FFFFFFFF
@A00769:11:HC3HCDRXX:1:2101:2573:7106
CACGCACC
+
FFFFFFFF
@A00769:11:HC3HCDRXX:1:2101:8892:7122
CACGCACC
+
FFFFFFFF
@A00769:11:HC3HCDRXX:1:2101:9598:7153
CACGCACC
+
FFFFFFFF
@A00769:11:HC3HCDRXX:1:2101:6940:7216
CACGCACC
+
FFFFFFFF
@A00769:11:HC3HCDRXX:1:2101:12409:7482
CACGCACC
+
FFFFFF:F
@A00769:11:HC3HCDRXX:1:2101:30734:7498
CACGCACC
+
FFFFFFFF
@A00769:11:HC3HCDRXX:1:2101:28962:7529
CACGCACC
+
FFFFFFFF
@A00769:11:HC3HCDRXX:1:2101:32398:7686
CACGCACC
+
FFFFFFFF
@A00769:11:HC3HCDRXX:1:2101:32832:7717
CACGCACC
+
FFFFFFFF
@A00769:11:HC3HCDRXX:1:2101:30906:7827
CACGCACC
+
FFFFFFFF
@A00769:11:HC3HCDRXX:1:2101:5801:7842
CACGCACC
+
FFFFFFFF
@A00769:11:HC3HCDRXX:1:2101:14714:7905
CACGCACC
+
FFFFFFFF
@A00769:11:HC3HCDRXX:1:2101:29134:7983
CACGCACC
+
FFFFFFFF
@A00769:11:HC3HCDRXX:1:2101:16089:7999
CACGCACC
+
FFFFFFFF
@A00769:11:HC3HCDRXX:1:2101:29604:8077
CACGCACC
+
,FFFFFF,
@A00769:11:HC3HCDRXX:1:2101:20537:8093
CACGCACC
+
FFFFFFFF
@A00769:11:HC3HCDRXX:1:2101:7410:8124
CACGCACC
+
FFFFFFFF
@A00769:11:HC3HCDRXX:1:2101:24334:8155
CACGCACC
+
FFFFFFFF
@A00769:11:HC3HCDRXX:1:2101:28094:8281
CACGCACC
+
FFFFFFFF
@A00769:11:HC3HCDRXX:1:2101:16477:8296
CACGCACC
+
FFFF:FFF
@A00769:11:HC3HCDRXX:1:2101:32642:8296
CACGCACC
+
FFFFFFFF
@A00769:11:HC3HCDRXX:1:2101:10592:8343
CACGCACC
+
FFF::FF,
@A00769:11:HC3HCDRXX:1:2101:16649:8406
CACGCACC
+
FFFFFFFF
@A00769:11:HC3HCDRXX:1:2101:23303:8406
CACGCACC
+
FFFFFFFF
@A00769:11:HC3HCDRXX:1:2101:10592:8500
CACGCACC
+
FFFFFFFF
@A00769:11:HC3HCDRXX:1:2101:24749:8500
CACGCACC
+
FFFFFFFF
@A00769:11:HC3HCDRXX:1:2101:2971:8516
CACGCACC
+
FFFFFFFF
@A00769:11:HC3HCDRXX:1:2101:32217:8531
CACGCACC
+
FFFFFFFF
@A00769:11:HC3HCDRXX:1:2101:20564:8547
CACGCACC
+
FFFFFFFF
@A00769:11:HC3HCDRXX:1:2101:28872:8594
CACGCACC
+
FFFFFFFF
@A00769:11:HC3HCDRXX:1:2101:2003:8625
CACGCACC
+
FFFFFFFF
@A00769:11:HC3HCDRXX:1:2101:7175:8625
CACGCACC
+
FFFFFFFF
@A00769:11:HC3HCDRXX:1:2101:9543:8625
CACGCACC
+
FFFFFFFF
@A00769:11:HC3HCDRXX:1:2101:8558:8641
CACGCACC
+
FFFFFFFF
@A00769:11:HC3HCDRXX:1:2101:25681:8641
CACGCACC
+
FFFFFFFF
@A00769:11:HC3HCDRXX:1:2101:26458:8641
CACGCACC
+
FFFFFFFF
@A00769:11:HC3HCDRXX:1:2101:5755:8797
CACGCACC
+
FFFFFFFF
@A00769:11:HC3HCDRXX:1:2101:22553:8891
CACGCACC
+
FFFFFFFF
@A00769:11:HC3HCDRXX:1:2101:22715:8985
CACGCACC
+
FFFFFFFF
@A00769:11:HC3HCDRXX:1:2101:15374:9017
CACGCACC
+
FFFFFFFF
@A00769:11:HC3HCDRXX:1:2101:26259:9017
CACGCACC
+
FFFFFFFF
@A00769:11:HC3HCDRXX:1:2101:26169:9142
CACGCACC
+
FFFFFFFF
@A00769:11:HC3HCDRXX:1:2101:32280:9142
CACGCACC
+
FFFF:FFF
@A00769:11:HC3HCDRXX:1:2101:22941:9220
CACGCACC
+
FFFFFFFF
@A00769:11:HC3HCDRXX:1:2101:12075:9439
CACGCACC
+
FFFFFFFF
@A00769:11:HC3HCDRXX:1:2101:17969:9596
CACGCACC
+
FFFFFFFF
@A00769:11:HC3HCDRXX:1:2101:31358:9737
CACGCACC
+
FF:F,FF:
@A00769:11:HC3HCDRXX:1:2101:6433:9752
CACGCACC
+
FFF:FFFF
@A00769:11:HC3HCDRXX:1:2101:4273:9768
CACGCACC
+
,,:FFF::
@A00769:11:HC3HCDRXX:1:2101:8820:9784
CACGCACC
+
FFFFFFFF
@A00769:11:HC3HCDRXX:1:2101:28366:9815
CACGCACC
+
FFFFFFFF
@A00769:11:HC3HCDRXX:1:2101:28736:9893
CACGCACC
+
FFFFFFFF
@A00769:11:HC3HCDRXX:1:2101:29441:9893
CACGCACC
+
FFFFFFFF
@A00769:11:HC3HCDRXX:1:2101:19578:9909
CACGCACC
+
FFFFFFFF
@A00769:11:HC3HCDRXX:1:2101:1759:9925
CACGCACC
+
FFFFFFFF
@A00769:11:HC3HCDRXX:1:2101:19334:9956
CACGCACC
+
FFFFFFFF
@A00769:11:HC3HCDRXX:1:2101:18087:9987
CACGCACC
+
FFFFFFFF
@A00769:11:HC3HCDRXX:1:2101:13602:10113
CACGCACC
+
FFFFFFFF
@A00769:11:HC3HCDRXX:1:2101:31195:10144
CACGCACC
+
FFFF:FFF
@A00769:11:HC3HCDRXX:1:2101:21757:10207
CACGCACC
+
FFFFFFFF
@A00769:11:HC3HCDRXX:1:2101:21866:10207
CACGCACC
+
FFFFFFFF
@A00769:11:HC3HCDRXX:1:2101:17336:10254
CACGCACC
+
FFFFFFFF
@A00769:11:HC3HCDRXX:1:2101:17644:10285
CACGCACC
+
FFFFFFFF
@A00769:11:HC3HCDRXX:1:2101:10384:10332
CACGCACC
+
FFFFFFFF
@A00769:11:HC3HCDRXX:1:2101:3215:10410
CACGCACC
+
FFFFFFFF
@A00769:11:HC3HCDRXX:1:2101:7500:10535
CACGCACC
+
FFFFFFFF
@A00769:11:HC3HCDRXX:1:2101:17680:10567
CACGCACC
+
FFFFFFFF
@A00769:11:HC3HCDRXX:1:2101:26359:10567
CACGCACC
+
FFFFFF:F
@A00769:11:HC3HCDRXX:1:2101:2031:10582
CACGCACC
+
FFFFFFFF
@A00769:11:HC3HCDRXX:1:2101:15637:10629
CACGCACC
+
FFF:FFFF
@A00769:11:HC3HCDRXX:1:2101:3224:10645
CACGCACC
+
FFFFFFFF
@A00769:11:HC3HCDRXX:1:2101:27073:10645
CACGCACC
+
FFFFFFFF
@A00769:11:HC3HCDRXX:1:2101:31557:10645
CACGCACC
+
FFFFFFFF
@A00769:11:HC3HCDRXX:1:2101:29505:10692
CACGCACC
+
FFFFFFFF
@A00769:11:HC3HCDRXX:1:2101:20663:10723
CACGCACC
+
FFFFFFFF
@A00769:11:HC3HCDRXX:1:2101:2645:10802
CACGCACC
+
FFFFFFFF
@A00769:11:HC3HCDRXX:1:2101:30517:10817
CACGCACC
+
FFFFFFFF
@A00769:11:HC3HCDRXX:1:2101:24650:10864
CACGCACC
+
FFFFFFFF
@A00769:11:HC3HCDRXX:1:2101:19976:10880
CACGCACC
+
FFFFFFFF
@A00769:11:HC3HCDRXX:1:2101:24587:10911
CACGCACC
+
FFFFFFFF
@A00769:11:HC3HCDRXX:1:2101:30463:10974
CACGCACC
+
,FFFFFFF
@A00769:11:HC3HCDRXX:1:2101:5575:11021
CACGCACC
+
FFFFFFFF
@A00769:11:HC3HCDRXX:1:2101:18783:11036
CACGCACC
+
FFFFFFFF
@A00769:11:HC3HCDRXX:1:2101:20482:11130
CACGCACC
+
FFFFFFFF
@A00769:11:HC3HCDRXX:1:2101:22399:11130
CACGCACC
+
FFFFFFFF
@A00769:11:HC3HCDRXX:1:2101:4155:11162
CACGCACC
+
FFFFFFFF
@A00769:11:HC3HCDRXX:1:2101:7798:11209
CACGCACC
+
FFFFFFFF
@A00769:11:HC3HCDRXX:1:2101:18141:11240
CACGCACC
+
FFFFFFFF
@A00769:11:HC3HCDRXX:1:2101:14868:11334
CACGCACC
+
FFFFFFFF
@A00769:11:HC3HCDRXX:1:2101:26449:11350
CACGCACC
+
FFFFFFFF
@A00769:11:HC3HCDRXX:1:2101:30915:11350
CACGCACC
+
FFFFFFFF
@A00769:11:HC3HCDRXX:1:2101:2474:11412
CACGCACC
+
FFFFFFFF
@A00769:11:HC3HCDRXX:1:2101:12617:11412
CACGCACC
+
FFFFFFFF
@A00769:11:HC3HCDRXX:1:2101:19569:11553
CACGCACC
+
FFFFFFFF
@A00769:11:HC3HCDRXX:1:2101:22987:11553
CACGCACC
+
FFFFFFFF
@A00769:11:HC3HCDRXX:1:2101:24225:11569
CACGCACC
+
FFFFFFFF
@A00769:11:HC3HCDRXX:1:2101:19443:11616
CACGCACC
+
FFFFFFFF
@A00769:11:HC3HCDRXX:1:2101:15311:11631
CACGCACC
+
FFFFFFFF
@A00769:11:HC3HCDRXX:1:2101:29143:11788
CACGCACC
+
FFFFFFFF
@A00769:11:HC3HCDRXX:1:2101:1868:11804
CACGCACC
+
FFFFFFFF
@A00769:11:HC3HCDRXX:1:2101:9173:11835
CACGCACC
+
FFFFFFFF
@A00769:11:HC3HCDRXX:1:2101:2899:11866
CACGCACC
+
FFFFFFFF
@A00769:11:HC3HCDRXX:1:2101:23918:11913
CACGCACC
+
FFF:FFFF
@A00769:11:HC3HCDRXX:1:2101:22833:11976
CACGCACC
+
FFFFFFFF
@A00769:11:HC3HCDRXX:1:2101:4282:12038
CACGCACC
+
FFFFFFFF
@A00769:11:HC3HCDRXX:1:2101:10972:12038
CACGCACC
+
FFFFFFFF
@A00769:11:HC3HCDRXX:1:2101:1723:12148
CACGCACC
+
FFFFFFFF
@A00769:11:HC3HCDRXX:1:2101:8440:12164
CACGCACC
+
FFFFFFFF
@A00769:11:HC3HCDRXX:1:2101:30608:12164
CACGCACC
+
FFFFFFFF
@A00769:11:HC3HCDRXX:1:2101:3486:12195
CACGCACC
+
FFFFFFFF
@A00769:11:HC3HCDRXX:1:2101:25183:12226
CACGCACC
+
,FF:FFFF
@A00769:11:HC3HCDRXX:1:2101:1271:12273
CACGCACC
+
FFFFFFFF
@A00769:11:HC3HCDRXX:1:2101:20076:12273
CACGCACC
+
FFFFFFFF
@A00769:11:HC3HCDRXX:1:2101:9155:12336
CACGCACC
+
FFFFFFFF
@A00769:11:HC3HCDRXX:1:2101:9299:12430
CACGCACC
+
FFFFF:FF
@A00769:11:HC3HCDRXX:1:2101:10230:12446
CACGCACC
+
FFFFFFFF
@A00769:11:HC3HCDRXX:1:2101:17508:12461
CACGCACC
+
FFFFFFFF
@A00769:11:HC3HCDRXX:1:2101:11948:12477
CACGCACC
+
FFFFFFFF
@A00769:11:HC3HCDRXX:1:2101:26042:12493
CACGCACC
+
FFFFFFFF
@A00769:11:HC3HCDRXX:1:2101:9173:12524
CACGCACC
+
FFFFFFFF
@A00769:11:HC3HCDRXX:1:2101:26802:12524
CACGCACC
+
FFFFFFFF
@A00769:11:HC3HCDRXX:1:2101:7934:12540
CACGCACC
+
FFFFFFFF
@A00769:11:HC3HCDRXX:1:2101:23194:12571
CACGCACC
+
FFF,:F:F
@A00769:11:HC3HCDRXX:1:2101:19633:12665
CACGCACC
+
FFFFFFFF
@A00769:11:HC3HCDRXX:1:2101:29613:12665
CACGCACC
+
FFFFFFFF
@A00769:11:HC3HCDRXX:1:2101:1118:12696
CACGCACC
+
FFFFFFFF
@A00769:11:HC3HCDRXX:1:2101:26359:12696
CACGCACC
+
FFF,FFF,
@A00769:11:HC3HCDRXX:1:2101:30572:12696
CACGCACC
+
FFFFFFFF
@A00769:11:HC3HCDRXX:1:2101:32253:12727
CACGCACC
+
FFFFFFFF
@A00769:11:HC3HCDRXX:1:2101:25545:12790
CACGCACC
+
FFFFFFFF
@A00769:11:HC3HCDRXX:1:2101:16288:12884
CACGCACC
+
FFFFFFFF
@A00769:11:HC3HCDRXX:1:2101:13114:12931
CACGCACC
+
FFFFFFFF
@A00769:11:HC3HCDRXX:1:2101:16550:12931
CACGCACC
+
FFFFFF:F
@A00769:11:HC3HCDRXX:1:2101:32235:12947
CACGCACC
+
FFFFFFFF
@A00769:11:HC3HCDRXX:1:2101:27136:12978
CACGCACC
+
FFFFFFFF
@A00769:11:HC3HCDRXX:1:2101:1334:13041
CACGCACC
+
FFFFFFFF
@A00769:11:HC3HCDRXX:1:2101:23421:13056
CACGCACC
+
FFFFFFFF
@A00769:11:HC3HCDRXX:1:2101:8079:13072
CACGCACC
+
FFFFFFFF
@A00769:11:HC3HCDRXX:1:2101:26865:13135
CACGCACC
+
FFFF:FFF
@A00769:11:HC3HCDRXX:1:2101:32588:13150
CACGCACC
+
FFFFFFFF
@A00769:11:HC3HCDRXX:1:2101:24975:13307
CACGCACC
+
FFFFFFF:
@A00769:11:HC3HCDRXX:1:2101:1353:13322
CACGCACC
+
FFFFFFFF
@A00769:11:HC3HCDRXX:1:2101:29812:13322
CACGCACC
+
FFFFFFFF
@A00769:11:HC3HCDRXX:1:2101:8531:13354
CACGCACC
+
FFFFFFFF
@A00769:11:HC3HCDRXX:1:2101:21820:13354
CACGCACC
+
FFFFFFFF
@A00769:11:HC3HCDRXX:1:2101:15736:13432
CACGCACC
+
FFFFFFFF
@A00769:11:HC3HCDRXX:1:2101:7229:13448
CACGCACC
+
FFFFFFFF
@A00769:11:HC3HCDRXX:1:2101:11116:13448
CACGCACC
+
FFFFFFFF
@A00769:11:HC3HCDRXX:1:2101:29830:13448
CACGCACC
+
FFFFFFFF
@A00769:11:HC3HCDRXX:1:2101:15944:13479
CACGCACC
+
FFFFFFFF
@A00769:11:HC3HCDRXX:1:2101:19072:13698
CACGCACC
+
FF,:FFFF
@A00769:11:HC3HCDRXX:1:2101:27841:13730
CACGCACC
+
FF:FFF:F
@A00769:11:HC3HCDRXX:1:2101:24532:13792
CACGCACC
+
FFFFFFFF
@A00769:11:HC3HCDRXX:1:2101:27317:13792
CACGCACC
+
FFFFFFFF
@A00769:11:HC3HCDRXX:1:2101:12156:13839
CACGCACC
+
FFF,:,F:
@A00769:11:HC3HCDRXX:1:2101:20500:13855
CACGCACC
+
FFFFFFFF
@A00769:11:HC3HCDRXX:1:2101:25455:13886
CACGCACC
+
FFFFFFFF
@A00769:11:HC3HCDRXX:1:2101:23873:13933
CACGCACC
+
FFFFFFFF
@A00769:11:HC3HCDRXX:1:2101:10456:13964
CACGCACC
+
FFFFFFFF
@A00769:11:HC3HCDRXX:1:2101:22092:14011
CACGCACC
+
FFFFFFFF
@A00769:11:HC3HCDRXX:1:2101:31069:14027
CACGCACC
+
FFFFFFFF
@A00769:11:HC3HCDRXX:1:2101:6578:14043
CACGCACC
+
FF:FFFFF
@A00769:11:HC3HCDRXX:1:2101:1353:14105
CACGCACC
+
FFFFFFFF
@A00769:11:HC3HCDRXX:1:2101:24777:14121
CACGCACC
+
FF,FFFFF
@A00769:11:HC3HCDRXX:1:2101:26169:14121
CACGCACC
+
FFFFFFFF
@A00769:11:HC3HCDRXX:1:2101:6587:14152
CACGCACC
+
FFFFFFFF
@A00769:11:HC3HCDRXX:1:2101:3161:14262
CACGCACC
+
FFFFFFFF
@A00769:11:HC3HCDRXX:1:2101:30779:14309
CACGCACC
+
FFFFFFFF
@A00769:11:HC3HCDRXX:1:2101:18801:14387
CACGCACC
+
FFFFFFFF
@A00769:11:HC3HCDRXX:1:2101:17987:14512
CACGCACC
+
FFFFFFFF
@A00769:11:HC3HCDRXX:1:2101:20419:14528
CACGCACC
+
FFFFFFFF
@A00769:11:HC3HCDRXX:1:2101:29215:14544
CACGCACC
+
FFFFFFFF
@A00769:11:HC3HCDRXX:1:2101:18638:14638
CACGCACC
+
FFFFFFFF
@A00769:11:HC3HCDRXX:1:2101:5963:14669
CACGCACC
+
FFFFFFFF
@A00769:11:HC3HCDRXX:1:2101:26811:14700
CACGCACC
+
:F:FFF,F
@A00769:11:HC3HCDRXX:1:2101:29387:14716
CACGCACC
+
FFFFFFFF
@A00769:11:HC3HCDRXX:1:2101:15555:14747
CACGCACC
+
FFFFFFFF
@A00769:11:HC3HCDRXX:1:2101:25572:14747
CACGCACC
+
FFFFFFFF
@A00769:11:HC3HCDRXX:1:2101:12093:14826
CACGCACC
+
FFFFFFFF
@A00769:11:HC3HCDRXX:1:2101:6198:14951
CACGCACC
+
FFFFFFFF
@A00769:11:HC3HCDRXX:1:2101:6994:14982
CACGCACC
+
FFFFFFFF
@A00769:11:HC3HCDRXX:1:2101:8332:15045
CACGCACC
+
FFFFFFFF
@A00769:11:HC3HCDRXX:1:2101:15049:15060
CACGCACC
+
FFFFFFFF
@A00769:11:HC3HCDRXX:1:2101:18557:15060
CACGCACC
+
F:FFFFFF
@A00769:11:HC3HCDRXX:1:2101:9299:15311
CACGCACC
+
FFFFFFFF
@A00769:11:HC3HCDRXX:1:2101:21278:15389
CACGCACC
+
FFFFFFFF
@A00769:11:HC3HCDRXX:1:2101:22363:15421
CACGCACC
+
FFFFFFFF
@A00769:11:HC3HCDRXX:1:2101:4526:15499
CACGCACC
+
FFFFFFFF
@A00769:11:HC3HCDRXX:1:2101:13602:15499
CACGCACC
+
FFFFFFFF
@A00769:11:HC3HCDRXX:1:2101:2935:15562
CACGCACC
+
FFFF:FFF
@A00769:11:HC3HCDRXX:1:2101:1136:15577
CACGCACC
+
FFFFFFFF
@A00769:11:HC3HCDRXX:1:2101:19515:15593
CACGCACC
+
FFFFFFFF
@A00769:11:HC3HCDRXX:1:2101:14118:15765
CACGCACC
+
FFFFFFFF
@A00769:11:HC3HCDRXX:1:2101:19931:15781
CACGCACC
+
FFFFFFFF
@A00769:11:HC3HCDRXX:1:2101:13801:15812
CACGCACC
+
FFFFFFFF
@A00769:11:HC3HCDRXX:1:2101:12662:16031
CACGCACC
+
FFFFFFFF
@A00769:11:HC3HCDRXX:1:2101:22923:16047
CACGCACC
+
FFFFFFFF
@A00769:11:HC3HCDRXX:1:2101:25346:16078
CACGCACC
+
FFFFFFFF
@A00769:11:HC3HCDRXX:1:2101:4083:16141
CACGCACC
+
FFFFFFFF
@A00769:11:HC3HCDRXX:1:2101:24587:16141
CACGCACC
+
FFFFFFFF
@A00769:11:HC3HCDRXX:1:2101:15185:16172
CACGCACC
+
FFFFFFFF
@A00769:11:HC3HCDRXX:1:2101:30165:16188
CACGCACC
+
FFFFFFFF
@A00769:11:HC3HCDRXX:1:2101:8034:16250
CACGCACC
+
FFFFFFFF
@A00769:11:HC3HCDRXX:1:2101:31937:16250
CACGCACC
+
FFFFFFFF
@A00769:11:HC3HCDRXX:1:2101:23565:16282
CACGCACC
+
FFFFFFFF
@A00769:11:HC3HCDRXX:1:2101:17309:16313
CACGCACC
+
F:FFFFFF
@A00769:11:HC3HCDRXX:1:2101:3875:16376
CACGCACC
+
FFFF:FF:
@A00769:11:HC3HCDRXX:1:2101:28556:16407
CACGCACC
+
FFFFFFFF
@A00769:11:HC3HCDRXX:1:2101:26648:16485
CACGCACC
+
FFFFFFFF
@A00769:11:HC3HCDRXX:1:2101:30065:16548
CACGCACC
+
FFFFFFFF
@A00769:11:HC3HCDRXX:1:2101:25916:16626
CACGCACC
+
FFFFFFFF
@A00769:11:HC3HCDRXX:1:2101:16342:16642
CACGCACC
+
FFFFFFFF
@A00769:11:HC3HCDRXX:1:2101:2220:16799
CACGCACC
+
FFFFFFFF
@A00769:11:HC3HCDRXX:1:2101:22589:16877
CACGCACC
+
FFFFFFFF
@A00769:11:HC3HCDRXX:1:2101:20799:16939
CACGCACC
+
FFFFFFFF
@A00769:11:HC3HCDRXX:1:2101:6090:16955
CACGCACC
+
FFFFFFFF
@A00769:11:HC3HCDRXX:1:2101:18023:16986
CACGCACC
+
FFFFFFFF
@A00769:11:HC3HCDRXX:1:2101:31756:17096
CACGCACC
+
FFFFFFFF
@A00769:11:HC3HCDRXX:1:2101:16893:17127
CACGCACC
+
FFFFFFFF
@A00769:11:HC3HCDRXX:1:2101:10013:17206
CACGCACC
+
FFFFFFFF
@A00769:11:HC3HCDRXX:1:2101:11577:17253
CACGCACC
+
FFFFFFFF
@A00769:11:HC3HCDRXX:1:2101:21368:17362
CACGCACC
+
FFFF:FFF
@A00769:11:HC3HCDRXX:1:2101:27236:17440
CACGCACC
+
FFFFFFFF
@A00769:11:HC3HCDRXX:1:2101:8440:17456
CACGCACC
+
FFFFFFFF
@A00769:11:HC3HCDRXX:1:2101:30933:17456
CACGCACC
+
FFFFFFFF
@A00769:11:HC3HCDRXX:1:2101:21423:17519
CACGCACC
+
FFFFFFFF
@A00769:11:HC3HCDRXX:1:2101:18050:17566
CACGCACC
+
FFFFFFFF
@A00769:11:HC3HCDRXX:1:2101:18295:17613
CACGCACC
+
FFFFFFFF
@A00769:11:HC3HCDRXX:1:2101:12906:17863
CACGCACC
+
FFFFFFFF
@A00769:11:HC3HCDRXX:1:2101:16360:17926
CACGCACC
+
FFFFFFFF
@A00769:11:HC3HCDRXX:1:2101:8612:17942
CACGCACC
+
FFFF:FFF
@A00769:11:HC3HCDRXX:1:2101:10610:17989
CACGCACC
+
FFFFFFFF
@A00769:11:HC3HCDRXX:1:2101:32000:18114
CACGCACC
+
FFFFFFFF
@A00769:11:HC3HCDRXX:1:2101:30951:18145
CACGCACC
+
FFFFFFFF
@A00769:11:HC3HCDRXX:1:2101:8088:18192
CACGCACC
+
FFFFFFFF
@A00769:11:HC3HCDRXX:1:2101:11270:18223
CACGCACC
+
FFFFFFFF
@A00769:11:HC3HCDRXX:1:2101:18222:18239
CACGCACC
+
FFFFFFFF
@A00769:11:HC3HCDRXX:1:2101:1886:18349
CACGCACC
+
FFFFFFFF
@A00769:11:HC3HCDRXX:1:2101:28275:18490
CACGCACC
+
FFFFFFFF
@A00769:11:HC3HCDRXX:1:2101:11939:18537
CACGCACC
+
FFFFFFFF
@A00769:11:HC3HCDRXX:1:2101:12048:18537
CACGCACC
+
FFFFFFFF
@A00769:11:HC3HCDRXX:1:2101:27968:18615
CACGCACC
+
FFFFFFFF
@A00769:11:HC3HCDRXX:1:2101:18701:18787
CACGCACC
+
FF,FFFFF
@A00769:11:HC3HCDRXX:1:2101:10393:18803
CACGCACC
+
FFFFFFFF
@A00769:11:HC3HCDRXX:1:2101:7988:18897
CACGCACC
+
FFFFFFFF
@A00769:11:HC3HCDRXX:1:2101:31910:18897
CACGCACC
+
FFFFFFFF
@A00769:11:HC3HCDRXX:1:2101:3441:18912
CACGCACC
+
FFFFFFFF
@A00769:11:HC3HCDRXX:1:2101:9435:18928
CACGCACC
+
FFFFFFFF
@A00769:11:HC3HCDRXX:1:2101:18358:18944
CACGCACC
+
FFF:FFFF
@A00769:11:HC3HCDRXX:1:2101:5782:18959
CACGCACC
+
FFFFFFFF
@A00769:11:HC3HCDRXX:1:2101:30228:18959
CACGCACC
+
FFFFFFFF
@A00769:11:HC3HCDRXX:1:2101:5068:19038
CACGCACC
+
FFFFFFFF
@A00769:11:HC3HCDRXX:1:2101:1787:19116
CACGCACC
+
FFF:FFFF
@A00769:11:HC3HCDRXX:1:2101:13819:19194
CACGCACC
+
FFFFFFFF
@A00769:11:HC3HCDRXX:1:2101:10809:19304
CACGCACC
+
FFFFFFFF
@A00769:11:HC3HCDRXX:1:2101:29125:19304
CACGCACC
+
FFFFFFFF
@A00769:11:HC3HCDRXX:1:2101:18159:19382
CACGCACC
+
FFFFFFFF
@A00769:11:HC3HCDRXX:1:2101:15447:19413
CACGCACC
+
FFFFFFFF
@A00769:11:HC3HCDRXX:1:2101:31331:19429
CACGCACC
+
FFFFFFFF
@A00769:11:HC3HCDRXX:1:2101:24017:19476
CACGCACC
+
FFFFF:FF
@A00769:11:HC3HCDRXX:1:2101:6750:19539
CACGCACC
+
FFFFFFFF
@A00769:11:HC3HCDRXX:1:2101:26232:19586
CACGCACC
+
FFFFFFFF
@A00769:11:HC3HCDRXX:1:2101:25066:19601
CACGCACC
+
FFFFFFFF
@A00769:11:HC3HCDRXX:1:2101:29143:19617
CACGCACC
+
FFFFFFFF
@A00769:11:HC3HCDRXX:1:2101:8133:19680
CACGCACC
+
,FFFFFFF
@A00769:11:HC3HCDRXX:1:2101:7509:19883
CACGCACC
+
FFFFFFFF
@A00769:11:HC3HCDRXX:1:2101:19045:19883
CACGCACC
+
FFFFFFFF
@A00769:11:HC3HCDRXX:1:2101:2555:19946
CACGCACC
+
FFFFFFFF
@A00769:11:HC3HCDRXX:1:2101:3965:20008
CACGCACC
+
FFFFFFFF
@A00769:11:HC3HCDRXX:1:2101:5828:20008
CACGCACC
+
FFFFFFFF
@A00769:11:HC3HCDRXX:1:2101:14244:20024
CACGCACC
+
FFFFFFFF
@A00769:11:HC3HCDRXX:1:2101:29225:20071
CACGCACC
+
FFFFFFFF
@A00769:11:HC3HCDRXX:1:2101:27787:20087
CACGCACC
+
FFFFFFFF
@A00769:11:HC3HCDRXX:1:2101:31204:20087
CACGCACC
+
FFFFFFFF
@A00769:11:HC3HCDRXX:1:2101:27796:20102
CACGCACC
+
FFFFFFFF
@A00769:11:HC3HCDRXX:1:2101:2663:20196
CACGCACC
+
FFFFFFFF
@A00769:11:HC3HCDRXX:1:2101:30463:20212
CACGCACC
+
FFFFFFFF
@A00769:11:HC3HCDRXX:1:2101:7419:20259
CACGCACC
+
FFFFFFFF
@A00769:11:HC3HCDRXX:1:2101:20889:20259
CACGCACC
+
FFF::FFF
@A00769:11:HC3HCDRXX:1:2101:31647:20384
CACGCACC
+
FFFFFFFF
@A00769:11:HC3HCDRXX:1:2101:12879:20415
CACGCACC
+
FF:FFFFF
@A00769:11:HC3HCDRXX:1:2101:10239:20478
CACGCACC
+
FFFFFFFF
@A00769:11:HC3HCDRXX:1:2101:14606:20494
CACGCACC
+
FFFFFFFF
@A00769:11:HC3HCDRXX:1:2101:2672:20556
CACGCACC
+
FFFFFFFF
@A00769:11:HC3HCDRXX:1:2101:17273:20603
CACGCACC
+
FFFFFFFF
@A00769:11:HC3HCDRXX:1:2101:5710:20619
CACGCACC
+
FFFFFFFF
@A00769:11:HC3HCDRXX:1:2101:11695:20650
CACGCACC
+
FFFFFFFF
@A00769:11:HC3HCDRXX:1:2101:15221:20650
CACGCACC
+
FFFFFFFF
@A00769:11:HC3HCDRXX:1:2101:28926:20650
CACGCACC
+
FFFFFFFF
@A00769:11:HC3HCDRXX:1:2101:9534:20666
CACGCACC
+
FFFFFFFF
@A00769:11:HC3HCDRXX:1:2101:9941:20713
CACGCACC
+
FFFFFFFF
@A00769:11:HC3HCDRXX:1:2101:11225:20744
CACGCACC
+
FFFFFFFF
@A00769:11:HC3HCDRXX:1:2101:31539:20760
CACGCACC
+
FFFFFFFF
@A00769:11:HC3HCDRXX:1:2101:28438:20776
CACGCACC
+
FFFFFFFF
@A00769:11:HC3HCDRXX:1:2101:6072:20901
CACGCACC
+
FFFFFFFF
@A00769:11:HC3HCDRXX:1:2101:16215:20995
CACGCACC
+
FF,:,FFF
@A00769:11:HC3HCDRXX:1:2101:15438:21026
CACGCACC
+
FFFFFFFF
@A00769:11:HC3HCDRXX:1:2101:15420:21183
CACGCACC
+
FFFFFFFF
@A00769:11:HC3HCDRXX:1:2101:28311:21277
CACGCACC
+
FFFFFFFF
@A00769:11:HC3HCDRXX:1:2101:28366:21277
CACGCACC
+
FFFFFFFF
@A00769:11:HC3HCDRXX:1:2101:17508:21418
CACGCACC
+
FFFFFFFF
@A00769:11:HC3HCDRXX:1:2101:7401:21449
CACGCACC
+
FFFFFFFF
@A00769:11:HC3HCDRXX:1:2101:12888:21496
CACGCACC
+
FFFFFFFF
@A00769:11:HC3HCDRXX:1:2101:18141:21543
CACGCACC
+
FFFFFFFF
@A00769:11:HC3HCDRXX:1:2101:22616:21652
CACGCACC
+
FFFFFFFF
@A00769:11:HC3HCDRXX:1:2101:10420:21731
CACGCACC
+
FFFFFFFF
@A00769:11:HC3HCDRXX:1:2101:10827:21746
CACGCACC
+
FFFFFFFF
@A00769:11:HC3HCDRXX:1:2101:31467:21793
CACGCACC
+
FFFFFFFF
@A00769:11:HC3HCDRXX:1:2101:21151:21840
CACGCACC
+
FFFFFFFF
@A00769:11:HC3HCDRXX:1:2101:12120:21856
CACGCACC
+
FFFFFFFF
@A00769:11:HC3HCDRXX:1:2101:1199:21887
CACGCACC
+
FFFFFFFF
@A00769:11:HC3HCDRXX:1:2101:4580:21950
CACGCACC
+
FFFFFFFF
@A00769:11:HC3HCDRXX:1:2101:14769:21997
CACGCACC
+
FFFFFFFF
@A00769:11:HC3HCDRXX:1:2101:29261:22138
CACGCACC
+
FFFFFFFF
@A00769:11:HC3HCDRXX:1:2101:5873:22341
CACGCACC
+
FFFFFFFF
@A00769:11:HC3HCDRXX:1:2101:5231:22357
CACGCACC
+
FFFFFFFF
@A00769:11:HC3HCDRXX:1:2101:29116:22388
CACGCACC
+
FFFFFFFF
@A00769:11:HC3HCDRXX:1:2101:11324:22420
CACGCACC
+
F:F:F:FF
@A00769:11:HC3HCDRXX:1:2101:3757:22529
CACGCACC
+
FFFFFFFF
@A00769:11:HC3HCDRXX:1:2101:3387:22545
CACGCACC
+
FFFFFFFF
@A00769:11:HC3HCDRXX:1:2101:8558:22545
CACGCACC
+
FFFFFFFF
@A00769:11:HC3HCDRXX:1:2101:25012:22576
CACGCACC
+
FFFFFFFF
@A00769:11:HC3HCDRXX:1:2101:30888:22576
CACGCACC
+
FFFFFFFF
@A00769:11:HC3HCDRXX:1:2101:1669:22639
CACGCACC
+
FFFFFFFF
@A00769:11:HC3HCDRXX:1:2101:14525:22639
CACGCACC
+
,FF,,F:,
@A00769:11:HC3HCDRXX:1:2101:4101:22842
CACGCACC
+
FF,:F:FF
@A00769:11:HC3HCDRXX:1:2101:24831:22858
CACGCACC
+
FFFFFFFF
@A00769:11:HC3HCDRXX:1:2101:12328:22874
CACGCACC
+
FFFFFFFF
@A00769:11:HC3HCDRXX:1:2101:12038:23062
CACGCACC
+
FFFFFFFF
@A00769:11:HC3HCDRXX:1:2101:23149:23140
CACGCACC
+
FFFFFFFF
@A00769:11:HC3HCDRXX:1:2101:2645:23171
CACGCACC
+
FFFFFFFF
@A00769:11:HC3HCDRXX:1:2101:6912:23171
CACGCACC
+
,FF:FF:F
@A00769:11:HC3HCDRXX:1:2101:4309:23234
CACGCACC
+
FFFFFFFF
@A00769:11:HC3HCDRXX:1:2101:4725:23265
CACGCACC
+
FFFFFFFF
@A00769:11:HC3HCDRXX:1:2101:20455:23296
CACGCACC
+
FFFFFFFF
@A00769:11:HC3HCDRXX:1:2101:27299:23312
CACGCACC
+
FFFFFFFF
@A00769:11:HC3HCDRXX:1:2101:20636:23328
CACGCACC
+
FFFFFFFF
@A00769:11:HC3HCDRXX:1:2101:2130:23375
CACGCACC
+
FFFFFFFF
@A00769:11:HC3HCDRXX:1:2101:26295:23422
CACGCACC
+
FFFFFFFF
@A00769:11:HC3HCDRXX:1:2101:21603:23688
CACGCACC
+
FFFFFFFF
@A00769:11:HC3HCDRXX:1:2101:31738:23797
CACGCACC
+
FFFFFFFF
@A00769:11:HC3HCDRXX:1:2101:17978:23860
CACGCACC
+
FFFFFFFF
@A00769:11:HC3HCDRXX:1:2101:23836:23923
CACGCACC
+
FFFFFFFF
@A00769:11:HC3HCDRXX:1:2101:25500:23954
CACGCACC
+
FFFFFFFF
@A00769:11:HC3HCDRXX:1:2101:5285:23985
CACGCACC
+
FFFFFFFF
@A00769:11:HC3HCDRXX:1:2101:7365:23985
CACGCACC
+
FFFFFFFF
@A00769:11:HC3HCDRXX:1:2101:8278:24064
CACGCACC
+
FFFFFFFF
@A00769:11:HC3HCDRXX:1:2101:16721:24126
CACGCACC
+
FFFFFFFF
@A00769:11:HC3HCDRXX:1:2101:19153:24142
CACGCACC
+
FFFFFFFF
@A00769:11:HC3HCDRXX:1:2101:29225:24173
CACGCACC
+
FFFFFFFF
@A00769:11:HC3HCDRXX:1:2101:17698:24189
CACGCACC
+
FFFFFFFF
@A00769:11:HC3HCDRXX:1:2101:24334:24189
CACGCACC
+
FFFFFFFF
@A00769:11:HC3HCDRXX:1:2101:20473:24267
CACGCACC
+
FFFFFFFF
@A00769:11:HC3HCDRXX:1:2101:12400:24314
CACGCACC
+
FFFFFFFF
@A00769:11:HC3HCDRXX:1:2101:18719:24330
CACGCACC
+
FFFFFFFF
@A00769:11:HC3HCDRXX:1:2101:15275:24345
CACGCACC
+
FFFFFFFF
@A00769:11:HC3HCDRXX:1:2101:18132:24377
CACGCACC
+
FFFFFFFF
@A00769:11:HC3HCDRXX:1:2101:18105:24392
CACGCACC
+
FFFFFFFF
@A00769:11:HC3HCDRXX:1:2101:22968:24424
CACGCACC
+
FFFFFFF,
@A00769:11:HC3HCDRXX:1:2101:14470:24518
CACGCACC
+
FFFFFFFF
@A00769:11:HC3HCDRXX:1:2101:18304:24518
CACGCACC
+
FFFFFFFF
@A00769:11:HC3HCDRXX:1:2101:6253:24565
CACGCACC
+
FFFFFFFF
@A00769:11:HC3HCDRXX:1:2101:26973:24565
CACGCACC
+
FFFFFFFF
@A00769:11:HC3HCDRXX:1:2101:2663:24612
CACGCACC
+
FFFFFFFF
@A00769:11:HC3HCDRXX:1:2101:31801:24659
CACGCACC
+
FFFFFFFF
@A00769:11:HC3HCDRXX:1:2101:18710:24752
CACGCACC
+
FFFFF:FF
@A00769:11:HC3HCDRXX:1:2101:5529:24784
CACGCACC
+
FFFFFFFF
@A00769:11:HC3HCDRXX:1:2101:31765:24815
CACGCACC
+
FFFFFFFF
@A00769:11:HC3HCDRXX:1:2101:8124:24862
CACGCACC
+
FFFFFFFF
@A00769:11:HC3HCDRXX:1:2101:31439:24878
CACGCACC
+
FFFFFFFF
@A00769:11:HC3HCDRXX:1:2101:27651:24893
CACGCACC
+
FFFFFFFF
@A00769:11:HC3HCDRXX:1:2101:24261:24940
CACGCACC
+
FFFFFFFF
@A00769:11:HC3HCDRXX:1:2101:28745:25034
CACGCACC
+
FFFFFFFF
@A00769:11:HC3HCDRXX:1:2101:13494:25050
CACGCACC
+
FFFFFFFF
@A00769:11:HC3HCDRXX:1:2101:3929:25113
CACGCACC
+
FFFFFFFF
@A00769:11:HC3HCDRXX:1:2101:6876:25113
CACGCACC
+
FFF,:FFF
@A00769:11:HC3HCDRXX:1:2101:1533:25160
CACGCACC
+
FFFFFFFF
@A00769:11:HC3HCDRXX:1:2101:18964:25160
CACGCACC
+
FFFFFFFF
@A00769:11:HC3HCDRXX:1:2101:12735:25175
CACGCACC
+
FFFFFFFF
@A00769:11:HC3HCDRXX:1:2101:3830:25222
CACGCACC
+
FFFFFFFF
@A00769:11:HC3HCDRXX:1:2101:14100:25254
CACGCACC
+
FFFFFFFF
@A00769:11:HC3HCDRXX:1:2101:21305:25300
CACGCACC
+
FFFFFFFF
@A00769:11:HC3HCDRXX:1:2101:3992:25379
CACGCACC
+
FFFFFFFF
@A00769:11:HC3HCDRXX:1:2101:13340:25379
CACGCACC
+
FFFFFFFF
@A00769:11:HC3HCDRXX:1:2101:8594:25394
CACGCACC
+
FFFFFFFF
@A00769:11:HC3HCDRXX:1:2101:28980:25410
CACGCACC
+
FFFFFFFF
@A00769:11:HC3HCDRXX:1:2101:21260:25504
CACGCACC
+
FFFF,FFF
@A00769:11:HC3HCDRXX:1:2101:5665:25520
CACGCACC
+
FFFFFFFF
@A00769:11:HC3HCDRXX:1:2101:3233:25567
CACGCACC
+
FFFFFFFF
@A00769:11:HC3HCDRXX:1:2101:32841:25645
CACGCACC
+
FF:::FFF
@A00769:11:HC3HCDRXX:1:2101:11749:25755
CACGCACC
+
FFFFFFFF
@A00769:11:HC3HCDRXX:1:2101:15148:25755
CACGCACC
+
FFFFFFFF
@A00769:11:HC3HCDRXX:1:2101:6506:25786
CACGCACC
+
FFFF:FFF
@A00769:11:HC3HCDRXX:1:2101:11677:25817
CACGCACC
+
FFFFFFFF
@A00769:11:HC3HCDRXX:1:2101:14588:25817
CACGCACC
+
FFFFFFFF
@A00769:11:HC3HCDRXX:1:2101:8666:25833
CACGCACC
+
FFFFFFFF
@A00769:11:HC3HCDRXX:1:2101:13783:25833
CACGCACC
+
FFFFFFFF
@A00769:11:HC3HCDRXX:1:2101:23764:25895
CACGCACC
+
FFFFFFFF
@A00769:11:HC3HCDRXX:1:2101:24867:25895
CACGCACC
+
FFFFFFFF
@A00769:11:HC3HCDRXX:1:2101:18096:25911
CACGCACC
+
FFFFFFFF
@A00769:11:HC3HCDRXX:1:2101:6388:25927
CACGCACC
+
FFFFFFFF
@A00769:11:HC3HCDRXX:1:2101:24306:25958
CACGCACC
+
FFFFFFFF
@A00769:11:HC3HCDRXX:1:2101:8305:26021
CACGCACC
+
FFFFFFFF
@A00769:11:HC3HCDRXX:1:2101:9281:26052
CACGCACC
+
:FFFFFFF
@A00769:11:HC3HCDRXX:1:2101:4399:26083
CACGCACC
+
FFFFFFFF
@A00769:11:HC3HCDRXX:1:2101:1316:26099
CACGCACC
+
FFFFFFFF
@A00769:11:HC3HCDRXX:1:2101:21441:26099
CACGCACC
+
F:::FFFF
@A00769:11:HC3HCDRXX:1:2101:2980:26162
CACGCACC
+
FFFFFFFF
@A00769:11:HC3HCDRXX:1:2101:25907:26162
CACGCACC
+
FFFFFFFF
@A00769:11:HC3HCDRXX:1:2101:23601:26177
CACGCACC
+
FFFFFFFF
@A00769:11:HC3HCDRXX:1:2101:23185:26209
CACGCACC
+
FFFFFFFF
@A00769:11:HC3HCDRXX:1:2101:23755:26224
CACGCACC
+
FFFFFFFF
@A00769:11:HC3HCDRXX:1:2101:31792:26240
CACGCACC
+
FFFFFFFF
@A00769:11:HC3HCDRXX:1:2101:23421:26271
CACGCACC
+
FFFFF:FF
@A00769:11:HC3HCDRXX:1:2101:27236:26271
CACGCACC
+
FFFFFFFF
@A00769:11:HC3HCDRXX:1:2101:29586:26365
CACGCACC
+
FFFFFFFF
@A00769:11:HC3HCDRXX:1:2101:15772:26428
CACGCACC
+
FFFFFFFF
@A00769:11:HC3HCDRXX:1:2101:22824:26490
CACGCACC
+
FF,:FFFF
@A00769:11:HC3HCDRXX:1:2101:21133:26506
CACGCACC
+
FFFFFFFF
@A00769:11:HC3HCDRXX:1:2101:4354:26569
CACGCACC
+
FFFFFFFF
@A00769:11:HC3HCDRXX:1:2101:5656:26600
CACGCACC
+
FFFFFFFF
@A00769:11:HC3HCDRXX:1:2101:18683:26772
CACGCACC
+
FFFFFFFF
@A00769:11:HC3HCDRXX:1:2101:5819:26819
CACGCACC
+
FFFFFFFF
@A00769:11:HC3HCDRXX:1:2101:11894:26913
CACGCACC
+
FFFFFFFF
@A00769:11:HC3HCDRXX:1:2101:11406:26944
CACGCACC
+
FFFFFFFF
@A00769:11:HC3HCDRXX:1:2101:5367:26976
CACGCACC
+
F,FFFFFF
@A00769:11:HC3HCDRXX:1:2101:25880:27023
CACGCACC
+
FFFFFFFF
@A00769:11:HC3HCDRXX:1:2101:29912:27023
CACGCACC
+
FFFFFFFF
@A00769:11:HC3HCDRXX:1:2101:3848:27038
CACGCACC
+
FFFFFFFF
@A00769:11:HC3HCDRXX:1:2101:10574:27070
CACGCACC
+
FFFFFFFF
@A00769:11:HC3HCDRXX:1:2101:8657:27132
CACGCACC
+
FFFFFFFF
@A00769:11:HC3HCDRXX:1:2101:9055:27132
CACGCACC
+
FFFFFFFF
@A00769:11:HC3HCDRXX:1:2101:1642:27258
CACGCACC
+
FFF:,F,F
@A00769:11:HC3HCDRXX:1:2101:28637:27289
CACGCACC
+
FFFFFFFF
@A00769:11:HC3HCDRXX:1:2101:30843:27320
CACGCACC
+
FFFFFFF,
@A00769:11:HC3HCDRXX:1:2101:18665:27336
CACGCACC
+
FFF:FFF,
@A00769:11:HC3HCDRXX:1:2101:10167:27398
CACGCACC
+
FFFFFFFF
@A00769:11:HC3HCDRXX:1:2101:10194:27414
CACGCACC
+
FFFFFFFF
@A00769:11:HC3HCDRXX:1:2101:13955:27445
CACGCACC
+
FFFFFFFF
@A00769:11:HC3HCDRXX:1:2101:23511:27492
CACGCACC
+
FFFFFFFF
@A00769:11:HC3HCDRXX:1:2101:3296:27524
CACGCACC
+
FFFF:FFF
@A00769:11:HC3HCDRXX:1:2101:17996:27524
CACGCACC
+
FFFFF:FF
@A00769:11:HC3HCDRXX:1:2101:25120:27680
CACGCACC
+
FFFFFFFF
@A00769:11:HC3HCDRXX:1:2101:1108:27743
CACGCACC
+
FFFFFFFF
@A00769:11:HC3HCDRXX:1:2101:25012:27774
CACGCACC
+
FFFFFFFF
@A00769:11:HC3HCDRXX:1:2101:25997:27790
CACGCACC
+
FFFFFFFF
@A00769:11:HC3HCDRXX:1:2101:4074:27806
CACGCACC
+
:F,F:FFF
@A00769:11:HC3HCDRXX:1:2101:23773:27821
CACGCACC
+
FFFFFFFF
@A00769:11:HC3HCDRXX:1:2101:2645:27931
CACGCACC
+
FFFFFFFF
@A00769:11:HC3HCDRXX:1:2101:19976:27946
CACGCACC
+
FFFFFFFF
@A00769:11:HC3HCDRXX:1:2101:10203:27962
CACGCACC
+
FFFFFFFF
@A00769:11:HC3HCDRXX:1:2101:29948:28150
CACGCACC
+
FFFFFFFF
@A00769:11:HC3HCDRXX:1:2101:14100:28166
CACGCACC
+
FFFFFFFF
@A00769:11:HC3HCDRXX:1:2101:20591:28166
CACGCACC
+
FFFFFFFF
@A00769:11:HC3HCDRXX:1:2101:2374:28181
CACGCACC
+
FFFFFFFF
@A00769:11:HC3HCDRXX:1:2101:3622:28181
CACGCACC
+
FFFFFFFF
@A00769:11:HC3HCDRXX:1:2101:11162:28244
CACGCACC
+
FFFFFFFF
@A00769:11:HC3HCDRXX:1:2101:3134:28275
CACGCACC
+
FFFFFFFF
@A00769:11:HC3HCDRXX:1:2101:2076:28291
CACGCACC
+
FFFFFFFF
@A00769:11:HC3HCDRXX:1:2101:26928:28307
CACGCACC
+
FFFFFFFF
@A00769:11:HC3HCDRXX:1:2101:12961:28385
CACGCACC
+
FFFFFFFF
@A00769:11:HC3HCDRXX:1:2101:24505:28401
CACGCACC
+
FFFFFFFF
@A00769:11:HC3HCDRXX:1:2101:24994:28401
CACGCACC
+
,F:FFF:F
@A00769:11:HC3HCDRXX:1:2101:28772:28401
CACGCACC
+
FFFFF:FF
@A00769:11:HC3HCDRXX:1:2101:20518:28541
CACGCACC
+
FFFFFFFF
@A00769:11:HC3HCDRXX:1:2101:32307:28541
CACGCACC
+
FFFFFFFF
@A00769:11:HC3HCDRXX:1:2101:26015:28573
CACGCACC
+
FFF:FFFF
@A00769:11:HC3HCDRXX:1:2101:3604:28588
CACGCACC
+
FFFFFFFF
@A00769:11:HC3HCDRXX:1:2101:32081:28620
CACGCACC
+
FFFFFFFF
@A00769:11:HC3HCDRXX:1:2101:20844:28729
CACGCACC
+
FFFFFFFF
@A00769:11:HC3HCDRXX:1:2101:18059:28761
CACGCACC
+
FFFFFFFF
@A00769:11:HC3HCDRXX:1:2101:32805:28776
CACGCACC
+
FFFFFFFF
@A00769:11:HC3HCDRXX:1:2101:7609:28855
CACGCACC
+
FFFFFFFF
@A00769:11:HC3HCDRXX:1:2101:3730:28870
CACGCACC
+
FFFFFFFF
@A00769:11:HC3HCDRXX:1:2101:14796:28870
CACGCACC
+
FFFFFFFF
@A00769:11:HC3HCDRXX:1:2101:23891:28870
CACGCACC
+
FFFFFFFF
@A00769:11:HC3HCDRXX:1:2101:6488:28917
CACGCACC
+
FFFFFFFF
@A00769:11:HC3HCDRXX:1:2101:20754:28917
CACGCACC
+
FFFFFFFF
@A00769:11:HC3HCDRXX:1:2101:30047:28980
CACGCACC
+
FFFFFFFF
@A00769:11:HC3HCDRXX:1:2101:14036:29027
CACGCACC
+
FFFFFFFF
@A00769:11:HC3HCDRXX:1:2101:17400:29027
CACGCACC
+
FFFFFFFF
@A00769:11:HC3HCDRXX:1:2101:20708:29027
CACGCACC
+
FFFFFFFF
@A00769:11:HC3HCDRXX:1:2101:4833:29058
CACGCACC
+
FFFFFFFF
@A00769:11:HC3HCDRXX:1:2101:3215:29074
CACGCACC
+
FFFFFFFF
@A00769:11:HC3HCDRXX:1:2101:11008:29074
CACGCACC
+
F:FFFFFF
@A00769:11:HC3HCDRXX:1:2101:32190:29121
CACGCACC
+
FF:FFFFF
@A00769:11:HC3HCDRXX:1:2101:2627:29152
CACGCACC
+
FFFFFFFF
@A00769:11:HC3HCDRXX:1:2101:6759:29168
CACGCACC
+
FFFFFFFF
@A00769:11:HC3HCDRXX:1:2101:4381:29183
CACGCACC
+
FF:FFFFF
@A00769:11:HC3HCDRXX:1:2101:29957:29230
CACGCACC
+
FFFFFFFF
@A00769:11:HC3HCDRXX:1:2101:5412:29371
CACGCACC
+
FFFFFFFF
@A00769:11:HC3HCDRXX:1:2101:3495:29434
CACGCACC
+
FFFFFFFF
@A00769:11:HC3HCDRXX:1:2101:24433:29434
CACGCACC
+
FFFFFFFF
@A00769:11:HC3HCDRXX:1:2101:7319:29512
CACGCACC
+
FFFFFFFF
@A00769:11:HC3HCDRXX:1:2101:27127:29528
CACGCACC
+
FFFFFFFF
@A00769:11:HC3HCDRXX:1:2101:31015:29528
CACGCACC
+
FFFFFFFF
@A00769:11:HC3HCDRXX:1:2101:26196:29575
CACGCACC
+
FFFFFFFF
@A00769:11:HC3HCDRXX:1:2101:2175:29622
CACGCACC
+
FFFFFFFF
@A00769:11:HC3HCDRXX:1:2101:9986:29622
CACGCACC
+
FFFFFF:F
@A00769:11:HC3HCDRXX:1:2101:18041:29637
CACGCACC
+
FFFFFFFF
@A00769:11:HC3HCDRXX:1:2101:29414:29637
CACGCACC
+
FFFFFFFF
@A00769:11:HC3HCDRXX:1:2101:1533:29669
CACGCACC
+
FFFFFFFF
@A00769:11:HC3HCDRXX:1:2101:14009:29731
CACGCACC
+
FFFFFFFF
@A00769:11:HC3HCDRXX:1:2101:19144:29794
CACGCACC
+
FFFFFFFF
@A00769:11:HC3HCDRXX:1:2101:23656:29810
CACGCACC
+
FFFF:FFF
@A00769:11:HC3HCDRXX:1:2101:27579:29841
CACGCACC
+
FFFFFFFF
@A00769:11:HC3HCDRXX:1:2101:31394:29841
CACGCACC
+
FFFFFFFF
@A00769:11:HC3HCDRXX:1:2101:27389:29888
CACGCACC
+
FFFFFFFF
@A00769:11:HC3HCDRXX:1:2101:11623:29951
CACGCACC
+
FFFFFFFF
@A00769:11:HC3HCDRXX:1:2101:20971:29982
CACGCACC
+
FFFFFFFF
@A00769:11:HC3HCDRXX:1:2101:26341:29982
CACGCACC
+
FFFFFFFF
@A00769:11:HC3HCDRXX:1:2101:21974:29997
CACGCACC
+
FFFFFF,F
@A00769:11:HC3HCDRXX:1:2101:13575:30013
CACGCACC
+
FFFFFFFF
@A00769:11:HC3HCDRXX:1:2101:25536:30029
CACGCACC
+
FFFFFFFF
@A00769:11:HC3HCDRXX:1:2101:14868:30091
CACGCACC
+
FFFFFFFF
@A00769:11:HC3HCDRXX:1:2101:6976:30138
CACGCACC
+
FFFFFFFF
@A00769:11:HC3HCDRXX:1:2101:22426:30154
CACGCACC
+
FFFFFFFF
@A00769:11:HC3HCDRXX:1:2101:31629:30185
CACGCACC
+
FFFFFFFF
@A00769:11:HC3HCDRXX:1:2101:11767:30201
CACGCACC
+
F:FFFFFF
@A00769:11:HC3HCDRXX:1:2101:22562:30201
CACGCACC
+
FFFFFFFF
@A00769:11:HC3HCDRXX:1:2101:17508:30217
CACGCACC
+
FFFFFFFF
@A00769:11:HC3HCDRXX:1:2101:1217:30248
CACGCACC
+
FFFFFFFF
@A00769:11:HC3HCDRXX:1:2101:15555:30279
CACGCACC
+
FFFFFFFF
@A00769:11:HC3HCDRXX:1:2101:21287:30342
CACGCACC
+
FFFFFFFF
@A00769:11:HC3HCDRXX:1:2101:26241:30467
CACGCACC
+
FFFFFFFF
@A00769:11:HC3HCDRXX:1:2101:4571:30483
CACGCACC
+
FFFFFFFF
@A00769:11:HC3HCDRXX:1:2101:28890:30608
CACGCACC
+
FFFFFFFF
@A00769:11:HC3HCDRXX:1:2101:26937:30639
CACGCACC
+
FFFFFFFF
@A00769:11:HC3HCDRXX:1:2101:12418:30733
CACGCACC
+
FFFFFFFF
@A00769:11:HC3HCDRXX:1:2101:5240:30765
CACGCACC
+
FFFFFFFF
@A00769:11:HC3HCDRXX:1:2101:19524:30765
CACGCACC
+
FFFFFFFF
@A00769:11:HC3HCDRXX:1:2101:27263:30765
CACGCACC
+
FF:FFFFF
@A00769:11:HC3HCDRXX:1:2101:29152:30812
CACGCACC
+
FFFFFFFF
@A00769:11:HC3HCDRXX:1:2101:13169:30843
CACGCACC
+
:FFFFFFF
@A00769:11:HC3HCDRXX:1:2101:27416:30874
CACGCACC
+
FFFFFFFF
@A00769:11:HC3HCDRXX:1:2101:21432:30937
CACGCACC
+
FFFFFFFF
@A00769:11:HC3HCDRXX:1:2101:29722:30953
CACGCACC
+
FFFF:FFF
@A00769:11:HC3HCDRXX:1:2101:4255:31062
CACGCACC
+
FFFFFFFF
@A00769:11:HC3HCDRXX:1:2101:24361:31125
CACGCACC
+
FFFFFFFF
@A00769:11:HC3HCDRXX:1:2101:23529:31219
CACGCACC
+
FFFFFFFF
@A00769:11:HC3HCDRXX:1:2101:25409:31219
CACGCACC
+
FFFFFFFF
@A00769:11:HC3HCDRXX:1:2101:23836:31250
CACGCACC
+
FFFFFFFF
@A00769:11:HC3HCDRXX:1:2101:25211:31281
CACGCACC
+
FFFFFFFF
@A00769:11:HC3HCDRXX:1:2101:30743:31313
CACGCACC
+
FFFFFFFF
@A00769:11:HC3HCDRXX:1:2101:15275:31454
CACGCACC
+
FFFFFFFF
@A00769:11:HC3HCDRXX:1:2101:16631:31454
CACGCACC
+
FFFFFFFF
@A00769:11:HC3HCDRXX:1:2101:27353:31454
CACGCACC
+
FFFFFFFF
@A00769:11:HC3HCDRXX:1:2101:13150:31469
CACGCACC
+
FFFFFFFF
@A00769:11:HC3HCDRXX:1:2101:17870:31563
CACGCACC
+
FFFFFFFF
@A00769:11:HC3HCDRXX:1:2101:13259:31594
CACGCACC
+
FFFFFFFF
@A00769:11:HC3HCDRXX:1:2101:8115:31610
CACGCACC
+
FFFFFFFF
@A00769:11:HC3HCDRXX:1:2101:16016:31641
CACGCACC
+
FFFFFFFF
@A00769:11:HC3HCDRXX:1:2101:2962:31735
CACGCACC
+
FFFFFFFF
@A00769:11:HC3HCDRXX:1:2101:24551:31767
CACGCACC
+
FFFFFFFF
@A00769:11:HC3HCDRXX:1:2101:28004:31923
CACGCACC
+
FFFFFFFF
@A00769:11:HC3HCDRXX:1:2101:29731:31939
CACGCACC
+
FFFFFFFF
@A00769:11:HC3HCDRXX:1:2101:31602:31955
CACGCACC
+
FFFFFFFF
@A00769:11:HC3HCDRXX:1:2101:31512:32017
CACGCACC
+
FFFFFFFF
@A00769:11:HC3HCDRXX:1:2101:15935:32033
CACGCACC
+
FFFFFFFF
@A00769:11:HC3HCDRXX:1:2101:26214:32080
CACGCACC
+
FFFFFFFF
@A00769:11:HC3HCDRXX:1:2101:6985:32095
CACGCACC
+
F,FFFFFF
@A00769:11:HC3HCDRXX:1:2101:21043:32111
CACGCACC
+
FFFFFFFF
@A00769:11:HC3HCDRXX:1:2101:17499:32142
CACGCACC
+
FFFFFFFF
@A00769:11:HC3HCDRXX:1:2101:15519:32189
CACGCACC
+
FFFFFFFF
@A00769:11:HC3HCDRXX:1:2101:32136:32189
CACGCACC
+
FFFFFFFF
@A00769:11:HC3HCDRXX:1:2101:4824:32205
CACGCACC
+
FFFFFFFF
@A00769:11:HC3HCDRXX:1:2101:25807:32315
CACGCACC
+
FFFFFFFF
@A00769:11:HC3HCDRXX:1:2101:32850:32330
CACGCACC
+
FFFFFFFF
@A00769:11:HC3HCDRXX:1:2101:20238:32503
CACGCACC
+
FFFFFFFF
@A00769:11:HC3HCDRXX:1:2101:25048:32503
CACGCACC
+
FFFFFFFF
@A00769:11:HC3HCDRXX:1:2101:29152:32503
CACGCACC
+
FFFFFFFF
@A00769:11:HC3HCDRXX:1:2101:23466:32550
CACGCACC
+
FFFFFFFF
@A00769:11:HC3HCDRXX:1:2101:30445:32581
CACGCACC
+
FFFFFFFF
@A00769:11:HC3HCDRXX:1:2101:2049:32597
CACGCACC
+
FFFFFFFF
@A00769:11:HC3HCDRXX:1:2101:10013:32643
CACGCACC
+
FFF,FF:F
@A00769:11:HC3HCDRXX:1:2101:3115:32659
CACGCACC
+
FFFFFFFF
@A00769:11:HC3HCDRXX:1:2101:19669:32675
CACGCACC
+
FFFFFFFF
@A00769:11:HC3HCDRXX:1:2101:27914:32831
CACGCACC
+
FFFFFFFF
@A00769:11:HC3HCDRXX:1:2101:17074:32847
CACGCACC
+
FFFFFFFF
@A00769:11:HC3HCDRXX:1:2101:25238:32863
CACGCACC
+
FFFFFFFF
@A00769:11:HC3HCDRXX:1:2101:32054:32863
CACGCACC
+
FFFFFFFF
@A00769:11:HC3HCDRXX:1:2101:23936:32957
CACGCACC
+
FFFFFFFF
@A00769:11:HC3HCDRXX:1:2101:17797:32972
CACGCACC
+
FFFFFFFF
@A00769:11:HC3HCDRXX:1:2101:32651:33019
CACGCACC
+
,F,:FFFF
@A00769:11:HC3HCDRXX:1:2101:13404:33066
CACGCACC
+
FFFFFFFF
@A00769:11:HC3HCDRXX:1:2101:30789:33144
CACGCACC
+
,F,,FFFF
@A00769:11:HC3HCDRXX:1:2101:29550:33223
CACGCACC
+
FFFFFFFF
@A00769:11:HC3HCDRXX:1:2101:12246:33379
CACGCACC
+
FFFFFFFF
@A00769:11:HC3HCDRXX:1:2101:19804:33473
CACGCACC
+
FFFFFFFF
@A00769:11:HC3HCDRXX:1:2101:20998:33505
CACGCACC
+
FFFFFFFF
@A00769:11:HC3HCDRXX:1:2101:10845:33520
CACGCACC
+
,FFFFFFF
@A00769:11:HC3HCDRXX:1:2101:29668:33614
CACGCACC
+
FFFFFFFF
@A00769:11:HC3HCDRXX:1:2101:22553:33661
CACGCACC
+
FFFFFFFF
@A00769:11:HC3HCDRXX:1:2101:2618:33739
CACGCACC
+
FFFFFFFF
@A00769:11:HC3HCDRXX:1:2101:30807:33771
CACGCACC
+
FFFFFFFF
@A00769:11:HC3HCDRXX:1:2101:32307:33802
CACGCACC
+
FFFFFFFF
@A00769:11:HC3HCDRXX:1:2101:30382:33818
CACGCACC
+
FFFFFFFF
@A00769:11:HC3HCDRXX:1:2101:4508:33849
CACGCACC
+
FFFFFFFF
@A00769:11:HC3HCDRXX:1:2101:9815:33896
CACGCACC
+
FFFFFFFF
@A00769:11:HC3HCDRXX:1:2101:25174:34068
CACGCACC
+
FFFFFFFF
@A00769:11:HC3HCDRXX:1:2101:7591:34084
CACGCACC
+
FFFFFFFF
@A00769:11:HC3HCDRXX:1:2101:2555:34100
CACGCACC
+
FFFFFFFF
@A00769:11:HC3HCDRXX:1:2101:11903:34100
CACGCACC
+
FFFFFFFF
@A00769:11:HC3HCDRXX:1:2101:18285:34100
CACGCACC
+
FFFFFFFF
@A00769:11:HC3HCDRXX:1:2101:4987:34115
CACGCACC
+
FFFFFFFF
@A00769:11:HC3HCDRXX:1:2101:6036:34147
CACGCACC
+
FFFFFFFF
@A00769:11:HC3HCDRXX:1:2101:8657:34178
CACGCACC
+
FFFFFFFF
@A00769:11:HC3HCDRXX:1:2101:10212:34178
CACGCACC
+
FFFFFFFF
@A00769:11:HC3HCDRXX:1:2101:16631:34178
CACGCACC
+
FFFFFFFF
@A00769:11:HC3HCDRXX:1:2101:25012:34225
CACGCACC
+
FFFFFFFF
@A00769:11:HC3HCDRXX:1:2101:28013:34225
CACGCACC
+
FFFFFFFF
@A00769:11:HC3HCDRXX:1:2101:26648:34272
CACGCACC
+
FF:FFF,:
@A00769:11:HC3HCDRXX:1:2101:11632:34287
CACGCACC
+
FFFFFFFF
@A00769:11:HC3HCDRXX:1:2101:27154:34428
CACGCACC
+
FFFFFFFF
@A00769:11:HC3HCDRXX:1:2101:27796:34507
CACGCACC
+
FFFFFFFF
@A00769:11:HC3HCDRXX:1:2101:9164:34522
CACGCACC
+
FFFFFFFF
@A00769:11:HC3HCDRXX:1:2101:14335:34522
CACGCACC
+
FFFFFFFF
@A00769:11:HC3HCDRXX:1:2101:6551:34538
CACGCACC
+
FFFFFFFF
@A00769:11:HC3HCDRXX:1:2101:11415:34601
CACGCACC
+
FFFFFFFF
@A00769:11:HC3HCDRXX:1:2101:15483:34601
CACGCACC
+
FFFFFFFF
@A00769:11:HC3HCDRXX:1:2101:16875:34601
CACGCACC
+
FFFFFFFF
@A00769:11:HC3HCDRXX:1:2101:9480:34663
CACGCACC
+
FF,FFFF:
@A00769:11:HC3HCDRXX:1:2101:16387:34663
CACGCACC
+
FFFFFFFF
@A00769:11:HC3HCDRXX:1:2101:27697:34679
CACGCACC
+
FFFFFFFF
@A00769:11:HC3HCDRXX:1:2101:7591:34741
CACGCACC
+
FFFFFFFF
@A00769:11:HC3HCDRXX:1:2101:17779:34757
CACGCACC
+
FFFFFFFF
@A00769:11:HC3HCDRXX:1:2101:19271:34804
CACGCACC
+
FFFFFFFF
@A00769:11:HC3HCDRXX:1:2101:31186:34804
CACGCACC
+
FFFFFFFF
@A00769:11:HC3HCDRXX:1:2101:18385:34835
CACGCACC
+
FFFFFFFF
@A00769:11:HC3HCDRXX:1:2101:1705:34851
CACGCACC
+
FFFFFFFF
@A00769:11:HC3HCDRXX:1:2101:7410:34961
CACGCACC
+
FFFFFFFF
@A00769:11:HC3HCDRXX:1:2101:25545:35055
CACGCACC
+
FFFFFFFF
@A00769:11:HC3HCDRXX:1:2101:5186:35180
CACGCACC
+
FFFFFFFF
@A00769:11:HC3HCDRXX:1:2101:30011:35180
CACGCACC
+
FFFFFFFF
@A00769:11:HC3HCDRXX:1:2101:28601:35211
CACGCACC
+
FFFFFFFF
@A00769:11:HC3HCDRXX:1:2101:11686:35227
CACGCACC
+
FFFFFFFF
@A00769:11:HC3HCDRXX:1:2101:3016:35462
CACGCACC
+
FFFFFFFF
@A00769:11:HC3HCDRXX:1:2101:12943:35493
CACGCACC
+
FFFFFFFF
@A00769:11:HC3HCDRXX:1:2101:23122:35493
CACGCACC
+
FFFFF:FF
@A00769:11:HC3HCDRXX:1:2101:23095:35509
CACGCACC
+
FFFFFFFF
@A00769:11:HC3HCDRXX:1:2101:31448:35509
CACGCACC
+
FFFFFFFF
@A00769:11:HC3HCDRXX:1:2101:16197:35681
CACGCACC
+
FFFFFFFF
@A00769:11:HC3HCDRXX:1:2101:19913:35728
CACGCACC
+
FFFFFFFF
@A00769:11:HC3HCDRXX:1:2101:32841:35853
CACGCACC
+
FFFFFFFF
@A00769:11:HC3HCDRXX:1:2101:15835:35900
CACGCACC
+
FFFFFFFF
@A00769:11:HC3HCDRXX:1:2101:1298:35931
CACGCACC
+
FFFFFFFF
@A00769:11:HC3HCDRXX:1:2101:14733:36119
CACGCACC
+
FFFFFFFF
@A00769:11:HC3HCDRXX:1:2101:23827:36151
CACGCACC
+
FFFFFFFF
@A00769:11:HC3HCDRXX:1:2101:14317:36245
CACGCACC
+
FFFFFFFF
@A00769:11:HC3HCDRXX:1:2101:11008:36338
CACGCACC
+
FFFFFFFF
@A00769:11:HC3HCDRXX:1:2101:21757:36354
CACGCACC
+
FFFFFFFF
@A00769:11:HC3HCDRXX:1:2101:28772:36385
CACGCACC
+
FFFFFFFF
@A00769:11:HC3HCDRXX:1:2101:25536:36448
CACGCACC
+
FFFFFFFF
@A00769:11:HC3HCDRXX:1:2101:18050:36573
CACGCACC
+
FFFFFFFF
@A00769:11:HC3HCDRXX:1:2101:25364:36589
CACGCACC
+
FFFFFFFF
@A00769:11:HC3HCDRXX:1:2101:5005:36620
CACGCACC
+
FFFFFFFF
@A00769:11:HC3HCDRXX:1:2101:29903:36746
CACGCACC
+
FFFFFFFF
@A00769:11:HC3HCDRXX:1:2101:6885:36839
CACGCACC
+
FFFFFFFF
@A00769:11:HC3HCDRXX:1:2101:11921:36855
CACGCACC
+
FFFFFFFF
@A00769:11:HC3HCDRXX:1:2101:6714:36949
CACGCACC
+
FFFFFFFF
@A00769:11:HC3HCDRXX:1:2101:1931:36965
CACGCACC
+
FFFFFFFF
@A00769:11:HC3HCDRXX:1:2101:28637:36965
CACGCACC
+
FFFFFFFF
@A00769:11:HC3HCDRXX:1:2101:4209:36996
CACGCACC
+
FFFFFFFF
@A00769:11:HC3HCDRXX:1:2101:8766:36996
CACGCACC
+
FFFFFFFF
@A00769:11:HC3HCDRXX:1:2102:23258:1000
CACGCACC
+
FFFFFFFF
@A00769:11:HC3HCDRXX:1:2102:15682:1031
CACGCACC
+
FFFFFFFF
@A00769:11:HC3HCDRXX:1:2102:19723:1047
CACGCACC
+
FFFFFFFF
@A00769:11:HC3HCDRXX:1:2102:20537:1047
CACGCACC
+
FFFFFFFF
@A00769:11:HC3HCDRXX:1:2102:12608:1063
CACGCACC
+
:FFFFFFF
@A00769:11:HC3HCDRXX:1:2102:10809:1110
CACGCACC
+
FFFFFFFF
@A00769:11:HC3HCDRXX:1:2102:14416:1188
CACGCACC
+
FFFFFFFF
@A00769:11:HC3HCDRXX:1:2102:4137:1204
CACGCACC
+
FFFFFFFF
@A00769:11:HC3HCDRXX:1:2102:31250:1251
CACGCACC
+
FFFFFFFF
@A00769:11:HC3HCDRXX:1:2102:29975:1423
CACGCACC
+
FFFFFFFF
@A00769:11:HC3HCDRXX:1:2102:27001:1438
CACGCACC
+
FFFFFFFF
@A00769:11:HC3HCDRXX:1:2102:25319:1470
CACGCACC
+
FFFFFFFF
@A00769:11:HC3HCDRXX:1:2102:21477:1485
CACGCACC
+
FFFFFFFF
@A00769:11:HC3HCDRXX:1:2102:21685:1595
CACGCACC
+
FFFFFFFF
@A00769:11:HC3HCDRXX:1:2102:18439:1611
CACGCACC
+
FFFFFFFF
@A00769:11:HC3HCDRXX:1:2102:14199:1689
CACGCACC
+
FFFFFFFF
@A00769:11:HC3HCDRXX:1:2102:23891:1752
CACGCACC
+
FFFFFFFF
@A00769:11:HC3HCDRXX:1:2102:24867:1752
CACGCACC
+
FFFFFFFF
@A00769:11:HC3HCDRXX:1:2102:21386:1799
CACGCACC
+
F:FFFFFF
@A00769:11:HC3HCDRXX:1:2102:23791:1799
CACGCACC
+
FFFFFFFF
@A00769:11:HC3HCDRXX:1:2102:4137:1830
CACGCACC
+
FFFFFFFF
@A00769:11:HC3HCDRXX:1:2102:1796:1846
CACGCACC
+
:FFFFFFF
@A00769:11:HC3HCDRXX:1:2102:27624:1892
CACGCACC
+
FFFFFFFF
@A00769:11:HC3HCDRXX:1:2102:21414:2002
CACGCACC
+
FFFFFFFF
@A00769:11:HC3HCDRXX:1:2102:32136:2002
CACGCACC
+
FFFFFFFF
@A00769:11:HC3HCDRXX:1:2102:21775:2096
CACGCACC
+
FFFFFFFF
@A00769:11:HC3HCDRXX:1:2102:4698:2112
CACGCACC
+
FFFFFFFF
@A00769:11:HC3HCDRXX:1:2102:29622:2127
CACGCACC
+
FFFFFFFF
@A00769:11:HC3HCDRXX:1:2102:9127:2174
CACGCACC
+
FFFFFFFF
@A00769:11:HC3HCDRXX:1:2102:19777:2174
CACGCACC
+
FFF:FFFF
@A00769:11:HC3HCDRXX:1:2102:26847:2206
CACGCACC
+
FFFFFFFF
@A00769:11:HC3HCDRXX:1:2102:32145:2300
CACGCACC
+
FFFFFFFF
@A00769:11:HC3HCDRXX:1:2102:31566:2362
CACGCACC
+
FFFFFFFF
@A00769:11:HC3HCDRXX:1:2102:16043:2440
CACGCACC
+
FFFFFFFF
@A00769:11:HC3HCDRXX:1:2102:28718:2472
CACGCACC
+
FFFFFFFF
@A00769:11:HC3HCDRXX:1:2102:27290:2503
CACGCACC
+
FFFFFFFF
@A00769:11:HC3HCDRXX:1:2102:8296:2519
CACGCACC
+
FFFFFFFF
@A00769:11:HC3HCDRXX:1:2102:27064:2550
CACGCACC
+
FFFFFFFF
@A00769:11:HC3HCDRXX:1:2102:6108:2613
CACGCACC
+
FFFFFFFF
@A00769:11:HC3HCDRXX:1:2102:13919:2613
CACGCACC
+
FFFFFFFF
@A00769:11:HC3HCDRXX:1:2102:8757:2660
CACGCACC
+
FFFFFFFF
@A00769:11:HC3HCDRXX:1:2102:18882:2660
CACGCACC
+
FFFFFFFF
@A00769:11:HC3HCDRXX:1:2102:20618:2691
CACGCACC
+
FFFFFFFF
@A00769:11:HC3HCDRXX:1:2102:3450:2707
CACGCACC
+
FFFFFFFF
@A00769:11:HC3HCDRXX:1:2102:32515:2754
CACGCACC
+
FFFFFFFF
@A00769:11:HC3HCDRXX:1:2102:20871:2785
CACGCACC
+
FFFFFFFF
@A00769:11:HC3HCDRXX:1:2102:27507:2785
CACGCACC
+
FFFFFFFF
@A00769:11:HC3HCDRXX:1:2102:10972:2863
CACGCACC
+
FFFFFFFF
@A00769:11:HC3HCDRXX:1:2102:2790:2879
CACGCACC
+
FFF:,FFF
@A00769:11:HC3HCDRXX:1:2102:12952:2942
CACGCACC
+
FFFFFFFF
@A00769:11:HC3HCDRXX:1:2102:24117:2957
CACGCACC
+
FFFFFFFF
@A00769:11:HC3HCDRXX:1:2102:7328:2973
CACGCACC
+
FFFFFFFF
@A00769:11:HC3HCDRXX:1:2102:13738:2988
CACGCACC
+
FFFFFFFF
@A00769:11:HC3HCDRXX:1:2102:21296:3082
CACGCACC
+
FFFFFFFF
@A00769:11:HC3HCDRXX:1:2102:30490:3192
CACGCACC
+
FFFFFFFF
@A00769:11:HC3HCDRXX:1:2102:5014:3223
CACGCACC
+
FFFFFFFF
@A00769:11:HC3HCDRXX:1:2102:21856:3270
CACGCACC
+
FFFFFFFF
@A00769:11:HC3HCDRXX:1:2102:7120:3302
CACGCACC
+
FFFFFFFF
@A00769:11:HC3HCDRXX:1:2102:25066:3411
CACGCACC
+
FFFFFFFF
@A00769:11:HC3HCDRXX:1:2102:18918:3443
CACGCACC
+
FFFFFFFF
@A00769:11:HC3HCDRXX:1:2102:11261:3552
CACGCACC
+
FFFFFFFF
@A00769:11:HC3HCDRXX:1:2102:18593:3568
CACGCACC
+
FFFFFFFF
@A00769:11:HC3HCDRXX:1:2102:21929:3615
CACGCACC
+
FFFF::,F
@A00769:11:HC3HCDRXX:1:2102:13476:3630
CACGCACC
+
FFFFFFFF
@A00769:11:HC3HCDRXX:1:2102:24478:3646
CACGCACC
+
FFFFFFFF
@A00769:11:HC3HCDRXX:1:2102:14624:3709
CACGCACC
+
FFFFFFFF
@A00769:11:HC3HCDRXX:1:2102:26910:3724
CACGCACC
+
FFFFFFFF
@A00769:11:HC3HCDRXX:1:2102:32814:3803
CACGCACC
+
FFFFFFFF
@A00769:11:HC3HCDRXX:1:2102:13467:3834
CACGCACC
+
FFFFFFFF
@A00769:11:HC3HCDRXX:1:2102:3549:3850
CACGCACC
+
FFFFFFFF
@A00769:11:HC3HCDRXX:1:2102:18403:3959
CACGCACC
+
FFFFFFFF
@A00769:11:HC3HCDRXX:1:2102:30590:4022
CACGCACC
+
FFFFFFFF
@A00769:11:HC3HCDRXX:1:2102:9588:4038
CACGCACC
+
FFFFFFFF
@A00769:11:HC3HCDRXX:1:2102:6560:4053
CACGCACC
+
FFFFFFFF
@A00769:11:HC3HCDRXX:1:2102:32425:4069
CACGCACC
+
FFFFFFFF
@A00769:11:HC3HCDRXX:1:2102:2591:4100
CACGCACC
+
FFFFFFFF
@A00769:11:HC3HCDRXX:1:2102:3658:4225
CACGCACC
+
FFFFFFFF
@A00769:11:HC3HCDRXX:1:2102:18159:4319
CACGCACC
+
FFFFFFFF
@A00769:11:HC3HCDRXX:1:2102:18810:4413
CACGCACC
+
FFFFFFFF
@A00769:11:HC3HCDRXX:1:2102:14570:4460
CACGCACC
+
FFFFFFFF
@A00769:11:HC3HCDRXX:1:2102:32018:4523
CACGCACC
+
FFFFFFFF
@A00769:11:HC3HCDRXX:1:2102:16396:4554
CACGCACC
+
FFFFFFFF
@A00769:11:HC3HCDRXX:1:2102:20338:4679
CACGCACC
+
FFFFFFFF
@A00769:11:HC3HCDRXX:1:2102:30626:4679
CACGCACC
+
FFFFFFFF
@A00769:11:HC3HCDRXX:1:2102:12454:4711
CACGCACC
+
FFFFFFFF
@A00769:11:HC3HCDRXX:1:2102:23891:4726
CACGCACC
+
FFFFFFFF
@A00769:11:HC3HCDRXX:1:2102:4282:4805
CACGCACC
+
FFFFFFFF
@A00769:11:HC3HCDRXX:1:2102:23647:4805
CACGCACC
+
FFFFFFF,
@A00769:11:HC3HCDRXX:1:2102:31783:4899
CACGCACC
+
FFFFFFFF
@A00769:11:HC3HCDRXX:1:2102:17915:4961
CACGCACC
+
FFFFFFFF
@A00769:11:HC3HCDRXX:1:2102:18385:4961
CACGCACC
+
FFFFFFFF
@A00769:11:HC3HCDRXX:1:2102:8015:5008
CACGCACC
+
FFFFFFFF
@A00769:11:HC3HCDRXX:1:2102:10954:5024
CACGCACC
+
FFFFFFFF
@A00769:11:HC3HCDRXX:1:2102:21043:5055
CACGCACC
+
FFFFFFFF
@A00769:11:HC3HCDRXX:1:2102:27272:5165
CACGCACC
+
FFFFFFFF
@A00769:11:HC3HCDRXX:1:2102:20708:5196
CACGCACC
+
FFFFFFFF
@A00769:11:HC3HCDRXX:1:2102:31530:5306
CACGCACC
+
FFFFFFFF
@A00769:11:HC3HCDRXX:1:2102:17680:5337
CACGCACC
+
FFFFFFFF
@A00769:11:HC3HCDRXX:1:2102:20853:5509
CACGCACC
+
FFFFFFFF
@A00769:11:HC3HCDRXX:1:2102:1714:5556
CACGCACC
+
FFFFFFFF
@A00769:11:HC3HCDRXX:1:2102:12888:5682
CACGCACC
+
FFFFFFFF
@A00769:11:HC3HCDRXX:1:2102:24334:5744
CACGCACC
+
FFFFFFFF
@A00769:11:HC3HCDRXX:1:2102:25635:5776
CACGCACC
+
FFFFFFFF
@A00769:11:HC3HCDRXX:1:2102:18159:5822
CACGCACC
+
FFFFFFFF
@A00769:11:HC3HCDRXX:1:2102:11315:5838
CACGCACC
+
FFFFFFFF
@A00769:11:HC3HCDRXX:1:2102:19361:5838
CACGCACC
+
FFFFFFFF
@A00769:11:HC3HCDRXX:1:2102:9471:5901
CACGCACC
+
FFFFFFFF
@A00769:11:HC3HCDRXX:1:2102:25590:5916
CACGCACC
+
FFFFFFFF
@A00769:11:HC3HCDRXX:1:2102:27290:5948
CACGCACC
+
FFFFFFF,
@A00769:11:HC3HCDRXX:1:2102:11342:6010
CACGCACC
+
FFFFFFFF
@A00769:11:HC3HCDRXX:1:2102:23918:6026
CACGCACC
+
FFFFFFFF
@A00769:11:HC3HCDRXX:1:2102:2302:6073
CACGCACC
+
FFFFFFFF
@A00769:11:HC3HCDRXX:1:2102:22996:6120
CACGCACC
+
FFFFFFFF
@A00769:11:HC3HCDRXX:1:2102:19497:6136
CACGCACC
+
FFFFFFFF
@A00769:11:HC3HCDRXX:1:2102:31268:6167
CACGCACC
+
FFFFFFFF
@A00769:11:HC3HCDRXX:1:2102:2003:6214
CACGCACC
+
FFFFFFFF
@A00769:11:HC3HCDRXX:1:2102:31783:6245
CACGCACC
+
FFFFFFFF
@A00769:11:HC3HCDRXX:1:2102:25283:6355
CACGCACC
+
:FFFFFFF
@A00769:11:HC3HCDRXX:1:2102:23077:6386
CACGCACC
+
,FF,F,F,
@A00769:11:HC3HCDRXX:1:2102:21106:6417
CACGCACC
+
:FFFFFFF
@A00769:11:HC3HCDRXX:1:2102:24587:6433
CACGCACC
+
FFFFFFFF
@A00769:11:HC3HCDRXX:1:2102:27959:6449
CACGCACC
+
FFFFFFFF
@A00769:11:HC3HCDRXX:1:2102:7663:6558
CACGCACC
+
FFFFFFFF
@A00769:11:HC3HCDRXX:1:2102:19524:6558
CACGCACC
+
FFFFFFFF
@A00769:11:HC3HCDRXX:1:2102:4354:6621
CACGCACC
+
FF:FFFFF
@A00769:11:HC3HCDRXX:1:2102:14000:6637
CACGCACC
+
FFFFFFFF
@A00769:11:HC3HCDRXX:1:2102:4372:6652
CACGCACC
+
FFFFFFFF
@A00769:11:HC3HCDRXX:1:2102:19868:6715
CACGCACC
+
FFFF:FFF
@A00769:11:HC3HCDRXX:1:2102:7419:6762
CACGCACC
+
FFFFFFFF
@A00769:11:HC3HCDRXX:1:2102:3577:6778
CACGCACC
+
FFFFFFFF
@A00769:11:HC3HCDRXX:1:2102:3323:6809
CACGCACC
+
FFFFFFFF
@A00769:11:HC3HCDRXX:1:2102:19416:6809
CACGCACC
+
FFFFFFFF
@A00769:11:HC3HCDRXX:1:2102:13883:6840
CACGCACC
+
FF:FFFFF
@A00769:11:HC3HCDRXX:1:2102:14769:6840
CACGCACC
+
FFFFFFFF
@A00769:11:HC3HCDRXX:1:2102:24921:6856
CACGCACC
+
FFFFFFFF
@A00769:11:HC3HCDRXX:1:2102:25916:6856
CACGCACC
+
F::F,FFF
@A00769:11:HC3HCDRXX:1:2102:22155:6918
CACGCACC
+
FFFFFFFF
@A00769:11:HC3HCDRXX:1:2102:22408:7106
CACGCACC
+
FFFFFFFF
@A00769:11:HC3HCDRXX:1:2102:28149:7153
CACGCACC
+
FFFFFFFF
@A00769:11:HC3HCDRXX:1:2102:4146:7169
CACGCACC
+
FFFFFFFF
@A00769:11:HC3HCDRXX:1:2102:14995:7232
CACGCACC
+
FFFFFFFF
@A00769:11:HC3HCDRXX:1:2102:10348:7263
CACGCACC
+
FFFFFFFF
@A00769:11:HC3HCDRXX:1:2102:20808:7310
CACGCACC
+
FFFFFFFF
@A00769:11:HC3HCDRXX:1:2102:21495:7341
CACGCACC
+
FFFFFFFF
@A00769:11:HC3HCDRXX:1:2102:1262:7373
CACGCACC
+
FFFFFFFF
@A00769:11:HC3HCDRXX:1:2102:8287:7420
CACGCACC
+
FFFFFFFF
@A00769:11:HC3HCDRXX:1:2102:11876:7529
CACGCACC
+
FFFFFFFF
@A00769:11:HC3HCDRXX:1:2102:4788:7623
CACGCACC
+
FFFFFFFF
@A00769:11:HC3HCDRXX:1:2102:27986:7623
CACGCACC
+
FFFFFFFF
@A00769:11:HC3HCDRXX:1:2102:8034:7639
CACGCACC
+
FF:F,FFF
@A00769:11:HC3HCDRXX:1:2102:29966:7639
CACGCACC
+
FFFFFFFF
@A00769:11:HC3HCDRXX:1:2102:31964:7654
CACGCACC
+
FFFFFFFF
@A00769:11:HC3HCDRXX:1:2102:6840:7701
CACGCACC
+
FFFFFFFF
@A00769:11:HC3HCDRXX:1:2102:7265:7717
CACGCACC
+
FFFFFFFF
@A00769:11:HC3HCDRXX:1:2102:30563:7733
CACGCACC
+
FFFF,FFF
@A00769:11:HC3HCDRXX:1:2102:7862:7811
CACGCACC
+
FFFFFFFF
@A00769:11:HC3HCDRXX:1:2102:8296:7842
CACGCACC
+
FFFFFFFF
@A00769:11:HC3HCDRXX:1:2102:30689:7858
CACGCACC
+
FFFFFFFF
@A00769:11:HC3HCDRXX:1:2102:28836:7874
CACGCACC
+
FFFFFFFF
@A00769:11:HC3HCDRXX:1:2102:26621:7921
CACGCACC
+
FFFF,FFF
@A00769:11:HC3HCDRXX:1:2102:12843:7983
CACGCACC
+
FFFFFFFF
@A00769:11:HC3HCDRXX:1:2102:32551:8015
CACGCACC
+
FFFFFFFF
@A00769:11:HC3HCDRXX:1:2102:17888:8140
CACGCACC
+
FFFFFFFF
@A00769:11:HC3HCDRXX:1:2102:20057:8202
CACGCACC
+
FFF,,FF:
@A00769:11:HC3HCDRXX:1:2102:26494:8202
CACGCACC
+
FFFFFFFF
@A00769:11:HC3HCDRXX:1:2102:26530:8328
CACGCACC
+
FFFFFFFF
@A00769:11:HC3HCDRXX:1:2102:17273:8359
CACGCACC
+
FFFFFFFF
@A00769:11:HC3HCDRXX:1:2102:22137:8484
CACGCACC
+
FFFFFFFF
@A00769:11:HC3HCDRXX:1:2102:10438:8516
CACGCACC
+
FFFFFFFF
@A00769:11:HC3HCDRXX:1:2102:22589:8547
CACGCACC
+
FFFFFFFF
@A00769:11:HC3HCDRXX:1:2102:8965:8563
CACGCACC
+
FF,:F:,F
@A00769:11:HC3HCDRXX:1:2102:31783:8563
CACGCACC
+
FFFFFFFF
@A00769:11:HC3HCDRXX:1:2102:14552:8594
CACGCACC
+
FFFFFFFF
@A00769:11:HC3HCDRXX:1:2102:17119:8625
CACGCACC
+
FFFFFFFF
@A00769:11:HC3HCDRXX:1:2102:9959:8688
CACGCACC
+
FFFFFFFF
@A00769:11:HC3HCDRXX:1:2102:19804:8735
CACGCACC
+
FFFFFFFF
@A00769:11:HC3HCDRXX:1:2102:24777:8766
CACGCACC
+
FFFFFFFF
@A00769:11:HC3HCDRXX:1:2102:15519:8797
CACGCACC
+
FFFFFFFF
@A00769:11:HC3HCDRXX:1:2102:21676:8844
CACGCACC
+
FFFFFFFF
@A00769:11:HC3HCDRXX:1:2102:30318:8876
CACGCACC
+
FFFFFFFF
@A00769:11:HC3HCDRXX:1:2102:5276:8938
CACGCACC
+
FFFFFFFF
@A00769:11:HC3HCDRXX:1:2102:19614:8938
CACGCACC
+
FFFFFFFF
@A00769:11:HC3HCDRXX:1:2102:22724:9032
CACGCACC
+
FFFFFFFF
@A00769:11:HC3HCDRXX:1:2102:23149:9048
CACGCACC
+
FFFFFFFF
@A00769:11:HC3HCDRXX:1:2102:4643:9095
CACGCACC
+
FFFFFFFF
@A00769:11:HC3HCDRXX:1:2102:8757:9173
CACGCACC
+
FFFFFFFF
@A00769:11:HC3HCDRXX:1:2102:4906:9204
CACGCACC
+
FFFFFFFF
@A00769:11:HC3HCDRXX:1:2102:15338:9204
CACGCACC
+
FFFFFFFF
@A00769:11:HC3HCDRXX:1:2102:20645:9251
CACGCACC
+
FFFFFFFF
@A00769:11:HC3HCDRXX:1:2102:24415:9298
CACGCACC
+
FFFFFFFF
@A00769:11:HC3HCDRXX:1:2102:18340:9455
CACGCACC
+
FFFFFFFF
@A00769:11:HC3HCDRXX:1:2102:21504:9455
CACGCACC
+
FFFFFFFF
@A00769:11:HC3HCDRXX:1:2102:31313:9502
CACGCACC
+
FFFFFFFF
@A00769:11:HC3HCDRXX:1:2102:15221:9533
CACGCACC
+
FFFFFFFF
@A00769:11:HC3HCDRXX:1:2102:6542:9565
CACGCACC
+
FFFFFFFF
@A00769:11:HC3HCDRXX:1:2102:2636:9596
CACGCACC
+
FFFF,FFF
@A00769:11:HC3HCDRXX:1:2102:8223:9627
CACGCACC
+
FFFFFFFF
@A00769:11:HC3HCDRXX:1:2102:26765:9643
CACGCACC
+
FFFFFFFF
@A00769:11:HC3HCDRXX:1:2102:7645:9690
CACGCACC
+
FFFFFFFF
@A00769:11:HC3HCDRXX:1:2102:21061:9784
CACGCACC
+
FFF:FF:,
@A00769:11:HC3HCDRXX:1:2102:16984:9862
CACGCACC
+
FFFFFFFF
@A00769:11:HC3HCDRXX:1:2102:21404:9878
CACGCACC
+
FFFFFFFF
@A00769:11:HC3HCDRXX:1:2102:16025:9925
CACGCACC
+
FFFFFFFF
@A00769:11:HC3HCDRXX:1:2102:32570:9925
CACGCACC
+
FFFFFFFF
@A00769:11:HC3HCDRXX:1:2102:4065:10003
CACGCACC
+
FFFFFFFF
@A00769:11:HC3HCDRXX:1:2102:3179:10034
CACGCACC
+
FFFFFFFF
@A00769:11:HC3HCDRXX:1:2102:29071:10034
CACGCACC
+
FFFFFFFF
@A00769:11:HC3HCDRXX:1:2102:14000:10050
CACGCACC
+
FFFFFFFF
@A00769:11:HC3HCDRXX:1:2102:32850:10066
CACGCACC
+
FFFFFFFF
@A00769:11:HC3HCDRXX:1:2102:3848:10097
CACGCACC
+
FFFFFFFF
@A00769:11:HC3HCDRXX:1:2102:32262:10113
CACGCACC
+
FFFFFFFF
@A00769:11:HC3HCDRXX:1:2102:32307:10160
CACGCACC
+
FFFFFFFF
@A00769:11:HC3HCDRXX:1:2102:3848:10191
CACGCACC
+
FFFFFFFF
@A00769:11:HC3HCDRXX:1:2102:6442:10207
CACGCACC
+
FFFFFFFF
@A00769:11:HC3HCDRXX:1:2102:6804:10238
CACGCACC
+
FFFFFFFF
@A00769:11:HC3HCDRXX:1:2102:13964:10269
CACGCACC
+
FFFFFFFF
@A00769:11:HC3HCDRXX:1:2102:2935:10300
CACGCACC
+
FFFFFFFF
@A00769:11:HC3HCDRXX:1:2102:22571:10300
CACGCACC
+
FFFFFFFF
@A00769:11:HC3HCDRXX:1:2102:4761:10332
CACGCACC
+
FFFFFFFF
@A00769:11:HC3HCDRXX:1:2102:29532:10363
CACGCACC
+
FFFFFFFF
@A00769:11:HC3HCDRXX:1:2102:9200:10379
CACGCACC
+
FF:FFFFF
@A00769:11:HC3HCDRXX:1:2102:20663:10410
CACGCACC
+
FFFFFFFF
@A00769:11:HC3HCDRXX:1:2102:24948:10473
CACGCACC
+
FFFFF:,F
@A00769:11:HC3HCDRXX:1:2102:6515:10582
CACGCACC
+
FFFFFFFF
@A00769:11:HC3HCDRXX:1:2102:28709:10598
CACGCACC
+
FFFFFFFF
@A00769:11:HC3HCDRXX:1:2102:19904:10629
CACGCACC
+
FFFFFFFF
@A00769:11:HC3HCDRXX:1:2102:25907:10661
CACGCACC
+
FFFFFFFF
@A00769:11:HC3HCDRXX:1:2102:28131:10692
CACGCACC
+
FFFFFFFF
@A00769:11:HC3HCDRXX:1:2102:15420:10723
CACGCACC
+
FFFFFFFF
@A00769:11:HC3HCDRXX:1:2102:14696:10786
CACGCACC
+
FFFFFFFF
@A00769:11:HC3HCDRXX:1:2102:21061:10848
CACGCACC
+
FF,FFFFF
@A00769:11:HC3HCDRXX:1:2102:6027:10864
CACGCACC
+
FFFFFFFF
@A00769:11:HC3HCDRXX:1:2102:12717:10864
CACGCACC
+
FFFFFFF:
@A00769:11:HC3HCDRXX:1:2102:31394:10864
CACGCACC
+
FFFFFFFF
@A00769:11:HC3HCDRXX:1:2102:32759:10880
CACGCACC
+
FFFFFFFF
@A00769:11:HC3HCDRXX:1:2102:10529:10895
CACGCACC
+
FF:FFFFF
@A00769:11:HC3HCDRXX:1:2102:13160:10911
CACGCACC
+
FFFFFFFF
@A00769:11:HC3HCDRXX:1:2102:2917:10989
CACGCACC
+
FFFFFFFF
@A00769:11:HC3HCDRXX:1:2102:2980:11130
CACGCACC
+
FFFFFFFF
@A00769:11:HC3HCDRXX:1:2102:28113:11193
CACGCACC
+
FFFFFFFF
@A00769:11:HC3HCDRXX:1:2102:30056:11209
CACGCACC
+
,F:F,F:F
@A00769:11:HC3HCDRXX:1:2102:5846:11397
CACGCACC
+
FFFFFFFF
@A00769:11:HC3HCDRXX:1:2102:18087:11397
CACGCACC
+
FFFFFFFF
@A00769:11:HC3HCDRXX:1:2102:25717:11397
CACGCACC
+
FFFFFFFF
@A00769:11:HC3HCDRXX:1:2102:20003:11428
CACGCACC
+
FFFFFFFF
@A00769:11:HC3HCDRXX:1:2102:22824:11428
CACGCACC
+
FFFFFFFF
@A00769:11:HC3HCDRXX:1:2102:4327:11553
CACGCACC
+
FFFFFFFF
@A00769:11:HC3HCDRXX:1:2102:6397:11600
CACGCACC
+
FFFFFFFF
@A00769:11:HC3HCDRXX:1:2102:4300:11694
CACGCACC
+
FFFF,FFF
@A00769:11:HC3HCDRXX:1:2102:19560:11694
CACGCACC
+
FFFFFFFF
@A00769:11:HC3HCDRXX:1:2102:23122:11757
CACGCACC
+
FFFFFFFF
@A00769:11:HC3HCDRXX:1:2102:21685:11772
CACGCACC
+
FFFFFFFF
@A00769:11:HC3HCDRXX:1:2102:6922:11819
CACGCACC
+
FFFFFFFF
@A00769:11:HC3HCDRXX:1:2102:20943:11835
CACGCACC
+
FFFFFFFF
@A00769:11:HC3HCDRXX:1:2102:11424:11851
CACGCACC
+
FFFFFFFF
@A00769:11:HC3HCDRXX:1:2102:10140:11913
CACGCACC
+
FFFFFFFF
@A00769:11:HC3HCDRXX:1:2102:29143:11945
CACGCACC
+
FFFFFF:F
@A00769:11:HC3HCDRXX:1:2102:8079:12007
CACGCACC
+
FFFFFFFF
@A00769:11:HC3HCDRXX:1:2102:26657:12023
CACGCACC
+
FFFFFFFF
@A00769:11:HC3HCDRXX:1:2102:5376:12085
CACGCACC
+
FFFFFFFF
@A00769:11:HC3HCDRXX:1:2102:9833:12164
CACGCACC
+
FFFFFFFF
@A00769:11:HC3HCDRXX:1:2102:7464:12258
CACGCACC
+
FFFFFFFF
@A00769:11:HC3HCDRXX:1:2102:13096:12273
CACGCACC
+
FFFFFFFF
@A00769:11:HC3HCDRXX:1:2102:28366:12289
CACGCACC
+
FFFFFFFF
@A00769:11:HC3HCDRXX:1:2102:31638:12289
CACGCACC
+
FFFFFFFF
@A00769:11:HC3HCDRXX:1:2102:12527:12320
CACGCACC
+
FFFFFFFF
@A00769:11:HC3HCDRXX:1:2102:29767:12367
CACGCACC
+
:FF:FFFF
@A00769:11:HC3HCDRXX:1:2102:6433:12414
CACGCACC
+
FFFFFFFF
@A00769:11:HC3HCDRXX:1:2102:12852:12446
CACGCACC
+
FFFFFFFF
@A00769:11:HC3HCDRXX:1:2102:16893:12461
CACGCACC
+
FFFFFFFF
@A00769:11:HC3HCDRXX:1:2102:23267:12477
CACGCACC
+
FFFFFFFF
@A00769:11:HC3HCDRXX:1:2102:19470:12571
CACGCACC
+
FFFFFFFF
@A00769:11:HC3HCDRXX:1:2102:23068:12696
CACGCACC
+
FFFFFFFF
@A00769:11:HC3HCDRXX:1:2102:26332:12774
CACGCACC
+
FFFFFFFF
@A00769:11:HC3HCDRXX:1:2102:16785:12868
CACGCACC
+
FFFFFFFF
@A00769:11:HC3HCDRXX:1:2102:4616:12900
CACGCACC
+
FFFFFFFF
@A00769:11:HC3HCDRXX:1:2102:17725:12900
CACGCACC
+
FFFFFFFF
@A00769:11:HC3HCDRXX:1:2102:31322:12900
CACGCACC
+
FFFFFFFF
@A00769:11:HC3HCDRXX:1:2102:26350:12931
CACGCACC
+
FFFFFFFF
@A00769:11:HC3HCDRXX:1:2102:4589:12947
CACGCACC
+
FFFFFFFF
@A00769:11:HC3HCDRXX:1:2102:14308:12994
CACGCACC
+
FFFFFFFF
@A00769:11:HC3HCDRXX:1:2102:31702:12994
CACGCACC
+
FFFFFFFF
@A00769:11:HC3HCDRXX:1:2102:16776:13041
CACGCACC
+
FFFFFFFF
@A00769:11:HC3HCDRXX:1:2102:24198:13088
CACGCACC
+
FFFFFFF:
@A00769:11:HC3HCDRXX:1:2102:10185:13150
CACGCACC
+
FFFFFFFF
@A00769:11:HC3HCDRXX:1:2102:13838:13244
CACGCACC
+
FFFFFFFF
@A00769:11:HC3HCDRXX:1:2102:6497:13275
CACGCACC
+
FFFFFFFF
@A00769:11:HC3HCDRXX:1:2102:24135:13291
CACGCACC
+
,FFFFFFF
@A00769:11:HC3HCDRXX:1:2102:9833:13322
CACGCACC
+
FFFFFFFF
@A00769:11:HC3HCDRXX:1:2102:1787:13354
CACGCACC
+
FFFFFFFF
@A00769:11:HC3HCDRXX:1:2102:12979:13448
CACGCACC
+
FFFFFFFF
@A00769:11:HC3HCDRXX:1:2102:31241:13448
CACGCACC
+
FFFFFFFF
@A00769:11:HC3HCDRXX:1:2102:24026:13479
CACGCACC
+
FFFFFFFF
@A00769:11:HC3HCDRXX:1:2102:3839:13495
CACGCACC
+
FFFFFFFF
@A00769:11:HC3HCDRXX:1:2102:4282:13636
CACGCACC
+
FFF:FFFF
@A00769:11:HC3HCDRXX:1:2102:29695:13683
CACGCACC
+
FFF,::FF
@A00769:11:HC3HCDRXX:1:2102:23158:13761
CACGCACC
+
FFFFFFFF
@A00769:11:HC3HCDRXX:1:2102:14118:13792
CACGCACC
+
FFFFFFFF
@A00769:11:HC3HCDRXX:1:2102:23005:13839
CACGCACC
+
FFFFFFFF
@A00769:11:HC3HCDRXX:1:2102:7735:13855
CACGCACC
+
FFFFFFFF
@A00769:11:HC3HCDRXX:1:2102:18132:13855
CACGCACC
+
FFFFFFF:
@A00769:11:HC3HCDRXX:1:2102:25455:13855
CACGCACC
+
FFFFFFFF
@A00769:11:HC3HCDRXX:1:2102:6894:13870
CACGCACC
+
FFFFFFFF
@A00769:11:HC3HCDRXX:1:2102:8693:13917
CACGCACC
+
FFFFFFFF
@A00769:11:HC3HCDRXX:1:2102:3088:14105
CACGCACC
+
FFFFFFFF
@A00769:11:HC3HCDRXX:1:2102:3197:14105
CACGCACC
+
FFFFFFFF
@A00769:11:HC3HCDRXX:1:2102:18530:14105
CACGCACC
+
FFFFFFFF
@A00769:11:HC3HCDRXX:1:2102:11668:14121
CACGCACC
+
FFFFFFFF
@A00769:11:HC3HCDRXX:1:2102:3351:14184
CACGCACC
+
FFFFFFFF
@A00769:11:HC3HCDRXX:1:2102:12961:14199
CACGCACC
+
FFFFFFFF
@A00769:11:HC3HCDRXX:1:2102:19795:14199
CACGCACC
+
FFFFFFFF
@A00769:11:HC3HCDRXX:1:2102:4779:14215
CACGCACC
+
FFFFFFFF
@A00769:11:HC3HCDRXX:1:2102:8015:14215
CACGCACC
+
FFFFFFFF
@A00769:11:HC3HCDRXX:1:2102:3269:14262
CACGCACC
+
FFFFFF:F
@A00769:11:HC3HCDRXX:1:2102:7473:14309
CACGCACC
+
FFFFFFFF
@A00769:11:HC3HCDRXX:1:2102:13440:14309
CACGCACC
+
FFFFFFFF
@A00769:11:HC3HCDRXX:1:2102:21007:14325
CACGCACC
+
FFFFFFFF
@A00769:11:HC3HCDRXX:1:2102:14498:14387
CACGCACC
+
FFFFFFFF
@A00769:11:HC3HCDRXX:1:2102:26558:14387
CACGCACC
+
FFFFFFFF
@A00769:11:HC3HCDRXX:1:2102:26087:14418
CACGCACC
+
FFFFFFFF
@A00769:11:HC3HCDRXX:1:2102:28917:14497
CACGCACC
+
FFFFFFFF
@A00769:11:HC3HCDRXX:1:2102:3369:14528
CACGCACC
+
FFFFFFFF
@A00769:11:HC3HCDRXX:1:2102:31476:14544
CACGCACC
+
FFFFFFFF
@A00769:11:HC3HCDRXX:1:2102:27064:14575
CACGCACC
+
FFFFFFFF
@A00769:11:HC3HCDRXX:1:2102:1181:14653
CACGCACC
+
FFFFFFFF
@A00769:11:HC3HCDRXX:1:2102:18078:14669
CACGCACC
+
FFFFFFFF
@A00769:11:HC3HCDRXX:1:2102:12328:14732
CACGCACC
+
FFFFFFFF
@A00769:11:HC3HCDRXX:1:2102:3224:14747
CACGCACC
+
FFFF:FFF
@A00769:11:HC3HCDRXX:1:2102:3296:14904
CACGCACC
+
FFFFFFFF
@A00769:11:HC3HCDRXX:1:2102:29884:15107
CACGCACC
+
FFF:FFFF
@A00769:11:HC3HCDRXX:1:2102:9516:15123
CACGCACC
+
FFFFFFFF
@A00769:11:HC3HCDRXX:1:2102:10131:15154
CACGCACC
+
FFFFFFFF
@A00769:11:HC3HCDRXX:1:2102:7337:15170
CACGCACC
+
FFFFFFFF
@A00769:11:HC3HCDRXX:1:2102:24035:15280
CACGCACC
+
FFFFFFFF
@A00769:11:HC3HCDRXX:1:2102:32009:15311
CACGCACC
+
FFFFFFFF
@A00769:11:HC3HCDRXX:1:2102:9073:15389
CACGCACC
+
FFFFFFFF
@A00769:11:HC3HCDRXX:1:2102:23448:15483
CACGCACC
+
FFFFFFFF
@A00769:11:HC3HCDRXX:1:2102:24153:15483
CACGCACC
+
FFFFFFFF
@A00769:11:HC3HCDRXX:1:2102:5258:15577
CACGCACC
+
FFFFFFFF
@A00769:11:HC3HCDRXX:1:2102:29532:15593
CACGCACC
+
FFFFFFFF
@A00769:11:HC3HCDRXX:1:2102:1488:15687
CACGCACC
+
FFFFFFFF
@A00769:11:HC3HCDRXX:1:2102:2446:15843
CACGCACC
+
FFFFFFFF
@A00769:11:HC3HCDRXX:1:2102:9706:15859
CACGCACC
+
FF:FFFFF
@A00769:11:HC3HCDRXX:1:2102:18059:15859
CACGCACC
+
FFFFFFFF
@A00769:11:HC3HCDRXX:1:2102:8992:16031
CACGCACC
+
FFFFFFFF
@A00769:11:HC3HCDRXX:1:2102:23493:16031
CACGCACC
+
FFFFFFFF
@A00769:11:HC3HCDRXX:1:2102:17770:16047
CACGCACC
+
FFFFF:FF
@A00769:11:HC3HCDRXX:1:2102:24994:16063
CACGCACC
+
FFF:,FFF
@A00769:11:HC3HCDRXX:1:2102:26711:16063
CACGCACC
+
FFFFFFFF
@A00769:11:HC3HCDRXX:1:2102:14226:16078
CACGCACC
+
FFFFFFFF
@A00769:11:HC3HCDRXX:1:2102:27950:16329
CACGCACC
+
FFFFFFFF
@A00769:11:HC3HCDRXX:1:2102:23222:16344
CACGCACC
+
FFFFFFFF
@A00769:11:HC3HCDRXX:1:2102:12798:16391
CACGCACC
+
FFFFFFFF
@A00769:11:HC3HCDRXX:1:2102:23366:16438
CACGCACC
+
FFFFFFFF
@A00769:11:HC3HCDRXX:1:2102:15881:16501
CACGCACC
+
FFFFFFFF
@A00769:11:HC3HCDRXX:1:2102:20781:16532
CACGCACC
+
FFFFFFFF
@A00769:11:HC3HCDRXX:1:2102:5918:16564
CACGCACC
+
FFFFFFFF
@A00769:11:HC3HCDRXX:1:2102:11469:16626
CACGCACC
+
FFFFFFFF
@A00769:11:HC3HCDRXX:1:2102:11171:16642
CACGCACC
+
FFFFFFFF
@A00769:11:HC3HCDRXX:1:2102:25617:16642
CACGCACC
+
FFFFFFFF
@A00769:11:HC3HCDRXX:1:2102:29288:16642
CACGCACC
+
::,,,F:,
@A00769:11:HC3HCDRXX:1:2102:9236:16673
CACGCACC
+
FFFFFFFF
@A00769:11:HC3HCDRXX:1:2102:7175:16705
CACGCACC
+
FFFFFFFF
@A00769:11:HC3HCDRXX:1:2102:4996:16720
CACGCACC
+
FFFFFFFF
@A00769:11:HC3HCDRXX:1:2102:8657:16736
CACGCACC
+
:FFFFFFF
@A00769:11:HC3HCDRXX:1:2102:29324:16767
CACGCACC
+
FFFFFFFF
@A00769:11:HC3HCDRXX:1:2102:29595:16767
CACGCACC
+
FFFFFFFF
@A00769:11:HC3HCDRXX:1:2102:8938:16814
CACGCACC
+
FFFFFFFF
@A00769:11:HC3HCDRXX:1:2102:31973:16845
CACGCACC
+
FFFFFFFF
@A00769:11:HC3HCDRXX:1:2102:12545:16861
CACGCACC
+
FFFFFFFF
@A00769:11:HC3HCDRXX:1:2102:31602:16892
CACGCACC
+
FFFFFFFF
@A00769:11:HC3HCDRXX:1:2102:9616:17143
CACGCACC
+
FFFFFFFF
@A00769:11:HC3HCDRXX:1:2102:27959:17221
CACGCACC
+
FF:FFFFF
@A00769:11:HC3HCDRXX:1:2102:28953:17221
CACGCACC
+
FFFFFFFF
@A00769:11:HC3HCDRXX:1:2102:23520:17237
CACGCACC
+
FFFFFFFF
@A00769:11:HC3HCDRXX:1:2102:24234:17253
CACGCACC
+
FFFFFFFF
@A00769:11:HC3HCDRXX:1:2102:24740:17284
CACGCACC
+
FFFFFFFF
@A00769:11:HC3HCDRXX:1:2102:17987:17331
CACGCACC
+
FFFFFFFF
@A00769:11:HC3HCDRXX:1:2102:31476:17362
CACGCACC
+
FFFFFFFF
@A00769:11:HC3HCDRXX:1:2102:10420:17409
CACGCACC
+
FFFFFFFF
@A00769:11:HC3HCDRXX:1:2102:26955:17425
CACGCACC
+
FFF:FFFF
@A00769:11:HC3HCDRXX:1:2102:8495:17487
CACGCACC
+
FFFFFFFF
@A00769:11:HC3HCDRXX:1:2102:13169:17503
CACGCACC
+
FFFFFFFF
@A00769:11:HC3HCDRXX:1:2102:25093:17550
CACGCACC
+
FFFFFFFF
@A00769:11:HC3HCDRXX:1:2102:28113:17550
CACGCACC
+
FFFFFFFF
@A00769:11:HC3HCDRXX:1:2102:28149:17581
CACGCACC
+
FFFFFFFF
@A00769:11:HC3HCDRXX:1:2102:9245:17660
CACGCACC
+
FFFFFFFF
@A00769:11:HC3HCDRXX:1:2102:28519:17660
CACGCACC
+
FFFFFFFF
@A00769:11:HC3HCDRXX:1:2102:12997:17801
CACGCACC
+
FFFFFFFF
@A00769:11:HC3HCDRXX:1:2102:27615:17848
CACGCACC
+
FFFFFFFF
@A00769:11:HC3HCDRXX:1:2102:9805:17879
CACGCACC
+
FFFFFFFF
@A00769:11:HC3HCDRXX:1:2102:6451:17895
CACGCACC
+
FFFFFFFF
@A00769:11:HC3HCDRXX:1:2102:21929:17989
CACGCACC
+
FFFFFFFF
@A00769:11:HC3HCDRXX:1:2102:7536:18051
CACGCACC
+
FFFFFFFF
@A00769:11:HC3HCDRXX:1:2102:20627:18051
CACGCACC
+
FFFFFFFF
@A00769:11:HC3HCDRXX:1:2102:23240:18098
CACGCACC
+
FFFFFFFF
@A00769:11:HC3HCDRXX:1:2102:31910:18145
CACGCACC
+
FFFFFFFF
@A00769:11:HC3HCDRXX:1:2102:16812:18176
CACGCACC
+
FFFFFFFF
@A00769:11:HC3HCDRXX:1:2102:28691:18176
CACGCACC
+
FFFF,FFF
@A00769:11:HC3HCDRXX:1:2102:32425:18192
CACGCACC
+
FFFFFFFF
@A00769:11:HC3HCDRXX:1:2102:27606:18239
CACGCACC
+
FFFFFFFF
@A00769:11:HC3HCDRXX:1:2102:30002:18286
CACGCACC
+
FFFFFFFF
@A00769:11:HC3HCDRXX:1:2102:16134:18317
CACGCACC
+
FFFFFFFF
@A00769:11:HC3HCDRXX:1:2102:6054:18427
CACGCACC
+
FFFFFFFF
@A00769:11:HC3HCDRXX:1:2102:17553:18427
CACGCACC
+
FFFFFFFF
@A00769:11:HC3HCDRXX:1:2102:8820:18458
CACGCACC
+
FFFFFFFF
@A00769:11:HC3HCDRXX:1:2102:9263:18474
CACGCACC
+
FFFFFFFF
@A00769:11:HC3HCDRXX:1:2102:30273:18505
CACGCACC
+
FFFFFFFF
@A00769:11:HC3HCDRXX:1:2102:7699:18521
CACGCACC
+
FFFFFFFF
@A00769:11:HC3HCDRXX:1:2102:16306:18521
CACGCACC
+
FFFFFFFF
@A00769:11:HC3HCDRXX:1:2102:23574:18552
CACGCACC
+
FFFFFFFF
@A00769:11:HC3HCDRXX:1:2102:6931:18630
CACGCACC
+
FFFFFFFF
@A00769:11:HC3HCDRXX:1:2102:1443:18646
CACGCACC
+
FFFFFFFF
@A00769:11:HC3HCDRXX:1:2102:24505:18662
CACGCACC
+
FFFFFFFF
@A00769:11:HC3HCDRXX:1:2102:14678:18677
CACGCACC
+
FFFFFFFF
@A00769:11:HC3HCDRXX:1:2102:27914:18740
CACGCACC
+
FFFFFFFF
@A00769:11:HC3HCDRXX:1:2102:3712:18787
CACGCACC
+
FFFFFFFF
@A00769:11:HC3HCDRXX:1:2102:15926:18803
CACGCACC
+
FFFFFFFF
@A00769:11:HC3HCDRXX:1:2102:19931:18818
CACGCACC
+
FFFFFFFF
@A00769:11:HC3HCDRXX:1:2102:21649:18944
CACGCACC
+
FFFFFFFF
@A00769:11:HC3HCDRXX:1:2102:8712:18991
CACGCACC
+
FFFFFFFF
@A00769:11:HC3HCDRXX:1:2102:24252:19006
CACGCACC
+
FFFFFFFF
@A00769:11:HC3HCDRXX:1:2102:21386:19147
CACGCACC
+
FFFFFFFF
@A00769:11:HC3HCDRXX:1:2102:24424:19179
CACGCACC
+
FFFFFFFF
@A00769:11:HC3HCDRXX:1:2102:4969:19210
CACGCACC
+
FFFFFFFF
@A00769:11:HC3HCDRXX:1:2102:3676:19257
CACGCACC
+
FFFFFFFF
@A00769:11:HC3HCDRXX:1:2102:6677:19257
CACGCACC
+
FFFFFFFF
@A00769:11:HC3HCDRXX:1:2102:25518:19319
CACGCACC
+
:FFFFFFF
@A00769:11:HC3HCDRXX:1:2102:4463:19335
CACGCACC
+
:FF:FFFF
@A00769:11:HC3HCDRXX:1:2102:11315:19335
CACGCACC
+
FFFFFFFF
@A00769:11:HC3HCDRXX:1:2102:4508:19351
CACGCACC
+
FFFFFFFF
@A00769:11:HC3HCDRXX:1:2102:4634:19445
CACGCACC
+
FFFFFFFF
@A00769:11:HC3HCDRXX:1:2102:18114:19492
CACGCACC
+
FFFFFFFF
@A00769:11:HC3HCDRXX:1:2102:9164:19554
CACGCACC
+
FFFFFFFF
@A00769:11:HC3HCDRXX:1:2102:6081:19601
CACGCACC
+
FFFFFFFF
@A00769:11:HC3HCDRXX:1:2102:23529:19633
CACGCACC
+
FFFFFFFF
@A00769:11:HC3HCDRXX:1:2102:19027:19664
CACGCACC
+
FFFFFFFF
@A00769:11:HC3HCDRXX:1:2102:1163:19727
CACGCACC
+
FFFFFFFF
@A00769:11:HC3HCDRXX:1:2102:9317:19727
CACGCACC
+
FFFFFFFF
@A00769:11:HC3HCDRXX:1:2102:17056:19727
CACGCACC
+
FFFFFFFF
@A00769:11:HC3HCDRXX:1:2102:18430:19727
CACGCACC
+
FFF:FFFF
@A00769:11:HC3HCDRXX:1:2102:25626:19820
CACGCACC
+
FFFFFFFF
@A00769:11:HC3HCDRXX:1:2102:18837:19836
CACGCACC
+
FF,FFFFF
@A00769:11:HC3HCDRXX:1:2102:17508:19977
CACGCACC
+
FFFFFFFF
@A00769:11:HC3HCDRXX:1:2102:20274:20008
CACGCACC
+
FFFFFFFF
@A00769:11:HC3HCDRXX:1:2102:27787:20024
CACGCACC
+
FFFFFFFF
@A00769:11:HC3HCDRXX:1:2102:23764:20102
CACGCACC
+
FFFFFFFF
@A00769:11:HC3HCDRXX:1:2102:8657:20118
CACGCACC
+
FFFFFFFF
@A00769:11:HC3HCDRXX:1:2102:8558:20165
CACGCACC
+
FFFFFFFF
@A00769:11:HC3HCDRXX:1:2102:32786:20196
CACGCACC
+
FFFFFFFF
@A00769:11:HC3HCDRXX:1:2102:4869:20228
CACGCACC
+
FFFFFFFF
@A00769:11:HC3HCDRXX:1:2102:28999:20243
CACGCACC
+
FFFFFFFF
@A00769:11:HC3HCDRXX:1:2102:13132:20290
CACGCACC
+
FFFFFFFF
@A00769:11:HC3HCDRXX:1:2102:6099:20384
CACGCACC
+
:FF,FFFF
@A00769:11:HC3HCDRXX:1:2102:29966:20384
CACGCACC
+
FFFFFFFF
@A00769:11:HC3HCDRXX:1:2102:21793:20478
CACGCACC
+
FFFFFFFF
@A00769:11:HC3HCDRXX:1:2102:21920:20478
CACGCACC
+
FFFFFFFF
@A00769:11:HC3HCDRXX:1:2102:12048:20509
CACGCACC
+
FFFFFFFF
@A00769:11:HC3HCDRXX:1:2102:18050:20509
CACGCACC
+
FFFFFFFF
@A00769:11:HC3HCDRXX:1:2102:17427:20525
CACGCACC
+
FFFFFFFF
@A00769:11:HC3HCDRXX:1:2102:12228:20572
CACGCACC
+
FFFFFFFF
@A00769:11:HC3HCDRXX:1:2102:12382:20744
CACGCACC
+
FFFFFFFF
@A00769:11:HC3HCDRXX:1:2102:21856:20870
CACGCACC
+
FFFFFFFF
@A00769:11:HC3HCDRXX:1:2102:2139:20885
CACGCACC
+
FFFFFFFF
@A00769:11:HC3HCDRXX:1:2102:4282:20995
CACGCACC
+
FFFFFFFF
@A00769:11:HC3HCDRXX:1:2102:25084:21042
CACGCACC
+
FFFFFFFF
@A00769:11:HC3HCDRXX:1:2102:6017:21245
CACGCACC
+
FFFFFFFF
@A00769:11:HC3HCDRXX:1:2102:3522:21402
CACGCACC
+
FFFFFFFF
@A00769:11:HC3HCDRXX:1:2102:1615:21449
CACGCACC
+
FFFFFFFF
@A00769:11:HC3HCDRXX:1:2102:2428:21449
CACGCACC
+
FFFFFFFF
@A00769:11:HC3HCDRXX:1:2102:6234:21465
CACGCACC
+
FFFFFFFF
@A00769:11:HC3HCDRXX:1:2102:3070:21496
CACGCACC
+
FFFFFFFF
@A00769:11:HC3HCDRXX:1:2102:10059:21543
CACGCACC
+
FFFFFFFF
@A00769:11:HC3HCDRXX:1:2102:30138:21652
CACGCACC
+
FFFFFFFF
@A00769:11:HC3HCDRXX:1:2102:3378:21715
CACGCACC
+
FFFFFFFF
@A00769:11:HC3HCDRXX:1:2102:25979:21715
CACGCACC
+
FFFFFFFF
@A00769:11:HC3HCDRXX:1:2102:29423:21731
CACGCACC
+
FFFFFFFF
@A00769:11:HC3HCDRXX:1:2102:26503:21746
CACGCACC
+
FFFFFFFF
@A00769:11:HC3HCDRXX:1:2102:9164:21778
CACGCACC
+
FFFFFFFF
@A00769:11:HC3HCDRXX:1:2102:8938:21793
CACGCACC
+
FFFFFFFF
@A00769:11:HC3HCDRXX:1:2102:18484:21793
CACGCACC
+
FFFFFFFF
@A00769:11:HC3HCDRXX:1:2102:21558:21856
CACGCACC
+
FFFFFFFF
@A00769:11:HC3HCDRXX:1:2102:6650:21872
CACGCACC
+
FFFFFFFF
@A00769:11:HC3HCDRXX:1:2102:30110:21887
CACGCACC
+
FFFFFFFF
@A00769:11:HC3HCDRXX:1:2102:20446:21903
CACGCACC
+
FFFFFFFF
@A00769:11:HC3HCDRXX:1:2102:24957:21950
CACGCACC
+
FFFFFFFF
@A00769:11:HC3HCDRXX:1:2102:15420:21997
CACGCACC
+
FFFFFFFF
@A00769:11:HC3HCDRXX:1:2102:28103:22013
CACGCACC
+
FFFFFFFF
@A00769:11:HC3HCDRXX:1:2102:6207:22106
CACGCACC
+
FFFFFFFF
@A00769:11:HC3HCDRXX:1:2102:15718:22106
CACGCACC
+
FFFFFFFF
@A00769:11:HC3HCDRXX:1:2102:28158:22138
CACGCACC
+
FFFFFFFF
@A00769:11:HC3HCDRXX:1:2102:9263:22200
CACGCACC
+
FFFFFFFF
@A00769:11:HC3HCDRXX:1:2102:3965:22232
CACGCACC
+
FFFFFFFF
@A00769:11:HC3HCDRXX:1:2102:19407:22232
CACGCACC
+
FFFFFFFF
@A00769:11:HC3HCDRXX:1:2102:26964:22232
CACGCACC
+
FFFFFFFF
@A00769:11:HC3HCDRXX:1:2102:31910:22279
CACGCACC
+
FFFF,F::
@A00769:11:HC3HCDRXX:1:2102:31295:22341
CACGCACC
+
FFFFFFFF
@A00769:11:HC3HCDRXX:1:2102:26847:22435
CACGCACC
+
FFFFFFFF
@A00769:11:HC3HCDRXX:1:2102:28067:22451
CACGCACC
+
FFFFFFFF
@A00769:11:HC3HCDRXX:1:2102:14570:22498
CACGCACC
+
FFFFFFF:
@A00769:11:HC3HCDRXX:1:2102:14579:22514
CACGCACC
+
FFFFFFFF
@A00769:11:HC3HCDRXX:1:2102:23628:22529
CACGCACC
+
FFFFFFFF
@A00769:11:HC3HCDRXX:1:2102:9751:22576
CACGCACC
+
FFFFFFFF
@A00769:11:HC3HCDRXX:1:2102:27471:22670
CACGCACC
+
FFFF:FFF
@A00769:11:HC3HCDRXX:1:2102:30101:22748
CACGCACC
+
FFFFFFFF
@A00769:11:HC3HCDRXX:1:2102:24153:22780
CACGCACC
+
FF,,,F:F
@A00769:11:HC3HCDRXX:1:2102:24795:22795
CACGCACC
+
FFFFFFFF
@A00769:11:HC3HCDRXX:1:2102:11641:22842
CACGCACC
+
FFFFFFFF
@A00769:11:HC3HCDRXX:1:2102:22535:22921
CACGCACC
+
FFFFFFFF
@A00769:11:HC3HCDRXX:1:2102:11966:22936
CACGCACC
+
FFFFFFFF
@A00769:11:HC3HCDRXX:1:2102:18448:22952
CACGCACC
+
FFFFFFFF
@A00769:11:HC3HCDRXX:1:2102:22318:22952
CACGCACC
+
FFFFFFFF
@A00769:11:HC3HCDRXX:1:2102:27751:23030
CACGCACC
+
FFFFFFFF
@A00769:11:HC3HCDRXX:1:2102:2356:23046
CACGCACC
+
FFFFFFFF
@A00769:11:HC3HCDRXX:1:2102:14922:23046
CACGCACC
+
FFFFFFFF
@A00769:11:HC3HCDRXX:1:2102:18783:23062
CACGCACC
+
,FFFFFFF
@A00769:11:HC3HCDRXX:1:2102:13648:23093
CACGCACC
+
FFFFFFFF
@A00769:11:HC3HCDRXX:1:2102:8540:23109
CACGCACC
+
FFFFFFFF
@A00769:11:HC3HCDRXX:1:2102:5466:23140
CACGCACC
+
FFFFFFFF
@A00769:11:HC3HCDRXX:1:2102:7265:23156
CACGCACC
+
F:::FFF:
@A00769:11:HC3HCDRXX:1:2102:25328:23249
CACGCACC
+
FFFFFFFF
@A00769:11:HC3HCDRXX:1:2102:29017:23312
CACGCACC
+
FFFFFF:F
@A00769:11:HC3HCDRXX:1:2102:28384:23343
CACGCACC
+
FFFFFFFF
@A00769:11:HC3HCDRXX:1:2102:12563:23375
CACGCACC
+
FFFFFFFF
@A00769:11:HC3HCDRXX:1:2102:17119:23437
CACGCACC
+
FFFFFFFF
@A00769:11:HC3HCDRXX:1:2102:29749:23453
CACGCACC
+
FFFFFFFF
@A00769:11:HC3HCDRXX:1:2102:4472:23484
CACGCACC
+
FFFFFFFF
@A00769:11:HC3HCDRXX:1:2102:4544:23484
CACGCACC
+
FFFFFFFF
@A00769:11:HC3HCDRXX:1:2102:15971:23484
CACGCACC
+
FFFFFFFF
@A00769:11:HC3HCDRXX:1:2102:21151:23500
CACGCACC
+
FFFFFFFF
@A00769:11:HC3HCDRXX:1:2102:19786:23547
CACGCACC
+
FFFFFFFF
@A00769:11:HC3HCDRXX:1:2102:31665:23610
CACGCACC
+
FFFFFFFF
@A00769:11:HC3HCDRXX:1:2102:18855:23625
CACGCACC
+
FFFFFFFF
@A00769:11:HC3HCDRXX:1:2102:9444:23672
CACGCACC
+
F:FFFFFF
@A00769:11:HC3HCDRXX:1:2102:14036:23735
CACGCACC
+
FFFFFFFF
@A00769:11:HC3HCDRXX:1:2102:1624:23750
CACGCACC
+
FFFFFFFF
@A00769:11:HC3HCDRXX:1:2102:8458:23750
CACGCACC
+
FFFFFFFF
@A00769:11:HC3HCDRXX:1:2102:22905:23750
CACGCACC
+
FFFFFFFF
@A00769:11:HC3HCDRXX:1:2102:32606:23766
CACGCACC
+
FFFFFFFF
@A00769:11:HC3HCDRXX:1:2102:32090:23782
CACGCACC
+
FFFFFFFF
@A00769:11:HC3HCDRXX:1:2102:4110:23829
CACGCACC
+
FFFFFFFF
@A00769:11:HC3HCDRXX:1:2102:31204:23844
CACGCACC
+
FFFFFFFF
@A00769:11:HC3HCDRXX:1:2102:6189:23860
CACGCACC
+
FFFFFFFF
@A00769:11:HC3HCDRXX:1:2102:4309:23891
CACGCACC
+
FFFFFFFF
@A00769:11:HC3HCDRXX:1:2102:6180:24032
CACGCACC
+
FFFFFFFF
@A00769:11:HC3HCDRXX:1:2102:4634:24048
CACGCACC
+
FFFFFFFF
@A00769:11:HC3HCDRXX:1:2102:9851:24064
CACGCACC
+
FFFFFFFF
@A00769:11:HC3HCDRXX:1:2102:22715:24079
CACGCACC
+
FFFFFFFF
@A00769:11:HC3HCDRXX:1:2102:8802:24095
CACGCACC
+
FFFFFFFF
@A00769:11:HC3HCDRXX:1:2102:32624:24111
CACGCACC
+
FFFFFFFF
@A00769:11:HC3HCDRXX:1:2102:23222:24267
CACGCACC
+
FFFFFFFF
@A00769:11:HC3HCDRXX:1:2102:29577:24314
CACGCACC
+
FFFFFFFF
@A00769:11:HC3HCDRXX:1:2102:29785:24330
CACGCACC
+
FFFFFFFF
@A00769:11:HC3HCDRXX:1:2102:11623:24345
CACGCACC
+
FF:F:FF,
@A00769:11:HC3HCDRXX:1:2102:10474:24392
CACGCACC
+
FFFFFFFF
@A00769:11:HC3HCDRXX:1:2102:8675:24439
CACGCACC
+
FFFFFF,:
@A00769:11:HC3HCDRXX:1:2102:13883:24439
CACGCACC
+
FFFFFFFF
@A00769:11:HC3HCDRXX:1:2102:9173:24455
CACGCACC
+
FFFFFFFF
@A00769:11:HC3HCDRXX:1:2102:5620:24502
CACGCACC
+
FFFFFF:F
@A00769:11:HC3HCDRXX:1:2102:2908:24533
CACGCACC
+
FFFFFFFF
@A00769:11:HC3HCDRXX:1:2102:20645:24533
CACGCACC
+
FFFFFFFF
@A00769:11:HC3HCDRXX:1:2102:1090:24737
CACGCACC
+
FFFFFFFF
@A00769:11:HC3HCDRXX:1:2102:27986:24752
CACGCACC
+
FFFFFFFF
@A00769:11:HC3HCDRXX:1:2102:24288:24768
CACGCACC
+
FFFFFFFF
@A00769:11:HC3HCDRXX:1:2102:1081:24815
CACGCACC
+
FFF:FFFF
@A00769:11:HC3HCDRXX:1:2102:11677:24878
CACGCACC
+
FFFFFFFF
@A00769:11:HC3HCDRXX:1:2102:4562:24893
CACGCACC
+
FFFFFFFF
@A00769:11:HC3HCDRXX:1:2102:27787:24909
CACGCACC
+
FFFFFFFF
@A00769:11:HC3HCDRXX:1:2102:5556:24925
CACGCACC
+
FFFFFFFF
@A00769:11:HC3HCDRXX:1:2102:9055:24940
CACGCACC
+
FFFFFFFF
@A00769:11:HC3HCDRXX:1:2102:20663:24972
CACGCACC
+
FFFFFFFF
@A00769:11:HC3HCDRXX:1:2102:29414:24972
CACGCACC
+
FFFFFFFF
@A00769:11:HC3HCDRXX:1:2102:31837:25003
CACGCACC
+
FFFFFFFF
@A00769:11:HC3HCDRXX:1:2102:29803:25019
CACGCACC
+
FFFFFFFF
@A00769:11:HC3HCDRXX:1:2102:24198:25050
CACGCACC
+
FFFFFFFF
@A00769:11:HC3HCDRXX:1:2102:12671:25316
CACGCACC
+
FFFFFFFF
@A00769:11:HC3HCDRXX:1:2102:26214:25347
CACGCACC
+
:FFFFFFF
@A00769:11:HC3HCDRXX:1:2102:25997:25441
CACGCACC
+
FFFFFFFF
@A00769:11:HC3HCDRXX:1:2102:17797:25488
CACGCACC
+
FFFFFFFF
@A00769:11:HC3HCDRXX:1:2102:8413:25520
CACGCACC
+
FFFFFFFF
@A00769:11:HC3HCDRXX:1:2102:22272:25567
CACGCACC
+
FFFFFFFF
@A00769:11:HC3HCDRXX:1:2102:15808:25801
CACGCACC
+
FFFFFFFF
@A00769:11:HC3HCDRXX:1:2102:24578:25833
CACGCACC
+
FFFFFFFF
@A00769:11:HC3HCDRXX:1:2102:5195:25989
CACGCACC
+
FFFFFFFF
@A00769:11:HC3HCDRXX:1:2102:13937:26036
CACGCACC
+
FFFFFFFF
@A00769:11:HC3HCDRXX:1:2102:25753:26052
CACGCACC
+
FFFFFFFF
@A00769:11:HC3HCDRXX:1:2102:1515:26193
CACGCACC
+
FFFFFFFF
@A00769:11:HC3HCDRXX:1:2102:22209:26209
CACGCACC
+
FFFFFFFF
@A00769:11:HC3HCDRXX:1:2102:32841:26209
CACGCACC
+
FFFF:FFF
@A00769:11:HC3HCDRXX:1:2102:26711:26271
CACGCACC
+
:FFFFF::
@A00769:11:HC3HCDRXX:1:2102:26277:26303
CACGCACC
+
FFFFFFFF
@A00769:11:HC3HCDRXX:1:2102:4924:26396
CACGCACC
+
FFFFFFFF
@A00769:11:HC3HCDRXX:1:2102:4707:26459
CACGCACC
+
FFFFFFFF
@A00769:11:HC3HCDRXX:1:2102:1814:26490
CACGCACC
+
FFFFFFFF
@A00769:11:HC3HCDRXX:1:2102:29767:26553
CACGCACC
+
FFFF:FFF
@A00769:11:HC3HCDRXX:1:2102:18105:26647
CACGCACC
+
FFFFFFFF
@A00769:11:HC3HCDRXX:1:2102:29839:26647
CACGCACC
+
FFFFFFFF
@A00769:11:HC3HCDRXX:1:2102:4562:26741
CACGCACC
+
FFFFFFFF
@A00769:11:HC3HCDRXX:1:2102:10393:26819
CACGCACC
+
FFFFFFFF
@A00769:11:HC3HCDRXX:1:2102:19190:26866
CACGCACC
+
FFFFFFFF
@A00769:11:HC3HCDRXX:1:2102:9796:26882
CACGCACC
+
FFFFFFFF
@A00769:11:HC3HCDRXX:1:2102:30364:26897
CACGCACC
+
FFFFFFFF
@A00769:11:HC3HCDRXX:1:2102:4906:26929
CACGCACC
+
FFFFFFFF
@A00769:11:HC3HCDRXX:1:2102:21965:26944
CACGCACC
+
FFFFFFF:
@A00769:11:HC3HCDRXX:1:2102:4535:26976
CACGCACC
+
FFFFFFFF
@A00769:11:HC3HCDRXX:1:2102:4571:26976
CACGCACC
+
FFFFFFFF
@A00769:11:HC3HCDRXX:1:2102:5638:26976
CACGCACC
+
FFFFFFFF
@A00769:11:HC3HCDRXX:1:2102:17553:27007
CACGCACC
+
FF:FFFFF
@A00769:11:HC3HCDRXX:1:2102:11388:27038
CACGCACC
+
FF:,,FFF
@A00769:11:HC3HCDRXX:1:2102:11803:27038
CACGCACC
+
FFFFFFFF
@A00769:11:HC3HCDRXX:1:2102:28393:27054
CACGCACC
+
FFFFFFFF
@A00769:11:HC3HCDRXX:1:2102:28546:27101
CACGCACC
+
FFFFFFFF
@A00769:11:HC3HCDRXX:1:2102:5240:27164
CACGCACC
+
FFF:FFFF
@A00769:11:HC3HCDRXX:1:2102:2908:27195
CACGCACC
+
FFFFFFFF
@A00769:11:HC3HCDRXX:1:2102:16233:27226
CACGCACC
+
FFFFFFFF
@A00769:11:HC3HCDRXX:1:2102:14498:27258
CACGCACC
+
FFFFFFFF
@A00769:11:HC3HCDRXX:1:2102:16161:27289
CACGCACC
+
FFFFFFFF
@A00769:11:HC3HCDRXX:1:2102:29559:27289
CACGCACC
+
FFFFFFFF
@A00769:11:HC3HCDRXX:1:2102:8540:27367
CACGCACC
+
FFFFFFFF
@A00769:11:HC3HCDRXX:1:2102:27199:27430
CACGCACC
+
FFFFFFFF
@A00769:11:HC3HCDRXX:1:2102:8630:27461
CACGCACC
+
F:FFFF:F
@A00769:11:HC3HCDRXX:1:2102:16613:27477
CACGCACC
+
FFFFFFFF
@A00769:11:HC3HCDRXX:1:2102:23294:27492
CACGCACC
+
FFFFFFFF
@A00769:11:HC3HCDRXX:1:2102:27462:27539
CACGCACC
+
FFFFFFFF
@A00769:11:HC3HCDRXX:1:2102:11026:27665
CACGCACC
+
FFFFFFFF
@A00769:11:HC3HCDRXX:1:2102:9588:27680
CACGCACC
+
FFFFFFFF
@A00769:11:HC3HCDRXX:1:2102:14561:27680
CACGCACC
+
FFFFFFFF
@A00769:11:HC3HCDRXX:1:2102:17969:27696
CACGCACC
+
FFFFFFFF
@A00769:11:HC3HCDRXX:1:2102:30825:27727
CACGCACC
+
FFFFFFFF
@A00769:11:HC3HCDRXX:1:2102:29821:27774
CACGCACC
+
,FFFFFFF
@A00769:11:HC3HCDRXX:1:2102:14181:27962
CACGCACC
+
FFF:FFFF
@A00769:11:HC3HCDRXX:1:2102:16532:28025
CACGCACC
+
FF,FFF,F
@A00769:11:HC3HCDRXX:1:2102:11225:28040
CACGCACC
+
FFFFFFFF
@A00769:11:HC3HCDRXX:1:2102:10917:28072
CACGCACC
+
FFFFFFFF
@A00769:11:HC3HCDRXX:1:2102:32271:28103
CACGCACC
+
FFFFFFFF
@A00769:11:HC3HCDRXX:1:2102:4589:28134
CACGCACC
+
FFFFFFFF
@A00769:11:HC3HCDRXX:1:2102:13720:28134
CACGCACC
+
FFFFFFFF
@A00769:11:HC3HCDRXX:1:2102:21377:28181
CACGCACC
+
FFFFFFFF
@A00769:11:HC3HCDRXX:1:2102:6244:28213
CACGCACC
+
FFFFFFFF
@A00769:11:HC3HCDRXX:1:2102:23167:28213
CACGCACC
+
FFFFFFFF
@A00769:11:HC3HCDRXX:1:2102:31566:28322
CACGCACC
+
FFFFFFFF
@A00769:11:HC3HCDRXX:1:2102:3007:28369
CACGCACC
+
FFFFFFFF
@A00769:11:HC3HCDRXX:1:2102:7039:28432
CACGCACC
+
FFFFFFFF
@A00769:11:HC3HCDRXX:1:2102:13150:28432
CACGCACC
+
FFFFF:FF
@A00769:11:HC3HCDRXX:1:2102:11614:28463
CACGCACC
+
FFFFFFFF
@A00769:11:HC3HCDRXX:1:2102:11614:28494
CACGCACC
+
FFFFFFFF
@A00769:11:HC3HCDRXX:1:2102:4707:28557
CACGCACC
+
FF,F::FF
@A00769:11:HC3HCDRXX:1:2102:17345:28682
CACGCACC
+
FFFF:FFF
@A00769:11:HC3HCDRXX:1:2102:19605:28714
CACGCACC
+
FFFFFFFF
@A00769:11:HC3HCDRXX:1:2102:14036:28839
CACGCACC
+
FFFFFFFF
@A00769:11:HC3HCDRXX:1:2102:30698:28886
CACGCACC
+
FFFFFFFF
@A00769:11:HC3HCDRXX:1:2102:10384:28902
CACGCACC
+
FFFFFFFF
@A00769:11:HC3HCDRXX:1:2102:26467:28948
CACGCACC
+
FFFFFFFF
@A00769:11:HC3HCDRXX:1:2102:9950:28995
CACGCACC
+
FFFFFFFF
@A00769:11:HC3HCDRXX:1:2102:5005:29042
CACGCACC
+
FFFFFFFF
@A00769:11:HC3HCDRXX:1:2102:4896:29074
CACGCACC
+
FFFFFFFF
@A00769:11:HC3HCDRXX:1:2102:14823:29105
CACGCACC
+
FFF:F:FF
@A00769:11:HC3HCDRXX:1:2102:23222:29152
CACGCACC
+
FFFFFFFF
@A00769:11:HC3HCDRXX:1:2102:9344:29324
CACGCACC
+
FFFFFFFF
@A00769:11:HC3HCDRXX:1:2102:17833:29434
CACGCACC
+
FFFFFFFF
@A00769:11:HC3HCDRXX:1:2102:18783:29450
CACGCACC
+
FFFFFFFF
@A00769:11:HC3HCDRXX:1:2102:7120:29543
CACGCACC
+
FFFFFFFF
@A00769:11:HC3HCDRXX:1:2102:18349:29543
CACGCACC
+
FFFFFFFF
@A00769:11:HC3HCDRXX:1:2102:2401:29575
CACGCACC
+
FFFFFFFF
@A00769:11:HC3HCDRXX:1:2102:12364:29575
CACGCACC
+
FFF,FFFF
@A00769:11:HC3HCDRXX:1:2102:29884:29575
CACGCACC
+
FFFFFFFF
@A00769:11:HC3HCDRXX:1:2102:6334:29590
CACGCACC
+
FFFFFFFF
@A00769:11:HC3HCDRXX:1:2102:14959:29590
CACGCACC
+
FFFFFFFF
@A00769:11:HC3HCDRXX:1:2102:18267:29622
CACGCACC
+
FFFFFFFF
@A00769:11:HC3HCDRXX:1:2102:3251:29700
CACGCACC
+
FFFFFFFF
@A00769:11:HC3HCDRXX:1:2102:18041:29951
CACGCACC
+
FFFFFFFF
@A00769:11:HC3HCDRXX:1:2102:24044:29951
CACGCACC
+
FFFFFFFF
@A00769:11:HC3HCDRXX:1:2102:27651:29966
CACGCACC
+
FFFFFFFF
@A00769:11:HC3HCDRXX:1:2102:24008:30044
CACGCACC
+
FFFFFFFF
@A00769:11:HC3HCDRXX:1:2102:25473:30076
CACGCACC
+
FFFFFFFF
@A00769:11:HC3HCDRXX:1:2102:30752:30076
CACGCACC
+
FFFFFFFF
@A00769:11:HC3HCDRXX:1:2102:5538:30091
CACGCACC
+
FFFFFFFF
@A00769:11:HC3HCDRXX:1:2102:27959:30342
CACGCACC
+
FFFFFFFF
@A00769:11:HC3HCDRXX:1:2102:32425:30373
CACGCACC
+
FFFFFFFF
@A00769:11:HC3HCDRXX:1:2102:6894:30405
CACGCACC
+
FFFFFFFF
@A00769:11:HC3HCDRXX:1:2102:25021:30420
CACGCACC
+
:FFFFFFF
@A00769:11:HC3HCDRXX:1:2102:29306:30420
CACGCACC
+
FFFFFFFF
@A00769:11:HC3HCDRXX:1:2102:7654:30561
CACGCACC
+
FFFFFFFF
@A00769:11:HC3HCDRXX:1:2102:14335:30577
CACGCACC
+
FFF:FF:F
@A00769:11:HC3HCDRXX:1:2102:2835:30639
CACGCACC
+
FFFFFFFF
@A00769:11:HC3HCDRXX:1:2102:17942:30718
CACGCACC
+
FFFFFFFF
@A00769:11:HC3HCDRXX:1:2102:8386:30733
CACGCACC
+
FFFFFFFF
@A00769:11:HC3HCDRXX:1:2102:16740:30733
CACGCACC
+
FFFFFFFF
@A00769:11:HC3HCDRXX:1:2102:18602:30890
CACGCACC
+
FFFFFFFF
@A00769:11:HC3HCDRXX:1:2102:18647:30906
CACGCACC
+
FFFFFFFF
@A00769:11:HC3HCDRXX:1:2102:28456:30921
CACGCACC
+
FFFFFFFF
@A00769:11:HC3HCDRXX:1:2102:1145:30968
CACGCACC
+
FFFFFFFF
@A00769:11:HC3HCDRXX:1:2102:29405:31000
CACGCACC
+
FFFFFFFF
@A00769:11:HC3HCDRXX:1:2102:16938:31078
CACGCACC
+
FFFFFFFF
@A00769:11:HC3HCDRXX:1:2102:5701:31093
CACGCACC
+
FFFFFFFF
@A00769:11:HC3HCDRXX:1:2102:13548:31125
CACGCACC
+
FFFFFFFF
@A00769:11:HC3HCDRXX:1:2102:1253:31156
CACGCACC
+
FFFFFFFF
@A00769:11:HC3HCDRXX:1:2102:19605:31187
CACGCACC
+
FFFFFFFF
@A00769:11:HC3HCDRXX:1:2102:4318:31203
CACGCACC
+
FFFFFFFF
@A00769:11:HC3HCDRXX:1:2102:6144:31203
CACGCACC
+
FFFFFFFF
@A00769:11:HC3HCDRXX:1:2102:13458:31281
CACGCACC
+
FFFFFFFF
@A00769:11:HC3HCDRXX:1:2102:32280:31281
CACGCACC
+
FFFFFFFF
@A00769:11:HC3HCDRXX:1:2102:31141:31313
CACGCACC
+
FFFFFFFF
@A00769:11:HC3HCDRXX:1:2102:25030:31344
CACGCACC
+
FFFFFFFF
@A00769:11:HC3HCDRXX:1:2102:3233:31360
CACGCACC
+
FFFFFFFF
@A00769:11:HC3HCDRXX:1:2102:14805:31391
CACGCACC
+
FFFFFFFF
@A00769:11:HC3HCDRXX:1:2102:23746:31469
CACGCACC
+
FFFFFF:F
@A00769:11:HC3HCDRXX:1:2102:7717:31485
CACGCACC
+
FFFFFFFF
@A00769:11:HC3HCDRXX:1:2102:12843:31594
CACGCACC
+
FFFFFFFF
@A00769:11:HC3HCDRXX:1:2102:22110:31610
CACGCACC
+
FFFFFFFF
@A00769:11:HC3HCDRXX:1:2102:5855:31641
CACGCACC
+
FFFFFFFF
@A00769:11:HC3HCDRXX:1:2102:14868:31688
CACGCACC
+
FFFFFFFF
@A00769:11:HC3HCDRXX:1:2102:17381:31782
CACGCACC
+
FFFFFFFF
@A00769:11:HC3HCDRXX:1:2102:12210:32064
CACGCACC
+
FFFFFFFF
@A00769:11:HC3HCDRXX:1:2102:29143:32299
CACGCACC
+
FFFFFFFF
@A00769:11:HC3HCDRXX:1:2102:31611:32346
CACGCACC
+
FFFFFFFF
@A00769:11:HC3HCDRXX:1:2102:25626:32377
CACGCACC
+
FFFFFFFF
@A00769:11:HC3HCDRXX:1:2102:8151:32393
CACGCACC
+
FFFFFFFF
@A00769:11:HC3HCDRXX:1:2102:9236:32424
CACGCACC
+
FFFFFFFF
@A00769:11:HC3HCDRXX:1:2102:24641:32456
CACGCACC
+
FFFFFFF:
@A00769:11:HC3HCDRXX:1:2102:26585:32471
CACGCACC
+
FFFFFFFF
@A00769:11:HC3HCDRXX:1:2102:24225:32487
CACGCACC
+
FFFFFFFF
@A00769:11:HC3HCDRXX:1:2102:8404:32518
CACGCACC
+
FFFFFFFF
@A00769:11:HC3HCDRXX:1:2102:31159:32534
CACGCACC
+
FFFFFFFF
@A00769:11:HC3HCDRXX:1:2102:24261:32706
CACGCACC
+
FFFFF:FF
@A00769:11:HC3HCDRXX:1:2102:29053:32706
CACGCACC
+
FFFFFFFF
@A00769:11:HC3HCDRXX:1:2102:5086:32722
CACGCACC
+
FFFFFFFF
@A00769:11:HC3HCDRXX:1:2102:5529:32769
CACGCACC
+
FFFFFFFF
@A00769:11:HC3HCDRXX:1:2102:24758:32847
CACGCACC
+
FFFFFFFF
@A00769:11:HC3HCDRXX:1:2102:30463:32957
CACGCACC
+
FFFFFFFF
@A00769:11:HC3HCDRXX:1:2102:21558:33004
CACGCACC
+
FFFFFFFF
@A00769:11:HC3HCDRXX:1:2102:11297:33051
CACGCACC
+
FFFFFFFF
@A00769:11:HC3HCDRXX:1:2102:27787:33113
CACGCACC
+
FFFFFFFF
@A00769:11:HC3HCDRXX:1:2102:5086:33129
CACGCACC
+
FFFFFFFF
@A00769:11:HC3HCDRXX:1:2102:16920:33144
CACGCACC
+
FFFFFF:F
@A00769:11:HC3HCDRXX:1:2102:26612:33144
CACGCACC
+
FFFFFFFF
@A00769:11:HC3HCDRXX:1:2102:23873:33160
CACGCACC
+
FFFFFFFF
@A00769:11:HC3HCDRXX:1:2102:5177:33191
CACGCACC
+
FFF:F:FF
@A00769:11:HC3HCDRXX:1:2102:15591:33191
CACGCACC
+
FFFFFFFF
@A00769:11:HC3HCDRXX:1:2102:1108:33223
CACGCACC
+
FFFFFFFF
@A00769:11:HC3HCDRXX:1:2102:23393:33301
CACGCACC
+
,FF:FFFF
@A00769:11:HC3HCDRXX:1:2102:2501:33411
CACGCACC
+
FFFFFFFF
@A00769:11:HC3HCDRXX:1:2102:6171:33473
CACGCACC
+
FFFFFFFF
@A00769:11:HC3HCDRXX:1:2102:15953:33473
CACGCACC
+
FFFFFFFF
@A00769:11:HC3HCDRXX:1:2102:9724:33489
CACGCACC
+
FFFFFF:,
@A00769:11:HC3HCDRXX:1:2102:25455:33646
CACGCACC
+
FFFFFFFF
@A00769:11:HC3HCDRXX:1:2102:2862:33661
CACGCACC
+
:FFFFFFF
@A00769:11:HC3HCDRXX:1:2102:20880:33677
CACGCACC
+
FFFFFFFF
@A00769:11:HC3HCDRXX:1:2102:15935:33692
CACGCACC
+
FFFFFFFF
@A00769:11:HC3HCDRXX:1:2102:18801:33771
CACGCACC
+
FFFFFFFF
@A00769:11:HC3HCDRXX:1:2102:20419:33818
CACGCACC
+
FFFFFFFF
@A00769:11:HC3HCDRXX:1:2102:16134:33849
CACGCACC
+
FFFFFFFF
@A00769:11:HC3HCDRXX:1:2102:10881:33865
CACGCACC
+
FFFFFFFF
@A00769:11:HC3HCDRXX:1:2102:4869:33880
CACGCACC
+
FFFFFFFF
@A00769:11:HC3HCDRXX:1:2102:23402:33943
CACGCACC
+
FFFFFFFF
@A00769:11:HC3HCDRXX:1:2102:19190:33974
CACGCACC
+
FFFFF:FF
@A00769:11:HC3HCDRXX:1:2102:9534:34006
CACGCACC
+
FFFFFFFF
@A00769:11:HC3HCDRXX:1:2102:22444:34006
CACGCACC
+
FFFFFFFF
@A00769:11:HC3HCDRXX:1:2102:26982:34006
CACGCACC
+
FFFFFFFF
@A00769:11:HC3HCDRXX:1:2102:14507:34037
CACGCACC
+
FFFFFFFF
@A00769:11:HC3HCDRXX:1:2102:15591:34037
CACGCACC
+
FFFFFFFF
@A00769:11:HC3HCDRXX:1:2102:30364:34037
CACGCACC
+
FFFFFFFF
@A00769:11:HC3HCDRXX:1:2102:31430:34037
CACGCACC
+
FFFFFFFF
@A00769:11:HC3HCDRXX:1:2102:25075:34053
CACGCACC
+
,FFFFF:F
@A00769:11:HC3HCDRXX:1:2102:29957:34053
CACGCACC
+
FFFFFFFF
@A00769:11:HC3HCDRXX:1:2102:11324:34100
CACGCACC
+
FFFFFFFF
@A00769:11:HC3HCDRXX:1:2102:1805:34115
CACGCACC
+
:FFFFFFF
@A00769:11:HC3HCDRXX:1:2102:22426:34162
CACGCACC
+
FFFFFFFF
@A00769:11:HC3HCDRXX:1:2102:2519:34256
CACGCACC
+
FFFFFFFF
@A00769:11:HC3HCDRXX:1:2102:32678:34256
CACGCACC
+
FFFFF:FF
@A00769:11:HC3HCDRXX:1:2102:13367:34287
CACGCACC
+
FFFFFFFF
@A00769:11:HC3HCDRXX:1:2102:23520:34303
CACGCACC
+
FFFFFFFF
@A00769:11:HC3HCDRXX:1:2102:19578:34397
CACGCACC
+
FFFFFFFF
@A00769:11:HC3HCDRXX:1:2102:21088:34413
CACGCACC
+
FFFFFFFF
@A00769:11:HC3HCDRXX:1:2102:25536:34444
CACGCACC
+
FFFFFFFF
@A00769:11:HC3HCDRXX:1:2102:20961:34569
CACGCACC
+
FFFFFFFF
@A00769:11:HC3HCDRXX:1:2102:23249:34616
CACGCACC
+
FFFFFFFF
@A00769:11:HC3HCDRXX:1:2102:17173:34648
CACGCACC
+
FFFFFFFF
@A00769:11:HC3HCDRXX:1:2102:18376:34788
CACGCACC
+
FFFFFFFF
@A00769:11:HC3HCDRXX:1:2102:24831:34851
CACGCACC
+
FFFFFFFF
@A00769:11:HC3HCDRXX:1:2102:1434:34914
CACGCACC
+
FFFFFFFF
@A00769:11:HC3HCDRXX:1:2102:13178:34929
CACGCACC
+
FFFFFFFF
@A00769:11:HC3HCDRXX:1:2102:23068:34929
CACGCACC
+
FFFFFFFF
@A00769:11:HC3HCDRXX:1:2102:22218:34961
CACGCACC
+
FFFFFFFF
@A00769:11:HC3HCDRXX:1:2102:7193:34992
CACGCACC
+
FFFFFFFF
@A00769:11:HC3HCDRXX:1:2102:1515:35023
CACGCACC
+
F:FFFFFF
@A00769:11:HC3HCDRXX:1:2102:22779:35086
CACGCACC
+
FFFFFFFF
@A00769:11:HC3HCDRXX:1:2102:2157:35102
CACGCACC
+
FFFFFFFF
@A00769:11:HC3HCDRXX:1:2102:18918:35102
CACGCACC
+
FFFFFFFF
@A00769:11:HC3HCDRXX:1:2102:6813:35149
CACGCACC
+
FFFFFFFF
@A00769:11:HC3HCDRXX:1:2102:21929:35149
CACGCACC
+
FFFFFFFF
@A00769:11:HC3HCDRXX:1:2102:14091:35196
CACGCACC
+
FFF:F::F
@A00769:11:HC3HCDRXX:1:2102:16098:35321
CACGCACC
+
FFFFFFFF
@A00769:11:HC3HCDRXX:1:2102:20654:35352
CACGCACC
+
:F:::FFF
@A00769:11:HC3HCDRXX:1:2102:12463:35509
CACGCACC
+
FFFFFFFF
@A00769:11:HC3HCDRXX:1:2102:24641:35556
CACGCACC
+
FFFFFFFF
@A00769:11:HC3HCDRXX:1:2102:29315:35603
CACGCACC
+
FFFFFFFF
@A00769:11:HC3HCDRXX:1:2102:1570:35618
CACGCACC
+
FFFFFFFF
@A00769:11:HC3HCDRXX:1:2102:7645:35618
CACGCACC
+
FFFFFFFF
@A00769:11:HC3HCDRXX:1:2102:24804:35650
CACGCACC
+
FFFFFFFF
@A00769:11:HC3HCDRXX:1:2102:8829:35665
CACGCACC
+
FF:FFFFF
@A00769:11:HC3HCDRXX:1:2102:15311:35681
CACGCACC
+
FFF,,FFF
@A00769:11:HC3HCDRXX:1:2102:30725:35728
CACGCACC
+
FFFFFFFF
@A00769:11:HC3HCDRXX:1:2102:28827:35790
CACGCACC
+
FF:,,F,F
@A00769:11:HC3HCDRXX:1:2102:21730:35837
CACGCACC
+
FFFFFFFF
@A00769:11:HC3HCDRXX:1:2102:7383:35853
CACGCACC
+
FFFFFFFF
@A00769:11:HC3HCDRXX:1:2102:31991:35853
CACGCACC
+
FFFFFFFF
@A00769:11:HC3HCDRXX:1:2102:10330:35884
CACGCACC
+
FFFFFFFF
@A00769:11:HC3HCDRXX:1:2102:16830:36057
CACGCACC
+
FFFFFFFF
@A00769:11:HC3HCDRXX:1:2102:24279:36119
CACGCACC
+
FFFFFFFF
@A00769:11:HC3HCDRXX:1:2102:11523:36198
CACGCACC
+
FFFFFFFF
@A00769:11:HC3HCDRXX:1:2102:3812:36213
CACGCACC
+
FFFFFFFF
@A00769:11:HC3HCDRXX:1:2102:16532:36229
CACGCACC
+
FFFFFFFF
@A00769:11:HC3HCDRXX:1:2102:7012:36276
CACGCACC
+
FFFFFFFF
@A00769:11:HC3HCDRXX:1:2102:16477:36292
CACGCACC
+
FFFFFFFF
@A00769:11:HC3HCDRXX:1:2102:21884:36323
CACGCACC
+
FFFFFFFF
@A00769:11:HC3HCDRXX:1:2102:13277:36354
CACGCACC
+
FFFFFFFF
@A00769:11:HC3HCDRXX:1:2102:1425:36370
CACGCACC
+
FFFFFFFF
@A00769:11:HC3HCDRXX:1:2102:11098:36370
CACGCACC
+
FFFFFFFF
@A00769:11:HC3HCDRXX:1:2102:6587:36385
CACGCACC
+
FFFF:FFF
@A00769:11:HC3HCDRXX:1:2102:16369:36417
CACGCACC
+
FFFFFFFF
@A00769:11:HC3HCDRXX:1:2102:29713:36417
CACGCACC
+
FFFFFFFF
@A00769:11:HC3HCDRXX:1:2102:9507:36432
CACGCACC
+
FFFFFFFF
@A00769:11:HC3HCDRXX:1:2102:16360:36432
CACGCACC
+
FFFFFFFF
@A00769:11:HC3HCDRXX:1:2102:3965:36448
CACGCACC
+
FFFFFFFF
@A00769:11:HC3HCDRXX:1:2102:6307:36526
CACGCACC
+
FFFFFFFF
@A00769:11:HC3HCDRXX:1:2102:9941:36558
CACGCACC
+
FFFFFFFF
@A00769:11:HC3HCDRXX:1:2102:8440:36589
CACGCACC
+
FFFFFFFF
@A00769:11:HC3HCDRXX:1:2102:32551:36667
CACGCACC
+
FFFFFFFF
@A00769:11:HC3HCDRXX:1:2102:25265:36730
CACGCACC
+
FFFFFFFF
@A00769:11:HC3HCDRXX:1:2102:1967:36777
CACGCACC
+
FFFFFFFF
@A00769:11:HC3HCDRXX:1:2102:20012:36808
CACGCACC
+
FFFF:FFF
@A00769:11:HC3HCDRXX:1:2102:3549:36824
CACGCACC
+
FFFFFFFF
@A00769:11:HC3HCDRXX:1:2102:20889:36824
CACGCACC
+
:FFFFFFF
@A00769:11:HC3HCDRXX:1:2102:8061:36839
CACGCACC
+
FFFFFFFF
@A00769:11:HC3HCDRXX:1:2102:7319:36871
CACGCACC
+
FFFFFFFF
@A00769:11:HC3HCDRXX:1:2102:19623:36918
CACGCACC
+
FFFFFFFF
@A00769:11:HC3HCDRXX:1:2102:3568:36949
CACGCACC
+
FFFFFFFF
@A00769:11:HC3HCDRXX:1:2102:16242:36949
CACGCACC
+
FFFF:FFF
@A00769:11:HC3HCDRXX:1:2102:22028:36980
CACGCACC
+
FFFFFFFF
@A00769:11:HC3HCDRXX:1:2102:1226:36996
CACGCACC
+
FFFFFFFF
@A00769:11:HC3HCDRXX:1:2102:27606:36996
CACGCACC
+
FFFFFFFF
@A00769:11:HC3HCDRXX:1:2102:32741:37027
CACGCACC
+
FFFFFFFF
@A00769:11:HC3HCDRXX:1:2103:6017:1047
CACGCACC
+
FFFFFFFF
@A00769:11:HC3HCDRXX:1:2103:3721:1078
CACGCACC
+
FFFFFFFF
@A00769:11:HC3HCDRXX:1:2103:3983:1219
CACGCACC
+
FFFFFFFF
@A00769:11:HC3HCDRXX:1:2103:28456:1297
CACGCACC
+
FFF:FFFF
@A00769:11:HC3HCDRXX:1:2103:28999:1329
CACGCACC
+
FFFFFFFF
@A00769:11:HC3HCDRXX:1:2103:12165:1391
CACGCACC
+
FFFF:FFF
@A00769:11:HC3HCDRXX:1:2103:32108:1391
CACGCACC
+
FFFFFFFF
@A00769:11:HC3HCDRXX:1:2103:31665:1470
CACGCACC
+
FFFFFFFF
@A00769:11:HC3HCDRXX:1:2103:5575:1532
CACGCACC
+
FFFFFFFF
@A00769:11:HC3HCDRXX:1:2103:4978:1564
CACGCACC
+
FFFFFFFF
@A00769:11:HC3HCDRXX:1:2103:27769:1579
CACGCACC
+
FFFFFFFF
@A00769:11:HC3HCDRXX:1:2103:16152:1626
CACGCACC
+
FFFFFFFF
@A00769:11:HC3HCDRXX:1:2103:17734:1705
CACGCACC
+
FFFFF:FF
@A00769:11:HC3HCDRXX:1:2103:30662:1705
CACGCACC
+
FFFFFFFF
@A00769:11:HC3HCDRXX:1:2103:28610:1720
CACGCACC
+
FFFFFFFF
@A00769:11:HC3HCDRXX:1:2103:24650:1752
CACGCACC
+
FFFFFFFF
@A00769:11:HC3HCDRXX:1:2103:5267:1783
CACGCACC
+
FFFFFFFF
@A00769:11:HC3HCDRXX:1:2103:9082:1783
CACGCACC
+
FFFFFFFF
@A00769:11:HC3HCDRXX:1:2103:31837:1799
CACGCACC
+
FFFFFFFF
@A00769:11:HC3HCDRXX:1:2103:18756:1814
CACGCACC
+
FFFFFFFF
@A00769:11:HC3HCDRXX:1:2103:28863:1846
CACGCACC
+
FFFFFFFF
@A00769:11:HC3HCDRXX:1:2103:6560:1861
CACGCACC
+
FFFFFFFF
@A00769:11:HC3HCDRXX:1:2103:25834:1892
CACGCACC
+
FFFFFFFF
@A00769:11:HC3HCDRXX:1:2103:25201:1924
CACGCACC
+
FFF:FFFF
@A00769:11:HC3HCDRXX:1:2103:27841:1955
CACGCACC
+
:FFFFFFF
@A00769:11:HC3HCDRXX:1:2103:24279:1986
CACGCACC
+
FFFFFFFF
@A00769:11:HC3HCDRXX:1:2103:25780:1986
CACGCACC
+
FFFFFFFF
@A00769:11:HC3HCDRXX:1:2103:11577:2033
CACGCACC
+
FFFF:FFF
@A00769:11:HC3HCDRXX:1:2103:5032:2127
CACGCACC
+
FFFFFFFF
@A00769:11:HC3HCDRXX:1:2103:22363:2174
CACGCACC
+
FFFFFFFF
@A00769:11:HC3HCDRXX:1:2103:23330:2190
CACGCACC
+
FFFFFFFF
@A00769:11:HC3HCDRXX:1:2103:10926:2253
CACGCACC
+
FFFFFFFF
@A00769:11:HC3HCDRXX:1:2103:31964:2268
CACGCACC
+
FFFFFFFF
@A00769:11:HC3HCDRXX:1:2103:6551:2284
CACGCACC
+
FF:FFFFF
@A00769:11:HC3HCDRXX:1:2103:4562:2440
CACGCACC
+
FFFFFFFF
@A00769:11:HC3HCDRXX:1:2103:17752:2487
CACGCACC
+
FFFFFFFF
@A00769:11:HC3HCDRXX:1:2103:26087:2581
CACGCACC
+
FFFFFFFF
@A00769:11:HC3HCDRXX:1:2103:8612:2597
CACGCACC
+
FFFFFFFF
@A00769:11:HC3HCDRXX:1:2103:23267:2675
CACGCACC
+
FFFFFFFF
@A00769:11:HC3HCDRXX:1:2103:26006:2691
CACGCACC
+
FFFFFFFF
@A00769:11:HC3HCDRXX:1:2103:32325:2769
CACGCACC
+
FFF,FFF:
@A00769:11:HC3HCDRXX:1:2103:5303:2879
CACGCACC
+
FFFFFFFF
@A00769:11:HC3HCDRXX:1:2103:20157:2895
CACGCACC
+
FFFFFFFF
@A00769:11:HC3HCDRXX:1:2103:27742:2942
CACGCACC
+
FFFFFFFF
@A00769:11:HC3HCDRXX:1:2103:10746:3004
CACGCACC
+
FFFFFFFF
@A00769:11:HC3HCDRXX:1:2103:15899:3004
CACGCACC
+
FFFFFFFF
@A00769:11:HC3HCDRXX:1:2103:30942:3098
CACGCACC
+
FFFFFFFF
@A00769:11:HC3HCDRXX:1:2103:15519:3129
CACGCACC
+
FFFFFFFF
@A00769:11:HC3HCDRXX:1:2103:30924:3161
CACGCACC
+
FFFFFFFF
@A00769:11:HC3HCDRXX:1:2103:25708:3208
CACGCACC
+
FFFFF:FF
@A00769:11:HC3HCDRXX:1:2103:2329:3396
CACGCACC
+
FF:FFFFF
@A00769:11:HC3HCDRXX:1:2103:19461:3443
CACGCACC
+
FFFFFFFF
@A00769:11:HC3HCDRXX:1:2103:25500:3443
CACGCACC
+
FFFFFFFF
@A00769:11:HC3HCDRXX:1:2103:1669:3505
CACGCACC
+
FFFFFFFF
@A00769:11:HC3HCDRXX:1:2103:11379:3537
CACGCACC
+
FFFFFFFF
@A00769:11:HC3HCDRXX:1:2103:15700:3568
CACGCACC
+
FFFFFFFF
@A00769:11:HC3HCDRXX:1:2103:10257:3630
CACGCACC
+
FFFFFFFF
@A00769:11:HC3HCDRXX:1:2103:27172:3646
CACGCACC
+
FFFFFFFF
@A00769:11:HC3HCDRXX:1:2103:24596:3693
CACGCACC
+
FFFFFFFF
@A00769:11:HC3HCDRXX:1:2103:23194:3740
CACGCACC
+
FFFFFFFF
@A00769:11:HC3HCDRXX:1:2103:8856:3771
CACGCACC
+
FFFFFFFF
@A00769:11:HC3HCDRXX:1:2103:13964:3850
CACGCACC
+
FFFFFFFF
@A00769:11:HC3HCDRXX:1:2103:4860:3865
CACGCACC
+
FFFFFFFF
@A00769:11:HC3HCDRXX:1:2103:1913:3991
CACGCACC
+
FFFFFFFF
@A00769:11:HC3HCDRXX:1:2103:7681:3991
CACGCACC
+
:FFFFFF:
@A00769:11:HC3HCDRXX:1:2103:32615:3991
CACGCACC
+
,FF:FFFF
@A00769:11:HC3HCDRXX:1:2103:30291:4006
CACGCACC
+
FFFFFFFF
@A00769:11:HC3HCDRXX:1:2103:5303:4069
CACGCACC
+
FFFFFFFF
@A00769:11:HC3HCDRXX:1:2103:17038:4100
CACGCACC
+
FFFFFFFF
@A00769:11:HC3HCDRXX:1:2103:14805:4210
CACGCACC
+
FFFFFFFF
@A00769:11:HC3HCDRXX:1:2103:2636:4241
CACGCACC
+
FFFFFFFF
@A00769:11:HC3HCDRXX:1:2103:25988:4257
CACGCACC
+
:FFFFFFF
@A00769:11:HC3HCDRXX:1:2103:6415:4272
CACGCACC
+
FFFFFFFF
@A00769:11:HC3HCDRXX:1:2103:26051:4272
CACGCACC
+
FFFFFFFF
@A00769:11:HC3HCDRXX:1:2103:14651:4319
CACGCACC
+
FFFFFFFF
@A00769:11:HC3HCDRXX:1:2103:12924:4366
CACGCACC
+
FFFFFFFF
@A00769:11:HC3HCDRXX:1:2103:7139:4398
CACGCACC
+
FFFFFFFF
@A00769:11:HC3HCDRXX:1:2103:19831:4429
CACGCACC
+
FFFFFFFF
@A00769:11:HC3HCDRXX:1:2103:7202:4507
CACGCACC
+
FFFFFFFF
@A00769:11:HC3HCDRXX:1:2103:11369:4523
CACGCACC
+
FFFFFFFF
@A00769:11:HC3HCDRXX:1:2103:16025:4570
CACGCACC
+
FFFFFFFF
@A00769:11:HC3HCDRXX:1:2103:7907:4664
CACGCACC
+
FFFFFFFF
@A00769:11:HC3HCDRXX:1:2103:8919:4758
CACGCACC
+
FFFFFFFF
@A00769:11:HC3HCDRXX:1:2103:25735:4758
CACGCACC
+
FFFFFFFF
@A00769:11:HC3HCDRXX:1:2103:2112:4773
CACGCACC
+
FFFFFFFF
@A00769:11:HC3HCDRXX:1:2103:31756:4820
CACGCACC
+
,FFFF:F:
@A00769:11:HC3HCDRXX:1:2103:24975:4914
CACGCACC
+
FFFFFFFF
@A00769:11:HC3HCDRXX:1:2103:10194:4930
CACGCACC
+
FFFFFFFF
@A00769:11:HC3HCDRXX:1:2103:25455:4930
CACGCACC
+
:FFFFFFF
@A00769:11:HC3HCDRXX:1:2103:14705:4946
CACGCACC
+
FFFFFFFF
@A00769:11:HC3HCDRXX:1:2103:28185:4993
CACGCACC
+
FFFFFFFF
@A00769:11:HC3HCDRXX:1:2103:29631:4993
CACGCACC
+
FFFFFFFF
@A00769:11:HC3HCDRXX:1:2103:25021:5024
CACGCACC
+
FFFFFFFF
@A00769:11:HC3HCDRXX:1:2103:7753:5055
CACGCACC
+
FFFFFFFF
@A00769:11:HC3HCDRXX:1:2103:2700:5102
CACGCACC
+
FFFFFFFF
@A00769:11:HC3HCDRXX:1:2103:12346:5181
CACGCACC
+
FFF:,FFF
@A00769:11:HC3HCDRXX:1:2103:4408:5212
CACGCACC
+
FFFFFFFF
@A00769:11:HC3HCDRXX:1:2103:19913:5228
CACGCACC
+
FFFFFFFF
@A00769:11:HC3HCDRXX:1:2103:15194:5290
CACGCACC
+
FFFFFFFF
@A00769:11:HC3HCDRXX:1:2103:2736:5353
CACGCACC
+
FF,::FF:
@A00769:11:HC3HCDRXX:1:2103:7907:5353
CACGCACC
+
FFFFFFFF
@A00769:11:HC3HCDRXX:1:2103:27923:5353
CACGCACC
+
F:FFFFFF
@A00769:11:HC3HCDRXX:1:2103:17671:5384
CACGCACC
+
FFFFFFFF
@A00769:11:HC3HCDRXX:1:2103:24704:5384
CACGCACC
+
FFFFFFFF
@A00769:11:HC3HCDRXX:1:2103:3956:5400
CACGCACC
+
FFFFFFFF
@A00769:11:HC3HCDRXX:1:2103:26323:5431
CACGCACC
+
FFFFFFFF
@A00769:11:HC3HCDRXX:1:2103:26720:5431
CACGCACC
+
FFFFFFFF
@A00769:11:HC3HCDRXX:1:2103:1434:5447
CACGCACC
+
FFFFFFFF
@A00769:11:HC3HCDRXX:1:2103:13657:5447
CACGCACC
+
FFFFFFFF
@A00769:11:HC3HCDRXX:1:2103:21929:5556
CACGCACC
+
FFFFFFFF
@A00769:11:HC3HCDRXX:1:2103:15148:5682
CACGCACC
+
FF:FFF:F
@A00769:11:HC3HCDRXX:1:2103:3513:5697
CACGCACC
+
FFFFFFFF
@A00769:11:HC3HCDRXX:1:2103:26223:5729
CACGCACC
+
FFFFFFFF
@A00769:11:HC3HCDRXX:1:2103:26078:5760
CACGCACC
+
FFFFFFFF
@A00769:11:HC3HCDRXX:1:2103:32597:5776
CACGCACC
+
FFFFFFFF
@A00769:11:HC3HCDRXX:1:2103:5737:5948
CACGCACC
+
FFFFFFFF
@A00769:11:HC3HCDRXX:1:2103:12879:6073
CACGCACC
+
FFFFFFFF
@A00769:11:HC3HCDRXX:1:2103:16893:6136
CACGCACC
+
FFFFFFFF
@A00769:11:HC3HCDRXX:1:2103:8892:6245
CACGCACC
+
FFFFFFFF
@A00769:11:HC3HCDRXX:1:2103:1416:6261
CACGCACC
+
FFFFFFFF
@A00769:11:HC3HCDRXX:1:2103:22733:6355
CACGCACC
+
FFFFFFFF
@A00769:11:HC3HCDRXX:1:2103:20320:6464
CACGCACC
+
FFFFFFFF
@A00769:11:HC3HCDRXX:1:2103:3450:6496
CACGCACC
+
FFFFFFFF
@A00769:11:HC3HCDRXX:1:2103:24858:6558
CACGCACC
+
FFFFFFFF
@A00769:11:HC3HCDRXX:1:2103:28203:6558
CACGCACC
+
FFFFFFFF
@A00769:11:HC3HCDRXX:1:2103:7744:6574
CACGCACC
+
FFFFFFFF
@A00769:11:HC3HCDRXX:1:2103:10963:6574
CACGCACC
+
FFFFFFFF
@A00769:11:HC3HCDRXX:1:2103:17038:6668
CACGCACC
+
FFFFFFFF
@A00769:11:HC3HCDRXX:1:2103:32560:6684
CACGCACC
+
:FFFFFFF
@A00769:11:HC3HCDRXX:1:2103:10429:6746
CACGCACC
+
FFFFFFFF
@A00769:11:HC3HCDRXX:1:2103:31747:6809
CACGCACC
+
FFFFFFFF
@A00769:11:HC3HCDRXX:1:2103:28962:6872
CACGCACC
+
,FF,F:,F
@A00769:11:HC3HCDRXX:1:2103:17553:6903
CACGCACC
+
FFFFFFFF
@A00769:11:HC3HCDRXX:1:2103:22498:7075
CACGCACC
+
FF:FFF:,
@A00769:11:HC3HCDRXX:1:2103:2211:7138
CACGCACC
+
FFFFFFFF
@A00769:11:HC3HCDRXX:1:2103:7509:7138
CACGCACC
+
FF:FFFFF
@A00769:11:HC3HCDRXX:1:2103:27642:7216
CACGCACC
+
FFFFFFFF
@A00769:11:HC3HCDRXX:1:2103:30427:7216
CACGCACC
+
FFFFFFFF
@A00769:11:HC3HCDRXX:1:2103:2374:7326
CACGCACC
+
FFFFFFFF
@A00769:11:HC3HCDRXX:1:2103:15881:7420
CACGCACC
+
FFFFFFFF
@A00769:11:HC3HCDRXX:1:2103:18738:7420
CACGCACC
+
FFFFFFFF
@A00769:11:HC3HCDRXX:1:2103:14796:7513
CACGCACC
+
FFFFFFFF
@A00769:11:HC3HCDRXX:1:2103:20781:7513
CACGCACC
+
FFFFFFFF
@A00769:11:HC3HCDRXX:1:2103:3369:7607
CACGCACC
+
FFFFFFFF
@A00769:11:HC3HCDRXX:1:2103:12590:7764
CACGCACC
+
FFFFFFFF
@A00769:11:HC3HCDRXX:1:2103:32136:7764
CACGCACC
+
FFFFFFFF
@A00769:11:HC3HCDRXX:1:2103:11876:7811
CACGCACC
+
FFFFFFFF
@A00769:11:HC3HCDRXX:1:2103:1497:7842
CACGCACC
+
FFFFFFFF
@A00769:11:HC3HCDRXX:1:2103:16947:7858
CACGCACC
+
FFFFFFFF
@A00769:11:HC3HCDRXX:1:2103:18105:7858
CACGCACC
+
FFFFFFFF
@A00769:11:HC3HCDRXX:1:2103:8133:7905
CACGCACC
+
FFFFFFFF
@A00769:11:HC3HCDRXX:1:2103:32461:7921
CACGCACC
+
FFFFFFFF
@A00769:11:HC3HCDRXX:1:2103:4607:7968
CACGCACC
+
FFFFFFFF
@A00769:11:HC3HCDRXX:1:2103:8151:7999
CACGCACC
+
FFFFFFFF
@A00769:11:HC3HCDRXX:1:2103:6135:8077
CACGCACC
+
FFFFFFFF
@A00769:11:HC3HCDRXX:1:2103:20256:8140
CACGCACC
+
FFFFFFFF
@A00769:11:HC3HCDRXX:1:2103:13829:8155
CACGCACC
+
FFFFFFFF
@A00769:11:HC3HCDRXX:1:2103:31367:8249
CACGCACC
+
FFFFFFFF
@A00769:11:HC3HCDRXX:1:2103:24831:8265
CACGCACC
+
FFFFFFFF
@A00769:11:HC3HCDRXX:1:2103:14470:8328
CACGCACC
+
FFFFFFFF
@A00769:11:HC3HCDRXX:1:2103:7202:8453
CACGCACC
+
FFFFFFFF
@A00769:11:HC3HCDRXX:1:2103:23791:8500
CACGCACC
+
FFFFFFFF
@A00769:11:HC3HCDRXX:1:2103:2112:8563
CACGCACC
+
FFFFFFFF
@A00769:11:HC3HCDRXX:1:2103:30490:8578
CACGCACC
+
FFFFFFFF
@A00769:11:HC3HCDRXX:1:2103:28438:8594
CACGCACC
+
FFFFFFFF
@A00769:11:HC3HCDRXX:1:2103:26603:8609
CACGCACC
+
FF:FFFFF
@A00769:11:HC3HCDRXX:1:2103:3025:8641
CACGCACC
+
FFFFFFFF
@A00769:11:HC3HCDRXX:1:2103:7093:8641
CACGCACC
+
FFFFFFFF
@A00769:11:HC3HCDRXX:1:2103:27552:8782
CACGCACC
+
FFFFFFFF
@A00769:11:HC3HCDRXX:1:2103:3106:8907
CACGCACC
+
FFFFFFFF
@A00769:11:HC3HCDRXX:1:2103:20537:8907
CACGCACC
+
FFFFFFFF
@A00769:11:HC3HCDRXX:1:2103:4517:9001
CACGCACC
+
FFFFFFFF
@A00769:11:HC3HCDRXX:1:2103:19813:9032
CACGCACC
+
FFFFFFFF
@A00769:11:HC3HCDRXX:1:2103:7952:9064
CACGCACC
+
FFFFFFFF
@A00769:11:HC3HCDRXX:1:2103:9760:9126
CACGCACC
+
FFFFFFFF
@A00769:11:HC3HCDRXX:1:2103:17616:9173
CACGCACC
+
,FFFFFF,
@A00769:11:HC3HCDRXX:1:2103:30074:9204
CACGCACC
+
FFFFFFFF
@A00769:11:HC3HCDRXX:1:2103:6696:9267
CACGCACC
+
FFFFFFFF
@A00769:11:HC3HCDRXX:1:2103:30716:9314
CACGCACC
+
FFFFFFFF
@A00769:11:HC3HCDRXX:1:2103:11351:9345
CACGCACC
+
FFFFFFFF
@A00769:11:HC3HCDRXX:1:2103:10113:9392
CACGCACC
+
FFFFFFFF
@A00769:11:HC3HCDRXX:1:2103:15465:9424
CACGCACC
+
FFFFFFFF
@A00769:11:HC3HCDRXX:1:2103:2465:9486
CACGCACC
+
FFFF:FFF
@A00769:11:HC3HCDRXX:1:2103:25861:9486
CACGCACC
+
FFFFFFFF
@A00769:11:HC3HCDRXX:1:2103:30156:9533
CACGCACC
+
FFFFFFFF
@A00769:11:HC3HCDRXX:1:2103:23574:9627
CACGCACC
+
FFFFFFFF
@A00769:11:HC3HCDRXX:1:2103:15935:9674
CACGCACC
+
FFFFFFFF
@A00769:11:HC3HCDRXX:1:2103:2627:9706
CACGCACC
+
FFFFFFFF
@A00769:11:HC3HCDRXX:1:2103:3685:9784
CACGCACC
+
FFFFFFFF
@A00769:11:HC3HCDRXX:1:2103:17915:9909
CACGCACC
+
FFFFFFFF
@A00769:11:HC3HCDRXX:1:2103:11369:10003
CACGCACC
+
FFFFFFFF
@A00769:11:HC3HCDRXX:1:2103:25907:10003
CACGCACC
+
FFFFFFFF
@A00769:11:HC3HCDRXX:1:2103:31295:10066
CACGCACC
+
FFFFFFFF
@A00769:11:HC3HCDRXX:1:2103:28574:10081
CACGCACC
+
FFFFFFFF
@A00769:11:HC3HCDRXX:1:2103:2374:10113
CACGCACC
+
FFFFFFFF
@A00769:11:HC3HCDRXX:1:2103:32542:10128
CACGCACC
+
FFFFFFFF
@A00769:11:HC3HCDRXX:1:2103:32886:10160
CACGCACC
+
FF:F:FFF
@A00769:11:HC3HCDRXX:1:2103:7473:10175
CACGCACC
+
FFFFFFFF
@A00769:11:HC3HCDRXX:1:2103:15447:10175
CACGCACC
+
FFFFFFFF
@A00769:11:HC3HCDRXX:1:2103:22770:10175
CACGCACC
+
FFFFFFFF
@A00769:11:HC3HCDRXX:1:2103:3622:10238
CACGCACC
+
FFFFFFFF
@A00769:11:HC3HCDRXX:1:2103:21432:10269
CACGCACC
+
FFFFFFFF
@A00769:11:HC3HCDRXX:1:2103:3441:10300
CACGCACC
+
FFFFFFFF
@A00769:11:HC3HCDRXX:1:2103:4237:10300
CACGCACC
+
FFFFFFFF
@A00769:11:HC3HCDRXX:1:2103:28917:10332
CACGCACC
+
FFFFFFFF
@A00769:11:HC3HCDRXX:1:2103:8250:10394
CACGCACC
+
FFFFFFFF
@A00769:11:HC3HCDRXX:1:2103:30535:10473
CACGCACC
+
FFFFFFFF
@A00769:11:HC3HCDRXX:1:2103:10122:10535
CACGCACC
+
FFFFFFFF
@A00769:11:HC3HCDRXX:1:2103:4544:10614
CACGCACC
+
FFFFFFFF
@A00769:11:HC3HCDRXX:1:2103:15709:10661
CACGCACC
+
FFFFFFFF
@A00769:11:HC3HCDRXX:1:2103:4047:10692
CACGCACC
+
FFFFFFFF
@A00769:11:HC3HCDRXX:1:2103:24614:10708
CACGCACC
+
FFFFFFFF
@A00769:11:HC3HCDRXX:1:2103:21585:10755
CACGCACC
+
FFFFFFFF
@A00769:11:HC3HCDRXX:1:2103:30553:10848
CACGCACC
+
FFFFFFFF
@A00769:11:HC3HCDRXX:1:2103:17888:10864
CACGCACC
+
FFFFFFF:
@A00769:11:HC3HCDRXX:1:2103:18837:10942
CACGCACC
+
F:FFFFF:
@A00769:11:HC3HCDRXX:1:2103:4083:11068
CACGCACC
+
FFFFFFFF
@A00769:11:HC3HCDRXX:1:2103:32597:11224
CACGCACC
+
FFFFFFFF
@A00769:11:HC3HCDRXX:1:2103:29342:11287
CACGCACC
+
FFFFFFFF
@A00769:11:HC3HCDRXX:1:2103:23791:11318
CACGCACC
+
FFFFFFFF
@A00769:11:HC3HCDRXX:1:2103:26558:11443
CACGCACC
+
FFFFFFFF
@A00769:11:HC3HCDRXX:1:2103:32497:11459
CACGCACC
+
FFFFFFFF
@A00769:11:HC3HCDRXX:1:2103:12744:11475
CACGCACC
+
FFFFFFFF
@A00769:11:HC3HCDRXX:1:2103:22869:11475
CACGCACC
+
FFFFFFFF
@A00769:11:HC3HCDRXX:1:2103:25409:11490
CACGCACC
+
FFFFFFFF
@A00769:11:HC3HCDRXX:1:2103:9941:11569
CACGCACC
+
FFFFFFFF
@A00769:11:HC3HCDRXX:1:2103:32407:11616
CACGCACC
+
FFFF:FFF
@A00769:11:HC3HCDRXX:1:2103:29704:11631
CACGCACC
+
FFFFFFFF
@A00769:11:HC3HCDRXX:1:2103:32904:11631
CACGCACC
+
FFFFFFFF
@A00769:11:HC3HCDRXX:1:2103:15203:11725
CACGCACC
+
FFFFFFFF
@A00769:11:HC3HCDRXX:1:2103:7862:11788
CACGCACC
+
FFFFFFFF
@A00769:11:HC3HCDRXX:1:2103:6280:11898
CACGCACC
+
FFFFFFFF
@A00769:11:HC3HCDRXX:1:2103:14199:11898
CACGCACC
+
:FFFFFFF
@A00769:11:HC3HCDRXX:1:2103:11279:11913
CACGCACC
+
FFFFFFFF
@A00769:11:HC3HCDRXX:1:2103:14082:12007
CACGCACC
+
FFF:FFFF
@A00769:11:HC3HCDRXX:1:2103:24514:12132
CACGCACC
+
FFFFFFFF
@A00769:11:HC3HCDRXX:1:2103:32353:12148
CACGCACC
+
F,,:F,F,
@A00769:11:HC3HCDRXX:1:2103:13602:12179
CACGCACC
+
FFFFFFFF
@A00769:11:HC3HCDRXX:1:2103:7365:12305
CACGCACC
+
FFFFFFFF
@A00769:11:HC3HCDRXX:1:2103:2600:12320
CACGCACC
+
FFFFFFFF
@A00769:11:HC3HCDRXX:1:2103:26196:12383
CACGCACC
+
FFFFFFFF
@A00769:11:HC3HCDRXX:1:2103:29668:12383
CACGCACC
+
FFFFFFFF
@A00769:11:HC3HCDRXX:1:2103:23348:12399
CACGCACC
+
FFFFFFFF
@A00769:11:HC3HCDRXX:1:2103:10954:12414
CACGCACC
+
::FFFFFF
@A00769:11:HC3HCDRXX:1:2103:11379:12524
CACGCACC
+
FFFFFFFF
@A00769:11:HC3HCDRXX:1:2103:22055:12633
CACGCACC
+
FFFFFFFF
@A00769:11:HC3HCDRXX:1:2103:1208:12665
CACGCACC
+
FFFFFFFF
@A00769:11:HC3HCDRXX:1:2103:30951:12727
CACGCACC
+
FFFFFFFF
@A00769:11:HC3HCDRXX:1:2103:25491:12790
CACGCACC
+
F:F:FFFF
@A00769:11:HC3HCDRXX:1:2103:18032:12806
CACGCACC
+
FFFFFFFF
@A00769:11:HC3HCDRXX:1:2103:16251:12821
CACGCACC
+
FFFFFFFF
@A00769:11:HC3HCDRXX:1:2103:21441:12853
CACGCACC
+
FFFFFFFF
@A00769:11:HC3HCDRXX:1:2103:26214:12853
CACGCACC
+
FFFFFFFF
@A00769:11:HC3HCDRXX:1:2103:3595:12884
CACGCACC
+
FFFFFFFF
@A00769:11:HC3HCDRXX:1:2103:29044:12931
CACGCACC
+
:FFFFF:F
@A00769:11:HC3HCDRXX:1:2103:22679:12994
CACGCACC
+
FFFFFFFF
@A00769:11:HC3HCDRXX:1:2103:23746:13119
CACGCACC
+
FFFFFFFF
@A00769:11:HC3HCDRXX:1:2103:30725:13119
CACGCACC
+
FFFFFFFF
@A00769:11:HC3HCDRXX:1:2103:10294:13150
CACGCACC
+
FFFFFFFF
@A00769:11:HC3HCDRXX:1:2103:13467:13166
CACGCACC
+
FFFFFFFF
@A00769:11:HC3HCDRXX:1:2103:13575:13166
CACGCACC
+
FFFFFFFF
@A00769:11:HC3HCDRXX:1:2103:1118:13228
CACGCACC
+
FFFFFFFF
@A00769:11:HC3HCDRXX:1:2103:17879:13228
CACGCACC
+
FFFFFFFF
@A00769:11:HC3HCDRXX:1:2103:19090:13228
CACGCACC
+
FFFFFFFF
@A00769:11:HC3HCDRXX:1:2103:13819:13244
CACGCACC
+
FFFFFFFF
@A00769:11:HC3HCDRXX:1:2103:5746:13260
CACGCACC
+
FFFFFFFF
@A00769:11:HC3HCDRXX:1:2103:13557:13385
CACGCACC
+
FFFFFFFF
@A00769:11:HC3HCDRXX:1:2103:5746:13448
CACGCACC
+
FFFFFFFF
@A00769:11:HC3HCDRXX:1:2103:30481:13510
CACGCACC
+
FFFFFFFF
@A00769:11:HC3HCDRXX:1:2103:9588:13526
CACGCACC
+
FFFFFFFF
@A00769:11:HC3HCDRXX:1:2103:5475:13542
CACGCACC
+
FFFFFFFF
@A00769:11:HC3HCDRXX:1:2103:25934:13557
CACGCACC
+
FFFFFFFF
@A00769:11:HC3HCDRXX:1:2103:32651:13604
CACGCACC
+
FFFFFFFF
@A00769:11:HC3HCDRXX:1:2103:9543:13636
CACGCACC
+
FFFFFFFF
@A00769:11:HC3HCDRXX:1:2103:18710:13636
CACGCACC
+
FFFFFFFF
@A00769:11:HC3HCDRXX:1:2103:31150:13636
CACGCACC
+
FFFFFFFF
@A00769:11:HC3HCDRXX:1:2103:26051:13698
CACGCACC
+
FFFFFFFF
@A00769:11:HC3HCDRXX:1:2103:16260:13777
CACGCACC
+
FFFFFFFF
@A00769:11:HC3HCDRXX:1:2103:12029:13808
CACGCACC
+
FFFFFFFF
@A00769:11:HC3HCDRXX:1:2103:29179:13855
CACGCACC
+
,:FFFFFF
@A00769:11:HC3HCDRXX:1:2103:22679:13870
CACGCACC
+
FFFFFFFF
@A00769:11:HC3HCDRXX:1:2103:17897:13886
CACGCACC
+
FFFFFFFF
@A00769:11:HC3HCDRXX:1:2103:24252:13933
CACGCACC
+
FFFFFFFF
@A00769:11:HC3HCDRXX:1:2103:26042:14027
CACGCACC
+
FFFFFFFF
@A00769:11:HC3HCDRXX:1:2103:26024:14058
CACGCACC
+
FFFFFF:F
@A00769:11:HC3HCDRXX:1:2103:23683:14231
CACGCACC
+
FFFFFFFF
@A00769:11:HC3HCDRXX:1:2103:19343:14262
CACGCACC
+
FFFFFFFF
@A00769:11:HC3HCDRXX:1:2103:25943:14325
CACGCACC
+
FFFFFFFF
@A00769:11:HC3HCDRXX:1:2103:29640:14340
CACGCACC
+
FFFFFFFF
@A00769:11:HC3HCDRXX:1:2103:16378:14481
CACGCACC
+
FFFFFFFF
@A00769:11:HC3HCDRXX:1:2103:12138:14528
CACGCACC
+
FF,FFFFF
@A00769:11:HC3HCDRXX:1:2103:1090:14559
CACGCACC
+
FFFFFFFF
@A00769:11:HC3HCDRXX:1:2103:18801:14638
CACGCACC
+
FFFFFFFF
@A00769:11:HC3HCDRXX:1:2103:14922:14685
CACGCACC
+
FFFFFFFF
@A00769:11:HC3HCDRXX:1:2103:23999:14685
CACGCACC
+
FFFFFFFF
@A00769:11:HC3HCDRXX:1:2103:17318:14700
CACGCACC
+
FFFFFFFF
@A00769:11:HC3HCDRXX:1:2103:12219:14732
CACGCACC
+
FFFFFFFF
@A00769:11:HC3HCDRXX:1:2103:27109:14747
CACGCACC
+
FFFFFFFF
@A00769:11:HC3HCDRXX:1:2103:11216:14810
CACGCACC
+
FFFFFFFF
@A00769:11:HC3HCDRXX:1:2103:15528:14857
CACGCACC
+
FFFFFFFF
@A00769:11:HC3HCDRXX:1:2103:27561:14904
CACGCACC
+
FFFFFFFF
@A00769:11:HC3HCDRXX:1:2103:19289:14951
CACGCACC
+
FFFFFFFF
@A00769:11:HC3HCDRXX:1:2103:20627:14951
CACGCACC
+
FFFFFFFF
@A00769:11:HC3HCDRXX:1:2103:7139:14982
CACGCACC
+
FFFFFFFF
@A00769:11:HC3HCDRXX:1:2103:11062:14982
CACGCACC
+
FFFFFFFF
@A00769:11:HC3HCDRXX:1:2103:12979:14982
CACGCACC
+
FFFFFFFF
@A00769:11:HC3HCDRXX:1:2103:8187:15076
CACGCACC
+
FFFFFFFF
@A00769:11:HC3HCDRXX:1:2103:7437:15154
CACGCACC
+
FFF:FFFF
@A00769:11:HC3HCDRXX:1:2103:24731:15233
CACGCACC
+
FFFFFFFF
@A00769:11:HC3HCDRXX:1:2103:13322:15264
CACGCACC
+
FFFFFFFF
@A00769:11:HC3HCDRXX:1:2103:22670:15264
CACGCACC
+
FFFFFFFF
@A00769:11:HC3HCDRXX:1:2103:19162:15421
CACGCACC
+
FFFFFFFF
@A00769:11:HC3HCDRXX:1:2103:9751:15436
CACGCACC
+
FFFF:FFF
@A00769:11:HC3HCDRXX:1:2103:9905:15483
CACGCACC
+
FFFFFFFF
@A00769:11:HC3HCDRXX:1:2103:27335:15640
CACGCACC
+
FFFFFFFF
@A00769:11:HC3HCDRXX:1:2103:8232:15749
CACGCACC
+
FFFFFFFF
@A00769:11:HC3HCDRXX:1:2103:7039:15843
CACGCACC
+
FFFFFFFF
@A00769:11:HC3HCDRXX:1:2103:18014:15843
CACGCACC
+
FFFFFFFF
@A00769:11:HC3HCDRXX:1:2103:13395:15859
CACGCACC
+
FFFFFFFF
@A00769:11:HC3HCDRXX:1:2103:18602:15890
CACGCACC
+
:FFFF,FF
@A00769:11:HC3HCDRXX:1:2103:30237:15937
CACGCACC
+
FFFFFFFF
@A00769:11:HC3HCDRXX:1:2103:13485:16016
CACGCACC
+
FFFFFFFF
@A00769:11:HC3HCDRXX:1:2103:24451:16031
CACGCACC
+
FFFFFFFF
@A00769:11:HC3HCDRXX:1:2103:30770:16078
CACGCACC
+
FFFFFFFF
@A00769:11:HC3HCDRXX:1:2103:2275:16141
CACGCACC
+
FFFFFFFF
@A00769:11:HC3HCDRXX:1:2103:11433:16188
CACGCACC
+
FFFFFFFF
@A00769:11:HC3HCDRXX:1:2103:6569:16219
CACGCACC
+
FF:FFFFF
@A00769:11:HC3HCDRXX:1:2103:32470:16266
CACGCACC
+
FFFFFFFF
@A00769:11:HC3HCDRXX:1:2103:10719:16360
CACGCACC
+
FFFFFFFF
@A00769:11:HC3HCDRXX:1:2103:9697:16501
CACGCACC
+
FFFFFFFF
@A00769:11:HC3HCDRXX:1:2103:15293:16611
CACGCACC
+
FFFFFFFF
@A00769:11:HC3HCDRXX:1:2103:22959:16642
CACGCACC
+
FFFFFFFF
@A00769:11:HC3HCDRXX:1:2103:24243:16642
CACGCACC
+
FFFFFFFF
@A00769:11:HC3HCDRXX:1:2103:5240:16705
CACGCACC
+
FFFFFFFF
@A00769:11:HC3HCDRXX:1:2103:7392:16767
CACGCACC
+
FFFFFFFF
@A00769:11:HC3HCDRXX:1:2103:3278:16783
CACGCACC
+
FFFFFFFF
@A00769:11:HC3HCDRXX:1:2103:22191:16845
CACGCACC
+
FFFFFFFF
@A00769:11:HC3HCDRXX:1:2103:9869:16861
CACGCACC
+
FFF:FFFF
@A00769:11:HC3HCDRXX:1:2103:26096:16877
CACGCACC
+
FFFFFFFF
@A00769:11:HC3HCDRXX:1:2103:4689:16939
CACGCACC
+
FFFFFFFF
@A00769:11:HC3HCDRXX:1:2103:32786:17002
CACGCACC
+
:FF,:FFF
@A00769:11:HC3HCDRXX:1:2103:3125:17018
CACGCACC
+
FFFFFFFF
@A00769:11:HC3HCDRXX:1:2103:16324:17049
CACGCACC
+
FFFFFFFF
@A00769:11:HC3HCDRXX:1:2103:25039:17049
CACGCACC
+
FFFFFFFF
@A00769:11:HC3HCDRXX:1:2103:15176:17127
CACGCACC
+
FFFFFFFF
@A00769:11:HC3HCDRXX:1:2103:23728:17221
CACGCACC
+
FFFF:FF,
@A00769:11:HC3HCDRXX:1:2103:15881:17347
CACGCACC
+
FFFFFFFF
@A00769:11:HC3HCDRXX:1:2103:28284:17378
CACGCACC
+
FFFFFFFF
@A00769:11:HC3HCDRXX:1:2103:32443:17378
CACGCACC
+
FFFFFFFF
@A00769:11:HC3HCDRXX:1:2103:8594:17409
CACGCACC
+
FFFFFFFF
@A00769:11:HC3HCDRXX:1:2103:29134:17440
CACGCACC
+
FFFFFFFF
@A00769:11:HC3HCDRXX:1:2103:32624:17503
CACGCACC
+
FFFFFFFF
@A00769:11:HC3HCDRXX:1:2103:26838:17566
CACGCACC
+
FFFFFFFF
@A00769:11:HC3HCDRXX:1:2103:20130:17597
CACGCACC
+
FFFFFFFF
@A00769:11:HC3HCDRXX:1:2103:23619:17597
CACGCACC
+
FFFFFFFF
@A00769:11:HC3HCDRXX:1:2103:1570:17613
CACGCACC
+
FF:FF:FF
@A00769:11:HC3HCDRXX:1:2103:1895:17613
CACGCACC
+
FFFFFFFF
@A00769:11:HC3HCDRXX:1:2103:8639:17644
CACGCACC
+
FFFFFFFF
@A00769:11:HC3HCDRXX:1:2103:9579:17644
CACGCACC
+
FFFFFFFF
@A00769:11:HC3HCDRXX:1:2103:14922:17660
CACGCACC
+
FFFFFFFF
@A00769:11:HC3HCDRXX:1:2103:10682:17675
CACGCACC
+
FFFFFFFF
@A00769:11:HC3HCDRXX:1:2103:27977:17691
CACGCACC
+
FFFFFFFF
@A00769:11:HC3HCDRXX:1:2103:7355:17707
CACGCACC
+
FFFFFFFF
@A00769:11:HC3HCDRXX:1:2103:26621:17722
CACGCACC
+
FFFFFFFF
@A00769:11:HC3HCDRXX:1:2103:27208:17832
CACGCACC
+
FFFFFFFF
@A00769:11:HC3HCDRXX:1:2103:17463:17863
CACGCACC
+
FFFFFFFF
@A00769:11:HC3HCDRXX:1:2103:18195:17910
CACGCACC
+
:FFFFFFF
@A00769:11:HC3HCDRXX:1:2103:1434:17942
CACGCACC
+
FFFFFFFF
@A00769:11:HC3HCDRXX:1:2103:24505:17973
CACGCACC
+
FFFFFFFF
@A00769:11:HC3HCDRXX:1:2103:9607:18035
CACGCACC
+
F:FFFFFF
@A00769:11:HC3HCDRXX:1:2103:10547:18035
CACGCACC
+
FFFFFFFF
@A00769:11:HC3HCDRXX:1:2103:3070:18082
CACGCACC
+
FFFFFFFF
@A00769:11:HC3HCDRXX:1:2103:5213:18098
CACGCACC
+
FFFFFFFF
@A00769:11:HC3HCDRXX:1:2103:32470:18145
CACGCACC
+
FFFFFFFF
@A00769:11:HC3HCDRXX:1:2103:17192:18176
CACGCACC
+
FFFFFFFF
@A00769:11:HC3HCDRXX:1:2103:30346:18192
CACGCACC
+
FF,F,FFF
@A00769:11:HC3HCDRXX:1:2103:32362:18239
CACGCACC
+
FFFFFFFF
@A00769:11:HC3HCDRXX:1:2103:21486:18349
CACGCACC
+
FFFFFFFF
@A00769:11:HC3HCDRXX:1:2103:30029:18396
CACGCACC
+
FFFFFFFF
@A00769:11:HC3HCDRXX:1:2103:17526:18411
CACGCACC
+
FFFFFFFF
@A00769:11:HC3HCDRXX:1:2103:8901:18474
CACGCACC
+
FFFFFFFF
@A00769:11:HC3HCDRXX:1:2103:9570:18474
CACGCACC
+
FFFFFFFF
@A00769:11:HC3HCDRXX:1:2103:2609:18568
CACGCACC
+
FFFFFFFF
@A00769:11:HC3HCDRXX:1:2103:12762:18646
CACGCACC
+
FF:FFFFF
@A00769:11:HC3HCDRXX:1:2103:15772:18818
CACGCACC
+
FFFFFFFF
@A00769:11:HC3HCDRXX:1:2103:21856:18834
CACGCACC
+
FFFFFFFF
@A00769:11:HC3HCDRXX:1:2103:16911:18912
CACGCACC
+
FFFFFFFF
@A00769:11:HC3HCDRXX:1:2103:13313:18944
CACGCACC
+
FFFFFFFF
@A00769:11:HC3HCDRXX:1:2103:18954:18944
CACGCACC
+
FFFFFFFF
@A00769:11:HC3HCDRXX:1:2103:21739:19006
CACGCACC
+
,FFFFFFF
@A00769:11:HC3HCDRXX:1:2103:6108:19053
CACGCACC
+
FFFFFFFF
@A00769:11:HC3HCDRXX:1:2103:11713:19085
CACGCACC
+
FFFFFFFF
@A00769:11:HC3HCDRXX:1:2103:11605:19147
CACGCACC
+
FFFFFFF:
@A00769:11:HC3HCDRXX:1:2103:17436:19163
CACGCACC
+
FFFFFFFF
@A00769:11:HC3HCDRXX:1:2103:23927:19194
CACGCACC
+
,FF,:F,F
@A00769:11:HC3HCDRXX:1:2103:15763:19210
CACGCACC
+
FFFFFFFF
@A00769:11:HC3HCDRXX:1:2103:3459:19225
CACGCACC
+
FFFFFFFF
@A00769:11:HC3HCDRXX:1:2103:3070:19272
CACGCACC
+
FFFFFFFF
@A00769:11:HC3HCDRXX:1:2103:5023:19304
CACGCACC
+
FFFFFFFF
@A00769:11:HC3HCDRXX:1:2103:14281:19335
CACGCACC
+
FFFFFFFF
@A00769:11:HC3HCDRXX:1:2103:14778:19351
CACGCACC
+
FFF:FFFF
@A00769:11:HC3HCDRXX:1:2103:20971:19366
CACGCACC
+
FFFFFFFF
@A00769:11:HC3HCDRXX:1:2103:19416:19429
CACGCACC
+
FFFFFFFF
@A00769:11:HC3HCDRXX:1:2103:12753:19445
CACGCACC
+
FFFFFFFF
@A00769:11:HC3HCDRXX:1:2103:4336:19523
CACGCACC
+
FFFFFFFF
@A00769:11:HC3HCDRXX:1:2103:29143:19617
CACGCACC
+
FFFFFFFF
@A00769:11:HC3HCDRXX:1:2103:13042:19633
CACGCACC
+
FFFFFFFF
@A00769:11:HC3HCDRXX:1:2103:23963:19664
CACGCACC
+
FFFFFFFF
@A00769:11:HC3HCDRXX:1:2103:15872:19774
CACGCACC
+
FFFFFFFF
@A00769:11:HC3HCDRXX:1:2103:15528:19836
CACGCACC
+
FFFFFFFF
@A00769:11:HC3HCDRXX:1:2103:25346:19836
CACGCACC
+
FFFFFFFF
@A00769:11:HC3HCDRXX:1:2103:28185:19993
CACGCACC
+
FFFFFFFF
@A00769:11:HC3HCDRXX:1:2103:19280:20134
CACGCACC
+
FFFFFFFF
@A00769:11:HC3HCDRXX:1:2103:6867:20149
CACGCACC
+
FFFFFF:F
@A00769:11:HC3HCDRXX:1:2103:17463:20212
CACGCACC
+
FFFFFFFF
@A00769:11:HC3HCDRXX:1:2103:30174:20212
CACGCACC
+
FFFFFFFF
@A00769:11:HC3HCDRXX:1:2103:24379:20259
CACGCACC
+
FFFFFFFF
@A00769:11:HC3HCDRXX:1:2103:20085:20275
CACGCACC
+
FFFFFFFF
@A00769:11:HC3HCDRXX:1:2103:16396:20337
CACGCACC
+
FFFFFFFF
@A00769:11:HC3HCDRXX:1:2103:23818:20384
CACGCACC
+
FFFFFFFF
@A00769:11:HC3HCDRXX:1:2103:12915:20415
CACGCACC
+
FFFFFF:F
@A00769:11:HC3HCDRXX:1:2103:3577:20462
CACGCACC
+
FFFFFFFF
@A00769:11:HC3HCDRXX:1:2103:2736:20572
CACGCACC
+
FFFFFFFF
@A00769:11:HC3HCDRXX:1:2103:23176:20588
CACGCACC
+
FFFFFFFF
@A00769:11:HC3HCDRXX:1:2103:25907:20588
CACGCACC
+
FFFFFFFF
@A00769:11:HC3HCDRXX:1:2103:24921:20603
CACGCACC
+
FFFFFFFF
@A00769:11:HC3HCDRXX:1:2103:25120:20603
CACGCACC
+
:FFFFFFF
@A00769:11:HC3HCDRXX:1:2103:28953:20603
CACGCACC
+
FFFFFFFF
@A00769:11:HC3HCDRXX:1:2103:8250:20666
CACGCACC
+
F:FFFFFF
@A00769:11:HC3HCDRXX:1:2103:29758:20713
CACGCACC
+
FFFFFFFF
@A00769:11:HC3HCDRXX:1:2103:32253:20744
CACGCACC
+
FFFFFFFF
@A00769:11:HC3HCDRXX:1:2103:23637:20760
CACGCACC
+
FFFFFFFF
@A00769:11:HC3HCDRXX:1:2103:7572:20807
CACGCACC
+
FFFFFFFF
@A00769:11:HC3HCDRXX:1:2103:10303:20964
CACGCACC
+
FFFFF,FF
@A00769:11:HC3HCDRXX:1:2103:32099:21010
CACGCACC
+
FFFFFFFF
@A00769:11:HC3HCDRXX:1:2103:13946:21073
CACGCACC
+
FFFFFFFF
@A00769:11:HC3HCDRXX:1:2103:17219:21104
CACGCACC
+
FFFFFFFF
@A00769:11:HC3HCDRXX:1:2103:7292:21136
CACGCACC
+
F,FFFF:F
@A00769:11:HC3HCDRXX:1:2103:25898:21198
CACGCACC
+
FFFFFFFF
@A00769:11:HC3HCDRXX:1:2103:15700:21324
CACGCACC
+
FFFFFFFF
@A00769:11:HC3HCDRXX:1:2103:30409:21339
CACGCACC
+
FFFFFFFF
@A00769:11:HC3HCDRXX:1:2103:13150:21355
CACGCACC
+
FFFFFFFF
@A00769:11:HC3HCDRXX:1:2103:30707:21355
CACGCACC
+
FFFFFFFF
@A00769:11:HC3HCDRXX:1:2103:23402:21386
CACGCACC
+
FFFFFFFF
@A00769:11:HC3HCDRXX:1:2103:7166:21418
CACGCACC
+
FFFFFFFF
@A00769:11:HC3HCDRXX:1:2103:29622:21480
CACGCACC
+
FFFFFFFF
@A00769:11:HC3HCDRXX:1:2103:30138:21559
CACGCACC
+
FFFFFFFF
@A00769:11:HC3HCDRXX:1:2103:8712:21590
CACGCACC
+
FFFFFFFF
@A00769:11:HC3HCDRXX:1:2103:7835:21731
CACGCACC
+
FFFFFFFF
@A00769:11:HC3HCDRXX:1:2103:29008:21731
CACGCACC
+
FFFFFFFF
@A00769:11:HC3HCDRXX:1:2103:9878:21793
CACGCACC
+
FFFFFFFF
@A00769:11:HC3HCDRXX:1:2103:27489:21793
CACGCACC
+
FFFFFFFF
@A00769:11:HC3HCDRXX:1:2103:30996:21793
CACGCACC
+
F:FFFFFF
@A00769:11:HC3HCDRXX:1:2103:27724:21887
CACGCACC
+
FFFFFFFF
@A00769:11:HC3HCDRXX:1:2103:22670:21903
CACGCACC
+
FFFFFFFF
@A00769:11:HC3HCDRXX:1:2103:22670:21966
CACGCACC
+
FFFFFFFF
@A00769:11:HC3HCDRXX:1:2103:30047:21966
CACGCACC
+
FFFFFFFF
@A00769:11:HC3HCDRXX:1:2103:5665:22075
CACGCACC
+
FFFFFFFF
@A00769:11:HC3HCDRXX:1:2103:28203:22122
CACGCACC
+
FFFFFFFF
@A00769:11:HC3HCDRXX:1:2103:16984:22138
CACGCACC
+
FFFFFFFF
@A00769:11:HC3HCDRXX:1:2103:6903:22185
CACGCACC
+
FF,FFFFF
@A00769:11:HC3HCDRXX:1:2103:18168:22279
CACGCACC
+
FFFFFFFF
@A00769:11:HC3HCDRXX:1:2103:30138:22279
CACGCACC
+
FFFFFFFF
@A00769:11:HC3HCDRXX:1:2103:15429:22294
CACGCACC
+
FFFFFFFF
@A00769:11:HC3HCDRXX:1:2103:29125:22341
CACGCACC
+
FFFFFFFF
@A00769:11:HC3HCDRXX:1:2103:1081:22435
CACGCACC
+
FFFFFFFF
@A00769:11:HC3HCDRXX:1:2103:14317:22435
CACGCACC
+
FFFFFFFF
@A00769:11:HC3HCDRXX:1:2103:24135:22498
CACGCACC
+
FFFFFFFF
@A00769:11:HC3HCDRXX:1:2103:13458:22576
CACGCACC
+
FFFFFFFF
@A00769:11:HC3HCDRXX:1:2103:6027:22608
CACGCACC
+
FFFFFFFF
@A00769:11:HC3HCDRXX:1:2103:1570:22623
CACGCACC
+
FFFFFFFF
@A00769:11:HC3HCDRXX:1:2103:19859:22764
CACGCACC
+
FFFFFFFF
@A00769:11:HC3HCDRXX:1:2103:17228:22842
CACGCACC
+
FFFFFFFF
@A00769:11:HC3HCDRXX:1:2103:1958:22921
CACGCACC
+
FFFFFFFF
@A00769:11:HC3HCDRXX:1:2103:24035:22921
CACGCACC
+
FFFFFFFF
@A00769:11:HC3HCDRXX:1:2103:32407:23015
CACGCACC
+
FFFFFFFF
@A00769:11:HC3HCDRXX:1:2103:27199:23046
CACGCACC
+
FFFFFFFF
@A00769:11:HC3HCDRXX:1:2103:28510:23093
CACGCACC
+
FFFFFFFF
@A00769:11:HC3HCDRXX:1:2103:9787:23109
CACGCACC
+
FFFFFFFF
@A00769:11:HC3HCDRXX:1:2103:15248:23109
CACGCACC
+
FFFFFFFF
@A00769:11:HC3HCDRXX:1:2103:13901:23124
CACGCACC
+
FFFFFFFF
@A00769:11:HC3HCDRXX:1:2103:21007:23124
CACGCACC
+
FFFFF:FF
@A00769:11:HC3HCDRXX:1:2103:17671:23171
CACGCACC
+
FFFFFFFF
@A00769:11:HC3HCDRXX:1:2103:15582:23437
CACGCACC
+
FFFFFFFF
@A00769:11:HC3HCDRXX:1:2103:5150:23469
CACGCACC
+
FFFFFFFF
@A00769:11:HC3HCDRXX:1:2103:2519:23484
CACGCACC
+
FFFFFFFF
@A00769:11:HC3HCDRXX:1:2103:6515:23484
CACGCACC
+
FFFFFFF,
@A00769:11:HC3HCDRXX:1:2103:9182:23500
CACGCACC
+
FFFFFFFF
@A00769:11:HC3HCDRXX:1:2103:11270:23516
CACGCACC
+
FFFFFFFF
@A00769:11:HC3HCDRXX:1:2103:10963:23703
CACGCACC
+
FFFFFFFF
@A00769:11:HC3HCDRXX:1:2103:15356:23703
CACGCACC
+
FFFFFFFF
@A00769:11:HC3HCDRXX:1:2103:24198:23703
CACGCACC
+
FFFFFFFF
@A00769:11:HC3HCDRXX:1:2103:32280:23703
CACGCACC
+
FFFFFFFF
@A00769:11:HC3HCDRXX:1:2103:20103:23719
CACGCACC
+
FFFFFFFF
@A00769:11:HC3HCDRXX:1:2103:26142:23719
CACGCACC
+
FFFFFFFF
@A00769:11:HC3HCDRXX:1:2103:8106:23735
CACGCACC
+
FFFFFFFF
@A00769:11:HC3HCDRXX:1:2103:14705:23766
CACGCACC
+
FFFFFFFF
@A00769:11:HC3HCDRXX:1:2103:19009:23766
CACGCACC
+
FFFFFFFF
@A00769:11:HC3HCDRXX:1:2103:1895:23813
CACGCACC
+
FFFFFFFF
@A00769:11:HC3HCDRXX:1:2103:23185:23860
CACGCACC
+
FFFFFFFF
@A00769:11:HC3HCDRXX:1:2103:14796:23891
CACGCACC
+
FFFFFFFF
@A00769:11:HC3HCDRXX:1:2103:4246:23938
CACGCACC
+
FFFFFFF:
@A00769:11:HC3HCDRXX:1:2103:8151:23970
CACGCACC
+
FFFFFFFF
@A00769:11:HC3HCDRXX:1:2103:10068:23970
CACGCACC
+
FFFFFFFF
@A00769:11:HC3HCDRXX:1:2103:10972:24001
CACGCACC
+
FFFFFFFF
@A00769:11:HC3HCDRXX:1:2103:28366:24001
CACGCACC
+
FFFFFFFF
@A00769:11:HC3HCDRXX:1:2103:15058:24032
CACGCACC
+
FFFFFFFF
@A00769:11:HC3HCDRXX:1:2103:24487:24111
CACGCACC
+
FFFFFFFF
@A00769:11:HC3HCDRXX:1:2103:10520:24158
CACGCACC
+
FFFFFFFF
@A00769:11:HC3HCDRXX:1:2103:9525:24283
CACGCACC
+
FFFFFFFF
@A00769:11:HC3HCDRXX:1:2103:16378:24283
CACGCACC
+
FFFFFFFF
@A00769:11:HC3HCDRXX:1:2103:22733:24298
CACGCACC
+
FFFFFFFF
@A00769:11:HC3HCDRXX:1:2103:15058:24314
CACGCACC
+
FFFFFFFF
@A00769:11:HC3HCDRXX:1:2103:10890:24361
CACGCACC
+
FFFFFFFF
@A00769:11:HC3HCDRXX:1:2103:25292:24377
CACGCACC
+
FFFFFFFF
@A00769:11:HC3HCDRXX:1:2103:24261:24408
CACGCACC
+
FFFFFFFF
@A00769:11:HC3HCDRXX:1:2103:5656:24439
CACGCACC
+
FFFFFFFF
@A00769:11:HC3HCDRXX:1:2103:32714:24706
CACGCACC
+
FFFFFFFF
@A00769:11:HC3HCDRXX:1:2103:14986:24784
CACGCACC
+
FFFFFFFF
@A00769:11:HC3HCDRXX:1:2103:12093:24815
CACGCACC
+
FFFFFFFF
@A00769:11:HC3HCDRXX:1:2103:29234:24815
CACGCACC
+
FFFFFFFF
@A00769:11:HC3HCDRXX:1:2103:26594:24846
CACGCACC
+
FFFFFFFF
@A00769:11:HC3HCDRXX:1:2103:31168:24878
CACGCACC
+
FFFFFFFF
@A00769:11:HC3HCDRXX:1:2103:25021:24909
CACGCACC
+
FFFFFFFF
@A00769:11:HC3HCDRXX:1:2103:5701:24925
CACGCACC
+
FFFFFFFF
@A00769:11:HC3HCDRXX:1:2103:23873:24956
CACGCACC
+
FFFFFFFF
@A00769:11:HC3HCDRXX:1:2103:11071:25050
CACGCACC
+
FFFFFFFF
@A00769:11:HC3HCDRXX:1:2103:18765:25066
CACGCACC
+
FFFFFFFF
@A00769:11:HC3HCDRXX:1:2103:3748:25269
CACGCACC
+
FFFFFFFF
@A00769:11:HC3HCDRXX:1:2103:21504:25269
CACGCACC
+
FFFFFFFF
@A00769:11:HC3HCDRXX:1:2103:32398:25316
CACGCACC
+
FFFFFFFF
@A00769:11:HC3HCDRXX:1:2103:3025:25332
CACGCACC
+
FFFFFFFF
@A00769:11:HC3HCDRXX:1:2103:32190:25394
CACGCACC
+
FFFFFFFF
@A00769:11:HC3HCDRXX:1:2103:29722:25441
CACGCACC
+
FFFFFFFF
@A00769:11:HC3HCDRXX:1:2103:18683:25457
CACGCACC
+
FFFFFFFF
@A00769:11:HC3HCDRXX:1:2103:16034:25504
CACGCACC
+
FFFFFFFF
@A00769:11:HC3HCDRXX:1:2103:31078:25629
CACGCACC
+
FFFFFFFF
@A00769:11:HC3HCDRXX:1:2103:4372:25661
CACGCACC
+
FFFFFFFF
@A00769:11:HC3HCDRXX:1:2103:9634:25661
CACGCACC
+
,FFFFF,F
@A00769:11:HC3HCDRXX:1:2103:30807:25661
CACGCACC
+
FFFFFFFF
@A00769:11:HC3HCDRXX:1:2103:3667:25692
CACGCACC
+
FFFFFFFF
@A00769:11:HC3HCDRXX:1:2103:12400:25786
CACGCACC
+
FFFFFFFF
@A00769:11:HC3HCDRXX:1:2103:1669:25833
CACGCACC
+
FFFFFFFF
@A00769:11:HC3HCDRXX:1:2103:20799:25895
CACGCACC
+
FFFFFFFF
@A00769:11:HC3HCDRXX:1:2103:4345:25927
CACGCACC
+
,FFFFF,,
@A00769:11:HC3HCDRXX:1:2103:31412:26052
CACGCACC
+
FFFFFFFF
@A00769:11:HC3HCDRXX:1:2103:23882:26099
CACGCACC
+
FFFFFFFF
@A00769:11:HC3HCDRXX:1:2103:19000:26193
CACGCACC
+
FFFFFFFF
@A00769:11:HC3HCDRXX:1:2103:25382:26193
CACGCACC
+
FFFFFFFF
@A00769:11:HC3HCDRXX:1:2103:4833:26209
CACGCACC
+
FFF:FFFF
@A00769:11:HC3HCDRXX:1:2103:26675:26209
CACGCACC
+
FFFFFFFF
@A00769:11:HC3HCDRXX:1:2103:25373:26240
CACGCACC
+
FFFFFFFF
@A00769:11:HC3HCDRXX:1:2103:22182:26287
CACGCACC
+
FFFFFFFF
@A00769:11:HC3HCDRXX:1:2103:23954:26287
CACGCACC
+
FFFFFFFF
@A00769:11:HC3HCDRXX:1:2103:30092:26303
CACGCACC
+
FFFFFFFF
@A00769:11:HC3HCDRXX:1:2103:3477:26334
CACGCACC
+
FFFFFFFF
@A00769:11:HC3HCDRXX:1:2103:17318:26475
CACGCACC
+
FFFFFFFF
@A00769:11:HC3HCDRXX:1:2103:16278:26490
CACGCACC
+
FFFFFFFF
@A00769:11:HC3HCDRXX:1:2103:18059:26663
CACGCACC
+
FFFFFFFF
@A00769:11:HC3HCDRXX:1:2103:6099:26710
CACGCACC
+
FFFFFFFF
@A00769:11:HC3HCDRXX:1:2103:17815:26710
CACGCACC
+
FFFFFFFF
@A00769:11:HC3HCDRXX:1:2103:13810:26757
CACGCACC
+
FFFFFFFF
@A00769:11:HC3HCDRXX:1:2103:1316:26819
CACGCACC
+
FFFFFFFF
@A00769:11:HC3HCDRXX:1:2103:6470:26819
CACGCACC
+
FFF,FFFF
@A00769:11:HC3HCDRXX:1:2103:17761:26866
CACGCACC
+
FFFFFFFF
@A00769:11:HC3HCDRXX:1:2103:9471:26882
CACGCACC
+
FFFFFFFF
@A00769:11:HC3HCDRXX:1:2103:23140:26882
CACGCACC
+
FFFFFFFF
@A00769:11:HC3HCDRXX:1:2103:19714:26897
CACGCACC
+
FFFFFFFF
@A00769:11:HC3HCDRXX:1:2103:12283:26929
CACGCACC
+
FFFFFFFF
@A00769:11:HC3HCDRXX:1:2103:2645:26960
CACGCACC
+
FFFFFFFF
@A00769:11:HC3HCDRXX:1:2103:32570:26991
CACGCACC
+
FFFFFFFF
@A00769:11:HC3HCDRXX:1:2103:11731:27101
CACGCACC
+
FFFFFFFF
@A00769:11:HC3HCDRXX:1:2103:1994:27117
CACGCACC
+
FFFFFFFF
@A00769:11:HC3HCDRXX:1:2103:14217:27117
CACGCACC
+
FFFFFFFF
@A00769:11:HC3HCDRXX:1:2103:20148:27179
CACGCACC
+
FFFFFFFF
@A00769:11:HC3HCDRXX:1:2103:20898:27226
CACGCACC
+
FFFFFFFF
@A00769:11:HC3HCDRXX:1:2103:15781:27289
CACGCACC
+
FF,FFFF:
@A00769:11:HC3HCDRXX:1:2103:23493:27367
CACGCACC
+
FFFFFFFF
@A00769:11:HC3HCDRXX:1:2103:29749:27461
CACGCACC
+
FFFFFFFF
@A00769:11:HC3HCDRXX:1:2103:18792:27492
CACGCACC
+
FFFFFFFF
@A00769:11:HC3HCDRXX:1:2103:18728:27571
CACGCACC
+
FFFFFFFF
@A00769:11:HC3HCDRXX:1:2103:8097:27665
CACGCACC
+
FFFFFFFF
@A00769:11:HC3HCDRXX:1:2103:1524:27680
CACGCACC
+
FFFFFFFF
@A00769:11:HC3HCDRXX:1:2103:21233:27712
CACGCACC
+
FFFFFFFF
@A00769:11:HC3HCDRXX:1:2103:14118:27759
CACGCACC
+
FFFFFFFF
@A00769:11:HC3HCDRXX:1:2103:24930:27790
CACGCACC
+
FFFFFFFF
@A00769:11:HC3HCDRXX:1:2103:8486:28025
CACGCACC
+
FFFFFFFF
@A00769:11:HC3HCDRXX:1:2103:5014:28119
CACGCACC
+
FFFFFFFF
@A00769:11:HC3HCDRXX:1:2103:4010:28134
CACGCACC
+
FFFFFFFF
@A00769:11:HC3HCDRXX:1:2103:22724:28166
CACGCACC
+
FFFFFFFF
@A00769:11:HC3HCDRXX:1:2103:17598:28307
CACGCACC
+
FFFFFFFF
@A00769:11:HC3HCDRXX:1:2103:27055:28307
CACGCACC
+
FFFFFFFF
@A00769:11:HC3HCDRXX:1:2103:3920:28322
CACGCACC
+
FFFFFFFF
@A00769:11:HC3HCDRXX:1:2103:13937:28416
CACGCACC
+
FFFFFFFF
@A00769:11:HC3HCDRXX:1:2103:1741:28432
CACGCACC
+
FFFFFFFF
@A00769:11:HC3HCDRXX:1:2103:13991:28479
CACGCACC
+
FFFFFFFF
@A00769:11:HC3HCDRXX:1:2103:26124:28479
CACGCACC
+
FFFFFFFF
@A00769:11:HC3HCDRXX:1:2103:27715:28573
CACGCACC
+
FFFFFFFF
@A00769:11:HC3HCDRXX:1:2103:17418:28620
CACGCACC
+
FFFFFFFF
@A00769:11:HC3HCDRXX:1:2103:22083:28620
CACGCACC
+
FFFFFFFF
@A00769:11:HC3HCDRXX:1:2103:32344:28761
CACGCACC
+
FFFFFFFF
@A00769:11:HC3HCDRXX:1:2103:4634:28839
CACGCACC
+
FFFFFFFF
@A00769:11:HC3HCDRXX:1:2103:10321:28855
CACGCACC
+
FFFFFFFF
@A00769:11:HC3HCDRXX:1:2103:23194:28855
CACGCACC
+
FFFFFFFF
@A00769:11:HC3HCDRXX:1:2103:7554:28886
CACGCACC
+
FFFFFFFF
@A00769:11:HC3HCDRXX:1:2103:32633:28917
CACGCACC
+
FFFFFFFF
@A00769:11:HC3HCDRXX:1:2103:17517:28980
CACGCACC
+
FFFFFFFF
@A00769:11:HC3HCDRXX:1:2103:2094:29042
CACGCACC
+
FFFFFFFF
@A00769:11:HC3HCDRXX:1:2103:11939:29058
CACGCACC
+
FFFFFFFF
@A00769:11:HC3HCDRXX:1:2103:1985:29074
CACGCACC
+
FFFFFFFF
@A00769:11:HC3HCDRXX:1:2103:2736:29089
CACGCACC
+
FFFFFFFF
@A00769:11:HC3HCDRXX:1:2103:11171:29136
CACGCACC
+
FFFFFFFF
@A00769:11:HC3HCDRXX:1:2103:5348:29199
CACGCACC
+
FFFFFFFF
@A00769:11:HC3HCDRXX:1:2103:26359:29199
CACGCACC
+
FFFFFFFF
@A00769:11:HC3HCDRXX:1:2103:2049:29215
CACGCACC
+
FFFFFFFF
@A00769:11:HC3HCDRXX:1:2103:2663:29246
CACGCACC
+
FFFFFFFF
@A00769:11:HC3HCDRXX:1:2103:14452:29309
CACGCACC
+
,FFFFFFF
@A00769:11:HC3HCDRXX:1:2103:22987:29528
CACGCACC
+
FFFFFFFF
@A00769:11:HC3HCDRXX:1:2103:6117:29559
CACGCACC
+
FFFFFFFF
@A00769:11:HC3HCDRXX:1:2103:18674:29575
CACGCACC
+
FFFFFFFF
@A00769:11:HC3HCDRXX:1:2103:25907:29606
CACGCACC
+
FF,FFFFF
@A00769:11:HC3HCDRXX:1:2103:17517:29637
CACGCACC
+
FFFFFFFF
@A00769:11:HC3HCDRXX:1:2103:18765:29700
CACGCACC
+
FFFFFFFF
@A00769:11:HC3HCDRXX:1:2103:21097:29731
CACGCACC
+
FFFFFFFF
@A00769:11:HC3HCDRXX:1:2103:17056:29747
CACGCACC
+
FFFFFFFF
@A00769:11:HC3HCDRXX:1:2103:12038:29763
CACGCACC
+
FFFFFFFF
@A00769:11:HC3HCDRXX:1:2103:4906:29810
CACGCACC
+
FFFFFFFF
@A00769:11:HC3HCDRXX:1:2103:22824:29904
CACGCACC
+
FFFFFFFF
@A00769:11:HC3HCDRXX:1:2103:2989:29997
CACGCACC
+
FFFFFFFF
@A00769:11:HC3HCDRXX:1:2103:22263:29997
CACGCACC
+
FFFFFFFF
@A00769:11:HC3HCDRXX:1:2103:7654:30029
CACGCACC
+
FFFFFFFF
@A00769:11:HC3HCDRXX:1:2103:10203:30029
CACGCACC
+
FFFFFFFF
@A00769:11:HC3HCDRXX:1:2103:19208:30060
CACGCACC
+
FFFFFFFF
@A00769:11:HC3HCDRXX:1:2103:27046:30076
CACGCACC
+
FFFFFFFF
@A00769:11:HC3HCDRXX:1:2103:23836:30091
CACGCACC
+
FFF:FFF:
@A00769:11:HC3HCDRXX:1:2103:25373:30091
CACGCACC
+
:FF:FFFF
@A00769:11:HC3HCDRXX:1:2103:20582:30217
CACGCACC
+
FFFFFFFF
@A00769:11:HC3HCDRXX:1:2103:8739:30248
CACGCACC
+
FFFFFFFF
@A00769:11:HC3HCDRXX:1:2103:25120:30311
CACGCACC
+
FFFFFFFF
@A00769:11:HC3HCDRXX:1:2103:18982:30358
CACGCACC
+
FFFFFFFF
@A00769:11:HC3HCDRXX:1:2103:27525:30405
CACGCACC
+
FFFFFFFF
@A00769:11:HC3HCDRXX:1:2103:1425:30483
CACGCACC
+
FFFFFFFF
@A00769:11:HC3HCDRXX:1:2103:6596:30545
CACGCACC
+
FFFFFFFF
@A00769:11:HC3HCDRXX:1:2103:8052:30561
CACGCACC
+
,FF,F:,F
@A00769:11:HC3HCDRXX:1:2103:27633:30561
CACGCACC
+
FFFFFFFF
@A00769:11:HC3HCDRXX:1:2103:9706:30577
CACGCACC
+
FFFFFFFF
@A00769:11:HC3HCDRXX:1:2103:22905:30577
CACGCACC
+
FFFFFFFF
@A00769:11:HC3HCDRXX:1:2103:11496:30702
CACGCACC
+
FFFFFFFF
@A00769:11:HC3HCDRXX:1:2103:1922:30749
CACGCACC
+
FFFFFFFF
@A00769:11:HC3HCDRXX:1:2103:3685:30765
CACGCACC
+
FFFFFFFF
@A00769:11:HC3HCDRXX:1:2103:15700:30780
CACGCACC
+
FFFFFFFF
@A00769:11:HC3HCDRXX:1:2103:18719:30812
CACGCACC
+
FFFFFFFF
@A00769:11:HC3HCDRXX:1:2103:19135:30906
CACGCACC
+
FFFFFFFF
@A00769:11:HC3HCDRXX:1:2103:29188:30937
CACGCACC
+
FFFFFFFF
@A00769:11:HC3HCDRXX:1:2103:17951:30984
CACGCACC
+
FF,F:FF,
@A00769:11:HC3HCDRXX:1:2103:15573:31000
CACGCACC
+
FFFFFFFF
@A00769:11:HC3HCDRXX:1:2103:4472:31125
CACGCACC
+
FFFFFFFF
@A00769:11:HC3HCDRXX:1:2103:3676:31219
CACGCACC
+
FFFFFFFF
@A00769:11:HC3HCDRXX:1:2103:21938:31219
CACGCACC
+
FFFFFFFF
@A00769:11:HC3HCDRXX:1:2103:26738:31234
CACGCACC
+
FFFFFFFF
@A00769:11:HC3HCDRXX:1:2103:5267:31250
CACGCACC
+
FFFFFFFF
@A00769:11:HC3HCDRXX:1:2103:5348:31391
CACGCACC
+
FFFFFFFF
@A00769:11:HC3HCDRXX:1:2103:4896:31422
CACGCACC
+
FFFFFFFF
@A00769:11:HC3HCDRXX:1:2103:25256:31422
CACGCACC
+
FFFFFFFF
@A00769:11:HC3HCDRXX:1:2103:5484:31532
CACGCACC
+
FFFFFFFF
@A00769:11:HC3HCDRXX:1:2103:31873:31548
CACGCACC
+
FFFFFFFF
@A00769:11:HC3HCDRXX:1:2103:24650:31563
CACGCACC
+
FFFFFFFF
@A00769:11:HC3HCDRXX:1:2103:17381:31720
CACGCACC
+
FFF:FFFF
@A00769:11:HC3HCDRXX:1:2103:21558:31782
CACGCACC
+
FFFFFFFF
@A00769:11:HC3HCDRXX:1:2103:6198:31798
CACGCACC
+
FFFFFFFF
@A00769:11:HC3HCDRXX:1:2103:31150:31798
CACGCACC
+
FFFFFFFF
@A00769:11:HC3HCDRXX:1:2103:1723:31814
CACGCACC
+
FFFFFFFF
@A00769:11:HC3HCDRXX:1:2103:15094:31829
CACGCACC
+
FFFFFFFF
@A00769:11:HC3HCDRXX:1:2103:32750:31908
CACGCACC
+
FFFFFFFF
@A00769:11:HC3HCDRXX:1:2103:5584:32080
CACGCACC
+
FFFFFFFF
@A00769:11:HC3HCDRXX:1:2103:24189:32080
CACGCACC
+
FFFFFFFF
@A00769:11:HC3HCDRXX:1:2103:20853:32158
CACGCACC
+
FFFFFFFF
@A00769:11:HC3HCDRXX:1:2103:32723:32174
CACGCACC
+
FFFFFFFF
@A00769:11:HC3HCDRXX:1:2103:8377:32189
CACGCACC
+
FFFFFFFF
@A00769:11:HC3HCDRXX:1:2103:5376:32315
CACGCACC
+
FFFFFFFF
@A00769:11:HC3HCDRXX:1:2103:21766:32362
CACGCACC
+
FFF:F:FF
@A00769:11:HC3HCDRXX:1:2103:22381:32424
CACGCACC
+
FFFFFFFF
@A00769:11:HC3HCDRXX:1:2103:3658:32440
CACGCACC
+
FFFFFFFF
@A00769:11:HC3HCDRXX:1:2103:6352:32440
CACGCACC
+
FFFFFFFF
@A00769:11:HC3HCDRXX:1:2103:17020:32440
CACGCACC
+
FFFFFFFF
@A00769:11:HC3HCDRXX:1:2103:5828:32565
CACGCACC
+
FFFFFFFF
@A00769:11:HC3HCDRXX:1:2103:32814:32706
CACGCACC
+
FFFFFFFF
@A00769:11:HC3HCDRXX:1:2103:6415:32737
CACGCACC
+
FFFFFFFF
@A00769:11:HC3HCDRXX:1:2103:18132:32831
CACGCACC
+
FFFFFFFF
@A00769:11:HC3HCDRXX:1:2103:4435:32878
CACGCACC
+
FFFFFFFF
@A00769:11:HC3HCDRXX:1:2103:6605:33098
CACGCACC
+
FFFFFFFF
@A00769:11:HC3HCDRXX:1:2103:19009:33129
CACGCACC
+
FFFFFFFF
@A00769:11:HC3HCDRXX:1:2103:24975:33129
CACGCACC
+
FFFFFFFF
@A00769:11:HC3HCDRXX:1:2103:5864:33160
CACGCACC
+
FFFFFFFF
@A00769:11:HC3HCDRXX:1:2103:1994:33191
CACGCACC
+
FFFFFFFF
@A00769:11:HC3HCDRXX:1:2103:17562:33317
CACGCACC
+
FFFFFFFF
@A00769:11:HC3HCDRXX:1:2103:24460:33332
CACGCACC
+
FFFFFFFF
@A00769:11:HC3HCDRXX:1:2103:5032:33442
CACGCACC
+
FFFFFFFF
@A00769:11:HC3HCDRXX:1:2103:25536:33473
CACGCACC
+
FFFFFFFF
@A00769:11:HC3HCDRXX:1:2103:21667:33505
CACGCACC
+
FFFFFFFF
@A00769:11:HC3HCDRXX:1:2103:3821:33536
CACGCACC
+
FFFFFFFF
@A00769:11:HC3HCDRXX:1:2103:8205:33583
CACGCACC
+
FFFFFFFF
@A00769:11:HC3HCDRXX:1:2103:17020:33599
CACGCACC
+
FFFFFFFF
@A00769:11:HC3HCDRXX:1:2103:28131:33646
CACGCACC
+
FFFFFFFF
@A00769:11:HC3HCDRXX:1:2103:20853:33724
CACGCACC
+
FFFFFFFF
@A00769:11:HC3HCDRXX:1:2103:25247:33755
CACGCACC
+
FFFFFFFF
@A00769:11:HC3HCDRXX:1:2103:3757:33771
CACGCACC
+
FFF,FF,:
@A00769:11:HC3HCDRXX:1:2103:20989:33771
CACGCACC
+
FFFFFFFF
@A00769:11:HC3HCDRXX:1:2103:5457:33802
CACGCACC
+
FFFFFFFF
@A00769:11:HC3HCDRXX:1:2103:25961:33865
CACGCACC
+
FFFFFFFF
@A00769:11:HC3HCDRXX:1:2103:25816:33896
CACGCACC
+
FFFFFFFF
@A00769:11:HC3HCDRXX:1:2103:10493:33912
CACGCACC
+
FFFFFFFF
@A00769:11:HC3HCDRXX:1:2103:10908:33943
CACGCACC
+
FFFF:F:F
@A00769:11:HC3HCDRXX:1:2103:20636:33943
CACGCACC
+
FFFFFFFF
@A00769:11:HC3HCDRXX:1:2103:26747:34068
CACGCACC
+
FFFFFFFF
@A00769:11:HC3HCDRXX:1:2103:17038:34100
CACGCACC
+
FF,FFFF:
@A00769:11:HC3HCDRXX:1:2103:8422:34115
CACGCACC
+
FFFF:FFF
@A00769:11:HC3HCDRXX:1:2103:3667:34460
CACGCACC
+
FFFFFFFF
@A00769:11:HC3HCDRXX:1:2103:9932:34569
CACGCACC
+
FFFFFFFF
@A00769:11:HC3HCDRXX:1:2103:20157:34679
CACGCACC
+
:FF:FFFF
@A00769:11:HC3HCDRXX:1:2103:3332:34695
CACGCACC
+
FFFFFFFF
@A00769:11:HC3HCDRXX:1:2103:11143:34788
CACGCACC
+
FFFFFFFF
@A00769:11:HC3HCDRXX:1:2103:12825:34851
CACGCACC
+
FFFFFFFF
@A00769:11:HC3HCDRXX:1:2103:29071:34867
CACGCACC
+
FFFFFFFF
@A00769:11:HC3HCDRXX:1:2103:13006:34914
CACGCACC
+
FFFFFFFF
@A00769:11:HC3HCDRXX:1:2103:12563:34992
CACGCACC
+
FFFFFFFF
@A00769:11:HC3HCDRXX:1:2103:8992:35008
CACGCACC
+
FFFFFFFF
@A00769:11:HC3HCDRXX:1:2103:22218:35023
CACGCACC
+
FFFFFFFF
@A00769:11:HC3HCDRXX:1:2103:31494:35086
CACGCACC
+
FFF:FFFF
@A00769:11:HC3HCDRXX:1:2103:7039:35102
CACGCACC
+
FFFFFFFF
@A00769:11:HC3HCDRXX:1:2103:12391:35258
CACGCACC
+
FFFFFFFF
@A00769:11:HC3HCDRXX:1:2103:28221:35462
CACGCACC
+
FFFFFFFF
@A00769:11:HC3HCDRXX:1:2103:25572:35509
CACGCACC
+
FFFFFFFF
@A00769:11:HC3HCDRXX:1:2103:8477:35556
CACGCACC
+
FFFFFFFF
@A00769:11:HC3HCDRXX:1:2103:24822:35744
CACGCACC
+
FFFFFFFF
@A00769:11:HC3HCDRXX:1:2103:21477:35900
CACGCACC
+
FFFFFFFF
@A00769:11:HC3HCDRXX:1:2103:12879:35916
CACGCACC
+
FFFFFFFF
@A00769:11:HC3HCDRXX:1:2103:30816:35978
CACGCACC
+
FFFFFFFF
@A00769:11:HC3HCDRXX:1:2103:32325:35994
CACGCACC
+
FFFFFFFF
@A00769:11:HC3HCDRXX:1:2103:15383:36025
CACGCACC
+
FFFFFFFF
@A00769:11:HC3HCDRXX:1:2103:15374:36041
CACGCACC
+
FFFFFFFF
@A00769:11:HC3HCDRXX:1:2103:8305:36072
CACGCACC
+
FFFFFFFF
@A00769:11:HC3HCDRXX:1:2103:15429:36072
CACGCACC
+
FFFFFFFF
@A00769:11:HC3HCDRXX:1:2103:28637:36088
CACGCACC
+
FFFFFFFF
@A00769:11:HC3HCDRXX:1:2103:11885:36104
CACGCACC
+
FFFFFFFF
@A00769:11:HC3HCDRXX:1:2103:8576:36135
CACGCACC
+
FFFFFFFF
@A00769:11:HC3HCDRXX:1:2103:28791:36135
CACGCACC
+
FFFFFFFF
@A00769:11:HC3HCDRXX:1:2103:24985:36182
CACGCACC
+
FFFFFFFF
@A00769:11:HC3HCDRXX:1:2103:13838:36354
CACGCACC
+
FFFFFFFF
@A00769:11:HC3HCDRXX:1:2103:14018:36448
CACGCACC
+
FFFFFFFF
@A00769:11:HC3HCDRXX:1:2103:12011:36479
CACGCACC
+
FFFFFFFF
@A00769:11:HC3HCDRXX:1:2103:25482:36542
CACGCACC
+
FF:FFFFF
@A00769:11:HC3HCDRXX:1:2103:14805:36620
CACGCACC
+
FFFFF:FF
@A00769:11:HC3HCDRXX:1:2103:6162:36683
CACGCACC
+
FFFFFFFF
@A00769:11:HC3HCDRXX:1:2103:29143:36683
CACGCACC
+
FFFFFFFF
@A00769:11:HC3HCDRXX:1:2103:26675:36699
CACGCACC
+
FFFFFFFF
@A00769:11:HC3HCDRXX:1:2103:9824:36730
CACGCACC
+
FFFFFFFF
@A00769:11:HC3HCDRXX:1:2103:31693:36777
CACGCACC
+
FFFFFFFF
@A00769:11:HC3HCDRXX:1:2103:12029:36855
CACGCACC
+
FFFFFFFF
@A00769:11:HC3HCDRXX:1:2103:21178:36886
CACGCACC
+
F:FFFFFF
@A00769:11:HC3HCDRXX:1:2103:11641:36933
CACGCACC
+
FFFFFFFF
@A00769:11:HC3HCDRXX:1:2103:24930:36933
CACGCACC
+
FFFFFFFF
@A00769:11:HC3HCDRXX:1:2103:21621:37027
CACGCACC
+
FFFFFFFF
@A00769:11:HC3HCDRXX:1:2104:21133:1047
CACGCACC
+
FFFFFFFF
@A00769:11:HC3HCDRXX:1:2104:13955:1141
CACGCACC
+
FFFFFFFF
@A00769:11:HC3HCDRXX:1:2104:22544:1141
CACGCACC
+
FFFFFFFF
@A00769:11:HC3HCDRXX:1:2104:27317:1141
CACGCACC
+
FFFF,FF:
@A00769:11:HC3HCDRXX:1:2104:31412:1188
CACGCACC
+
FFFFFFFF
@A00769:11:HC3HCDRXX:1:2104:21423:1204
CACGCACC
+
FFFFFFFF
@A00769:11:HC3HCDRXX:1:2104:30915:1204
CACGCACC
+
FFFFFFFF
@A00769:11:HC3HCDRXX:1:2104:15465:1251
CACGCACC
+
FFFFFFFF
@A00769:11:HC3HCDRXX:1:2104:21142:1376
CACGCACC
+
FFFFFFFF
@A00769:11:HC3HCDRXX:1:2104:4463:1454
CACGCACC
+
FFFFFFFF
@A00769:11:HC3HCDRXX:1:2104:27263:1454
CACGCACC
+
FFFFFFFF
@A00769:11:HC3HCDRXX:1:2104:9498:1626
CACGCACC
+
FFFFFFFF
@A00769:11:HC3HCDRXX:1:2104:28709:1705
CACGCACC
+
FFFFFFFF
@A00769:11:HC3HCDRXX:1:2104:31765:1736
CACGCACC
+
FFFFFFFF
@A00769:11:HC3HCDRXX:1:2104:29225:1783
CACGCACC
+
FFFFFFFF
@A00769:11:HC3HCDRXX:1:2104:4336:1892
CACGCACC
+
FFFFFFFF
@A00769:11:HC3HCDRXX:1:2104:20401:2002
CACGCACC
+
FFFFFFFF
@A00769:11:HC3HCDRXX:1:2104:10954:2143
CACGCACC
+
FFFFFFFF
@A00769:11:HC3HCDRXX:1:2104:17300:2143
CACGCACC
+
FFFFFFFF
@A00769:11:HC3HCDRXX:1:2104:5891:2174
CACGCACC
+
FFFFFFFF
@A00769:11:HC3HCDRXX:1:2104:25039:2268
CACGCACC
+
FFFFFFFF
@A00769:11:HC3HCDRXX:1:2104:17400:2284
CACGCACC
+
FFFFFFFF
@A00769:11:HC3HCDRXX:1:2104:9127:2362
CACGCACC
+
FFFFFFFF
@A00769:11:HC3HCDRXX:1:2104:22625:2440
CACGCACC
+
FFFFFFFF
@A00769:11:HC3HCDRXX:1:2104:24596:2440
CACGCACC
+
FFFFFFFF
@A00769:11:HC3HCDRXX:1:2104:21314:2456
CACGCACC
+
FFFFFFFF
@A00769:11:HC3HCDRXX:1:2104:10095:2503
CACGCACC
+
FFFFFFFF
@A00769:11:HC3HCDRXX:1:2104:15112:2550
CACGCACC
+
FFFFFFFF
@A00769:11:HC3HCDRXX:1:2104:4969:2581
CACGCACC
+
FFFFFFFF
@A00769:11:HC3HCDRXX:1:2104:27407:2644
CACGCACC
+
FFFF:FFF
@A00769:11:HC3HCDRXX:1:2104:2880:2691
CACGCACC
+
FFFFF:FF
@A00769:11:HC3HCDRXX:1:2104:5945:2707
CACGCACC
+
FFFFFFFF
@A00769:11:HC3HCDRXX:1:2104:5999:2707
CACGCACC
+
FFFFFFFF
@A00769:11:HC3HCDRXX:1:2104:1551:2738
CACGCACC
+
FF,FFFFF
@A00769:11:HC3HCDRXX:1:2104:25048:2754
CACGCACC
+
FFFFFFFF
@A00769:11:HC3HCDRXX:1:2104:14208:2832
CACGCACC
+
FFFFFFFF
@A00769:11:HC3HCDRXX:1:2104:20076:2848
CACGCACC
+
FFF:FFFF
@A00769:11:HC3HCDRXX:1:2104:12943:2863
CACGCACC
+
FFFFFFFF
@A00769:11:HC3HCDRXX:1:2104:3974:2926
CACGCACC
+
FFFFFFFF
@A00769:11:HC3HCDRXX:1:2104:22471:3020
CACGCACC
+
FFFFFFFF
@A00769:11:HC3HCDRXX:1:2104:22462:3035
CACGCACC
+
FFFFFFFF
@A00769:11:HC3HCDRXX:1:2104:3061:3161
CACGCACC
+
FFFF:FFF
@A00769:11:HC3HCDRXX:1:2104:11623:3364
CACGCACC
+
FFFFFFFF
@A00769:11:HC3HCDRXX:1:2104:14299:3364
CACGCACC
+
,FF:,F,F
@A00769:11:HC3HCDRXX:1:2104:17508:3380
CACGCACC
+
:FFFFFFF
@A00769:11:HC3HCDRXX:1:2104:1606:3396
CACGCACC
+
FFFFFFFF
@A00769:11:HC3HCDRXX:1:2104:5294:3427
CACGCACC
+
FFFFFFFF
@A00769:11:HC3HCDRXX:1:2104:20708:3443
CACGCACC
+
FFFFFFFF
@A00769:11:HC3HCDRXX:1:2104:10728:3474
CACGCACC
+
FFFFFFFF
@A00769:11:HC3HCDRXX:1:2104:8549:3490
CACGCACC
+
FFFFFFFF
@A00769:11:HC3HCDRXX:1:2104:14516:3490
CACGCACC
+
FFFFFFFF
@A00769:11:HC3HCDRXX:1:2104:5638:3521
CACGCACC
+
FFFFFFFF
@A00769:11:HC3HCDRXX:1:2104:6596:3521
CACGCACC
+
FFF:,FFF
@A00769:11:HC3HCDRXX:1:2104:29939:3552
CACGCACC
+
FFFFFFFF
@A00769:11:HC3HCDRXX:1:2104:7283:3583
CACGCACC
+
FFFFFFFF
@A00769:11:HC3HCDRXX:1:2104:22914:3599
CACGCACC
+
FFFFFF:F
@A00769:11:HC3HCDRXX:1:2104:7509:3756
CACGCACC
+
FFFFFFFF
@A00769:11:HC3HCDRXX:1:2104:2862:3787
CACGCACC
+
FFFFFFFF
@A00769:11:HC3HCDRXX:1:2104:26937:3803
CACGCACC
+
FFFFFFFF
@A00769:11:HC3HCDRXX:1:2104:6162:3834
CACGCACC
+
FFFFFFFF
@A00769:11:HC3HCDRXX:1:2104:9552:3850
CACGCACC
+
FFFFFFFF
@A00769:11:HC3HCDRXX:1:2104:11505:3881
CACGCACC
+
FFFFFFFF
@A00769:11:HC3HCDRXX:1:2104:32651:3959
CACGCACC
+
FFFFFFFF
@A00769:11:HC3HCDRXX:1:2104:15537:4006
CACGCACC
+
FFFFFFFF
@A00769:11:HC3HCDRXX:1:2104:2266:4038
CACGCACC
+
FFFFFFFF
@A00769:11:HC3HCDRXX:1:2104:24216:4038
CACGCACC
+
FFFFFFFF
@A00769:11:HC3HCDRXX:1:2104:21522:4100
CACGCACC
+
FFFFFFFF
@A00769:11:HC3HCDRXX:1:2104:31602:4147
CACGCACC
+
FFFFFFFF
@A00769:11:HC3HCDRXX:1:2104:17228:4241
CACGCACC
+
FFFFFFFF
@A00769:11:HC3HCDRXX:1:2104:19253:4241
CACGCACC
+
FF:FFFFF
@A00769:11:HC3HCDRXX:1:2104:32524:4241
CACGCACC
+
FFFFFFFF
@A00769:11:HC3HCDRXX:1:2104:30861:4304
CACGCACC
+
FFFFFFFF
@A00769:11:HC3HCDRXX:1:2104:10710:4351
CACGCACC
+
FFFFFFFF
@A00769:11:HC3HCDRXX:1:2104:19081:4351
CACGCACC
+
FFFFFFFF
@A00769:11:HC3HCDRXX:1:2104:10212:4398
CACGCACC
+
:FFFF:FF
@A00769:11:HC3HCDRXX:1:2104:6560:4429
CACGCACC
+
FFFFFFFF
@A00769:11:HC3HCDRXX:1:2104:7609:4429
CACGCACC
+
FFFFFFFF
@A00769:11:HC3HCDRXX:1:2104:13431:4429
CACGCACC
+
FFFFFFFF
@A00769:11:HC3HCDRXX:1:2104:17553:4429
CACGCACC
+
FFFFFFFF
@A00769:11:HC3HCDRXX:1:2104:3884:4492
CACGCACC
+
FFFFFFFF
@A00769:11:HC3HCDRXX:1:2104:15926:4617
CACGCACC
+
FFFFFFFF
@A00769:11:HC3HCDRXX:1:2104:22914:4789
CACGCACC
+
FFFFFFFF
@A00769:11:HC3HCDRXX:1:2104:14299:4805
CACGCACC
+
FFFFFFFF
@A00769:11:HC3HCDRXX:1:2104:5873:4930
CACGCACC
+
FFFFFFFF
@A00769:11:HC3HCDRXX:1:2104:14588:4930
CACGCACC
+
FFFFFFFF
@A00769:11:HC3HCDRXX:1:2104:5276:4961
CACGCACC
+
FFFFFFFF
@A00769:11:HC3HCDRXX:1:2104:5095:4993
CACGCACC
+
FFFFFF:F
@A00769:11:HC3HCDRXX:1:2104:12780:5024
CACGCACC
+
FFFFFFFF
@A00769:11:HC3HCDRXX:1:2104:28167:5024
CACGCACC
+
FFFFFFFF
@A00769:11:HC3HCDRXX:1:2104:25635:5118
CACGCACC
+
FFFFFFFF
@A00769:11:HC3HCDRXX:1:2104:25256:5181
CACGCACC
+
FFFFFFFF
@A00769:11:HC3HCDRXX:1:2104:12491:5212
CACGCACC
+
FFFFFFFF
@A00769:11:HC3HCDRXX:1:2104:14181:5321
CACGCACC
+
FFFFFFFF
@A00769:11:HC3HCDRXX:1:2104:12102:5478
CACGCACC
+
FFFFFFFF
@A00769:11:HC3HCDRXX:1:2104:25789:5478
CACGCACC
+
FFFFFFFF
@A00769:11:HC3HCDRXX:1:2104:15754:5509
CACGCACC
+
FFFFFFFF
@A00769:11:HC3HCDRXX:1:2104:31213:5509
CACGCACC
+
FFFFFFFF
@A00769:11:HC3HCDRXX:1:2104:24885:5572
CACGCACC
+
FFFFFFFF
@A00769:11:HC3HCDRXX:1:2104:14931:5650
CACGCACC
+
FFFFFFFF
@A00769:11:HC3HCDRXX:1:2104:18276:5650
CACGCACC
+
FFFFFFFF
@A00769:11:HC3HCDRXX:1:2104:23176:5650
CACGCACC
+
FFFFFFFF
@A00769:11:HC3HCDRXX:1:2104:6750:5666
CACGCACC
+
FFFFFFFF
@A00769:11:HC3HCDRXX:1:2104:2374:5791
CACGCACC
+
FFF:FFF,
@A00769:11:HC3HCDRXX:1:2104:25382:5869
CACGCACC
+
FF::FFF:
@A00769:11:HC3HCDRXX:1:2104:32705:5869
CACGCACC
+
FFFFFFFF
@A00769:11:HC3HCDRXX:1:2104:32108:5901
CACGCACC
+
FFFFFFFF
@A00769:11:HC3HCDRXX:1:2104:25635:5995
CACGCACC
+
FFFFFFFF
@A00769:11:HC3HCDRXX:1:2104:6976:6026
CACGCACC
+
FF:F:F:,
@A00769:11:HC3HCDRXX:1:2104:14082:6057
CACGCACC
+
FFFFFFFF
@A00769:11:HC3HCDRXX:1:2104:13602:6104
CACGCACC
+
FFFFFFFF
@A00769:11:HC3HCDRXX:1:2104:9064:6230
CACGCACC
+
FFFFFFFF
@A00769:11:HC3HCDRXX:1:2104:10176:6277
CACGCACC
+
FFFFFFFF
@A00769:11:HC3HCDRXX:1:2104:17779:6292
CACGCACC
+
FFFFFFFF
@A00769:11:HC3HCDRXX:1:2104:14127:6324
CACGCACC
+
FFFFFFFF
@A00769:11:HC3HCDRXX:1:2104:11351:6370
CACGCACC
+
FF,,F,,F
@A00769:11:HC3HCDRXX:1:2104:31521:6417
CACGCACC
+
FFFFFFFF
@A00769:11:HC3HCDRXX:1:2104:7102:6464
CACGCACC
+
FFFFFFFF
@A00769:11:HC3HCDRXX:1:2104:15167:6464
CACGCACC
+
FFFFFFFF
@A00769:11:HC3HCDRXX:1:2104:13856:6480
CACGCACC
+
FFFFFFFF
@A00769:11:HC3HCDRXX:1:2104:17942:6480
CACGCACC
+
FFFFFFFF
@A00769:11:HC3HCDRXX:1:2104:17996:6511
CACGCACC
+
FFFFFFFF
@A00769:11:HC3HCDRXX:1:2104:9561:6527
CACGCACC
+
FFFFFFFF
@A00769:11:HC3HCDRXX:1:2104:17734:6527
CACGCACC
+
FFFFFFFF
@A00769:11:HC3HCDRXX:1:2104:24985:6527
CACGCACC
+
FFFFFFFF
@A00769:11:HC3HCDRXX:1:2104:18665:6605
CACGCACC
+
FFFFFFFF
@A00769:11:HC3HCDRXX:1:2104:27905:6699
CACGCACC
+
FFFFFFFF
@A00769:11:HC3HCDRXX:1:2104:11315:6778
CACGCACC
+
FF:FFFFF
@A00769:11:HC3HCDRXX:1:2104:31204:6809
CACGCACC
+
FFFFFFFF
@A00769:11:HC3HCDRXX:1:2104:9299:6825
CACGCACC
+
FFFFFFFF
@A00769:11:HC3HCDRXX:1:2104:10682:6903
CACGCACC
+
F,FFFFFF
@A00769:11:HC3HCDRXX:1:2104:30300:6965
CACGCACC
+
FFFFFFFF
@A00769:11:HC3HCDRXX:1:2104:20130:6981
CACGCACC
+
FFFFFFFF
@A00769:11:HC3HCDRXX:1:2104:30002:6981
CACGCACC
+
:F::FFFF
@A00769:11:HC3HCDRXX:1:2104:9796:6997
CACGCACC
+
FFFFFFFF
@A00769:11:HC3HCDRXX:1:2104:3766:7075
CACGCACC
+
FFFFFFFF
@A00769:11:HC3HCDRXX:1:2104:3251:7091
CACGCACC
+
FFFFFFFF
@A00769:11:HC3HCDRXX:1:2104:5927:7091
CACGCACC
+
FFFFFFFF
@A00769:11:HC3HCDRXX:1:2104:17146:7106
CACGCACC
+
F:FFFF:F
@A00769:11:HC3HCDRXX:1:2104:18087:7138
CACGCACC
+
FFFFFFFF
@A00769:11:HC3HCDRXX:1:2104:12057:7185
CACGCACC
+
FFFFFFFF
@A00769:11:HC3HCDRXX:1:2104:23122:7216
CACGCACC
+
FFFFFFFF
@A00769:11:HC3HCDRXX:1:2104:28637:7373
CACGCACC
+
FFFFFFFF
@A00769:11:HC3HCDRXX:1:2104:31873:7373
CACGCACC
+
FFFFFFFF
@A00769:11:HC3HCDRXX:1:2104:7572:7404
CACGCACC
+
FFFFFFFF
@A00769:11:HC3HCDRXX:1:2104:28311:7435
CACGCACC
+
FFFFFFFF
@A00769:11:HC3HCDRXX:1:2104:16857:7451
CACGCACC
+
FFFFFFFF
@A00769:11:HC3HCDRXX:1:2104:18692:7498
CACGCACC
+
FFFFFFFF
@A00769:11:HC3HCDRXX:1:2104:25536:7513
CACGCACC
+
FFFFFFFF
@A00769:11:HC3HCDRXX:1:2104:13060:7576
CACGCACC
+
FFFFFFFF
@A00769:11:HC3HCDRXX:1:2104:7355:7623
CACGCACC
+
FFFFFFFF
@A00769:11:HC3HCDRXX:1:2104:12409:7639
CACGCACC
+
FFFFFFFF
@A00769:11:HC3HCDRXX:1:2104:18792:7670
CACGCACC
+
FFFFF:F,
@A00769:11:HC3HCDRXX:1:2104:14118:7686
CACGCACC
+
FFFFFFFF
@A00769:11:HC3HCDRXX:1:2104:10511:7701
CACGCACC
+
FFFFFFFF
@A00769:11:HC3HCDRXX:1:2104:12536:7764
CACGCACC
+
FFFFFFFF
@A00769:11:HC3HCDRXX:1:2104:30779:7827
CACGCACC
+
FFFFFFFF
@A00769:11:HC3HCDRXX:1:2104:1533:7874
CACGCACC
+
FFFFFFFF
@A00769:11:HC3HCDRXX:1:2104:4390:7874
CACGCACC
+
FFFFFFFF
@A00769:11:HC3HCDRXX:1:2104:28366:7874
CACGCACC
+
FFFFFFFF
@A00769:11:HC3HCDRXX:1:2104:13702:7905
CACGCACC
+
FFFFFFFF
@A00769:11:HC3HCDRXX:1:2104:30156:7905
CACGCACC
+
FFFFFFFF
@A00769:11:HC3HCDRXX:1:2104:30138:7936
CACGCACC
+
FFFFFF:,
@A00769:11:HC3HCDRXX:1:2104:29821:7952
CACGCACC
+
:FF:,FFF
@A00769:11:HC3HCDRXX:1:2104:1787:7968
CACGCACC
+
FFFFFF,F
@A00769:11:HC3HCDRXX:1:2104:1805:7999
CACGCACC
+
FFFFFFFF
@A00769:11:HC3HCDRXX:1:2104:24768:7999
CACGCACC
+
FFFFFFFF
@A00769:11:HC3HCDRXX:1:2104:8133:8030
CACGCACC
+
FFFFFFFF
@A00769:11:HC3HCDRXX:1:2104:17725:8108
CACGCACC
+
FFFFFF,F
@A00769:11:HC3HCDRXX:1:2104:22752:8202
CACGCACC
+
FFF,FF,:
@A00769:11:HC3HCDRXX:1:2104:18945:8218
CACGCACC
+
,:F::FFF
@A00769:11:HC3HCDRXX:1:2104:32154:8234
CACGCACC
+
FFFFFFFF
@A00769:11:HC3HCDRXX:1:2104:31675:8249
CACGCACC
+
FFFFFFFF
@A00769:11:HC3HCDRXX:1:2104:12319:8390
CACGCACC
+
FFF::FFF
@A00769:11:HC3HCDRXX:1:2104:19967:8390
CACGCACC
+
FFFFFFFF
@A00769:11:HC3HCDRXX:1:2104:11379:8547
CACGCACC
+
FFFFFFFF
@A00769:11:HC3HCDRXX:1:2104:18701:8578
CACGCACC
+
FFFFFFFF
@A00769:11:HC3HCDRXX:1:2104:31123:8609
CACGCACC
+
FFFFFFFF
@A00769:11:HC3HCDRXX:1:2104:7889:8672
CACGCACC
+
FFFFFFFF
@A00769:11:HC3HCDRXX:1:2104:11668:8672
CACGCACC
+
FFFFFFFF
@A00769:11:HC3HCDRXX:1:2104:24677:8688
CACGCACC
+
FFFFFFFF
@A00769:11:HC3HCDRXX:1:2104:24370:8750
CACGCACC
+
FFFFFFFF
@A00769:11:HC3HCDRXX:1:2104:7889:9017
CACGCACC
+
FFFFFFFF
@A00769:11:HC3HCDRXX:1:2104:17689:9048
CACGCACC
+
FFFFFFFF
@A00769:11:HC3HCDRXX:1:2104:18909:9157
CACGCACC
+
FFFFFFFF
@A00769:11:HC3HCDRXX:1:2104:5972:9236
CACGCACC
+
FFFFFFFF
@A00769:11:HC3HCDRXX:1:2104:14796:9267
CACGCACC
+
FFFFFFFF
@A00769:11:HC3HCDRXX:1:2104:19000:9314
CACGCACC
+
FFFFFFFF
@A00769:11:HC3HCDRXX:1:2104:8648:9330
CACGCACC
+
FFFFFFFF
@A00769:11:HC3HCDRXX:1:2104:30445:9345
CACGCACC
+
FFFFFFFF
@A00769:11:HC3HCDRXX:1:2104:5936:9361
CACGCACC
+
FFFFF:FF
@A00769:11:HC3HCDRXX:1:2104:22842:9361
CACGCACC
+
FFFFFFFF
@A00769:11:HC3HCDRXX:1:2104:22290:9377
CACGCACC
+
FFFFFFFF
@A00769:11:HC3HCDRXX:1:2104:28556:9424
CACGCACC
+
FFFFFFFF
@A00769:11:HC3HCDRXX:1:2104:13630:9439
CACGCACC
+
FFFFFFFF
@A00769:11:HC3HCDRXX:1:2104:5791:9455
CACGCACC
+
FFFF:FFF
@A00769:11:HC3HCDRXX:1:2104:21513:9471
CACGCACC
+
FFFFFFFF
@A00769:11:HC3HCDRXX:1:2104:16016:9502
CACGCACC
+
FFFFFFFF
@A00769:11:HC3HCDRXX:1:2104:2826:9580
CACGCACC
+
FFFFFFFF
@A00769:11:HC3HCDRXX:1:2104:25120:9643
CACGCACC
+
FFFFFFFF
@A00769:11:HC3HCDRXX:1:2104:5095:9690
CACGCACC
+
FFFFFFFF
@A00769:11:HC3HCDRXX:1:2104:15239:9690
CACGCACC
+
FFFFFFFF
@A00769:11:HC3HCDRXX:1:2104:5086:9706
CACGCACC
+
FFFFFFFF
@A00769:11:HC3HCDRXX:1:2104:6732:9706
CACGCACC
+
FFFFFFF,
@A00769:11:HC3HCDRXX:1:2104:20509:9706
CACGCACC
+
FFFFFFFF
@A00769:11:HC3HCDRXX:1:2104:2067:9737
CACGCACC
+
FFFFFFFF
@A00769:11:HC3HCDRXX:1:2104:5195:9737
CACGCACC
+
FFFFFFFF
@A00769:11:HC3HCDRXX:1:2104:13069:9752
CACGCACC
+
FFFFFFFF
@A00769:11:HC3HCDRXX:1:2104:32380:9846
CACGCACC
+
:F,F:FFF
@A00769:11:HC3HCDRXX:1:2104:4634:9893
CACGCACC
+
FFFFFFFF
@A00769:11:HC3HCDRXX:1:2104:19271:9909
CACGCACC
+
FFFFFF:F
@A00769:11:HC3HCDRXX:1:2104:22715:9925
CACGCACC
+
FFFFFFFF
@A00769:11:HC3HCDRXX:1:2104:1551:9940
CACGCACC
+
FFFFFFFF
@A00769:11:HC3HCDRXX:1:2104:19443:9987
CACGCACC
+
FFFFFFFF
@A00769:11:HC3HCDRXX:1:2104:28149:10128
CACGCACC
+
FFFFFFFF
@A00769:11:HC3HCDRXX:1:2104:8703:10175
CACGCACC
+
FF:FFFFF
@A00769:11:HC3HCDRXX:1:2104:16975:10191
CACGCACC
+
FFFFFFFF
@A00769:11:HC3HCDRXX:1:2104:14389:10254
CACGCACC
+
FFFFFFFF
@A00769:11:HC3HCDRXX:1:2104:9326:10316
CACGCACC
+
FFFFFFFF
@A00769:11:HC3HCDRXX:1:2104:9335:10332
CACGCACC
+
FFFFFFFF
@A00769:11:HC3HCDRXX:1:2104:6659:10363
CACGCACC
+
FFFFFFFF
@A00769:11:HC3HCDRXX:1:2104:13973:10441
CACGCACC
+
FFFFFFFF
@A00769:11:HC3HCDRXX:1:2104:24948:10473
CACGCACC
+
FFFFFFFF
@A00769:11:HC3HCDRXX:1:2104:12771:10520
CACGCACC
+
FFFFFFFF
@A00769:11:HC3HCDRXX:1:2104:17626:10535
CACGCACC
+
FFFFFFFF
@A00769:11:HC3HCDRXX:1:2104:19605:10708
CACGCACC
+
:FF:FFFF
@A00769:11:HC3HCDRXX:1:2104:26440:10708
CACGCACC
+
FFFFFFFF
@A00769:11:HC3HCDRXX:1:2104:1777:10739
CACGCACC
+
FFFFFFFF
@A00769:11:HC3HCDRXX:1:2104:17363:10833
CACGCACC
+
FFFFFFFF
@A00769:11:HC3HCDRXX:1:2104:17390:10848
CACGCACC
+
FFFFFFFF
@A00769:11:HC3HCDRXX:1:2104:24126:10989
CACGCACC
+
FFFFFFFF
@A00769:11:HC3HCDRXX:1:2104:15691:11005
CACGCACC
+
FFFFFFFF
@A00769:11:HC3HCDRXX:1:2104:12120:11146
CACGCACC
+
FFFFFFFF
@A00769:11:HC3HCDRXX:1:2104:20582:11177
CACGCACC
+
FFFFFFFF
@A00769:11:HC3HCDRXX:1:2104:31259:11475
CACGCACC
+
F:FFFFFF
@A00769:11:HC3HCDRXX:1:2104:9525:11537
CACGCACC
+
FFFFFFFF
@A00769:11:HC3HCDRXX:1:2104:17011:11569
CACGCACC
+
FFFFFFFF
@A00769:11:HC3HCDRXX:1:2104:17047:11569
CACGCACC
+
FFFFFFFF
@A00769:11:HC3HCDRXX:1:2104:32877:11647
CACGCACC
+
,FF:FFF,
@A00769:11:HC3HCDRXX:1:2104:14452:11710
CACGCACC
+
FFFF,FFF
@A00769:11:HC3HCDRXX:1:2104:20961:11710
CACGCACC
+
FFFFFFFF
@A00769:11:HC3HCDRXX:1:2104:24758:11710
CACGCACC
+
FFFFFFFF
@A00769:11:HC3HCDRXX:1:2104:26214:11819
CACGCACC
+
FFF,FF:F
@A00769:11:HC3HCDRXX:1:2104:17770:11851
CACGCACC
+
FF,FF:F:
@A00769:11:HC3HCDRXX:1:2104:27706:11866
CACGCACC
+
FFF:FF:F
@A00769:11:HC3HCDRXX:1:2104:8585:11882
CACGCACC
+
FFFFFFFF
@A00769:11:HC3HCDRXX:1:2104:28040:11913
CACGCACC
+
FFFFFFFF
@A00769:11:HC3HCDRXX:1:2104:21070:11960
CACGCACC
+
FFFFFFFF
@A00769:11:HC3HCDRXX:1:2104:2645:11992
CACGCACC
+
FFFFFFFF
@A00769:11:HC3HCDRXX:1:2104:19316:11992
CACGCACC
+
FFFFFFFF
@A00769:11:HC3HCDRXX:1:2104:30996:11992
CACGCACC
+
FFFFFFFF
@A00769:11:HC3HCDRXX:1:2104:26304:12101
CACGCACC
+
FFFFFFFF
@A00769:11:HC3HCDRXX:1:2104:8287:12117
CACGCACC
+
FFFFFFFF
@A00769:11:HC3HCDRXX:1:2104:21151:12195
CACGCACC
+
FFFFFF:F
@A00769:11:HC3HCDRXX:1:2104:3857:12242
CACGCACC
+
FFFFFFFF
@A00769:11:HC3HCDRXX:1:2104:21486:12242
CACGCACC
+
FFFFFFFF
@A00769:11:HC3HCDRXX:1:2104:25572:12273
CACGCACC
+
FFFFFFFF
@A00769:11:HC3HCDRXX:1:2104:23167:12305
CACGCACC
+
FFFFFFFF
@A00769:11:HC3HCDRXX:1:2104:4770:12383
CACGCACC
+
FFFFFFFF
@A00769:11:HC3HCDRXX:1:2104:30987:12383
CACGCACC
+
FFFFFFFF
@A00769:11:HC3HCDRXX:1:2104:6117:12430
CACGCACC
+
FFFFFFFF
@A00769:11:HC3HCDRXX:1:2104:14778:12493
CACGCACC
+
FFFFFFFF
@A00769:11:HC3HCDRXX:1:2104:32479:12493
CACGCACC
+
,F:FF:FF
@A00769:11:HC3HCDRXX:1:2104:27190:12508
CACGCACC
+
FFFFFFFF
@A00769:11:HC3HCDRXX:1:2104:8088:12555
CACGCACC
+
FFFFFFFF
@A00769:11:HC3HCDRXX:1:2104:23945:12587
CACGCACC
+
FFFFFFFF
@A00769:11:HC3HCDRXX:1:2104:15492:12633
CACGCACC
+
FFFFFFFF
@A00769:11:HC3HCDRXX:1:2104:14064:12665
CACGCACC
+
FFFFFFFF
@A00769:11:HC3HCDRXX:1:2104:26033:12821
CACGCACC
+
FFFFFFFF
@A00769:11:HC3HCDRXX:1:2104:31060:12821
CACGCACC
+
FFFFFFFF
@A00769:11:HC3HCDRXX:1:2104:17553:12853
CACGCACC
+
FFFFFFFF
@A00769:11:HC3HCDRXX:1:2104:19352:12900
CACGCACC
+
FFFFFFFF
@A00769:11:HC3HCDRXX:1:2104:6596:12915
CACGCACC
+
FFFFFFFF
@A00769:11:HC3HCDRXX:1:2104:28926:12915
CACGCACC
+
FFFFFFFF
@A00769:11:HC3HCDRXX:1:2104:30861:12915
CACGCACC
+
FFFFFFFF
@A00769:11:HC3HCDRXX:1:2104:7762:12962
CACGCACC
+
FFFFFFFF
@A00769:11:HC3HCDRXX:1:2104:5629:12994
CACGCACC
+
FFFFFFFF
@A00769:11:HC3HCDRXX:1:2104:6641:12994
CACGCACC
+
FFFFFFFF
@A00769:11:HC3HCDRXX:1:2104:14136:13103
CACGCACC
+
FFFFFFFF
@A00769:11:HC3HCDRXX:1:2104:1362:13182
CACGCACC
+
FFFFFFFF
@A00769:11:HC3HCDRXX:1:2104:14660:13197
CACGCACC
+
FFFFFFFF
@A00769:11:HC3HCDRXX:1:2104:17164:13275
CACGCACC
+
FFFFFFFF
@A00769:11:HC3HCDRXX:1:2104:15121:13369
CACGCACC
+
F:F,:F:,
@A00769:11:HC3HCDRXX:1:2104:6298:13432
CACGCACC
+
FFFFFFFF
@A00769:11:HC3HCDRXX:1:2104:24406:13510
CACGCACC
+
FFFFFFFF
@A00769:11:HC3HCDRXX:1:2104:30617:13526
CACGCACC
+
FFFFFFFF
@A00769:11:HC3HCDRXX:1:2104:14841:13542
CACGCACC
+
FFFF,FF,
@A00769:11:HC3HCDRXX:1:2104:2230:13557
CACGCACC
+
FFFFFFFF
@A00769:11:HC3HCDRXX:1:2104:17002:13557
CACGCACC
+
FFFFFFFF
@A00769:11:HC3HCDRXX:1:2104:13783:13714
CACGCACC
+
FFFFFFFF
@A00769:11:HC3HCDRXX:1:2104:17463:13730
CACGCACC
+
FFFFFFFF
@A00769:11:HC3HCDRXX:1:2104:32235:13730
CACGCACC
+
FFFFFFFF
@A00769:11:HC3HCDRXX:1:2104:29541:13792
CACGCACC
+
FFFFFFFF
@A00769:11:HC3HCDRXX:1:2104:14823:13886
CACGCACC
+
FFFFFFFF
@A00769:11:HC3HCDRXX:1:2104:16902:13949
CACGCACC
+
FFFFFFFF
@A00769:11:HC3HCDRXX:1:2104:17689:14058
CACGCACC
+
FFFFFFFF
@A00769:11:HC3HCDRXX:1:2104:25382:14105
CACGCACC
+
FFFFFFFF
@A00769:11:HC3HCDRXX:1:2104:8142:14121
CACGCACC
+
:FF::F:F
@A00769:11:HC3HCDRXX:1:2104:25798:14168
CACGCACC
+
FFFFFFF:
@A00769:11:HC3HCDRXX:1:2104:18439:14293
CACGCACC
+
FF:F:FFF
@A00769:11:HC3HCDRXX:1:2104:32560:14356
CACGCACC
+
FFFFFFFF
@A00769:11:HC3HCDRXX:1:2104:2076:14481
CACGCACC
+
FFFFFFFF
@A00769:11:HC3HCDRXX:1:2104:1108:14497
CACGCACC
+
FFFFF:FF
@A00769:11:HC3HCDRXX:1:2104:32660:14497
CACGCACC
+
FFFFFFFF
@A00769:11:HC3HCDRXX:1:2104:21016:14528
CACGCACC
+
FFFFFFFF
@A00769:11:HC3HCDRXX:1:2104:4001:14559
CACGCACC
+
FFFFFFFF
@A00769:11:HC3HCDRXX:1:2104:25409:14653
CACGCACC
+
FFFFFFFF
@A00769:11:HC3HCDRXX:1:2104:1931:14732
CACGCACC
+
FFFFFFFF
@A00769:11:HC3HCDRXX:1:2104:9281:14747
CACGCACC
+
FFF:FFFF
@A00769:11:HC3HCDRXX:1:2104:25409:14747
CACGCACC
+
FFFFFFFF
@A00769:11:HC3HCDRXX:1:2104:31313:14826
CACGCACC
+
FFFFFFFF
@A00769:11:HC3HCDRXX:1:2104:32560:14857
CACGCACC
+
FFFFFFFF
@A00769:11:HC3HCDRXX:1:2104:14651:14904
CACGCACC
+
FFFFFFFF
@A00769:11:HC3HCDRXX:1:2104:3712:14935
CACGCACC
+
FFFFFFFF
@A00769:11:HC3HCDRXX:1:2104:29044:14935
CACGCACC
+
FFFFFFFF
@A00769:11:HC3HCDRXX:1:2104:16477:14967
CACGCACC
+
FFFFFFFF
@A00769:11:HC3HCDRXX:1:2104:20754:14982
CACGCACC
+
FFFFFFFF
@A00769:11:HC3HCDRXX:1:2104:28682:14998
CACGCACC
+
FFFFFFFF
@A00769:11:HC3HCDRXX:1:2104:22923:15013
CACGCACC
+
FFFFFFFF
@A00769:11:HC3HCDRXX:1:2104:15067:15060
CACGCACC
+
FFFFFFFF
@A00769:11:HC3HCDRXX:1:2104:10538:15076
CACGCACC
+
FFFFFFFF
@A00769:11:HC3HCDRXX:1:2104:6723:15107
CACGCACC
+
FFFFFFFF
@A00769:11:HC3HCDRXX:1:2104:1488:15154
CACGCACC
+
FFFFFFFF
@A00769:11:HC3HCDRXX:1:2104:24858:15264
CACGCACC
+
FFFFFFFF
@A00769:11:HC3HCDRXX:1:2104:18069:15280
CACGCACC
+
FFFFFFFF
@A00769:11:HC3HCDRXX:1:2104:31430:15311
CACGCACC
+
FFFFFFFF
@A00769:11:HC3HCDRXX:1:2104:11740:15374
CACGCACC
+
FFFFFFFF
@A00769:11:HC3HCDRXX:1:2104:9064:15436
CACGCACC
+
FF,:FFFF
@A00769:11:HC3HCDRXX:1:2104:3369:15499
CACGCACC
+
FFFFFFFF
@A00769:11:HC3HCDRXX:1:2104:10773:15515
CACGCACC
+
FFFFFFFF
@A00769:11:HC3HCDRXX:1:2104:27633:15530
CACGCACC
+
FFFF:FFF
@A00769:11:HC3HCDRXX:1:2104:1814:15562
CACGCACC
+
FFFFFFFF
@A00769:11:HC3HCDRXX:1:2104:30165:15562
CACGCACC
+
FFFFFFFF
@A00769:11:HC3HCDRXX:1:2104:30779:15593
CACGCACC
+
FFFFFFFF
@A00769:11:HC3HCDRXX:1:2104:8865:15655
CACGCACC
+
FFFFFFFF
@A00769:11:HC3HCDRXX:1:2104:2338:15687
CACGCACC
+
FFFFFFFF
@A00769:11:HC3HCDRXX:1:2104:32362:15702
CACGCACC
+
FFFFFFFF
@A00769:11:HC3HCDRXX:1:2104:1570:15734
CACGCACC
+
,FF:F,:F
@A00769:11:HC3HCDRXX:1:2104:7961:15781
CACGCACC
+
FFFFFFFF
@A00769:11:HC3HCDRXX:1:2104:14190:15828
CACGCACC
+
FFFFFFFF
@A00769:11:HC3HCDRXX:1:2104:5773:15843
CACGCACC
+
FFFFFFFF
@A00769:11:HC3HCDRXX:1:2104:9308:15859
CACGCACC
+
FFFFFFFF
@A00769:11:HC3HCDRXX:1:2104:32117:15875
CACGCACC
+
FFFFFFFF
@A00769:11:HC3HCDRXX:1:2104:10456:15906
CACGCACC
+
FFFFFFFF
@A00769:11:HC3HCDRXX:1:2104:14398:15906
CACGCACC
+
FFFFFFFF
@A00769:11:HC3HCDRXX:1:2104:11134:15922
CACGCACC
+
FFFFFFFF
@A00769:11:HC3HCDRXX:1:2104:20229:15922
CACGCACC
+
FFFFFFFF
@A00769:11:HC3HCDRXX:1:2104:6840:15937
CACGCACC
+
FFFFFFFF
@A00769:11:HC3HCDRXX:1:2104:11288:16094
CACGCACC
+
FFFFFFFF
@A00769:11:HC3HCDRXX:1:2104:25491:16141
CACGCACC
+
FFFFFFFF
@A00769:11:HC3HCDRXX:1:2104:19416:16172
CACGCACC
+
FF,F::FF
@A00769:11:HC3HCDRXX:1:2104:21811:16282
CACGCACC
+
FFFFFFFF
@A00769:11:HC3HCDRXX:1:2104:4101:16297
CACGCACC
+
FFFFFFFF
@A00769:11:HC3HCDRXX:1:2104:12852:16297
CACGCACC
+
FFFFFFFF
@A00769:11:HC3HCDRXX:1:2104:2880:16313
CACGCACC
+
FFFFFFFF
@A00769:11:HC3HCDRXX:1:2104:11767:16391
CACGCACC
+
FFFFFFFF
@A00769:11:HC3HCDRXX:1:2104:1759:16470
CACGCACC
+
FFFFFFFF
@A00769:11:HC3HCDRXX:1:2104:3911:16532
CACGCACC
+
FFFFFFFF
@A00769:11:HC3HCDRXX:1:2104:5104:16532
CACGCACC
+
FFFFFFFF
@A00769:11:HC3HCDRXX:1:2104:30635:16564
CACGCACC
+
FFFFFFFF
@A00769:11:HC3HCDRXX:1:2104:13602:16595
CACGCACC
+
FF:FFFFF
@A00769:11:HC3HCDRXX:1:2104:22562:16673
CACGCACC
+
FFFFFFFF
@A00769:11:HC3HCDRXX:1:2104:11812:16689
CACGCACC
+
FFFFFFFF
@A00769:11:HC3HCDRXX:1:2104:32786:16720
CACGCACC
+
FFFFFFFF
@A00769:11:HC3HCDRXX:1:2104:16107:16736
CACGCACC
+
FFFFFFFF
@A00769:11:HC3HCDRXX:1:2104:16288:16767
CACGCACC
+
FFFFFFFF
@A00769:11:HC3HCDRXX:1:2104:16830:16830
CACGCACC
+
FFFFFFFF
@A00769:11:HC3HCDRXX:1:2104:21856:16861
CACGCACC
+
FFFFFFFF
@A00769:11:HC3HCDRXX:1:2104:4589:16924
CACGCACC
+
FFFFFFFF
@A00769:11:HC3HCDRXX:1:2104:7093:16939
CACGCACC
+
FF,FFFFF
@A00769:11:HC3HCDRXX:1:2104:13693:16971
CACGCACC
+
FFFFFFF:
@A00769:11:HC3HCDRXX:1:2104:18620:16986
CACGCACC
+
FFFFFFFF
@A00769:11:HC3HCDRXX:1:2104:5475:17018
CACGCACC
+
FFFFFFFF
@A00769:11:HC3HCDRXX:1:2104:31675:17018
CACGCACC
+
FFFFFFFF
@A00769:11:HC3HCDRXX:1:2104:2645:17065
CACGCACC
+
FFFFFFFF
@A00769:11:HC3HCDRXX:1:2104:23041:17065
CACGCACC
+
FFFFFFFF
@A00769:11:HC3HCDRXX:1:2104:22444:17190
CACGCACC
+
FFFFFFFF
@A00769:11:HC3HCDRXX:1:2104:28402:17237
CACGCACC
+
FFFFFFFF
@A00769:11:HC3HCDRXX:1:2104:31322:17253
CACGCACC
+
FFFFFFFF
@A00769:11:HC3HCDRXX:1:2104:28845:17284
CACGCACC
+
FFFFFFFF
@A00769:11:HC3HCDRXX:1:2104:16957:17331
CACGCACC
+
FFFFFFFF
@A00769:11:HC3HCDRXX:1:2104:30490:17347
CACGCACC
+
FFFFFFFF
@A00769:11:HC3HCDRXX:1:2104:12174:17440
CACGCACC
+
FF:F:FFF
@A00769:11:HC3HCDRXX:1:2104:3558:17456
CACGCACC
+
FFFFFFFF
@A00769:11:HC3HCDRXX:1:2104:19180:17456
CACGCACC
+
FFFFFFFF
@A00769:11:HC3HCDRXX:1:2104:5493:17487
CACGCACC
+
FFFFFFFF
@A00769:11:HC3HCDRXX:1:2104:5267:17503
CACGCACC
+
FFFFFFFF
@A00769:11:HC3HCDRXX:1:2104:17155:17519
CACGCACC
+
FFFFFFFF
@A00769:11:HC3HCDRXX:1:2104:31286:17566
CACGCACC
+
FFFFFFFF
@A00769:11:HC3HCDRXX:1:2104:22688:17581
CACGCACC
+
FFFFFFFF
@A00769:11:HC3HCDRXX:1:2104:4833:17597
CACGCACC
+
FFFFFFFF
@A00769:11:HC3HCDRXX:1:2104:32786:17879
CACGCACC
+
FFFFFFFF
@A00769:11:HC3HCDRXX:1:2104:8983:17895
CACGCACC
+
FFFFFFFF
@A00769:11:HC3HCDRXX:1:2104:16107:17895
CACGCACC
+
FFFFFFFF
@A00769:11:HC3HCDRXX:1:2104:29505:17895
CACGCACC
+
FFFFFFFF
@A00769:11:HC3HCDRXX:1:2104:7455:17942
CACGCACC
+
FFFFFFFF
@A00769:11:HC3HCDRXX:1:2104:23854:17942
CACGCACC
+
FFFFFFFF
@A00769:11:HC3HCDRXX:1:2104:3450:17957
CACGCACC
+
,FFFFFFF
@A00769:11:HC3HCDRXX:1:2104:29740:17957
CACGCACC
+
FFFFFFFF
@A00769:11:HC3HCDRXX:1:2104:10393:17989
CACGCACC
+
FFFFFFFF
@A00769:11:HC3HCDRXX:1:2104:7952:18051
CACGCACC
+
FFF:FFFF
@A00769:11:HC3HCDRXX:1:2104:13575:18051
CACGCACC
+
F,F:,FF:
@A00769:11:HC3HCDRXX:1:2104:7853:18098
CACGCACC
+
FFFFFFFF
@A00769:11:HC3HCDRXX:1:2104:10086:18114
CACGCACC
+
FFFFFFFF
@A00769:11:HC3HCDRXX:1:2104:3604:18129
CACGCACC
+
FFFFFFFF
@A00769:11:HC3HCDRXX:1:2104:2564:18145
CACGCACC
+
FFFFFFFF
@A00769:11:HC3HCDRXX:1:2104:32443:18161
CACGCACC
+
FFFFFFFF
@A00769:11:HC3HCDRXX:1:2104:32271:18176
CACGCACC
+
FFFFFFFF
@A00769:11:HC3HCDRXX:1:2104:21730:18208
CACGCACC
+
FFFFFFFF
@A00769:11:HC3HCDRXX:1:2104:26539:18239
CACGCACC
+
FFFFFFFF
@A00769:11:HC3HCDRXX:1:2104:23303:18270
CACGCACC
+
FFFFFFFF
@A00769:11:HC3HCDRXX:1:2104:28058:18270
CACGCACC
+
FF:F,FFF
@A00769:11:HC3HCDRXX:1:2104:4779:18286
CACGCACC
+
FFFFFFFF
@A00769:11:HC3HCDRXX:1:2104:3568:18317
CACGCACC
+
FFFFFFFF
@A00769:11:HC3HCDRXX:1:2104:31792:18317
CACGCACC
+
FFFFFFFF
@A00769:11:HC3HCDRXX:1:2104:32334:18349
CACGCACC
+
FF:FFFFF
@A00769:11:HC3HCDRXX:1:2104:16857:18380
CACGCACC
+
FFFFFFFF
@A00769:11:HC3HCDRXX:1:2104:21522:18411
CACGCACC
+
FF:FFFFF
@A00769:11:HC3HCDRXX:1:2104:17616:18443
CACGCACC
+
FFFFFFFF
@A00769:11:HC3HCDRXX:1:2104:21649:18443
CACGCACC
+
FFFF:FFF
@A00769:11:HC3HCDRXX:1:2104:16559:18458
CACGCACC
+
FFFFFFFF
@A00769:11:HC3HCDRXX:1:2104:11957:18474
CACGCACC
+
FFFFFFFF
@A00769:11:HC3HCDRXX:1:2104:20437:18505
CACGCACC
+
FFFFFFFF
@A00769:11:HC3HCDRXX:1:2104:2682:18630
CACGCACC
+
FFFFFFFF
@A00769:11:HC3HCDRXX:1:2104:1723:18662
CACGCACC
+
FFFFFFFF
@A00769:11:HC3HCDRXX:1:2104:10999:18662
CACGCACC
+
FFFFFFFF
@A00769:11:HC3HCDRXX:1:2104:9317:18724
CACGCACC
+
FFFFFFFF
@A00769:11:HC3HCDRXX:1:2104:24551:18771
CACGCACC
+
FFFFFFFF
@A00769:11:HC3HCDRXX:1:2104:21386:18803
CACGCACC
+
FFFFFFFF
@A00769:11:HC3HCDRXX:1:2104:19831:18834
CACGCACC
+
FFFFFFFF
@A00769:11:HC3HCDRXX:1:2104:18692:18865
CACGCACC
+
FFFFFFFF
@A00769:11:HC3HCDRXX:1:2104:7817:19100
CACGCACC
+
FFFFFFFF
@A00769:11:HC3HCDRXX:1:2104:10294:19100
CACGCACC
+
FFFFFFFF
@A00769:11:HC3HCDRXX:1:2104:31268:19100
CACGCACC
+
FFFFFFFF
@A00769:11:HC3HCDRXX:1:2104:4327:19132
CACGCACC
+
FFFFFFFF
@A00769:11:HC3HCDRXX:1:2104:3387:19163
CACGCACC
+
FFFFFFFF
@A00769:11:HC3HCDRXX:1:2104:26078:19225
CACGCACC
+
FFFFFFFF
@A00769:11:HC3HCDRXX:1:2104:3830:19241
CACGCACC
+
,FF,FFFF
@A00769:11:HC3HCDRXX:1:2104:7066:19272
CACGCACC
+
,FFFFFFF
@A00769:11:HC3HCDRXX:1:2104:7572:19398
CACGCACC
+
FFFFFFFF
@A00769:11:HC3HCDRXX:1:2104:27986:19460
CACGCACC
+
FFFFFFFF
@A00769:11:HC3HCDRXX:1:2104:12843:19539
CACGCACC
+
FFFFFFFF
@A00769:11:HC3HCDRXX:1:2104:10456:19601
CACGCACC
+
FFFFFFFF
@A00769:11:HC3HCDRXX:1:2104:12906:19711
CACGCACC
+
,FFFFFFF
@A00769:11:HC3HCDRXX:1:2104:24505:19727
CACGCACC
+
FFFFFFFF
@A00769:11:HC3HCDRXX:1:2104:16712:19758
CACGCACC
+
FFFFFFFF
@A00769:11:HC3HCDRXX:1:2104:6686:19867
CACGCACC
+
FFFFFFFF
@A00769:11:HC3HCDRXX:1:2104:9706:19899
CACGCACC
+
FFFFFFFF
@A00769:11:HC3HCDRXX:1:2104:14479:19930
CACGCACC
+
:FF:FFFF
@A00769:11:HC3HCDRXX:1:2104:6451:20024
CACGCACC
+
FFFFFFFF
@A00769:11:HC3HCDRXX:1:2104:19334:20040
CACGCACC
+
:FF:FFFF
@A00769:11:HC3HCDRXX:1:2104:6741:20055
CACGCACC
+
FFFFFFFF
@A00769:11:HC3HCDRXX:1:2104:20844:20055
CACGCACC
+
F:FF:F,F
@A00769:11:HC3HCDRXX:1:2104:3007:20071
CACGCACC
+
FFFFFFFF
@A00769:11:HC3HCDRXX:1:2104:27263:20149
CACGCACC
+
FFFFFFFF
@A00769:11:HC3HCDRXX:1:2104:4499:20306
CACGCACC
+
FFFFFFFF
@A00769:11:HC3HCDRXX:1:2104:19614:20306
CACGCACC
+
FFFFFFFF
@A00769:11:HC3HCDRXX:1:2104:27046:20337
CACGCACC
+
FFFFFFFF
@A00769:11:HC3HCDRXX:1:2104:1118:20400
CACGCACC
+
FFFFFFFF
@A00769:11:HC3HCDRXX:1:2104:11062:20400
CACGCACC
+
FFFFFFFF
@A00769:11:HC3HCDRXX:1:2104:25066:20447
CACGCACC
+
FFFFFFFF
@A00769:11:HC3HCDRXX:1:2104:26178:20462
CACGCACC
+
FFFFFFFF
@A00769:11:HC3HCDRXX:1:2104:2817:20494
CACGCACC
+
FFFFFFFF
@A00769:11:HC3HCDRXX:1:2104:26458:20509
CACGCACC
+
FFFFFFFF
@A00769:11:HC3HCDRXX:1:2104:23737:20525
CACGCACC
+
FFFFFFFF
@A00769:11:HC3HCDRXX:1:2104:8431:20541
CACGCACC
+
FFFFFFFF
@A00769:11:HC3HCDRXX:1:2104:16315:20572
CACGCACC
+
FFFFFFFF
@A00769:11:HC3HCDRXX:1:2104:16179:20588
CACGCACC
+
FFFFFFFF
@A00769:11:HC3HCDRXX:1:2104:22715:20603
CACGCACC
+
FFFFF:FF
@A00769:11:HC3HCDRXX:1:2104:27480:20619
CACGCACC
+
FFFFFFFF
@A00769:11:HC3HCDRXX:1:2104:5475:20776
CACGCACC
+
FFFFFFFF
@A00769:11:HC3HCDRXX:1:2104:31611:20885
CACGCACC
+
,FFFFF,:
@A00769:11:HC3HCDRXX:1:2104:2564:20901
CACGCACC
+
FFFFFFFF
@A00769:11:HC3HCDRXX:1:2104:3947:20948
CACGCACC
+
FFFFFFFF
@A00769:11:HC3HCDRXX:1:2104:16495:20948
CACGCACC
+
FFFFFFFF
@A00769:11:HC3HCDRXX:1:2104:4390:20964
CACGCACC
+
:FFFFFFF
@A00769:11:HC3HCDRXX:1:2104:20094:21010
CACGCACC
+
FFFFFFFF
@A00769:11:HC3HCDRXX:1:2104:7482:21026
CACGCACC
+
FFFFFFFF
@A00769:11:HC3HCDRXX:1:2104:6967:21042
CACGCACC
+
FFFFFFFF
@A00769:11:HC3HCDRXX:1:2104:14064:21089
CACGCACC
+
FFF,FFFF
@A00769:11:HC3HCDRXX:1:2104:19036:21214
CACGCACC
+
FFFFFFFF
@A00769:11:HC3HCDRXX:1:2104:13494:21261
CACGCACC
+
FFFFFFFF
@A00769:11:HC3HCDRXX:1:2104:5864:21292
CACGCACC
+
,FFFFFFF
@A00769:11:HC3HCDRXX:1:2104:1371:21339
CACGCACC
+
FFFFFFFF
@A00769:11:HC3HCDRXX:1:2104:5990:21355
CACGCACC
+
FFFFFFFF
@A00769:11:HC3HCDRXX:1:2104:16604:21355
CACGCACC
+
FFFFFFFF
@A00769:11:HC3HCDRXX:1:2104:32750:21386
CACGCACC
+
FFFFFFFF
@A00769:11:HC3HCDRXX:1:2104:13521:21433
CACGCACC
+
FFFFFFFF
@A00769:11:HC3HCDRXX:1:2104:1425:21465
CACGCACC
+
FFFFFFFF
@A00769:11:HC3HCDRXX:1:2104:13584:21512
CACGCACC
+
FFFFFFFF
@A00769:11:HC3HCDRXX:1:2104:30590:21590
CACGCACC
+
FFFF:FFF
@A00769:11:HC3HCDRXX:1:2104:13114:21668
CACGCACC
+
FFFFFFFF
@A00769:11:HC3HCDRXX:1:2104:24921:21668
CACGCACC
+
FFFFFFFF
@A00769:11:HC3HCDRXX:1:2104:14823:21715
CACGCACC
+
FFFFFFFF
@A00769:11:HC3HCDRXX:1:2104:19524:21746
CACGCACC
+
FFFFFFFF
@A00769:11:HC3HCDRXX:1:2104:3947:21793
CACGCACC
+
FFFFFFFF
@A00769:11:HC3HCDRXX:1:2104:15429:21919
CACGCACC
+
FFFFFFFF
@A00769:11:HC3HCDRXX:1:2104:8820:21934
CACGCACC
+
FFFFFFFF
@A00769:11:HC3HCDRXX:1:2104:22544:21934
CACGCACC
+
FFFFFFFF
@A00769:11:HC3HCDRXX:1:2104:24352:21934
CACGCACC
+
FFF:FFFF
@A00769:11:HC3HCDRXX:1:2104:28565:21934
CACGCACC
+
FFFFFFFF
@A00769:11:HC3HCDRXX:1:2104:17128:22044
CACGCACC
+
FFFFFFFF
@A00769:11:HC3HCDRXX:1:2104:19190:22138
CACGCACC
+
FFFFFFFF
@A00769:11:HC3HCDRXX:1:2104:26440:22200
CACGCACC
+
FFFFFFFF
@A00769:11:HC3HCDRXX:1:2104:17354:22341
CACGCACC
+
FFFFFFFF
@A00769:11:HC3HCDRXX:1:2104:31159:22420
CACGCACC
+
FFFFFFFF
@A00769:11:HC3HCDRXX:1:2104:13340:22435
CACGCACC
+
FFFFFFFF
@A00769:11:HC3HCDRXX:1:2104:27299:22435
CACGCACC
+
FFFFFFFF
@A00769:11:HC3HCDRXX:1:2104:8413:22545
CACGCACC
+
FFFFFFFF
@A00769:11:HC3HCDRXX:1:2104:9362:22561
CACGCACC
+
FFFFFFFF
@A00769:11:HC3HCDRXX:1:2104:5963:22654
CACGCACC
+
FFFFFFFF
@A00769:11:HC3HCDRXX:1:2104:7681:22654
CACGCACC
+
FFFFFFFF
@A00769:11:HC3HCDRXX:1:2104:19551:22701
CACGCACC
+
FFFFFFFF
@A00769:11:HC3HCDRXX:1:2104:20247:22748
CACGCACC
+
FFFFFFFF
@A00769:11:HC3HCDRXX:1:2104:15908:22780
CACGCACC
+
FFFFFFFF
@A00769:11:HC3HCDRXX:1:2104:31322:22827
CACGCACC
+
FFFFFFFF
@A00769:11:HC3HCDRXX:1:2104:30291:22858
CACGCACC
+
FFFFFFFF
@A00769:11:HC3HCDRXX:1:2104:24189:22874
CACGCACC
+
FFFFFFFF
@A00769:11:HC3HCDRXX:1:2104:12463:22889
CACGCACC
+
FFFFFFFF
@A00769:11:HC3HCDRXX:1:2104:18267:22889
CACGCACC
+
FFFFFFFF
@A00769:11:HC3HCDRXX:1:2104:14479:22936
CACGCACC
+
FFFFFFFF
@A00769:11:HC3HCDRXX:1:2104:27814:22952
CACGCACC
+
FFFFFFFF
@A00769:11:HC3HCDRXX:1:2104:14642:22999
CACGCACC
+
FFFFFFFF
@A00769:11:HC3HCDRXX:1:2104:29550:23015
CACGCACC
+
FFFFFFFF
@A00769:11:HC3HCDRXX:1:2104:15411:23046
CACGCACC
+
,FFFFFFF
@A00769:11:HC3HCDRXX:1:2104:8133:23062
CACGCACC
+
FFFFFFFF
@A00769:11:HC3HCDRXX:1:2104:22236:23062
CACGCACC
+
FFFFFFFF
@A00769:11:HC3HCDRXX:1:2104:1651:23077
CACGCACC
+
FFFFFFFF
@A00769:11:HC3HCDRXX:1:2104:19877:23171
CACGCACC
+
FFFFFFFF
@A00769:11:HC3HCDRXX:1:2104:10664:23218
CACGCACC
+
FFFFFFFF
@A00769:11:HC3HCDRXX:1:2104:25925:23249
CACGCACC
+
FFFFFFFF
@A00769:11:HC3HCDRXX:1:2104:20419:23265
CACGCACC
+
FFFFFFFF
@A00769:11:HC3HCDRXX:1:2104:8639:23312
CACGCACC
+
FFFFFFFF
@A00769:11:HC3HCDRXX:1:2104:20320:23312
CACGCACC
+
FFFFFFFF
@A00769:11:HC3HCDRXX:1:2104:23393:23375
CACGCACC
+
FFFFFFFF
@A00769:11:HC3HCDRXX:1:2104:24514:23375
CACGCACC
+
FFFFFFFF
@A00769:11:HC3HCDRXX:1:2104:18611:23516
CACGCACC
+
FFFFFFFF
@A00769:11:HC3HCDRXX:1:2104:29704:23531
CACGCACC
+
FFFFFFFF
@A00769:11:HC3HCDRXX:1:2104:24749:23625
CACGCACC
+
FFFFFFFF
@A00769:11:HC3HCDRXX:1:2104:17924:23641
CACGCACC
+
::,:FF::
@A00769:11:HC3HCDRXX:1:2104:1687:23703
CACGCACC
+
FFFFFFFF
@A00769:11:HC3HCDRXX:1:2104:2826:23829
CACGCACC
+
FFFFFFFF
@A00769:11:HC3HCDRXX:1:2104:25030:23829
CACGCACC
+
FFFFFFFF
@A00769:11:HC3HCDRXX:1:2104:2139:23860
CACGCACC
+
FFFFFFFF
@A00769:11:HC3HCDRXX:1:2104:18801:23907
CACGCACC
+
FFFFFFFF
@A00769:11:HC3HCDRXX:1:2104:16947:23923
CACGCACC
+
FFFFFFFF
@A00769:11:HC3HCDRXX:1:2104:13268:23970
CACGCACC
+
FFFFFFFF
@A00769:11:HC3HCDRXX:1:2104:2962:24001
CACGCACC
+
FFFFFFFF
@A00769:11:HC3HCDRXX:1:2104:31186:24158
CACGCACC
+
FFFFFFFF
@A00769:11:HC3HCDRXX:1:2104:19153:24267
CACGCACC
+
FFFFFFFF
@A00769:11:HC3HCDRXX:1:2104:2302:24298
CACGCACC
+
FFFFFFFF
@A00769:11:HC3HCDRXX:1:2104:21685:24298
CACGCACC
+
FFFFFFFF
@A00769:11:HC3HCDRXX:1:2104:29857:24330
CACGCACC
+
FFFFFFFF
@A00769:11:HC3HCDRXX:1:2104:30725:24330
CACGCACC
+
FFFFFFFF
@A00769:11:HC3HCDRXX:1:2104:6280:24361
CACGCACC
+
FFFFFFFF
@A00769:11:HC3HCDRXX:1:2104:7328:24361
CACGCACC
+
FFFFFFFF
@A00769:11:HC3HCDRXX:1:2104:5954:24455
CACGCACC
+
FFFFFFFF
@A00769:11:HC3HCDRXX:1:2104:8449:24455
CACGCACC
+
FFF:FFF:
@A00769:11:HC3HCDRXX:1:2104:4824:24471
CACGCACC
+
FFFFFFFF
@A00769:11:HC3HCDRXX:1:2104:2302:24518
CACGCACC
+
FF:,FFFF
@A00769:11:HC3HCDRXX:1:2104:3739:24596
CACGCACC
+
FFFFFFFF
@A00769:11:HC3HCDRXX:1:2104:12066:24612
CACGCACC
+
FFFFFFFF
@A00769:11:HC3HCDRXX:1:2104:31078:24627
CACGCACC
+
FFFFFFFF
@A00769:11:HC3HCDRXX:1:2104:15899:24674
CACGCACC
+
FFFFFFFF
@A00769:11:HC3HCDRXX:1:2104:25988:24737
CACGCACC
+
FFFF,::F
@A00769:11:HC3HCDRXX:1:2104:16495:24831
CACGCACC
+
FFFFFFFF
@A00769:11:HC3HCDRXX:1:2104:16658:24862
CACGCACC
+
FFFFFFFF
@A00769:11:HC3HCDRXX:1:2104:24234:24862
CACGCACC
+
FFFFFFFF
@A00769:11:HC3HCDRXX:1:2104:11794:24893
CACGCACC
+
:,FFF:FF
@A00769:11:HC3HCDRXX:1:2104:11731:24909
CACGCACC
+
,FFFFF:F
@A00769:11:HC3HCDRXX:1:2104:21061:24940
CACGCACC
+
,F,,:FFF
@A00769:11:HC3HCDRXX:1:2104:6578:24972
CACGCACC
+
FFFFFFF:
@A00769:11:HC3HCDRXX:1:2104:17698:25128
CACGCACC
+
FFFFFFFF
@A00769:11:HC3HCDRXX:1:2104:29071:25191
CACGCACC
+
FFFFFFFF
@A00769:11:HC3HCDRXX:1:2104:9381:25254
CACGCACC
+
FFFFFFFF
@A00769:11:HC3HCDRXX:1:2104:25834:25347
CACGCACC
+
FFFFFFFF
@A00769:11:HC3HCDRXX:1:2104:23312:25363
CACGCACC
+
FFFFFFFF
@A00769:11:HC3HCDRXX:1:2104:16116:25426
CACGCACC
+
FFFFFFFF
@A00769:11:HC3HCDRXX:1:2104:15420:25629
CACGCACC
+
FFFFFFFF
@A00769:11:HC3HCDRXX:1:2104:3766:25645
CACGCACC
+
FFFFFFFF
@A00769:11:HC3HCDRXX:1:2104:14091:25770
CACGCACC
+
FFFFFFFF
@A00769:11:HC3HCDRXX:1:2104:12264:25801
CACGCACC
+
FFFFFFFF
@A00769:11:HC3HCDRXX:1:2104:22200:25817
CACGCACC
+
FFFFFFFF
@A00769:11:HC3HCDRXX:1:2104:5348:25880
CACGCACC
+
FFFFFFFF
@A00769:11:HC3HCDRXX:1:2104:5556:25989
CACGCACC
+
FFFFFFFF
@A00769:11:HC3HCDRXX:1:2104:12933:25989
CACGCACC
+
FFFFFFFF
@A00769:11:HC3HCDRXX:1:2104:23005:25989
CACGCACC
+
FFFFFFFF
@A00769:11:HC3HCDRXX:1:2104:13973:26005
CACGCACC
+
FFFFFFFF
@A00769:11:HC3HCDRXX:1:2104:5439:26068
CACGCACC
+
FFFFFFFF
@A00769:11:HC3HCDRXX:1:2104:20790:26162
CACGCACC
+
FFFFFFFF
@A00769:11:HC3HCDRXX:1:2104:16631:26224
CACGCACC
+
FFFFFFFF
@A00769:11:HC3HCDRXX:1:2104:26485:26349
CACGCACC
+
,FF,,FF:
@A00769:11:HC3HCDRXX:1:2104:29496:26365
CACGCACC
+
,FFFFFFF
@A00769:11:HC3HCDRXX:1:2104:24840:26443
CACGCACC
+
FFFFFFFF
@A00769:11:HC3HCDRXX:1:2104:23276:26459
CACGCACC
+
FFFFFFFF
@A00769:11:HC3HCDRXX:1:2104:6108:26537
CACGCACC
+
FFFFFFFF
@A00769:11:HC3HCDRXX:1:2104:1118:26631
CACGCACC
+
FFFFFFFF
@A00769:11:HC3HCDRXX:1:2104:17626:26663
CACGCACC
+
FFFFFFFF
@A00769:11:HC3HCDRXX:1:2104:18656:26694
CACGCACC
+
FFFFFFFF
@A00769:11:HC3HCDRXX:1:2104:2971:26772
CACGCACC
+
FFFFFFFF
@A00769:11:HC3HCDRXX:1:2104:10628:26819
CACGCACC
+
FFFFFFFF
@A00769:11:HC3HCDRXX:1:2104:29939:26819
CACGCACC
+
FFFFFFFF
@A00769:11:HC3HCDRXX:1:2104:31557:26897
CACGCACC
+
FFFFFFFF
@A00769:11:HC3HCDRXX:1:2104:30129:26929
CACGCACC
+
FFFFFFFF
@A00769:11:HC3HCDRXX:1:2104:32570:26960
CACGCACC
+
FFFFFFFF
@A00769:11:HC3HCDRXX:1:2104:20302:27007
CACGCACC
+
FFFFFFFF
@A00769:11:HC3HCDRXX:1:2104:31566:27007
CACGCACC
+
FFFFFFFF
@A00769:11:HC3HCDRXX:1:2104:24695:27038
CACGCACC
+
FFFFFFFF
@A00769:11:HC3HCDRXX:1:2104:10167:27085
CACGCACC
+
FFFFFFFF
@A00769:11:HC3HCDRXX:1:2104:29884:27320
CACGCACC
+
FFFFFFFF
@A00769:11:HC3HCDRXX:1:2104:11713:27352
CACGCACC
+
FFFFFFFF
@A00769:11:HC3HCDRXX:1:2104:28429:27367
CACGCACC
+
FFFFFFFF
@A00769:11:HC3HCDRXX:1:2104:2799:27383
CACGCACC
+
FFFFFFFF
@A00769:11:HC3HCDRXX:1:2104:14353:27383
CACGCACC
+
FFFFFFFF
@A00769:11:HC3HCDRXX:1:2104:3061:27398
CACGCACC
+
FFFFFFFF
@A00769:11:HC3HCDRXX:1:2104:7591:27414
CACGCACC
+
FFFFFFFF
@A00769:11:HC3HCDRXX:1:2104:24451:27461
CACGCACC
+
FFFFFFFF
@A00769:11:HC3HCDRXX:1:2104:27850:27555
CACGCACC
+
FF,F,F,,
@A00769:11:HC3HCDRXX:1:2104:12156:27586
CACGCACC
+
FFFFFFFF
@A00769:11:HC3HCDRXX:1:2104:9561:27602
CACGCACC
+
FFF:FFFF
@A00769:11:HC3HCDRXX:1:2104:22309:27602
CACGCACC
+
FFFFFFFF
@A00769:11:HC3HCDRXX:1:2104:14389:27665
CACGCACC
+
FFFFFFFF
@A00769:11:HC3HCDRXX:1:2104:24677:27665
CACGCACC
+
FFFFFFFF
@A00769:11:HC3HCDRXX:1:2104:1750:27727
CACGCACC
+
FFFFFFFF
@A00769:11:HC3HCDRXX:1:2104:25283:27806
CACGCACC
+
FFF,,FF:
@A00769:11:HC3HCDRXX:1:2104:27868:27806
CACGCACC
+
FFFF:F,F
@A00769:11:HC3HCDRXX:1:2104:25174:27837
CACGCACC
+
FFFFFFFF
@A00769:11:HC3HCDRXX:1:2104:5656:27915
CACGCACC
+
FFFFFFFF
@A00769:11:HC3HCDRXX:1:2104:14181:27962
CACGCACC
+
FFFFFFFF
@A00769:11:HC3HCDRXX:1:2104:6497:27993
CACGCACC
+
FFFFFFFF
@A00769:11:HC3HCDRXX:1:2104:21594:27993
CACGCACC
+
FFFFFFFF
@A00769:11:HC3HCDRXX:1:2104:19605:28025
CACGCACC
+
FFFFFFFF
@A00769:11:HC3HCDRXX:1:2104:9480:28056
CACGCACC
+
FFFFFFFF
@A00769:11:HC3HCDRXX:1:2104:20175:28072
CACGCACC
+
FF:FFFFF
@A00769:11:HC3HCDRXX:1:2104:6343:28134
CACGCACC
+
FFFFFFFF
@A00769:11:HC3HCDRXX:1:2104:4616:28150
CACGCACC
+
FFFFFFFF
@A00769:11:HC3HCDRXX:1:2104:4725:28213
CACGCACC
+
,FFFFFFF
@A00769:11:HC3HCDRXX:1:2104:31006:28260
CACGCACC
+
FFFFFFFF
@A00769:11:HC3HCDRXX:1:2104:23773:28354
CACGCACC
+
FFFFFFFF
@A00769:11:HC3HCDRXX:1:2104:1334:28385
CACGCACC
+
FFFFFFFF
@A00769:11:HC3HCDRXX:1:2104:1931:28447
CACGCACC
+
FFFFFFFF
@A00769:11:HC3HCDRXX:1:2104:8106:28526
CACGCACC
+
FFFFFFFF
@A00769:11:HC3HCDRXX:1:2104:23863:28573
CACGCACC
+
FFFFFFFF
@A00769:11:HC3HCDRXX:1:2104:20021:28588
CACGCACC
+
FFFFFFFF
@A00769:11:HC3HCDRXX:1:2104:14850:28682
CACGCACC
+
FFFFFFFF
@A00769:11:HC3HCDRXX:1:2104:29912:28682
CACGCACC
+
FFFFFFFF
@A00769:11:HC3HCDRXX:1:2104:3025:28714
CACGCACC
+
FFFFFFFF
@A00769:11:HC3HCDRXX:1:2104:16839:28714
CACGCACC
+
FFFFFFFF
@A00769:11:HC3HCDRXX:1:2104:22101:28714
CACGCACC
+
FFFFFFFF
@A00769:11:HC3HCDRXX:1:2104:11740:28776
CACGCACC
+
FFFFFFFF
@A00769:11:HC3HCDRXX:1:2104:4309:28808
CACGCACC
+
FFFFFFFF
@A00769:11:HC3HCDRXX:1:2104:25681:28808
CACGCACC
+
FFFFFFFF
@A00769:11:HC3HCDRXX:1:2104:27769:28855
CACGCACC
+
FFFFFFFF
@A00769:11:HC3HCDRXX:1:2104:6506:28917
CACGCACC
+
FFFFFFFF
@A00769:11:HC3HCDRXX:1:2104:14335:29042
CACGCACC
+
FFFFFFFF
@A00769:11:HC3HCDRXX:1:2104:19515:29058
CACGCACC
+
FFFFFF:F
@A00769:11:HC3HCDRXX:1:2104:28745:29105
CACGCACC
+
FFFFFFFF
@A00769:11:HC3HCDRXX:1:2104:2013:29183
CACGCACC
+
FFFFFFFF
@A00769:11:HC3HCDRXX:1:2104:19732:29183
CACGCACC
+
FFFFFFFF
@A00769:11:HC3HCDRXX:1:2104:20708:29183
CACGCACC
+
FFFFFFFF
@A00769:11:HC3HCDRXX:1:2104:22715:29183
CACGCACC
+
FFFF:FF,
@A00769:11:HC3HCDRXX:1:2104:31385:29230
CACGCACC
+
FFFFFFFF
@A00769:11:HC3HCDRXX:1:2104:18945:29293
CACGCACC
+
FFFFFFFF
@A00769:11:HC3HCDRXX:1:2104:21323:29309
CACGCACC
+
FFFFFFFF
@A00769:11:HC3HCDRXX:1:2104:21151:29387
CACGCACC
+
FFFFFFFF
@A00769:11:HC3HCDRXX:1:2104:15890:29418
CACGCACC
+
FFFFFFFF
@A00769:11:HC3HCDRXX:1:2104:14018:29434
CACGCACC
+
FFFFFFFF
@A00769:11:HC3HCDRXX:1:2104:10013:29481
CACGCACC
+
FFFFFFFF
@A00769:11:HC3HCDRXX:1:2104:4707:29528
CACGCACC
+
FFFFFFFF
@A00769:11:HC3HCDRXX:1:2104:14751:29543
CACGCACC
+
FFFFFFFF
@A00769:11:HC3HCDRXX:1:2104:14633:29590
CACGCACC
+
FFFFFFFF
@A00769:11:HC3HCDRXX:1:2104:25735:29653
CACGCACC
+
FFFFFFFF
@A00769:11:HC3HCDRXX:1:2104:2284:29778
CACGCACC
+
FFFFFFFF
@A00769:11:HC3HCDRXX:1:2104:25934:29778
CACGCACC
+
FFFFFFFF
@A00769:11:HC3HCDRXX:1:2104:31015:29810
CACGCACC
+
FFFFFFFF
@A00769:11:HC3HCDRXX:1:2104:4707:29872
CACGCACC
+
FFFFFFFF
@A00769:11:HC3HCDRXX:1:2104:5168:29919
CACGCACC
+
FFFFFFFF
@A00769:11:HC3HCDRXX:1:2104:24786:29919
CACGCACC
+
FFFFFFFF
@A00769:11:HC3HCDRXX:1:2104:30689:30123
CACGCACC
+
FFFF:FFF
@A00769:11:HC3HCDRXX:1:2104:28248:30185
CACGCACC
+
FFFFFFFF
@A00769:11:HC3HCDRXX:1:2104:14733:30201
CACGCACC
+
FFFFFFFF
@A00769:11:HC3HCDRXX:1:2104:17779:30311
CACGCACC
+
FFFFFFFF
@A00769:11:HC3HCDRXX:1:2104:22815:30326
CACGCACC
+
FFFFFFFF
@A00769:11:HC3HCDRXX:1:2104:25988:30342
CACGCACC
+
:FFFFFFF
@A00769:11:HC3HCDRXX:1:2104:18620:30358
CACGCACC
+
FFFFFFFF
@A00769:11:HC3HCDRXX:1:2104:23827:30358
CACGCACC
+
FFFFFFFF
@A00769:11:HC3HCDRXX:1:2104:7039:30405
CACGCACC
+
FFFFFFFF
@A00769:11:HC3HCDRXX:1:2104:24062:30420
CACGCACC
+
:FFF:FF:
@A00769:11:HC3HCDRXX:1:2104:17336:30483
CACGCACC
+
FFFFFFFF
@A00769:11:HC3HCDRXX:1:2104:11306:30530
CACGCACC
+
FFFFFFFF
@A00769:11:HC3HCDRXX:1:2104:22634:30545
CACGCACC
+
FFFFFFFF
@A00769:11:HC3HCDRXX:1:2104:29523:30545
CACGCACC
+
FFFFFFFF
@A00769:11:HC3HCDRXX:1:2104:24361:30561
CACGCACC
+
FFFFFFFF
@A00769:11:HC3HCDRXX:1:2104:32316:30561
CACGCACC
+
FFFFFFFF
@A00769:11:HC3HCDRXX:1:2104:7193:30733
CACGCACC
+
FFFFFFFF
@A00769:11:HC3HCDRXX:1:2104:13178:30859
CACGCACC
+
FFFFFFFF
@A00769:11:HC3HCDRXX:1:2104:29640:30906
CACGCACC
+
FFFFFFFF
@A00769:11:HC3HCDRXX:1:2104:10972:30953
CACGCACC
+
FFFFFFFF
@A00769:11:HC3HCDRXX:1:2104:8956:31062
CACGCACC
+
FFFFFFFF
@A00769:11:HC3HCDRXX:1:2104:32551:31187
CACGCACC
+
,FF:F:F:
@A00769:11:HC3HCDRXX:1:2104:29604:31219
CACGCACC
+
FFFFFFFF
@A00769:11:HC3HCDRXX:1:2104:13485:31297
CACGCACC
+
FFFFFFFF
@A00769:11:HC3HCDRXX:1:2104:13892:31313
CACGCACC
+
,FF:FFFF
@A00769:11:HC3HCDRXX:1:2104:32651:31422
CACGCACC
+
FFFFFFFF
@A00769:11:HC3HCDRXX:1:2104:17815:31438
CACGCACC
+
FFFFFFFF
@A00769:11:HC3HCDRXX:1:2104:27597:31438
CACGCACC
+
FFFFFFFF
@A00769:11:HC3HCDRXX:1:2104:25147:31454
CACGCACC
+
FFFFFFFF
@A00769:11:HC3HCDRXX:1:2104:5963:31548
CACGCACC
+
FFFFFFFF
@A00769:11:HC3HCDRXX:1:2104:19235:31548
CACGCACC
+
FFFFFFFF
@A00769:11:HC3HCDRXX:1:2104:6207:31563
CACGCACC
+
FFFFFFFF
@A00769:11:HC3HCDRXX:1:2104:25111:31641
CACGCACC
+
FFFFFFFF
@A00769:11:HC3HCDRXX:1:2104:18123:31751
CACGCACC
+
FFFFFFFF
@A00769:11:HC3HCDRXX:1:2104:15501:31876
CACGCACC
+
FFFFFFFF
@A00769:11:HC3HCDRXX:1:2104:19524:31923
CACGCACC
+
FFFFFFFF
@A00769:11:HC3HCDRXX:1:2104:31846:32002
CACGCACC
+
FFFFFFFF
@A00769:11:HC3HCDRXX:1:2104:28501:32064
CACGCACC
+
FFFFFFFF
@A00769:11:HC3HCDRXX:1:2104:10565:32127
CACGCACC
+
FFFFFFFF
@A00769:11:HC3HCDRXX:1:2104:16911:32189
CACGCACC
+
F::FFF:F
@A00769:11:HC3HCDRXX:1:2104:15076:32268
CACGCACC
+
FFFFFFFF
@A00769:11:HC3HCDRXX:1:2104:16875:32315
CACGCACC
+
FFFFFFFF
@A00769:11:HC3HCDRXX:1:2104:25852:32424
CACGCACC
+
FFFFFFFF
@A00769:11:HC3HCDRXX:1:2104:1316:32612
CACGCACC
+
FFFFFFFF
@A00769:11:HC3HCDRXX:1:2104:28131:32612
CACGCACC
+
FFFFFFFF
@A00769:11:HC3HCDRXX:1:2104:28772:32628
CACGCACC
+
FFFFFFFF
@A00769:11:HC3HCDRXX:1:2104:26368:32847
CACGCACC
+
FFFFFFFF
@A00769:11:HC3HCDRXX:1:2104:27868:32878
CACGCACC
+
FFFFFFFF
@A00769:11:HC3HCDRXX:1:2104:15429:32910
CACGCACC
+
FFFFFFFF
@A00769:11:HC3HCDRXX:1:2104:32262:32941
CACGCACC
+
FF,FF,FF
@A00769:11:HC3HCDRXX:1:2104:14082:32957
CACGCACC
+
FF::FFFF
@A00769:11:HC3HCDRXX:1:2104:8594:32972
CACGCACC
+
FFFFFFFF
@A00769:11:HC3HCDRXX:1:2104:8558:33004
CACGCACC
+
FFFFFFFF
@A00769:11:HC3HCDRXX:1:2104:16315:33098
CACGCACC
+
FFFFFFFF
@A00769:11:HC3HCDRXX:1:2104:9200:33144
CACGCACC
+
:FFFFF,,
@A00769:11:HC3HCDRXX:1:2104:22182:33238
CACGCACC
+
,FFFFFFF
@A00769:11:HC3HCDRXX:1:2104:6876:33411
CACGCACC
+
FFFFFFFF
@A00769:11:HC3HCDRXX:1:2104:16640:33473
CACGCACC
+
FFFFFFFF
@A00769:11:HC3HCDRXX:1:2104:30725:33599
CACGCACC
+
FFFFFFFF
@A00769:11:HC3HCDRXX:1:2104:21151:33739
CACGCACC
+
FFFFFFFF
@A00769:11:HC3HCDRXX:1:2104:8965:33771
CACGCACC
+
FFFFFFFF
@A00769:11:HC3HCDRXX:1:2104:1398:33786
CACGCACC
+
FFFFFFFF
@A00769:11:HC3HCDRXX:1:2104:15628:33786
CACGCACC
+
FFFFFFFF
@A00769:11:HC3HCDRXX:1:2104:6759:33865
CACGCACC
+
FFFFFFFF
@A00769:11:HC3HCDRXX:1:2104:23900:33896
CACGCACC
+
FFFFFFFF
@A00769:11:HC3HCDRXX:1:2104:24668:34068
CACGCACC
+
,F:FFFFF
@A00769:11:HC3HCDRXX:1:2104:7328:34100
CACGCACC
+
,::,FFFF
@A00769:11:HC3HCDRXX:1:2104:1841:34147
CACGCACC
+
FFFFFFFF
@A00769:11:HC3HCDRXX:1:2104:27380:34225
CACGCACC
+
FFFFFFFF
@A00769:11:HC3HCDRXX:1:2104:20880:34491
CACGCACC
+
FFFFFFFF
@A00769:11:HC3HCDRXX:1:2104:19895:34507
CACGCACC
+
FFFF:::F
@A00769:11:HC3HCDRXX:1:2104:2817:34554
CACGCACC
+
FFFFFFF:
@A00769:11:HC3HCDRXX:1:2104:9390:34569
CACGCACC
+
F:FFFFFF
@A00769:11:HC3HCDRXX:1:2104:4752:34648
CACGCACC
+
FFFFFFFF
@A00769:11:HC3HCDRXX:1:2104:28031:34663
CACGCACC
+
FFFFFFFF
@A00769:11:HC3HCDRXX:1:2104:29749:34726
CACGCACC
+
FFFFFFFF
@A00769:11:HC3HCDRXX:1:2104:5746:34773
CACGCACC
+
FFFFFFFF
@A00769:11:HC3HCDRXX:1:2104:1298:34867
CACGCACC
+
FFFFFFFF
@A00769:11:HC3HCDRXX:1:2104:32542:34929
CACGCACC
+
FFFFFFFF
@A00769:11:HC3HCDRXX:1:2104:10330:34945
CACGCACC
+
FFFFFFFF
@A00769:11:HC3HCDRXX:1:2104:28366:35023
CACGCACC
+
FFFFFFFF
@A00769:11:HC3HCDRXX:1:2104:20103:35086
CACGCACC
+
FFFFFFFF
@A00769:11:HC3HCDRXX:1:2104:19162:35180
CACGCACC
+
FFFFFFFF
@A00769:11:HC3HCDRXX:1:2104:10547:35289
CACGCACC
+
FFFFFFFF
@A00769:11:HC3HCDRXX:1:2104:16495:35289
CACGCACC
+
FFFFFFFF
@A00769:11:HC3HCDRXX:1:2104:19515:35289
CACGCACC
+
FFFFFFFF
@A00769:11:HC3HCDRXX:1:2104:27299:35336
CACGCACC
+
FFFFFFFF
@A00769:11:HC3HCDRXX:1:2104:19994:35462
CACGCACC
+
FFFFFFFF
@A00769:11:HC3HCDRXX:1:2104:20735:35462
CACGCACC
+
FFFFFFFF
@A00769:11:HC3HCDRXX:1:2104:17607:35556
CACGCACC
+
FFFFFFFF
@A00769:11:HC3HCDRXX:1:2104:2465:35571
CACGCACC
+
FFFFFFFF
@A00769:11:HC3HCDRXX:1:2104:32235:35650
CACGCACC
+
FFFFFFFF
@A00769:11:HC3HCDRXX:1:2104:14217:35665
CACGCACC
+
,FFFFFFF
@A00769:11:HC3HCDRXX:1:2104:8323:35759
CACGCACC
+
FFFFFFFF
@A00769:11:HC3HCDRXX:1:2104:18141:35759
CACGCACC
+
FFFFFFFF
@A00769:11:HC3HCDRXX:1:2104:26051:35775
CACGCACC
+
FFFFFFFF
@A00769:11:HC3HCDRXX:1:2104:14091:35884
CACGCACC
+
FFFFFFFF
@A00769:11:HC3HCDRXX:1:2104:14507:35884
CACGCACC
+
FFFFFFFF
@A00769:11:HC3HCDRXX:1:2104:32344:35931
CACGCACC
+
FFFFFFFF
@A00769:11:HC3HCDRXX:1:2104:24650:35947
CACGCACC
+
FFFFFFFF
@A00769:11:HC3HCDRXX:1:2104:32081:36072
CACGCACC
+
FFFFFFFF
@A00769:11:HC3HCDRXX:1:2104:6135:36104
CACGCACC
+
FFFFFFFF
@A00769:11:HC3HCDRXX:1:2104:26431:36151
CACGCACC
+
FFFFFFFF
@A00769:11:HC3HCDRXX:1:2104:32886:36151
CACGCACC
+
FFFFFFFF
@A00769:11:HC3HCDRXX:1:2104:1118:36245
CACGCACC
+
FFFFFFFF
@A00769:11:HC3HCDRXX:1:2104:31222:36245
CACGCACC
+
FFFFFFFF
@A00769:11:HC3HCDRXX:1:2104:27208:36276
CACGCACC
+
FF:::FFF
@A00769:11:HC3HCDRXX:1:2104:32099:36292
CACGCACC
+
FFFFFFFF
@A00769:11:HC3HCDRXX:1:2104:22345:36307
CACGCACC
+
FFFFFFFF
@A00769:11:HC3HCDRXX:1:2104:20600:36323
CACGCACC
+
FFFFF:FF
@A00769:11:HC3HCDRXX:1:2104:1081:36338
CACGCACC
+
FFFFFFFF
@A00769:11:HC3HCDRXX:1:2104:8721:36448
CACGCACC
+
FFFFFFFF
@A00769:11:HC3HCDRXX:1:2104:10628:36464
CACGCACC
+
FFFFFFFF
@A00769:11:HC3HCDRXX:1:2104:29215:36464
CACGCACC
+
FFFFFFFF
@A00769:11:HC3HCDRXX:1:2104:27923:36479
CACGCACC
+
FFFFFFF,
@A00769:11:HC3HCDRXX:1:2104:26467:36495
CACGCACC
+
FFFFFFFF
@A00769:11:HC3HCDRXX:1:2104:6497:36511
CACGCACC
+
FFFFFFFF
@A00769:11:HC3HCDRXX:1:2104:11397:36542
CACGCACC
+
FFFFFFFF
@A00769:11:HC3HCDRXX:1:2104:21513:36558
CACGCACC
+
FFFFFFFF
@A00769:11:HC3HCDRXX:1:2104:10013:36589
CACGCACC
+
FFFFFFFF
@A00769:11:HC3HCDRXX:1:2104:9959:36620
CACGCACC
+
:FF:FFFF
@A00769:11:HC3HCDRXX:1:2104:10945:36699
CACGCACC
+
FFFFFFFF
@A00769:11:HC3HCDRXX:1:2104:17029:36714
CACGCACC
+
FFFFFFFF
@A00769:11:HC3HCDRXX:1:2104:7627:36839
CACGCACC
+
FFFFFFF:
@A00769:11:HC3HCDRXX:1:2104:25581:36871
CACGCACC
+
FFFFFFFF
@A00769:11:HC3HCDRXX:1:2104:30291:36886
CACGCACC
+
FFFFFFFF
@A00769:11:HC3HCDRXX:1:2104:11677:36902
CACGCACC
+
FFFFFFFF
@A00769:11:HC3HCDRXX:1:2105:31015:1125
CACGCACC
+
FFFFFFFF
@A00769:11:HC3HCDRXX:1:2105:12500:1157
CACGCACC
+
FF::F,,F
@A00769:11:HC3HCDRXX:1:2105:25265:1157
CACGCACC
+
FFFFFFFF
@A00769:11:HC3HCDRXX:1:2105:10791:1204
CACGCACC
+
:FF:FFFF
@A00769:11:HC3HCDRXX:1:2105:14190:1235
CACGCACC
+
FFFFFFFF
@A00769:11:HC3HCDRXX:1:2105:30255:1251
CACGCACC
+
FFFFFFFF
@A00769:11:HC3HCDRXX:1:2105:1380:1313
CACGCACC
+
FFFFFFFF
@A00769:11:HC3HCDRXX:1:2105:30716:1360
CACGCACC
+
FFFFFFFF
@A00769:11:HC3HCDRXX:1:2105:5231:1407
CACGCACC
+
FFF,:F,F
@A00769:11:HC3HCDRXX:1:2105:30978:1438
CACGCACC
+
FFFFFFFF
@A00769:11:HC3HCDRXX:1:2105:27760:1501
CACGCACC
+
:F:FFFFF
@A00769:11:HC3HCDRXX:1:2105:14904:1532
CACGCACC
+
FFFFFFFF
@A00769:11:HC3HCDRXX:1:2105:30870:1595
CACGCACC
+
FFFFFFFF
@A00769:11:HC3HCDRXX:1:2105:26051:1611
CACGCACC
+
FFFFFFFF
@A00769:11:HC3HCDRXX:1:2105:30472:1658
CACGCACC
+
FFFFFFFF
@A00769:11:HC3HCDRXX:1:2105:23231:1705
CACGCACC
+
FFFFFFFF
@A00769:11:HC3HCDRXX:1:2105:17173:1767
CACGCACC
+
FFFFFFFF
@A00769:11:HC3HCDRXX:1:2105:31123:1908
CACGCACC
+
FFFFFFFF
@A00769:11:HC3HCDRXX:1:2105:31132:1924
CACGCACC
+
FFFFFFFF
@A00769:11:HC3HCDRXX:1:2105:4255:1939
CACGCACC
+
FFFFFFFF
@A00769:11:HC3HCDRXX:1:2105:9028:1971
CACGCACC
+
FFFFFFFF
@A00769:11:HC3HCDRXX:1:2105:26395:1986
CACGCACC
+
FFFFFF,F
@A00769:11:HC3HCDRXX:1:2105:6424:2002
CACGCACC
+
FFFFFFFF
@A00769:11:HC3HCDRXX:1:2105:2392:2033
CACGCACC
+
FFFFFFFF
@A00769:11:HC3HCDRXX:1:2105:20121:2331
CACGCACC
+
FFFFFFFF
@A00769:11:HC3HCDRXX:1:2105:6099:2347
CACGCACC
+
FFF:FFFF
@A00769:11:HC3HCDRXX:1:2105:5791:2409
CACGCACC
+
FFFFFFFF
@A00769:11:HC3HCDRXX:1:2105:31955:2472
CACGCACC
+
FFFFFFFF
@A00769:11:HC3HCDRXX:1:2105:31738:2503
CACGCACC
+
FFFFFFFF
@A00769:11:HC3HCDRXX:1:2105:7048:2519
CACGCACC
+
FFFFFFFF
@A00769:11:HC3HCDRXX:1:2105:18249:2534
CACGCACC
+
FFFFFFFF
@A00769:11:HC3HCDRXX:1:2105:23809:2581
CACGCACC
+
FFF:FFFF
@A00769:11:HC3HCDRXX:1:2105:20817:2660
CACGCACC
+
FFFFFFFF
@A00769:11:HC3HCDRXX:1:2105:8449:2879
CACGCACC
+
FFFFFFFF
@A00769:11:HC3HCDRXX:1:2105:1895:2926
CACGCACC
+
FFFFFFFF
@A00769:11:HC3HCDRXX:1:2105:2383:2926
CACGCACC
+
FFFFFFFF
@A00769:11:HC3HCDRXX:1:2105:12870:2957
CACGCACC
+
FFFFFFFF
@A00769:11:HC3HCDRXX:1:2105:15745:2957
CACGCACC
+
FFFFFFFF
@A00769:11:HC3HCDRXX:1:2105:15393:2973
CACGCACC
+
FFFFFFFF
@A00769:11:HC3HCDRXX:1:2105:4381:3067
CACGCACC
+
FFFF,F::
@A00769:11:HC3HCDRXX:1:2105:22625:3098
CACGCACC
+
FFFFFFFF
@A00769:11:HC3HCDRXX:1:2105:27597:3098
CACGCACC
+
FFFFFFFF
@A00769:11:HC3HCDRXX:1:2105:2329:3114
CACGCACC
+
FFFFFFFF
@A00769:11:HC3HCDRXX:1:2105:14362:3129
CACGCACC
+
FFFFFFFF
@A00769:11:HC3HCDRXX:1:2105:17020:3129
CACGCACC
+
FFFFFFFF
@A00769:11:HC3HCDRXX:1:2105:11749:3145
CACGCACC
+
FFFFFFFF
@A00769:11:HC3HCDRXX:1:2105:26684:3145
CACGCACC
+
FFFFFFFF
@A00769:11:HC3HCDRXX:1:2105:12481:3255
CACGCACC
+
FFFFFFFF
@A00769:11:HC3HCDRXX:1:2105:27633:3255
CACGCACC
+
FFF:FF:F
@A00769:11:HC3HCDRXX:1:2105:6271:3302
CACGCACC
+
FFFFFFFF
@A00769:11:HC3HCDRXX:1:2105:8332:3302
CACGCACC
+
FFFFFFFF
@A00769:11:HC3HCDRXX:1:2105:9245:3349
CACGCACC
+
FFFFFFFF
@A00769:11:HC3HCDRXX:1:2105:10700:3364
CACGCACC
+
FFFFFFFF
@A00769:11:HC3HCDRXX:1:2105:1651:3380
CACGCACC
+
FFFFFFFF
@A00769:11:HC3HCDRXX:1:2105:3079:3380
CACGCACC
+
FFFFFFFF
@A00769:11:HC3HCDRXX:1:2105:25952:3380
CACGCACC
+
FFFFFFFF
@A00769:11:HC3HCDRXX:1:2105:19244:3505
CACGCACC
+
FFFFFFFF
@A00769:11:HC3HCDRXX:1:2105:28483:3505
CACGCACC
+
FF,:FFFF
@A00769:11:HC3HCDRXX:1:2105:10791:3521
CACGCACC
+
FFFFFFFF
@A00769:11:HC3HCDRXX:1:2105:1597:3537
CACGCACC
+
FFFFFFFF
@A00769:11:HC3HCDRXX:1:2105:28067:3537
CACGCACC
+
FFFFFFFF
@A00769:11:HC3HCDRXX:1:2105:11677:3583
CACGCACC
+
FFFFFFFF
@A00769:11:HC3HCDRXX:1:2105:4481:3677
CACGCACC
+
FFFFFFFF
@A00769:11:HC3HCDRXX:1:2105:29821:3693
CACGCACC
+
FFF:FFFF
@A00769:11:HC3HCDRXX:1:2105:23421:3756
CACGCACC
+
FFF:FFF:
@A00769:11:HC3HCDRXX:1:2105:32786:3756
CACGCACC
+
FFFF:F::
@A00769:11:HC3HCDRXX:1:2105:29496:3787
CACGCACC
+
FFFFFFFF
@A00769:11:HC3HCDRXX:1:2105:16098:3881
CACGCACC
+
FFFFFF:F
@A00769:11:HC3HCDRXX:1:2105:21242:3928
CACGCACC
+
FF:FFF,:
@A00769:11:HC3HCDRXX:1:2105:8883:3944
CACGCACC
+
FFFFFFFF
@A00769:11:HC3HCDRXX:1:2105:26955:3959
CACGCACC
+
FFFFFFFF
@A00769:11:HC3HCDRXX:1:2105:32362:3959
CACGCACC
+
FFFFFFFF
@A00769:11:HC3HCDRXX:1:2105:18114:3991
CACGCACC
+
FFFFFFFF
@A00769:11:HC3HCDRXX:1:2105:5620:4053
CACGCACC
+
FFFFFFFF
@A00769:11:HC3HCDRXX:1:2105:32823:4131
CACGCACC
+
FFFFFFFF
@A00769:11:HC3HCDRXX:1:2105:16604:4163
CACGCACC
+
FFFFFFFF
@A00769:11:HC3HCDRXX:1:2105:10248:4304
CACGCACC
+
FFFFFFFF
@A00769:11:HC3HCDRXX:1:2105:28049:4351
CACGCACC
+
FFFFFFFF
@A00769:11:HC3HCDRXX:1:2105:6759:4429
CACGCACC
+
FFFFFFFF
@A00769:11:HC3HCDRXX:1:2105:6750:4507
CACGCACC
+
FFFFFFFF
@A00769:11:HC3HCDRXX:1:2105:11234:4570
CACGCACC
+
FFFFFFFF
@A00769:11:HC3HCDRXX:1:2105:23014:4586
CACGCACC
+
FFFFFFFF
@A00769:11:HC3HCDRXX:1:2105:3115:4633
CACGCACC
+
FFFFFFFF
@A00769:11:HC3HCDRXX:1:2105:20202:4633
CACGCACC
+
FF,:FFF:
@A00769:11:HC3HCDRXX:1:2105:8540:4664
CACGCACC
+
FFFFFFFF
@A00769:11:HC3HCDRXX:1:2105:11921:4820
CACGCACC
+
FFFFFFFF
@A00769:11:HC3HCDRXX:1:2105:23764:4883
CACGCACC
+
FFFFFFFF
@A00769:11:HC3HCDRXX:1:2105:16161:5055
CACGCACC
+
FFFFFFFF
@A00769:11:HC3HCDRXX:1:2105:19777:5055
CACGCACC
+
FFFFFFFF
@A00769:11:HC3HCDRXX:1:2105:7554:5118
CACGCACC
+
FFFFFFFF
@A00769:11:HC3HCDRXX:1:2105:11939:5196
CACGCACC
+
FFFFFFFF
@A00769:11:HC3HCDRXX:1:2105:8693:5274
CACGCACC
+
FFFFFFFF
@A00769:11:HC3HCDRXX:1:2105:6931:5415
CACGCACC
+
FFFFFFFF
@A00769:11:HC3HCDRXX:1:2105:31322:5415
CACGCACC
+
FFFFFFFF
@A00769:11:HC3HCDRXX:1:2105:29812:5494
CACGCACC
+
FFFFFFFF
@A00769:11:HC3HCDRXX:1:2105:7997:5572
CACGCACC
+
FFFFFFFF
@A00769:11:HC3HCDRXX:1:2105:30978:5635
CACGCACC
+
FFFF::FF
@A00769:11:HC3HCDRXX:1:2105:18132:5650
CACGCACC
+
FFFFFFFF
@A00769:11:HC3HCDRXX:1:2105:24478:5650
CACGCACC
+
FFFFFFFF
@A00769:11:HC3HCDRXX:1:2105:4110:5697
CACGCACC
+
FFFFFFFF
@A00769:11:HC3HCDRXX:1:2105:32624:5760
CACGCACC
+
FFFFFFFF
@A00769:11:HC3HCDRXX:1:2105:11017:5822
CACGCACC
+
FFFFFFFF
@A00769:11:HC3HCDRXX:1:2105:9923:5838
CACGCACC
+
FFFFFFFF
@A00769:11:HC3HCDRXX:1:2105:31168:5838
CACGCACC
+
FFFFFFFF
@A00769:11:HC3HCDRXX:1:2105:32416:5838
CACGCACC
+
FFFFFFFF
@A00769:11:HC3HCDRXX:1:2105:20121:5869
CACGCACC
+
FFFFFFFF
@A00769:11:HC3HCDRXX:1:2105:25373:5916
CACGCACC
+
FFFFFFFF
@A00769:11:HC3HCDRXX:1:2105:15745:5932
CACGCACC
+
FFFFFFFF
@A00769:11:HC3HCDRXX:1:2105:5285:5948
CACGCACC
+
FF,F:FFF
@A00769:11:HC3HCDRXX:1:2105:6894:5948
CACGCACC
+
FFFFFFFF
@A00769:11:HC3HCDRXX:1:2105:2889:5963
CACGCACC
+
FFFFFFFF
@A00769:11:HC3HCDRXX:1:2105:26313:6042
CACGCACC
+
FFFFFFFF
@A00769:11:HC3HCDRXX:1:2105:20916:6089
CACGCACC
+
FFFFFFFF
@A00769:11:HC3HCDRXX:1:2105:24722:6136
CACGCACC
+
FFFFFFFF
@A00769:11:HC3HCDRXX:1:2105:18412:6198
CACGCACC
+
FFFFFFFF
@A00769:11:HC3HCDRXX:1:2105:6361:6214
CACGCACC
+
FFF,,FFF
@A00769:11:HC3HCDRXX:1:2105:28601:6214
CACGCACC
+
FFFFFFFF
@A00769:11:HC3HCDRXX:1:2105:4092:6292
CACGCACC
+
FFFFFFF:
@A00769:11:HC3HCDRXX:1:2105:16278:6355
CACGCACC
+
,FF:FF,F
@A00769:11:HC3HCDRXX:1:2105:2067:6417
CACGCACC
+
FFFF:F:F
@A00769:11:HC3HCDRXX:1:2105:6659:6417
CACGCACC
+
FFFFFFFF
@A00769:11:HC3HCDRXX:1:2105:11306:6731
CACGCACC
+
FFFFFFFF
@A00769:11:HC3HCDRXX:1:2105:28827:6793
CACGCACC
+
FFFFFFFF
@A00769:11:HC3HCDRXX:1:2105:4589:6809
CACGCACC
+
FFFFFFFF
@A00769:11:HC3HCDRXX:1:2105:18123:6856
CACGCACC
+
FFFFFFFF
@A00769:11:HC3HCDRXX:1:2105:28176:6887
CACGCACC
+
FFFFFFFF
@A00769:11:HC3HCDRXX:1:2105:19633:6903
CACGCACC
+
FFFFF,FF
@A00769:11:HC3HCDRXX:1:2105:30653:6950
CACGCACC
+
FFFFF:FF
@A00769:11:HC3HCDRXX:1:2105:25834:6965
CACGCACC
+
,FFFFFFF
@A00769:11:HC3HCDRXX:1:2105:31213:6981
CACGCACC
+
FFFFFFFF
@A00769:11:HC3HCDRXX:1:2105:6741:6997
CACGCACC
+
FFFFFFFF
@A00769:11:HC3HCDRXX:1:2105:5828:7106
CACGCACC
+
FFFFFFFF
@A00769:11:HC3HCDRXX:1:2105:20871:7138
CACGCACC
+
FFFFFFFF
@A00769:11:HC3HCDRXX:1:2105:14606:7153
CACGCACC
+
FFFFFFFF
@A00769:11:HC3HCDRXX:1:2105:4408:7185
CACGCACC
+
FFFFFFFF
@A00769:11:HC3HCDRXX:1:2105:23791:7185
CACGCACC
+
FFFFFFFF
@A00769:11:HC3HCDRXX:1:2105:32072:7185
CACGCACC
+
FFFFFFFF
@A00769:11:HC3HCDRXX:1:2105:6262:7200
CACGCACC
+
FFFFFFFF
@A00769:11:HC3HCDRXX:1:2105:28465:7200
CACGCACC
+
FFFFFFFF
@A00769:11:HC3HCDRXX:1:2105:12961:7216
CACGCACC
+
FFFFFFFF
@A00769:11:HC3HCDRXX:1:2105:10710:7232
CACGCACC
+
FFFFFFFF
@A00769:11:HC3HCDRXX:1:2105:27136:7341
CACGCACC
+
FFFFFFFF
@A00769:11:HC3HCDRXX:1:2105:12554:7357
CACGCACC
+
FFFFFFFF
@A00769:11:HC3HCDRXX:1:2105:13467:7373
CACGCACC
+
FF:FFFF:
@A00769:11:HC3HCDRXX:1:2105:19144:7404
CACGCACC
+
FFFFFFFF
@A00769:11:HC3HCDRXX:1:2105:32307:7435
CACGCACC
+
FFFFFFFF
@A00769:11:HC3HCDRXX:1:2105:28013:7451
CACGCACC
+
,FF:,FFF
@A00769:11:HC3HCDRXX:1:2105:6063:7513
CACGCACC
+
FFFFFFFF
@A00769:11:HC3HCDRXX:1:2105:12174:7607
CACGCACC
+
FFFFFFFF
@A00769:11:HC3HCDRXX:1:2105:32850:7623
CACGCACC
+
FFFFFFFF
@A00769:11:HC3HCDRXX:1:2105:25292:7654
CACGCACC
+
FFFFFFFF
@A00769:11:HC3HCDRXX:1:2105:16595:7717
CACGCACC
+
FFFFFFFF
@A00769:11:HC3HCDRXX:1:2105:5177:7889
CACGCACC
+
FFFFFFFF
@A00769:11:HC3HCDRXX:1:2105:31747:7936
CACGCACC
+
FFFFFFFF
@A00769:11:HC3HCDRXX:1:2105:26684:7968
CACGCACC
+
FFFFFFFF
@A00769:11:HC3HCDRXX:1:2105:16459:8015
CACGCACC
+
FFFFFFFF
@A00769:11:HC3HCDRXX:1:2105:22824:8015
CACGCACC
+
FFFFFFFF
@A00769:11:HC3HCDRXX:1:2105:9534:8046
CACGCACC
+
FFFFFFFF
@A00769:11:HC3HCDRXX:1:2105:12391:8046
CACGCACC
+
FFFFFFFF
@A00769:11:HC3HCDRXX:1:2105:7771:8061
CACGCACC
+
FFFFFFFF
@A00769:11:HC3HCDRXX:1:2105:17607:8061
CACGCACC
+
FFFFFFFF
@A00769:11:HC3HCDRXX:1:2105:31566:8061
CACGCACC
+
FFFFFFFF
@A00769:11:HC3HCDRXX:1:2105:2718:8077
CACGCACC
+
FFFFFFFF
@A00769:11:HC3HCDRXX:1:2105:17029:8124
CACGCACC
+
FFFFFFFF
@A00769:11:HC3HCDRXX:1:2105:31467:8171
CACGCACC
+
FF,,F:FF
@A00769:11:HC3HCDRXX:1:2105:2374:8265
CACGCACC
+
FFFFFFFF
@A00769:11:HC3HCDRXX:1:2105:11650:8296
CACGCACC
+
FFFFFFFF
@A00769:11:HC3HCDRXX:1:2105:4200:8453
CACGCACC
+
FFFFFFFF
@A00769:11:HC3HCDRXX:1:2105:17707:8453
CACGCACC
+
FFFFFFFF
@A00769:11:HC3HCDRXX:1:2105:21468:8453
CACGCACC
+
FFFFF,FF
@A00769:11:HC3HCDRXX:1:2105:2645:8484
CACGCACC
+
FFFFFFFF
@A00769:11:HC3HCDRXX:1:2105:26458:8578
CACGCACC
+
FFFFFFFF
@A00769:11:HC3HCDRXX:1:2105:9417:8625
CACGCACC
+
FFFFFFFF
@A00769:11:HC3HCDRXX:1:2105:16595:8656
CACGCACC
+
FFFFFFFF
@A00769:11:HC3HCDRXX:1:2105:17842:8719
CACGCACC
+
FFFFFFFF
@A00769:11:HC3HCDRXX:1:2105:7961:8860
CACGCACC
+
FFFFFFFF
@A00769:11:HC3HCDRXX:1:2105:18819:8970
CACGCACC
+
FFFFFFFF
@A00769:11:HC3HCDRXX:1:2105:25491:8970
CACGCACC
+
FFFFFFFF
@A00769:11:HC3HCDRXX:1:2105:4553:9001
CACGCACC
+
FFFFFFFF
@A00769:11:HC3HCDRXX:1:2105:6325:9001
CACGCACC
+
FFF:FFFF
@A00769:11:HC3HCDRXX:1:2105:16333:9017
CACGCACC
+
FFFFFFFF
@A00769:11:HC3HCDRXX:1:2105:18069:9079
CACGCACC
+
FFFFFFFF
@A00769:11:HC3HCDRXX:1:2105:13774:9095
CACGCACC
+
FFFFFFFF
@A00769:11:HC3HCDRXX:1:2105:28628:9111
CACGCACC
+
FF:FFFFF
@A00769:11:HC3HCDRXX:1:2105:3694:9142
CACGCACC
+
FFFFFFFF
@A00769:11:HC3HCDRXX:1:2105:4327:9142
CACGCACC
+
FFFFFFFF
@A00769:11:HC3HCDRXX:1:2105:16007:9142
CACGCACC
+
FFFFFFFF
@A00769:11:HC3HCDRXX:1:2105:10945:9267
CACGCACC
+
FFFFFFFF
@A00769:11:HC3HCDRXX:1:2105:10059:9330
CACGCACC
+
FFFFFFFF
@A00769:11:HC3HCDRXX:1:2105:22028:9361
CACGCACC
+
FFFFFFFF
@A00769:11:HC3HCDRXX:1:2105:1561:9392
CACGCACC
+
FFFFFFFF
@A00769:11:HC3HCDRXX:1:2105:2058:9471
CACGCACC
+
FFFFFFFF
@A00769:11:HC3HCDRXX:1:2105:27588:9471
CACGCACC
+
FFFFFFFF
@A00769:11:HC3HCDRXX:1:2105:1289:9486
CACGCACC
+
FFFFFFFF
@A00769:11:HC3HCDRXX:1:2105:6705:9533
CACGCACC
+
FFFFFF,F
@A00769:11:HC3HCDRXX:1:2105:21197:9643
CACGCACC
+
FFFFFFFF
@A00769:11:HC3HCDRXX:1:2105:17345:9706
CACGCACC
+
FFFFFFFF
@A00769:11:HC3HCDRXX:1:2105:18539:9737
CACGCACC
+
FFFFF:FF
@A00769:11:HC3HCDRXX:1:2105:3712:9768
CACGCACC
+
FFFFFFFF
@A00769:11:HC3HCDRXX:1:2105:10520:9784
CACGCACC
+
FFFFFFFF
@A00769:11:HC3HCDRXX:1:2105:11225:9815
CACGCACC
+
FFFFFFFF
@A00769:11:HC3HCDRXX:1:2105:24478:9846
CACGCACC
+
FFFFFFFF
@A00769:11:HC3HCDRXX:1:2105:12283:9893
CACGCACC
+
FFFFFFFF
@A00769:11:HC3HCDRXX:1:2105:18810:10144
CACGCACC
+
FFFFFFFF
@A00769:11:HC3HCDRXX:1:2105:11541:10238
CACGCACC
+
FFFFFFFF
@A00769:11:HC3HCDRXX:1:2105:28791:10238
CACGCACC
+
FFFFFFFF
@A00769:11:HC3HCDRXX:1:2105:17237:10269
CACGCACC
+
FFFFFFFF
@A00769:11:HC3HCDRXX:1:2105:19208:10269
CACGCACC
+
FFFFFFFF
@A00769:11:HC3HCDRXX:1:2105:16034:10285
CACGCACC
+
FFFFFFFF
@A00769:11:HC3HCDRXX:1:2105:1118:10347
CACGCACC
+
FFFFFFFF
@A00769:11:HC3HCDRXX:1:2105:13295:10394
CACGCACC
+
FFFFFFFF
@A00769:11:HC3HCDRXX:1:2105:32334:10520
CACGCACC
+
FFFFFFFF
@A00769:11:HC3HCDRXX:1:2105:14045:10535
CACGCACC
+
FFFFFFFF
@A00769:11:HC3HCDRXX:1:2105:26214:10567
CACGCACC
+
FFFFFFFF
@A00769:11:HC3HCDRXX:1:2105:7844:10629
CACGCACC
+
FFF:FFFF
@A00769:11:HC3HCDRXX:1:2105:19759:10629
CACGCACC
+
FFFFFFFF
@A00769:11:HC3HCDRXX:1:2105:32362:10629
CACGCACC
+
FFFFFFFF
@A00769:11:HC3HCDRXX:1:2105:5927:10848
CACGCACC
+
FFFFFFF,
@A00769:11:HC3HCDRXX:1:2105:18765:10880
CACGCACC
+
FFFFFFFF
@A00769:11:HC3HCDRXX:1:2105:5267:10927
CACGCACC
+
F:FF,:FF
@A00769:11:HC3HCDRXX:1:2105:7012:10974
CACGCACC
+
FFFFFFFF
@A00769:11:HC3HCDRXX:1:2105:15185:10974
CACGCACC
+
FFFFFFFF
@A00769:11:HC3HCDRXX:1:2105:30825:10974
CACGCACC
+
FFFFFFFF
@A00769:11:HC3HCDRXX:1:2105:12707:11005
CACGCACC
+
FFFFFFFF
@A00769:11:HC3HCDRXX:1:2105:17228:11005
CACGCACC
+
FFFFFFFF
@A00769:11:HC3HCDRXX:1:2105:28113:11099
CACGCACC
+
FFFFFFFF
@A00769:11:HC3HCDRXX:1:2105:9986:11146
CACGCACC
+
FFFFFFFF
@A00769:11:HC3HCDRXX:1:2105:4237:11209
CACGCACC
+
FFFFFFFF
@A00769:11:HC3HCDRXX:1:2105:32895:11209
CACGCACC
+
FFFFFFFF
@A00769:11:HC3HCDRXX:1:2105:24560:11240
CACGCACC
+
FFFFFFFF
@A00769:11:HC3HCDRXX:1:2105:31051:11240
CACGCACC
+
F,FFFFFF
@A00769:11:HC3HCDRXX:1:2105:22887:11287
CACGCACC
+
FFFFFFFF
@A00769:11:HC3HCDRXX:1:2105:29722:11287
CACGCACC
+
FFFFFFFF
@A00769:11:HC3HCDRXX:1:2105:21432:11303
CACGCACC
+
FFFFFFFF
@A00769:11:HC3HCDRXX:1:2105:7157:11350
CACGCACC
+
FFFFFFFF
@A00769:11:HC3HCDRXX:1:2105:29577:11350
CACGCACC
+
FFFFFFFF
@A00769:11:HC3HCDRXX:1:2105:6931:11365
CACGCACC
+
FFFFFFFF
@A00769:11:HC3HCDRXX:1:2105:16957:11412
CACGCACC
+
FFFFFFFF
@A00769:11:HC3HCDRXX:1:2105:31024:11443
CACGCACC
+
F:F:FFFF
@A00769:11:HC3HCDRXX:1:2105:31982:11443
CACGCACC
+
FFFFFFFF
@A00769:11:HC3HCDRXX:1:2105:14461:11537
CACGCACC
+
FFFFFFFF
@A00769:11:HC3HCDRXX:1:2105:19171:11678
CACGCACC
+
FFFFFFFF
@A00769:11:HC3HCDRXX:1:2105:23213:11725
CACGCACC
+
FFFFFFFF
@A00769:11:HC3HCDRXX:1:2105:13991:11757
CACGCACC
+
FFFFFFFF
@A00769:11:HC3HCDRXX:1:2105:8513:11788
CACGCACC
+
FFFFFFFF
@A00769:11:HC3HCDRXX:1:2105:1714:11851
CACGCACC
+
FFFFFFFF
@A00769:11:HC3HCDRXX:1:2105:19669:11851
CACGCACC
+
FFFFFFFF
@A00769:11:HC3HCDRXX:1:2105:14416:11866
CACGCACC
+
FFFFFFFF
@A00769:11:HC3HCDRXX:1:2105:31530:12007
CACGCACC
+
FFFFFFFF
@A00769:11:HC3HCDRXX:1:2105:12608:12023
CACGCACC
+
FFFFFFFF
@A00769:11:HC3HCDRXX:1:2105:6388:12054
CACGCACC
+
FFFFFFFF
@A00769:11:HC3HCDRXX:1:2105:23348:12179
CACGCACC
+
FFFFFFFF
@A00769:11:HC3HCDRXX:1:2105:18285:12242
CACGCACC
+
FFFFFFFF
@A00769:11:HC3HCDRXX:1:2105:2880:12273
CACGCACC
+
FFFFFFFF
@A00769:11:HC3HCDRXX:1:2105:29360:12320
CACGCACC
+
FFFFFFFF
@A00769:11:HC3HCDRXX:1:2105:6659:12336
CACGCACC
+
FFFFFFFF
@A00769:11:HC3HCDRXX:1:2105:4878:12352
CACGCACC
+
FFFFFFFF
@A00769:11:HC3HCDRXX:1:2105:7600:12399
CACGCACC
+
FFFFFFFF
@A00769:11:HC3HCDRXX:1:2105:30590:12414
CACGCACC
+
FFFFFFFF
@A00769:11:HC3HCDRXX:1:2105:15239:12602
CACGCACC
+
:FFFFF:F
@A00769:11:HC3HCDRXX:1:2105:4634:12680
CACGCACC
+
FFFFFFFF
@A00769:11:HC3HCDRXX:1:2105:6569:12743
CACGCACC
+
FFFFFFFF
@A00769:11:HC3HCDRXX:1:2105:1334:12884
CACGCACC
+
FFFFFFFF
@A00769:11:HC3HCDRXX:1:2105:3360:12884
CACGCACC
+
FFFFFFFF
@A00769:11:HC3HCDRXX:1:2105:4010:12947
CACGCACC
+
FFFFFFFF
@A00769:11:HC3HCDRXX:1:2105:30535:13009
CACGCACC
+
FFFFFFFF
@A00769:11:HC3HCDRXX:1:2105:29206:13244
CACGCACC
+
FFFFFFFF
@A00769:11:HC3HCDRXX:1:2105:20971:13291
CACGCACC
+
FFFFFF:,
@A00769:11:HC3HCDRXX:1:2105:1841:13322
CACGCACC
+
FFFFFFFF
@A00769:11:HC3HCDRXX:1:2105:20175:13322
CACGCACC
+
FFFFFFFF
@A00769:11:HC3HCDRXX:1:2105:16866:13354
CACGCACC
+
FFFFFFFF
@A00769:11:HC3HCDRXX:1:2105:5086:13369
CACGCACC
+
FFFFFFFF
@A00769:11:HC3HCDRXX:1:2105:6352:13369
CACGCACC
+
FFFFFFFF
@A00769:11:HC3HCDRXX:1:2105:19244:13495
CACGCACC
+
FFFFFFFF
@A00769:11:HC3HCDRXX:1:2105:21278:13604
CACGCACC
+
FFFFFFFF
@A00769:11:HC3HCDRXX:1:2105:28384:13604
CACGCACC
+
FFFFFFFF
@A00769:11:HC3HCDRXX:1:2105:3983:13714
CACGCACC
+
FFFFFFFF
@A00769:11:HC3HCDRXX:1:2105:8341:13745
CACGCACC
+
FFFFFFFF
@A00769:11:HC3HCDRXX:1:2105:9625:13745
CACGCACC
+
FFFFFFFF
@A00769:11:HC3HCDRXX:1:2105:30481:13886
CACGCACC
+
FFFFFFFF
@A00769:11:HC3HCDRXX:1:2105:5900:13933
CACGCACC
+
FFFFFFFF
@A00769:11:HC3HCDRXX:1:2105:22010:13933
CACGCACC
+
FFFFFFFF
@A00769:11:HC3HCDRXX:1:2105:8323:13964
CACGCACC
+
FFFFFFFF
@A00769:11:HC3HCDRXX:1:2105:3911:13996
CACGCACC
+
FFFFFFFF
@A00769:11:HC3HCDRXX:1:2105:4065:14043
CACGCACC
+
FFFFFFFF
@A00769:11:HC3HCDRXX:1:2105:7093:14058
CACGCACC
+
FFFFFFFF
@A00769:11:HC3HCDRXX:1:2105:8802:14074
CACGCACC
+
FFFFFFFF
@A00769:11:HC3HCDRXX:1:2105:1470:14090
CACGCACC
+
FF,F,FFF
@A00769:11:HC3HCDRXX:1:2105:4969:14105
CACGCACC
+
FFFFFFFF
@A00769:11:HC3HCDRXX:1:2105:12635:14168
CACGCACC
+
FFFFFFFF
@A00769:11:HC3HCDRXX:1:2105:18927:14199
CACGCACC
+
FFFFFFFF
@A00769:11:HC3HCDRXX:1:2105:31837:14231
CACGCACC
+
FFFFFFFF
@A00769:11:HC3HCDRXX:1:2105:13286:14293
CACGCACC
+
FFFFFFFF
@A00769:11:HC3HCDRXX:1:2105:16342:14293
CACGCACC
+
FFFFFFFF
@A00769:11:HC3HCDRXX:1:2105:13838:14309
CACGCACC
+
FFFFFFFF
@A00769:11:HC3HCDRXX:1:2105:19533:14309
CACGCACC
+
FFFFFFFF
@A00769:11:HC3HCDRXX:1:2105:12798:14325
CACGCACC
+
FFFFFFFF
@A00769:11:HC3HCDRXX:1:2105:13331:14372
CACGCACC
+
FFFFFFFF
@A00769:11:HC3HCDRXX:1:2105:27471:14403
CACGCACC
+
FFFFFFFF
@A00769:11:HC3HCDRXX:1:2105:16378:14418
CACGCACC
+
FFFFFFFF
@A00769:11:HC3HCDRXX:1:2105:6578:14481
CACGCACC
+
FFFFFFFF
@A00769:11:HC3HCDRXX:1:2105:27353:14481
CACGCACC
+
FFFFFFFF
@A00769:11:HC3HCDRXX:1:2105:7509:14622
CACGCACC
+
FFFFFFFF
@A00769:11:HC3HCDRXX:1:2105:30707:14622
CACGCACC
+
FFFFFFFF
@A00769:11:HC3HCDRXX:1:2105:6036:14638
CACGCACC
+
FFFFFFFF
@A00769:11:HC3HCDRXX:1:2105:1579:14685
CACGCACC
+
FFFFFFFF
@A00769:11:HC3HCDRXX:1:2105:9941:14700
CACGCACC
+
FFFFFFFF
@A00769:11:HC3HCDRXX:1:2105:14299:14763
CACGCACC
+
FFFFFFFF
@A00769:11:HC3HCDRXX:1:2105:6117:14779
CACGCACC
+
FFFFFFFF
@A00769:11:HC3HCDRXX:1:2105:20817:14810
CACGCACC
+
FFFFFFFF
@A00769:11:HC3HCDRXX:1:2105:30002:14810
CACGCACC
+
FFFF:FFF
@A00769:11:HC3HCDRXX:1:2105:19244:14841
CACGCACC
+
FFFFFFFF
@A00769:11:HC3HCDRXX:1:2105:7175:15013
CACGCACC
+
FFFFFFFF
@A00769:11:HC3HCDRXX:1:2105:20166:15029
CACGCACC
+
FFFFFFFF
@A00769:11:HC3HCDRXX:1:2105:30472:15123
CACGCACC
+
FFFFFFFF
@A00769:11:HC3HCDRXX:1:2105:29469:15139
CACGCACC
+
FFFFFFFF
@A00769:11:HC3HCDRXX:1:2105:30174:15139
CACGCACC
+
FFFFFFFF
@A00769:11:HC3HCDRXX:1:2105:10303:15170
CACGCACC
+
FFFFFFFF
@A00769:11:HC3HCDRXX:1:2105:16884:15201
CACGCACC
+
FFFFFFFF
@A00769:11:HC3HCDRXX:1:2105:30318:15233
CACGCACC
+
FFF:FFFF
@A00769:11:HC3HCDRXX:1:2105:16432:15264
CACGCACC
+
FFFFFFFF
@A00769:11:HC3HCDRXX:1:2105:18240:15264
CACGCACC
+
FFFFF:FF
@A00769:11:HC3HCDRXX:1:2105:17842:15295
CACGCACC
+
FFFFFFFF
@A00769:11:HC3HCDRXX:1:2105:10022:15311
CACGCACC
+
FFFF::FF
@A00769:11:HC3HCDRXX:1:2105:3206:15342
CACGCACC
+
FFFFFFFF
@A00769:11:HC3HCDRXX:1:2105:26024:15342
CACGCACC
+
FFFFFFFF
@A00769:11:HC3HCDRXX:1:2105:9426:15405
CACGCACC
+
FFFFFFFF
@A00769:11:HC3HCDRXX:1:2105:31177:15405
CACGCACC
+
FFFFFFFF
@A00769:11:HC3HCDRXX:1:2105:30834:15655
CACGCACC
+
FFFFFFFF
@A00769:11:HC3HCDRXX:1:2105:15320:15749
CACGCACC
+
FFFF,F:F
@A00769:11:HC3HCDRXX:1:2105:31304:15749
CACGCACC
+
FFFFFFFF
@A00769:11:HC3HCDRXX:1:2105:3414:15765
CACGCACC
+
FFFFFFFF
@A00769:11:HC3HCDRXX:1:2105:6388:15843
CACGCACC
+
FFFFFFFF
@A00769:11:HC3HCDRXX:1:2105:19027:15843
CACGCACC
+
FFFFFFFF
@A00769:11:HC3HCDRXX:1:2105:22525:15859
CACGCACC
+
FFFFFFFF
@A00769:11:HC3HCDRXX:1:2105:2853:15890
CACGCACC
+
FFFFFFFF
@A00769:11:HC3HCDRXX:1:2105:28384:15922
CACGCACC
+
FFFFFFFF
@A00769:11:HC3HCDRXX:1:2105:16541:15953
CACGCACC
+
FFFFFFFF
@A00769:11:HC3HCDRXX:1:2105:16197:15984
CACGCACC
+
FFFFFFFF
@A00769:11:HC3HCDRXX:1:2105:8377:16031
CACGCACC
+
,FF,,FFF
@A00769:11:HC3HCDRXX:1:2105:14470:16063
CACGCACC
+
FFFFF:FF
@A00769:11:HC3HCDRXX:1:2105:2022:16110
CACGCACC
+
FFFFFFFF
@A00769:11:HC3HCDRXX:1:2105:21269:16125
CACGCACC
+
FFFFF:FF
@A00769:11:HC3HCDRXX:1:2105:4743:16188
CACGCACC
+
FFFFFFFF
@A00769:11:HC3HCDRXX:1:2105:27778:16188
CACGCACC
+
FFFFFFFF
@A00769:11:HC3HCDRXX:1:2105:31593:16188
CACGCACC
+
FFFFFFFF
@A00769:11:HC3HCDRXX:1:2105:21676:16235
CACGCACC
+
FFFFFFFF
@A00769:11:HC3HCDRXX:1:2105:8630:16250
CACGCACC
+
FFFFFFFF
@A00769:11:HC3HCDRXX:1:2105:28736:16250
CACGCACC
+
FFFFFFFF
@A00769:11:HC3HCDRXX:1:2105:24225:16266
CACGCACC
+
FFFFFFFF
@A00769:11:HC3HCDRXX:1:2105:30002:16282
CACGCACC
+
FFFFFFFF
@A00769:11:HC3HCDRXX:1:2105:30734:16297
CACGCACC
+
FFFFFFFF
@A00769:11:HC3HCDRXX:1:2105:31846:16313
CACGCACC
+
FFFFFFFF
@A00769:11:HC3HCDRXX:1:2105:3323:16329
CACGCACC
+
FFFFFFFF
@A00769:11:HC3HCDRXX:1:2105:7853:16470
CACGCACC
+
FFFFFFFF
@A00769:11:HC3HCDRXX:1:2105:6036:16485
CACGCACC
+
FFFFFFFF
@A00769:11:HC3HCDRXX:1:2105:30318:16548
CACGCACC
+
FFFFFFFF
@A00769:11:HC3HCDRXX:1:2105:15745:16579
CACGCACC
+
FFFFFFFF
@A00769:11:HC3HCDRXX:1:2105:4092:16595
CACGCACC
+
FFFFFFFF
@A00769:11:HC3HCDRXX:1:2105:2220:16611
CACGCACC
+
FFFFFFFF
@A00769:11:HC3HCDRXX:1:2105:21206:16611
CACGCACC
+
FFFFFFFF
@A00769:11:HC3HCDRXX:1:2105:23140:16642
CACGCACC
+
FF:FFFFF
@A00769:11:HC3HCDRXX:1:2105:20428:16673
CACGCACC
+
FFFFFFFF
@A00769:11:HC3HCDRXX:1:2105:21305:16689
CACGCACC
+
FFFFFFFF
@A00769:11:HC3HCDRXX:1:2105:6063:16783
CACGCACC
+
FFFFFFFF
@A00769:11:HC3HCDRXX:1:2105:14326:16783
CACGCACC
+
FFFFFFFF
@A00769:11:HC3HCDRXX:1:2105:26241:16783
CACGCACC
+
FFFFFFFF
@A00769:11:HC3HCDRXX:1:2105:25907:16830
CACGCACC
+
FFFFFFFF
@A00769:11:HC3HCDRXX:1:2105:24695:16892
CACGCACC
+
FFFFFFFF
@A00769:11:HC3HCDRXX:1:2105:24325:16908
CACGCACC
+
FFFF::FF
@A00769:11:HC3HCDRXX:1:2105:28167:16955
CACGCACC
+
FFFFFFFF
@A00769:11:HC3HCDRXX:1:2105:18575:17096
CACGCACC
+
FFFFFFFF
@A00769:11:HC3HCDRXX:1:2105:28465:17096
CACGCACC
+
FFFFFFFF
@A00769:11:HC3HCDRXX:1:2105:25898:17159
CACGCACC
+
FFFFFFFF
@A00769:11:HC3HCDRXX:1:2105:4399:17190
CACGCACC
+
FF::,FF,
@A00769:11:HC3HCDRXX:1:2105:28447:17190
CACGCACC
+
FFFFFFFF
@A00769:11:HC3HCDRXX:1:2105:19949:17221
CACGCACC
+
FFFFFFFF
@A00769:11:HC3HCDRXX:1:2105:5403:17237
CACGCACC
+
FFFFFFFF
@A00769:11:HC3HCDRXX:1:2105:6271:17237
CACGCACC
+
FFFFFFFF
@A00769:11:HC3HCDRXX:1:2105:15872:17268
CACGCACC
+
FFFFFFFF
@A00769:11:HC3HCDRXX:1:2105:7129:17284
CACGCACC
+
FFFFFFFF
@A00769:11:HC3HCDRXX:1:2105:1542:17347
CACGCACC
+
FF:FFFFF
@A00769:11:HC3HCDRXX:1:2105:9579:17362
CACGCACC
+
FFF,FFFF
@A00769:11:HC3HCDRXX:1:2105:21992:17409
CACGCACC
+
FFFFFF:F
@A00769:11:HC3HCDRXX:1:2105:18954:17440
CACGCACC
+
FFFFFFFF
@A00769:11:HC3HCDRXX:1:2105:1976:17472
CACGCACC
+
FFFFFFFF
@A00769:11:HC3HCDRXX:1:2105:3115:17472
CACGCACC
+
FFFFFFF,
@A00769:11:HC3HCDRXX:1:2105:21034:17503
CACGCACC
+
FFFFFFFF
@A00769:11:HC3HCDRXX:1:2105:13810:17644
CACGCACC
+
FFFFFFFF
@A00769:11:HC3HCDRXX:1:2105:15646:17660
CACGCACC
+
FFFFFFFF
@A00769:11:HC3HCDRXX:1:2105:23493:17660
CACGCACC
+
FFFFFFFF
@A00769:11:HC3HCDRXX:1:2105:27145:17660
CACGCACC
+
:FFFFFFF
@A00769:11:HC3HCDRXX:1:2105:23990:17707
CACGCACC
+
FFFFFFFF
@A00769:11:HC3HCDRXX:1:2105:7997:17754
CACGCACC
+
FFFFFFFF
@A00769:11:HC3HCDRXX:1:2105:1334:17832
CACGCACC
+
FFFFFFFF
@A00769:11:HC3HCDRXX:1:2105:15637:17863
CACGCACC
+
FFFFFFFF
@A00769:11:HC3HCDRXX:1:2105:30996:18004
CACGCACC
+
FFFFFFFF
@A00769:11:HC3HCDRXX:1:2105:2862:18035
CACGCACC
+
FFF,F:FF
@A00769:11:HC3HCDRXX:1:2105:2220:18082
CACGCACC
+
FFFFFFFF
@A00769:11:HC3HCDRXX:1:2105:28420:18208
CACGCACC
+
FFFFFFFF
@A00769:11:HC3HCDRXX:1:2105:9127:18270
CACGCACC
+
FFFFFFFF
@A00769:11:HC3HCDRXX:1:2105:22535:18286
CACGCACC
+
FFFFFFFF
@A00769:11:HC3HCDRXX:1:2105:14362:18317
CACGCACC
+
FFFFFFFF
@A00769:11:HC3HCDRXX:1:2105:26720:18458
CACGCACC
+
FFFFFFFF
@A00769:11:HC3HCDRXX:1:2105:4616:18756
CACGCACC
+
FFFFFFFF
@A00769:11:HC3HCDRXX:1:2105:21712:18771
CACGCACC
+
FFFFFFFF
@A00769:11:HC3HCDRXX:1:2105:14190:18803
CACGCACC
+
FFFFFFFF
@A00769:11:HC3HCDRXX:1:2105:23014:18803
CACGCACC
+
FFFFFFFF
@A00769:11:HC3HCDRXX:1:2105:14045:18834
CACGCACC
+
FFFFFFFF
@A00769:11:HC3HCDRXX:1:2105:15718:18850
CACGCACC
+
FFFFFFFF
@A00769:11:HC3HCDRXX:1:2105:24325:18912
CACGCACC
+
FFFFFFFF
@A00769:11:HC3HCDRXX:1:2105:12572:19038
CACGCACC
+
FFFFFFFF
@A00769:11:HC3HCDRXX:1:2105:19099:19100
CACGCACC
+
FFFF,FF,
@A00769:11:HC3HCDRXX:1:2105:5104:19132
CACGCACC
+
FFFFFFFF
@A00769:11:HC3HCDRXX:1:2105:28610:19163
CACGCACC
+
FFFFFFFF
@A00769:11:HC3HCDRXX:1:2105:4291:19445
CACGCACC
+
FFFFFFFF
@A00769:11:HC3HCDRXX:1:2105:32579:19460
CACGCACC
+
FFFFFFFF
@A00769:11:HC3HCDRXX:1:2105:32768:19507
CACGCACC
+
FFFFFFFF
@A00769:11:HC3HCDRXX:1:2105:23945:19664
CACGCACC
+
FFFFFFFF
@A00769:11:HC3HCDRXX:1:2105:21838:19680
CACGCACC
+
FFFFFFFF
@A00769:11:HC3HCDRXX:1:2105:20211:19711
CACGCACC
+
FFFFFFFF
@A00769:11:HC3HCDRXX:1:2105:16025:19727
CACGCACC
+
FFFFFFFF
@A00769:11:HC3HCDRXX:1:2105:23113:19727
CACGCACC
+
FFFFFFFF
@A00769:11:HC3HCDRXX:1:2105:21323:19758
CACGCACC
+
FFFFFFFF
@A00769:11:HC3HCDRXX:1:2105:24966:19805
CACGCACC
+
FFFFFFFF
@A00769:11:HC3HCDRXX:1:2105:32506:19836
CACGCACC
+
FFFFFFFF
@A00769:11:HC3HCDRXX:1:2105:10565:20071
CACGCACC
+
FFFFF:FF
@A00769:11:HC3HCDRXX:1:2105:13530:20071
CACGCACC
+
FFFFFFFF
@A00769:11:HC3HCDRXX:1:2105:30300:20243
CACGCACC
+
FFFFFFFF
@A00769:11:HC3HCDRXX:1:2105:27100:20369
CACGCACC
+
FFFFFFFF
@A00769:11:HC3HCDRXX:1:2105:8160:20384
CACGCACC
+
FFFFFFFF
@A00769:11:HC3HCDRXX:1:2105:5014:20415
CACGCACC
+
FFFFFFFF
@A00769:11:HC3HCDRXX:1:2105:16468:20431
CACGCACC
+
FFFFFFFF
@A00769:11:HC3HCDRXX:1:2105:14335:20462
CACGCACC
+
FFFFFFFF
@A00769:11:HC3HCDRXX:1:2105:1976:20478
CACGCACC
+
FFFFFFFF
@A00769:11:HC3HCDRXX:1:2105:14913:20525
CACGCACC
+
FFFFFFFF
@A00769:11:HC3HCDRXX:1:2105:31783:20525
CACGCACC
+
FFFFFFFF
@A00769:11:HC3HCDRXX:1:2105:27633:20541
CACGCACC
+
FFFFFFFF
@A00769:11:HC3HCDRXX:1:2105:9706:20556
CACGCACC
+
,FF::F,F
@A00769:11:HC3HCDRXX:1:2105:26268:20619
CACGCACC
+
FFFFFFFF
@A00769:11:HC3HCDRXX:1:2105:16043:20635
CACGCACC
+
FFFFFFFF
@A00769:11:HC3HCDRXX:1:2105:18665:20635
CACGCACC
+
FFFFFFFF
@A00769:11:HC3HCDRXX:1:2105:13413:20682
CACGCACC
+
FFFFFFFF
@A00769:11:HC3HCDRXX:1:2105:17824:20713
CACGCACC
+
FFFFFFFF
@A00769:11:HC3HCDRXX:1:2105:1967:21057
CACGCACC
+
FFFFFFFF
@A00769:11:HC3HCDRXX:1:2105:5014:21073
CACGCACC
+
FFFFFFFF
@A00769:11:HC3HCDRXX:1:2105:6189:21104
CACGCACC
+
FFFFFFFF
@A00769:11:HC3HCDRXX:1:2105:25364:21120
CACGCACC
+
FFFFFFFF
@A00769:11:HC3HCDRXX:1:2105:9751:21167
CACGCACC
+
FFFFFFFF
@A00769:11:HC3HCDRXX:1:2105:8350:21183
CACGCACC
+
FFFFFFFF
@A00769:11:HC3HCDRXX:1:2105:4128:21230
CACGCACC
+
FFFFFFFF
@A00769:11:HC3HCDRXX:1:2105:28501:21261
CACGCACC
+
FFFFFFFF
@A00769:11:HC3HCDRXX:1:2105:2022:21308
CACGCACC
+
FFFFFFFF
@A00769:11:HC3HCDRXX:1:2105:10031:21339
CACGCACC
+
FFFFFFFF
@A00769:11:HC3HCDRXX:1:2105:3604:21355
CACGCACC
+
FF:FF:FF
@A00769:11:HC3HCDRXX:1:2105:23891:21355
CACGCACC
+
FFFFFFFF
@A00769:11:HC3HCDRXX:1:2105:7319:21371
CACGCACC
+
FFFFFFFF
@A00769:11:HC3HCDRXX:1:2105:9697:21386
CACGCACC
+
FFFFFFFF
@A00769:11:HC3HCDRXX:1:2105:4752:21402
CACGCACC
+
FFFFFFFF
@A00769:11:HC3HCDRXX:1:2105:20808:21433
CACGCACC
+
FFFFFFFF
@A00769:11:HC3HCDRXX:1:2105:21070:21449
CACGCACC
+
FFFFFFFF
@A00769:11:HC3HCDRXX:1:2105:2112:21465
CACGCACC
+
FFFFFFFF
@A00769:11:HC3HCDRXX:1:2105:1958:21480
CACGCACC
+
FFFFFFFF
@A00769:11:HC3HCDRXX:1:2105:7283:21527
CACGCACC
+
,FF,,F:F
@A00769:11:HC3HCDRXX:1:2105:29206:21574
CACGCACC
+
FFFFFFFF
@A00769:11:HC3HCDRXX:1:2105:5195:21699
CACGCACC
+
FFFFFFFF
@A00769:11:HC3HCDRXX:1:2105:7907:21699
CACGCACC
+
FFFFFFFF
@A00769:11:HC3HCDRXX:1:2105:29848:21746
CACGCACC
+
FFFFFFFF
@A00769:11:HC3HCDRXX:1:2105:5086:21762
CACGCACC
+
FFFFFFFF
@A00769:11:HC3HCDRXX:1:2105:26196:21872
CACGCACC
+
FFFFFFFF
@A00769:11:HC3HCDRXX:1:2105:19922:21934
CACGCACC
+
FFFFFFFF
@A00769:11:HC3HCDRXX:1:2105:12825:21950
CACGCACC
+
FFFFFFFF
@A00769:11:HC3HCDRXX:1:2105:14805:21997
CACGCACC
+
FFFFFFFF
@A00769:11:HC3HCDRXX:1:2105:5746:22060
CACGCACC
+
FFFFFFFF
@A00769:11:HC3HCDRXX:1:2105:7030:22122
CACGCACC
+
FFFFFFFF
@A00769:11:HC3HCDRXX:1:2105:14579:22169
CACGCACC
+
FFFFFFFF
@A00769:11:HC3HCDRXX:1:2105:26458:22169
CACGCACC
+
FFFFFFFF
@A00769:11:HC3HCDRXX:1:2105:8097:22279
CACGCACC
+
FFFFFFFF
@A00769:11:HC3HCDRXX:1:2105:32226:22294
CACGCACC
+
FFFFFFFF
@A00769:11:HC3HCDRXX:1:2105:2121:22326
CACGCACC
+
FFFFFFFF
@A00769:11:HC3HCDRXX:1:2105:6985:22420
CACGCACC
+
FFFFFFFF
@A00769:11:HC3HCDRXX:1:2105:8043:22435
CACGCACC
+
FFFFFFFF
@A00769:11:HC3HCDRXX:1:2105:29894:22576
CACGCACC
+
FFFFFFFF
@A00769:11:HC3HCDRXX:1:2105:18964:22592
CACGCACC
+
FFFFFFFF
@A00769:11:HC3HCDRXX:1:2105:24822:22592
CACGCACC
+
FFFFFFFF
@A00769:11:HC3HCDRXX:1:2105:1344:22608
CACGCACC
+
FFFFFFFF
@A00769:11:HC3HCDRXX:1:2105:26323:22623
CACGCACC
+
FFF:FF:F
@A00769:11:HC3HCDRXX:1:2105:23592:22717
CACGCACC
+
FF:FFFFF
@A00769:11:HC3HCDRXX:1:2105:3549:22733
CACGCACC
+
FFFFFFFF
@A00769:11:HC3HCDRXX:1:2105:4300:22748
CACGCACC
+
FFFFFFFF
@A00769:11:HC3HCDRXX:1:2105:13494:22795
CACGCACC
+
FFFFFFFF
@A00769:11:HC3HCDRXX:1:2105:26205:22827
CACGCACC
+
FFFFFFFF
@A00769:11:HC3HCDRXX:1:2105:13612:22842
CACGCACC
+
FFFFFFFF
@A00769:11:HC3HCDRXX:1:2105:8938:22858
CACGCACC
+
FFFFFFFF
@A00769:11:HC3HCDRXX:1:2105:22173:23077
CACGCACC
+
FFFFFFFF
@A00769:11:HC3HCDRXX:1:2105:4336:23156
CACGCACC
+
FFFFFFFF
@A00769:11:HC3HCDRXX:1:2105:14461:23187
CACGCACC
+
FFFFFFFF
@A00769:11:HC3HCDRXX:1:2105:27841:23281
CACGCACC
+
FFFFFFFF
@A00769:11:HC3HCDRXX:1:2105:6271:23312
CACGCACC
+
FFFFFFFF
@A00769:11:HC3HCDRXX:1:2105:32344:23312
CACGCACC
+
FFFFF:FF
@A00769:11:HC3HCDRXX:1:2105:30291:23328
CACGCACC
+
FFFFFFFF
@A00769:11:HC3HCDRXX:1:2105:26675:23422
CACGCACC
+
:FFFFFFF
@A00769:11:HC3HCDRXX:1:2105:7536:23437
CACGCACC
+
FFFFFFFF
@A00769:11:HC3HCDRXX:1:2105:9733:23610
CACGCACC
+
FFFFFFFF
@A00769:11:HC3HCDRXX:1:2105:12771:23610
CACGCACC
+
FFFFFFFF
@A00769:11:HC3HCDRXX:1:2105:14507:23610
CACGCACC
+
FFFFFFFF
@A00769:11:HC3HCDRXX:1:2105:10619:23641
CACGCACC
+
FFFFFFFF
@A00769:11:HC3HCDRXX:1:2105:13937:23657
CACGCACC
+
FFF,FFFF
@A00769:11:HC3HCDRXX:1:2105:7491:23766
CACGCACC
+
FFFFFFFF
@A00769:11:HC3HCDRXX:1:2105:28492:23782
CACGCACC
+
FFFFFFFF
@A00769:11:HC3HCDRXX:1:2105:29270:23844
CACGCACC
+
FFFFFFFF
@A00769:11:HC3HCDRXX:1:2105:21893:23876
CACGCACC
+
FFFFFFFF
@A00769:11:HC3HCDRXX:1:2105:6497:23891
CACGCACC
+
FFFFF:FF
@A00769:11:HC3HCDRXX:1:2105:27163:23923
CACGCACC
+
FFFFFFFF
@A00769:11:HC3HCDRXX:1:2105:2492:23938
CACGCACC
+
FFFFFFFF
@A00769:11:HC3HCDRXX:1:2105:7066:23938
CACGCACC
+
FFFFFFFF
@A00769:11:HC3HCDRXX:1:2105:10013:23938
CACGCACC
+
FFFFFFFF
@A00769:11:HC3HCDRXX:1:2105:9570:23954
CACGCACC
+
FFFFFFFF
@A00769:11:HC3HCDRXX:1:2105:20600:23954
CACGCACC
+
FFFFFFFF
@A00769:11:HC3HCDRXX:1:2105:26142:24126
CACGCACC
+
FFFFFFFF
@A00769:11:HC3HCDRXX:1:2105:13440:24142
CACGCACC
+
FFFFFFFF
@A00769:11:HC3HCDRXX:1:2105:1877:24158
CACGCACC
+
FFFFFFFF
@A00769:11:HC3HCDRXX:1:2105:17960:24267
CACGCACC
+
FFFFFFFF
@A00769:11:HC3HCDRXX:1:2105:6225:24298
CACGCACC
+
FFFFFFFF
@A00769:11:HC3HCDRXX:1:2105:24605:24345
CACGCACC
+
FFFFFFFF
@A00769:11:HC3HCDRXX:1:2105:27353:24377
CACGCACC
+
FFFFFFFF
@A00769:11:HC3HCDRXX:1:2105:31873:24471
CACGCACC
+
FFFFFFFF
@A00769:11:HC3HCDRXX:1:2105:16098:24518
CACGCACC
+
FFFFFFFF
@A00769:11:HC3HCDRXX:1:2105:20546:24580
CACGCACC
+
FFFFFFFF
@A00769:11:HC3HCDRXX:1:2105:6442:24612
CACGCACC
+
FFFFFFFF
@A00769:11:HC3HCDRXX:1:2105:11713:24690
CACGCACC
+
FFFFFFFF
@A00769:11:HC3HCDRXX:1:2105:28049:24737
CACGCACC
+
FFFFFFFF
@A00769:11:HC3HCDRXX:1:2105:11595:24831
CACGCACC
+
:FF,FF,F
@A00769:11:HC3HCDRXX:1:2105:30544:24862
CACGCACC
+
FFFFFFFF
@A00769:11:HC3HCDRXX:1:2105:10004:24925
CACGCACC
+
:FFFFFFF
@A00769:11:HC3HCDRXX:1:2105:26539:24972
CACGCACC
+
F,::FF:F
@A00769:11:HC3HCDRXX:1:2105:19533:24987
CACGCACC
+
FFFFFFFF
@A00769:11:HC3HCDRXX:1:2105:8124:25050
CACGCACC
+
FFFFFFFF
@A00769:11:HC3HCDRXX:1:2105:22227:25144
CACGCACC
+
FFFFFFFF
@A00769:11:HC3HCDRXX:1:2105:22498:25175
CACGCACC
+
FFFFFFFF
@A00769:11:HC3HCDRXX:1:2105:17011:25191
CACGCACC
+
FFFFFFFF
@A00769:11:HC3HCDRXX:1:2105:19307:25191
CACGCACC
+
FFFFFFFF
@A00769:11:HC3HCDRXX:1:2105:8377:25269
CACGCACC
+
FFFFFFFF
@A00769:11:HC3HCDRXX:1:2105:29188:25269
CACGCACC
+
FFFFFFFF
@A00769:11:HC3HCDRXX:1:2105:6813:25285
CACGCACC
+
:FFFFF:F
@A00769:11:HC3HCDRXX:1:2105:6587:25300
CACGCACC
+
FFFFF:FF
@A00769:11:HC3HCDRXX:1:2105:27236:25426
CACGCACC
+
FFFFFFFF
@A00769:11:HC3HCDRXX:1:2105:10691:25457
CACGCACC
+
FFFFFFFF
@A00769:11:HC3HCDRXX:1:2105:32705:25473
CACGCACC
+
FFFFFFFF
@A00769:11:HC3HCDRXX:1:2105:28980:25504
CACGCACC
+
FFFFFFFF
@A00769:11:HC3HCDRXX:1:2105:24686:25582
CACGCACC
+
FFFFFFFF
@A00769:11:HC3HCDRXX:1:2105:4318:25598
CACGCACC
+
FFFFFFFF
@A00769:11:HC3HCDRXX:1:2105:9299:25676
CACGCACC
+
FFFFFFFF
@A00769:11:HC3HCDRXX:1:2105:3115:25708
CACGCACC
+
FFFFFFFF
@A00769:11:HC3HCDRXX:1:2105:14425:25786
CACGCACC
+
:FFFFFF,
@A00769:11:HC3HCDRXX:1:2105:6768:25833
CACGCACC
+
FFFFFFFF
@A00769:11:HC3HCDRXX:1:2105:13196:25880
CACGCACC
+
FFFFFFFF
@A00769:11:HC3HCDRXX:1:2105:1633:25895
CACGCACC
+
FFFFFFFF
@A00769:11:HC3HCDRXX:1:2105:18728:25974
CACGCACC
+
FFFFFFFF
@A00769:11:HC3HCDRXX:1:2105:12979:26005
CACGCACC
+
FFFFFFFF
@A00769:11:HC3HCDRXX:1:2105:4625:26036
CACGCACC
+
FFFFFFFF
@A00769:11:HC3HCDRXX:1:2105:19470:26036
CACGCACC
+
FFFFFFFF
@A00769:11:HC3HCDRXX:1:2105:9878:26083
CACGCACC
+
FFFFFFFF
@A00769:11:HC3HCDRXX:1:2105:30879:26130
CACGCACC
+
FFFFFFFF
@A00769:11:HC3HCDRXX:1:2105:10854:26146
CACGCACC
+
FFFFFFFF
@A00769:11:HC3HCDRXX:1:2105:10972:26162
CACGCACC
+
FFFFFFFF
@A00769:11:HC3HCDRXX:1:2105:31937:26177
CACGCACC
+
FFFFFFFF
@A00769:11:HC3HCDRXX:1:2105:22607:26240
CACGCACC
+
FFFFFFFF
@A00769:11:HC3HCDRXX:1:2105:5629:26271
CACGCACC
+
FFFFFFFF
@A00769:11:HC3HCDRXX:1:2105:14796:26271
CACGCACC
+
FFFFFFFF
@A00769:11:HC3HCDRXX:1:2105:19280:26271
CACGCACC
+
FFFFFFFF
@A00769:11:HC3HCDRXX:1:2105:8404:26318
CACGCACC
+
FFF:FFFF
@A00769:11:HC3HCDRXX:1:2105:30246:26318
CACGCACC
+
FFFFFFFF
@A00769:11:HC3HCDRXX:1:2105:30572:26349
CACGCACC
+
FFFFFFFF
@A00769:11:HC3HCDRXX:1:2105:19009:26365
CACGCACC
+
FFFFFFFF
@A00769:11:HC3HCDRXX:1:2105:1904:26396
CACGCACC
+
FFFFFFFF
@A00769:11:HC3HCDRXX:1:2105:27344:26396
CACGCACC
+
FFFFFFFF
@A00769:11:HC3HCDRXX:1:2105:5068:26428
CACGCACC
+
FFFFFFFF
@A00769:11:HC3HCDRXX:1:2105:8124:26428
CACGCACC
+
FFFFFFFF
@A00769:11:HC3HCDRXX:1:2105:28980:26443
CACGCACC
+
FFFFFFFF
@A00769:11:HC3HCDRXX:1:2105:31024:26537
CACGCACC
+
FFFFFFFF
@A00769:11:HC3HCDRXX:1:2105:30156:26569
CACGCACC
+
FFFFFFFF
@A00769:11:HC3HCDRXX:1:2105:15085:26584
CACGCACC
+
:FFFFFFF
@A00769:11:HC3HCDRXX:1:2105:8919:26678
CACGCACC
+
FFFFFFFF
@A00769:11:HC3HCDRXX:1:2105:18810:26710
CACGCACC
+
FFFFFFFF
@A00769:11:HC3HCDRXX:1:2105:28049:26710
CACGCACC
+
FFFFFFFF
@A00769:11:HC3HCDRXX:1:2105:21007:26725
CACGCACC
+
FFFFFFFF
@A00769:11:HC3HCDRXX:1:2105:24062:26757
CACGCACC
+
FFFFFFFF
@A00769:11:HC3HCDRXX:1:2105:26476:26835
CACGCACC
+
FFFFFFFF
@A00769:11:HC3HCDRXX:1:2105:10655:26866
CACGCACC
+
FFFFFF:F
@A00769:11:HC3HCDRXX:1:2105:23312:26866
CACGCACC
+
FFFFFFFF
@A00769:11:HC3HCDRXX:1:2105:23836:26866
CACGCACC
+
FFF,FFFF
@A00769:11:HC3HCDRXX:1:2105:28094:26944
CACGCACC
+
FFFFFFFF
@A00769:11:HC3HCDRXX:1:2105:32714:26960
CACGCACC
+
FFFFFFFF
@A00769:11:HC3HCDRXX:1:2105:7473:26991
CACGCACC
+
FFFFFFFF
@A00769:11:HC3HCDRXX:1:2105:5249:27023
CACGCACC
+
FFFFFFFF
@A00769:11:HC3HCDRXX:1:2105:6008:27023
CACGCACC
+
FFFFFFFF
@A00769:11:HC3HCDRXX:1:2105:6741:27038
CACGCACC
+
FFFFFFFF
@A00769:11:HC3HCDRXX:1:2105:32217:27038
CACGCACC
+
FFFFFFFF
@A00769:11:HC3HCDRXX:1:2105:32687:27132
CACGCACC
+
,F,FFFF,
@A00769:11:HC3HCDRXX:1:2105:31132:27195
CACGCACC
+
FFF:FFFF
@A00769:11:HC3HCDRXX:1:2105:27127:27211
CACGCACC
+
FFFFFFFF
@A00769:11:HC3HCDRXX:1:2105:27787:27226
CACGCACC
+
FFFFFFFF
@A00769:11:HC3HCDRXX:1:2105:27091:27273
CACGCACC
+
FFFFFFFF
@A00769:11:HC3HCDRXX:1:2105:31458:27289
CACGCACC
+
FFFFFFFF
@A00769:11:HC3HCDRXX:1:2105:25355:27336
CACGCACC
+
FFFFFFFF
@A00769:11:HC3HCDRXX:1:2105:25635:27445
CACGCACC
+
FFFFFFFF
@A00769:11:HC3HCDRXX:1:2105:1316:27477
CACGCACC
+
FFFFFFFF
@A00769:11:HC3HCDRXX:1:2105:2076:27539
CACGCACC
+
FFFFFFFF
@A00769:11:HC3HCDRXX:1:2105:3152:27586
CACGCACC
+
FFFFFFFF
@A00769:11:HC3HCDRXX:1:2105:21911:27602
CACGCACC
+
FFFFFFFF
@A00769:11:HC3HCDRXX:1:2105:21088:27712
CACGCACC
+
FF:F,FFF
@A00769:11:HC3HCDRXX:1:2105:12698:27774
CACGCACC
+
FFFFFFFF
@A00769:11:HC3HCDRXX:1:2105:10710:27868
CACGCACC
+
FFFFFFFF
@A00769:11:HC3HCDRXX:1:2105:23755:27884
CACGCACC
+
FFFFFFFF
@A00769:11:HC3HCDRXX:1:2105:27841:27884
CACGCACC
+
FFFFFFFF
@A00769:11:HC3HCDRXX:1:2105:15953:27962
CACGCACC
+
FFFFFFFF
@A00769:11:HC3HCDRXX:1:2105:21233:27962
CACGCACC
+
FFFFFFFF
@A00769:11:HC3HCDRXX:1:2105:29360:27978
CACGCACC
+
F:FFFFFF
@A00769:11:HC3HCDRXX:1:2105:10158:28009
CACGCACC
+
FFFFFFFF
@A00769:11:HC3HCDRXX:1:2105:14850:28025
CACGCACC
+
FFFFFFF,
@A00769:11:HC3HCDRXX:1:2105:21160:28025
CACGCACC
+
FF,F,FFF
@A00769:11:HC3HCDRXX:1:2105:25229:28025
CACGCACC
+
FFFFFFFF
@A00769:11:HC3HCDRXX:1:2105:5538:28056
CACGCACC
+
FFFFFFFF
@A00769:11:HC3HCDRXX:1:2105:16731:28056
CACGCACC
+
FFFFFFFF
@A00769:11:HC3HCDRXX:1:2105:18647:28056
CACGCACC
+
FFFFFFFF
@A00769:11:HC3HCDRXX:1:2105:8151:28072
CACGCACC
+
FFFFFFFF
@A00769:11:HC3HCDRXX:1:2105:28845:28150
CACGCACC
+
FFFFFFFF
@A00769:11:HC3HCDRXX:1:2105:32859:28150
CACGCACC
+
FFFFFFFF
@A00769:11:HC3HCDRXX:1:2105:12355:28181
CACGCACC
+
FFFFFFFF
@A00769:11:HC3HCDRXX:1:2105:3323:28260
CACGCACC
+
FFFFFFFF
@A00769:11:HC3HCDRXX:1:2105:5168:28260
CACGCACC
+
FFFFFFFF
@A00769:11:HC3HCDRXX:1:2105:3748:28307
CACGCACC
+
FFFFFFFF
@A00769:11:HC3HCDRXX:1:2105:3902:28322
CACGCACC
+
FFFFFFFF
@A00769:11:HC3HCDRXX:1:2105:16839:28338
CACGCACC
+
FFFFFFFF
@A00769:11:HC3HCDRXX:1:2105:16984:28338
CACGCACC
+
FFFFFFFF
@A00769:11:HC3HCDRXX:1:2105:5593:28401
CACGCACC
+
FFFFFFFF
@A00769:11:HC3HCDRXX:1:2105:14886:28463
CACGCACC
+
FFF:FFFF
@A00769:11:HC3HCDRXX:1:2105:19976:28479
CACGCACC
+
FFFFFFFF
@A00769:11:HC3HCDRXX:1:2105:29848:28479
CACGCACC
+
:FFFFFFF
@A00769:11:HC3HCDRXX:1:2105:26765:28588
CACGCACC
+
FFFFFFFF
@A00769:11:HC3HCDRXX:1:2105:28393:28682
CACGCACC
+
FFFFFFFF
@A00769:11:HC3HCDRXX:1:2105:11523:28714
CACGCACC
+
FFFFFFFF
@A00769:11:HC3HCDRXX:1:2105:25898:28745
CACGCACC
+
FFFFFFFF
@A00769:11:HC3HCDRXX:1:2105:18150:28761
CACGCACC
+
FFFFFFFF
@A00769:11:HC3HCDRXX:1:2105:5828:28776
CACGCACC
+
FFFFFFFF
@A00769:11:HC3HCDRXX:1:2105:5900:28808
CACGCACC
+
FFF:FFF:
@A00769:11:HC3HCDRXX:1:2105:14082:28886
CACGCACC
+
FFFFFFFF
@A00769:11:HC3HCDRXX:1:2105:25807:28902
CACGCACC
+
FFFFFFFF
@A00769:11:HC3HCDRXX:1:2105:30807:28917
CACGCACC
+
FFFFFFFF
@A00769:11:HC3HCDRXX:1:2105:3947:29027
CACGCACC
+
FFFFFFFF
@A00769:11:HC3HCDRXX:1:2105:3821:29058
CACGCACC
+
FFFFFFFF
@A00769:11:HC3HCDRXX:1:2105:8703:29058
CACGCACC
+
FFFFFFFF
@A00769:11:HC3HCDRXX:1:2105:16947:29058
CACGCACC
+
FFFFFFFF
@A00769:11:HC3HCDRXX:1:2105:21875:29074
CACGCACC
+
FFFFF:FF
@A00769:11:HC3HCDRXX:1:2105:8748:29105
CACGCACC
+
FFFFFFFF
@A00769:11:HC3HCDRXX:1:2105:6198:29136
CACGCACC
+
FFFFFFFF
@A00769:11:HC3HCDRXX:1:2105:14714:29136
CACGCACC
+
FFFFFFFF
@A00769:11:HC3HCDRXX:1:2105:19849:29168
CACGCACC
+
FFFFFFFF
@A00769:11:HC3HCDRXX:1:2105:12626:29215
CACGCACC
+
FFFFFFFF
@A00769:11:HC3HCDRXX:1:2105:25427:29277
CACGCACC
+
FFFFFFFF
@A00769:11:HC3HCDRXX:1:2105:10773:29293
CACGCACC
+
FFFFFFFF
@A00769:11:HC3HCDRXX:1:2105:28962:29293
CACGCACC
+
FFFFFFFF
@A00769:11:HC3HCDRXX:1:2105:19714:29371
CACGCACC
+
FFFFFFFF
@A00769:11:HC3HCDRXX:1:2105:12255:29387
CACGCACC
+
FFFFFFFF
@A00769:11:HC3HCDRXX:1:2105:21920:29434
CACGCACC
+
FFFFFFFF
@A00769:11:HC3HCDRXX:1:2105:4508:29465
CACGCACC
+
FFFFFFFF
@A00769:11:HC3HCDRXX:1:2105:28664:29465
CACGCACC
+
FFFFFFFF
@A00769:11:HC3HCDRXX:1:2105:28122:29528
CACGCACC
+
FFFFFFFF
@A00769:11:HC3HCDRXX:1:2105:23158:29700
CACGCACC
+
FFFFFFFF
@A00769:11:HC3HCDRXX:1:2105:5041:29731
CACGCACC
+
FFFFFFFF
@A00769:11:HC3HCDRXX:1:2105:5791:29810
CACGCACC
+
FFFFFFFF
@A00769:11:HC3HCDRXX:1:2105:3775:29857
CACGCACC
+
FFFFFFFF
@A00769:11:HC3HCDRXX:1:2105:10872:29966
CACGCACC
+
FFFFFFFF
@A00769:11:HC3HCDRXX:1:2105:8730:30013
CACGCACC
+
FFFFFFFF
@A00769:11:HC3HCDRXX:1:2105:11559:30029
CACGCACC
+
FFFFFFFF
@A00769:11:HC3HCDRXX:1:2105:19379:30044
CACGCACC
+
FFFFFFFF
@A00769:11:HC3HCDRXX:1:2105:32687:30044
CACGCACC
+
FFFFFFFF
@A00769:11:HC3HCDRXX:1:2105:1271:30060
CACGCACC
+
FFFFFFFF
@A00769:11:HC3HCDRXX:1:2105:24659:30076
CACGCACC
+
FFFFFFFF
@A00769:11:HC3HCDRXX:1:2105:20166:30154
CACGCACC
+
FFFFFFFF
@A00769:11:HC3HCDRXX:1:2105:31394:30248
CACGCACC
+
FFFFFFFF
@A00769:11:HC3HCDRXX:1:2105:20265:30389
CACGCACC
+
FFFFFFFF
@A00769:11:HC3HCDRXX:1:2105:29794:30452
CACGCACC
+
FFFFFFFF
@A00769:11:HC3HCDRXX:1:2105:9869:30483
CACGCACC
+
FFFFFFFF
@A00769:11:HC3HCDRXX:1:2105:1651:30499
CACGCACC
+
FFFFFFFF
@A00769:11:HC3HCDRXX:1:2105:28628:30561
CACGCACC
+
FFFF:FFF
@A00769:11:HC3HCDRXX:1:2105:13123:30608
CACGCACC
+
FFFFFFFF
@A00769:11:HC3HCDRXX:1:2105:21712:30671
CACGCACC
+
FFFFFFFF
@A00769:11:HC3HCDRXX:1:2105:29071:30671
CACGCACC
+
FFFFFFFF
@A00769:11:HC3HCDRXX:1:2105:23601:30686
CACGCACC
+
FFFFFFFF
@A00769:11:HC3HCDRXX:1:2105:13991:30733
CACGCACC
+
FFFFFFFF
@A00769:11:HC3HCDRXX:1:2105:7346:30843
CACGCACC
+
FFFFFFFF
@A00769:11:HC3HCDRXX:1:2105:29731:30874
CACGCACC
+
FFFFFFFF
@A00769:11:HC3HCDRXX:1:2105:30861:30890
CACGCACC
+
FFFFFFFF
@A00769:11:HC3HCDRXX:1:2105:8214:30968
CACGCACC
+
FFFFFFFF
@A00769:11:HC3HCDRXX:1:2105:5312:31015
CACGCACC
+
FFFFFFFF
@A00769:11:HC3HCDRXX:1:2105:28845:31156
CACGCACC
+
FFFFFFFF
@A00769:11:HC3HCDRXX:1:2105:22363:31234
CACGCACC
+
FFFFFFFF
@A00769:11:HC3HCDRXX:1:2105:5945:31266
CACGCACC
+
FFFFFFFF
@A00769:11:HC3HCDRXX:1:2105:1805:31297
CACGCACC
+
FFFFFFFF
@A00769:11:HC3HCDRXX:1:2105:15510:31328
CACGCACC
+
FFFFFFFF
@A00769:11:HC3HCDRXX:1:2105:23493:31344
CACGCACC
+
FFFFFFFF
@A00769:11:HC3HCDRXX:1:2105:28908:31360
CACGCACC
+
FFFFFFFF
@A00769:11:HC3HCDRXX:1:2105:28863:31375
CACGCACC
+
FFFFFFFF
@A00769:11:HC3HCDRXX:1:2105:29170:31407
CACGCACC
+
FFFFFFFF
@A00769:11:HC3HCDRXX:1:2105:11487:31438
CACGCACC
+
FFFFFFFF
@A00769:11:HC3HCDRXX:1:2105:18032:31469
CACGCACC
+
FFFFFFFF
@A00769:11:HC3HCDRXX:1:2105:10809:31485
CACGCACC
+
FFFFFFFF
@A00769:11:HC3HCDRXX:1:2105:28691:31516
CACGCACC
+
FFFFFFFF
@A00769:11:HC3HCDRXX:1:2105:30969:31610
CACGCACC
+
FFFFFFFF
@A00769:11:HC3HCDRXX:1:2105:8449:31657
CACGCACC
+
FFFF:FFF
@A00769:11:HC3HCDRXX:1:2105:19768:31782
CACGCACC
+
FFFFFFFF
@A00769:11:HC3HCDRXX:1:2105:26684:31798
CACGCACC
+
FFFFFFF,
@A00769:11:HC3HCDRXX:1:2105:12771:31814
CACGCACC
+
FFFFFFFF
@A00769:11:HC3HCDRXX:1:2105:20555:31861
CACGCACC
+
FFFFFFFF
@A00769:11:HC3HCDRXX:1:2105:8223:31892
CACGCACC
+
FFFFFFFF
@A00769:11:HC3HCDRXX:1:2105:17228:31986
CACGCACC
+
FFFFFFFF
@A00769:11:HC3HCDRXX:1:2105:20609:32017
CACGCACC
+
FFFFFFFF
@A00769:11:HC3HCDRXX:1:2105:25039:32049
CACGCACC
+
FFFFFFFF
@A00769:11:HC3HCDRXX:1:2105:6533:32064
CACGCACC
+
FFFFFFFF
@A00769:11:HC3HCDRXX:1:2105:22968:32064
CACGCACC
+
FFFFFFFF
@A00769:11:HC3HCDRXX:1:2105:8449:32095
CACGCACC
+
FFFFFFFF
@A00769:11:HC3HCDRXX:1:2105:3486:32174
CACGCACC
+
FFFFFFFF
@A00769:11:HC3HCDRXX:1:2105:18602:32205
CACGCACC
+
FFFFFFFF
@A00769:11:HC3HCDRXX:1:2105:21992:32252
CACGCACC
+
FFFFFFFF
@A00769:11:HC3HCDRXX:1:2105:32027:32252
CACGCACC
+
FFFFFFFF
@A00769:11:HC3HCDRXX:1:2105:29839:32377
CACGCACC
+
FFFFFFFF
@A00769:11:HC3HCDRXX:1:2105:1660:32424
CACGCACC
+
FFFFFFFF
@A00769:11:HC3HCDRXX:1:2105:25003:32424
CACGCACC
+
FFFFFFFF
@A00769:11:HC3HCDRXX:1:2105:30942:32565
CACGCACC
+
FFFFFFFF
@A00769:11:HC3HCDRXX:1:2105:17752:32581
CACGCACC
+
FFFFFFFF
@A00769:11:HC3HCDRXX:1:2105:2844:32597
CACGCACC
+
FFFFFFFF
@A00769:11:HC3HCDRXX:1:2105:18656:32612
CACGCACC
+
FFFFFFFF
@A00769:11:HC3HCDRXX:1:2105:30129:32628
CACGCACC
+
FFFFFFFF
@A00769:11:HC3HCDRXX:1:2105:28999:32706
CACGCACC
+
FFFFFFFF
@A00769:11:HC3HCDRXX:1:2105:22770:32753
CACGCACC
+
FFFFFFFF
@A00769:11:HC3HCDRXX:1:2105:1859:32769
CACGCACC
+
FFFFFFFF
@A00769:11:HC3HCDRXX:1:2105:29966:32878
CACGCACC
+
FFFFFFFF
@A00769:11:HC3HCDRXX:1:2105:20555:32894
CACGCACC
+
FFFF:FFF
@A00769:11:HC3HCDRXX:1:2105:6072:32925
CACGCACC
+
FFFFFFFF
@A00769:11:HC3HCDRXX:1:2105:5502:33035
CACGCACC
+
FFFFFFFF
@A00769:11:HC3HCDRXX:1:2105:20112:33066
CACGCACC
+
FFFFFFFF
@A00769:11:HC3HCDRXX:1:2105:13630:33207
CACGCACC
+
FFFFFF:F
@A00769:11:HC3HCDRXX:1:2105:29496:33285
CACGCACC
+
FFFFFFFF
@A00769:11:HC3HCDRXX:1:2105:3052:33332
CACGCACC
+
FFFFFFFF
@A00769:11:HC3HCDRXX:1:2105:14525:33379
CACGCACC
+
FFFFFFFF
@A00769:11:HC3HCDRXX:1:2105:14995:33379
CACGCACC
+
FFFFFFFF
@A00769:11:HC3HCDRXX:1:2105:26178:33395
CACGCACC
+
F:FFFFFF
@A00769:11:HC3HCDRXX:1:2105:8196:33411
CACGCACC
+
FFFFFFFF
@A00769:11:HC3HCDRXX:1:2105:19569:33411
CACGCACC
+
FFFFFFFF
@A00769:11:HC3HCDRXX:1:2105:17969:33489
CACGCACC
+
FFFFFFFF
@A00769:11:HC3HCDRXX:1:2105:15962:33552
CACGCACC
+
FFFFFFFF
@A00769:11:HC3HCDRXX:1:2105:10167:33567
CACGCACC
+
FFFFFFFF
@A00769:11:HC3HCDRXX:1:2105:20329:33630
CACGCACC
+
FFFFFFFF
@A00769:11:HC3HCDRXX:1:2105:31584:33677
CACGCACC
+
FFFFFFFF
@A00769:11:HC3HCDRXX:1:2105:12255:33739
CACGCACC
+
,FF,FFF,
@A00769:11:HC3HCDRXX:1:2105:18295:33865
CACGCACC
+
FFFFFFFF
@A00769:11:HC3HCDRXX:1:2105:23502:33959
CACGCACC
+
FFFFFFFF
@A00769:11:HC3HCDRXX:1:2105:13196:34084
CACGCACC
+
FFFFFFFF
@A00769:11:HC3HCDRXX:1:2105:28791:34100
CACGCACC
+
FFFFFFFF
@A00769:11:HC3HCDRXX:1:2105:1606:34115
CACGCACC
+
FFFFFFFF
@A00769:11:HC3HCDRXX:1:2105:7220:34162
CACGCACC
+
FFFFFFFF
@A00769:11:HC3HCDRXX:1:2105:20509:34162
CACGCACC
+
FFFFFFFF
@A00769:11:HC3HCDRXX:1:2105:5746:34178
CACGCACC
+
FFFFFFFF
@A00769:11:HC3HCDRXX:1:2105:13720:34240
CACGCACC
+
FFFFFFFF
@A00769:11:HC3HCDRXX:1:2105:28158:34287
CACGCACC
+
FF:FFFFF
@A00769:11:HC3HCDRXX:1:2105:18421:34303
CACGCACC
+
FFFFFFFF
@A00769:11:HC3HCDRXX:1:2105:12373:34381
CACGCACC
+
FFFFFFFF
@A00769:11:HC3HCDRXX:1:2105:13069:34428
CACGCACC
+
FFFFFFFF
@A00769:11:HC3HCDRXX:1:2105:31313:34460
CACGCACC
+
FFFFFFFF
@A00769:11:HC3HCDRXX:1:2105:25825:34507
CACGCACC
+
FFFFFFFF
@A00769:11:HC3HCDRXX:1:2105:14561:34538
CACGCACC
+
FFFFFFFF
@A00769:11:HC3HCDRXX:1:2105:29848:34585
CACGCACC
+
FFFFFFFF
@A00769:11:HC3HCDRXX:1:2105:31792:34601
CACGCACC
+
FFFFFFFF
@A00769:11:HC3HCDRXX:1:2105:29993:34616
CACGCACC
+
FFFFFFFF
@A00769:11:HC3HCDRXX:1:2105:7256:34663
CACGCACC
+
FFFFFFF:
@A00769:11:HC3HCDRXX:1:2105:17951:34741
CACGCACC
+
FFFFFFFF
@A00769:11:HC3HCDRXX:1:2105:25156:34788
CACGCACC
+
FFFFFFFF
@A00769:11:HC3HCDRXX:1:2105:9435:34898
CACGCACC
+
FFFFFFFF
@A00769:11:HC3HCDRXX:1:2105:31150:34898
CACGCACC
+
FFFFFFFF
@A00769:11:HC3HCDRXX:1:2105:26341:34929
CACGCACC
+
FFFFFFFF
@A00769:11:HC3HCDRXX:1:2105:20229:34961
CACGCACC
+
FFFFFFFF
@A00769:11:HC3HCDRXX:1:2105:26693:34976
CACGCACC
+
FFFFFFFF
@A00769:11:HC3HCDRXX:1:2105:26802:34976
CACGCACC
+
FFFFFFFF
@A00769:11:HC3HCDRXX:1:2105:23972:34992
CACGCACC
+
FFFFFFFF
@A00769:11:HC3HCDRXX:1:2105:30129:35039
CACGCACC
+
FFFFFFFF
@A00769:11:HC3HCDRXX:1:2105:32506:35086
CACGCACC
+
FFFFFFFF
@A00769:11:HC3HCDRXX:1:2105:20419:35164
CACGCACC
+
F:F,:FFF
@A00769:11:HC3HCDRXX:1:2105:32570:35227
CACGCACC
+
FFFFFFFF
@A00769:11:HC3HCDRXX:1:2105:11650:35289
CACGCACC
+
FFFFFFFF
@A00769:11:HC3HCDRXX:1:2105:13422:35321
CACGCACC
+
FFFFFF:F
@A00769:11:HC3HCDRXX:1:2105:30074:35352
CACGCACC
+
FFFFFFFF
@A00769:11:HC3HCDRXX:1:2105:28772:35415
CACGCACC
+
FFFFFFFF
@A00769:11:HC3HCDRXX:1:2105:25500:35446
CACGCACC
+
F:FFFFFF
@A00769:11:HC3HCDRXX:1:2105:25988:35571
CACGCACC
+
FFFFFFFF
@A00769:11:HC3HCDRXX:1:2105:25870:35650
CACGCACC
+
FFFFFFFF
@A00769:11:HC3HCDRXX:1:2105:24605:35775
CACGCACC
+
FFFFFFFF
@A00769:11:HC3HCDRXX:1:2105:28736:35884
CACGCACC
+
FFFFFFFF
@A00769:11:HC3HCDRXX:1:2105:28809:36041
CACGCACC
+
FFFFFFFF
@A00769:11:HC3HCDRXX:1:2105:28402:36119
CACGCACC
+
FFFFFFFF
@A00769:11:HC3HCDRXX:1:2105:8223:36245
CACGCACC
+
FFFFFFFF
@A00769:11:HC3HCDRXX:1:2105:8802:36245
CACGCACC
+
FFFFFFFF
@A00769:11:HC3HCDRXX:1:2105:3857:36292
CACGCACC
+
FFFFFFFF
@A00769:11:HC3HCDRXX:1:2105:31485:36292
CACGCACC
+
FFFFFF:F
@A00769:11:HC3HCDRXX:1:2105:27615:36354
CACGCACC
+
FFFFFFFF
@A00769:11:HC3HCDRXX:1:2105:16758:36370
CACGCACC
+
FFFFFFFF
@A00769:11:HC3HCDRXX:1:2105:14009:36401
CACGCACC
+
FFFFFFFF
@A00769:11:HC3HCDRXX:1:2105:12292:36432
CACGCACC
+
FFFFFFFF
@A00769:11:HC3HCDRXX:1:2105:28908:36495
CACGCACC
+
FFFFFFFF
@A00769:11:HC3HCDRXX:1:2105:29776:36526
CACGCACC
+
FFFFFFFF
@A00769:11:HC3HCDRXX:1:2105:29559:36558
CACGCACC
+
FFFFFFFF
@A00769:11:HC3HCDRXX:1:2105:22887:36620
CACGCACC
+
FFFFFFFF
@A00769:11:HC3HCDRXX:1:2105:3875:36636
CACGCACC
+
FFFFFFFF
@A00769:11:HC3HCDRXX:1:2105:24424:36839
CACGCACC
+
FFFFFFFF
@A00769:11:HC3HCDRXX:1:2105:8061:36996
CACGCACC
+
FFFFFFFF
@A00769:11:HC3HCDRXX:1:2105:21965:36996
CACGCACC
+
FFFFFFFF
@A00769:11:HC3HCDRXX:1:2105:26476:37043
CACGCACC
+
FFFFFFFF
@A00769:11:HC3HCDRXX:1:2105:30816:37043
CACGCACC
+
FFFFFFFF
@A00769:11:HC3HCDRXX:1:2106:9941:1016
CACGCACC
+
FFFFFFFF
@A00769:11:HC3HCDRXX:1:2106:9100:1031
CACGCACC
+
FFFFFFFF
@A00769:11:HC3HCDRXX:1:2106:17607:1047
CACGCACC
+
FFFFFFFF
@A00769:11:HC3HCDRXX:1:2106:25952:1063
CACGCACC
+
FFF:FF,F
@A00769:11:HC3HCDRXX:1:2106:12915:1094
CACGCACC
+
FFFFFFF,
@A00769:11:HC3HCDRXX:1:2106:17562:1094
CACGCACC
+
FFFFFFFF
@A00769:11:HC3HCDRXX:1:2106:24062:1172
CACGCACC
+
FFFFFFFF
@A00769:11:HC3HCDRXX:1:2106:11360:1251
CACGCACC
+
FF,:,FFF
@A00769:11:HC3HCDRXX:1:2106:10737:1266
CACGCACC
+
FFFFFFFF
@A00769:11:HC3HCDRXX:1:2106:2700:1407
CACGCACC
+
FFFFFFFF
@A00769:11:HC3HCDRXX:1:2106:22950:1407
CACGCACC
+
FFFFFFFF
@A00769:11:HC3HCDRXX:1:2106:7184:1501
CACGCACC
+
FFFFFFFF
@A00769:11:HC3HCDRXX:1:2106:6813:1611
CACGCACC
+
FFFFFFFF
@A00769:11:HC3HCDRXX:1:2106:25093:1611
CACGCACC
+
FFFFFFFF
@A00769:11:HC3HCDRXX:1:2106:29984:1658
CACGCACC
+
FFFFFFFF
@A00769:11:HC3HCDRXX:1:2106:12246:1752
CACGCACC
+
FFFFFFFF
@A00769:11:HC3HCDRXX:1:2106:28031:1783
CACGCACC
+
FFFFFFFF
@A00769:11:HC3HCDRXX:1:2106:25717:1846
CACGCACC
+
FFFFFFFF
@A00769:11:HC3HCDRXX:1:2106:18041:1955
CACGCACC
+
FFFFFFFF
@A00769:11:HC3HCDRXX:1:2106:18891:2018
CACGCACC
+
FFFFFFFF
@A00769:11:HC3HCDRXX:1:2106:29586:2033
CACGCACC
+
FFFF:FFF
@A00769:11:HC3HCDRXX:1:2106:9724:2049
CACGCACC
+
FFFFFFFF
@A00769:11:HC3HCDRXX:1:2106:10465:2080
CACGCACC
+
FFFFFFFF
@A00769:11:HC3HCDRXX:1:2106:23909:2096
CACGCACC
+
FFFFFFFF
@A00769:11:HC3HCDRXX:1:2106:27579:2127
CACGCACC
+
FFFFFFFF
@A00769:11:HC3HCDRXX:1:2106:8567:2174
CACGCACC
+
FFFFFF:F
@A00769:11:HC3HCDRXX:1:2106:23719:2206
CACGCACC
+
FFFFFFFF
@A00769:11:HC3HCDRXX:1:2106:14886:2221
CACGCACC
+
FFFFFFFF
@A00769:11:HC3HCDRXX:1:2106:13946:2284
CACGCACC
+
FFFFFFFF
@A00769:11:HC3HCDRXX:1:2106:27109:2347
CACGCACC
+
F::F,FFF
@A00769:11:HC3HCDRXX:1:2106:6343:2425
CACGCACC
+
FFFFFFFF
@A00769:11:HC3HCDRXX:1:2106:17363:2440
CACGCACC
+
FFFFFFFF
@A00769:11:HC3HCDRXX:1:2106:10818:2503
CACGCACC
+
F:F,F::F
@A00769:11:HC3HCDRXX:1:2106:23665:2519
CACGCACC
+
FFFFFFFF
@A00769:11:HC3HCDRXX:1:2106:4164:2534
CACGCACC
+
FFFFFFFF
@A00769:11:HC3HCDRXX:1:2106:22607:2534
CACGCACC
+
FFFF:FFF
@A00769:11:HC3HCDRXX:1:2106:4426:2550
CACGCACC
+
FFFFFFFF
@A00769:11:HC3HCDRXX:1:2106:17743:2566
CACGCACC
+
FFFFFFFF
@A00769:11:HC3HCDRXX:1:2106:18900:2566
CACGCACC
+
FFFFFFFF
@A00769:11:HC3HCDRXX:1:2106:20636:2691
CACGCACC
+
FFFFFFFF
@A00769:11:HC3HCDRXX:1:2106:30147:2691
CACGCACC
+
FFFFFFFF
@A00769:11:HC3HCDRXX:1:2106:15049:2816
CACGCACC
+
FFFFFFFF
@A00769:11:HC3HCDRXX:1:2106:11433:2848
CACGCACC
+
FFFFFFFF
@A00769:11:HC3HCDRXX:1:2106:26919:2863
CACGCACC
+
FFFFFFFF
@A00769:11:HC3HCDRXX:1:2106:9516:2879
CACGCACC
+
FFFFFFFF
@A00769:11:HC3HCDRXX:1:2106:29658:2879
CACGCACC
+
FFFFFFFF
@A00769:11:HC3HCDRXX:1:2106:29695:2879
CACGCACC
+
FFFFFFFF
@A00769:11:HC3HCDRXX:1:2106:32633:2895
CACGCACC
+
FFFFFFFF
@A00769:11:HC3HCDRXX:1:2106:8684:2973
CACGCACC
+
FFFFFFFF
@A00769:11:HC3HCDRXX:1:2106:10158:2988
CACGCACC
+
FFFFFFFF
@A00769:11:HC3HCDRXX:1:2106:1452:3004
CACGCACC
+
FFFFFFFF
@A00769:11:HC3HCDRXX:1:2106:3965:3004
CACGCACC
+
FFFFFFFF
@A00769:11:HC3HCDRXX:1:2106:15528:3051
CACGCACC
+
FFFFFFFF
@A00769:11:HC3HCDRXX:1:2106:21911:3051
CACGCACC
+
FFFFFFFF
@A00769:11:HC3HCDRXX:1:2106:15194:3067
CACGCACC
+
FFFFFFFF
@A00769:11:HC3HCDRXX:1:2106:15582:3082
CACGCACC
+
:FFFFFF:
@A00769:11:HC3HCDRXX:1:2106:22706:3082
CACGCACC
+
FFFFFFFF
@A00769:11:HC3HCDRXX:1:2106:32172:3098
CACGCACC
+
FFFFFFFF
@A00769:11:HC3HCDRXX:1:2106:32479:3098
CACGCACC
+
FFFFFFFF
@A00769:11:HC3HCDRXX:1:2106:12816:3114
CACGCACC
+
FFFFFF:F
@A00769:11:HC3HCDRXX:1:2106:4598:3129
CACGCACC
+
FFFFFFFF
@A00769:11:HC3HCDRXX:1:2106:13856:3129
CACGCACC
+
FF,:FFFF
@A00769:11:HC3HCDRXX:1:2106:4562:3161
CACGCACC
+
FFFFFFFF
@A00769:11:HC3HCDRXX:1:2106:23068:3208
CACGCACC
+
FFFFFFFF
@A00769:11:HC3HCDRXX:1:2106:4119:3239
CACGCACC
+
FF:FFF,,
@A00769:11:HC3HCDRXX:1:2106:22562:3333
CACGCACC
+
FFFFFFFF
@A00769:11:HC3HCDRXX:1:2106:31846:3349
CACGCACC
+
FFFFFFFF
@A00769:11:HC3HCDRXX:1:2106:27778:3380
CACGCACC
+
FFFFFFFF
@A00769:11:HC3HCDRXX:1:2106:32850:3396
CACGCACC
+
FFFFFFFF
@A00769:11:HC3HCDRXX:1:2106:22724:3458
CACGCACC
+
FFFFFFFF
@A00769:11:HC3HCDRXX:1:2106:10972:3552
CACGCACC
+
FFFFFFFF
@A00769:11:HC3HCDRXX:1:2106:31756:3568
CACGCACC
+
FFFFFFFF
@A00769:11:HC3HCDRXX:1:2106:10384:3599
CACGCACC
+
FFFFFFFF
@A00769:11:HC3HCDRXX:1:2106:27597:3599
CACGCACC
+
FFFFFFFF
@A00769:11:HC3HCDRXX:1:2106:24578:3630
CACGCACC
+
FFFFFFFF
@A00769:11:HC3HCDRXX:1:2106:25807:3630
CACGCACC
+
FFFFFFFF
@A00769:11:HC3HCDRXX:1:2106:7997:3724
CACGCACC
+
FFFFFFFF
@A00769:11:HC3HCDRXX:1:2106:27769:3740
CACGCACC
+
FFFFFFFF
@A00769:11:HC3HCDRXX:1:2106:10872:3881
CACGCACC
+
FFFFFFFF
@A00769:11:HC3HCDRXX:1:2106:25183:3897
CACGCACC
+
FFFFFFFF
@A00769:11:HC3HCDRXX:1:2106:4381:3912
CACGCACC
+
FFFFFFFF
@A00769:11:HC3HCDRXX:1:2106:20066:3991
CACGCACC
+
:FFFFFFF
@A00769:11:HC3HCDRXX:1:2106:13801:4038
CACGCACC
+
FFFFFFFF
@A00769:11:HC3HCDRXX:1:2106:14362:4038
CACGCACC
+
FFFFFFFF
@A00769:11:HC3HCDRXX:1:2106:27172:4053
CACGCACC
+
FFFFFFFF
@A00769:11:HC3HCDRXX:1:2106:9588:4069
CACGCACC
+
FFFFFFFF
@A00769:11:HC3HCDRXX:1:2106:17725:4163
CACGCACC
+
FFFFFFFF
@A00769:11:HC3HCDRXX:1:2106:16378:4210
CACGCACC
+
FFFFFFFF
@A00769:11:HC3HCDRXX:1:2106:17752:4210
CACGCACC
+
FFFFFFFF
@A00769:11:HC3HCDRXX:1:2106:9227:4257
CACGCACC
+
FFFFFFFF
@A00769:11:HC3HCDRXX:1:2106:27245:4272
CACGCACC
+
FFFFFFFF
@A00769:11:HC3HCDRXX:1:2106:6406:4319
CACGCACC
+
FFFFFFFF
@A00769:11:HC3HCDRXX:1:2106:7437:4445
CACGCACC
+
FFFFFFFF
@A00769:11:HC3HCDRXX:1:2106:18322:4476
CACGCACC
+
FFFFFFFF
@A00769:11:HC3HCDRXX:1:2106:9218:4492
CACGCACC
+
FFFFFFFF
@A00769:11:HC3HCDRXX:1:2106:26901:4523
CACGCACC
+
FFF,FFFF
@A00769:11:HC3HCDRXX:1:2106:24686:4539
CACGCACC
+
FFFFFFFF
@A00769:11:HC3HCDRXX:1:2106:15420:4617
CACGCACC
+
FFFFFFFF
@A00769:11:HC3HCDRXX:1:2106:2980:4648
CACGCACC
+
FFF:FFFF
@A00769:11:HC3HCDRXX:1:2106:32316:4664
CACGCACC
+
FFFFFFFF
@A00769:11:HC3HCDRXX:1:2106:31015:4695
CACGCACC
+
FFFFFFFF
@A00769:11:HC3HCDRXX:1:2106:10059:4758
CACGCACC
+
FFFFFFFF
@A00769:11:HC3HCDRXX:1:2106:23520:4805
CACGCACC
+
FFFFFFFF
@A00769:11:HC3HCDRXX:1:2106:17815:4820
CACGCACC
+
FFFFFFFF
@A00769:11:HC3HCDRXX:1:2106:17436:4852
CACGCACC
+
FFFFF:FF
@A00769:11:HC3HCDRXX:1:2106:17155:4867
CACGCACC
+
FFFFFFFF
@A00769:11:HC3HCDRXX:1:2106:20817:4946
CACGCACC
+
FFFFFF:F
@A00769:11:HC3HCDRXX:1:2106:7762:5040
CACGCACC
+
FFFFFFFF
@A00769:11:HC3HCDRXX:1:2106:26729:5040
CACGCACC
+
F::,:F,,
@A00769:11:HC3HCDRXX:1:2106:14597:5071
CACGCACC
+
FFFFFFFF
@A00769:11:HC3HCDRXX:1:2106:28601:5087
CACGCACC
+
FFFFFFFF
@A00769:11:HC3HCDRXX:1:2106:5159:5102
CACGCACC
+
FFFFFFF:
@A00769:11:HC3HCDRXX:1:2106:6885:5212
CACGCACC
+
FFFFFFFF
@A00769:11:HC3HCDRXX:1:2106:25003:5212
CACGCACC
+
FFFFFFFF
@A00769:11:HC3HCDRXX:1:2106:8034:5228
CACGCACC
+
FFFFFFFF
@A00769:11:HC3HCDRXX:1:2106:4227:5337
CACGCACC
+
FFFFFFFF
@A00769:11:HC3HCDRXX:1:2106:5529:5368
CACGCACC
+
FFFFFFFF
@A00769:11:HC3HCDRXX:1:2106:7075:5384
CACGCACC
+
FFFFFFFF
@A00769:11:HC3HCDRXX:1:2106:29839:5384
CACGCACC
+
FFFFFFFF
@A00769:11:HC3HCDRXX:1:2106:6036:5400
CACGCACC
+
FFFFFFFF
@A00769:11:HC3HCDRXX:1:2106:24677:5494
CACGCACC
+
FFFFFFFF
@A00769:11:HC3HCDRXX:1:2106:12346:5525
CACGCACC
+
FFFF:FFF
@A00769:11:HC3HCDRXX:1:2106:13901:5556
CACGCACC
+
FFFFFFFF
@A00769:11:HC3HCDRXX:1:2106:15257:5619
CACGCACC
+
FFFFFFFF
@A00769:11:HC3HCDRXX:1:2106:28989:5635
CACGCACC
+
FFFFFFFF
@A00769:11:HC3HCDRXX:1:2106:31937:5635
CACGCACC
+
FFFFFFFF
@A00769:11:HC3HCDRXX:1:2106:32443:5635
CACGCACC
+
FFFFFFFF
@A00769:11:HC3HCDRXX:1:2106:29957:5650
CACGCACC
+
FFFFFFFF
@A00769:11:HC3HCDRXX:1:2106:18322:5697
CACGCACC
+
F,,FFFFF
@A00769:11:HC3HCDRXX:1:2106:13087:5713
CACGCACC
+
FFFFFFFF
@A00769:11:HC3HCDRXX:1:2106:21169:5713
CACGCACC
+
FFFFFFFF
@A00769:11:HC3HCDRXX:1:2106:25364:5713
CACGCACC
+
FFFFFFFF
@A00769:11:HC3HCDRXX:1:2106:20410:5776
CACGCACC
+
FFFFFFFF
@A00769:11:HC3HCDRXX:1:2106:31937:5791
CACGCACC
+
FFFFFFFF
@A00769:11:HC3HCDRXX:1:2106:23791:5807
CACGCACC
+
FFFFFFFF
@A00769:11:HC3HCDRXX:1:2106:19280:5854
CACGCACC
+
FFFFFFFF
@A00769:11:HC3HCDRXX:1:2106:16360:5869
CACGCACC
+
FFFFFFFF
@A00769:11:HC3HCDRXX:1:2106:20419:5916
CACGCACC
+
FFFFF,FF
@A00769:11:HC3HCDRXX:1:2106:28393:5916
CACGCACC
+
FFFFFFFF
@A00769:11:HC3HCDRXX:1:2106:18575:5948
CACGCACC
+
FFFFFFFF
@A00769:11:HC3HCDRXX:1:2106:4481:5995
CACGCACC
+
FFFFFFFF
@A00769:11:HC3HCDRXX:1:2106:9851:6057
CACGCACC
+
:F,F:F:F
@A00769:11:HC3HCDRXX:1:2106:25473:6057
CACGCACC
+
FFFFFFFF
@A00769:11:HC3HCDRXX:1:2106:30201:6073
CACGCACC
+
FFFFFFFF
@A00769:11:HC3HCDRXX:1:2106:28709:6089
CACGCACC
+
FFFFFFFF
@A00769:11:HC3HCDRXX:1:2106:7789:6120
CACGCACC
+
FFFFFFFF
@A00769:11:HC3HCDRXX:1:2106:13386:6230
CACGCACC
+
FFFFFFFF
@A00769:11:HC3HCDRXX:1:2106:1949:6277
CACGCACC
+
FFFFFFFF
@A00769:11:HC3HCDRXX:1:2106:11812:6386
CACGCACC
+
FFFFFFFF
@A00769:11:HC3HCDRXX:1:2106:23728:6386
CACGCACC
+
FFFFFFF:
@A00769:11:HC3HCDRXX:1:2106:3233:6496
CACGCACC
+
:F,,FF::
@A00769:11:HC3HCDRXX:1:2106:15112:6496
CACGCACC
+
FFFFFFFF
@A00769:11:HC3HCDRXX:1:2106:24297:6496
CACGCACC
+
FFFFFFFF
@A00769:11:HC3HCDRXX:1:2106:1669:6511
CACGCACC
+
FFFFFFFF
@A00769:11:HC3HCDRXX:1:2106:25464:6511
CACGCACC
+
FFFFFFFF
@A00769:11:HC3HCDRXX:1:2106:32036:6621
CACGCACC
+
FFFFFFFF
@A00769:11:HC3HCDRXX:1:2106:17653:6668
CACGCACC
+
FFFFFFFF
@A00769:11:HC3HCDRXX:1:2106:18249:6668
CACGCACC
+
FFFFFFFF
@A00769:11:HC3HCDRXX:1:2106:8359:6793
CACGCACC
+
FFFFFFFF
@A00769:11:HC3HCDRXX:1:2106:4679:6809
CACGCACC
+
FFFFFFFF
@A00769:11:HC3HCDRXX:1:2106:15646:6825
CACGCACC
+
FFFFFFFF
@A00769:11:HC3HCDRXX:1:2106:1597:6856
CACGCACC
+
FFFFFFFF
@A00769:11:HC3HCDRXX:1:2106:17418:6856
CACGCACC
+
FFFFFFFF
@A00769:11:HC3HCDRXX:1:2106:32280:6856
CACGCACC
+
FFFFFFFF
@A00769:11:HC3HCDRXX:1:2106:7844:6903
CACGCACC
+
,F::FFFF
@A00769:11:HC3HCDRXX:1:2106:9923:6903
CACGCACC
+
FFFFFFFF
@A00769:11:HC3HCDRXX:1:2106:3875:6950
CACGCACC
+
FFFFFFFF
@A00769:11:HC3HCDRXX:1:2106:22019:6997
CACGCACC
+
FFFFFFFF
@A00769:11:HC3HCDRXX:1:2106:15754:7106
CACGCACC
+
FFFFFFFF
@A00769:11:HC3HCDRXX:1:2106:9290:7216
CACGCACC
+
FFFFFFFF
@A00769:11:HC3HCDRXX:1:2106:12454:7216
CACGCACC
+
FFFFFFFF
@A00769:11:HC3HCDRXX:1:2106:15365:7310
CACGCACC
+
FFFFFFFF
@A00769:11:HC3HCDRXX:1:2106:12644:7326
CACGCACC
+
FFFFFFFF
@A00769:11:HC3HCDRXX:1:2106:26784:7326
CACGCACC
+
FFFFFFFF
@A00769:11:HC3HCDRXX:1:2106:4255:7357
CACGCACC
+
FFFFFFFF
@A00769:11:HC3HCDRXX:1:2106:15013:7357
CACGCACC
+
FFFFFFFF
@A00769:11:HC3HCDRXX:1:2106:23041:7388
CACGCACC
+
FFFFF,FF
@A00769:11:HC3HCDRXX:1:2106:19081:7451
CACGCACC
+
FFFFFFFF
@A00769:11:HC3HCDRXX:1:2106:25518:7451
CACGCACC
+
FFFFFFFF
@A00769:11:HC3HCDRXX:1:2106:14498:7467
CACGCACC
+
FFFFF:FF
@A00769:11:HC3HCDRXX:1:2106:27923:7513
CACGCACC
+
FFFFFFFF
@A00769:11:HC3HCDRXX:1:2106:20518:7560
CACGCACC
+
FFFFFFFF
@A00769:11:HC3HCDRXX:1:2106:29523:7560
CACGCACC
+
FFFFFFFF
@A00769:11:HC3HCDRXX:1:2106:13991:7592
CACGCACC
+
FFFFFFFF
@A00769:11:HC3HCDRXX:1:2106:20482:7623
CACGCACC
+
FFFFFFFF
@A00769:11:HC3HCDRXX:1:2106:15112:7654
CACGCACC
+
FFFFFFFF
@A00769:11:HC3HCDRXX:1:2106:27534:7686
CACGCACC
+
FFFFFFFF
@A00769:11:HC3HCDRXX:1:2106:2374:7795
CACGCACC
+
FFFFFFFF
@A00769:11:HC3HCDRXX:1:2106:3441:7795
CACGCACC
+
FFFFFFFF
@A00769:11:HC3HCDRXX:1:2106:25798:7811
CACGCACC
+
FFFFFFFF
@A00769:11:HC3HCDRXX:1:2106:10926:7827
CACGCACC
+
FFFFFFFF
@A00769:11:HC3HCDRXX:1:2106:25473:7842
CACGCACC
+
FFFFFFFF
@A00769:11:HC3HCDRXX:1:2106:10276:7858
CACGCACC
+
FFFFFFFF
@A00769:11:HC3HCDRXX:1:2106:14353:7874
CACGCACC
+
FFFFFFFF
@A00769:11:HC3HCDRXX:1:2106:24442:7905
CACGCACC
+
FFFFFFFF
@A00769:11:HC3HCDRXX:1:2106:27317:7905
CACGCACC
+
FFFFFFFF
@A00769:11:HC3HCDRXX:1:2106:5439:7968
CACGCACC
+
FF:FFFFF
@A00769:11:HC3HCDRXX:1:2106:14624:7968
CACGCACC
+
FFFFFFFF
@A00769:11:HC3HCDRXX:1:2106:4960:7983
CACGCACC
+
FFFFFFFF
@A00769:11:HC3HCDRXX:1:2106:27453:7983
CACGCACC
+
FFFFFFFF
@A00769:11:HC3HCDRXX:1:2106:20482:7999
CACGCACC
+
FFFFFFFF
@A00769:11:HC3HCDRXX:1:2106:1488:8108
CACGCACC
+
FFFFFFFF
@A00769:11:HC3HCDRXX:1:2106:7681:8124
CACGCACC
+
FFFFFFFF
@A00769:11:HC3HCDRXX:1:2106:10628:8124
CACGCACC
+
FFFFFFFF
@A00769:11:HC3HCDRXX:1:2106:30481:8124
CACGCACC
+
FFFFFFFF
@A00769:11:HC3HCDRXX:1:2106:12861:8140
CACGCACC
+
FFFFFFFF
@A00769:11:HC3HCDRXX:1:2106:18611:8140
CACGCACC
+
FFFFFFFF
@A00769:11:HC3HCDRXX:1:2106:22516:8234
CACGCACC
+
FFFFFFFF
@A00769:11:HC3HCDRXX:1:2106:8793:8265
CACGCACC
+
FFFFFFFF
@A00769:11:HC3HCDRXX:1:2106:27371:8343
CACGCACC
+
FFFFFFFF
@A00769:11:HC3HCDRXX:1:2106:3965:8359
CACGCACC
+
FFFFFFFF
@A00769:11:HC3HCDRXX:1:2106:19542:8500
CACGCACC
+
FFFFFFFF
@A00769:11:HC3HCDRXX:1:2106:21414:8516
CACGCACC
+
FFFFFFFF
@A00769:11:HC3HCDRXX:1:2106:26567:8516
CACGCACC
+
FFFFFFFF
@A00769:11:HC3HCDRXX:1:2106:1805:8594
CACGCACC
+
FF:FFFFF
@A00769:11:HC3HCDRXX:1:2106:10031:8656
CACGCACC
+
FFFFFFFF
@A00769:11:HC3HCDRXX:1:2106:2139:8672
CACGCACC
+
FFFFFFFF
@A00769:11:HC3HCDRXX:1:2106:26160:8688
CACGCACC
+
FFFFFFFF
@A00769:11:HC3HCDRXX:1:2106:12581:8719
CACGCACC
+
FFFFFFFF
@A00769:11:HC3HCDRXX:1:2106:19913:8735
CACGCACC
+
FFFFFFFF
@A00769:11:HC3HCDRXX:1:2106:26512:8766
CACGCACC
+
FFFFFFFF
@A00769:11:HC3HCDRXX:1:2106:29586:8797
CACGCACC
+
FFFF,F::
@A00769:11:HC3HCDRXX:1:2106:28149:8844
CACGCACC
+
FFFFFFFF
@A00769:11:HC3HCDRXX:1:2106:13557:8907
CACGCACC
+
FFFFFFFF
@A00769:11:HC3HCDRXX:1:2106:9923:9032
CACGCACC
+
FF:FFF:F
@A00769:11:HC3HCDRXX:1:2106:22887:9032
CACGCACC
+
FFFFFFFF
@A00769:11:HC3HCDRXX:1:2106:26467:9032
CACGCACC
+
FFFFFFFF
@A00769:11:HC3HCDRXX:1:2106:3043:9079
CACGCACC
+
FFFFFFFF
@A00769:11:HC3HCDRXX:1:2106:10267:9126
CACGCACC
+
FFFFFFFF
@A00769:11:HC3HCDRXX:1:2106:14642:9157
CACGCACC
+
FFFFF,FF
@A00769:11:HC3HCDRXX:1:2106:17761:9267
CACGCACC
+
FFFFFFFF
@A00769:11:HC3HCDRXX:1:2106:14027:9283
CACGCACC
+
FFFFFFFF
@A00769:11:HC3HCDRXX:1:2106:8232:9298
CACGCACC
+
FFFFFFFF
@A00769:11:HC3HCDRXX:1:2106:27037:9424
CACGCACC
+
FFFFFFFF
@A00769:11:HC3HCDRXX:1:2106:23411:9439
CACGCACC
+
,F:,:F:F
@A00769:11:HC3HCDRXX:1:2106:30138:9439
CACGCACC
+
FFFFFFFF
@A00769:11:HC3HCDRXX:1:2106:10773:9471
CACGCACC
+
FFFFFF,F
@A00769:11:HC3HCDRXX:1:2106:18421:9502
CACGCACC
+
FFFFFFFF
@A00769:11:HC3HCDRXX:1:2106:20781:9518
CACGCACC
+
FFFFFFFF
@A00769:11:HC3HCDRXX:1:2106:10574:9533
CACGCACC
+
FFFFFFFF
@A00769:11:HC3HCDRXX:1:2106:14082:9533
CACGCACC
+
FFFFFFFF
@A00769:11:HC3HCDRXX:1:2106:21884:9612
CACGCACC
+
FFFFFFFF
@A00769:11:HC3HCDRXX:1:2106:22254:9627
CACGCACC
+
FFFFFFFF
@A00769:11:HC3HCDRXX:1:2106:3929:9643
CACGCACC
+
FFFFFFFF
@A00769:11:HC3HCDRXX:1:2106:11379:9706
CACGCACC
+
FFFFFFFF
@A00769:11:HC3HCDRXX:1:2106:8250:9799
CACGCACC
+
FFFFFFFF
@A00769:11:HC3HCDRXX:1:2106:11017:9831
CACGCACC
+
FFFFFFFF
@A00769:11:HC3HCDRXX:1:2106:27136:9878
CACGCACC
+
FFFFFFFF
@A00769:11:HC3HCDRXX:1:2106:27218:9956
CACGCACC
+
FFFFFFFF
@A00769:11:HC3HCDRXX:1:2106:22182:10034
CACGCACC
+
FFFFFFFF
@A00769:11:HC3HCDRXX:1:2106:26006:10050
CACGCACC
+
FFFFFFFF
@A00769:11:HC3HCDRXX:1:2106:30400:10081
CACGCACC
+
FFFFFFFF
@A00769:11:HC3HCDRXX:1:2106:10547:10238
CACGCACC
+
FFFFFFFF
@A00769:11:HC3HCDRXX:1:2106:17336:10254
CACGCACC
+
FFFFFFFF
@A00769:11:HC3HCDRXX:1:2106:10592:10410
CACGCACC
+
FFFFFFFF
@A00769:11:HC3HCDRXX:1:2106:9353:10426
CACGCACC
+
FFFFFFFF
@A00769:11:HC3HCDRXX:1:2106:12481:10426
CACGCACC
+
,FFFFF,F
@A00769:11:HC3HCDRXX:1:2106:23439:10457
CACGCACC
+
FFFFFFFF
@A00769:11:HC3HCDRXX:1:2106:9661:10488
CACGCACC
+
FFFFFFFF
@A00769:11:HC3HCDRXX:1:2106:17671:10551
CACGCACC
+
FFFFFFFF
@A00769:11:HC3HCDRXX:1:2106:28926:10567
CACGCACC
+
:FFFFFFF
@A00769:11:HC3HCDRXX:1:2106:21983:10661
CACGCACC
+
FFFFFFFF
@A00769:11:HC3HCDRXX:1:2106:28221:10661
CACGCACC
+
FFFFFFFF
@A00769:11:HC3HCDRXX:1:2106:19452:10723
CACGCACC
+
FFFFFFFF
@A00769:11:HC3HCDRXX:1:2106:23538:10786
CACGCACC
+
FFFFFFFF
@A00769:11:HC3HCDRXX:1:2106:6723:10848
CACGCACC
+
FFFFFFFF
@A00769:11:HC3HCDRXX:1:2106:3070:10880
CACGCACC
+
FFFFFFFF
@A00769:11:HC3HCDRXX:1:2106:13214:10880
CACGCACC
+
FFFFFFFF
@A00769:11:HC3HCDRXX:1:2106:9082:10895
CACGCACC
+
FFFFFFFF
@A00769:11:HC3HCDRXX:1:2106:24297:10942
CACGCACC
+
FFFFFFFF
@A00769:11:HC3HCDRXX:1:2106:2474:10974
CACGCACC
+
FFFFFFFF
@A00769:11:HC3HCDRXX:1:2106:4237:10989
CACGCACC
+
FFFFFFFF
@A00769:11:HC3HCDRXX:1:2106:1190:11036
CACGCACC
+
FFFFFFFF
@A00769:11:HC3HCDRXX:1:2106:23185:11083
CACGCACC
+
FFFFFFFF
@A00769:11:HC3HCDRXX:1:2106:8965:11099
CACGCACC
+
FFFFFFFF
@A00769:11:HC3HCDRXX:1:2106:15998:11162
CACGCACC
+
FFFFFFFF
@A00769:11:HC3HCDRXX:1:2106:4327:11240
CACGCACC
+
FFFFFFFF
@A00769:11:HC3HCDRXX:1:2106:28438:11287
CACGCACC
+
FFFFFFFF
@A00769:11:HC3HCDRXX:1:2106:14452:11303
CACGCACC
+
FFFFFFFF
@A00769:11:HC3HCDRXX:1:2106:31042:11350
CACGCACC
+
FFFFFFFF
@A00769:11:HC3HCDRXX:1:2106:18738:11428
CACGCACC
+
FFFFFFFF
@A00769:11:HC3HCDRXX:1:2106:8223:11475
CACGCACC
+
FFFFFFFF
@A00769:11:HC3HCDRXX:1:2106:14253:11490
CACGCACC
+
FFF:FFF:
@A00769:11:HC3HCDRXX:1:2106:27371:11537
CACGCACC
+
FFFFFFFF
@A00769:11:HC3HCDRXX:1:2106:4273:11647
CACGCACC
+
FFF:,F::
@A00769:11:HC3HCDRXX:1:2106:10493:11647
CACGCACC
+
FFFFFFFF
@A00769:11:HC3HCDRXX:1:2106:2672:11725
CACGCACC
+
FFFFFFFF
@A00769:11:HC3HCDRXX:1:2106:19452:11757
CACGCACC
+
FFFFFFFF
@A00769:11:HC3HCDRXX:1:2106:26178:11757
CACGCACC
+
FFFFFFFF
@A00769:11:HC3HCDRXX:1:2106:9751:11772
CACGCACC
+
FFFFFFFF
@A00769:11:HC3HCDRXX:1:2106:27688:11772
CACGCACC
+
FFFFFFFF
@A00769:11:HC3HCDRXX:1:2106:29071:11788
CACGCACC
+
FFFFFFFF
@A00769:11:HC3HCDRXX:1:2106:31024:11788
CACGCACC
+
FFFFFFFF
@A00769:11:HC3HCDRXX:1:2106:32072:11788
CACGCACC
+
FFF,F:,,
@A00769:11:HC3HCDRXX:1:2106:27362:11804
CACGCACC
+
FFFFFFFF
@A00769:11:HC3HCDRXX:1:2106:15899:11835
CACGCACC
+
FFFFFFFF
@A00769:11:HC3HCDRXX:1:2106:27118:11882
CACGCACC
+
FFFFFFFF
@A00769:11:HC3HCDRXX:1:2106:6388:11929
CACGCACC
+
FFFFFFFF
@A00769:11:HC3HCDRXX:1:2106:19985:11929
CACGCACC
+
FFFFFFFF
@A00769:11:HC3HCDRXX:1:2106:27462:11976
CACGCACC
+
FFFFFFFF
@A00769:11:HC3HCDRXX:1:2106:12671:12038
CACGCACC
+
FFFFFFFF
@A00769:11:HC3HCDRXX:1:2106:28185:12132
CACGCACC
+
FF:FFFF:
@A00769:11:HC3HCDRXX:1:2106:15863:12148
CACGCACC
+
FFFFFFFF
@A00769:11:HC3HCDRXX:1:2106:22227:12148
CACGCACC
+
FFFFFFFF
@A00769:11:HC3HCDRXX:1:2106:18954:12242
CACGCACC
+
FFFFFFFF
@A00769:11:HC3HCDRXX:1:2106:17888:12399
CACGCACC
+
FFFFFFFF
@A00769:11:HC3HCDRXX:1:2106:3730:12430
CACGCACC
+
FFFFFFFF
@A00769:11:HC3HCDRXX:1:2106:5575:12461
CACGCACC
+
FFFFFFFF
@A00769:11:HC3HCDRXX:1:2106:26964:12461
CACGCACC
+
:FFF:FF:
@A00769:11:HC3HCDRXX:1:2106:5538:12493
CACGCACC
+
FFFFFFFF
@A00769:11:HC3HCDRXX:1:2106:16685:12508
CACGCACC
+
FFFFFFFF
@A00769:11:HC3HCDRXX:1:2106:19940:12508
CACGCACC
+
FFFFFFFF
@A00769:11:HC3HCDRXX:1:2106:21215:12524
CACGCACC
+
FFFFFFFF
@A00769:11:HC3HCDRXX:1:2106:28140:12524
CACGCACC
+
FFFFFFFF
@A00769:11:HC3HCDRXX:1:2106:6596:12571
CACGCACC
+
FFFFFFFF
@A00769:11:HC3HCDRXX:1:2106:24496:12602
CACGCACC
+
FFFFFFFF
@A00769:11:HC3HCDRXX:1:2106:26386:12649
CACGCACC
+
:F:F,F:F
@A00769:11:HC3HCDRXX:1:2106:18059:12696
CACGCACC
+
FFF,FF:F
@A00769:11:HC3HCDRXX:1:2106:13367:12712
CACGCACC
+
FFFFFFFF
@A00769:11:HC3HCDRXX:1:2106:16586:12743
CACGCACC
+
,F,::F,F
@A00769:11:HC3HCDRXX:1:2106:26151:12774
CACGCACC
+
FFFFFFFF
@A00769:11:HC3HCDRXX:1:2106:8214:12806
CACGCACC
+
FFFFFFFF
@A00769:11:HC3HCDRXX:1:2106:32371:12806
CACGCACC
+
FFFFFFFF
@A00769:11:HC3HCDRXX:1:2106:17038:12900
CACGCACC
+
FFFFFFFF
@A00769:11:HC3HCDRXX:1:2106:7374:12915
CACGCACC
+
FFFFFFFF
@A00769:11:HC3HCDRXX:1:2106:1615:12962
CACGCACC
+
FFFFFFFF
@A00769:11:HC3HCDRXX:1:2106:20202:12962
CACGCACC
+
FFFFFFFF
@A00769:11:HC3HCDRXX:1:2106:5873:13041
CACGCACC
+
FFFFFFFF
@A00769:11:HC3HCDRXX:1:2106:1217:13213
CACGCACC
+
FFFFFFFF
@A00769:11:HC3HCDRXX:1:2106:32633:13228
CACGCACC
+
FFFFFFFF
@A00769:11:HC3HCDRXX:1:2106:3568:13275
CACGCACC
+
FFFFFFFF
@A00769:11:HC3HCDRXX:1:2106:11351:13385
CACGCACC
+
FFFFFFFF
@A00769:11:HC3HCDRXX:1:2106:30400:13495
CACGCACC
+
FFFFFFFF
@A00769:11:HC3HCDRXX:1:2106:5186:13542
CACGCACC
+
FFFFFFFF
@A00769:11:HC3HCDRXX:1:2106:12355:13589
CACGCACC
+
FFFFFF:F
@A00769:11:HC3HCDRXX:1:2106:7446:13761
CACGCACC
+
FFFFFFFF
@A00769:11:HC3HCDRXX:1:2106:14118:13761
CACGCACC
+
FFFFFFFF
@A00769:11:HC3HCDRXX:1:2106:8269:14027
CACGCACC
+
FFFFFFFF
@A00769:11:HC3HCDRXX:1:2106:27299:14105
CACGCACC
+
FFFFFFFF
@A00769:11:HC3HCDRXX:1:2106:16387:14152
CACGCACC
+
FFFFFFFF
@A00769:11:HC3HCDRXX:1:2106:6623:14184
CACGCACC
+
FFFFFF:,
@A00769:11:HC3HCDRXX:1:2106:5385:14262
CACGCACC
+
FFFFFFFF
@A00769:11:HC3HCDRXX:1:2106:13304:14262
CACGCACC
+
FFFFFFFF
@A00769:11:HC3HCDRXX:1:2106:3468:14293
CACGCACC
+
FFFFFFFF
@A00769:11:HC3HCDRXX:1:2106:14814:14309
CACGCACC
+
FFFFFFFF
@A00769:11:HC3HCDRXX:1:2106:1127:14340
CACGCACC
+
FFFFFFFF
@A00769:11:HC3HCDRXX:1:2106:31250:14372
CACGCACC
+
FFFF:F:F
@A00769:11:HC3HCDRXX:1:2106:28800:14387
CACGCACC
+
FFFFFFFF
@A00769:11:HC3HCDRXX:1:2106:21477:14450
CACGCACC
+
FFFFFFFF
@A00769:11:HC3HCDRXX:1:2106:11198:14497
CACGCACC
+
FFFFFFFF
@A00769:11:HC3HCDRXX:1:2106:9408:14559
CACGCACC
+
FFFFFFFF
@A00769:11:HC3HCDRXX:1:2106:13747:14779
CACGCACC
+
FFFFFFFF
@A00769:11:HC3HCDRXX:1:2106:3803:14810
CACGCACC
+
FFFFFFFF
@A00769:11:HC3HCDRXX:1:2106:24135:14826
CACGCACC
+
FFFFFFFF
@A00769:11:HC3HCDRXX:1:2106:24957:14873
CACGCACC
+
FFFFFFFF
@A00769:11:HC3HCDRXX:1:2106:27046:14888
CACGCACC
+
FFFFFFFF
@A00769:11:HC3HCDRXX:1:2106:1696:14920
CACGCACC
+
FFFFFFFF
@A00769:11:HC3HCDRXX:1:2106:24117:14920
CACGCACC
+
FFFFFFFF
@A00769:11:HC3HCDRXX:1:2106:10330:15029
CACGCACC
+
FFFFFFFF
@A00769:11:HC3HCDRXX:1:2106:21820:15076
CACGCACC
+
FFFFFFFF
@A00769:11:HC3HCDRXX:1:2106:19144:15107
CACGCACC
+
FFFFFFFF
@A00769:11:HC3HCDRXX:1:2106:14271:15123
CACGCACC
+
FFFFFFFF
@A00769:11:HC3HCDRXX:1:2106:18087:15217
CACGCACC
+
FFFFFFFF
@A00769:11:HC3HCDRXX:1:2106:2239:15421
CACGCACC
+
FFFFFFFF
@A00769:11:HC3HCDRXX:1:2106:24876:15421
CACGCACC
+
FFFFFFFF
@A00769:11:HC3HCDRXX:1:2106:2609:15530
CACGCACC
+
FFFFFFFF
@A00769:11:HC3HCDRXX:1:2106:4110:15593
CACGCACC
+
FFFFFFFF
@A00769:11:HC3HCDRXX:1:2106:22752:15655
CACGCACC
+
FFFFFFFF
@A00769:11:HC3HCDRXX:1:2106:21423:15765
CACGCACC
+
FFFFFFFF
@A00769:11:HC3HCDRXX:1:2106:22616:15890
CACGCACC
+
FFFFFFFF
@A00769:11:HC3HCDRXX:1:2106:7247:16078
CACGCACC
+
FFFFFFFF
@A00769:11:HC3HCDRXX:1:2106:17183:16188
CACGCACC
+
FFFFFFFF
@A00769:11:HC3HCDRXX:1:2106:10520:16297
CACGCACC
+
FFFFFFFF
@A00769:11:HC3HCDRXX:1:2106:4119:16329
CACGCACC
+
FFF:FF:F
@A00769:11:HC3HCDRXX:1:2106:9489:16329
CACGCACC
+
FFFFFFFF
@A00769:11:HC3HCDRXX:1:2106:9923:16329
CACGCACC
+
FFFFFFFF
@A00769:11:HC3HCDRXX:1:2106:16902:16360
CACGCACC
+
FFFFFFFF
@A00769:11:HC3HCDRXX:1:2106:16984:16564
CACGCACC
+
FFFFFFFF
@A00769:11:HC3HCDRXX:1:2106:2944:16611
CACGCACC
+
FFFFFFFF
@A00769:11:HC3HCDRXX:1:2106:15266:16626
CACGCACC
+
FFFFFFFF
@A00769:11:HC3HCDRXX:1:2106:18873:16642
CACGCACC
+
FFFFFFFF
@A00769:11:HC3HCDRXX:1:2106:2790:16689
CACGCACC
+
FFFFFFFF
@A00769:11:HC3HCDRXX:1:2106:23357:16767
CACGCACC
+
FFFFFFFF
@A00769:11:HC3HCDRXX:1:2106:4743:16783
CACGCACC
+
FFFFFFFF
@A00769:11:HC3HCDRXX:1:2106:5611:16845
CACGCACC
+
FFFFFFFF
@A00769:11:HC3HCDRXX:1:2106:20943:16845
CACGCACC
+
FFFFFFFF
@A00769:11:HC3HCDRXX:1:2106:7365:16877
CACGCACC
+
FFFFFFFF
@A00769:11:HC3HCDRXX:1:2106:7310:16939
CACGCACC
+
FFFFFFFF
@A00769:11:HC3HCDRXX:1:2106:9381:17049
CACGCACC
+
FFFFF:FF
@A00769:11:HC3HCDRXX:1:2106:10737:17049
CACGCACC
+
FF:FFFFF
@A00769:11:HC3HCDRXX:1:2106:18665:17096
CACGCACC
+
FFFFFFFF
@A00769:11:HC3HCDRXX:1:2106:6008:17159
CACGCACC
+
FFFFF:FF
@A00769:11:HC3HCDRXX:1:2106:10303:17206
CACGCACC
+
FFFFFFFF
@A00769:11:HC3HCDRXX:1:2106:20211:17206
CACGCACC
+
FFFFFFFF
@A00769:11:HC3HCDRXX:1:2106:25039:17206
CACGCACC
+
FFFFFFFF
@A00769:11:HC3HCDRXX:1:2106:10004:17253
CACGCACC
+
FFFFFFFF
@A00769:11:HC3HCDRXX:1:2106:30147:17284
CACGCACC
+
FFFFFFFF
@A00769:11:HC3HCDRXX:1:2106:3902:17300
CACGCACC
+
F:,F,FFF
@A00769:11:HC3HCDRXX:1:2106:10375:17300
CACGCACC
+
FFFFFFFF
@A00769:11:HC3HCDRXX:1:2106:18548:17300
CACGCACC
+
,FFF:FF:
@A00769:11:HC3HCDRXX:1:2106:10167:17315
CACGCACC
+
FFFFFFFF
@A00769:11:HC3HCDRXX:1:2106:26178:17362
CACGCACC
+
FFFFFFFF
@A00769:11:HC3HCDRXX:1:2106:31656:17487
CACGCACC
+
FFFFFFFF
@A00769:11:HC3HCDRXX:1:2106:16477:17503
CACGCACC
+
FFFFFFFF
@A00769:11:HC3HCDRXX:1:2106:30852:17503
CACGCACC
+
FFFFFFFF
@A00769:11:HC3HCDRXX:1:2106:16414:17550
CACGCACC
+
FFFFFFFF
@A00769:11:HC3HCDRXX:1:2106:22209:17566
CACGCACC
+
FFFFFFFF
@A00769:11:HC3HCDRXX:1:2106:31810:17566
CACGCACC
+
FFFFF:FF
@A00769:11:HC3HCDRXX:1:2106:11324:17754
CACGCACC
+
FFFFFFFF
@A00769:11:HC3HCDRXX:1:2106:21676:17769
CACGCACC
+
FFFFFFFF
@A00769:11:HC3HCDRXX:1:2106:15510:17801
CACGCACC
+
FFFFFFFF
@A00769:11:HC3HCDRXX:1:2106:31937:17879
CACGCACC
+
FFFFFFFF
@A00769:11:HC3HCDRXX:1:2106:10529:17942
CACGCACC
+
FFFFFFFF
@A00769:11:HC3HCDRXX:1:2106:1353:17957
CACGCACC
+
FFFFFFFF
@A00769:11:HC3HCDRXX:1:2106:2853:17957
CACGCACC
+
FFFFFFFF
@A00769:11:HC3HCDRXX:1:2106:1344:18129
CACGCACC
+
FFFFFFFF
@A00769:11:HC3HCDRXX:1:2106:26413:18176
CACGCACC
+
FFFFFFFF
@A00769:11:HC3HCDRXX:1:2106:16514:18223
CACGCACC
+
FFFFFFFF
@A00769:11:HC3HCDRXX:1:2106:26856:18223
CACGCACC
+
FFFFFFFF
@A00769:11:HC3HCDRXX:1:2106:14814:18255
CACGCACC
+
FFFFFFFF
@A00769:11:HC3HCDRXX:1:2106:10321:18270
CACGCACC
+
FFFFFFFF
@A00769:11:HC3HCDRXX:1:2106:26332:18317
CACGCACC
+
FFFFFFFF
@A00769:11:HC3HCDRXX:1:2106:13376:18364
CACGCACC
+
FFFFFFFF
@A00769:11:HC3HCDRXX:1:2106:10637:18411
CACGCACC
+
FFFF:FFF
@A00769:11:HC3HCDRXX:1:2106:5710:18458
CACGCACC
+
FFFFFFFF
@A00769:11:HC3HCDRXX:1:2106:31629:18505
CACGCACC
+
FFFFFFFF
@A00769:11:HC3HCDRXX:1:2106:15167:18615
CACGCACC
+
FFFFFFFF
@A00769:11:HC3HCDRXX:1:2106:15573:18630
CACGCACC
+
FFFFFFFF
@A00769:11:HC3HCDRXX:1:2106:19063:18630
CACGCACC
+
FF:FFFFF
@A00769:11:HC3HCDRXX:1:2106:8178:18662
CACGCACC
+
,FF,FFFF
@A00769:11:HC3HCDRXX:1:2106:18050:18662
CACGCACC
+
FFFFFFFF
@A00769:11:HC3HCDRXX:1:2106:22914:18693
CACGCACC
+
FFF:FF,F
@A00769:11:HC3HCDRXX:1:2106:26775:18834
CACGCACC
+
FFFFFFFF
@A00769:11:HC3HCDRXX:1:2106:24180:18944
CACGCACC
+
FFFFFFFF
@A00769:11:HC3HCDRXX:1:2106:1895:18991
CACGCACC
+
FFFFFFFF
@A00769:11:HC3HCDRXX:1:2106:23095:19006
CACGCACC
+
FFFFFFFF
@A00769:11:HC3HCDRXX:1:2106:21341:19038
CACGCACC
+
FFFFFFFF
@A00769:11:HC3HCDRXX:1:2106:31268:19038
CACGCACC
+
FFFFFFFF
@A00769:11:HC3HCDRXX:1:2106:15646:19069
CACGCACC
+
FFFFFFFF
@A00769:11:HC3HCDRXX:1:2106:3757:19116
CACGCACC
+
FFFFFFFF
@A00769:11:HC3HCDRXX:1:2106:11433:19163
CACGCACC
+
FFFFFFFF
@A00769:11:HC3HCDRXX:1:2106:18376:19163
CACGCACC
+
FFFFFFFF
@A00769:11:HC3HCDRXX:1:2106:27371:19210
CACGCACC
+
FFFFFFFF
@A00769:11:HC3HCDRXX:1:2106:3269:19272
CACGCACC
+
FFFFFFFF
@A00769:11:HC3HCDRXX:1:2106:31494:19272
CACGCACC
+
FFFFFFFF
@A00769:11:HC3HCDRXX:1:2106:31566:19366
CACGCACC
+
FFFFFFFF
@A00769:11:HC3HCDRXX:1:2106:25545:19398
CACGCACC
+
FFFFFFFF
@A00769:11:HC3HCDRXX:1:2106:16550:19413
CACGCACC
+
FF,FF:FF
@A00769:11:HC3HCDRXX:1:2106:17653:19476
CACGCACC
+
,FFFFF:F
@A00769:11:HC3HCDRXX:1:2106:8495:19492
CACGCACC
+
FFFFFFFF
@A00769:11:HC3HCDRXX:1:2106:23746:19507
CACGCACC
+
FFFFFFFF
@A00769:11:HC3HCDRXX:1:2106:4906:19601
CACGCACC
+
FFFFFFFF
@A00769:11:HC3HCDRXX:1:2106:12355:19633
CACGCACC
+
FFF:FFFF
@A00769:11:HC3HCDRXX:1:2106:24216:19633
CACGCACC
+
FFFFFFFF
@A00769:11:HC3HCDRXX:1:2106:20925:19664
CACGCACC
+
FFFFFFFF
@A00769:11:HC3HCDRXX:1:2106:27335:19680
CACGCACC
+
FFFFFFFF
@A00769:11:HC3HCDRXX:1:2106:27941:19695
CACGCACC
+
FFFF:FFF
@A00769:11:HC3HCDRXX:1:2106:4607:19711
CACGCACC
+
FFFFFFFF
@A00769:11:HC3HCDRXX:1:2106:20130:19789
CACGCACC
+
FFFFFFFF
@A00769:11:HC3HCDRXX:1:2106:5159:19883
CACGCACC
+
FFFFFFFF
@A00769:11:HC3HCDRXX:1:2106:7365:19883
CACGCACC
+
FFFFFFFF
@A00769:11:HC3HCDRXX:1:2106:25373:19914
CACGCACC
+
FFFFFFFF
@A00769:11:HC3HCDRXX:1:2106:31891:19930
CACGCACC
+
FFFFFFFF
@A00769:11:HC3HCDRXX:1:2106:10791:20055
CACGCACC
+
FFFFFFFF
@A00769:11:HC3HCDRXX:1:2106:17336:20118
CACGCACC
+
,FF:F:FF
@A00769:11:HC3HCDRXX:1:2106:23484:20118
CACGCACC
+
FFFFFF:F
@A00769:11:HC3HCDRXX:1:2106:5086:20228
CACGCACC
+
FFFFFFFF
@A00769:11:HC3HCDRXX:1:2106:1597:20259
CACGCACC
+
FFFFFFFF
@A00769:11:HC3HCDRXX:1:2106:5584:20275
CACGCACC
+
FFFFFFFF
@A00769:11:HC3HCDRXX:1:2106:21106:20290
CACGCACC
+
FFFFFFFF
@A00769:11:HC3HCDRXX:1:2106:5122:20322
CACGCACC
+
FFFFFFFF
@A00769:11:HC3HCDRXX:1:2106:8531:20337
CACGCACC
+
FFFFFFFF
@A00769:11:HC3HCDRXX:1:2106:23583:20415
CACGCACC
+
FFFFFFFF
@A00769:11:HC3HCDRXX:1:2106:32136:20415
CACGCACC
+
FFF,::F,
@A00769:11:HC3HCDRXX:1:2106:4833:20447
CACGCACC
+
FFFFFFFF
@A00769:11:HC3HCDRXX:1:2106:21197:20447
CACGCACC
+
FFFFFFFF
@A00769:11:HC3HCDRXX:1:2106:17381:20509
CACGCACC
+
FFFFFFFF
@A00769:11:HC3HCDRXX:1:2106:24478:20588
CACGCACC
+
FFFFFFFF
@A00769:11:HC3HCDRXX:1:2106:3287:20619
CACGCACC
+
FFFFFFFF
@A00769:11:HC3HCDRXX:1:2106:5846:20666
CACGCACC
+
FFFFFFFF
@A00769:11:HC3HCDRXX:1:2106:7193:20776
CACGCACC
+
FFFFFFFF
@A00769:11:HC3HCDRXX:1:2106:8413:20791
CACGCACC
+
FFFFFFFF
@A00769:11:HC3HCDRXX:1:2106:2112:20807
CACGCACC
+
FFFFFFFF
@A00769:11:HC3HCDRXX:1:2106:2220:20807
CACGCACC
+
FFFFFFFF
@A00769:11:HC3HCDRXX:1:2106:25147:20807
CACGCACC
+
FFFFFFFF
@A00769:11:HC3HCDRXX:1:2106:1886:20823
CACGCACC
+
FFFFFFFF
@A00769:11:HC3HCDRXX:1:2106:19108:20964
CACGCACC
+
FFFFFFFF
@A00769:11:HC3HCDRXX:1:2106:6533:21010
CACGCACC
+
FFFFFFFF
@A00769:11:HC3HCDRXX:1:2106:12382:21026
CACGCACC
+
FFFFFFFF
@A00769:11:HC3HCDRXX:1:2106:25527:21026
CACGCACC
+
FFF:FFFF
@A00769:11:HC3HCDRXX:1:2106:8413:21042
CACGCACC
+
FFFFFFFF
@A00769:11:HC3HCDRXX:1:2106:24017:21073
CACGCACC
+
FFFFFFFF
@A00769:11:HC3HCDRXX:1:2106:1271:21230
CACGCACC
+
FFFFFFFF
@A00769:11:HC3HCDRXX:1:2106:16414:21277
CACGCACC
+
FFFFFFFF
@A00769:11:HC3HCDRXX:1:2106:23601:21324
CACGCACC
+
FFFFFFFF
@A00769:11:HC3HCDRXX:1:2106:24325:21355
CACGCACC
+
FFFFFFFF
@A00769:11:HC3HCDRXX:1:2106:7699:21402
CACGCACC
+
FFFFFFFF
@A00769:11:HC3HCDRXX:1:2106:28908:21402
CACGCACC
+
:FFFFFFF
@A00769:11:HC3HCDRXX:1:2106:5457:21433
CACGCACC
+
FFFFFFFF
@A00769:11:HC3HCDRXX:1:2106:11903:21480
CACGCACC
+
FFFFFFFF
@A00769:11:HC3HCDRXX:1:2106:2935:21512
CACGCACC
+
FFFFFFFF
@A00769:11:HC3HCDRXX:1:2106:2718:21605
CACGCACC
+
FFFFFFFF
@A00769:11:HC3HCDRXX:1:2106:23421:21637
CACGCACC
+
,FFF:F:F
@A00769:11:HC3HCDRXX:1:2106:15347:21684
CACGCACC
+
FFFFFFFF
@A00769:11:HC3HCDRXX:1:2106:27570:21684
CACGCACC
+
FFFFFFFF
@A00769:11:HC3HCDRXX:1:2106:24496:21715
CACGCACC
+
FFFFFFFF
@A00769:11:HC3HCDRXX:1:2106:6216:21966
CACGCACC
+
FFFFFFFF
@A00769:11:HC3HCDRXX:1:2106:22670:21997
CACGCACC
+
FFFFFFFF
@A00769:11:HC3HCDRXX:1:2106:30563:22013
CACGCACC
+
FFFF:FFF
@A00769:11:HC3HCDRXX:1:2106:6099:22169
CACGCACC
+
FFFFFFFF
@A00769:11:HC3HCDRXX:1:2106:5620:22216
CACGCACC
+
FFFFFFFF
@A00769:11:HC3HCDRXX:1:2106:3088:22247
CACGCACC
+
FFFF:FFF
@A00769:11:HC3HCDRXX:1:2106:1551:22341
CACGCACC
+
FFFFFFFF
@A00769:11:HC3HCDRXX:1:2106:3784:22388
CACGCACC
+
FFFFFFFF
@A00769:11:HC3HCDRXX:1:2106:6316:22388
CACGCACC
+
FFFFFFFF
@A00769:11:HC3HCDRXX:1:2106:4553:22404
CACGCACC
+
FFFFFFFF
@A00769:11:HC3HCDRXX:1:2106:27389:22404
CACGCACC
+
FFFFFF:F
@A00769:11:HC3HCDRXX:1:2106:4508:22420
CACGCACC
+
FFFFFFFF
@A00769:11:HC3HCDRXX:1:2106:23113:22576
CACGCACC
+
FFFFFFFF
@A00769:11:HC3HCDRXX:1:2106:29984:22608
CACGCACC
+
FFFFFFFF
@A00769:11:HC3HCDRXX:1:2106:23827:22623
CACGCACC
+
FFFFFFFF
@A00769:11:HC3HCDRXX:1:2106:3314:22639
CACGCACC
+
FFFFF:,:
@A00769:11:HC3HCDRXX:1:2106:25003:22654
CACGCACC
+
FFFFFFFF
@A00769:11:HC3HCDRXX:1:2106:27064:22654
CACGCACC
+
FFFFFFFF
@A00769:11:HC3HCDRXX:1:2106:27959:22701
CACGCACC
+
F:FFFFFF
@A00769:11:HC3HCDRXX:1:2106:3775:22811
CACGCACC
+
FFFFFFFF
@A00769:11:HC3HCDRXX:1:2106:25572:22827
CACGCACC
+
FFFFFFFF
@A00769:11:HC3HCDRXX:1:2106:8115:22874
CACGCACC
+
FFFFFFFF
@A00769:11:HC3HCDRXX:1:2106:5403:22905
CACGCACC
+
FFFFFFFF
@A00769:11:HC3HCDRXX:1:2106:28384:22936
CACGCACC
+
FFFFFFFF
@A00769:11:HC3HCDRXX:1:2106:28094:22968
CACGCACC
+
FFFFFFFF
@A00769:11:HC3HCDRXX:1:2106:10321:23062
CACGCACC
+
FFFFFFFF
@A00769:11:HC3HCDRXX:1:2106:8359:23171
CACGCACC
+
FFFFFFFF
@A00769:11:HC3HCDRXX:1:2106:17698:23187
CACGCACC
+
FFF:,FFF
@A00769:11:HC3HCDRXX:1:2106:22923:23187
CACGCACC
+
FFFFFFFF
@A00769:11:HC3HCDRXX:1:2106:19967:23202
CACGCACC
+
FFFFFFFF
@A00769:11:HC3HCDRXX:1:2106:32081:23234
CACGCACC
+
FFFFFFFF
@A00769:11:HC3HCDRXX:1:2106:17960:23296
CACGCACC
+
FFFFFFFF
@A00769:11:HC3HCDRXX:1:2106:5430:23359
CACGCACC
+
FFFFFFFF
@A00769:11:HC3HCDRXX:1:2106:5602:23406
CACGCACC
+
FFFFFFFF
@A00769:11:HC3HCDRXX:1:2106:2356:23422
CACGCACC
+
FFFFFFFF
@A00769:11:HC3HCDRXX:1:2106:10194:23437
CACGCACC
+
FF:F,F,F
@A00769:11:HC3HCDRXX:1:2106:14208:23469
CACGCACC
+
FFFFFFFF
@A00769:11:HC3HCDRXX:1:2106:31647:23547
CACGCACC
+
FFFFFFFF
@A00769:11:HC3HCDRXX:1:2106:5023:23563
CACGCACC
+
FFFFFFFF
@A00769:11:HC3HCDRXX:1:2106:16550:23578
CACGCACC
+
FFFFFFFF
@A00769:11:HC3HCDRXX:1:2106:16559:23594
CACGCACC
+
,,FF:FFF
@A00769:11:HC3HCDRXX:1:2106:1226:23625
CACGCACC
+
FFFFFF:F
@A00769:11:HC3HCDRXX:1:2106:29279:23641
CACGCACC
+
FFFFFFF:
@A00769:11:HC3HCDRXX:1:2106:13114:23672
CACGCACC
+
FFFFFFFF
@A00769:11:HC3HCDRXX:1:2106:25427:23735
CACGCACC
+
FFFFFFFF
@A00769:11:HC3HCDRXX:1:2106:12472:23782
CACGCACC
+
FFFFFFFF
@A00769:11:HC3HCDRXX:1:2106:32199:23813
CACGCACC
+
FFFFFFFF
@A00769:11:HC3HCDRXX:1:2106:27254:23860
CACGCACC
+
FFFFFFFF
@A00769:11:HC3HCDRXX:1:2106:7202:23954
CACGCACC
+
FFFFFFFF
@A00769:11:HC3HCDRXX:1:2106:32660:23954
CACGCACC
+
FFFFFFFF
@A00769:11:HC3HCDRXX:1:2106:8024:23970
CACGCACC
+
FFFFFFFF
@A00769:11:HC3HCDRXX:1:2106:19623:23985
CACGCACC
+
FFFFFFFF
@A00769:11:HC3HCDRXX:1:2106:31747:24001
CACGCACC
+
FFFFFFFF
@A00769:11:HC3HCDRXX:1:2106:5367:24064
CACGCACC
+
FFFFFFFF
@A00769:11:HC3HCDRXX:1:2106:24668:24142
CACGCACC
+
FFFFFFFF
@A00769:11:HC3HCDRXX:1:2106:13160:24158
CACGCACC
+
FFFFFFFF
@A00769:11:HC3HCDRXX:1:2106:14190:24158
CACGCACC
+
FFFFFF:F
@A00769:11:HC3HCDRXX:1:2106:26666:24251
CACGCACC
+
FFFFFFFF
@A00769:11:HC3HCDRXX:1:2106:5773:24298
CACGCACC
+
FFFFFFFF
@A00769:11:HC3HCDRXX:1:2106:10339:24408
CACGCACC
+
FFFFFFFF
@A00769:11:HC3HCDRXX:1:2106:26820:24455
CACGCACC
+
FFFFFFFF
@A00769:11:HC3HCDRXX:1:2106:16595:24565
CACGCACC
+
FFFFFFFF
@A00769:11:HC3HCDRXX:1:2106:13955:24627
CACGCACC
+
FFFFFFF:
@A00769:11:HC3HCDRXX:1:2106:29939:24721
CACGCACC
+
FFFFFFFF
@A00769:11:HC3HCDRXX:1:2106:4716:24752
CACGCACC
+
FFFFFFFF
@A00769:11:HC3HCDRXX:1:2106:11008:24752
CACGCACC
+
FFFFFFFF
@A00769:11:HC3HCDRXX:1:2106:25617:24752
CACGCACC
+
FFFFFFFF
@A00769:11:HC3HCDRXX:1:2106:9787:24799
CACGCACC
+
FFFFFFFF
@A00769:11:HC3HCDRXX:1:2106:23836:24862
CACGCACC
+
FFFFFFFF
@A00769:11:HC3HCDRXX:1:2106:13883:24909
CACGCACC
+
FFFFFFFF
@A00769:11:HC3HCDRXX:1:2106:28673:24909
CACGCACC
+
FFFFFFFF
@A00769:11:HC3HCDRXX:1:2106:18566:24940
CACGCACC
+
FFFFFFFF
@A00769:11:HC3HCDRXX:1:2106:8359:25019
CACGCACC
+
FFFFFFFF
@A00769:11:HC3HCDRXX:1:2106:3332:25175
CACGCACC
+
FFFFFFFF
@A00769:11:HC3HCDRXX:1:2106:27109:25175
CACGCACC
+
FFFF:FFF
@A00769:11:HC3HCDRXX:1:2106:32814:25222
CACGCACC
+
FFFFFFFF
@A00769:11:HC3HCDRXX:1:2106:31367:25254
CACGCACC
+
FFFFFFFF
@A00769:11:HC3HCDRXX:1:2106:11180:25332
CACGCACC
+
FFFFFFFF
@A00769:11:HC3HCDRXX:1:2106:17192:25410
CACGCACC
+
FFFFFFFF
@A00769:11:HC3HCDRXX:1:2106:26756:25410
CACGCACC
+
FFFFFFFF
@A00769:11:HC3HCDRXX:1:2106:32461:25426
CACGCACC
+
FFFFFFFF
@A00769:11:HC3HCDRXX:1:2106:18873:25441
CACGCACC
+
FFFFFFFF
@A00769:11:HC3HCDRXX:1:2106:22580:25629
CACGCACC
+
FFFFFFFF
@A00769:11:HC3HCDRXX:1:2106:17607:25692
CACGCACC
+
FFFFFFFF
@A00769:11:HC3HCDRXX:1:2106:13675:25739
CACGCACC
+
FFFFFFFF
@A00769:11:HC3HCDRXX:1:2106:29586:25770
CACGCACC
+
FFFFFFFF
@A00769:11:HC3HCDRXX:1:2106:32750:25770
CACGCACC
+
FFFFFFFF
@A00769:11:HC3HCDRXX:1:2106:4291:25801
CACGCACC
+
FFFFFFFF
@A00769:11:HC3HCDRXX:1:2106:11559:25801
CACGCACC
+
FFFFFFFF
@A00769:11:HC3HCDRXX:1:2106:2094:25880
CACGCACC
+
FFFFFFFF
@A00769:11:HC3HCDRXX:1:2106:3115:25958
CACGCACC
+
FFFFFFFF
@A00769:11:HC3HCDRXX:1:2106:11713:25974
CACGCACC
+
FFFFFFFF
@A00769:11:HC3HCDRXX:1:2106:1687:26021
CACGCACC
+
FFFFFFFF
@A00769:11:HC3HCDRXX:1:2106:12355:26021
CACGCACC
+
FFFFFFFF
@A00769:11:HC3HCDRXX:1:2106:25346:26036
CACGCACC
+
FFFFFFFF
@A00769:11:HC3HCDRXX:1:2106:25500:26052
CACGCACC
+
FFFFFFFF
@A00769:11:HC3HCDRXX:1:2106:7500:26068
CACGCACC
+
FFFFFFFF
@A00769:11:HC3HCDRXX:1:2106:1579:26083
CACGCACC
+
FFFFFFFF
@A00769:11:HC3HCDRXX:1:2106:9381:26130
CACGCACC
+
FFFFFFFF
@A00769:11:HC3HCDRXX:1:2106:25572:26146
CACGCACC
+
FFFFFFFF
@A00769:11:HC3HCDRXX:1:2106:6623:26334
CACGCACC
+
FFF,FFFF
@A00769:11:HC3HCDRXX:1:2106:4978:26428
CACGCACC
+
FFFFFFFF
@A00769:11:HC3HCDRXX:1:2106:6777:26475
CACGCACC
+
FFFFFFFF
@A00769:11:HC3HCDRXX:1:2106:15130:26475
CACGCACC
+
FFFFFF:F
@A00769:11:HC3HCDRXX:1:2106:1787:26506
CACGCACC
+
FFFFFFFF
@A00769:11:HC3HCDRXX:1:2106:10411:26506
CACGCACC
+
FFFFFFFF
@A00769:11:HC3HCDRXX:1:2106:6786:26553
CACGCACC
+
FFFFFFFF
@A00769:11:HC3HCDRXX:1:2106:15094:26569
CACGCACC
+
FFFF:F:F
@A00769:11:HC3HCDRXX:1:2106:32850:26631
CACGCACC
+
FFFFFFFF
@A00769:11:HC3HCDRXX:1:2106:28402:26663
CACGCACC
+
FFF:,,,F
@A00769:11:HC3HCDRXX:1:2106:3161:26694
CACGCACC
+
FFFFFFFF
@A00769:11:HC3HCDRXX:1:2106:28266:26710
CACGCACC
+
FFFFFFFF
@A00769:11:HC3HCDRXX:1:2106:7175:26725
CACGCACC
+
FFF,,F:F
@A00769:11:HC3HCDRXX:1:2106:11668:26804
CACGCACC
+
FFFFFFFF
@A00769:11:HC3HCDRXX:1:2106:10484:26944
CACGCACC
+
FFFFFFFF
@A00769:11:HC3HCDRXX:1:2106:13304:26976
CACGCACC
+
,:FFFF,:
@A00769:11:HC3HCDRXX:1:2106:14823:27007
CACGCACC
+
FFFFFFFF
@A00769:11:HC3HCDRXX:1:2106:16486:27007
CACGCACC
+
FFFFFFFF
@A00769:11:HC3HCDRXX:1:2106:20356:27007
CACGCACC
+
FFFFFFFF
@A00769:11:HC3HCDRXX:1:2106:30517:27007
CACGCACC
+
FFFFFFFF
@A00769:11:HC3HCDRXX:1:2106:2591:27023
CACGCACC
+
FFFFFFFF
@A00769:11:HC3HCDRXX:1:2106:16794:27164
CACGCACC
+
FFFFFF:F
@A00769:11:HC3HCDRXX:1:2106:7202:27179
CACGCACC
+
FFFFFFFF
@A00769:11:HC3HCDRXX:1:2106:29053:27195
CACGCACC
+
FFFFFFFF
@A00769:11:HC3HCDRXX:1:2106:26964:27211
CACGCACC
+
FFFFFFFF
@A00769:11:HC3HCDRXX:1:2106:15546:27320
CACGCACC
+
FFFFFFFF
@A00769:11:HC3HCDRXX:1:2106:19434:27383
CACGCACC
+
FFFFFFFF
@A00769:11:HC3HCDRXX:1:2106:13223:27398
CACGCACC
+
FFFFFFFF
@A00769:11:HC3HCDRXX:1:2106:8965:27414
CACGCACC
+
FFFFFFFF
@A00769:11:HC3HCDRXX:1:2106:31973:27461
CACGCACC
+
FFFFFFFF
@A00769:11:HC3HCDRXX:1:2106:8115:27508
CACGCACC
+
FFFFFFFF
@A00769:11:HC3HCDRXX:1:2106:5475:27539
CACGCACC
+
FFFFFFFF
@A00769:11:HC3HCDRXX:1:2106:25012:27555
CACGCACC
+
FFFFFFFF
@A00769:11:HC3HCDRXX:1:2106:24270:27899
CACGCACC
+
FFFFFFFF
@A00769:11:HC3HCDRXX:1:2106:10357:28009
CACGCACC
+
FFFFFFFF
@A00769:11:HC3HCDRXX:1:2106:3423:28025
CACGCACC
+
FFFFFFFF
@A00769:11:HC3HCDRXX:1:2106:5782:28072
CACGCACC
+
FFFFFFFF
@A00769:11:HC3HCDRXX:1:2106:29559:28103
CACGCACC
+
FFFFFFFF
@A00769:11:HC3HCDRXX:1:2106:26196:28134
CACGCACC
+
FFFFFFFF
@A00769:11:HC3HCDRXX:1:2106:26024:28150
CACGCACC
+
FFFFFFFF
@A00769:11:HC3HCDRXX:1:2106:17246:28228
CACGCACC
+
FFFFFFFF
@A00769:11:HC3HCDRXX:1:2106:22869:28291
CACGCACC
+
FFFFFFFF
@A00769:11:HC3HCDRXX:1:2106:3577:28385
CACGCACC
+
FFFFFFFF
@A00769:11:HC3HCDRXX:1:2106:32750:28463
CACGCACC
+
FFFFFFFF
@A00769:11:HC3HCDRXX:1:2106:15881:28494
CACGCACC
+
FFFFFFFF
@A00769:11:HC3HCDRXX:1:2106:8223:28573
CACGCACC
+
FFFFFFFF
@A00769:11:HC3HCDRXX:1:2106:15239:28573
CACGCACC
+
FFFFFFFF
@A00769:11:HC3HCDRXX:1:2106:23285:28573
CACGCACC
+
FFFFFFFF
@A00769:11:HC3HCDRXX:1:2106:2645:28588
CACGCACC
+
FFFFFFFF
@A00769:11:HC3HCDRXX:1:2106:9317:28588
CACGCACC
+
FFFFFFFF
@A00769:11:HC3HCDRXX:1:2106:15139:28588
CACGCACC
+
FFFFFFFF
@A00769:11:HC3HCDRXX:1:2106:24542:28588
CACGCACC
+
FFFFFFFF
@A00769:11:HC3HCDRXX:1:2106:10926:28714
CACGCACC
+
FFFFFFFF
@A00769:11:HC3HCDRXX:1:2106:26115:28714
CACGCACC
+
FF:FFFFF
@A00769:11:HC3HCDRXX:1:2106:24650:28745
CACGCACC
+
FFFFFFFF
@A00769:11:HC3HCDRXX:1:2106:17228:28792
CACGCACC
+
FFFFFFFF
@A00769:11:HC3HCDRXX:1:2106:22462:28870
CACGCACC
+
FFFFFFFF
@A00769:11:HC3HCDRXX:1:2106:19081:28902
CACGCACC
+
FFFFFFFF
@A00769:11:HC3HCDRXX:1:2106:5909:28917
CACGCACC
+
FFFFFFFF
@A00769:11:HC3HCDRXX:1:2106:13205:28933
CACGCACC
+
FFFFFFFF
@A00769:11:HC3HCDRXX:1:2106:19542:28948
CACGCACC
+
FFFFFFFF
@A00769:11:HC3HCDRXX:1:2106:16550:29089
CACGCACC
+
FFFFFFFF
@A00769:11:HC3HCDRXX:1:2106:25057:29136
CACGCACC
+
FFFFFFFF
@A00769:11:HC3HCDRXX:1:2106:1768:29199
CACGCACC
+
FFFFFFFF
@A00769:11:HC3HCDRXX:1:2106:12491:29230
CACGCACC
+
FFFFF,FF
@A00769:11:HC3HCDRXX:1:2106:31684:29340
CACGCACC
+
FFFFFFFF
@A00769:11:HC3HCDRXX:1:2106:13829:29356
CACGCACC
+
FFFFFFFF
@A00769:11:HC3HCDRXX:1:2106:5267:29434
CACGCACC
+
FF,FFF,F
@A00769:11:HC3HCDRXX:1:2106:6081:29434
CACGCACC
+
FFFFFFFF
@A00769:11:HC3HCDRXX:1:2106:22218:29450
CACGCACC
+
FFFFFFFF
@A00769:11:HC3HCDRXX:1:2106:20817:29465
CACGCACC
+
FFFFFFFF
@A00769:11:HC3HCDRXX:1:2106:20573:29606
CACGCACC
+
FFFFFFFF
@A00769:11:HC3HCDRXX:1:2106:1633:29684
CACGCACC
+
FFFFFFFF
@A00769:11:HC3HCDRXX:1:2106:6714:29684
CACGCACC
+
FFFFFFFF
@A00769:11:HC3HCDRXX:1:2106:21847:29872
CACGCACC
+
FFFFFFFF
@A00769:11:HC3HCDRXX:1:2106:1750:29888
CACGCACC
+
FFFFFFFF
@A00769:11:HC3HCDRXX:1:2106:6045:29904
CACGCACC
+
FFFFFFFF
@A00769:11:HC3HCDRXX:1:2106:6940:29919
CACGCACC
+
FFFFFFFF
@A00769:11:HC3HCDRXX:1:2106:13132:29966
CACGCACC
+
FFF:FFFF
@A00769:11:HC3HCDRXX:1:2106:25084:29997
CACGCACC
+
FFFFFFFF
@A00769:11:HC3HCDRXX:1:2106:26106:30044
CACGCACC
+
FFF,FF,:
@A00769:11:HC3HCDRXX:1:2106:7139:30389
CACGCACC
+
FFFFFFFF
@A00769:11:HC3HCDRXX:1:2106:20627:30389
CACGCACC
+
FFFFFFFF
@A00769:11:HC3HCDRXX:1:2106:16080:30405
CACGCACC
+
FFFFFF:F
@A00769:11:HC3HCDRXX:1:2106:21414:30592
CACGCACC
+
FFFFFFFF
@A00769:11:HC3HCDRXX:1:2106:6560:30608
CACGCACC
+
F:FFFFFF
@A00769:11:HC3HCDRXX:1:2106:18747:30733
CACGCACC
+
FFFFFFFF
@A00769:11:HC3HCDRXX:1:2106:30924:30749
CACGCACC
+
FFFFFFFF
@A00769:11:HC3HCDRXX:1:2106:26241:30874
CACGCACC
+
FFFFFFFF
@A00769:11:HC3HCDRXX:1:2106:28311:30953
CACGCACC
+
FFFFFFFF
@A00769:11:HC3HCDRXX:1:2106:5755:31062
CACGCACC
+
FFFFFFFF
@A00769:11:HC3HCDRXX:1:2106:24695:31078
CACGCACC
+
FFFFFFFF
@A00769:11:HC3HCDRXX:1:2106:19370:31093
CACGCACC
+
FFFFFF:F
@A00769:11:HC3HCDRXX:1:2106:13684:31203
CACGCACC
+
FFFFFFFF
@A00769:11:HC3HCDRXX:1:2106:6813:31266
CACGCACC
+
FFF,FFFF
@A00769:11:HC3HCDRXX:1:2106:7681:31266
CACGCACC
+
:F:,FFF,
@A00769:11:HC3HCDRXX:1:2106:19741:31328
CACGCACC
+
FFFFFFFF
@A00769:11:HC3HCDRXX:1:2106:9028:31344
CACGCACC
+
FFFFFFFF
@A00769:11:HC3HCDRXX:1:2106:29026:31375
CACGCACC
+
FFFFFFFF
@A00769:11:HC3HCDRXX:1:2106:16911:31438
CACGCACC
+
FFFFFFFF
@A00769:11:HC3HCDRXX:1:2106:13539:31454
CACGCACC
+
FFFFFFFF
@A00769:11:HC3HCDRXX:1:2106:20003:31532
CACGCACC
+
FFFFFFFF
@A00769:11:HC3HCDRXX:1:2106:2456:31548
CACGCACC
+
FFFFFFFF
@A00769:11:HC3HCDRXX:1:2106:8693:31579
CACGCACC
+
FFFFFFFF
@A00769:11:HC3HCDRXX:1:2106:27082:31673
CACGCACC
+
FFFFFFFF
@A00769:11:HC3HCDRXX:1:2106:11930:31861
CACGCACC
+
FFFFFFFF
@A00769:11:HC3HCDRXX:1:2106:2383:31923
CACGCACC
+
FFFFFFFF
@A00769:11:HC3HCDRXX:1:2106:24099:31923
CACGCACC
+
FFFFFFFF
@A00769:11:HC3HCDRXX:1:2106:18774:31970
CACGCACC
+
FFFFFFFF
@A00769:11:HC3HCDRXX:1:2106:22227:32033
CACGCACC
+
FFFFFFFF
@A00769:11:HC3HCDRXX:1:2106:4137:32049
CACGCACC
+
FFFFFFFF
@A00769:11:HC3HCDRXX:1:2106:16468:32049
CACGCACC
+
FFFFFFFF
@A00769:11:HC3HCDRXX:1:2106:7581:32064
CACGCACC
+
FFFFFFFF
@A00769:11:HC3HCDRXX:1:2106:13720:32080
CACGCACC
+
FFF:FFFF
@A00769:11:HC3HCDRXX:1:2106:13973:32080
CACGCACC
+
FFFFFFFF
@A00769:11:HC3HCDRXX:1:2106:16685:32080
CACGCACC
+
,FFFFFFF
@A00769:11:HC3HCDRXX:1:2106:12391:32095
CACGCACC
+
FFFFFFFF
@A00769:11:HC3HCDRXX:1:2106:13792:32236
CACGCACC
+
FFFFFFFF
@A00769:11:HC3HCDRXX:1:2106:20808:32236
CACGCACC
+
FFFFFFFF
@A00769:11:HC3HCDRXX:1:2106:31964:32268
CACGCACC
+
FFFFFFFF
@A00769:11:HC3HCDRXX:1:2106:12653:32299
CACGCACC
+
FFFFFFFF
@A00769:11:HC3HCDRXX:1:2106:22281:32346
CACGCACC
+
FFFFFFFF
@A00769:11:HC3HCDRXX:1:2106:30110:32377
CACGCACC
+
FFFFFFFF
@A00769:11:HC3HCDRXX:1:2106:24912:32424
CACGCACC
+
FFFFFFFF
@A00769:11:HC3HCDRXX:1:2106:27796:32440
CACGCACC
+
FFFFFFFF
@A00769:11:HC3HCDRXX:1:2106:17336:32456
CACGCACC
+
FFFFFFFF
@A00769:11:HC3HCDRXX:1:2106:9462:32659
CACGCACC
+
FFFFFFFF
@A00769:11:HC3HCDRXX:1:2106:10267:32831
CACGCACC
+
FFFFFFFF
@A00769:11:HC3HCDRXX:1:2106:8440:32957
CACGCACC
+
:FFFFF,F
@A00769:11:HC3HCDRXX:1:2106:17698:32957
CACGCACC
+
FFFFFFFF
@A00769:11:HC3HCDRXX:1:2106:23818:32972
CACGCACC
+
FFFFFFFF
@A00769:11:HC3HCDRXX:1:2106:2347:33019
CACGCACC
+
FFFFFFFF
@A00769:11:HC3HCDRXX:1:2106:12581:33082
CACGCACC
+
FFFFFFFF
@A00769:11:HC3HCDRXX:1:2106:16414:33113
CACGCACC
+
FFFFFFFF
@A00769:11:HC3HCDRXX:1:2106:5068:33129
CACGCACC
+
FFF:FFFF
@A00769:11:HC3HCDRXX:1:2106:17508:33129
CACGCACC
+
FF:FFFFF
@A00769:11:HC3HCDRXX:1:2106:12201:33144
CACGCACC
+
FFFFFFFF
@A00769:11:HC3HCDRXX:1:2106:25816:33176
CACGCACC
+
FFFFFFFF
@A00769:11:HC3HCDRXX:1:2106:31548:33176
CACGCACC
+
FFFFFFFF
@A00769:11:HC3HCDRXX:1:2106:30662:33238
CACGCACC
+
FFFFFFFF
@A00769:11:HC3HCDRXX:1:2106:28320:33254
CACGCACC
+
FFFFFFFF
@A00769:11:HC3HCDRXX:1:2106:1967:33364
CACGCACC
+
FFFFFFFF
@A00769:11:HC3HCDRXX:1:2106:32633:33426
CACGCACC
+
FFFFFFFF
@A00769:11:HC3HCDRXX:1:2106:27434:33442
CACGCACC
+
FFFFFFFF
@A00769:11:HC3HCDRXX:1:2106:4191:33489
CACGCACC
+
FFFFFFFF
@A00769:11:HC3HCDRXX:1:2106:31051:33505
CACGCACC
+
FFFFFFFF
@A00769:11:HC3HCDRXX:1:2106:32886:33520
CACGCACC
+
FFF:FFFF
@A00769:11:HC3HCDRXX:1:2106:2193:33536
CACGCACC
+
FFFFFFFF
@A00769:11:HC3HCDRXX:1:2106:18322:33536
CACGCACC
+
FFFFFFFF
@A00769:11:HC3HCDRXX:1:2106:25355:33536
CACGCACC
+
FFFFFF:F
@A00769:11:HC3HCDRXX:1:2106:29658:33536
CACGCACC
+
FFFFFFFF
@A00769:11:HC3HCDRXX:1:2106:10447:33583
CACGCACC
+
FFFFFFFF
@A00769:11:HC3HCDRXX:1:2106:25626:33661
CACGCACC
+
FFFFFFFF
@A00769:11:HC3HCDRXX:1:2106:10068:33708
CACGCACC
+
FFFFFFFF
@A00769:11:HC3HCDRXX:1:2106:21450:33724
CACGCACC
+
FFFFFFFF
@A00769:11:HC3HCDRXX:1:2106:26205:33755
CACGCACC
+
FFFFFFFF
@A00769:11:HC3HCDRXX:1:2106:11279:33771
CACGCACC
+
FFFFFFFF
@A00769:11:HC3HCDRXX:1:2106:20708:33818
CACGCACC
+
FFF:FFFF
@A00769:11:HC3HCDRXX:1:2106:27398:33912
CACGCACC
+
FFFFFFFF
@A00769:11:HC3HCDRXX:1:2106:31485:33912
CACGCACC
+
FFFFFFFF
@A00769:11:HC3HCDRXX:1:2106:23339:34021
CACGCACC
+
:FFFFFFF
@A00769:11:HC3HCDRXX:1:2106:22191:34037
CACGCACC
+
FFFFFFFF
@A00769:11:HC3HCDRXX:1:2106:18349:34053
CACGCACC
+
FFFFFFFF
@A00769:11:HC3HCDRXX:1:2106:5312:34147
CACGCACC
+
FFFFFFFF
@A00769:11:HC3HCDRXX:1:2106:18982:34272
CACGCACC
+
FFFFFFFF
@A00769:11:HC3HCDRXX:1:2106:11650:34287
CACGCACC
+
FFFFFFFF
@A00769:11:HC3HCDRXX:1:2106:19515:34381
CACGCACC
+
FFFFFFFF
@A00769:11:HC3HCDRXX:1:2106:22173:34444
CACGCACC
+
FFFFFFFF
@A00769:11:HC3HCDRXX:1:2106:7328:34475
CACGCACC
+
FFF:FFFF
@A00769:11:HC3HCDRXX:1:2106:7437:34538
CACGCACC
+
FFFFFFFF
@A00769:11:HC3HCDRXX:1:2106:5556:34569
CACGCACC
+
FFFFFFFF
@A00769:11:HC3HCDRXX:1:2106:19144:34616
CACGCACC
+
FFFFFFFF
@A00769:11:HC3HCDRXX:1:2106:30337:34616
CACGCACC
+
FFFFFFFF
@A00769:11:HC3HCDRXX:1:2106:1904:34726
CACGCACC
+
FFFFFFFF
@A00769:11:HC3HCDRXX:1:2106:3097:34726
CACGCACC
+
FFFFFFFF
@A00769:11:HC3HCDRXX:1:2106:31259:34741
CACGCACC
+
FFFFFFFF
@A00769:11:HC3HCDRXX:1:2106:8965:34804
CACGCACC
+
FFFFFFFF
@A00769:11:HC3HCDRXX:1:2106:4960:34851
CACGCACC
+
FFFFFFFF
@A00769:11:HC3HCDRXX:1:2106:6931:34851
CACGCACC
+
FFFFFFFF
@A00769:11:HC3HCDRXX:1:2106:21251:34851
CACGCACC
+
FFFFFFFF
@A00769:11:HC3HCDRXX:1:2106:17255:34882
CACGCACC
+
FFFFFFFF
@A00769:11:HC3HCDRXX:1:2106:30318:34961
CACGCACC
+
FFFFFFFF
@A00769:11:HC3HCDRXX:1:2106:3314:34976
CACGCACC
+
FFFFFFFF
@A00769:11:HC3HCDRXX:1:2106:17571:34992
CACGCACC
+
FFFFFFFF
@A00769:11:HC3HCDRXX:1:2106:1136:35117
CACGCACC
+
FFFFFFFF
@A00769:11:HC3HCDRXX:1:2106:30481:35117
CACGCACC
+
F:FF,FFF
@A00769:11:HC3HCDRXX:1:2106:2600:35149
CACGCACC
+
FFFFFFFF
@A00769:11:HC3HCDRXX:1:2106:29595:35211
CACGCACC
+
FFFFFFFF
@A00769:11:HC3HCDRXX:1:2106:2564:35274
CACGCACC
+
FFFFFFFF
@A00769:11:HC3HCDRXX:1:2106:23430:35305
CACGCACC
+
FFFFFFFF
@A00769:11:HC3HCDRXX:1:2106:14488:35321
CACGCACC
+
FFFFFFFF
@A00769:11:HC3HCDRXX:1:2106:28456:35368
CACGCACC
+
FFFFFFFF
@A00769:11:HC3HCDRXX:1:2106:9372:35634
CACGCACC
+
FFFF:,FF
@A00769:11:HC3HCDRXX:1:2106:16414:35681
CACGCACC
+
FFFFFFFF
@A00769:11:HC3HCDRXX:1:2106:12662:35728
CACGCACC
+
FFFFFFFF
@A00769:11:HC3HCDRXX:1:2106:25427:35759
CACGCACC
+
FFFFFFFF
@A00769:11:HC3HCDRXX:1:2106:26865:35806
CACGCACC
+
FFFFFFFF
@A00769:11:HC3HCDRXX:1:2106:30382:35978
CACGCACC
+
,::,FFFF
@A00769:11:HC3HCDRXX:1:2106:6298:36010
CACGCACC
+
FFFFFFFF
@A00769:11:HC3HCDRXX:1:2106:14073:36010
CACGCACC
+
FFFFFFFF
@A00769:11:HC3HCDRXX:1:2106:28492:36057
CACGCACC
+
FFFFFFFF
@A00769:11:HC3HCDRXX:1:2106:1994:36104
CACGCACC
+
FFFFFFFF
@A00769:11:HC3HCDRXX:1:2106:32470:36151
CACGCACC
+
FFFFFFFF
@A00769:11:HC3HCDRXX:1:2106:29848:36245
CACGCACC
+
FFFFFFFF
@A00769:11:HC3HCDRXX:1:2106:14534:36276
CACGCACC
+
FFFFFFFF
@A00769:11:HC3HCDRXX:1:2106:26720:36307
CACGCACC
+
FFFFFFFF
@A00769:11:HC3HCDRXX:1:2106:4824:36370
CACGCACC
+
FFFFFFFF
@A00769:11:HC3HCDRXX:1:2106:17752:36370
CACGCACC
+
FFFFF:FF
@A00769:11:HC3HCDRXX:1:2106:12020:36464
CACGCACC
+
FFFFFFFF
@A00769:11:HC3HCDRXX:1:2106:5611:36479
CACGCACC
+
FFFFFFFF
@A00769:11:HC3HCDRXX:1:2106:17427:36495
CACGCACC
+
FFFFFFFF
@A00769:11:HC3HCDRXX:1:2106:7943:36573
CACGCACC
+
FFFFFFFF
@A00769:11:HC3HCDRXX:1:2106:14977:36573
CACGCACC
+
FF,FFFF:
@A00769:11:HC3HCDRXX:1:2106:18864:36699
CACGCACC
+
F:F,FFFF
@A00769:11:HC3HCDRXX:1:2106:8775:36730
CACGCACC
+
FFFFFFFF
@A00769:11:HC3HCDRXX:1:2106:31051:36730
CACGCACC
+
FFFFFFFF
@A00769:11:HC3HCDRXX:1:2106:16025:36793
CACGCACC
+
FFFFFFFF
@A00769:11:HC3HCDRXX:1:2106:15221:36808
CACGCACC
+
FFFFFFFF
@A00769:11:HC3HCDRXX:1:2106:16703:36808
CACGCACC
+
FFFFFFFF
@A00769:11:HC3HCDRXX:1:2106:22064:36824
CACGCACC
+
FFFFFFFF
@A00769:11:HC3HCDRXX:1:2106:32208:36824
CACGCACC
+
FFFFFFFF
@A00769:11:HC3HCDRXX:1:2106:12653:36839
CACGCACC
+
FFFFFFFF
@A00769:11:HC3HCDRXX:1:2106:16007:36886
CACGCACC
+
FFFFFFFF
@A00769:11:HC3HCDRXX:1:2106:23800:36886
CACGCACC
+
FFFFFFFF
@A00769:11:HC3HCDRXX:1:2107:28818:1110
CACGCACC
+
FFFFFFFF
@A00769:11:HC3HCDRXX:1:2107:7789:1141
CACGCACC
+
FFFFFFFF
@A00769:11:HC3HCDRXX:1:2107:14714:1141
CACGCACC
+
FFFFFFFF
@A00769:11:HC3HCDRXX:1:2107:23285:1266
CACGCACC
+
FFFFFFFF
@A00769:11:HC3HCDRXX:1:2107:4309:1282
CACGCACC
+
FF::FFFF
@A00769:11:HC3HCDRXX:1:2107:3965:1313
CACGCACC
+
FFFFFFFF
@A00769:11:HC3HCDRXX:1:2107:12617:1423
CACGCACC
+
FFFFFFFF
@A00769:11:HC3HCDRXX:1:2107:21504:1470
CACGCACC
+
FFFFFFFF
@A00769:11:HC3HCDRXX:1:2107:15935:1501
CACGCACC
+
FFFFFFFF
@A00769:11:HC3HCDRXX:1:2107:30770:1548
CACGCACC
+
FFFFFFFF
@A00769:11:HC3HCDRXX:1:2107:23574:1579
CACGCACC
+
FFFFFFFF
@A00769:11:HC3HCDRXX:1:2107:12536:1595
CACGCACC
+
FFFFFFF:
@A00769:11:HC3HCDRXX:1:2107:4237:1626
CACGCACC
+
FFFFFFFF
@A00769:11:HC3HCDRXX:1:2107:13458:1626
CACGCACC
+
FFFFFFFF
@A00769:11:HC3HCDRXX:1:2107:28275:1673
CACGCACC
+
FFFFFFFF
@A00769:11:HC3HCDRXX:1:2107:21811:1689
CACGCACC
+
FFFFFFFF
@A00769:11:HC3HCDRXX:1:2107:30364:1689
CACGCACC
+
FFFFFFFF
@A00769:11:HC3HCDRXX:1:2107:27181:1720
CACGCACC
+
FFFFFFFF
@A00769:11:HC3HCDRXX:1:2107:10764:1752
CACGCACC
+
FFFFFFFF
@A00769:11:HC3HCDRXX:1:2107:18530:1767
CACGCACC
+
FFFFFFFF
@A00769:11:HC3HCDRXX:1:2107:14488:1783
CACGCACC
+
FFFFFFFF
@A00769:11:HC3HCDRXX:1:2107:2022:1830
CACGCACC
+
FFFFFFFF
@A00769:11:HC3HCDRXX:1:2107:11957:1846
CACGCACC
+
FFFFFFFF
@A00769:11:HC3HCDRXX:1:2107:16703:1924
CACGCACC
+
FFF:FFFF
@A00769:11:HC3HCDRXX:1:2107:18005:1924
CACGCACC
+
FFFFFFFF
@A00769:11:HC3HCDRXX:1:2107:25391:2033
CACGCACC
+
FFFFFFFF
@A00769:11:HC3HCDRXX:1:2107:25418:2049
CACGCACC
+
FFFFFFFF
@A00769:11:HC3HCDRXX:1:2107:22173:2159
CACGCACC
+
FFFFFFFF
@A00769:11:HC3HCDRXX:1:2107:25418:2268
CACGCACC
+
FFFFFFFF
@A00769:11:HC3HCDRXX:1:2107:16803:2284
CACGCACC
+
FFFFFFFF
@A00769:11:HC3HCDRXX:1:2107:6379:2300
CACGCACC
+
FFFFFFFF
@A00769:11:HC3HCDRXX:1:2107:17535:2331
CACGCACC
+
FFFFFFFF
@A00769:11:HC3HCDRXX:1:2107:28989:2347
CACGCACC
+
FFFFFFFF
@A00769:11:HC3HCDRXX:1:2107:3043:2472
CACGCACC
+
FFFFFFFF
@A00769:11:HC3HCDRXX:1:2107:4345:2472
CACGCACC
+
FFFFFFFF
@A00769:11:HC3HCDRXX:1:2107:24858:2644
CACGCACC
+
:FFFFFFF
@A00769:11:HC3HCDRXX:1:2107:6931:2691
CACGCACC
+
FF:F,FFF
@A00769:11:HC3HCDRXX:1:2107:15700:2722
CACGCACC
+
FFFFFFFF
@A00769:11:HC3HCDRXX:1:2107:23701:2769
CACGCACC
+
FFFFFFFF
@A00769:11:HC3HCDRXX:1:2107:17815:2785
CACGCACC
+
FFFFFFFF
@A00769:11:HC3HCDRXX:1:2107:8422:2863
CACGCACC
+
FFFFFFFF
@A00769:11:HC3HCDRXX:1:2107:31204:2926
CACGCACC
+
FFFFFFFF
@A00769:11:HC3HCDRXX:1:2107:7319:2957
CACGCACC
+
FFFFFFFF
@A00769:11:HC3HCDRXX:1:2107:16884:2957
CACGCACC
+
FFFF:FFF
@A00769:11:HC3HCDRXX:1:2107:18050:3035
CACGCACC
+
FFFFFFFF
@A00769:11:HC3HCDRXX:1:2107:13856:3098
CACGCACC
+
FFFFFFFF
@A00769:11:HC3HCDRXX:1:2107:20600:3192
CACGCACC
+
FFFFFFFF
@A00769:11:HC3HCDRXX:1:2107:28971:3192
CACGCACC
+
FFF:FFFF
@A00769:11:HC3HCDRXX:1:2107:32136:3192
CACGCACC
+
FFFFFFFF
@A00769:11:HC3HCDRXX:1:2107:12020:3208
CACGCACC
+
FFFFFFFF
@A00769:11:HC3HCDRXX:1:2107:18909:3239
CACGCACC
+
FFFFFFFF
@A00769:11:HC3HCDRXX:1:2107:25690:3270
CACGCACC
+
F:FFFFFF
@A00769:11:HC3HCDRXX:1:2107:27407:3270
CACGCACC
+
FFFFFFFF
@A00769:11:HC3HCDRXX:1:2107:30020:3286
CACGCACC
+
FFF,,FFF
@A00769:11:HC3HCDRXX:1:2107:15790:3317
CACGCACC
+
FFFFFFFF
@A00769:11:HC3HCDRXX:1:2107:19967:3349
CACGCACC
+
FFFFFFFF
@A00769:11:HC3HCDRXX:1:2107:18819:3396
CACGCACC
+
FFFFFFFF
@A00769:11:HC3HCDRXX:1:2107:30373:3427
CACGCACC
+
FFFFFFFF
@A00769:11:HC3HCDRXX:1:2107:30364:3443
CACGCACC
+
FFFFFFFF
@A00769:11:HC3HCDRXX:1:2107:26250:3458
CACGCACC
+
FFFFFFFF
@A00769:11:HC3HCDRXX:1:2107:3441:3505
CACGCACC
+
FFFFFFFF
@A00769:11:HC3HCDRXX:1:2107:29125:3552
CACGCACC
+
FFFFFFFF
@A00769:11:HC3HCDRXX:1:2107:29613:3552
CACGCACC
+
FFFFFFFF
@A00769:11:HC3HCDRXX:1:2107:26087:3646
CACGCACC
+
FFFFFFFF
@A00769:11:HC3HCDRXX:1:2107:20546:3662
CACGCACC
+
FFFFFFFF
@A00769:11:HC3HCDRXX:1:2107:31087:3662
CACGCACC
+
FFFFFFFF
@A00769:11:HC3HCDRXX:1:2107:23647:3677
CACGCACC
+
FFFFFFFF
@A00769:11:HC3HCDRXX:1:2107:28492:3677
CACGCACC
+
FFFFFFFF
@A00769:11:HC3HCDRXX:1:2107:4001:3787
CACGCACC
+
FFFFFFFF
@A00769:11:HC3HCDRXX:1:2107:4851:3787
CACGCACC
+
FFFFFFFF
@A00769:11:HC3HCDRXX:1:2107:16559:3834
CACGCACC
+
FFFF:F,F
@A00769:11:HC3HCDRXX:1:2107:16405:3881
CACGCACC
+
FFFFFFFF
@A00769:11:HC3HCDRXX:1:2107:14787:4022
CACGCACC
+
FFFFFFFF
@A00769:11:HC3HCDRXX:1:2107:23863:4053
CACGCACC
+
FFFFFFFF
@A00769:11:HC3HCDRXX:1:2107:12147:4116
CACGCACC
+
FFFFFFFF
@A00769:11:HC3HCDRXX:1:2107:3794:4147
CACGCACC
+
FFFFFFFF
@A00769:11:HC3HCDRXX:1:2107:23384:4163
CACGCACC
+
FFFFFFFF
@A00769:11:HC3HCDRXX:1:2107:7871:4257
CACGCACC
+
FFFFFFFF
@A00769:11:HC3HCDRXX:1:2107:9824:4257
CACGCACC
+
FFFFFFFF
@A00769:11:HC3HCDRXX:1:2107:27344:4319
CACGCACC
+
FFFFFFFF
@A00769:11:HC3HCDRXX:1:2107:7798:4351
CACGCACC
+
FFFFFFFF
@A00769:11:HC3HCDRXX:1:2107:12789:4507
CACGCACC
+
FFFFFFFF
@A00769:11:HC3HCDRXX:1:2107:16260:4539
CACGCACC
+
FFFFFFFF
@A00769:11:HC3HCDRXX:1:2107:17228:4554
CACGCACC
+
FFFFFFFF
@A00769:11:HC3HCDRXX:1:2107:29369:4601
CACGCACC
+
FFFFFFFF
@A00769:11:HC3HCDRXX:1:2107:24044:4648
CACGCACC
+
FFFFFFFF
@A00769:11:HC3HCDRXX:1:2107:10149:4758
CACGCACC
+
FFFFFFFF
@A00769:11:HC3HCDRXX:1:2107:16568:4758
CACGCACC
+
:FF:F::F
@A00769:11:HC3HCDRXX:1:2107:9914:4820
CACGCACC
+
FFFFFFFF
@A00769:11:HC3HCDRXX:1:2107:22688:4836
CACGCACC
+
FFFFFFFF
@A00769:11:HC3HCDRXX:1:2107:5132:4867
CACGCACC
+
FFFFFFFF
@A00769:11:HC3HCDRXX:1:2107:12192:4883
CACGCACC
+
,FFFFFFF
@A00769:11:HC3HCDRXX:1:2107:17011:4899
CACGCACC
+
FFFFFFFF
@A00769:11:HC3HCDRXX:1:2107:2682:4946
CACGCACC
+
FFFFFFFF
@A00769:11:HC3HCDRXX:1:2107:25744:4961
CACGCACC
+
FFFFFFFF
@A00769:11:HC3HCDRXX:1:2107:27317:4961
CACGCACC
+
FFF,FFFF
@A00769:11:HC3HCDRXX:1:2107:8449:4977
CACGCACC
+
FFFFFFFF
@A00769:11:HC3HCDRXX:1:2107:10248:4993
CACGCACC
+
FFFFFFFF
@A00769:11:HC3HCDRXX:1:2107:11351:5024
CACGCACC
+
FFFFFFFF
@A00769:11:HC3HCDRXX:1:2107:17336:5055
CACGCACC
+
FFFFFFF,
@A00769:11:HC3HCDRXX:1:2107:10538:5149
CACGCACC
+
FFFFF:FF
@A00769:11:HC3HCDRXX:1:2107:1823:5306
CACGCACC
+
FFFFFFFF
@A00769:11:HC3HCDRXX:1:2107:1741:5353
CACGCACC
+
FFFFFFFF
@A00769:11:HC3HCDRXX:1:2107:25464:5353
CACGCACC
+
FFFFFFFF
@A00769:11:HC3HCDRXX:1:2107:2130:5368
CACGCACC
+
FFFFFFFF
@A00769:11:HC3HCDRXX:1:2107:11134:5368
CACGCACC
+
FFFFFFFF
@A00769:11:HC3HCDRXX:1:2107:14796:5384
CACGCACC
+
FFFFFFFF
@A00769:11:HC3HCDRXX:1:2107:27823:5462
CACGCACC
+
FFFFFFFF
@A00769:11:HC3HCDRXX:1:2107:4553:5556
CACGCACC
+
FFFFFFFF
@A00769:11:HC3HCDRXX:1:2107:6189:5572
CACGCACC
+
FFFFFFFF
@A00769:11:HC3HCDRXX:1:2107:8359:5635
CACGCACC
+
FFFFFFFF
@A00769:11:HC3HCDRXX:1:2107:32669:5682
CACGCACC
+
FFFF:F:F
@A00769:11:HC3HCDRXX:1:2107:14479:5713
CACGCACC
+
FFFFFFFF
@A00769:11:HC3HCDRXX:1:2107:22453:5776
CACGCACC
+
FFFFFFFF
@A00769:11:HC3HCDRXX:1:2107:17192:5807
CACGCACC
+
FFFFFFFF
@A00769:11:HC3HCDRXX:1:2107:3423:5854
CACGCACC
+
FFFFFFFF
@A00769:11:HC3HCDRXX:1:2107:22354:5854
CACGCACC
+
FFFFFFFF
@A00769:11:HC3HCDRXX:1:2107:1488:5916
CACGCACC
+
FFFFFFFF
@A00769:11:HC3HCDRXX:1:2107:6732:5916
CACGCACC
+
FFFFFFFF
@A00769:11:HC3HCDRXX:1:2107:10429:5932
CACGCACC
+
FFFFFFFF
@A00769:11:HC3HCDRXX:1:2107:17598:6042
CACGCACC
+
FFFFFFFF
@A00769:11:HC3HCDRXX:1:2107:9977:6089
CACGCACC
+
FFFFFFFF
@A00769:11:HC3HCDRXX:1:2107:10465:6120
CACGCACC
+
FFFFFFFF
@A00769:11:HC3HCDRXX:1:2107:31729:6120
CACGCACC
+
FFFFF,FF
@A00769:11:HC3HCDRXX:1:2107:31448:6230
CACGCACC
+
FFFFFFFF
@A00769:11:HC3HCDRXX:1:2107:6732:6261
CACGCACC
+
FFFFFFFF
@A00769:11:HC3HCDRXX:1:2107:30680:6308
CACGCACC
+
FFF::FFF
@A00769:11:HC3HCDRXX:1:2107:16767:6324
CACGCACC
+
FFFFFFF:
@A00769:11:HC3HCDRXX:1:2107:9815:6339
CACGCACC
+
FFFFFFFF
@A00769:11:HC3HCDRXX:1:2107:17770:6402
CACGCACC
+
FFFFFFFF
@A00769:11:HC3HCDRXX:1:2107:3242:6417
CACGCACC
+
FFFFFFFF
@A00769:11:HC3HCDRXX:1:2107:16902:6464
CACGCACC
+
FFFFFFFF
@A00769:11:HC3HCDRXX:1:2107:18710:6464
CACGCACC
+
FFFFFFFF
@A00769:11:HC3HCDRXX:1:2107:28745:6464
CACGCACC
+
FFFFFFFF
@A00769:11:HC3HCDRXX:1:2107:22833:6496
CACGCACC
+
FFFFFFFF
@A00769:11:HC3HCDRXX:1:2107:23927:6543
CACGCACC
+
FFFFFFFF
@A00769:11:HC3HCDRXX:1:2107:24415:6637
CACGCACC
+
FFFFFFFF
@A00769:11:HC3HCDRXX:1:2107:4065:6684
CACGCACC
+
,FF:,FF:
@A00769:11:HC3HCDRXX:1:2107:29875:6731
CACGCACC
+
FFFFFFFF
@A00769:11:HC3HCDRXX:1:2107:9733:6793
CACGCACC
+
FFFFFFFF
@A00769:11:HC3HCDRXX:1:2107:24939:6825
CACGCACC
+
:FFFF:FF
@A00769:11:HC3HCDRXX:1:2107:25292:6872
CACGCACC
+
FFFFFFFF
@A00769:11:HC3HCDRXX:1:2107:32425:6918
CACGCACC
+
FFFFFFFF
@A00769:11:HC3HCDRXX:1:2107:9616:7028
CACGCACC
+
FFFFFFFF
@A00769:11:HC3HCDRXX:1:2107:9643:7044
CACGCACC
+
FFFFFFFF
@A00769:11:HC3HCDRXX:1:2107:18123:7044
CACGCACC
+
FFFFF:FF
@A00769:11:HC3HCDRXX:1:2107:24994:7075
CACGCACC
+
FFFFFFFF
@A00769:11:HC3HCDRXX:1:2107:25048:7075
CACGCACC
+
FFFFFFFF
@A00769:11:HC3HCDRXX:1:2107:24108:7138
CACGCACC
+
FFFFFFFF
@A00769:11:HC3HCDRXX:1:2107:20772:7153
CACGCACC
+
FFFFFFFF
@A00769:11:HC3HCDRXX:1:2107:24216:7169
CACGCACC
+
FFFFFFFF
@A00769:11:HC3HCDRXX:1:2107:18430:7294
CACGCACC
+
FFFFFFFF
@A00769:11:HC3HCDRXX:1:2107:13223:7326
CACGCACC
+
FFFFFFFF
@A00769:11:HC3HCDRXX:1:2107:14977:7326
CACGCACC
+
F:FFFFFF
@A00769:11:HC3HCDRXX:1:2107:2067:7357
CACGCACC
+
FFFFFFFF
@A00769:11:HC3HCDRXX:1:2107:30608:7435
CACGCACC
+
FFFFFFFF
@A00769:11:HC3HCDRXX:1:2107:10972:7467
CACGCACC
+
FFFFFFFF
@A00769:11:HC3HCDRXX:1:2107:7527:7639
CACGCACC
+
FFFFFFFF
@A00769:11:HC3HCDRXX:1:2107:26558:7686
CACGCACC
+
FFFFFFFF
@A00769:11:HC3HCDRXX:1:2107:9118:7764
CACGCACC
+
FFFFFFFF
@A00769:11:HC3HCDRXX:1:2107:26467:7780
CACGCACC
+
FFFFFFFF
@A00769:11:HC3HCDRXX:1:2107:4354:7811
CACGCACC
+
FFFFFFFF
@A00769:11:HC3HCDRXX:1:2107:13910:7921
CACGCACC
+
FFFFFFFF
@A00769:11:HC3HCDRXX:1:2107:5755:7952
CACGCACC
+
FFFFFFFF
@A00769:11:HC3HCDRXX:1:2107:17580:7983
CACGCACC
+
FFFFFFFF
@A00769:11:HC3HCDRXX:1:2107:2347:8030
CACGCACC
+
FFFFFFFF
@A00769:11:HC3HCDRXX:1:2107:17770:8030
CACGCACC
+
FFFFFFFF
@A00769:11:HC3HCDRXX:1:2107:27679:8030
CACGCACC
+
FFFFFFFF
@A00769:11:HC3HCDRXX:1:2107:29351:8140
CACGCACC
+
FFFFFFFF
@A00769:11:HC3HCDRXX:1:2107:31006:8155
CACGCACC
+
FFFFFFFF
@A00769:11:HC3HCDRXX:1:2107:21947:8187
CACGCACC
+
FFFFFFFF
@A00769:11:HC3HCDRXX:1:2107:17372:8218
CACGCACC
+
FFFFFFFF
@A00769:11:HC3HCDRXX:1:2107:24460:8218
CACGCACC
+
FFFFFFFF
@A00769:11:HC3HCDRXX:1:2107:8431:8265
CACGCACC
+
FFFFFFFF
@A00769:11:HC3HCDRXX:1:2107:25898:8390
CACGCACC
+
FFFFFFFF
@A00769:11:HC3HCDRXX:1:2107:20934:8406
CACGCACC
+
FFFFFFFF
@A00769:11:HC3HCDRXX:1:2107:1407:8437
CACGCACC
+
FFFFFFFF
@A00769:11:HC3HCDRXX:1:2107:27055:8484
CACGCACC
+
FFFFFFFF
@A00769:11:HC3HCDRXX:1:2107:6641:8516
CACGCACC
+
FFFFFFFF
@A00769:11:HC3HCDRXX:1:2107:21323:8516
CACGCACC
+
FFFFFFFF
@A00769:11:HC3HCDRXX:1:2107:1687:8547
CACGCACC
+
FFFFFFFF
@A00769:11:HC3HCDRXX:1:2107:10366:8609
CACGCACC
+
FFFFFFFF
@A00769:11:HC3HCDRXX:1:2107:25138:8609
CACGCACC
+
FFFFFFFF
@A00769:11:HC3HCDRXX:1:2107:9977:8688
CACGCACC
+
FFFFFFFF
@A00769:11:HC3HCDRXX:1:2107:20681:8688
CACGCACC
+
FFFFFFFF
@A00769:11:HC3HCDRXX:1:2107:2727:8750
CACGCACC
+
FFFFFFFF
@A00769:11:HC3HCDRXX:1:2107:13467:8876
CACGCACC
+
FFFFFFFF
@A00769:11:HC3HCDRXX:1:2107:28682:8891
CACGCACC
+
FFFFFFFF
@A00769:11:HC3HCDRXX:1:2107:30915:9095
CACGCACC
+
FFFFFFFF
@A00769:11:HC3HCDRXX:1:2107:16740:9126
CACGCACC
+
FFFFFFFF
@A00769:11:HC3HCDRXX:1:2107:2582:9189
CACGCACC
+
FFFFFFFF
@A00769:11:HC3HCDRXX:1:2107:20681:9220
CACGCACC
+
FFFFFFFF
@A00769:11:HC3HCDRXX:1:2107:23303:9251
CACGCACC
+
FFFFFFFF
@A00769:11:HC3HCDRXX:1:2107:26856:9392
CACGCACC
+
FFFFFFFF
@A00769:11:HC3HCDRXX:1:2107:16432:9439
CACGCACC
+
FFFFF:FF
@A00769:11:HC3HCDRXX:1:2107:32579:9439
CACGCACC
+
FF,,:,:F
@A00769:11:HC3HCDRXX:1:2107:1723:9549
CACGCACC
+
FFFFFFFF
@A00769:11:HC3HCDRXX:1:2107:29830:9565
CACGCACC
+
FFFFFFFF
@A00769:11:HC3HCDRXX:1:2107:30445:9565
CACGCACC
+
FFFFFFFF
@A00769:11:HC3HCDRXX:1:2107:12653:9659
CACGCACC
+
FFFFFFFF
@A00769:11:HC3HCDRXX:1:2107:25961:9659
CACGCACC
+
FFFFFFFF
@A00769:11:HC3HCDRXX:1:2107:8486:9737
CACGCACC
+
FFFFFFFF
@A00769:11:HC3HCDRXX:1:2107:13431:9878
CACGCACC
+
FFFFFFFF
@A00769:11:HC3HCDRXX:1:2107:17951:9909
CACGCACC
+
FFFFFFFF
@A00769:11:HC3HCDRXX:1:2107:29794:9972
CACGCACC
+
FF,F:FFF
@A00769:11:HC3HCDRXX:1:2107:19334:9987
CACGCACC
+
FFFFFFFF
@A00769:11:HC3HCDRXX:1:2107:2257:10003
CACGCACC
+
FFFFFFFF
@A00769:11:HC3HCDRXX:1:2107:16468:10003
CACGCACC
+
FFFFFFFF
@A00769:11:HC3HCDRXX:1:2107:1868:10144
CACGCACC
+
FFFFFFFF
@A00769:11:HC3HCDRXX:1:2107:16604:10363
CACGCACC
+
FFFFFFFF
@A00769:11:HC3HCDRXX:1:2107:2492:10379
CACGCACC
+
FFFFFFFF
@A00769:11:HC3HCDRXX:1:2107:28546:10379
CACGCACC
+
FFFFFFFF
@A00769:11:HC3HCDRXX:1:2107:30092:10457
CACGCACC
+
FFFFFFFF
@A00769:11:HC3HCDRXX:1:2107:10710:10520
CACGCACC
+
FFFFFFFF
@A00769:11:HC3HCDRXX:1:2107:18692:10567
CACGCACC
+
FFFFFFFF
@A00769:11:HC3HCDRXX:1:2107:13819:10614
CACGCACC
+
FFFFFFFF
@A00769:11:HC3HCDRXX:1:2107:27190:10692
CACGCACC
+
FFFFFFFF
@A00769:11:HC3HCDRXX:1:2107:17942:10708
CACGCACC
+
FFFFFFFF
@A00769:11:HC3HCDRXX:1:2107:21368:10723
CACGCACC
+
FFFFFFFF
@A00769:11:HC3HCDRXX:1:2107:22616:10786
CACGCACC
+
FFFFFFFF
@A00769:11:HC3HCDRXX:1:2107:7645:10880
CACGCACC
+
FFFFFFFF
@A00769:11:HC3HCDRXX:1:2107:14913:10942
CACGCACC
+
FFFFFFFF
@A00769:11:HC3HCDRXX:1:2107:26042:10989
CACGCACC
+
FFFFFFFF
@A00769:11:HC3HCDRXX:1:2107:11794:11115
CACGCACC
+
FFFFFFFF
@A00769:11:HC3HCDRXX:1:2107:20012:11130
CACGCACC
+
FFFFFFFF
@A00769:11:HC3HCDRXX:1:2107:13277:11177
CACGCACC
+
FFFFFFFF
@A00769:11:HC3HCDRXX:1:2107:9525:11193
CACGCACC
+
FFFFFFFF
@A00769:11:HC3HCDRXX:1:2107:30626:11193
CACGCACC
+
FFFFFFFF
@A00769:11:HC3HCDRXX:1:2107:23375:11256
CACGCACC
+
FFFFFFFF
@A00769:11:HC3HCDRXX:1:2107:32298:11303
CACGCACC
+
FFFFFFFF
@A00769:11:HC3HCDRXX:1:2107:22959:11318
CACGCACC
+
FFFFFFFF
@A00769:11:HC3HCDRXX:1:2107:25400:11318
CACGCACC
+
FFFFFFFF
@A00769:11:HC3HCDRXX:1:2107:3278:11334
CACGCACC
+
FFFFFFFF
@A00769:11:HC3HCDRXX:1:2107:5647:11334
CACGCACC
+
FFFFFFFF
@A00769:11:HC3HCDRXX:1:2107:8901:11334
CACGCACC
+
FFFFFFFF
@A00769:11:HC3HCDRXX:1:2107:16658:11365
CACGCACC
+
FFFFFFFF
@A00769:11:HC3HCDRXX:1:2107:25500:11365
CACGCACC
+
FFFFFFFF
@A00769:11:HC3HCDRXX:1:2107:9209:11553
CACGCACC
+
FFFFFFFF
@A00769:11:HC3HCDRXX:1:2107:11035:11584
CACGCACC
+
FFFFFFFF
@A00769:11:HC3HCDRXX:1:2107:11885:11616
CACGCACC
+
FFFFFFFF
@A00769:11:HC3HCDRXX:1:2107:5701:11741
CACGCACC
+
FFFFFFFF
@A00769:11:HC3HCDRXX:1:2107:9607:11772
CACGCACC
+
FFFFFFFF
@A00769:11:HC3HCDRXX:1:2107:24279:11882
CACGCACC
+
FFFFFFFF
@A00769:11:HC3HCDRXX:1:2107:23095:11929
CACGCACC
+
FFFF:FFF
@A00769:11:HC3HCDRXX:1:2107:27489:12023
CACGCACC
+
FFFFFFFF
@A00769:11:HC3HCDRXX:1:2107:25238:12101
CACGCACC
+
FFFFFFFF
@A00769:11:HC3HCDRXX:1:2107:5565:12132
CACGCACC
+
FFFFFFFF
@A00769:11:HC3HCDRXX:1:2107:6406:12179
CACGCACC
+
FFFFFFFF
@A00769:11:HC3HCDRXX:1:2107:2031:12242
CACGCACC
+
FFFFFFFF
@A00769:11:HC3HCDRXX:1:2107:32832:12258
CACGCACC
+
FFFFFFFF
@A00769:11:HC3HCDRXX:1:2107:32163:12352
CACGCACC
+
FFFFFFFF
@A00769:11:HC3HCDRXX:1:2107:23800:12367
CACGCACC
+
FFF:FF,F
@A00769:11:HC3HCDRXX:1:2107:27778:12367
CACGCACC
+
FFFFFFFF
@A00769:11:HC3HCDRXX:1:2107:31412:12430
CACGCACC
+
FFFFFFFF
@A00769:11:HC3HCDRXX:1:2107:18521:12461
CACGCACC
+
FFFFFFFF
@A00769:11:HC3HCDRXX:1:2107:28230:12461
CACGCACC
+
FFFFFFFF
@A00769:11:HC3HCDRXX:1:2107:11758:12493
CACGCACC
+
FFFFFFFF
@A00769:11:HC3HCDRXX:1:2107:3649:12540
CACGCACC
+
FFFFFFFF
@A00769:11:HC3HCDRXX:1:2107:12554:12555
CACGCACC
+
FFFFFFFF
@A00769:11:HC3HCDRXX:1:2107:28320:12587
CACGCACC
+
FFFFFFFF
@A00769:11:HC3HCDRXX:1:2107:23529:12712
CACGCACC
+
FFFFFFFF
@A00769:11:HC3HCDRXX:1:2107:32796:12884
CACGCACC
+
FFFFFFFF
@A00769:11:HC3HCDRXX:1:2107:27055:12900
CACGCACC
+
FFFFFFFF
@A00769:11:HC3HCDRXX:1:2107:14353:12915
CACGCACC
+
FFFFFFFF
@A00769:11:HC3HCDRXX:1:2107:12997:12978
CACGCACC
+
FFFFFFFF
@A00769:11:HC3HCDRXX:1:2107:27516:13009
CACGCACC
+
FFFFFFFF
@A00769:11:HC3HCDRXX:1:2107:22345:13041
CACGCACC
+
FFFFFFFF
@A00769:11:HC3HCDRXX:1:2107:7826:13072
CACGCACC
+
FF:FFFFF
@A00769:11:HC3HCDRXX:1:2107:18204:13072
CACGCACC
+
FFFFFFFF
@A00769:11:HC3HCDRXX:1:2107:9462:13088
CACGCACC
+
FFFFFFFF
@A00769:11:HC3HCDRXX:1:2107:22968:13119
CACGCACC
+
FFFFFFFF
@A00769:11:HC3HCDRXX:1:2107:14145:13150
CACGCACC
+
FFFFFFFF
@A00769:11:HC3HCDRXX:1:2107:13051:13197
CACGCACC
+
FFFFFFFF
@A00769:11:HC3HCDRXX:1:2107:26865:13197
CACGCACC
+
FFFFFFFF
@A00769:11:HC3HCDRXX:1:2107:14271:13213
CACGCACC
+
FFFFFFFF
@A00769:11:HC3HCDRXX:1:2107:12409:13244
CACGCACC
+
FFFFFFFF
@A00769:11:HC3HCDRXX:1:2107:15103:13244
CACGCACC
+
FFFFFFFF
@A00769:11:HC3HCDRXX:1:2107:4770:13260
CACGCACC
+
FFFFFFFF
@A00769:11:HC3HCDRXX:1:2107:6750:13275
CACGCACC
+
FFFFFFFF
@A00769:11:HC3HCDRXX:1:2107:20528:13307
CACGCACC
+
FFFFFFFF
@A00769:11:HC3HCDRXX:1:2107:21359:13307
CACGCACC
+
,FFF:FF:
@A00769:11:HC3HCDRXX:1:2107:24252:13338
CACGCACC
+
FFFFFFFF
@A00769:11:HC3HCDRXX:1:2107:10755:13416
CACGCACC
+
FFFFFFFF
@A00769:11:HC3HCDRXX:1:2107:26612:13416
CACGCACC
+
FFFFFFFF
@A00769:11:HC3HCDRXX:1:2107:30743:13432
CACGCACC
+
FFFFFFFF
@A00769:11:HC3HCDRXX:1:2107:16342:13479
CACGCACC
+
FFFFFFFF
@A00769:11:HC3HCDRXX:1:2107:31114:13479
CACGCACC
+
FFFFFFFF
@A00769:11:HC3HCDRXX:1:2107:17173:13542
CACGCACC
+
FFFFFFFF
@A00769:11:HC3HCDRXX:1:2107:16676:13589
CACGCACC
+
FFFFF:FF
@A00769:11:HC3HCDRXX:1:2107:1461:13636
CACGCACC
+
FFFFFFFF
@A00769:11:HC3HCDRXX:1:2107:15600:13636
CACGCACC
+
FFFFFFFF
@A00769:11:HC3HCDRXX:1:2107:31855:13636
CACGCACC
+
FFFFFFFF
@A00769:11:HC3HCDRXX:1:2107:19940:13667
CACGCACC
+
FFFFFFFF
@A00769:11:HC3HCDRXX:1:2107:1606:13730
CACGCACC
+
FFFFFFFF
@A00769:11:HC3HCDRXX:1:2107:13349:13839
CACGCACC
+
:FFFFFFF
@A00769:11:HC3HCDRXX:1:2107:25961:14011
CACGCACC
+
FFFFFFFF
@A00769:11:HC3HCDRXX:1:2107:2736:14027
CACGCACC
+
FFFFFFFF
@A00769:11:HC3HCDRXX:1:2107:7925:14027
CACGCACC
+
FFFFFFFF
@A00769:11:HC3HCDRXX:1:2107:4390:14043
CACGCACC
+
FFFFFFFF
@A00769:11:HC3HCDRXX:1:2107:4200:14058
CACGCACC
+
FFFFFFFF
@A00769:11:HC3HCDRXX:1:2107:9462:14058
CACGCACC
+
:FFFFFFF
@A00769:11:HC3HCDRXX:1:2107:31711:14105
CACGCACC
+
FFFFFFFF
@A00769:11:HC3HCDRXX:1:2107:2112:14137
CACGCACC
+
FFFFFFFF
@A00769:11:HC3HCDRXX:1:2107:20763:14278
CACGCACC
+
FFFFFFFF
@A00769:11:HC3HCDRXX:1:2107:23538:14387
CACGCACC
+
FFFFFFFF
@A00769:11:HC3HCDRXX:1:2107:24343:14403
CACGCACC
+
FFFFFFFF
@A00769:11:HC3HCDRXX:1:2107:27534:14418
CACGCACC
+
FFF:FF:F
@A00769:11:HC3HCDRXX:1:2107:30581:14465
CACGCACC
+
FFFFFFFF
@A00769:11:HC3HCDRXX:1:2107:1732:14512
CACGCACC
+
FFFFFFFF
@A00769:11:HC3HCDRXX:1:2107:13847:14638
CACGCACC
+
FFFFFFFF
@A00769:11:HC3HCDRXX:1:2107:7337:14669
CACGCACC
+
FFFFFFFF
@A00769:11:HC3HCDRXX:1:2107:22724:14669
CACGCACC
+
FFFFFFFF
@A00769:11:HC3HCDRXX:1:2107:27896:14794
CACGCACC
+
FFFFFFFF
@A00769:11:HC3HCDRXX:1:2107:6578:14857
CACGCACC
+
FFFFFFFF
@A00769:11:HC3HCDRXX:1:2107:3938:14982
CACGCACC
+
FFFFFFFF
@A00769:11:HC3HCDRXX:1:2107:5728:14982
CACGCACC
+
FFFFFFFF
@A00769:11:HC3HCDRXX:1:2107:8549:14982
CACGCACC
+
FFFFFFFF
@A00769:11:HC3HCDRXX:1:2107:20274:14998
CACGCACC
+
FFFFFFFF
@A00769:11:HC3HCDRXX:1:2107:24252:14998
CACGCACC
+
FFFF:FFF
@A00769:11:HC3HCDRXX:1:2107:1913:15013
CACGCACC
+
FFFFFFFF
@A00769:11:HC3HCDRXX:1:2107:29197:15045
CACGCACC
+
FFFFFFFF
@A00769:11:HC3HCDRXX:1:2107:30680:15045
CACGCACC
+
FFFFFFFF
@A00769:11:HC3HCDRXX:1:2107:24876:15076
CACGCACC
+
FFFFFFFF
@A00769:11:HC3HCDRXX:1:2107:7084:15139
CACGCACC
+
F:F,FFFF
@A00769:11:HC3HCDRXX:1:2107:27950:15139
CACGCACC
+
FFFFFFFF
@A00769:11:HC3HCDRXX:1:2107:22092:15170
CACGCACC
+
FFFFFF:F
@A00769:11:HC3HCDRXX:1:2107:13810:15233
CACGCACC
+
:FF:FFFF
@A00769:11:HC3HCDRXX:1:2107:19361:15295
CACGCACC
+
FFFFFFFF
@A00769:11:HC3HCDRXX:1:2107:7129:15311
CACGCACC
+
FFFFFFFF
@A00769:11:HC3HCDRXX:1:2107:10104:15389
CACGCACC
+
FFFFFFFF
@A00769:11:HC3HCDRXX:1:2107:14552:15421
CACGCACC
+
FFFFFFFF
@A00769:11:HC3HCDRXX:1:2107:22073:15421
CACGCACC
+
:F::FFF,
@A00769:11:HC3HCDRXX:1:2107:5330:15452
CACGCACC
+
FFFFFFFF
@A00769:11:HC3HCDRXX:1:2107:6370:15468
CACGCACC
+
FFFFFFFF
@A00769:11:HC3HCDRXX:1:2107:15664:15468
CACGCACC
+
FFFFFFFF
@A00769:11:HC3HCDRXX:1:2107:7247:15483
CACGCACC
+
FFFFFFFF
@A00769:11:HC3HCDRXX:1:2107:5412:15530
CACGCACC
+
FFFFFFFF
@A00769:11:HC3HCDRXX:1:2107:25373:15530
CACGCACC
+
FFFFFFFF
@A00769:11:HC3HCDRXX:1:2107:1714:15577
CACGCACC
+
FFFFFFFF
@A00769:11:HC3HCDRXX:1:2107:32515:15655
CACGCACC
+
:FFFFFFF
@A00769:11:HC3HCDRXX:1:2107:24442:15734
CACGCACC
+
FFFFFFFF
@A00769:11:HC3HCDRXX:1:2107:19831:15796
CACGCACC
+
FFFFFFFF
@A00769:11:HC3HCDRXX:1:2107:12527:15828
CACGCACC
+
FFFFFFFF
@A00769:11:HC3HCDRXX:1:2107:25238:15828
CACGCACC
+
FFFFFFFF
@A00769:11:HC3HCDRXX:1:2107:30698:15828
CACGCACC
+
FFFFFFFF
@A00769:11:HC3HCDRXX:1:2107:32334:15843
CACGCACC
+
FFFFFFFF
@A00769:11:HC3HCDRXX:1:2107:8278:15859
CACGCACC
+
FFFFFFFF
@A00769:11:HC3HCDRXX:1:2107:29441:15906
CACGCACC
+
FFFFFFFF
@A00769:11:HC3HCDRXX:1:2107:26856:15937
CACGCACC
+
FFFFFFFF
@A00769:11:HC3HCDRXX:1:2107:17960:16031
CACGCACC
+
FFFFFFFF
@A00769:11:HC3HCDRXX:1:2107:4435:16094
CACGCACC
+
FFFFFFFF
@A00769:11:HC3HCDRXX:1:2107:27425:16141
CACGCACC
+
FFFFFFFF
@A00769:11:HC3HCDRXX:1:2107:8151:16172
CACGCACC
+
FFFFFFFF
@A00769:11:HC3HCDRXX:1:2107:11189:16297
CACGCACC
+
FFFFFFFF
@A00769:11:HC3HCDRXX:1:2107:11225:16485
CACGCACC
+
FFFFFFFF
@A00769:11:HC3HCDRXX:1:2107:5665:16564
CACGCACC
+
FFFFFFFF
@A00769:11:HC3HCDRXX:1:2107:31195:16564
CACGCACC
+
FFFFF:FF
@A00769:11:HC3HCDRXX:1:2107:29387:16595
CACGCACC
+
FFFFFFFF
@A00769:11:HC3HCDRXX:1:2107:30798:16595
CACGCACC
+
FFFFFFFF
@A00769:11:HC3HCDRXX:1:2107:8666:16626
CACGCACC
+
FFFFFFFF
@A00769:11:HC3HCDRXX:1:2107:24569:16673
CACGCACC
+
FF:FFFF:
@A00769:11:HC3HCDRXX:1:2107:32145:16705
CACGCACC
+
FFFFFFFF
@A00769:11:HC3HCDRXX:1:2107:15817:16767
CACGCACC
+
FFFFFFFF
@A00769:11:HC3HCDRXX:1:2107:25039:16767
CACGCACC
+
FFFFFFFF
@A00769:11:HC3HCDRXX:1:2107:30924:16814
CACGCACC
+
FFFFFFFF
@A00769:11:HC3HCDRXX:1:2107:6343:16861
CACGCACC
+
FFFFFFFF
@A00769:11:HC3HCDRXX:1:2107:2003:16986
CACGCACC
+
FFFFFFFF
@A00769:11:HC3HCDRXX:1:2107:21007:17018
CACGCACC
+
FFFFFFFF
@A00769:11:HC3HCDRXX:1:2107:5719:17033
CACGCACC
+
FFFFFFFF
@A00769:11:HC3HCDRXX:1:2107:13422:17065
CACGCACC
+
FFFFFFFF
@A00769:11:HC3HCDRXX:1:2107:17228:17080
CACGCACC
+
:FFFFFFF
@A00769:11:HC3HCDRXX:1:2107:13729:17096
CACGCACC
+
FFFFFFFF
@A00769:11:HC3HCDRXX:1:2107:1145:17159
CACGCACC
+
FFFFFFFF
@A00769:11:HC3HCDRXX:1:2107:9932:17315
CACGCACC
+
,FF:FFFF
@A00769:11:HC3HCDRXX:1:2107:32407:17315
CACGCACC
+
FFFFFFFF
@A00769:11:HC3HCDRXX:1:2107:4643:17331
CACGCACC
+
FFFFFFFF
@A00769:11:HC3HCDRXX:1:2107:9805:17347
CACGCACC
+
FFFFFFFF
@A00769:11:HC3HCDRXX:1:2107:5918:17378
CACGCACC
+
:FFFFFF:
@A00769:11:HC3HCDRXX:1:2107:22263:17472
CACGCACC
+
FFFFFFFF
@A00769:11:HC3HCDRXX:1:2107:13141:17487
CACGCACC
+
FFFFFFFF
@A00769:11:HC3HCDRXX:1:2107:25355:17503
CACGCACC
+
FFFFFFFF
@A00769:11:HC3HCDRXX:1:2107:31891:17519
CACGCACC
+
FFFFFFFF
@A00769:11:HC3HCDRXX:1:2107:23610:17550
CACGCACC
+
FFFFFFFF
@A00769:11:HC3HCDRXX:1:2107:18078:17581
CACGCACC
+
F:FFFFFF
@A00769:11:HC3HCDRXX:1:2107:17508:17597
CACGCACC
+
FFFFFFFF
@A00769:11:HC3HCDRXX:1:2107:4354:17644
CACGCACC
+
FFFFFFFF
@A00769:11:HC3HCDRXX:1:2107:4878:17644
CACGCACC
+
FFFFFFFF
@A00769:11:HC3HCDRXX:1:2107:6524:17675
CACGCACC
+
FFFFFFFF
@A00769:11:HC3HCDRXX:1:2107:1235:17691
CACGCACC
+
FFFFFFFF
@A00769:11:HC3HCDRXX:1:2107:15863:17691
CACGCACC
+
FFFFFFFF
@A00769:11:HC3HCDRXX:1:2107:21097:17738
CACGCACC
+
FFFFFFFF
@A00769:11:HC3HCDRXX:1:2107:5358:17754
CACGCACC
+
FFFFFFFF
@A00769:11:HC3HCDRXX:1:2107:32316:17816
CACGCACC
+
FFFFFFFF
@A00769:11:HC3HCDRXX:1:2107:20247:17863
CACGCACC
+
FFFFFFFF
@A00769:11:HC3HCDRXX:1:2107:29894:17879
CACGCACC
+
FFFFFFFF
@A00769:11:HC3HCDRXX:1:2107:17309:17910
CACGCACC
+
FFFFFFFF
@A00769:11:HC3HCDRXX:1:2107:5692:17926
CACGCACC
+
FFFFFFFF
@A00769:11:HC3HCDRXX:1:2107:3586:17942
CACGCACC
+
FFFFFFFF
@A00769:11:HC3HCDRXX:1:2107:4562:18067
CACGCACC
+
FFFFFFFF
@A00769:11:HC3HCDRXX:1:2107:17734:18114
CACGCACC
+
FFFFFFFF
@A00769:11:HC3HCDRXX:1:2107:3531:18161
CACGCACC
+
FFFFFFFF
@A00769:11:HC3HCDRXX:1:2107:9480:18161
CACGCACC
+
FFFFFFFF
@A00769:11:HC3HCDRXX:1:2107:19859:18161
CACGCACC
+
FFFFFFFF
@A00769:11:HC3HCDRXX:1:2107:2989:18255
CACGCACC
+
FFFFFFFF
@A00769:11:HC3HCDRXX:1:2107:24071:18255
CACGCACC
+
FFFFFFFF
@A00769:11:HC3HCDRXX:1:2107:10257:18349
CACGCACC
+
FFFFFFFF
@A00769:11:HC3HCDRXX:1:2107:5430:18380
CACGCACC
+
FFFFFFFF
@A00769:11:HC3HCDRXX:1:2107:21712:18458
CACGCACC
+
FFFFFFFF
@A00769:11:HC3HCDRXX:1:2107:9715:18599
CACGCACC
+
FFFFFFFF
@A00769:11:HC3HCDRXX:1:2107:15221:18646
CACGCACC
+
FFFFFFFF
@A00769:11:HC3HCDRXX:1:2107:6008:18662
CACGCACC
+
FFFFFFFF
@A00769:11:HC3HCDRXX:1:2107:3613:18740
CACGCACC
+
FFFFF:FF
@A00769:11:HC3HCDRXX:1:2107:26304:18740
CACGCACC
+
FFFFFFFF
@A00769:11:HC3HCDRXX:1:2107:14091:18756
CACGCACC
+
FFFF:FFF
@A00769:11:HC3HCDRXX:1:2107:7120:18897
CACGCACC
+
FFFFFFFF
@A00769:11:HC3HCDRXX:1:2107:2528:18991
CACGCACC
+
FFFFFFFF
@A00769:11:HC3HCDRXX:1:2107:14018:19038
CACGCACC
+
FFFFFFFF
@A00769:11:HC3HCDRXX:1:2107:15157:19038
CACGCACC
+
FFFFFFFF
@A00769:11:HC3HCDRXX:1:2107:26729:19069
CACGCACC
+
FFFFFFFF
@A00769:11:HC3HCDRXX:1:2107:20374:19116
CACGCACC
+
FF,,FFFF
@A00769:11:HC3HCDRXX:1:2107:16830:19179
CACGCACC
+
FFFFFFFF
@A00769:11:HC3HCDRXX:1:2107:24406:19210
CACGCACC
+
FFFFFFFF
@A00769:11:HC3HCDRXX:1:2107:5719:19257
CACGCACC
+
FFFFFFFF
@A00769:11:HC3HCDRXX:1:2107:10700:19272
CACGCACC
+
FFFFFF,F
@A00769:11:HC3HCDRXX:1:2107:8260:19304
CACGCACC
+
FFFFFFFF
@A00769:11:HC3HCDRXX:1:2107:27091:19319
CACGCACC
+
FFFFFFFF
@A00769:11:HC3HCDRXX:1:2107:17354:19335
CACGCACC
+
FFFFFFFF
@A00769:11:HC3HCDRXX:1:2107:19244:19351
CACGCACC
+
FFFFFFFF
@A00769:11:HC3HCDRXX:1:2107:10972:19366
CACGCACC
+
FFFFFFFF
@A00769:11:HC3HCDRXX:1:2107:12454:19366
CACGCACC
+
FFFFFFFF
@A00769:11:HC3HCDRXX:1:2107:13114:19445
CACGCACC
+
FFFFFFFF
@A00769:11:HC3HCDRXX:1:2107:1497:19460
CACGCACC
+
FFFFFFFF
@A00769:11:HC3HCDRXX:1:2107:5403:19523
CACGCACC
+
FFFFFFFF
@A00769:11:HC3HCDRXX:1:2107:26720:19586
CACGCACC
+
FFFFFFFF
@A00769:11:HC3HCDRXX:1:2107:20817:19601
CACGCACC
+
FFFFFFFF
@A00769:11:HC3HCDRXX:1:2107:24985:19805
CACGCACC
+
FFFFFFFF
@A00769:11:HC3HCDRXX:1:2107:31647:19820
CACGCACC
+
FFFFFFFF
@A00769:11:HC3HCDRXX:1:2107:32560:19867
CACGCACC
+
FFFFFFFF
@A00769:11:HC3HCDRXX:1:2107:25518:19883
CACGCACC
+
FFFFFF:F
@A00769:11:HC3HCDRXX:1:2107:30011:19930
CACGCACC
+
FFFFFFFF
@A00769:11:HC3HCDRXX:1:2107:27037:19946
CACGCACC
+
FF,::FFF
@A00769:11:HC3HCDRXX:1:2107:8097:19993
CACGCACC
+
FFFFFFFF
@A00769:11:HC3HCDRXX:1:2107:28926:20024
CACGCACC
+
FFFFFFFF
@A00769:11:HC3HCDRXX:1:2107:1217:20040
CACGCACC
+
:FFFFFFF
@A00769:11:HC3HCDRXX:1:2107:14407:20087
CACGCACC
+
FFFFFFFF
@A00769:11:HC3HCDRXX:1:2107:8106:20165
CACGCACC
+
FFFFFFFF
@A00769:11:HC3HCDRXX:1:2107:30644:20181
CACGCACC
+
FFF:,FFF
@A00769:11:HC3HCDRXX:1:2107:15908:20369
CACGCACC
+
FFFFFFFF
@A00769:11:HC3HCDRXX:1:2107:25057:20369
CACGCACC
+
FFFFFF::
@A00769:11:HC3HCDRXX:1:2107:25111:20369
CACGCACC
+
FFFFFFFF
@A00769:11:HC3HCDRXX:1:2107:14940:20384
CACGCACC
+
FF:FFFFF
@A00769:11:HC3HCDRXX:1:2107:5258:20462
CACGCACC
+
FFFFFFFF
@A00769:11:HC3HCDRXX:1:2107:4942:20509
CACGCACC
+
FFFFFFFF
@A00769:11:HC3HCDRXX:1:2107:7184:20509
CACGCACC
+
FFF:FFFF
@A00769:11:HC3HCDRXX:1:2107:16188:20509
CACGCACC
+
FFFFFFFF
@A00769:11:HC3HCDRXX:1:2107:2573:20541
CACGCACC
+
FFFFFFFF
@A00769:11:HC3HCDRXX:1:2107:5755:20541
CACGCACC
+
FFFF,FFF
@A00769:11:HC3HCDRXX:1:2107:7093:20603
CACGCACC
+
FFFFFFFF
@A00769:11:HC3HCDRXX:1:2107:32750:20635
CACGCACC
+
FFF:FFFF
@A00769:11:HC3HCDRXX:1:2107:19452:20650
CACGCACC
+
FFFFFFFF
@A00769:11:HC3HCDRXX:1:2107:3595:20682
CACGCACC
+
FFFFFFFF
@A00769:11:HC3HCDRXX:1:2107:14724:20697
CACGCACC
+
FFFFFFFF
@A00769:11:HC3HCDRXX:1:2107:20419:20697
CACGCACC
+
FFFFFFFF
@A00769:11:HC3HCDRXX:1:2107:1362:20729
CACGCACC
+
FFFFFFFF
@A00769:11:HC3HCDRXX:1:2107:4625:20776
CACGCACC
+
FFFFFFFF
@A00769:11:HC3HCDRXX:1:2107:11333:20870
CACGCACC
+
FFFFFFFF
@A00769:11:HC3HCDRXX:1:2107:15826:20885
CACGCACC
+
FFFFFFFF
@A00769:11:HC3HCDRXX:1:2107:2022:20901
CACGCACC
+
FFFFFFFF
@A00769:11:HC3HCDRXX:1:2107:31837:20901
CACGCACC
+
F:FFFFFF
@A00769:11:HC3HCDRXX:1:2107:1271:20979
CACGCACC
+
FFFFFFFF
@A00769:11:HC3HCDRXX:1:2107:5294:21026
CACGCACC
+
FFFFFFFF
@A00769:11:HC3HCDRXX:1:2107:31421:21026
CACGCACC
+
FFFFFFFF
@A00769:11:HC3HCDRXX:1:2107:17110:21073
CACGCACC
+
FFFFFFFF
@A00769:11:HC3HCDRXX:1:2107:8901:21104
CACGCACC
+
FFFFFFFF
@A00769:11:HC3HCDRXX:1:2107:22119:21167
CACGCACC
+
FFFFF:FF
@A00769:11:HC3HCDRXX:1:2107:20265:21277
CACGCACC
+
FFFFFFFF
@A00769:11:HC3HCDRXX:1:2107:15338:21355
CACGCACC
+
FFFFFFFF
@A00769:11:HC3HCDRXX:1:2107:30770:21465
CACGCACC
+
FFFFFFFF
@A00769:11:HC3HCDRXX:1:2107:8793:21480
CACGCACC
+
FFFFFFFF
@A00769:11:HC3HCDRXX:1:2107:29875:21512
CACGCACC
+
FFFFFFFF
@A00769:11:HC3HCDRXX:1:2107:26214:21590
CACGCACC
+
FFFFFFFF
@A00769:11:HC3HCDRXX:1:2107:30843:21590
CACGCACC
+
FFFFFFFF
@A00769:11:HC3HCDRXX:1:2107:5620:21621
CACGCACC
+
FFFFFFFF
@A00769:11:HC3HCDRXX:1:2107:32371:21731
CACGCACC
+
FFFFFFFF
@A00769:11:HC3HCDRXX:1:2107:18313:21809
CACGCACC
+
FFFFFFFF
@A00769:11:HC3HCDRXX:1:2107:4689:21919
CACGCACC
+
FFFFFFFF
@A00769:11:HC3HCDRXX:1:2107:5276:22091
CACGCACC
+
FFFFFFFF
@A00769:11:HC3HCDRXX:1:2107:5701:22106
CACGCACC
+
FFFFFFFF
@A00769:11:HC3HCDRXX:1:2107:19804:22106
CACGCACC
+
FFFFFFFF
@A00769:11:HC3HCDRXX:1:2107:9408:22169
CACGCACC
+
FFFFFFFF
@A00769:11:HC3HCDRXX:1:2107:21414:22200
CACGCACC
+
FFFFFFFF
@A00769:11:HC3HCDRXX:1:2107:3052:22247
CACGCACC
+
FFFFFFFF
@A00769:11:HC3HCDRXX:1:2107:4824:22279
CACGCACC
+
FFFFFFFF
@A00769:11:HC3HCDRXX:1:2107:9598:22310
CACGCACC
+
FFFFFFFF
@A00769:11:HC3HCDRXX:1:2107:27841:22373
CACGCACC
+
FFFFFFFF
@A00769:11:HC3HCDRXX:1:2107:14850:22482
CACGCACC
+
FFFFFFFF
@A00769:11:HC3HCDRXX:1:2107:25780:22529
CACGCACC
+
FFFFFFFF
@A00769:11:HC3HCDRXX:1:2107:25572:22608
CACGCACC
+
FFFFFFFF
@A00769:11:HC3HCDRXX:1:2107:29026:22639
CACGCACC
+
FFFFFFFF
@A00769:11:HC3HCDRXX:1:2107:1877:22654
CACGCACC
+
FFFFFFFF
@A00769:11:HC3HCDRXX:1:2107:4146:22670
CACGCACC
+
FFFFFFFF
@A00769:11:HC3HCDRXX:1:2107:10429:22686
CACGCACC
+
FFFFFFFF
@A00769:11:HC3HCDRXX:1:2107:1615:22701
CACGCACC
+
FFFFFFFF
@A00769:11:HC3HCDRXX:1:2107:5701:22733
CACGCACC
+
:FFFFFFF
@A00769:11:HC3HCDRXX:1:2107:11831:22733
CACGCACC
+
F:FFFF:F
@A00769:11:HC3HCDRXX:1:2107:1705:22764
CACGCACC
+
FFFFFFFF
@A00769:11:HC3HCDRXX:1:2107:2799:22780
CACGCACC
+
FFFFFFFF
@A00769:11:HC3HCDRXX:1:2107:8522:22858
CACGCACC
+
FFFFFF:F
@A00769:11:HC3HCDRXX:1:2107:4010:22874
CACGCACC
+
FFFFFFFF
@A00769:11:HC3HCDRXX:1:2107:23818:22921
CACGCACC
+
FFFFFFFF
@A00769:11:HC3HCDRXX:1:2107:18421:22936
CACGCACC
+
FFFFFFFF
@A00769:11:HC3HCDRXX:1:2107:12879:22952
CACGCACC
+
FFFFFFFF
@A00769:11:HC3HCDRXX:1:2107:24370:22968
CACGCACC
+
FFFFFFFF
@A00769:11:HC3HCDRXX:1:2107:14814:23015
CACGCACC
+
FFFFFFFF
@A00769:11:HC3HCDRXX:1:2107:27227:23030
CACGCACC
+
FFFFFFFF
@A00769:11:HC3HCDRXX:1:2107:4463:23062
CACGCACC
+
FFFFFFFF
@A00769:11:HC3HCDRXX:1:2107:30101:23062
CACGCACC
+
FFFFFFFF
@A00769:11:HC3HCDRXX:1:2107:31629:23077
CACGCACC
+
FFFFFFFF
@A00769:11:HC3HCDRXX:1:2107:14705:23140
CACGCACC
+
FFFFFFFF
@A00769:11:HC3HCDRXX:1:2107:15600:23156
CACGCACC
+
FFFFFFFF
@A00769:11:HC3HCDRXX:1:2107:20347:23171
CACGCACC
+
FFFFFFFF
@A00769:11:HC3HCDRXX:1:2107:6271:23187
CACGCACC
+
FFFFFFFF
@A00769:11:HC3HCDRXX:1:2107:18367:23187
CACGCACC
+
FFFFFFFF
@A00769:11:HC3HCDRXX:1:2107:3034:23218
CACGCACC
+
FFFFFFFF
@A00769:11:HC3HCDRXX:1:2107:5032:23234
CACGCACC
+
FFFFFFFF
@A00769:11:HC3HCDRXX:1:2107:9706:23312
CACGCACC
+
FFFFFFFF
@A00769:11:HC3HCDRXX:1:2107:1633:23328
CACGCACC
+
FFFFFF,F
@A00769:11:HC3HCDRXX:1:2107:20528:23328
CACGCACC
+
FFFFFFFF
@A00769:11:HC3HCDRXX:1:2107:14317:23343
CACGCACC
+
FFFFFFFF
@A00769:11:HC3HCDRXX:1:2107:3097:23390
CACGCACC
+
FFFFFFFF
@A00769:11:HC3HCDRXX:1:2107:24388:23437
CACGCACC
+
FFFFFFFF
@A00769:11:HC3HCDRXX:1:2107:7473:23484
CACGCACC
+
FFFFFFFF
@A00769:11:HC3HCDRXX:1:2107:15013:23516
CACGCACC
+
FFFFFFFF
@A00769:11:HC3HCDRXX:1:2107:19822:23578
CACGCACC
+
FFFFFFFF
@A00769:11:HC3HCDRXX:1:2107:13675:23610
CACGCACC
+
FFFFFFFF
@A00769:11:HC3HCDRXX:1:2107:24704:23610
CACGCACC
+
FFFFFFFF
@A00769:11:HC3HCDRXX:1:2107:28655:23625
CACGCACC
+
FFFFFFFF
@A00769:11:HC3HCDRXX:1:2107:13358:23688
CACGCACC
+
FFFFFFFF
@A00769:11:HC3HCDRXX:1:2107:26069:23719
CACGCACC
+
FFFFFFFF
@A00769:11:HC3HCDRXX:1:2107:6207:23735
CACGCACC
+
FFFFFFFF
@A00769:11:HC3HCDRXX:1:2107:30834:23735
CACGCACC
+
FFFFFFFF
@A00769:11:HC3HCDRXX:1:2107:12228:23797
CACGCACC
+
FFFFFFFF
@A00769:11:HC3HCDRXX:1:2107:3486:23813
CACGCACC
+
FFFFFFFF
@A00769:11:HC3HCDRXX:1:2107:22010:23829
CACGCACC
+
FFFFFF:F
@A00769:11:HC3HCDRXX:1:2107:24008:23844
CACGCACC
+
FFFFFFFF
@A00769:11:HC3HCDRXX:1:2107:15103:23860
CACGCACC
+
FFFFFFFF
@A00769:11:HC3HCDRXX:1:2107:8883:23954
CACGCACC
+
FFFFFFFF
@A00769:11:HC3HCDRXX:1:2107:17327:23954
CACGCACC
+
FFFFFFFF
@A00769:11:HC3HCDRXX:1:2107:26973:24001
CACGCACC
+
FFFFFFFF
@A00769:11:HC3HCDRXX:1:2107:8395:24017
CACGCACC
+
FFFFFFFF
@A00769:11:HC3HCDRXX:1:2107:1506:24111
CACGCACC
+
FFFFFFFF
@A00769:11:HC3HCDRXX:1:2107:19868:24126
CACGCACC
+
FFFFFFFF
@A00769:11:HC3HCDRXX:1:2107:25925:24126
CACGCACC
+
FFFFFFFF
@A00769:11:HC3HCDRXX:1:2107:4869:24142
CACGCACC
+
FFFFFFFF
@A00769:11:HC3HCDRXX:1:2107:1877:24189
CACGCACC
+
FFFFFFFF
@A00769:11:HC3HCDRXX:1:2107:4869:24236
CACGCACC
+
FFFFFFFF
@A00769:11:HC3HCDRXX:1:2107:15826:24298
CACGCACC
+
FFFFFF:F
@A00769:11:HC3HCDRXX:1:2107:11867:24361
CACGCACC
+
FFFFFFFF
@A00769:11:HC3HCDRXX:1:2107:28438:24377
CACGCACC
+
FFFFFFFF
@A00769:11:HC3HCDRXX:1:2107:1235:24392
CACGCACC
+
FFFFFFFF
@A00769:11:HC3HCDRXX:1:2107:5141:24392
CACGCACC
+
FFFFFFFF
@A00769:11:HC3HCDRXX:1:2107:1325:24424
CACGCACC
+
FFF,FFFF
@A00769:11:HC3HCDRXX:1:2107:23448:24471
CACGCACC
+
FFFFFFFF
@A00769:11:HC3HCDRXX:1:2107:9760:24565
CACGCACC
+
FFFFFFFF
@A00769:11:HC3HCDRXX:1:2107:3188:24674
CACGCACC
+
FFFFFFFF
@A00769:11:HC3HCDRXX:1:2107:19687:24690
CACGCACC
+
FFFFFFFF
@A00769:11:HC3HCDRXX:1:2107:30734:24721
CACGCACC
+
FFFFFFFF
@A00769:11:HC3HCDRXX:1:2107:22363:24752
CACGCACC
+
FFFFFFFF
@A00769:11:HC3HCDRXX:1:2107:7681:24846
CACGCACC
+
FFFFFFFF
@A00769:11:HC3HCDRXX:1:2107:27281:24909
CACGCACC
+
FFFFFFFF
@A00769:11:HC3HCDRXX:1:2107:8820:24972
CACGCACC
+
FFFFFFFF
@A00769:11:HC3HCDRXX:1:2107:19081:24987
CACGCACC
+
FFFFFFFF
@A00769:11:HC3HCDRXX:1:2107:28782:25003
CACGCACC
+
FFFFFFFF
@A00769:11:HC3HCDRXX:1:2107:14009:25034
CACGCACC
+
FFFFFFFF
@A00769:11:HC3HCDRXX:1:2107:27561:25050
CACGCACC
+
FFFFFFFF
@A00769:11:HC3HCDRXX:1:2107:24849:25113
CACGCACC
+
FF:,FFFF
@A00769:11:HC3HCDRXX:1:2107:9634:25128
CACGCACC
+
FFFFFFFF
@A00769:11:HC3HCDRXX:1:2107:18828:25144
CACGCACC
+
FFFFFFFF
@A00769:11:HC3HCDRXX:1:2107:8377:25175
CACGCACC
+
:FFFFFFF
@A00769:11:HC3HCDRXX:1:2107:23086:25191
CACGCACC
+
FFFFFFFF
@A00769:11:HC3HCDRXX:1:2107:24668:25207
CACGCACC
+
FFFFFFFF
@A00769:11:HC3HCDRXX:1:2107:16116:25269
CACGCACC
+
FFFFFFFF
@A00769:11:HC3HCDRXX:1:2107:8594:25332
CACGCACC
+
FFFFFFFF
@A00769:11:HC3HCDRXX:1:2107:13223:25332
CACGCACC
+
FFFFFFFF
@A00769:11:HC3HCDRXX:1:2107:11921:25520
CACGCACC
+
FFFFFFFF
@A00769:11:HC3HCDRXX:1:2107:9010:25551
CACGCACC
+
FFFFFFFF
@A00769:11:HC3HCDRXX:1:2107:17978:25551
CACGCACC
+
FFFFFFFF
@A00769:11:HC3HCDRXX:1:2107:11803:25786
CACGCACC
+
FFFFFF:F
@A00769:11:HC3HCDRXX:1:2107:17228:25786
CACGCACC
+
FFFFFFFF
@A00769:11:HC3HCDRXX:1:2107:27416:25801
CACGCACC
+
FFFFFFFF
@A00769:11:HC3HCDRXX:1:2107:29044:25833
CACGCACC
+
FFFFFFFF
@A00769:11:HC3HCDRXX:1:2107:32796:25848
CACGCACC
+
FFFFFFFF
@A00769:11:HC3HCDRXX:1:2107:1344:25895
CACGCACC
+
FFFFFFFF
@A00769:11:HC3HCDRXX:1:2107:2456:25942
CACGCACC
+
FFFFFFFF
@A00769:11:HC3HCDRXX:1:2107:14443:26036
CACGCACC
+
FFFFFFFF
@A00769:11:HC3HCDRXX:1:2107:23050:26036
CACGCACC
+
FFFFFFFF
@A00769:11:HC3HCDRXX:1:2107:28140:26052
CACGCACC
+
FFFFFFFF
@A00769:11:HC3HCDRXX:1:2107:12988:26083
CACGCACC
+
FFFFFFFF
@A00769:11:HC3HCDRXX:1:2107:6849:26256
CACGCACC
+
FFFFFFFF
@A00769:11:HC3HCDRXX:1:2107:15510:26381
CACGCACC
+
FFFFFFFF
@A00769:11:HC3HCDRXX:1:2107:30761:26428
CACGCACC
+
FFFFFFFF
@A00769:11:HC3HCDRXX:1:2107:7274:26647
CACGCACC
+
FFFFFFFF
@A00769:11:HC3HCDRXX:1:2107:32380:26694
CACGCACC
+
FFFFFFFF
@A00769:11:HC3HCDRXX:1:2107:4589:26819
CACGCACC
+
FFFFFFFF
@A00769:11:HC3HCDRXX:1:2107:1777:26835
CACGCACC
+
FFFFFFFF
@A00769:11:HC3HCDRXX:1:2107:6560:26882
CACGCACC
+
FFFFFFFF
@A00769:11:HC3HCDRXX:1:2107:32633:26882
CACGCACC
+
FFFFFFF:
@A00769:11:HC3HCDRXX:1:2107:31232:26897
CACGCACC
+
FFFFFFFF
@A00769:11:HC3HCDRXX:1:2107:4517:26944
CACGCACC
+
FFFFFFFF
@A00769:11:HC3HCDRXX:1:2107:15673:26976
CACGCACC
+
FFFFFFFF
@A00769:11:HC3HCDRXX:1:2107:15998:27038
CACGCACC
+
FFFFFFFF
@A00769:11:HC3HCDRXX:1:2107:21576:27054
CACGCACC
+
FFFFFFFF
@A00769:11:HC3HCDRXX:1:2107:32181:27070
CACGCACC
+
FFFFFFFF
@A00769:11:HC3HCDRXX:1:2107:31141:27117
CACGCACC
+
FFFFFFFF
@A00769:11:HC3HCDRXX:1:2107:18638:27226
CACGCACC
+
FFFFFFFF
@A00769:11:HC3HCDRXX:1:2107:8088:27242
CACGCACC
+
FFFFFFFF
@A00769:11:HC3HCDRXX:1:2107:27389:27258
CACGCACC
+
FFFFFFFF
@A00769:11:HC3HCDRXX:1:2107:6985:27336
CACGCACC
+
FFFFFFFF
@A00769:11:HC3HCDRXX:1:2107:9878:27336
CACGCACC
+
FFFFFFFF
@A00769:11:HC3HCDRXX:1:2107:24704:27336
CACGCACC
+
FFF:FFFF
@A00769:11:HC3HCDRXX:1:2107:30852:27367
CACGCACC
+
FFFFFFFF
@A00769:11:HC3HCDRXX:1:2107:7292:27398
CACGCACC
+
FFFFFFFF
@A00769:11:HC3HCDRXX:1:2107:28122:27492
CACGCACC
+
FF,FFFFF
@A00769:11:HC3HCDRXX:1:2107:20302:27602
CACGCACC
+
FFFFFFFF
@A00769:11:HC3HCDRXX:1:2107:14724:27680
CACGCACC
+
FFFFFF:F
@A00769:11:HC3HCDRXX:1:2107:19551:27680
CACGCACC
+
FFFF:F::
@A00769:11:HC3HCDRXX:1:2107:30120:27759
CACGCACC
+
FFFFFFFF
@A00769:11:HC3HCDRXX:1:2107:24849:27899
CACGCACC
+
FF:FFFFF
@A00769:11:HC3HCDRXX:1:2107:5981:27978
CACGCACC
+
FFFFFFFF
@A00769:11:HC3HCDRXX:1:2107:28492:27978
CACGCACC
+
FFFFFFFF
@A00769:11:HC3HCDRXX:1:2107:28926:27978
CACGCACC
+
FFFFFFFF
@A00769:11:HC3HCDRXX:1:2107:5665:28025
CACGCACC
+
FFFFFFFF
@A00769:11:HC3HCDRXX:1:2107:5068:28056
CACGCACC
+
FFF:FFF,
@A00769:11:HC3HCDRXX:1:2107:6135:28056
CACGCACC
+
FFFFFFFF
@A00769:11:HC3HCDRXX:1:2107:23628:28197
CACGCACC
+
FFFFFFFF
@A00769:11:HC3HCDRXX:1:2107:9462:28244
CACGCACC
+
FFFFFFFF
@A00769:11:HC3HCDRXX:1:2107:29649:28291
CACGCACC
+
FFFFFFFF
@A00769:11:HC3HCDRXX:1:2107:9164:28322
CACGCACC
+
,FFFFFF:
@A00769:11:HC3HCDRXX:1:2107:22155:28401
CACGCACC
+
FFFFFFFF
@A00769:11:HC3HCDRXX:1:2107:17616:28557
CACGCACC
+
FFFFFFFF
@A00769:11:HC3HCDRXX:1:2107:13132:28588
CACGCACC
+
FFFFFFFF
@A00769:11:HC3HCDRXX:1:2107:19407:28588
CACGCACC
+
FFFFFFFF
@A00769:11:HC3HCDRXX:1:2107:7229:28667
CACGCACC
+
FFFFFFFF
@A00769:11:HC3HCDRXX:1:2107:14452:28682
CACGCACC
+
FFFFFFFF
@A00769:11:HC3HCDRXX:1:2107:8522:28839
CACGCACC
+
FFFFFFFF
@A00769:11:HC3HCDRXX:1:2107:11162:28933
CACGCACC
+
FFFFFFFF
@A00769:11:HC3HCDRXX:1:2107:19524:28948
CACGCACC
+
FFFFFFFF
@A00769:11:HC3HCDRXX:1:2107:32325:28980
CACGCACC
+
FFFFFFFF
@A00769:11:HC3HCDRXX:1:2107:31430:28995
CACGCACC
+
FFFFFFFF
@A00769:11:HC3HCDRXX:1:2107:28528:29105
CACGCACC
+
FFFFFFFF
@A00769:11:HC3HCDRXX:1:2107:1298:29168
CACGCACC
+
FFFFFFFF
@A00769:11:HC3HCDRXX:1:2107:15139:29215
CACGCACC
+
FFFFFFFF
@A00769:11:HC3HCDRXX:1:2107:5276:29262
CACGCACC
+
FFFFFFFF
@A00769:11:HC3HCDRXX:1:2107:17725:29434
CACGCACC
+
FFFFFFFF
@A00769:11:HC3HCDRXX:1:2107:2293:29512
CACGCACC
+
FFFFFFFF
@A00769:11:HC3HCDRXX:1:2107:6614:29575
CACGCACC
+
FFFFFFFF
@A00769:11:HC3HCDRXX:1:2107:16071:29637
CACGCACC
+
FFFFFFFF
@A00769:11:HC3HCDRXX:1:2107:22309:29700
CACGCACC
+
FFFFFFFF
@A00769:11:HC3HCDRXX:1:2107:32470:29763
CACGCACC
+
FFFFFFFF
@A00769:11:HC3HCDRXX:1:2107:20464:29794
CACGCACC
+
FFFFFFFF
@A00769:11:HC3HCDRXX:1:2107:29215:29825
CACGCACC
+
FFFFFFFF
@A00769:11:HC3HCDRXX:1:2107:32741:29825
CACGCACC
+
FFFFFFFF
@A00769:11:HC3HCDRXX:1:2107:19235:29888
CACGCACC
+
:FFFFFFF
@A00769:11:HC3HCDRXX:1:2107:32506:29982
CACGCACC
+
FFFFFFFF
@A00769:11:HC3HCDRXX:1:2107:22336:30185
CACGCACC
+
FFFFFFFF
@A00769:11:HC3HCDRXX:1:2107:1362:30217
CACGCACC
+
FFFFFFFF
@A00769:11:HC3HCDRXX:1:2107:13621:30279
CACGCACC
+
FFFFFFFF
@A00769:11:HC3HCDRXX:1:2107:3106:30358
CACGCACC
+
:FFFFFFF
@A00769:11:HC3HCDRXX:1:2107:8549:30358
CACGCACC
+
FFFFFFFF
@A00769:11:HC3HCDRXX:1:2107:5764:30389
CACGCACC
+
FFFFFFFF
@A00769:11:HC3HCDRXX:1:2107:19614:30452
CACGCACC
+
FFFFFFFF
@A00769:11:HC3HCDRXX:1:2107:11984:30483
CACGCACC
+
FFFFFFFF
@A00769:11:HC3HCDRXX:1:2107:26567:30624
CACGCACC
+
FFFFFFFF
@A00769:11:HC3HCDRXX:1:2107:25916:30655
CACGCACC
+
:F::FFFF
@A00769:11:HC3HCDRXX:1:2107:7798:30718
CACGCACC
+
FFFFFFFF
@A00769:11:HC3HCDRXX:1:2107:8901:30780
CACGCACC
+
FFFFFFFF
@A00769:11:HC3HCDRXX:1:2107:14895:30827
CACGCACC
+
FFFFFFFF
@A00769:11:HC3HCDRXX:1:2107:9281:30906
CACGCACC
+
FFFFFFFF
@A00769:11:HC3HCDRXX:1:2107:14904:30906
CACGCACC
+
FFFFFFFF
@A00769:11:HC3HCDRXX:1:2107:7256:31000
CACGCACC
+
FFFFFFFF
@A00769:11:HC3HCDRXX:1:2107:16731:31000
CACGCACC
+
FFFFFFFF
@A00769:11:HC3HCDRXX:1:2107:8350:31046
CACGCACC
+
FFFFFFFF
@A00769:11:HC3HCDRXX:1:2107:27995:31062
CACGCACC
+
,FFF,F:F
@A00769:11:HC3HCDRXX:1:2107:24849:31125
CACGCACC
+
FFFFFFFF
@A00769:11:HC3HCDRXX:1:2107:24514:31140
CACGCACC
+
FFFFFFFF
@A00769:11:HC3HCDRXX:1:2107:1967:31203
CACGCACC
+
,F,,FFFF
@A00769:11:HC3HCDRXX:1:2107:27082:31203
CACGCACC
+
FFFFFFFF
@A00769:11:HC3HCDRXX:1:2107:29767:31219
CACGCACC
+
FFFFFFFF
@A00769:11:HC3HCDRXX:1:2107:32362:31234
CACGCACC
+
FFFFFFFF
@A00769:11:HC3HCDRXX:1:2107:14091:31344
CACGCACC
+
FFFFFFFF
@A00769:11:HC3HCDRXX:1:2107:27832:31344
CACGCACC
+
FFFFFFFF
@A00769:11:HC3HCDRXX:1:2107:13919:31391
CACGCACC
+
FFFFFFFF
@A00769:11:HC3HCDRXX:1:2107:11351:31641
CACGCACC
+
FFFFFFFF
@A00769:11:HC3HCDRXX:1:2107:1298:31673
CACGCACC
+
FF:,FFFF
@A00769:11:HC3HCDRXX:1:2107:5339:31688
CACGCACC
+
FFFFFFFF
@A00769:11:HC3HCDRXX:1:2107:9218:31704
CACGCACC
+
FFFFFFFF
@A00769:11:HC3HCDRXX:1:2107:1506:31751
CACGCACC
+
FFFFFFFF
@A00769:11:HC3HCDRXX:1:2107:23800:31751
CACGCACC
+
FFFFFFFF
@A00769:11:HC3HCDRXX:1:2107:32163:31829
CACGCACC
+
FFFFFFFF
@A00769:11:HC3HCDRXX:1:2107:20871:31908
CACGCACC
+
FFFFFFFF
@A00769:11:HC3HCDRXX:1:2107:28067:31939
CACGCACC
+
FFFFFFFF
@A00769:11:HC3HCDRXX:1:2107:17119:31955
CACGCACC
+
FFFFFFFF
@A00769:11:HC3HCDRXX:1:2107:21585:31986
CACGCACC
+
FFFF,F,F
@A00769:11:HC3HCDRXX:1:2107:21432:32002
CACGCACC
+
FFFFFFFF
@A00769:11:HC3HCDRXX:1:2107:24722:32002
CACGCACC
+
FFFFFFFF
@A00769:11:HC3HCDRXX:1:2107:15393:32064
CACGCACC
+
FFFFFFFF
@A00769:11:HC3HCDRXX:1:2107:17309:32064
CACGCACC
+
FFFFFFFF
@A00769:11:HC3HCDRXX:1:2107:9977:32111
CACGCACC
+
FFFFFFFF
@A00769:11:HC3HCDRXX:1:2107:1452:32158
CACGCACC
+
FFFFFFFF
@A00769:11:HC3HCDRXX:1:2107:19027:32158
CACGCACC
+
FFFFFFFF
@A00769:11:HC3HCDRXX:1:2107:1868:32189
CACGCACC
+
FFFFFFFF
@A00769:11:HC3HCDRXX:1:2107:20139:32236
CACGCACC
+
FFFFFFFF
@A00769:11:HC3HCDRXX:1:2107:8404:32299
CACGCACC
+
FFFFFFFF
@A00769:11:HC3HCDRXX:1:2107:13720:32299
CACGCACC
+
FFFFFFFF
@A00769:11:HC3HCDRXX:1:2107:13358:32362
CACGCACC
+
FFFFFFFF
@A00769:11:HC3HCDRXX:1:2107:6017:32424
CACGCACC
+
FFFFFFFF
@A00769:11:HC3HCDRXX:1:2107:17291:32440
CACGCACC
+
FFFFFFFF
@A00769:11:HC3HCDRXX:1:2107:1515:32518
CACGCACC
+
FFFFFFFF
@A00769:11:HC3HCDRXX:1:2107:3803:32534
CACGCACC
+
FFFFFFFF
@A00769:11:HC3HCDRXX:1:2107:17598:32534
CACGCACC
+
FFFFFFFF
@A00769:11:HC3HCDRXX:1:2107:2799:32612
CACGCACC
+
:FFFFFF:
@A00769:11:HC3HCDRXX:1:2107:17192:32612
CACGCACC
+
FFFFFFFF
@A00769:11:HC3HCDRXX:1:2107:16152:32878
CACGCACC
+
FFFFFFFF
@A00769:11:HC3HCDRXX:1:2107:18041:32925
CACGCACC
+
FFFFFFFF
@A00769:11:HC3HCDRXX:1:2107:20600:32941
CACGCACC
+
FFFFFFFF
@A00769:11:HC3HCDRXX:1:2107:14796:33004
CACGCACC
+
FFFFFFFF
@A00769:11:HC3HCDRXX:1:2107:6479:33098
CACGCACC
+
FFFFFFFF
@A00769:11:HC3HCDRXX:1:2107:3631:33113
CACGCACC
+
FFFF,FFF
@A00769:11:HC3HCDRXX:1:2107:24062:33113
CACGCACC
+
FFFFFFFF
@A00769:11:HC3HCDRXX:1:2107:2654:33176
CACGCACC
+
FFFFFFFF
@A00769:11:HC3HCDRXX:1:2107:11659:33207
CACGCACC
+
FFFFFFFF
@A00769:11:HC3HCDRXX:1:2107:18801:33207
CACGCACC
+
FFFFFFFF
@A00769:11:HC3HCDRXX:1:2107:1796:33223
CACGCACC
+
FFFFFFFF
@A00769:11:HC3HCDRXX:1:2107:11089:33254
CACGCACC
+
FFFFFFFF
@A00769:11:HC3HCDRXX:1:2107:16125:33301
CACGCACC
+
FFFFFFFF
@A00769:11:HC3HCDRXX:1:2107:32488:33301
CACGCACC
+
FFFFFFFF
@A00769:11:HC3HCDRXX:1:2107:4182:33317
CACGCACC
+
FFFFFFFF
@A00769:11:HC3HCDRXX:1:2107:6081:33348
CACGCACC
+
FFFFFFFF
@A00769:11:HC3HCDRXX:1:2107:28917:33411
CACGCACC
+
FFFFFFFF
@A00769:11:HC3HCDRXX:1:2107:10556:33458
CACGCACC
+
FFFFFFFF
@A00769:11:HC3HCDRXX:1:2107:12066:33473
CACGCACC
+
FFFFFFFF
@A00769:11:HC3HCDRXX:1:2107:29812:33646
CACGCACC
+
FFFFFFFF
@A00769:11:HC3HCDRXX:1:2107:20546:33661
CACGCACC
+
FFFFFFFF
@A00769:11:HC3HCDRXX:1:2107:22679:33692
CACGCACC
+
FFFFFFFF
@A00769:11:HC3HCDRXX:1:2107:5321:33724
CACGCACC
+
FFFFFFFF
@A00769:11:HC3HCDRXX:1:2107:25156:33786
CACGCACC
+
FFFFFFFF
@A00769:11:HC3HCDRXX:1:2107:32334:33818
CACGCACC
+
FFFFFFFF
@A00769:11:HC3HCDRXX:1:2107:22896:33880
CACGCACC
+
FFFFFFFF
@A00769:11:HC3HCDRXX:1:2107:11134:33959
CACGCACC
+
FFFFFFFF
@A00769:11:HC3HCDRXX:1:2107:20066:33959
CACGCACC
+
FFFFFFFF
@A00769:11:HC3HCDRXX:1:2107:29848:33990
CACGCACC
+
FFFFFFFF
@A00769:11:HC3HCDRXX:1:2107:6316:34006
CACGCACC
+
FFFFFFFF
@A00769:11:HC3HCDRXX:1:2107:11324:34006
CACGCACC
+
FFFFFFFF
@A00769:11:HC3HCDRXX:1:2107:4010:34021
CACGCACC
+
FFFFFFFF
@A00769:11:HC3HCDRXX:1:2107:8929:34021
CACGCACC
+
FFFFFFFF
@A00769:11:HC3HCDRXX:1:2107:23348:34037
CACGCACC
+
FFFFFFFF
@A00769:11:HC3HCDRXX:1:2107:23818:34037
CACGCACC
+
FFF,,FFF
@A00769:11:HC3HCDRXX:1:2107:30671:34068
CACGCACC
+
FFFFFFFF
@A00769:11:HC3HCDRXX:1:2107:12102:34100
CACGCACC
+
FFFFFFFF
@A00769:11:HC3HCDRXX:1:2107:4020:34131
CACGCACC
+
FFFFFFFF
@A00769:11:HC3HCDRXX:1:2107:3034:34147
CACGCACC
+
FFFFFFFF
@A00769:11:HC3HCDRXX:1:2107:9218:34178
CACGCACC
+
FFFFFFFF
@A00769:11:HC3HCDRXX:1:2107:27742:34287
CACGCACC
+
FFFFFFFF
@A00769:11:HC3HCDRXX:1:2107:10294:34381
CACGCACC
+
FFFFFFFF
@A00769:11:HC3HCDRXX:1:2107:14904:34444
CACGCACC
+
FFFFFFFF
@A00769:11:HC3HCDRXX:1:2107:1334:34460
CACGCACC
+
FFFFFFFF
@A00769:11:HC3HCDRXX:1:2107:22110:34460
CACGCACC
+
FFFFFFFF
@A00769:11:HC3HCDRXX:1:2107:32009:34507
CACGCACC
+
FFFFFFFF
@A00769:11:HC3HCDRXX:1:2107:5502:34695
CACGCACC
+
FFFFFFFF
@A00769:11:HC3HCDRXX:1:2107:20871:34695
CACGCACC
+
FFFFFFFF
@A00769:11:HC3HCDRXX:1:2107:2302:34726
CACGCACC
+
FFFFFFFF
@A00769:11:HC3HCDRXX:1:2107:15474:34741
CACGCACC
+
FFFFFFFF
@A00769:11:HC3HCDRXX:1:2107:3694:34757
CACGCACC
+
FFFFFFFF
@A00769:11:HC3HCDRXX:1:2107:2166:34773
CACGCACC
+
FFFFFFFF
@A00769:11:HC3HCDRXX:1:2107:29993:34804
CACGCACC
+
FFFFFFFF
@A00769:11:HC3HCDRXX:1:2107:10366:34851
CACGCACC
+
FFFFFFFF
@A00769:11:HC3HCDRXX:1:2107:19596:34992
CACGCACC
+
FFFFFFFF
@A00769:11:HC3HCDRXX:1:2107:1488:35039
CACGCACC
+
FFFFFFFF
@A00769:11:HC3HCDRXX:1:2107:13178:35055
CACGCACC
+
FF:FF::F
@A00769:11:HC3HCDRXX:1:2107:17002:35102
CACGCACC
+
FFFFFFFF
@A00769:11:HC3HCDRXX:1:2107:7681:35117
CACGCACC
+
FFFFFFFF
@A00769:11:HC3HCDRXX:1:2107:18964:35180
CACGCACC
+
FFFFFFFF
@A00769:11:HC3HCDRXX:1:2107:1823:35211
CACGCACC
+
FFFFFFFF
@A00769:11:HC3HCDRXX:1:2107:11234:35227
CACGCACC
+
FFFFFFFF
@A00769:11:HC3HCDRXX:1:2107:32696:35258
CACGCACC
+
FFFFFFFF
@A00769:11:HC3HCDRXX:1:2107:6406:35321
CACGCACC
+
FFFFFFFF
@A00769:11:HC3HCDRXX:1:2107:16595:35336
CACGCACC
+
FFFFFFFF
@A00769:11:HC3HCDRXX:1:2107:16685:35399
CACGCACC
+
FFFFFFFF
@A00769:11:HC3HCDRXX:1:2107:19388:35415
CACGCACC
+
FFFFFFFF
@A00769:11:HC3HCDRXX:1:2107:6569:35446
CACGCACC
+
:FF,:FFF
@A00769:11:HC3HCDRXX:1:2107:8802:35493
CACGCACC
+
FFFFFFFF
@A00769:11:HC3HCDRXX:1:2107:17246:35493
CACGCACC
+
FF,FFFFF
@A00769:11:HC3HCDRXX:1:2107:18964:35556
CACGCACC
+
FFFFFFFF
@A00769:11:HC3HCDRXX:1:2107:19316:35603
CACGCACC
+
FFFFFFFF
@A00769:11:HC3HCDRXX:1:2107:19705:35618
CACGCACC
+
FFFFFFFF
@A00769:11:HC3HCDRXX:1:2107:21070:35634
CACGCACC
+
FFFFFFFF
@A00769:11:HC3HCDRXX:1:2107:5195:35665
CACGCACC
+
FFFFFFFF
@A00769:11:HC3HCDRXX:1:2107:13847:35806
CACGCACC
+
FFFFFFFF
@A00769:11:HC3HCDRXX:1:2107:26992:35806
CACGCACC
+
FFFFFFFF
@A00769:11:HC3HCDRXX:1:2107:11397:35853
CACGCACC
+
:FF:FFFF
@A00769:11:HC3HCDRXX:1:2107:22336:35853
CACGCACC
+
FFFFFFFF
@A00769:11:HC3HCDRXX:1:2107:18439:35869
CACGCACC
+
FFFFFFFF
@A00769:11:HC3HCDRXX:1:2107:3242:35884
CACGCACC
+
FFFFFFFF
@A00769:11:HC3HCDRXX:1:2107:16884:35963
CACGCACC
+
FFFFFFFF
@A00769:11:HC3HCDRXX:1:2107:31810:35978
CACGCACC
+
FFFFFFFF
@A00769:11:HC3HCDRXX:1:2107:30445:36025
CACGCACC
+
FFFFFFFF
@A00769:11:HC3HCDRXX:1:2107:24777:36104
CACGCACC
+
FFFFFFFF
@A00769:11:HC3HCDRXX:1:2107:26241:36260
CACGCACC
+
FFFFFFFF
@A00769:11:HC3HCDRXX:1:2107:3061:36385
CACGCACC
+
FFFFFFFF
@A00769:11:HC3HCDRXX:1:2107:27579:36417
CACGCACC
+
FFFFFFFF
@A00769:11:HC3HCDRXX:1:2107:32362:36432
CACGCACC
+
FFFFFFFF
@A00769:11:HC3HCDRXX:1:2107:8088:36542
CACGCACC
+
FFFFFFFF
@A00769:11:HC3HCDRXX:1:2107:10239:36573
CACGCACC
+
FFFFFFFF
@A00769:11:HC3HCDRXX:1:2107:10710:36573
CACGCACC
+
FFFF:FFF
@A00769:11:HC3HCDRXX:1:2107:22914:36699
CACGCACC
+
FFFFFFFF
@A00769:11:HC3HCDRXX:1:2107:23249:36777
CACGCACC
+
FFFFFFFF
@A00769:11:HC3HCDRXX:1:2107:31756:36824
CACGCACC
+
FFFFFFFF
@A00769:11:HC3HCDRXX:1:2107:5990:36855
CACGCACC
+
FFFFFFFF
@A00769:11:HC3HCDRXX:1:2107:2727:36933
CACGCACC
+
FFFFFFFF
@A00769:11:HC3HCDRXX:1:2107:17698:36965
CACGCACC
+
FFFFFFFF
@A00769:11:HC3HCDRXX:1:2107:29206:37043
CACGCACC
+
FFFFFFFF
@A00769:11:HC3HCDRXX:1:2108:23755:1016
CACGCACC
+
FFFFFFFF
@A00769:11:HC3HCDRXX:1:2108:7229:1047
CACGCACC
+
FFFFFFFF
@A00769:11:HC3HCDRXX:1:2108:21621:1047
CACGCACC
+
FFFFF:FF
@A00769:11:HC3HCDRXX:1:2108:20690:1063
CACGCACC
+
,FFFF:FF
@A00769:11:HC3HCDRXX:1:2108:17725:1157
CACGCACC
+
FFFFFFFF
@A00769:11:HC3HCDRXX:1:2108:5321:1313
CACGCACC
+
FFFFFFFF
@A00769:11:HC3HCDRXX:1:2108:19922:1329
CACGCACC
+
F:FF,FF,
@A00769:11:HC3HCDRXX:1:2108:31864:1344
CACGCACC
+
FFF:FFFF
@A00769:11:HC3HCDRXX:1:2108:2329:1391
CACGCACC
+
FFFFFFFF
@A00769:11:HC3HCDRXX:1:2108:7853:1470
CACGCACC
+
FFFFFFFF
@A00769:11:HC3HCDRXX:1:2108:30680:1485
CACGCACC
+
FFFFFFFF
@A00769:11:HC3HCDRXX:1:2108:27841:1548
CACGCACC
+
FFFFFFFF
@A00769:11:HC3HCDRXX:1:2108:21106:1595
CACGCACC
+
FFFFFFFF
@A00769:11:HC3HCDRXX:1:2108:8549:1673
CACGCACC
+
FFFFFFFF
@A00769:11:HC3HCDRXX:1:2108:26910:1689
CACGCACC
+
FFFFFFFF
@A00769:11:HC3HCDRXX:1:2108:11568:1705
CACGCACC
+
FFFFFFFF
@A00769:11:HC3HCDRXX:1:2108:3676:1783
CACGCACC
+
FFFFFFFF
@A00769:11:HC3HCDRXX:1:2108:17192:1799
CACGCACC
+
FFFFFFFF
@A00769:11:HC3HCDRXX:1:2108:10411:1830
CACGCACC
+
FFFFFFFF
@A00769:11:HC3HCDRXX:1:2108:11261:1986
CACGCACC
+
FFFFFFFF
@A00769:11:HC3HCDRXX:1:2108:14516:2018
CACGCACC
+
FFFFF:FF
@A00769:11:HC3HCDRXX:1:2108:24135:2018
CACGCACC
+
FFFFFFFF
@A00769:11:HC3HCDRXX:1:2108:22354:2127
CACGCACC
+
FFFFFFFF
@A00769:11:HC3HCDRXX:1:2108:9887:2143
CACGCACC
+
FFFFFFFF
@A00769:11:HC3HCDRXX:1:2108:32181:2143
CACGCACC
+
FFFFFFFF
@A00769:11:HC3HCDRXX:1:2108:11641:2206
CACGCACC
+
FFFFFFFF
@A00769:11:HC3HCDRXX:1:2108:20265:2268
CACGCACC
+
FFFFFFFF
@A00769:11:HC3HCDRXX:1:2108:9634:2425
CACGCACC
+
FFFFFFFF
@A00769:11:HC3HCDRXX:1:2108:27299:2487
CACGCACC
+
FFFFFFFF
@A00769:11:HC3HCDRXX:1:2108:12454:2550
CACGCACC
+
FFFFFFFF
@A00769:11:HC3HCDRXX:1:2108:6442:2566
CACGCACC
+
FFF,FFFF
@A00769:11:HC3HCDRXX:1:2108:16143:2581
CACGCACC
+
FFFFFFFF
@A00769:11:HC3HCDRXX:1:2108:16975:2675
CACGCACC
+
FFFFFFFF
@A00769:11:HC3HCDRXX:1:2108:20826:2707
CACGCACC
+
FFFFFFFF
@A00769:11:HC3HCDRXX:1:2108:22399:2926
CACGCACC
+
FFFFFFFF
@A00769:11:HC3HCDRXX:1:2108:12292:2988
CACGCACC
+
FFFFFFFF
@A00769:11:HC3HCDRXX:1:2108:20473:3004
CACGCACC
+
FFFFFFFF
@A00769:11:HC3HCDRXX:1:2108:22119:3004
CACGCACC
+
FFFFFFFF
@A00769:11:HC3HCDRXX:1:2108:13630:3020
CACGCACC
+
FFFFFFFF
@A00769:11:HC3HCDRXX:1:2108:27552:3020
CACGCACC
+
FFFFFFFF
@A00769:11:HC3HCDRXX:1:2108:14199:3067
CACGCACC
+
FFFFFFFF
@A00769:11:HC3HCDRXX:1:2108:21739:3098
CACGCACC
+
FFFFFFFF
@A00769:11:HC3HCDRXX:1:2108:9878:3223
CACGCACC
+
FFFFFFFF
@A00769:11:HC3HCDRXX:1:2108:24035:3349
CACGCACC
+
FFFFFFFF
@A00769:11:HC3HCDRXX:1:2108:6262:3443
CACGCACC
+
FFFFFFFF
@A00769:11:HC3HCDRXX:1:2108:24099:3490
CACGCACC
+
FFFFFFFF
@A00769:11:HC3HCDRXX:1:2108:4679:3521
CACGCACC
+
FFFFFFFF
@A00769:11:HC3HCDRXX:1:2108:2953:3662
CACGCACC
+
FFFFFFFF
@A00769:11:HC3HCDRXX:1:2108:7003:3756
CACGCACC
+
FFFFFFFF
@A00769:11:HC3HCDRXX:1:2108:30725:3756
CACGCACC
+
FFFFFFFF
@A00769:11:HC3HCDRXX:1:2108:26323:3771
CACGCACC
+
FFFFFFFF
@A00769:11:HC3HCDRXX:1:2108:9507:3959
CACGCACC
+
FFFFFFFF
@A00769:11:HC3HCDRXX:1:2108:3622:3975
CACGCACC
+
FFFFFFFF
@A00769:11:HC3HCDRXX:1:2108:2908:3991
CACGCACC
+
FFFFFFFF
@A00769:11:HC3HCDRXX:1:2108:4598:4100
CACGCACC
+
,FF:FFFF
@A00769:11:HC3HCDRXX:1:2108:7862:4116
CACGCACC
+
FFFFFF:F
@A00769:11:HC3HCDRXX:1:2108:27670:4163
CACGCACC
+
FFFFFFFF
@A00769:11:HC3HCDRXX:1:2108:24415:4225
CACGCACC
+
FFFFFFFF
@A00769:11:HC3HCDRXX:1:2108:13612:4241
CACGCACC
+
FFFFFFFF
@A00769:11:HC3HCDRXX:1:2108:7310:4257
CACGCACC
+
FFFFFFFF
@A00769:11:HC3HCDRXX:1:2108:13169:4257
CACGCACC
+
FFFFFFFF
@A00769:11:HC3HCDRXX:1:2108:1524:4288
CACGCACC
+
FFFFFFFF
@A00769:11:HC3HCDRXX:1:2108:10728:4288
CACGCACC
+
FFFFFFFF
@A00769:11:HC3HCDRXX:1:2108:16387:4413
CACGCACC
+
FFFFFFFF
@A00769:11:HC3HCDRXX:1:2108:1705:4476
CACGCACC
+
FFFFFFFF
@A00769:11:HC3HCDRXX:1:2108:9073:4554
CACGCACC
+
FFFFFFFF
@A00769:11:HC3HCDRXX:1:2108:16495:4570
CACGCACC
+
FFFFFFFF
@A00769:11:HC3HCDRXX:1:2108:21215:4570
CACGCACC
+
FFFFFFFF
@A00769:11:HC3HCDRXX:1:2108:8187:4586
CACGCACC
+
FFFFFFFF
@A00769:11:HC3HCDRXX:1:2108:21558:4601
CACGCACC
+
FFFFFFFF
@A00769:11:HC3HCDRXX:1:2108:27362:4633
CACGCACC
+
FF,FFFFF
@A00769:11:HC3HCDRXX:1:2108:9227:4726
CACGCACC
+
FFFFFFFF
@A00769:11:HC3HCDRXX:1:2108:19759:4742
CACGCACC
+
FFFFF,FF
@A00769:11:HC3HCDRXX:1:2108:20537:4773
CACGCACC
+
FFFFFFFF
@A00769:11:HC3HCDRXX:1:2108:10221:4789
CACGCACC
+
FFFFFFFF
@A00769:11:HC3HCDRXX:1:2108:26377:4867
CACGCACC
+
FFFFFFFF
@A00769:11:HC3HCDRXX:1:2108:24912:5024
CACGCACC
+
FFFFFFFF
@A00769:11:HC3HCDRXX:1:2108:4770:5087
CACGCACC
+
FFFF:FFF
@A00769:11:HC3HCDRXX:1:2108:3188:5134
CACGCACC
+
FFFFFFFF
@A00769:11:HC3HCDRXX:1:2108:3405:5134
CACGCACC
+
FFFFFFFF
@A00769:11:HC3HCDRXX:1:2108:12906:5181
CACGCACC
+
FFFFFFFF
@A00769:11:HC3HCDRXX:1:2108:18186:5212
CACGCACC
+
FFFFFFFF
@A00769:11:HC3HCDRXX:1:2108:22724:5212
CACGCACC
+
FFFFFFFF
@A00769:11:HC3HCDRXX:1:2108:2184:5274
CACGCACC
+
FFFFFFFF
@A00769:11:HC3HCDRXX:1:2108:15646:5321
CACGCACC
+
FFFFFFFF
@A00769:11:HC3HCDRXX:1:2108:7663:5368
CACGCACC
+
FFFFFFFF
@A00769:11:HC3HCDRXX:1:2108:20555:5368
CACGCACC
+
FFFFFFFF
@A00769:11:HC3HCDRXX:1:2108:27950:5368
CACGCACC
+
FFFFFFFF
@A00769:11:HC3HCDRXX:1:2108:7157:5462
CACGCACC
+
FFFFFFFF
@A00769:11:HC3HCDRXX:1:2108:31548:5525
CACGCACC
+
FFFFFFFF
@A00769:11:HC3HCDRXX:1:2108:10511:5541
CACGCACC
+
FFFFFFFF
@A00769:11:HC3HCDRXX:1:2108:13575:5619
CACGCACC
+
FFFFFFFF
@A00769:11:HC3HCDRXX:1:2108:3369:5697
CACGCACC
+
F::FFF::
@A00769:11:HC3HCDRXX:1:2108:1298:5713
CACGCACC
+
FFFFFFFF
@A00769:11:HC3HCDRXX:1:2108:9733:5760
CACGCACC
+
FFFFFFFF
@A00769:11:HC3HCDRXX:1:2108:13838:5760
CACGCACC
+
FFFFFFFF
@A00769:11:HC3HCDRXX:1:2108:21992:5760
CACGCACC
+
FFFFFFFF
@A00769:11:HC3HCDRXX:1:2108:31069:5791
CACGCACC
+
FFFFFFFF
@A00769:11:HC3HCDRXX:1:2108:4951:5807
CACGCACC
+
FFFFFFFF
@A00769:11:HC3HCDRXX:1:2108:14253:5854
CACGCACC
+
FFFFFFFF
@A00769:11:HC3HCDRXX:1:2108:6940:5963
CACGCACC
+
FFFFFFFF
@A00769:11:HC3HCDRXX:1:2108:12626:5979
CACGCACC
+
FFFFFFFF
@A00769:11:HC3HCDRXX:1:2108:1407:6057
CACGCACC
+
FFFFFFFF
@A00769:11:HC3HCDRXX:1:2108:9435:6089
CACGCACC
+
FFFFFFFF
@A00769:11:HC3HCDRXX:1:2108:11975:6136
CACGCACC
+
FFFFFFFF
@A00769:11:HC3HCDRXX:1:2108:15058:6151
CACGCACC
+
FFFFFFFF
@A00769:11:HC3HCDRXX:1:2108:2799:6308
CACGCACC
+
FFFFFFFF
@A00769:11:HC3HCDRXX:1:2108:13964:6449
CACGCACC
+
FFFFFFFF
@A00769:11:HC3HCDRXX:1:2108:11912:6496
CACGCACC
+
FFFFFFFF
@A00769:11:HC3HCDRXX:1:2108:22236:6527
CACGCACC
+
FFFFFFFF
@A00769:11:HC3HCDRXX:1:2108:16504:6590
CACGCACC
+
FF:::FFF
@A00769:11:HC3HCDRXX:1:2108:31973:6605
CACGCACC
+
FFFFFFFF
@A00769:11:HC3HCDRXX:1:2108:24930:6652
CACGCACC
+
FFFFFFFF
@A00769:11:HC3HCDRXX:1:2108:10484:6778
CACGCACC
+
FFFFFFFF
@A00769:11:HC3HCDRXX:1:2108:4571:6809
CACGCACC
+
FFFFFFFF
@A00769:11:HC3HCDRXX:1:2108:18747:6840
CACGCACC
+
FFFFFFFF
@A00769:11:HC3HCDRXX:1:2108:18204:6872
CACGCACC
+
FFFFFFFF
@A00769:11:HC3HCDRXX:1:2108:20455:6918
CACGCACC
+
FFFFFFFF
@A00769:11:HC3HCDRXX:1:2108:6804:6981
CACGCACC
+
FFFFFFFF
@A00769:11:HC3HCDRXX:1:2108:19949:6981
CACGCACC
+
FFFFFFFF
@A00769:11:HC3HCDRXX:1:2108:9218:7059
CACGCACC
+
FFFFFFFF
@A00769:11:HC3HCDRXX:1:2108:17626:7059
CACGCACC
+
FFFFFFFF
@A00769:11:HC3HCDRXX:1:2108:12599:7122
CACGCACC
+
FFFFFFFF
@A00769:11:HC3HCDRXX:1:2108:12255:7153
CACGCACC
+
FFF,FFFF
@A00769:11:HC3HCDRXX:1:2108:18701:7200
CACGCACC
+
FFFFFFFF
@A00769:11:HC3HCDRXX:1:2108:25337:7200
CACGCACC
+
:F::FF,,
@A00769:11:HC3HCDRXX:1:2108:31620:7279
CACGCACC
+
FFFFFFFF
@A00769:11:HC3HCDRXX:1:2108:25039:7310
CACGCACC
+
FFFFFFFF
@A00769:11:HC3HCDRXX:1:2108:31620:7310
CACGCACC
+
FFFFFFFF
@A00769:11:HC3HCDRXX:1:2108:14678:7341
CACGCACC
+
FFFFFFFF
@A00769:11:HC3HCDRXX:1:2108:32108:7373
CACGCACC
+
FFFFF,FF
@A00769:11:HC3HCDRXX:1:2108:30337:7404
CACGCACC
+
FFFF:FFF
@A00769:11:HC3HCDRXX:1:2108:8513:7435
CACGCACC
+
FFFFFFFF
@A00769:11:HC3HCDRXX:1:2108:29089:7467
CACGCACC
+
FFFFFFFF
@A00769:11:HC3HCDRXX:1:2108:17219:7482
CACGCACC
+
FFFFFFFF
@A00769:11:HC3HCDRXX:1:2108:20853:7482
CACGCACC
+
FFFFFFFF
@A00769:11:HC3HCDRXX:1:2108:14271:7513
CACGCACC
+
FFFFFFFF
@A00769:11:HC3HCDRXX:1:2108:14705:7513
CACGCACC
+
FFFFFFFF
@A00769:11:HC3HCDRXX:1:2108:19859:7545
CACGCACC
+
FFFFFFFF
@A00769:11:HC3HCDRXX:1:2108:25590:7545
CACGCACC
+
FFFFFFFF
@A00769:11:HC3HCDRXX:1:2108:31304:7576
CACGCACC
+
FFFFFFFF
@A00769:11:HC3HCDRXX:1:2108:20428:7592
CACGCACC
+
:FF:::,F
@A00769:11:HC3HCDRXX:1:2108:8223:7780
CACGCACC
+
FFFFFF:F
@A00769:11:HC3HCDRXX:1:2108:10700:7780
CACGCACC
+
FFFFFFFF
@A00769:11:HC3HCDRXX:1:2108:14534:7905
CACGCACC
+
FFFFFFFF
@A00769:11:HC3HCDRXX:1:2108:11957:7921
CACGCACC
+
FFFFFFFF
@A00769:11:HC3HCDRXX:1:2108:19669:7936
CACGCACC
+
FFFFFFFF
@A00769:11:HC3HCDRXX:1:2108:8721:8015
CACGCACC
+
FFFFFFFF
@A00769:11:HC3HCDRXX:1:2108:11315:8030
CACGCACC
+
FFFFFFFF
@A00769:11:HC3HCDRXX:1:2108:13340:8061
CACGCACC
+
FFFFFFFF
@A00769:11:HC3HCDRXX:1:2108:17291:8077
CACGCACC
+
FFFFFFFF
@A00769:11:HC3HCDRXX:1:2108:19153:8140
CACGCACC
+
FFFFFFFF
@A00769:11:HC3HCDRXX:1:2108:19244:8234
CACGCACC
+
FFFFFFFF
@A00769:11:HC3HCDRXX:1:2108:20265:8312
CACGCACC
+
FFFFFFFF
@A00769:11:HC3HCDRXX:1:2108:1615:8390
CACGCACC
+
FFFFFFFF
@A00769:11:HC3HCDRXX:1:2108:6605:8390
CACGCACC
+
FFFFFFFF
@A00769:11:HC3HCDRXX:1:2108:8675:8406
CACGCACC
+
FFFFFFFF
@A00769:11:HC3HCDRXX:1:2108:25870:8469
CACGCACC
+
FFFFFFFF
@A00769:11:HC3HCDRXX:1:2108:30743:8547
CACGCACC
+
FFFFFFFF
@A00769:11:HC3HCDRXX:1:2108:23249:8594
CACGCACC
+
FF,FF,FF
@A00769:11:HC3HCDRXX:1:2108:24279:8594
CACGCACC
+
FFFFFFFF
@A00769:11:HC3HCDRXX:1:2108:6994:8625
CACGCACC
+
FFFFFFFF
@A00769:11:HC3HCDRXX:1:2108:32606:8672
CACGCACC
+
FFFFFFFF
@A00769:11:HC3HCDRXX:1:2108:16523:8688
CACGCACC
+
FFFFFFFF
@A00769:11:HC3HCDRXX:1:2108:30535:8688
CACGCACC
+
FFFFFFFF
@A00769:11:HC3HCDRXX:1:2108:25464:8703
CACGCACC
+
FFFFFFFF
@A00769:11:HC3HCDRXX:1:2108:30969:8719
CACGCACC
+
FFFFFFFF
@A00769:11:HC3HCDRXX:1:2108:25464:8735
CACGCACC
+
FFFFFFFF
@A00769:11:HC3HCDRXX:1:2108:11171:8750
CACGCACC
+
F:FFFFFF
@A00769:11:HC3HCDRXX:1:2108:15411:8797
CACGCACC
+
FFFFFFFF
@A00769:11:HC3HCDRXX:1:2108:6804:8829
CACGCACC
+
FFFFFFFF
@A00769:11:HC3HCDRXX:1:2108:8467:8829
CACGCACC
+
FFFFFFFF
@A00769:11:HC3HCDRXX:1:2108:5466:8860
CACGCACC
+
FFFFFFFF
@A00769:11:HC3HCDRXX:1:2108:11270:8985
CACGCACC
+
FFFFFFFF
@A00769:11:HC3HCDRXX:1:2108:29423:8985
CACGCACC
+
FFFFFFFF
@A00769:11:HC3HCDRXX:1:2108:16089:9064
CACGCACC
+
FF:FF:FF
@A00769:11:HC3HCDRXX:1:2108:25907:9064
CACGCACC
+
,FFFFFFF
@A00769:11:HC3HCDRXX:1:2108:1127:9079
CACGCACC
+
FFFFFFFF
@A00769:11:HC3HCDRXX:1:2108:13756:9095
CACGCACC
+
FFFFFFFF
@A00769:11:HC3HCDRXX:1:2108:9362:9251
CACGCACC
+
FFFFFFFF
@A00769:11:HC3HCDRXX:1:2108:25907:9251
CACGCACC
+
FFFFFFFF
@A00769:11:HC3HCDRXX:1:2108:30590:9283
CACGCACC
+
FFFFFFFF
@A00769:11:HC3HCDRXX:1:2108:8775:9298
CACGCACC
+
FFFFFFFF
@A00769:11:HC3HCDRXX:1:2108:11767:9377
CACGCACC
+
FFFFFFFF
@A00769:11:HC3HCDRXX:1:2108:15908:9408
CACGCACC
+
FFFFFFFF
@A00769:11:HC3HCDRXX:1:2108:30147:9424
CACGCACC
+
FFFFFFFF
@A00769:11:HC3HCDRXX:1:2108:29170:9455
CACGCACC
+
FFF,:F,F
@A00769:11:HC3HCDRXX:1:2108:3369:9486
CACGCACC
+
FFFFFFFF
@A00769:11:HC3HCDRXX:1:2108:22968:9486
CACGCACC
+
FFFFFFFF
@A00769:11:HC3HCDRXX:1:2108:9860:9518
CACGCACC
+
:FFFFFFF
@A00769:11:HC3HCDRXX:1:2108:29116:9612
CACGCACC
+
FFFFFFFF
@A00769:11:HC3HCDRXX:1:2108:28311:9627
CACGCACC
+
FFFFF:FF
@A00769:11:HC3HCDRXX:1:2108:6153:9706
CACGCACC
+
FFFFFFFF
@A00769:11:HC3HCDRXX:1:2108:12057:9752
CACGCACC
+
FFFFFFFF
@A00769:11:HC3HCDRXX:1:2108:17689:9831
CACGCACC
+
FFFFFFFF
@A00769:11:HC3HCDRXX:1:2108:10230:9846
CACGCACC
+
FFFFFFFF
@A00769:11:HC3HCDRXX:1:2108:11677:9846
CACGCACC
+
FFFF:F:F
@A00769:11:HC3HCDRXX:1:2108:16459:9893
CACGCACC
+
FFFFFFFF
@A00769:11:HC3HCDRXX:1:2108:17770:9909
CACGCACC
+
FFFFF:FF
@A00769:11:HC3HCDRXX:1:2108:3947:9987
CACGCACC
+
FFFFFFFF
@A00769:11:HC3HCDRXX:1:2108:3414:10003
CACGCACC
+
FFFFFFFF
@A00769:11:HC3HCDRXX:1:2108:11677:10066
CACGCACC
+
FFFFFFFF
@A00769:11:HC3HCDRXX:1:2108:13847:10066
CACGCACC
+
FFFFFFFF
@A00769:11:HC3HCDRXX:1:2108:17626:10066
CACGCACC
+
FFFFFFFF
@A00769:11:HC3HCDRXX:1:2108:17797:10144
CACGCACC
+
FFFFFFFF
@A00769:11:HC3HCDRXX:1:2108:15935:10175
CACGCACC
+
FFFFFFFF
@A00769:11:HC3HCDRXX:1:2108:18900:10207
CACGCACC
+
FFFFFFFF
@A00769:11:HC3HCDRXX:1:2108:29387:10207
CACGCACC
+
FFFFFFFF
@A00769:11:HC3HCDRXX:1:2108:15112:10254
CACGCACC
+
FFFFFFFF
@A00769:11:HC3HCDRXX:1:2108:8070:10300
CACGCACC
+
FFF,,:FF
@A00769:11:HC3HCDRXX:1:2108:25816:10347
CACGCACC
+
FFF:FFFF
@A00769:11:HC3HCDRXX:1:2108:26675:10394
CACGCACC
+
FFFFFFFF
@A00769:11:HC3HCDRXX:1:2108:14642:10410
CACGCACC
+
FF,FF::F
@A00769:11:HC3HCDRXX:1:2108:31367:10473
CACGCACC
+
FFFFFFFF
@A00769:11:HC3HCDRXX:1:2108:24966:10567
CACGCACC
+
FF,FFFFF
@A00769:11:HC3HCDRXX:1:2108:8856:10598
CACGCACC
+
FFFFFFFF
@A00769:11:HC3HCDRXX:1:2108:2103:10708
CACGCACC
+
FFFFFFFF
@A00769:11:HC3HCDRXX:1:2108:16586:10708
CACGCACC
+
FFFFFFFF
@A00769:11:HC3HCDRXX:1:2108:19063:10739
CACGCACC
+
FFFF:F:F
@A00769:11:HC3HCDRXX:1:2108:2266:10770
CACGCACC
+
FFFFFFFF
@A00769:11:HC3HCDRXX:1:2108:6289:10848
CACGCACC
+
FFFFFFFF
@A00769:11:HC3HCDRXX:1:2108:11360:11052
CACGCACC
+
FFFFFFFF
@A00769:11:HC3HCDRXX:1:2108:13973:11099
CACGCACC
+
FFFFFFFF
@A00769:11:HC3HCDRXX:1:2108:3540:11130
CACGCACC
+
FFFFFFFF
@A00769:11:HC3HCDRXX:1:2108:10113:11240
CACGCACC
+
FFFFFFFF
@A00769:11:HC3HCDRXX:1:2108:29912:11271
CACGCACC
+
FFFFFFFF
@A00769:11:HC3HCDRXX:1:2108:2817:11318
CACGCACC
+
FFFFFFFF
@A00769:11:HC3HCDRXX:1:2108:11749:11381
CACGCACC
+
,FF,F,FF
@A00769:11:HC3HCDRXX:1:2108:7798:11428
CACGCACC
+
FFFFFFFF
@A00769:11:HC3HCDRXX:1:2108:17173:11443
CACGCACC
+
FFFFFFFF
@A00769:11:HC3HCDRXX:1:2108:20374:11506
CACGCACC
+
FFFFFFFF
@A00769:11:HC3HCDRXX:1:2108:31901:11553
CACGCACC
+
FFFFFFFF
@A00769:11:HC3HCDRXX:1:2108:30960:11584
CACGCACC
+
FFFFFFFF
@A00769:11:HC3HCDRXX:1:2108:32199:11663
CACGCACC
+
FFFFFFFF
@A00769:11:HC3HCDRXX:1:2108:2139:11678
CACGCACC
+
FFFFFFFF
@A00769:11:HC3HCDRXX:1:2108:16839:11741
CACGCACC
+
FFFFFFFF
@A00769:11:HC3HCDRXX:1:2108:24930:11819
CACGCACC
+
FFFFFFFF
@A00769:11:HC3HCDRXX:1:2108:7202:11866
CACGCACC
+
FFFFFFFF
@A00769:11:HC3HCDRXX:1:2108:30463:11882
CACGCACC
+
FFFFFFFF
@A00769:11:HC3HCDRXX:1:2108:24858:11976
CACGCACC
+
FFFFFFFF
@A00769:11:HC3HCDRXX:1:2108:26440:12054
CACGCACC
+
FFFFFFFF
@A00769:11:HC3HCDRXX:1:2108:1325:12085
CACGCACC
+
FFFFFFFF
@A00769:11:HC3HCDRXX:1:2108:11858:12226
CACGCACC
+
FFFFFFFF
@A00769:11:HC3HCDRXX:1:2108:20582:12367
CACGCACC
+
FFFFFFFF
@A00769:11:HC3HCDRXX:1:2108:18340:12493
CACGCACC
+
FFFFFFFF
@A00769:11:HC3HCDRXX:1:2108:2844:12587
CACGCACC
+
FFFFFFFF
@A00769:11:HC3HCDRXX:1:2108:30608:12696
CACGCACC
+
FFFFFFFF
@A00769:11:HC3HCDRXX:1:2108:1949:12727
CACGCACC
+
FFFFFFFF
@A00769:11:HC3HCDRXX:1:2108:21088:12774
CACGCACC
+
FFFFFFFF
@A00769:11:HC3HCDRXX:1:2108:2944:12821
CACGCACC
+
FFFFFFFF
@A00769:11:HC3HCDRXX:1:2108:31964:12915
CACGCACC
+
FFFFFFFF
@A00769:11:HC3HCDRXX:1:2108:20898:12947
CACGCACC
+
FFFFFFFF
@A00769:11:HC3HCDRXX:1:2108:7970:13103
CACGCACC
+
FFFFFFFF
@A00769:11:HC3HCDRXX:1:2108:32325:13166
CACGCACC
+
FFFFFFFF
@A00769:11:HC3HCDRXX:1:2108:7184:13213
CACGCACC
+
FFFFFFFF
@A00769:11:HC3HCDRXX:1:2108:24921:13244
CACGCACC
+
FFFFFFFF
@A00769:11:HC3HCDRXX:1:2108:17725:13307
CACGCACC
+
FFF:F,FF
@A00769:11:HC3HCDRXX:1:2108:8919:13338
CACGCACC
+
FFFFFFF:
@A00769:11:HC3HCDRXX:1:2108:19081:13338
CACGCACC
+
FFFFFFFF
@A00769:11:HC3HCDRXX:1:2108:24288:13369
CACGCACC
+
FFFFFFFF
@A00769:11:HC3HCDRXX:1:2108:29062:13369
CACGCACC
+
FFFFFFFF
@A00769:11:HC3HCDRXX:1:2108:26521:13385
CACGCACC
+
FFFFFFFF
@A00769:11:HC3HCDRXX:1:2108:32262:13495
CACGCACC
+
,:F:FF:F
@A00769:11:HC3HCDRXX:1:2108:20455:13620
CACGCACC
+
FFFFFFFF
@A00769:11:HC3HCDRXX:1:2108:3043:13651
CACGCACC
+
FFFFFFFF
@A00769:11:HC3HCDRXX:1:2108:6415:13667
CACGCACC
+
FFFFFFFF
@A00769:11:HC3HCDRXX:1:2108:31919:13683
CACGCACC
+
FFFFFFFF
@A00769:11:HC3HCDRXX:1:2108:12717:13777
CACGCACC
+
FFFF:FFF
@A00769:11:HC3HCDRXX:1:2108:30716:13823
CACGCACC
+
FFFFFFFF
@A00769:11:HC3HCDRXX:1:2108:27823:13886
CACGCACC
+
FFFFFFFF
@A00769:11:HC3HCDRXX:1:2108:19171:13933
CACGCACC
+
FFFFFFFF
@A00769:11:HC3HCDRXX:1:2108:1931:14199
CACGCACC
+
FFFFFFF:
@A00769:11:HC3HCDRXX:1:2108:30282:14450
CACGCACC
+
FFFFFFFF
@A00769:11:HC3HCDRXX:1:2108:1642:14544
CACGCACC
+
FFFFFFFF
@A00769:11:HC3HCDRXX:1:2108:15691:14544
CACGCACC
+
FFFFFFFF
@A00769:11:HC3HCDRXX:1:2108:24153:14575
CACGCACC
+
FFFFFFFF
@A00769:11:HC3HCDRXX:1:2108:8892:14606
CACGCACC
+
FFFFFFFF
@A00769:11:HC3HCDRXX:1:2108:31024:14700
CACGCACC
+
FFFFFFFF
@A00769:11:HC3HCDRXX:1:2108:24587:14732
CACGCACC
+
FFFFFFFF
@A00769:11:HC3HCDRXX:1:2108:31259:14732
CACGCACC
+
FFFFFFFF
@A00769:11:HC3HCDRXX:1:2108:20012:14763
CACGCACC
+
FFFFFFFF
@A00769:11:HC3HCDRXX:1:2108:24930:14763
CACGCACC
+
:FFFFFFF
@A00769:11:HC3HCDRXX:1:2108:21847:14810
CACGCACC
+
,FFF:F,F
@A00769:11:HC3HCDRXX:1:2108:24939:14841
CACGCACC
+
FFFFFFFF
@A00769:11:HC3HCDRXX:1:2108:16170:14904
CACGCACC
+
FFFFFFFF
@A00769:11:HC3HCDRXX:1:2108:3450:14920
CACGCACC
+
FFFFFFFF
@A00769:11:HC3HCDRXX:1:2108:1506:14935
CACGCACC
+
FFFFFFFF
@A00769:11:HC3HCDRXX:1:2108:16071:14951
CACGCACC
+
FFFFFFFF
@A00769:11:HC3HCDRXX:1:2108:10601:15029
CACGCACC
+
FFFFFFFF
@A00769:11:HC3HCDRXX:1:2108:21974:15092
CACGCACC
+
FFFFFF:F
@A00769:11:HC3HCDRXX:1:2108:24252:15092
CACGCACC
+
FFFFFFFF
@A00769:11:HC3HCDRXX:1:2108:18249:15154
CACGCACC
+
FFFFFFFF
@A00769:11:HC3HCDRXX:1:2108:31322:15186
CACGCACC
+
FFFFFFFF
@A00769:11:HC3HCDRXX:1:2108:27850:15217
CACGCACC
+
FFFFFFFF
@A00769:11:HC3HCDRXX:1:2108:29948:15217
CACGCACC
+
FFFFFFFF
@A00769:11:HC3HCDRXX:1:2108:10050:15233
CACGCACC
+
FFFFFFFF
@A00769:11:HC3HCDRXX:1:2108:29586:15280
CACGCACC
+
FFFFFFFF
@A00769:11:HC3HCDRXX:1:2108:29179:15295
CACGCACC
+
FFFFFFFF
@A00769:11:HC3HCDRXX:1:2108:25355:15311
CACGCACC
+
FFFFFFFF
@A00769:11:HC3HCDRXX:1:2108:7211:15327
CACGCACC
+
FFFFFFFF
@A00769:11:HC3HCDRXX:1:2108:7310:15374
CACGCACC
+
FFFFFFFF
@A00769:11:HC3HCDRXX:1:2108:16007:15468
CACGCACC
+
FFFFFFFF
@A00769:11:HC3HCDRXX:1:2108:20482:15515
CACGCACC
+
FFFFFFFF
@A00769:11:HC3HCDRXX:1:2108:13774:15546
CACGCACC
+
FFFFFFFF
@A00769:11:HC3HCDRXX:1:2108:25473:15546
CACGCACC
+
FFFFFFFF
@A00769:11:HC3HCDRXX:1:2108:24822:15577
CACGCACC
+
FFFFFFFF
@A00769:11:HC3HCDRXX:1:2108:10167:15624
CACGCACC
+
FFFFFFFF
@A00769:11:HC3HCDRXX:1:2108:6361:15640
CACGCACC
+
FFFFFFFF
@A00769:11:HC3HCDRXX:1:2108:15899:15718
CACGCACC
+
FFFFFFFF
@A00769:11:HC3HCDRXX:1:2108:5385:15734
CACGCACC
+
FFFFFFFF
@A00769:11:HC3HCDRXX:1:2108:24668:15875
CACGCACC
+
FFFFFFFF
@A00769:11:HC3HCDRXX:1:2108:29387:15906
CACGCACC
+
FFFFFFFF
@A00769:11:HC3HCDRXX:1:2108:2546:15922
CACGCACC
+
FFFF:FFF
@A00769:11:HC3HCDRXX:1:2108:3115:15937
CACGCACC
+
FFFFFFFF
@A00769:11:HC3HCDRXX:1:2108:14281:16047
CACGCACC
+
FFFFFFFF
@A00769:11:HC3HCDRXX:1:2108:15754:16063
CACGCACC
+
FFFFFFFF
@A00769:11:HC3HCDRXX:1:2108:7175:16110
CACGCACC
+
FFFFFFFF
@A00769:11:HC3HCDRXX:1:2108:14534:16172
CACGCACC
+
FFFFFFFF
@A00769:11:HC3HCDRXX:1:2108:21206:16203
CACGCACC
+
FFFFFFFF
@A00769:11:HC3HCDRXX:1:2108:3902:16297
CACGCACC
+
FFFFFFFF
@A00769:11:HC3HCDRXX:1:2108:7229:16297
CACGCACC
+
FFFFFFFF
@A00769:11:HC3HCDRXX:1:2108:30300:16391
CACGCACC
+
FFFFFFFF
@A00769:11:HC3HCDRXX:1:2108:26729:16438
CACGCACC
+
,FFF:F,,
@A00769:11:HC3HCDRXX:1:2108:21567:16485
CACGCACC
+
FFFFFFFF
@A00769:11:HC3HCDRXX:1:2108:4661:16517
CACGCACC
+
FFFFFF:F
@A00769:11:HC3HCDRXX:1:2108:18240:16548
CACGCACC
+
FFFFFFFF
@A00769:11:HC3HCDRXX:1:2108:21992:16564
CACGCACC
+
FFFFFFFF
@A00769:11:HC3HCDRXX:1:2108:18964:16673
CACGCACC
+
FFFFFFFF
@A00769:11:HC3HCDRXX:1:2108:4426:16736
CACGCACC
+
FFFFFFFF
@A00769:11:HC3HCDRXX:1:2108:4562:16783
CACGCACC
+
FFFFFFFF
@A00769:11:HC3HCDRXX:1:2108:19696:16814
CACGCACC
+
FFFFFFFF
@A00769:11:HC3HCDRXX:1:2108:22281:16814
CACGCACC
+
FFFFFF:F
@A00769:11:HC3HCDRXX:1:2108:32081:16814
CACGCACC
+
FFFFFFFF
@A00769:11:HC3HCDRXX:1:2108:13801:16845
CACGCACC
+
FFFFFFFF
@A00769:11:HC3HCDRXX:1:2108:17716:16861
CACGCACC
+
FFFFFFFF
@A00769:11:HC3HCDRXX:1:2108:27841:16861
CACGCACC
+
FFFFFFFF
@A00769:11:HC3HCDRXX:1:2108:18927:16924
CACGCACC
+
FFFFFFFF
@A00769:11:HC3HCDRXX:1:2108:15673:16955
CACGCACC
+
FFFFFFFF
@A00769:11:HC3HCDRXX:1:2108:8603:16986
CACGCACC
+
FFFFFFFF
@A00769:11:HC3HCDRXX:1:2108:28085:17033
CACGCACC
+
FFF,FFFF
@A00769:11:HC3HCDRXX:1:2108:11722:17221
CACGCACC
+
FFFFFFFF
@A00769:11:HC3HCDRXX:1:2108:30798:17284
CACGCACC
+
FFFFFFFF
@A00769:11:HC3HCDRXX:1:2108:2618:17300
CACGCACC
+
FFFFFFFF
@A00769:11:HC3HCDRXX:1:2108:19940:17300
CACGCACC
+
FFFFFFFF
@A00769:11:HC3HCDRXX:1:2108:18882:17315
CACGCACC
+
FFFFFFFF
@A00769:11:HC3HCDRXX:1:2108:20726:17315
CACGCACC
+
FFFFFFFF
@A00769:11:HC3HCDRXX:1:2108:23421:17315
CACGCACC
+
FFFFFFFF
@A00769:11:HC3HCDRXX:1:2108:32117:17472
CACGCACC
+
FFFFFFFF
@A00769:11:HC3HCDRXX:1:2108:18774:17503
CACGCACC
+
FFFFFFFF
@A00769:11:HC3HCDRXX:1:2108:18059:17581
CACGCACC
+
:,FFF:FF
@A00769:11:HC3HCDRXX:1:2108:9381:17644
CACGCACC
+
FFFFFFFF
@A00769:11:HC3HCDRXX:1:2108:28149:17707
CACGCACC
+
FFF:F,::
@A00769:11:HC3HCDRXX:1:2108:6813:17738
CACGCACC
+
FFFFFFFF
@A00769:11:HC3HCDRXX:1:2108:14317:17738
CACGCACC
+
FFFFFFFF
@A00769:11:HC3HCDRXX:1:2108:27525:17754
CACGCACC
+
FFFFFFFF
@A00769:11:HC3HCDRXX:1:2108:13123:17801
CACGCACC
+
FFFFFFFF
@A00769:11:HC3HCDRXX:1:2108:20555:17863
CACGCACC
+
FFFFFFFF
@A00769:11:HC3HCDRXX:1:2108:18258:17895
CACGCACC
+
FFFFFFFF
@A00769:11:HC3HCDRXX:1:2108:31322:17973
CACGCACC
+
FFFFFFFF
@A00769:11:HC3HCDRXX:1:2108:18032:18098
CACGCACC
+
FFFFFFFF
@A00769:11:HC3HCDRXX:1:2108:1660:18145
CACGCACC
+
FFFF:F,F
@A00769:11:HC3HCDRXX:1:2108:25400:18239
CACGCACC
+
FFFFFFFF
@A00769:11:HC3HCDRXX:1:2108:18575:18255
CACGCACC
+
FFFFFFFF
@A00769:11:HC3HCDRXX:1:2108:24858:18270
CACGCACC
+
FFFFFFFF
@A00769:11:HC3HCDRXX:1:2108:29640:18317
CACGCACC
+
:FFFFFFF
@A00769:11:HC3HCDRXX:1:2108:10556:18364
CACGCACC
+
FFFFFFFF
@A00769:11:HC3HCDRXX:1:2108:6352:18380
CACGCACC
+
FFFFFFFF
@A00769:11:HC3HCDRXX:1:2108:15429:18411
CACGCACC
+
FFFFFFFF
@A00769:11:HC3HCDRXX:1:2108:12500:18505
CACGCACC
+
FFFFFFFF
@A00769:11:HC3HCDRXX:1:2108:20274:18537
CACGCACC
+
FFFFFFFF
@A00769:11:HC3HCDRXX:1:2108:12635:18552
CACGCACC
+
FFFFFFFF
@A00769:11:HC3HCDRXX:1:2108:30192:18552
CACGCACC
+
FFFFFFFF
@A00769:11:HC3HCDRXX:1:2108:28971:18568
CACGCACC
+
FFFFFFFF
@A00769:11:HC3HCDRXX:1:2108:19289:18584
CACGCACC
+
FFFFFFFF
@A00769:11:HC3HCDRXX:1:2108:16161:18615
CACGCACC
+
FFFFFFFF
@A00769:11:HC3HCDRXX:1:2108:20591:18615
CACGCACC
+
FF,F,FFF
@A00769:11:HC3HCDRXX:1:2108:16143:18740
CACGCACC
+
FFFFFFFF
@A00769:11:HC3HCDRXX:1:2108:15790:18756
CACGCACC
+
FFFFFFFF
@A00769:11:HC3HCDRXX:1:2108:17183:18850
CACGCACC
+
FFFFFFFF
@A00769:11:HC3HCDRXX:1:2108:26449:18928
CACGCACC
+
FFFFFFFF
@A00769:11:HC3HCDRXX:1:2108:23755:18991
CACGCACC
+
FFFFFFFF
@A00769:11:HC3HCDRXX:1:2108:8386:19085
CACGCACC
+
FFFFFFFF
@A00769:11:HC3HCDRXX:1:2108:3061:19100
CACGCACC
+
FFFFFFFF
@A00769:11:HC3HCDRXX:1:2108:9552:19100
CACGCACC
+
FFFFFFFF
@A00769:11:HC3HCDRXX:1:2108:27597:19132
CACGCACC
+
FFFFFFFF
@A00769:11:HC3HCDRXX:1:2108:32443:19163
CACGCACC
+
FFFF:FF,
@A00769:11:HC3HCDRXX:1:2108:18032:19225
CACGCACC
+
FFFFF:FF
@A00769:11:HC3HCDRXX:1:2108:1741:19257
CACGCACC
+
FFFFFFFF
@A00769:11:HC3HCDRXX:1:2108:23005:19257
CACGCACC
+
FF:FFFFF
@A00769:11:HC3HCDRXX:1:2108:20302:19366
CACGCACC
+
FFFFFFFF
@A00769:11:HC3HCDRXX:1:2108:20726:19507
CACGCACC
+
FFFFFFFF
@A00769:11:HC3HCDRXX:1:2108:24126:19507
CACGCACC
+
FFFFFFFF
@A00769:11:HC3HCDRXX:1:2108:30110:19507
CACGCACC
+
FFFFFFFF
@A00769:11:HC3HCDRXX:1:2108:29053:19586
CACGCACC
+
FFFFFFFF
@A00769:11:HC3HCDRXX:1:2108:7057:19601
CACGCACC
+
FFFF:FF:
@A00769:11:HC3HCDRXX:1:2108:15148:19774
CACGCACC
+
FFF:FFFF
@A00769:11:HC3HCDRXX:1:2108:10619:19820
CACGCACC
+
FFFFFFFF
@A00769:11:HC3HCDRXX:1:2108:12029:19852
CACGCACC
+
,FFF,FF:
@A00769:11:HC3HCDRXX:1:2108:16712:19914
CACGCACC
+
FFFFFF:F
@A00769:11:HC3HCDRXX:1:2108:15347:19930
CACGCACC
+
FFFFFFFF
@A00769:11:HC3HCDRXX:1:2108:10655:20102
CACGCACC
+
FFFFFFFF
@A00769:11:HC3HCDRXX:1:2108:18340:20102
CACGCACC
+
FF:FFFFF
@A00769:11:HC3HCDRXX:1:2108:12093:20212
CACGCACC
+
FFFFFFFF
@A00769:11:HC3HCDRXX:1:2108:11885:20290
CACGCACC
+
FFFFFFFF
@A00769:11:HC3HCDRXX:1:2108:26729:20322
CACGCACC
+
FFFFFFFF
@A00769:11:HC3HCDRXX:1:2108:1678:20400
CACGCACC
+
FFFFFFFF
@A00769:11:HC3HCDRXX:1:2108:12509:20462
CACGCACC
+
FFFFFFFF
@A00769:11:HC3HCDRXX:1:2108:15908:20462
CACGCACC
+
FFFFFFFF
@A00769:11:HC3HCDRXX:1:2108:8558:20478
CACGCACC
+
FFFFFFFF
@A00769:11:HC3HCDRXX:1:2108:30147:20478
CACGCACC
+
FFFFFFFF
@A00769:11:HC3HCDRXX:1:2108:7735:20525
CACGCACC
+
FFFFFFFF
@A00769:11:HC3HCDRXX:1:2108:14344:20572
CACGCACC
+
FFFFFFFF
@A00769:11:HC3HCDRXX:1:2108:24596:20603
CACGCACC
+
FFFFFFFF
@A00769:11:HC3HCDRXX:1:2108:20528:20697
CACGCACC
+
FFFFFFFF
@A00769:11:HC3HCDRXX:1:2108:11641:20807
CACGCACC
+
FFFFFFFF
@A00769:11:HC3HCDRXX:1:2108:8467:20854
CACGCACC
+
FFFFFFFF
@A00769:11:HC3HCDRXX:1:2108:17969:20901
CACGCACC
+
FFFFFFFF
@A00769:11:HC3HCDRXX:1:2108:18150:20932
CACGCACC
+
FFFFFFFF
@A00769:11:HC3HCDRXX:1:2108:25672:20932
CACGCACC
+
FFFFFFFF
@A00769:11:HC3HCDRXX:1:2108:24225:21026
CACGCACC
+
FFFFFFFF
@A00769:11:HC3HCDRXX:1:2108:26585:21042
CACGCACC
+
FFFFFFFF
@A00769:11:HC3HCDRXX:1:2108:10827:21057
CACGCACC
+
FFFFFFFF
@A00769:11:HC3HCDRXX:1:2108:28004:21089
CACGCACC
+
FFFFFFFF
@A00769:11:HC3HCDRXX:1:2108:31168:21120
CACGCACC
+
FFFFFFFF
@A00769:11:HC3HCDRXX:1:2108:24469:21292
CACGCACC
+
FFFF:,,F
@A00769:11:HC3HCDRXX:1:2108:26295:21449
CACGCACC
+
FFFFFFFF
@A00769:11:HC3HCDRXX:1:2108:13702:21559
CACGCACC
+
FFFFFFFF
@A00769:11:HC3HCDRXX:1:2108:4399:21637
CACGCACC
+
FFFFFFFF
@A00769:11:HC3HCDRXX:1:2108:1750:21746
CACGCACC
+
FFFFFFFF
@A00769:11:HC3HCDRXX:1:2108:4896:21840
CACGCACC
+
FFFFFFFF
@A00769:11:HC3HCDRXX:1:2108:21486:21856
CACGCACC
+
FFF:,:,,
@A00769:11:HC3HCDRXX:1:2108:6370:21919
CACGCACC
+
FFFFFFFF
@A00769:11:HC3HCDRXX:1:2108:24261:21997
CACGCACC
+
FFFFFFFF
@A00769:11:HC3HCDRXX:1:2108:26196:21997
CACGCACC
+
FFFFFFFF
@A00769:11:HC3HCDRXX:1:2108:27218:22013
CACGCACC
+
FFFFFFFF
@A00769:11:HC3HCDRXX:1:2108:1940:22169
CACGCACC
+
FFFFFFFF
@A00769:11:HC3HCDRXX:1:2108:32904:22185
CACGCACC
+
FFFFFFFF
@A00769:11:HC3HCDRXX:1:2108:9977:22216
CACGCACC
+
FFFFFFFF
@A00769:11:HC3HCDRXX:1:2108:4634:22232
CACGCACC
+
FFFFFFFF
@A00769:11:HC3HCDRXX:1:2108:27254:22263
CACGCACC
+
FFFFFFFF
@A00769:11:HC3HCDRXX:1:2108:21784:22310
CACGCACC
+
FFFFFFFF
@A00769:11:HC3HCDRXX:1:2108:5475:22341
CACGCACC
+
FFFFFFFF
@A00769:11:HC3HCDRXX:1:2108:31575:22357
CACGCACC
+
FFFFFFFF
@A00769:11:HC3HCDRXX:1:2108:28076:22404
CACGCACC
+
FFFFFFFF
@A00769:11:HC3HCDRXX:1:2108:2383:22435
CACGCACC
+
FFFFFFFF
@A00769:11:HC3HCDRXX:1:2108:4571:22435
CACGCACC
+
FFFFFFFF
@A00769:11:HC3HCDRXX:1:2108:10511:22514
CACGCACC
+
FFFFFFFF
@A00769:11:HC3HCDRXX:1:2108:17526:22514
CACGCACC
+
FFFFFFFF
@A00769:11:HC3HCDRXX:1:2108:25726:22561
CACGCACC
+
FFFFFFFF
@A00769:11:HC3HCDRXX:1:2108:14751:22748
CACGCACC
+
FFFFFF::
@A00769:11:HC3HCDRXX:1:2108:15302:22764
CACGCACC
+
FFFFFFFF
@A00769:11:HC3HCDRXX:1:2108:15962:22780
CACGCACC
+
FFFFFFFF
@A00769:11:HC3HCDRXX:1:2108:18683:22795
CACGCACC
+
FFFFFFFF
@A00769:11:HC3HCDRXX:1:2108:2428:22827
CACGCACC
+
FFFFFFFF
@A00769:11:HC3HCDRXX:1:2108:29152:22827
CACGCACC
+
FFFFFFFF
@A00769:11:HC3HCDRXX:1:2108:10538:22842
CACGCACC
+
FFFFFFFF
@A00769:11:HC3HCDRXX:1:2108:6750:22921
CACGCACC
+
FFFFFFFF
@A00769:11:HC3HCDRXX:1:2108:25328:22999
CACGCACC
+
FFFFFFFF
@A00769:11:HC3HCDRXX:1:2108:15754:23077
CACGCACC
+
FFFFFFFF
@A00769:11:HC3HCDRXX:1:2108:12292:23156
CACGCACC
+
FFFFFFFF
@A00769:11:HC3HCDRXX:1:2108:8793:23296
CACGCACC
+
FFFFFFFF
@A00769:11:HC3HCDRXX:1:2108:9001:23375
CACGCACC
+
FFFFFFFF
@A00769:11:HC3HCDRXX:1:2108:21558:23547
CACGCACC
+
FFFFFFFF
@A00769:11:HC3HCDRXX:1:2108:1561:23641
CACGCACC
+
FFFFFFFF
@A00769:11:HC3HCDRXX:1:2108:29170:23641
CACGCACC
+
FFFFFFFF
@A00769:11:HC3HCDRXX:1:2108:14317:23688
CACGCACC
+
FFFFFFFF
@A00769:11:HC3HCDRXX:1:2108:3929:23703
CACGCACC
+
FFFFFFFF
@A00769:11:HC3HCDRXX:1:2108:7202:23703
CACGCACC
+
FFFFFFFF
@A00769:11:HC3HCDRXX:1:2108:10764:23735
CACGCACC
+
FFFFFFFF
@A00769:11:HC3HCDRXX:1:2108:28501:23797
CACGCACC
+
FFFFFFFF
@A00769:11:HC3HCDRXX:1:2108:2555:23860
CACGCACC
+
FFFFFFFF
@A00769:11:HC3HCDRXX:1:2108:9001:23876
CACGCACC
+
FFFFFFFF
@A00769:11:HC3HCDRXX:1:2108:24641:23876
CACGCACC
+
FFFFFFFF
@A00769:11:HC3HCDRXX:1:2108:29053:23970
CACGCACC
+
FFFFFFFF
@A00769:11:HC3HCDRXX:1:2108:6451:24032
CACGCACC
+
FFFFFFFF
@A00769:11:HC3HCDRXX:1:2108:12997:24032
CACGCACC
+
FFFFFFFF
@A00769:11:HC3HCDRXX:1:2108:27561:24048
CACGCACC
+
FFFFFFFF
@A00769:11:HC3HCDRXX:1:2108:5520:24142
CACGCACC
+
FFFFFFFF
@A00769:11:HC3HCDRXX:1:2108:22516:24236
CACGCACC
+
FFFF:FFF
@A00769:11:HC3HCDRXX:1:2108:10122:24251
CACGCACC
+
,FFFFFFF
@A00769:11:HC3HCDRXX:1:2108:3043:24361
CACGCACC
+
FFFFFFFF
@A00769:11:HC3HCDRXX:1:2108:15374:24392
CACGCACC
+
FFFFFFFF
@A00769:11:HC3HCDRXX:1:2108:17915:24439
CACGCACC
+
FFFFFFFF
@A00769:11:HC3HCDRXX:1:2108:2998:24471
CACGCACC
+
FFFFFFFF
@A00769:11:HC3HCDRXX:1:2108:21531:24533
CACGCACC
+
FFFFFFFF
@A00769:11:HC3HCDRXX:1:2108:2067:24643
CACGCACC
+
FFFFFFFF
@A00769:11:HC3HCDRXX:1:2108:30255:24674
CACGCACC
+
FFFFFFFF
@A00769:11:HC3HCDRXX:1:2108:2573:24768
CACGCACC
+
FFFF:FFF
@A00769:11:HC3HCDRXX:1:2108:9272:24784
CACGCACC
+
FFFFFFFF
@A00769:11:HC3HCDRXX:1:2108:2600:24815
CACGCACC
+
FFFFFFFF
@A00769:11:HC3HCDRXX:1:2108:3830:24846
CACGCACC
+
FFFFFFFF
@A00769:11:HC3HCDRXX:1:2108:2799:24940
CACGCACC
+
FFFFFFFF
@A00769:11:HC3HCDRXX:1:2108:8693:24972
CACGCACC
+
FFFFFFFF
@A00769:11:HC3HCDRXX:1:2108:29812:25003
CACGCACC
+
FFFFF:FF
@A00769:11:HC3HCDRXX:1:2108:9625:25050
CACGCACC
+
FFFFFFFF
@A00769:11:HC3HCDRXX:1:2108:10474:25081
CACGCACC
+
FFFFFFFF
@A00769:11:HC3HCDRXX:1:2108:16975:25097
CACGCACC
+
FFFFFFFF
@A00769:11:HC3HCDRXX:1:2108:29387:25113
CACGCACC
+
FFFFFFFF
@A00769:11:HC3HCDRXX:1:2108:10637:25207
CACGCACC
+
FFFF:FFF
@A00769:11:HC3HCDRXX:1:2108:6334:25269
CACGCACC
+
FFFFFFFF
@A00769:11:HC3HCDRXX:1:2108:16586:25300
CACGCACC
+
FFFFFFFF
@A00769:11:HC3HCDRXX:1:2108:5945:25316
CACGCACC
+
FFFFFFFF
@A00769:11:HC3HCDRXX:1:2108:12707:25316
CACGCACC
+
FFFFFFFF
@A00769:11:HC3HCDRXX:1:2108:22290:25316
CACGCACC
+
FFFFFFFF
@A00769:11:HC3HCDRXX:1:2108:18548:25347
CACGCACC
+
FFFFFFFF
@A00769:11:HC3HCDRXX:1:2108:14118:25379
CACGCACC
+
FFFFFFFF
@A00769:11:HC3HCDRXX:1:2108:23719:25567
CACGCACC
+
FFFFFFFF
@A00769:11:HC3HCDRXX:1:2108:18376:25676
CACGCACC
+
FFFFFFFF
@A00769:11:HC3HCDRXX:1:2108:26910:25739
CACGCACC
+
FFFFFFFF
@A00769:11:HC3HCDRXX:1:2108:5674:25880
CACGCACC
+
FFFFFFFF
@A00769:11:HC3HCDRXX:1:2108:16188:25927
CACGCACC
+
FFFFFFFF
@A00769:11:HC3HCDRXX:1:2108:17635:25927
CACGCACC
+
,F:FFF:F
@A00769:11:HC3HCDRXX:1:2108:9598:25942
CACGCACC
+
FFFFFFFF
@A00769:11:HC3HCDRXX:1:2108:16206:25989
CACGCACC
+
FFFFFFFF
@A00769:11:HC3HCDRXX:1:2108:31684:25989
CACGCACC
+
FFFFFF:F
@A00769:11:HC3HCDRXX:1:2108:1796:26021
CACGCACC
+
FFF:FFFF
@A00769:11:HC3HCDRXX:1:2108:20799:26021
CACGCACC
+
FFFFFFFF
@A00769:11:HC3HCDRXX:1:2108:25283:26021
CACGCACC
+
FFFFFFFF
@A00769:11:HC3HCDRXX:1:2108:9643:26052
CACGCACC
+
FFFFFFFF
@A00769:11:HC3HCDRXX:1:2108:22987:26052
CACGCACC
+
FFF:,FF,
@A00769:11:HC3HCDRXX:1:2108:6849:26068
CACGCACC
+
FFFFFFFF
@A00769:11:HC3HCDRXX:1:2108:17436:26209
CACGCACC
+
FFFFFFFF
@A00769:11:HC3HCDRXX:1:2108:2347:26224
CACGCACC
+
FFFFFFFF
@A00769:11:HC3HCDRXX:1:2108:32190:26334
CACGCACC
+
,F,:,FFF
@A00769:11:HC3HCDRXX:1:2108:8621:26349
CACGCACC
+
FFFFFFFF
@A00769:11:HC3HCDRXX:1:2108:26910:26365
CACGCACC
+
FFFFFFFF
@A00769:11:HC3HCDRXX:1:2108:20166:26396
CACGCACC
+
FFFFFFFF
@A00769:11:HC3HCDRXX:1:2108:11306:26522
CACGCACC
+
FFFFFFFF
@A00769:11:HC3HCDRXX:1:2108:27444:26663
CACGCACC
+
FFFFFFFF
@A00769:11:HC3HCDRXX:1:2108:29939:26663
CACGCACC
+
FFFFFFFF
@A00769:11:HC3HCDRXX:1:2108:21486:26678
CACGCACC
+
FFFFFFFF
@A00769:11:HC3HCDRXX:1:2108:7826:26694
CACGCACC
+
FFFFFFFF
@A00769:11:HC3HCDRXX:1:2108:32823:26710
CACGCACC
+
FFFFF:FF
@A00769:11:HC3HCDRXX:1:2108:23194:26757
CACGCACC
+
FFFFFFFF
@A00769:11:HC3HCDRXX:1:2108:6063:26804
CACGCACC
+
FFFFFFFF
@A00769:11:HC3HCDRXX:1:2108:5565:26850
CACGCACC
+
FFFFFFFF
@A00769:11:HC3HCDRXX:1:2108:5475:26913
CACGCACC
+
FFFFFFFF
@A00769:11:HC3HCDRXX:1:2108:4698:26944
CACGCACC
+
FFFFFFFF
@A00769:11:HC3HCDRXX:1:2108:10447:26944
CACGCACC
+
FFFFFFFF
@A00769:11:HC3HCDRXX:1:2108:24460:26944
CACGCACC
+
FFFFFFFF
@A00769:11:HC3HCDRXX:1:2108:32777:26944
CACGCACC
+
FFFFFFFF
@A00769:11:HC3HCDRXX:1:2108:3549:26960
CACGCACC
+
FFFFFFFF
@A00769:11:HC3HCDRXX:1:2108:4128:26960
CACGCACC
+
FFFFFFFF
@A00769:11:HC3HCDRXX:1:2108:7934:27007
CACGCACC
+
FFFFFFFF
@A00769:11:HC3HCDRXX:1:2108:9408:27023
CACGCACC
+
FFFFFFFF
@A00769:11:HC3HCDRXX:1:2108:25229:27054
CACGCACC
+
FFFFFFFF
@A00769:11:HC3HCDRXX:1:2108:32407:27054
CACGCACC
+
FFFFFFFF
@A00769:11:HC3HCDRXX:1:2108:32497:27117
CACGCACC
+
FFFFFFFF
@A00769:11:HC3HCDRXX:1:2108:20871:27148
CACGCACC
+
:FFFFFFF
@A00769:11:HC3HCDRXX:1:2108:3170:27211
CACGCACC
+
FFFFFFFF
@A00769:11:HC3HCDRXX:1:2108:2799:27258
CACGCACC
+
FFFFFFFF
@A00769:11:HC3HCDRXX:1:2108:24370:27320
CACGCACC
+
FFFFFFFF
@A00769:11:HC3HCDRXX:1:2108:6460:27336
CACGCACC
+
FFFFFFFF
@A00769:11:HC3HCDRXX:1:2108:19497:27336
CACGCACC
+
FFFFFFFF
@A00769:11:HC3HCDRXX:1:2108:32470:27352
CACGCACC
+
FFFFFFFF
@A00769:11:HC3HCDRXX:1:2108:7690:27430
CACGCACC
+
FFFFFFFF
@A00769:11:HC3HCDRXX:1:2108:8648:27430
CACGCACC
+
FFFFFFFF
@A00769:11:HC3HCDRXX:1:2108:7536:27445
CACGCACC
+
FFFFFFFF
@A00769:11:HC3HCDRXX:1:2108:21703:27555
CACGCACC
+
FFFFFFFF
@A00769:11:HC3HCDRXX:1:2108:18674:27665
CACGCACC
+
FFFFFFFF
@A00769:11:HC3HCDRXX:1:2108:3188:27680
CACGCACC
+
FFFFFFFF
@A00769:11:HC3HCDRXX:1:2108:19741:27727
CACGCACC
+
FFFFFFFF
@A00769:11:HC3HCDRXX:1:2108:19190:27774
CACGCACC
+
FFFFFFFF
@A00769:11:HC3HCDRXX:1:2108:14516:27790
CACGCACC
+
FFFFFFFF
@A00769:11:HC3HCDRXX:1:2108:15564:27884
CACGCACC
+
FFFFFFFF
@A00769:11:HC3HCDRXX:1:2108:21016:27962
CACGCACC
+
FFFFFFFF
@A00769:11:HC3HCDRXX:1:2108:26440:27962
CACGCACC
+
FFFFFFFF
@A00769:11:HC3HCDRXX:1:2108:30436:27962
CACGCACC
+
FFFFFFFF
@A00769:11:HC3HCDRXX:1:2108:13738:27978
CACGCACC
+
FFFFF:FF
@A00769:11:HC3HCDRXX:1:2108:20754:27978
CACGCACC
+
FFFFFFFF
@A00769:11:HC3HCDRXX:1:2108:26549:27993
CACGCACC
+
FFFFFFFF
@A00769:11:HC3HCDRXX:1:2108:22245:28025
CACGCACC
+
FFFFFFFF
@A00769:11:HC3HCDRXX:1:2108:11641:28072
CACGCACC
+
FFFFFFFF
@A00769:11:HC3HCDRXX:1:2108:14913:28103
CACGCACC
+
FFFFFFFF
@A00769:11:HC3HCDRXX:1:2108:18412:28119
CACGCACC
+
FFFFFFFF
@A00769:11:HC3HCDRXX:1:2108:27434:28150
CACGCACC
+
FFFFFFFF
@A00769:11:HC3HCDRXX:1:2108:27697:28166
CACGCACC
+
FFFFFFFF
@A00769:11:HC3HCDRXX:1:2108:16306:28228
CACGCACC
+
FFFFFFFF
@A00769:11:HC3HCDRXX:1:2108:22462:28244
CACGCACC
+
FFFFFFFF
@A00769:11:HC3HCDRXX:1:2108:12626:28275
CACGCACC
+
FFFFFFFF
@A00769:11:HC3HCDRXX:1:2108:14000:28275
CACGCACC
+
FFFFFFFF
@A00769:11:HC3HCDRXX:1:2108:1262:28291
CACGCACC
+
FFFFFFFF
@A00769:11:HC3HCDRXX:1:2108:5647:28338
CACGCACC
+
FFFFFFFF
@A00769:11:HC3HCDRXX:1:2108:18041:28354
CACGCACC
+
FFFFFFFF
@A00769:11:HC3HCDRXX:1:2108:6750:28401
CACGCACC
+
FFFFFFFF
@A00769:11:HC3HCDRXX:1:2108:22173:28401
CACGCACC
+
FFFFFFFF
@A00769:11:HC3HCDRXX:1:2108:5376:28463
CACGCACC
+
FFFFFFFF
@A00769:11:HC3HCDRXX:1:2108:15031:28494
CACGCACC
+
FFFFFFFF
@A00769:11:HC3HCDRXX:1:2108:26720:28635
CACGCACC
+
FFFFFFFF
@A00769:11:HC3HCDRXX:1:2108:17969:28761
CACGCACC
+
FFFFFFFF
@A00769:11:HC3HCDRXX:1:2108:5665:28808
CACGCACC
+
FFFFFFFF
@A00769:11:HC3HCDRXX:1:2108:19587:28808
CACGCACC
+
FFFFFFFF
@A00769:11:HC3HCDRXX:1:2108:19596:28980
CACGCACC
+
FFFFFFFF
@A00769:11:HC3HCDRXX:1:2108:6063:29089
CACGCACC
+
FFF::FFF
@A00769:11:HC3HCDRXX:1:2108:15754:29215
CACGCACC
+
FFFFFFFF
@A00769:11:HC3HCDRXX:1:2108:25464:29215
CACGCACC
+
FFFFFFFF
@A00769:11:HC3HCDRXX:1:2108:2365:29230
CACGCACC
+
FFFFFFFF
@A00769:11:HC3HCDRXX:1:2108:20121:29230
CACGCACC
+
FFFFFFFF
@A00769:11:HC3HCDRXX:1:2108:9372:29371
CACGCACC
+
FFFFFFFF
@A00769:11:HC3HCDRXX:1:2108:14172:29387
CACGCACC
+
FFFFFFFF
@A00769:11:HC3HCDRXX:1:2108:11089:29434
CACGCACC
+
FFFFFFFF
@A00769:11:HC3HCDRXX:1:2108:12662:29559
CACGCACC
+
:FFFFFFF
@A00769:11:HC3HCDRXX:1:2108:6723:29606
CACGCACC
+
FFFFFFFF
@A00769:11:HC3HCDRXX:1:2108:17852:29622
CACGCACC
+
FFF::FFF
@A00769:11:HC3HCDRXX:1:2108:29369:29622
CACGCACC
+
FFFFFFFF
@A00769:11:HC3HCDRXX:1:2108:13847:29637
CACGCACC
+
FFFFFFFF
@A00769:11:HC3HCDRXX:1:2108:10791:29794
CACGCACC
+
FFFFFFFF
@A00769:11:HC3HCDRXX:1:2108:6741:29888
CACGCACC
+
F:FF:FF:
@A00769:11:HC3HCDRXX:1:2108:21730:29888
CACGCACC
+
FFFFFFFF
@A00769:11:HC3HCDRXX:1:2108:23393:30013
CACGCACC
+
FFFFFFFF
@A00769:11:HC3HCDRXX:1:2108:31901:30091
CACGCACC
+
FFFFFFFF
@A00769:11:HC3HCDRXX:1:2108:13955:30358
CACGCACC
+
FFFFFFFF
@A00769:11:HC3HCDRXX:1:2108:28763:30358
CACGCACC
+
FFFFFFFF
@A00769:11:HC3HCDRXX:1:2108:26820:30405
CACGCACC
+
FFFFFFFF
@A00769:11:HC3HCDRXX:1:2108:1235:30499
CACGCACC
+
FFFFFFFF
@A00769:11:HC3HCDRXX:1:2108:13639:30530
CACGCACC
+
FFFFFFFF
@A00769:11:HC3HCDRXX:1:2108:11767:30545
CACGCACC
+
FFFFFFFF
@A00769:11:HC3HCDRXX:1:2108:20446:30577
CACGCACC
+
FFFFFFFF
@A00769:11:HC3HCDRXX:1:2108:4643:30639
CACGCACC
+
FFFFFFFF
@A00769:11:HC3HCDRXX:1:2108:15709:30639
CACGCACC
+
FFFFFFFF
@A00769:11:HC3HCDRXX:1:2108:30544:30655
CACGCACC
+
FFFFFFFF
@A00769:11:HC3HCDRXX:1:2108:4698:30702
CACGCACC
+
FFFFFFFF
@A00769:11:HC3HCDRXX:1:2108:13593:30733
CACGCACC
+
,FFF:FFF
@A00769:11:HC3HCDRXX:1:2108:14172:30733
CACGCACC
+
FFFFFFFF
@A00769:11:HC3HCDRXX:1:2108:16848:30765
CACGCACC
+
FFFFFFFF
@A00769:11:HC3HCDRXX:1:2108:29993:30796
CACGCACC
+
FF:FFFFF
@A00769:11:HC3HCDRXX:1:2108:9733:30812
CACGCACC
+
FFFFFFFF
@A00769:11:HC3HCDRXX:1:2108:20103:30890
CACGCACC
+
FFFF:FFF
@A00769:11:HC3HCDRXX:1:2108:28709:30921
CACGCACC
+
FFFFFFFF
@A00769:11:HC3HCDRXX:1:2108:12174:31000
CACGCACC
+
FFFFFFFF
@A00769:11:HC3HCDRXX:1:2108:29188:31000
CACGCACC
+
FFFFFFFF
@A00769:11:HC3HCDRXX:1:2108:29984:31000
CACGCACC
+
FFFFFFFF
@A00769:11:HC3HCDRXX:1:2108:26612:31046
CACGCACC
+
FFFFFFFF
@A00769:11:HC3HCDRXX:1:2108:2564:31078
CACGCACC
+
FF:FFFFF
@A00769:11:HC3HCDRXX:1:2108:8449:31093
CACGCACC
+
FFFFFFFF
@A00769:11:HC3HCDRXX:1:2108:16875:31093
CACGCACC
+
FFFFFFFF
@A00769:11:HC3HCDRXX:1:2108:9182:31266
CACGCACC
+
FFFFFFFF
@A00769:11:HC3HCDRXX:1:2108:11650:31281
CACGCACC
+
FFFFFFFF
@A00769:11:HC3HCDRXX:1:2108:15049:31281
CACGCACC
+
FFFFFFFF
@A00769:11:HC3HCDRXX:1:2108:21386:31422
CACGCACC
+
FFFFFFFF
@A00769:11:HC3HCDRXX:1:2108:11767:31454
CACGCACC
+
FFFFFFFF
@A00769:11:HC3HCDRXX:1:2108:20220:31469
CACGCACC
+
FFFFFFFF
@A00769:11:HC3HCDRXX:1:2108:2338:31501
CACGCACC
+
FFFFFFFF
@A00769:11:HC3HCDRXX:1:2108:15447:31501
CACGCACC
+
FFFFFFFF
@A00769:11:HC3HCDRXX:1:2108:27959:31501
CACGCACC
+
FFFFFFFF
@A00769:11:HC3HCDRXX:1:2108:2139:31563
CACGCACC
+
FFFFFFFF
@A00769:11:HC3HCDRXX:1:2108:13756:31579
CACGCACC
+
FFFFFFFF
@A00769:11:HC3HCDRXX:1:2108:31295:31641
CACGCACC
+
FFFFFFFF
@A00769:11:HC3HCDRXX:1:2108:30156:31704
CACGCACC
+
FFFFFFFF
@A00769:11:HC3HCDRXX:1:2108:30436:31814
CACGCACC
+
FFFFFFFF
@A00769:11:HC3HCDRXX:1:2108:4381:31876
CACGCACC
+
FFFFFFFF
@A00769:11:HC3HCDRXX:1:2108:26241:31908
CACGCACC
+
FFFFFFFF
@A00769:11:HC3HCDRXX:1:2108:27425:31923
CACGCACC
+
FFFFFFFF
@A00769:11:HC3HCDRXX:1:2108:1108:31970
CACGCACC
+
FFFFFFFF
@A00769:11:HC3HCDRXX:1:2108:26838:32033
CACGCACC
+
FFFFFFFF
@A00769:11:HC3HCDRXX:1:2108:10131:32064
CACGCACC
+
FFFFFFFF
@A00769:11:HC3HCDRXX:1:2108:30563:32064
CACGCACC
+
FFFFFFFF
@A00769:11:HC3HCDRXX:1:2108:24614:32095
CACGCACC
+
FFFFFFFF
@A00769:11:HC3HCDRXX:1:2108:15221:32268
CACGCACC
+
FFFFFFFF
@A00769:11:HC3HCDRXX:1:2108:10691:32283
CACGCACC
+
FFFFFFFF
@A00769:11:HC3HCDRXX:1:2108:32868:32330
CACGCACC
+
FFFFFFFF
@A00769:11:HC3HCDRXX:1:2108:25789:32377
CACGCACC
+
::F,FFFF
@A00769:11:HC3HCDRXX:1:2108:32560:32487
CACGCACC
+
FFFFFFFF
@A00769:11:HC3HCDRXX:1:2108:10447:32518
CACGCACC
+
FFFFFFF:
@A00769:11:HC3HCDRXX:1:2108:18213:32534
CACGCACC
+
FFFFFFFF
@A00769:11:HC3HCDRXX:1:2108:11379:32597
CACGCACC
+
FFFFFFFF
@A00769:11:HC3HCDRXX:1:2108:16514:32628
CACGCACC
+
FFFFFFFF
@A00769:11:HC3HCDRXX:1:2108:12201:32675
CACGCACC
+
FFFFFFFF
@A00769:11:HC3HCDRXX:1:2108:30581:32690
CACGCACC
+
FFFFFFFF
@A00769:11:HC3HCDRXX:1:2108:11496:32706
CACGCACC
+
FFFFFFFF
@A00769:11:HC3HCDRXX:1:2108:17210:32706
CACGCACC
+
FFFFFFFF
@A00769:11:HC3HCDRXX:1:2108:2609:32722
CACGCACC
+
FFFFFFFF
@A00769:11:HC3HCDRXX:1:2108:25337:32722
CACGCACC
+
FFFFFFFF
@A00769:11:HC3HCDRXX:1:2108:20934:32769
CACGCACC
+
FFFFFFFF
@A00769:11:HC3HCDRXX:1:2108:24641:32769
CACGCACC
+
FFFFFFFF
@A00769:11:HC3HCDRXX:1:2108:7672:32784
CACGCACC
+
FFFFFFFF
@A00769:11:HC3HCDRXX:1:2108:7256:32878
CACGCACC
+
FF,FFFFF
@A00769:11:HC3HCDRXX:1:2108:31901:32910
CACGCACC
+
FFFFFFFF
@A00769:11:HC3HCDRXX:1:2108:31458:32988
CACGCACC
+
FFFFFFFF
@A00769:11:HC3HCDRXX:1:2108:8748:33019
CACGCACC
+
FFFFFFFF
@A00769:11:HC3HCDRXX:1:2108:18819:33019
CACGCACC
+
FFFFFFFF
@A00769:11:HC3HCDRXX:1:2108:30291:33129
CACGCACC
+
FFFFFFFF
@A00769:11:HC3HCDRXX:1:2108:6650:33176
CACGCACC
+
FFFFFFFF
@A00769:11:HC3HCDRXX:1:2108:31331:33238
CACGCACC
+
,FFF:F:F
@A00769:11:HC3HCDRXX:1:2108:14271:33285
CACGCACC
+
FFFFFFFF
@A00769:11:HC3HCDRXX:1:2108:29188:33317
CACGCACC
+
FFFFFFFF
@A00769:11:HC3HCDRXX:1:2108:6596:33332
CACGCACC
+
FFFFFFFF
@A00769:11:HC3HCDRXX:1:2108:2772:33348
CACGCACC
+
FFFFFFFF
@A00769:11:HC3HCDRXX:1:2108:3043:33348
CACGCACC
+
FFFFFFFF
@A00769:11:HC3HCDRXX:1:2108:2329:33395
CACGCACC
+
FFFFFFFF
@A00769:11:HC3HCDRXX:1:2108:14751:33395
CACGCACC
+
FFFFFFFF
@A00769:11:HC3HCDRXX:1:2108:1606:33426
CACGCACC
+
FFFFFFFF
@A00769:11:HC3HCDRXX:1:2108:18322:33505
CACGCACC
+
FFFFFFFF
@A00769:11:HC3HCDRXX:1:2108:17833:33567
CACGCACC
+
FFFFFFFF
@A00769:11:HC3HCDRXX:1:2108:19497:33567
CACGCACC
+
FFFFFFFF
@A00769:11:HC3HCDRXX:1:2108:18448:33630
CACGCACC
+
FFFFFFFF
@A00769:11:HC3HCDRXX:1:2108:12066:33661
CACGCACC
+
FFFFFFFF
@A00769:11:HC3HCDRXX:1:2108:12915:33661
CACGCACC
+
FFFFFFFF
@A00769:11:HC3HCDRXX:1:2108:16776:33677
CACGCACC
+
FFFFFFFF
@A00769:11:HC3HCDRXX:1:2108:13096:33818
CACGCACC
+
FFFFFFFF
@A00769:11:HC3HCDRXX:1:2108:14742:33818
CACGCACC
+
FFFFFFFF
@A00769:11:HC3HCDRXX:1:2108:22083:33818
CACGCACC
+
FFFFFFFF
@A00769:11:HC3HCDRXX:1:2108:18647:33880
CACGCACC
+
FFFFFFFF
@A00769:11:HC3HCDRXX:1:2108:23836:33912
CACGCACC
+
FFFFFFFF
@A00769:11:HC3HCDRXX:1:2108:20094:33943
CACGCACC
+
FFFFFFFF
@A00769:11:HC3HCDRXX:1:2108:17336:33990
CACGCACC
+
FFFFFFFF
@A00769:11:HC3HCDRXX:1:2108:2573:34037
CACGCACC
+
FFFFFFFF
@A00769:11:HC3HCDRXX:1:2108:2745:34209
CACGCACC
+
FFFFFFFF
@A00769:11:HC3HCDRXX:1:2108:17770:34240
CACGCACC
+
FFFFFFFF
@A00769:11:HC3HCDRXX:1:2108:21576:34256
CACGCACC
+
FFFFFFFF
@A00769:11:HC3HCDRXX:1:2108:27796:34256
CACGCACC
+
FFFFFFFF
@A00769:11:HC3HCDRXX:1:2108:11451:34319
CACGCACC
+
FFFFFFFF
@A00769:11:HC3HCDRXX:1:2108:13946:34319
CACGCACC
+
FFFFFFFF
@A00769:11:HC3HCDRXX:1:2108:24822:34397
CACGCACC
+
FFFFFFFF
@A00769:11:HC3HCDRXX:1:2108:11659:34428
CACGCACC
+
FFFFFFFF
@A00769:11:HC3HCDRXX:1:2108:7148:34475
CACGCACC
+
FFFFFFFF
@A00769:11:HC3HCDRXX:1:2108:7220:34538
CACGCACC
+
FFFFFFFF
@A00769:11:HC3HCDRXX:1:2108:1958:34601
CACGCACC
+
FFFFFFFF
@A00769:11:HC3HCDRXX:1:2108:26964:34601
CACGCACC
+
FFFFFFFF
@A00769:11:HC3HCDRXX:1:2108:13096:34663
CACGCACC
+
FFFFFFFF
@A00769:11:HC3HCDRXX:1:2108:18593:34663
CACGCACC
+
FFFFFFFF
@A00769:11:HC3HCDRXX:1:2108:20202:34663
CACGCACC
+
FFFFFFFF
@A00769:11:HC3HCDRXX:1:2108:5276:34741
CACGCACC
+
FFFFFFFF
@A00769:11:HC3HCDRXX:1:2108:3134:34820
CACGCACC
+
FFFFFFFF
@A00769:11:HC3HCDRXX:1:2108:28176:34820
CACGCACC
+
FFFFFFFF
@A00769:11:HC3HCDRXX:1:2108:11180:34851
CACGCACC
+
FFFFFFFF
@A00769:11:HC3HCDRXX:1:2108:19840:34851
CACGCACC
+
FFFFFFFF
@A00769:11:HC3HCDRXX:1:2108:27001:34882
CACGCACC
+
FFFFFFFF
@A00769:11:HC3HCDRXX:1:2108:26142:34898
CACGCACC
+
FFFFFFFF
@A00769:11:HC3HCDRXX:1:2108:5285:34914
CACGCACC
+
FFFFFFFF
@A00769:11:HC3HCDRXX:1:2108:24695:34961
CACGCACC
+
FFFFFFFF
@A00769:11:HC3HCDRXX:1:2108:8856:35023
CACGCACC
+
FFFFFFFF
@A00769:11:HC3HCDRXX:1:2108:12174:35102
CACGCACC
+
FFFFFFFF
@A00769:11:HC3HCDRXX:1:2108:12807:35164
CACGCACC
+
FFFFFFFF
@A00769:11:HC3HCDRXX:1:2108:28330:35243
CACGCACC
+
FFFFFFFF
@A00769:11:HC3HCDRXX:1:2108:16640:35289
CACGCACC
+
FFFFFFFF
@A00769:11:HC3HCDRXX:1:2108:22652:35336
CACGCACC
+
FFFFFFFF
@A00769:11:HC3HCDRXX:1:2108:15646:35383
CACGCACC
+
FFFFFFFF
@A00769:11:HC3HCDRXX:1:2108:20103:35430
CACGCACC
+
FFFFFFFF
@A00769:11:HC3HCDRXX:1:2108:21531:35556
CACGCACC
+
FFFFFFFF
@A00769:11:HC3HCDRXX:1:2108:20130:35571
CACGCACC
+
FFFFFFFF
@A00769:11:HC3HCDRXX:1:2108:7066:35618
CACGCACC
+
FFFFFFFF
@A00769:11:HC3HCDRXX:1:2108:12364:35650
CACGCACC
+
FFFFFFFF
@A00769:11:HC3HCDRXX:1:2108:27715:35744
CACGCACC
+
FFFF,FFF
@A00769:11:HC3HCDRXX:1:2108:18873:35806
CACGCACC
+
FFFFFFFF
@A00769:11:HC3HCDRXX:1:2108:30770:35806
CACGCACC
+
,:F,FFFF
@A00769:11:HC3HCDRXX:1:2108:24469:35853
CACGCACC
+
FFFFFFFF
@A00769:11:HC3HCDRXX:1:2108:2718:35884
CACGCACC
+
FFFFFFFF
@A00769:11:HC3HCDRXX:1:2108:5611:35916
CACGCACC
+
FF,FF:::
@A00769:11:HC3HCDRXX:1:2108:18195:36010
CACGCACC
+
FFFFFFFF
@A00769:11:HC3HCDRXX:1:2108:32163:36057
CACGCACC
+
FFFFFFFF
@A00769:11:HC3HCDRXX:1:2108:4544:36135
CACGCACC
+
FFFFFFFF
@A00769:11:HC3HCDRXX:1:2108:20283:36213
CACGCACC
+
FFFF:F,:
@A00769:11:HC3HCDRXX:1:2108:5511:36370
CACGCACC
+
FFFFFFFF
@A00769:11:HC3HCDRXX:1:2108:3224:36448
CACGCACC
+
FF,,FFFF
@A00769:11:HC3HCDRXX:1:2108:2058:36464
CACGCACC
+
FF:FFFF:
@A00769:11:HC3HCDRXX:1:2108:11605:36495
CACGCACC
+
FFFFFFFF
@A00769:11:HC3HCDRXX:1:2108:25274:36526
CACGCACC
+
FFFFFFFF
@A00769:11:HC3HCDRXX:1:2108:9543:36558
CACGCACC
+
FFFFFFFF
@A00769:11:HC3HCDRXX:1:2108:17490:36605
CACGCACC
+
FFFFF::F
@A00769:11:HC3HCDRXX:1:2108:23746:36605
CACGCACC
+
FFFFFFFF
@A00769:11:HC3HCDRXX:1:2108:14045:36652
CACGCACC
+
FFFFFFFF
@A00769:11:HC3HCDRXX:1:2108:15637:36652
CACGCACC
+
FFFFFFFF
@A00769:11:HC3HCDRXX:1:2108:16441:36699
CACGCACC
+
FFFFFFFF
@A00769:11:HC3HCDRXX:1:2108:15881:36761
CACGCACC
+
FFFFFFFF
@A00769:11:HC3HCDRXX:1:2108:4300:36808
CACGCACC
+
FFFFFFFF
@A00769:11:HC3HCDRXX:1:2108:30346:36824
CACGCACC
+
FF:::FFF
@A00769:11:HC3HCDRXX:1:2108:24939:36918
CACGCACC
+
FFFF:FFF
@A00769:11:HC3HCDRXX:1:2108:11948:36996
CACGCACC
+
FFFFFF::
@A00769:11:HC3HCDRXX:1:2108:9625:37012
CACGCACC
+
FFFFFFFF
@A00769:11:HC3HCDRXX:1:2109:10095:1063
CACGCACC
+
FFF:FFFF
@A00769:11:HC3HCDRXX:1:2109:23185:1063
CACGCACC
+
FFFFFFFF
@A00769:11:HC3HCDRXX:1:2109:32669:1078
CACGCACC
+
FFFFFFFF
@A00769:11:HC3HCDRXX:1:2109:29062:1094
CACGCACC
+
FFFFFFFF
@A00769:11:HC3HCDRXX:1:2109:15411:1376
CACGCACC
+
FFFFFFFF
@A00769:11:HC3HCDRXX:1:2109:10267:1391
CACGCACC
+
FFFFFFFF
@A00769:11:HC3HCDRXX:1:2109:23231:1454
CACGCACC
+
FFFFFFFF
@A00769:11:HC3HCDRXX:1:2109:28438:1454
CACGCACC
+
FFFFFFFF
@A00769:11:HC3HCDRXX:1:2109:13792:1548
CACGCACC
+
FFFFFFFF
@A00769:11:HC3HCDRXX:1:2109:20898:1579
CACGCACC
+
FFFFFFFF
@A00769:11:HC3HCDRXX:1:2109:12373:1595
CACGCACC
+
FFFFFFFF
@A00769:11:HC3HCDRXX:1:2109:3495:1626
CACGCACC
+
F::,FF,F
@A00769:11:HC3HCDRXX:1:2109:15094:1642
CACGCACC
+
FFFFFFFF
@A00769:11:HC3HCDRXX:1:2109:19804:1658
CACGCACC
+
FFFFFFFF
@A00769:11:HC3HCDRXX:1:2109:23023:1720
CACGCACC
+
FFFFFFFF
@A00769:11:HC3HCDRXX:1:2109:16866:1736
CACGCACC
+
FFFFFFFF
@A00769:11:HC3HCDRXX:1:2109:7220:1783
CACGCACC
+
FFFFFFFF
@A00769:11:HC3HCDRXX:1:2109:32814:1799
CACGCACC
+
FFFFFFFF
@A00769:11:HC3HCDRXX:1:2109:26512:1814
CACGCACC
+
,F:F,F:,
@A00769:11:HC3HCDRXX:1:2109:6054:1861
CACGCACC
+
FFFFFFFF
@A00769:11:HC3HCDRXX:1:2109:32579:1861
CACGCACC
+
FFFFFFFF
@A00769:11:HC3HCDRXX:1:2109:7925:1939
CACGCACC
+
FFFFFFFF
@A00769:11:HC3HCDRXX:1:2109:3224:1971
CACGCACC
+
FFFFFFFF
@A00769:11:HC3HCDRXX:1:2109:14687:1971
CACGCACC
+
FFFFFFFF
@A00769:11:HC3HCDRXX:1:2109:5032:2065
CACGCACC
+
FFFFFFFF
@A00769:11:HC3HCDRXX:1:2109:3197:2080
CACGCACC
+
FFFFFFFF
@A00769:11:HC3HCDRXX:1:2109:18222:2300
CACGCACC
+
FFFFFFFF
@A00769:11:HC3HCDRXX:1:2109:25925:2300
CACGCACC
+
FFFFFFFF
@A00769:11:HC3HCDRXX:1:2109:23339:2331
CACGCACC
+
FFFFFFFF
@A00769:11:HC3HCDRXX:1:2109:7256:2347
CACGCACC
+
FFFFFFFF
@A00769:11:HC3HCDRXX:1:2109:27688:2347
CACGCACC
+
FFFFFFFF
@A00769:11:HC3HCDRXX:1:2109:17824:2362
CACGCACC
+
FFFFFFFF
@A00769:11:HC3HCDRXX:1:2109:27986:2487
CACGCACC
+
FFFFFFFF
@A00769:11:HC3HCDRXX:1:2109:27914:2581
CACGCACC
+
FFFFFFFF
@A00769:11:HC3HCDRXX:1:2109:12933:2597
CACGCACC
+
FFFFFFFF
@A00769:11:HC3HCDRXX:1:2109:25681:2597
CACGCACC
+
FFFFFFFF
@A00769:11:HC3HCDRXX:1:2109:7500:2613
CACGCACC
+
FFFFFFFF
@A00769:11:HC3HCDRXX:1:2109:25111:2613
CACGCACC
+
FFFFFFFF
@A00769:11:HC3HCDRXX:1:2109:22896:2628
CACGCACC
+
FFFFFFFF
@A00769:11:HC3HCDRXX:1:2109:28782:2644
CACGCACC
+
FFFFFFFF
@A00769:11:HC3HCDRXX:1:2109:27416:2691
CACGCACC
+
FFFF:FFF
@A00769:11:HC3HCDRXX:1:2109:27543:2691
CACGCACC
+
FFFFFFFF
@A00769:11:HC3HCDRXX:1:2109:16993:2738
CACGCACC
+
FFFFFFFF
@A00769:11:HC3HCDRXX:1:2109:1994:2785
CACGCACC
+
FFFFFFFF
@A00769:11:HC3HCDRXX:1:2109:11415:3004
CACGCACC
+
FFFFFFFF
@A00769:11:HC3HCDRXX:1:2109:26313:3035
CACGCACC
+
FFFFFFFF
@A00769:11:HC3HCDRXX:1:2109:17716:3051
CACGCACC
+
FFFFFFFF
@A00769:11:HC3HCDRXX:1:2109:2112:3114
CACGCACC
+
FFFFFFFF
@A00769:11:HC3HCDRXX:1:2109:7997:3255
CACGCACC
+
FFFFFFFF
@A00769:11:HC3HCDRXX:1:2109:16568:3286
CACGCACC
+
FFFFFFFF
@A00769:11:HC3HCDRXX:1:2109:32768:3286
CACGCACC
+
FFFFFFFF
@A00769:11:HC3HCDRXX:1:2109:12011:3317
CACGCACC
+
FFFFFFFF
@A00769:11:HC3HCDRXX:1:2109:26530:3349
CACGCACC
+
,FFFFFF:
@A00769:11:HC3HCDRXX:1:2109:26576:3364
CACGCACC
+
FFFFFFFF
@A00769:11:HC3HCDRXX:1:2109:28438:3364
CACGCACC
+
FFFFFFFF
@A00769:11:HC3HCDRXX:1:2109:10321:3396
CACGCACC
+
FFFFFFFF
@A00769:11:HC3HCDRXX:1:2109:17806:3427
CACGCACC
+
FFFFFFFF
@A00769:11:HC3HCDRXX:1:2109:3314:3443
CACGCACC
+
FFFFFFFF
@A00769:11:HC3HCDRXX:1:2109:22788:3474
CACGCACC
+
,FFFFFFF
@A00769:11:HC3HCDRXX:1:2109:24207:3552
CACGCACC
+
FFFFFFFF
@A00769:11:HC3HCDRXX:1:2109:25726:3677
CACGCACC
+
FFFFFFFF
@A00769:11:HC3HCDRXX:1:2109:2573:3693
CACGCACC
+
FFFFFFFF
@A00769:11:HC3HCDRXX:1:2109:4092:3693
CACGCACC
+
FFF:FFFF
@A00769:11:HC3HCDRXX:1:2109:10764:3724
CACGCACC
+
FFFFFFFF
@A00769:11:HC3HCDRXX:1:2109:10954:3834
CACGCACC
+
FFFFFFFF
@A00769:11:HC3HCDRXX:1:2109:25201:3834
CACGCACC
+
FFFFFFFF
@A00769:11:HC3HCDRXX:1:2109:5620:3897
CACGCACC
+
FFFFFFFF
@A00769:11:HC3HCDRXX:1:2109:26829:3897
CACGCACC
+
FFFFFFFF
@A00769:11:HC3HCDRXX:1:2109:1904:3912
CACGCACC
+
FFFFFFFF
@A00769:11:HC3HCDRXX:1:2109:29505:3928
CACGCACC
+
FFFFFFFF
@A00769:11:HC3HCDRXX:1:2109:28004:4022
CACGCACC
+
FFFFFFFF
@A00769:11:HC3HCDRXX:1:2109:15727:4053
CACGCACC
+
FFFFFFFF
@A00769:11:HC3HCDRXX:1:2109:31973:4100
CACGCACC
+
FFFFFFFF
@A00769:11:HC3HCDRXX:1:2109:25943:4147
CACGCACC
+
FFFFFFFF
@A00769:11:HC3HCDRXX:1:2109:7473:4194
CACGCACC
+
FFF::FFF
@A00769:11:HC3HCDRXX:1:2109:8956:4257
CACGCACC
+
FFFFFFFF
@A00769:11:HC3HCDRXX:1:2109:11424:4272
CACGCACC
+
FFFFFFFF
@A00769:11:HC3HCDRXX:1:2109:5864:4288
CACGCACC
+
FFFFFFFF
@A00769:11:HC3HCDRXX:1:2109:22860:4288
CACGCACC
+
FFFFF::,
@A00769:11:HC3HCDRXX:1:2109:31331:4398
CACGCACC
+
FFFFFFFF
@A00769:11:HC3HCDRXX:1:2109:19614:4460
CACGCACC
+
FFFFFFFF
@A00769:11:HC3HCDRXX:1:2109:26069:4460
CACGCACC
+
FFFFFFFF
@A00769:11:HC3HCDRXX:1:2109:30888:4726
CACGCACC
+
FFFFFFFF
@A00769:11:HC3HCDRXX:1:2109:6840:4758
CACGCACC
+
FFFFFFFF
@A00769:11:HC3HCDRXX:1:2109:10050:4805
CACGCACC
+
FFFFFFFF
@A00769:11:HC3HCDRXX:1:2109:16306:4836
CACGCACC
+
FFFFFFFF
@A00769:11:HC3HCDRXX:1:2109:17960:5071
CACGCACC
+
FFF,F,:F
@A00769:11:HC3HCDRXX:1:2109:22498:5071
CACGCACC
+
FFFFFFFF
@A00769:11:HC3HCDRXX:1:2109:32136:5071
CACGCACC
+
FFFFFFFF
@A00769:11:HC3HCDRXX:1:2109:13395:5087
CACGCACC
+
FFFFFFFF
@A00769:11:HC3HCDRXX:1:2109:1271:5134
CACGCACC
+
FFFFFFFF
@A00769:11:HC3HCDRXX:1:2109:27561:5134
CACGCACC
+
FFFFFFFF
@A00769:11:HC3HCDRXX:1:2109:2654:5149
CACGCACC
+
FFFFFFFF
@A00769:11:HC3HCDRXX:1:2109:8712:5181
CACGCACC
+
FFFFFFFF
@A00769:11:HC3HCDRXX:1:2109:1136:5212
CACGCACC
+
FFFFFFFF
@A00769:11:HC3HCDRXX:1:2109:15230:5228
CACGCACC
+
FFFFFFFF
@A00769:11:HC3HCDRXX:1:2109:3143:5243
CACGCACC
+
FFFFFFFF
@A00769:11:HC3HCDRXX:1:2109:13476:5259
CACGCACC
+
FFFFFFFF
@A00769:11:HC3HCDRXX:1:2109:18249:5259
CACGCACC
+
FFFFFFFF
@A00769:11:HC3HCDRXX:1:2109:32796:5274
CACGCACC
+
FFFFFFFF
@A00769:11:HC3HCDRXX:1:2109:29215:5306
CACGCACC
+
FFFFFFFF
@A00769:11:HC3HCDRXX:1:2109:9977:5556
CACGCACC
+
FFFFFFFF
@A00769:11:HC3HCDRXX:1:2109:12454:5588
CACGCACC
+
FFFFFFFF
@A00769:11:HC3HCDRXX:1:2109:18511:5619
CACGCACC
+
FFFFFFFF
@A00769:11:HC3HCDRXX:1:2109:24939:5635
CACGCACC
+
FFFFFFFF
@A00769:11:HC3HCDRXX:1:2109:14841:5650
CACGCACC
+
FFFFFFFF
@A00769:11:HC3HCDRXX:1:2109:5611:5729
CACGCACC
+
FFFFFFFF
@A00769:11:HC3HCDRXX:1:2109:20039:5729
CACGCACC
+
FFFFFFFF
@A00769:11:HC3HCDRXX:1:2109:2139:5760
CACGCACC
+
FFFFFFFF
@A00769:11:HC3HCDRXX:1:2109:19605:5760
CACGCACC
+
FFFFFFFF
@A00769:11:HC3HCDRXX:1:2109:13449:5807
CACGCACC
+
FFFFFFFF
@A00769:11:HC3HCDRXX:1:2109:30183:5854
CACGCACC
+
FFFFFFFF
@A00769:11:HC3HCDRXX:1:2109:5990:5885
CACGCACC
+
FFFFFFFF
@A00769:11:HC3HCDRXX:1:2109:7970:5901
CACGCACC
+
FFFFFFFF
@A00769:11:HC3HCDRXX:1:2109:15212:5916
CACGCACC
+
FFFFFFFF
@A00769:11:HC3HCDRXX:1:2109:4987:5932
CACGCACC
+
FFFFFFFF
@A00769:11:HC3HCDRXX:1:2109:28718:5948
CACGCACC
+
FFFFFFFF
@A00769:11:HC3HCDRXX:1:2109:29966:5948
CACGCACC
+
FFFFFFFF
@A00769:11:HC3HCDRXX:1:2109:6696:5979
CACGCACC
+
FFFFFFFF
@A00769:11:HC3HCDRXX:1:2109:14109:5979
CACGCACC
+
FFFFFFFF
@A00769:11:HC3HCDRXX:1:2109:13693:6104
CACGCACC
+
FFFFFFFF
@A00769:11:HC3HCDRXX:1:2109:8422:6120
CACGCACC
+
FFFFFFFF
@A00769:11:HC3HCDRXX:1:2109:23122:6120
CACGCACC
+
FFFFFFFF
@A00769:11:HC3HCDRXX:1:2109:13883:6183
CACGCACC
+
FFFFFFFF
@A00769:11:HC3HCDRXX:1:2109:31430:6198
CACGCACC
+
FFFFFFFF
@A00769:11:HC3HCDRXX:1:2109:29613:6214
CACGCACC
+
FFFFFF:F
@A00769:11:HC3HCDRXX:1:2109:24415:6261
CACGCACC
+
FFFF,FFF
@A00769:11:HC3HCDRXX:1:2109:18457:6308
CACGCACC
+
FFFFFFFF
@A00769:11:HC3HCDRXX:1:2109:24352:6308
CACGCACC
+
FFFFF:FF
@A00769:11:HC3HCDRXX:1:2109:32081:6324
CACGCACC
+
FFFFFFFF
@A00769:11:HC3HCDRXX:1:2109:1868:6417
CACGCACC
+
FFFFFFFF
@A00769:11:HC3HCDRXX:1:2109:13367:6417
CACGCACC
+
FFFFFFFF
@A00769:11:HC3HCDRXX:1:2109:20781:6417
CACGCACC
+
FFFFFFFF
@A00769:11:HC3HCDRXX:1:2109:15112:6527
CACGCACC
+
FFFFFFFF
@A00769:11:HC3HCDRXX:1:2109:13765:6543
CACGCACC
+
FFFFFFFF
@A00769:11:HC3HCDRXX:1:2109:7184:6574
CACGCACC
+
FFFFFFFF
@A00769:11:HC3HCDRXX:1:2109:27444:6621
CACGCACC
+
FFFFFFFF
@A00769:11:HC3HCDRXX:1:2109:2022:6684
CACGCACC
+
FF:FFFFF
@A00769:11:HC3HCDRXX:1:2109:23231:6684
CACGCACC
+
FFFFFFFF
@A00769:11:HC3HCDRXX:1:2109:31042:6684
CACGCACC
+
FFFFFFFF
@A00769:11:HC3HCDRXX:1:2109:19569:6699
CACGCACC
+
FFFFFFFF
@A00769:11:HC3HCDRXX:1:2109:19135:6762
CACGCACC
+
FFFFFFFF
@A00769:11:HC3HCDRXX:1:2109:3983:6793
CACGCACC
+
FFFFFFFF
@A00769:11:HC3HCDRXX:1:2109:32262:6856
CACGCACC
+
FFFFFFFF
@A00769:11:HC3HCDRXX:1:2109:11306:6950
CACGCACC
+
FFFFFFFF
@A00769:11:HC3HCDRXX:1:2109:19298:7012
CACGCACC
+
FFFFFFFF
@A00769:11:HC3HCDRXX:1:2109:16839:7106
CACGCACC
+
FFFFFFFF
@A00769:11:HC3HCDRXX:1:2109:27959:7106
CACGCACC
+
FFFFFFFF
@A00769:11:HC3HCDRXX:1:2109:2058:7122
CACGCACC
+
FFFFFFFF
@A00769:11:HC3HCDRXX:1:2109:15230:7232
CACGCACC
+
FFFFFFFF
@A00769:11:HC3HCDRXX:1:2109:18792:7232
CACGCACC
+
FFFFFFFF
@A00769:11:HC3HCDRXX:1:2109:31955:7232
CACGCACC
+
FFFFFFFF
@A00769:11:HC3HCDRXX:1:2109:24406:7279
CACGCACC
+
FFFFFFFF
@A00769:11:HC3HCDRXX:1:2109:6415:7373
CACGCACC
+
FFFFFFFF
@A00769:11:HC3HCDRXX:1:2109:23466:7404
CACGCACC
+
FFFFFFFF
@A00769:11:HC3HCDRXX:1:2109:15881:7451
CACGCACC
+
FFFFFFFF
@A00769:11:HC3HCDRXX:1:2109:28971:7451
CACGCACC
+
FFFFFFFF
@A00769:11:HC3HCDRXX:1:2109:5493:7467
CACGCACC
+
FFFFFFFF
@A00769:11:HC3HCDRXX:1:2109:16143:7467
CACGCACC
+
FFFFFFFF
@A00769:11:HC3HCDRXX:1:2109:22851:7467
CACGCACC
+
FFFFFFFF
@A00769:11:HC3HCDRXX:1:2109:19551:7482
CACGCACC
+
FFFFFFFF
@A00769:11:HC3HCDRXX:1:2109:1497:7498
CACGCACC
+
FFFFFFFF
@A00769:11:HC3HCDRXX:1:2109:30752:7498
CACGCACC
+
FFFFFFFF
@A00769:11:HC3HCDRXX:1:2109:9959:7529
CACGCACC
+
FFFFFFFF
@A00769:11:HC3HCDRXX:1:2109:14488:7639
CACGCACC
+
FFFFF:FF
@A00769:11:HC3HCDRXX:1:2109:16315:7639
CACGCACC
+
FFFFFFFF
@A00769:11:HC3HCDRXX:1:2109:31693:7654
CACGCACC
+
FFFFFFFF
@A00769:11:HC3HCDRXX:1:2109:12174:7733
CACGCACC
+
FFFFFFFF
@A00769:11:HC3HCDRXX:1:2109:13313:7764
CACGCACC
+
FFFFFFFF
@A00769:11:HC3HCDRXX:1:2109:23529:7764
CACGCACC
+
FF,::FFF
@A00769:11:HC3HCDRXX:1:2109:15637:7780
CACGCACC
+
FFFFFFFF
@A00769:11:HC3HCDRXX:1:2109:18774:7795
CACGCACC
+
FFFFFFFF
@A00769:11:HC3HCDRXX:1:2109:28103:7795
CACGCACC
+
FFFFFFFF
@A00769:11:HC3HCDRXX:1:2109:1199:7858
CACGCACC
+
FFF:FFFF
@A00769:11:HC3HCDRXX:1:2109:24578:7858
CACGCACC
+
FFFFFFFF
@A00769:11:HC3HCDRXX:1:2109:14832:7889
CACGCACC
+
FFFFFFFF
@A00769:11:HC3HCDRXX:1:2109:15438:7936
CACGCACC
+
F:FFFFFF
@A00769:11:HC3HCDRXX:1:2109:2501:8015
CACGCACC
+
FFFFFFFF
@A00769:11:HC3HCDRXX:1:2109:22842:8015
CACGCACC
+
FFFFFFFF
@A00769:11:HC3HCDRXX:1:2109:20826:8030
CACGCACC
+
FFFFFFFF
@A00769:11:HC3HCDRXX:1:2109:15176:8046
CACGCACC
+
FFFFFFFF
@A00769:11:HC3HCDRXX:1:2109:8675:8124
CACGCACC
+
FF,FFFFF
@A00769:11:HC3HCDRXX:1:2109:2103:8171
CACGCACC
+
FFFFFFFF
@A00769:11:HC3HCDRXX:1:2109:21902:8171
CACGCACC
+
FFFFFFFF
@A00769:11:HC3HCDRXX:1:2109:4996:8234
CACGCACC
+
FFFFFFFF
@A00769:11:HC3HCDRXX:1:2109:16423:8234
CACGCACC
+
:FF:FFFF
@A00769:11:HC3HCDRXX:1:2109:16975:8343
CACGCACC
+
FFFFFF:F
@A00769:11:HC3HCDRXX:1:2109:29252:8406
CACGCACC
+
FFFFFFFF
@A00769:11:HC3HCDRXX:1:2109:26503:8437
CACGCACC
+
FFFFFFFF
@A00769:11:HC3HCDRXX:1:2109:30915:8469
CACGCACC
+
FFFFFFFF
@A00769:11:HC3HCDRXX:1:2109:11966:8563
CACGCACC
+
FFFFFFFF
@A00769:11:HC3HCDRXX:1:2109:20980:8609
CACGCACC
+
FFFFFFFF
@A00769:11:HC3HCDRXX:1:2109:12020:8656
CACGCACC
+
FFFFFFFF
@A00769:11:HC3HCDRXX:1:2109:25265:8735
CACGCACC
+
FFFFFFFF
@A00769:11:HC3HCDRXX:1:2109:23222:8860
CACGCACC
+
FFFFFFFF
@A00769:11:HC3HCDRXX:1:2109:25247:8860
CACGCACC
+
FFFFFFFF
@A00769:11:HC3HCDRXX:1:2109:26350:8860
CACGCACC
+
FFFFFFFF
@A00769:11:HC3HCDRXX:1:2109:17400:8923
CACGCACC
+
FFFFFFFF
@A00769:11:HC3HCDRXX:1:2109:21847:9111
CACGCACC
+
FFFFFFFF
@A00769:11:HC3HCDRXX:1:2109:23547:9173
CACGCACC
+
FFFFF:,,
@A00769:11:HC3HCDRXX:1:2109:13051:9220
CACGCACC
+
FFFFFFFF
@A00769:11:HC3HCDRXX:1:2109:30553:9251
CACGCACC
+
FFFFFFFF
@A00769:11:HC3HCDRXX:1:2109:20356:9283
CACGCACC
+
FFFFFFFF
@A00769:11:HC3HCDRXX:1:2109:13042:9486
CACGCACC
+
FFFFFFFF
@A00769:11:HC3HCDRXX:1:2109:18050:9674
CACGCACC
+
FFFFFFFF
@A00769:11:HC3HCDRXX:1:2109:15329:9784
CACGCACC
+
FFFFFFFF
@A00769:11:HC3HCDRXX:1:2109:17164:9799
CACGCACC
+
FFFFFFFF
@A00769:11:HC3HCDRXX:1:2109:11369:9846
CACGCACC
+
FFFFFFFF
@A00769:11:HC3HCDRXX:1:2109:6677:10019
CACGCACC
+
FFFFFFFF
@A00769:11:HC3HCDRXX:1:2109:23330:10019
CACGCACC
+
FFFFFFFF
@A00769:11:HC3HCDRXX:1:2109:19687:10066
CACGCACC
+
FFFF:FFF
@A00769:11:HC3HCDRXX:1:2109:27579:10175
CACGCACC
+
FFFFFFFF
@A00769:11:HC3HCDRXX:1:2109:21450:10207
CACGCACC
+
FFFFFFFF
@A00769:11:HC3HCDRXX:1:2109:30373:10222
CACGCACC
+
FFFFFFFF
@A00769:11:HC3HCDRXX:1:2109:9164:10316
CACGCACC
+
FFFFFFFF
@A00769:11:HC3HCDRXX:1:2109:16098:10332
CACGCACC
+
FFFFFFFF
@A00769:11:HC3HCDRXX:1:2109:22299:10332
CACGCACC
+
FFFFFFFF
@A00769:11:HC3HCDRXX:1:2109:20754:10347
CACGCACC
+
FFFFFFF:
@A00769:11:HC3HCDRXX:1:2109:16631:10441
CACGCACC
+
FFFFFFFF
@A00769:11:HC3HCDRXX:1:2109:1768:10473
CACGCACC
+
FFFFFFFF
@A00769:11:HC3HCDRXX:1:2109:27859:10567
CACGCACC
+
FFFFFFFF
@A00769:11:HC3HCDRXX:1:2109:19153:10582
CACGCACC
+
FFFFFFFF
@A00769:11:HC3HCDRXX:1:2109:18430:10645
CACGCACC
+
FFFFFF:F
@A00769:11:HC3HCDRXX:1:2109:4164:10708
CACGCACC
+
FFF,F:FF
@A00769:11:HC3HCDRXX:1:2109:31774:10708
CACGCACC
+
FFF:FF:F
@A00769:11:HC3HCDRXX:1:2109:14118:10755
CACGCACC
+
FFFFFFFF
@A00769:11:HC3HCDRXX:1:2109:16025:10770
CACGCACC
+
FFFFFFFF
@A00769:11:HC3HCDRXX:1:2109:19515:10770
CACGCACC
+
:FF,FF:F
@A00769:11:HC3HCDRXX:1:2109:9308:10786
CACGCACC
+
FFFFFFFF
@A00769:11:HC3HCDRXX:1:2109:8621:10848
CACGCACC
+
FFFFFFFF
@A00769:11:HC3HCDRXX:1:2109:22046:10864
CACGCACC
+
FFFFFFFF
@A00769:11:HC3HCDRXX:1:2109:22254:10911
CACGCACC
+
FFFFFFFF
@A00769:11:HC3HCDRXX:1:2109:3007:10927
CACGCACC
+
FFFFFFFF
@A00769:11:HC3HCDRXX:1:2109:5448:10927
CACGCACC
+
FFFFFFFF
@A00769:11:HC3HCDRXX:1:2109:26657:10958
CACGCACC
+
FFFFFFFF
@A00769:11:HC3HCDRXX:1:2109:1497:11036
CACGCACC
+
:FFFFFFF
@A00769:11:HC3HCDRXX:1:2109:7084:11036
CACGCACC
+
FFFFFFFF
@A00769:11:HC3HCDRXX:1:2109:20726:11083
CACGCACC
+
FFFFFFFF
@A00769:11:HC3HCDRXX:1:2109:29026:11146
CACGCACC
+
FFFFFFFF
@A00769:11:HC3HCDRXX:1:2109:22345:11162
CACGCACC
+
FFFFFFFF
@A00769:11:HC3HCDRXX:1:2109:32353:11365
CACGCACC
+
FFFFFFFF
@A00769:11:HC3HCDRXX:1:2109:22182:11381
CACGCACC
+
FFFFFFFF
@A00769:11:HC3HCDRXX:1:2109:15899:11428
CACGCACC
+
FFFFFFFF
@A00769:11:HC3HCDRXX:1:2109:2926:11443
CACGCACC
+
FFFFFFFF
@A00769:11:HC3HCDRXX:1:2109:27398:11459
CACGCACC
+
FFFFFFFF
@A00769:11:HC3HCDRXX:1:2109:4128:11522
CACGCACC
+
FFFFFFFF
@A00769:11:HC3HCDRXX:1:2109:20862:11600
CACGCACC
+
FFFFFFFF
@A00769:11:HC3HCDRXX:1:2109:30816:11647
CACGCACC
+
FFFFFFFF
@A00769:11:HC3HCDRXX:1:2109:30942:11772
CACGCACC
+
FFFFFFFF
@A00769:11:HC3HCDRXX:1:2109:16414:11788
CACGCACC
+
FFFFFFFF
@A00769:11:HC3HCDRXX:1:2109:2338:11835
CACGCACC
+
:FFFFFFF
@A00769:11:HC3HCDRXX:1:2109:26639:11866
CACGCACC
+
FFFFFFFF
@A00769:11:HC3HCDRXX:1:2109:10682:11882
CACGCACC
+
FFFFFFFF
@A00769:11:HC3HCDRXX:1:2109:9706:11913
CACGCACC
+
FFFFFFFF
@A00769:11:HC3HCDRXX:1:2109:14570:12007
CACGCACC
+
FFFFFFFF
@A00769:11:HC3HCDRXX:1:2109:17734:12038
CACGCACC
+
FFFFFFFF
@A00769:11:HC3HCDRXX:1:2109:10511:12085
CACGCACC
+
FFFFFFFF
@A00769:11:HC3HCDRXX:1:2109:21712:12101
CACGCACC
+
FFFFFFFF
@A00769:11:HC3HCDRXX:1:2109:26413:12164
CACGCACC
+
FF::FFFF
@A00769:11:HC3HCDRXX:1:2109:8612:12179
CACGCACC
+
FFFFFFFF
@A00769:11:HC3HCDRXX:1:2109:30355:12195
CACGCACC
+
FFFFFFFF
@A00769:11:HC3HCDRXX:1:2109:30463:12258
CACGCACC
+
FF:FFFFF
@A00769:11:HC3HCDRXX:1:2109:29622:12305
CACGCACC
+
FFFFFFFF
@A00769:11:HC3HCDRXX:1:2109:2465:12336
CACGCACC
+
FFFFFFFF
@A00769:11:HC3HCDRXX:1:2109:31123:12336
CACGCACC
+
FFFFFFFF
@A00769:11:HC3HCDRXX:1:2109:20690:12367
CACGCACC
+
FFFFFFFF
@A00769:11:HC3HCDRXX:1:2109:4906:12399
CACGCACC
+
FFFFFFFF
@A00769:11:HC3HCDRXX:1:2109:23511:12430
CACGCACC
+
FFFFFFFF
@A00769:11:HC3HCDRXX:1:2109:9760:12446
CACGCACC
+
FFFFFFFF
@A00769:11:HC3HCDRXX:1:2109:32660:12461
CACGCACC
+
FFFFFFFF
@A00769:11:HC3HCDRXX:1:2109:4110:12555
CACGCACC
+
FFFFFFFF
@A00769:11:HC3HCDRXX:1:2109:20582:12587
CACGCACC
+
FFFFFFFF
@A00769:11:HC3HCDRXX:1:2109:31512:12633
CACGCACC
+
FFFFFFFF
@A00769:11:HC3HCDRXX:1:2109:6786:12680
CACGCACC
+
FFF:,F:F
@A00769:11:HC3HCDRXX:1:2109:19922:12696
CACGCACC
+
FFFFFFFF
@A00769:11:HC3HCDRXX:1:2109:29324:12947
CACGCACC
+
FFFFFFFF
@A00769:11:HC3HCDRXX:1:2109:11885:12994
CACGCACC
+
FFFFFFFF
@A00769:11:HC3HCDRXX:1:2109:28320:12994
CACGCACC
+
FFFFFFFF
@A00769:11:HC3HCDRXX:1:2109:25780:13009
CACGCACC
+
,FF:FFFF
@A00769:11:HC3HCDRXX:1:2109:9950:13056
CACGCACC
+
FFFFFFFF
@A00769:11:HC3HCDRXX:1:2109:10556:13072
CACGCACC
+
FFFFFFFF
@A00769:11:HC3HCDRXX:1:2109:13964:13088
CACGCACC
+
FFFFFFFF
@A00769:11:HC3HCDRXX:1:2109:7175:13103
CACGCACC
+
FFFFFFFF
@A00769:11:HC3HCDRXX:1:2109:28727:13103
CACGCACC
+
FFFFFFFF
@A00769:11:HC3HCDRXX:1:2109:30346:13119
CACGCACC
+
FFFFFFFF
@A00769:11:HC3HCDRXX:1:2109:27760:13182
CACGCACC
+
FFFFFFFF
@A00769:11:HC3HCDRXX:1:2109:17960:13213
CACGCACC
+
FFFFFFFF
@A00769:11:HC3HCDRXX:1:2109:8133:13228
CACGCACC
+
FFFFFFFF
@A00769:11:HC3HCDRXX:1:2109:22797:13354
CACGCACC
+
FFFFFFFF
@A00769:11:HC3HCDRXX:1:2109:28809:13369
CACGCACC
+
FFFFFFFF
@A00769:11:HC3HCDRXX:1:2109:7383:13432
CACGCACC
[truncated: 7,156,317 more chars]
