# Supplementary material for: Acidified drinking water attenuates motor deficits and brain pathology in a mouse model of a childhood neurodegenerative disorder
Source: Sci Rep. 2022 May 30;12:9025. doi: 10.1038/s41598-022-12981-0 (PMC9151921; doi:10.1038/s41598-022-12981-0)
Supplement: Supplementary file 4 — Supplementary Information 4. [file 41598_2022_12981_MOESM4_ESM.zip › 060519AK515F/129xC57.WT.3.m.Acid3747.2_Index.fastq]

@A00769:11:HC3HCDRXX:1:2101:22598:1047
CAGTGCGA
+
FFFFFFFF
@A00769:11:HC3HCDRXX:1:2101:4517:1078
CAGTGCGA
+
FFFFFFFF
@A00769:11:HC3HCDRXX:1:2101:7337:1110
CAGTGCGA
+
FFFFFFFF
@A00769:11:HC3HCDRXX:1:2101:27100:1110
CAGTGCGA
+
FFFFFFFF
@A00769:11:HC3HCDRXX:1:2101:29930:1125
CAGTGCGA
+
FFFFFFFF
@A00769:11:HC3HCDRXX:1:2101:23095:1219
CAGTGCGA
+
FFFFFFFF
@A00769:11:HC3HCDRXX:1:2101:1606:1297
CAGTGCGA
+
FFFFFFFF
@A00769:11:HC3HCDRXX:1:2101:13584:1313
CAGTGCGA
+
FF:FFFFF
@A00769:11:HC3HCDRXX:1:2101:23402:1313
CAGTGCGA
+
FFFFFFFF
@A00769:11:HC3HCDRXX:1:2101:4625:1329
CAGTGCGA
+
FFFFFFFF
@A00769:11:HC3HCDRXX:1:2101:21133:1329
CAGTGCGA
+
FFFFFFFF
@A00769:11:HC3HCDRXX:1:2101:17616:1438
CAGTGCGA
+
FFF,F:FF
@A00769:11:HC3HCDRXX:1:2101:26621:1438
CAGTGCGA
+
FFFFFFFF
@A00769:11:HC3HCDRXX:1:2101:17987:1485
CAGTGCGA
+
F,FFFFFF
@A00769:11:HC3HCDRXX:1:2101:21043:1485
CAGTGCGA
+
FFFFFFFF
@A00769:11:HC3HCDRXX:1:2101:21287:1501
CAGTGCGA
+
FFFFFFFF
@A00769:11:HC3HCDRXX:1:2101:32253:1517
CAGTGCGA
+
FF:FFFFF
@A00769:11:HC3HCDRXX:1:2101:24514:1579
CAGTGCGA
+
FFFFFFFF
@A00769:11:HC3HCDRXX:1:2101:20943:1595
CAGTGCGA
+
FFF:FFFF
@A00769:11:HC3HCDRXX:1:2101:24740:1595
CAGTGCGA
+
FFFFFFFF
@A00769:11:HC3HCDRXX:1:2101:10755:1611
CAGTGCGA
+
FFFFFFFF
@A00769:11:HC3HCDRXX:1:2101:21685:1689
CAGTGCGA
+
FFFFFFFF
@A00769:11:HC3HCDRXX:1:2101:28275:1705
CAGTGCGA
+
FFFFFFFF
@A00769:11:HC3HCDRXX:1:2101:18602:1736
CAGTGCGA
+
FFFFFFFF
@A00769:11:HC3HCDRXX:1:2101:16071:1799
CAGTGCGA
+
FFFFFFFF
@A00769:11:HC3HCDRXX:1:2101:22218:1830
CAGTGCGA
+
,FFF,F,,
@A00769:11:HC3HCDRXX:1:2101:17580:1908
CAGTGCGA
+
FFFFFFFF
@A00769:11:HC3HCDRXX:1:2101:1841:1955
CAGTGCGA
+
FFFFFFFF
@A00769:11:HC3HCDRXX:1:2101:4255:1971
CAGTGCGA
+
FFFFFFFF
@A00769:11:HC3HCDRXX:1:2101:13060:2002
CAGTGCGA
+
FFFFFFFF
@A00769:11:HC3HCDRXX:1:2101:17400:2002
CAGTGCGA
+
FFFFFFFF
@A00769:11:HC3HCDRXX:1:2101:29604:2002
CAGTGCGA
+
FFFFFFFF
@A00769:11:HC3HCDRXX:1:2101:2709:2049
CAGTGCGA
+
FFFFFFFF
@A00769:11:HC3HCDRXX:1:2101:26765:2065
CAGTGCGA
+
FFFFFFFF
@A00769:11:HC3HCDRXX:1:2101:8540:2127
CAGTGCGA
+
FFFF:,FF
@A00769:11:HC3HCDRXX:1:2101:14877:2143
CAGTGCGA
+
FFFFFFFF
@A00769:11:HC3HCDRXX:1:2101:12807:2159
CAGTGCGA
+
FFFFFFFF
@A00769:11:HC3HCDRXX:1:2101:15980:2206
CAGTGCGA
+
FFF,F:FF
@A00769:11:HC3HCDRXX:1:2101:19117:2221
CAGTGCGA
+
FFFFFFFF
@A00769:11:HC3HCDRXX:1:2101:1904:2253
CAGTGCGA
+
FFFFFFFF
@A00769:11:HC3HCDRXX:1:2101:28393:2253
CAGTGCGA
+
FFFFFFFF
@A00769:11:HC3HCDRXX:1:2101:1425:2362
CAGTGCGA
+
FFFFFFFF
@A00769:11:HC3HCDRXX:1:2101:21160:2409
CAGTGCGA
+
FFFFFF:F
@A00769:11:HC3HCDRXX:1:2101:20654:2503
CAGTGCGA
+
FFFFFFFF
@A00769:11:HC3HCDRXX:1:2101:28619:2550
CAGTGCGA
+
FFFFFFFF
@A00769:11:HC3HCDRXX:1:2101:7817:2566
CAGTGCGA
+
FFFFFFFF
@A00769:11:HC3HCDRXX:1:2101:20365:2566
CAGTGCGA
+
FFFFFFFF
@A00769:11:HC3HCDRXX:1:2101:7012:2644
CAGTGCGA
+
FF:FF,FF
@A00769:11:HC3HCDRXX:1:2101:22363:2644
CAGTGCGA
+
FFFFFFFF
@A00769:11:HC3HCDRXX:1:2101:20491:2660
CAGTGCGA
+
FFFFFFFF
@A00769:11:HC3HCDRXX:1:2101:21034:2691
CAGTGCGA
+
FFFFFFFF
@A00769:11:HC3HCDRXX:1:2101:13639:2722
CAGTGCGA
+
FFFFFFFF
@A00769:11:HC3HCDRXX:1:2101:21721:2754
CAGTGCGA
+
FFFFFFFF
@A00769:11:HC3HCDRXX:1:2101:25952:2785
CAGTGCGA
+
FFFFFFFF
@A00769:11:HC3HCDRXX:1:2101:27877:2895
CAGTGCGA
+
FFFFFFFF
@A00769:11:HC3HCDRXX:1:2101:21875:2926
CAGTGCGA
+
FFFFFFFF
@A00769:11:HC3HCDRXX:1:2101:28185:2957
CAGTGCGA
+
FFFFFFFF
@A00769:11:HC3HCDRXX:1:2101:31467:3035
CAGTGCGA
+
FFFFFFFF
@A00769:11:HC3HCDRXX:1:2101:30156:3051
CAGTGCGA
+
FFFFFFFF
@A00769:11:HC3HCDRXX:1:2101:13901:3114
CAGTGCGA
+
FFFFFFFF
@A00769:11:HC3HCDRXX:1:2101:2130:3145
CAGTGCGA
+
FFFFFFFF
@A00769:11:HC3HCDRXX:1:2101:7048:3145
CAGTGCGA
+
FFFFFFFF
@A00769:11:HC3HCDRXX:1:2101:1542:3192
CAGTGCGA
+
FFFFFFFF
@A00769:11:HC3HCDRXX:1:2101:6659:3223
CAGTGCGA
+
FF:FFFFF
@A00769:11:HC3HCDRXX:1:2101:8250:3255
CAGTGCGA
+
FFFFFFFF
@A00769:11:HC3HCDRXX:1:2101:14615:3255
CAGTGCGA
+
FFFFFFFF
@A00769:11:HC3HCDRXX:1:2101:4390:3270
CAGTGCGA
+
FFFFFFFF
@A00769:11:HC3HCDRXX:1:2101:2058:3302
CAGTGCGA
+
FFFFFFFF
@A00769:11:HC3HCDRXX:1:2101:18394:3349
CAGTGCGA
+
FFFFFFFF
@A00769:11:HC3HCDRXX:1:2101:15103:3380
CAGTGCGA
+
FFFFFFFF
@A00769:11:HC3HCDRXX:1:2101:12689:3396
CAGTGCGA
+
FFFFFFFF
@A00769:11:HC3HCDRXX:1:2101:18439:3396
CAGTGCGA
+
FFFFFFFF
@A00769:11:HC3HCDRXX:1:2101:4824:3427
CAGTGCGA
+
FFFFFFFF
@A00769:11:HC3HCDRXX:1:2101:5638:3427
CAGTGCGA
+
FFFFFFFF
@A00769:11:HC3HCDRXX:1:2101:2094:3458
CAGTGCGA
+
FFFFFFFF
@A00769:11:HC3HCDRXX:1:2101:27932:3521
CAGTGCGA
+
FFFFFFFF
@A00769:11:HC3HCDRXX:1:2101:7681:3552
CAGTGCGA
+
FFFFFFF:
@A00769:11:HC3HCDRXX:1:2101:17824:3615
CAGTGCGA
+
FFFFFFFF
@A00769:11:HC3HCDRXX:1:2101:28700:3662
CAGTGCGA
+
FFFFFFFF
@A00769:11:HC3HCDRXX:1:2101:23393:3677
CAGTGCGA
+
FFFFFFFF
@A00769:11:HC3HCDRXX:1:2101:10113:3787
CAGTGCGA
+
FFFFFFFF
@A00769:11:HC3HCDRXX:1:2101:25301:3787
CAGTGCGA
+
FFFFFFFF
@A00769:11:HC3HCDRXX:1:2101:13539:3803
CAGTGCGA
+
FFFFFFFF
@A00769:11:HC3HCDRXX:1:2101:28357:3850
CAGTGCGA
+
FFFFFFFF
@A00769:11:HC3HCDRXX:1:2101:10791:3865
CAGTGCGA
+
FFFFFFFF
@A00769:11:HC3HCDRXX:1:2101:12463:3912
CAGTGCGA
+
FFFFFFFF
@A00769:11:HC3HCDRXX:1:2101:27859:3959
CAGTGCGA
+
FFFFFFFF
@A00769:11:HC3HCDRXX:1:2101:8097:4022
CAGTGCGA
+
FFFFFFFF
@A00769:11:HC3HCDRXX:1:2101:7211:4053
CAGTGCGA
+
FFFFFFFF
@A00769:11:HC3HCDRXX:1:2101:8802:4053
CAGTGCGA
+
FFFFFFFF
@A00769:11:HC3HCDRXX:1:2101:4851:4069
CAGTGCGA
+
FFFFFFFF
@A00769:11:HC3HCDRXX:1:2101:7039:4069
CAGTGCGA
+
F:FFFFFF
@A00769:11:HC3HCDRXX:1:2101:11993:4069
CAGTGCGA
+
FFFFFFFF
@A00769:11:HC3HCDRXX:1:2101:7374:4116
CAGTGCGA
+
FFFFFFFF
@A00769:11:HC3HCDRXX:1:2101:28357:4131
CAGTGCGA
+
FFFFFFFF
@A00769:11:HC3HCDRXX:1:2101:7039:4257
CAGTGCGA
+
FFFFFFFF
@A00769:11:HC3HCDRXX:1:2101:21793:4257
CAGTGCGA
+
FFFFFFFF
@A00769:11:HC3HCDRXX:1:2101:29225:4257
CAGTGCGA
+
FF:FFFFF
@A00769:11:HC3HCDRXX:1:2101:32542:4335
CAGTGCGA
+
FFFFFFFF
@A00769:11:HC3HCDRXX:1:2101:30101:4366
CAGTGCGA
+
FFF,FFFF
@A00769:11:HC3HCDRXX:1:2101:6569:4382
CAGTGCGA
+
FFFFFFFF
@A00769:11:HC3HCDRXX:1:2101:9164:4429
CAGTGCGA
+
FFFFFFFF
@A00769:11:HC3HCDRXX:1:2101:19307:4429
CAGTGCGA
+
FFFFFFFF
@A00769:11:HC3HCDRXX:1:2101:2998:4460
CAGTGCGA
+
FFFFFFFF
@A00769:11:HC3HCDRXX:1:2101:9091:4460
CAGTGCGA
+
FFFFFFFF
@A00769:11:HC3HCDRXX:1:2101:26069:4460
CAGTGCGA
+
FFFFFFFF
@A00769:11:HC3HCDRXX:1:2101:1949:4523
CAGTGCGA
+
:F:,FFFF
@A00769:11:HC3HCDRXX:1:2101:6985:4601
CAGTGCGA
+
FFFFFFFF
@A00769:11:HC3HCDRXX:1:2101:12292:4617
CAGTGCGA
+
FFFFFFFF
@A00769:11:HC3HCDRXX:1:2101:9073:4711
CAGTGCGA
+
FFFFFFFF
@A00769:11:HC3HCDRXX:1:2101:21486:4758
CAGTGCGA
+
FFFFFFFF
@A00769:11:HC3HCDRXX:1:2101:32768:4977
CAGTGCGA
+
FFFFFFFF
@A00769:11:HC3HCDRXX:1:2101:20057:5102
CAGTGCGA
+
FFFFFFFF
@A00769:11:HC3HCDRXX:1:2101:25211:5228
CAGTGCGA
+
FFFFFFFF
@A00769:11:HC3HCDRXX:1:2101:9607:5259
CAGTGCGA
+
FFFFFFFF
@A00769:11:HC3HCDRXX:1:2101:29315:5321
CAGTGCGA
+
FFFFFFF:
@A00769:11:HC3HCDRXX:1:2101:7319:5337
CAGTGCGA
+
FFFFFFFF
@A00769:11:HC3HCDRXX:1:2101:27100:5368
CAGTGCGA
+
FFFFFFFF
@A00769:11:HC3HCDRXX:1:2101:8323:5447
CAGTGCGA
+
:FFFFFFF
@A00769:11:HC3HCDRXX:1:2101:16785:5447
CAGTGCGA
+
FFFFFFFF
@A00769:11:HC3HCDRXX:1:2101:18584:5462
CAGTGCGA
+
FFFFFFFF
@A00769:11:HC3HCDRXX:1:2101:29279:5478
CAGTGCGA
+
FFFFFFFF
@A00769:11:HC3HCDRXX:1:2101:17445:5494
CAGTGCGA
+
FFFFF,FF
@A00769:11:HC3HCDRXX:1:2101:15501:5541
CAGTGCGA
+
FFFFFFFF
@A00769:11:HC3HCDRXX:1:2101:15076:5556
CAGTGCGA
+
FFFFFFFF
@A00769:11:HC3HCDRXX:1:2101:31222:5556
CAGTGCGA
+
FF:FFFFF
@A00769:11:HC3HCDRXX:1:2101:5312:5619
CAGTGCGA
+
FF:FFFFF
@A00769:11:HC3HCDRXX:1:2101:9634:5619
CAGTGCGA
+
FFFFFFFF
@A00769:11:HC3HCDRXX:1:2101:18927:5650
CAGTGCGA
+
FFFFFFFF
@A00769:11:HC3HCDRXX:1:2101:13367:5666
CAGTGCGA
+
FFF:FFFF
@A00769:11:HC3HCDRXX:1:2101:25898:5666
CAGTGCGA
+
FFFFFFFF
@A00769:11:HC3HCDRXX:1:2101:26811:5776
CAGTGCGA
+
FFFFFFFF
@A00769:11:HC3HCDRXX:1:2101:16405:5822
CAGTGCGA
+
FFFFFFFF
@A00769:11:HC3HCDRXX:1:2101:26892:5822
CAGTGCGA
+
FFFFFFFF
@A00769:11:HC3HCDRXX:1:2101:27688:5822
CAGTGCGA
+
FFFFFFFF
@A00769:11:HC3HCDRXX:1:2101:30770:5869
CAGTGCGA
+
FFFFFFFF
@A00769:11:HC3HCDRXX:1:2101:28167:5901
CAGTGCGA
+
FFFFFFFF
@A00769:11:HC3HCDRXX:1:2101:8015:6073
CAGTGCGA
+
FFFFFFFF
@A00769:11:HC3HCDRXX:1:2101:9543:6151
CAGTGCGA
+
FFFFFFFF
@A00769:11:HC3HCDRXX:1:2101:17418:6292
CAGTGCGA
+
FFFFFFFF
@A00769:11:HC3HCDRXX:1:2101:19135:6292
CAGTGCGA
+
:FFFFFFF
@A00769:11:HC3HCDRXX:1:2101:4571:6527
CAGTGCGA
+
FFFFFFFF
@A00769:11:HC3HCDRXX:1:2101:13042:6543
CAGTGCGA
+
FFFFFFFF
@A00769:11:HC3HCDRXX:1:2101:23303:6590
CAGTGCGA
+
FFFFFFFF
@A00769:11:HC3HCDRXX:1:2101:23077:6605
CAGTGCGA
+
FFFFFFFF
@A00769:11:HC3HCDRXX:1:2101:11478:6652
CAGTGCGA
+
FFFFFFFF
@A00769:11:HC3HCDRXX:1:2101:13485:6652
CAGTGCGA
+
FFFFFFFF
@A00769:11:HC3HCDRXX:1:2101:30572:6652
CAGTGCGA
+
FFFFFFFF
@A00769:11:HC3HCDRXX:1:2101:6406:6699
CAGTGCGA
+
FFFFFFFF
@A00769:11:HC3HCDRXX:1:2101:8739:6699
CAGTGCGA
+
FFFFFFFF
@A00769:11:HC3HCDRXX:1:2101:27516:6746
CAGTGCGA
+
FFFFFFFF
@A00769:11:HC3HCDRXX:1:2101:1108:6762
CAGTGCGA
+
FFFFFFFF
@A00769:11:HC3HCDRXX:1:2101:20256:6793
CAGTGCGA
+
FFFFFFFF
@A00769:11:HC3HCDRXX:1:2101:28818:6809
CAGTGCGA
+
FFFFFFFF
@A00769:11:HC3HCDRXX:1:2101:11840:6840
CAGTGCGA
+
FFFFFFFF
@A00769:11:HC3HCDRXX:1:2101:8223:6934
CAGTGCGA
+
FFFFFFFF
@A00769:11:HC3HCDRXX:1:2101:32443:7012
CAGTGCGA
+
FFFFFFFF
@A00769:11:HC3HCDRXX:1:2101:2121:7044
CAGTGCGA
+
FFFFFFFF
@A00769:11:HC3HCDRXX:1:2101:27868:7044
CAGTGCGA
+
FFFFFFFF
@A00769:11:HC3HCDRXX:1:2101:10818:7075
CAGTGCGA
+
FFFFFFFF
@A00769:11:HC3HCDRXX:1:2101:7337:7122
CAGTGCGA
+
FFFFFFFF
@A00769:11:HC3HCDRXX:1:2101:21377:7138
CAGTGCGA
+
FFFFFFFF
@A00769:11:HC3HCDRXX:1:2101:27724:7169
CAGTGCGA
+
FFF:FFFF
@A00769:11:HC3HCDRXX:1:2101:19379:7185
CAGTGCGA
+
FFFFFFFF
@A00769:11:HC3HCDRXX:1:2101:21612:7263
CAGTGCGA
+
FFFFFFFF
@A00769:11:HC3HCDRXX:1:2101:32714:7294
CAGTGCGA
+
FFFFFFFF
@A00769:11:HC3HCDRXX:1:2101:9263:7326
CAGTGCGA
+
FFFFFFFF
@A00769:11:HC3HCDRXX:1:2101:19298:7326
CAGTGCGA
+
FFFFFFFF
@A00769:11:HC3HCDRXX:1:2101:25427:7451
CAGTGCGA
+
FFFFFFFF
@A00769:11:HC3HCDRXX:1:2101:10004:7482
CAGTGCGA
+
FFFFFFFF
@A00769:11:HC3HCDRXX:1:2101:8250:7545
CAGTGCGA
+
FFFFFFFF
@A00769:11:HC3HCDRXX:1:2101:27950:7560
CAGTGCGA
+
FFFFFFFF
@A00769:11:HC3HCDRXX:1:2101:9164:7623
CAGTGCGA
+
FFFFFFFF
@A00769:11:HC3HCDRXX:1:2101:14534:7654
CAGTGCGA
+
F:,FFF::
@A00769:11:HC3HCDRXX:1:2101:2220:7686
CAGTGCGA
+
FFFFFFFF
@A00769:11:HC3HCDRXX:1:2101:14859:7842
CAGTGCGA
+
FFFFFFFF
@A00769:11:HC3HCDRXX:1:2101:24316:7905
CAGTGCGA
+
FFFFFFFF
@A00769:11:HC3HCDRXX:1:2101:32560:7905
CAGTGCGA
+
FFFFFFFF
@A00769:11:HC3HCDRXX:1:2101:9588:8015
CAGTGCGA
+
FFFFFFFF
@A00769:11:HC3HCDRXX:1:2101:10230:8061
CAGTGCGA
+
FFFFFFFF
@A00769:11:HC3HCDRXX:1:2101:23113:8077
CAGTGCGA
+
FFFFFFFF
@A00769:11:HC3HCDRXX:1:2101:24641:8124
CAGTGCGA
+
FFFFFFF:
@A00769:11:HC3HCDRXX:1:2101:27109:8202
CAGTGCGA
+
FFFFFFFF
@A00769:11:HC3HCDRXX:1:2101:24894:8218
CAGTGCGA
+
FFFFFFFF
@A00769:11:HC3HCDRXX:1:2101:30689:8234
CAGTGCGA
+
FFFFFFFF
@A00769:11:HC3HCDRXX:1:2101:2546:8249
CAGTGCGA
+
FFFFFFFF
@A00769:11:HC3HCDRXX:1:2101:13937:8249
CAGTGCGA
+
FFFFFFFF
@A00769:11:HC3HCDRXX:1:2101:1253:8328
CAGTGCGA
+
FFFFFFFF
@A00769:11:HC3HCDRXX:1:2101:8097:8437
CAGTGCGA
+
FFFFFFFF
@A00769:11:HC3HCDRXX:1:2101:23918:8469
CAGTGCGA
+
FFFFFFFF
@A00769:11:HC3HCDRXX:1:2101:28167:8531
CAGTGCGA
+
FFFFFFFF
@A00769:11:HC3HCDRXX:1:2101:19262:8609
CAGTGCGA
+
FFFFFFFF
@A00769:11:HC3HCDRXX:1:2101:28167:8625
CAGTGCGA
+
FFFFFFFF
@A00769:11:HC3HCDRXX:1:2101:16297:8641
CAGTGCGA
+
F:FF:::F
@A00769:11:HC3HCDRXX:1:2101:2510:8656
CAGTGCGA
+
FFFFFFFF
@A00769:11:HC3HCDRXX:1:2101:3161:8688
CAGTGCGA
+
FFFFFFFF
@A00769:11:HC3HCDRXX:1:2101:12373:8703
CAGTGCGA
+
FFFFFFFF
@A00769:11:HC3HCDRXX:1:2101:15194:8703
CAGTGCGA
+
FFFFFFFF
@A00769:11:HC3HCDRXX:1:2101:1353:8750
CAGTGCGA
+
FFFFFFFF
@A00769:11:HC3HCDRXX:1:2101:31186:8876
CAGTGCGA
+
FFFFFFFF
@A00769:11:HC3HCDRXX:1:2101:11767:8970
CAGTGCGA
+
FFFFFFFF
@A00769:11:HC3HCDRXX:1:2101:15501:9111
CAGTGCGA
+
FFFFFFFF
@A00769:11:HC3HCDRXX:1:2101:8712:9126
CAGTGCGA
+
FFFFFFFF
@A00769:11:HC3HCDRXX:1:2101:25617:9126
CAGTGCGA
+
FFFFFFFF
@A00769:11:HC3HCDRXX:1:2101:2636:9189
CAGTGCGA
+
FFFFFFFF
@A00769:11:HC3HCDRXX:1:2101:4191:9283
CAGTGCGA
+
FFFFFFFF
@A00769:11:HC3HCDRXX:1:2101:30129:9330
CAGTGCGA
+
FFFFFFFF
@A00769:11:HC3HCDRXX:1:2101:15347:9439
CAGTGCGA
+
FFFFFFFF
@A00769:11:HC3HCDRXX:1:2101:18801:9502
CAGTGCGA
+
FFFFFFFF
@A00769:11:HC3HCDRXX:1:2101:20952:9502
CAGTGCGA
+
FFFFFFFF
@A00769:11:HC3HCDRXX:1:2101:20989:9502
CAGTGCGA
+
FF:,,:FF
@A00769:11:HC3HCDRXX:1:2101:1298:9533
CAGTGCGA
+
FFFFFFFF
@A00769:11:HC3HCDRXX:1:2101:9082:9549
CAGTGCGA
+
FFFFFFFF
@A00769:11:HC3HCDRXX:1:2101:27507:9549
CAGTGCGA
+
FFFFFFFF
@A00769:11:HC3HCDRXX:1:2101:9652:9596
CAGTGCGA
+
FFFFFFFF
@A00769:11:HC3HCDRXX:1:2101:28221:9596
CAGTGCGA
+
FFFFFFFF
@A00769:11:HC3HCDRXX:1:2101:9625:9643
CAGTGCGA
+
FFFFFFFF
@A00769:11:HC3HCDRXX:1:2101:32425:9643
CAGTGCGA
+
FFFFFFFF
@A00769:11:HC3HCDRXX:1:2101:9724:9659
CAGTGCGA
+
FFFFFFFF
@A00769:11:HC3HCDRXX:1:2101:27850:9674
CAGTGCGA
+
FFFFFFFF
@A00769:11:HC3HCDRXX:1:2101:1217:9737
CAGTGCGA
+
FFFFFFFF
@A00769:11:HC3HCDRXX:1:2101:28827:9768
CAGTGCGA
+
FFFFFFFF
@A00769:11:HC3HCDRXX:1:2101:10230:9784
CAGTGCGA
+
FFFFFFFF
@A00769:11:HC3HCDRXX:1:2101:30906:9799
CAGTGCGA
+
FFFFFFFF
@A00769:11:HC3HCDRXX:1:2101:22815:9846
CAGTGCGA
+
FFFFFFFF
@A00769:11:HC3HCDRXX:1:2101:24912:9846
CAGTGCGA
+
FFFFFFFF
@A00769:11:HC3HCDRXX:1:2101:25970:9862
CAGTGCGA
+
FFFFFFFF
@A00769:11:HC3HCDRXX:1:2101:22724:9878
CAGTGCGA
+
FFFFFFFF
@A00769:11:HC3HCDRXX:1:2101:30083:9878
CAGTGCGA
+
FFFFFFFF
@A00769:11:HC3HCDRXX:1:2101:4743:9893
CAGTGCGA
+
FFFFFFFF
@A00769:11:HC3HCDRXX:1:2101:11017:9893
CAGTGCGA
+
FFFFFFFF
@A00769:11:HC3HCDRXX:1:2101:3730:9925
CAGTGCGA
+
FFFFF::F
@A00769:11:HC3HCDRXX:1:2101:3721:9940
CAGTGCGA
+
:FFFFFFF
@A00769:11:HC3HCDRXX:1:2101:4734:9940
CAGTGCGA
+
F:FF:,FF
@A00769:11:HC3HCDRXX:1:2101:5710:9972
CAGTGCGA
+
FFFFF:FF
@A00769:11:HC3HCDRXX:1:2101:9317:9987
CAGTGCGA
+
FFFFFFFF
@A00769:11:HC3HCDRXX:1:2101:23963:9987
CAGTGCGA
+
FFFFFFFF
@A00769:11:HC3HCDRXX:1:2101:14624:10003
CAGTGCGA
+
:FFFFFFF
@A00769:11:HC3HCDRXX:1:2101:28999:10003
CAGTGCGA
+
FFFFFFFF
@A00769:11:HC3HCDRXX:1:2101:3079:10019
CAGTGCGA
+
FFFFFFFF
@A00769:11:HC3HCDRXX:1:2101:24903:10019
CAGTGCGA
+
FFFFFFFF
@A00769:11:HC3HCDRXX:1:2101:25373:10019
CAGTGCGA
+
FFFFFFFF
@A00769:11:HC3HCDRXX:1:2101:28691:10097
CAGTGCGA
+
FFFFFFFF
@A00769:11:HC3HCDRXX:1:2101:4779:10113
CAGTGCGA
+
FFFF,FF:
@A00769:11:HC3HCDRXX:1:2101:22227:10238
CAGTGCGA
+
FFFFFFFF
@A00769:11:HC3HCDRXX:1:2101:4047:10285
CAGTGCGA
+
FFFFFFFF
@A00769:11:HC3HCDRXX:1:2101:22978:10347
CAGTGCGA
+
FFFFFFFF
@A00769:11:HC3HCDRXX:1:2101:3043:10363
CAGTGCGA
+
FFFFFFFF
@A00769:11:HC3HCDRXX:1:2101:5339:10520
CAGTGCGA
+
FFFFFFFF
@A00769:11:HC3HCDRXX:1:2101:29875:10520
CAGTGCGA
+
FFFFFFFF
@A00769:11:HC3HCDRXX:1:2101:2239:10661
CAGTGCGA
+
FFFFFFFF
@A00769:11:HC3HCDRXX:1:2101:2501:10676
CAGTGCGA
+
FFFFFFFF
@A00769:11:HC3HCDRXX:1:2101:4526:10676
CAGTGCGA
+
FFFFFFFF
@A00769:11:HC3HCDRXX:1:2101:29839:10676
CAGTGCGA
+
FFFFFFF,
@A00769:11:HC3HCDRXX:1:2101:12427:10739
CAGTGCGA
+
FFFFFFFF
@A00769:11:HC3HCDRXX:1:2101:7789:10755
CAGTGCGA
+
FFFFFFFF
@A00769:11:HC3HCDRXX:1:2101:12906:10786
CAGTGCGA
+
FFFFFFFF
@A00769:11:HC3HCDRXX:1:2101:17210:10786
CAGTGCGA
+
FFFFFFFF
@A00769:11:HC3HCDRXX:1:2101:3830:10817
CAGTGCGA
+
FFFFFFFF
@A00769:11:HC3HCDRXX:1:2101:6433:10848
CAGTGCGA
+
FFFFFFF:
@A00769:11:HC3HCDRXX:1:2101:17788:10848
CAGTGCGA
+
F,FFFFFF
@A00769:11:HC3HCDRXX:1:2101:10547:10927
CAGTGCGA
+
FFFFFFFF
@A00769:11:HC3HCDRXX:1:2101:30490:10927
CAGTGCGA
+
:FFFFFFF
@A00769:11:HC3HCDRXX:1:2101:14281:10974
CAGTGCGA
+
FFFFFFFF
@A00769:11:HC3HCDRXX:1:2101:17110:11021
CAGTGCGA
+
:FFFFFFF
@A00769:11:HC3HCDRXX:1:2101:30219:11021
CAGTGCGA
+
FFFFFFFF
@A00769:11:HC3HCDRXX:1:2101:13386:11146
CAGTGCGA
+
FFFFFFFF
@A00769:11:HC3HCDRXX:1:2101:29423:11177
CAGTGCGA
+
FFFFFFFF
@A00769:11:HC3HCDRXX:1:2101:7337:11224
CAGTGCGA
+
FFFFFFFF
@A00769:11:HC3HCDRXX:1:2101:9073:11256
CAGTGCGA
+
FFFFFFFF
@A00769:11:HC3HCDRXX:1:2101:12698:11271
CAGTGCGA
+
FFFFFFFF
@A00769:11:HC3HCDRXX:1:2101:32081:11303
CAGTGCGA
+
FF:,:F:F
@A00769:11:HC3HCDRXX:1:2101:14950:11412
CAGTGCGA
+
FFFFFFF:
@A00769:11:HC3HCDRXX:1:2101:15854:11443
CAGTGCGA
+
:FFFFFFF
@A00769:11:HC3HCDRXX:1:2101:14922:11490
CAGTGCGA
+
FFFFFFFF
@A00769:11:HC3HCDRXX:1:2101:32063:11522
CAGTGCGA
+
FFFFFFFF
@A00769:11:HC3HCDRXX:1:2101:27037:11553
CAGTGCGA
+
FFFFFFFF
@A00769:11:HC3HCDRXX:1:2101:28483:11553
CAGTGCGA
+
FFFFFFFF
@A00769:11:HC3HCDRXX:1:2101:8196:11647
CAGTGCGA
+
FFFFFFFF
@A00769:11:HC3HCDRXX:1:2101:21151:11663
CAGTGCGA
+
F::F:FFF
@A00769:11:HC3HCDRXX:1:2101:30626:11663
CAGTGCGA
+
FFFFFFFF
@A00769:11:HC3HCDRXX:1:2101:32768:11710
CAGTGCGA
+
FFFFFFFF
@A00769:11:HC3HCDRXX:1:2101:25726:11725
CAGTGCGA
+
FFFFFFFF
@A00769:11:HC3HCDRXX:1:2101:32181:11725
CAGTGCGA
+
FFFFFFFF
@A00769:11:HC3HCDRXX:1:2101:15600:11882
CAGTGCGA
+
FFFFFFFF
@A00769:11:HC3HCDRXX:1:2101:6903:11913
CAGTGCGA
+
FFFFFFFF
@A00769:11:HC3HCDRXX:1:2101:8368:11913
CAGTGCGA
+
FFFFFFFF
@A00769:11:HC3HCDRXX:1:2101:15637:11913
CAGTGCGA
+
FFFFFFFF
@A00769:11:HC3HCDRXX:1:2101:9751:11929
CAGTGCGA
+
FFFFFFFF
@A00769:11:HC3HCDRXX:1:2101:30689:11929
CAGTGCGA
+
FFFFFFFF
@A00769:11:HC3HCDRXX:1:2101:15564:11976
CAGTGCGA
+
FF:FFF:F
@A00769:11:HC3HCDRXX:1:2101:9833:12007
CAGTGCGA
+
FFFFFFFF
@A00769:11:HC3HCDRXX:1:2101:30572:12007
CAGTGCGA
+
FFFFFFFF
@A00769:11:HC3HCDRXX:1:2101:21965:12038
CAGTGCGA
+
FFFFFFFF
@A00769:11:HC3HCDRXX:1:2101:3332:12085
CAGTGCGA
+
FFFFFFFF
@A00769:11:HC3HCDRXX:1:2101:29785:12085
CAGTGCGA
+
FFFFFFFF
@A00769:11:HC3HCDRXX:1:2101:5782:12132
CAGTGCGA
+
FFFFFFFF
@A00769:11:HC3HCDRXX:1:2101:26277:12148
CAGTGCGA
+
FFFFFFFF
@A00769:11:HC3HCDRXX:1:2101:12147:12164
CAGTGCGA
+
FFFFFFFF
@A00769:11:HC3HCDRXX:1:2101:29957:12195
CAGTGCGA
+
FFFFFFFF
@A00769:11:HC3HCDRXX:1:2101:28293:12289
CAGTGCGA
+
FFFFFFFF
@A00769:11:HC3HCDRXX:1:2101:7789:12320
CAGTGCGA
+
FFFFFFFF
@A00769:11:HC3HCDRXX:1:2101:12418:12383
CAGTGCGA
+
FFFFFFFF
@A00769:11:HC3HCDRXX:1:2101:22869:12383
CAGTGCGA
+
FFFFF:FF
@A00769:11:HC3HCDRXX:1:2101:11388:12414
CAGTGCGA
+
FFFFFFFF
@A00769:11:HC3HCDRXX:1:2101:24071:12493
CAGTGCGA
+
FFFFFFFF
@A00769:11:HC3HCDRXX:1:2101:27977:12493
CAGTGCGA
+
FFFFFFFF
@A00769:11:HC3HCDRXX:1:2101:26576:12540
CAGTGCGA
+
FFFFFFFF
@A00769:11:HC3HCDRXX:1:2101:5864:12555
CAGTGCGA
+
FFFFFFFF
@A00769:11:HC3HCDRXX:1:2101:32579:12571
CAGTGCGA
+
FFFFFFFF
@A00769:11:HC3HCDRXX:1:2101:10583:12587
CAGTGCGA
+
FFFFFFFF
@A00769:11:HC3HCDRXX:1:2101:12264:12618
CAGTGCGA
+
FFFFFFFF
@A00769:11:HC3HCDRXX:1:2101:13973:12665
CAGTGCGA
+
FFFFFFFF
@A00769:11:HC3HCDRXX:1:2101:31078:12727
CAGTGCGA
+
FFFFFFFF
@A00769:11:HC3HCDRXX:1:2101:12924:12790
CAGTGCGA
+
FFFFFFFF
@A00769:11:HC3HCDRXX:1:2101:26160:12853
CAGTGCGA
+
FFFFFFFF
@A00769:11:HC3HCDRXX:1:2101:21802:12884
CAGTGCGA
+
FFFFFFFF
@A00769:11:HC3HCDRXX:1:2101:24777:12900
CAGTGCGA
+
FFFFFFFF
@A00769:11:HC3HCDRXX:1:2101:31051:12931
CAGTGCGA
+
FFF:FF:F
@A00769:11:HC3HCDRXX:1:2101:27868:12962
CAGTGCGA
+
FF,FF:FF
@A00769:11:HC3HCDRXX:1:2101:17363:12994
CAGTGCGA
+
FFFFFFFF
@A00769:11:HC3HCDRXX:1:2101:26205:12994
CAGTGCGA
+
FFFFFFFF
@A00769:11:HC3HCDRXX:1:2101:12427:13056
CAGTGCGA
+
FFF,FFFF
@A00769:11:HC3HCDRXX:1:2101:20130:13088
CAGTGCGA
+
FFFFFFFF
@A00769:11:HC3HCDRXX:1:2101:5647:13119
CAGTGCGA
+
FFFFFF:F
@A00769:11:HC3HCDRXX:1:2101:29559:13135
CAGTGCGA
+
FFFFFFFF
@A00769:11:HC3HCDRXX:1:2101:26530:13244
CAGTGCGA
+
FFFFF,FF
@A00769:11:HC3HCDRXX:1:2101:15058:13260
CAGTGCGA
+
FFFFF,FF
@A00769:11:HC3HCDRXX:1:2101:31295:13354
CAGTGCGA
+
FFFFFFFF
@A00769:11:HC3HCDRXX:1:2101:25843:13369
CAGTGCGA
+
FF:FFFFF
@A00769:11:HC3HCDRXX:1:2101:29261:13463
CAGTGCGA
+
FFFFFFFF
@A00769:11:HC3HCDRXX:1:2101:31476:13479
CAGTGCGA
+
FFFFFFFF
@A00769:11:HC3HCDRXX:1:2101:28049:13526
CAGTGCGA
+
FFFFFFFF
@A00769:11:HC3HCDRXX:1:2101:25220:13573
CAGTGCGA
+
FFFFFFFF
@A00769:11:HC3HCDRXX:1:2101:27624:13573
CAGTGCGA
+
,FF:FF,F
@A00769:11:HC3HCDRXX:1:2101:3278:13589
CAGTGCGA
+
FFFFFFFF
@A00769:11:HC3HCDRXX:1:2101:12427:13589
CAGTGCGA
+
FFFFFFFF
@A00769:11:HC3HCDRXX:1:2101:19660:13620
CAGTGCGA
+
FFFFFFFF
@A00769:11:HC3HCDRXX:1:2101:29939:13730
CAGTGCGA
+
FFFFFFFF
@A00769:11:HC3HCDRXX:1:2101:19407:13745
CAGTGCGA
+
FFFFFFFF
@A00769:11:HC3HCDRXX:1:2101:25988:13745
CAGTGCGA
+
FFFFFFFF
@A00769:11:HC3HCDRXX:1:2101:16215:13761
CAGTGCGA
+
FFFFFFFF
@A00769:11:HC3HCDRXX:1:2101:3965:13777
CAGTGCGA
+
FFFFFFFF
@A00769:11:HC3HCDRXX:1:2101:9670:13823
CAGTGCGA
+
FFFFFFFF
@A00769:11:HC3HCDRXX:1:2101:23176:13823
CAGTGCGA
+
FFFFFFFF
@A00769:11:HC3HCDRXX:1:2101:12707:13886
CAGTGCGA
+
FFFFFFFF
@A00769:11:HC3HCDRXX:1:2101:30978:13902
CAGTGCGA
+
FFFFFFFF
@A00769:11:HC3HCDRXX:1:2101:15139:13933
CAGTGCGA
+
FFFFFFFF
@A00769:11:HC3HCDRXX:1:2101:31105:13933
CAGTGCGA
+
FFFFFFFF
@A00769:11:HC3HCDRXX:1:2101:29478:13996
CAGTGCGA
+
FFFFFFFF
@A00769:11:HC3HCDRXX:1:2101:4481:14011
CAGTGCGA
+
FFFFFFFF
@A00769:11:HC3HCDRXX:1:2101:6433:14011
CAGTGCGA
+
FFFFFFFF
@A00769:11:HC3HCDRXX:1:2101:2040:14043
CAGTGCGA
+
FFFFFFFF
@A00769:11:HC3HCDRXX:1:2101:17363:14058
CAGTGCGA
+
FFFFFFFF
@A00769:11:HC3HCDRXX:1:2101:8377:14152
CAGTGCGA
+
FFFFFFFF
@A00769:11:HC3HCDRXX:1:2101:19325:14231
CAGTGCGA
+
FFFFFFFF
@A00769:11:HC3HCDRXX:1:2101:30544:14246
CAGTGCGA
+
FFFFFFFF
@A00769:11:HC3HCDRXX:1:2101:18376:14278
CAGTGCGA
+
FFFFFFFF
@A00769:11:HC3HCDRXX:1:2101:5918:14309
CAGTGCGA
+
FFFFFFFF
@A00769:11:HC3HCDRXX:1:2101:12780:14325
CAGTGCGA
+
FFFFF:F:
@A00769:11:HC3HCDRXX:1:2101:16179:14325
CAGTGCGA
+
FFFFFFFF
@A00769:11:HC3HCDRXX:1:2101:6732:14403
CAGTGCGA
+
F:FFFFFF
@A00769:11:HC3HCDRXX:1:2101:2736:14434
CAGTGCGA
+
FFFFFFFF
@A00769:11:HC3HCDRXX:1:2101:18295:14450
CAGTGCGA
+
FFFFFFF,
@A00769:11:HC3HCDRXX:1:2101:9968:14497
CAGTGCGA
+
FFFFFFFF
@A00769:11:HC3HCDRXX:1:2101:3450:14575
CAGTGCGA
+
FFFFFFFF
@A00769:11:HC3HCDRXX:1:2101:31241:14575
CAGTGCGA
+
FFFFFFFF
@A00769:11:HC3HCDRXX:1:2101:16143:14606
CAGTGCGA
+
FFFFFFFF
@A00769:11:HC3HCDRXX:1:2101:3911:14622
CAGTGCGA
+
FF,,FF:F
@A00769:11:HC3HCDRXX:1:2101:5376:14622
CAGTGCGA
+
FFFFFFFF
@A00769:11:HC3HCDRXX:1:2101:27932:14669
CAGTGCGA
+
FFFFFFFF
@A00769:11:HC3HCDRXX:1:2101:4490:14685
CAGTGCGA
+
FF,FFFFF
@A00769:11:HC3HCDRXX:1:2101:21097:14700
CAGTGCGA
+
FFFFFFFF
@A00769:11:HC3HCDRXX:1:2101:15302:14779
CAGTGCGA
+
:FF,FF:F
@A00769:11:HC3HCDRXX:1:2101:20302:14794
CAGTGCGA
+
FFFFFFFF
@A00769:11:HC3HCDRXX:1:2101:29315:14810
CAGTGCGA
+
FFFFFFFF
@A00769:11:HC3HCDRXX:1:2101:4625:14826
CAGTGCGA
+
FFFFFFFF
@A00769:11:HC3HCDRXX:1:2101:5141:14873
CAGTGCGA
+
FFFFFFFF
@A00769:11:HC3HCDRXX:1:2101:15664:14873
CAGTGCGA
+
FFF:FFFF
@A00769:11:HC3HCDRXX:1:2101:15248:14904
CAGTGCGA
+
FFFFFFFF
@A00769:11:HC3HCDRXX:1:2101:21305:14904
CAGTGCGA
+
FFFFFFFF
@A00769:11:HC3HCDRXX:1:2101:29441:14935
CAGTGCGA
+
FFFFFFFF
@A00769:11:HC3HCDRXX:1:2101:31693:15013
CAGTGCGA
+
FFFFFFFF
@A00769:11:HC3HCDRXX:1:2101:17815:15029
CAGTGCGA
+
FFFFFFFF
@A00769:11:HC3HCDRXX:1:2101:11623:15076
CAGTGCGA
+
FFFFFFFF
@A00769:11:HC3HCDRXX:1:2101:23728:15123
CAGTGCGA
+
FFFFFFFF
@A00769:11:HC3HCDRXX:1:2101:7744:15154
CAGTGCGA
+
FFFFFFFF
@A00769:11:HC3HCDRXX:1:2101:20961:15154
CAGTGCGA
+
FFFFFFFF
@A00769:11:HC3HCDRXX:1:2101:4327:15217
CAGTGCGA
+
FFFFFFFF
@A00769:11:HC3HCDRXX:1:2101:15284:15217
CAGTGCGA
+
FFFFFFFF
@A00769:11:HC3HCDRXX:1:2101:4336:15233
CAGTGCGA
+
FFFFFFFF
@A00769:11:HC3HCDRXX:1:2101:5529:15233
CAGTGCGA
+
FF,F:,FF
@A00769:11:HC3HCDRXX:1:2101:13268:15233
CAGTGCGA
+
FFFFFFFF
@A00769:11:HC3HCDRXX:1:2101:2302:15248
CAGTGCGA
+
FFFFFFFF
@A00769:11:HC3HCDRXX:1:2101:19343:15264
CAGTGCGA
+
FFFFFFFF
@A00769:11:HC3HCDRXX:1:2101:2456:15295
CAGTGCGA
+
FFFFFFFF
@A00769:11:HC3HCDRXX:1:2101:21133:15295
CAGTGCGA
+
FFFFFFFF
@A00769:11:HC3HCDRXX:1:2101:16884:15327
CAGTGCGA
+
FFFFFFFF
@A00769:11:HC3HCDRXX:1:2101:25021:15327
CAGTGCGA
+
FFFFFFFF
@A00769:11:HC3HCDRXX:1:2101:31756:15342
CAGTGCGA
+
FFFFFFFF
@A00769:11:HC3HCDRXX:1:2101:13946:15374
CAGTGCGA
+
FFFFFFFF
@A00769:11:HC3HCDRXX:1:2101:10429:15389
CAGTGCGA
+
FFFFFFFF
@A00769:11:HC3HCDRXX:1:2101:32633:15421
CAGTGCGA
+
FFFFFFFF
@A00769:11:HC3HCDRXX:1:2101:14425:15452
CAGTGCGA
+
FFFFFFFF
@A00769:11:HC3HCDRXX:1:2101:23592:15515
CAGTGCGA
+
FFFFFFFF
@A00769:11:HC3HCDRXX:1:2101:23719:15546
CAGTGCGA
+
FFFFFFFF
@A00769:11:HC3HCDRXX:1:2101:12319:15562
CAGTGCGA
+
FFFFFFFF
@A00769:11:HC3HCDRXX:1:2101:5032:15624
CAGTGCGA
+
FFFFFFFF
@A00769:11:HC3HCDRXX:1:2101:11704:15624
CAGTGCGA
+
FFFFFFFF
@A00769:11:HC3HCDRXX:1:2101:6253:15734
CAGTGCGA
+
FFFFFFFF
@A00769:11:HC3HCDRXX:1:2101:31602:15734
CAGTGCGA
+
F:FFFFFF
@A00769:11:HC3HCDRXX:1:2101:16984:15749
CAGTGCGA
+
FFFFFFFF
@A00769:11:HC3HCDRXX:1:2101:15582:15796
CAGTGCGA
+
FF,FFFFF
@A00769:11:HC3HCDRXX:1:2101:5891:15828
CAGTGCGA
+
FFFFFFFF
@A00769:11:HC3HCDRXX:1:2101:24713:15828
CAGTGCGA
+
FFFFFFFF
@A00769:11:HC3HCDRXX:1:2101:15854:15859
CAGTGCGA
+
FFFFFFFF
@A00769:11:HC3HCDRXX:1:2101:14362:15875
CAGTGCGA
+
FFFFFFFF
@A00769:11:HC3HCDRXX:1:2101:4056:15906
CAGTGCGA
+
FFFFFFFF
@A00769:11:HC3HCDRXX:1:2101:6488:15922
CAGTGCGA
+
FF:F:F:,
@A00769:11:HC3HCDRXX:1:2101:6668:15922
CAGTGCGA
+
FFFFFFFF
@A00769:11:HC3HCDRXX:1:2101:32325:15922
CAGTGCGA
+
FFFFFFFF
@A00769:11:HC3HCDRXX:1:2101:12626:15969
CAGTGCGA
+
FFFFFFFF
@A00769:11:HC3HCDRXX:1:2101:15835:15984
CAGTGCGA
+
FFFFFFFF
@A00769:11:HC3HCDRXX:1:2101:14317:16016
CAGTGCGA
+
FFFFFFFF
@A00769:11:HC3HCDRXX:1:2101:13367:16031
CAGTGCGA
+
FF,F:,::
@A00769:11:HC3HCDRXX:1:2101:8802:16047
CAGTGCGA
+
FFFFFF:F
@A00769:11:HC3HCDRXX:1:2101:12364:16141
CAGTGCGA
+
,F,,F,FF
@A00769:11:HC3HCDRXX:1:2101:10755:16172
CAGTGCGA
+
FFFFFFFF
@A00769:11:HC3HCDRXX:1:2101:23538:16235
CAGTGCGA
+
,F,F:,,F
@A00769:11:HC3HCDRXX:1:2101:28845:16344
CAGTGCGA
+
FFFFFFFF
@A00769:11:HC3HCDRXX:1:2101:15546:16391
CAGTGCGA
+
FFFFFFFF
@A00769:11:HC3HCDRXX:1:2101:16649:16423
CAGTGCGA
+
FFFFFFFF
@A00769:11:HC3HCDRXX:1:2101:20274:16470
CAGTGCGA
+
FFFFFFFF
@A00769:11:HC3HCDRXX:1:2101:18475:16517
CAGTGCGA
+
FFFFFFFF
@A00769:11:HC3HCDRXX:1:2101:11668:16532
CAGTGCGA
+
FFFFFFFF
@A00769:11:HC3HCDRXX:1:2101:30255:16532
CAGTGCGA
+
FFFFFFFF
@A00769:11:HC3HCDRXX:1:2101:19904:16579
CAGTGCGA
+
FFFFFFFF
@A00769:11:HC3HCDRXX:1:2101:11071:16626
CAGTGCGA
+
,FFFFFFF
@A00769:11:HC3HCDRXX:1:2101:13639:16626
CAGTGCGA
+
FFFFFFFF
@A00769:11:HC3HCDRXX:1:2101:13819:16626
CAGTGCGA
+
FFFFFFFF
@A00769:11:HC3HCDRXX:1:2101:13232:16642
CAGTGCGA
+
FFFFFFFF
@A00769:11:HC3HCDRXX:1:2101:27841:16705
CAGTGCGA
+
FFFFFFFF
@A00769:11:HC3HCDRXX:1:2101:1217:16720
CAGTGCGA
+
FFFFFFFF
@A00769:11:HC3HCDRXX:1:2101:6912:16752
CAGTGCGA
+
FFFFFFFF
@A00769:11:HC3HCDRXX:1:2101:10429:16799
CAGTGCGA
+
FFFFFFFF
@A00769:11:HC3HCDRXX:1:2101:12020:16799
CAGTGCGA
+
FFF,FFFF
@A00769:11:HC3HCDRXX:1:2101:7084:16924
CAGTGCGA
+
FFFFFFFF
@A00769:11:HC3HCDRXX:1:2101:26060:16939
CAGTGCGA
+
F:::FFFF
@A00769:11:HC3HCDRXX:1:2101:31611:16971
CAGTGCGA
+
:F:FFFFF
@A00769:11:HC3HCDRXX:1:2101:10095:17033
CAGTGCGA
+
FFFFFFFF
@A00769:11:HC3HCDRXX:1:2101:22318:17065
CAGTGCGA
+
FF:FFFFF
@A00769:11:HC3HCDRXX:1:2101:3468:17080
CAGTGCGA
+
F::FFFFF
@A00769:11:HC3HCDRXX:1:2101:25446:17190
CAGTGCGA
+
FFFFFF:F
@A00769:11:HC3HCDRXX:1:2101:28700:17253
CAGTGCGA
+
FFFFFFFF
@A00769:11:HC3HCDRXX:1:2101:9887:17331
CAGTGCGA
+
FFFFFFFF
@A00769:11:HC3HCDRXX:1:2101:20564:17378
CAGTGCGA
+
FFFFFFFF
@A00769:11:HC3HCDRXX:1:2101:25617:17425
CAGTGCGA
+
FFFFFFFF
@A00769:11:HC3HCDRXX:1:2101:28926:17456
CAGTGCGA
+
FFFFFFFF
@A00769:11:HC3HCDRXX:1:2101:3558:17487
CAGTGCGA
+
FFFFFFFF
@A00769:11:HC3HCDRXX:1:2101:4698:17487
CAGTGCGA
+
FFFFFFFF
@A00769:11:HC3HCDRXX:1:2101:4336:17519
CAGTGCGA
+
FFFFFFFF
@A00769:11:HC3HCDRXX:1:2101:18656:17519
CAGTGCGA
+
FF:F,FFF
@A00769:11:HC3HCDRXX:1:2101:20672:17534
CAGTGCGA
+
FFFFFFFF
@A00769:11:HC3HCDRXX:1:2101:20907:17534
CAGTGCGA
+
FFFFFFFF
@A00769:11:HC3HCDRXX:1:2101:28953:17534
CAGTGCGA
+
F,FFFFFF
@A00769:11:HC3HCDRXX:1:2101:32136:17566
CAGTGCGA
+
FFFFFFFF
@A00769:11:HC3HCDRXX:1:2101:32009:17597
CAGTGCGA
+
FFFFFFFF
@A00769:11:HC3HCDRXX:1:2101:29378:17613
CAGTGCGA
+
FFFFFFFF
@A00769:11:HC3HCDRXX:1:2101:25247:17691
CAGTGCGA
+
FFFFFFF:
@A00769:11:HC3HCDRXX:1:2101:5339:17722
CAGTGCGA
+
FFFFFFFF
@A00769:11:HC3HCDRXX:1:2101:32190:17754
CAGTGCGA
+
FFFFFFFF
@A00769:11:HC3HCDRXX:1:2101:23954:17769
CAGTGCGA
+
FFFFFFFF
@A00769:11:HC3HCDRXX:1:2101:23755:17832
CAGTGCGA
+
FFFFFFFF
@A00769:11:HC3HCDRXX:1:2101:22309:17863
CAGTGCGA
+
FFFFFFFF
@A00769:11:HC3HCDRXX:1:2101:14859:17895
CAGTGCGA
+
FFFFFFFF
@A00769:11:HC3HCDRXX:1:2101:6714:17910
CAGTGCGA
+
FF,FF::F
@A00769:11:HC3HCDRXX:1:2101:11360:17910
CAGTGCGA
+
FFFFFFFF
@A00769:11:HC3HCDRXX:1:2101:26214:17926
CAGTGCGA
+
FFFFFFFF
@A00769:11:HC3HCDRXX:1:2101:25464:18004
CAGTGCGA
+
FFFFFFFF
@A00769:11:HC3HCDRXX:1:2101:29523:18020
CAGTGCGA
+
FFFFFFFF
@A00769:11:HC3HCDRXX:1:2101:25626:18067
CAGTGCGA
+
FFFFFFFF
@A00769:11:HC3HCDRXX:1:2101:15474:18239
CAGTGCGA
+
FFFFFFFF
@A00769:11:HC3HCDRXX:1:2101:24017:18286
CAGTGCGA
+
FFFFFFFF
@A00769:11:HC3HCDRXX:1:2101:13530:18317
CAGTGCGA
+
FFFFFFFF
@A00769:11:HC3HCDRXX:1:2101:2799:18333
CAGTGCGA
+
FFFFFFFF
@A00769:11:HC3HCDRXX:1:2101:29234:18364
CAGTGCGA
+
FFFFFFFF
@A00769:11:HC3HCDRXX:1:2101:29912:18380
CAGTGCGA
+
FFFFF,FF
@A00769:11:HC3HCDRXX:1:2101:2636:18427
CAGTGCGA
+
FFFFFFFF
@A00769:11:HC3HCDRXX:1:2101:15600:18458
CAGTGCGA
+
FFFFFFFF
@A00769:11:HC3HCDRXX:1:2101:28980:18458
CAGTGCGA
+
FFFFFFFF
@A00769:11:HC3HCDRXX:1:2101:17779:18474
CAGTGCGA
+
FFFFFFFF
@A00769:11:HC3HCDRXX:1:2101:29206:18568
CAGTGCGA
+
FFFFFFFF
@A00769:11:HC3HCDRXX:1:2101:28266:18599
CAGTGCGA
+
FFFFFFFF
@A00769:11:HC3HCDRXX:1:2101:20374:18615
CAGTGCGA
+
F,FFFFFF
@A00769:11:HC3HCDRXX:1:2101:27742:18662
CAGTGCGA
+
FFFFFFFF
@A00769:11:HC3HCDRXX:1:2101:3450:18865
CAGTGCGA
+
FFFFFFFF
@A00769:11:HC3HCDRXX:1:2101:9453:18865
CAGTGCGA
+
FFFFFFFF
@A00769:11:HC3HCDRXX:1:2101:10673:18912
CAGTGCGA
+
FFFFFFFF
@A00769:11:HC3HCDRXX:1:2101:27236:18975
CAGTGCGA
+
FFFFFFFF
@A00769:11:HC3HCDRXX:1:2101:24749:18991
CAGTGCGA
+
FFF,:::F
@A00769:11:HC3HCDRXX:1:2101:15383:19053
CAGTGCGA
+
FFFF::FF
@A00769:11:HC3HCDRXX:1:2101:28763:19053
CAGTGCGA
+
FFFFFFFF
@A00769:11:HC3HCDRXX:1:2101:29993:19053
CAGTGCGA
+
FFFFFFFF
@A00769:11:HC3HCDRXX:1:2101:29839:19132
CAGTGCGA
+
FFF:FFFF
@A00769:11:HC3HCDRXX:1:2101:17870:19163
CAGTGCGA
+
FFFFFFFF
@A00769:11:HC3HCDRXX:1:2101:19425:19194
CAGTGCGA
+
FFFFFFFF
@A00769:11:HC3HCDRXX:1:2101:4372:19210
CAGTGCGA
+
FFFFFFFF
@A00769:11:HC3HCDRXX:1:2101:4508:19225
CAGTGCGA
+
FFFFFFFF
@A00769:11:HC3HCDRXX:1:2101:28619:19241
CAGTGCGA
+
FFFFFFFF
@A00769:11:HC3HCDRXX:1:2101:9724:19272
CAGTGCGA
+
FFFFFFFF
@A00769:11:HC3HCDRXX:1:2101:16577:19272
CAGTGCGA
+
FFF:FFFF
@A00769:11:HC3HCDRXX:1:2101:6189:19288
CAGTGCGA
+
FFFFFF,F
@A00769:11:HC3HCDRXX:1:2101:10746:19319
CAGTGCGA
+
FFFFF:::
@A00769:11:HC3HCDRXX:1:2101:26341:19366
CAGTGCGA
+
FFFFFFFF
@A00769:11:HC3HCDRXX:1:2101:18593:19413
CAGTGCGA
+
FFFFFFFF
@A00769:11:HC3HCDRXX:1:2101:21875:19429
CAGTGCGA
+
FFFFFFFF
@A00769:11:HC3HCDRXX:1:2101:29776:19429
CAGTGCGA
+
FFFFFFFF
@A00769:11:HC3HCDRXX:1:2101:10230:19492
CAGTGCGA
+
FFFFFFFF
@A00769:11:HC3HCDRXX:1:2101:17626:19492
CAGTGCGA
+
FFFFFFFF
@A00769:11:HC3HCDRXX:1:2101:9136:19507
CAGTGCGA
+
FF:FFFFF
@A00769:11:HC3HCDRXX:1:2101:22191:19507
CAGTGCGA
+
FF,F::FF
@A00769:11:HC3HCDRXX:1:2101:27968:19523
CAGTGCGA
+
FFFFFFFF
@A00769:11:HC3HCDRXX:1:2101:21594:19601
CAGTGCGA
+
FFFFFFFF
@A00769:11:HC3HCDRXX:1:2101:27037:19633
CAGTGCGA
+
FFFFF:FF
@A00769:11:HC3HCDRXX:1:2101:5701:19695
CAGTGCGA
+
FFFFFFFF
@A00769:11:HC3HCDRXX:1:2101:13783:19695
CAGTGCGA
+
FFFFFFFF
@A00769:11:HC3HCDRXX:1:2101:17029:19930
CAGTGCGA
+
FFFFFFFF
@A00769:11:HC3HCDRXX:1:2101:9317:19946
CAGTGCGA
+
FFFFFFFF
@A00769:11:HC3HCDRXX:1:2101:20229:20181
CAGTGCGA
+
FFFFFFFF
@A00769:11:HC3HCDRXX:1:2101:25925:20181
CAGTGCGA
+
FFFFFFFF
@A00769:11:HC3HCDRXX:1:2101:3531:20290
CAGTGCGA
+
FFFFFFFF
@A00769:11:HC3HCDRXX:1:2101:5285:20290
CAGTGCGA
+
FFFFFFFF
@A00769:11:HC3HCDRXX:1:2101:17797:20290
CAGTGCGA
+
FFFFFFFF
@A00769:11:HC3HCDRXX:1:2101:14326:20322
CAGTGCGA
+
FFFFFFFF
@A00769:11:HC3HCDRXX:1:2101:15194:20384
CAGTGCGA
+
FFFFFFFF
@A00769:11:HC3HCDRXX:1:2101:29234:20462
CAGTGCGA
+
FFFFFFFF
@A00769:11:HC3HCDRXX:1:2101:16685:20494
CAGTGCGA
+
FFFFFFFF
@A00769:11:HC3HCDRXX:1:2101:5918:20603
CAGTGCGA
+
FFFFFFFF
@A00769:11:HC3HCDRXX:1:2101:4128:20635
CAGTGCGA
+
FFFFFFFF
@A00769:11:HC3HCDRXX:1:2101:2248:20666
CAGTGCGA
+
FFFFFFFF
@A00769:11:HC3HCDRXX:1:2101:16514:20666
CAGTGCGA
+
FFF:FFFF
@A00769:11:HC3HCDRXX:1:2101:29541:20682
CAGTGCGA
+
FFFFFFFF
@A00769:11:HC3HCDRXX:1:2101:29387:20791
CAGTGCGA
+
FFFFFFFF
@A00769:11:HC3HCDRXX:1:2101:4354:20932
CAGTGCGA
+
FFFFFFFF
@A00769:11:HC3HCDRXX:1:2101:19777:20932
CAGTGCGA
+
FFFFFFFF
@A00769:11:HC3HCDRXX:1:2101:4237:21010
CAGTGCGA
+
FFFFFFFF
@A00769:11:HC3HCDRXX:1:2101:13756:21057
CAGTGCGA
+
FFFFFFFF
@A00769:11:HC3HCDRXX:1:2101:5285:21073
CAGTGCGA
+
FFFFFFFF
@A00769:11:HC3HCDRXX:1:2101:10402:21073
CAGTGCGA
+
FFFF:FFF
@A00769:11:HC3HCDRXX:1:2101:5177:21136
CAGTGCGA
+
FFFFFFFF
@A00769:11:HC3HCDRXX:1:2101:10022:21167
CAGTGCGA
+
FFF,FFFF
@A00769:11:HC3HCDRXX:1:2101:16640:21167
CAGTGCGA
+
FFFFFFFF
@A00769:11:HC3HCDRXX:1:2101:13485:21308
CAGTGCGA
+
FFFFFFFF
@A00769:11:HC3HCDRXX:1:2101:20066:21308
CAGTGCGA
+
FFFFFFFF
@A00769:11:HC3HCDRXX:1:2101:13738:21339
CAGTGCGA
+
FFFFFFFF
@A00769:11:HC3HCDRXX:1:2101:25672:21339
CAGTGCGA
+
FFFFFFFF
@A00769:11:HC3HCDRXX:1:2101:25690:21402
CAGTGCGA
+
FFFFFFFF
@A00769:11:HC3HCDRXX:1:2101:15953:21449
CAGTGCGA
+
FFFFFFFF
@A00769:11:HC3HCDRXX:1:2101:10601:21480
CAGTGCGA
+
FFFFFFFF
@A00769:11:HC3HCDRXX:1:2101:25391:21480
CAGTGCGA
+
F:FFFFFF
@A00769:11:HC3HCDRXX:1:2101:23330:21543
CAGTGCGA
+
FFFFFFFF
@A00769:11:HC3HCDRXX:1:2101:8079:21559
CAGTGCGA
+
FFFFFFFF
@A00769:11:HC3HCDRXX:1:2101:23339:21559
CAGTGCGA
+
FFFFFFFF
@A00769:11:HC3HCDRXX:1:2101:21332:21590
CAGTGCGA
+
FFFFFFFF
@A00769:11:HC3HCDRXX:1:2101:9534:21605
CAGTGCGA
+
FFFFFFFF
@A00769:11:HC3HCDRXX:1:2101:2022:21652
CAGTGCGA
+
:F,FF,:F
@A00769:11:HC3HCDRXX:1:2101:26286:21778
CAGTGCGA
+
FFF::FFF
@A00769:11:HC3HCDRXX:1:2101:2139:21825
CAGTGCGA
+
FFFFFFFF
@A00769:11:HC3HCDRXX:1:2101:24849:21887
CAGTGCGA
+
FFFFFFFF
@A00769:11:HC3HCDRXX:1:2101:22254:21966
CAGTGCGA
+
FFFFFFFF
@A00769:11:HC3HCDRXX:1:2101:15953:22013
CAGTGCGA
+
FFFFFFFF
@A00769:11:HC3HCDRXX:1:2101:2582:22060
CAGTGCGA
+
FFFFFFFF
@A00769:11:HC3HCDRXX:1:2101:20365:22075
CAGTGCGA
+
FFFFFFFF
@A00769:11:HC3HCDRXX:1:2101:21884:22075
CAGTGCGA
+
FFFFFFFF
@A00769:11:HC3HCDRXX:1:2101:11017:22106
CAGTGCGA
+
FFFFFFFF
@A00769:11:HC3HCDRXX:1:2101:12111:22216
CAGTGCGA
+
FFFFFFFF
@A00769:11:HC3HCDRXX:1:2101:32841:22232
CAGTGCGA
+
FFF,FFFF
@A00769:11:HC3HCDRXX:1:2101:25337:22263
CAGTGCGA
+
FFFFFFFF
@A00769:11:HC3HCDRXX:1:2101:2763:22310
CAGTGCGA
+
FFFFFFFF
@A00769:11:HC3HCDRXX:1:2101:5294:22310
CAGTGCGA
+
FFFFFFFF
@A00769:11:HC3HCDRXX:1:2101:5782:22341
CAGTGCGA
+
FFFFFFFF
@A00769:11:HC3HCDRXX:1:2101:24840:22373
CAGTGCGA
+
FFFFFFFF
@A00769:11:HC3HCDRXX:1:2101:31232:22388
CAGTGCGA
+
FFFFFFFF
@A00769:11:HC3HCDRXX:1:2101:6451:22467
CAGTGCGA
+
FFFFFFFF
@A00769:11:HC3HCDRXX:1:2101:11134:22467
CAGTGCGA
+
FFFFFFFF
@A00769:11:HC3HCDRXX:1:2101:1371:22498
CAGTGCGA
+
FFFFF,FF
@A00769:11:HC3HCDRXX:1:2101:2112:22498
CAGTGCGA
+
FFFFFFFF
@A00769:11:HC3HCDRXX:1:2101:16884:22498
CAGTGCGA
+
FFFFFFFF
@A00769:11:HC3HCDRXX:1:2101:18964:22498
CAGTGCGA
+
FFFFFFFF
@A00769:11:HC3HCDRXX:1:2101:30391:22498
CAGTGCGA
+
FFFFFFFF
@A00769:11:HC3HCDRXX:1:2101:16993:22529
CAGTGCGA
+
FFFFFFFF
@A00769:11:HC3HCDRXX:1:2101:17336:22561
CAGTGCGA
+
FFFFFFFF
@A00769:11:HC3HCDRXX:1:2101:8395:22639
CAGTGCGA
+
:FFFFFFF
@A00769:11:HC3HCDRXX:1:2101:30897:22717
CAGTGCGA
+
FFFFFFFF
@A00769:11:HC3HCDRXX:1:2101:4869:22733
CAGTGCGA
+
FFFFFFFF
@A00769:11:HC3HCDRXX:1:2101:24279:22748
CAGTGCGA
+
FFFFFFFF
@A00769:11:HC3HCDRXX:1:2101:26946:22795
CAGTGCGA
+
FFFFFFFF
@A00769:11:HC3HCDRXX:1:2101:17752:22842
CAGTGCGA
+
FFFFFF::
@A00769:11:HC3HCDRXX:1:2101:3983:22921
CAGTGCGA
+
FFFFFFFF
@A00769:11:HC3HCDRXX:1:2101:9344:22968
CAGTGCGA
+
FFFFFFFF
@A00769:11:HC3HCDRXX:1:2101:15944:22968
CAGTGCGA
+
FFFFFFFF
@A00769:11:HC3HCDRXX:1:2101:27805:22968
CAGTGCGA
+
FFFF:FFF
@A00769:11:HC3HCDRXX:1:2101:32389:22983
CAGTGCGA
+
FFFFFFFF
@A00769:11:HC3HCDRXX:1:2101:16324:22999
CAGTGCGA
+
FFFFFFFF
@A00769:11:HC3HCDRXX:1:2101:27227:23030
CAGTGCGA
+
FFFFFFFF
@A00769:11:HC3HCDRXX:1:2101:16477:23046
CAGTGCGA
+
FFF,,:FF
@A00769:11:HC3HCDRXX:1:2101:3070:23062
CAGTGCGA
+
FFFFFFFF
@A00769:11:HC3HCDRXX:1:2101:4679:23062
CAGTGCGA
+
FFFFFFFF
@A00769:11:HC3HCDRXX:1:2101:19217:23062
CAGTGCGA
+
FFFFFFFF
@A00769:11:HC3HCDRXX:1:2101:4743:23077
CAGTGCGA
+
FFFFFFFF
@A00769:11:HC3HCDRXX:1:2101:25898:23077
CAGTGCGA
+
FFFFFFFF
@A00769:11:HC3HCDRXX:1:2101:27046:23156
CAGTGCGA
+
FFFFFFFF
@A00769:11:HC3HCDRXX:1:2101:26992:23218
CAGTGCGA
+
FFFFFFFF
@A00769:11:HC3HCDRXX:1:2101:1090:23328
CAGTGCGA
+
FFFFFFFF
@A00769:11:HC3HCDRXX:1:2101:5168:23343
CAGTGCGA
+
FFFFFFFF
@A00769:11:HC3HCDRXX:1:2101:8449:23359
CAGTGCGA
+
FFFFFFFF
@A00769:11:HC3HCDRXX:1:2101:17616:23547
CAGTGCGA
+
FF,F,F,F
@A00769:11:HC3HCDRXX:1:2101:32678:23578
CAGTGCGA
+
FFFFFFFF
@A00769:11:HC3HCDRXX:1:2101:8305:23610
CAGTGCGA
+
FFFFFFFF
@A00769:11:HC3HCDRXX:1:2101:10719:23657
CAGTGCGA
+
FFFFFFFF
@A00769:11:HC3HCDRXX:1:2101:8368:23719
CAGTGCGA
+
FFFFFFFF
@A00769:11:HC3HCDRXX:1:2101:4444:23750
CAGTGCGA
+
FF:F::FF
@A00769:11:HC3HCDRXX:1:2101:1976:23797
CAGTGCGA
+
FFFFFFFF
@A00769:11:HC3HCDRXX:1:2101:30996:23797
CAGTGCGA
+
FFFFFFFF
@A00769:11:HC3HCDRXX:1:2101:32741:23876
CAGTGCGA
+
FFFFFFFF
@A00769:11:HC3HCDRXX:1:2101:7374:23970
CAGTGCGA
+
FFFFFFFF
@A00769:11:HC3HCDRXX:1:2101:10899:23970
CAGTGCGA
+
FFFFFFFF
@A00769:11:HC3HCDRXX:1:2101:21549:23970
CAGTGCGA
+
FFFFFFFF
@A00769:11:HC3HCDRXX:1:2101:15519:23985
CAGTGCGA
+
FFFFFFFF
@A00769:11:HC3HCDRXX:1:2101:23936:24001
CAGTGCGA
+
FFFFFFFF
@A00769:11:HC3HCDRXX:1:2101:18837:24032
CAGTGCGA
+
FFFFFFFF
@A00769:11:HC3HCDRXX:1:2101:22580:24032
CAGTGCGA
+
::F:FFFF
@A00769:11:HC3HCDRXX:1:2101:20184:24142
CAGTGCGA
+
,FF,,,:F
@A00769:11:HC3HCDRXX:1:2101:29695:24142
CAGTGCGA
+
FFFFFFFF
@A00769:11:HC3HCDRXX:1:2101:9335:24173
CAGTGCGA
+
FFFFFFFF
@A00769:11:HC3HCDRXX:1:2101:29026:24173
CAGTGCGA
+
FFFFFFFF
@A00769:11:HC3HCDRXX:1:2101:15148:24345
CAGTGCGA
+
FFFFFFFF
@A00769:11:HC3HCDRXX:1:2101:6876:24424
CAGTGCGA
+
FFFFFFFF
@A00769:11:HC3HCDRXX:1:2101:8929:24502
CAGTGCGA
+
FFFFFFFF
@A00769:11:HC3HCDRXX:1:2101:26142:24533
CAGTGCGA
+
FFFFFFFF
@A00769:11:HC3HCDRXX:1:2101:28320:24549
CAGTGCGA
+
FFFFFFFF
@A00769:11:HC3HCDRXX:1:2101:29722:24565
CAGTGCGA
+
FFFFFFFF
@A00769:11:HC3HCDRXX:1:2101:28646:24580
CAGTGCGA
+
FFFFFFFF
@A00769:11:HC3HCDRXX:1:2101:24587:24596
CAGTGCGA
+
FFFFFFFF
@A00769:11:HC3HCDRXX:1:2101:26241:24643
CAGTGCGA
+
FFFFFFFF
@A00769:11:HC3HCDRXX:1:2101:29188:24799
CAGTGCGA
+
FFFFFFFF
@A00769:11:HC3HCDRXX:1:2101:20916:24846
CAGTGCGA
+
FFFFFFFF
@A00769:11:HC3HCDRXX:1:2101:21206:24846
CAGTGCGA
+
FFFFFFFF
@A00769:11:HC3HCDRXX:1:2101:29279:24925
CAGTGCGA
+
FFFFFFFF
@A00769:11:HC3HCDRXX:1:2101:11442:24940
CAGTGCGA
+
FFFFFFFF
@A00769:11:HC3HCDRXX:1:2101:16233:24972
CAGTGCGA
+
FFFFFFFF
@A00769:11:HC3HCDRXX:1:2101:7419:25019
CAGTGCGA
+
FFFFFFFF
@A00769:11:HC3HCDRXX:1:2101:2519:25050
CAGTGCGA
+
FFFFFFFF
@A00769:11:HC3HCDRXX:1:2101:22688:25097
CAGTGCGA
+
FFFFFFFF
@A00769:11:HC3HCDRXX:1:2101:3956:25128
CAGTGCGA
+
FFFFFFFF
@A00769:11:HC3HCDRXX:1:2101:2564:25160
CAGTGCGA
+
FFFFF,FF
@A00769:11:HC3HCDRXX:1:2101:4643:25160
CAGTGCGA
+
FFFFFFFF
@A00769:11:HC3HCDRXX:1:2101:8187:25160
CAGTGCGA
+
FF:F:F,F
@A00769:11:HC3HCDRXX:1:2101:30553:25160
CAGTGCGA
+
FFFFFFFF
@A00769:11:HC3HCDRXX:1:2101:3712:25238
CAGTGCGA
+
:FFFFFFF
@A00769:11:HC3HCDRXX:1:2101:7835:25238
CAGTGCGA
+
FFFFFFFF
@A00769:11:HC3HCDRXX:1:2101:11975:25238
CAGTGCGA
+
FFFFFFFF
@A00769:11:HC3HCDRXX:1:2101:17861:25316
CAGTGCGA
+
FFFFFFFF
@A00769:11:HC3HCDRXX:1:2101:29631:25347
CAGTGCGA
+
FFFFFFFF
@A00769:11:HC3HCDRXX:1:2101:12029:25394
CAGTGCGA
+
FFFFFFFF
@A00769:11:HC3HCDRXX:1:2101:24912:25410
CAGTGCGA
+
FFFFFFFF
@A00769:11:HC3HCDRXX:1:2101:32886:25441
CAGTGCGA
+
FFFFFFFF
@A00769:11:HC3HCDRXX:1:2101:4119:25535
CAGTGCGA
+
FFFFFFFF
@A00769:11:HC3HCDRXX:1:2101:26124:25535
CAGTGCGA
+
FFFFFFFF
@A00769:11:HC3HCDRXX:1:2101:23131:25551
CAGTGCGA
+
FFFFFFFF
@A00769:11:HC3HCDRXX:1:2101:23041:25582
CAGTGCGA
+
FFFFFFFF
@A00769:11:HC3HCDRXX:1:2101:28293:25598
CAGTGCGA
+
FFFFFFFF
@A00769:11:HC3HCDRXX:1:2101:19859:25614
CAGTGCGA
+
:F:FFFFF
@A00769:11:HC3HCDRXX:1:2101:28140:25614
CAGTGCGA
+
FFFFFFFF
@A00769:11:HC3HCDRXX:1:2101:21929:25661
CAGTGCGA
+
FFFFFFFF
@A00769:11:HC3HCDRXX:1:2101:18548:25692
CAGTGCGA
+
FFFFFFFF
@A00769:11:HC3HCDRXX:1:2101:25608:25708
CAGTGCGA
+
FFFFFFFF
@A00769:11:HC3HCDRXX:1:2101:25943:25723
CAGTGCGA
+
FFFFFFFF
@A00769:11:HC3HCDRXX:1:2101:1524:25739
CAGTGCGA
+
FFFFFFFF
@A00769:11:HC3HCDRXX:1:2101:26729:25770
CAGTGCGA
+
FFFFFFFF
@A00769:11:HC3HCDRXX:1:2101:22010:25801
CAGTGCGA
+
FFFFFFFF
@A00769:11:HC3HCDRXX:1:2101:28980:25911
CAGTGCGA
+
FFFFFFFF
@A00769:11:HC3HCDRXX:1:2101:15139:25989
CAGTGCGA
+
FFFFFFFF
@A00769:11:HC3HCDRXX:1:2101:26675:25989
CAGTGCGA
+
FFFFFFFF
@A00769:11:HC3HCDRXX:1:2101:1488:26021
CAGTGCGA
+
FFFFFFFF
@A00769:11:HC3HCDRXX:1:2101:16866:26068
CAGTGCGA
+
FFFFFFFF
@A00769:11:HC3HCDRXX:1:2101:27398:26146
CAGTGCGA
+
FFFFFFFF
@A00769:11:HC3HCDRXX:1:2101:24758:26209
CAGTGCGA
+
FFFFFF:F
@A00769:11:HC3HCDRXX:1:2101:14633:26240
CAGTGCGA
+
FFFFFFFF
@A00769:11:HC3HCDRXX:1:2101:31295:26256
CAGTGCGA
+
FFFFFFFF
@A00769:11:HC3HCDRXX:1:2101:1696:26287
CAGTGCGA
+
FFFFFFFF
@A00769:11:HC3HCDRXX:1:2101:13304:26287
CAGTGCGA
+
FFFFFFFF
@A00769:11:HC3HCDRXX:1:2101:29649:26287
CAGTGCGA
+
FFFFFFFF
@A00769:11:HC3HCDRXX:1:2101:1072:26303
CAGTGCGA
+
FFFFFFFF
@A00769:11:HC3HCDRXX:1:2101:7545:26334
CAGTGCGA
+
FFFFFFFF
@A00769:11:HC3HCDRXX:1:2101:30617:26396
CAGTGCGA
+
FFFFFFFF
@A00769:11:HC3HCDRXX:1:2101:11641:26412
CAGTGCGA
+
FFFFFFFF
@A00769:11:HC3HCDRXX:1:2101:30716:26412
CAGTGCGA
+
FFFFFFFF
@A00769:11:HC3HCDRXX:1:2101:31421:26412
CAGTGCGA
+
FFFFFFFF
@A00769:11:HC3HCDRXX:1:2101:5638:26475
CAGTGCGA
+
FFFFFFFF
@A00769:11:HC3HCDRXX:1:2101:6198:26475
CAGTGCGA
+
FFFFFFFF
@A00769:11:HC3HCDRXX:1:2101:3568:26490
CAGTGCGA
+
FFFFFFFF
@A00769:11:HC3HCDRXX:1:2101:6714:26522
CAGTGCGA
+
FFFFFFFF
@A00769:11:HC3HCDRXX:1:2101:26946:26647
CAGTGCGA
+
FFFFFFFF
@A00769:11:HC3HCDRXX:1:2101:4435:26678
CAGTGCGA
+
FFF:FFFF
@A00769:11:HC3HCDRXX:1:2101:13078:26678
CAGTGCGA
+
FFFFFFFF
@A00769:11:HC3HCDRXX:1:2101:17553:26694
CAGTGCGA
+
::F:FFFF
@A00769:11:HC3HCDRXX:1:2101:15628:26710
CAGTGCGA
+
FF:FFFFF
@A00769:11:HC3HCDRXX:1:2101:21278:26757
CAGTGCGA
+
FFFFFFFF
@A00769:11:HC3HCDRXX:1:2101:17074:26804
CAGTGCGA
+
FFFFFFFF
@A00769:11:HC3HCDRXX:1:2101:22354:26804
CAGTGCGA
+
FFFFFFFF
@A00769:11:HC3HCDRXX:1:2101:23845:26819
CAGTGCGA
+
FF:F:F:F
@A00769:11:HC3HCDRXX:1:2101:22399:26882
CAGTGCGA
+
FFFFFFFF
@A00769:11:HC3HCDRXX:1:2101:15185:26913
CAGTGCGA
+
FFFFFFFF
@A00769:11:HC3HCDRXX:1:2101:13268:27007
CAGTGCGA
+
:FFFFFFF
@A00769:11:HC3HCDRXX:1:2101:26042:27023
CAGTGCGA
+
FFFFFFFF
@A00769:11:HC3HCDRXX:1:2101:15474:27038
CAGTGCGA
+
FFFFFFFF
@A00769:11:HC3HCDRXX:1:2101:28556:27054
CAGTGCGA
+
FFFFFFFF
@A00769:11:HC3HCDRXX:1:2101:22245:27085
CAGTGCGA
+
FFFFFFFF
@A00769:11:HC3HCDRXX:1:2101:10809:27101
CAGTGCGA
+
FFFFFFFF
@A00769:11:HC3HCDRXX:1:2101:13584:27148
CAGTGCGA
+
FFFFFFFF
@A00769:11:HC3HCDRXX:1:2101:20808:27164
CAGTGCGA
+
FFFFFFFF
@A00769:11:HC3HCDRXX:1:2101:13187:27211
CAGTGCGA
+
FFFFFFFF
@A00769:11:HC3HCDRXX:1:2101:23041:27242
CAGTGCGA
+
FFFFFFFF
@A00769:11:HC3HCDRXX:1:2101:18295:27258
CAGTGCGA
+
FFFFFFFF
@A00769:11:HC3HCDRXX:1:2101:11532:27320
CAGTGCGA
+
FFFFFFFF
@A00769:11:HC3HCDRXX:1:2101:15845:27367
CAGTGCGA
+
FFFFFFFF
@A00769:11:HC3HCDRXX:1:2101:13178:27477
CAGTGCGA
+
FFFFFFFF
@A00769:11:HC3HCDRXX:1:2101:2465:27492
CAGTGCGA
+
FF:FFFFF
@A00769:11:HC3HCDRXX:1:2101:9697:27492
CAGTGCGA
+
FFFFFFFF
@A00769:11:HC3HCDRXX:1:2101:12500:27492
CAGTGCGA
+
FFFFFFFF
@A00769:11:HC3HCDRXX:1:2101:28917:27492
CAGTGCGA
+
FFFFFFFF
@A00769:11:HC3HCDRXX:1:2101:1759:27524
CAGTGCGA
+
FFFFFFFF
@A00769:11:HC3HCDRXX:1:2101:15953:27524
CAGTGCGA
+
FFFFFFFF
@A00769:11:HC3HCDRXX:1:2101:7355:27571
CAGTGCGA
+
FFFFFFFF
@A00769:11:HC3HCDRXX:1:2101:29658:27649
CAGTGCGA
+
FFFFFFFF
@A00769:11:HC3HCDRXX:1:2101:22996:27665
CAGTGCGA
+
FFFFFFFF
@A00769:11:HC3HCDRXX:1:2101:22083:27680
CAGTGCGA
+
FFFFFFF,
@A00769:11:HC3HCDRXX:1:2101:2456:27759
CAGTGCGA
+
FFFFFFFF
@A00769:11:HC3HCDRXX:1:2101:12120:27774
CAGTGCGA
+
FFFFFFFF
@A00769:11:HC3HCDRXX:1:2101:18936:27774
CAGTGCGA
+
FFFFFFFF
@A00769:11:HC3HCDRXX:1:2101:32895:27774
CAGTGCGA
+
FFFFFFFF
@A00769:11:HC3HCDRXX:1:2101:16107:27790
CAGTGCGA
+
FFFFFFFF
@A00769:11:HC3HCDRXX:1:2101:19054:27790
CAGTGCGA
+
FFFFFFFF
@A00769:11:HC3HCDRXX:1:2101:28682:27806
CAGTGCGA
+
FFFFFFFF
@A00769:11:HC3HCDRXX:1:2101:1967:27821
CAGTGCGA
+
FFFFFFFF
@A00769:11:HC3HCDRXX:1:2101:2437:27915
CAGTGCGA
+
FFFFFFFF
@A00769:11:HC3HCDRXX:1:2101:4010:27946
CAGTGCGA
+
FFFFFFFF
@A00769:11:HC3HCDRXX:1:2101:15628:27962
CAGTGCGA
+
FFFFFFFF
@A00769:11:HC3HCDRXX:1:2101:7283:28103
CAGTGCGA
+
FFFFFFFF
@A00769:11:HC3HCDRXX:1:2101:26829:28103
CAGTGCGA
+
:FFFFFFF
@A00769:11:HC3HCDRXX:1:2101:25039:28134
CAGTGCGA
+
FFFFFFFF
@A00769:11:HC3HCDRXX:1:2101:10131:28150
CAGTGCGA
+
FFFFFFFF
@A00769:11:HC3HCDRXX:1:2101:19027:28181
CAGTGCGA
+
FFFFFFFF
@A00769:11:HC3HCDRXX:1:2101:11532:28197
CAGTGCGA
+
FFFFFFFF
@A00769:11:HC3HCDRXX:1:2101:23258:28213
CAGTGCGA
+
FFFFFFFF
@A00769:11:HC3HCDRXX:1:2101:21893:28228
CAGTGCGA
+
FFFFFFFF
@A00769:11:HC3HCDRXX:1:2101:24551:28228
CAGTGCGA
+
FFFFFFFF
@A00769:11:HC3HCDRXX:1:2101:2293:28260
CAGTGCGA
+
FFFFFFFF
@A00769:11:HC3HCDRXX:1:2101:5972:28338
CAGTGCGA
+
FFFFFFFF
@A00769:11:HC3HCDRXX:1:2101:26711:28526
CAGTGCGA
+
FFFFFFFF
@A00769:11:HC3HCDRXX:1:2101:4734:28604
CAGTGCGA
+
FFFFFFFF
@A00769:11:HC3HCDRXX:1:2101:7012:28604
CAGTGCGA
+
FFFFFFFF
@A00769:11:HC3HCDRXX:1:2101:27887:28682
CAGTGCGA
+
FFFFFFFF
@A00769:11:HC3HCDRXX:1:2101:28628:28714
CAGTGCGA
+
FFFFFFFF
@A00769:11:HC3HCDRXX:1:2101:10502:28729
CAGTGCGA
+
FFFFFFFF
@A00769:11:HC3HCDRXX:1:2101:27968:28886
CAGTGCGA
+
FFFFFFFF
@A00769:11:HC3HCDRXX:1:2101:23683:28948
CAGTGCGA
+
FFFFFFFF
@A00769:11:HC3HCDRXX:1:2101:28429:29058
CAGTGCGA
+
FFFFFFFF
@A00769:11:HC3HCDRXX:1:2101:24334:29136
CAGTGCGA
+
FFFFFFFF
@A00769:11:HC3HCDRXX:1:2101:25527:29262
CAGTGCGA
+
FFFFFFFF
@A00769:11:HC3HCDRXX:1:2101:24867:29340
CAGTGCGA
+
FFFFFFFF
@A00769:11:HC3HCDRXX:1:2101:10176:29450
CAGTGCGA
+
FFFFFFFF
@A00769:11:HC3HCDRXX:1:2101:6596:29512
CAGTGCGA
+
FFFFFFFF
@A00769:11:HC3HCDRXX:1:2101:17164:29559
CAGTGCGA
+
FF:FFFFF
@A00769:11:HC3HCDRXX:1:2101:9805:29622
CAGTGCGA
+
FFFFFFFF
@A00769:11:HC3HCDRXX:1:2101:17978:29622
CAGTGCGA
+
FFFFFFFF
@A00769:11:HC3HCDRXX:1:2101:7184:29653
CAGTGCGA
+
FFFFFFFF
@A00769:11:HC3HCDRXX:1:2101:19587:29653
CAGTGCGA
+
FFFFFFFF
@A00769:11:HC3HCDRXX:1:2101:25039:29669
CAGTGCGA
+
FFFFFFFF
@A00769:11:HC3HCDRXX:1:2101:31250:29716
CAGTGCGA
+
FFFFFFFF
@A00769:11:HC3HCDRXX:1:2101:9959:29825
CAGTGCGA
+
FFFFFFFF
@A00769:11:HC3HCDRXX:1:2101:16975:29919
CAGTGCGA
+
FFFFFFFF
@A00769:11:HC3HCDRXX:1:2101:5113:29951
CAGTGCGA
+
FFFFFFFF
@A00769:11:HC3HCDRXX:1:2101:26811:29951
CAGTGCGA
+
FFFFFFFF
@A00769:11:HC3HCDRXX:1:2101:10990:29982
CAGTGCGA
+
FFFFFFFF
@A00769:11:HC3HCDRXX:1:2101:24587:30013
CAGTGCGA
+
FFFFFFFF
@A00769:11:HC3HCDRXX:1:2101:22824:30029
CAGTGCGA
+
FFFFFFFF
@A00769:11:HC3HCDRXX:1:2101:23610:30044
CAGTGCGA
+
FF,FFFFF
@A00769:11:HC3HCDRXX:1:2101:31837:30044
CAGTGCGA
+
FFFFFFF:
@A00769:11:HC3HCDRXX:1:2101:20383:30091
CAGTGCGA
+
,F,:F,::
@A00769:11:HC3HCDRXX:1:2101:1262:30138
CAGTGCGA
+
FFFFFFFF
@A00769:11:HC3HCDRXX:1:2101:4860:30138
CAGTGCGA
+
FFFFFFFF
@A00769:11:HC3HCDRXX:1:2101:11008:30358
CAGTGCGA
+
:FFFFFFF
@A00769:11:HC3HCDRXX:1:2101:6912:30373
CAGTGCGA
+
FF:FFFFF
@A00769:11:HC3HCDRXX:1:2101:22761:30389
CAGTGCGA
+
FFFFFFFF
@A00769:11:HC3HCDRXX:1:2101:14850:30405
CAGTGCGA
+
FFFFFFFF
@A00769:11:HC3HCDRXX:1:2101:26648:30420
CAGTGCGA
+
FF,FF:FF
@A00769:11:HC3HCDRXX:1:2101:25870:30452
CAGTGCGA
+
FFFFFFFF
@A00769:11:HC3HCDRXX:1:2101:26675:30499
CAGTGCGA
+
FFFFFFFF
@A00769:11:HC3HCDRXX:1:2101:27136:30514
CAGTGCGA
+
FFFFFFFF
@A00769:11:HC3HCDRXX:1:2101:4010:30608
CAGTGCGA
+
FF:FF,FF
@A00769:11:HC3HCDRXX:1:2101:26820:30655
CAGTGCGA
+
FFFFFFFF
@A00769:11:HC3HCDRXX:1:2101:30816:30655
CAGTGCGA
+
FFF,FFFF
@A00769:11:HC3HCDRXX:1:2101:28103:30686
CAGTGCGA
+
FFFF:FFF
@A00769:11:HC3HCDRXX:1:2101:9688:30702
CAGTGCGA
+
FFFFFFFF
@A00769:11:HC3HCDRXX:1:2101:24261:30765
CAGTGCGA
+
FFFFFFFF
@A00769:11:HC3HCDRXX:1:2101:19804:30812
CAGTGCGA
+
FFFF:FFF
@A00769:11:HC3HCDRXX:1:2101:15257:30827
CAGTGCGA
+
FFFFFFFF
@A00769:11:HC3HCDRXX:1:2101:10637:30874
CAGTGCGA
+
FFFFFFFF
@A00769:11:HC3HCDRXX:1:2101:30617:30874
CAGTGCGA
+
FFFFFFFF
@A00769:11:HC3HCDRXX:1:2101:29794:30890
CAGTGCGA
+
FFFFFFFF
@A00769:11:HC3HCDRXX:1:2101:14127:30906
CAGTGCGA
+
FFFFFFFF
@A00769:11:HC3HCDRXX:1:2101:1154:30921
CAGTGCGA
+
FFFFFFFF
@A00769:11:HC3HCDRXX:1:2101:19660:31000
CAGTGCGA
+
FFFFFFFF
@A00769:11:HC3HCDRXX:1:2101:12219:31078
CAGTGCGA
+
FFFFFFFF
@A00769:11:HC3HCDRXX:1:2101:7473:31156
CAGTGCGA
+
FFFFFFFF
@A00769:11:HC3HCDRXX:1:2101:31937:31156
CAGTGCGA
+
FFFFFFFF
@A00769:11:HC3HCDRXX:1:2101:25427:31187
CAGTGCGA
+
FFFFFFFF
@A00769:11:HC3HCDRXX:1:2101:19904:31234
CAGTGCGA
+
FFFFFFFF
@A00769:11:HC3HCDRXX:1:2101:13467:31297
CAGTGCGA
+
FFFFFFFF
@A00769:11:HC3HCDRXX:1:2101:6686:31328
CAGTGCGA
+
FFF,FFFF
@A00769:11:HC3HCDRXX:1:2101:17336:31391
CAGTGCGA
+
FFFFFFFF
@A00769:11:HC3HCDRXX:1:2101:27615:31438
CAGTGCGA
+
FFFFFFFF
@A00769:11:HC3HCDRXX:1:2101:2862:31469
CAGTGCGA
+
FFFFFFFF
@A00769:11:HC3HCDRXX:1:2101:16514:31469
CAGTGCGA
+
FFFFFFFF
@A00769:11:HC3HCDRXX:1:2101:8793:31532
CAGTGCGA
+
FFFF,FFF
@A00769:11:HC3HCDRXX:1:2101:9552:31563
CAGTGCGA
+
FFFFFFFF
@A00769:11:HC3HCDRXX:1:2101:20175:31610
CAGTGCGA
+
FFFFFFFF
@A00769:11:HC3HCDRXX:1:2101:30581:31626
CAGTGCGA
+
FFFFFFFF
@A00769:11:HC3HCDRXX:1:2101:10104:31641
CAGTGCGA
+
FFFFFFFF
@A00769:11:HC3HCDRXX:1:2101:22381:31641
CAGTGCGA
+
FFFFFFFF
@A00769:11:HC3HCDRXX:1:2101:25229:31657
CAGTGCGA
+
FFFFFF:F
@A00769:11:HC3HCDRXX:1:2101:24343:31720
CAGTGCGA
+
FFFFFFFF
@A00769:11:HC3HCDRXX:1:2101:4173:31798
CAGTGCGA
+
FFFFFFFF
@A00769:11:HC3HCDRXX:1:2101:29568:31814
CAGTGCGA
+
FFFFFFFF
@A00769:11:HC3HCDRXX:1:2101:20518:31829
CAGTGCGA
+
FFFFFFFF
@A00769:11:HC3HCDRXX:1:2101:21450:31876
CAGTGCGA
+
FFFFFFFF
@A00769:11:HC3HCDRXX:1:2101:25590:31908
CAGTGCGA
+
FFFFFFFF
@A00769:11:HC3HCDRXX:1:2101:25635:31923
CAGTGCGA
+
FFFFFFFF
@A00769:11:HC3HCDRXX:1:2101:26277:31970
CAGTGCGA
+
FFFFFFFF
@A00769:11:HC3HCDRXX:1:2101:13304:31986
CAGTGCGA
+
FFFFFFFF
@A00769:11:HC3HCDRXX:1:2101:16613:32017
CAGTGCGA
+
FFFFFFFF
@A00769:11:HC3HCDRXX:1:2101:7880:32049
CAGTGCGA
+
FFFFFFFF
@A00769:11:HC3HCDRXX:1:2101:3956:32080
CAGTGCGA
+
FFFFFFFF
@A00769:11:HC3HCDRXX:1:2101:26087:32080
CAGTGCGA
+
FFFFFFFF
@A00769:11:HC3HCDRXX:1:2101:4788:32174
CAGTGCGA
+
FFFFFFFF
@A00769:11:HC3HCDRXX:1:2101:20048:32205
CAGTGCGA
+
FFFFFFFF
@A00769:11:HC3HCDRXX:1:2101:15293:32393
CAGTGCGA
+
FFFFFFFF
@A00769:11:HC3HCDRXX:1:2101:10221:32440
CAGTGCGA
+
FFFF,FFF
@A00769:11:HC3HCDRXX:1:2101:3622:32503
CAGTGCGA
+
FFFFFFFF
@A00769:11:HC3HCDRXX:1:2101:4915:32612
CAGTGCGA
+
FFFFFFFF
@A00769:11:HC3HCDRXX:1:2101:19045:32628
CAGTGCGA
+
FFFFFFFF
@A00769:11:HC3HCDRXX:1:2101:4860:32643
CAGTGCGA
+
FFFFFFFF
@A00769:11:HC3HCDRXX:1:2101:23836:32690
CAGTGCGA
+
FFFFFFFF
@A00769:11:HC3HCDRXX:1:2101:4869:32847
CAGTGCGA
+
FFFFFFFF
@A00769:11:HC3HCDRXX:1:2101:21477:32988
CAGTGCGA
+
FFFFFFFF
@A00769:11:HC3HCDRXX:1:2101:27579:33004
CAGTGCGA
+
FFFFFFFF
@A00769:11:HC3HCDRXX:1:2101:32714:33035
CAGTGCGA
+
FFFFFFFF
@A00769:11:HC3HCDRXX:1:2101:23891:33129
CAGTGCGA
+
FFFFFFFF
@A00769:11:HC3HCDRXX:1:2101:18873:33144
CAGTGCGA
+
FFFFFFFF
@A00769:11:HC3HCDRXX:1:2101:1208:33207
CAGTGCGA
+
FFFFFFFF
@A00769:11:HC3HCDRXX:1:2101:3947:33285
CAGTGCGA
+
FFFFFFFF
@A00769:11:HC3HCDRXX:1:2101:18864:33285
CAGTGCGA
+
FFFFFFFF
@A00769:11:HC3HCDRXX:1:2101:6768:33348
CAGTGCGA
+
FFFFFFFF
@A00769:11:HC3HCDRXX:1:2101:12373:33379
CAGTGCGA
+
FF,FFFFF
@A00769:11:HC3HCDRXX:1:2101:24659:33426
CAGTGCGA
+
FFF,F:FF
@A00769:11:HC3HCDRXX:1:2101:5810:33442
CAGTGCGA
+
FFFFFFFF
@A00769:11:HC3HCDRXX:1:2101:1868:33473
CAGTGCGA
+
FFFFFFFF
@A00769:11:HC3HCDRXX:1:2101:18656:33552
CAGTGCGA
+
FF:FFF,F
@A00769:11:HC3HCDRXX:1:2101:27606:33583
CAGTGCGA
+
FFFFFFFF
@A00769:11:HC3HCDRXX:1:2101:10728:33599
CAGTGCGA
+
FFFFFFFF
@A00769:11:HC3HCDRXX:1:2101:2663:33630
CAGTGCGA
+
FF:FFFFF
@A00769:11:HC3HCDRXX:1:2101:9887:33646
CAGTGCGA
+
FFFFFFFF
@A00769:11:HC3HCDRXX:1:2101:15727:33646
CAGTGCGA
+
FFFFFFFF
@A00769:11:HC3HCDRXX:1:2101:28456:33708
CAGTGCGA
+
FFFFFFFF
@A00769:11:HC3HCDRXX:1:2101:14145:33755
CAGTGCGA
+
FFFFFFFF
@A00769:11:HC3HCDRXX:1:2101:27001:33755
CAGTGCGA
+
FFFFFFFF
@A00769:11:HC3HCDRXX:1:2101:18575:33786
CAGTGCGA
+
FF:FFFFF
@A00769:11:HC3HCDRXX:1:2101:19714:33786
CAGTGCGA
+
FFFFFFFF
@A00769:11:HC3HCDRXX:1:2101:9308:33802
CAGTGCGA
+
FFFFFFFF
@A00769:11:HC3HCDRXX:1:2101:13865:33896
CAGTGCGA
+
FFFF:FFF
@A00769:11:HC3HCDRXX:1:2101:28474:33959
CAGTGCGA
+
F::FFFFF
@A00769:11:HC3HCDRXX:1:2101:24062:33990
CAGTGCGA
+
FFF:FFFF
@A00769:11:HC3HCDRXX:1:2101:10438:34037
CAGTGCGA
+
FFFFFFFF
@A00769:11:HC3HCDRXX:1:2101:30337:34053
CAGTGCGA
+
FFF::FFF
@A00769:11:HC3HCDRXX:1:2101:14606:34115
CAGTGCGA
+
FFFFFFFF
@A00769:11:HC3HCDRXX:1:2101:21034:34131
CAGTGCGA
+
FFFFFFFF
@A00769:11:HC3HCDRXX:1:2101:23330:34131
CAGTGCGA
+
FF,:F:FF
@A00769:11:HC3HCDRXX:1:2101:3170:34162
CAGTGCGA
+
FFFFFFFF
@A00769:11:HC3HCDRXX:1:2101:4209:34178
CAGTGCGA
+
FFFFFFFF
@A00769:11:HC3HCDRXX:1:2101:12861:34194
CAGTGCGA
+
FFFFFFFF
@A00769:11:HC3HCDRXX:1:2101:7319:34209
CAGTGCGA
+
FFFFFFFF
@A00769:11:HC3HCDRXX:1:2101:17264:34272
CAGTGCGA
+
FFFFFFFF
@A00769:11:HC3HCDRXX:1:2101:24189:34303
CAGTGCGA
+
FFFFFFF:
@A00769:11:HC3HCDRXX:1:2101:4598:34319
CAGTGCGA
+
FFFFFFFF
@A00769:11:HC3HCDRXX:1:2101:3577:34428
CAGTGCGA
+
FFFFFFFF
@A00769:11:HC3HCDRXX:1:2101:13792:34491
CAGTGCGA
+
FFFFFFFF
@A00769:11:HC3HCDRXX:1:2101:31720:34569
CAGTGCGA
+
FFFFFFFF
@A00769:11:HC3HCDRXX:1:2101:22625:34601
CAGTGCGA
+
FFFFFFFF
@A00769:11:HC3HCDRXX:1:2101:30761:34601
CAGTGCGA
+
FFFFFFFF
@A00769:11:HC3HCDRXX:1:2101:6451:34648
CAGTGCGA
+
FFFFFFFF
@A00769:11:HC3HCDRXX:1:2101:18683:34663
CAGTGCGA
+
FFFFFFFF
@A00769:11:HC3HCDRXX:1:2101:18141:34788
CAGTGCGA
+
FFFFFFFF
@A00769:11:HC3HCDRXX:1:2101:31069:34820
CAGTGCGA
+
FFFFFFFF
@A00769:11:HC3HCDRXX:1:2101:31765:34867
CAGTGCGA
+
FFFFFFFF
@A00769:11:HC3HCDRXX:1:2101:26313:34945
CAGTGCGA
+
FFFFFFFF
@A00769:11:HC3HCDRXX:1:2101:11731:34992
CAGTGCGA
+
FFFFFFFF
@A00769:11:HC3HCDRXX:1:2101:25048:35039
CAGTGCGA
+
FFFFFFFF
@A00769:11:HC3HCDRXX:1:2101:24017:35070
CAGTGCGA
+
FFFFFFFF
@A00769:11:HC3HCDRXX:1:2101:32009:35070
CAGTGCGA
+
FFFFFFFF
@A00769:11:HC3HCDRXX:1:2101:6533:35102
CAGTGCGA
+
FFFFFFFF
@A00769:11:HC3HCDRXX:1:2101:25617:35117
CAGTGCGA
+
FFFFFFFF
@A00769:11:HC3HCDRXX:1:2101:16947:35133
CAGTGCGA
+
FFFFFFFF
@A00769:11:HC3HCDRXX:1:2101:10610:35305
CAGTGCGA
+
FFFFFFFF
@A00769:11:HC3HCDRXX:1:2101:16206:35321
CAGTGCGA
+
FFFFFFFF
@A00769:11:HC3HCDRXX:1:2101:4363:35352
CAGTGCGA
+
FFFFFFFF
@A00769:11:HC3HCDRXX:1:2101:18945:35399
CAGTGCGA
+
FFFFFFFF
@A00769:11:HC3HCDRXX:1:2101:25807:35477
CAGTGCGA
+
FFFFFFF:
@A00769:11:HC3HCDRXX:1:2101:3052:35587
CAGTGCGA
+
FFFFFFFF
@A00769:11:HC3HCDRXX:1:2101:12274:35587
CAGTGCGA
+
FFFFFFFF
@A00769:11:HC3HCDRXX:1:2101:31421:35650
CAGTGCGA
+
FFFFFFFF
@A00769:11:HC3HCDRXX:1:2101:5882:35697
CAGTGCGA
+
FFFFFFFF
@A00769:11:HC3HCDRXX:1:2101:8648:35759
CAGTGCGA
+
FFFFFFFF
@A00769:11:HC3HCDRXX:1:2101:4806:35963
CAGTGCGA
+
FFFFFFFF
@A00769:11:HC3HCDRXX:1:2101:11840:35963
CAGTGCGA
+
FFFFFFFF
@A00769:11:HC3HCDRXX:1:2101:21911:35963
CAGTGCGA
+
FF:FFFFF
@A00769:11:HC3HCDRXX:1:2101:14705:36010
CAGTGCGA
+
FFFFFFFF
@A00769:11:HC3HCDRXX:1:2101:17924:36010
CAGTGCGA
+
FFFFFFFF
@A00769:11:HC3HCDRXX:1:2101:7636:36041
CAGTGCGA
+
FF:F,FFF
@A00769:11:HC3HCDRXX:1:2101:14742:36041
CAGTGCGA
+
FFFFFFFF
@A00769:11:HC3HCDRXX:1:2101:17797:36041
CAGTGCGA
+
FF,FFF,F
@A00769:11:HC3HCDRXX:1:2101:22661:36072
CAGTGCGA
+
F:FFFFFF
@A00769:11:HC3HCDRXX:1:2101:5954:36104
CAGTGCGA
+
FFFFFFFF
@A00769:11:HC3HCDRXX:1:2101:7609:36119
CAGTGCGA
+
FFFFFFFF
@A00769:11:HC3HCDRXX:1:2101:8043:36151
CAGTGCGA
+
FFFFFFFF
@A00769:11:HC3HCDRXX:1:2101:20157:36151
CAGTGCGA
+
FFFFFFFF
@A00769:11:HC3HCDRXX:1:2101:21386:36182
CAGTGCGA
+
FFFFFFFF
@A00769:11:HC3HCDRXX:1:2101:3260:36198
CAGTGCGA
+
FFFFFFFF
@A00769:11:HC3HCDRXX:1:2101:26747:36229
CAGTGCGA
+
FFFFFFFF
@A00769:11:HC3HCDRXX:1:2101:2808:36260
CAGTGCGA
+
FF:FF:FF
@A00769:11:HC3HCDRXX:1:2101:20076:36260
CAGTGCGA
+
FFFFFFFF
@A00769:11:HC3HCDRXX:1:2101:3558:36307
CAGTGCGA
+
FFFFFFFF
@A00769:11:HC3HCDRXX:1:2101:23339:36432
CAGTGCGA
+
FFFFFFFF
@A00769:11:HC3HCDRXX:1:2101:7428:36495
CAGTGCGA
+
FFFFFFFF
@A00769:11:HC3HCDRXX:1:2101:25617:36495
CAGTGCGA
+
FF,FFFFF
@A00769:11:HC3HCDRXX:1:2101:8639:36652
CAGTGCGA
+
FFFFFFFF
@A00769:11:HC3HCDRXX:1:2101:25057:36683
CAGTGCGA
+
FFFFFFFF
@A00769:11:HC3HCDRXX:1:2101:21612:36699
CAGTGCGA
+
FFFFFFFF
@A00769:11:HC3HCDRXX:1:2101:22616:36714
CAGTGCGA
+
FFFFFFFF
@A00769:11:HC3HCDRXX:1:2101:22851:36714
CAGTGCGA
+
FFFFFFFF
@A00769:11:HC3HCDRXX:1:2101:4372:36746
CAGTGCGA
+
FFFFFFFF
@A00769:11:HC3HCDRXX:1:2101:24189:36746
CAGTGCGA
+
FFFFFFFF
@A00769:11:HC3HCDRXX:1:2101:17806:36808
CAGTGCGA
+
FFFFFFFF
@A00769:11:HC3HCDRXX:1:2101:22580:36808
CAGTGCGA
+
FFFFF:FF
@A00769:11:HC3HCDRXX:1:2101:7093:36824
CAGTGCGA
+
FFFFFFF:
@A00769:11:HC3HCDRXX:1:2101:22426:36824
CAGTGCGA
+
FFFFFFFF
@A00769:11:HC3HCDRXX:1:2101:22444:36824
CAGTGCGA
+
FF,F:,:F
@A00769:11:HC3HCDRXX:1:2101:25165:36839
CAGTGCGA
+
FFFFFFFF
@A00769:11:HC3HCDRXX:1:2101:12084:36886
CAGTGCGA
+
FFFFFFFF
@A00769:11:HC3HCDRXX:1:2101:13187:36980
CAGTGCGA
+
FFFFFFFF
@A00769:11:HC3HCDRXX:1:2101:26829:36996
CAGTGCGA
+
FFFFFFFF
@A00769:11:HC3HCDRXX:1:2101:19732:37012
CAGTGCGA
+
FFFFFFFF
@A00769:11:HC3HCDRXX:1:2102:7392:1047
CAGTGCGA
+
FFFFFFFF
@A00769:11:HC3HCDRXX:1:2102:26205:1063
CAGTGCGA
+
FFFFFFFF
@A00769:11:HC3HCDRXX:1:2102:8088:1094
CAGTGCGA
+
FFFFFFFF
@A00769:11:HC3HCDRXX:1:2102:3007:1125
CAGTGCGA
+
FFFFFFFF
@A00769:11:HC3HCDRXX:1:2102:28429:1157
CAGTGCGA
+
FFFFFFFF
@A00769:11:HC3HCDRXX:1:2102:19949:1188
CAGTGCGA
+
FFFFFFFF
@A00769:11:HC3HCDRXX:1:2102:31430:1188
CAGTGCGA
+
FFFFFFFF
@A00769:11:HC3HCDRXX:1:2102:25672:1235
CAGTGCGA
+
FFFFFFFF
@A00769:11:HC3HCDRXX:1:2102:32009:1313
CAGTGCGA
+
FFFFFFFF
@A00769:11:HC3HCDRXX:1:2102:11216:1376
CAGTGCGA
+
FFFFFFFF
@A00769:11:HC3HCDRXX:1:2102:13449:1391
CAGTGCGA
+
FFFFFFFF
@A00769:11:HC3HCDRXX:1:2102:26250:1423
CAGTGCGA
+
FFF,FF,F
@A00769:11:HC3HCDRXX:1:2102:16206:1438
CAGTGCGA
+
FFFFFFFF
@A00769:11:HC3HCDRXX:1:2102:24180:1438
CAGTGCGA
+
FF:FF::F
@A00769:11:HC3HCDRXX:1:2102:32588:1438
CAGTGCGA
+
FFFFFFFF
@A00769:11:HC3HCDRXX:1:2102:12228:1470
CAGTGCGA
+
FFFFFFFF
@A00769:11:HC3HCDRXX:1:2102:2700:1501
CAGTGCGA
+
FFFFFFFF
@A00769:11:HC3HCDRXX:1:2102:3387:1532
CAGTGCGA
+
FFFFFFFF
@A00769:11:HC3HCDRXX:1:2102:12156:1532
CAGTGCGA
+
FFFFFFFF
@A00769:11:HC3HCDRXX:1:2102:23954:1579
CAGTGCGA
+
FFF,,FFF
@A00769:11:HC3HCDRXX:1:2102:9661:1595
CAGTGCGA
+
FFFFFFFF
@A00769:11:HC3HCDRXX:1:2102:14895:1642
CAGTGCGA
+
FFFFFFFF
@A00769:11:HC3HCDRXX:1:2102:20862:1642
CAGTGCGA
+
FFFFFFFF
@A00769:11:HC3HCDRXX:1:2102:32244:1658
CAGTGCGA
+
FFFFFFFF
@A00769:11:HC3HCDRXX:1:2102:14579:1720
CAGTGCGA
+
FFFFFFFF
@A00769:11:HC3HCDRXX:1:2102:15691:1736
CAGTGCGA
+
FFFFFFFF
@A00769:11:HC3HCDRXX:1:2102:20636:1752
CAGTGCGA
+
FFFFFFFF
@A00769:11:HC3HCDRXX:1:2102:4616:1814
CAGTGCGA
+
FFFFFFFF
@A00769:11:HC3HCDRXX:1:2102:14859:1892
CAGTGCGA
+
FFFFFFFF
@A00769:11:HC3HCDRXX:1:2102:29568:1908
CAGTGCGA
+
FFFFFFFF
@A00769:11:HC3HCDRXX:1:2102:14317:1924
CAGTGCGA
+
FFFFFFFF
@A00769:11:HC3HCDRXX:1:2102:14461:1924
CAGTGCGA
+
FFFFFFFF
@A00769:11:HC3HCDRXX:1:2102:4960:1939
CAGTGCGA
+
FFFFFFFF
@A00769:11:HC3HCDRXX:1:2102:3730:2002
CAGTGCGA
+
FFFFFFFF
@A00769:11:HC3HCDRXX:1:2102:26567:2002
CAGTGCGA
+
FFFFFFFF
@A00769:11:HC3HCDRXX:1:2102:22019:2018
CAGTGCGA
+
FFFFFFFF
@A00769:11:HC3HCDRXX:1:2102:23873:2065
CAGTGCGA
+
FFFFFFFF
@A00769:11:HC3HCDRXX:1:2102:4336:2080
CAGTGCGA
+
FFFFFFFF
@A00769:11:HC3HCDRXX:1:2102:13232:2080
CAGTGCGA
+
FFFFFFFF
@A00769:11:HC3HCDRXX:1:2102:16938:2112
CAGTGCGA
+
FFFFFFFF
@A00769:11:HC3HCDRXX:1:2102:15745:2174
CAGTGCGA
+
FFFFF:FF
@A00769:11:HC3HCDRXX:1:2102:17354:2174
CAGTGCGA
+
FFF,FFFF
@A00769:11:HC3HCDRXX:1:2102:18394:2253
CAGTGCGA
+
FFFFFFFF
@A00769:11:HC3HCDRXX:1:2102:19452:2331
CAGTGCGA
+
FFFFFFFF
@A00769:11:HC3HCDRXX:1:2102:5710:2362
CAGTGCGA
+
FFFFFFFF
@A00769:11:HC3HCDRXX:1:2102:12879:2378
CAGTGCGA
+
FFFFFFFF
@A00769:11:HC3HCDRXX:1:2102:20998:2440
CAGTGCGA
+
FFFFFFFF
@A00769:11:HC3HCDRXX:1:2102:17345:2472
CAGTGCGA
+
FFFFFFFF
@A00769:11:HC3HCDRXX:1:2102:1172:2487
CAGTGCGA
+
FFFFFFFF
@A00769:11:HC3HCDRXX:1:2102:29758:2487
CAGTGCGA
+
FFFFFFFF
@A00769:11:HC3HCDRXX:1:2102:20166:2503
CAGTGCGA
+
FFFFFFFF
@A00769:11:HC3HCDRXX:1:2102:15772:2534
CAGTGCGA
+
FFFFFFFF
@A00769:11:HC3HCDRXX:1:2102:26404:2534
CAGTGCGA
+
FFFFFFFF
@A00769:11:HC3HCDRXX:1:2102:28791:2566
CAGTGCGA
+
FFFFFFFF
@A00769:11:HC3HCDRXX:1:2102:5421:2644
CAGTGCGA
+
FFFFFFFF
@A00769:11:HC3HCDRXX:1:2102:31964:2675
CAGTGCGA
+
FFFFFFFF
@A00769:11:HC3HCDRXX:1:2102:19343:2738
CAGTGCGA
+
FFFFFFFF
@A00769:11:HC3HCDRXX:1:2102:11089:2754
CAGTGCGA
+
FFFFFFFF
@A00769:11:HC3HCDRXX:1:2102:2410:2816
CAGTGCGA
+
FFFFFFFF
@A00769:11:HC3HCDRXX:1:2102:30752:2863
CAGTGCGA
+
F:FFFFFF
@A00769:11:HC3HCDRXX:1:2102:18285:2879
CAGTGCGA
+
FFFFFFFF
@A00769:11:HC3HCDRXX:1:2102:24867:2879
CAGTGCGA
+
,FFFFF:F
@A00769:11:HC3HCDRXX:1:2102:1524:2942
CAGTGCGA
+
FFFFFFFF
@A00769:11:HC3HCDRXX:1:2102:5168:2957
CAGTGCGA
+
FFFFFFFF
@A00769:11:HC3HCDRXX:1:2102:6497:3004
CAGTGCGA
+
FFFFFFFF
@A00769:11:HC3HCDRXX:1:2102:1506:3129
CAGTGCGA
+
,F,,FFFF
@A00769:11:HC3HCDRXX:1:2102:6569:3161
CAGTGCGA
+
FFFFFFFF
@A00769:11:HC3HCDRXX:1:2102:20094:3161
CAGTGCGA
+
FFFFFFFF
@A00769:11:HC3HCDRXX:1:2102:9616:3176
CAGTGCGA
+
FF:F,F:F
@A00769:11:HC3HCDRXX:1:2102:18566:3208
CAGTGCGA
+
,FFFFF:F
@A00769:11:HC3HCDRXX:1:2102:16857:3255
CAGTGCGA
+
FFFFFFFF
@A00769:11:HC3HCDRXX:1:2102:9941:3302
CAGTGCGA
+
FFFFFFFF
@A00769:11:HC3HCDRXX:1:2102:14091:3317
CAGTGCGA
+
FFFFFFFF
@A00769:11:HC3HCDRXX:1:2102:16658:3443
CAGTGCGA
+
FFFFFFFF
@A00769:11:HC3HCDRXX:1:2102:27887:3443
CAGTGCGA
+
FFFFFFFF
@A00769:11:HC3HCDRXX:1:2102:10348:3505
CAGTGCGA
+
FFFFFFFF
@A00769:11:HC3HCDRXX:1:2102:18285:3537
CAGTGCGA
+
FFFFFFFF
@A00769:11:HC3HCDRXX:1:2102:27335:3583
CAGTGCGA
+
FFFFFFFF
@A00769:11:HC3HCDRXX:1:2102:22616:3615
CAGTGCGA
+
FFFFFFFF
@A00769:11:HC3HCDRXX:1:2102:7744:3630
CAGTGCGA
+
FFFFFFFF
@A00769:11:HC3HCDRXX:1:2102:29803:3693
CAGTGCGA
+
FFFFFFFF
@A00769:11:HC3HCDRXX:1:2102:3558:3803
CAGTGCGA
+
FFFFFFFF
@A00769:11:HC3HCDRXX:1:2102:9679:3850
CAGTGCGA
+
FFFFFFFF
@A00769:11:HC3HCDRXX:1:2102:28980:3928
CAGTGCGA
+
FFFFFFFF
@A00769:11:HC3HCDRXX:1:2102:21142:3944
CAGTGCGA
+
FFFFFFFF
@A00769:11:HC3HCDRXX:1:2102:7563:3975
CAGTGCGA
+
FFFFFFFF
@A00769:11:HC3HCDRXX:1:2102:8260:3991
CAGTGCGA
+
FFFFFFFF
@A00769:11:HC3HCDRXX:1:2102:3079:4038
CAGTGCGA
+
FFFFFFFF
@A00769:11:HC3HCDRXX:1:2102:19434:4085
CAGTGCGA
+
FFFFFFFF
@A00769:11:HC3HCDRXX:1:2102:29559:4085
CAGTGCGA
+
FFFFFFFF
@A00769:11:HC3HCDRXX:1:2102:9227:4131
CAGTGCGA
+
FFFF,FF:
@A00769:11:HC3HCDRXX:1:2102:13042:4131
CAGTGCGA
+
FFFFFFFF
@A00769:11:HC3HCDRXX:1:2102:3070:4147
CAGTGCGA
+
FFFFFFFF
@A00769:11:HC3HCDRXX:1:2102:3685:4147
CAGTGCGA
+
FFFFFFFF
@A00769:11:HC3HCDRXX:1:2102:1253:4194
CAGTGCGA
+
FFFFFFFF
@A00769:11:HC3HCDRXX:1:2102:23059:4194
CAGTGCGA
+
FFFFFFFF
@A00769:11:HC3HCDRXX:1:2102:18457:4210
CAGTGCGA
+
FFFFFFFF
@A00769:11:HC3HCDRXX:1:2102:21793:4225
CAGTGCGA
+
FFFFFFFF
@A00769:11:HC3HCDRXX:1:2102:2003:4272
CAGTGCGA
+
FFFFFFFF
@A00769:11:HC3HCDRXX:1:2102:9173:4288
CAGTGCGA
+
FFFFFFFF
@A00769:11:HC3HCDRXX:1:2102:16884:4304
CAGTGCGA
+
FFFFFFF:
@A00769:11:HC3HCDRXX:1:2102:7473:4319
CAGTGCGA
+
FFFFFFFF
@A00769:11:HC3HCDRXX:1:2102:27633:4351
CAGTGCGA
+
FFFFFFFF
@A00769:11:HC3HCDRXX:1:2102:13376:4366
CAGTGCGA
+
FFFFFFFF
@A00769:11:HC3HCDRXX:1:2102:14516:4366
CAGTGCGA
+
FFFFFFFF
@A00769:11:HC3HCDRXX:1:2102:2031:4382
CAGTGCGA
+
FFFFFFFF
@A00769:11:HC3HCDRXX:1:2102:2157:4413
CAGTGCGA
+
FFFFFFFF
@A00769:11:HC3HCDRXX:1:2102:3260:4445
CAGTGCGA
+
FFFF:FFF
@A00769:11:HC3HCDRXX:1:2102:8666:4445
CAGTGCGA
+
FFFFFFFF
@A00769:11:HC3HCDRXX:1:2102:25572:4539
CAGTGCGA
+
FFFFFFFF
@A00769:11:HC3HCDRXX:1:2102:2293:4554
CAGTGCGA
+
FFFFFF:F
@A00769:11:HC3HCDRXX:1:2102:30011:4617
CAGTGCGA
+
FFFFFFFF
@A00769:11:HC3HCDRXX:1:2102:30553:4648
CAGTGCGA
+
FFFFFFFF
@A00769:11:HC3HCDRXX:1:2102:8431:4758
CAGTGCGA
+
FFFFFFFF
@A00769:11:HC3HCDRXX:1:2102:17400:4758
CAGTGCGA
+
FFFFFFFF
@A00769:11:HC3HCDRXX:1:2102:7446:4836
CAGTGCGA
+
FFFFFFFF
@A00769:11:HC3HCDRXX:1:2102:14000:4914
CAGTGCGA
+
FFFFFFFF
@A00769:11:HC3HCDRXX:1:2102:20708:4946
CAGTGCGA
+
FFFFFFFF
@A00769:11:HC3HCDRXX:1:2102:22715:4977
CAGTGCGA
+
FFFFFFFF
@A00769:11:HC3HCDRXX:1:2102:4010:4993
CAGTGCGA
+
FFFFFFFF
@A00769:11:HC3HCDRXX:1:2102:3929:5008
CAGTGCGA
+
FFFFFFFF
@A00769:11:HC3HCDRXX:1:2102:21992:5008
CAGTGCGA
+
FFFFFFFF
@A00769:11:HC3HCDRXX:1:2102:25382:5024
CAGTGCGA
+
FFFFFFFF
@A00769:11:HC3HCDRXX:1:2102:17526:5071
CAGTGCGA
+
FFFFFFFF
@A00769:11:HC3HCDRXX:1:2102:30590:5087
CAGTGCGA
+
FFFFFFFF
@A00769:11:HC3HCDRXX:1:2102:6551:5134
CAGTGCGA
+
,FFFFFFF
@A00769:11:HC3HCDRXX:1:2102:2519:5165
CAGTGCGA
+
FFFFFFFF
@A00769:11:HC3HCDRXX:1:2102:16098:5165
CAGTGCGA
+
FFFFFFFF
@A00769:11:HC3HCDRXX:1:2102:29785:5228
CAGTGCGA
+
FFFFFFFF
@A00769:11:HC3HCDRXX:1:2102:12527:5243
CAGTGCGA
+
FFFFFFFF
@A00769:11:HC3HCDRXX:1:2102:26006:5259
CAGTGCGA
+
FFFFFFFF
@A00769:11:HC3HCDRXX:1:2102:32859:5290
CAGTGCGA
+
FF,FF:FF
@A00769:11:HC3HCDRXX:1:2102:12744:5306
CAGTGCGA
+
FFFFFFFF
@A00769:11:HC3HCDRXX:1:2102:14308:5415
CAGTGCGA
+
FFFFFFFF
@A00769:11:HC3HCDRXX:1:2102:1669:5447
CAGTGCGA
+
FFFFFFFF
@A00769:11:HC3HCDRXX:1:2102:16568:5447
CAGTGCGA
+
FFFFFFFF
@A00769:11:HC3HCDRXX:1:2102:24632:5447
CAGTGCGA
+
FFFFFFFF
@A00769:11:HC3HCDRXX:1:2102:28040:5462
CAGTGCGA
+
FFFFFFFF
@A00769:11:HC3HCDRXX:1:2102:11234:5541
CAGTGCGA
+
FFFFFFFF
@A00769:11:HC3HCDRXX:1:2102:18014:5635
CAGTGCGA
+
FFFFFFFF
@A00769:11:HC3HCDRXX:1:2102:26747:5697
CAGTGCGA
+
FFFFFFFF
@A00769:11:HC3HCDRXX:1:2102:25735:5791
CAGTGCGA
+
FFFFFFFF
@A00769:11:HC3HCDRXX:1:2102:30219:5854
CAGTGCGA
+
FFFFFFFF
@A00769:11:HC3HCDRXX:1:2102:2474:5901
CAGTGCGA
+
FFFFFFFF
@A00769:11:HC3HCDRXX:1:2102:23909:5916
CAGTGCGA
+
FFFFFFFF
@A00769:11:HC3HCDRXX:1:2102:21658:5932
CAGTGCGA
+
FFFFFFFF
@A00769:11:HC3HCDRXX:1:2102:26973:5932
CAGTGCGA
+
FFFFFFFF
@A00769:11:HC3HCDRXX:1:2102:9769:5979
CAGTGCGA
+
FFFFFFFF
@A00769:11:HC3HCDRXX:1:2102:2428:6010
CAGTGCGA
+
FFFFFFFF
@A00769:11:HC3HCDRXX:1:2102:9498:6010
CAGTGCGA
+
FFFFFFFF
@A00769:11:HC3HCDRXX:1:2102:17770:6057
CAGTGCGA
+
FFFFFFFF
@A00769:11:HC3HCDRXX:1:2102:30083:6089
CAGTGCGA
+
:FFFFFFF
@A00769:11:HC3HCDRXX:1:2102:7600:6136
CAGTGCGA
+
FFFFFFFF
@A00769:11:HC3HCDRXX:1:2102:21820:6214
CAGTGCGA
+
FFFFFFFF
@A00769:11:HC3HCDRXX:1:2102:26323:6214
CAGTGCGA
+
FFFFFFFF
@A00769:11:HC3HCDRXX:1:2102:26684:6214
CAGTGCGA
+
FFFFFFFF
@A00769:11:HC3HCDRXX:1:2102:2094:6339
CAGTGCGA
+
FFFFFFFF
@A00769:11:HC3HCDRXX:1:2102:16333:6355
CAGTGCGA
+
FFFFFFFF
@A00769:11:HC3HCDRXX:1:2102:8187:6402
CAGTGCGA
+
FFFFFFFF
@A00769:11:HC3HCDRXX:1:2102:22553:6480
CAGTGCGA
+
FFFFFFFF
@A00769:11:HC3HCDRXX:1:2102:19370:6511
CAGTGCGA
+
FFFFFFFF
@A00769:11:HC3HCDRXX:1:2102:2492:6527
CAGTGCGA
+
FFFFFFFF
@A00769:11:HC3HCDRXX:1:2102:21395:6543
CAGTGCGA
+
FFFFFFFF
@A00769:11:HC3HCDRXX:1:2102:14443:6590
CAGTGCGA
+
FFFFFFFF
@A00769:11:HC3HCDRXX:1:2102:29559:6652
CAGTGCGA
+
FFFFFFFF
@A00769:11:HC3HCDRXX:1:2102:30906:6731
CAGTGCGA
+
FFFFFFFF
@A00769:11:HC3HCDRXX:1:2102:16007:6762
CAGTGCGA
+
FFFFFFFF
@A00769:11:HC3HCDRXX:1:2102:21576:6793
CAGTGCGA
+
FFFFFFFF
@A00769:11:HC3HCDRXX:1:2102:3694:6856
CAGTGCGA
+
FFFFFFFF
@A00769:11:HC3HCDRXX:1:2102:9742:6872
CAGTGCGA
+
FFFFFFFF
@A00769:11:HC3HCDRXX:1:2102:22598:6903
CAGTGCGA
+
FFFFFFFF
@A00769:11:HC3HCDRXX:1:2102:15176:6950
CAGTGCGA
+
FFFFFFFF
@A00769:11:HC3HCDRXX:1:2102:16459:6981
CAGTGCGA
+
FFFFFFFF
@A00769:11:HC3HCDRXX:1:2102:1533:6997
CAGTGCGA
+
FFFFFFFF
@A00769:11:HC3HCDRXX:1:2102:4083:7028
CAGTGCGA
+
FFFFFFFF
@A00769:11:HC3HCDRXX:1:2102:20907:7044
CAGTGCGA
+
FFFFFFFF
@A00769:11:HC3HCDRXX:1:2102:23393:7091
CAGTGCGA
+
FFFFFFFF
@A00769:11:HC3HCDRXX:1:2102:29740:7153
CAGTGCGA
+
FFFFFFFF
@A00769:11:HC3HCDRXX:1:2102:13458:7169
CAGTGCGA
+
FFFFFFFF
@A00769:11:HC3HCDRXX:1:2102:21025:7216
CAGTGCGA
+
FFFFFFFF
@A00769:11:HC3HCDRXX:1:2102:23249:7247
CAGTGCGA
+
FFFFFFFF
@A00769:11:HC3HCDRXX:1:2102:4074:7263
CAGTGCGA
+
FFFFFFFF
@A00769:11:HC3HCDRXX:1:2102:25328:7279
CAGTGCGA
+
FFFFFFFF
@A00769:11:HC3HCDRXX:1:2102:16423:7294
CAGTGCGA
+
FFFFFFFF
@A00769:11:HC3HCDRXX:1:2102:30065:7310
CAGTGCGA
+
FFFFFFFF
@A00769:11:HC3HCDRXX:1:2102:11903:7420
CAGTGCGA
+
FFFFFFFF
@A00769:11:HC3HCDRXX:1:2102:26006:7482
CAGTGCGA
+
FFFFFFFF
@A00769:11:HC3HCDRXX:1:2102:25455:7498
CAGTGCGA
+
FFFFFFFF
@A00769:11:HC3HCDRXX:1:2102:6280:7513
CAGTGCGA
+
FFFFFFFF
@A00769:11:HC3HCDRXX:1:2102:21974:7545
CAGTGCGA
+
FFFFFFFF
@A00769:11:HC3HCDRXX:1:2102:1787:7592
CAGTGCGA
+
FFFFFFFF
@A00769:11:HC3HCDRXX:1:2102:24849:7639
CAGTGCGA
+
FFFFFFFF
@A00769:11:HC3HCDRXX:1:2102:29722:7686
CAGTGCGA
+
FFFFFFFF
@A00769:11:HC3HCDRXX:1:2102:4300:7780
CAGTGCGA
+
FFFFFFFF
@A00769:11:HC3HCDRXX:1:2102:5050:7795
CAGTGCGA
+
FFFFFFFF
@A00769:11:HC3HCDRXX:1:2102:2148:7811
CAGTGCGA
+
FFFFFFFF
@A00769:11:HC3HCDRXX:1:2102:2492:7811
CAGTGCGA
+
FFFFFFFF
@A00769:11:HC3HCDRXX:1:2102:8793:7889
CAGTGCGA
+
FFFFFFFF
@A00769:11:HC3HCDRXX:1:2102:7247:7936
CAGTGCGA
+
FFFFFFFF
@A00769:11:HC3HCDRXX:1:2102:28727:7936
CAGTGCGA
+
FFFFFFFF
@A00769:11:HC3HCDRXX:1:2102:15483:8015
CAGTGCGA
+
FFFFFFFF
@A00769:11:HC3HCDRXX:1:2102:12527:8061
CAGTGCGA
+
FFFFFFFF
@A00769:11:HC3HCDRXX:1:2102:4906:8171
CAGTGCGA
+
FFFFFFFF
@A00769:11:HC3HCDRXX:1:2102:11243:8249
CAGTGCGA
+
FFFFFFFF
@A00769:11:HC3HCDRXX:1:2102:22426:8265
CAGTGCGA
+
FFFFFFFF
@A00769:11:HC3HCDRXX:1:2102:19678:8296
CAGTGCGA
+
FFFFFFFF
@A00769:11:HC3HCDRXX:1:2102:15872:8469
CAGTGCGA
+
FFFFFFFF
@A00769:11:HC3HCDRXX:1:2102:28971:8484
CAGTGCGA
+
,F:F,FFF
@A00769:11:HC3HCDRXX:1:2102:30960:8609
CAGTGCGA
+
FFFFFFFF
@A00769:11:HC3HCDRXX:1:2102:31720:8672
CAGTGCGA
+
FFFFFFFF
@A00769:11:HC3HCDRXX:1:2102:19153:8703
CAGTGCGA
+
FFFFFFFF
@A00769:11:HC3HCDRXX:1:2102:3170:8766
CAGTGCGA
+
FFFFFFFF
@A00769:11:HC3HCDRXX:1:2102:4842:8782
CAGTGCGA
+
FFFFFFFF
@A00769:11:HC3HCDRXX:1:2102:4887:8797
CAGTGCGA
+
FFFFFFFF
@A00769:11:HC3HCDRXX:1:2102:9489:8876
CAGTGCGA
+
FFFFFFFF
@A00769:11:HC3HCDRXX:1:2102:17201:8891
CAGTGCGA
+
FFFFFF:F
@A00769:11:HC3HCDRXX:1:2102:32877:8891
CAGTGCGA
+
FFFFFFFF
@A00769:11:HC3HCDRXX:1:2102:7934:8907
CAGTGCGA
+
:FFFFFFF
@A00769:11:HC3HCDRXX:1:2102:12418:8907
CAGTGCGA
+
FF:FFFFF
@A00769:11:HC3HCDRXX:1:2102:21838:8938
CAGTGCGA
+
FFFFFFFF
@A00769:11:HC3HCDRXX:1:2102:31693:8938
CAGTGCGA
+
FFFFFFFF
@A00769:11:HC3HCDRXX:1:2102:16857:8954
CAGTGCGA
+
FFFFFF,F
@A00769:11:HC3HCDRXX:1:2102:21287:8954
CAGTGCGA
+
FFFFFFFF
@A00769:11:HC3HCDRXX:1:2102:19244:8985
CAGTGCGA
+
FFFFFFFF
@A00769:11:HC3HCDRXX:1:2102:1154:9032
CAGTGCGA
+
FFFFFFFF
@A00769:11:HC3HCDRXX:1:2102:15989:9111
CAGTGCGA
+
FFFFFFFF
@A00769:11:HC3HCDRXX:1:2102:15637:9126
CAGTGCGA
+
FFFFFFFF
@A00769:11:HC3HCDRXX:1:2102:7817:9142
CAGTGCGA
+
FFFFFFFF
@A00769:11:HC3HCDRXX:1:2102:23366:9204
CAGTGCGA
+
:FFFFF:F
@A00769:11:HC3HCDRXX:1:2102:4580:9298
CAGTGCGA
+
FFFFFFFF
@A00769:11:HC3HCDRXX:1:2102:21404:9314
CAGTGCGA
+
FFFFFFFF
@A00769:11:HC3HCDRXX:1:2102:22489:9314
CAGTGCGA
+
F:,,,::F
@A00769:11:HC3HCDRXX:1:2102:5059:9377
CAGTGCGA
+
FFFFFFFF
@A00769:11:HC3HCDRXX:1:2102:17788:9377
CAGTGCGA
+
FFFF,F,F
@A00769:11:HC3HCDRXX:1:2102:12147:9408
CAGTGCGA
+
FFFFFFFF
@A00769:11:HC3HCDRXX:1:2102:1669:9486
CAGTGCGA
+
FFFFFFFF
@A00769:11:HC3HCDRXX:1:2102:16260:9486
CAGTGCGA
+
FFFFFF:F
@A00769:11:HC3HCDRXX:1:2102:1244:9502
CAGTGCGA
+
FFFFFFFF
@A00769:11:HC3HCDRXX:1:2102:16586:9518
CAGTGCGA
+
FFFFFFFF
@A00769:11:HC3HCDRXX:1:2102:2709:9565
CAGTGCGA
+
FFFFFFFF
@A00769:11:HC3HCDRXX:1:2102:7609:9565
CAGTGCGA
+
FFFFFFFF
@A00769:11:HC3HCDRXX:1:2102:8205:9565
CAGTGCGA
+
FFFFFFFF
@A00769:11:HC3HCDRXX:1:2102:22309:9627
CAGTGCGA
+
FFFFFFFF
@A00769:11:HC3HCDRXX:1:2102:26404:9643
CAGTGCGA
+
FFFFFFFF
@A00769:11:HC3HCDRXX:1:2102:12310:9659
CAGTGCGA
+
FFFFFFFF
@A00769:11:HC3HCDRXX:1:2102:5927:9690
CAGTGCGA
+
FFFFFFFF
@A00769:11:HC3HCDRXX:1:2102:31439:9690
CAGTGCGA
+
FFFFFFFF
@A00769:11:HC3HCDRXX:1:2102:21721:9706
CAGTGCGA
+
FFFFFFFF
@A00769:11:HC3HCDRXX:1:2102:29866:9721
CAGTGCGA
+
:FFFFFFF
@A00769:11:HC3HCDRXX:1:2102:14308:9737
CAGTGCGA
+
,F:F:::F
@A00769:11:HC3HCDRXX:1:2102:18412:9737
CAGTGCGA
+
FFFFFFFF
@A00769:11:HC3HCDRXX:1:2102:26910:9737
CAGTGCGA
+
FFFFFFFF
@A00769:11:HC3HCDRXX:1:2102:1958:9768
CAGTGCGA
+
FFFFFFFF
@A00769:11:HC3HCDRXX:1:2102:22860:9799
CAGTGCGA
+
FFFFFFFF
@A00769:11:HC3HCDRXX:1:2102:1705:9831
CAGTGCGA
+
FFFFFF:F
@A00769:11:HC3HCDRXX:1:2102:12283:9893
CAGTGCGA
+
FFFFFFFF
@A00769:11:HC3HCDRXX:1:2102:18403:9940
CAGTGCGA
+
FFFFFFFF
@A00769:11:HC3HCDRXX:1:2102:8278:10034
CAGTGCGA
+
FFFFFFFF
@A00769:11:HC3HCDRXX:1:2102:1877:10066
CAGTGCGA
+
FFF:FFFF
@A00769:11:HC3HCDRXX:1:2102:1940:10113
CAGTGCGA
+
FFFFFFFF
@A00769:11:HC3HCDRXX:1:2102:10574:10128
CAGTGCGA
+
FFFFFFFF
@A00769:11:HC3HCDRXX:1:2102:11632:10238
CAGTGCGA
+
FFFFFFFF
@A00769:11:HC3HCDRXX:1:2102:14977:10269
CAGTGCGA
+
FFFFFFFF
@A00769:11:HC3HCDRXX:1:2102:18475:10316
CAGTGCGA
+
FFFFFFFF
@A00769:11:HC3HCDRXX:1:2102:18267:10332
CAGTGCGA
+
FFFFFFFF
@A00769:11:HC3HCDRXX:1:2102:16278:10394
CAGTGCGA
+
FFFFFFFF
@A00769:11:HC3HCDRXX:1:2102:13060:10426
CAGTGCGA
+
FFFFFFFF
@A00769:11:HC3HCDRXX:1:2102:23339:10441
CAGTGCGA
+
,F:F,F:F
@A00769:11:HC3HCDRXX:1:2102:21459:10473
CAGTGCGA
+
FFFFFFFF
@A00769:11:HC3HCDRXX:1:2102:26359:10473
CAGTGCGA
+
FFFFFFFF
@A00769:11:HC3HCDRXX:1:2102:18249:10582
CAGTGCGA
+
FFFFFFFF
@A00769:11:HC3HCDRXX:1:2102:3866:10598
CAGTGCGA
+
FFF:FF:,
@A00769:11:HC3HCDRXX:1:2102:31096:10598
CAGTGCGA
+
FFFFFFFF
@A00769:11:HC3HCDRXX:1:2102:10999:10614
CAGTGCGA
+
FF,FF:,:
@A00769:11:HC3HCDRXX:1:2102:9679:10676
CAGTGCGA
+
:FFFFFFF
@A00769:11:HC3HCDRXX:1:2102:28076:10692
CAGTGCGA
+
FFFFFFFF
@A00769:11:HC3HCDRXX:1:2102:3983:10708
CAGTGCGA
+
FFFFFFFF
@A00769:11:HC3HCDRXX:1:2102:16523:10723
CAGTGCGA
+
FFFFFFFF
@A00769:11:HC3HCDRXX:1:2102:8467:10739
CAGTGCGA
+
FFFFFFFF
@A00769:11:HC3HCDRXX:1:2102:31602:10755
CAGTGCGA
+
FFFFFFFF
@A00769:11:HC3HCDRXX:1:2102:32027:10802
CAGTGCGA
+
FF,F:FF:
@A00769:11:HC3HCDRXX:1:2102:16107:10817
CAGTGCGA
+
FF,FF:FF
@A00769:11:HC3HCDRXX:1:2102:31195:10833
CAGTGCGA
+
FFFFFFFF
@A00769:11:HC3HCDRXX:1:2102:25292:10848
CAGTGCGA
+
FFFFFFFF
@A00769:11:HC3HCDRXX:1:2102:30165:10864
CAGTGCGA
+
FFF:FF:F
@A00769:11:HC3HCDRXX:1:2102:21603:10880
CAGTGCGA
+
FFFFFFFF
@A00769:11:HC3HCDRXX:1:2102:31837:10880
CAGTGCGA
+
FFFFFFF:
@A00769:11:HC3HCDRXX:1:2102:7708:10927
CAGTGCGA
+
FFFFFFFF
@A00769:11:HC3HCDRXX:1:2102:30816:10927
CAGTGCGA
+
FFFFFFFF
@A00769:11:HC3HCDRXX:1:2102:17815:10958
CAGTGCGA
+
FFFFFFFF
@A00769:11:HC3HCDRXX:1:2102:18069:10989
CAGTGCGA
+
FFFFFFFF
@A00769:11:HC3HCDRXX:1:2102:4878:11005
CAGTGCGA
+
FFFFFFFF
@A00769:11:HC3HCDRXX:1:2102:30391:11036
CAGTGCGA
+
FFFFFFFF
@A00769:11:HC3HCDRXX:1:2102:11767:11068
CAGTGCGA
+
FFFFFFFF
@A00769:11:HC3HCDRXX:1:2102:2266:11115
CAGTGCGA
+
FFFFFFFF
@A00769:11:HC3HCDRXX:1:2102:17517:11162
CAGTGCGA
+
FFFFFFFF
@A00769:11:HC3HCDRXX:1:2102:12518:11177
CAGTGCGA
+
FFF,FFFF
@A00769:11:HC3HCDRXX:1:2102:10484:11193
CAGTGCGA
+
FF,FFFFF
@A00769:11:HC3HCDRXX:1:2102:21838:11224
CAGTGCGA
+
FFFFFFFF
@A00769:11:HC3HCDRXX:1:2102:3043:11303
CAGTGCGA
+
FFFFFFFF
@A00769:11:HC3HCDRXX:1:2102:5330:11381
CAGTGCGA
+
FFFFFFFF
@A00769:11:HC3HCDRXX:1:2102:30752:11506
CAGTGCGA
+
FFFFFFFF
@A00769:11:HC3HCDRXX:1:2102:32488:11537
CAGTGCGA
+
FFFFF,FF
@A00769:11:HC3HCDRXX:1:2102:13169:11584
CAGTGCGA
+
FFFFFFFF
@A00769:11:HC3HCDRXX:1:2102:25012:11616
CAGTGCGA
+
FFFFFFFF
@A00769:11:HC3HCDRXX:1:2102:8305:11647
CAGTGCGA
+
FFF,FFFF
@A00769:11:HC3HCDRXX:1:2102:1931:11663
CAGTGCGA
+
FFFFFFFF
@A00769:11:HC3HCDRXX:1:2102:9281:11710
CAGTGCGA
+
FF::FFFF
@A00769:11:HC3HCDRXX:1:2102:13593:11757
CAGTGCGA
+
FFFFFFFF
@A00769:11:HC3HCDRXX:1:2102:21974:11772
CAGTGCGA
+
FFFFFFFF
@A00769:11:HC3HCDRXX:1:2102:4896:11788
CAGTGCGA
+
FFFFFFFF
@A00769:11:HC3HCDRXX:1:2102:22363:11882
CAGTGCGA
+
FFFFFFFF
@A00769:11:HC3HCDRXX:1:2102:15519:11929
CAGTGCGA
+
FFFFFFFF
@A00769:11:HC3HCDRXX:1:2102:1931:11945
CAGTGCGA
+
FFFFFFFF
@A00769:11:HC3HCDRXX:1:2102:7148:11960
CAGTGCGA
+
FFFFF:FF
@A00769:11:HC3HCDRXX:1:2102:19162:12038
CAGTGCGA
+
FFFFFFFF
@A00769:11:HC3HCDRXX:1:2102:27624:12038
CAGTGCGA
+
FFFFFFFF
@A00769:11:HC3HCDRXX:1:2102:31720:12054
CAGTGCGA
+
F:FFFFFF
@A00769:11:HC3HCDRXX:1:2102:10818:12148
CAGTGCGA
+
FFF,FFFF
@A00769:11:HC3HCDRXX:1:2102:18539:12273
CAGTGCGA
+
FFFFFFFF
@A00769:11:HC3HCDRXX:1:2102:10294:12367
CAGTGCGA
+
FFFFFFFF
@A00769:11:HC3HCDRXX:1:2102:20265:12446
CAGTGCGA
+
FFFFFFFF
@A00769:11:HC3HCDRXX:1:2102:24397:12461
CAGTGCGA
+
FFFFFFFF
@A00769:11:HC3HCDRXX:1:2102:10782:12587
CAGTGCGA
+
FFFFFF:F
@A00769:11:HC3HCDRXX:1:2102:25355:12587
CAGTGCGA
+
FFFFFFFF
@A00769:11:HC3HCDRXX:1:2102:20518:12633
CAGTGCGA
+
FFFFFFFF
@A00769:11:HC3HCDRXX:1:2102:1931:12727
CAGTGCGA
+
FFFFFFFF
@A00769:11:HC3HCDRXX:1:2102:4029:12759
CAGTGCGA
+
FFFFFFFF
@A00769:11:HC3HCDRXX:1:2102:21070:12806
CAGTGCGA
+
FFFFFFFF
@A00769:11:HC3HCDRXX:1:2102:6795:12821
CAGTGCGA
+
FFFFFFFF
@A00769:11:HC3HCDRXX:1:2102:5683:12900
CAGTGCGA
+
FFFFFFFF
@A00769:11:HC3HCDRXX:1:2102:10673:12900
CAGTGCGA
+
FFFFFFFF
@A00769:11:HC3HCDRXX:1:2102:25400:12915
CAGTGCGA
+
FFFFFFFF
@A00769:11:HC3HCDRXX:1:2102:23773:13009
CAGTGCGA
+
FFFFFFFF
@A00769:11:HC3HCDRXX:1:2102:12029:13056
CAGTGCGA
+
FFFFFFFF
@A00769:11:HC3HCDRXX:1:2102:3215:13072
CAGTGCGA
+
FFFFFFFF
@A00769:11:HC3HCDRXX:1:2102:25057:13072
CAGTGCGA
+
FFFFFFFF
@A00769:11:HC3HCDRXX:1:2102:6931:13150
CAGTGCGA
+
FFFFFFFF
@A00769:11:HC3HCDRXX:1:2102:23547:13150
CAGTGCGA
+
FFFFFFFF
@A00769:11:HC3HCDRXX:1:2102:1696:13228
CAGTGCGA
+
FFFFFFFF
@A00769:11:HC3HCDRXX:1:2102:11388:13322
CAGTGCGA
+
FFFFFFFF
@A00769:11:HC3HCDRXX:1:2102:26720:13354
CAGTGCGA
+
FFFFFFFF
@A00769:11:HC3HCDRXX:1:2102:28158:13369
CAGTGCGA
+
FFFFFFFF
@A00769:11:HC3HCDRXX:1:2102:32750:13369
CAGTGCGA
+
FFFFFFFF
@A00769:11:HC3HCDRXX:1:2102:31946:13385
CAGTGCGA
+
FFFFFFFF
@A00769:11:HC3HCDRXX:1:2102:28013:13401
CAGTGCGA
+
FFFFFFFF
@A00769:11:HC3HCDRXX:1:2102:28664:13401
CAGTGCGA
+
FFFFFFFF
@A00769:11:HC3HCDRXX:1:2102:1262:13479
CAGTGCGA
+
FFFFFFFF
@A00769:11:HC3HCDRXX:1:2102:12310:13479
CAGTGCGA
+
FFFFFF:F
@A00769:11:HC3HCDRXX:1:2102:19831:13542
CAGTGCGA
+
FFFFFFFF
@A00769:11:HC3HCDRXX:1:2102:22643:13557
CAGTGCGA
+
FFFFFFFF
@A00769:11:HC3HCDRXX:1:2102:18801:13604
CAGTGCGA
+
FFFFFFFF
@A00769:11:HC3HCDRXX:1:2102:2492:13667
CAGTGCGA
+
FFF,:FFF
@A00769:11:HC3HCDRXX:1:2102:24008:13730
CAGTGCGA
+
FFFFFFFF
@A00769:11:HC3HCDRXX:1:2102:14163:13808
CAGTGCGA
+
FFFFFFFF
@A00769:11:HC3HCDRXX:1:2102:18719:13808
CAGTGCGA
+
FFFFFFFF
@A00769:11:HC3HCDRXX:1:2102:9254:13855
CAGTGCGA
+
FFFFFFFF
@A00769:11:HC3HCDRXX:1:2102:31448:13996
CAGTGCGA
+
FFFFFFFF
@A00769:11:HC3HCDRXX:1:2102:6397:14043
CAGTGCGA
+
FFFFFFFF
@A00769:11:HC3HCDRXX:1:2102:32461:14090
CAGTGCGA
+
FFFFFFFF
@A00769:11:HC3HCDRXX:1:2102:26729:14152
CAGTGCGA
+
FFFFFFFF
@A00769:11:HC3HCDRXX:1:2102:27353:14168
CAGTGCGA
+
FFFFFFFF
@A00769:11:HC3HCDRXX:1:2102:28311:14168
CAGTGCGA
+
FF:,F:FF
@A00769:11:HC3HCDRXX:1:2102:17490:14184
CAGTGCGA
+
FFFFFFFF
@A00769:11:HC3HCDRXX:1:2102:24831:14184
CAGTGCGA
+
FFF:FFFF
@A00769:11:HC3HCDRXX:1:2102:29089:14199
CAGTGCGA
+
FFFFFFFF
@A00769:11:HC3HCDRXX:1:2102:4815:14246
CAGTGCGA
+
FFF,FFFF
@A00769:11:HC3HCDRXX:1:2102:13928:14528
CAGTGCGA
+
FFFFFFFF
@A00769:11:HC3HCDRXX:1:2102:18521:14622
CAGTGCGA
+
FFFFFFFF
@A00769:11:HC3HCDRXX:1:2102:15275:14638
CAGTGCGA
+
FFFFFFFF
@A00769:11:HC3HCDRXX:1:2102:9046:14810
CAGTGCGA
+
FFFFFFFF
@A00769:11:HC3HCDRXX:1:2102:8440:14826
CAGTGCGA
+
FFFFFFFF
@A00769:11:HC3HCDRXX:1:2102:14416:14841
CAGTGCGA
+
FFFFFFFF
@A00769:11:HC3HCDRXX:1:2102:26368:14904
CAGTGCGA
+
FFFFFF:F
@A00769:11:HC3HCDRXX:1:2102:7645:14951
CAGTGCGA
+
FFFFFFFF
@A00769:11:HC3HCDRXX:1:2102:28085:14967
CAGTGCGA
+
FFFFFFFF
@A00769:11:HC3HCDRXX:1:2102:4571:14982
CAGTGCGA
+
FFFFFFFF
@A00769:11:HC3HCDRXX:1:2102:15600:14982
CAGTGCGA
+
FFFFFFFF
@A00769:11:HC3HCDRXX:1:2102:17897:15045
CAGTGCGA
+
FFFFFFFF
@A00769:11:HC3HCDRXX:1:2102:32009:15060
CAGTGCGA
+
FFF:FF:F
@A00769:11:HC3HCDRXX:1:2102:12671:15107
CAGTGCGA
+
FFFFFFFF
@A00769:11:HC3HCDRXX:1:2102:3043:15154
CAGTGCGA
+
FFFFFFFF
@A00769:11:HC3HCDRXX:1:2102:21748:15170
CAGTGCGA
+
FFFFFFFF
@A00769:11:HC3HCDRXX:1:2102:18430:15186
CAGTGCGA
+
FFFFFFFF
@A00769:11:HC3HCDRXX:1:2102:28411:15186
CAGTGCGA
+
FFFFFFFF
@A00769:11:HC3HCDRXX:1:2102:18945:15233
CAGTGCGA
+
FFFFFFFF
@A00769:11:HC3HCDRXX:1:2102:14199:15248
CAGTGCGA
+
FFFFFFFF
@A00769:11:HC3HCDRXX:1:2102:10493:15311
CAGTGCGA
+
,FF:FFFF
@A00769:11:HC3HCDRXX:1:2102:3568:15374
CAGTGCGA
+
FFFFFFFF
@A00769:11:HC3HCDRXX:1:2102:19949:15468
CAGTGCGA
+
FFFF:FFF
@A00769:11:HC3HCDRXX:1:2102:8919:15530
CAGTGCGA
+
FFFFFFFF
@A00769:11:HC3HCDRXX:1:2102:22806:15530
CAGTGCGA
+
FFFFFFFF
@A00769:11:HC3HCDRXX:1:2102:3549:15562
CAGTGCGA
+
FF,FFF,F
@A00769:11:HC3HCDRXX:1:2102:31421:15577
CAGTGCGA
+
FFFFFFFF
@A00769:11:HC3HCDRXX:1:2102:10221:15593
CAGTGCGA
+
FFFFFFFF
@A00769:11:HC3HCDRXX:1:2102:14416:15624
CAGTGCGA
+
FFFFFFFF
@A00769:11:HC3HCDRXX:1:2102:7663:15640
CAGTGCGA
+
FFFFFFFF
@A00769:11:HC3HCDRXX:1:2102:17427:15640
CAGTGCGA
+
FFFFFFFF
@A00769:11:HC3HCDRXX:1:2102:31331:15671
CAGTGCGA
+
:FFFFFFF
@A00769:11:HC3HCDRXX:1:2102:18014:15718
CAGTGCGA
+
FFFFFFFF
@A00769:11:HC3HCDRXX:1:2102:32208:15718
CAGTGCGA
+
FF:FFF:F
@A00769:11:HC3HCDRXX:1:2102:17354:15828
CAGTGCGA
+
FFFFFFFF
@A00769:11:HC3HCDRXX:1:2102:27534:15859
CAGTGCGA
+
FFFFFFFF
@A00769:11:HC3HCDRXX:1:2102:27254:15875
CAGTGCGA
+
FFFFFFFF
@A00769:11:HC3HCDRXX:1:2102:15248:15906
CAGTGCGA
+
FFFFFFFF
@A00769:11:HC3HCDRXX:1:2102:8513:15922
CAGTGCGA
+
FFFFFFFF
@A00769:11:HC3HCDRXX:1:2102:15664:15937
CAGTGCGA
+
FFFFFFFF
@A00769:11:HC3HCDRXX:1:2102:29939:16016
CAGTGCGA
+
FFFFFFFF
@A00769:11:HC3HCDRXX:1:2102:11831:16125
CAGTGCGA
+
FFFFFFFF
@A00769:11:HC3HCDRXX:1:2102:26811:16141
CAGTGCGA
+
FFFFFFFF
@A00769:11:HC3HCDRXX:1:2102:10538:16172
CAGTGCGA
+
FFFFFFFF
@A00769:11:HC3HCDRXX:1:2102:23547:16219
CAGTGCGA
+
F:,,FFFF
@A00769:11:HC3HCDRXX:1:2102:27344:16250
CAGTGCGA
+
FFFFFFF:
@A00769:11:HC3HCDRXX:1:2102:2654:16297
CAGTGCGA
+
:FFFFFFF
@A00769:11:HC3HCDRXX:1:2102:31729:16297
CAGTGCGA
+
FFFFFFFF
@A00769:11:HC3HCDRXX:1:2102:3378:16329
CAGTGCGA
+
FFFFFFFF
@A00769:11:HC3HCDRXX:1:2102:8006:16329
CAGTGCGA
+
FFFFFFFF
@A00769:11:HC3HCDRXX:1:2102:13747:16344
CAGTGCGA
+
FFFFFFFF
@A00769:11:HC3HCDRXX:1:2102:8052:16376
CAGTGCGA
+
FFFFFFFF
@A00769:11:HC3HCDRXX:1:2102:2139:16532
CAGTGCGA
+
FFFFFFFF
@A00769:11:HC3HCDRXX:1:2102:24207:16548
CAGTGCGA
+
FFFFFFFF
@A00769:11:HC3HCDRXX:1:2102:13060:16564
CAGTGCGA
+
FFFFFFFF
@A00769:11:HC3HCDRXX:1:2102:5683:16626
CAGTGCGA
+
FFFFFFFF
@A00769:11:HC3HCDRXX:1:2102:17029:16642
CAGTGCGA
+
FFFFFFFF
@A00769:11:HC3HCDRXX:1:2102:7401:16720
CAGTGCGA
+
FFFFFFFF
@A00769:11:HC3HCDRXX:1:2102:7681:16736
CAGTGCGA
+
FFFFFFFF
@A00769:11:HC3HCDRXX:1:2102:13404:16783
CAGTGCGA
+
FFFFFFFF
@A00769:11:HC3HCDRXX:1:2102:20591:16799
CAGTGCGA
+
FFFFFFFF
@A00769:11:HC3HCDRXX:1:2102:26612:16799
CAGTGCGA
+
FFFFFFFF
@A00769:11:HC3HCDRXX:1:2102:4734:16830
CAGTGCGA
+
FFFFFFFF
@A00769:11:HC3HCDRXX:1:2102:2329:16955
CAGTGCGA
+
FFFFFFFF
@A00769:11:HC3HCDRXX:1:2102:17960:16971
CAGTGCGA
+
FFFFFFFF
@A00769:11:HC3HCDRXX:1:2102:11089:17159
CAGTGCGA
+
FFFFFFFF
@A00769:11:HC3HCDRXX:1:2102:15619:17237
CAGTGCGA
+
FFFFFFFF
@A00769:11:HC3HCDRXX:1:2102:6126:17268
CAGTGCGA
+
FFF::FFF
@A00769:11:HC3HCDRXX:1:2102:16631:17300
CAGTGCGA
+
FFFFFFFF
@A00769:11:HC3HCDRXX:1:2102:1163:17315
CAGTGCGA
+
FFFFFFFF
@A00769:11:HC3HCDRXX:1:2102:5502:17315
CAGTGCGA
+
FFFFFFFF
@A00769:11:HC3HCDRXX:1:2102:9733:17315
CAGTGCGA
+
FFF:FF:F
@A00769:11:HC3HCDRXX:1:2102:26747:17315
CAGTGCGA
+
FFFFFFFF
@A00769:11:HC3HCDRXX:1:2102:11939:17409
CAGTGCGA
+
FFFFFFFF
@A00769:11:HC3HCDRXX:1:2102:29026:17440
CAGTGCGA
+
FFFFFFFF
@A00769:11:HC3HCDRXX:1:2102:6587:17503
CAGTGCGA
+
FFFFFFFF
@A00769:11:HC3HCDRXX:1:2102:11903:17503
CAGTGCGA
+
FFFFFF:F
@A00769:11:HC3HCDRXX:1:2102:25635:17519
CAGTGCGA
+
FFFFFFFF
@A00769:11:HC3HCDRXX:1:2102:12518:17660
CAGTGCGA
+
FFFFFFFF
@A00769:11:HC3HCDRXX:1:2102:27715:17675
CAGTGCGA
+
FFFFFFFF
@A00769:11:HC3HCDRXX:1:2102:18087:17691
CAGTGCGA
+
:FFFFFFF
@A00769:11:HC3HCDRXX:1:2102:15980:17707
CAGTGCGA
+
FFFFFFFF
@A00769:11:HC3HCDRXX:1:2102:16260:17722
CAGTGCGA
+
FFFFFFFF
@A00769:11:HC3HCDRXX:1:2102:31105:17754
CAGTGCGA
+
FFFFFFFF
@A00769:11:HC3HCDRXX:1:2102:19623:17785
CAGTGCGA
+
FF:FFFFF
@A00769:11:HC3HCDRXX:1:2102:9679:17816
CAGTGCGA
+
FFFFFFFF
@A00769:11:HC3HCDRXX:1:2102:27968:17832
CAGTGCGA
+
:FFFFFFF
@A00769:11:HC3HCDRXX:1:2102:3061:17879
CAGTGCGA
+
FFFFFFFF
@A00769:11:HC3HCDRXX:1:2102:27697:17926
CAGTGCGA
+
FFFFFFFF
@A00769:11:HC3HCDRXX:1:2102:13711:17942
CAGTGCGA
+
FFFFFFFF
@A00769:11:HC3HCDRXX:1:2102:8576:18035
CAGTGCGA
+
FFFFFFFF
@A00769:11:HC3HCDRXX:1:2102:22390:18067
CAGTGCGA
+
FFFFFFFF
@A00769:11:HC3HCDRXX:1:2102:2184:18082
CAGTGCGA
+
FFFFFFFF
@A00769:11:HC3HCDRXX:1:2102:11632:18098
CAGTGCGA
+
FFFFFFFF
@A00769:11:HC3HCDRXX:1:2102:27091:18098
CAGTGCGA
+
FFFFFFFF
@A00769:11:HC3HCDRXX:1:2102:1976:18129
CAGTGCGA
+
FFFFFFFF
@A00769:11:HC3HCDRXX:1:2102:29731:18129
CAGTGCGA
+
FFFFF:,F
@A00769:11:HC3HCDRXX:1:2102:22905:18239
CAGTGCGA
+
FFFFFFFF
@A00769:11:HC3HCDRXX:1:2102:13747:18255
CAGTGCGA
+
FFFFFFFF
@A00769:11:HC3HCDRXX:1:2102:27154:18302
CAGTGCGA
+
FFFFFFFF
@A00769:11:HC3HCDRXX:1:2102:31159:18443
CAGTGCGA
+
FFFFFFFF
@A00769:11:HC3HCDRXX:1:2102:17400:18505
CAGTGCGA
+
FFFFFFFF
@A00769:11:HC3HCDRXX:1:2102:4227:18584
CAGTGCGA
+
FFFFFFFF
@A00769:11:HC3HCDRXX:1:2102:21929:18584
CAGTGCGA
+
FFFFFFFF
@A00769:11:HC3HCDRXX:1:2102:1154:18646
CAGTGCGA
+
FFFFFFFF
@A00769:11:HC3HCDRXX:1:2102:13702:18646
CAGTGCGA
+
FFFFFFFF
@A00769:11:HC3HCDRXX:1:2102:8422:18740
CAGTGCGA
+
FFFFFFFF
@A00769:11:HC3HCDRXX:1:2102:14787:18740
CAGTGCGA
+
FFFFFFFF
@A00769:11:HC3HCDRXX:1:2102:15049:18756
CAGTGCGA
+
FFFFFFFF
@A00769:11:HC3HCDRXX:1:2102:30951:18803
CAGTGCGA
+
FFFFFFFF
@A00769:11:HC3HCDRXX:1:2102:20130:18818
CAGTGCGA
+
FFFFFFFF
@A00769:11:HC3HCDRXX:1:2102:4010:18865
CAGTGCGA
+
FFFFFFFF
@A00769:11:HC3HCDRXX:1:2102:18539:18975
CAGTGCGA
+
FF:FFF:F
@A00769:11:HC3HCDRXX:1:2102:12283:19038
CAGTGCGA
+
FF:FFFFF
@A00769:11:HC3HCDRXX:1:2102:27679:19147
CAGTGCGA
+
FFFFFFFF
@A00769:11:HC3HCDRXX:1:2102:3278:19163
CAGTGCGA
+
FFFFFFFF
@A00769:11:HC3HCDRXX:1:2102:32832:19241
CAGTGCGA
+
FFFFFFFF
@A00769:11:HC3HCDRXX:1:2102:8241:19272
CAGTGCGA
+
FFFFFFFF
@A00769:11:HC3HCDRXX:1:2102:29306:19304
CAGTGCGA
+
FFFFFFFF
@A00769:11:HC3HCDRXX:1:2102:10113:19319
CAGTGCGA
+
FFFFFFFF
@A00769:11:HC3HCDRXX:1:2102:30337:19398
CAGTGCGA
+
FF:FFFFF
@A00769:11:HC3HCDRXX:1:2102:16306:19554
CAGTGCGA
+
FFFFFFFF
@A00769:11:HC3HCDRXX:1:2102:1895:19648
CAGTGCGA
+
FFFFFFFF
@A00769:11:HC3HCDRXX:1:2102:3830:19742
CAGTGCGA
+
FFFFFFFF
@A00769:11:HC3HCDRXX:1:2102:3730:19758
CAGTGCGA
+
FFFF:FFF
@A00769:11:HC3HCDRXX:1:2102:22688:19774
CAGTGCGA
+
FFFFFFFF
@A00769:11:HC3HCDRXX:1:2102:27091:19789
CAGTGCGA
+
FFFFFFFF
@A00769:11:HC3HCDRXX:1:2102:19524:19805
CAGTGCGA
+
FFFFFFFF
@A00769:11:HC3HCDRXX:1:2102:6967:19820
CAGTGCGA
+
FFFFFFFF
@A00769:11:HC3HCDRXX:1:2102:8874:19836
CAGTGCGA
+
FFFFFFFF
@A00769:11:HC3HCDRXX:1:2102:23231:19867
CAGTGCGA
+
FFFFFFFF
@A00769:11:HC3HCDRXX:1:2102:24062:19930
CAGTGCGA
+
FF:FFF:F
@A00769:11:HC3HCDRXX:1:2102:2953:19946
CAGTGCGA
+
FFFFFFFF
@A00769:11:HC3HCDRXX:1:2102:15230:19946
CAGTGCGA
+
FFFFFFFF
@A00769:11:HC3HCDRXX:1:2102:19325:19961
CAGTGCGA
+
FFFFF,,:
@A00769:11:HC3HCDRXX:1:2102:9805:19977
CAGTGCGA
+
FFFFFFFF
@A00769:11:HC3HCDRXX:1:2102:16731:19977
CAGTGCGA
+
FFFFFFFF
@A00769:11:HC3HCDRXX:1:2102:25120:19977
CAGTGCGA
+
FFFFFFFF
@A00769:11:HC3HCDRXX:1:2102:2501:20040
CAGTGCGA
+
FFFFFFFF
@A00769:11:HC3HCDRXX:1:2102:11523:20102
CAGTGCGA
+
FFFFFFFF
@A00769:11:HC3HCDRXX:1:2102:27019:20102
CAGTGCGA
+
FFFFFFFF
@A00769:11:HC3HCDRXX:1:2102:25147:20118
CAGTGCGA
+
FFFFFFFF
@A00769:11:HC3HCDRXX:1:2102:28474:20212
CAGTGCGA
+
FFFFFFFF
@A00769:11:HC3HCDRXX:1:2102:21052:20259
CAGTGCGA
+
FFFFFFFF
@A00769:11:HC3HCDRXX:1:2102:11469:20322
CAGTGCGA
+
FFFFFFFF
@A00769:11:HC3HCDRXX:1:2102:14877:20337
CAGTGCGA
+
FFFFFFFF
@A00769:11:HC3HCDRXX:1:2102:10221:20353
CAGTGCGA
+
FFFFFFFF
@A00769:11:HC3HCDRXX:1:2102:27959:20353
CAGTGCGA
+
FF:FFFFF
@A00769:11:HC3HCDRXX:1:2102:4761:20384
CAGTGCGA
+
FFFFFFFF
@A00769:11:HC3HCDRXX:1:2102:4996:20478
CAGTGCGA
+
,FF,:FFF
@A00769:11:HC3HCDRXX:1:2102:29884:20494
CAGTGCGA
+
FFFFFFFF
@A00769:11:HC3HCDRXX:1:2102:2564:20556
CAGTGCGA
+
FFFFFFFF
@A00769:11:HC3HCDRXX:1:2102:17083:20588
CAGTGCGA
+
FFFFFFFF
@A00769:11:HC3HCDRXX:1:2102:21938:20603
CAGTGCGA
+
FFFFFFFF
@A00769:11:HC3HCDRXX:1:2102:10556:20619
CAGTGCGA
+
FF,,,F,F
@A00769:11:HC3HCDRXX:1:2102:18204:20650
CAGTGCGA
+
FFFFFFFF
@A00769:11:HC3HCDRXX:1:2102:6262:20760
CAGTGCGA
+
FFFFFFFF
@A00769:11:HC3HCDRXX:1:2102:9200:20838
CAGTGCGA
+
FFFFFFFF
@A00769:11:HC3HCDRXX:1:2102:18222:20838
CAGTGCGA
+
FFFFFFFF
@A00769:11:HC3HCDRXX:1:2102:13639:20885
CAGTGCGA
+
FFFFFFFF
@A00769:11:HC3HCDRXX:1:2102:15121:20885
CAGTGCGA
+
FFFFFFFF
@A00769:11:HC3HCDRXX:1:2102:6054:20964
CAGTGCGA
+
FFFFFFFF
@A00769:11:HC3HCDRXX:1:2102:15004:20964
CAGTGCGA
+
FFFFFFFF
@A00769:11:HC3HCDRXX:1:2102:18991:21010
CAGTGCGA
+
FFFFFFFF
@A00769:11:HC3HCDRXX:1:2102:20663:21026
CAGTGCGA
+
FFFFFFFF
@A00769:11:HC3HCDRXX:1:2102:13675:21042
CAGTGCGA
+
F:FFFFFF
@A00769:11:HC3HCDRXX:1:2102:6189:21167
CAGTGCGA
+
FFFFFFFF
@A00769:11:HC3HCDRXX:1:2102:5394:21198
CAGTGCGA
+
FFFFFFFF
@A00769:11:HC3HCDRXX:1:2102:8214:21198
CAGTGCGA
+
FFFFFFFF
@A00769:11:HC3HCDRXX:1:2102:2808:21261
CAGTGCGA
+
FFFFFFFF
@A00769:11:HC3HCDRXX:1:2102:25274:21496
CAGTGCGA
+
FFFFFFFF
@A00769:11:HC3HCDRXX:1:2102:22724:21527
CAGTGCGA
+
FF,:FFFF
@A00769:11:HC3HCDRXX:1:2102:20880:21652
CAGTGCGA
+
FFFFFFFF
@A00769:11:HC3HCDRXX:1:2102:15411:21699
CAGTGCGA
+
FFFFFFFF
@A00769:11:HC3HCDRXX:1:2102:20835:21699
CAGTGCGA
+
FFFFFFFF
@A00769:11:HC3HCDRXX:1:2102:4001:21793
CAGTGCGA
+
FFFFFFFF
@A00769:11:HC3HCDRXX:1:2102:17300:21903
CAGTGCGA
+
FFFFFFFF
@A00769:11:HC3HCDRXX:1:2102:10402:22044
CAGTGCGA
+
FF:F,,::
@A00769:11:HC3HCDRXX:1:2102:8178:22106
CAGTGCGA
+
:FF:,FFF
@A00769:11:HC3HCDRXX:1:2102:14271:22169
CAGTGCGA
+
FFFFFFFF
@A00769:11:HC3HCDRXX:1:2102:16532:22169
CAGTGCGA
+
FFF,FFFF
@A00769:11:HC3HCDRXX:1:2102:1226:22185
CAGTGCGA
+
FFFFFFFF
@A00769:11:HC3HCDRXX:1:2102:19018:22185
CAGTGCGA
+
FFFFFFFF
@A00769:11:HC3HCDRXX:1:2102:6397:22373
CAGTGCGA
+
FFFFFFFF
@A00769:11:HC3HCDRXX:1:2102:27344:22482
CAGTGCGA
+
FFFFFFFF
@A00769:11:HC3HCDRXX:1:2102:3106:22592
CAGTGCGA
+
FFFFFFFF
@A00769:11:HC3HCDRXX:1:2102:27109:22608
CAGTGCGA
+
FFFFFFFF
@A00769:11:HC3HCDRXX:1:2102:5520:22639
CAGTGCGA
+
FFFFFFFF
@A00769:11:HC3HCDRXX:1:2102:18593:22639
CAGTGCGA
+
FFFFFFFF
@A00769:11:HC3HCDRXX:1:2102:2311:22780
CAGTGCGA
+
FFFFFFFF
@A00769:11:HC3HCDRXX:1:2102:2428:22889
CAGTGCGA
+
FFFFFFFF
@A00769:11:HC3HCDRXX:1:2102:12391:22889
CAGTGCGA
+
FFFFFFFF
@A00769:11:HC3HCDRXX:1:2102:6126:22936
CAGTGCGA
+
FFFFFFFF
@A00769:11:HC3HCDRXX:1:2102:18059:22999
CAGTGCGA
+
FFFFFFFF
@A00769:11:HC3HCDRXX:1:2102:25889:22999
CAGTGCGA
+
FFFFFFF:
@A00769:11:HC3HCDRXX:1:2102:8160:23109
CAGTGCGA
+
FFFFFFFF
@A00769:11:HC3HCDRXX:1:2102:10167:23234
CAGTGCGA
+
FFFFFF:F
@A00769:11:HC3HCDRXX:1:2102:30978:23265
CAGTGCGA
+
FFFFFFFF
@A00769:11:HC3HCDRXX:1:2102:32136:23296
CAGTGCGA
+
FFFFFFFF
@A00769:11:HC3HCDRXX:1:2102:28709:23312
CAGTGCGA
+
FFFFFFFF
@A00769:11:HC3HCDRXX:1:2102:20708:23328
CAGTGCGA
+
FFFFFFFF
@A00769:11:HC3HCDRXX:1:2102:13720:23375
CAGTGCGA
+
FFFFFFFF
@A00769:11:HC3HCDRXX:1:2102:17842:23406
CAGTGCGA
+
FFFFFFFF
@A00769:11:HC3HCDRXX:1:2102:8278:23437
CAGTGCGA
+
,FF,,,:F
@A00769:11:HC3HCDRXX:1:2102:15754:23453
CAGTGCGA
+
FFFFFFFF
@A00769:11:HC3HCDRXX:1:2102:13449:23469
CAGTGCGA
+
FFFFFFFF
@A00769:11:HC3HCDRXX:1:2102:21142:23484
CAGTGCGA
+
FFFFFFFF
@A00769:11:HC3HCDRXX:1:2102:2437:23500
CAGTGCGA
+
FFFFFFFF
@A00769:11:HC3HCDRXX:1:2102:13503:23531
CAGTGCGA
+
FFFFFFFF
@A00769:11:HC3HCDRXX:1:2102:17264:23531
CAGTGCGA
+
FFFFFF:F
@A00769:11:HC3HCDRXX:1:2102:22797:23531
CAGTGCGA
+
FFFFFFFF
@A00769:11:HC3HCDRXX:1:2102:30463:23531
CAGTGCGA
+
FFFFFFFF
@A00769:11:HC3HCDRXX:1:2102:9932:23610
CAGTGCGA
+
FFFFFFFF
@A00769:11:HC3HCDRXX:1:2102:17526:23610
CAGTGCGA
+
FFF,FFFF
@A00769:11:HC3HCDRXX:1:2102:25048:23610
CAGTGCGA
+
FFFFFFFF
@A00769:11:HC3HCDRXX:1:2102:13521:23625
CAGTGCGA
+
FFFFFFFF
@A00769:11:HC3HCDRXX:1:2102:28827:23641
CAGTGCGA
+
FFF:FFFF
@A00769:11:HC3HCDRXX:1:2102:17427:23688
CAGTGCGA
+
FFFFFFFF
@A00769:11:HC3HCDRXX:1:2102:17761:23703
CAGTGCGA
+
FFFFFFFF
@A00769:11:HC3HCDRXX:1:2102:4860:23719
CAGTGCGA
+
FFFFFFFF
@A00769:11:HC3HCDRXX:1:2102:28637:23750
CAGTGCGA
+
FFFFFFFF
@A00769:11:HC3HCDRXX:1:2102:23167:23829
CAGTGCGA
+
FFFFFFFF
@A00769:11:HC3HCDRXX:1:2102:13395:23844
CAGTGCGA
+
FFFFFFFF
@A00769:11:HC3HCDRXX:1:2102:12084:23954
CAGTGCGA
+
FFFFFFFF
@A00769:11:HC3HCDRXX:1:2102:10384:24048
CAGTGCGA
+
FFF,F:,F
@A00769:11:HC3HCDRXX:1:2102:14850:24048
CAGTGCGA
+
FFFF:FFF
@A00769:11:HC3HCDRXX:1:2102:28691:24095
CAGTGCGA
+
FFFFFFFF
@A00769:11:HC3HCDRXX:1:2102:3992:24126
CAGTGCGA
+
FFFFFFFF
@A00769:11:HC3HCDRXX:1:2102:16640:24142
CAGTGCGA
+
FF:FF:FF
@A00769:11:HC3HCDRXX:1:2102:18918:24142
CAGTGCGA
+
FFFFFFFF
@A00769:11:HC3HCDRXX:1:2102:26765:24173
CAGTGCGA
+
FFFFFFF:
@A00769:11:HC3HCDRXX:1:2102:4408:24189
CAGTGCGA
+
FFFFFFFF
@A00769:11:HC3HCDRXX:1:2102:7346:24236
CAGTGCGA
+
FFFFFFFF
@A00769:11:HC3HCDRXX:1:2102:2754:24298
CAGTGCGA
+
FFFFFFFF
@A00769:11:HC3HCDRXX:1:2102:21793:24298
CAGTGCGA
+
FFFFFFFF
@A00769:11:HC3HCDRXX:1:2102:23764:24424
CAGTGCGA
+
FFFFFFFF
@A00769:11:HC3HCDRXX:1:2102:11306:24549
CAGTGCGA
+
FFFFFFFF
@A00769:11:HC3HCDRXX:1:2102:18593:24549
CAGTGCGA
+
FFFFFFFF
@A00769:11:HC3HCDRXX:1:2102:8260:24565
CAGTGCGA
+
FFFFFFFF
@A00769:11:HC3HCDRXX:1:2102:26675:24580
CAGTGCGA
+
FFFFFFFF
@A00769:11:HC3HCDRXX:1:2102:10086:24690
CAGTGCGA
+
FFFFFFFF
@A00769:11:HC3HCDRXX:1:2102:12183:24690
CAGTGCGA
+
FFFFFFFF
@A00769:11:HC3HCDRXX:1:2102:26829:24690
CAGTGCGA
+
FFFFFFFF
@A00769:11:HC3HCDRXX:1:2102:13223:24737
CAGTGCGA
+
FFFFFFFF
@A00769:11:HC3HCDRXX:1:2102:29767:24768
CAGTGCGA
+
FFFFFFFF
@A00769:11:HC3HCDRXX:1:2102:16188:24862
CAGTGCGA
+
FFFFFFFF
@A00769:11:HC3HCDRXX:1:2102:26323:24940
CAGTGCGA
+
:FFFFFFF
@A00769:11:HC3HCDRXX:1:2102:31177:24956
CAGTGCGA
+
FF:,FFFF
@A00769:11:HC3HCDRXX:1:2102:23104:24972
CAGTGCGA
+
FFFFFFFF
@A00769:11:HC3HCDRXX:1:2102:7672:24987
CAGTGCGA
+
FFFFFFFF
@A00769:11:HC3HCDRXX:1:2102:8919:25050
CAGTGCGA
+
FFFFFFFF
@A00769:11:HC3HCDRXX:1:2102:1696:25128
CAGTGCGA
+
FFFFFFFF
@A00769:11:HC3HCDRXX:1:2102:13114:25207
CAGTGCGA
+
:FFFFFFF
@A00769:11:HC3HCDRXX:1:2102:30843:25285
CAGTGCGA
+
FFFFFFFF
@A00769:11:HC3HCDRXX:1:2102:7328:25300
CAGTGCGA
+
FFFFFFFF
@A00769:11:HC3HCDRXX:1:2102:10908:25332
CAGTGCGA
+
FFFFFFFF
@A00769:11:HC3HCDRXX:1:2102:3848:25347
CAGTGCGA
+
FFFFFFFF
@A00769:11:HC3HCDRXX:1:2102:6922:25347
CAGTGCGA
+
FFFFFFFF
@A00769:11:HC3HCDRXX:1:2102:9227:25394
CAGTGCGA
+
FFFFFFFF
@A00769:11:HC3HCDRXX:1:2102:11812:25394
CAGTGCGA
+
FFF:,FFF
@A00769:11:HC3HCDRXX:1:2102:21251:25488
CAGTGCGA
+
FFFFFFFF
@A00769:11:HC3HCDRXX:1:2102:5240:25567
CAGTGCGA
+
FFFFFFFF
@A00769:11:HC3HCDRXX:1:2102:20745:25614
CAGTGCGA
+
FFFFFFFF
@A00769:11:HC3HCDRXX:1:2102:6135:25645
CAGTGCGA
+
FFFFFFFF
@A00769:11:HC3HCDRXX:1:2102:8070:25645
CAGTGCGA
+
FFFFFF,F
@A00769:11:HC3HCDRXX:1:2102:8477:25661
CAGTGCGA
+
FFFFFFFF
@A00769:11:HC3HCDRXX:1:2102:30978:25739
CAGTGCGA
+
FFFFFFFF
@A00769:11:HC3HCDRXX:1:2102:9200:25755
CAGTGCGA
+
FFFFFFFF
@A00769:11:HC3HCDRXX:1:2102:19623:25770
CAGTGCGA
+
FF:FFFFF
@A00769:11:HC3HCDRXX:1:2102:1425:25786
CAGTGCGA
+
FFFFFFFF
@A00769:11:HC3HCDRXX:1:2102:19488:25786
CAGTGCGA
+
FFFFFFFF
@A00769:11:HC3HCDRXX:1:2102:13295:25801
CAGTGCGA
+
FFFFFFFF
@A00769:11:HC3HCDRXX:1:2102:8603:25911
CAGTGCGA
+
FFFFFFFF
@A00769:11:HC3HCDRXX:1:2102:20392:25911
CAGTGCGA
+
FFFFFFFF
@A00769:11:HC3HCDRXX:1:2102:23900:25911
CAGTGCGA
+
FFFFFFFF
@A00769:11:HC3HCDRXX:1:2102:9272:25974
CAGTGCGA
+
,,FFFFFF
@A00769:11:HC3HCDRXX:1:2102:32262:25989
CAGTGCGA
+
FF:,F:FF
@A00769:11:HC3HCDRXX:1:2102:17318:26005
CAGTGCGA
+
FFFFFFFF
@A00769:11:HC3HCDRXX:1:2102:23945:26021
CAGTGCGA
+
FFFFFFF:
@A00769:11:HC3HCDRXX:1:2102:9100:26115
CAGTGCGA
+
FFFFFFFF
@A00769:11:HC3HCDRXX:1:2102:17400:26177
CAGTGCGA
+
FFFFFFFF
@A00769:11:HC3HCDRXX:1:2102:29496:26365
CAGTGCGA
+
FFFFFFFF
@A00769:11:HC3HCDRXX:1:2102:13801:26490
CAGTGCGA
+
FFFFFFFF
@A00769:11:HC3HCDRXX:1:2102:16712:26553
CAGTGCGA
+
FFFFFFFF
@A00769:11:HC3HCDRXX:1:2102:14199:26584
CAGTGCGA
+
FFFFFFFF
@A00769:11:HC3HCDRXX:1:2102:19913:26616
CAGTGCGA
+
FFFFFFFF
@A00769:11:HC3HCDRXX:1:2102:32127:26694
CAGTGCGA
+
FFFFFFFF
@A00769:11:HC3HCDRXX:1:2102:6027:26710
CAGTGCGA
+
FFFFFFFF
@A00769:11:HC3HCDRXX:1:2102:21169:26819
CAGTGCGA
+
FFFFFFFF
@A00769:11:HC3HCDRXX:1:2102:23574:26819
CAGTGCGA
+
FFFFFFFF
@A00769:11:HC3HCDRXX:1:2102:14326:26866
CAGTGCGA
+
FFFFFFFF
@A00769:11:HC3HCDRXX:1:2102:30563:26866
CAGTGCGA
+
FFFFFFFF
@A00769:11:HC3HCDRXX:1:2102:31819:26882
CAGTGCGA
+
FFFFFFFF
@A00769:11:HC3HCDRXX:1:2102:32904:26882
CAGTGCGA
+
FFFFFFFF
@A00769:11:HC3HCDRXX:1:2102:14434:26897
CAGTGCGA
+
FFFFFFFF
@A00769:11:HC3HCDRXX:1:2102:30074:26929
CAGTGCGA
+
FFFFFFFF
@A00769:11:HC3HCDRXX:1:2102:8332:27007
CAGTGCGA
+
FFFFFFFF
@A00769:11:HC3HCDRXX:1:2102:15781:27070
CAGTGCGA
+
FFFFFFFF
@A00769:11:HC3HCDRXX:1:2102:11487:27117
CAGTGCGA
+
:FFFFF:F
@A00769:11:HC3HCDRXX:1:2102:29215:27132
CAGTGCGA
+
FFFFFFFF
@A00769:11:HC3HCDRXX:1:2102:7111:27179
CAGTGCGA
+
FFFFFFFF
@A00769:11:HC3HCDRXX:1:2102:17445:27195
CAGTGCGA
+
FFFFFFFF
@A00769:11:HC3HCDRXX:1:2102:29993:27258
CAGTGCGA
+
FFFFFFFF
@A00769:11:HC3HCDRXX:1:2102:14145:27273
CAGTGCGA
+
FFFFFFFF
@A00769:11:HC3HCDRXX:1:2102:14271:27273
CAGTGCGA
+
FFFFFFFF
@A00769:11:HC3HCDRXX:1:2102:19208:27367
CAGTGCGA
+
FFFFFFFF
@A00769:11:HC3HCDRXX:1:2102:27073:27367
CAGTGCGA
+
FFFFFFFF
@A00769:11:HC3HCDRXX:1:2102:24026:27383
CAGTGCGA
+
FFFFFFFF
@A00769:11:HC3HCDRXX:1:2102:12038:27414
CAGTGCGA
+
FFF:FFFF
@A00769:11:HC3HCDRXX:1:2102:7853:27461
CAGTGCGA
+
FFFFFFFF
@A00769:11:HC3HCDRXX:1:2102:25834:27477
CAGTGCGA
+
FFFFFFFF
@A00769:11:HC3HCDRXX:1:2102:9399:27508
CAGTGCGA
+
FFFFFFFF
@A00769:11:HC3HCDRXX:1:2102:10655:27524
CAGTGCGA
+
FFFFFFFF
@A00769:11:HC3HCDRXX:1:2102:16920:27539
CAGTGCGA
+
FFFFFFFF
@A00769:11:HC3HCDRXX:1:2102:16333:27555
CAGTGCGA
+
FFFFFFFF
@A00769:11:HC3HCDRXX:1:2102:28004:27571
CAGTGCGA
+
FFFFFFFF
@A00769:11:HC3HCDRXX:1:2102:16080:27586
CAGTGCGA
+
FFFFFFFF
@A00769:11:HC3HCDRXX:1:2102:25925:27602
CAGTGCGA
+
FFFFFFFF
@A00769:11:HC3HCDRXX:1:2102:23836:27649
CAGTGCGA
+
FFFFFFFF
@A00769:11:HC3HCDRXX:1:2102:4173:27790
CAGTGCGA
+
FFFFFFFF
@A00769:11:HC3HCDRXX:1:2102:6605:27806
CAGTGCGA
+
FFFFFFFF
@A00769:11:HC3HCDRXX:1:2102:15492:27853
CAGTGCGA
+
FFFFFFFF
@A00769:11:HC3HCDRXX:1:2102:31837:27884
CAGTGCGA
+
FFFFFFFF
@A00769:11:HC3HCDRXX:1:2102:31204:27946
CAGTGCGA
+
FFFFFFF:
@A00769:11:HC3HCDRXX:1:2102:17409:28009
CAGTGCGA
+
FFFFFFFF
@A00769:11:HC3HCDRXX:1:2102:25183:28009
CAGTGCGA
+
FFFFFFFF
@A00769:11:HC3HCDRXX:1:2102:14154:28040
CAGTGCGA
+
FFFFFFFF
@A00769:11:HC3HCDRXX:1:2102:26892:28119
CAGTGCGA
+
:FF,FFFF
@A00769:11:HC3HCDRXX:1:2102:16324:28166
CAGTGCGA
+
FFFFFFFF
@A00769:11:HC3HCDRXX:1:2102:26115:28181
CAGTGCGA
+
FFFFFFFF
@A00769:11:HC3HCDRXX:1:2102:30987:28197
CAGTGCGA
+
FFFFFFFF
@A00769:11:HC3HCDRXX:1:2102:16143:28228
CAGTGCGA
+
FFFFFFFF
@A00769:11:HC3HCDRXX:1:2102:5701:28244
CAGTGCGA
+
FFFFFFFF
@A00769:11:HC3HCDRXX:1:2102:17996:28275
CAGTGCGA
+
FFFFFFFF
@A00769:11:HC3HCDRXX:1:2102:18213:28307
CAGTGCGA
+
FFFFFFFF
@A00769:11:HC3HCDRXX:1:2102:19777:28322
CAGTGCGA
+
FFFFFFFF
@A00769:11:HC3HCDRXX:1:2102:20835:28369
CAGTGCGA
+
FFFFFF:F
@A00769:11:HC3HCDRXX:1:2102:1805:28385
CAGTGCGA
+
FFFFFFFF
@A00769:11:HC3HCDRXX:1:2102:17092:28526
CAGTGCGA
+
FFFFFFFF
@A00769:11:HC3HCDRXX:1:2102:3296:28557
CAGTGCGA
+
FFFFFFFF
@A00769:11:HC3HCDRXX:1:2102:6976:28573
CAGTGCGA
+
FFFFFFFF
@A00769:11:HC3HCDRXX:1:2102:8440:28573
CAGTGCGA
+
FFFFFFFF
@A00769:11:HC3HCDRXX:1:2102:29315:28588
CAGTGCGA
+
FFFFFFFF
@A00769:11:HC3HCDRXX:1:2102:4933:28635
CAGTGCGA
+
FFFFFFFF
@A00769:11:HC3HCDRXX:1:2102:9932:28651
CAGTGCGA
+
FFFFFFFF
@A00769:11:HC3HCDRXX:1:2102:26060:28714
CAGTGCGA
+
FFFFFFFF
@A00769:11:HC3HCDRXX:1:2102:19578:28729
CAGTGCGA
+
FFFFFFFF
@A00769:11:HC3HCDRXX:1:2102:10728:28776
CAGTGCGA
+
FFFFFFFF
@A00769:11:HC3HCDRXX:1:2102:12020:28792
CAGTGCGA
+
FFFFFFFF
@A00769:11:HC3HCDRXX:1:2102:31593:28808
CAGTGCGA
+
FFFFFFFF
@A00769:11:HC3HCDRXX:1:2102:24325:28870
CAGTGCGA
+
FFFFFFFF
@A00769:11:HC3HCDRXX:1:2102:10691:28902
CAGTGCGA
+
FFFFFFFF
@A00769:11:HC3HCDRXX:1:2102:16179:28980
CAGTGCGA
+
FFFFFFFF
@A00769:11:HC3HCDRXX:1:2102:29234:28980
CAGTGCGA
+
FFFFFFFF
@A00769:11:HC3HCDRXX:1:2102:8097:29011
CAGTGCGA
+
FFF:FF:F
@A00769:11:HC3HCDRXX:1:2102:16504:29011
CAGTGCGA
+
FFFFFFFF
@A00769:11:HC3HCDRXX:1:2102:15628:29058
CAGTGCGA
+
FFFFFFFF
@A00769:11:HC3HCDRXX:1:2102:29234:29074
CAGTGCGA
+
FFFFFFFF
@A00769:11:HC3HCDRXX:1:2102:11559:29089
CAGTGCGA
+
FFFFFFFF
@A00769:11:HC3HCDRXX:1:2102:15591:29089
CAGTGCGA
+
FFFFFFFF
@A00769:11:HC3HCDRXX:1:2102:29649:29168
CAGTGCGA
+
FFFFFFFF
@A00769:11:HC3HCDRXX:1:2102:16966:29246
CAGTGCGA
+
FFFFFFFF
@A00769:11:HC3HCDRXX:1:2102:20365:29246
CAGTGCGA
+
FFFFFFFF
@A00769:11:HC3HCDRXX:1:2102:7193:29262
CAGTGCGA
+
FFFFFFFF
@A00769:11:HC3HCDRXX:1:2102:15926:29262
CAGTGCGA
+
FFFFFFFF
@A00769:11:HC3HCDRXX:1:2102:21549:29293
CAGTGCGA
+
FFFFFFFF
@A00769:11:HC3HCDRXX:1:2102:13792:29387
CAGTGCGA
+
FFFFFFFF
@A00769:11:HC3HCDRXX:1:2102:15772:29403
CAGTGCGA
+
FFFFFFFF
@A00769:11:HC3HCDRXX:1:2102:28619:29450
CAGTGCGA
+
FFFFFFFF
@A00769:11:HC3HCDRXX:1:2102:14271:29496
CAGTGCGA
+
FFFFFFFF
@A00769:11:HC3HCDRXX:1:2102:24731:29512
CAGTGCGA
+
FFFFFFFF
@A00769:11:HC3HCDRXX:1:2102:23366:29528
CAGTGCGA
+
FFFFFFFF
@A00769:11:HC3HCDRXX:1:2102:14299:29575
CAGTGCGA
+
FFFFFFFF
@A00769:11:HC3HCDRXX:1:2102:31467:29653
CAGTGCGA
+
FFF,FFFF
@A00769:11:HC3HCDRXX:1:2102:1316:29700
CAGTGCGA
+
FFFFFFFF
@A00769:11:HC3HCDRXX:1:2102:24117:29700
CAGTGCGA
+
FFFFFFFF
@A00769:11:HC3HCDRXX:1:2102:19388:29747
CAGTGCGA
+
FFFFFFFF
@A00769:11:HC3HCDRXX:1:2102:14172:29763
CAGTGCGA
+
FFFFFFFF
@A00769:11:HC3HCDRXX:1:2102:5330:29888
CAGTGCGA
+
FFFFFFFF
@A00769:11:HC3HCDRXX:1:2102:5385:29888
CAGTGCGA
+
FFFFFFFF
@A00769:11:HC3HCDRXX:1:2102:2248:29935
CAGTGCGA
+
FFFFFFFF
@A00769:11:HC3HCDRXX:1:2102:6677:29935
CAGTGCGA
+
FF:FFFFF
@A00769:11:HC3HCDRXX:1:2102:7193:29982
CAGTGCGA
+
FFFFFFFF
@A00769:11:HC3HCDRXX:1:2102:14344:29997
CAGTGCGA
+
FFFFFFFF
@A00769:11:HC3HCDRXX:1:2102:20672:29997
CAGTGCGA
+
FFFFFFFF
@A00769:11:HC3HCDRXX:1:2102:24578:30060
CAGTGCGA
+
FFFFFFFF
@A00769:11:HC3HCDRXX:1:2102:7554:30138
CAGTGCGA
+
FFF:FFFF
@A00769:11:HC3HCDRXX:1:2102:7780:30248
CAGTGCGA
+
FFFFFFFF
@A00769:11:HC3HCDRXX:1:2102:13268:30264
CAGTGCGA
+
FFFFFFFF
@A00769:11:HC3HCDRXX:1:2102:21260:30295
CAGTGCGA
+
FFFFFFFF
@A00769:11:HC3HCDRXX:1:2102:30210:30358
CAGTGCGA
+
FFFFFFFF
@A00769:11:HC3HCDRXX:1:2102:32488:30358
CAGTGCGA
+
FFFFFFFF
@A00769:11:HC3HCDRXX:1:2102:28565:30389
CAGTGCGA
+
F:FFFFFF
@A00769:11:HC3HCDRXX:1:2102:32723:30389
CAGTGCGA
+
FFFFFFFF
@A00769:11:HC3HCDRXX:1:2102:22182:30420
CAGTGCGA
+
FFFFFF:F
@A00769:11:HC3HCDRXX:1:2102:28058:30420
CAGTGCGA
+
FFFFFFFF
@A00769:11:HC3HCDRXX:1:2102:3956:30452
CAGTGCGA
+
FFFFFFFF
@A00769:11:HC3HCDRXX:1:2102:20157:30483
CAGTGCGA
+
FFFFFFFF
@A00769:11:HC3HCDRXX:1:2102:19370:30530
CAGTGCGA
+
FFFFFFFF
@A00769:11:HC3HCDRXX:1:2102:29496:30592
CAGTGCGA
+
FFFFFFFF
@A00769:11:HC3HCDRXX:1:2102:8549:30733
CAGTGCGA
+
FFFFFFFF
@A00769:11:HC3HCDRXX:1:2102:2835:30765
CAGTGCGA
+
FFFFFFFF
@A00769:11:HC3HCDRXX:1:2102:11180:30780
CAGTGCGA
+
FFFFFFFF
@A00769:11:HC3HCDRXX:1:2102:26268:30796
CAGTGCGA
+
FFFFFFFF
@A00769:11:HC3HCDRXX:1:2102:29125:30796
CAGTGCGA
+
FFFFFFFF
@A00769:11:HC3HCDRXX:1:2102:17861:30859
CAGTGCGA
+
FFFFFFFF
@A00769:11:HC3HCDRXX:1:2102:6614:30921
CAGTGCGA
+
FFFFFFFF
@A00769:11:HC3HCDRXX:1:2102:4463:30984
CAGTGCGA
+
FFFFFFFF
@A00769:11:HC3HCDRXX:1:2102:10185:31000
CAGTGCGA
+
:FFFFFFF
@A00769:11:HC3HCDRXX:1:2102:15799:31015
CAGTGCGA
+
FFFFFFFF
@A00769:11:HC3HCDRXX:1:2102:6849:31046
CAGTGCGA
+
FFFFFFFF
@A00769:11:HC3HCDRXX:1:2102:5746:31078
CAGTGCGA
+
FFFFFFFF
@A00769:11:HC3HCDRXX:1:2102:15799:31203
CAGTGCGA
+
FFFFFFFF
@A00769:11:HC3HCDRXX:1:2102:6171:31219
CAGTGCGA
+
FFFFFFFF
@A00769:11:HC3HCDRXX:1:2102:27624:31234
CAGTGCGA
+
FFFF::FF
@A00769:11:HC3HCDRXX:1:2102:12319:31281
CAGTGCGA
+
FFFFFFFF
@A00769:11:HC3HCDRXX:1:2102:11107:31407
CAGTGCGA
+
FFFFFFFF
@A00769:11:HC3HCDRXX:1:2102:32172:31407
CAGTGCGA
+
FF:FF:FF
@A00769:11:HC3HCDRXX:1:2102:4734:31454
CAGTGCGA
+
FFFFFFFF
@A00769:11:HC3HCDRXX:1:2102:16116:31501
CAGTGCGA
+
FFFFFFFF
@A00769:11:HC3HCDRXX:1:2102:1136:31516
CAGTGCGA
+
FFFFFFFF
@A00769:11:HC3HCDRXX:1:2102:4490:31563
CAGTGCGA
+
FFFFFFFF
@A00769:11:HC3HCDRXX:1:2102:18394:31594
CAGTGCGA
+
FFFFFFFF
@A00769:11:HC3HCDRXX:1:2102:28700:31594
CAGTGCGA
+
FFFFFFFF
@A00769:11:HC3HCDRXX:1:2102:7301:31610
CAGTGCGA
+
FFF,,,:F
@A00769:11:HC3HCDRXX:1:2102:7328:31626
CAGTGCGA
+
FF,,FFFF
@A00769:11:HC3HCDRXX:1:2102:5638:31735
CAGTGCGA
+
FFFFFFFF
@A00769:11:HC3HCDRXX:1:2102:1217:31751
CAGTGCGA
+
FFFFFFFF
@A00769:11:HC3HCDRXX:1:2102:19452:31767
CAGTGCGA
+
FFFFFFFF
@A00769:11:HC3HCDRXX:1:2102:14172:31798
CAGTGCGA
+
FFFFFFFF
@A00769:11:HC3HCDRXX:1:2102:18602:31829
CAGTGCGA
+
FFFFFFFF
@A00769:11:HC3HCDRXX:1:2102:14100:31923
CAGTGCGA
+
FFFFFFFF
@A00769:11:HC3HCDRXX:1:2102:32244:32002
CAGTGCGA
+
FFFFFFFF
@A00769:11:HC3HCDRXX:1:2102:30978:32033
CAGTGCGA
+
FFFFFFFF
@A00769:11:HC3HCDRXX:1:2102:28311:32080
CAGTGCGA
+
FFFFFFFF
@A00769:11:HC3HCDRXX:1:2102:17363:32095
CAGTGCGA
+
FFFFFFFF
@A00769:11:HC3HCDRXX:1:2102:3893:32158
CAGTGCGA
+
FF:,:,,F
@A00769:11:HC3HCDRXX:1:2102:18123:32189
CAGTGCGA
+
FFFFFFFF
@A00769:11:HC3HCDRXX:1:2102:5954:32221
CAGTGCGA
+
FFFFFFFF
@A00769:11:HC3HCDRXX:1:2102:16297:32346
CAGTGCGA
+
FFFFFFFF
@A00769:11:HC3HCDRXX:1:2102:12644:32377
CAGTGCGA
+
FFFFFFFF
@A00769:11:HC3HCDRXX:1:2102:15320:32471
CAGTGCGA
+
FFFF:FFF
@A00769:11:HC3HCDRXX:1:2102:32461:32471
CAGTGCGA
+
FFFFFFFF
@A00769:11:HC3HCDRXX:1:2102:1362:32565
CAGTGCGA
+
FFFFFFFF
@A00769:11:HC3HCDRXX:1:2102:23999:32565
CAGTGCGA
+
FFFFFFFF
@A00769:11:HC3HCDRXX:1:2102:30011:32612
CAGTGCGA
+
FFFFFFFF
@A00769:11:HC3HCDRXX:1:2102:2329:32706
CAGTGCGA
+
FFFFFFFF
@A00769:11:HC3HCDRXX:1:2102:8133:32706
CAGTGCGA
+
FFFFFFFF
@A00769:11:HC3HCDRXX:1:2102:17083:32800
CAGTGCGA
+
:F:FFFFF
@A00769:11:HC3HCDRXX:1:2102:16468:32863
CAGTGCGA
+
FFFFFFFF
@A00769:11:HC3HCDRXX:1:2102:13648:32894
CAGTGCGA
+
FFFFFFFF
@A00769:11:HC3HCDRXX:1:2102:29505:32894
CAGTGCGA
+
FFFFFFFF
@A00769:11:HC3HCDRXX:1:2102:12491:32925
CAGTGCGA
+
FF::FFFF
@A00769:11:HC3HCDRXX:1:2102:17047:32925
CAGTGCGA
+
FFFFFFFF
@A00769:11:HC3HCDRXX:1:2102:10402:32941
CAGTGCGA
+
FFFFFFFF
@A00769:11:HC3HCDRXX:1:2102:8540:33004
CAGTGCGA
+
FFFFFFFF
@A00769:11:HC3HCDRXX:1:2102:5430:33035
CAGTGCGA
+
FFFFFFFF
@A00769:11:HC3HCDRXX:1:2102:3821:33066
CAGTGCGA
+
FFFFFFFF
@A00769:11:HC3HCDRXX:1:2102:16640:33098
CAGTGCGA
+
FFFFFFFF
@A00769:11:HC3HCDRXX:1:2102:5484:33223
CAGTGCGA
+
FFFFFFFF
@A00769:11:HC3HCDRXX:1:2102:13015:33238
CAGTGCGA
+
FFFFFFFF
@A00769:11:HC3HCDRXX:1:2102:17725:33317
CAGTGCGA
+
FFFFFFFF
@A00769:11:HC3HCDRXX:1:2102:20980:33317
CAGTGCGA
+
FFFFFFFF
@A00769:11:HC3HCDRXX:1:2102:20202:33505
CAGTGCGA
+
FFFFFFFF
@A00769:11:HC3HCDRXX:1:2102:20853:33536
CAGTGCGA
+
:FFFFFFF
@A00769:11:HC3HCDRXX:1:2102:11731:33552
CAGTGCGA
+
FFFFFFFF
@A00769:11:HC3HCDRXX:1:2102:30671:33630
CAGTGCGA
+
FF,,:F:F
@A00769:11:HC3HCDRXX:1:2102:23800:33661
CAGTGCGA
+
FFFFFFFF
@A00769:11:HC3HCDRXX:1:2102:24623:33771
CAGTGCGA
+
FFFFFFFF
@A00769:11:HC3HCDRXX:1:2102:14000:33849
CAGTGCGA
+
FFFFFFFF
@A00769:11:HC3HCDRXX:1:2102:14977:33849
CAGTGCGA
+
FFF:FFFF
@A00769:11:HC3HCDRXX:1:2102:10565:33912
CAGTGCGA
+
FFFFFFFF
@A00769:11:HC3HCDRXX:1:2102:19180:33959
CAGTGCGA
+
FFFFFFFF
@A00769:11:HC3HCDRXX:1:2102:19334:33974
CAGTGCGA
+
FFFFFFFF
@A00769:11:HC3HCDRXX:1:2102:18855:33990
CAGTGCGA
+
FFFFFFFF
@A00769:11:HC3HCDRXX:1:2102:9209:34037
CAGTGCGA
+
FFFFFFFF
@A00769:11:HC3HCDRXX:1:2102:12237:34115
CAGTGCGA
+
FFFFFFFF
@A00769:11:HC3HCDRXX:1:2102:14995:34131
CAGTGCGA
+
FFFFFFFF
@A00769:11:HC3HCDRXX:1:2102:11261:34240
CAGTGCGA
+
FFFFFFFF
@A00769:11:HC3HCDRXX:1:2102:3504:34366
CAGTGCGA
+
FFFFFFFF
@A00769:11:HC3HCDRXX:1:2102:27959:34381
CAGTGCGA
+
FFFFFFFF
@A00769:11:HC3HCDRXX:1:2102:8657:34397
CAGTGCGA
+
FFFFFFFF
@A00769:11:HC3HCDRXX:1:2102:9218:34397
CAGTGCGA
+
FFFFFFFF
@A00769:11:HC3HCDRXX:1:2102:5999:34428
CAGTGCGA
+
FFFFFFFF
@A00769:11:HC3HCDRXX:1:2102:31539:34475
CAGTGCGA
+
FFFFFFFF
@A00769:11:HC3HCDRXX:1:2102:24605:34554
CAGTGCGA
+
FFFFFFFF
@A00769:11:HC3HCDRXX:1:2102:4833:34569
CAGTGCGA
+
FFFFFFFF
@A00769:11:HC3HCDRXX:1:2102:22354:34569
CAGTGCGA
+
FFFFFFFF
@A00769:11:HC3HCDRXX:1:2102:27109:34663
CAGTGCGA
+
FFF,FF:F
@A00769:11:HC3HCDRXX:1:2102:5186:34679
CAGTGCGA
+
FFFFFFFF
@A00769:11:HC3HCDRXX:1:2102:4083:34710
CAGTGCGA
+
FFFFFFFF
@A00769:11:HC3HCDRXX:1:2102:23194:34773
CAGTGCGA
+
FFFFFFFF
@A00769:11:HC3HCDRXX:1:2102:19822:34788
CAGTGCGA
+
FFFFFFFF
@A00769:11:HC3HCDRXX:1:2102:24903:34788
CAGTGCGA
+
FF:FFFFF
@A00769:11:HC3HCDRXX:1:2102:1678:34804
CAGTGCGA
+
FFFFFFFF
@A00769:11:HC3HCDRXX:1:2102:13602:35102
CAGTGCGA
+
FF,F:F,F
@A00769:11:HC3HCDRXX:1:2102:27932:35149
CAGTGCGA
+
:FFFFFFF
@A00769:11:HC3HCDRXX:1:2102:23032:35180
CAGTGCGA
+
FFFFFFFF
@A00769:11:HC3HCDRXX:1:2102:25672:35305
CAGTGCGA
+
FFFFFFFF
@A00769:11:HC3HCDRXX:1:2102:28899:35383
CAGTGCGA
+
FFFFFFFF
@A00769:11:HC3HCDRXX:1:2102:7509:35446
CAGTGCGA
+
FFFFFFFF
@A00769:11:HC3HCDRXX:1:2102:16541:35493
CAGTGCGA
+
FFFFFFFF
@A00769:11:HC3HCDRXX:1:2102:11858:35524
CAGTGCGA
+
FFFFFFFF
@A00769:11:HC3HCDRXX:1:2102:20157:35650
CAGTGCGA
+
FFFFFF:F
@A00769:11:HC3HCDRXX:1:2102:24460:35650
CAGTGCGA
+
FFFFFFFF
@A00769:11:HC3HCDRXX:1:2102:29631:35681
CAGTGCGA
+
FFFFFFFF
@A00769:11:HC3HCDRXX:1:2102:13223:35728
CAGTGCGA
+
FFFFFFFF
@A00769:11:HC3HCDRXX:1:2102:7410:35775
CAGTGCGA
+
FFFFFFFF
@A00769:11:HC3HCDRXX:1:2102:10465:35775
CAGTGCGA
+
FFFFFFFF
@A00769:11:HC3HCDRXX:1:2102:27218:35790
CAGTGCGA
+
FFFFFFFF
@A00769:11:HC3HCDRXX:1:2102:26033:35806
CAGTGCGA
+
FFFFFFFF
@A00769:11:HC3HCDRXX:1:2102:10095:35822
CAGTGCGA
+
FFFFFFFF
@A00769:11:HC3HCDRXX:1:2102:24225:35837
CAGTGCGA
+
FFFFFFFF
@A00769:11:HC3HCDRXX:1:2102:23204:35853
CAGTGCGA
+
FFFFFFFF
@A00769:11:HC3HCDRXX:1:2102:18819:35869
CAGTGCGA
+
FFFF,FFF
@A00769:11:HC3HCDRXX:1:2102:15284:35947
CAGTGCGA
+
FFFFFFFF
@A00769:11:HC3HCDRXX:1:2102:18864:35978
CAGTGCGA
+
FFF:FF,F
@A00769:11:HC3HCDRXX:1:2102:16360:36025
CAGTGCGA
+
FFFFFFFF
@A00769:11:HC3HCDRXX:1:2102:25084:36104
CAGTGCGA
+
FFFFFFFF
@A00769:11:HC3HCDRXX:1:2102:18114:36151
CAGTGCGA
+
FFFFFFFF
@A00769:11:HC3HCDRXX:1:2102:11903:36166
CAGTGCGA
+
FFFFFFFF
@A00769:11:HC3HCDRXX:1:2102:18222:36182
CAGTGCGA
+
FFFFFF:F
@A00769:11:HC3HCDRXX:1:2102:25274:36182
CAGTGCGA
+
FFFFFFFF
@A00769:11:HC3HCDRXX:1:2102:19126:36213
CAGTGCGA
+
FFFFFFFF
@A00769:11:HC3HCDRXX:1:2102:3586:36260
CAGTGCGA
+
FFFFFFFF
@A00769:11:HC3HCDRXX:1:2102:3965:36260
CAGTGCGA
+
FFFFFFFF
@A00769:11:HC3HCDRXX:1:2102:14904:36292
CAGTGCGA
+
FFFFFFFF
@A00769:11:HC3HCDRXX:1:2102:7952:36370
CAGTGCGA
+
FFFFFFFF
@A00769:11:HC3HCDRXX:1:2102:31846:36385
CAGTGCGA
+
FFFFFFFF
@A00769:11:HC3HCDRXX:1:2102:29568:36479
CAGTGCGA
+
FFFFFFFF
@A00769:11:HC3HCDRXX:1:2102:22535:36511
CAGTGCGA
+
FFFFFFFF
@A00769:11:HC3HCDRXX:1:2102:32027:36542
CAGTGCGA
+
FFFFFFFF
@A00769:11:HC3HCDRXX:1:2102:5538:36573
CAGTGCGA
+
FFFFFFFF
@A00769:11:HC3HCDRXX:1:2102:28818:36652
CAGTGCGA
+
FFFFFFFF
@A00769:11:HC3HCDRXX:1:2102:25988:36667
CAGTGCGA
+
FFFFFFFF
@A00769:11:HC3HCDRXX:1:2102:29604:36667
CAGTGCGA
+
FFFFFFFF
@A00769:11:HC3HCDRXX:1:2102:18936:36730
CAGTGCGA
+
FFFFFFFF
@A00769:11:HC3HCDRXX:1:2102:31494:36746
CAGTGCGA
+
FFFFFFFF
@A00769:11:HC3HCDRXX:1:2102:22010:36949
CAGTGCGA
+
FFFFFFFF
@A00769:11:HC3HCDRXX:1:2102:22878:36949
CAGTGCGA
+
F:,FFF:F
@A00769:11:HC3HCDRXX:1:2102:12554:36980
CAGTGCGA
+
FFFFFFFF
@A00769:11:HC3HCDRXX:1:2102:10303:36996
CAGTGCGA
+
FFFFFFFF
@A00769:11:HC3HCDRXX:1:2103:28049:1063
CAGTGCGA
+
FFFFFFFF
@A00769:11:HC3HCDRXX:1:2103:30816:1157
CAGTGCGA
+
:FFF:FFF
@A00769:11:HC3HCDRXX:1:2103:18747:1172
CAGTGCGA
+
FF,,FF:F
@A00769:11:HC3HCDRXX:1:2103:27661:1297
CAGTGCGA
+
FFFFFFFF
@A00769:11:HC3HCDRXX:1:2103:1307:1313
CAGTGCGA
+
FFFFFFFF
@A00769:11:HC3HCDRXX:1:2103:6397:1329
CAGTGCGA
+
:FF,,FFF
@A00769:11:HC3HCDRXX:1:2103:27489:1344
CAGTGCGA
+
FFFFFFFF
@A00769:11:HC3HCDRXX:1:2103:1606:1360
CAGTGCGA
+
FFFFFFFF
@A00769:11:HC3HCDRXX:1:2103:10972:1360
CAGTGCGA
+
FFFFFFFF
@A00769:11:HC3HCDRXX:1:2103:19470:1360
CAGTGCGA
+
FF:FF:FF
@A00769:11:HC3HCDRXX:1:2103:12915:1376
CAGTGCGA
+
FFFFFFFF
@A00769:11:HC3HCDRXX:1:2103:22408:1376
CAGTGCGA
+
FF,F,:F:
@A00769:11:HC3HCDRXX:1:2103:9227:1407
CAGTGCGA
+
FFFFFFFF
@A00769:11:HC3HCDRXX:1:2103:17924:1438
CAGTGCGA
+
FFFFFFFF
@A00769:11:HC3HCDRXX:1:2103:26024:1470
CAGTGCGA
+
FFFFFFFF
@A00769:11:HC3HCDRXX:1:2103:4860:1485
CAGTGCGA
+
FFFFFFFF
@A00769:11:HC3HCDRXX:1:2103:9959:1517
CAGTGCGA
+
FFF:FF:F
@A00769:11:HC3HCDRXX:1:2103:4200:1532
CAGTGCGA
+
FFFFFFFF
@A00769:11:HC3HCDRXX:1:2103:12753:1532
CAGTGCGA
+
FFFFFFFF
@A00769:11:HC3HCDRXX:1:2103:32145:1548
CAGTGCGA
+
FFFFFFFF
@A00769:11:HC3HCDRXX:1:2103:3061:1720
CAGTGCGA
+
FFFFFFFF
@A00769:11:HC3HCDRXX:1:2103:30752:1736
CAGTGCGA
+
FFFFFFFF
@A00769:11:HC3HCDRXX:1:2103:5041:1767
CAGTGCGA
+
FFFFFFFF
@A00769:11:HC3HCDRXX:1:2103:5547:1830
CAGTGCGA
+
FFFFFFFF
@A00769:11:HC3HCDRXX:1:2103:15600:1830
CAGTGCGA
+
FFFFFFFF
@A00769:11:HC3HCDRXX:1:2103:24306:1971
CAGTGCGA
+
FFFFFFFF
@A00769:11:HC3HCDRXX:1:2103:27977:2002
CAGTGCGA
+
FFFFFFFF
@A00769:11:HC3HCDRXX:1:2103:26304:2018
CAGTGCGA
+
FFFFFFFF
@A00769:11:HC3HCDRXX:1:2103:26440:2096
CAGTGCGA
+
FF,F:FFF
@A00769:11:HC3HCDRXX:1:2103:20591:2143
CAGTGCGA
+
FFFFFFFF
@A00769:11:HC3HCDRXX:1:2103:7346:2190
CAGTGCGA
+
FFFFFFFF
@A00769:11:HC3HCDRXX:1:2103:20862:2206
CAGTGCGA
+
FFFFFFFF
@A00769:11:HC3HCDRXX:1:2103:26784:2221
CAGTGCGA
+
FFFFFFFF
@A00769:11:HC3HCDRXX:1:2103:32533:2284
CAGTGCGA
+
FFFFF::F
@A00769:11:HC3HCDRXX:1:2103:13602:2315
CAGTGCGA
+
FFFFFFFF
@A00769:11:HC3HCDRXX:1:2103:29903:2331
CAGTGCGA
+
FFFFFFFF
@A00769:11:HC3HCDRXX:1:2103:20600:2347
CAGTGCGA
+
FFFFFFFF
@A00769:11:HC3HCDRXX:1:2103:8612:2378
CAGTGCGA
+
FFFFFFFF
@A00769:11:HC3HCDRXX:1:2103:7708:2440
CAGTGCGA
+
FFFFFFFF
@A00769:11:HC3HCDRXX:1:2103:3143:2456
CAGTGCGA
+
FFFFFFFF
@A00769:11:HC3HCDRXX:1:2103:11767:2456
CAGTGCGA
+
FFFFFFFF
@A00769:11:HC3HCDRXX:1:2103:29984:2472
CAGTGCGA
+
FFFFFFFF
@A00769:11:HC3HCDRXX:1:2103:28203:2487
CAGTGCGA
+
FFFFFFFF
@A00769:11:HC3HCDRXX:1:2103:28149:2550
CAGTGCGA
+
FFFFFFFF
@A00769:11:HC3HCDRXX:1:2103:23312:2566
CAGTGCGA
+
FFFFFFFF
@A00769:11:HC3HCDRXX:1:2103:24731:2644
CAGTGCGA
+
FFFFFFFF
@A00769:11:HC3HCDRXX:1:2103:20320:2675
CAGTGCGA
+
FFFFFFFF
@A00769:11:HC3HCDRXX:1:2103:9851:2769
CAGTGCGA
+
FFFFFFFF
@A00769:11:HC3HCDRXX:1:2103:22046:2785
CAGTGCGA
+
FFFFFFFF
@A00769:11:HC3HCDRXX:1:2103:21793:2816
CAGTGCGA
+
FFFFFFFF
@A00769:11:HC3HCDRXX:1:2103:14742:2848
CAGTGCGA
+
FFFFFFFF
@A00769:11:HC3HCDRXX:1:2103:8865:2879
CAGTGCGA
+
FFFFFFFF
@A00769:11:HC3HCDRXX:1:2103:26313:2910
CAGTGCGA
+
FFFFFFFF
@A00769:11:HC3HCDRXX:1:2103:23583:2973
CAGTGCGA
+
FFFFFFFF
@A00769:11:HC3HCDRXX:1:2103:29713:3035
CAGTGCGA
+
FFFFFFFF
@A00769:11:HC3HCDRXX:1:2103:14579:3129
CAGTGCGA
+
FFFFFFFF
@A00769:11:HC3HCDRXX:1:2103:14479:3145
CAGTGCGA
+
FFFFFFFF
@A00769:11:HC3HCDRXX:1:2103:5394:3161
CAGTGCGA
+
FFFFFFFF
@A00769:11:HC3HCDRXX:1:2103:20157:3208
CAGTGCGA
+
FFFFFFFF
@A00769:11:HC3HCDRXX:1:2103:17707:3255
CAGTGCGA
+
FFFFFFFF
@A00769:11:HC3HCDRXX:1:2103:17716:3270
CAGTGCGA
+
FFFFFFFF
@A00769:11:HC3HCDRXX:1:2103:12337:3286
CAGTGCGA
+
FFFFFFFF
@A00769:11:HC3HCDRXX:1:2103:28031:3443
CAGTGCGA
+
FFFFFFFF
@A00769:11:HC3HCDRXX:1:2103:6207:3474
CAGTGCGA
+
FFFFFFFF
@A00769:11:HC3HCDRXX:1:2103:29460:3474
CAGTGCGA
+
F:FFFFFF
@A00769:11:HC3HCDRXX:1:2103:15962:3552
CAGTGCGA
+
FFFFFFFF
@A00769:11:HC3HCDRXX:1:2103:23972:3552
CAGTGCGA
+
FFFFFFFF
@A00769:11:HC3HCDRXX:1:2103:31476:3583
CAGTGCGA
+
FFFFFFFF
@A00769:11:HC3HCDRXX:1:2103:6949:3599
CAGTGCGA
+
FFFFFFFF
@A00769:11:HC3HCDRXX:1:2103:27778:3630
CAGTGCGA
+
FFFFFFFF
@A00769:11:HC3HCDRXX:1:2103:10755:3709
CAGTGCGA
+
FFFFFFFF
@A00769:11:HC3HCDRXX:1:2103:13232:3803
CAGTGCGA
+
FFFFFFFF
@A00769:11:HC3HCDRXX:1:2103:8088:3818
CAGTGCGA
+
FFFFFFFF
@A00769:11:HC3HCDRXX:1:2103:10402:3818
CAGTGCGA
+
FFFFFFFF
@A00769:11:HC3HCDRXX:1:2103:20265:3834
CAGTGCGA
+
FFFFFFFF
@A00769:11:HC3HCDRXX:1:2103:8341:3881
CAGTGCGA
+
FFFFFFFF
@A00769:11:HC3HCDRXX:1:2103:27462:3959
CAGTGCGA
+
FFFFFFFF
@A00769:11:HC3HCDRXX:1:2103:16197:3991
CAGTGCGA
+
FFFFFFFF
@A00769:11:HC3HCDRXX:1:2103:29948:4006
CAGTGCGA
+
FFFFFFFF
@A00769:11:HC3HCDRXX:1:2103:6072:4022
CAGTGCGA
+
FFFFFFFF
@A00769:11:HC3HCDRXX:1:2103:30572:4022
CAGTGCGA
+
FFFFFFFF
@A00769:11:HC3HCDRXX:1:2103:26223:4069
CAGTGCGA
+
FFFFFFFF
@A00769:11:HC3HCDRXX:1:2103:2862:4225
CAGTGCGA
+
FFFFFFFF
@A00769:11:HC3HCDRXX:1:2103:5782:4241
CAGTGCGA
+
FFFFFFFF
@A00769:11:HC3HCDRXX:1:2103:8169:4241
CAGTGCGA
+
FFFFFFFF
@A00769:11:HC3HCDRXX:1:2103:32307:4241
CAGTGCGA
+
FFFFFFFF
@A00769:11:HC3HCDRXX:1:2103:28293:4304
CAGTGCGA
+
FFFFFFFF
@A00769:11:HC3HCDRXX:1:2103:5529:4366
CAGTGCGA
+
FFFFFFFF
@A00769:11:HC3HCDRXX:1:2103:9191:4413
CAGTGCGA
+
FFFFFFFF
@A00769:11:HC3HCDRXX:1:2103:15257:4429
CAGTGCGA
+
FFFFFFFF
@A00769:11:HC3HCDRXX:1:2103:8504:4445
CAGTGCGA
+
FFFFFFFF
@A00769:11:HC3HCDRXX:1:2103:14760:4445
CAGTGCGA
+
FFFFFFFF
@A00769:11:HC3HCDRXX:1:2103:6388:4476
CAGTGCGA
+
FFFFFFFF
@A00769:11:HC3HCDRXX:1:2103:29161:4554
CAGTGCGA
+
FFFFFFFF
@A00769:11:HC3HCDRXX:1:2103:3233:4586
CAGTGCGA
+
FFFFFFFF
@A00769:11:HC3HCDRXX:1:2103:25400:4617
CAGTGCGA
+
FFFFFFFF
@A00769:11:HC3HCDRXX:1:2103:2175:4633
CAGTGCGA
+
FFFFFFFF
@A00769:11:HC3HCDRXX:1:2103:14253:4664
CAGTGCGA
+
FFFFFFFF
@A00769:11:HC3HCDRXX:1:2103:9127:4711
CAGTGCGA
+
FFFFFFFF
@A00769:11:HC3HCDRXX:1:2103:27661:4711
CAGTGCGA
+
FFFFFFFF
@A00769:11:HC3HCDRXX:1:2103:7030:4742
CAGTGCGA
+
FFFFFFFF
@A00769:11:HC3HCDRXX:1:2103:21612:4758
CAGTGCGA
+
FFFFFFFF
@A00769:11:HC3HCDRXX:1:2103:4924:4852
CAGTGCGA
+
:FF:FFFF
@A00769:11:HC3HCDRXX:1:2103:10384:4852
CAGTGCGA
+
FFFFFFFF
@A00769:11:HC3HCDRXX:1:2103:26838:4883
CAGTGCGA
+
FFFFFFFF
@A00769:11:HC3HCDRXX:1:2103:17897:4899
CAGTGCGA
+
FFFFFFFF
@A00769:11:HC3HCDRXX:1:2103:9046:4977
CAGTGCGA
+
FFFFFFFF
@A00769:11:HC3HCDRXX:1:2103:27914:4993
CAGTGCGA
+
FFFFFFFF
@A00769:11:HC3HCDRXX:1:2103:20853:5008
CAGTGCGA
+
FFFFFFFF
@A00769:11:HC3HCDRXX:1:2103:3775:5024
CAGTGCGA
+
FFFFFFFF
@A00769:11:HC3HCDRXX:1:2103:9164:5024
CAGTGCGA
+
FFFFFFFF
@A00769:11:HC3HCDRXX:1:2103:1805:5055
CAGTGCGA
+
FF,:FF,F
@A00769:11:HC3HCDRXX:1:2103:19831:5055
CAGTGCGA
+
FFFFFFFF
@A00769:11:HC3HCDRXX:1:2103:7048:5087
CAGTGCGA
+
FFFFFFFF
@A00769:11:HC3HCDRXX:1:2103:4074:5102
CAGTGCGA
+
FFFFFFFF
@A00769:11:HC3HCDRXX:1:2103:17897:5149
CAGTGCGA
+
FFF,FFFF
@A00769:11:HC3HCDRXX:1:2103:29306:5149
CAGTGCGA
+
FFFFFFFF
@A00769:11:HC3HCDRXX:1:2103:23086:5243
CAGTGCGA
+
FFFFFFFF
@A00769:11:HC3HCDRXX:1:2103:13756:5306
CAGTGCGA
+
FFFFFFFF
@A00769:11:HC3HCDRXX:1:2103:31439:5337
CAGTGCGA
+
FFFFFFFF
@A00769:11:HC3HCDRXX:1:2103:9353:5384
CAGTGCGA
+
FFFFFFFF
@A00769:11:HC3HCDRXX:1:2103:19144:5588
CAGTGCGA
+
FFFFFFFF
@A00769:11:HC3HCDRXX:1:2103:4670:5666
CAGTGCGA
+
FFFFFFFF
@A00769:11:HC3HCDRXX:1:2103:14778:5666
CAGTGCGA
+
FFFFFFFF
@A00769:11:HC3HCDRXX:1:2103:12310:5682
CAGTGCGA
+
FFFFFFFF
@A00769:11:HC3HCDRXX:1:2103:4942:5697
CAGTGCGA
+
FFFFFFFF
@A00769:11:HC3HCDRXX:1:2103:10700:5713
CAGTGCGA
+
FFFFFFFF
@A00769:11:HC3HCDRXX:1:2103:5059:5869
CAGTGCGA
+
FFFFFFFF
@A00769:11:HC3HCDRXX:1:2103:27733:5869
CAGTGCGA
+
FFFFFFFF
@A00769:11:HC3HCDRXX:1:2103:27706:5885
CAGTGCGA
+
FFFFFFFF
@A00769:11:HC3HCDRXX:1:2103:6180:5995
CAGTGCGA
+
FFFFFFFF
@A00769:11:HC3HCDRXX:1:2103:27832:6042
CAGTGCGA
+
FFFFFFFF
@A00769:11:HC3HCDRXX:1:2103:12201:6120
CAGTGCGA
+
FFFF:F:F
@A00769:11:HC3HCDRXX:1:2103:21124:6136
CAGTGCGA
+
FFFFFFFF
@A00769:11:HC3HCDRXX:1:2103:16170:6167
CAGTGCGA
+
FFFFFFFF
@A00769:11:HC3HCDRXX:1:2103:19822:6167
CAGTGCGA
+
FFFFFFFF
@A00769:11:HC3HCDRXX:1:2103:28809:6167
CAGTGCGA
+
FFFFFFFF
@A00769:11:HC3HCDRXX:1:2103:6316:6230
CAGTGCGA
+
FFFFFFFF
@A00769:11:HC3HCDRXX:1:2103:8151:6245
CAGTGCGA
+
FFFFFFFF
@A00769:11:HC3HCDRXX:1:2103:25446:6261
CAGTGCGA
+
FFFFFFFF
@A00769:11:HC3HCDRXX:1:2103:28239:6308
CAGTGCGA
+
FFFFFFFF
@A00769:11:HC3HCDRXX:1:2103:5656:6339
CAGTGCGA
+
FF,FFF,F
@A00769:11:HC3HCDRXX:1:2103:8070:6386
CAGTGCGA
+
,F:FFFF:
@A00769:11:HC3HCDRXX:1:2103:26033:6402
CAGTGCGA
+
FFFF:FFF
@A00769:11:HC3HCDRXX:1:2103:21486:6417
CAGTGCGA
+
FFFFFFFF
@A00769:11:HC3HCDRXX:1:2103:12255:6433
CAGTGCGA
+
FFFFFFFF
@A00769:11:HC3HCDRXX:1:2103:16152:6574
CAGTGCGA
+
FFFFFFFF
@A00769:11:HC3HCDRXX:1:2103:2022:6590
CAGTGCGA
+
FFFFFFF:
@A00769:11:HC3HCDRXX:1:2103:32832:6590
CAGTGCGA
+
FFFFFFFF
@A00769:11:HC3HCDRXX:1:2103:19352:6699
CAGTGCGA
+
,FF::FF:
@A00769:11:HC3HCDRXX:1:2103:32217:6715
CAGTGCGA
+
FFFFFFFF
@A00769:11:HC3HCDRXX:1:2103:27073:6731
CAGTGCGA
+
FFFFFFFF
@A00769:11:HC3HCDRXX:1:2103:20844:6809
CAGTGCGA
+
FFFFFFFF
@A00769:11:HC3HCDRXX:1:2103:13105:6840
CAGTGCGA
+
FFFFFFFF
@A00769:11:HC3HCDRXX:1:2103:7672:6856
CAGTGCGA
+
FFFFFFFF
@A00769:11:HC3HCDRXX:1:2103:26196:6872
CAGTGCGA
+
FFFFFFFF
@A00769:11:HC3HCDRXX:1:2103:16143:6903
CAGTGCGA
+
FFFFFFFF
@A00769:11:HC3HCDRXX:1:2103:16224:6950
CAGTGCGA
+
FFFFFFFF
@A00769:11:HC3HCDRXX:1:2103:12572:6981
CAGTGCGA
+
FFFFFFFF
@A00769:11:HC3HCDRXX:1:2103:22480:7044
CAGTGCGA
+
FFFFFFFF
@A00769:11:HC3HCDRXX:1:2103:17029:7059
CAGTGCGA
+
FFFFFFFF
@A00769:11:HC3HCDRXX:1:2103:26051:7091
CAGTGCGA
+
FFFFFFFF
@A00769:11:HC3HCDRXX:1:2103:31638:7153
CAGTGCGA
+
FFFFFFFF
@A00769:11:HC3HCDRXX:1:2103:24722:7169
CAGTGCGA
+
FFFFFFFF
@A00769:11:HC3HCDRXX:1:2103:24849:7200
CAGTGCGA
+
FFFFFFFF
@A00769:11:HC3HCDRXX:1:2103:10809:7216
CAGTGCGA
+
FFFFFFFF
@A00769:11:HC3HCDRXX:1:2103:9372:7232
CAGTGCGA
+
FFFFFFFF
@A00769:11:HC3HCDRXX:1:2103:7193:7247
CAGTGCGA
+
FFFFFFFF
@A00769:11:HC3HCDRXX:1:2103:15031:7263
CAGTGCGA
+
FFFFFFFF
@A00769:11:HC3HCDRXX:1:2103:13955:7310
CAGTGCGA
+
FFFFFFFF
@A00769:11:HC3HCDRXX:1:2103:28601:7310
CAGTGCGA
+
FF,F,F:F
@A00769:11:HC3HCDRXX:1:2103:6569:7357
CAGTGCGA
+
FFFFFFFF
@A00769:11:HC3HCDRXX:1:2103:32181:7373
CAGTGCGA
+
FFFFFFFF
@A00769:11:HC3HCDRXX:1:2103:13512:7388
CAGTGCGA
+
FFFFFFFF
@A00769:11:HC3HCDRXX:1:2103:16749:7388
CAGTGCGA
+
FFF::::F
@A00769:11:HC3HCDRXX:1:2103:24596:7451
CAGTGCGA
+
FFFFFFFF
@A00769:11:HC3HCDRXX:1:2103:10059:7482
CAGTGCGA
+
FFF,FFFF
@A00769:11:HC3HCDRXX:1:2103:10050:7498
CAGTGCGA
+
FFFFFFFF
@A00769:11:HC3HCDRXX:1:2103:29116:7513
CAGTGCGA
+
FFFFFFFF
@A00769:11:HC3HCDRXX:1:2103:12093:7529
CAGTGCGA
+
FFFFFFFF
@A00769:11:HC3HCDRXX:1:2103:24361:7576
CAGTGCGA
+
FFFFFFFF
@A00769:11:HC3HCDRXX:1:2103:4896:7592
CAGTGCGA
+
FFFFFFFF
@A00769:11:HC3HCDRXX:1:2103:21007:7623
CAGTGCGA
+
FFFFFFFF
@A00769:11:HC3HCDRXX:1:2103:10402:7639
CAGTGCGA
+
FFFFFFFF
@A00769:11:HC3HCDRXX:1:2103:19877:7639
CAGTGCGA
+
FFFFFFFF
@A00769:11:HC3HCDRXX:1:2103:21567:7654
CAGTGCGA
+
FFFFFFFF
@A00769:11:HC3HCDRXX:1:2103:31421:7686
CAGTGCGA
+
FFFFFFFF
@A00769:11:HC3HCDRXX:1:2103:4951:7717
CAGTGCGA
+
FFFFFFFF
@A00769:11:HC3HCDRXX:1:2103:31313:7780
CAGTGCGA
+
FFFFFFFF
@A00769:11:HC3HCDRXX:1:2103:6822:7795
CAGTGCGA
+
FFFFFFFF
@A00769:11:HC3HCDRXX:1:2103:23637:7795
CAGTGCGA
+
FFF:FFFF
@A00769:11:HC3HCDRXX:1:2103:10221:7827
CAGTGCGA
+
FFFFFFFF
@A00769:11:HC3HCDRXX:1:2103:13874:7827
CAGTGCGA
+
FFFFFFFF
@A00769:11:HC3HCDRXX:1:2103:3125:7842
CAGTGCGA
+
FFFFFFFF
@A00769:11:HC3HCDRXX:1:2103:15908:7842
CAGTGCGA
+
FFFFFFFF
@A00769:11:HC3HCDRXX:1:2103:2718:7889
CAGTGCGA
+
FFFFFFFF
@A00769:11:HC3HCDRXX:1:2103:25500:7921
CAGTGCGA
+
FFFFFFFF
@A00769:11:HC3HCDRXX:1:2103:3323:7968
CAGTGCGA
+
FFFFFFFF
@A00769:11:HC3HCDRXX:1:2103:30843:7968
CAGTGCGA
+
FFFFFFFF
@A00769:11:HC3HCDRXX:1:2103:9570:8015
CAGTGCGA
+
FFFFFFFF
@A00769:11:HC3HCDRXX:1:2103:1099:8061
CAGTGCGA
+
FFFFFFFF
@A00769:11:HC3HCDRXX:1:2103:14326:8108
CAGTGCGA
+
FFFFFFFF
@A00769:11:HC3HCDRXX:1:2103:28881:8108
CAGTGCGA
+
F:FFF:FF
@A00769:11:HC3HCDRXX:1:2103:29423:8108
CAGTGCGA
+
FFFFFFFF
@A00769:11:HC3HCDRXX:1:2103:17933:8124
CAGTGCGA
+
FFFFFFFF
@A00769:11:HC3HCDRXX:1:2103:30029:8155
CAGTGCGA
+
FFFFFFFF
@A00769:11:HC3HCDRXX:1:2103:5719:8171
CAGTGCGA
+
FFFFFFFF
@A00769:11:HC3HCDRXX:1:2103:12843:8202
CAGTGCGA
+
FFFFFFFF
@A00769:11:HC3HCDRXX:1:2103:8314:8281
CAGTGCGA
+
FFFFFFFF
@A00769:11:HC3HCDRXX:1:2103:14344:8390
CAGTGCGA
+
FFFFFFFF
@A00769:11:HC3HCDRXX:1:2103:9164:8406
CAGTGCGA
+
FFFF:FFF
@A00769:11:HC3HCDRXX:1:2103:21468:8453
CAGTGCGA
+
FFFFFFFF
@A00769:11:HC3HCDRXX:1:2103:29161:8469
CAGTGCGA
+
FFFFFFFF
@A00769:11:HC3HCDRXX:1:2103:8368:8531
CAGTGCGA
+
FFFFFFFF
@A00769:11:HC3HCDRXX:1:2103:31810:8547
CAGTGCGA
+
FFFFFFFF
@A00769:11:HC3HCDRXX:1:2103:30346:8578
CAGTGCGA
+
FFFFFFFF
@A00769:11:HC3HCDRXX:1:2103:17065:8594
CAGTGCGA
+
F:FFFFFF
@A00769:11:HC3HCDRXX:1:2103:27371:8688
CAGTGCGA
+
:FFFFFFF
@A00769:11:HC3HCDRXX:1:2103:22417:8813
CAGTGCGA
+
FFFFFFFF
@A00769:11:HC3HCDRXX:1:2103:32018:8907
CAGTGCGA
+
FFFFFFFF
@A00769:11:HC3HCDRXX:1:2103:10267:9032
CAGTGCGA
+
FFFFFFFF
@A00769:11:HC3HCDRXX:1:2103:11433:9079
CAGTGCGA
+
FFFFFFFF
@A00769:11:HC3HCDRXX:1:2103:8006:9126
CAGTGCGA
+
FFFFFFFF
@A00769:11:HC3HCDRXX:1:2103:9435:9126
CAGTGCGA
+
FFFFFFFF
@A00769:11:HC3HCDRXX:1:2103:4616:9142
CAGTGCGA
+
FFFFFFFF
@A00769:11:HC3HCDRXX:1:2103:23249:9157
CAGTGCGA
+
FFFFFFFF
@A00769:11:HC3HCDRXX:1:2103:1768:9189
CAGTGCGA
+
FFFFFFFF
@A00769:11:HC3HCDRXX:1:2103:12816:9220
CAGTGCGA
+
FFFFFFFF
@A00769:11:HC3HCDRXX:1:2103:26775:9314
CAGTGCGA
+
:F:FFFFF
@A00769:11:HC3HCDRXX:1:2103:9471:9345
CAGTGCGA
+
FFFFFFFF
@A00769:11:HC3HCDRXX:1:2103:22923:9345
CAGTGCGA
+
FFFFFFFF
@A00769:11:HC3HCDRXX:1:2103:29884:9408
CAGTGCGA
+
FFFFFFFF
@A00769:11:HC3HCDRXX:1:2103:24641:9471
CAGTGCGA
+
FFFFFFFF
@A00769:11:HC3HCDRXX:1:2103:29658:9486
CAGTGCGA
+
F:FFFFFF
@A00769:11:HC3HCDRXX:1:2103:24578:9518
CAGTGCGA
+
FFFFFFFF
@A00769:11:HC3HCDRXX:1:2103:30599:9518
CAGTGCGA
+
FFFFFFFF
@A00769:11:HC3HCDRXX:1:2103:15754:9549
CAGTGCGA
+
FFFFFFFF
@A00769:11:HC3HCDRXX:1:2103:32651:9565
CAGTGCGA
+
FFFFFFFF
@A00769:11:HC3HCDRXX:1:2103:12717:9580
CAGTGCGA
+
FFFFFFFF
@A00769:11:HC3HCDRXX:1:2103:8115:9627
CAGTGCGA
+
FF,F,FFF
@A00769:11:HC3HCDRXX:1:2103:6912:9643
CAGTGCGA
+
FFFFFFFF
@A00769:11:HC3HCDRXX:1:2103:8467:9737
CAGTGCGA
+
FFFFFFFF
@A00769:11:HC3HCDRXX:1:2103:14986:9752
CAGTGCGA
+
FFFFFFFF
@A00769:11:HC3HCDRXX:1:2103:2437:9784
CAGTGCGA
+
FFFFFFFF
@A00769:11:HC3HCDRXX:1:2103:17463:9878
CAGTGCGA
+
FFF:FFFF
@A00769:11:HC3HCDRXX:1:2103:7654:9893
CAGTGCGA
+
FFFFFFFF
@A00769:11:HC3HCDRXX:1:2103:26765:9893
CAGTGCGA
+
FFFFFFFF
@A00769:11:HC3HCDRXX:1:2103:28791:9925
CAGTGCGA
+
FF,FFFFF
@A00769:11:HC3HCDRXX:1:2103:30996:9956
CAGTGCGA
+
FFFFFFFF
@A00769:11:HC3HCDRXX:1:2103:28348:9972
CAGTGCGA
+
FFFFFFFF
@A00769:11:HC3HCDRXX:1:2103:10176:10003
CAGTGCGA
+
FFFFFFFF
@A00769:11:HC3HCDRXX:1:2103:17680:10003
CAGTGCGA
+
FFFFFFFF
@A00769:11:HC3HCDRXX:1:2103:7491:10019
CAGTGCGA
+
FFFFFFFF
@A00769:11:HC3HCDRXX:1:2103:11722:10019
CAGTGCGA
+
FFFFFFFF
@A00769:11:HC3HCDRXX:1:2103:7762:10081
CAGTGCGA
+
FFFFFFFF
@A00769:11:HC3HCDRXX:1:2103:17842:10191
CAGTGCGA
+
,FFFFFFF
@A00769:11:HC3HCDRXX:1:2103:3685:10254
CAGTGCGA
+
FFFFFFFF
@A00769:11:HC3HCDRXX:1:2103:3224:10300
CAGTGCGA
+
FF:FF,FF
@A00769:11:HC3HCDRXX:1:2103:17146:10332
CAGTGCGA
+
FFFFFFFF
@A00769:11:HC3HCDRXX:1:2103:7048:10347
CAGTGCGA
+
FFFFFFFF
@A00769:11:HC3HCDRXX:1:2103:3703:10379
CAGTGCGA
+
FFFFFFFF
@A00769:11:HC3HCDRXX:1:2103:14579:10394
CAGTGCGA
+
FFFFFFFF
@A00769:11:HC3HCDRXX:1:2103:25039:10441
CAGTGCGA
+
FFFFFFFF
@A00769:11:HC3HCDRXX:1:2103:12762:10473
CAGTGCGA
+
FFFFFFFF
@A00769:11:HC3HCDRXX:1:2103:12834:10473
CAGTGCGA
+
FFFFFFFF
@A00769:11:HC3HCDRXX:1:2103:13286:10504
CAGTGCGA
+
FFFFFFFF
@A00769:11:HC3HCDRXX:1:2103:15872:10504
CAGTGCGA
+
FFFFFFFF
@A00769:11:HC3HCDRXX:1:2103:22498:10582
CAGTGCGA
+
FFFFFFFF
@A00769:11:HC3HCDRXX:1:2103:6903:10629
CAGTGCGA
+
FFFFFFFF
@A00769:11:HC3HCDRXX:1:2103:15112:10629
CAGTGCGA
+
FFFFFFFF
@A00769:11:HC3HCDRXX:1:2103:16315:10645
CAGTGCGA
+
FF::F,FF
@A00769:11:HC3HCDRXX:1:2103:15673:10661
CAGTGCGA
+
FFFFFFFF
@A00769:11:HC3HCDRXX:1:2103:13367:10708
CAGTGCGA
+
FFFFFFFF
@A00769:11:HC3HCDRXX:1:2103:4309:10802
CAGTGCGA
+
FFFF::FF
@A00769:11:HC3HCDRXX:1:2103:16568:10802
CAGTGCGA
+
FFFFFFFF
@A00769:11:HC3HCDRXX:1:2103:11514:10817
CAGTGCGA
+
FFFFFFFF
@A00769:11:HC3HCDRXX:1:2103:6741:10848
CAGTGCGA
+
FF:FFFFF
@A00769:11:HC3HCDRXX:1:2103:27552:10848
CAGTGCGA
+
,F:FFFF:
@A00769:11:HC3HCDRXX:1:2103:6207:10927
CAGTGCGA
+
FFFFFFFF
@A00769:11:HC3HCDRXX:1:2103:6460:10927
CAGTGCGA
+
FFFFFFFF
@A00769:11:HC3HCDRXX:1:2103:26992:10974
CAGTGCGA
+
FFFFFFFF
@A00769:11:HC3HCDRXX:1:2103:32307:11005
CAGTGCGA
+
FFFFFFFF
@A00769:11:HC3HCDRXX:1:2103:1506:11052
CAGTGCGA
+
FFFFFFFF
@A00769:11:HC3HCDRXX:1:2103:3170:11052
CAGTGCGA
+
FFFFFFFF
@A00769:11:HC3HCDRXX:1:2103:22019:11193
CAGTGCGA
+
FFFFFFFF
@A00769:11:HC3HCDRXX:1:2103:25654:11224
CAGTGCGA
+
FFFFFFFF
@A00769:11:HC3HCDRXX:1:2103:30020:11271
CAGTGCGA
+
FFFFFFFF
@A00769:11:HC3HCDRXX:1:2103:24270:11334
CAGTGCGA
+
FFFFFFFF
@A00769:11:HC3HCDRXX:1:2103:31846:11334
CAGTGCGA
+
FFFFFFFF
@A00769:11:HC3HCDRXX:1:2103:4924:11397
CAGTGCGA
+
FF,FF:,F
@A00769:11:HC3HCDRXX:1:2103:15329:11443
CAGTGCGA
+
FFFFFFFF
@A00769:11:HC3HCDRXX:1:2103:22399:11443
CAGTGCGA
+
FFF:FFFF
@A00769:11:HC3HCDRXX:1:2103:13521:11475
CAGTGCGA
+
:FFFFFFF
@A00769:11:HC3HCDRXX:1:2103:16043:11553
CAGTGCGA
+
FFFFFFFF
@A00769:11:HC3HCDRXX:1:2103:5990:11616
CAGTGCGA
+
FFFFFFFF
@A00769:11:HC3HCDRXX:1:2103:15700:11678
CAGTGCGA
+
FFFFFFFF
@A00769:11:HC3HCDRXX:1:2103:11035:11710
CAGTGCGA
+
FFFFFFFF
@A00769:11:HC3HCDRXX:1:2103:27407:11819
CAGTGCGA
+
FFFFFFFF
@A00769:11:HC3HCDRXX:1:2103:9353:11866
CAGTGCGA
+
FFFFFFFF
@A00769:11:HC3HCDRXX:1:2103:17065:11913
CAGTGCGA
+
FFFFFFFF
@A00769:11:HC3HCDRXX:1:2103:28510:11913
CAGTGCGA
+
FFFFF:,,
@A00769:11:HC3HCDRXX:1:2103:7780:11960
CAGTGCGA
+
FFFFFFFF
@A00769:11:HC3HCDRXX:1:2103:9390:11960
CAGTGCGA
+
FFFFFFFF
@A00769:11:HC3HCDRXX:1:2103:21477:11976
CAGTGCGA
+
FFFFFFFF
@A00769:11:HC3HCDRXX:1:2103:20609:12007
CAGTGCGA
+
FFFFFFFF
@A00769:11:HC3HCDRXX:1:2103:23511:12179
CAGTGCGA
+
FFFFFFFF
@A00769:11:HC3HCDRXX:1:2103:30662:12195
CAGTGCGA
+
FFFFFFFF
@A00769:11:HC3HCDRXX:1:2103:32389:12242
CAGTGCGA
+
FFFFFFFF
@A00769:11:HC3HCDRXX:1:2103:9444:12273
CAGTGCGA
+
FFFFFFFF
@A00769:11:HC3HCDRXX:1:2103:19750:12305
CAGTGCGA
+
FFFFFFFF
@A00769:11:HC3HCDRXX:1:2103:19325:12320
CAGTGCGA
+
FFFFFFFF
@A00769:11:HC3HCDRXX:1:2103:19651:12352
CAGTGCGA
+
FFFFFFFF
@A00769:11:HC3HCDRXX:1:2103:2908:12414
CAGTGCGA
+
FF:,FFFF
@A00769:11:HC3HCDRXX:1:2103:3088:12414
CAGTGCGA
+
FFFFFFFF
@A00769:11:HC3HCDRXX:1:2103:23972:12414
CAGTGCGA
+
FFFFFFFF
@A00769:11:HC3HCDRXX:1:2103:6750:12430
CAGTGCGA
+
FFFFFFFF
@A00769:11:HC3HCDRXX:1:2103:6325:12477
CAGTGCGA
+
FFFFFFFF
@A00769:11:HC3HCDRXX:1:2103:30563:12493
CAGTGCGA
+
FFFFFFFF
@A00769:11:HC3HCDRXX:1:2103:28402:12508
CAGTGCGA
+
F:FF:FFF
@A00769:11:HC3HCDRXX:1:2103:20853:12524
CAGTGCGA
+
FFFFFFFF
@A00769:11:HC3HCDRXX:1:2103:28465:12587
CAGTGCGA
+
FFFFFFFF
@A00769:11:HC3HCDRXX:1:2103:32099:12587
CAGTGCGA
+
FFFFFFFF
@A00769:11:HC3HCDRXX:1:2103:30626:12602
CAGTGCGA
+
FFFFFFFF
@A00769:11:HC3HCDRXX:1:2103:23565:12618
CAGTGCGA
+
FFFFFFFF
@A00769:11:HC3HCDRXX:1:2103:13006:12680
CAGTGCGA
+
FFFFFFFF
@A00769:11:HC3HCDRXX:1:2103:12870:12696
CAGTGCGA
+
F:FFFFFF
@A00769:11:HC3HCDRXX:1:2103:3260:12712
CAGTGCGA
+
FFFFFFFF
@A00769:11:HC3HCDRXX:1:2103:23095:12712
CAGTGCGA
+
FFFFFFFF
@A00769:11:HC3HCDRXX:1:2103:24135:12727
CAGTGCGA
+
FFFFFFFF
@A00769:11:HC3HCDRXX:1:2103:15230:12774
CAGTGCGA
+
FFFFFFFF
@A00769:11:HC3HCDRXX:1:2103:5584:12790
CAGTGCGA
+
FFFFFFFF
@A00769:11:HC3HCDRXX:1:2103:25138:12837
CAGTGCGA
+
FFFFFFFF
@A00769:11:HC3HCDRXX:1:2103:22607:12931
CAGTGCGA
+
FFFFFFFF
@A00769:11:HC3HCDRXX:1:2103:19497:12994
CAGTGCGA
+
FFFFFFFF
@A00769:11:HC3HCDRXX:1:2103:20546:12994
CAGTGCGA
+
FFFFFFFF
@A00769:11:HC3HCDRXX:1:2103:31928:13103
CAGTGCGA
+
FFFFFFFF
@A00769:11:HC3HCDRXX:1:2103:5873:13135
CAGTGCGA
+
FFFFFFFF
@A00769:11:HC3HCDRXX:1:2103:14226:13135
CAGTGCGA
+
FFFFFFFF
@A00769:11:HC3HCDRXX:1:2103:6262:13182
CAGTGCGA
+
FFFFFFFF
@A00769:11:HC3HCDRXX:1:2103:16161:13197
CAGTGCGA
+
FFFFFFFF
@A00769:11:HC3HCDRXX:1:2103:16758:13197
CAGTGCGA
+
FFFFFFFF
@A00769:11:HC3HCDRXX:1:2103:10502:13291
CAGTGCGA
+
FFFFFFFF
@A00769:11:HC3HCDRXX:1:2103:2663:13369
CAGTGCGA
+
FFFFFFFF
@A00769:11:HC3HCDRXX:1:2103:6542:13385
CAGTGCGA
+
FF:FFFFF
@A00769:11:HC3HCDRXX:1:2103:22381:13385
CAGTGCGA
+
FFFFFFFF
@A00769:11:HC3HCDRXX:1:2103:27778:13401
CAGTGCGA
+
FFFFFFFF
@A00769:11:HC3HCDRXX:1:2103:27642:13479
CAGTGCGA
+
FF:FFF:F
@A00769:11:HC3HCDRXX:1:2103:4942:13557
CAGTGCGA
+
FFFFFF,F
@A00769:11:HC3HCDRXX:1:2103:30635:13589
CAGTGCGA
+
FFFFFFFF
@A00769:11:HC3HCDRXX:1:2103:7003:13651
CAGTGCGA
+
FFFFFF:F
@A00769:11:HC3HCDRXX:1:2103:32624:13651
CAGTGCGA
+
FFFFFFFF
@A00769:11:HC3HCDRXX:1:2103:3070:13667
CAGTGCGA
+
FFFFFFFF
@A00769:11:HC3HCDRXX:1:2103:32633:13667
CAGTGCGA
+
FFFFFFFF
@A00769:11:HC3HCDRXX:1:2103:7907:13714
CAGTGCGA
+
FFFFFFFF
@A00769:11:HC3HCDRXX:1:2103:19958:13730
CAGTGCGA
+
FFFFFFFF
@A00769:11:HC3HCDRXX:1:2103:4788:13761
CAGTGCGA
+
FFFFFFFF
@A00769:11:HC3HCDRXX:1:2103:22616:13761
CAGTGCGA
+
FFFFFFFF
@A00769:11:HC3HCDRXX:1:2103:18855:13792
CAGTGCGA
+
FFFFFFFF
@A00769:11:HC3HCDRXX:1:2103:13051:13855
CAGTGCGA
+
F:FFFFF:
@A00769:11:HC3HCDRXX:1:2103:21025:13855
CAGTGCGA
+
FFFFFFFF
@A00769:11:HC3HCDRXX:1:2103:6081:13870
CAGTGCGA
+
F,:,FFFF
@A00769:11:HC3HCDRXX:1:2103:21224:14011
CAGTGCGA
+
FFFFFFFF
@A00769:11:HC3HCDRXX:1:2103:31675:14168
CAGTGCGA
+
FFFFFFFF
@A00769:11:HC3HCDRXX:1:2103:6551:14184
CAGTGCGA
+
FFFFFFFF
@A00769:11:HC3HCDRXX:1:2103:18918:14215
CAGTGCGA
+
FFFFFFFF
@A00769:11:HC3HCDRXX:1:2103:28537:14215
CAGTGCGA
+
FFFFFFFF
@A00769:11:HC3HCDRXX:1:2103:14479:14418
CAGTGCGA
+
FFFFFFFF
@A00769:11:HC3HCDRXX:1:2103:30346:14465
CAGTGCGA
+
FFFFFFFF
@A00769:11:HC3HCDRXX:1:2103:20329:14497
CAGTGCGA
+
FFFFFFFF
@A00769:11:HC3HCDRXX:1:2103:10050:14544
CAGTGCGA
+
FFFFFFFF
@A00769:11:HC3HCDRXX:1:2103:29460:14559
CAGTGCGA
+
FFFFFFFF
@A00769:11:HC3HCDRXX:1:2103:12328:14606
CAGTGCGA
+
FFFFFFFF
@A00769:11:HC3HCDRXX:1:2103:13268:14606
CAGTGCGA
+
FFFFFFFF
@A00769:11:HC3HCDRXX:1:2103:5611:14622
CAGTGCGA
+
FFFFFFFF
@A00769:11:HC3HCDRXX:1:2103:29315:14653
CAGTGCGA
+
FF,,FFFF
@A00769:11:HC3HCDRXX:1:2103:17390:14700
CAGTGCGA
+
FFFFFFFF
@A00769:11:HC3HCDRXX:1:2103:30526:14779
CAGTGCGA
+
FFFFFFFF
@A00769:11:HC3HCDRXX:1:2103:4444:14794
CAGTGCGA
+
FFFFFFFF
@A00769:11:HC3HCDRXX:1:2103:29279:14841
CAGTGCGA
+
FFFFFFFF
@A00769:11:HC3HCDRXX:1:2103:5394:14873
CAGTGCGA
+
FFFFFFFF
@A00769:11:HC3HCDRXX:1:2103:11803:14888
CAGTGCGA
+
FFFFFFFF
@A00769:11:HC3HCDRXX:1:2103:31503:14935
CAGTGCGA
+
FF:F::FF
@A00769:11:HC3HCDRXX:1:2103:6940:14951
CAGTGCGA
+
FFFFFFFF
@A00769:11:HC3HCDRXX:1:2103:14389:15013
CAGTGCGA
+
FFFFFFFF
@A00769:11:HC3HCDRXX:1:2103:22905:15045
CAGTGCGA
+
FFFFFFFF
@A00769:11:HC3HCDRXX:1:2103:3513:15060
CAGTGCGA
+
FFFFFFFF
@A00769:11:HC3HCDRXX:1:2103:27805:15170
CAGTGCGA
+
FFFFFFFF
@A00769:11:HC3HCDRXX:1:2103:18557:15248
CAGTGCGA
+
FFFFFFFF
@A00769:11:HC3HCDRXX:1:2103:10203:15311
CAGTGCGA
+
FFFFFFFF
@A00769:11:HC3HCDRXX:1:2103:25120:15311
CAGTGCGA
+
FFFFFFFF
@A00769:11:HC3HCDRXX:1:2103:14181:15374
CAGTGCGA
+
FFFFFFFF
@A00769:11:HC3HCDRXX:1:2103:24813:15374
CAGTGCGA
+
FFFFFFFF
@A00769:11:HC3HCDRXX:1:2103:25310:15389
CAGTGCGA
+
F,FFFFFF
@A00769:11:HC3HCDRXX:1:2103:1488:15468
CAGTGCGA
+
FFFFFFFF
@A00769:11:HC3HCDRXX:1:2103:17219:15530
CAGTGCGA
+
FFFFFFFF
@A00769:11:HC3HCDRXX:1:2103:15185:15577
CAGTGCGA
+
FFFFFFFF
@A00769:11:HC3HCDRXX:1:2103:16143:15577
CAGTGCGA
+
FF:FFF:F
@A00769:11:HC3HCDRXX:1:2103:23393:15608
CAGTGCGA
+
FFFFFFFF
@A00769:11:HC3HCDRXX:1:2103:29595:15671
CAGTGCGA
+
FFFFFFFF
@A00769:11:HC3HCDRXX:1:2103:5701:15718
CAGTGCGA
+
FFFFFFFF
@A00769:11:HC3HCDRXX:1:2103:32488:15765
CAGTGCGA
+
FFFFFFFF
@A00769:11:HC3HCDRXX:1:2103:12418:15796
CAGTGCGA
+
FFFFFFFF
@A00769:11:HC3HCDRXX:1:2103:15004:15796
CAGTGCGA
+
FF,FFFFF
@A00769:11:HC3HCDRXX:1:2103:17110:15812
CAGTGCGA
+
FF,F:,:F
@A00769:11:HC3HCDRXX:1:2103:1515:15890
CAGTGCGA
+
FFFFFFFF
@A00769:11:HC3HCDRXX:1:2103:30861:15890
CAGTGCGA
+
FFFFFFFF
@A00769:11:HC3HCDRXX:1:2103:26729:15906
CAGTGCGA
+
FFFFFFFF
@A00769:11:HC3HCDRXX:1:2103:13123:15953
CAGTGCGA
+
FFFFFFFF
@A00769:11:HC3HCDRXX:1:2103:20446:15953
CAGTGCGA
+
FF::FFFF
@A00769:11:HC3HCDRXX:1:2103:20663:15984
CAGTGCGA
+
FFFFFFFF
@A00769:11:HC3HCDRXX:1:2103:1524:16000
CAGTGCGA
+
FFFFFFFF
@A00769:11:HC3HCDRXX:1:2103:27742:16063
CAGTGCGA
+
FFFFFFFF
@A00769:11:HC3HCDRXX:1:2103:27416:16125
CAGTGCGA
+
FFFFFFFF
@A00769:11:HC3HCDRXX:1:2103:16911:16188
CAGTGCGA
+
FF:FFFFF
@A00769:11:HC3HCDRXX:1:2103:27579:16188
CAGTGCGA
+
FFFFFFFF
@A00769:11:HC3HCDRXX:1:2103:23710:16219
CAGTGCGA
+
FFFFFFFF
@A00769:11:HC3HCDRXX:1:2103:31277:16235
CAGTGCGA
+
FFFFFFFF
@A00769:11:HC3HCDRXX:1:2103:28203:16266
CAGTGCGA
+
FFFFFFFF
@A00769:11:HC3HCDRXX:1:2103:2483:16344
CAGTGCGA
+
FFFFFFFF
@A00769:11:HC3HCDRXX:1:2103:23909:16407
CAGTGCGA
+
FFFFFFFF
@A00769:11:HC3HCDRXX:1:2103:14461:16454
CAGTGCGA
+
FFFFFFFF
@A00769:11:HC3HCDRXX:1:2103:3540:16485
CAGTGCGA
+
FFFFFFFF
@A00769:11:HC3HCDRXX:1:2103:6949:16501
CAGTGCGA
+
FFFFFFFF
@A00769:11:HC3HCDRXX:1:2103:16016:16548
CAGTGCGA
+
FFFFFFFF
@A00769:11:HC3HCDRXX:1:2103:10493:16564
CAGTGCGA
+
FFFFFFFF
@A00769:11:HC3HCDRXX:1:2103:32145:16579
CAGTGCGA
+
FFFFFFFF
@A00769:11:HC3HCDRXX:1:2103:10456:16626
CAGTGCGA
+
FFFFFFFF
@A00769:11:HC3HCDRXX:1:2103:19280:16626
CAGTGCGA
+
,F::,:,:
@A00769:11:HC3HCDRXX:1:2103:23918:16767
CAGTGCGA
+
FFFFFFFF
@A00769:11:HC3HCDRXX:1:2103:11125:16783
CAGTGCGA
+
FFFFFFFF
@A00769:11:HC3HCDRXX:1:2103:17689:16783
CAGTGCGA
+
FFFFFFFF
@A00769:11:HC3HCDRXX:1:2103:23448:16799
CAGTGCGA
+
FFFFFFFF
@A00769:11:HC3HCDRXX:1:2103:11822:16955
CAGTGCGA
+
FFFFF:FF
@A00769:11:HC3HCDRXX:1:2103:7835:17002
CAGTGCGA
+
FFFFFFFF
@A00769:11:HC3HCDRXX:1:2103:11758:17002
CAGTGCGA
+
FFFFFFFF
@A00769:11:HC3HCDRXX:1:2103:12165:17112
CAGTGCGA
+
FFFFFFFF
@A00769:11:HC3HCDRXX:1:2103:31765:17143
CAGTGCGA
+
FFFFFFFF
@A00769:11:HC3HCDRXX:1:2103:16685:17174
CAGTGCGA
+
FFFFFFFF
@A00769:11:HC3HCDRXX:1:2103:30861:17174
CAGTGCGA
+
FF:FFFFF
@A00769:11:HC3HCDRXX:1:2103:16839:17284
CAGTGCGA
+
FFFFFFFF
@A00769:11:HC3HCDRXX:1:2103:18927:17362
CAGTGCGA
+
FFF:FF,F
@A00769:11:HC3HCDRXX:1:2103:5782:17425
CAGTGCGA
+
FFFFFF:F
@A00769:11:HC3HCDRXX:1:2103:26729:17440
CAGTGCGA
+
FFF,FF:F
@A00769:11:HC3HCDRXX:1:2103:30581:17440
CAGTGCGA
+
FFFFFFFF
@A00769:11:HC3HCDRXX:1:2103:30680:17456
CAGTGCGA
+
FFFFFFFF
@A00769:11:HC3HCDRXX:1:2103:3902:17519
CAGTGCGA
+
FFFFFFFF
@A00769:11:HC3HCDRXX:1:2103:5936:17566
CAGTGCGA
+
FFFFFFFF
@A00769:11:HC3HCDRXX:1:2103:5204:17613
CAGTGCGA
+
FFFFFFFF
@A00769:11:HC3HCDRXX:1:2103:7744:17628
CAGTGCGA
+
FFFFFF:F
@A00769:11:HC3HCDRXX:1:2103:15157:17628
CAGTGCGA
+
FFFFFFFF
@A00769:11:HC3HCDRXX:1:2103:11894:17644
CAGTGCGA
+
FFFFFFFF
@A00769:11:HC3HCDRXX:1:2103:21739:17754
CAGTGCGA
+
FFFFFFFF
@A00769:11:HC3HCDRXX:1:2103:26811:17769
CAGTGCGA
+
FFFFFF:F
@A00769:11:HC3HCDRXX:1:2103:29894:17848
CAGTGCGA
+
FFFFFFFF
@A00769:11:HC3HCDRXX:1:2103:15230:18004
CAGTGCGA
+
FFFFFFFF
@A00769:11:HC3HCDRXX:1:2103:12897:18129
CAGTGCGA
+
:FFFFFFF
@A00769:11:HC3HCDRXX:1:2103:22453:18145
CAGTGCGA
+
FFFFFFFF
@A00769:11:HC3HCDRXX:1:2103:31313:18208
CAGTGCGA
+
FFFFFFFF
@A00769:11:HC3HCDRXX:1:2103:26756:18270
CAGTGCGA
+
FFFFFFFF
@A00769:11:HC3HCDRXX:1:2103:18665:18286
CAGTGCGA
+
FF,F:F:F
@A00769:11:HC3HCDRXX:1:2103:5755:18317
CAGTGCGA
+
FFFFFFFF
@A00769:11:HC3HCDRXX:1:2103:8250:18317
CAGTGCGA
+
FFFFFFFF
@A00769:11:HC3HCDRXX:1:2103:18014:18349
CAGTGCGA
+
FFFFFFFF
@A00769:11:HC3HCDRXX:1:2103:6442:18380
CAGTGCGA
+
FFFFFFFF
@A00769:11:HC3HCDRXX:1:2103:29351:18380
CAGTGCGA
+
FFFFFFFF
@A00769:11:HC3HCDRXX:1:2103:19063:18474
CAGTGCGA
+
FFFFFFFF
@A00769:11:HC3HCDRXX:1:2103:4164:18537
CAGTGCGA
+
FFFFFFFF
@A00769:11:HC3HCDRXX:1:2103:7871:18537
CAGTGCGA
+
FF:FFFFF
@A00769:11:HC3HCDRXX:1:2103:28863:18630
CAGTGCGA
+
FFFFFFFF
@A00769:11:HC3HCDRXX:1:2103:12472:18677
CAGTGCGA
+
FFF,:::,
@A00769:11:HC3HCDRXX:1:2103:26838:18724
CAGTGCGA
+
FF,:,F,:
@A00769:11:HC3HCDRXX:1:2103:10194:18740
CAGTGCGA
+
FFFFFFFF
@A00769:11:HC3HCDRXX:1:2103:13105:18740
CAGTGCGA
+
FFFFFFFF
@A00769:11:HC3HCDRXX:1:2103:30101:18740
CAGTGCGA
+
FFFFFFFF
@A00769:11:HC3HCDRXX:1:2103:10673:18756
CAGTGCGA
+
FFFFFFFF
@A00769:11:HC3HCDRXX:1:2103:13494:18787
CAGTGCGA
+
FFFFFFFF
@A00769:11:HC3HCDRXX:1:2103:19452:18803
CAGTGCGA
+
FFFF:FFF
@A00769:11:HC3HCDRXX:1:2103:28971:18850
CAGTGCGA
+
,FFFFF:F
@A00769:11:HC3HCDRXX:1:2103:9344:18928
CAGTGCGA
+
FF,F:FFF
@A00769:11:HC3HCDRXX:1:2103:14335:19022
CAGTGCGA
+
FFFFFFFF
@A00769:11:HC3HCDRXX:1:2103:5059:19053
CAGTGCGA
+
FFFFFFFF
@A00769:11:HC3HCDRXX:1:2103:13367:19132
CAGTGCGA
+
FFFFFFFF
@A00769:11:HC3HCDRXX:1:2103:28628:19132
CAGTGCGA
+
FFFFFFFF
@A00769:11:HC3HCDRXX:1:2103:25825:19194
CAGTGCGA
+
FFFFFFFF
@A00769:11:HC3HCDRXX:1:2103:29008:19194
CAGTGCGA
+
FFFFFFFF
@A00769:11:HC3HCDRXX:1:2103:10926:19225
CAGTGCGA
+
FFFFFFFF
@A00769:11:HC3HCDRXX:1:2103:19768:19225
CAGTGCGA
+
FFFFFFFF
@A00769:11:HC3HCDRXX:1:2103:15447:19257
CAGTGCGA
+
FFFFFFFF
@A00769:11:HC3HCDRXX:1:2103:17246:19335
CAGTGCGA
+
FFFFFFFF
@A00769:11:HC3HCDRXX:1:2103:32714:19351
CAGTGCGA
+
FFF:FFFF
@A00769:11:HC3HCDRXX:1:2103:12807:19382
CAGTGCGA
+
FFFFFFFF
@A00769:11:HC3HCDRXX:1:2103:6090:19398
CAGTGCGA
+
FFFFFFFF
@A00769:11:HC3HCDRXX:1:2103:9317:19413
CAGTGCGA
+
FFFFFF:F
@A00769:11:HC3HCDRXX:1:2103:13015:19429
CAGTGCGA
+
FFFFFFFF
@A00769:11:HC3HCDRXX:1:2103:26332:19570
CAGTGCGA
+
FFFFFFFF
@A00769:11:HC3HCDRXX:1:2103:4652:19601
CAGTGCGA
+
FFFFFFFF
@A00769:11:HC3HCDRXX:1:2103:14769:19648
CAGTGCGA
+
FFFFFFFF
@A00769:11:HC3HCDRXX:1:2103:16957:19648
CAGTGCGA
+
FF:FF,F:
@A00769:11:HC3HCDRXX:1:2103:27145:19664
CAGTGCGA
+
FFFFFFFF
@A00769:11:HC3HCDRXX:1:2103:24686:19727
CAGTGCGA
+
FFFFFFFF
@A00769:11:HC3HCDRXX:1:2103:4761:19758
CAGTGCGA
+
FFFFFFFF
@A00769:11:HC3HCDRXX:1:2103:6144:19774
CAGTGCGA
+
FFFFFFFF
@A00769:11:HC3HCDRXX:1:2103:11243:19805
CAGTGCGA
+
FFFFFFFF
@A00769:11:HC3HCDRXX:1:2103:3043:19883
CAGTGCGA
+
FFFFFF:F
@A00769:11:HC3HCDRXX:1:2103:30526:19946
CAGTGCGA
+
FFFFFFFF
@A00769:11:HC3HCDRXX:1:2103:29188:20008
CAGTGCGA
+
FFFFFFFF
@A00769:11:HC3HCDRXX:1:2103:10140:20024
CAGTGCGA
+
FFFFFFFF
@A00769:11:HC3HCDRXX:1:2103:21495:20024
CAGTGCGA
+
FFF:F::,
@A00769:11:HC3HCDRXX:1:2103:19741:20055
CAGTGCGA
+
FFFFFFFF
@A00769:11:HC3HCDRXX:1:2103:29143:20055
CAGTGCGA
+
FFFFFFFF
@A00769:11:HC3HCDRXX:1:2103:16640:20196
CAGTGCGA
+
FFFFFFFF
@A00769:11:HC3HCDRXX:1:2103:5150:20212
CAGTGCGA
+
FFFFFFFF
@A00769:11:HC3HCDRXX:1:2103:11641:20212
CAGTGCGA
+
FFFFFFFF
@A00769:11:HC3HCDRXX:1:2103:22336:20259
CAGTGCGA
+
FFFFFFFF
@A00769:11:HC3HCDRXX:1:2103:7482:20275
CAGTGCGA
+
FFFFFFFF
@A00769:11:HC3HCDRXX:1:2103:11279:20275
CAGTGCGA
+
FFFFFFFF
@A00769:11:HC3HCDRXX:1:2103:7383:20384
CAGTGCGA
+
FFFFFFFF
@A00769:11:HC3HCDRXX:1:2103:14100:20462
CAGTGCGA
+
FFFFFFFF
@A00769:11:HC3HCDRXX:1:2103:9932:20478
CAGTGCGA
+
:FFFFFFF
@A00769:11:HC3HCDRXX:1:2103:20121:20556
CAGTGCGA
+
FFFFFFFF
@A00769:11:HC3HCDRXX:1:2103:4182:20572
CAGTGCGA
+
FFFFFFFF
@A00769:11:HC3HCDRXX:1:2103:14968:20682
CAGTGCGA
+
FFFFFFFF
@A00769:11:HC3HCDRXX:1:2103:1787:20807
CAGTGCGA
+
FFFFFFFF
@A00769:11:HC3HCDRXX:1:2103:20781:20823
CAGTGCGA
+
FFFFFFFF
@A00769:11:HC3HCDRXX:1:2103:22770:20854
CAGTGCGA
+
FFFFFFFF
@A00769:11:HC3HCDRXX:1:2103:29008:20854
CAGTGCGA
+
FFFFFFFF
@A00769:11:HC3HCDRXX:1:2103:17264:20870
CAGTGCGA
+
FF::FFF:
@A00769:11:HC3HCDRXX:1:2103:12147:20901
CAGTGCGA
+
FFFFFFFF
@A00769:11:HC3HCDRXX:1:2103:19533:20948
CAGTGCGA
+
FFFF:FFF
@A00769:11:HC3HCDRXX:1:2103:23222:21010
CAGTGCGA
+
FFFFFFFF
@A00769:11:HC3HCDRXX:1:2103:17490:21042
CAGTGCGA
+
FFFFFFFF
@A00769:11:HC3HCDRXX:1:2103:22571:21136
CAGTGCGA
+
FFFFFFFF
@A00769:11:HC3HCDRXX:1:2103:6451:21183
CAGTGCGA
+
FFFFFFFF
@A00769:11:HC3HCDRXX:1:2103:21043:21183
CAGTGCGA
+
FFFFFFFF
@A00769:11:HC3HCDRXX:1:2103:9643:21198
CAGTGCGA
+
FFFFFFFF
@A00769:11:HC3HCDRXX:1:2103:17852:21230
CAGTGCGA
+
FFFFFFFF
@A00769:11:HC3HCDRXX:1:2103:31919:21261
CAGTGCGA
+
FFFFFFFF
@A00769:11:HC3HCDRXX:1:2103:20374:21277
CAGTGCGA
+
FFFFFFFF
@A00769:11:HC3HCDRXX:1:2103:14895:21308
CAGTGCGA
+
FFFFFFFF
@A00769:11:HC3HCDRXX:1:2103:32597:21371
CAGTGCGA
+
FFFFFFFF
@A00769:11:HC3HCDRXX:1:2103:2935:21386
CAGTGCGA
+
FFFFFFFF
@A00769:11:HC3HCDRXX:1:2103:18882:21386
CAGTGCGA
+
FFFFFFFF
@A00769:11:HC3HCDRXX:1:2103:12816:21402
CAGTGCGA
+
FFFFFFFF
@A00769:11:HC3HCDRXX:1:2103:10484:21465
CAGTGCGA
+
FFFFFFFF
@A00769:11:HC3HCDRXX:1:2103:22435:21465
CAGTGCGA
+
FFFFFFFF
@A00769:11:HC3HCDRXX:1:2103:30599:21480
CAGTGCGA
+
FFFFFFFF
@A00769:11:HC3HCDRXX:1:2103:17436:21605
CAGTGCGA
+
FFFFFFFF
@A00769:11:HC3HCDRXX:1:2103:19081:21637
CAGTGCGA
+
FFFFFF:F
@A00769:11:HC3HCDRXX:1:2103:31132:21652
CAGTGCGA
+
FFFFFFFF
@A00769:11:HC3HCDRXX:1:2103:18954:21699
CAGTGCGA
+
FFFFFFFF
@A00769:11:HC3HCDRXX:1:2103:16378:21746
CAGTGCGA
+
FFFFFFFF
@A00769:11:HC3HCDRXX:1:2103:3260:21856
CAGTGCGA
+
FFFFFFFF
@A00769:11:HC3HCDRXX:1:2103:4128:21856
CAGTGCGA
+
FFFFFFFF
@A00769:11:HC3HCDRXX:1:2103:12861:21856
CAGTGCGA
+
FFFFFFFF
@A00769:11:HC3HCDRXX:1:2103:15447:21856
CAGTGCGA
+
FFFFFFFF
@A00769:11:HC3HCDRXX:1:2103:4300:21872
CAGTGCGA
+
FFFFFFFF
@A00769:11:HC3HCDRXX:1:2103:31711:21872
CAGTGCGA
+
FFFFFFFF
@A00769:11:HC3HCDRXX:1:2103:2293:21903
CAGTGCGA
+
FFFFFFFF
@A00769:11:HC3HCDRXX:1:2103:24605:21903
CAGTGCGA
+
FFFFFFFF
@A00769:11:HC3HCDRXX:1:2103:13060:21950
CAGTGCGA
+
FFFFFFFF
@A00769:11:HC3HCDRXX:1:2103:8486:21981
CAGTGCGA
+
FFFFFFFF
@A00769:11:HC3HCDRXX:1:2103:14778:21981
CAGTGCGA
+
FFFFFFFF
@A00769:11:HC3HCDRXX:1:2103:23149:22013
CAGTGCGA
+
FFFFFFFF
@A00769:11:HC3HCDRXX:1:2103:28420:22028
CAGTGCGA
+
FFFFFFFF
@A00769:11:HC3HCDRXX:1:2103:15537:22044
CAGTGCGA
+
FFFFFFFF
@A00769:11:HC3HCDRXX:1:2103:29243:22106
CAGTGCGA
+
FFFFFFFF
@A00769:11:HC3HCDRXX:1:2103:5150:22153
CAGTGCGA
+
FFFFFFFF
@A00769:11:HC3HCDRXX:1:2103:5891:22185
CAGTGCGA
+
FFFFFFFF
@A00769:11:HC3HCDRXX:1:2103:30038:22200
CAGTGCGA
+
FFFFFFFF
@A00769:11:HC3HCDRXX:1:2103:5168:22216
CAGTGCGA
+
FFFFFFFF
@A00769:11:HC3HCDRXX:1:2103:13386:22294
CAGTGCGA
+
FFFFFFFF
@A00769:11:HC3HCDRXX:1:2103:32570:22294
CAGTGCGA
+
FFF,FFFF
@A00769:11:HC3HCDRXX:1:2103:30996:22514
CAGTGCGA
+
FFFFFFFF
@A00769:11:HC3HCDRXX:1:2103:15908:22592
CAGTGCGA
+
FF:F,FFF
@A00769:11:HC3HCDRXX:1:2103:29658:22608
CAGTGCGA
+
FFFFFFFF
@A00769:11:HC3HCDRXX:1:2103:4390:22654
CAGTGCGA
+
F,,F:,FF
@A00769:11:HC3HCDRXX:1:2103:6415:22686
CAGTGCGA
+
FFFFFFFF
@A00769:11:HC3HCDRXX:1:2103:14714:22748
CAGTGCGA
+
FFFFFFFF
@A00769:11:HC3HCDRXX:1:2103:21278:22748
CAGTGCGA
+
FFFFFFFF
@A00769:11:HC3HCDRXX:1:2103:28926:22748
CAGTGCGA
+
FFFFFFFF
@A00769:11:HC3HCDRXX:1:2103:14660:22780
CAGTGCGA
+
FFFF:FFF
@A00769:11:HC3HCDRXX:1:2103:15194:22795
CAGTGCGA
+
FFFFFFFF
@A00769:11:HC3HCDRXX:1:2103:7193:22811
CAGTGCGA
+
FFFFFFFF
@A00769:11:HC3HCDRXX:1:2103:18005:22811
CAGTGCGA
+
FFFFFFFF
@A00769:11:HC3HCDRXX:1:2103:15736:22827
CAGTGCGA
+
FFFFFFFF
@A00769:11:HC3HCDRXX:1:2103:30698:22874
CAGTGCGA
+
FFFFFFFF
@A00769:11:HC3HCDRXX:1:2103:13602:22889
CAGTGCGA
+
FFFFFFFF
@A00769:11:HC3HCDRXX:1:2103:18765:22905
CAGTGCGA
+
FFFFFFFF
@A00769:11:HC3HCDRXX:1:2103:7319:22936
CAGTGCGA
+
FFFFFFFF
@A00769:11:HC3HCDRXX:1:2103:12183:22999
CAGTGCGA
+
FFFFFFFF
@A00769:11:HC3HCDRXX:1:2103:26838:23015
CAGTGCGA
+
FFFFFFFF
@A00769:11:HC3HCDRXX:1:2103:26603:23046
CAGTGCGA
+
FFFFFFFF
@A00769:11:HC3HCDRXX:1:2103:2003:23156
CAGTGCGA
+
FFFFFFFF
@A00769:11:HC3HCDRXX:1:2103:6876:23171
CAGTGCGA
+
:FFFFFFF
@A00769:11:HC3HCDRXX:1:2103:17020:23202
CAGTGCGA
+
FFFFFFFF
@A00769:11:HC3HCDRXX:1:2103:8639:23218
CAGTGCGA
+
FFFFFFFF
@A00769:11:HC3HCDRXX:1:2103:7916:23281
CAGTGCGA
+
FFFFFFFF
@A00769:11:HC3HCDRXX:1:2103:6894:23296
CAGTGCGA
+
FFFFFFFF
@A00769:11:HC3HCDRXX:1:2103:15564:23312
CAGTGCGA
+
FFFFFFFF
@A00769:11:HC3HCDRXX:1:2103:15998:23343
CAGTGCGA
+
FFFFFFFF
@A00769:11:HC3HCDRXX:1:2103:5556:23359
CAGTGCGA
+
FFFFFFFF
@A00769:11:HC3HCDRXX:1:2103:9335:23359
CAGTGCGA
+
FFF:FFFF
@A00769:11:HC3HCDRXX:1:2103:22905:23375
CAGTGCGA
+
FFFFFFFF
@A00769:11:HC3HCDRXX:1:2103:6641:23390
CAGTGCGA
+
FFFFFFFF
@A00769:11:HC3HCDRXX:1:2103:20817:23390
CAGTGCGA
+
FFFFFFFF
@A00769:11:HC3HCDRXX:1:2103:26051:23406
CAGTGCGA
+
FFFFFFFF
@A00769:11:HC3HCDRXX:1:2103:22679:23422
CAGTGCGA
+
F:FFFFFF
@A00769:11:HC3HCDRXX:1:2103:2546:23563
CAGTGCGA
+
FFFFFFFF
@A00769:11:HC3HCDRXX:1:2103:23511:23578
CAGTGCGA
+
FFFFFFFF
@A00769:11:HC3HCDRXX:1:2103:28845:23641
CAGTGCGA
+
FFFFFFFF
@A00769:11:HC3HCDRXX:1:2103:21658:23657
CAGTGCGA
+
FFFFFFFF
@A00769:11:HC3HCDRXX:1:2103:1389:23719
CAGTGCGA
+
FFFFFFFF
@A00769:11:HC3HCDRXX:1:2103:8187:23719
CAGTGCGA
+
FFFFFFFF
@A00769:11:HC3HCDRXX:1:2103:8883:23766
CAGTGCGA
+
FFFFFFFF
@A00769:11:HC3HCDRXX:1:2103:27100:23782
CAGTGCGA
+
FFFFFFFF
@A00769:11:HC3HCDRXX:1:2103:15356:23923
CAGTGCGA
+
FFFFFFFF
@A00769:11:HC3HCDRXX:1:2103:6388:23954
CAGTGCGA
+
FFFFFFFF
@A00769:11:HC3HCDRXX:1:2103:4047:24001
CAGTGCGA
+
FFF:::FF
@A00769:11:HC3HCDRXX:1:2103:13702:24032
CAGTGCGA
+
FFFFFFFF
@A00769:11:HC3HCDRXX:1:2103:19642:24048
CAGTGCGA
+
FFFFFFFF
@A00769:11:HC3HCDRXX:1:2103:7708:24079
CAGTGCGA
+
FFFFFFFF
@A00769:11:HC3HCDRXX:1:2103:14244:24095
CAGTGCGA
+
FFFFFFFF
@A00769:11:HC3HCDRXX:1:2103:17264:24095
CAGTGCGA
+
FFFFFFFF
@A00769:11:HC3HCDRXX:1:2103:26006:24111
CAGTGCGA
+
FFFFFFFF
@A00769:11:HC3HCDRXX:1:2103:1099:24126
CAGTGCGA
+
FFFFFFFF
@A00769:11:HC3HCDRXX:1:2103:10375:24126
CAGTGCGA
+
FFFFFFFF
@A00769:11:HC3HCDRXX:1:2103:14208:24189
CAGTGCGA
+
:,FFFFFF
@A00769:11:HC3HCDRXX:1:2103:23393:24220
CAGTGCGA
+
FFFF:F:F
@A00769:11:HC3HCDRXX:1:2103:19714:24267
CAGTGCGA
+
FFF:FF,,
@A00769:11:HC3HCDRXX:1:2103:31304:24267
CAGTGCGA
+
FFFFFFFF
@A00769:11:HC3HCDRXX:1:2103:7862:24283
CAGTGCGA
+
FFFFFFFF
@A00769:11:HC3HCDRXX:1:2103:18792:24298
CAGTGCGA
+
FFFFFFFF
@A00769:11:HC3HCDRXX:1:2103:15799:24408
CAGTGCGA
+
FFFFFFFF
@A00769:11:HC3HCDRXX:1:2103:12626:24455
CAGTGCGA
+
FFFFFFFF
@A00769:11:HC3HCDRXX:1:2103:5547:24502
CAGTGCGA
+
FFFFFFFF
@A00769:11:HC3HCDRXX:1:2103:24985:24502
CAGTGCGA
+
FFFFFFFF
@A00769:11:HC3HCDRXX:1:2103:27154:24502
CAGTGCGA
+
FFFFFFFF
@A00769:11:HC3HCDRXX:1:2103:18918:24549
CAGTGCGA
+
FFFFFFFF
@A00769:11:HC3HCDRXX:1:2103:10972:24565
CAGTGCGA
+
FFFFFFFF
@A00769:11:HC3HCDRXX:1:2103:23204:24580
CAGTGCGA
+
FFFFFFFF
@A00769:11:HC3HCDRXX:1:2103:19524:24596
CAGTGCGA
+
FFFFFFFF
@A00769:11:HC3HCDRXX:1:2103:18792:24612
CAGTGCGA
+
F,FFFFFF
@A00769:11:HC3HCDRXX:1:2103:10818:24674
CAGTGCGA
+
FFFFFFFF
@A00769:11:HC3HCDRXX:1:2103:25681:24737
CAGTGCGA
+
FFFFFFFF
@A00769:11:HC3HCDRXX:1:2103:6813:24752
CAGTGCGA
+
FFFFFFFF
@A00769:11:HC3HCDRXX:1:2103:26069:24784
CAGTGCGA
+
FFFFFFFF
@A00769:11:HC3HCDRXX:1:2103:1705:24862
CAGTGCGA
+
FFFFFFF:
@A00769:11:HC3HCDRXX:1:2103:28122:24862
CAGTGCGA
+
FFFFFFFF
@A00769:11:HC3HCDRXX:1:2103:3866:24940
CAGTGCGA
+
FFFFFFFF
@A00769:11:HC3HCDRXX:1:2103:30770:25066
CAGTGCGA
+
FFFFFFFF
@A00769:11:HC3HCDRXX:1:2103:12988:25081
CAGTGCGA
+
FFFFFFFF
@A00769:11:HC3HCDRXX:1:2103:10303:25128
CAGTGCGA
+
FFFFFFFF
@A00769:11:HC3HCDRXX:1:2103:20464:25160
CAGTGCGA
+
FFFFFFFF
@A00769:11:HC3HCDRXX:1:2103:28800:25222
CAGTGCGA
+
FFFFFFFF
@A00769:11:HC3HCDRXX:1:2103:31837:25222
CAGTGCGA
+
FFFFFFFF
@A00769:11:HC3HCDRXX:1:2103:9715:25269
CAGTGCGA
+
FFFFFFFF
@A00769:11:HC3HCDRXX:1:2103:6632:25285
CAGTGCGA
+
FFFFFFFF
@A00769:11:HC3HCDRXX:1:2103:3504:25379
CAGTGCGA
+
FF:FF:FF
@A00769:11:HC3HCDRXX:1:2103:23267:25410
CAGTGCGA
+
FFFFFFFF
@A00769:11:HC3HCDRXX:1:2103:24795:25426
CAGTGCGA
+
FFFFFFFF
@A00769:11:HC3HCDRXX:1:2103:23086:25473
CAGTGCGA
+
FFFFFFFF
@A00769:11:HC3HCDRXX:1:2103:9968:25488
CAGTGCGA
+
FFFFFFFF
@A00769:11:HC3HCDRXX:1:2103:3667:25504
CAGTGCGA
+
FFFFFFFF
@A00769:11:HC3HCDRXX:1:2103:26304:25504
CAGTGCGA
+
FFFFFFFF
@A00769:11:HC3HCDRXX:1:2103:6488:25535
CAGTGCGA
+
FFFFFFFF
@A00769:11:HC3HCDRXX:1:2103:8359:25551
CAGTGCGA
+
FFFFFFFF
@A00769:11:HC3HCDRXX:1:2103:12680:25551
CAGTGCGA
+
FFFFFFFF
@A00769:11:HC3HCDRXX:1:2103:20528:25551
CAGTGCGA
+
FFFFFFFF
@A00769:11:HC3HCDRXX:1:2103:12843:25582
CAGTGCGA
+
FFFFFFFF
@A00769:11:HC3HCDRXX:1:2103:11686:25614
CAGTGCGA
+
FFFFFFFF
@A00769:11:HC3HCDRXX:1:2103:6840:25739
CAGTGCGA
+
FFFFFFFF
@A00769:11:HC3HCDRXX:1:2103:3902:25786
CAGTGCGA
+
FFFFFFFF
@A00769:11:HC3HCDRXX:1:2103:31566:25817
CAGTGCGA
+
FFFFFFFF
@A00769:11:HC3HCDRXX:1:2103:4779:25864
CAGTGCGA
+
FFFFFFFF
@A00769:11:HC3HCDRXX:1:2103:14714:25880
CAGTGCGA
+
FFFFFFFF
@A00769:11:HC3HCDRXX:1:2103:29270:25880
CAGTGCGA
+
FFFFFFFF
@A00769:11:HC3HCDRXX:1:2103:21052:25927
CAGTGCGA
+
FFFFFFFF
@A00769:11:HC3HCDRXX:1:2103:22363:26005
CAGTGCGA
+
FFFFFFFF
@A00769:11:HC3HCDRXX:1:2103:24650:26115
CAGTGCGA
+
FFFFFFFF
@A00769:11:HC3HCDRXX:1:2103:29586:26115
CAGTGCGA
+
FFFFFF:F
@A00769:11:HC3HCDRXX:1:2103:14913:26162
CAGTGCGA
+
FFFFFFFF
@A00769:11:HC3HCDRXX:1:2103:21603:26162
CAGTGCGA
+
FFFFFFFF
@A00769:11:HC3HCDRXX:1:2103:7102:26224
CAGTGCGA
+
FFFFFFFF
@A00769:11:HC3HCDRXX:1:2103:19262:26240
CAGTGCGA
+
FFFFFFFF
@A00769:11:HC3HCDRXX:1:2103:4634:26271
CAGTGCGA
+
FFFFFFFF
@A00769:11:HC3HCDRXX:1:2103:19678:26365
CAGTGCGA
+
FF:FF,F:
@A00769:11:HC3HCDRXX:1:2103:5132:26381
CAGTGCGA
+
FFFFFFFF
@A00769:11:HC3HCDRXX:1:2103:24071:26396
CAGTGCGA
+
FFFFFFFF
@A00769:11:HC3HCDRXX:1:2103:2356:26459
CAGTGCGA
+
FFFFFFFF
@A00769:11:HC3HCDRXX:1:2103:14516:26475
CAGTGCGA
+
FFFFFFFF
@A00769:11:HC3HCDRXX:1:2103:9588:26490
CAGTGCGA
+
FFFF:FFF
@A00769:11:HC3HCDRXX:1:2103:31430:26647
CAGTGCGA
+
,FFFFFFF
@A00769:11:HC3HCDRXX:1:2103:19696:26678
CAGTGCGA
+
FFFFFFFF
@A00769:11:HC3HCDRXX:1:2103:10031:26725
CAGTGCGA
+
FFFFFFFF
@A00769:11:HC3HCDRXX:1:2103:30653:26741
CAGTGCGA
+
FFFFFFFF
@A00769:11:HC3HCDRXX:1:2103:20699:26757
CAGTGCGA
+
FFFFFFFF
@A00769:11:HC3HCDRXX:1:2103:11433:26772
CAGTGCGA
+
,FFFFF:F
@A00769:11:HC3HCDRXX:1:2103:4887:26835
CAGTGCGA
+
FFFFFFFF
@A00769:11:HC3HCDRXX:1:2103:11713:26882
CAGTGCGA
+
FF,:FFFF
@A00769:11:HC3HCDRXX:1:2103:32045:26960
CAGTGCGA
+
FFF:FFFF
@A00769:11:HC3HCDRXX:1:2103:4155:26976
CAGTGCGA
+
FFFFFFFF
@A00769:11:HC3HCDRXX:1:2103:4526:27148
CAGTGCGA
+
FFFFFFFF
@A00769:11:HC3HCDRXX:1:2103:7075:27211
CAGTGCGA
+
FFFFFFFF
@A00769:11:HC3HCDRXX:1:2103:18927:27352
CAGTGCGA
+
FFFFFFFF
@A00769:11:HC3HCDRXX:1:2103:10366:27367
CAGTGCGA
+
FFFFFFFF
@A00769:11:HC3HCDRXX:1:2103:26051:27508
CAGTGCGA
+
FFFFFFFF
@A00769:11:HC3HCDRXX:1:2103:26106:27508
CAGTGCGA
+
FFFFFFFF
@A00769:11:HC3HCDRXX:1:2103:5990:27586
CAGTGCGA
+
FFFFFFFF
@A00769:11:HC3HCDRXX:1:2103:27462:27602
CAGTGCGA
+
FFFFFFFF
@A00769:11:HC3HCDRXX:1:2103:4472:27618
CAGTGCGA
+
FFFFFFFF
@A00769:11:HC3HCDRXX:1:2103:20763:27618
CAGTGCGA
+
FFFFFFFF
@A00769:11:HC3HCDRXX:1:2103:13376:27665
CAGTGCGA
+
FFFFFFFF
@A00769:11:HC3HCDRXX:1:2103:24532:27665
CAGTGCGA
+
FFFFFFFF
@A00769:11:HC3HCDRXX:1:2103:15935:27680
CAGTGCGA
+
FFF:FFFF
@A00769:11:HC3HCDRXX:1:2103:10917:27727
CAGTGCGA
+
FFFFFFFF
@A00769:11:HC3HCDRXX:1:2103:23330:27743
CAGTGCGA
+
FFFFFFFF
@A00769:11:HC3HCDRXX:1:2103:9652:27790
CAGTGCGA
+
FFFFFFFF
@A00769:11:HC3HCDRXX:1:2103:22598:27821
CAGTGCGA
+
FFFFFFFF
@A00769:11:HC3HCDRXX:1:2103:28682:27837
CAGTGCGA
+
FFFFFFFF
@A00769:11:HC3HCDRXX:1:2103:30752:27853
CAGTGCGA
+
FFFFFFFF
@A00769:11:HC3HCDRXX:1:2103:9950:27868
CAGTGCGA
+
FFFFFFFF
@A00769:11:HC3HCDRXX:1:2103:18629:27993
CAGTGCGA
+
FFFFFFFF
@A00769:11:HC3HCDRXX:1:2103:30219:27993
CAGTGCGA
+
FFFFFFFF
@A00769:11:HC3HCDRXX:1:2103:32624:28025
CAGTGCGA
+
FFFFFFFF
@A00769:11:HC3HCDRXX:1:2103:18105:28087
CAGTGCGA
+
FFFFFFFF
@A00769:11:HC3HCDRXX:1:2103:27181:28150
CAGTGCGA
+
FFFFFFFF
@A00769:11:HC3HCDRXX:1:2103:2094:28260
CAGTGCGA
+
FFF:FFFF
@A00769:11:HC3HCDRXX:1:2103:8657:28260
CAGTGCGA
+
FFFFFFFF
@A00769:11:HC3HCDRXX:1:2103:4345:28275
CAGTGCGA
+
F:,F,,FF
@A00769:11:HC3HCDRXX:1:2103:16622:28275
CAGTGCGA
+
FFFFFFFF
@A00769:11:HC3HCDRXX:1:2103:27489:28369
CAGTGCGA
+
FFFFFFFF
@A00769:11:HC3HCDRXX:1:2103:32786:28401
CAGTGCGA
+
FFFFFFFF
@A00769:11:HC3HCDRXX:1:2103:20283:28416
CAGTGCGA
+
FFFFFFFF
@A00769:11:HC3HCDRXX:1:2103:3314:28432
CAGTGCGA
+
FFFFFFFF
@A00769:11:HC3HCDRXX:1:2103:8703:28620
CAGTGCGA
+
FFFFFFFF
@A00769:11:HC3HCDRXX:1:2103:7771:28635
CAGTGCGA
+
FFFF:FFF
@A00769:11:HC3HCDRXX:1:2103:12075:28635
CAGTGCGA
+
FFFFFFFF
@A00769:11:HC3HCDRXX:1:2103:8540:28651
CAGTGCGA
+
FFFFFFFF
@A00769:11:HC3HCDRXX:1:2103:23466:28667
CAGTGCGA
+
FFFFFFFF
@A00769:11:HC3HCDRXX:1:2103:20862:28698
CAGTGCGA
+
FFFFFFFF
@A00769:11:HC3HCDRXX:1:2103:24777:28714
CAGTGCGA
+
FFFFFFFF
@A00769:11:HC3HCDRXX:1:2103:10158:28729
CAGTGCGA
+
FFFFFFFF
@A00769:11:HC3HCDRXX:1:2103:23402:28745
CAGTGCGA
+
FFF:F:FF
@A00769:11:HC3HCDRXX:1:2103:3341:28761
CAGTGCGA
+
FFFFFFFF
@A00769:11:HC3HCDRXX:1:2103:1235:28776
CAGTGCGA
+
FFFFFFFF
@A00769:11:HC3HCDRXX:1:2103:13666:28823
CAGTGCGA
+
FFFFFFFF
@A00769:11:HC3HCDRXX:1:2103:26865:28823
CAGTGCGA
+
FFFFFFFF
@A00769:11:HC3HCDRXX:1:2103:8793:28839
CAGTGCGA
+
FF:FFFFF
@A00769:11:HC3HCDRXX:1:2103:3016:28855
CAGTGCGA
+
FFFF:FFF
@A00769:11:HC3HCDRXX:1:2103:12500:28870
CAGTGCGA
+
FFFFFFFF
@A00769:11:HC3HCDRXX:1:2103:15483:28902
CAGTGCGA
+
FFFFFFFF
@A00769:11:HC3HCDRXX:1:2103:21802:28917
CAGTGCGA
+
FFFFFFFF
@A00769:11:HC3HCDRXX:1:2103:2401:28948
CAGTGCGA
+
FFFFFFFF
@A00769:11:HC3HCDRXX:1:2103:27489:28995
CAGTGCGA
+
FFFFFFFF
@A00769:11:HC3HCDRXX:1:2103:2636:29011
CAGTGCGA
+
FFFFFFFF
@A00769:11:HC3HCDRXX:1:2103:3287:29011
CAGTGCGA
+
FFFFFFFF
@A00769:11:HC3HCDRXX:1:2103:25572:29027
CAGTGCGA
+
FFFFFFFF
@A00769:11:HC3HCDRXX:1:2103:2564:29042
CAGTGCGA
+
FFFFFFFF
@A00769:11:HC3HCDRXX:1:2103:25527:29042
CAGTGCGA
+
FFFFFFFF
@A00769:11:HC3HCDRXX:1:2103:10529:29058
CAGTGCGA
+
FFFFFFFF
@A00769:11:HC3HCDRXX:1:2103:21097:29074
CAGTGCGA
+
FFFFFFFF
@A00769:11:HC3HCDRXX:1:2103:26594:29074
CAGTGCGA
+
FFFFFFFF
@A00769:11:HC3HCDRXX:1:2103:9444:29152
CAGTGCGA
+
FFFFFFFF
@A00769:11:HC3HCDRXX:1:2103:8784:29199
CAGTGCGA
+
FFFFFFFF
@A00769:11:HC3HCDRXX:1:2103:7979:29277
CAGTGCGA
+
FFFFFFFF
@A00769:11:HC3HCDRXX:1:2103:24623:29293
CAGTGCGA
+
FFFFFFFF
@A00769:11:HC3HCDRXX:1:2103:30409:29324
CAGTGCGA
+
FFFFFFFF
@A00769:11:HC3HCDRXX:1:2103:13232:29387
CAGTGCGA
+
FFFFFFFF
@A00769:11:HC3HCDRXX:1:2103:19804:29403
CAGTGCGA
+
FFFFFFFF
@A00769:11:HC3HCDRXX:1:2103:32434:29450
CAGTGCGA
+
FFFFFFFF
@A00769:11:HC3HCDRXX:1:2103:25129:29481
CAGTGCGA
+
FFFFFFFF
@A00769:11:HC3HCDRXX:1:2103:10456:29496
CAGTGCGA
+
FFFFFFFF
@A00769:11:HC3HCDRXX:1:2103:17372:29543
CAGTGCGA
+
FFFFFFFF
@A00769:11:HC3HCDRXX:1:2103:4860:29606
CAGTGCGA
+
FFFFFFFF
@A00769:11:HC3HCDRXX:1:2103:21468:29622
CAGTGCGA
+
,FFFFF,F
@A00769:11:HC3HCDRXX:1:2103:31331:29637
CAGTGCGA
+
FFFFFFFF
@A00769:11:HC3HCDRXX:1:2103:14407:29763
CAGTGCGA
+
FFFFFFFF
@A00769:11:HC3HCDRXX:1:2103:15185:29857
CAGTGCGA
+
FFFFFFFF
@A00769:11:HC3HCDRXX:1:2103:6659:29872
CAGTGCGA
+
FFFFFFFF
@A00769:11:HC3HCDRXX:1:2103:1832:29935
CAGTGCGA
+
FFFFFFFF
@A00769:11:HC3HCDRXX:1:2103:23149:29966
CAGTGCGA
+
FFFFFFFF
@A00769:11:HC3HCDRXX:1:2103:20455:29997
CAGTGCGA
+
FFFFFFFF
@A00769:11:HC3HCDRXX:1:2103:24487:29997
CAGTGCGA
+
FFFFFFFF
@A00769:11:HC3HCDRXX:1:2103:32597:30013
CAGTGCGA
+
FFFFFFFF
@A00769:11:HC3HCDRXX:1:2103:8440:30076
CAGTGCGA
+
FFFFFFFF
@A00769:11:HC3HCDRXX:1:2103:11397:30091
CAGTGCGA
+
,FFFFFFF
@A00769:11:HC3HCDRXX:1:2103:12463:30123
CAGTGCGA
+
FFFFFFFF
@A00769:11:HC3HCDRXX:1:2103:9769:30248
CAGTGCGA
+
FFFFFFFF
@A00769:11:HC3HCDRXX:1:2103:16098:30248
CAGTGCGA
+
FFFFFFFF
@A00769:11:HC3HCDRXX:1:2103:21775:30248
CAGTGCGA
+
FFFFFFFF
@A00769:11:HC3HCDRXX:1:2103:26955:30264
CAGTGCGA
+
FFFFFFFF
@A00769:11:HC3HCDRXX:1:2103:3495:30279
CAGTGCGA
+
FFFF:FF:
@A00769:11:HC3HCDRXX:1:2103:4463:30295
CAGTGCGA
+
FFFFFFFF
@A00769:11:HC3HCDRXX:1:2103:7102:30326
CAGTGCGA
+
FFFFFFFF
@A00769:11:HC3HCDRXX:1:2103:24126:30342
CAGTGCGA
+
FFFFFFFF
@A00769:11:HC3HCDRXX:1:2103:23936:30358
CAGTGCGA
+
FFFFFFFF
@A00769:11:HC3HCDRXX:1:2103:32777:30483
CAGTGCGA
+
FFFFFFFF
@A00769:11:HC3HCDRXX:1:2103:25174:30499
CAGTGCGA
+
FFFFFFFF
@A00769:11:HC3HCDRXX:1:2103:29767:30499
CAGTGCGA
+
FFFFFFFF
@A00769:11:HC3HCDRXX:1:2103:9914:30561
CAGTGCGA
+
FFFFFFFF
@A00769:11:HC3HCDRXX:1:2103:27082:30577
CAGTGCGA
+
FFFFFFFF
@A00769:11:HC3HCDRXX:1:2103:8992:30624
CAGTGCGA
+
FFFFFFFF
@A00769:11:HC3HCDRXX:1:2103:21938:30686
CAGTGCGA
+
FFFFFFFF
@A00769:11:HC3HCDRXX:1:2103:30110:30686
CAGTGCGA
+
FFFFFFFF
@A00769:11:HC3HCDRXX:1:2103:18502:30718
CAGTGCGA
+
FFFFFFFF
@A00769:11:HC3HCDRXX:1:2103:23972:30733
CAGTGCGA
+
FFFFFFFF
@A00769:11:HC3HCDRXX:1:2103:20871:30749
CAGTGCGA
+
FFFFFFFF
@A00769:11:HC3HCDRXX:1:2103:1859:30953
CAGTGCGA
+
FFFFFFFF
@A00769:11:HC3HCDRXX:1:2103:4679:30953
CAGTGCGA
+
FFFFFFFF
@A00769:11:HC3HCDRXX:1:2103:29026:31125
CAGTGCGA
+
FFFFFFFF
@A00769:11:HC3HCDRXX:1:2103:1108:31219
CAGTGCGA
+
FFFFFFFF
@A00769:11:HC3HCDRXX:1:2103:28556:31250
CAGTGCGA
+
FFFFFF::
@A00769:11:HC3HCDRXX:1:2103:13792:31266
CAGTGCGA
+
FFFFFFFF
@A00769:11:HC3HCDRXX:1:2103:25021:31266
CAGTGCGA
+
FFFFFFFF
@A00769:11:HC3HCDRXX:1:2103:21142:31344
CAGTGCGA
+
FFFFFFFF
@A00769:11:HC3HCDRXX:1:2103:6334:31438
CAGTGCGA
+
FFFFFFFF
@A00769:11:HC3HCDRXX:1:2103:29785:31469
CAGTGCGA
+
FFFFFFFF
@A00769:11:HC3HCDRXX:1:2103:6931:31532
CAGTGCGA
+
FFFFFFFF
@A00769:11:HC3HCDRXX:1:2103:26241:31563
CAGTGCGA
+
FFFFFFFF
@A00769:11:HC3HCDRXX:1:2103:4227:31610
CAGTGCGA
+
FFFFFFFF
@A00769:11:HC3HCDRXX:1:2103:17535:31610
CAGTGCGA
+
FFFFFFFF
@A00769:11:HC3HCDRXX:1:2103:24994:31626
CAGTGCGA
+
FFFFFFFF
@A00769:11:HC3HCDRXX:1:2103:31448:31688
CAGTGCGA
+
FFFFFFFF
@A00769:11:HC3HCDRXX:1:2103:8784:31704
CAGTGCGA
+
FFFFFFFF
@A00769:11:HC3HCDRXX:1:2103:30996:31720
CAGTGCGA
+
FFFFFFFF
@A00769:11:HC3HCDRXX:1:2103:12689:31735
CAGTGCGA
+
FFFFFFFF
@A00769:11:HC3HCDRXX:1:2103:32235:31735
CAGTGCGA
+
FFFFFFFF
@A00769:11:HC3HCDRXX:1:2103:29161:31767
CAGTGCGA
+
FFFFFFFF
@A00769:11:HC3HCDRXX:1:2103:18258:31798
CAGTGCGA
+
FF:F,:FF
@A00769:11:HC3HCDRXX:1:2103:8730:31829
CAGTGCGA
+
FFFFFFFF
@A00769:11:HC3HCDRXX:1:2103:21459:31829
CAGTGCGA
+
FFFFFFFF
@A00769:11:HC3HCDRXX:1:2103:14299:31923
CAGTGCGA
+
FFFFFFFF
@A00769:11:HC3HCDRXX:1:2103:18096:31923
CAGTGCGA
+
FFFFFFFF
@A00769:11:HC3HCDRXX:1:2103:12391:31970
CAGTGCGA
+
FFFFFFFF
@A00769:11:HC3HCDRXX:1:2103:21495:32017
CAGTGCGA
+
FFFFF,:F
@A00769:11:HC3HCDRXX:1:2103:17951:32111
CAGTGCGA
+
FFFFFFFF
@A00769:11:HC3HCDRXX:1:2103:20193:32111
CAGTGCGA
+
FFFFFFFF
@A00769:11:HC3HCDRXX:1:2103:14814:32127
CAGTGCGA
+
FFFFFFFF
@A00769:11:HC3HCDRXX:1:2103:18141:32189
CAGTGCGA
+
FFFFFFFF
@A00769:11:HC3HCDRXX:1:2103:9218:32205
CAGTGCGA
+
FFFFFFFF
@A00769:11:HC3HCDRXX:1:2103:7536:32268
CAGTGCGA
+
FFFFFFFF
@A00769:11:HC3HCDRXX:1:2103:32199:32299
CAGTGCGA
+
FFFFFFFF
@A00769:11:HC3HCDRXX:1:2103:1208:32362
CAGTGCGA
+
FFFFFFFF
@A00769:11:HC3HCDRXX:1:2103:23891:32377
CAGTGCGA
+
FFFFFFFF
@A00769:11:HC3HCDRXX:1:2103:10366:32440
CAGTGCGA
+
FFFFFFFF
@A00769:11:HC3HCDRXX:1:2103:24135:32456
CAGTGCGA
+
FFFFFFFF
@A00769:11:HC3HCDRXX:1:2103:15808:32565
CAGTGCGA
+
FFFFFFFF
@A00769:11:HC3HCDRXX:1:2103:20283:32581
CAGTGCGA
+
FFFFFFFF
@A00769:11:HC3HCDRXX:1:2103:6551:32659
CAGTGCGA
+
FFFFFFFF
@A00769:11:HC3HCDRXX:1:2103:19660:32659
CAGTGCGA
+
FFFFFFFF
@A00769:11:HC3HCDRXX:1:2103:9543:32675
CAGTGCGA
+
FFFFFF:F
@A00769:11:HC3HCDRXX:1:2103:28583:32675
CAGTGCGA
+
FFFFFFFF
@A00769:11:HC3HCDRXX:1:2103:7581:32690
CAGTGCGA
+
FFFFFFFF
@A00769:11:HC3HCDRXX:1:2103:22435:32706
CAGTGCGA
+
FFFFFFFF
@A00769:11:HC3HCDRXX:1:2103:15293:32769
CAGTGCGA
+
FFF:F:FF
@A00769:11:HC3HCDRXX:1:2103:29270:32769
CAGTGCGA
+
FFFFFFFF
@A00769:11:HC3HCDRXX:1:2103:31901:32816
CAGTGCGA
+
FFFFFFFF
@A00769:11:HC3HCDRXX:1:2103:23728:32878
CAGTGCGA
+
FFFFFFFF
@A00769:11:HC3HCDRXX:1:2103:29342:32894
CAGTGCGA
+
F:FFFFFF
@A00769:11:HC3HCDRXX:1:2103:5602:32925
CAGTGCGA
+
FFFFFFFF
@A00769:11:HC3HCDRXX:1:2103:17635:32941
CAGTGCGA
+
FFFFFFFF
@A00769:11:HC3HCDRXX:1:2103:4444:32957
CAGTGCGA
+
FFFFFFFF
@A00769:11:HC3HCDRXX:1:2103:19416:33019
CAGTGCGA
+
FFFFFFFF
@A00769:11:HC3HCDRXX:1:2103:20274:33066
CAGTGCGA
+
FFFFFFFF
@A00769:11:HC3HCDRXX:1:2103:18982:33144
CAGTGCGA
+
FFFFFFFF
@A00769:11:HC3HCDRXX:1:2103:30825:33207
CAGTGCGA
+
:FF,FFFF
@A00769:11:HC3HCDRXX:1:2103:30083:33238
CAGTGCGA
+
FFFFFFFF
@A00769:11:HC3HCDRXX:1:2103:13069:33270
CAGTGCGA
+
FFFFFFFF
@A00769:11:HC3HCDRXX:1:2103:6298:33285
CAGTGCGA
+
FFFFFFFF
@A00769:11:HC3HCDRXX:1:2103:1615:33348
CAGTGCGA
+
FFFFFFFF
@A00769:11:HC3HCDRXX:1:2103:24614:33348
CAGTGCGA
+
FFFFFFFF
@A00769:11:HC3HCDRXX:1:2103:15582:33426
CAGTGCGA
+
FFFFFFFF
@A00769:11:HC3HCDRXX:1:2103:27661:33458
CAGTGCGA
+
FFF:FFFF
@A00769:11:HC3HCDRXX:1:2103:30951:33489
CAGTGCGA
+
FFFFFFFF
@A00769:11:HC3HCDRXX:1:2103:27208:33520
CAGTGCGA
+
FFFFFFFF
@A00769:11:HC3HCDRXX:1:2103:28727:33520
CAGTGCGA
+
FFFFFFFF
@A00769:11:HC3HCDRXX:1:2103:5195:33567
CAGTGCGA
+
FFFFFFFF
@A00769:11:HC3HCDRXX:1:2103:6271:33583
CAGTGCGA
+
FFFFFFFF
@A00769:11:HC3HCDRXX:1:2103:26268:33583
CAGTGCGA
+
FFFFFFFF
@A00769:11:HC3HCDRXX:1:2103:14751:33646
CAGTGCGA
+
FFFFFFFF
@A00769:11:HC3HCDRXX:1:2103:20772:33677
CAGTGCGA
+
FFFFFFFF
@A00769:11:HC3HCDRXX:1:2103:2953:33692
CAGTGCGA
+
FFFFFFFF
@A00769:11:HC3HCDRXX:1:2103:23421:33692
CAGTGCGA
+
FFFFFFFF
@A00769:11:HC3HCDRXX:1:2103:19099:33724
CAGTGCGA
+
FFFFFFFF
@A00769:11:HC3HCDRXX:1:2103:19741:33771
CAGTGCGA
+
FFFFFFFF
@A00769:11:HC3HCDRXX:1:2103:20717:33771
CAGTGCGA
+
FFFFF:FF
@A00769:11:HC3HCDRXX:1:2103:13205:33786
CAGTGCGA
+
FFFFFFFF
@A00769:11:HC3HCDRXX:1:2103:23809:33802
CAGTGCGA
+
FFFFFFFF
@A00769:11:HC3HCDRXX:1:2103:10312:33818
CAGTGCGA
+
FFFFFFFF
@A00769:11:HC3HCDRXX:1:2103:30436:33818
CAGTGCGA
+
:FF::FFF
@A00769:11:HC3HCDRXX:1:2103:29188:33849
CAGTGCGA
+
FFF:FFFF
@A00769:11:HC3HCDRXX:1:2103:12038:33865
CAGTGCGA
+
FF:FF::F
@A00769:11:HC3HCDRXX:1:2103:8630:33880
CAGTGCGA
+
FFFFFFFF
@A00769:11:HC3HCDRXX:1:2103:15058:33927
CAGTGCGA
+
FFFF,FFF
@A00769:11:HC3HCDRXX:1:2103:29161:33959
CAGTGCGA
+
FFFFFFFF
@A00769:11:HC3HCDRXX:1:2103:3305:33990
CAGTGCGA
+
FFFFFFFF
@A00769:11:HC3HCDRXX:1:2103:23104:34053
CAGTGCGA
+
FFFFFF:F
@A00769:11:HC3HCDRXX:1:2103:8477:34084
CAGTGCGA
+
FFFFFFFF
@A00769:11:HC3HCDRXX:1:2103:11369:34084
CAGTGCGA
+
FFFFF:FF
@A00769:11:HC3HCDRXX:1:2103:31096:34147
CAGTGCGA
+
FFFFFFFF
@A00769:11:HC3HCDRXX:1:2103:14398:34194
CAGTGCGA
+
FFFFFFFF
@A00769:11:HC3HCDRXX:1:2103:12391:34225
CAGTGCGA
+
FFFFFFFF
@A00769:11:HC3HCDRXX:1:2103:19614:34272
CAGTGCGA
+
FFF,FFFF
@A00769:11:HC3HCDRXX:1:2103:21368:34366
CAGTGCGA
+
FFFFFFFF
@A00769:11:HC3HCDRXX:1:2103:27778:34413
CAGTGCGA
+
FFFFFFFF
@A00769:11:HC3HCDRXX:1:2103:14018:34601
CAGTGCGA
+
FFFFFFFF
@A00769:11:HC3HCDRXX:1:2103:8558:34632
CAGTGCGA
+
FFFFFFFF
@A00769:11:HC3HCDRXX:1:2103:15148:34648
CAGTGCGA
+
FFFFFFFF
@A00769:11:HC3HCDRXX:1:2103:1163:34663
CAGTGCGA
+
FFFFFFFF
@A00769:11:HC3HCDRXX:1:2103:27552:34710
CAGTGCGA
+
FFFFFFFF
@A00769:11:HC3HCDRXX:1:2103:8250:34788
CAGTGCGA
+
FFFFFFFF
@A00769:11:HC3HCDRXX:1:2103:26467:34804
CAGTGCGA
+
FFFFFFFF
@A00769:11:HC3HCDRXX:1:2103:17707:34820
CAGTGCGA
+
FFFFFFFF
@A00769:11:HC3HCDRXX:1:2103:3631:34835
CAGTGCGA
+
,FFF::FF
@A00769:11:HC3HCDRXX:1:2103:14940:34882
CAGTGCGA
+
FFFFFFFF
@A00769:11:HC3HCDRXX:1:2103:29586:34914
CAGTGCGA
+
FF,:::FF
@A00769:11:HC3HCDRXX:1:2103:25518:34945
CAGTGCGA
+
FFFFFFFF
@A00769:11:HC3HCDRXX:1:2103:4490:34976
CAGTGCGA
+
FFFFFFFF
@A00769:11:HC3HCDRXX:1:2103:29993:34992
CAGTGCGA
+
FFFFFFFF
@A00769:11:HC3HCDRXX:1:2103:28140:35102
CAGTGCGA
+
FFFFFFFF
@A00769:11:HC3HCDRXX:1:2103:3387:35133
CAGTGCGA
+
FFFFFFFF
@A00769:11:HC3HCDRXX:1:2103:27498:35180
CAGTGCGA
+
FFFFFFFF
@A00769:11:HC3HCDRXX:1:2103:30825:35211
CAGTGCGA
+
FFFFFFFF
@A00769:11:HC3HCDRXX:1:2103:2790:35321
CAGTGCGA
+
FFFFFFFF
@A00769:11:HC3HCDRXX:1:2103:1570:35368
CAGTGCGA
+
FFFFFFFF
@A00769:11:HC3HCDRXX:1:2103:14796:35383
CAGTGCGA
+
F:FFFFFF
@A00769:11:HC3HCDRXX:1:2103:8938:35509
CAGTGCGA
+
FFFF:FFF
@A00769:11:HC3HCDRXX:1:2103:13630:35524
CAGTGCGA
+
FFFFFFFF
@A00769:11:HC3HCDRXX:1:2103:9010:35540
CAGTGCGA
+
FFFFFFFF
@A00769:11:HC3HCDRXX:1:2103:12057:35556
CAGTGCGA
+
FFFFFFFF
@A00769:11:HC3HCDRXX:1:2103:10682:35587
CAGTGCGA
+
FFFFFFFF
@A00769:11:HC3HCDRXX:1:2103:19045:35603
CAGTGCGA
+
FFFFFFFF
@A00769:11:HC3HCDRXX:1:2103:3694:35665
CAGTGCGA
+
FFFFFFFF
@A00769:11:HC3HCDRXX:1:2103:30056:35665
CAGTGCGA
+
FFFFFFFF
@A00769:11:HC3HCDRXX:1:2103:4915:35681
CAGTGCGA
+
FFFFFFFF
@A00769:11:HC3HCDRXX:1:2103:29704:35681
CAGTGCGA
+
FFFFFFFF
@A00769:11:HC3HCDRXX:1:2103:30083:35681
CAGTGCGA
+
FF:,,:FF
@A00769:11:HC3HCDRXX:1:2103:19416:35712
CAGTGCGA
+
FFFFFFFF
@A00769:11:HC3HCDRXX:1:2103:4915:35744
CAGTGCGA
+
FFFFFFFF
@A00769:11:HC3HCDRXX:1:2103:5303:35790
CAGTGCGA
+
FFFFFFFF
@A00769:11:HC3HCDRXX:1:2103:12500:35822
CAGTGCGA
+
FFFFFFFF
@A00769:11:HC3HCDRXX:1:2103:13946:35822
CAGTGCGA
+
FFFFFFFF
@A00769:11:HC3HCDRXX:1:2103:2456:35837
CAGTGCGA
+
FFFFFFFF
@A00769:11:HC3HCDRXX:1:2103:10339:35837
CAGTGCGA
+
FFFFF:FF
@A00769:11:HC3HCDRXX:1:2103:30110:35884
CAGTGCGA
+
FFFFFFFF
@A00769:11:HC3HCDRXX:1:2103:31638:35900
CAGTGCGA
+
FF:F,:,F
@A00769:11:HC3HCDRXX:1:2103:2410:35916
CAGTGCGA
+
FFFFFFFF
@A00769:11:HC3HCDRXX:1:2103:24985:35963
CAGTGCGA
+
FFFFFFFF
@A00769:11:HC3HCDRXX:1:2103:24297:36025
CAGTGCGA
+
FFFFFFFF
@A00769:11:HC3HCDRXX:1:2103:21775:36072
CAGTGCGA
+
FFFFFFFF
@A00769:11:HC3HCDRXX:1:2103:22535:36104
CAGTGCGA
+
FFFFFFFF
@A00769:11:HC3HCDRXX:1:2103:17897:36119
CAGTGCGA
+
FFFFFFFF
@A00769:11:HC3HCDRXX:1:2103:3423:36135
CAGTGCGA
+
FFFFFFFF
@A00769:11:HC3HCDRXX:1:2103:11903:36135
CAGTGCGA
+
FFFFFFFF
@A00769:11:HC3HCDRXX:1:2103:25373:36166
CAGTGCGA
+
FFFFFFFF
@A00769:11:HC3HCDRXX:1:2103:9724:36182
CAGTGCGA
+
FFFFFFFF
@A00769:11:HC3HCDRXX:1:2103:29794:36213
CAGTGCGA
+
FFFFFFFF
@A00769:11:HC3HCDRXX:1:2103:9227:36229
CAGTGCGA
+
FFFFFFFF
@A00769:11:HC3HCDRXX:1:2103:17164:36229
CAGTGCGA
+
FFFFFFFF
@A00769:11:HC3HCDRXX:1:2103:9362:36276
CAGTGCGA
+
FFFFFFFF
@A00769:11:HC3HCDRXX:1:2103:16830:36276
CAGTGCGA
+
FFFFFFFF
@A00769:11:HC3HCDRXX:1:2103:30626:36338
CAGTGCGA
+
FFFFFFFF
@A00769:11:HC3HCDRXX:1:2103:2365:36370
CAGTGCGA
+
FFFFFFFF
@A00769:11:HC3HCDRXX:1:2103:11722:36479
CAGTGCGA
+
FFFFFFFF
@A00769:11:HC3HCDRXX:1:2103:24849:36479
CAGTGCGA
+
FF:FFFFF
@A00769:11:HC3HCDRXX:1:2103:6144:36495
CAGTGCGA
+
FFFFFFFF
@A00769:11:HC3HCDRXX:1:2103:25753:36511
CAGTGCGA
+
FFFFFFFF
@A00769:11:HC3HCDRXX:1:2103:12445:36542
CAGTGCGA
+
FFFFFFFF
@A00769:11:HC3HCDRXX:1:2103:18005:36558
CAGTGCGA
+
FFFFFFFF
@A00769:11:HC3HCDRXX:1:2103:24668:36573
CAGTGCGA
+
FFFFFFFF
@A00769:11:HC3HCDRXX:1:2103:3477:36636
CAGTGCGA
+
FFFFFFFF
@A00769:11:HC3HCDRXX:1:2103:4472:36667
CAGTGCGA
+
FFFFFFFF
@A00769:11:HC3HCDRXX:1:2103:10077:36667
CAGTGCGA
+
FFFFFFFF
@A00769:11:HC3HCDRXX:1:2103:29875:36699
CAGTGCGA
+
FFFFFFFF
@A00769:11:HC3HCDRXX:1:2103:16152:36730
CAGTGCGA
+
FFFFFFFF
@A00769:11:HC3HCDRXX:1:2103:16134:36793
CAGTGCGA
+
FFFFFFFF
@A00769:11:HC3HCDRXX:1:2103:9200:36808
CAGTGCGA
+
FFFFFFFF
@A00769:11:HC3HCDRXX:1:2103:9507:36808
CAGTGCGA
+
FFFFFFFF
@A00769:11:HC3HCDRXX:1:2103:21811:36949
CAGTGCGA
+
FFFFFFFF
@A00769:11:HC3HCDRXX:1:2103:6343:36965
CAGTGCGA
+
FFFFFFFF
@A00769:11:HC3HCDRXX:1:2103:10700:36965
CAGTGCGA
+
FFFFFFFF
@A00769:11:HC3HCDRXX:1:2103:26648:36965
CAGTGCGA
+
FFFFFFFF
@A00769:11:HC3HCDRXX:1:2103:22092:36996
CAGTGCGA
+
FFFFFFFF
@A00769:11:HC3HCDRXX:1:2103:32226:37012
CAGTGCGA
+
FFFFFFFF
@A00769:11:HC3HCDRXX:1:2104:24758:1000
CAGTGCGA
+
FFFFFFFF
@A00769:11:HC3HCDRXX:1:2104:9471:1047
CAGTGCGA
+
FFFFFFFF
@A00769:11:HC3HCDRXX:1:2104:11369:1110
CAGTGCGA
+
FFFFFFFF
@A00769:11:HC3HCDRXX:1:2104:20094:1157
CAGTGCGA
+
FFFFFFFF
@A00769:11:HC3HCDRXX:1:2104:2392:1188
CAGTGCGA
+
FFFFFFFF
@A00769:11:HC3HCDRXX:1:2104:6054:1297
CAGTGCGA
+
FFFFFFFF
@A00769:11:HC3HCDRXX:1:2104:4815:1313
CAGTGCGA
+
FFFFFFFF
@A00769:11:HC3HCDRXX:1:2104:26567:1344
CAGTGCGA
+
FFFFFFFF
@A00769:11:HC3HCDRXX:1:2104:14290:1438
CAGTGCGA
+
FFFFFFFF
@A00769:11:HC3HCDRXX:1:2104:13114:1532
CAGTGCGA
+
FFFFFFFF
@A00769:11:HC3HCDRXX:1:2104:15754:1564
CAGTGCGA
+
FFFFFFFF
@A00769:11:HC3HCDRXX:1:2104:16803:1564
CAGTGCGA
+
FFFFFFFF
@A00769:11:HC3HCDRXX:1:2104:11740:1595
CAGTGCGA
+
FFFFFFFF
@A00769:11:HC3HCDRXX:1:2104:20365:1595
CAGTGCGA
+
FFFFFFFF
@A00769:11:HC3HCDRXX:1:2104:32660:1595
CAGTGCGA
+
FFF,FFFF
@A00769:11:HC3HCDRXX:1:2104:18864:1626
CAGTGCGA
+
FFFFFFFF
@A00769:11:HC3HCDRXX:1:2104:22408:1626
CAGTGCGA
+
FFFFFFFF
@A00769:11:HC3HCDRXX:1:2104:12192:1689
CAGTGCGA
+
FFFFFFFF
@A00769:11:HC3HCDRXX:1:2104:4318:1705
CAGTGCGA
+
FFF:FFFF
@A00769:11:HC3HCDRXX:1:2104:17381:1720
CAGTGCGA
+
FFFFFFFF
@A00769:11:HC3HCDRXX:1:2104:30834:1752
CAGTGCGA
+
FFFFFFFF
@A00769:11:HC3HCDRXX:1:2104:9127:1799
CAGTGCGA
+
FFFFFFFF
@A00769:11:HC3HCDRXX:1:2104:28673:1799
CAGTGCGA
+
FFFFFFFF
@A00769:11:HC3HCDRXX:1:2104:7817:1877
CAGTGCGA
+
FFFFFFFF
@A00769:11:HC3HCDRXX:1:2104:18141:1877
CAGTGCGA
+
FFFFFFFF
@A00769:11:HC3HCDRXX:1:2104:21757:1877
CAGTGCGA
+
FFF:F:FF
@A00769:11:HC3HCDRXX:1:2104:3305:1924
CAGTGCGA
+
FFFFFFFF
@A00769:11:HC3HCDRXX:1:2104:5710:2049
CAGTGCGA
+
FFFFFFFF
@A00769:11:HC3HCDRXX:1:2104:17228:2049
CAGTGCGA
+
FFFFFFFF
@A00769:11:HC3HCDRXX:1:2104:9290:2080
CAGTGCGA
+
FFFFFFFF
@A00769:11:HC3HCDRXX:1:2104:3441:2096
CAGTGCGA
+
FFFFFFFF
@A00769:11:HC3HCDRXX:1:2104:14127:2127
CAGTGCGA
+
FFFFFFFF
@A00769:11:HC3HCDRXX:1:2104:12075:2174
CAGTGCGA
+
:FFFFFFF
@A00769:11:HC3HCDRXX:1:2104:13566:2190
CAGTGCGA
+
FFFFFFFF
@A00769:11:HC3HCDRXX:1:2104:7365:2221
CAGTGCGA
+
FFFFFFFF
@A00769:11:HC3HCDRXX:1:2104:17164:2253
CAGTGCGA
+
FFFFFFFF
@A00769:11:HC3HCDRXX:1:2104:19461:2253
CAGTGCGA
+
FFFFFFFF
@A00769:11:HC3HCDRXX:1:2104:4896:2268
CAGTGCGA
+
FFFFFFFF
@A00769:11:HC3HCDRXX:1:2104:14100:2300
CAGTGCGA
+
FFFFFFFF
@A00769:11:HC3HCDRXX:1:2104:13530:2315
CAGTGCGA
+
FFFFFFFF
@A00769:11:HC3HCDRXX:1:2104:24008:2362
CAGTGCGA
+
FFFFFFFF
@A00769:11:HC3HCDRXX:1:2104:26892:2378
CAGTGCGA
+
FFFFFFFF
@A00769:11:HC3HCDRXX:1:2104:6415:2394
CAGTGCGA
+
FFFFFFFF
@A00769:11:HC3HCDRXX:1:2104:10646:2394
CAGTGCGA
+
FFFFFFFF
@A00769:11:HC3HCDRXX:1:2104:13874:2409
CAGTGCGA
+
FFFFFFFF
@A00769:11:HC3HCDRXX:1:2104:23167:2409
CAGTGCGA
+
FFFFFFFF
@A00769:11:HC3HCDRXX:1:2104:12680:2472
CAGTGCGA
+
FFFFFFFF
@A00769:11:HC3HCDRXX:1:2104:6126:2613
CAGTGCGA
+
FFFFFFFF
@A00769:11:HC3HCDRXX:1:2104:6361:2613
CAGTGCGA
+
FFFFFFFF
@A00769:11:HC3HCDRXX:1:2104:5159:2628
CAGTGCGA
+
FFFFFFFF
@A00769:11:HC3HCDRXX:1:2104:15646:2628
CAGTGCGA
+
FFFFFFFF
@A00769:11:HC3HCDRXX:1:2104:12237:2644
CAGTGCGA
+
FFFFFFFF
@A00769:11:HC3HCDRXX:1:2104:10547:2691
CAGTGCGA
+
FFFFFFFF
@A00769:11:HC3HCDRXX:1:2104:22245:2691
CAGTGCGA
+
FFFFFFFF
@A00769:11:HC3HCDRXX:1:2104:9082:2754
CAGTGCGA
+
FFFFFFFF
@A00769:11:HC3HCDRXX:1:2104:21775:2785
CAGTGCGA
+
FFFFFFFF
@A00769:11:HC3HCDRXX:1:2104:26838:2785
CAGTGCGA
+
FFFFFFFF
@A00769:11:HC3HCDRXX:1:2104:24605:3082
CAGTGCGA
+
F:FFFFFF
@A00769:11:HC3HCDRXX:1:2104:25934:3129
CAGTGCGA
+
FFFFFFFF
@A00769:11:HC3HCDRXX:1:2104:5981:3145
CAGTGCGA
+
FFFFFFFF
@A00769:11:HC3HCDRXX:1:2104:17264:3145
CAGTGCGA
+
FFFFFFFF
@A00769:11:HC3HCDRXX:1:2104:29107:3176
CAGTGCGA
+
FFFFFFFF
@A00769:11:HC3HCDRXX:1:2104:1561:3223
CAGTGCGA
+
FFFFFFFF
@A00769:11:HC3HCDRXX:1:2104:27181:3223
CAGTGCGA
+
FFFFFFFF
@A00769:11:HC3HCDRXX:1:2104:30933:3239
CAGTGCGA
+
FFFFFFFF
@A00769:11:HC3HCDRXX:1:2104:5656:3270
CAGTGCGA
+
FFFFFFFF
@A00769:11:HC3HCDRXX:1:2104:3423:3474
CAGTGCGA
+
FFFFFFFF
@A00769:11:HC3HCDRXX:1:2104:11957:3505
CAGTGCGA
+
F:FFFFFF
@A00769:11:HC3HCDRXX:1:2104:15808:3568
CAGTGCGA
+
FFFF,FFF
@A00769:11:HC3HCDRXX:1:2104:20781:3630
CAGTGCGA
+
FFFFFFFF
@A00769:11:HC3HCDRXX:1:2104:18927:3646
CAGTGCGA
+
FFFFFFFF
@A00769:11:HC3HCDRXX:1:2104:7473:3693
CAGTGCGA
+
FFFFFFFF
@A00769:11:HC3HCDRXX:1:2104:15962:3709
CAGTGCGA
+
FFFFFFFF
@A00769:11:HC3HCDRXX:1:2104:30490:3724
CAGTGCGA
+
FFFFFFF:
@A00769:11:HC3HCDRXX:1:2104:29921:3771
CAGTGCGA
+
FFFFFFFF
@A00769:11:HC3HCDRXX:1:2104:16423:3787
CAGTGCGA
+
FFFFFFFF
@A00769:11:HC3HCDRXX:1:2104:18792:3912
CAGTGCGA
+
FFFFFFFF
@A00769:11:HC3HCDRXX:1:2104:25916:3944
CAGTGCGA
+
FFFFFFFF
@A00769:11:HC3HCDRXX:1:2104:20934:3991
CAGTGCGA
+
FFFFFFFF
@A00769:11:HC3HCDRXX:1:2104:7428:4053
CAGTGCGA
+
FFFFFFFF
@A00769:11:HC3HCDRXX:1:2104:18683:4131
CAGTGCGA
+
FFFFFFFF
@A00769:11:HC3HCDRXX:1:2104:10628:4147
CAGTGCGA
+
FFFFFFFF
@A00769:11:HC3HCDRXX:1:2104:10664:4147
CAGTGCGA
+
FFFFFFFF
@A00769:11:HC3HCDRXX:1:2104:20302:4147
CAGTGCGA
+
FFFFFFF,
@A00769:11:HC3HCDRXX:1:2104:5258:4210
CAGTGCGA
+
FFFFFFFF
@A00769:11:HC3HCDRXX:1:2104:21685:4225
CAGTGCGA
+
FFFFFFFF
@A00769:11:HC3HCDRXX:1:2104:4580:4257
CAGTGCGA
+
FFFFFFFF
@A00769:11:HC3HCDRXX:1:2104:16016:4272
CAGTGCGA
+
FFFF:FFF
@A00769:11:HC3HCDRXX:1:2104:20754:4335
CAGTGCGA
+
FFFFFFFF
@A00769:11:HC3HCDRXX:1:2104:6361:4366
CAGTGCGA
+
FFFFFFFF
@A00769:11:HC3HCDRXX:1:2104:4426:4398
CAGTGCGA
+
FFFFFFFF
@A00769:11:HC3HCDRXX:1:2104:16477:4476
CAGTGCGA
+
FFFFFFFF
@A00769:11:HC3HCDRXX:1:2104:7527:4726
CAGTGCGA
+
FFFFFFFF
@A00769:11:HC3HCDRXX:1:2104:14687:4726
CAGTGCGA
+
FFFFFFFF
@A00769:11:HC3HCDRXX:1:2104:1805:4742
CAGTGCGA
+
,FFF:F:F
@A00769:11:HC3HCDRXX:1:2104:7753:4742
CAGTGCGA
+
FFFFFFFF
@A00769:11:HC3HCDRXX:1:2104:18629:4758
CAGTGCGA
+
FFFFFFFF
@A00769:11:HC3HCDRXX:1:2104:11080:4773
CAGTGCGA
+
FFFFFFFF
@A00769:11:HC3HCDRXX:1:2104:32434:4805
CAGTGCGA
+
FFFFFFFF
@A00769:11:HC3HCDRXX:1:2104:21884:4914
CAGTGCGA
+
FFFFFFFF
@A00769:11:HC3HCDRXX:1:2104:5900:5008
CAGTGCGA
+
FFFFFFFF
@A00769:11:HC3HCDRXX:1:2104:12997:5024
CAGTGCGA
+
FFFFFFFF
@A00769:11:HC3HCDRXX:1:2104:19642:5040
CAGTGCGA
+
FFFFFFFF
@A00769:11:HC3HCDRXX:1:2104:19533:5134
CAGTGCGA
+
FFFFFFFF
@A00769:11:HC3HCDRXX:1:2104:7609:5181
CAGTGCGA
+
FFFFFFFF
@A00769:11:HC3HCDRXX:1:2104:19642:5290
CAGTGCGA
+
FFFFFFFF
@A00769:11:HC3HCDRXX:1:2104:12888:5337
CAGTGCGA
+
FFFFFFFF
@A00769:11:HC3HCDRXX:1:2104:22688:5368
CAGTGCGA
+
FFFFFFFF
@A00769:11:HC3HCDRXX:1:2104:6307:5400
CAGTGCGA
+
FFFFFFFF
@A00769:11:HC3HCDRXX:1:2104:30165:5447
CAGTGCGA
+
FFFFFFFF
@A00769:11:HC3HCDRXX:1:2104:11532:5556
CAGTGCGA
+
FFFFFFFF
@A00769:11:HC3HCDRXX:1:2104:31819:5556
CAGTGCGA
+
FFFF,FFF
@A00769:11:HC3HCDRXX:1:2104:2962:5776
CAGTGCGA
+
FFFFFFFF
@A00769:11:HC3HCDRXX:1:2104:14796:5791
CAGTGCGA
+
FFFFFFFF
@A00769:11:HC3HCDRXX:1:2104:11189:5838
CAGTGCGA
+
FFFFFFFF
@A00769:11:HC3HCDRXX:1:2104:25192:5916
CAGTGCGA
+
FFFFFFFF
@A00769:11:HC3HCDRXX:1:2104:25771:5948
CAGTGCGA
+
FFFFFFFF
@A00769:11:HC3HCDRXX:1:2104:32298:5948
CAGTGCGA
+
FFFFFFFF
@A00769:11:HC3HCDRXX:1:2104:23366:6042
CAGTGCGA
+
FFFFFFFF
@A00769:11:HC3HCDRXX:1:2104:16342:6057
CAGTGCGA
+
FFFFFFFF
@A00769:11:HC3HCDRXX:1:2104:6488:6089
CAGTGCGA
+
FFFFFFFF
@A00769:11:HC3HCDRXX:1:2104:10773:6120
CAGTGCGA
+
:FFFFFFF
@A00769:11:HC3HCDRXX:1:2104:32461:6167
CAGTGCGA
+
FFFFFFFF
@A00769:11:HC3HCDRXX:1:2104:21124:6198
CAGTGCGA
+
FF:FFFFF
@A00769:11:HC3HCDRXX:1:2104:21739:6230
CAGTGCGA
+
FFFFFFFF
@A00769:11:HC3HCDRXX:1:2104:24379:6230
CAGTGCGA
+
FFFFFFFF
@A00769:11:HC3HCDRXX:1:2104:31250:6292
CAGTGCGA
+
FF:FFFFF
@A00769:11:HC3HCDRXX:1:2104:14389:6308
CAGTGCGA
+
FFFFFFFF
@A00769:11:HC3HCDRXX:1:2104:13801:6324
CAGTGCGA
+
FFFFFFFF
@A00769:11:HC3HCDRXX:1:2104:15691:6370
CAGTGCGA
+
FFFFFFFF
@A00769:11:HC3HCDRXX:1:2104:13196:6402
CAGTGCGA
+
FFFFFFFF
@A00769:11:HC3HCDRXX:1:2104:17761:6480
CAGTGCGA
+
FFFFFFFF
@A00769:11:HC3HCDRXX:1:2104:1289:6543
CAGTGCGA
+
:FFFFFFF
@A00769:11:HC3HCDRXX:1:2104:10628:6558
CAGTGCGA
+
FFF:FF,F
@A00769:11:HC3HCDRXX:1:2104:11008:6558
CAGTGCGA
+
:FFFFFFF
@A00769:11:HC3HCDRXX:1:2104:26992:6590
CAGTGCGA
+
FFFFFFFF
@A00769:11:HC3HCDRXX:1:2104:32362:6590
CAGTGCGA
+
FFFFFFFF
@A00769:11:HC3HCDRXX:1:2104:26612:6684
CAGTGCGA
+
FFF:F,FF
@A00769:11:HC3HCDRXX:1:2104:26756:6715
CAGTGCGA
+
FFFFFFFF
@A00769:11:HC3HCDRXX:1:2104:13042:6731
CAGTGCGA
+
FFFFFFFF
@A00769:11:HC3HCDRXX:1:2104:9815:6746
CAGTGCGA
+
FFFFFFFF
@A00769:11:HC3HCDRXX:1:2104:11921:6762
CAGTGCGA
+
FF,FFF,F
@A00769:11:HC3HCDRXX:1:2104:5294:6840
CAGTGCGA
+
FFFFFFFF
@A00769:11:HC3HCDRXX:1:2104:19958:6840
CAGTGCGA
+
FF,FFFFF
@A00769:11:HC3HCDRXX:1:2104:27597:6856
CAGTGCGA
+
FFFFFFFF
@A00769:11:HC3HCDRXX:1:2104:25816:6965
CAGTGCGA
+
FF:FFFFF
@A00769:11:HC3HCDRXX:1:2104:3378:7059
CAGTGCGA
+
FFFFFFFF
@A00769:11:HC3HCDRXX:1:2104:13458:7169
CAGTGCGA
+
FFFFFFFF
@A00769:11:HC3HCDRXX:1:2104:16025:7169
CAGTGCGA
+
FFFFFFFF
@A00769:11:HC3HCDRXX:1:2104:6578:7185
CAGTGCGA
+
FFFFFFFF
@A00769:11:HC3HCDRXX:1:2104:23511:7200
CAGTGCGA
+
FFFFFFFF
@A00769:11:HC3HCDRXX:1:2104:1859:7216
CAGTGCGA
+
FFFFFFFF
@A00769:11:HC3HCDRXX:1:2104:2880:7232
CAGTGCGA
+
FFFFFFFF
@A00769:11:HC3HCDRXX:1:2104:21495:7279
CAGTGCGA
+
FFFFFFFF
@A00769:11:HC3HCDRXX:1:2104:16622:7294
CAGTGCGA
+
FFFFFFFF
@A00769:11:HC3HCDRXX:1:2104:9001:7310
CAGTGCGA
+
FFFFFFFF
@A00769:11:HC3HCDRXX:1:2104:19976:7310
CAGTGCGA
+
FFFFFFFF
@A00769:11:HC3HCDRXX:1:2104:1597:7420
CAGTGCGA
+
FFFFFFFF
@A00769:11:HC3HCDRXX:1:2104:17571:7498
CAGTGCGA
+
:F:F:F,F
@A00769:11:HC3HCDRXX:1:2104:10673:7513
CAGTGCGA
+
FFFFFFFF
@A00769:11:HC3HCDRXX:1:2104:5385:7529
CAGTGCGA
+
FFFFFFFF
@A00769:11:HC3HCDRXX:1:2104:18141:7545
CAGTGCGA
+
FFFFFFFF
@A00769:11:HC3HCDRXX:1:2104:25301:7545
CAGTGCGA
+
FFFFFFFF
@A00769:11:HC3HCDRXX:1:2104:30544:7545
CAGTGCGA
+
FFFFFFFF
@A00769:11:HC3HCDRXX:1:2104:22471:7592
CAGTGCGA
+
FFFFFFFF
@A00769:11:HC3HCDRXX:1:2104:25446:7607
CAGTGCGA
+
FFFFFFFF
@A00769:11:HC3HCDRXX:1:2104:8703:7701
CAGTGCGA
+
FFFFFFFF
@A00769:11:HC3HCDRXX:1:2104:10321:7717
CAGTGCGA
+
FFFFFFFF
@A00769:11:HC3HCDRXX:1:2104:12518:7921
CAGTGCGA
+
FFFFFFFF
@A00769:11:HC3HCDRXX:1:2104:10339:7999
CAGTGCGA
+
FFFFFFFF
@A00769:11:HC3HCDRXX:1:2104:22851:7999
CAGTGCGA
+
FFFFFFFF
@A00769:11:HC3HCDRXX:1:2104:23059:8077
CAGTGCGA
+
FFFFFFFF
@A00769:11:HC3HCDRXX:1:2104:27462:8124
CAGTGCGA
+
FFFFFFFF
@A00769:11:HC3HCDRXX:1:2104:8992:8140
CAGTGCGA
+
FFFFFFFF
@A00769:11:HC3HCDRXX:1:2104:31367:8281
CAGTGCGA
+
FFFFFFFF
@A00769:11:HC3HCDRXX:1:2104:32027:8296
CAGTGCGA
+
FFFFFFFF
@A00769:11:HC3HCDRXX:1:2104:32081:8328
CAGTGCGA
+
FFFFFFFF
@A00769:11:HC3HCDRXX:1:2104:7907:8359
CAGTGCGA
+
FFFFFFFF
@A00769:11:HC3HCDRXX:1:2104:7880:8375
CAGTGCGA
+
FFFFFFFF
@A00769:11:HC3HCDRXX:1:2104:9733:8453
CAGTGCGA
+
FFFFFFFF
@A00769:11:HC3HCDRXX:1:2104:17960:8453
CAGTGCGA
+
FFFFFFFF
@A00769:11:HC3HCDRXX:1:2104:31159:8453
CAGTGCGA
+
FFFFFFF:
@A00769:11:HC3HCDRXX:1:2104:7536:8469
CAGTGCGA
+
FFFFFFFF
@A00769:11:HC3HCDRXX:1:2104:31439:8469
CAGTGCGA
+
FFFFFFFF
@A00769:11:HC3HCDRXX:1:2104:21640:8563
CAGTGCGA
+
FFFFFFFF
@A00769:11:HC3HCDRXX:1:2104:4381:8703
CAGTGCGA
+
FFFFFFFF
@A00769:11:HC3HCDRXX:1:2104:28266:8703
CAGTGCGA
+
FFFFFFFF
@A00769:11:HC3HCDRXX:1:2104:31702:8735
CAGTGCGA
+
FFFFFFFF
@A00769:11:HC3HCDRXX:1:2104:8865:8797
CAGTGCGA
+
FFFFFFFF
@A00769:11:HC3HCDRXX:1:2104:1651:8829
CAGTGCGA
+
FFFFFFFF
@A00769:11:HC3HCDRXX:1:2104:7220:8829
CAGTGCGA
+
FFFFFFFF
@A00769:11:HC3HCDRXX:1:2104:16911:8891
CAGTGCGA
+
FFFFFFFF
@A00769:11:HC3HCDRXX:1:2104:1280:8907
CAGTGCGA
+
FFFFFFFF
@A00769:11:HC3HCDRXX:1:2104:19180:8938
CAGTGCGA
+
FFFFFFFF
@A00769:11:HC3HCDRXX:1:2104:10257:8954
CAGTGCGA
+
:FFFFFFF
@A00769:11:HC3HCDRXX:1:2104:13006:8954
CAGTGCGA
+
FFFFFFFF
@A00769:11:HC3HCDRXX:1:2104:13304:9001
CAGTGCGA
+
FFFFFFFF
@A00769:11:HC3HCDRXX:1:2104:11523:9017
CAGTGCGA
+
FFF:FFFF
@A00769:11:HC3HCDRXX:1:2104:16685:9032
CAGTGCGA
+
FF:FFFFF
@A00769:11:HC3HCDRXX:1:2104:4218:9048
CAGTGCGA
+
FFFFFFFF
@A00769:11:HC3HCDRXX:1:2104:8024:9095
CAGTGCGA
+
FFFFFFFF
@A00769:11:HC3HCDRXX:1:2104:15682:9111
CAGTGCGA
+
FFFFFFFF
@A00769:11:HC3HCDRXX:1:2104:24614:9111
CAGTGCGA
+
FF:FFFFF
@A00769:11:HC3HCDRXX:1:2104:21332:9157
CAGTGCGA
+
FFFFFFFF
@A00769:11:HC3HCDRXX:1:2104:15736:9298
CAGTGCGA
+
FFFFFFFF
@A00769:11:HC3HCDRXX:1:2104:27932:9314
CAGTGCGA
+
FFFFFFFF
@A00769:11:HC3HCDRXX:1:2104:20600:9330
CAGTGCGA
+
FFFFFFFF
@A00769:11:HC3HCDRXX:1:2104:22932:9486
CAGTGCGA
+
FFFFFFFF
@A00769:11:HC3HCDRXX:1:2104:6614:9533
CAGTGCGA
+
FF::FFFF
@A00769:11:HC3HCDRXX:1:2104:10737:9533
CAGTGCGA
+
FFFFFFFF
@A00769:11:HC3HCDRXX:1:2104:11894:9533
CAGTGCGA
+
FFFFFFFF
@A00769:11:HC3HCDRXX:1:2104:16694:9612
CAGTGCGA
+
FFFFFF:F
@A00769:11:HC3HCDRXX:1:2104:14995:9643
CAGTGCGA
+
FFFFFFFF
@A00769:11:HC3HCDRXX:1:2104:6253:9659
CAGTGCGA
+
FFFFFFFF
@A00769:11:HC3HCDRXX:1:2104:19171:9674
CAGTGCGA
+
FFFFFFFF
@A00769:11:HC3HCDRXX:1:2104:31593:9737
CAGTGCGA
+
FFFFFFFF
@A00769:11:HC3HCDRXX:1:2104:19560:9752
CAGTGCGA
+
FFFFFFFF
@A00769:11:HC3HCDRXX:1:2104:6795:9815
CAGTGCGA
+
FFFFFFFF
@A00769:11:HC3HCDRXX:1:2104:22978:9815
CAGTGCGA
+
FFFFFFFF
@A00769:11:HC3HCDRXX:1:2104:29839:9831
CAGTGCGA
+
FFFFFFFF
@A00769:11:HC3HCDRXX:1:2104:30852:9862
CAGTGCGA
+
FFFFFFFF
@A00769:11:HC3HCDRXX:1:2104:8947:9878
CAGTGCGA
+
FFFFFFFF
@A00769:11:HC3HCDRXX:1:2104:8061:9909
CAGTGCGA
+
FFFFFFFF
@A00769:11:HC3HCDRXX:1:2104:26576:9909
CAGTGCGA
+
FFFFFFFF
@A00769:11:HC3HCDRXX:1:2104:32868:9909
CAGTGCGA
+
FFFFFFFF
@A00769:11:HC3HCDRXX:1:2104:18548:9972
CAGTGCGA
+
FFFFFFFF
@A00769:11:HC3HCDRXX:1:2104:28727:9972
CAGTGCGA
+
FFFFFFFF
@A00769:11:HC3HCDRXX:1:2104:5773:9987
CAGTGCGA
+
FFFFFFFF
@A00769:11:HC3HCDRXX:1:2104:30282:10003
CAGTGCGA
+
FFFFFFFF
@A00769:11:HC3HCDRXX:1:2104:5529:10128
CAGTGCGA
+
FFFFFFFF
@A00769:11:HC3HCDRXX:1:2104:21630:10207
CAGTGCGA
+
FFFFFFFF
@A00769:11:HC3HCDRXX:1:2104:9887:10285
CAGTGCGA
+
FFFFFFFF
@A00769:11:HC3HCDRXX:1:2104:12662:10300
CAGTGCGA
+
FFFFFFFF
@A00769:11:HC3HCDRXX:1:2104:32588:10300
CAGTGCGA
+
FFFFFFFF
@A00769:11:HC3HCDRXX:1:2104:3821:10457
CAGTGCGA
+
FFFFFFFF
@A00769:11:HC3HCDRXX:1:2104:2808:10488
CAGTGCGA
+
FFFFFFFF
@A00769:11:HC3HCDRXX:1:2104:25482:10488
CAGTGCGA
+
FFFFFFFF
@A00769:11:HC3HCDRXX:1:2104:29469:10504
CAGTGCGA
+
FFFFFFFF
@A00769:11:HC3HCDRXX:1:2104:1344:10520
CAGTGCGA
+
FFFFFFFF
@A00769:11:HC3HCDRXX:1:2104:25409:10582
CAGTGCGA
+
FFFFFFFF
@A00769:11:HC3HCDRXX:1:2104:10248:10598
CAGTGCGA
+
FFFFFFFF
@A00769:11:HC3HCDRXX:1:2104:6424:10645
CAGTGCGA
+
FFFFFFFF
@A00769:11:HC3HCDRXX:1:2104:20961:10645
CAGTGCGA
+
FFFFFFFF
@A00769:11:HC3HCDRXX:1:2104:26494:10676
CAGTGCGA
+
FFFFFFFF
@A00769:11:HC3HCDRXX:1:2104:28962:10692
CAGTGCGA
+
FFFFFFFF
@A00769:11:HC3HCDRXX:1:2104:2935:10708
CAGTGCGA
+
FFFFFFFF
@A00769:11:HC3HCDRXX:1:2104:29939:10723
CAGTGCGA
+
FFFFFFF:
@A00769:11:HC3HCDRXX:1:2104:4734:10755
CAGTGCGA
+
FFFFF:FF
@A00769:11:HC3HCDRXX:1:2104:19524:10786
CAGTGCGA
+
FFFFFFFF
@A00769:11:HC3HCDRXX:1:2104:13413:10817
CAGTGCGA
+
FFFFFFFF
@A00769:11:HC3HCDRXX:1:2104:12445:10833
CAGTGCGA
+
FFFFFFFF
@A00769:11:HC3HCDRXX:1:2104:8802:10911
CAGTGCGA
+
FFFFFFFF
@A00769:11:HC3HCDRXX:1:2104:14208:11005
CAGTGCGA
+
FFFFFFFF
@A00769:11:HC3HCDRXX:1:2104:21043:11036
CAGTGCGA
+
FFFFFFFF
@A00769:11:HC3HCDRXX:1:2104:12355:11052
CAGTGCGA
+
FFFFFFFF
@A00769:11:HC3HCDRXX:1:2104:29604:11052
CAGTGCGA
+
FFFFFFFF
@A00769:11:HC3HCDRXX:1:2104:9670:11068
CAGTGCGA
+
FFFFFFFF
@A00769:11:HC3HCDRXX:1:2104:3152:11083
CAGTGCGA
+
FFFFFFFF
@A00769:11:HC3HCDRXX:1:2104:32814:11130
CAGTGCGA
+
FFFFFFFF
@A00769:11:HC3HCDRXX:1:2104:21667:11177
CAGTGCGA
+
FFFFFFFF
@A00769:11:HC3HCDRXX:1:2104:1949:11193
CAGTGCGA
+
FFFFFFFF
@A00769:11:HC3HCDRXX:1:2104:28293:11287
CAGTGCGA
+
FFFFFFFF
@A00769:11:HC3HCDRXX:1:2104:2899:11334
CAGTGCGA
+
FF:,,F,F
@A00769:11:HC3HCDRXX:1:2104:16712:11365
CAGTGCGA
+
FFFFFFFF
@A00769:11:HC3HCDRXX:1:2104:25699:11365
CAGTGCGA
+
FF:FFFFF
@A00769:11:HC3HCDRXX:1:2104:10565:11428
CAGTGCGA
+
FFFFFFFF
@A00769:11:HC3HCDRXX:1:2104:15176:11428
CAGTGCGA
+
FFFFFFFF
@A00769:11:HC3HCDRXX:1:2104:4698:11475
CAGTGCGA
+
FFFFFFFF
@A00769:11:HC3HCDRXX:1:2104:3125:11569
CAGTGCGA
+
FFFFFFFF
@A00769:11:HC3HCDRXX:1:2104:12888:11600
CAGTGCGA
+
FFFFFFFF
@A00769:11:HC3HCDRXX:1:2104:15646:11647
CAGTGCGA
+
FFFFFFFF
@A00769:11:HC3HCDRXX:1:2104:19497:11647
CAGTGCGA
+
FFFFFFFF
@A00769:11:HC3HCDRXX:1:2104:14950:11663
CAGTGCGA
+
FFFFFFFF
@A00769:11:HC3HCDRXX:1:2104:15456:11757
CAGTGCGA
+
FFFFFFFF
@A00769:11:HC3HCDRXX:1:2104:19199:11788
CAGTGCGA
+
FFFFFFFF
@A00769:11:HC3HCDRXX:1:2104:28989:11866
CAGTGCGA
+
FFFFFFFF
@A00769:11:HC3HCDRXX:1:2104:1642:12007
CAGTGCGA
+
FFFFFFFF
@A00769:11:HC3HCDRXX:1:2104:14145:12054
CAGTGCGA
+
FFFFFFFF
@A00769:11:HC3HCDRXX:1:2104:23900:12070
CAGTGCGA
+
FFFFFFFF
@A00769:11:HC3HCDRXX:1:2104:31467:12085
CAGTGCGA
+
FFFFFFFF
@A00769:11:HC3HCDRXX:1:2104:25346:12101
CAGTGCGA
+
FFFFFFFF
@A00769:11:HC3HCDRXX:1:2104:24632:12117
CAGTGCGA
+
FFFFFFFF
@A00769:11:HC3HCDRXX:1:2104:14154:12132
CAGTGCGA
+
FFFFFFFF
@A00769:11:HC3HCDRXX:1:2104:32036:12132
CAGTGCGA
+
FFFFFFFF
@A00769:11:HC3HCDRXX:1:2104:11315:12195
CAGTGCGA
+
FFFFFFFF
@A00769:11:HC3HCDRXX:1:2104:8793:12211
CAGTGCGA
+
FFFFFFFF
@A00769:11:HC3HCDRXX:1:2104:13765:12211
CAGTGCGA
+
FFFFFFFF
@A00769:11:HC3HCDRXX:1:2104:31177:12273
CAGTGCGA
+
FFFFFFFF
@A00769:11:HC3HCDRXX:1:2104:23122:12320
CAGTGCGA
+
FFFFFFFF
@A00769:11:HC3HCDRXX:1:2104:28962:12320
CAGTGCGA
+
FFFFFFFF
@A00769:11:HC3HCDRXX:1:2104:14588:12352
CAGTGCGA
+
FFFFFFFF
@A00769:11:HC3HCDRXX:1:2104:32588:12367
CAGTGCGA
+
FFFFFFFF
@A00769:11:HC3HCDRXX:1:2104:3821:12399
CAGTGCGA
+
FFFFFFFF
@A00769:11:HC3HCDRXX:1:2104:19271:12446
CAGTGCGA
+
FFFFFFFF
@A00769:11:HC3HCDRXX:1:2104:23990:12477
CAGTGCGA
+
FFFFFFFF
@A00769:11:HC3HCDRXX:1:2104:18954:12493
CAGTGCGA
+
FFFFFFFF
@A00769:11:HC3HCDRXX:1:2104:27109:12493
CAGTGCGA
+
F:,F:::F
@A00769:11:HC3HCDRXX:1:2104:6063:12618
CAGTGCGA
+
FFFFFFFF
@A00769:11:HC3HCDRXX:1:2104:4047:12633
CAGTGCGA
+
FFFFFFFF
@A00769:11:HC3HCDRXX:1:2104:11134:12633
CAGTGCGA
+
FFF,FF:F
@A00769:11:HC3HCDRXX:1:2104:31367:12633
CAGTGCGA
+
FFFFFFFF
@A00769:11:HC3HCDRXX:1:2104:31439:12633
CAGTGCGA
+
FFFFFFFF
@A00769:11:HC3HCDRXX:1:2104:10628:12696
CAGTGCGA
+
FF,F,FFF
@A00769:11:HC3HCDRXX:1:2104:8269:12712
CAGTGCGA
+
FFFFFFFF
@A00769:11:HC3HCDRXX:1:2104:7139:12727
CAGTGCGA
+
FFFFFFFF
@A00769:11:HC3HCDRXX:1:2104:24605:12727
CAGTGCGA
+
FFFFFFFF
@A00769:11:HC3HCDRXX:1:2104:15194:12743
CAGTGCGA
+
FFFFFFFF
@A00769:11:HC3HCDRXX:1:2104:4860:12759
CAGTGCGA
+
FFFFFFFF
@A00769:11:HC3HCDRXX:1:2104:16278:12774
CAGTGCGA
+
,FFFFFFF
@A00769:11:HC3HCDRXX:1:2104:20745:12774
CAGTGCGA
+
FFFFFFFF
@A00769:11:HC3HCDRXX:1:2104:18819:12821
CAGTGCGA
+
FFFFFFFF
@A00769:11:HC3HCDRXX:1:2104:14561:12994
CAGTGCGA
+
FFFFFFFF
@A00769:11:HC3HCDRXX:1:2104:8395:13025
CAGTGCGA
+
FFFFFFFF
@A00769:11:HC3HCDRXX:1:2104:27742:13025
CAGTGCGA
+
FFFFFFFF
@A00769:11:HC3HCDRXX:1:2104:13404:13088
CAGTGCGA
+
FFFFFFFF
@A00769:11:HC3HCDRXX:1:2104:23005:13088
CAGTGCGA
+
FFFFFFFF
@A00769:11:HC3HCDRXX:1:2104:31647:13088
CAGTGCGA
+
FFFFFFFF
@A00769:11:HC3HCDRXX:1:2104:19343:13103
CAGTGCGA
+
FFFFFFFF
@A00769:11:HC3HCDRXX:1:2104:11198:13119
CAGTGCGA
+
FFFFFFFF
@A00769:11:HC3HCDRXX:1:2104:13503:13135
CAGTGCGA
+
FFFFFFFF
@A00769:11:HC3HCDRXX:1:2104:9344:13197
CAGTGCGA
+
FFFF:FF:
@A00769:11:HC3HCDRXX:1:2104:9408:13213
CAGTGCGA
+
FFFFFFFF
@A00769:11:HC3HCDRXX:1:2104:25201:13228
CAGTGCGA
+
FFFFFFFF
@A00769:11:HC3HCDRXX:1:2104:21847:13307
CAGTGCGA
+
FFFFFFFF
@A00769:11:HC3HCDRXX:1:2104:30355:13385
CAGTGCGA
+
FFFFFFFF
@A00769:11:HC3HCDRXX:1:2104:30237:13432
CAGTGCGA
+
FFFFFFFF
@A00769:11:HC3HCDRXX:1:2104:19596:13479
CAGTGCGA
+
FFFFFFFF
@A00769:11:HC3HCDRXX:1:2104:5321:13557
CAGTGCGA
+
FFFFFF:F
@A00769:11:HC3HCDRXX:1:2104:12617:13573
CAGTGCGA
+
:FF:FF:F
@A00769:11:HC3HCDRXX:1:2104:19633:13604
CAGTGCGA
+
FFFFFFFF
@A00769:11:HC3HCDRXX:1:2104:6262:13651
CAGTGCGA
+
FFFFFFFF
@A00769:11:HC3HCDRXX:1:2104:7120:13698
CAGTGCGA
+
FFFFFFFF
@A00769:11:HC3HCDRXX:1:2104:12454:13730
CAGTGCGA
+
FFFFFFFF
@A00769:11:HC3HCDRXX:1:2104:20030:13730
CAGTGCGA
+
FFFFFFFF
@A00769:11:HC3HCDRXX:1:2104:19822:13745
CAGTGCGA
+
FFFFFFFF
@A00769:11:HC3HCDRXX:1:2104:28872:13761
CAGTGCGA
+
FFFFFFFF
@A00769:11:HC3HCDRXX:1:2104:2636:13823
CAGTGCGA
+
FFFFFFFF
@A00769:11:HC3HCDRXX:1:2104:12029:13870
CAGTGCGA
+
FFFFFFFF
@A00769:11:HC3HCDRXX:1:2104:12066:13870
CAGTGCGA
+
FFFFFFFF
@A00769:11:HC3HCDRXX:1:2104:6668:13949
CAGTGCGA
+
FFFFFFFF
@A00769:11:HC3HCDRXX:1:2104:21603:14011
CAGTGCGA
+
FFFFFFFF
@A00769:11:HC3HCDRXX:1:2104:30074:14027
CAGTGCGA
+
FFFFFFFF
@A00769:11:HC3HCDRXX:1:2104:2338:14058
CAGTGCGA
+
FFFF,FFF
@A00769:11:HC3HCDRXX:1:2104:4698:14074
CAGTGCGA
+
FFFFFFFF
@A00769:11:HC3HCDRXX:1:2104:20085:14262
CAGTGCGA
+
FFFFFFFF
@A00769:11:HC3HCDRXX:1:2104:18864:14309
CAGTGCGA
+
FFFFFFFF
@A00769:11:HC3HCDRXX:1:2104:10610:14387
CAGTGCGA
+
FFFFFFFF
@A00769:11:HC3HCDRXX:1:2104:12581:14450
CAGTGCGA
+
FFFFFFFF
@A00769:11:HC3HCDRXX:1:2104:15230:14465
CAGTGCGA
+
FFFFFFFF
@A00769:11:HC3HCDRXX:1:2104:19407:14497
CAGTGCGA
+
FFFFFFFF
@A00769:11:HC3HCDRXX:1:2104:12174:14622
CAGTGCGA
+
FFFFFFFF
@A00769:11:HC3HCDRXX:1:2104:12183:14638
CAGTGCGA
+
FFFFFFFF
@A00769:11:HC3HCDRXX:1:2104:28745:14638
CAGTGCGA
+
FFFFFFFF
@A00769:11:HC3HCDRXX:1:2104:32705:14669
CAGTGCGA
+
FFFFFFFF
@A00769:11:HC3HCDRXX:1:2104:6162:14700
CAGTGCGA
+
FFFFFFFF
@A00769:11:HC3HCDRXX:1:2104:22525:14732
CAGTGCGA
+
,FFF,FFF
@A00769:11:HC3HCDRXX:1:2104:24777:14779
CAGTGCGA
+
FFFFFFFF
@A00769:11:HC3HCDRXX:1:2104:2338:14810
CAGTGCGA
+
FFFFFFFF
@A00769:11:HC3HCDRXX:1:2104:2826:14810
CAGTGCGA
+
FFFFFFFF
@A00769:11:HC3HCDRXX:1:2104:19642:14810
CAGTGCGA
+
FFFFFFFF
@A00769:11:HC3HCDRXX:1:2104:28004:14826
CAGTGCGA
+
FFFFFFFF
@A00769:11:HC3HCDRXX:1:2104:25247:14841
CAGTGCGA
+
FFFFFFFF
@A00769:11:HC3HCDRXX:1:2104:17553:14920
CAGTGCGA
+
FFFFFFFF
@A00769:11:HC3HCDRXX:1:2104:18665:14967
CAGTGCGA
+
FFFFFFFF
@A00769:11:HC3HCDRXX:1:2104:13367:15123
CAGTGCGA
+
FFFFFFFF
@A00769:11:HC3HCDRXX:1:2104:11740:15186
CAGTGCGA
+
FFFFFFFF
@A00769:11:HC3HCDRXX:1:2104:26006:15217
CAGTGCGA
+
FFFFFFFF
@A00769:11:HC3HCDRXX:1:2104:1145:15280
CAGTGCGA
+
FFFFFFFF
@A00769:11:HC3HCDRXX:1:2104:25301:15280
CAGTGCGA
+
,F:,FFFF
@A00769:11:HC3HCDRXX:1:2104:2383:15295
CAGTGCGA
+
:F,:,FFF
@A00769:11:HC3HCDRXX:1:2104:18719:15374
CAGTGCGA
+
FFFFFFFF
@A00769:11:HC3HCDRXX:1:2104:7401:15405
CAGTGCGA
+
FFFFFFFF
@A00769:11:HC3HCDRXX:1:2104:20844:15421
CAGTGCGA
+
FFFFFFFF
@A00769:11:HC3HCDRXX:1:2104:20500:15452
CAGTGCGA
+
FFFFFFFF
@A00769:11:HC3HCDRXX:1:2104:21667:15468
CAGTGCGA
+
FFFFFFFF
@A00769:11:HC3HCDRXX:1:2104:27923:15468
CAGTGCGA
+
FFFFFFFF
@A00769:11:HC3HCDRXX:1:2104:9652:15483
CAGTGCGA
+
FFFFFFFF
@A00769:11:HC3HCDRXX:1:2104:18602:15515
CAGTGCGA
+
FFFFFFFF
@A00769:11:HC3HCDRXX:1:2104:14904:15530
CAGTGCGA
+
FFFFFFFF
@A00769:11:HC3HCDRXX:1:2104:16622:15593
CAGTGCGA
+
FFFFFFFF
@A00769:11:HC3HCDRXX:1:2104:2962:15608
CAGTGCGA
+
FFFFFFFF
@A00769:11:HC3HCDRXX:1:2104:27019:15624
CAGTGCGA
+
FFFFFFFF
@A00769:11:HC3HCDRXX:1:2104:31376:15624
CAGTGCGA
+
FFFFFFFF
@A00769:11:HC3HCDRXX:1:2104:31385:15640
CAGTGCGA
+
FFFFFFFF
@A00769:11:HC3HCDRXX:1:2104:23954:15671
CAGTGCGA
+
FFFFFFFF
@A00769:11:HC3HCDRXX:1:2104:15311:15734
CAGTGCGA
+
FFFFFFFF
@A00769:11:HC3HCDRXX:1:2104:24858:15734
CAGTGCGA
+
FFFFFFFF
@A00769:11:HC3HCDRXX:1:2104:9950:15749
CAGTGCGA
+
FFFFFFFF
@A00769:11:HC3HCDRXX:1:2104:16731:15749
CAGTGCGA
+
F:FFF,F:
@A00769:11:HC3HCDRXX:1:2104:18322:15749
CAGTGCGA
+
FFFFFFFF
@A00769:11:HC3HCDRXX:1:2104:25120:15749
CAGTGCGA
+
FFFFFFFF
@A00769:11:HC3HCDRXX:1:2104:5565:15765
CAGTGCGA
+
FFFFFFFF
@A00769:11:HC3HCDRXX:1:2104:28230:15781
CAGTGCGA
+
FFFFFFFF
@A00769:11:HC3HCDRXX:1:2104:32145:15796
CAGTGCGA
+
FFFFFFFF
@A00769:11:HC3HCDRXX:1:2104:2745:15828
CAGTGCGA
+
FFFFFFFF
@A00769:11:HC3HCDRXX:1:2104:4191:15984
CAGTGCGA
+
FFFFFFFF
@A00769:11:HC3HCDRXX:1:2104:28149:16016
CAGTGCGA
+
FFFFFFFF
@A00769:11:HC3HCDRXX:1:2104:23800:16031
CAGTGCGA
+
FFFFFFFF
@A00769:11:HC3HCDRXX:1:2104:25084:16031
CAGTGCGA
+
FFFFFFFF
@A00769:11:HC3HCDRXX:1:2104:20952:16047
CAGTGCGA
+
FFFFFFFF
@A00769:11:HC3HCDRXX:1:2104:30101:16141
CAGTGCGA
+
FFFFFFFF
@A00769:11:HC3HCDRXX:1:2104:32823:16157
CAGTGCGA
+
FFFFFFFF
@A00769:11:HC3HCDRXX:1:2104:21730:16235
CAGTGCGA
+
FFFFFFFF
@A00769:11:HC3HCDRXX:1:2104:23493:16313
CAGTGCGA
+
FFFFFFFF
@A00769:11:HC3HCDRXX:1:2104:10719:16329
CAGTGCGA
+
FFFFFFFF
@A00769:11:HC3HCDRXX:1:2104:1253:16344
CAGTGCGA
+
FFFFFF,F
@A00769:11:HC3HCDRXX:1:2104:15718:16376
CAGTGCGA
+
FFFFFFFF
@A00769:11:HC3HCDRXX:1:2104:25880:16376
CAGTGCGA
+
FFFFFFFF
@A00769:11:HC3HCDRXX:1:2104:28601:16391
CAGTGCGA
+
FFFFFFFF
@A00769:11:HC3HCDRXX:1:2104:32705:16454
CAGTGCGA
+
FFFFFFFF
@A00769:11:HC3HCDRXX:1:2104:15221:16579
CAGTGCGA
+
FFF:FFFF
@A00769:11:HC3HCDRXX:1:2104:18295:16611
CAGTGCGA
+
FFFFFFFF
@A00769:11:HC3HCDRXX:1:2104:25066:16626
CAGTGCGA
+
FFFFFFFF
@A00769:11:HC3HCDRXX:1:2104:11496:16642
CAGTGCGA
+
FFFFFFFF
@A00769:11:HC3HCDRXX:1:2104:5484:16658
CAGTGCGA
+
FFFFFFFF
@A00769:11:HC3HCDRXX:1:2104:14724:16658
CAGTGCGA
+
FFF:FFFF
@A00769:11:HC3HCDRXX:1:2104:14163:16720
CAGTGCGA
+
FFFFFFFF
@A00769:11:HC3HCDRXX:1:2104:29930:16720
CAGTGCGA
+
FFFF:FFF
@A00769:11:HC3HCDRXX:1:2104:11125:16783
CAGTGCGA
+
FFFFF:FF
@A00769:11:HC3HCDRXX:1:2104:26467:16830
CAGTGCGA
+
FFFFFFFF
@A00769:11:HC3HCDRXX:1:2104:3007:16845
CAGTGCGA
+
FFFFFFFF
@A00769:11:HC3HCDRXX:1:2104:16504:16861
CAGTGCGA
+
FFFFFFFF
@A00769:11:HC3HCDRXX:1:2104:18864:16877
CAGTGCGA
+
FFFFFFFF
@A00769:11:HC3HCDRXX:1:2104:11297:16924
CAGTGCGA
+
FFFFFFFF
@A00769:11:HC3HCDRXX:1:2104:20654:16939
CAGTGCGA
+
FFFFFFFF
@A00769:11:HC3HCDRXX:1:2104:18304:17002
CAGTGCGA
+
FFFF:FFF
@A00769:11:HC3HCDRXX:1:2104:10574:17049
CAGTGCGA
+
FFFFFFFF
@A00769:11:HC3HCDRXX:1:2104:17806:17049
CAGTGCGA
+
FFFFFFFF
@A00769:11:HC3HCDRXX:1:2104:24831:17065
CAGTGCGA
+
FFFFFFFF
@A00769:11:HC3HCDRXX:1:2104:9390:17096
CAGTGCGA
+
FFFFFFFF
@A00769:11:HC3HCDRXX:1:2104:27199:17096
CAGTGCGA
+
FFFFFFFF
@A00769:11:HC3HCDRXX:1:2104:15447:17159
CAGTGCGA
+
FFFFFFFF
@A00769:11:HC3HCDRXX:1:2104:2103:17221
CAGTGCGA
+
FFFFFFFF
@A00769:11:HC3HCDRXX:1:2104:29568:17221
CAGTGCGA
+
FFFFFFFF
@A00769:11:HC3HCDRXX:1:2104:10230:17237
CAGTGCGA
+
FFFFFFFF
@A00769:11:HC3HCDRXX:1:2104:1967:17300
CAGTGCGA
+
FFFFFFFF
@A00769:11:HC3HCDRXX:1:2104:2519:17315
CAGTGCGA
+
FFFFFFFF
@A00769:11:HC3HCDRXX:1:2104:19913:17315
CAGTGCGA
+
FFFFFFFF
@A00769:11:HC3HCDRXX:1:2104:31331:17362
CAGTGCGA
+
FF,::FFF
@A00769:11:HC3HCDRXX:1:2104:17779:17378
CAGTGCGA
+
FFFFFFFF
@A00769:11:HC3HCDRXX:1:2104:6271:17519
CAGTGCGA
+
FFFFFFFF
@A00769:11:HC3HCDRXX:1:2104:15293:17581
CAGTGCGA
+
FF,FFFFF
@A00769:11:HC3HCDRXX:1:2104:28528:17581
CAGTGCGA
+
FFFFFFFF
@A00769:11:HC3HCDRXX:1:2104:30653:17597
CAGTGCGA
+
FFFFFFFF
@A00769:11:HC3HCDRXX:1:2104:19759:17644
CAGTGCGA
+
FFFFFFFF
@A00769:11:HC3HCDRXX:1:2104:4535:17675
CAGTGCGA
+
FFFFFFFF
@A00769:11:HC3HCDRXX:1:2104:5547:17675
CAGTGCGA
+
FFFFFFFF
@A00769:11:HC3HCDRXX:1:2104:31846:17722
CAGTGCGA
+
F:FFFFFF
@A00769:11:HC3HCDRXX:1:2104:6424:17816
CAGTGCGA
+
FFFFFFFF
@A00769:11:HC3HCDRXX:1:2104:9462:17816
CAGTGCGA
+
FFFFFFFF
@A00769:11:HC3HCDRXX:1:2104:22209:17816
CAGTGCGA
+
FFFFFFFF
@A00769:11:HC3HCDRXX:1:2104:13883:17832
CAGTGCGA
+
FFFFFFFF
@A00769:11:HC3HCDRXX:1:2104:25563:17832
CAGTGCGA
+
FFFFFFFF
@A00769:11:HC3HCDRXX:1:2104:27199:17879
CAGTGCGA
+
FFFFFFFF
@A00769:11:HC3HCDRXX:1:2104:3974:18020
CAGTGCGA
+
FFFFFFFF
@A00769:11:HC3HCDRXX:1:2104:22634:18114
CAGTGCGA
+
FFFFFFFF
@A00769:11:HC3HCDRXX:1:2104:31150:18114
CAGTGCGA
+
FFFFFFFF
@A00769:11:HC3HCDRXX:1:2104:13241:18223
CAGTGCGA
+
FFFFFFFF
@A00769:11:HC3HCDRXX:1:2104:7283:18302
CAGTGCGA
+
FFFFFFFF
@A00769:11:HC3HCDRXX:1:2104:23701:18302
CAGTGCGA
+
FFFFFF:F
@A00769:11:HC3HCDRXX:1:2104:1289:18411
CAGTGCGA
+
FFFFFFFF
@A00769:11:HC3HCDRXX:1:2104:15094:18458
CAGTGCGA
+
FFFFFFFF
@A00769:11:HC3HCDRXX:1:2104:25699:18505
CAGTGCGA
+
FFFFFFFF
@A00769:11:HC3HCDRXX:1:2104:29460:18537
CAGTGCGA
+
FFFFFFFF
@A00769:11:HC3HCDRXX:1:2104:30825:18584
CAGTGCGA
+
FFFFFFFF
@A00769:11:HC3HCDRXX:1:2104:26883:18615
CAGTGCGA
+
FFFFFFFF
@A00769:11:HC3HCDRXX:1:2104:26087:18709
CAGTGCGA
+
FFFFFFFF
@A00769:11:HC3HCDRXX:1:2104:32362:18709
CAGTGCGA
+
FFFFFFFF
@A00769:11:HC3HCDRXX:1:2104:17861:18740
CAGTGCGA
+
FFFFFFFF
@A00769:11:HC3HCDRXX:1:2104:7961:18787
CAGTGCGA
+
FFFFFFFF
@A00769:11:HC3HCDRXX:1:2104:9408:18818
CAGTGCGA
+
FFFFFFFF
@A00769:11:HC3HCDRXX:1:2104:15139:18818
CAGTGCGA
+
FFFFFFFF
@A00769:11:HC3HCDRXX:1:2104:9344:18834
CAGTGCGA
+
FFFFFFFF
@A00769:11:HC3HCDRXX:1:2104:10782:18850
CAGTGCGA
+
FFFFFFFF
@A00769:11:HC3HCDRXX:1:2104:15203:18959
CAGTGCGA
+
FFFFFFFF
@A00769:11:HC3HCDRXX:1:2104:12264:19006
CAGTGCGA
+
FFFFFFFF
@A00769:11:HC3HCDRXX:1:2104:31430:19069
CAGTGCGA
+
FFFFFFFF
@A00769:11:HC3HCDRXX:1:2104:22996:19085
CAGTGCGA
+
FFFFFFFF
@A00769:11:HC3HCDRXX:1:2104:22562:19147
CAGTGCGA
+
FFFFFFFF
@A00769:11:HC3HCDRXX:1:2104:15564:19179
CAGTGCGA
+
FFFFFFFF
@A00769:11:HC3HCDRXX:1:2104:27778:19257
CAGTGCGA
+
FFFFFFFF
@A00769:11:HC3HCDRXX:1:2104:5150:19272
CAGTGCGA
+
FFFFFFFF
@A00769:11:HC3HCDRXX:1:2104:28546:19335
CAGTGCGA
+
FFFFFFFF
@A00769:11:HC3HCDRXX:1:2104:8160:19351
CAGTGCGA
+
FFFFFFFF
@A00769:11:HC3HCDRXX:1:2104:5511:19366
CAGTGCGA
+
FF:FFFFF
@A00769:11:HC3HCDRXX:1:2104:8250:19382
CAGTGCGA
+
FFFFFFFF
@A00769:11:HC3HCDRXX:1:2104:32588:19382
CAGTGCGA
+
FFFFFFFF
@A00769:11:HC3HCDRXX:1:2104:10068:19460
CAGTGCGA
+
FFFFFFFF
@A00769:11:HC3HCDRXX:1:2104:27688:19507
CAGTGCGA
+
:FFFFFFF
@A00769:11:HC3HCDRXX:1:2104:18258:19523
CAGTGCGA
+
FFFFFFFF
@A00769:11:HC3HCDRXX:1:2104:5891:19648
CAGTGCGA
+
FFFFFFFF
@A00769:11:HC3HCDRXX:1:2104:23511:19695
CAGTGCGA
+
FFFFFFFF
@A00769:11:HC3HCDRXX:1:2104:16721:19742
CAGTGCGA
+
FFFFFFFF
@A00769:11:HC3HCDRXX:1:2104:18747:19742
CAGTGCGA
+
:FFFFFFF
@A00769:11:HC3HCDRXX:1:2104:22525:19742
CAGTGCGA
+
FFFFFFFF
@A00769:11:HC3HCDRXX:1:2104:13829:19805
CAGTGCGA
+
,FF,:FFF
@A00769:11:HC3HCDRXX:1:2104:17192:19805
CAGTGCGA
+
FFFFFFFF
@A00769:11:HC3HCDRXX:1:2104:6705:19836
CAGTGCGA
+
FFFFFFFF
@A00769:11:HC3HCDRXX:1:2104:30572:19899
CAGTGCGA
+
FFFFFFFF
@A00769:11:HC3HCDRXX:1:2104:13169:19914
CAGTGCGA
+
FFFFFFFF
@A00769:11:HC3HCDRXX:1:2104:20781:19914
CAGTGCGA
+
:FFF,:FF
@A00769:11:HC3HCDRXX:1:2104:3577:19930
CAGTGCGA
+
FFFFFFFF
@A00769:11:HC3HCDRXX:1:2104:10664:19930
CAGTGCGA
+
FFFFFFFF
@A00769:11:HC3HCDRXX:1:2104:25048:19946
CAGTGCGA
+
FFFFFFFF
@A00769:11:HC3HCDRXX:1:2104:32551:20008
CAGTGCGA
+
FFFFFFFF
@A00769:11:HC3HCDRXX:1:2104:25473:20024
CAGTGCGA
+
FFFFFFFF
@A00769:11:HC3HCDRXX:1:2104:29622:20071
CAGTGCGA
+
FFFFFFFF
@A00769:11:HC3HCDRXX:1:2104:14705:20102
CAGTGCGA
+
FFFFFFFF
@A00769:11:HC3HCDRXX:1:2104:17951:20149
CAGTGCGA
+
FFFFFFFF
@A00769:11:HC3HCDRXX:1:2104:10239:20165
CAGTGCGA
+
FFFFFFFF
@A00769:11:HC3HCDRXX:1:2104:16423:20165
CAGTGCGA
+
FFFFF:FF
@A00769:11:HC3HCDRXX:1:2104:29062:20196
CAGTGCGA
+
FFFFFFFF
@A00769:11:HC3HCDRXX:1:2104:2627:20259
CAGTGCGA
+
FF,F,F:F
@A00769:11:HC3HCDRXX:1:2104:12264:20290
CAGTGCGA
+
FFFFFFFF
@A00769:11:HC3HCDRXX:1:2104:21649:20290
CAGTGCGA
+
FFFFFFFF
@A00769:11:HC3HCDRXX:1:2104:8621:20431
CAGTGCGA
+
FFF,:F,F
@A00769:11:HC3HCDRXX:1:2104:10574:20431
CAGTGCGA
+
FFFFFFFF
@A00769:11:HC3HCDRXX:1:2104:7310:20509
CAGTGCGA
+
FFFFFFFF
@A00769:11:HC3HCDRXX:1:2104:3757:20556
CAGTGCGA
+
FFFFFFFF
@A00769:11:HC3HCDRXX:1:2104:11939:20603
CAGTGCGA
+
FFFFFFFF
@A00769:11:HC3HCDRXX:1:2104:15727:20619
CAGTGCGA
+
FFFFFFFF
@A00769:11:HC3HCDRXX:1:2104:6352:20697
CAGTGCGA
+
FFFFFFFF
@A00769:11:HC3HCDRXX:1:2104:18493:20713
CAGTGCGA
+
FFFFFFFF
@A00769:11:HC3HCDRXX:1:2104:26856:20729
CAGTGCGA
+
FFFFFFFF
@A00769:11:HC3HCDRXX:1:2104:12671:20807
CAGTGCGA
+
FFFFFFFF
@A00769:11:HC3HCDRXX:1:2104:4625:20838
CAGTGCGA
+
FFFFFFFF
@A00769:11:HC3HCDRXX:1:2104:14199:20917
CAGTGCGA
+
FFFFFFFF
@A00769:11:HC3HCDRXX:1:2104:26313:20948
CAGTGCGA
+
FFFFFFFF
@A00769:11:HC3HCDRXX:1:2104:27389:20964
CAGTGCGA
+
FFFFFFFF
@A00769:11:HC3HCDRXX:1:2104:21278:20995
CAGTGCGA
+
FFFFFFFF
@A00769:11:HC3HCDRXX:1:2104:25617:20995
CAGTGCGA
+
FFFFFFFF
@A00769:11:HC3HCDRXX:1:2104:30716:20995
CAGTGCGA
+
FFFFFFFF
@A00769:11:HC3HCDRXX:1:2104:4806:21026
CAGTGCGA
+
FFFFF,F:
@A00769:11:HC3HCDRXX:1:2104:6090:21089
CAGTGCGA
+
FFFFFFFF
@A00769:11:HC3HCDRXX:1:2104:17372:21089
CAGTGCGA
+
FFFFFFFF
@A00769:11:HC3HCDRXX:1:2104:28971:21104
CAGTGCGA
+
FFFFFFFF
@A00769:11:HC3HCDRXX:1:2104:31358:21136
CAGTGCGA
+
FFFFFFFF
@A00769:11:HC3HCDRXX:1:2104:31756:21198
CAGTGCGA
+
FFFFFFFF
@A00769:11:HC3HCDRXX:1:2104:20130:21324
CAGTGCGA
+
FFFFFFFF
@A00769:11:HC3HCDRXX:1:2104:24225:21339
CAGTGCGA
+
FFFFFFFF
@A00769:11:HC3HCDRXX:1:2104:2880:21355
CAGTGCGA
+
FFFFFFFF
@A00769:11:HC3HCDRXX:1:2104:31222:21402
CAGTGCGA
+
FFFFFFFF
@A00769:11:HC3HCDRXX:1:2104:23981:21418
CAGTGCGA
+
FFFFFF:F
@A00769:11:HC3HCDRXX:1:2104:17662:21433
CAGTGCGA
+
FFFFFFFF
@A00769:11:HC3HCDRXX:1:2104:12617:21465
CAGTGCGA
+
FFFFFFFF
@A00769:11:HC3HCDRXX:1:2104:17372:21465
CAGTGCGA
+
FFFFFFFF
@A00769:11:HC3HCDRXX:1:2104:31141:21512
CAGTGCGA
+
FFFFFFFF
@A00769:11:HC3HCDRXX:1:2104:31349:21527
CAGTGCGA
+
FFFFFFFF
@A00769:11:HC3HCDRXX:1:2104:21838:21621
CAGTGCGA
+
FFFFFFFF
@A00769:11:HC3HCDRXX:1:2104:15709:21684
CAGTGCGA
+
FFFFFFFF
@A00769:11:HC3HCDRXX:1:2104:31042:21684
CAGTGCGA
+
FFFFFFFF
@A00769:11:HC3HCDRXX:1:2104:24343:21762
CAGTGCGA
+
FFFFFFFF
@A00769:11:HC3HCDRXX:1:2104:18313:21778
CAGTGCGA
+
FFFFFFFF
@A00769:11:HC3HCDRXX:1:2104:30029:21778
CAGTGCGA
+
FFFFFFFF
@A00769:11:HC3HCDRXX:1:2104:21061:21809
CAGTGCGA
+
FF,,FF:F
@A00769:11:HC3HCDRXX:1:2104:30201:21856
CAGTGCGA
+
FFFFFFFF
@A00769:11:HC3HCDRXX:1:2104:11261:21872
CAGTGCGA
+
FFFFFFFF
@A00769:11:HC3HCDRXX:1:2104:1199:22013
CAGTGCGA
+
FFFFFFFF
@A00769:11:HC3HCDRXX:1:2104:12418:22028
CAGTGCGA
+
FFFFFFFF
@A00769:11:HC3HCDRXX:1:2104:19849:22028
CAGTGCGA
+
FFFFFFFF
@A00769:11:HC3HCDRXX:1:2104:26503:22028
CAGTGCGA
+
FFFFFFFF
@A00769:11:HC3HCDRXX:1:2104:15474:22153
CAGTGCGA
+
FFFFFFFF
@A00769:11:HC3HCDRXX:1:2104:8938:22200
CAGTGCGA
+
FFFFFFFF
@A00769:11:HC3HCDRXX:1:2104:20817:22200
CAGTGCGA
+
FFFFFFFF
@A00769:11:HC3HCDRXX:1:2104:29912:22200
CAGTGCGA
+
FFFFFFFF
@A00769:11:HC3HCDRXX:1:2104:2654:22216
CAGTGCGA
+
FFFFFFFF
@A00769:11:HC3HCDRXX:1:2104:1416:22232
CAGTGCGA
+
FFFF,FFF
@A00769:11:HC3HCDRXX:1:2104:4345:22294
CAGTGCGA
+
FFFFFFFF
@A00769:11:HC3HCDRXX:1:2104:7636:22326
CAGTGCGA
+
FFFFFFFF
@A00769:11:HC3HCDRXX:1:2104:11469:22326
CAGTGCGA
+
FFFFFFFF
@A00769:11:HC3HCDRXX:1:2104:15664:22576
CAGTGCGA
+
FFFFFFFF
@A00769:11:HC3HCDRXX:1:2104:4191:22592
CAGTGCGA
+
FFFF:F,F
@A00769:11:HC3HCDRXX:1:2104:19208:22639
CAGTGCGA
+
FFFFFFFF
@A00769:11:HC3HCDRXX:1:2104:14968:22654
CAGTGCGA
+
FFFFFFFF
@A00769:11:HC3HCDRXX:1:2104:7374:22748
CAGTGCGA
+
FFFFFFFF
@A00769:11:HC3HCDRXX:1:2104:13810:22748
CAGTGCGA
+
FFFFFFFF
@A00769:11:HC3HCDRXX:1:2104:20157:22842
CAGTGCGA
+
FFFFFFFF
@A00769:11:HC3HCDRXX:1:2104:27281:22999
CAGTGCGA
+
FFFFFFFF
@A00769:11:HC3HCDRXX:1:2104:31042:23124
CAGTGCGA
+
:F:::FFF
@A00769:11:HC3HCDRXX:1:2104:9697:23140
CAGTGCGA
+
FFFFFFFF
@A00769:11:HC3HCDRXX:1:2104:1814:23202
CAGTGCGA
+
FFFFFF:F
@A00769:11:HC3HCDRXX:1:2104:9489:23218
CAGTGCGA
+
FFFFFFFF
@A00769:11:HC3HCDRXX:1:2104:22896:23234
CAGTGCGA
+
FFFFFFFF
@A00769:11:HC3HCDRXX:1:2104:11297:23281
CAGTGCGA
+
FFFFFFFF
@A00769:11:HC3HCDRXX:1:2104:25500:23359
CAGTGCGA
+
FFFFFFFF
@A00769:11:HC3HCDRXX:1:2104:27371:23469
CAGTGCGA
+
FFFFFFFF
@A00769:11:HC3HCDRXX:1:2104:27416:23484
CAGTGCGA
+
FFFFFFFF
@A00769:11:HC3HCDRXX:1:2104:22354:23641
CAGTGCGA
+
FFFFFFFF
@A00769:11:HC3HCDRXX:1:2104:26115:23703
CAGTGCGA
+
FFFFFFFF
@A00769:11:HC3HCDRXX:1:2104:6424:23860
CAGTGCGA
+
FFFFFFFF
@A00769:11:HC3HCDRXX:1:2104:14995:23860
CAGTGCGA
+
FFFFFFF,
@A00769:11:HC3HCDRXX:1:2104:10863:24001
CAGTGCGA
+
FFFFFFFF
@A00769:11:HC3HCDRXX:1:2104:23900:24001
CAGTGCGA
+
FFFFFFFF
@A00769:11:HC3HCDRXX:1:2104:11017:24048
CAGTGCGA
+
FFFFFFFF
@A00769:11:HC3HCDRXX:1:2104:8070:24079
CAGTGCGA
+
FFFFFFFF
@A00769:11:HC3HCDRXX:1:2104:16685:24095
CAGTGCGA
+
FFFFFFFF
@A00769:11:HC3HCDRXX:1:2104:32099:24111
CAGTGCGA
+
FFFFFFFF
@A00769:11:HC3HCDRXX:1:2104:32154:24267
CAGTGCGA
+
,F:F,F,F
@A00769:11:HC3HCDRXX:1:2104:15781:24283
CAGTGCGA
+
FFFFFFFF
@A00769:11:HC3HCDRXX:1:2104:26847:24283
CAGTGCGA
+
FFFFFFFF
@A00769:11:HC3HCDRXX:1:2104:2257:24345
CAGTGCGA
+
FFFFFFFF
@A00769:11:HC3HCDRXX:1:2104:22562:24345
CAGTGCGA
+
FFFFFFFF
@A00769:11:HC3HCDRXX:1:2104:12626:24361
CAGTGCGA
+
FFFFFFFF
@A00769:11:HC3HCDRXX:1:2104:4634:24424
CAGTGCGA
+
FFFFFFFF
@A00769:11:HC3HCDRXX:1:2104:23764:24424
CAGTGCGA
+
FFFFF::F
@A00769:11:HC3HCDRXX:1:2104:28320:24455
CAGTGCGA
+
FFFFFFFF
@A00769:11:HC3HCDRXX:1:2104:21929:24471
CAGTGCGA
+
FFF:::::
@A00769:11:HC3HCDRXX:1:2104:30445:24471
CAGTGCGA
+
FFFFFFFF
@A00769:11:HC3HCDRXX:1:2104:16288:24502
CAGTGCGA
+
FFFFFFFF
@A00769:11:HC3HCDRXX:1:2104:21938:24518
CAGTGCGA
+
FFFFFFFF
@A00769:11:HC3HCDRXX:1:2104:19822:24549
CAGTGCGA
+
FFFFFFFF
@A00769:11:HC3HCDRXX:1:2104:9399:24565
CAGTGCGA
+
FFFFFFFF
@A00769:11:HC3HCDRXX:1:2104:11026:24596
CAGTGCGA
+
FFFFFFFF
@A00769:11:HC3HCDRXX:1:2104:15230:24612
CAGTGCGA
+
FFFFFFFF
@A00769:11:HC3HCDRXX:1:2104:15628:24643
CAGTGCGA
+
FFFFFFF:
@A00769:11:HC3HCDRXX:1:2104:11279:24815
CAGTGCGA
+
FFFFFFFF
@A00769:11:HC3HCDRXX:1:2104:23746:25050
CAGTGCGA
+
FFFFFFFF
@A00769:11:HC3HCDRXX:1:2104:24858:25066
CAGTGCGA
+
FFFFFFFF
@A00769:11:HC3HCDRXX:1:2104:32353:25113
CAGTGCGA
+
FFFFFFFF
@A00769:11:HC3HCDRXX:1:2104:5113:25160
CAGTGCGA
+
,FFFF,FF
@A00769:11:HC3HCDRXX:1:2104:12020:25160
CAGTGCGA
+
FFFFFFFF
@A00769:11:HC3HCDRXX:1:2104:18313:25285
CAGTGCGA
+
FFFFFFFF
@A00769:11:HC3HCDRXX:1:2104:25482:25300
CAGTGCGA
+
FFFF:,FF
@A00769:11:HC3HCDRXX:1:2104:14036:25488
CAGTGCGA
+
FFFFFFFF
@A00769:11:HC3HCDRXX:1:2104:18484:25520
CAGTGCGA
+
FFFF:FFF
@A00769:11:HC3HCDRXX:1:2104:31873:25535
CAGTGCGA
+
FFFFFFFF
@A00769:11:HC3HCDRXX:1:2104:28637:25598
CAGTGCGA
+
FFFFFFFF
@A00769:11:HC3HCDRXX:1:2104:12075:25629
CAGTGCGA
+
FFFFFFFF
@A00769:11:HC3HCDRXX:1:2104:5448:25645
CAGTGCGA
+
FFFFFFFF
@A00769:11:HC3HCDRXX:1:2104:8693:25723
CAGTGCGA
+
FFFFFFFF
@A00769:11:HC3HCDRXX:1:2104:29369:25739
CAGTGCGA
+
FFFFFFFF
@A00769:11:HC3HCDRXX:1:2104:13702:25786
CAGTGCGA
+
FFFFFFFF
@A00769:11:HC3HCDRXX:1:2104:31150:25786
CAGTGCGA
+
FFFFFFFF
@A00769:11:HC3HCDRXX:1:2104:4182:25801
CAGTGCGA
+
FFFFFFFF
@A00769:11:HC3HCDRXX:1:2104:9444:25801
CAGTGCGA
+
FFFFFFF:
@A00769:11:HC3HCDRXX:1:2104:23710:25833
CAGTGCGA
+
FF,::,,F
@A00769:11:HC3HCDRXX:1:2104:8359:25864
CAGTGCGA
+
FFFFFFFF
@A00769:11:HC3HCDRXX:1:2104:28393:25864
CAGTGCGA
+
FFFFFFFF
@A00769:11:HC3HCDRXX:1:2104:1660:26130
CAGTGCGA
+
FFFFFFFF
@A00769:11:HC3HCDRXX:1:2104:30617:26209
CAGTGCGA
+
FFFFFFFF
@A00769:11:HC3HCDRXX:1:2104:6063:26303
CAGTGCGA
+
FFFFFFFF
@A00769:11:HC3HCDRXX:1:2104:3423:26396
CAGTGCGA
+
FFFFFFFF
@A00769:11:HC3HCDRXX:1:2104:18539:26396
CAGTGCGA
+
FFFFFFFF
@A00769:11:HC3HCDRXX:1:2104:15031:26459
CAGTGCGA
+
FFFFFFFF
@A00769:11:HC3HCDRXX:1:2104:18050:26522
CAGTGCGA
+
FFF,FFFF
@A00769:11:HC3HCDRXX:1:2104:21504:26647
CAGTGCGA
+
FFFFFFFF
@A00769:11:HC3HCDRXX:1:2104:26729:26741
CAGTGCGA
+
FFFFFFFF
@A00769:11:HC3HCDRXX:1:2104:17797:26804
CAGTGCGA
+
FFFFFFFF
@A00769:11:HC3HCDRXX:1:2104:31665:26804
CAGTGCGA
+
FFFFFFFF
@A00769:11:HC3HCDRXX:1:2104:11758:26835
CAGTGCGA
+
FFFFFFFF
@A00769:11:HC3HCDRXX:1:2104:14416:26866
CAGTGCGA
+
FFFFFFFF
@A00769:11:HC3HCDRXX:1:2104:14696:26913
CAGTGCGA
+
FFFFFFFF
@A00769:11:HC3HCDRXX:1:2104:8947:27007
CAGTGCGA
+
FFFFFFFF
@A00769:11:HC3HCDRXX:1:2104:13874:27023
CAGTGCGA
+
FFF,:F:F
@A00769:11:HC3HCDRXX:1:2104:16676:27023
CAGTGCGA
+
FFFFFFFF
@A00769:11:HC3HCDRXX:1:2104:25925:27070
CAGTGCGA
+
FFFFFFFF
@A00769:11:HC3HCDRXX:1:2104:15799:27101
CAGTGCGA
+
FFFFFFFF
@A00769:11:HC3HCDRXX:1:2104:6560:27132
CAGTGCGA
+
FFFFFFFF
@A00769:11:HC3HCDRXX:1:2104:18448:27179
CAGTGCGA
+
FFFFFFFF
@A00769:11:HC3HCDRXX:1:2104:2826:27242
CAGTGCGA
+
FFFFFFFF
@A00769:11:HC3HCDRXX:1:2104:7120:27289
CAGTGCGA
+
FFFFFFFF
@A00769:11:HC3HCDRXX:1:2104:23773:27320
CAGTGCGA
+
FFFFFFFF
@A00769:11:HC3HCDRXX:1:2104:3405:27367
CAGTGCGA
+
FFFFFFFF
@A00769:11:HC3HCDRXX:1:2104:4869:27367
CAGTGCGA
+
FFFFFFFF
@A00769:11:HC3HCDRXX:1:2104:13087:27383
CAGTGCGA
+
FF,F,FFF
@A00769:11:HC3HCDRXX:1:2104:26096:27398
CAGTGCGA
+
FFFFFFFF
@A00769:11:HC3HCDRXX:1:2104:24460:27414
CAGTGCGA
+
FFFFFFFF
@A00769:11:HC3HCDRXX:1:2104:17616:27430
CAGTGCGA
+
FFFFFFFF
@A00769:11:HC3HCDRXX:1:2104:9607:27461
CAGTGCGA
+
FFFFFFFF
@A00769:11:HC3HCDRXX:1:2104:6497:27524
CAGTGCGA
+
FFFFFFFF
@A00769:11:HC3HCDRXX:1:2104:24234:27524
CAGTGCGA
+
,FFFFFFF
@A00769:11:HC3HCDRXX:1:2104:24361:27524
CAGTGCGA
+
FFFFFFFF
@A00769:11:HC3HCDRXX:1:2104:27950:27571
CAGTGCGA
+
,F:FFF,F
@A00769:11:HC3HCDRXX:1:2104:28248:27618
CAGTGCGA
+
FFFF:FFF
@A00769:11:HC3HCDRXX:1:2104:3866:27665
CAGTGCGA
+
FFFFFFFF
@A00769:11:HC3HCDRXX:1:2104:20745:27743
CAGTGCGA
+
FFFFFFFF
@A00769:11:HC3HCDRXX:1:2104:9525:27759
CAGTGCGA
+
FFFFFFFF
@A00769:11:HC3HCDRXX:1:2104:15646:27806
CAGTGCGA
+
FFFFFFFF
@A00769:11:HC3HCDRXX:1:2104:26332:27837
CAGTGCGA
+
FFFFFFFF
@A00769:11:HC3HCDRXX:1:2104:28384:27884
CAGTGCGA
+
FFFFFFFF
@A00769:11:HC3HCDRXX:1:2104:17653:27931
CAGTGCGA
+
FFFFFFFF
@A00769:11:HC3HCDRXX:1:2104:25229:28025
CAGTGCGA
+
FFFFFFFF
@A00769:11:HC3HCDRXX:1:2104:5855:28040
CAGTGCGA
+
FFFFFFFF
@A00769:11:HC3HCDRXX:1:2104:17779:28056
CAGTGCGA
+
FFFFFFFF
@A00769:11:HC3HCDRXX:1:2104:30273:28056
CAGTGCGA
+
FFFFFFFF
@A00769:11:HC3HCDRXX:1:2104:30644:28103
CAGTGCGA
+
FFFFFFFF
@A00769:11:HC3HCDRXX:1:2104:18430:28181
CAGTGCGA
+
FFFFFFFF
@A00769:11:HC3HCDRXX:1:2104:27416:28213
CAGTGCGA
+
FFFFFFFF
@A00769:11:HC3HCDRXX:1:2104:16333:28244
CAGTGCGA
+
FFF:FF,,
@A00769:11:HC3HCDRXX:1:2104:32009:28307
CAGTGCGA
+
FFFFFFFF
@A00769:11:HC3HCDRXX:1:2104:20627:28322
CAGTGCGA
+
FFFFFFFF
@A00769:11:HC3HCDRXX:1:2104:4969:28354
CAGTGCGA
+
FFFFFFFF
@A00769:11:HC3HCDRXX:1:2104:20193:28354
CAGTGCGA
+
FFFFFFFF
@A00769:11:HC3HCDRXX:1:2104:21920:28369
CAGTGCGA
+
FFFFFFFF
@A00769:11:HC3HCDRXX:1:2104:31512:28385
CAGTGCGA
+
FFFFFFFF
@A00769:11:HC3HCDRXX:1:2104:10926:28401
CAGTGCGA
+
FFFFFFFF
@A00769:11:HC3HCDRXX:1:2104:22761:28416
CAGTGCGA
+
FFFFFFFF
@A00769:11:HC3HCDRXX:1:2104:3287:28479
CAGTGCGA
+
FFFFFFFF
@A00769:11:HC3HCDRXX:1:2104:5891:28541
CAGTGCGA
+
FFFFFFFF
@A00769:11:HC3HCDRXX:1:2104:5547:28604
CAGTGCGA
+
FFFFFFFF
@A00769:11:HC3HCDRXX:1:2104:10845:28667
CAGTGCGA
+
FF:F:FFF
@A00769:11:HC3HCDRXX:1:2104:1606:28761
CAGTGCGA
+
FFFFFFFF
@A00769:11:HC3HCDRXX:1:2104:4806:28792
CAGTGCGA
+
FFFF::FF
@A00769:11:HC3HCDRXX:1:2104:12744:28792
CAGTGCGA
+
FFFFFFFF
@A00769:11:HC3HCDRXX:1:2104:11921:28808
CAGTGCGA
+
FFFFFFFF
@A00769:11:HC3HCDRXX:1:2104:12409:28808
CAGTGCGA
+
FFFFFFFF
@A00769:11:HC3HCDRXX:1:2104:18412:28808
CAGTGCGA
+
FFFFFFFF
@A00769:11:HC3HCDRXX:1:2104:9136:28839
CAGTGCGA
+
FFFFFFFF
@A00769:11:HC3HCDRXX:1:2104:27218:28839
CAGTGCGA
+
FFFFFFFF
@A00769:11:HC3HCDRXX:1:2104:15881:28870
CAGTGCGA
+
FFFFFFFF
@A00769:11:HC3HCDRXX:1:2104:17128:28902
CAGTGCGA
+
FFFFFFFF
@A00769:11:HC3HCDRXX:1:2104:30978:28902
CAGTGCGA
+
FFFFFFFF
@A00769:11:HC3HCDRXX:1:2104:8287:28933
CAGTGCGA
+
FFFF:FFF
@A00769:11:HC3HCDRXX:1:2104:20365:28933
CAGTGCGA
+
FFFFFFFF
@A00769:11:HC3HCDRXX:1:2104:10954:28980
CAGTGCGA
+
FFFFFFFF
@A00769:11:HC3HCDRXX:1:2104:24867:29027
CAGTGCGA
+
FFFFFFFF
@A00769:11:HC3HCDRXX:1:2104:29794:29042
CAGTGCGA
+
FFFFFFFF
@A00769:11:HC3HCDRXX:1:2104:22444:29089
CAGTGCGA
+
FFFFFFFF
@A00769:11:HC3HCDRXX:1:2104:30743:29089
CAGTGCGA
+
FFFFFFFF
@A00769:11:HC3HCDRXX:1:2104:31485:29152
CAGTGCGA
+
FFFFFFFF
@A00769:11:HC3HCDRXX:1:2104:12382:29168
CAGTGCGA
+
FF::FFFF
@A00769:11:HC3HCDRXX:1:2104:31385:29199
CAGTGCGA
+
FFFFFFFF
@A00769:11:HC3HCDRXX:1:2104:11632:29246
CAGTGCGA
+
FFFFFFFF
@A00769:11:HC3HCDRXX:1:2104:9489:29262
CAGTGCGA
+
FFFFFFFF
@A00769:11:HC3HCDRXX:1:2104:3712:29277
CAGTGCGA
+
FFFFFFFF
@A00769:11:HC3HCDRXX:1:2104:21748:29293
CAGTGCGA
+
FF:F:FF:
@A00769:11:HC3HCDRXX:1:2104:11080:29324
CAGTGCGA
+
FFFFFFFF
@A00769:11:HC3HCDRXX:1:2104:31946:29356
CAGTGCGA
+
FF,F,,,F
@A00769:11:HC3HCDRXX:1:2104:28067:29403
CAGTGCGA
+
FFF:FFFF
@A00769:11:HC3HCDRXX:1:2104:31358:29403
CAGTGCGA
+
FFFFFFFF
@A00769:11:HC3HCDRXX:1:2104:17463:29450
CAGTGCGA
+
FFFFFFFF
@A00769:11:HC3HCDRXX:1:2104:13485:29481
CAGTGCGA
+
FFFFFFFF
@A00769:11:HC3HCDRXX:1:2104:30644:29543
CAGTGCGA
+
FFFFFFFF
@A00769:11:HC3HCDRXX:1:2104:7600:29559
CAGTGCGA
+
FFFFFFFF
@A00769:11:HC3HCDRXX:1:2104:28275:29575
CAGTGCGA
+
FFFFFFFF
@A00769:11:HC3HCDRXX:1:2104:25554:29590
CAGTGCGA
+
FFFFFFFF
@A00769:11:HC3HCDRXX:1:2104:30743:29622
CAGTGCGA
+
FFFFFFFF
@A00769:11:HC3HCDRXX:1:2104:18484:29747
CAGTGCGA
+
FFFFFFFF
@A00769:11:HC3HCDRXX:1:2104:18502:29747
CAGTGCGA
+
FFFFFFFF
@A00769:11:HC3HCDRXX:1:2104:4933:29763
CAGTGCGA
+
FFFFFFFF
@A00769:11:HC3HCDRXX:1:2104:30011:29763
CAGTGCGA
+
FFFFFFFF
@A00769:11:HC3HCDRXX:1:2104:30852:29872
CAGTGCGA
+
FFFFFFFF
@A00769:11:HC3HCDRXX:1:2104:6985:29966
CAGTGCGA
+
FFFFFFFF
@A00769:11:HC3HCDRXX:1:2104:25174:29966
CAGTGCGA
+
FFFFFFFF
@A00769:11:HC3HCDRXX:1:2104:17409:30044
CAGTGCGA
+
FFFFFFFF
@A00769:11:HC3HCDRXX:1:2104:17589:30044
CAGTGCGA
+
FFFFFFFF
@A00769:11:HC3HCDRXX:1:2104:25988:30091
CAGTGCGA
+
FFFFFFFF
@A00769:11:HC3HCDRXX:1:2104:15709:30107
CAGTGCGA
+
FFFFFFFF
@A00769:11:HC3HCDRXX:1:2104:17553:30107
CAGTGCGA
+
,FFFFFFF
@A00769:11:HC3HCDRXX:1:2104:29532:30217
CAGTGCGA
+
FFFFFFFF
@A00769:11:HC3HCDRXX:1:2104:6922:30264
CAGTGCGA
+
FFFFFFFF
@A00769:11:HC3HCDRXX:1:2104:15772:30279
CAGTGCGA
+
FF:,,F,F
@A00769:11:HC3HCDRXX:1:2104:9534:30311
CAGTGCGA
+
FFFFFFFF
@A00769:11:HC3HCDRXX:1:2104:4915:30326
CAGTGCGA
+
FFFFFFFF
@A00769:11:HC3HCDRXX:1:2104:17897:30326
CAGTGCGA
+
,,,FF:::
@A00769:11:HC3HCDRXX:1:2104:31873:30358
CAGTGCGA
+
FFFFFFFF
@A00769:11:HC3HCDRXX:1:2104:11288:30373
CAGTGCGA
+
FF:FF::F
@A00769:11:HC3HCDRXX:1:2104:31901:30373
CAGTGCGA
+
FFFFFFFF
@A00769:11:HC3HCDRXX:1:2104:5529:30483
CAGTGCGA
+
,F,FFFFF
@A00769:11:HC3HCDRXX:1:2104:22471:30483
CAGTGCGA
+
FFFFFFFF
@A00769:11:HC3HCDRXX:1:2104:23393:30514
CAGTGCGA
+
,FF,FFFF
@A00769:11:HC3HCDRXX:1:2104:2709:30545
CAGTGCGA
+
FFFFFFFF
@A00769:11:HC3HCDRXX:1:2104:2953:30655
CAGTGCGA
+
FFFFFFFF
@A00769:11:HC3HCDRXX:1:2104:28754:30655
CAGTGCGA
+
FFFFFFFF
@A00769:11:HC3HCDRXX:1:2104:16550:30686
CAGTGCGA
+
F:FFFFFF
@A00769:11:HC3HCDRXX:1:2104:11595:30749
CAGTGCGA
+
F::FFFFF
@A00769:11:HC3HCDRXX:1:2104:26729:30749
CAGTGCGA
+
FFFFFFFF
@A00769:11:HC3HCDRXX:1:2104:30174:30859
CAGTGCGA
+
FFFFFFFF
@A00769:11:HC3HCDRXX:1:2104:8467:30874
CAGTGCGA
+
FFFFFFFF
@A00769:11:HC3HCDRXX:1:2104:24162:30874
CAGTGCGA
+
FFFFFFFF
@A00769:11:HC3HCDRXX:1:2104:14977:30906
CAGTGCGA
+
FFFFFFF,
@A00769:11:HC3HCDRXX:1:2104:24099:30921
CAGTGCGA
+
FFFFFFFF
@A00769:11:HC3HCDRXX:1:2104:20012:30953
CAGTGCGA
+
FFFFFFFF
@A00769:11:HC3HCDRXX:1:2104:26784:30968
CAGTGCGA
+
FFFFFFFF
@A00769:11:HC3HCDRXX:1:2104:28664:30968
CAGTGCGA
+
FFFFF:FF
@A00769:11:HC3HCDRXX:1:2104:1380:31000
CAGTGCGA
+
FFFFFFFF
@A00769:11:HC3HCDRXX:1:2104:3694:31031
CAGTGCGA
+
FFFFFFFF
@A00769:11:HC3HCDRXX:1:2104:13928:31031
CAGTGCGA
+
FFFFFFFF
@A00769:11:HC3HCDRXX:1:2104:16559:31140
CAGTGCGA
+
FFFFFFFF
@A00769:11:HC3HCDRXX:1:2104:9209:31219
CAGTGCGA
+
FFFFFFFF
@A00769:11:HC3HCDRXX:1:2104:30843:31234
CAGTGCGA
+
FFFFFFFF
@A00769:11:HC3HCDRXX:1:2104:6795:31266
CAGTGCGA
+
:FFFFFFF
@A00769:11:HC3HCDRXX:1:2104:9796:31297
CAGTGCGA
+
FFFFFFFF
@A00769:11:HC3HCDRXX:1:2104:16152:31344
CAGTGCGA
+
FFFFFFFF
@A00769:11:HC3HCDRXX:1:2104:3504:31360
CAGTGCGA
+
FFFFFFFF
@A00769:11:HC3HCDRXX:1:2104:6750:31375
CAGTGCGA
+
FFFFFFFF
@A00769:11:HC3HCDRXX:1:2104:16550:31375
CAGTGCGA
+
FFFFFFFF
@A00769:11:HC3HCDRXX:1:2104:20021:31438
CAGTGCGA
+
FFFFFFFF
@A00769:11:HC3HCDRXX:1:2104:25898:31469
CAGTGCGA
+
FFFFFFFF
@A00769:11:HC3HCDRXX:1:2104:27651:31469
CAGTGCGA
+
FFFFFFFF
@A00769:11:HC3HCDRXX:1:2104:4562:31501
CAGTGCGA
+
FFFFFFFF
@A00769:11:HC3HCDRXX:1:2104:7744:31501
CAGTGCGA
+
FFFFFFFF
@A00769:11:HC3HCDRXX:1:2104:24623:31516
CAGTGCGA
+
FFFFFFFF
@A00769:11:HC3HCDRXX:1:2104:29523:31516
CAGTGCGA
+
FFFFFFFF
@A00769:11:HC3HCDRXX:1:2104:15185:31610
CAGTGCGA
+
FFFFFFFF
@A00769:11:HC3HCDRXX:1:2104:20048:31610
CAGTGCGA
+
FFFFFFFF
@A00769:11:HC3HCDRXX:1:2104:17996:31688
CAGTGCGA
+
FFFFFFFF
@A00769:11:HC3HCDRXX:1:2104:15004:31704
CAGTGCGA
+
FFFFFFFF
@A00769:11:HC3HCDRXX:1:2104:14940:31720
CAGTGCGA
+
FFFFFFFF
@A00769:11:HC3HCDRXX:1:2104:25961:31798
CAGTGCGA
+
FFFFFFFF
@A00769:11:HC3HCDRXX:1:2104:8811:31814
CAGTGCGA
+
FFFFFFFF
@A00769:11:HC3HCDRXX:1:2104:17282:31829
CAGTGCGA
+
FFFFFFFF
@A00769:11:HC3HCDRXX:1:2104:24551:31829
CAGTGCGA
+
FFFFFFFF
@A00769:11:HC3HCDRXX:1:2104:1913:31923
CAGTGCGA
+
FFFFFFFF
@A00769:11:HC3HCDRXX:1:2104:31304:31970
CAGTGCGA
+
FFFFFFFF
@A00769:11:HC3HCDRXX:1:2104:24062:31986
CAGTGCGA
+
FF,::,F:
@A00769:11:HC3HCDRXX:1:2104:30644:31986
CAGTGCGA
+
FFFFFFFF
@A00769:11:HC3HCDRXX:1:2104:19877:32033
CAGTGCGA
+
FFFFFFFF
@A00769:11:HC3HCDRXX:1:2104:4282:32049
CAGTGCGA
+
FFFFFFFF
@A00769:11:HC3HCDRXX:1:2104:6867:32080
CAGTGCGA
+
FFFFFFFF
@A00769:11:HC3HCDRXX:1:2104:32289:32080
CAGTGCGA
+
FFFFFFFF
@A00769:11:HC3HCDRXX:1:2104:25120:32095
CAGTGCGA
+
FFFFFFFF
@A00769:11:HC3HCDRXX:1:2104:27642:32142
CAGTGCGA
+
FFFFFFFF
@A00769:11:HC3HCDRXX:1:2104:29704:32174
CAGTGCGA
+
FFFFFFFF
@A00769:11:HC3HCDRXX:1:2104:9625:32189
CAGTGCGA
+
FF:FFFFF
@A00769:11:HC3HCDRXX:1:2104:23972:32205
CAGTGCGA
+
FFFFFFFF
@A00769:11:HC3HCDRXX:1:2104:25364:32205
CAGTGCGA
+
FFFFFFFF
@A00769:11:HC3HCDRXX:1:2104:12038:32362
CAGTGCGA
+
FFFFFFFF
@A00769:11:HC3HCDRXX:1:2104:23827:32362
CAGTGCGA
+
FFFFFFFF
@A00769:11:HC3HCDRXX:1:2104:25346:32362
CAGTGCGA
+
FF:FFFFF
@A00769:11:HC3HCDRXX:1:2104:27588:32393
CAGTGCGA
+
FFFFFFFF
@A00769:11:HC3HCDRXX:1:2104:20021:32409
CAGTGCGA
+
FFFF:FFF
@A00769:11:HC3HCDRXX:1:2104:20600:32440
CAGTGCGA
+
FFFFFFFF
@A00769:11:HC3HCDRXX:1:2104:1859:32456
CAGTGCGA
+
FFFFFFFF
@A00769:11:HC3HCDRXX:1:2104:5493:32456
CAGTGCGA
+
FFFFFFFF
@A00769:11:HC3HCDRXX:1:2104:1470:32471
CAGTGCGA
+
FF::,,FF
@A00769:11:HC3HCDRXX:1:2104:28357:32471
CAGTGCGA
+
FFFFFFFF
@A00769:11:HC3HCDRXX:1:2104:27606:32487
CAGTGCGA
+
FFFFFFFF
@A00769:11:HC3HCDRXX:1:2104:8748:32550
CAGTGCGA
+
FFFFFFFF
@A00769:11:HC3HCDRXX:1:2104:21766:32581
CAGTGCGA
+
FFFFFFFF
@A00769:11:HC3HCDRXX:1:2104:15537:32597
CAGTGCGA
+
FFFFFFFF
@A00769:11:HC3HCDRXX:1:2104:3549:32722
CAGTGCGA
+
FFFFFFFF
@A00769:11:HC3HCDRXX:1:2104:26060:32784
CAGTGCGA
+
FFFFFFFF
@A00769:11:HC3HCDRXX:1:2104:15718:32878
CAGTGCGA
+
FFFFFFFF
@A00769:11:HC3HCDRXX:1:2104:17662:32894
CAGTGCGA
+
FFFFFFFF
@A00769:11:HC3HCDRXX:1:2104:8187:32957
CAGTGCGA
+
FFFFFFFF
@A00769:11:HC3HCDRXX:1:2104:16423:32972
CAGTGCGA
+
FFFFFFFF
@A00769:11:HC3HCDRXX:1:2104:8784:32988
CAGTGCGA
+
FFFFFFFF
@A00769:11:HC3HCDRXX:1:2104:3360:33019
CAGTGCGA
+
FFFFFFFF
@A00769:11:HC3HCDRXX:1:2104:8079:33019
CAGTGCGA
+
FFFFFFFF
@A00769:11:HC3HCDRXX:1:2104:16740:33019
CAGTGCGA
+
FFFFFFFF
@A00769:11:HC3HCDRXX:1:2104:1407:33051
CAGTGCGA
+
FFFFFFFF
@A00769:11:HC3HCDRXX:1:2104:3830:33082
CAGTGCGA
+
FFFFFFFF
@A00769:11:HC3HCDRXX:1:2104:23466:33082
CAGTGCGA
+
FFFFFFFF
@A00769:11:HC3HCDRXX:1:2104:2880:33098
CAGTGCGA
+
:F:F,FFF
@A00769:11:HC3HCDRXX:1:2104:28429:33160
CAGTGCGA
+
FFFFFFFF
@A00769:11:HC3HCDRXX:1:2104:7292:33223
CAGTGCGA
+
FFFFFFFF
@A00769:11:HC3HCDRXX:1:2104:2609:33254
CAGTGCGA
+
FFFFFFFF
@A00769:11:HC3HCDRXX:1:2104:30074:33254
CAGTGCGA
+
FFFFFFFF
@A00769:11:HC3HCDRXX:1:2104:20790:33332
CAGTGCGA
+
FFFFFFFF
@A00769:11:HC3HCDRXX:1:2104:19180:33364
CAGTGCGA
+
FFFFFFFF
@A00769:11:HC3HCDRXX:1:2104:22779:33395
CAGTGCGA
+
FFFFFFFF
@A00769:11:HC3HCDRXX:1:2104:20437:33442
CAGTGCGA
+
FFFFFFFF
@A00769:11:HC3HCDRXX:1:2104:25672:33489
CAGTGCGA
+
FFFFFFFF
@A00769:11:HC3HCDRXX:1:2104:28094:33489
CAGTGCGA
+
FFFFF,F:
@A00769:11:HC3HCDRXX:1:2104:20455:33505
CAGTGCGA
+
FFFFFFFF
@A00769:11:HC3HCDRXX:1:2104:4698:33520
CAGTGCGA
+
FFFFFFFF
@A00769:11:HC3HCDRXX:1:2104:5014:33536
CAGTGCGA
+
FFFFFFFF
@A00769:11:HC3HCDRXX:1:2104:12445:33567
CAGTGCGA
+
FFFFFFFF
@A00769:11:HC3HCDRXX:1:2104:6451:33646
CAGTGCGA
+
FFFFFFFF
@A00769:11:HC3HCDRXX:1:2104:27380:33661
CAGTGCGA
+
:FFFFFFF
@A00769:11:HC3HCDRXX:1:2104:10031:33677
CAGTGCGA
+
FFFFFFFF
@A00769:11:HC3HCDRXX:1:2104:12409:33724
CAGTGCGA
+
FFFFFFFF
@A00769:11:HC3HCDRXX:1:2104:10737:33739
CAGTGCGA
+
FFFFFFFF
@A00769:11:HC3HCDRXX:1:2104:7609:33771
CAGTGCGA
+
FFFFFFFF
@A00769:11:HC3HCDRXX:1:2104:6442:33849
CAGTGCGA
+
FFFFFFFF
@A00769:11:HC3HCDRXX:1:2104:20247:33896
CAGTGCGA
+
FFFFFFFF
@A00769:11:HC3HCDRXX:1:2104:7636:33912
CAGTGCGA
+
FFFFFFFF
@A00769:11:HC3HCDRXX:1:2104:14371:33959
CAGTGCGA
+
FFFFFFFF
@A00769:11:HC3HCDRXX:1:2104:27299:33959
CAGTGCGA
+
FFFFFFFF
@A00769:11:HC3HCDRXX:1:2104:7292:34006
CAGTGCGA
+
FFFFFFFF
@A00769:11:HC3HCDRXX:1:2104:20772:34021
CAGTGCGA
+
FFFFFFFF
@A00769:11:HC3HCDRXX:1:2104:11487:34037
CAGTGCGA
+
FFFFFFFF
@A00769:11:HC3HCDRXX:1:2104:22950:34037
CAGTGCGA
+
FFFFFFFF
@A00769:11:HC3HCDRXX:1:2104:27516:34084
CAGTGCGA
+
FFFFFFFF
@A00769:11:HC3HCDRXX:1:2104:16929:34100
CAGTGCGA
+
FFFFFFFF
@A00769:11:HC3HCDRXX:1:2104:30996:34131
CAGTGCGA
+
FFFFFFFF
@A00769:11:HC3HCDRXX:1:2104:19922:34272
CAGTGCGA
+
FFFFFFFF
@A00769:11:HC3HCDRXX:1:2104:19171:34287
CAGTGCGA
+
FF:FFFFF
@A00769:11:HC3HCDRXX:1:2104:25183:34334
CAGTGCGA
+
FFFFFFFF
@A00769:11:HC3HCDRXX:1:2104:17002:34413
CAGTGCGA
+
FFFFFFFF
@A00769:11:HC3HCDRXX:1:2104:3206:34444
CAGTGCGA
+
FFFFFFFF
@A00769:11:HC3HCDRXX:1:2104:23511:34444
CAGTGCGA
+
FFFFFFFF
@A00769:11:HC3HCDRXX:1:2104:29704:34460
CAGTGCGA
+
FFFFFFFF
@A00769:11:HC3HCDRXX:1:2104:32398:34616
CAGTGCGA
+
FFFFFFFF
@A00769:11:HC3HCDRXX:1:2104:8558:34695
CAGTGCGA
+
FFFFFFFF
@A00769:11:HC3HCDRXX:1:2104:16025:34695
CAGTGCGA
+
FFFFFFFF
@A00769:11:HC3HCDRXX:1:2104:22417:34804
CAGTGCGA
+
FFFFFFFF
@A00769:11:HC3HCDRXX:1:2104:18828:34820
CAGTGCGA
+
FFFFFFFF
@A00769:11:HC3HCDRXX:1:2104:12020:34835
CAGTGCGA
+
FFFFFFFF
@A00769:11:HC3HCDRXX:1:2104:15962:34835
CAGTGCGA
+
FFFFFFFF
@A00769:11:HC3HCDRXX:1:2104:19461:34914
CAGTGCGA
+
FFFFFFFF
@A00769:11:HC3HCDRXX:1:2104:7952:35023
CAGTGCGA
+
FFFFFFFF
@A00769:11:HC3HCDRXX:1:2104:28094:35023
CAGTGCGA
+
FFFFFFFF
@A00769:11:HC3HCDRXX:1:2104:2844:35102
CAGTGCGA
+
FFFFFFFF
@A00769:11:HC3HCDRXX:1:2104:5430:35102
CAGTGCGA
+
FFFFFFFF
@A00769:11:HC3HCDRXX:1:2104:3206:35133
CAGTGCGA
+
FFFFFFFF
@A00769:11:HC3HCDRXX:1:2104:22851:35149
CAGTGCGA
+
FFFFFFFF
@A00769:11:HC3HCDRXX:1:2104:9661:35164
CAGTGCGA
+
FFFFFFFF
@A00769:11:HC3HCDRXX:1:2104:17770:35180
CAGTGCGA
+
FFFFFFFF
@A00769:11:HC3HCDRXX:1:2104:18439:35274
CAGTGCGA
+
FF:FFFFF
@A00769:11:HC3HCDRXX:1:2104:25165:35274
CAGTGCGA
+
FFFFFFFF
@A00769:11:HC3HCDRXX:1:2104:9010:35289
CAGTGCGA
+
FFFFFFFF
@A00769:11:HC3HCDRXX:1:2104:27353:35368
CAGTGCGA
+
FFFFFFFF
@A00769:11:HC3HCDRXX:1:2104:28212:35383
CAGTGCGA
+
FFFFFFFF
@A00769:11:HC3HCDRXX:1:2104:7581:35415
CAGTGCGA
+
FFFFFFFF
@A00769:11:HC3HCDRXX:1:2104:9444:35446
CAGTGCGA
+
FFFFFFFF
@A00769:11:HC3HCDRXX:1:2104:14326:35446
CAGTGCGA
+
,:,,:,:F
@A00769:11:HC3HCDRXX:1:2104:14733:35493
CAGTGCGA
+
FFFFFFFF
@A00769:11:HC3HCDRXX:1:2104:18810:35509
CAGTGCGA
+
FF:FFF,F
@A00769:11:HC3HCDRXX:1:2104:1334:35556
CAGTGCGA
+
FFFFFFFF
@A00769:11:HC3HCDRXX:1:2104:10682:35556
CAGTGCGA
+
FFFF:FFF
@A00769:11:HC3HCDRXX:1:2104:17237:35571
CAGTGCGA
+
FFFFFFFF
@A00769:11:HC3HCDRXX:1:2104:4381:35728
CAGTGCGA
+
FFFFFFFF
@A00769:11:HC3HCDRXX:1:2104:3088:35744
CAGTGCGA
+
FFFFFFFF
@A00769:11:HC3HCDRXX:1:2104:10836:35759
CAGTGCGA
+
FFFFFFFF
@A00769:11:HC3HCDRXX:1:2104:31412:35822
CAGTGCGA
+
FFFFFFFF
@A00769:11:HC3HCDRXX:1:2104:2184:35900
CAGTGCGA
+
FFFFFFFF
@A00769:11:HC3HCDRXX:1:2104:25102:35947
CAGTGCGA
+
FFFFFFFF
@A00769:11:HC3HCDRXX:1:2104:13865:35994
CAGTGCGA
+
FFFFFFFF
@A00769:11:HC3HCDRXX:1:2104:1759:36010
CAGTGCGA
+
FFFFFFFF
@A00769:11:HC3HCDRXX:1:2104:32334:36104
CAGTGCGA
+
FFFFFFFF
@A00769:11:HC3HCDRXX:1:2104:27082:36213
CAGTGCGA
+
FFFFFFFF
@A00769:11:HC3HCDRXX:1:2104:21323:36229
CAGTGCGA
+
FFFFFFFF
@A00769:11:HC3HCDRXX:1:2104:16966:36260
CAGTGCGA
+
FFFFFFFF
@A00769:11:HC3HCDRXX:1:2104:18810:36260
CAGTGCGA
+
FFFFFFFF
@A00769:11:HC3HCDRXX:1:2104:11487:36323
CAGTGCGA
+
FFFFFFFF
@A00769:11:HC3HCDRXX:1:2104:15239:36338
CAGTGCGA
+
F,FFFFFF
@A00769:11:HC3HCDRXX:1:2104:19018:36338
CAGTGCGA
+
FFFFFFFF
@A00769:11:HC3HCDRXX:1:2104:30680:36370
CAGTGCGA
+
FFFFFFFF
@A00769:11:HC3HCDRXX:1:2104:19596:36401
CAGTGCGA
+
FFFFFFFF
@A00769:11:HC3HCDRXX:1:2104:10773:36432
CAGTGCGA
+
FFFFFFFF
@A00769:11:HC3HCDRXX:1:2104:11162:36479
CAGTGCGA
+
FFFFFFFF
@A00769:11:HC3HCDRXX:1:2104:30743:36605
CAGTGCGA
+
FFF:FFFF
@A00769:11:HC3HCDRXX:1:2104:21151:36652
CAGTGCGA
+
FFFFFFFF
@A00769:11:HC3HCDRXX:1:2104:7274:36699
CAGTGCGA
+
FFFFFFFF
@A00769:11:HC3HCDRXX:1:2104:12264:36699
CAGTGCGA
+
FFF:FFF:
@A00769:11:HC3HCDRXX:1:2104:7129:36793
CAGTGCGA
+
FFFFFFFF
@A00769:11:HC3HCDRXX:1:2104:24071:36793
CAGTGCGA
+
FFFFFFFF
@A00769:11:HC3HCDRXX:1:2104:7374:36808
CAGTGCGA
+
FFFFFFFF
@A00769:11:HC3HCDRXX:1:2104:16541:36839
CAGTGCGA
+
FFFFFFFF
@A00769:11:HC3HCDRXX:1:2104:3947:36918
CAGTGCGA
+
FFFFFFFF
@A00769:11:HC3HCDRXX:1:2104:17671:36918
CAGTGCGA
+
FFFFFFFF
@A00769:11:HC3HCDRXX:1:2104:21965:36933
CAGTGCGA
+
FFFFFF:F
@A00769:11:HC3HCDRXX:1:2104:19840:37012
CAGTGCGA
+
FFFFFFFF
@A00769:11:HC3HCDRXX:1:2105:6307:1047
CAGTGCGA
+
FFFFFFFF
@A00769:11:HC3HCDRXX:1:2105:14199:1188
CAGTGCGA
+
FFFFFFFF
@A00769:11:HC3HCDRXX:1:2105:6786:1251
CAGTGCGA
+
FFFFFFFF
@A00769:11:HC3HCDRXX:1:2105:8929:1297
CAGTGCGA
+
FFFFFFFF
@A00769:11:HC3HCDRXX:1:2105:4788:1485
CAGTGCGA
+
FFFFFFFF
@A00769:11:HC3HCDRXX:1:2105:30481:1485
CAGTGCGA
+
FFFFFFFF
@A00769:11:HC3HCDRXX:1:2105:32768:1501
CAGTGCGA
+
FFFFFFFF
@A00769:11:HC3HCDRXX:1:2105:4661:1517
CAGTGCGA
+
FFFFF:FF
@A00769:11:HC3HCDRXX:1:2105:27805:1579
CAGTGCGA
+
FFFFFFFF
@A00769:11:HC3HCDRXX:1:2105:4689:1595
CAGTGCGA
+
FFFFFFFF
@A00769:11:HC3HCDRXX:1:2105:2862:1689
CAGTGCGA
+
FFFFFFFF
@A00769:11:HC3HCDRXX:1:2105:28646:1846
CAGTGCGA
+
FFFFFFFF
@A00769:11:HC3HCDRXX:1:2105:16957:1892
CAGTGCGA
+
FFFFFFFF
@A00769:11:HC3HCDRXX:1:2105:17463:1892
CAGTGCGA
+
FF:FF,FF
@A00769:11:HC3HCDRXX:1:2105:8214:1908
CAGTGCGA
+
FFF:FFFF
@A00769:11:HC3HCDRXX:1:2105:20085:1924
CAGTGCGA
+
FFFFFFFF
@A00769:11:HC3HCDRXX:1:2105:28872:1924
CAGTGCGA
+
FFFFFFFF
@A00769:11:HC3HCDRXX:1:2105:21838:1955
CAGTGCGA
+
FFF:FFFF
@A00769:11:HC3HCDRXX:1:2105:3170:2002
CAGTGCGA
+
FFFFFF:F
@A00769:11:HC3HCDRXX:1:2105:21504:2033
CAGTGCGA
+
FFFFFFFF
@A00769:11:HC3HCDRXX:1:2105:32750:2065
CAGTGCGA
+
FFFFFFFF
@A00769:11:HC3HCDRXX:1:2105:4246:2080
CAGTGCGA
+
FFFFFFFF
@A00769:11:HC3HCDRXX:1:2105:6271:2174
CAGTGCGA
+
FFFFFFFF
@A00769:11:HC3HCDRXX:1:2105:4788:2237
CAGTGCGA
+
FFFFFFFF
@A00769:11:HC3HCDRXX:1:2105:8477:2268
CAGTGCGA
+
FFFFFFFF
@A00769:11:HC3HCDRXX:1:2105:32000:2300
CAGTGCGA
+
FFFFFFFF
@A00769:11:HC3HCDRXX:1:2105:3441:2315
CAGTGCGA
+
FFFFFFFF
@A00769:11:HC3HCDRXX:1:2105:1705:2440
CAGTGCGA
+
FFFFFFFF
@A00769:11:HC3HCDRXX:1:2105:21649:2472
CAGTGCGA
+
FF,F,F:F
@A00769:11:HC3HCDRXX:1:2105:14154:2487
CAGTGCGA
+
FFFFFFFF
@A00769:11:HC3HCDRXX:1:2105:21630:2503
CAGTGCGA
+
FFFFFFFF
@A00769:11:HC3HCDRXX:1:2105:21079:2550
CAGTGCGA
+
FFFFFFFF
@A00769:11:HC3HCDRXX:1:2105:7898:2613
CAGTGCGA
+
FFFFFFFF
@A00769:11:HC3HCDRXX:1:2105:16703:2644
CAGTGCGA
+
FFFFFFFF
@A00769:11:HC3HCDRXX:1:2105:8513:2769
CAGTGCGA
+
FFFFFFFF
@A00769:11:HC3HCDRXX:1:2105:32723:2801
CAGTGCGA
+
FFFFFFFF
@A00769:11:HC3HCDRXX:1:2105:23782:2910
CAGTGCGA
+
FFFFFFFF
@A00769:11:HC3HCDRXX:1:2105:26042:2942
CAGTGCGA
+
FFFFFFFF
@A00769:11:HC3HCDRXX:1:2105:18909:2988
CAGTGCGA
+
FFFFFFFF
@A00769:11:HC3HCDRXX:1:2105:29821:3067
CAGTGCGA
+
FF,FF,FF
@A00769:11:HC3HCDRXX:1:2105:2709:3114
CAGTGCGA
+
FFFFFFFF
@A00769:11:HC3HCDRXX:1:2105:23484:3114
CAGTGCGA
+
FFFFFFFF
@A00769:11:HC3HCDRXX:1:2105:15736:3129
CAGTGCGA
+
:F,FFFFF
@A00769:11:HC3HCDRXX:1:2105:3721:3145
CAGTGCGA
+
FFFFFFFF
@A00769:11:HC3HCDRXX:1:2105:23339:3176
CAGTGCGA
+
FFFFFFFF
@A00769:11:HC3HCDRXX:1:2105:25554:3223
CAGTGCGA
+
F:FFF:FF
@A00769:11:HC3HCDRXX:1:2105:27498:3270
CAGTGCGA
+
FFFFFFFF
@A00769:11:HC3HCDRXX:1:2105:17020:3286
CAGTGCGA
+
FFFFFFFF
@A00769:11:HC3HCDRXX:1:2105:19958:3302
CAGTGCGA
+
FFFFFF:F
@A00769:11:HC3HCDRXX:1:2105:12228:3317
CAGTGCGA
+
FFFFFFFF
@A00769:11:HC3HCDRXX:1:2105:31241:3333
CAGTGCGA
+
FF,F:FFF
@A00769:11:HC3HCDRXX:1:2105:2700:3349
CAGTGCGA
+
FFFFFFFF
@A00769:11:HC3HCDRXX:1:2105:19325:3364
CAGTGCGA
+
FFFFFFFF
@A00769:11:HC3HCDRXX:1:2105:2663:3380
CAGTGCGA
+
FFFFFFFF
@A00769:11:HC3HCDRXX:1:2105:19786:3380
CAGTGCGA
+
,FFFFFF:
@A00769:11:HC3HCDRXX:1:2105:21920:3411
CAGTGCGA
+
FF,F,F,F
@A00769:11:HC3HCDRXX:1:2105:19633:3552
CAGTGCGA
+
FFFFFFFF
@A00769:11:HC3HCDRXX:1:2105:28827:3568
CAGTGCGA
+
FFFFFFFF
@A00769:11:HC3HCDRXX:1:2105:29640:3568
CAGTGCGA
+
FFFFFFFF
@A00769:11:HC3HCDRXX:1:2105:29324:3615
CAGTGCGA
+
FFFFFFFF
@A00769:11:HC3HCDRXX:1:2105:24758:3693
CAGTGCGA
+
FFFFFFFF
@A00769:11:HC3HCDRXX:1:2105:4237:3756
CAGTGCGA
+
FFFFFFFF
@A00769:11:HC3HCDRXX:1:2105:19379:3771
CAGTGCGA
+
FFF:FFFF
@A00769:11:HC3HCDRXX:1:2105:12283:3787
CAGTGCGA
+
FFFFFFFF
@A00769:11:HC3HCDRXX:1:2105:9579:3803
CAGTGCGA
+
FFFFFFFF
@A00769:11:HC3HCDRXX:1:2105:24542:3850
CAGTGCGA
+
FFFFFFFF
@A00769:11:HC3HCDRXX:1:2105:13241:3881
CAGTGCGA
+
FFFFFFFF
@A00769:11:HC3HCDRXX:1:2105:31557:3881
CAGTGCGA
+
FFFFFFFF
@A00769:11:HC3HCDRXX:1:2105:16043:3912
CAGTGCGA
+
FFFFFFFF
@A00769:11:HC3HCDRXX:1:2105:15365:4022
CAGTGCGA
+
FFFFFFFF
@A00769:11:HC3HCDRXX:1:2105:18222:4022
CAGTGCGA
+
FFFFFFFF
@A00769:11:HC3HCDRXX:1:2105:29640:4038
CAGTGCGA
+
FFFFFFFF
@A00769:11:HC3HCDRXX:1:2105:3992:4116
CAGTGCGA
+
FFFFFFFF
@A00769:11:HC3HCDRXX:1:2105:9995:4116
CAGTGCGA
+
:FFFFFFF
@A00769:11:HC3HCDRXX:1:2105:18412:4194
CAGTGCGA
+
FFFFFFFF
@A00769:11:HC3HCDRXX:1:2105:3965:4257
CAGTGCGA
+
FFFF:FFF
@A00769:11:HC3HCDRXX:1:2105:26693:4257
CAGTGCGA
+
FFFFFFFF
@A00769:11:HC3HCDRXX:1:2105:13268:4272
CAGTGCGA
+
FFFFFFFF
@A00769:11:HC3HCDRXX:1:2105:7979:4288
CAGTGCGA
+
FFFFFFFF
@A00769:11:HC3HCDRXX:1:2105:15727:4398
CAGTGCGA
+
FFFFFFFF
@A00769:11:HC3HCDRXX:1:2105:26838:4445
CAGTGCGA
+
FFFFFFFF
@A00769:11:HC3HCDRXX:1:2105:27724:4445
CAGTGCGA
+
FFFFFFFF
@A00769:11:HC3HCDRXX:1:2105:31295:4460
CAGTGCGA
+
FFFFFFFF
@A00769:11:HC3HCDRXX:1:2105:9932:4633
CAGTGCGA
+
FFFFFFFF
@A00769:11:HC3HCDRXX:1:2105:2076:4679
CAGTGCGA
+
FFFFFFFF
@A00769:11:HC3HCDRXX:1:2105:24894:4711
CAGTGCGA
+
FFFFFFFF
@A00769:11:HC3HCDRXX:1:2105:24695:4742
CAGTGCGA
+
FFFFFFFF
@A00769:11:HC3HCDRXX:1:2105:31232:4820
CAGTGCGA
+
FFFFFFFF
@A00769:11:HC3HCDRXX:1:2105:7148:4852
CAGTGCGA
+
FFFFFFFF
@A00769:11:HC3HCDRXX:1:2105:28754:4883
CAGTGCGA
+
FFFFFFFF
@A00769:11:HC3HCDRXX:1:2105:8142:4914
CAGTGCGA
+
FFFFFFFF
@A00769:11:HC3HCDRXX:1:2105:28194:4946
CAGTGCGA
+
FFFFFFFF
@A00769:11:HC3HCDRXX:1:2105:2103:5071
CAGTGCGA
+
FFFFFFFF
@A00769:11:HC3HCDRXX:1:2105:10294:5102
CAGTGCGA
+
FFFFFFFF
@A00769:11:HC3HCDRXX:1:2105:30599:5134
CAGTGCGA
+
FFFFFFFF
@A00769:11:HC3HCDRXX:1:2105:8097:5181
CAGTGCGA
+
FFFF,F,F
@A00769:11:HC3HCDRXX:1:2105:3043:5196
CAGTGCGA
+
FFFFFFFF
@A00769:11:HC3HCDRXX:1:2105:15591:5228
CAGTGCGA
+
FFFFFFFF
@A00769:11:HC3HCDRXX:1:2105:24731:5243
CAGTGCGA
+
FFFFFFFF
@A00769:11:HC3HCDRXX:1:2105:9082:5259
CAGTGCGA
+
FFFFFFFF
@A00769:11:HC3HCDRXX:1:2105:30942:5290
CAGTGCGA
+
FFFFFFFF
@A00769:11:HC3HCDRXX:1:2105:4110:5321
CAGTGCGA
+
FFFFFFFF
@A00769:11:HC3HCDRXX:1:2105:32768:5353
CAGTGCGA
+
FFFFFFFF
@A00769:11:HC3HCDRXX:1:2105:2736:5415
CAGTGCGA
+
FF,:::FF
@A00769:11:HC3HCDRXX:1:2105:4074:5447
CAGTGCGA
+
FFFFFFFF
@A00769:11:HC3HCDRXX:1:2105:17164:5478
CAGTGCGA
+
FFFFFFFF
@A00769:11:HC3HCDRXX:1:2105:2591:5509
CAGTGCGA
+
FFFFFFFF
@A00769:11:HC3HCDRXX:1:2105:19153:5509
CAGTGCGA
+
FFFF:FFF
@A00769:11:HC3HCDRXX:1:2105:19153:5541
CAGTGCGA
+
FFFFFFFF
@A00769:11:HC3HCDRXX:1:2105:27335:5588
CAGTGCGA
+
FFFFFFFF
@A00769:11:HC3HCDRXX:1:2105:28610:5603
CAGTGCGA
+
FFFFFFFF
@A00769:11:HC3HCDRXX:1:2105:11586:5650
CAGTGCGA
+
FFF:FFFF
@A00769:11:HC3HCDRXX:1:2105:7401:5697
CAGTGCGA
+
FFFFFFFF
@A00769:11:HC3HCDRXX:1:2105:10746:5729
CAGTGCGA
+
FFFFFFFF
@A00769:11:HC3HCDRXX:1:2105:10999:5729
CAGTGCGA
+
FFFFFFFF
@A00769:11:HC3HCDRXX:1:2105:27236:5729
CAGTGCGA
+
FFFFFFFF
@A00769:11:HC3HCDRXX:1:2105:5620:5807
CAGTGCGA
+
FFFFFFFF
@A00769:11:HC3HCDRXX:1:2105:2112:5963
CAGTGCGA
+
FFFFFFFF
@A00769:11:HC3HCDRXX:1:2105:4047:5963
CAGTGCGA
+
FFFFFFFF
@A00769:11:HC3HCDRXX:1:2105:28483:6010
CAGTGCGA
+
FFFFFFFF
@A00769:11:HC3HCDRXX:1:2105:5801:6057
CAGTGCGA
+
FFFFFFFF
@A00769:11:HC3HCDRXX:1:2105:18927:6183
CAGTGCGA
+
FFFFFFFF
@A00769:11:HC3HCDRXX:1:2105:20871:6198
CAGTGCGA
+
FFFFFFFF
@A00769:11:HC3HCDRXX:1:2105:16848:6214
CAGTGCGA
+
FFFFFFFF
@A00769:11:HC3HCDRXX:1:2105:16514:6261
CAGTGCGA
+
FFFFFFFF
@A00769:11:HC3HCDRXX:1:2105:19633:6339
CAGTGCGA
+
FFFFFFFF
@A00769:11:HC3HCDRXX:1:2105:4887:6386
CAGTGCGA
+
,FFFFFFF
@A00769:11:HC3HCDRXX:1:2105:25825:6386
CAGTGCGA
+
FFFFFFFF
@A00769:11:HC3HCDRXX:1:2105:15438:6496
CAGTGCGA
+
FFFFFFFF
@A00769:11:HC3HCDRXX:1:2105:23249:6558
CAGTGCGA
+
FFFFFFFF
@A00769:11:HC3HCDRXX:1:2105:11469:6605
CAGTGCGA
+
FFFFFFFF
@A00769:11:HC3HCDRXX:1:2105:22236:6621
CAGTGCGA
+
FFFFFFFF
@A00769:11:HC3HCDRXX:1:2105:25527:6621
CAGTGCGA
+
FFFFFFFF
@A00769:11:HC3HCDRXX:1:2105:19470:6652
CAGTGCGA
+
FFFFFFFF
@A00769:11:HC3HCDRXX:1:2105:24768:6652
CAGTGCGA
+
F:FFFFFF
@A00769:11:HC3HCDRXX:1:2105:30608:6684
CAGTGCGA
+
FFFFFFFF
@A00769:11:HC3HCDRXX:1:2105:11324:6762
CAGTGCGA
+
FFFFFFFF
@A00769:11:HC3HCDRXX:1:2105:17354:6778
CAGTGCGA
+
FFFFFFFF
@A00769:11:HC3HCDRXX:1:2105:29514:6793
CAGTGCGA
+
FFFFFFFF
@A00769:11:HC3HCDRXX:1:2105:17228:6840
CAGTGCGA
+
FFFFFFFF
@A00769:11:HC3HCDRXX:1:2105:21070:6918
CAGTGCGA
+
FFFFFFFF
@A00769:11:HC3HCDRXX:1:2105:1958:6950
CAGTGCGA
+
FFFFFFFF
@A00769:11:HC3HCDRXX:1:2105:2555:6981
CAGTGCGA
+
FFFFFFFF
@A00769:11:HC3HCDRXX:1:2105:5240:7028
CAGTGCGA
+
FFFFFFFF
@A00769:11:HC3HCDRXX:1:2105:24071:7106
CAGTGCGA
+
FFFFFFFF
@A00769:11:HC3HCDRXX:1:2105:25220:7122
CAGTGCGA
+
FFFFFFFF
@A00769:11:HC3HCDRXX:1:2105:27353:7122
CAGTGCGA
+
FFFFFFFF
@A00769:11:HC3HCDRXX:1:2105:26802:7200
CAGTGCGA
+
FFFFFFFF
@A00769:11:HC3HCDRXX:1:2105:2718:7232
CAGTGCGA
+
FFFFFFFF
@A00769:11:HC3HCDRXX:1:2105:4381:7232
CAGTGCGA
+
FFFFFFFF
@A00769:11:HC3HCDRXX:1:2105:8350:7247
CAGTGCGA
+
FFFFFFFF
@A00769:11:HC3HCDRXX:1:2105:20844:7341
CAGTGCGA
+
FFFFFFFF
@A00769:11:HC3HCDRXX:1:2105:12246:7388
CAGTGCGA
+
FFFFFFFF
@A00769:11:HC3HCDRXX:1:2105:1750:7404
CAGTGCGA
+
FF:FFFFF
@A00769:11:HC3HCDRXX:1:2105:21676:7404
CAGTGCGA
+
FFFFFFFF
@A00769:11:HC3HCDRXX:1:2105:28067:7482
CAGTGCGA
+
FFFFFFFF
@A00769:11:HC3HCDRXX:1:2105:21911:7498
CAGTGCGA
+
FFFFFF,F
@A00769:11:HC3HCDRXX:1:2105:31403:7498
CAGTGCGA
+
FFFFFFFF
@A00769:11:HC3HCDRXX:1:2105:20654:7576
CAGTGCGA
+
FFFFFFFF
@A00769:11:HC3HCDRXX:1:2105:25997:7592
CAGTGCGA
+
FFFFFFFF
@A00769:11:HC3HCDRXX:1:2105:20808:7654
CAGTGCGA
+
FFFFFFFF
@A00769:11:HC3HCDRXX:1:2105:22245:7701
CAGTGCGA
+
FFFFFFFF
@A00769:11:HC3HCDRXX:1:2105:22236:7717
CAGTGCGA
+
FFFFFFFF
@A00769:11:HC3HCDRXX:1:2105:17183:7795
CAGTGCGA
+
FFF:FFFF
@A00769:11:HC3HCDRXX:1:2105:12156:7827
CAGTGCGA
+
FFFFFFFF
@A00769:11:HC3HCDRXX:1:2105:11496:7874
CAGTGCGA
+
FFFFFFFF
@A00769:11:HC3HCDRXX:1:2105:31494:7874
CAGTGCGA
+
FFFFFFFF
@A00769:11:HC3HCDRXX:1:2105:19886:7905
CAGTGCGA
+
FF:FF:FF
@A00769:11:HC3HCDRXX:1:2105:28429:8015
CAGTGCGA
+
FFFFFFFF
@A00769:11:HC3HCDRXX:1:2105:18927:8124
CAGTGCGA
+
FFFFFFFF
@A00769:11:HC3HCDRXX:1:2105:7997:8140
CAGTGCGA
+
FFFFFFFF
@A00769:11:HC3HCDRXX:1:2105:12970:8140
CAGTGCGA
+
FFFFFFFF
@A00769:11:HC3HCDRXX:1:2105:13982:8202
CAGTGCGA
+
FFFFFFFF
@A00769:11:HC3HCDRXX:1:2105:29803:8265
CAGTGCGA
+
FFFFFFFF
@A00769:11:HC3HCDRXX:1:2105:4110:8328
CAGTGCGA
+
FFFFFFFF
@A00769:11:HC3HCDRXX:1:2105:27389:8375
CAGTGCGA
+
,F:FF:FF
@A00769:11:HC3HCDRXX:1:2105:2239:8563
CAGTGCGA
+
FFFFFFFF
@A00769:11:HC3HCDRXX:1:2105:16541:8563
CAGTGCGA
+
FFFFFFFF
@A00769:11:HC3HCDRXX:1:2105:18602:8594
CAGTGCGA
+
FFFFFFFF
@A00769:11:HC3HCDRXX:1:2105:22218:8594
CAGTGCGA
+
FFFFFFFF
@A00769:11:HC3HCDRXX:1:2105:32199:8594
CAGTGCGA
+
FFFFFFFF
@A00769:11:HC3HCDRXX:1:2105:28836:8625
CAGTGCGA
+
FFFFFFFF
@A00769:11:HC3HCDRXX:1:2105:27742:8641
CAGTGCGA
+
FFFFFFFF
@A00769:11:HC3HCDRXX:1:2105:1642:8656
CAGTGCGA
+
FFFFFFFF
@A00769:11:HC3HCDRXX:1:2105:18475:8656
CAGTGCGA
+
FFFFFFFF
@A00769:11:HC3HCDRXX:1:2105:8151:8719
CAGTGCGA
+
FFFFFFFF
@A00769:11:HC3HCDRXX:1:2105:4191:8750
CAGTGCGA
+
FFFFFFFF
@A00769:11:HC3HCDRXX:1:2105:9796:8844
CAGTGCGA
+
FFFFFFFF
@A00769:11:HC3HCDRXX:1:2105:10474:8860
CAGTGCGA
+
FFFFFFFF
@A00769:11:HC3HCDRXX:1:2105:27453:8860
CAGTGCGA
+
FFFFF:FF
@A00769:11:HC3HCDRXX:1:2105:20302:8938
CAGTGCGA
+
FFF:FFFF
@A00769:11:HC3HCDRXX:1:2105:31485:8954
CAGTGCGA
+
FFFFFFFF
@A00769:11:HC3HCDRXX:1:2105:4562:8985
CAGTGCGA
+
FFFFFFFF
@A00769:11:HC3HCDRXX:1:2105:27597:8985
CAGTGCGA
+
FFFFFFFF
@A00769:11:HC3HCDRXX:1:2105:4146:9017
CAGTGCGA
+
FFFFF:FF
@A00769:11:HC3HCDRXX:1:2105:16278:9017
CAGTGCGA
+
FFFFFFFF
@A00769:11:HC3HCDRXX:1:2105:9164:9032
CAGTGCGA
+
FFFFFFFF
@A00769:11:HC3HCDRXX:1:2105:24514:9032
CAGTGCGA
+
FFFFFFFF
@A00769:11:HC3HCDRXX:1:2105:15519:9111
CAGTGCGA
+
FFFFFFFF
@A00769:11:HC3HCDRXX:1:2105:6668:9157
CAGTGCGA
+
FFFFFFFF
@A00769:11:HC3HCDRXX:1:2105:28266:9298
CAGTGCGA
+
FFFFFFFF
@A00769:11:HC3HCDRXX:1:2105:15835:9345
CAGTGCGA
+
FFFFFFFF
@A00769:11:HC3HCDRXX:1:2105:4960:9361
CAGTGCGA
+
FFFFFFFF
@A00769:11:HC3HCDRXX:1:2105:4643:9408
CAGTGCGA
+
FFFFFFFF
@A00769:11:HC3HCDRXX:1:2105:11026:9408
CAGTGCGA
+
FFFFFFFF
@A00769:11:HC3HCDRXX:1:2105:2636:9439
CAGTGCGA
+
FFFFFF:F
@A00769:11:HC3HCDRXX:1:2105:14109:9455
CAGTGCGA
+
FFFFFFFF
@A00769:11:HC3HCDRXX:1:2105:15194:9455
CAGTGCGA
+
FFFFFFFF
@A00769:11:HC3HCDRXX:1:2105:28935:9455
CAGTGCGA
+
FFFFFFFF
@A00769:11:HC3HCDRXX:1:2105:11858:9471
CAGTGCGA
+
FF,FF,:F
@A00769:11:HC3HCDRXX:1:2105:11270:9486
CAGTGCGA
+
FFFFFFFF
@A00769:11:HC3HCDRXX:1:2105:9905:9533
CAGTGCGA
+
FFFFFFFF
@A00769:11:HC3HCDRXX:1:2105:25220:9533
CAGTGCGA
+
FFFFFFFF
@A00769:11:HC3HCDRXX:1:2105:2166:9565
CAGTGCGA
+
F:FF:,FF
@A00769:11:HC3HCDRXX:1:2105:30074:9580
CAGTGCGA
+
FFFFFFFF
@A00769:11:HC3HCDRXX:1:2105:25111:9690
CAGTGCGA
+
FFFFFFFF
@A00769:11:HC3HCDRXX:1:2105:23647:9721
CAGTGCGA
+
FFFFFFFF
@A00769:11:HC3HCDRXX:1:2105:4182:9737
CAGTGCGA
+
FFFFFFFF
@A00769:11:HC3HCDRXX:1:2105:14145:9737
CAGTGCGA
+
FFFFFFFF
@A00769:11:HC3HCDRXX:1:2105:22896:9768
CAGTGCGA
+
FFFFFFFF
@A00769:11:HC3HCDRXX:1:2105:26142:9784
CAGTGCGA
+
FFFFF:FF
@A00769:11:HC3HCDRXX:1:2105:28989:9799
CAGTGCGA
+
FF:::F:F
@A00769:11:HC3HCDRXX:1:2105:32045:9925
CAGTGCGA
+
FFFFFFFF
@A00769:11:HC3HCDRXX:1:2105:4001:10019
CAGTGCGA
+
FFFFFFFF
@A00769:11:HC3HCDRXX:1:2105:15230:10019
CAGTGCGA
+
FF:FFFFF
@A00769:11:HC3HCDRXX:1:2105:11460:10066
CAGTGCGA
+
,:F,FF,F
@A00769:11:HC3HCDRXX:1:2105:21875:10097
CAGTGCGA
+
FF:FFFFF
@A00769:11:HC3HCDRXX:1:2105:29939:10128
CAGTGCGA
+
FFFFFFFF
@A00769:11:HC3HCDRXX:1:2105:13060:10175
CAGTGCGA
+
FFFFFFFF
@A00769:11:HC3HCDRXX:1:2105:17562:10175
CAGTGCGA
+
FFFFFFFF
@A00769:11:HC3HCDRXX:1:2105:31937:10175
CAGTGCGA
+
F:FFFFFF
@A00769:11:HC3HCDRXX:1:2105:6641:10207
CAGTGCGA
+
FFFFFFFF
@A00769:11:HC3HCDRXX:1:2105:11577:10207
CAGTGCGA
+
FFFFFFFF
@A00769:11:HC3HCDRXX:1:2105:24352:10222
CAGTGCGA
+
FFFFFFFF
@A00769:11:HC3HCDRXX:1:2105:6876:10269
CAGTGCGA
+
FFFFFFFF
@A00769:11:HC3HCDRXX:1:2105:22281:10269
CAGTGCGA
+
FFFFFFFF
@A00769:11:HC3HCDRXX:1:2105:24985:10347
CAGTGCGA
+
FFFFFFFF
@A00769:11:HC3HCDRXX:1:2105:17870:10394
CAGTGCGA
+
FFFFFFFF
@A00769:11:HC3HCDRXX:1:2105:24144:10394
CAGTGCGA
+
FFFFFFFF
@A00769:11:HC3HCDRXX:1:2105:11198:10426
CAGTGCGA
+
FFFFFFFF
@A00769:11:HC3HCDRXX:1:2105:17996:10426
CAGTGCGA
+
FFFFFFFF
@A00769:11:HC3HCDRXX:1:2105:28881:10426
CAGTGCGA
+
FFF,FFF,
@A00769:11:HC3HCDRXX:1:2105:25925:10535
CAGTGCGA
+
FFFFFFFF
@A00769:11:HC3HCDRXX:1:2105:32524:10598
CAGTGCGA
+
FFFFFFFF
@A00769:11:HC3HCDRXX:1:2105:19135:10645
CAGTGCGA
+
FFFFFFFF
@A00769:11:HC3HCDRXX:1:2105:16378:10661
CAGTGCGA
+
FFFFFFFF
@A00769:11:HC3HCDRXX:1:2105:16848:10661
CAGTGCGA
+
FFFFFFFF
@A00769:11:HC3HCDRXX:1:2105:22336:10708
CAGTGCGA
+
F:FFFFFF
@A00769:11:HC3HCDRXX:1:2105:11822:10755
CAGTGCGA
+
FFFFFFFF
@A00769:11:HC3HCDRXX:1:2105:28049:10802
CAGTGCGA
+
FFFFFFFF
@A00769:11:HC3HCDRXX:1:2105:22263:10833
CAGTGCGA
+
FFF,FF:F
@A00769:11:HC3HCDRXX:1:2105:28637:10880
CAGTGCGA
+
FFFFFFFF
@A00769:11:HC3HCDRXX:1:2105:27163:10927
CAGTGCGA
+
FFFFFFFF
@A00769:11:HC3HCDRXX:1:2105:4273:10989
CAGTGCGA
+
FFFFFFFF
@A00769:11:HC3HCDRXX:1:2105:23583:10989
CAGTGCGA
+
FFFFFFFF
@A00769:11:HC3HCDRXX:1:2105:14488:11146
CAGTGCGA
+
FFF,FF:F
@A00769:11:HC3HCDRXX:1:2105:3161:11193
CAGTGCGA
+
FFFFFFFF
@A00769:11:HC3HCDRXX:1:2105:20202:11303
CAGTGCGA
+
FFFFF:FF
@A00769:11:HC3HCDRXX:1:2105:16685:11475
CAGTGCGA
+
FFFFFFFF
@A00769:11:HC3HCDRXX:1:2105:3260:11553
CAGTGCGA
+
FFFFFFFF
@A00769:11:HC3HCDRXX:1:2105:22580:11694
CAGTGCGA
+
FFFFFFFF
@A00769:11:HC3HCDRXX:1:2105:9751:11710
CAGTGCGA
+
FFFFFFFF
@A00769:11:HC3HCDRXX:1:2105:23845:11788
CAGTGCGA
+
FFFFFF,F
@A00769:11:HC3HCDRXX:1:2105:21052:11804
CAGTGCGA
+
FFFFFFFF
@A00769:11:HC3HCDRXX:1:2105:30210:11819
CAGTGCGA
+
FFFFFFFF
@A00769:11:HC3HCDRXX:1:2105:8187:11851
CAGTGCGA
+
FFF,F:,:
@A00769:11:HC3HCDRXX:1:2105:31277:11851
CAGTGCGA
+
FFFFFFFF
@A00769:11:HC3HCDRXX:1:2105:14615:11929
CAGTGCGA
+
FFFFFFFF
@A00769:11:HC3HCDRXX:1:2105:3441:11992
CAGTGCGA
+
FFFFFFFF
@A00769:11:HC3HCDRXX:1:2105:4643:12038
CAGTGCGA
+
FFFFFFFF
@A00769:11:HC3HCDRXX:1:2105:2202:12070
CAGTGCGA
+
FFFFFFFF
@A00769:11:HC3HCDRXX:1:2105:9362:12101
CAGTGCGA
+
FFFFFFFF
@A00769:11:HC3HCDRXX:1:2105:2410:12117
CAGTGCGA
+
FFFFFFFF
@A00769:11:HC3HCDRXX:1:2105:19208:12117
CAGTGCGA
+
,FFFFFFF
@A00769:11:HC3HCDRXX:1:2105:19307:12132
CAGTGCGA
+
FFFFFFFF
@A00769:11:HC3HCDRXX:1:2105:26223:12148
CAGTGCGA
+
FFFFFFFF
@A00769:11:HC3HCDRXX:1:2105:10022:12179
CAGTGCGA
+
FFFFFFFF
@A00769:11:HC3HCDRXX:1:2105:29432:12195
CAGTGCGA
+
FFFFFFFF
@A00769:11:HC3HCDRXX:1:2105:25581:12289
CAGTGCGA
+
FFFFFFFF
@A00769:11:HC3HCDRXX:1:2105:11957:12305
CAGTGCGA
+
FFFFFFFF
@A00769:11:HC3HCDRXX:1:2105:2220:12320
CAGTGCGA
+
FFFFFFFF
@A00769:11:HC3HCDRXX:1:2105:4716:12320
CAGTGCGA
+
FFFFF,FF
@A00769:11:HC3HCDRXX:1:2105:21621:12320
CAGTGCGA
+
FFFFFFFF
@A00769:11:HC3HCDRXX:1:2105:30743:12336
CAGTGCGA
+
FFFFFFFF
@A00769:11:HC3HCDRXX:1:2105:17806:12352
CAGTGCGA
+
FFFFFFFF
@A00769:11:HC3HCDRXX:1:2105:7129:12367
CAGTGCGA
+
FFFFFFFF
@A00769:11:HC3HCDRXX:1:2105:12744:12414
CAGTGCGA
+
FFFFFFFF
@A00769:11:HC3HCDRXX:1:2105:30572:12477
CAGTGCGA
+
FFFFFFFF
@A00769:11:HC3HCDRXX:1:2105:24849:12493
CAGTGCGA
+
FFFFFFFF
@A00769:11:HC3HCDRXX:1:2105:13612:12508
CAGTGCGA
+
FFFFFFFF
@A00769:11:HC3HCDRXX:1:2105:30029:12540
CAGTGCGA
+
FFFFFFFF
@A00769:11:HC3HCDRXX:1:2105:25482:12555
CAGTGCGA
+
FFFFFFF:
@A00769:11:HC3HCDRXX:1:2105:6533:12587
CAGTGCGA
+
FFFFFFFF
@A00769:11:HC3HCDRXX:1:2105:11722:12618
CAGTGCGA
+
FFFFFFFF
@A00769:11:HC3HCDRXX:1:2105:25916:12649
CAGTGCGA
+
FFFFFFFF
@A00769:11:HC3HCDRXX:1:2105:3595:12696
CAGTGCGA
+
FFFFFFFF
@A00769:11:HC3HCDRXX:1:2105:2844:12712
CAGTGCGA
+
FFFFFFFF
@A00769:11:HC3HCDRXX:1:2105:15474:12727
CAGTGCGA
+
FFFFFFFF
@A00769:11:HC3HCDRXX:1:2105:29324:12853
CAGTGCGA
+
FFFFFFFF
@A00769:11:HC3HCDRXX:1:2105:18105:12931
CAGTGCGA
+
FFF:FFFF
@A00769:11:HC3HCDRXX:1:2105:3441:12994
CAGTGCGA
+
FFFFFFFF
@A00769:11:HC3HCDRXX:1:2105:28366:13041
CAGTGCGA
+
FFFFFFFF
@A00769:11:HC3HCDRXX:1:2105:19732:13056
CAGTGCGA
+
FFFFFFFF
@A00769:11:HC3HCDRXX:1:2105:29966:13056
CAGTGCGA
+
FFFFFFFF
@A00769:11:HC3HCDRXX:1:2105:4517:13103
CAGTGCGA
+
FFFFFFFF
@A00769:11:HC3HCDRXX:1:2105:3088:13135
CAGTGCGA
+
FFFFFFFF
@A00769:11:HC3HCDRXX:1:2105:26060:13150
CAGTGCGA
+
FFFFFFFF
@A00769:11:HC3HCDRXX:1:2105:16812:13166
CAGTGCGA
+
FFF:F:FF
@A00769:11:HC3HCDRXX:1:2105:21468:13338
CAGTGCGA
+
FFFFFFFF
@A00769:11:HC3HCDRXX:1:2105:29405:13589
CAGTGCGA
+
FFFFFFFF
@A00769:11:HC3HCDRXX:1:2105:3848:13604
CAGTGCGA
+
FFFFFFFF
@A00769:11:HC3HCDRXX:1:2105:15311:13604
CAGTGCGA
+
FFFFFFFF
@A00769:11:HC3HCDRXX:1:2105:16776:13604
CAGTGCGA
+
FFFFFFFF
@A00769:11:HC3HCDRXX:1:2105:20464:13604
CAGTGCGA
+
FFFFFFFF
@A00769:11:HC3HCDRXX:1:2105:23267:13667
CAGTGCGA
+
FFFFFFFF
@A00769:11:HC3HCDRXX:1:2105:14443:13730
CAGTGCGA
+
,FF:FFFF
@A00769:11:HC3HCDRXX:1:2105:16333:13777
CAGTGCGA
+
FFF:FFFF
@A00769:11:HC3HCDRXX:1:2105:2564:13855
CAGTGCGA
+
FFFFFFFF
@A00769:11:HC3HCDRXX:1:2105:18837:13855
CAGTGCGA
+
FFFFFFFF
@A00769:11:HC3HCDRXX:1:2105:24189:13855
CAGTGCGA
+
,FFFFFFF
@A00769:11:HC3HCDRXX:1:2105:7916:13886
CAGTGCGA
+
FFFFFFFF
@A00769:11:HC3HCDRXX:1:2105:20943:13902
CAGTGCGA
+
FFFFFFFF
@A00769:11:HC3HCDRXX:1:2105:19298:13933
CAGTGCGA
+
FFFFFFFF
@A00769:11:HC3HCDRXX:1:2105:20094:13996
CAGTGCGA
+
FFFFFFFF
@A00769:11:HC3HCDRXX:1:2105:24740:13996
CAGTGCGA
+
FFFFFFFF
@A00769:11:HC3HCDRXX:1:2105:25364:14043
CAGTGCGA
+
,F:FF::F
@A00769:11:HC3HCDRXX:1:2105:5701:14058
CAGTGCGA
+
FFFFFFFF
@A00769:11:HC3HCDRXX:1:2105:28393:14058
CAGTGCGA
+
FFFFFFFF
@A00769:11:HC3HCDRXX:1:2105:18982:14074
CAGTGCGA
+
FFFFFFFF
@A00769:11:HC3HCDRXX:1:2105:3577:14168
CAGTGCGA
+
FFFFFFFF
@A00769:11:HC3HCDRXX:1:2105:14036:14184
CAGTGCGA
+
FFFFFFFF
@A00769:11:HC3HCDRXX:1:2105:4435:14246
CAGTGCGA
+
FFFFFFFF
@A00769:11:HC3HCDRXX:1:2105:29062:14278
CAGTGCGA
+
FFFFFFFF
@A00769:11:HC3HCDRXX:1:2105:19072:14293
CAGTGCGA
+
FFFFFFFF
@A00769:11:HC3HCDRXX:1:2105:4426:14325
CAGTGCGA
+
FFFFFFFF
@A00769:11:HC3HCDRXX:1:2105:5249:14434
CAGTGCGA
+
FFFFFFFF
@A00769:11:HC3HCDRXX:1:2105:20139:14450
CAGTGCGA
+
FFFFFFFF
@A00769:11:HC3HCDRXX:1:2105:8856:14481
CAGTGCGA
+
FFFFFFFF
@A00769:11:HC3HCDRXX:1:2105:1090:14497
CAGTGCGA
+
FFFFFFFF
@A00769:11:HC3HCDRXX:1:2105:5430:14528
CAGTGCGA
+
FFFFFFFF
@A00769:11:HC3HCDRXX:1:2105:30626:14638
CAGTGCGA
+
FFFFFFFF
@A00769:11:HC3HCDRXX:1:2105:32633:14638
CAGTGCGA
+
FFFFFFFF
@A00769:11:HC3HCDRXX:1:2105:1669:14685
CAGTGCGA
+
FFFFFFFF
@A00769:11:HC3HCDRXX:1:2105:3269:14732
CAGTGCGA
+
FFFFFFFF
@A00769:11:HC3HCDRXX:1:2105:17011:14794
CAGTGCGA
+
FFFFFFFF
@A00769:11:HC3HCDRXX:1:2105:13648:14826
CAGTGCGA
+
FFFFFFFF
@A00769:11:HC3HCDRXX:1:2105:24035:14904
CAGTGCGA
+
FFFFFFFF
@A00769:11:HC3HCDRXX:1:2105:9516:14998
CAGTGCGA
+
FFFFFFFF
@A00769:11:HC3HCDRXX:1:2105:13051:15139
CAGTGCGA
+
,FFFFFFF
@A00769:11:HC3HCDRXX:1:2105:6216:15201
CAGTGCGA
+
FFFFFFFF
@A00769:11:HC3HCDRXX:1:2105:29722:15233
CAGTGCGA
+
::F:FFFF
@A00769:11:HC3HCDRXX:1:2105:6144:15295
CAGTGCGA
+
FFFFFFFF
@A00769:11:HC3HCDRXX:1:2105:30653:15311
CAGTGCGA
+
FFFFFFFF
@A00769:11:HC3HCDRXX:1:2105:21902:15342
CAGTGCGA
+
FFFFFFFF
@A00769:11:HC3HCDRXX:1:2105:4553:15358
CAGTGCGA
+
FFFFFFFF
@A00769:11:HC3HCDRXX:1:2105:16622:15374
CAGTGCGA
+
FFFFFFFF
@A00769:11:HC3HCDRXX:1:2105:18756:15374
CAGTGCGA
+
FFFFFFFF
@A00769:11:HC3HCDRXX:1:2105:28103:15405
CAGTGCGA
+
FFFFFFFF
@A00769:11:HC3HCDRXX:1:2105:17517:15452
CAGTGCGA
+
FFFFFFFF
@A00769:11:HC3HCDRXX:1:2105:5864:15468
CAGTGCGA
+
FFFFFFFF
@A00769:11:HC3HCDRXX:1:2105:21160:15499
CAGTGCGA
+
FFFFFFFF
@A00769:11:HC3HCDRXX:1:2105:10502:15515
CAGTGCGA
+
FFFFFFFF
@A00769:11:HC3HCDRXX:1:2105:17644:15577
CAGTGCGA
+
FFFFFFFF
@A00769:11:HC3HCDRXX:1:2105:21531:15608
CAGTGCGA
+
FFFFFFFF
@A00769:11:HC3HCDRXX:1:2105:20437:15624
CAGTGCGA
+
F:FFFFFF
@A00769:11:HC3HCDRXX:1:2105:26612:15640
CAGTGCGA
+
FFF:FFFF
@A00769:11:HC3HCDRXX:1:2105:4155:15671
CAGTGCGA
+
FFFFFFFF
@A00769:11:HC3HCDRXX:1:2105:25003:15671
CAGTGCGA
+
FFFFFFFF
@A00769:11:HC3HCDRXX:1:2105:27932:15671
CAGTGCGA
+
FFFFFFFF
@A00769:11:HC3HCDRXX:1:2105:31837:15702
CAGTGCGA
+
FFFFFFFF
@A00769:11:HC3HCDRXX:1:2105:23457:15749
CAGTGCGA
+
FFFFFFFF
@A00769:11:HC3HCDRXX:1:2105:9209:15875
CAGTGCGA
+
FFFFFFFF
@A00769:11:HC3HCDRXX:1:2105:25211:15875
CAGTGCGA
+
FFFFFFFF
@A00769:11:HC3HCDRXX:1:2105:25654:15890
CAGTGCGA
+
FFFFFFFF
@A00769:11:HC3HCDRXX:1:2105:17779:15937
CAGTGCGA
+
FFFFFFFF
@A00769:11:HC3HCDRXX:1:2105:10628:15953
CAGTGCGA
+
FFFFFFFF
@A00769:11:HC3HCDRXX:1:2105:21640:15984
CAGTGCGA
+
FFFFFFFF
@A00769:11:HC3HCDRXX:1:2105:32805:16094
CAGTGCGA
+
FFFFFFFF
@A00769:11:HC3HCDRXX:1:2105:9851:16110
CAGTGCGA
+
FFFFFFFF
@A00769:11:HC3HCDRXX:1:2105:9986:16219
CAGTGCGA
+
FFFFFFFF
@A00769:11:HC3HCDRXX:1:2105:32714:16219
CAGTGCGA
+
FFFFFFFF
@A00769:11:HC3HCDRXX:1:2105:27190:16235
CAGTGCGA
+
FFFFFFFF
@A00769:11:HC3HCDRXX:1:2105:2456:16266
CAGTGCGA
+
FFFFFFFF
@A00769:11:HC3HCDRXX:1:2105:2727:16297
CAGTGCGA
+
FFFFFFFF
@A00769:11:HC3HCDRXX:1:2105:6641:16313
CAGTGCGA
+
FFFFFFFF
@A00769:11:HC3HCDRXX:1:2105:28456:16329
CAGTGCGA
+
FFFFFFFF
@A00769:11:HC3HCDRXX:1:2105:27932:16360
CAGTGCGA
+
FFFFFFFF
@A00769:11:HC3HCDRXX:1:2105:6804:16376
CAGTGCGA
+
FFFFFFFF
@A00769:11:HC3HCDRXX:1:2105:30743:16407
CAGTGCGA
+
FFFFFFFF
@A00769:11:HC3HCDRXX:1:2105:11035:16438
CAGTGCGA
+
FFFFFFFF
@A00769:11:HC3HCDRXX:1:2105:30526:16438
CAGTGCGA
+
FFFFFFFF
@A00769:11:HC3HCDRXX:1:2105:12246:16470
CAGTGCGA
+
FFFFFFFF
@A00769:11:HC3HCDRXX:1:2105:5981:16517
CAGTGCGA
+
FFFFFFFF
@A00769:11:HC3HCDRXX:1:2105:16396:16548
CAGTGCGA
+
FFFFFFFF
@A00769:11:HC3HCDRXX:1:2105:18394:16564
CAGTGCGA
+
FFFFFFFF
@A00769:11:HC3HCDRXX:1:2105:20645:16642
CAGTGCGA
+
FFFFFFFF
@A00769:11:HC3HCDRXX:1:2105:29713:16689
CAGTGCGA
+
FFFFFFFF
@A00769:11:HC3HCDRXX:1:2105:14696:16736
CAGTGCGA
+
FFFFFFFF
@A00769:11:HC3HCDRXX:1:2105:30011:16767
CAGTGCGA
+
FFFFFFFF
@A00769:11:HC3HCDRXX:1:2105:24532:16861
CAGTGCGA
+
FFFFFFFF
@A00769:11:HC3HCDRXX:1:2105:26747:17065
CAGTGCGA
+
FFFFFFFF
@A00769:11:HC3HCDRXX:1:2105:22932:17127
CAGTGCGA
+
FFFFFFFF
@A00769:11:HC3HCDRXX:1:2105:29948:17159
CAGTGCGA
+
FFFF:F:F
@A00769:11:HC3HCDRXX:1:2105:29830:17331
CAGTGCGA
+
:F,F::FF
@A00769:11:HC3HCDRXX:1:2105:12861:17347
CAGTGCGA
+
FFFFFFFF
@A00769:11:HC3HCDRXX:1:2105:15329:17394
CAGTGCGA
+
FFFFFFFF
@A00769:11:HC3HCDRXX:1:2105:10257:17409
CAGTGCGA
+
FFFFFFFF
@A00769:11:HC3HCDRXX:1:2105:30210:17425
CAGTGCGA
+
FFFFFFFF
@A00769:11:HC3HCDRXX:1:2105:4860:17519
CAGTGCGA
+
FFFFFFFF
@A00769:11:HC3HCDRXX:1:2105:18765:17519
CAGTGCGA
+
FFFFFFFF
@A00769:11:HC3HCDRXX:1:2105:18683:17534
CAGTGCGA
+
FFFFFFFF
@A00769:11:HC3HCDRXX:1:2105:20934:17550
CAGTGCGA
+
FFFFFFFF
@A00769:11:HC3HCDRXX:1:2105:31394:17566
CAGTGCGA
+
FFFFFFFF
@A00769:11:HC3HCDRXX:1:2105:13557:17644
CAGTGCGA
+
FFFFFFFF
@A00769:11:HC3HCDRXX:1:2105:11180:17660
CAGTGCGA
+
FFFFFFFF
@A00769:11:HC3HCDRXX:1:2105:29595:17707
CAGTGCGA
+
FFFFFFFF
@A00769:11:HC3HCDRXX:1:2105:9733:17785
CAGTGCGA
+
FFFFFFFF
@A00769:11:HC3HCDRXX:1:2105:4661:17832
CAGTGCGA
+
FFFFFFFF
@A00769:11:HC3HCDRXX:1:2105:17707:18004
CAGTGCGA
+
FFFFFFFF
@A00769:11:HC3HCDRXX:1:2105:25319:18129
CAGTGCGA
+
FFFF:FFF
@A00769:11:HC3HCDRXX:1:2105:32072:18145
CAGTGCGA
+
FFFFFFFF
@A00769:11:HC3HCDRXX:1:2105:27760:18192
CAGTGCGA
+
FFFFFFFF
@A00769:11:HC3HCDRXX:1:2105:17562:18223
CAGTGCGA
+
FFFFFFFF
@A00769:11:HC3HCDRXX:1:2105:15031:18286
CAGTGCGA
+
FFFFFFFF
@A00769:11:HC3HCDRXX:1:2105:30201:18286
CAGTGCGA
+
FFFFFFFF
@A00769:11:HC3HCDRXX:1:2105:27841:18333
CAGTGCGA
+
FFFFFFF:
@A00769:11:HC3HCDRXX:1:2105:13729:18349
CAGTGCGA
+
:FFFFFFF
@A00769:11:HC3HCDRXX:1:2105:6795:18364
CAGTGCGA
+
FFFFFFFF
@A00769:11:HC3HCDRXX:1:2105:25183:18364
CAGTGCGA
+
FFFFFFFF
@A00769:11:HC3HCDRXX:1:2105:2826:18411
CAGTGCGA
+
FFFFFFFF
@A00769:11:HC3HCDRXX:1:2105:12897:18411
CAGTGCGA
+
:FFFFFFF
@A00769:11:HC3HCDRXX:1:2105:17146:18411
CAGTGCGA
+
FFFFFFFF
@A00769:11:HC3HCDRXX:1:2105:17671:18443
CAGTGCGA
+
FFFFFF,F
@A00769:11:HC3HCDRXX:1:2105:19678:18443
CAGTGCGA
+
:::,:FF:
@A00769:11:HC3HCDRXX:1:2105:23511:18443
CAGTGCGA
+
FFFFFFFF
@A00769:11:HC3HCDRXX:1:2105:10773:18458
CAGTGCGA
+
FFF:FFFF
@A00769:11:HC3HCDRXX:1:2105:15673:18521
CAGTGCGA
+
FFFFFFFF
@A00769:11:HC3HCDRXX:1:2105:25346:18521
CAGTGCGA
+
FFFFFFFF
@A00769:11:HC3HCDRXX:1:2105:14814:18662
CAGTGCGA
+
FFFFFFFF
@A00769:11:HC3HCDRXX:1:2105:15854:18740
CAGTGCGA
+
FFFFFFFF
@A00769:11:HC3HCDRXX:1:2105:2600:18771
CAGTGCGA
+
FFFFFFFF
@A00769:11:HC3HCDRXX:1:2105:23312:18818
CAGTGCGA
+
,FFF,F:F
@A00769:11:HC3HCDRXX:1:2105:28673:18865
CAGTGCGA
+
FFFFFF,F
@A00769:11:HC3HCDRXX:1:2105:13612:18897
CAGTGCGA
+
FFF:::FF
@A00769:11:HC3HCDRXX:1:2105:9317:18912
CAGTGCGA
+
FFFFFFFF
@A00769:11:HC3HCDRXX:1:2105:32099:18944
CAGTGCGA
+
FFFFFFFF
@A00769:11:HC3HCDRXX:1:2105:9372:19006
CAGTGCGA
+
FFFFFFFF
@A00769:11:HC3HCDRXX:1:2105:23050:19053
CAGTGCGA
+
FFFFFFFF
@A00769:11:HC3HCDRXX:1:2105:16712:19100
CAGTGCGA
+
FFFFFFFF
@A00769:11:HC3HCDRXX:1:2105:22788:19100
CAGTGCGA
+
FFFFFFFF
@A00769:11:HC3HCDRXX:1:2105:23710:19132
CAGTGCGA
+
FFFFFFFF
@A00769:11:HC3HCDRXX:1:2105:11098:19210
CAGTGCGA
+
FFFFFFFF
@A00769:11:HC3HCDRXX:1:2105:10185:19225
CAGTGCGA
+
FFFFFFFF
@A00769:11:HC3HCDRXX:1:2105:17020:19382
CAGTGCGA
+
FFFFFFFF
@A00769:11:HC3HCDRXX:1:2105:24080:19398
CAGTGCGA
+
FFFFFFFF
@A00769:11:HC3HCDRXX:1:2105:16631:19429
CAGTGCGA
+
FFFFFFFF
@A00769:11:HC3HCDRXX:1:2105:14073:19539
CAGTGCGA
+
FFFFFFFF
@A00769:11:HC3HCDRXX:1:2105:19596:19586
CAGTGCGA
+
FFFFFFFF
@A00769:11:HC3HCDRXX:1:2105:23122:19586
CAGTGCGA
+
FFF::F,F
@A00769:11:HC3HCDRXX:1:2105:23809:19586
CAGTGCGA
+
FFFFFFFF
@A00769:11:HC3HCDRXX:1:2105:20419:19601
CAGTGCGA
+
FFFFFFFF
@A00769:11:HC3HCDRXX:1:2105:22263:19664
CAGTGCGA
+
FFFFFFFF
@A00769:11:HC3HCDRXX:1:2105:9760:19680
CAGTGCGA
+
FFFFFFFF
@A00769:11:HC3HCDRXX:1:2105:28836:19680
CAGTGCGA
+
FFFFFFFF
@A00769:11:HC3HCDRXX:1:2105:21468:19727
CAGTGCGA
+
FF,F:,FF
@A00769:11:HC3HCDRXX:1:2105:17074:19789
CAGTGCGA
+
FFFFFFFF
@A00769:11:HC3HCDRXX:1:2105:31566:19930
CAGTGCGA
+
FFF:FFFF
@A00769:11:HC3HCDRXX:1:2105:4842:20087
CAGTGCGA
+
FFFFFFFF
@A00769:11:HC3HCDRXX:1:2105:8495:20118
CAGTGCGA
+
FFFFFFFF
@A00769:11:HC3HCDRXX:1:2105:28366:20118
CAGTGCGA
+
FFFFFFFF
@A00769:11:HC3HCDRXX:1:2105:2645:20134
CAGTGCGA
+
FFFFFFFF
@A00769:11:HC3HCDRXX:1:2105:19750:20165
CAGTGCGA
+
FFFFFFFF
@A00769:11:HC3HCDRXX:1:2105:32524:20212
CAGTGCGA
+
FFFFFFFF
@A00769:11:HC3HCDRXX:1:2105:11550:20243
CAGTGCGA
+
FFFFFFFF
@A00769:11:HC3HCDRXX:1:2105:25509:20243
CAGTGCGA
+
FFFFFFFF
@A00769:11:HC3HCDRXX:1:2105:24306:20259
CAGTGCGA
+
FFFFFFFF
@A00769:11:HC3HCDRXX:1:2105:23194:20275
CAGTGCGA
+
FFFFFFFF
@A00769:11:HC3HCDRXX:1:2105:10673:20290
CAGTGCGA
+
FFFFFFFF
@A00769:11:HC3HCDRXX:1:2105:20202:20322
CAGTGCGA
+
FFFFFFFF
@A00769:11:HC3HCDRXX:1:2105:22263:20322
CAGTGCGA
+
FFFFFFFF
@A00769:11:HC3HCDRXX:1:2105:21956:20384
CAGTGCGA
+
FFFFFFFF
@A00769:11:HC3HCDRXX:1:2105:6072:20494
CAGTGCGA
+
FFFFFFFF
@A00769:11:HC3HCDRXX:1:2105:11514:20525
CAGTGCGA
+
FFFFFFFF
@A00769:11:HC3HCDRXX:1:2105:17951:20556
CAGTGCGA
+
FFFFFFFF
@A00769:11:HC3HCDRXX:1:2105:10357:20588
CAGTGCGA
+
FFFFFFFF
@A00769:11:HC3HCDRXX:1:2105:25075:20588
CAGTGCGA
+
FFFFFFFF
@A00769:11:HC3HCDRXX:1:2105:8684:20603
CAGTGCGA
+
FFFFFFFF
@A00769:11:HC3HCDRXX:1:2105:18945:20650
CAGTGCGA
+
FFFFFFF:
@A00769:11:HC3HCDRXX:1:2105:17517:20713
CAGTGCGA
+
FFFFFFFF
@A00769:11:HC3HCDRXX:1:2105:3387:20791
CAGTGCGA
+
FFFFFFFF
@A00769:11:HC3HCDRXX:1:2105:9860:20885
CAGTGCGA
+
FFFFFFFF
@A00769:11:HC3HCDRXX:1:2105:10610:20901
CAGTGCGA
+
FFFFFFFF
@A00769:11:HC3HCDRXX:1:2105:9290:20995
CAGTGCGA
+
FFFFFFFF
@A00769:11:HC3HCDRXX:1:2105:7753:21120
CAGTGCGA
+
FFFFFFFF
@A00769:11:HC3HCDRXX:1:2105:18114:21151
CAGTGCGA
+
FFFFFFFF
@A00769:11:HC3HCDRXX:1:2105:29839:21167
CAGTGCGA
+
FFFFF,,F
@A00769:11:HC3HCDRXX:1:2105:17996:21198
CAGTGCGA
+
FFFFFFFF
@A00769:11:HC3HCDRXX:1:2105:16984:21230
CAGTGCGA
+
FFFFFFFF
@A00769:11:HC3HCDRXX:1:2105:25048:21230
CAGTGCGA
+
FFFFFFFF
@A00769:11:HC3HCDRXX:1:2105:9055:21339
CAGTGCGA
+
FFFFFFFF
@A00769:11:HC3HCDRXX:1:2105:3296:21386
CAGTGCGA
+
FFFFFFFF
@A00769:11:HC3HCDRXX:1:2105:7301:21433
CAGTGCGA
+
FFFFFFFF
@A00769:11:HC3HCDRXX:1:2105:31232:21449
CAGTGCGA
+
F:F:FFF:
@A00769:11:HC3HCDRXX:1:2105:6153:21512
CAGTGCGA
+
FFFFFFFF
@A00769:11:HC3HCDRXX:1:2105:11586:21527
CAGTGCGA
+
FFFFFFFF
@A00769:11:HC3HCDRXX:1:2105:16875:21574
CAGTGCGA
+
FFFFFFFF
@A00769:11:HC3HCDRXX:1:2105:28465:21574
CAGTGCGA
+
FFFFFFFF
@A00769:11:HC3HCDRXX:1:2105:29984:21605
CAGTGCGA
+
FFFFFFFF
@A00769:11:HC3HCDRXX:1:2105:30743:21668
CAGTGCGA
+
FF:FFFFF
@A00769:11:HC3HCDRXX:1:2105:9679:21699
CAGTGCGA
+
FFFFFFFF
@A00769:11:HC3HCDRXX:1:2105:24189:21746
CAGTGCGA
+
:F:F,::F
@A00769:11:HC3HCDRXX:1:2105:1940:21825
CAGTGCGA
+
FFFF:FFF
@A00769:11:HC3HCDRXX:1:2105:27019:21825
CAGTGCGA
+
FFF::FF:
@A00769:11:HC3HCDRXX:1:2105:4716:21903
CAGTGCGA
+
FFFFFFFF
@A00769:11:HC3HCDRXX:1:2105:18557:21981
CAGTGCGA
+
FFFFFFFF
@A00769:11:HC3HCDRXX:1:2105:4047:21997
CAGTGCGA
+
FFFFFFFF
@A00769:11:HC3HCDRXX:1:2105:19126:21997
CAGTGCGA
+
FFFFFFFF
@A00769:11:HC3HCDRXX:1:2105:27199:22044
CAGTGCGA
+
FFFFFFFF
@A00769:11:HC3HCDRXX:1:2105:21558:22106
CAGTGCGA
+
FFFFFFFF
@A00769:11:HC3HCDRXX:1:2105:24867:22138
CAGTGCGA
+
FFFFFFFF
@A00769:11:HC3HCDRXX:1:2105:5656:22185
CAGTGCGA
+
FFFFFFFF
@A00769:11:HC3HCDRXX:1:2105:28528:22185
CAGTGCGA
+
FFFFFFFF
@A00769:11:HC3HCDRXX:1:2105:10059:22200
CAGTGCGA
+
FFFFFFFF
@A00769:11:HC3HCDRXX:1:2105:14136:22216
CAGTGCGA
+
FFFFFFFF
@A00769:11:HC3HCDRXX:1:2105:10917:22247
CAGTGCGA
+
FFFFFFFF
@A00769:11:HC3HCDRXX:1:2105:2040:22310
CAGTGCGA
+
FFFFFFFF
@A00769:11:HC3HCDRXX:1:2105:32669:22310
CAGTGCGA
+
FFFFFFFF
@A00769:11:HC3HCDRXX:1:2105:10267:22404
CAGTGCGA
+
FFFFFFFF
@A00769:11:HC3HCDRXX:1:2105:30572:22404
CAGTGCGA
+
FFFFFFFF
@A00769:11:HC3HCDRXX:1:2105:29279:22420
CAGTGCGA
+
FFFFFFFF
@A00769:11:HC3HCDRXX:1:2105:18674:22467
CAGTGCGA
+
FFFFFFFF
@A00769:11:HC3HCDRXX:1:2105:12879:22514
CAGTGCGA
+
FFFFFFFF
@A00769:11:HC3HCDRXX:1:2105:22146:22529
CAGTGCGA
+
FFFFFFFF
@A00769:11:HC3HCDRXX:1:2105:28537:22576
CAGTGCGA
+
FFFFFFFF
@A00769:11:HC3HCDRXX:1:2105:19750:22608
CAGTGCGA
+
FFFFFFFF
@A00769:11:HC3HCDRXX:1:2105:15347:22623
CAGTGCGA
+
FFFFFFFF
@A00769:11:HC3HCDRXX:1:2105:20582:22639
CAGTGCGA
+
FFFFFFFF
@A00769:11:HC3HCDRXX:1:2105:19117:22764
CAGTGCGA
+
FFFFFFFF
@A00769:11:HC3HCDRXX:1:2105:25346:22780
CAGTGCGA
+
FFFFFFFF
@A00769:11:HC3HCDRXX:1:2105:3947:22795
CAGTGCGA
+
FFFFFFFF
@A00769:11:HC3HCDRXX:1:2105:30508:22889
CAGTGCGA
+
FFFFFFFF
@A00769:11:HC3HCDRXX:1:2105:2329:22905
CAGTGCGA
+
FFFFFFFF
@A00769:11:HC3HCDRXX:1:2105:16685:22936
CAGTGCGA
+
FFFFFFFF
@A00769:11:HC3HCDRXX:1:2105:20636:22983
CAGTGCGA
+
FFFF,F:F
@A00769:11:HC3HCDRXX:1:2105:3992:23030
CAGTGCGA
+
FFFFFFFF
@A00769:11:HC3HCDRXX:1:2105:25581:23062
CAGTGCGA
+
FFFFFFFF
@A00769:11:HC3HCDRXX:1:2105:1579:23077
CAGTGCGA
+
FFFFFFFF
@A00769:11:HC3HCDRXX:1:2105:3088:23093
CAGTGCGA
+
FF:FFFFF
@A00769:11:HC3HCDRXX:1:2105:6063:23109
CAGTGCGA
+
FFFFFFFF
@A00769:11:HC3HCDRXX:1:2105:6108:23156
CAGTGCGA
+
FFFFFFFF
@A00769:11:HC3HCDRXX:1:2105:20518:23156
CAGTGCGA
+
FFFFFFFF
@A00769:11:HC3HCDRXX:1:2105:27055:23234
CAGTGCGA
+
FFFFFFFF
@A00769:11:HC3HCDRXX:1:2105:28700:23234
CAGTGCGA
+
FFFFFFFF
@A00769:11:HC3HCDRXX:1:2105:31177:23234
CAGTGCGA
+
FFFFFFFF
@A00769:11:HC3HCDRXX:1:2105:11044:23281
CAGTGCGA
+
FFFFFFFF
@A00769:11:HC3HCDRXX:1:2105:4444:23375
CAGTGCGA
+
FFFFFFFF
@A00769:11:HC3HCDRXX:1:2105:10113:23390
CAGTGCGA
+
FFFFFFFF
@A00769:11:HC3HCDRXX:1:2105:25021:23469
CAGTGCGA
+
FFFFFFFF
@A00769:11:HC3HCDRXX:1:2105:4417:23516
CAGTGCGA
+
FFFFFFFF
@A00769:11:HC3HCDRXX:1:2105:1416:23547
CAGTGCGA
+
FFFFFFFF
@A00769:11:HC3HCDRXX:1:2105:27498:23563
CAGTGCGA
+
FFFFFFFF
@A00769:11:HC3HCDRXX:1:2105:6379:23594
CAGTGCGA
+
FFFFFFFF
@A00769:11:HC3HCDRXX:1:2105:16134:23641
CAGTGCGA
+
FFFFFFFF
@A00769:11:HC3HCDRXX:1:2105:12011:23703
CAGTGCGA
+
FFFFFFFF
@A00769:11:HC3HCDRXX:1:2105:16098:23766
CAGTGCGA
+
FFFFFFFF
@A00769:11:HC3HCDRXX:1:2105:3450:23844
CAGTGCGA
+
FFFFFFFF
@A00769:11:HC3HCDRXX:1:2105:14660:23844
CAGTGCGA
+
FFFF:FF:
@A00769:11:HC3HCDRXX:1:2105:3314:23891
CAGTGCGA
+
FFFFFFFF
@A00769:11:HC3HCDRXX:1:2105:16495:23891
CAGTGCGA
+
FFFFFFFF
@A00769:11:HC3HCDRXX:1:2105:6424:23923
CAGTGCGA
+
FFFFFFFF
@A00769:11:HC3HCDRXX:1:2105:15311:24001
CAGTGCGA
+
FFFFFFFF
@A00769:11:HC3HCDRXX:1:2105:18096:24095
CAGTGCGA
+
FF,FFFFF
@A00769:11:HC3HCDRXX:1:2105:27091:24111
CAGTGCGA
+
F:FFFFFF
@A00769:11:HC3HCDRXX:1:2105:17445:24126
CAGTGCGA
+
FFFFFFFF
@A00769:11:HC3HCDRXX:1:2105:13349:24173
CAGTGCGA
+
FFFFF:FF
@A00769:11:HC3HCDRXX:1:2105:23041:24205
CAGTGCGA
+
FFFFFFFF
@A00769:11:HC3HCDRXX:1:2105:19822:24298
CAGTGCGA
+
FFFFFFFF
@A00769:11:HC3HCDRXX:1:2105:20094:24298
CAGTGCGA
+
FFFFF,FF
@A00769:11:HC3HCDRXX:1:2105:2772:24361
CAGTGCGA
+
FFFFFFFF
@A00769:11:HC3HCDRXX:1:2105:27787:24408
CAGTGCGA
+
FFFFFFFF
@A00769:11:HC3HCDRXX:1:2105:6126:24471
CAGTGCGA
+
FF:FFFFF
@A00769:11:HC3HCDRXX:1:2105:15772:24549
CAGTGCGA
+
FFFFFFFF
@A00769:11:HC3HCDRXX:1:2105:17870:24643
CAGTGCGA
+
FFFFFFFF
@A00769:11:HC3HCDRXX:1:2105:1145:24674
CAGTGCGA
+
FFFFFFFF
@A00769:11:HC3HCDRXX:1:2105:16486:24690
CAGTGCGA
+
FFFFFFFF
@A00769:11:HC3HCDRXX:1:2105:13331:24706
CAGTGCGA
+
FFFFFFFF
@A00769:11:HC3HCDRXX:1:2105:28212:24831
CAGTGCGA
+
FFFFFFFF
@A00769:11:HC3HCDRXX:1:2105:14036:24862
CAGTGCGA
+
FFFFFFFF
@A00769:11:HC3HCDRXX:1:2105:15121:24893
CAGTGCGA
+
FFFFFFFF
@A00769:11:HC3HCDRXX:1:2105:2754:24925
CAGTGCGA
+
FFFFFFFF
@A00769:11:HC3HCDRXX:1:2105:28610:24925
CAGTGCGA
+
FFFFFF:F
@A00769:11:HC3HCDRXX:1:2105:30038:24956
CAGTGCGA
+
FFFFFFFF
@A00769:11:HC3HCDRXX:1:2105:12319:24987
CAGTGCGA
+
FFFFFFFF
@A00769:11:HC3HCDRXX:1:2105:9932:25019
CAGTGCGA
+
FFFFFFFF
@A00769:11:HC3HCDRXX:1:2105:8703:25144
CAGTGCGA
+
FFFFFFFF
@A00769:11:HC3HCDRXX:1:2105:15031:25144
CAGTGCGA
+
FFFFFFFF
@A00769:11:HC3HCDRXX:1:2105:11306:25175
CAGTGCGA
+
FFFFFFFF
@A00769:11:HC3HCDRXX:1:2105:4535:25191
CAGTGCGA
+
FFFFFFFF
@A00769:11:HC3HCDRXX:1:2105:7229:25191
CAGTGCGA
+
FFFFFFFF
@A00769:11:HC3HCDRXX:1:2105:26910:25238
CAGTGCGA
+
FFFFFFFF
@A00769:11:HC3HCDRXX:1:2105:11315:25254
CAGTGCGA
+
FFFF:FFF
@A00769:11:HC3HCDRXX:1:2105:16975:25316
CAGTGCGA
+
FFFFFFFF
@A00769:11:HC3HCDRXX:1:2105:2546:25347
CAGTGCGA
+
FFFFFFFF
@A00769:11:HC3HCDRXX:1:2105:9019:25347
CAGTGCGA
+
FFFFFFFF
@A00769:11:HC3HCDRXX:1:2105:2871:25410
CAGTGCGA
+
FFFFFFFF
@A00769:11:HC3HCDRXX:1:2105:10601:25426
CAGTGCGA
+
FFFFFFFF
@A00769:11:HC3HCDRXX:1:2105:29514:25426
CAGTGCGA
+
FFFFFFFF
@A00769:11:HC3HCDRXX:1:2105:10511:25457
CAGTGCGA
+
FFFFFFFF
@A00769:11:HC3HCDRXX:1:2105:16224:25520
CAGTGCGA
+
FFFFFFFF
@A00769:11:HC3HCDRXX:1:2105:12744:25535
CAGTGCGA
+
FFFFFFFF
@A00769:11:HC3HCDRXX:1:2105:28800:25567
CAGTGCGA
+
FFFFF:::
@A00769:11:HC3HCDRXX:1:2105:29315:25582
CAGTGCGA
+
FFFFFFFF
@A00769:11:HC3HCDRXX:1:2105:5656:25598
CAGTGCGA
+
FF,F,F,F
@A00769:11:HC3HCDRXX:1:2105:1796:25645
CAGTGCGA
+
FFFFFFFF
@A00769:11:HC3HCDRXX:1:2105:28194:25645
CAGTGCGA
+
FFFFFFFF
@A00769:11:HC3HCDRXX:1:2105:25599:25661
CAGTGCGA
+
FFFFFFFF
@A00769:11:HC3HCDRXX:1:2105:9697:25676
CAGTGCGA
+
FF:FFFFF
@A00769:11:HC3HCDRXX:1:2105:16550:25676
CAGTGCGA
+
FFFFFFFF
@A00769:11:HC3HCDRXX:1:2105:9570:25708
CAGTGCGA
+
FFFFFFFF
@A00769:11:HC3HCDRXX:1:2105:32777:26005
CAGTGCGA
+
FFFFFFFF
@A00769:11:HC3HCDRXX:1:2105:1118:26068
CAGTGCGA
+
FFFFFFFF
@A00769:11:HC3HCDRXX:1:2105:18403:26068
CAGTGCGA
+
FFFFFFFF
@A00769:11:HC3HCDRXX:1:2105:4227:26099
CAGTGCGA
+
FFFFFFFF
@A00769:11:HC3HCDRXX:1:2105:23574:26193
CAGTGCGA
+
FFFFFFFF
@A00769:11:HC3HCDRXX:1:2105:8142:26271
CAGTGCGA
+
FFFFFFFF
@A00769:11:HC3HCDRXX:1:2105:8648:26271
CAGTGCGA
+
FFFFFFFF
@A00769:11:HC3HCDRXX:1:2105:13386:26271
CAGTGCGA
+
FFFFFFFF
@A00769:11:HC3HCDRXX:1:2105:28040:26287
CAGTGCGA
+
FFFFFFFF
@A00769:11:HC3HCDRXX:1:2105:21802:26318
CAGTGCGA
+
FFFFFFFF
@A00769:11:HC3HCDRXX:1:2105:23891:26396
CAGTGCGA
+
FFFFFFFF
@A00769:11:HC3HCDRXX:1:2105:30942:26396
CAGTGCGA
+
FFFFFFFF
@A00769:11:HC3HCDRXX:1:2105:3884:26537
CAGTGCGA
+
FFFFFFFF
@A00769:11:HC3HCDRXX:1:2105:21658:26537
CAGTGCGA
+
FFFFFFFF
@A00769:11:HC3HCDRXX:1:2105:4191:26663
CAGTGCGA
+
,FFFFFFF
@A00769:11:HC3HCDRXX:1:2105:17300:26694
CAGTGCGA
+
FFFFFFFF
@A00769:11:HC3HCDRXX:1:2105:19144:26725
CAGTGCGA
+
FFFFFFF:
@A00769:11:HC3HCDRXX:1:2105:23891:26929
CAGTGCGA
+
FFFFFFFF
@A00769:11:HC3HCDRXX:1:2105:16767:26991
CAGTGCGA
+
FFFFFFFF
@A00769:11:HC3HCDRXX:1:2105:20311:27023
CAGTGCGA
+
FFFFFFFF
@A00769:11:HC3HCDRXX:1:2105:7618:27054
CAGTGCGA
+
FFFFFFFF
@A00769:11:HC3HCDRXX:1:2105:15763:27070
CAGTGCGA
+
FFFFFFFF
@A00769:11:HC3HCDRXX:1:2105:8178:27085
CAGTGCGA
+
:FFFFF::
@A00769:11:HC3HCDRXX:1:2105:20374:27101
CAGTGCGA
+
FFFFFFFF
@A00769:11:HC3HCDRXX:1:2105:30210:27101
CAGTGCGA
+
FFFFFFFF
@A00769:11:HC3HCDRXX:1:2105:4761:27117
CAGTGCGA
+
FFF:F:FF
@A00769:11:HC3HCDRXX:1:2105:4463:27132
CAGTGCGA
+
FFFFFFFF
@A00769:11:HC3HCDRXX:1:2105:10664:27164
CAGTGCGA
+
FFFFFFFF
@A00769:11:HC3HCDRXX:1:2105:5475:27258
CAGTGCGA
+
FFFFFFFF
@A00769:11:HC3HCDRXX:1:2105:18900:27273
CAGTGCGA
+
:FF,FFFF
@A00769:11:HC3HCDRXX:1:2105:21667:27305
CAGTGCGA
+
FFFFFFFF
@A00769:11:HC3HCDRXX:1:2105:32723:27508
CAGTGCGA
+
FFFFFFFF
@A00769:11:HC3HCDRXX:1:2105:6307:27539
CAGTGCGA
+
FFFFFFFF
@A00769:11:HC3HCDRXX:1:2105:27706:27618
CAGTGCGA
+
FFFFF:FF
@A00769:11:HC3HCDRXX:1:2105:28899:27618
CAGTGCGA
+
FFFF:FFF
@A00769:11:HC3HCDRXX:1:2105:26928:27649
CAGTGCGA
+
FFFFFFFF
@A00769:11:HC3HCDRXX:1:2105:32624:27680
CAGTGCGA
+
FFFFFFFF
@A00769:11:HC3HCDRXX:1:2105:7166:27712
CAGTGCGA
+
FFFFFFFF
@A00769:11:HC3HCDRXX:1:2105:29143:27727
CAGTGCGA
+
FFFFFFFF
@A00769:11:HC3HCDRXX:1:2105:4020:27743
CAGTGCGA
+
FFFFFFFF
@A00769:11:HC3HCDRXX:1:2105:4435:27743
CAGTGCGA
+
FFFFFFFF
@A00769:11:HC3HCDRXX:1:2105:23538:27790
CAGTGCGA
+
FFFFFFFF
@A00769:11:HC3HCDRXX:1:2105:4083:27821
CAGTGCGA
+
FFFFFFFF
@A00769:11:HC3HCDRXX:1:2105:10429:27915
CAGTGCGA
+
FFFFFFFF
@A00769:11:HC3HCDRXX:1:2105:25310:27915
CAGTGCGA
+
FF::FFFF
@A00769:11:HC3HCDRXX:1:2105:14488:27931
CAGTGCGA
+
FFFFFFFF
@A00769:11:HC3HCDRXX:1:2105:16785:27962
CAGTGCGA
+
FFFFFFFF
@A00769:11:HC3HCDRXX:1:2105:22417:27978
CAGTGCGA
+
FFFFFFFF
@A00769:11:HC3HCDRXX:1:2105:15076:28009
CAGTGCGA
+
FF:FFFFF
@A00769:11:HC3HCDRXX:1:2105:21097:28040
CAGTGCGA
+
FFFFFFFF
@A00769:11:HC3HCDRXX:1:2105:17454:28056
CAGTGCGA
+
FFFFFFFF
@A00769:11:HC3HCDRXX:1:2105:11044:28103
CAGTGCGA
+
FFFFFFFF
@A00769:11:HC3HCDRXX:1:2105:15863:28119
CAGTGCGA
+
FFFFFFFF
@A00769:11:HC3HCDRXX:1:2105:2718:28181
CAGTGCGA
+
FFFFFFFF
@A00769:11:HC3HCDRXX:1:2105:7771:28197
CAGTGCGA
+
FFFFFFFF
@A00769:11:HC3HCDRXX:1:2105:1515:28260
CAGTGCGA
+
FFFFFFFF
@A00769:11:HC3HCDRXX:1:2105:18611:28275
CAGTGCGA
+
FFFFFFFF
@A00769:11:HC3HCDRXX:1:2105:2103:28307
CAGTGCGA
+
FFFFFFFF
@A00769:11:HC3HCDRXX:1:2105:5864:28307
CAGTGCGA
+
FFFFFFFF
@A00769:11:HC3HCDRXX:1:2105:27769:28322
CAGTGCGA
+
::,FFFFF
@A00769:11:HC3HCDRXX:1:2105:21585:28354
CAGTGCGA
+
FFFFFFF:
@A00769:11:HC3HCDRXX:1:2105:27380:28369
CAGTGCGA
+
FFFFFFFF
@A00769:11:HC3HCDRXX:1:2105:27073:28432
CAGTGCGA
+
FFFFFFFF
@A00769:11:HC3HCDRXX:1:2105:9046:28463
CAGTGCGA
+
FFFFFFFF
@A00769:11:HC3HCDRXX:1:2105:9091:28541
CAGTGCGA
+
FFFFFFFF
@A00769:11:HC3HCDRXX:1:2105:16188:28557
CAGTGCGA
+
FFFFFFFF
@A00769:11:HC3HCDRXX:1:2105:1398:28588
CAGTGCGA
+
FFFFFFFF
@A00769:11:HC3HCDRXX:1:2105:31665:28588
CAGTGCGA
+
FFFFFFFF
@A00769:11:HC3HCDRXX:1:2105:25491:28667
CAGTGCGA
+
FFFFFFFF
@A00769:11:HC3HCDRXX:1:2105:17743:28776
CAGTGCGA
+
FFF,FFFF
@A00769:11:HC3HCDRXX:1:2105:1235:28808
CAGTGCGA
+
FFFFFFFF
@A00769:11:HC3HCDRXX:1:2105:19506:28823
CAGTGCGA
+
FFFFFFFF
@A00769:11:HC3HCDRXX:1:2105:10556:28855
CAGTGCGA
+
FFFFFFFF
@A00769:11:HC3HCDRXX:1:2105:17824:28886
CAGTGCGA
+
FFFFFFFF
@A00769:11:HC3HCDRXX:1:2105:6641:28933
CAGTGCGA
+
FFFFFFFF
@A00769:11:HC3HCDRXX:1:2105:12897:28964
CAGTGCGA
+
FFFFFFFF
@A00769:11:HC3HCDRXX:1:2105:29658:28964
CAGTGCGA
+
FFFFFFFF
@A00769:11:HC3HCDRXX:1:2105:15637:28980
CAGTGCGA
+
FFFFFFFF
@A00769:11:HC3HCDRXX:1:2105:16052:28980
CAGTGCGA
+
FFFFFFFF
@A00769:11:HC3HCDRXX:1:2105:28031:28995
CAGTGCGA
+
FFF:FFFF
@A00769:11:HC3HCDRXX:1:2105:9796:29011
CAGTGCGA
+
FFFFFFFF
@A00769:11:HC3HCDRXX:1:2105:17264:29011
CAGTGCGA
+
FFFFFFFF
@A00769:11:HC3HCDRXX:1:2105:26675:29027
CAGTGCGA
+
FFFFFFFF
@A00769:11:HC3HCDRXX:1:2105:32651:29074
CAGTGCGA
+
FFFFFFFF
@A00769:11:HC3HCDRXX:1:2105:3152:29121
CAGTGCGA
+
FFFFFFFF
@A00769:11:HC3HCDRXX:1:2105:3314:29152
CAGTGCGA
+
FFFFFFFF
@A00769:11:HC3HCDRXX:1:2105:4191:29199
CAGTGCGA
+
FF,FFFFF
@A00769:11:HC3HCDRXX:1:2105:18837:29230
CAGTGCGA
+
FFFFFFFF
@A00769:11:HC3HCDRXX:1:2105:26512:29277
CAGTGCGA
+
FFFFFFFF
@A00769:11:HC3HCDRXX:1:2105:4300:29293
CAGTGCGA
+
FFFFFFFF
@A00769:11:HC3HCDRXX:1:2105:14823:29293
CAGTGCGA
+
FFFFFFFF
@A00769:11:HC3HCDRXX:1:2105:4670:29309
CAGTGCGA
+
FFFFFFFF
@A00769:11:HC3HCDRXX:1:2105:3974:29324
CAGTGCGA
+
FFFFFFFF
@A00769:11:HC3HCDRXX:1:2105:4200:29371
CAGTGCGA
+
FFFFFFFF
@A00769:11:HC3HCDRXX:1:2105:5104:29403
CAGTGCGA
+
FFFFFFFF
@A00769:11:HC3HCDRXX:1:2105:6840:29465
CAGTGCGA
+
FFFFFFFF
@A00769:11:HC3HCDRXX:1:2105:25183:29606
CAGTGCGA
+
FFFFFFFF
@A00769:11:HC3HCDRXX:1:2105:13349:29716
CAGTGCGA
+
FFFFFFFF
@A00769:11:HC3HCDRXX:1:2105:32515:29716
CAGTGCGA
+
FFFFFFFF
@A00769:11:HC3HCDRXX:1:2105:13756:29857
CAGTGCGA
+
FFFFFFFF
@A00769:11:HC3HCDRXX:1:2105:21621:29982
CAGTGCGA
+
FFFFFFFF
@A00769:11:HC3HCDRXX:1:2105:30861:30107
CAGTGCGA
+
FFFFFFFF
@A00769:11:HC3HCDRXX:1:2105:12292:30170
CAGTGCGA
+
FFFFFFFF
@A00769:11:HC3HCDRXX:1:2105:27615:30217
CAGTGCGA
+
FFFFFFFF
@A00769:11:HC3HCDRXX:1:2105:20636:30248
CAGTGCGA
+
FFFF,:F:
@A00769:11:HC3HCDRXX:1:2105:24352:30264
CAGTGCGA
+
FFFFFFFF
@A00769:11:HC3HCDRXX:1:2105:4896:30295
CAGTGCGA
+
FFFFFFFF
@A00769:11:HC3HCDRXX:1:2105:17336:30295
CAGTGCGA
+
:FFFFFFF
@A00769:11:HC3HCDRXX:1:2105:23014:30326
CAGTGCGA
+
FFFFFFFF
@A00769:11:HC3HCDRXX:1:2105:10637:30342
CAGTGCGA
+
FFFFFFFF
@A00769:11:HC3HCDRXX:1:2105:18493:30389
CAGTGCGA
+
:F:,FFFF
@A00769:11:HC3HCDRXX:1:2105:3875:30436
CAGTGCGA
+
FFFFFFFF
@A00769:11:HC3HCDRXX:1:2105:17662:30452
CAGTGCGA
+
FFFFFFFF
@A00769:11:HC3HCDRXX:1:2105:31141:30655
CAGTGCGA
+
FFFFFFFF
@A00769:11:HC3HCDRXX:1:2105:26648:30671
CAGTGCGA
+
FF,FFF:F
@A00769:11:HC3HCDRXX:1:2105:25337:30749
CAGTGCGA
+
FFFFFFFF
@A00769:11:HC3HCDRXX:1:2105:8820:30796
CAGTGCGA
+
FFFFFFFF
@A00769:11:HC3HCDRXX:1:2105:18855:30827
CAGTGCGA
+
FFFFFFFF
@A00769:11:HC3HCDRXX:1:2105:23393:30827
CAGTGCGA
+
FFFFFFFF
@A00769:11:HC3HCDRXX:1:2105:12038:30890
CAGTGCGA
+
FFFFFFFF
@A00769:11:HC3HCDRXX:1:2105:28818:30890
CAGTGCGA
+
FFFFFFFF
@A00769:11:HC3HCDRXX:1:2105:26711:30937
CAGTGCGA
+
FFFFFFFF
@A00769:11:HC3HCDRXX:1:2105:2889:30953
CAGTGCGA
+
FFFFFFFF
@A00769:11:HC3HCDRXX:1:2105:18801:30953
CAGTGCGA
+
FFFFFFFF
@A00769:11:HC3HCDRXX:1:2105:9751:30968
CAGTGCGA
+
FFFFFFFF
@A00769:11:HC3HCDRXX:1:2105:5945:31015
CAGTGCGA
+
FFF:,:::
@A00769:11:HC3HCDRXX:1:2105:3378:31078
CAGTGCGA
+
FF,FFFFF
@A00769:11:HC3HCDRXX:1:2105:13476:31093
CAGTGCGA
+
FFFFFFFF
@A00769:11:HC3HCDRXX:1:2105:22263:31093
CAGTGCGA
+
FFFF::FF
@A00769:11:HC3HCDRXX:1:2105:18367:31109
CAGTGCGA
+
FFFFFFFF
@A00769:11:HC3HCDRXX:1:2105:9399:31140
CAGTGCGA
+
FFFFFFFF
@A00769:11:HC3HCDRXX:1:2105:20247:31140
CAGTGCGA
+
FFFFFFFF
@A00769:11:HC3HCDRXX:1:2105:3784:31156
CAGTGCGA
+
FFFFFFFF
@A00769:11:HC3HCDRXX:1:2105:12029:31156
CAGTGCGA
+
FFFFFFFF
@A00769:11:HC3HCDRXX:1:2105:12120:31156
CAGTGCGA
+
:FFFFFFF
@A00769:11:HC3HCDRXX:1:2105:27579:31219
CAGTGCGA
+
FFFFFFFF
@A00769:11:HC3HCDRXX:1:2105:5602:31266
CAGTGCGA
+
FFFFFFFF
@A00769:11:HC3HCDRXX:1:2105:32063:31281
CAGTGCGA
+
FFFFFFFF
@A00769:11:HC3HCDRXX:1:2105:28058:31297
CAGTGCGA
+
FFFFFFFF
@A00769:11:HC3HCDRXX:1:2105:7111:31344
CAGTGCGA
+
FFFFFFFF
@A00769:11:HC3HCDRXX:1:2105:5412:31407
CAGTGCGA
+
FFFFFFFF
@A00769:11:HC3HCDRXX:1:2105:26494:31407
CAGTGCGA
+
FFFFFFFF
@A00769:11:HC3HCDRXX:1:2105:6849:31485
CAGTGCGA
+
FFFFFFFF
@A00769:11:HC3HCDRXX:1:2105:16929:31501
CAGTGCGA
+
:FFFFFFF
@A00769:11:HC3HCDRXX:1:2105:8983:31516
CAGTGCGA
+
FFFFFFFF
@A00769:11:HC3HCDRXX:1:2105:32253:31641
CAGTGCGA
+
FFFFFFFF
@A00769:11:HC3HCDRXX:1:2105:22553:31657
CAGTGCGA
+
FFFFFFFF
@A00769:11:HC3HCDRXX:1:2105:31069:31688
CAGTGCGA
+
FFFFFFFF
@A00769:11:HC3HCDRXX:1:2105:25726:31704
CAGTGCGA
+
FFFFFFFF
@A00769:11:HC3HCDRXX:1:2105:25509:31767
CAGTGCGA
+
FFFFFFFF
@A00769:11:HC3HCDRXX:1:2105:22896:31782
CAGTGCGA
+
FFFFFFFF
@A00769:11:HC3HCDRXX:1:2105:24017:31782
CAGTGCGA
+
FFFFFFFF
@A00769:11:HC3HCDRXX:1:2105:12355:31814
CAGTGCGA
+
FFFFFFFF
@A00769:11:HC3HCDRXX:1:2105:21314:31829
CAGTGCGA
+
:F::FFFF
@A00769:11:HC3HCDRXX:1:2105:23990:31829
CAGTGCGA
+
FFFFFFFF
@A00769:11:HC3HCDRXX:1:2105:24650:31876
CAGTGCGA
+
FFFFFFFF
@A00769:11:HC3HCDRXX:1:2105:32117:31876
CAGTGCGA
+
FFF:FFFF
@A00769:11:HC3HCDRXX:1:2105:18087:31908
CAGTGCGA
+
FFFFFFFF
@A00769:11:HC3HCDRXX:1:2105:15338:31939
CAGTGCGA
+
:FFF:FFF
@A00769:11:HC3HCDRXX:1:2105:7898:31955
CAGTGCGA
+
,FFFFFFF
@A00769:11:HC3HCDRXX:1:2105:16396:31986
CAGTGCGA
+
F:FFFFFF
@A00769:11:HC3HCDRXX:1:2105:9995:32049
CAGTGCGA
+
FFFFFFFF
@A00769:11:HC3HCDRXX:1:2105:27715:32080
CAGTGCGA
+
FFFFFFFF
@A00769:11:HC3HCDRXX:1:2105:9136:32095
CAGTGCGA
+
FFF,FF:F
@A00769:11:HC3HCDRXX:1:2105:18521:32158
CAGTGCGA
+
FFFFFFFF
@A00769:11:HC3HCDRXX:1:2105:11930:32174
CAGTGCGA
+
FFFFFFFF
@A00769:11:HC3HCDRXX:1:2105:15239:32174
CAGTGCGA
+
FFFFFFFF
@A00769:11:HC3HCDRXX:1:2105:32841:32189
CAGTGCGA
+
FFFFF:FF
@A00769:11:HC3HCDRXX:1:2105:25183:32268
CAGTGCGA
+
FFFFFFFF
@A00769:11:HC3HCDRXX:1:2105:25870:32362
CAGTGCGA
+
FFFFFFFF
@A00769:11:HC3HCDRXX:1:2105:3884:32456
CAGTGCGA
+
FFFFFFFF
@A00769:11:HC3HCDRXX:1:2105:20672:32471
CAGTGCGA
+
FFFFFFFF
@A00769:11:HC3HCDRXX:1:2105:4607:32487
CAGTGCGA
+
FFFFFFFF
@A00769:11:HC3HCDRXX:1:2105:8874:32487
CAGTGCGA
+
FFFFFFFF
@A00769:11:HC3HCDRXX:1:2105:16468:32487
CAGTGCGA
+
FFFF,FFF
@A00769:11:HC3HCDRXX:1:2105:10113:32503
CAGTGCGA
+
FFFFFFFF
@A00769:11:HC3HCDRXX:1:2105:14678:32550
CAGTGCGA
+
FFFFFFFF
@A00769:11:HC3HCDRXX:1:2105:30427:32550
CAGTGCGA
+
FFFFFFFF
@A00769:11:HC3HCDRXX:1:2105:9209:32597
CAGTGCGA
+
FFFFFFFF
@A00769:11:HC3HCDRXX:1:2105:9471:32612
CAGTGCGA
+
FFFFFFFF
@A00769:11:HC3HCDRXX:1:2105:6650:32643
CAGTGCGA
+
FFFFFFFF
@A00769:11:HC3HCDRXX:1:2105:19723:32643
CAGTGCGA
+
FFFFFFFF
@A00769:11:HC3HCDRXX:1:2105:4083:32675
CAGTGCGA
+
FFFFFFFF
@A00769:11:HC3HCDRXX:1:2105:30581:32753
CAGTGCGA
+
FFFFFFFF
@A00769:11:HC3HCDRXX:1:2105:2573:32784
CAGTGCGA
+
FFFFFFFF
@A00769:11:HC3HCDRXX:1:2105:5990:32847
CAGTGCGA
+
FFFFFFFF
@A00769:11:HC3HCDRXX:1:2105:16559:32957
CAGTGCGA
+
FFFFFFFF
@A00769:11:HC3HCDRXX:1:2105:22516:32972
CAGTGCGA
+
FF:F:FFF
@A00769:11:HC3HCDRXX:1:2105:10845:32988
CAGTGCGA
+
FFFFFFFF
@A00769:11:HC3HCDRXX:1:2105:32570:33035
CAGTGCGA
+
FFFFFFFF
@A00769:11:HC3HCDRXX:1:2105:28691:33082
CAGTGCGA
+
FFFFFFFF
@A00769:11:HC3HCDRXX:1:2105:21567:33113
CAGTGCGA
+
FFFFFFFF
@A00769:11:HC3HCDRXX:1:2105:8052:33129
CAGTGCGA
+
FFFFFFFF
@A00769:11:HC3HCDRXX:1:2105:11270:33129
CAGTGCGA
+
FFFFFFFF
@A00769:11:HC3HCDRXX:1:2105:21992:33160
CAGTGCGA
+
FFFFFFFF
@A00769:11:HC3HCDRXX:1:2105:27190:33207
CAGTGCGA
+
FFFFFFFF
@A00769:11:HC3HCDRXX:1:2105:5565:33301
CAGTGCGA
+
FFFFFFFF
@A00769:11:HC3HCDRXX:1:2105:31530:33395
CAGTGCGA
+
FFFFFFFF
@A00769:11:HC3HCDRXX:1:2105:19976:33458
CAGTGCGA
+
FFFFFFFF
@A00769:11:HC3HCDRXX:1:2105:15881:33505
CAGTGCGA
+
FFFFFFFF
@A00769:11:HC3HCDRXX:1:2105:24252:33536
CAGTGCGA
+
FFFFFFFF
@A00769:11:HC3HCDRXX:1:2105:15745:33552
CAGTGCGA
+
FFFFFFFF
@A00769:11:HC3HCDRXX:1:2105:19831:33552
CAGTGCGA
+
FFFFFFFF
@A00769:11:HC3HCDRXX:1:2105:22797:33552
CAGTGCGA
+
FFFFFFFF
@A00769:11:HC3HCDRXX:1:2105:14109:33567
CAGTGCGA
+
FFFFFFFF
@A00769:11:HC3HCDRXX:1:2105:21920:33599
CAGTGCGA
+
FFFFFFFF
@A00769:11:HC3HCDRXX:1:2105:31539:33599
CAGTGCGA
+
FFFFFFFF
@A00769:11:HC3HCDRXX:1:2105:21983:33614
CAGTGCGA
+
FFFFFFFF
@A00769:11:HC3HCDRXX:1:2105:10013:33708
CAGTGCGA
+
:FFFF,FF
@A00769:11:HC3HCDRXX:1:2105:20735:33771
CAGTGCGA
+
FFFFFFFF
@A00769:11:HC3HCDRXX:1:2105:8784:33833
CAGTGCGA
+
,F:FF:FF
@A00769:11:HC3HCDRXX:1:2105:3531:33880
CAGTGCGA
+
FFFFFFFF
@A00769:11:HC3HCDRXX:1:2105:29441:33880
CAGTGCGA
+
FFF,FF,F
@A00769:11:HC3HCDRXX:1:2105:19144:33927
CAGTGCGA
+
FFFFFFFF
@A00769:11:HC3HCDRXX:1:2105:29378:33927
CAGTGCGA
+
FFFFFFFF
@A00769:11:HC3HCDRXX:1:2105:2374:33943
CAGTGCGA
+
FFFFFFFF
@A00769:11:HC3HCDRXX:1:2105:2456:33959
CAGTGCGA
+
FFFFFFFF
@A00769:11:HC3HCDRXX:1:2105:4291:33974
CAGTGCGA
+
FFFFFFFF
@A00769:11:HC3HCDRXX:1:2105:14696:33990
CAGTGCGA
+
FF,::F,:
@A00769:11:HC3HCDRXX:1:2105:12129:34053
CAGTGCGA
+
FFFFFFFF
@A00769:11:HC3HCDRXX:1:2105:20482:34053
CAGTGCGA
+
FFFFFFFF
@A00769:11:HC3HCDRXX:1:2105:28185:34084
CAGTGCGA
+
FFFFFFFF
@A00769:11:HC3HCDRXX:1:2105:1976:34194
CAGTGCGA
+
FFFFFFFF
@A00769:11:HC3HCDRXX:1:2105:32099:34225
CAGTGCGA
+
FFFFFFFF
@A00769:11:HC3HCDRXX:1:2105:1307:34256
CAGTGCGA
+
FFFFFFFF
@A00769:11:HC3HCDRXX:1:2105:23656:34256
CAGTGCGA
+
FFFFFFFF
@A00769:11:HC3HCDRXX:1:2105:32651:34397
CAGTGCGA
+
FFFFFFFF
@A00769:11:HC3HCDRXX:1:2105:18032:34413
CAGTGCGA
+
F:FFFFFF
@A00769:11:HC3HCDRXX:1:2105:2401:34428
CAGTGCGA
+
FFFFFFFF
@A00769:11:HC3HCDRXX:1:2105:4806:34428
CAGTGCGA
+
FFFFFFFF
@A00769:11:HC3HCDRXX:1:2105:29857:34444
CAGTGCGA
+
FFFFFFFF
@A00769:11:HC3HCDRXX:1:2105:26883:34491
CAGTGCGA
+
FFFFFFFF
@A00769:11:HC3HCDRXX:1:2105:9010:34507
CAGTGCGA
+
FFFFFFFF
@A00769:11:HC3HCDRXX:1:2105:10655:34507
CAGTGCGA
+
FFFFFFFF
@A00769:11:HC3HCDRXX:1:2105:4679:34616
CAGTGCGA
+
FFFFFFFF
@A00769:11:HC3HCDRXX:1:2105:16893:34632
CAGTGCGA
+
FFFFFFFF
@A00769:11:HC3HCDRXX:1:2105:12852:34710
CAGTGCGA
+
FFFFFFFF
@A00769:11:HC3HCDRXX:1:2105:12518:34788
CAGTGCGA
+
FF,,FFFF
@A00769:11:HC3HCDRXX:1:2105:30047:34804
CAGTGCGA
+
:FFFFFFF
@A00769:11:HC3HCDRXX:1:2105:27850:34882
CAGTGCGA
+
FFFFFFFF
@A00769:11:HC3HCDRXX:1:2105:16269:34992
CAGTGCGA
+
FFFFFFFF
@A00769:11:HC3HCDRXX:1:2105:11668:35039
CAGTGCGA
+
FFFFFFFF
@A00769:11:HC3HCDRXX:1:2105:3938:35055
CAGTGCGA
+
FFFFFFFF
@A00769:11:HC3HCDRXX:1:2105:5005:35055
CAGTGCGA
+
FFFFFFFF
@A00769:11:HC3HCDRXX:1:2105:9372:35070
CAGTGCGA
+
FFFFFFFF
@A00769:11:HC3HCDRXX:1:2105:29197:35086
CAGTGCGA
+
FFFFFFFF
@A00769:11:HC3HCDRXX:1:2105:6397:35117
CAGTGCGA
+
FFFFFFFF
@A00769:11:HC3HCDRXX:1:2105:21459:35117
CAGTGCGA
+
FFFFFFFF
@A00769:11:HC3HCDRXX:1:2105:14488:35196
CAGTGCGA
+
FFFFFFFF
@A00769:11:HC3HCDRXX:1:2105:1380:35227
CAGTGCGA
+
FFFFFFFF
@A00769:11:HC3HCDRXX:1:2105:3839:35227
CAGTGCGA
+
:FF:FF:F
@A00769:11:HC3HCDRXX:1:2105:18674:35274
CAGTGCGA
+
FFFFFFFF
@A00769:11:HC3HCDRXX:1:2105:7509:35289
CAGTGCGA
+
FFFFFFFF
@A00769:11:HC3HCDRXX:1:2105:2338:35352
CAGTGCGA
+
FFFFFFFF
@A00769:11:HC3HCDRXX:1:2105:14244:35430
CAGTGCGA
+
FFFFFFFF
@A00769:11:HC3HCDRXX:1:2105:25418:35462
CAGTGCGA
+
FFFFFFFF
@A00769:11:HC3HCDRXX:1:2105:11831:35509
CAGTGCGA
+
FFFFFFFF
@A00769:11:HC3HCDRXX:1:2105:15293:35524
CAGTGCGA
+
FFFFFFFF
@A00769:11:HC3HCDRXX:1:2105:25382:35556
CAGTGCGA
+
FFFFFFFF
@A00769:11:HC3HCDRXX:1:2105:23583:35571
CAGTGCGA
+
FFFFFFFF
@A00769:11:HC3HCDRXX:1:2105:9073:35587
CAGTGCGA
+
FFFFFFFF
@A00769:11:HC3HCDRXX:1:2105:29405:35603
CAGTGCGA
+
:FFFFFFF
@A00769:11:HC3HCDRXX:1:2105:19081:35634
CAGTGCGA
+
FFFFFFFF
@A00769:11:HC3HCDRXX:1:2105:4987:35650
CAGTGCGA
+
FFFFFFFF
@A00769:11:HC3HCDRXX:1:2105:27896:35712
CAGTGCGA
+
FFFFFFFF
@A00769:11:HC3HCDRXX:1:2105:27670:35728
CAGTGCGA
+
FFFFFFFF
@A00769:11:HC3HCDRXX:1:2105:28076:35775
CAGTGCGA
+
FFFFFFFF
@A00769:11:HC3HCDRXX:1:2105:19967:35790
CAGTGCGA
+
FFFFFF:F
@A00769:11:HC3HCDRXX:1:2105:16052:35837
CAGTGCGA
+
FFFFFFFF
@A00769:11:HC3HCDRXX:1:2105:5376:35916
CAGTGCGA
+
FFFFFFFF
@A00769:11:HC3HCDRXX:1:2105:15167:35931
CAGTGCGA
+
FFFFFFFF
@A00769:11:HC3HCDRXX:1:2105:23647:35994
CAGTGCGA
+
FFFFFFFF
@A00769:11:HC3HCDRXX:1:2105:9570:36010
CAGTGCGA
+
FFFFFFFF
@A00769:11:HC3HCDRXX:1:2105:2428:36041
CAGTGCGA
+
FFFF:,FF
@A00769:11:HC3HCDRXX:1:2105:30318:36088
CAGTGCGA
+
FFFFFFFF
@A00769:11:HC3HCDRXX:1:2105:23421:36135
CAGTGCGA
+
FFFFFFFF
@A00769:11:HC3HCDRXX:1:2105:9923:36213
CAGTGCGA
+
FFFFFFFF
@A00769:11:HC3HCDRXX:1:2105:17345:36229
CAGTGCGA
+
FFFFFFFF
@A00769:11:HC3HCDRXX:1:2105:32750:36260
CAGTGCGA
+
FFFFFFFF
@A00769:11:HC3HCDRXX:1:2105:8965:36307
CAGTGCGA
+
FFFFFFFF
@A00769:11:HC3HCDRXX:1:2105:14968:36307
CAGTGCGA
+
FFFFFFFF
@A00769:11:HC3HCDRXX:1:2105:17038:36323
CAGTGCGA
+
FFFFFFFF
@A00769:11:HC3HCDRXX:1:2105:24162:36385
CAGTGCGA
+
FFFFFFFF
@A00769:11:HC3HCDRXX:1:2105:7491:36417
CAGTGCGA
+
FFFFFFFF
@A00769:11:HC3HCDRXX:1:2105:24894:36464
CAGTGCGA
+
FFFFFFFF
@A00769:11:HC3HCDRXX:1:2105:1985:36495
CAGTGCGA
+
FFFFFFFF
@A00769:11:HC3HCDRXX:1:2105:2709:36558
CAGTGCGA
+
FFFFFFFF
@A00769:11:HC3HCDRXX:1:2105:14534:36558
CAGTGCGA
+
FFFFFFFF
@A00769:11:HC3HCDRXX:1:2105:29234:36558
CAGTGCGA
+
FFFFFFFF
@A00769:11:HC3HCDRXX:1:2105:4544:36605
CAGTGCGA
+
FFFFFFFF
@A00769:11:HC3HCDRXX:1:2105:2437:36683
CAGTGCGA
+
FFFFFFFF
@A00769:11:HC3HCDRXX:1:2105:18412:36730
CAGTGCGA
+
FFFFFFFF
@A00769:11:HC3HCDRXX:1:2105:16288:36746
CAGTGCGA
+
FFFFFFFF
@A00769:11:HC3HCDRXX:1:2105:30192:36839
CAGTGCGA
+
FFFFFFFF
@A00769:11:HC3HCDRXX:1:2105:20103:36933
CAGTGCGA
+
FFFFFFFF
@A00769:11:HC3HCDRXX:1:2105:21061:36933
CAGTGCGA
+
FFFFFFFF
@A00769:11:HC3HCDRXX:1:2106:20853:1000
CAGTGCGA
+
FFFFFFFF
@A00769:11:HC3HCDRXX:1:2106:32226:1063
CAGTGCGA
+
FFFFFFFF
@A00769:11:HC3HCDRXX:1:2106:12491:1078
CAGTGCGA
+
FFFFFFFF
@A00769:11:HC3HCDRXX:1:2106:20708:1094
CAGTGCGA
+
FF:FFFFF
@A00769:11:HC3HCDRXX:1:2106:17842:1172
CAGTGCGA
+
FFFFFFFF
@A00769:11:HC3HCDRXX:1:2106:22770:1188
CAGTGCGA
+
FFFFFFFF
@A00769:11:HC3HCDRXX:1:2106:32398:1266
CAGTGCGA
+
FFFFFFFF
@A00769:11:HC3HCDRXX:1:2106:15790:1282
CAGTGCGA
+
FFFFFFFF
@A00769:11:HC3HCDRXX:1:2106:17879:1297
CAGTGCGA
+
FFFFFFFF
@A00769:11:HC3HCDRXX:1:2106:8314:1329
CAGTGCGA
+
FFFFFFFF
@A00769:11:HC3HCDRXX:1:2106:11415:1376
CAGTGCGA
+
FFFFFFFF
@A00769:11:HC3HCDRXX:1:2106:24189:1485
CAGTGCGA
+
FFFFFFFF
@A00769:11:HC3HCDRXX:1:2106:18150:1517
CAGTGCGA
+
FF,FFF:F
@A00769:11:HC3HCDRXX:1:2106:27353:1611
CAGTGCGA
+
FFFFFFFF
@A00769:11:HC3HCDRXX:1:2106:6289:1642
CAGTGCGA
+
FFFFFFFF
@A00769:11:HC3HCDRXX:1:2106:16269:1705
CAGTGCGA
+
FF:FFFFF
@A00769:11:HC3HCDRXX:1:2106:18204:1736
CAGTGCGA
+
FFFFFFFF
@A00769:11:HC3HCDRXX:1:2106:4752:1799
CAGTGCGA
+
FFFFFFFF
@A00769:11:HC3HCDRXX:1:2106:12246:1814
CAGTGCGA
+
FFFFFFFF
@A00769:11:HC3HCDRXX:1:2106:5801:1892
CAGTGCGA
+
FFFFFFFF
@A00769:11:HC3HCDRXX:1:2106:17056:1939
CAGTGCGA
+
FF:FFFFF
@A00769:11:HC3HCDRXX:1:2106:23863:1986
CAGTGCGA
+
FFFFFFFF
@A00769:11:HC3HCDRXX:1:2106:18132:2080
CAGTGCGA
+
FFFFFFFF
@A00769:11:HC3HCDRXX:1:2106:1741:2096
CAGTGCGA
+
FFFFFFFF
@A00769:11:HC3HCDRXX:1:2106:28574:2096
CAGTGCGA
+
FFFFFFFF
@A00769:11:HC3HCDRXX:1:2106:22119:2127
CAGTGCGA
+
FFFFFFFF
@A00769:11:HC3HCDRXX:1:2106:17662:2174
CAGTGCGA
+
FFFFFFFF
@A00769:11:HC3HCDRXX:1:2106:15248:2221
CAGTGCGA
+
FFFFFFFF
@A00769:11:HC3HCDRXX:1:2106:31711:2237
CAGTGCGA
+
FFFFFFFF
@A00769:11:HC3HCDRXX:1:2106:26503:2300
CAGTGCGA
+
FFFFFFFF
@A00769:11:HC3HCDRXX:1:2106:29215:2331
CAGTGCGA
+
FFFFFFFF
@A00769:11:HC3HCDRXX:1:2106:12427:2378
CAGTGCGA
+
FF::::,F
@A00769:11:HC3HCDRXX:1:2106:25916:2378
CAGTGCGA
+
FFFFFFFF
@A00769:11:HC3HCDRXX:1:2106:12038:2394
CAGTGCGA
+
FFFFFFFF
@A00769:11:HC3HCDRXX:1:2106:30825:2425
CAGTGCGA
+
FFFFFFFF
@A00769:11:HC3HCDRXX:1:2106:7826:2456
CAGTGCGA
+
FFFFFFFF
@A00769:11:HC3HCDRXX:1:2106:21423:2519
CAGTGCGA
+
FFFFFFFF
@A00769:11:HC3HCDRXX:1:2106:30273:2534
CAGTGCGA
+
FFFFFFFF
@A00769:11:HC3HCDRXX:1:2106:31476:2613
CAGTGCGA
+
FFFFFFFF
@A00769:11:HC3HCDRXX:1:2106:16432:2644
CAGTGCGA
+
FFFFFFFF
@A00769:11:HC3HCDRXX:1:2106:2266:2660
CAGTGCGA
+
FFFFFFFF
@A00769:11:HC3HCDRXX:1:2106:30897:2675
CAGTGCGA
+
FFFFFF:F
@A00769:11:HC3HCDRXX:1:2106:13955:2832
CAGTGCGA
+
FFFFFFFF
@A00769:11:HC3HCDRXX:1:2106:19524:2832
CAGTGCGA
+
FFFFFF:F
@A00769:11:HC3HCDRXX:1:2106:1660:2863
CAGTGCGA
+
FFFFFFFF
@A00769:11:HC3HCDRXX:1:2106:20356:2863
CAGTGCGA
+
FFFFFFFF
@A00769:11:HC3HCDRXX:1:2106:10673:2879
CAGTGCGA
+
FFFFFFFF
@A00769:11:HC3HCDRXX:1:2106:26802:2910
CAGTGCGA
+
FFFFFFFF
@A00769:11:HC3HCDRXX:1:2106:20609:2926
CAGTGCGA
+
FFFFFFFF
@A00769:11:HC3HCDRXX:1:2106:22263:2942
CAGTGCGA
+
FFFFFFFF
@A00769:11:HC3HCDRXX:1:2106:20148:3004
CAGTGCGA
+
FFFFFFFF
@A00769:11:HC3HCDRXX:1:2106:18195:3035
CAGTGCGA
+
FFFFFFFF
@A00769:11:HC3HCDRXX:1:2106:9010:3129
CAGTGCGA
+
FFFFFFF:
@A00769:11:HC3HCDRXX:1:2106:20428:3145
CAGTGCGA
+
FFFFFFFF
@A00769:11:HC3HCDRXX:1:2106:31566:3270
CAGTGCGA
+
FFFFFFFF
@A00769:11:HC3HCDRXX:1:2106:14886:3286
CAGTGCGA
+
FFFFFFFF
@A00769:11:HC3HCDRXX:1:2106:4643:3302
CAGTGCGA
+
FFFFFFFF
@A00769:11:HC3HCDRXX:1:2106:6153:3349
CAGTGCGA
+
FFFFFFFF
@A00769:11:HC3HCDRXX:1:2106:26675:3474
CAGTGCGA
+
FFFFFFFF
@A00769:11:HC3HCDRXX:1:2106:12057:3521
CAGTGCGA
+
FFF:FFFF
@A00769:11:HC3HCDRXX:1:2106:18882:3599
CAGTGCGA
+
FFFFFFFF
@A00769:11:HC3HCDRXX:1:2106:24117:3646
CAGTGCGA
+
FFFFFFFF
@A00769:11:HC3HCDRXX:1:2106:1940:3662
CAGTGCGA
+
FFF,:F,F
@A00769:11:HC3HCDRXX:1:2106:27055:3662
CAGTGCGA
+
FFFFFFFF
@A00769:11:HC3HCDRXX:1:2106:27950:3771
CAGTGCGA
+
FFFFFFFF
@A00769:11:HC3HCDRXX:1:2106:27371:3897
CAGTGCGA
+
FFFFFFFF
@A00769:11:HC3HCDRXX:1:2106:23854:3912
CAGTGCGA
+
FFFFFFFF
@A00769:11:HC3HCDRXX:1:2106:28031:3912
CAGTGCGA
+
FFF,FF:F
@A00769:11:HC3HCDRXX:1:2106:18295:4022
CAGTGCGA
+
FFFFFFFF
@A00769:11:HC3HCDRXX:1:2106:24189:4022
CAGTGCGA
+
FFFFFFFF
@A00769:11:HC3HCDRXX:1:2106:29595:4053
CAGTGCGA
+
FFFFFFFF
@A00769:11:HC3HCDRXX:1:2106:28339:4069
CAGTGCGA
+
FFFFFFFF
@A00769:11:HC3HCDRXX:1:2106:18096:4116
CAGTGCGA
+
:FFFFFFF
@A00769:11:HC3HCDRXX:1:2106:29315:4131
CAGTGCGA
+
FF:FFFFF
@A00769:11:HC3HCDRXX:1:2106:30816:4131
CAGTGCGA
+
FFFFFFFF
@A00769:11:HC3HCDRXX:1:2106:19397:4178
CAGTGCGA
+
FFFFFFFF
@A00769:11:HC3HCDRXX:1:2106:32127:4178
CAGTGCGA
+
FFFFFFFF
@A00769:11:HC3HCDRXX:1:2106:5050:4194
CAGTGCGA
+
FFFFFFFF
@A00769:11:HC3HCDRXX:1:2106:30870:4194
CAGTGCGA
+
FFFFFFFF
@A00769:11:HC3HCDRXX:1:2106:4119:4210
CAGTGCGA
+
FFFFFFFF
@A00769:11:HC3HCDRXX:1:2106:2582:4241
CAGTGCGA
+
FFFFFFFF
@A00769:11:HC3HCDRXX:1:2106:11116:4272
CAGTGCGA
+
FFFFFFFF
@A00769:11:HC3HCDRXX:1:2106:28782:4272
CAGTGCGA
+
FFFFFFFF
@A00769:11:HC3HCDRXX:1:2106:5321:4288
CAGTGCGA
+
FFFFFFFF
@A00769:11:HC3HCDRXX:1:2106:31051:4351
CAGTGCGA
+
FFFF:FFF
@A00769:11:HC3HCDRXX:1:2106:7943:4382
CAGTGCGA
+
FFFFFFFF
@A00769:11:HC3HCDRXX:1:2106:4128:4445
CAGTGCGA
+
FFFFFFFF
@A00769:11:HC3HCDRXX:1:2106:24089:4507
CAGTGCGA
+
FFFFFFFF
@A00769:11:HC3HCDRXX:1:2106:1579:4539
CAGTGCGA
+
FFFFFFFF
@A00769:11:HC3HCDRXX:1:2106:16116:4570
CAGTGCGA
+
FFFFFFFF
@A00769:11:HC3HCDRXX:1:2106:25861:4570
CAGTGCGA
+
FFFFFFFF
@A00769:11:HC3HCDRXX:1:2106:27091:4570
CAGTGCGA
+
FFFFFFFF
@A00769:11:HC3HCDRXX:1:2106:26313:4601
CAGTGCGA
+
FFFFFFFF
@A00769:11:HC3HCDRXX:1:2106:22254:4617
CAGTGCGA
+
FFFFFFFF
@A00769:11:HC3HCDRXX:1:2106:18982:4679
CAGTGCGA
+
FFFFFFFF
@A00769:11:HC3HCDRXX:1:2106:26241:4695
CAGTGCGA
+
FFFFFFFF
@A00769:11:HC3HCDRXX:1:2106:2392:4726
CAGTGCGA
+
FFFFFFFF
@A00769:11:HC3HCDRXX:1:2106:12780:4836
CAGTGCGA
+
FFFFFFFF
@A00769:11:HC3HCDRXX:1:2106:15203:4836
CAGTGCGA
+
FFFFFFFF
@A00769:11:HC3HCDRXX:1:2106:7961:4883
CAGTGCGA
+
FFFFFFFF
@A00769:11:HC3HCDRXX:1:2106:31304:4883
CAGTGCGA
+
FFFFFFFF
@A00769:11:HC3HCDRXX:1:2106:31485:4914
CAGTGCGA
+
FFFFFFFF
@A00769:11:HC3HCDRXX:1:2106:4933:5024
CAGTGCGA
+
FFFFFFFF
@A00769:11:HC3HCDRXX:1:2106:31819:5087
CAGTGCGA
+
FFFFFFFF
@A00769:11:HC3HCDRXX:1:2106:27877:5181
CAGTGCGA
+
FFFFFFFF
@A00769:11:HC3HCDRXX:1:2106:29161:5212
CAGTGCGA
+
FFFFFFFF
@A00769:11:HC3HCDRXX:1:2106:13440:5228
CAGTGCGA
+
FFFFFFFF
@A00769:11:HC3HCDRXX:1:2106:1307:5259
CAGTGCGA
+
FFFFFFFF
@A00769:11:HC3HCDRXX:1:2106:10737:5337
CAGTGCGA
+
FFFFFF:F
@A00769:11:HC3HCDRXX:1:2106:31638:5431
CAGTGCGA
+
FFFFFFFF
@A00769:11:HC3HCDRXX:1:2106:14678:5462
CAGTGCGA
+
FFFFFFFF
@A00769:11:HC3HCDRXX:1:2106:5113:5494
CAGTGCGA
+
FFFFFFFF
@A00769:11:HC3HCDRXX:1:2106:32841:5541
CAGTGCGA
+
FFFFFFFF
@A00769:11:HC3HCDRXX:1:2106:7355:5556
CAGTGCGA
+
FFFFFFFF
@A00769:11:HC3HCDRXX:1:2106:14543:5603
CAGTGCGA
+
FFFFFFFF
@A00769:11:HC3HCDRXX:1:2106:17626:5619
CAGTGCGA
+
FFFFFFFF
@A00769:11:HC3HCDRXX:1:2106:15646:5635
CAGTGCGA
+
FFFFF:FF
@A00769:11:HC3HCDRXX:1:2106:26124:5650
CAGTGCGA
+
FFF:FFFF
@A00769:11:HC3HCDRXX:1:2106:31494:5682
CAGTGCGA
+
FFFFFFFF
@A00769:11:HC3HCDRXX:1:2106:16333:5729
CAGTGCGA
+
FFFFFFFF
@A00769:11:HC3HCDRXX:1:2106:1244:5807
CAGTGCGA
+
FFFFFFFF
@A00769:11:HC3HCDRXX:1:2106:22941:5807
CAGTGCGA
+
FFFFFFFF
@A00769:11:HC3HCDRXX:1:2106:23204:5822
CAGTGCGA
+
FFF:FFFF
@A00769:11:HC3HCDRXX:1:2106:7193:5901
CAGTGCGA
+
FFFFFFFF
@A00769:11:HC3HCDRXX:1:2106:1994:6010
CAGTGCGA
+
FFFFF:F,
@A00769:11:HC3HCDRXX:1:2106:13395:6026
CAGTGCGA
+
FF:F,:,F
@A00769:11:HC3HCDRXX:1:2106:12029:6104
CAGTGCGA
+
FFFFFFFF
@A00769:11:HC3HCDRXX:1:2106:27272:6136
CAGTGCGA
+
FFFFFFFF
@A00769:11:HC3HCDRXX:1:2106:2465:6198
CAGTGCGA
+
FFFFFFFF
@A00769:11:HC3HCDRXX:1:2106:15600:6214
CAGTGCGA
+
FFFFFFFF
@A00769:11:HC3HCDRXX:1:2106:21007:6245
CAGTGCGA
+
:FFFF:FF
@A00769:11:HC3HCDRXX:1:2106:31864:6261
CAGTGCGA
+
FFFFFF:,
@A00769:11:HC3HCDRXX:1:2106:15564:6277
CAGTGCGA
+
FFFFFFFF
@A00769:11:HC3HCDRXX:1:2106:9860:6292
CAGTGCGA
+
FFFFFFFF
@A00769:11:HC3HCDRXX:1:2106:16604:6292
CAGTGCGA
+
FFFFFFFF
@A00769:11:HC3HCDRXX:1:2106:32425:6324
CAGTGCGA
+
FFFFFFFF
@A00769:11:HC3HCDRXX:1:2106:20003:6355
CAGTGCGA
+
FFFFFFFF
@A00769:11:HC3HCDRXX:1:2106:20184:6355
CAGTGCGA
+
FFFFFFFF
@A00769:11:HC3HCDRXX:1:2106:28149:6370
CAGTGCGA
+
FF::FFFF
@A00769:11:HC3HCDRXX:1:2106:12852:6433
CAGTGCGA
+
FFFFFFFF
@A00769:11:HC3HCDRXX:1:2106:18403:6464
CAGTGCGA
+
FFFFFFFF
@A00769:11:HC3HCDRXX:1:2106:30951:6496
CAGTGCGA
+
FFFFFFFF
@A00769:11:HC3HCDRXX:1:2106:28366:6621
CAGTGCGA
+
FFFFFFFF
@A00769:11:HC3HCDRXX:1:2106:1931:6652
CAGTGCGA
+
FFFFFFFF
@A00769:11:HC3HCDRXX:1:2106:28854:6652
CAGTGCGA
+
FFFFFFFF
@A00769:11:HC3HCDRXX:1:2106:20311:6668
CAGTGCGA
+
FFFFFFFF
@A00769:11:HC3HCDRXX:1:2106:5665:6699
CAGTGCGA
+
FFFF:FFF
@A00769:11:HC3HCDRXX:1:2106:14036:6731
CAGTGCGA
+
FFFFFFFF
@A00769:11:HC3HCDRXX:1:2106:30083:6746
CAGTGCGA
+
FFFFFFFF
@A00769:11:HC3HCDRXX:1:2106:14787:6840
CAGTGCGA
+
FFFFFFFF
@A00769:11:HC3HCDRXX:1:2106:2555:6887
CAGTGCGA
+
FFF,:FFF
@A00769:11:HC3HCDRXX:1:2106:30517:6934
CAGTGCGA
+
FFFFFFFF
@A00769:11:HC3HCDRXX:1:2106:23818:6950
CAGTGCGA
+
FFFFFFFF
@A00769:11:HC3HCDRXX:1:2106:25147:7059
CAGTGCGA
+
FFFFFFFF
@A00769:11:HC3HCDRXX:1:2106:11153:7185
CAGTGCGA
+
FFFFFFFF
@A00769:11:HC3HCDRXX:1:2106:10276:7200
CAGTGCGA
+
FFFFFFFF
@A00769:11:HC3HCDRXX:1:2106:11171:7247
CAGTGCGA
+
FFFFFFFF
@A00769:11:HC3HCDRXX:1:2106:28673:7247
CAGTGCGA
+
FFFFFFFF
@A00769:11:HC3HCDRXX:1:2106:18891:7341
CAGTGCGA
+
FFFFFFFF
@A00769:11:HC3HCDRXX:1:2106:9317:7357
CAGTGCGA
+
FFFFFFFF
@A00769:11:HC3HCDRXX:1:2106:1452:7388
CAGTGCGA
+
FFFFFFFF
@A00769:11:HC3HCDRXX:1:2106:27245:7435
CAGTGCGA
+
:FFFFFFF
@A00769:11:HC3HCDRXX:1:2106:24099:7467
CAGTGCGA
+
FFFFFFFF
@A00769:11:HC3HCDRXX:1:2106:26124:7467
CAGTGCGA
+
FFFFFFFF
@A00769:11:HC3HCDRXX:1:2106:24316:7498
CAGTGCGA
+
FFFFFFFF
@A00769:11:HC3HCDRXX:1:2106:25012:7513
CAGTGCGA
+
FFFFFFFF
@A00769:11:HC3HCDRXX:1:2106:28999:7623
CAGTGCGA
+
:FF,FFF,
@A00769:11:HC3HCDRXX:1:2106:7663:7654
CAGTGCGA
+
FFFF:F:F
@A00769:11:HC3HCDRXX:1:2106:30951:7748
CAGTGCGA
+
FFFFFFFF
@A00769:11:HC3HCDRXX:1:2106:29595:7811
CAGTGCGA
+
FFFFFF:F
@A00769:11:HC3HCDRXX:1:2106:32072:7842
CAGTGCGA
+
FFFFFFFF
@A00769:11:HC3HCDRXX:1:2106:30617:7858
CAGTGCGA
+
FFFFFFFF
@A00769:11:HC3HCDRXX:1:2106:26747:7889
CAGTGCGA
+
FFFFFFFF
@A00769:11:HC3HCDRXX:1:2106:6668:8061
CAGTGCGA
+
FFFFFFFF
@A00769:11:HC3HCDRXX:1:2106:6153:8140
CAGTGCGA
+
FFFFFFFF
@A00769:11:HC3HCDRXX:1:2106:31647:8140
CAGTGCGA
+
FFFFFFFF
@A00769:11:HC3HCDRXX:1:2106:18774:8171
CAGTGCGA
+
FFFFFFFF
@A00769:11:HC3HCDRXX:1:2106:7211:8187
CAGTGCGA
+
FFFFFFFF
@A00769:11:HC3HCDRXX:1:2106:12915:8265
CAGTGCGA
+
FFFFFFFF
@A00769:11:HC3HCDRXX:1:2106:31747:8281
CAGTGCGA
+
FFFFFFFF
@A00769:11:HC3HCDRXX:1:2106:3423:8328
CAGTGCGA
+
FFFFFFFF
@A00769:11:HC3HCDRXX:1:2106:26115:8484
CAGTGCGA
+
FFFFFFFF
@A00769:11:HC3HCDRXX:1:2106:25012:8516
CAGTGCGA
+
FFFFFFFF
@A00769:11:HC3HCDRXX:1:2106:6858:8578
CAGTGCGA
+
FFFFFFFF
@A00769:11:HC3HCDRXX:1:2106:5005:8594
CAGTGCGA
+
FFFFFFFF
@A00769:11:HC3HCDRXX:1:2106:29731:8609
CAGTGCGA
+
FFFFFFFF
@A00769:11:HC3HCDRXX:1:2106:29740:8625
CAGTGCGA
+
FFFFFFFF
@A00769:11:HC3HCDRXX:1:2106:6207:8641
CAGTGCGA
+
FFFFFFFF
@A00769:11:HC3HCDRXX:1:2106:6994:8656
CAGTGCGA
+
FF,FFFFF
@A00769:11:HC3HCDRXX:1:2106:23547:8672
CAGTGCGA
+
FFFFFFFF
@A00769:11:HC3HCDRXX:1:2106:12147:8688
CAGTGCGA
+
FFFFFFFF
@A00769:11:HC3HCDRXX:1:2106:13404:8735
CAGTGCGA
+
FFFFFFFF
@A00769:11:HC3HCDRXX:1:2106:27959:8735
CAGTGCGA
+
FF:F,FFF
@A00769:11:HC3HCDRXX:1:2106:2989:8797
CAGTGCGA
+
FFFFFFFF
@A00769:11:HC3HCDRXX:1:2106:25654:8813
CAGTGCGA
+
FF,,FFFF
@A00769:11:HC3HCDRXX:1:2106:27254:8829
CAGTGCGA
+
FFFFFFFF
@A00769:11:HC3HCDRXX:1:2106:25563:8844
CAGTGCGA
+
FFFFFFFF
@A00769:11:HC3HCDRXX:1:2106:27055:8954
CAGTGCGA
+
FFFFFFFF
@A00769:11:HC3HCDRXX:1:2106:10538:9001
CAGTGCGA
+
FFFFFFFF
@A00769:11:HC3HCDRXX:1:2106:16938:9032
CAGTGCGA
+
FFFFFFFF
@A00769:11:HC3HCDRXX:1:2106:17282:9032
CAGTGCGA
+
FFFFFFFF
@A00769:11:HC3HCDRXX:1:2106:19976:9032
CAGTGCGA
+
,FFFFFFF
@A00769:11:HC3HCDRXX:1:2106:21043:9032
CAGTGCGA
+
FFFFFFFF
@A00769:11:HC3HCDRXX:1:2106:25572:9048
CAGTGCGA
+
FFFFFFFF
@A00769:11:HC3HCDRXX:1:2106:2148:9064
CAGTGCGA
+
FF,,:F,F
@A00769:11:HC3HCDRXX:1:2106:7310:9173
CAGTGCGA
+
FFFFFFFF
@A00769:11:HC3HCDRXX:1:2106:14678:9189
CAGTGCGA
+
FFFFFFFF
@A00769:11:HC3HCDRXX:1:2106:21260:9189
CAGTGCGA
+
FFFFFFFF
@A00769:11:HC3HCDRXX:1:2106:21811:9204
CAGTGCGA
+
FFFFFFFF
@A00769:11:HC3HCDRXX:1:2106:12518:9298
CAGTGCGA
+
FFFFFFFF
@A00769:11:HC3HCDRXX:1:2106:12255:9314
CAGTGCGA
+
,FFF,,:F
@A00769:11:HC3HCDRXX:1:2106:23258:9330
CAGTGCGA
+
FFFFFFFF
@A00769:11:HC3HCDRXX:1:2106:8865:9361
CAGTGCGA
+
FFFFFFFF
@A00769:11:HC3HCDRXX:1:2106:4137:9377
CAGTGCGA
+
FFFFFFFF
@A00769:11:HC3HCDRXX:1:2106:11460:9533
CAGTGCGA
+
FFFFFFFF
@A00769:11:HC3HCDRXX:1:2106:14190:9533
CAGTGCGA
+
FFFFFFFF
@A00769:11:HC3HCDRXX:1:2106:14452:9580
CAGTGCGA
+
FFFFFFFF
@A00769:11:HC3HCDRXX:1:2106:25907:9627
CAGTGCGA
+
FFFFFFFF
@A00769:11:HC3HCDRXX:1:2106:1434:9643
CAGTGCGA
+
FFFFFFFF
@A00769:11:HC3HCDRXX:1:2106:23836:9643
CAGTGCGA
+
FFFFFFFF
@A00769:11:HC3HCDRXX:1:2106:25726:9659
CAGTGCGA
+
FFFFFFFF
@A00769:11:HC3HCDRXX:1:2106:24777:9706
CAGTGCGA
+
FFFFFFFF
@A00769:11:HC3HCDRXX:1:2106:3414:9721
CAGTGCGA
+
FFFFFFFF
@A00769:11:HC3HCDRXX:1:2106:12997:9721
CAGTGCGA
+
FFFFFFFF
@A00769:11:HC3HCDRXX:1:2106:25500:9737
CAGTGCGA
+
FFFFFFFF
@A00769:11:HC3HCDRXX:1:2106:21965:9846
CAGTGCGA
+
FFFFFFFF
@A00769:11:HC3HCDRXX:1:2106:9281:9893
CAGTGCGA
+
FFFFFFFF
@A00769:11:HC3HCDRXX:1:2106:12536:9987
CAGTGCGA
+
FFFFFFFF
@A00769:11:HC3HCDRXX:1:2106:24297:10034
CAGTGCGA
+
FFFFFFFF
@A00769:11:HC3HCDRXX:1:2106:8684:10081
CAGTGCGA
+
FFFFFFFF
@A00769:11:HC3HCDRXX:1:2106:25898:10144
CAGTGCGA
+
FFFFFFFF
@A00769:11:HC3HCDRXX:1:2106:25391:10175
CAGTGCGA
+
FFFFFFFF
@A00769:11:HC3HCDRXX:1:2106:4381:10207
CAGTGCGA
+
FFFFFFFF
@A00769:11:HC3HCDRXX:1:2106:8811:10207
CAGTGCGA
+
FFFFFFFF
@A00769:11:HC3HCDRXX:1:2106:17381:10207
CAGTGCGA
+
FFFFFFFF
@A00769:11:HC3HCDRXX:1:2106:4173:10254
CAGTGCGA
+
FFFFFFFF
@A00769:11:HC3HCDRXX:1:2106:29333:10269
CAGTGCGA
+
FFFFFFFF
@A00769:11:HC3HCDRXX:1:2106:31186:10285
CAGTGCGA
+
FF:FF:,F
@A00769:11:HC3HCDRXX:1:2106:21368:10316
CAGTGCGA
+
FF::FF:F
@A00769:11:HC3HCDRXX:1:2106:32054:10347
CAGTGCGA
+
FFF,:F:F
@A00769:11:HC3HCDRXX:1:2106:22110:10379
CAGTGCGA
+
FFFFFFFF
@A00769:11:HC3HCDRXX:1:2106:4598:10394
CAGTGCGA
+
FFFFFFFF
@A00769:11:HC3HCDRXX:1:2106:5801:10441
CAGTGCGA
+
FFFFFFFF
@A00769:11:HC3HCDRXX:1:2106:12183:10441
CAGTGCGA
+
FFFFFFFF
@A00769:11:HC3HCDRXX:1:2106:7979:10457
CAGTGCGA
+
FFFFFFFF
@A00769:11:HC3HCDRXX:1:2106:3332:10488
CAGTGCGA
+
FF,FFFFF
@A00769:11:HC3HCDRXX:1:2106:22589:10488
CAGTGCGA
+
FFFFFFFF
@A00769:11:HC3HCDRXX:1:2106:31069:10488
CAGTGCGA
+
FFFFFFFF
@A00769:11:HC3HCDRXX:1:2106:1895:10535
CAGTGCGA
+
FFFFFFFF
@A00769:11:HC3HCDRXX:1:2106:17734:10535
CAGTGCGA
+
FFFFFFF:
@A00769:11:HC3HCDRXX:1:2106:7581:10551
CAGTGCGA
+
FFFFFFFF
@A00769:11:HC3HCDRXX:1:2106:13521:10567
CAGTGCGA
+
FFFFFFFF
@A00769:11:HC3HCDRXX:1:2106:17653:10582
CAGTGCGA
+
FFFFFFFF
@A00769:11:HC3HCDRXX:1:2106:20844:10598
CAGTGCGA
+
FFFFFFFF
@A00769:11:HC3HCDRXX:1:2106:1877:10629
CAGTGCGA
+
FFFFFFFF
@A00769:11:HC3HCDRXX:1:2106:16821:10770
CAGTGCGA
+
FFFFFFFF
@A00769:11:HC3HCDRXX:1:2106:14488:10802
CAGTGCGA
+
FF:,FFFF
@A00769:11:HC3HCDRXX:1:2106:18087:10802
CAGTGCGA
+
FFFFFFFF
@A00769:11:HC3HCDRXX:1:2106:3378:10880
CAGTGCGA
+
FFFFFFFF
@A00769:11:HC3HCDRXX:1:2106:13060:10895
CAGTGCGA
+
FFFFFFFF
@A00769:11:HC3HCDRXX:1:2106:31485:10927
CAGTGCGA
+
FFFFFFFF
@A00769:11:HC3HCDRXX:1:2106:8847:10958
CAGTGCGA
+
FFFFFFFF
@A00769:11:HC3HCDRXX:1:2106:9824:11021
CAGTGCGA
+
:FFFFFFF
@A00769:11:HC3HCDRXX:1:2106:17589:11287
CAGTGCGA
+
FFFFFFFF
@A00769:11:HC3HCDRXX:1:2106:31991:11334
CAGTGCGA
+
FFFFFFFF
@A00769:11:HC3HCDRXX:1:2106:10212:11412
CAGTGCGA
+
FFFFFFFF
@A00769:11:HC3HCDRXX:1:2106:24171:11412
CAGTGCGA
+
FFFFFFFF
@A00769:11:HC3HCDRXX:1:2106:23122:11537
CAGTGCGA
+
FFFFFFFF
@A00769:11:HC3HCDRXX:1:2106:5258:11569
CAGTGCGA
+
FFFFFFFF
@A00769:11:HC3HCDRXX:1:2106:17571:11569
CAGTGCGA
+
FFFFFFFF
@A00769:11:HC3HCDRXX:1:2106:31774:11678
CAGTGCGA
+
FFFFFFF:
@A00769:11:HC3HCDRXX:1:2106:24334:11725
CAGTGCGA
+
FFFFFFFF
@A00769:11:HC3HCDRXX:1:2106:10095:11772
CAGTGCGA
+
FFFFFFFF
@A00769:11:HC3HCDRXX:1:2106:11559:11772
CAGTGCGA
+
FFFFFFFF
@A00769:11:HC3HCDRXX:1:2106:29984:11804
CAGTGCGA
+
FFFFFFFF
@A00769:11:HC3HCDRXX:1:2106:23990:11819
CAGTGCGA
+
FFFFFFFF
@A00769:11:HC3HCDRXX:1:2106:2953:11866
CAGTGCGA
+
FFFFFFFF
@A00769:11:HC3HCDRXX:1:2106:29930:11866
CAGTGCGA
+
FFFFFFFF
@A00769:11:HC3HCDRXX:1:2106:4173:11945
CAGTGCGA
+
FFFFFFFF
@A00769:11:HC3HCDRXX:1:2106:3097:11960
CAGTGCGA
+
FFFFFFFF
@A00769:11:HC3HCDRXX:1:2106:32470:12007
CAGTGCGA
+
FFFFFFFF
@A00769:11:HC3HCDRXX:1:2106:3360:12038
CAGTGCGA
+
FFFFFFFF
@A00769:11:HC3HCDRXX:1:2106:9887:12070
CAGTGCGA
+
FFFFFFFF
@A00769:11:HC3HCDRXX:1:2106:3332:12085
CAGTGCGA
+
FFFFFFFF
@A00769:11:HC3HCDRXX:1:2106:17824:12164
CAGTGCGA
+
FFFFFFFF
@A00769:11:HC3HCDRXX:1:2106:14950:12195
CAGTGCGA
+
FFFFFFFF
@A00769:11:HC3HCDRXX:1:2106:7012:12226
CAGTGCGA
+
FFFFFFFF
@A00769:11:HC3HCDRXX:1:2106:32461:12305
CAGTGCGA
+
FFFFFFFF
@A00769:11:HC3HCDRXX:1:2106:26684:12320
CAGTGCGA
+
FFFFFFFF
@A00769:11:HC3HCDRXX:1:2106:20961:12367
CAGTGCGA
+
FFFFFFFF
@A00769:11:HC3HCDRXX:1:2106:32316:12367
CAGTGCGA
+
FFFFFFFF
@A00769:11:HC3HCDRXX:1:2106:18041:12540
CAGTGCGA
+
FFFFFFFF
@A00769:11:HC3HCDRXX:1:2106:10366:12555
CAGTGCGA
+
FFFFFFFF
@A00769:11:HC3HCDRXX:1:2106:19506:12571
CAGTGCGA
+
FFFFFFFF
@A00769:11:HC3HCDRXX:1:2106:14931:12602
CAGTGCGA
+
FFFFFFFF
@A00769:11:HC3HCDRXX:1:2106:29053:12602
CAGTGCGA
+
FFFFFFFF
@A00769:11:HC3HCDRXX:1:2106:26621:12618
CAGTGCGA
+
FFFFFFFF
@A00769:11:HC3HCDRXX:1:2106:8639:12633
CAGTGCGA
+
FFFFFFFF
@A00769:11:HC3HCDRXX:1:2106:2130:12759
CAGTGCGA
+
FFFFFFFF
@A00769:11:HC3HCDRXX:1:2106:32199:12759
CAGTGCGA
+
FFFFFFFF
@A00769:11:HC3HCDRXX:1:2106:3061:12837
CAGTGCGA
+
FFFFFFFF
@A00769:11:HC3HCDRXX:1:2106:9896:12900
CAGTGCGA
+
FFFFFFFF
@A00769:11:HC3HCDRXX:1:2106:26892:12931
CAGTGCGA
+
FFFFF,FF
@A00769:11:HC3HCDRXX:1:2106:6994:12947
CAGTGCGA
+
FFFFFFFF
@A00769:11:HC3HCDRXX:1:2106:21902:12962
CAGTGCGA
+
FFFFFFFF
@A00769:11:HC3HCDRXX:1:2106:25102:12994
CAGTGCGA
+
FFFFFFFF
@A00769:11:HC3HCDRXX:1:2106:10646:13072
CAGTGCGA
+
FFFFFFFF
@A00769:11:HC3HCDRXX:1:2106:19642:13088
CAGTGCGA
+
FFFFFFFF
@A00769:11:HC3HCDRXX:1:2106:21884:13119
CAGTGCGA
+
FFFFFFFF
@A00769:11:HC3HCDRXX:1:2106:2094:13135
CAGTGCGA
+
FFF:F,:F
@A00769:11:HC3HCDRXX:1:2106:32226:13244
CAGTGCGA
+
FFFFFFFF
@A00769:11:HC3HCDRXX:1:2106:24822:13260
CAGTGCGA
+
FFFFFFFF
@A00769:11:HC3HCDRXX:1:2106:23095:13307
CAGTGCGA
+
FFFFFFFF
@A00769:11:HC3HCDRXX:1:2106:2483:13338
CAGTGCGA
+
FFFFFFFF
@A00769:11:HC3HCDRXX:1:2106:27199:13369
CAGTGCGA
+
FFFFFFFF
@A00769:11:HC3HCDRXX:1:2106:3875:13401
CAGTGCGA
+
FFFFFFFF
@A00769:11:HC3HCDRXX:1:2106:23258:13401
CAGTGCGA
+
FF:FF:FF
@A00769:11:HC3HCDRXX:1:2106:30888:13401
CAGTGCGA
+
FFFFFFFF
@A00769:11:HC3HCDRXX:1:2106:15347:13479
CAGTGCGA
+
FFFFFFFF
@A00769:11:HC3HCDRXX:1:2106:9923:13542
CAGTGCGA
+
FFFFFFFF
@A00769:11:HC3HCDRXX:1:2106:5882:13557
CAGTGCGA
+
FFFFFFFF
@A00769:11:HC3HCDRXX:1:2106:22598:13604
CAGTGCGA
+
FF:FFFFF
@A00769:11:HC3HCDRXX:1:2106:17164:13745
CAGTGCGA
+
FFFFFFFF
@A00769:11:HC3HCDRXX:1:2106:5448:13808
CAGTGCGA
+
FFFFFFFF
@A00769:11:HC3HCDRXX:1:2106:28031:13839
CAGTGCGA
+
FFFFFFFF
@A00769:11:HC3HCDRXX:1:2106:14208:13855
CAGTGCGA
+
FFFFFFFF
@A00769:11:HC3HCDRXX:1:2106:24460:13980
CAGTGCGA
+
FFFFFFFF
@A00769:11:HC3HCDRXX:1:2106:32307:13980
CAGTGCGA
+
FFFFFFFF
@A00769:11:HC3HCDRXX:1:2106:7066:14043
CAGTGCGA
+
FFFFFFFF
@A00769:11:HC3HCDRXX:1:2106:27163:14152
CAGTGCGA
+
FFFFFFFF
@A00769:11:HC3HCDRXX:1:2106:25699:14215
CAGTGCGA
+
FFFFFFFF
@A00769:11:HC3HCDRXX:1:2106:30255:14278
CAGTGCGA
+
FFFFFFFF
@A00769:11:HC3HCDRXX:1:2106:23936:14356
CAGTGCGA
+
FFFFFFFF
@A00769:11:HC3HCDRXX:1:2106:7717:14481
CAGTGCGA
+
FF:,:::F
@A00769:11:HC3HCDRXX:1:2106:14859:14481
CAGTGCGA
+
FFFFFFFF
@A00769:11:HC3HCDRXX:1:2106:10248:14512
CAGTGCGA
+
FFFFFFFF
@A00769:11:HC3HCDRXX:1:2106:6641:14622
CAGTGCGA
+
FFFFFFFF
@A00769:11:HC3HCDRXX:1:2106:29062:14747
CAGTGCGA
+
FFFFFFFF
@A00769:11:HC3HCDRXX:1:2106:9543:14826
CAGTGCGA
+
FFFFFFFF
@A00769:11:HC3HCDRXX:1:2106:17734:14826
CAGTGCGA
+
FFFFFFFF
@A00769:11:HC3HCDRXX:1:2106:31114:14857
CAGTGCGA
+
FFFFFFFF
@A00769:11:HC3HCDRXX:1:2106:3188:14873
CAGTGCGA
+
FFFFFFFF
@A00769:11:HC3HCDRXX:1:2106:20699:14920
CAGTGCGA
+
FFFFFFFF
@A00769:11:HC3HCDRXX:1:2106:1461:14951
CAGTGCGA
+
FFFFFFFF
@A00769:11:HC3HCDRXX:1:2106:6253:14951
CAGTGCGA
+
FFFFFFFF
@A00769:11:HC3HCDRXX:1:2106:20645:14951
CAGTGCGA
+
FFFFFFFF
@A00769:11:HC3HCDRXX:1:2106:31512:14951
CAGTGCGA
+
FFFFFFFF
@A00769:11:HC3HCDRXX:1:2106:8359:14967
CAGTGCGA
+
FFFFFFFF
@A00769:11:HC3HCDRXX:1:2106:2085:14998
CAGTGCGA
+
FFFFFFFF
@A00769:11:HC3HCDRXX:1:2106:22652:15076
CAGTGCGA
+
FFFF:FFF
@A00769:11:HC3HCDRXX:1:2106:29342:15076
CAGTGCGA
+
FFFFFFFF
@A00769:11:HC3HCDRXX:1:2106:5819:15107
CAGTGCGA
+
FFFFFFFF
@A00769:11:HC3HCDRXX:1:2106:6117:15123
CAGTGCGA
+
FFFFFFFF
@A00769:11:HC3HCDRXX:1:2106:10004:15154
CAGTGCGA
+
FFFFFFFF
@A00769:11:HC3HCDRXX:1:2106:25446:15154
CAGTGCGA
+
FF:FFFFF
@A00769:11:HC3HCDRXX:1:2106:5701:15248
CAGTGCGA
+
FFFFFFFF
@A00769:11:HC3HCDRXX:1:2106:10972:15264
CAGTGCGA
+
FFFFFFFF
@A00769:11:HC3HCDRXX:1:2106:12075:15295
CAGTGCGA
+
FFFFFFFF
@A00769:11:HC3HCDRXX:1:2106:14651:15405
CAGTGCGA
+
FFFFFFFF
@A00769:11:HC3HCDRXX:1:2106:32741:15452
CAGTGCGA
+
FFFFFFFF
@A00769:11:HC3HCDRXX:1:2106:19859:15468
CAGTGCGA
+
FFFFF,FF
@A00769:11:HC3HCDRXX:1:2106:13376:15483
CAGTGCGA
+
FFFFFFFF
@A00769:11:HC3HCDRXX:1:2106:21088:15499
CAGTGCGA
+
FFFFFFFF
@A00769:11:HC3HCDRXX:1:2106:26675:15499
CAGTGCGA
+
FFFFFFFF
@A00769:11:HC3HCDRXX:1:2106:17454:15530
CAGTGCGA
+
FFFFFFFF
@A00769:11:HC3HCDRXX:1:2106:18069:15530
CAGTGCGA
+
FFFFFFFF
@A00769:11:HC3HCDRXX:1:2106:31349:15546
CAGTGCGA
+
FFFFFFFF
@A00769:11:HC3HCDRXX:1:2106:31765:15577
CAGTGCGA
+
FF,:F:FF
@A00769:11:HC3HCDRXX:1:2106:2555:15593
CAGTGCGA
+
FFFFFFFF
@A00769:11:HC3HCDRXX:1:2106:29568:15624
CAGTGCGA
+
FFFFFFFF
@A00769:11:HC3HCDRXX:1:2106:11948:15702
CAGTGCGA
+
FFFFFFFF
@A00769:11:HC3HCDRXX:1:2106:24126:15781
CAGTGCGA
+
FFFFFFFF
@A00769:11:HC3HCDRXX:1:2106:17969:15796
CAGTGCGA
+
FFFFFFFF
@A00769:11:HC3HCDRXX:1:2106:6623:15812
CAGTGCGA
+
FFFFFFFF
@A00769:11:HC3HCDRXX:1:2106:21612:15875
CAGTGCGA
+
FFFFFFFF
@A00769:11:HC3HCDRXX:1:2106:18267:15937
CAGTGCGA
+
FFFFFFFF
@A00769:11:HC3HCDRXX:1:2106:26449:15984
CAGTGCGA
+
FFFFFFFF
@A00769:11:HC3HCDRXX:1:2106:8929:16016
CAGTGCGA
+
FFFFFFFF
@A00769:11:HC3HCDRXX:1:2106:15176:16063
CAGTGCGA
+
FFFFFFFF
@A00769:11:HC3HCDRXX:1:2106:2600:16078
CAGTGCGA
+
FFFFFFFF
@A00769:11:HC3HCDRXX:1:2106:8223:16110
CAGTGCGA
+
FFFFFFFF
@A00769:11:HC3HCDRXX:1:2106:24144:16157
CAGTGCGA
+
FFFF:FFF
@A00769:11:HC3HCDRXX:1:2106:3170:16188
CAGTGCGA
+
FFFFFFFF
@A00769:11:HC3HCDRXX:1:2106:5168:16235
CAGTGCGA
+
FFFFFFFF
@A00769:11:HC3HCDRXX:1:2106:15935:16282
CAGTGCGA
+
FFFFFFFF
@A00769:11:HC3HCDRXX:1:2106:14678:16360
CAGTGCGA
+
FFFFFFFF
@A00769:11:HC3HCDRXX:1:2106:28438:16360
CAGTGCGA
+
FFFFFFFF
@A00769:11:HC3HCDRXX:1:2106:22887:16423
CAGTGCGA
+
FF,FFF,F
@A00769:11:HC3HCDRXX:1:2106:16396:16454
CAGTGCGA
+
FFFFFFFF
@A00769:11:HC3HCDRXX:1:2106:18846:16626
CAGTGCGA
+
FFFFFFFF
@A00769:11:HC3HCDRXX:1:2106:27398:16626
CAGTGCGA
+
FFFFFFFF
@A00769:11:HC3HCDRXX:1:2106:9815:16642
CAGTGCGA
+
FFFFFFFF
@A00769:11:HC3HCDRXX:1:2106:5945:16736
CAGTGCGA
+
FFFFFFFF
@A00769:11:HC3HCDRXX:1:2106:7961:16783
CAGTGCGA
+
FFFFFFFF
@A00769:11:HC3HCDRXX:1:2106:9362:16861
CAGTGCGA
+
FFFFFFFF
@A00769:11:HC3HCDRXX:1:2106:6162:16955
CAGTGCGA
+
FFFFF:FF
@A00769:11:HC3HCDRXX:1:2106:15185:16986
CAGTGCGA
+
FFFFFFFF
@A00769:11:HC3HCDRXX:1:2106:4725:17002
CAGTGCGA
+
FFFFFFFF
@A00769:11:HC3HCDRXX:1:2106:14136:17206
CAGTGCGA
+
FFFFFFFF
@A00769:11:HC3HCDRXX:1:2106:28528:17300
CAGTGCGA
+
:F:FFFFF
@A00769:11:HC3HCDRXX:1:2106:31087:17409
CAGTGCGA
+
FFFFFFFF
@A00769:11:HC3HCDRXX:1:2106:24659:17425
CAGTGCGA
+
FFFFFFFF
@A00769:11:HC3HCDRXX:1:2106:22046:17503
CAGTGCGA
+
FF:FFFFF
@A00769:11:HC3HCDRXX:1:2106:31494:17519
CAGTGCGA
+
FFFFFFFF
@A00769:11:HC3HCDRXX:1:2106:9715:17534
CAGTGCGA
+
FFFFFFFF
@A00769:11:HC3HCDRXX:1:2106:16125:17550
CAGTGCGA
+
FFFFFFFF
@A00769:11:HC3HCDRXX:1:2106:22498:17566
CAGTGCGA
+
FFFF:FFF
@A00769:11:HC3HCDRXX:1:2106:10710:17597
CAGTGCGA
+
FFFFFFFF
@A00769:11:HC3HCDRXX:1:2106:4155:17644
CAGTGCGA
+
FF,F:F:F
@A00769:11:HC3HCDRXX:1:2106:26576:17738
CAGTGCGA
+
FFFFFF::
@A00769:11:HC3HCDRXX:1:2106:13358:17801
CAGTGCGA
+
FFFFFFFF
@A00769:11:HC3HCDRXX:1:2106:9860:17816
CAGTGCGA
+
FFFFFFFF
@A00769:11:HC3HCDRXX:1:2106:4924:17848
CAGTGCGA
+
FFFFFFFF
@A00769:11:HC3HCDRXX:1:2106:7609:17863
CAGTGCGA
+
FFFFFFFF
@A00769:11:HC3HCDRXX:1:2106:10818:17973
CAGTGCGA
+
FFFFFFFF
@A00769:11:HC3HCDRXX:1:2106:25934:18004
CAGTGCGA
+
:FFFFFFF
@A00769:11:HC3HCDRXX:1:2106:16486:18082
CAGTGCGA
+
FFFFFFFF
@A00769:11:HC3HCDRXX:1:2106:8522:18223
CAGTGCGA
+
FFFFFFFF
@A00769:11:HC3HCDRXX:1:2106:20175:18239
CAGTGCGA
+
FF:FFFFF
@A00769:11:HC3HCDRXX:1:2106:16116:18317
CAGTGCGA
+
FFFFFFFF
@A00769:11:HC3HCDRXX:1:2106:24089:18411
CAGTGCGA
+
FFFFFFFF
@A00769:11:HC3HCDRXX:1:2106:27353:18427
CAGTGCGA
+
FFFFFFFF
@A00769:11:HC3HCDRXX:1:2106:27959:18443
CAGTGCGA
+
FFFFFFFF
@A00769:11:HC3HCDRXX:1:2106:7202:18505
CAGTGCGA
+
FFFFFFFF
@A00769:11:HC3HCDRXX:1:2106:14850:18568
CAGTGCGA
+
FFFFFFFF
@A00769:11:HC3HCDRXX:1:2106:10447:18584
CAGTGCGA
+
FFFFFFFF
@A00769:11:HC3HCDRXX:1:2106:9878:18599
CAGTGCGA
+
FFFFFFFF
@A00769:11:HC3HCDRXX:1:2106:3920:18646
CAGTGCGA
+
FFFFFFFF
@A00769:11:HC3HCDRXX:1:2106:23131:18756
CAGTGCGA
+
FFFFFFFF
@A00769:11:HC3HCDRXX:1:2106:14579:18818
CAGTGCGA
+
FFFFFFFF
@A00769:11:HC3HCDRXX:1:2106:2049:18881
CAGTGCGA
+
FFFFFFFF
@A00769:11:HC3HCDRXX:1:2106:17029:18897
CAGTGCGA
+
FFFFFFFF
@A00769:11:HC3HCDRXX:1:2106:9842:18912
CAGTGCGA
+
FFFFFFFF
@A00769:11:HC3HCDRXX:1:2106:26521:18991
CAGTGCGA
+
FFFFFFFF
@A00769:11:HC3HCDRXX:1:2106:30147:19006
CAGTGCGA
+
FFF,FFFF
@A00769:11:HC3HCDRXX:1:2106:14570:19022
CAGTGCGA
+
FFFFFF:F
@A00769:11:HC3HCDRXX:1:2106:31964:19053
CAGTGCGA
+
:FFFFFFF
@A00769:11:HC3HCDRXX:1:2106:24876:19085
CAGTGCGA
+
FFFFFFFF
@A00769:11:HC3HCDRXX:1:2106:5936:19132
CAGTGCGA
+
FFFFFFFF
@A00769:11:HC3HCDRXX:1:2106:10230:19147
CAGTGCGA
+
FFFFFFFF
@A00769:11:HC3HCDRXX:1:2106:10863:19147
CAGTGCGA
+
FFFFFFFF
@A00769:11:HC3HCDRXX:1:2106:15492:19272
CAGTGCGA
+
FFFFFFFF
@A00769:11:HC3HCDRXX:1:2106:8865:19288
CAGTGCGA
+
FFFFFFFF
@A00769:11:HC3HCDRXX:1:2106:27398:19288
CAGTGCGA
+
FFFFFFFF
@A00769:11:HC3HCDRXX:1:2106:14724:19319
CAGTGCGA
+
FFFFFFFF
@A00769:11:HC3HCDRXX:1:2106:13810:19335
CAGTGCGA
+
FFFFFFFF
@A00769:11:HC3HCDRXX:1:2106:17761:19382
CAGTGCGA
+
FFFFFFFF
@A00769:11:HC3HCDRXX:1:2106:4463:19398
CAGTGCGA
+
FFFFFFFF
@A00769:11:HC3HCDRXX:1:2106:31964:19460
CAGTGCGA
+
FFFFFFFF
@A00769:11:HC3HCDRXX:1:2106:4200:19476
CAGTGCGA
+
FFFFFFFF
@A00769:11:HC3HCDRXX:1:2106:26512:19507
CAGTGCGA
+
FFFFFFFF
@A00769:11:HC3HCDRXX:1:2106:24632:19601
CAGTGCGA
+
FFFFFFFF
@A00769:11:HC3HCDRXX:1:2106:7066:19617
CAGTGCGA
+
FFFFFFFF
@A00769:11:HC3HCDRXX:1:2106:2374:19633
CAGTGCGA
+
FFFFFFFF
@A00769:11:HC3HCDRXX:1:2106:25129:19648
CAGTGCGA
+
FF:F:FFF
@A00769:11:HC3HCDRXX:1:2106:13169:19664
CAGTGCGA
+
FFFFFFFF
@A00769:11:HC3HCDRXX:1:2106:9028:19695
CAGTGCGA
+
FFFFFFFF
@A00769:11:HC3HCDRXX:1:2106:18367:19805
CAGTGCGA
+
FFFFFFFF
@A00769:11:HC3HCDRXX:1:2106:3134:19946
CAGTGCGA
+
FFFFFFFF
@A00769:11:HC3HCDRXX:1:2106:23565:20008
CAGTGCGA
+
FFFFFFFF
@A00769:11:HC3HCDRXX:1:2106:30798:20008
CAGTGCGA
+
FFFFFFFF
@A00769:11:HC3HCDRXX:1:2106:9842:20040
CAGTGCGA
+
FFFFFFFF
@A00769:11:HC3HCDRXX:1:2106:15591:20071
CAGTGCGA
+
FFFFFFFF
@A00769:11:HC3HCDRXX:1:2106:3052:20149
CAGTGCGA
+
FFFFFFFF
@A00769:11:HC3HCDRXX:1:2106:6388:20165
CAGTGCGA
+
FFFFFFFF
@A00769:11:HC3HCDRXX:1:2106:3902:20181
CAGTGCGA
+
FFFFFFFF
@A00769:11:HC3HCDRXX:1:2106:9634:20275
CAGTGCGA
+
FFFFFFFF
@A00769:11:HC3HCDRXX:1:2106:5593:20322
CAGTGCGA
+
FFFFFFFF
@A00769:11:HC3HCDRXX:1:2106:27543:20353
CAGTGCGA
+
:FFFFFFF
@A00769:11:HC3HCDRXX:1:2106:12201:20462
CAGTGCGA
+
FFFFFFFF
@A00769:11:HC3HCDRXX:1:2106:28049:20509
CAGTGCGA
+
FFFFFFF:
@A00769:11:HC3HCDRXX:1:2106:22878:20603
CAGTGCGA
+
FFF,FFFF
@A00769:11:HC3HCDRXX:1:2106:10456:20635
CAGTGCGA
+
FFFFFFFF
@A00769:11:HC3HCDRXX:1:2106:3378:20682
CAGTGCGA
+
FFFFFFFF
@A00769:11:HC3HCDRXX:1:2106:22254:20682
CAGTGCGA
+
FFFFFFFF
@A00769:11:HC3HCDRXX:1:2106:14823:20776
CAGTGCGA
+
FFFFFFFF
@A00769:11:HC3HCDRXX:1:2106:32615:20776
CAGTGCGA
+
FFFFFFFF
@A00769:11:HC3HCDRXX:1:2106:32353:20854
CAGTGCGA
+
FFFFFFFF
@A00769:11:HC3HCDRXX:1:2106:16984:20885
CAGTGCGA
+
FFFFFFFF
@A00769:11:HC3HCDRXX:1:2106:3432:20932
CAGTGCGA
+
FFFFFFFF
@A00769:11:HC3HCDRXX:1:2106:16351:20979
CAGTGCGA
+
FFF:FFFF
@A00769:11:HC3HCDRXX:1:2106:7175:21026
CAGTGCGA
+
FFFFFFFF
@A00769:11:HC3HCDRXX:1:2106:8386:21026
CAGTGCGA
+
FFFFFFFF
@A00769:11:HC3HCDRXX:1:2106:9661:21042
CAGTGCGA
+
FFFFFFFF
@A00769:11:HC3HCDRXX:1:2106:6741:21120
CAGTGCGA
+
FFFFFFFF
@A00769:11:HC3HCDRXX:1:2106:6262:21167
CAGTGCGA
+
FFFFFFFF
@A00769:11:HC3HCDRXX:1:2106:26069:21277
CAGTGCGA
+
FFFFF:FF
@A00769:11:HC3HCDRXX:1:2106:7319:21308
CAGTGCGA
+
FFFFFFFF
@A00769:11:HC3HCDRXX:1:2106:16414:21371
CAGTGCGA
+
:FFFFFFF
@A00769:11:HC3HCDRXX:1:2106:27407:21527
CAGTGCGA
+
FFFFFFFF
@A00769:11:HC3HCDRXX:1:2106:15646:21605
CAGTGCGA
+
FFFFFFFF
@A00769:11:HC3HCDRXX:1:2106:12048:21637
CAGTGCGA
+
FFFFFFFF
@A00769:11:HC3HCDRXX:1:2106:7997:21668
CAGTGCGA
+
FFFFFFFF
@A00769:11:HC3HCDRXX:1:2106:15103:21668
CAGTGCGA
+
FFFFFFFF
@A00769:11:HC3HCDRXX:1:2106:1172:21684
CAGTGCGA
+
FFFFFFFF
@A00769:11:HC3HCDRXX:1:2106:27624:21684
CAGTGCGA
+
FFFFFFFF
@A00769:11:HC3HCDRXX:1:2106:18927:21715
CAGTGCGA
+
FFFFFFFF
@A00769:11:HC3HCDRXX:1:2106:9263:21731
CAGTGCGA
+
FFFFFFFF
@A00769:11:HC3HCDRXX:1:2106:32877:21731
CAGTGCGA
+
FFFFFFFF
@A00769:11:HC3HCDRXX:1:2106:16052:21809
CAGTGCGA
+
:FFFFFFF
@A00769:11:HC3HCDRXX:1:2106:13621:21856
CAGTGCGA
+
FFFFFFFF
@A00769:11:HC3HCDRXX:1:2106:23312:21856
CAGTGCGA
+
FFFFFFFF
@A00769:11:HC3HCDRXX:1:2106:3414:21872
CAGTGCGA
+
FFFFFFFF
@A00769:11:HC3HCDRXX:1:2106:17219:21887
CAGTGCGA
+
FFFFFFFF
@A00769:11:HC3HCDRXX:1:2106:9661:21919
CAGTGCGA
+
FFFFFFFF
@A00769:11:HC3HCDRXX:1:2106:2908:21934
CAGTGCGA
+
FFFFFFFF
@A00769:11:HC3HCDRXX:1:2106:6976:21966
CAGTGCGA
+
FFFFFFFF
@A00769:11:HC3HCDRXX:1:2106:16767:21981
CAGTGCGA
+
FFFFFFFF
@A00769:11:HC3HCDRXX:1:2106:29035:22028
CAGTGCGA
+
FFFFFFFF
@A00769:11:HC3HCDRXX:1:2106:31313:22060
CAGTGCGA
+
FFFFFFFF
@A00769:11:HC3HCDRXX:1:2106:17418:22075
CAGTGCGA
+
FFFFFFFF
@A00769:11:HC3HCDRXX:1:2106:7464:22091
CAGTGCGA
+
FFFFFFF:
@A00769:11:HC3HCDRXX:1:2106:18819:22153
CAGTGCGA
+
FF:FFF:F
@A00769:11:HC3HCDRXX:1:2106:8241:22247
CAGTGCGA
+
FFFFFFFF
@A00769:11:HC3HCDRXX:1:2106:11306:22294
CAGTGCGA
+
FF,FF:FF
@A00769:11:HC3HCDRXX:1:2106:30355:22310
CAGTGCGA
+
FFFFFFFF
@A00769:11:HC3HCDRXX:1:2106:8223:22341
CAGTGCGA
+
FFFFFFFF
@A00769:11:HC3HCDRXX:1:2106:13865:22341
CAGTGCGA
+
FFFFFFFF
@A00769:11:HC3HCDRXX:1:2106:25744:22341
CAGTGCGA
+
FF:,,:,F
@A00769:11:HC3HCDRXX:1:2106:27154:22404
CAGTGCGA
+
FFFFFFFF
@A00769:11:HC3HCDRXX:1:2106:28094:22404
CAGTGCGA
+
FFFFFFFF
@A00769:11:HC3HCDRXX:1:2106:13675:22420
CAGTGCGA
+
FFFFFFFF
@A00769:11:HC3HCDRXX:1:2106:18575:22451
CAGTGCGA
+
FFFFFFFF
@A00769:11:HC3HCDRXX:1:2106:17246:22498
CAGTGCGA
+
FFFFFFFF
@A00769:11:HC3HCDRXX:1:2106:10330:22608
CAGTGCGA
+
FFFFFFFF
@A00769:11:HC3HCDRXX:1:2106:12129:22654
CAGTGCGA
+
FFFFF:FF
@A00769:11:HC3HCDRXX:1:2106:13973:22654
CAGTGCGA
+
FFFFFFFF
@A00769:11:HC3HCDRXX:1:2106:6659:22670
CAGTGCGA
+
FFFFFFFF
@A00769:11:HC3HCDRXX:1:2106:10547:22670
CAGTGCGA
+
FFFFFFFF
@A00769:11:HC3HCDRXX:1:2106:21423:22717
CAGTGCGA
+
FFFFFFFF
@A00769:11:HC3HCDRXX:1:2106:17743:22733
CAGTGCGA
+
FFFFFFFF
@A00769:11:HC3HCDRXX:1:2106:22959:22748
CAGTGCGA
+
FFFFFFFF
@A00769:11:HC3HCDRXX:1:2106:3929:22764
CAGTGCGA
+
FFFFFFFF
@A00769:11:HC3HCDRXX:1:2106:15103:22795
CAGTGCGA
+
FFFFFFFF
@A00769:11:HC3HCDRXX:1:2106:24397:22795
CAGTGCGA
+
F:FFFFFF
@A00769:11:HC3HCDRXX:1:2106:14326:22858
CAGTGCGA
+
FFFFFFFF
@A00769:11:HC3HCDRXX:1:2106:20564:22889
CAGTGCGA
+
FFFFFFFF
@A00769:11:HC3HCDRXX:1:2106:13413:22905
CAGTGCGA
+
FFFFFFFF
@A00769:11:HC3HCDRXX:1:2106:15031:22952
CAGTGCGA
+
FFFFFFFF
@A00769:11:HC3HCDRXX:1:2106:1108:22983
CAGTGCGA
+
FFFFFFFF
@A00769:11:HC3HCDRXX:1:2106:31349:22999
CAGTGCGA
+
FFFFFFFF
@A00769:11:HC3HCDRXX:1:2106:21269:23046
CAGTGCGA
+
FFFFFFFF
@A00769:11:HC3HCDRXX:1:2106:21350:23062
CAGTGCGA
+
FFFFFFFF
@A00769:11:HC3HCDRXX:1:2106:27688:23234
CAGTGCGA
+
FFFFFFFF
@A00769:11:HC3HCDRXX:1:2106:29794:23312
CAGTGCGA
+
FFFFFFFF
@A00769:11:HC3HCDRXX:1:2106:4417:23390
CAGTGCGA
+
FFFFFFFF
@A00769:11:HC3HCDRXX:1:2106:17418:23390
CAGTGCGA
+
FFFFFFFF
@A00769:11:HC3HCDRXX:1:2106:17906:23390
CAGTGCGA
+
FFFFFFFF
@A00769:11:HC3HCDRXX:1:2106:30074:23453
CAGTGCGA
+
FFFFFFFF
@A00769:11:HC3HCDRXX:1:2106:2266:23484
CAGTGCGA
+
FFFFFFFF
@A00769:11:HC3HCDRXX:1:2106:10267:23500
CAGTGCGA
+
FFFFFFFF
@A00769:11:HC3HCDRXX:1:2106:3043:23516
CAGTGCGA
+
FFFFFFFF
@A00769:11:HC3HCDRXX:1:2106:13413:23594
CAGTGCGA
+
FFFFFFFF
@A00769:11:HC3HCDRXX:1:2106:28782:23594
CAGTGCGA
+
FFFFFFFF
@A00769:11:HC3HCDRXX:1:2106:28872:23625
CAGTGCGA
+
FF:FF,FF
@A00769:11:HC3HCDRXX:1:2106:11876:23657
CAGTGCGA
+
FFFFFFFF
@A00769:11:HC3HCDRXX:1:2106:20464:23657
CAGTGCGA
+
FFFFFFFF
@A00769:11:HC3HCDRXX:1:2106:23276:23672
CAGTGCGA
+
FFFFFFF:
@A00769:11:HC3HCDRXX:1:2106:11469:23703
CAGTGCGA
+
FFFFFFFF
@A00769:11:HC3HCDRXX:1:2106:30355:23782
CAGTGCGA
+
FFFFFFFF
@A00769:11:HC3HCDRXX:1:2106:13512:23829
CAGTGCGA
+
FFFFFFFF
@A00769:11:HC3HCDRXX:1:2106:23357:23907
CAGTGCGA
+
FFFFFF:F
@A00769:11:HC3HCDRXX:1:2106:22914:23954
CAGTGCGA
+
FFFFFFFF
@A00769:11:HC3HCDRXX:1:2106:21260:23970
CAGTGCGA
+
FFFFFFFF
@A00769:11:HC3HCDRXX:1:2106:8214:24048
CAGTGCGA
+
FFFFFFFF
@A00769:11:HC3HCDRXX:1:2106:18548:24126
CAGTGCGA
+
FFFFFFFF
@A00769:11:HC3HCDRXX:1:2106:12147:24158
CAGTGCGA
+
FFFFFFFF
@A00769:11:HC3HCDRXX:1:2106:12057:24251
CAGTGCGA
+
FFFFFFFF
@A00769:11:HC3HCDRXX:1:2106:2428:24267
CAGTGCGA
+
FFFFFFFF
@A00769:11:HC3HCDRXX:1:2106:16631:24345
CAGTGCGA
+
FFFFFFFF
@A00769:11:HC3HCDRXX:1:2106:28682:24361
CAGTGCGA
+
FFFFFFFF
@A00769:11:HC3HCDRXX:1:2106:31141:24361
CAGTGCGA
+
FFFFFFFF
@A00769:11:HC3HCDRXX:1:2106:31168:24408
CAGTGCGA
+
FFFFFF,F
@A00769:11:HC3HCDRXX:1:2106:22959:24502
CAGTGCGA
+
FFFFFFFF
@A00769:11:HC3HCDRXX:1:2106:29722:24502
CAGTGCGA
+
FFFFFFFF
@A00769:11:HC3HCDRXX:1:2106:13051:24533
CAGTGCGA
+
FFFFFFFF
@A00769:11:HC3HCDRXX:1:2106:31982:24565
CAGTGCGA
+
FFFFFFFF
@A00769:11:HC3HCDRXX:1:2106:6054:24596
CAGTGCGA
+
FFF:FFFF
@A00769:11:HC3HCDRXX:1:2106:18629:24674
CAGTGCGA
+
FFFFFFFF
@A00769:11:HC3HCDRXX:1:2106:7175:24690
CAGTGCGA
+
FFFFFFFF
@A00769:11:HC3HCDRXX:1:2106:5023:24721
CAGTGCGA
+
FFFFFFFF
@A00769:11:HC3HCDRXX:1:2106:20961:24768
CAGTGCGA
+
FFFFFFFF
@A00769:11:HC3HCDRXX:1:2106:17427:24784
CAGTGCGA
+
FFFFFFFF
@A00769:11:HC3HCDRXX:1:2106:4273:24862
CAGTGCGA
+
FFFFFFFF
@A00769:11:HC3HCDRXX:1:2106:21124:24893
CAGTGCGA
+
FFFFFFFF
@A00769:11:HC3HCDRXX:1:2106:15103:24956
CAGTGCGA
+
,FFF,F,:
@A00769:11:HC3HCDRXX:1:2106:8892:25128
CAGTGCGA
+
FFFFFFFF
@A00769:11:HC3HCDRXX:1:2106:4309:25269
CAGTGCGA
+
FFFFFFFF
@A00769:11:HC3HCDRXX:1:2106:14308:25269
CAGTGCGA
+
FFFFFFFF
@A00769:11:HC3HCDRXX:1:2106:28827:25269
CAGTGCGA
+
FFFFFFFF
@A00769:11:HC3HCDRXX:1:2106:16604:25332
CAGTGCGA
+
FFFFFFFF
@A00769:11:HC3HCDRXX:1:2106:23565:25332
CAGTGCGA
+
FFFFFFFF
@A00769:11:HC3HCDRXX:1:2106:29315:25332
CAGTGCGA
+
FF:FFFFF
@A00769:11:HC3HCDRXX:1:2106:7753:25347
CAGTGCGA
+
FFFFFFFF
@A00769:11:HC3HCDRXX:1:2106:12400:25410
CAGTGCGA
+
FF,F:FFF
@A00769:11:HC3HCDRXX:1:2106:12463:25457
CAGTGCGA
+
FFFFFFFF
@A00769:11:HC3HCDRXX:1:2106:14416:25457
CAGTGCGA
+
FFFFFFFF
@A00769:11:HC3HCDRXX:1:2106:22155:25488
CAGTGCGA
+
FFFFFFFF
@A00769:11:HC3HCDRXX:1:2106:24478:25567
CAGTGCGA
+
FFFFFFFF
@A00769:11:HC3HCDRXX:1:2106:25473:25598
CAGTGCGA
+
FFFFFFFF
@A00769:11:HC3HCDRXX:1:2106:15609:25614
CAGTGCGA
+
FFFFFFFF
@A00769:11:HC3HCDRXX:1:2106:10728:25676
CAGTGCGA
+
FFFFFFFF
@A00769:11:HC3HCDRXX:1:2106:4598:25770
CAGTGCGA
+
FFFFFFFF
@A00769:11:HC3HCDRXX:1:2106:4707:25770
CAGTGCGA
+
FFFFFFFF
@A00769:11:HC3HCDRXX:1:2106:6234:25786
CAGTGCGA
+
FFFFFFFF
@A00769:11:HC3HCDRXX:1:2106:9787:25801
CAGTGCGA
+
FFFFFFFF
@A00769:11:HC3HCDRXX:1:2106:31566:25848
CAGTGCGA
+
FFFFFFFF
@A00769:11:HC3HCDRXX:1:2106:24975:25864
CAGTGCGA
+
FFFFFFFF
@A00769:11:HC3HCDRXX:1:2106:1235:25958
CAGTGCGA
+
FFFFFFFF
@A00769:11:HC3HCDRXX:1:2106:8449:25989
CAGTGCGA
+
FF:FFFFF
@A00769:11:HC3HCDRXX:1:2106:21079:26005
CAGTGCGA
+
FFFFFFFF
@A00769:11:HC3HCDRXX:1:2106:24126:26021
CAGTGCGA
+
FFFFFFFF
@A00769:11:HC3HCDRXX:1:2106:10059:26115
CAGTGCGA
+
FFFFFFFF
@A00769:11:HC3HCDRXX:1:2106:13485:26130
CAGTGCGA
+
FFFFFFFF
@A00769:11:HC3HCDRXX:1:2106:28655:26130
CAGTGCGA
+
FFFFFFFF
@A00769:11:HC3HCDRXX:1:2106:24062:26193
CAGTGCGA
+
FFFFFFFF
@A00769:11:HC3HCDRXX:1:2106:24352:26224
CAGTGCGA
+
FFFFFFFF
@A00769:11:HC3HCDRXX:1:2106:14145:26303
CAGTGCGA
+
FFFFFFFF
@A00769:11:HC3HCDRXX:1:2106:31973:26365
CAGTGCGA
+
FFFFFFFF
@A00769:11:HC3HCDRXX:1:2106:28293:26381
CAGTGCGA
+
FFFFFFFF
@A00769:11:HC3HCDRXX:1:2106:21323:26490
CAGTGCGA
+
FFFFFFFF
@A00769:11:HC3HCDRXX:1:2106:1615:26522
CAGTGCGA
+
FFFFFFFF
@A00769:11:HC3HCDRXX:1:2106:13720:26694
CAGTGCGA
+
FFFFFFFF
@A00769:11:HC3HCDRXX:1:2106:32289:26882
CAGTGCGA
+
FF,:FFFF
@A00769:11:HC3HCDRXX:1:2106:6741:26976
CAGTGCGA
+
FFFFFFFF
@A00769:11:HC3HCDRXX:1:2106:6777:26976
CAGTGCGA
+
FFFFFFFF
@A00769:11:HC3HCDRXX:1:2106:22119:27148
CAGTGCGA
+
:FFF:FFF
@A00769:11:HC3HCDRXX:1:2106:30852:27148
CAGTGCGA
+
FFFFFFFF
@A00769:11:HC3HCDRXX:1:2106:28375:27179
CAGTGCGA
+
FFFFFFFF
@A00769:11:HC3HCDRXX:1:2106:1805:27226
CAGTGCGA
+
FFFFFFFF
@A00769:11:HC3HCDRXX:1:2106:14118:27226
CAGTGCGA
+
,FFFFF,F
@A00769:11:HC3HCDRXX:1:2106:14968:27289
CAGTGCGA
+
FFFFFFFF
@A00769:11:HC3HCDRXX:1:2106:28456:27320
CAGTGCGA
+
FFFFFFFF
@A00769:11:HC3HCDRXX:1:2106:4363:27461
CAGTGCGA
+
F,FFF,FF
@A00769:11:HC3HCDRXX:1:2106:11397:27555
CAGTGCGA
+
FFFFFFFF
@A00769:11:HC3HCDRXX:1:2106:14724:27555
CAGTGCGA
+
FFFFFFFF
@A00769:11:HC3HCDRXX:1:2106:32353:27555
CAGTGCGA
+
FFFFFFFF
@A00769:11:HC3HCDRXX:1:2106:7618:27618
CAGTGCGA
+
FFFFFFFF
@A00769:11:HC3HCDRXX:1:2106:2691:27727
CAGTGCGA
+
FFFFFFFF
@A00769:11:HC3HCDRXX:1:2106:27624:27727
CAGTGCGA
+
FFFFFFFF
@A00769:11:HC3HCDRXX:1:2106:12066:27774
CAGTGCGA
+
FFFFFFFF
@A00769:11:HC3HCDRXX:1:2106:18322:27774
CAGTGCGA
+
FFFFFFFF
@A00769:11:HC3HCDRXX:1:2106:11677:27821
CAGTGCGA
+
FFFFFFFF
@A00769:11:HC3HCDRXX:1:2106:19560:27915
CAGTGCGA
+
FFFFFFFF
@A00769:11:HC3HCDRXX:1:2106:32081:27931
CAGTGCGA
+
FFFFFFFF
@A00769:11:HC3HCDRXX:1:2106:1895:27946
CAGTGCGA
+
FFFFFFFF
@A00769:11:HC3HCDRXX:1:2106:17598:27962
CAGTGCGA
+
FFFFFFFF
@A00769:11:HC3HCDRXX:1:2106:12707:28009
CAGTGCGA
+
FFFFFFFF
@A00769:11:HC3HCDRXX:1:2106:15266:28025
CAGTGCGA
+
FFFFFFFF
@A00769:11:HC3HCDRXX:1:2106:2980:28040
CAGTGCGA
+
FFFFFFFF
@A00769:11:HC3HCDRXX:1:2106:15609:28087
CAGTGCGA
+
FFFFFFFF
@A00769:11:HC3HCDRXX:1:2106:21875:28103
CAGTGCGA
+
FFFFFFFF
@A00769:11:HC3HCDRXX:1:2106:21522:28119
CAGTGCGA
+
FFFFFFFF
@A00769:11:HC3HCDRXX:1:2106:27073:28119
CAGTGCGA
+
FFFFFFFF
@A00769:11:HC3HCDRXX:1:2106:26250:28134
CAGTGCGA
+
FFFFFFFF
@A00769:11:HC3HCDRXX:1:2106:25979:28197
CAGTGCGA
+
FFFFFFFF
@A00769:11:HC3HCDRXX:1:2106:1814:28213
CAGTGCGA
+
FFFFFFFF
@A00769:11:HC3HCDRXX:1:2106:16423:28213
CAGTGCGA
+
FFFFFFFF
@A00769:11:HC3HCDRXX:1:2106:19361:28228
CAGTGCGA
+
FFFFFFFF
@A00769:11:HC3HCDRXX:1:2106:28809:28244
CAGTGCGA
+
FFF:FFFF
@A00769:11:HC3HCDRXX:1:2106:22209:28275
CAGTGCGA
+
FFFFFFFF
@A00769:11:HC3HCDRXX:1:2106:32524:28291
CAGTGCGA
+
FFFFFFFF
@A00769:11:HC3HCDRXX:1:2106:24614:28401
CAGTGCGA
+
FFFFFFFF
@A00769:11:HC3HCDRXX:1:2106:5656:28447
CAGTGCGA
+
FFFFFFFF
@A00769:11:HC3HCDRXX:1:2106:13141:28447
CAGTGCGA
+
FFFFFFFF
@A00769:11:HC3HCDRXX:1:2106:12518:28526
CAGTGCGA
+
FFFFFFFF
@A00769:11:HC3HCDRXX:1:2106:5132:28541
CAGTGCGA
+
FFFFFFFF
@A00769:11:HC3HCDRXX:1:2106:26467:28573
CAGTGCGA
+
FFFFFFFF
@A00769:11:HC3HCDRXX:1:2106:27317:28604
CAGTGCGA
+
FFFFF:FF
@A00769:11:HC3HCDRXX:1:2106:31051:28620
CAGTGCGA
+
FFFFFFFF
@A00769:11:HC3HCDRXX:1:2106:7030:28635
CAGTGCGA
+
FFFFFFFF
@A00769:11:HC3HCDRXX:1:2106:17363:28714
CAGTGCGA
+
FFFFFFFF
@A00769:11:HC3HCDRXX:1:2106:22553:28776
CAGTGCGA
+
FFFFFFFF
@A00769:11:HC3HCDRXX:1:2106:15808:28808
CAGTGCGA
+
FFFFFFFF
@A00769:11:HC3HCDRXX:1:2106:24858:28823
CAGTGCGA
+
FFFFFFFF
@A00769:11:HC3HCDRXX:1:2106:1452:28870
CAGTGCGA
+
FFFFFFFF
@A00769:11:HC3HCDRXX:1:2106:4463:28948
CAGTGCGA
+
FFFFFFFF
@A00769:11:HC3HCDRXX:1:2106:27570:28980
CAGTGCGA
+
FFFFFFFF
@A00769:11:HC3HCDRXX:1:2106:21350:29011
CAGTGCGA
+
FFFFFFFF
@A00769:11:HC3HCDRXX:1:2106:12337:29027
CAGTGCGA
+
F:FFFFF:
@A00769:11:HC3HCDRXX:1:2106:19633:29074
CAGTGCGA
+
FFFFF:FF
@A00769:11:HC3HCDRXX:1:2106:20184:29089
CAGTGCGA
+
FF,FFFFF
@A00769:11:HC3HCDRXX:1:2106:25979:29105
CAGTGCGA
+
,F,F:F,F
@A00769:11:HC3HCDRXX:1:2106:32506:29105
CAGTGCGA
+
FFFFFFFF
@A00769:11:HC3HCDRXX:1:2106:2130:29136
CAGTGCGA
+
FFFFFFFF
@A00769:11:HC3HCDRXX:1:2106:18340:29152
CAGTGCGA
+
FFFFFFFF
@A00769:11:HC3HCDRXX:1:2106:8187:29168
CAGTGCGA
+
FFFFFFFF
@A00769:11:HC3HCDRXX:1:2106:2944:29230
CAGTGCGA
+
FFFFFFFF
@A00769:11:HC3HCDRXX:1:2106:18385:29230
CAGTGCGA
+
FFFFFFFF
@A00769:11:HC3HCDRXX:1:2106:28944:29262
CAGTGCGA
+
FFFFFFFF
@A00769:11:HC3HCDRXX:1:2106:1497:29324
CAGTGCGA
+
FFFFFFFF
@A00769:11:HC3HCDRXX:1:2106:27805:29324
CAGTGCGA
+
FFFFFFFF
@A00769:11:HC3HCDRXX:1:2106:9136:29340
CAGTGCGA
+
FFFFFFFF
@A00769:11:HC3HCDRXX:1:2106:12400:29356
CAGTGCGA
+
FFFFFFFF
@A00769:11:HC3HCDRXX:1:2106:32579:29512
CAGTGCGA
+
FFFFFFFF
@A00769:11:HC3HCDRXX:1:2106:6705:29543
CAGTGCGA
+
FFFFFFFF
@A00769:11:HC3HCDRXX:1:2106:24542:29590
CAGTGCGA
+
FFFFFFFF
@A00769:11:HC3HCDRXX:1:2106:30210:29606
CAGTGCGA
+
FFFFFFFF
@A00769:11:HC3HCDRXX:1:2106:31964:29606
CAGTGCGA
+
FFFFFFFF
@A00769:11:HC3HCDRXX:1:2106:30255:29622
CAGTGCGA
+
FFFFFFFF
@A00769:11:HC3HCDRXX:1:2106:20790:29669
CAGTGCGA
+
FFFFFFFF
@A00769:11:HC3HCDRXX:1:2106:27425:29669
CAGTGCGA
+
FFFFFFFF
@A00769:11:HC3HCDRXX:1:2106:21043:29700
CAGTGCGA
+
FFFFFFFF
@A00769:11:HC3HCDRXX:1:2106:22299:29778
CAGTGCGA
+
FFFFFFFF
@A00769:11:HC3HCDRXX:1:2106:25635:29794
CAGTGCGA
+
F::FFFF:
@A00769:11:HC3HCDRXX:1:2106:26368:29810
CAGTGCGA
+
FF,F:FFF
@A00769:11:HC3HCDRXX:1:2106:8910:29825
CAGTGCGA
+
FFFFFFFF
@A00769:11:HC3HCDRXX:1:2106:23493:29841
CAGTGCGA
+
FFFF,FFF
@A00769:11:HC3HCDRXX:1:2106:31051:29841
CAGTGCGA
+
FFFFFFFF
@A00769:11:HC3HCDRXX:1:2106:6976:29919
CAGTGCGA
+
FFFFFFFF
@A00769:11:HC3HCDRXX:1:2106:28320:29935
CAGTGCGA
+
FF,FF:FF
@A00769:11:HC3HCDRXX:1:2106:27127:29966
CAGTGCGA
+
FFFFFFFF
@A00769:11:HC3HCDRXX:1:2106:10203:30060
CAGTGCGA
+
FFFFFFFF
@A00769:11:HC3HCDRXX:1:2106:8278:30107
CAGTGCGA
+
FFFFFFFF
@A00769:11:HC3HCDRXX:1:2106:20754:30138
CAGTGCGA
+
FFFFF:FF
@A00769:11:HC3HCDRXX:1:2106:15998:30264
CAGTGCGA
+
FFF,FFFF
@A00769:11:HC3HCDRXX:1:2106:9941:30295
CAGTGCGA
+
FFFFFFFF
@A00769:11:HC3HCDRXX:1:2106:22200:30295
CAGTGCGA
+
FFFFFFFF
@A00769:11:HC3HCDRXX:1:2106:7581:30342
CAGTGCGA
+
FFFFFFFF
@A00769:11:HC3HCDRXX:1:2106:10276:30342
CAGTGCGA
+
FFFFFFFF
@A00769:11:HC3HCDRXX:1:2106:8531:30389
CAGTGCGA
+
FFFFFFFF
@A00769:11:HC3HCDRXX:1:2106:4200:30405
CAGTGCGA
+
FFFFFFFF
@A00769:11:HC3HCDRXX:1:2106:9227:30405
CAGTGCGA
+
FFFFFFFF
@A00769:11:HC3HCDRXX:1:2106:3387:30436
CAGTGCGA
+
FFFFFFFF
@A00769:11:HC3HCDRXX:1:2106:25581:30452
CAGTGCGA
+
FFFFFFFF
@A00769:11:HC3HCDRXX:1:2106:28655:30452
CAGTGCGA
+
FFFFFFFF
@A00769:11:HC3HCDRXX:1:2106:16269:30483
CAGTGCGA
+
FFFFFFFF
@A00769:11:HC3HCDRXX:1:2106:21829:30499
CAGTGCGA
+
FFFFFFFF
@A00769:11:HC3HCDRXX:1:2106:2239:30608
CAGTGCGA
+
FFFFFFFF
@A00769:11:HC3HCDRXX:1:2106:9715:30624
CAGTGCGA
+
FFFFFFFF
@A00769:11:HC3HCDRXX:1:2106:24108:30749
CAGTGCGA
+
FFFFFFFF
@A00769:11:HC3HCDRXX:1:2106:26449:30765
CAGTGCGA
+
:F,,FFFF
@A00769:11:HC3HCDRXX:1:2106:30581:30812
CAGTGCGA
+
FFFFFFFF
@A00769:11:HC3HCDRXX:1:2106:3983:30906
CAGTGCGA
+
FFF:FF:F
@A00769:11:HC3HCDRXX:1:2106:8477:30984
CAGTGCGA
+
FFFFFFFF
@A00769:11:HC3HCDRXX:1:2106:23900:30984
CAGTGCGA
+
FFFFFFFF
@A00769:11:HC3HCDRXX:1:2106:18873:31015
CAGTGCGA
+
FFFFFFFF
@A00769:11:HC3HCDRXX:1:2106:18891:31046
CAGTGCGA
+
FFFFFFFF
@A00769:11:HC3HCDRXX:1:2106:7545:31062
CAGTGCGA
+
FFFFFFFF
@A00769:11:HC3HCDRXX:1:2106:14579:31093
CAGTGCGA
+
FFFFFFFF
@A00769:11:HC3HCDRXX:1:2106:24469:31344
CAGTGCGA
+
FFF,FFFF
@A00769:11:HC3HCDRXX:1:2106:19813:31579
CAGTGCGA
+
FFFFFFFF
@A00769:11:HC3HCDRXX:1:2106:4218:31626
CAGTGCGA
+
FFFFFFFF
@A00769:11:HC3HCDRXX:1:2106:8974:31626
CAGTGCGA
+
FFFFFFFF
@A00769:11:HC3HCDRXX:1:2106:3161:31641
CAGTGCGA
+
FFFFFFFF
@A00769:11:HC3HCDRXX:1:2106:5159:31657
CAGTGCGA
+
FFF,F,:F
@A00769:11:HC3HCDRXX:1:2106:1723:31751
CAGTGCGA
+
FFFFFFFF
@A00769:11:HC3HCDRXX:1:2106:29767:31751
CAGTGCGA
+
FFFFFFFF
@A00769:11:HC3HCDRXX:1:2106:18304:31782
CAGTGCGA
+
FFFFFFFF
@A00769:11:HC3HCDRXX:1:2106:19153:31908
CAGTGCGA
+
FFFFFFFF
@A00769:11:HC3HCDRXX:1:2106:22119:31908
CAGTGCGA
+
FFFFFFFF
@A00769:11:HC3HCDRXX:1:2106:29577:31923
CAGTGCGA
+
FFFFFF,F
@A00769:11:HC3HCDRXX:1:2106:13928:31970
CAGTGCGA
+
FFFFFFFF
@A00769:11:HC3HCDRXX:1:2106:25382:32017
CAGTGCGA
+
FFFFFFFF
@A00769:11:HC3HCDRXX:1:2106:7663:32142
CAGTGCGA
+
FFFFFFFF
@A00769:11:HC3HCDRXX:1:2106:20166:32189
CAGTGCGA
+
FFFFFFFF
@A00769:11:HC3HCDRXX:1:2106:9905:32205
CAGTGCGA
+
FF:FF:FF
@A00769:11:HC3HCDRXX:1:2106:10041:32252
CAGTGCGA
+
FFFFFFFF
@A00769:11:HC3HCDRXX:1:2106:17345:32315
CAGTGCGA
+
FFFFFFFF
@A00769:11:HC3HCDRXX:1:2106:21332:32330
CAGTGCGA
+
FFFFFFFF
@A00769:11:HC3HCDRXX:1:2106:25762:32330
CAGTGCGA
+
FFFFFFFF
@A00769:11:HC3HCDRXX:1:2106:9498:32346
CAGTGCGA
+
FFFFFFFF
@A00769:11:HC3HCDRXX:1:2106:28022:32362
CAGTGCGA
+
FFFF,FFF
@A00769:11:HC3HCDRXX:1:2106:27299:32456
CAGTGCGA
+
FFFFFFFF
@A00769:11:HC3HCDRXX:1:2106:27127:32565
CAGTGCGA
+
,F,,:F,F
@A00769:11:HC3HCDRXX:1:2106:9977:32612
CAGTGCGA
+
FFFFFFFF
@A00769:11:HC3HCDRXX:1:2106:4191:32706
CAGTGCGA
+
FFFFFFFF
@A00769:11:HC3HCDRXX:1:2106:23936:32706
CAGTGCGA
+
FFFFFFFF
@A00769:11:HC3HCDRXX:1:2106:25708:32800
CAGTGCGA
+
FFFFFFFF
@A00769:11:HC3HCDRXX:1:2106:6976:32831
CAGTGCGA
+
:F:FFFFF
@A00769:11:HC3HCDRXX:1:2106:7690:32878
CAGTGCGA
+
FFFFFFFF
@A00769:11:HC3HCDRXX:1:2106:23538:33019
CAGTGCGA
+
FFFFFFFF
@A00769:11:HC3HCDRXX:1:2106:12988:33035
CAGTGCGA
+
FFFFFFFF
@A00769:11:HC3HCDRXX:1:2106:17201:33035
CAGTGCGA
+
FFFFFFFF
@A00769:11:HC3HCDRXX:1:2106:17535:33113
CAGTGCGA
+
FFFFFFFF
@A00769:11:HC3HCDRXX:1:2106:25708:33176
CAGTGCGA
+
FFFFFFFF
@A00769:11:HC3HCDRXX:1:2106:12843:33285
CAGTGCGA
+
FFFFFFFF
@A00769:11:HC3HCDRXX:1:2106:28248:33285
CAGTGCGA
+
FFFFFFFF
@A00769:11:HC3HCDRXX:1:2106:23430:33395
CAGTGCGA
+
FFFFFFFF
@A00769:11:HC3HCDRXX:1:2106:9001:33458
CAGTGCGA
+
FFFFFFFF
@A00769:11:HC3HCDRXX:1:2106:9977:33489
CAGTGCGA
+
FFFFFFFF
@A00769:11:HC3HCDRXX:1:2106:17065:33489
CAGTGCGA
+
FFFFFFFF
@A00769:11:HC3HCDRXX:1:2106:22236:33552
CAGTGCGA
+
FFFFFFFF
@A00769:11:HC3HCDRXX:1:2106:15655:33677
CAGTGCGA
+
FFF:FFFF
@A00769:11:HC3HCDRXX:1:2106:4300:33708
CAGTGCGA
+
FFFFFFFF
@A00769:11:HC3HCDRXX:1:2106:15112:33833
CAGTGCGA
+
FFFFFFFF
@A00769:11:HC3HCDRXX:1:2106:32298:33849
CAGTGCGA
+
FFFFFFFF
@A00769:11:HC3HCDRXX:1:2106:32714:33849
CAGTGCGA
+
FFFFFFFF
@A00769:11:HC3HCDRXX:1:2106:22607:33912
CAGTGCGA
+
FFFFFFFF
@A00769:11:HC3HCDRXX:1:2106:24270:33912
CAGTGCGA
+
FFFFFFFF
@A00769:11:HC3HCDRXX:1:2106:21007:33927
CAGTGCGA
+
FFFFFFFF
@A00769:11:HC3HCDRXX:1:2106:13132:34006
CAGTGCGA
+
FFFFFFFF
@A00769:11:HC3HCDRXX:1:2106:28465:34006
CAGTGCGA
+
FF:,,FFF
@A00769:11:HC3HCDRXX:1:2106:32443:34006
CAGTGCGA
+
FFFFFFFF
@A00769:11:HC3HCDRXX:1:2106:1099:34021
CAGTGCGA
+
FFFFFFFF
@A00769:11:HC3HCDRXX:1:2106:2609:34131
CAGTGCGA
+
FFFFFFFF
@A00769:11:HC3HCDRXX:1:2106:4770:34147
CAGTGCGA
+
FFFFFFFF
@A00769:11:HC3HCDRXX:1:2106:11758:34194
CAGTGCGA
+
FFFFFFFF
@A00769:11:HC3HCDRXX:1:2106:24343:34194
CAGTGCGA
+
FFFFFFFF
@A00769:11:HC3HCDRXX:1:2106:24551:34209
CAGTGCGA
+
FFFFFFFF
@A00769:11:HC3HCDRXX:1:2106:11216:34256
CAGTGCGA
+
FF:FF::F
@A00769:11:HC3HCDRXX:1:2106:3314:34287
CAGTGCGA
+
FFFFFFFF
@A00769:11:HC3HCDRXX:1:2106:17282:34366
CAGTGCGA
+
FFFFFFFF
@A00769:11:HC3HCDRXX:1:2106:27109:34413
CAGTGCGA
+
FFFFFFFF
@A00769:11:HC3HCDRXX:1:2106:15962:34428
CAGTGCGA
+
FFFFFFFF
@A00769:11:HC3HCDRXX:1:2106:10836:34475
CAGTGCGA
+
FFFFFFFF
@A00769:11:HC3HCDRXX:1:2106:7871:34538
CAGTGCGA
+
FF,F,F:F
@A00769:11:HC3HCDRXX:1:2106:13349:34538
CAGTGCGA
+
FFFFFFFF
@A00769:11:HC3HCDRXX:1:2106:6424:34601
CAGTGCGA
+
FFFFFFFF
@A00769:11:HC3HCDRXX:1:2106:12952:34601
CAGTGCGA
+
FFFFFFFF
@A00769:11:HC3HCDRXX:1:2106:26205:34632
CAGTGCGA
+
FFFFFFFF
@A00769:11:HC3HCDRXX:1:2106:32678:34632
CAGTGCGA
+
FFFFFFFF
@A00769:11:HC3HCDRXX:1:2106:6343:34648
CAGTGCGA
+
FFFFFFFF
@A00769:11:HC3HCDRXX:1:2106:25057:34679
CAGTGCGA
+
FFFFFFFF
@A00769:11:HC3HCDRXX:1:2106:6822:34695
CAGTGCGA
+
FFFFFFFF
@A00769:11:HC3HCDRXX:1:2106:2853:34741
CAGTGCGA
+
FFFFFFFF
@A00769:11:HC3HCDRXX:1:2106:9688:34898
CAGTGCGA
+
FFFFFFFF
@A00769:11:HC3HCDRXX:1:2106:19289:34898
CAGTGCGA
+
FFFFFFFF
@A00769:11:HC3HCDRXX:1:2106:4001:34914
CAGTGCGA
+
FFFFFFFF
@A00769:11:HC3HCDRXX:1:2106:9751:34914
CAGTGCGA
+
FFFFFFFF
@A00769:11:HC3HCDRXX:1:2106:24551:34929
CAGTGCGA
+
FFFFFFFF
@A00769:11:HC3HCDRXX:1:2106:22064:34945
CAGTGCGA
+
FFFFFFFF
@A00769:11:HC3HCDRXX:1:2106:24514:34961
CAGTGCGA
+
FFFFFFFF
@A00769:11:HC3HCDRXX:1:2106:13286:35023
CAGTGCGA
+
FFFFFFFF
@A00769:11:HC3HCDRXX:1:2106:26151:35039
CAGTGCGA
+
FFFFFFFF
@A00769:11:HC3HCDRXX:1:2106:26521:35055
CAGTGCGA
+
FFFFFFFF
@A00769:11:HC3HCDRXX:1:2106:18087:35102
CAGTGCGA
+
FFFFFFFF
@A00769:11:HC3HCDRXX:1:2106:26033:35149
CAGTGCGA
+
FFFFFFFF
@A00769:11:HC3HCDRXX:1:2106:14136:35274
CAGTGCGA
+
FFFFFFFF
@A00769:11:HC3HCDRXX:1:2106:7844:35305
CAGTGCGA
+
FFFFFFFF
@A00769:11:HC3HCDRXX:1:2106:14950:35305
CAGTGCGA
+
FFFFFFFF
@A00769:11:HC3HCDRXX:1:2106:30933:35368
CAGTGCGA
+
FFFFFFFF
@A00769:11:HC3HCDRXX:1:2106:1280:35430
CAGTGCGA
+
FFFFFFFF
@A00769:11:HC3HCDRXX:1:2106:12310:35462
CAGTGCGA
+
FFFFFFFF
@A00769:11:HC3HCDRXX:1:2106:2808:35477
CAGTGCGA
+
FFFFFFFF
@A00769:11:HC3HCDRXX:1:2106:16134:35477
CAGTGCGA
+
FFFFFFFF
@A00769:11:HC3HCDRXX:1:2106:12762:35493
CAGTGCGA
+
FFFFFFFF
@A00769:11:HC3HCDRXX:1:2106:23972:35493
CAGTGCGA
+
FFFFFFFF
@A00769:11:HC3HCDRXX:1:2106:7916:35587
CAGTGCGA
+
FFFFFFFF
@A00769:11:HC3HCDRXX:1:2106:8929:35587
CAGTGCGA
+
FFFFFFFF
@A00769:11:HC3HCDRXX:1:2106:22083:35603
CAGTGCGA
+
:FFFFFFF
@A00769:11:HC3HCDRXX:1:2106:17164:35665
CAGTGCGA
+
FFFFFFFF
@A00769:11:HC3HCDRXX:1:2106:9118:35697
CAGTGCGA
+
FFFFFFFF
@A00769:11:HC3HCDRXX:1:2106:27941:35697
CAGTGCGA
+
,F,FFF:F
@A00769:11:HC3HCDRXX:1:2106:17770:35712
CAGTGCGA
+
FFFFFFFF
@A00769:11:HC3HCDRXX:1:2106:30346:35790
CAGTGCGA
+
FFFFFFFF
@A00769:11:HC3HCDRXX:1:2106:8983:35806
CAGTGCGA
+
FFFF:FFF
@A00769:11:HC3HCDRXX:1:2106:31421:35806
CAGTGCGA
+
FFFFFFFF
@A00769:11:HC3HCDRXX:1:2106:10285:35837
CAGTGCGA
+
FFFFFFFF
@A00769:11:HC3HCDRXX:1:2106:16288:35837
CAGTGCGA
+
FFFFFFFF
@A00769:11:HC3HCDRXX:1:2106:23077:35947
CAGTGCGA
+
FFFFFFFF
@A00769:11:HC3HCDRXX:1:2106:3161:35963
CAGTGCGA
+
FFFFFFFF
@A00769:11:HC3HCDRXX:1:2106:5240:35963
CAGTGCGA
+
FFFFFFFF
@A00769:11:HC3HCDRXX:1:2106:12599:36025
CAGTGCGA
+
FFFF:FFF
@A00769:11:HC3HCDRXX:1:2106:9173:36041
CAGTGCGA
+
FFFF,:FF
@A00769:11:HC3HCDRXX:1:2106:30653:36072
CAGTGCGA
+
FFFFFFFF
@A00769:11:HC3HCDRXX:1:2106:24117:36119
CAGTGCGA
+
FFF::FFF
@A00769:11:HC3HCDRXX:1:2106:10890:36166
CAGTGCGA
+
FFFFFFFF
@A00769:11:HC3HCDRXX:1:2106:5132:36245
CAGTGCGA
+
FFFFFFFF
@A00769:11:HC3HCDRXX:1:2106:22923:36276
CAGTGCGA
+
FFFFFFFF
@A00769:11:HC3HCDRXX:1:2106:4056:36323
CAGTGCGA
+
FFFFFFFF
@A00769:11:HC3HCDRXX:1:2106:5086:36448
CAGTGCGA
+
FFFFFFFF
@A00769:11:HC3HCDRXX:1:2106:18285:36448
CAGTGCGA
+
FFFFFFFF
@A00769:11:HC3HCDRXX:1:2106:21920:36511
CAGTGCGA
+
FFFFFFFF
@A00769:11:HC3HCDRXX:1:2106:15510:36558
CAGTGCGA
+
FFF:F,FF
@A00769:11:HC3HCDRXX:1:2106:9697:36605
CAGTGCGA
+
FFFFFFFF
@A00769:11:HC3HCDRXX:1:2106:32470:36714
CAGTGCGA
+
FFFFFFFF
@A00769:11:HC3HCDRXX:1:2106:25798:36777
CAGTGCGA
+
FFFFFFFF
@A00769:11:HC3HCDRXX:1:2106:4128:36824
CAGTGCGA
+
FF:F:FFF
@A00769:11:HC3HCDRXX:1:2106:11216:36980
CAGTGCGA
+
FFFFFFFF
@A00769:11:HC3HCDRXX:1:2106:8730:37027
CAGTGCGA
+
FFFFFFF:
@A00769:11:HC3HCDRXX:1:2107:31403:1016
CAGTGCGA
+
FFFFFFFF
@A00769:11:HC3HCDRXX:1:2107:5918:1031
CAGTGCGA
+
FFFFFFFF
@A00769:11:HC3HCDRXX:1:2107:16767:1031
CAGTGCGA
+
FFFFFFFF
@A00769:11:HC3HCDRXX:1:2107:31385:1047
CAGTGCGA
+
FFFFFFFF
@A00769:11:HC3HCDRXX:1:2107:16098:1188
CAGTGCGA
+
FFFFFFFF
@A00769:11:HC3HCDRXX:1:2107:13937:1204
CAGTGCGA
+
FFFFFFFF
@A00769:11:HC3HCDRXX:1:2107:28890:1235
CAGTGCGA
+
FFFFFFFF
@A00769:11:HC3HCDRXX:1:2107:15257:1266
CAGTGCGA
+
FFFFFFFF
@A00769:11:HC3HCDRXX:1:2107:13829:1329
CAGTGCGA
+
FFFFFFFF
@A00769:11:HC3HCDRXX:1:2107:30779:1344
CAGTGCGA
+
FFFFFFFF
@A00769:11:HC3HCDRXX:1:2107:8278:1360
CAGTGCGA
+
FFFFFFFF
@A00769:11:HC3HCDRXX:1:2107:27245:1360
CAGTGCGA
+
FFFFFFFF
@A00769:11:HC3HCDRXX:1:2107:25681:1376
CAGTGCGA
+
FFFFFFFF
@A00769:11:HC3HCDRXX:1:2107:18023:1391
CAGTGCGA
+
FFFFFFFF
@A00769:11:HC3HCDRXX:1:2107:24840:1423
CAGTGCGA
+
FFFFFFFF
@A00769:11:HC3HCDRXX:1:2107:10601:1470
CAGTGCGA
+
FFFFFFFF
@A00769:11:HC3HCDRXX:1:2107:32036:1548
CAGTGCGA
+
FFFFFFFF
@A00769:11:HC3HCDRXX:1:2107:18349:1579
CAGTGCGA
+
FFFFFFFF
@A00769:11:HC3HCDRXX:1:2107:8250:1595
CAGTGCGA
+
FFFFFFFF
@A00769:11:HC3HCDRXX:1:2107:20148:1595
CAGTGCGA
+
FFFFFFFF
@A00769:11:HC3HCDRXX:1:2107:15528:1673
CAGTGCGA
+
FFFFFFFF
@A00769:11:HC3HCDRXX:1:2107:18638:1673
CAGTGCGA
+
FFFFFFFF
@A00769:11:HC3HCDRXX:1:2107:24288:1752
CAGTGCGA
+
FFFFFFFF
@A00769:11:HC3HCDRXX:1:2107:6976:1799
CAGTGCGA
+
FFFFFFFF
@A00769:11:HC3HCDRXX:1:2107:7591:1861
CAGTGCGA
+
FFFFFFFF
@A00769:11:HC3HCDRXX:1:2107:7274:1971
CAGTGCGA
+
FFFFFFFF
@A00769:11:HC3HCDRXX:1:2107:2582:2018
CAGTGCGA
+
FFFFFFFF
@A00769:11:HC3HCDRXX:1:2107:9471:2018
CAGTGCGA
+
FFFFFFFF
@A00769:11:HC3HCDRXX:1:2107:2356:2033
CAGTGCGA
+
FFF,,FF:
@A00769:11:HC3HCDRXX:1:2107:29261:2033
CAGTGCGA
+
FFF:FFFF
@A00769:11:HC3HCDRXX:1:2107:12382:2112
CAGTGCGA
+
FFFFFFFF
@A00769:11:HC3HCDRXX:1:2107:21206:2174
CAGTGCGA
+
FFFFFF:F
@A00769:11:HC3HCDRXX:1:2107:1090:2221
CAGTGCGA
+
FFFFFFFF
@A00769:11:HC3HCDRXX:1:2107:4815:2253
CAGTGCGA
+
,:,F,FFF
@A00769:11:HC3HCDRXX:1:2107:26521:2268
CAGTGCGA
+
FFFFFF,F
@A00769:11:HC3HCDRXX:1:2107:31295:2268
CAGTGCGA
+
FFFFFFFF
@A00769:11:HC3HCDRXX:1:2107:17770:2300
CAGTGCGA
+
FFFFFFFF
@A00769:11:HC3HCDRXX:1:2107:7600:2347
CAGTGCGA
+
FFFFFFFF
@A00769:11:HC3HCDRXX:1:2107:12798:2362
CAGTGCGA
+
FFFFFFFF
@A00769:11:HC3HCDRXX:1:2107:7455:2409
CAGTGCGA
+
FFFFFFF,
@A00769:11:HC3HCDRXX:1:2107:17797:2409
CAGTGCGA
+
FFFFFFF,
@A00769:11:HC3HCDRXX:1:2107:11794:2503
CAGTGCGA
+
FFFFFFFF
@A00769:11:HC3HCDRXX:1:2107:7319:2550
CAGTGCGA
+
FF::FF:F
@A00769:11:HC3HCDRXX:1:2107:24261:2550
CAGTGCGA
+
FFFFFFFF
@A00769:11:HC3HCDRXX:1:2107:30969:2581
CAGTGCGA
+
FFFFFFFF
@A00769:11:HC3HCDRXX:1:2107:2302:2597
CAGTGCGA
+
FFFFFFFF
@A00769:11:HC3HCDRXX:1:2107:16098:2660
CAGTGCGA
+
FFFFFFFF
@A00769:11:HC3HCDRXX:1:2107:23222:2691
CAGTGCGA
+
FFFFFFFF
@A00769:11:HC3HCDRXX:1:2107:26332:2722
CAGTGCGA
+
FFFFFFFF
@A00769:11:HC3HCDRXX:1:2107:1895:2738
CAGTGCGA
+
FFFFFFFF
@A00769:11:HC3HCDRXX:1:2107:1859:2801
CAGTGCGA
+
FF:FFFFF
@A00769:11:HC3HCDRXX:1:2107:13720:2863
CAGTGCGA
+
FFFFFFFF
@A00769:11:HC3HCDRXX:1:2107:27724:2879
CAGTGCGA
+
FFFFFFFF
@A00769:11:HC3HCDRXX:1:2107:31087:2879
CAGTGCGA
+
FFFFFFFF
@A00769:11:HC3HCDRXX:1:2107:8034:2910
CAGTGCGA
+
FFFFFF:F
@A00769:11:HC3HCDRXX:1:2107:4824:2926
CAGTGCGA
+
FFFFFFFF
@A00769:11:HC3HCDRXX:1:2107:5285:2942
CAGTGCGA
+
FFFFFFFF
@A00769:11:HC3HCDRXX:1:2107:22788:2942
CAGTGCGA
+
FFFFFFFF
@A00769:11:HC3HCDRXX:1:2107:2031:2973
CAGTGCGA
+
,F:F,F,F
@A00769:11:HC3HCDRXX:1:2107:2989:2973
CAGTGCGA
+
FFFFFFFF
@A00769:11:HC3HCDRXX:1:2107:14000:2973
CAGTGCGA
+
FFFFFFFF
@A00769:11:HC3HCDRXX:1:2107:18927:2988
CAGTGCGA
+
FFFFFFFF
@A00769:11:HC3HCDRXX:1:2107:31503:3004
CAGTGCGA
+
FFFFFF:F
@A00769:11:HC3HCDRXX:1:2107:12020:3051
CAGTGCGA
+
FFFFFFFF
@A00769:11:HC3HCDRXX:1:2107:15185:3082
CAGTGCGA
+
FFFFFFFF
@A00769:11:HC3HCDRXX:1:2107:28447:3129
CAGTGCGA
+
FFFFFFFF
@A00769:11:HC3HCDRXX:1:2107:32588:3129
CAGTGCGA
+
FFFFFFFF
@A00769:11:HC3HCDRXX:1:2107:31241:3145
CAGTGCGA
+
FFFF:F:F
@A00769:11:HC3HCDRXX:1:2107:24587:3176
CAGTGCGA
+
FFFFFFFF
@A00769:11:HC3HCDRXX:1:2107:5981:3208
CAGTGCGA
+
FFFFFFFF
@A00769:11:HC3HCDRXX:1:2107:30400:3443
CAGTGCGA
+
FFFFFFFF
@A00769:11:HC3HCDRXX:1:2107:24641:3490
CAGTGCGA
+
FFFFFFFF
@A00769:11:HC3HCDRXX:1:2107:23511:3505
CAGTGCGA
+
FF,FFF::
@A00769:11:HC3HCDRXX:1:2107:22381:3521
CAGTGCGA
+
FFFFFFFF
@A00769:11:HC3HCDRXX:1:2107:5584:3552
CAGTGCGA
+
FFFFFFFF
@A00769:11:HC3HCDRXX:1:2107:13123:3552
CAGTGCGA
+
FFFFFFFF
@A00769:11:HC3HCDRXX:1:2107:30300:3615
CAGTGCGA
+
FFFFFFFF
@A00769:11:HC3HCDRXX:1:2107:7907:3630
CAGTGCGA
+
FFFFFFFF
@A00769:11:HC3HCDRXX:1:2107:14823:3677
CAGTGCGA
+
FFFFFFFF
@A00769:11:HC3HCDRXX:1:2107:18439:3677
CAGTGCGA
+
FF:FFFFF
@A00769:11:HC3HCDRXX:1:2107:5936:3693
CAGTGCGA
+
FFFFFFFF
@A00769:11:HC3HCDRXX:1:2107:21296:3740
CAGTGCGA
+
FFF:FFFF
@A00769:11:HC3HCDRXX:1:2107:11252:3787
CAGTGCGA
+
FFFFFFFF
@A00769:11:HC3HCDRXX:1:2107:16080:3787
CAGTGCGA
+
FFFFFFFF
@A00769:11:HC3HCDRXX:1:2107:5186:3865
CAGTGCGA
+
FFFFFFFF
@A00769:11:HC3HCDRXX:1:2107:12237:3865
CAGTGCGA
+
FFFFFFFF
@A00769:11:HC3HCDRXX:1:2107:23303:4085
CAGTGCGA
+
FFFFFFFF
@A00769:11:HC3HCDRXX:1:2107:8043:4116
CAGTGCGA
+
FFFFFFFF
@A00769:11:HC3HCDRXX:1:2107:19108:4116
CAGTGCGA
+
FFFFFFFF
@A00769:11:HC3HCDRXX:1:2107:25599:4116
CAGTGCGA
+
FFFFFFFF
@A00769:11:HC3HCDRXX:1:2107:5231:4131
CAGTGCGA
+
FFFFFFFF
@A00769:11:HC3HCDRXX:1:2107:13829:4147
CAGTGCGA
+
FFFFFFFF
@A00769:11:HC3HCDRXX:1:2107:20699:4178
CAGTGCGA
+
FFFFFFFF
@A00769:11:HC3HCDRXX:1:2107:29677:4225
CAGTGCGA
+
FFFFFFFF
@A00769:11:HC3HCDRXX:1:2107:32814:4241
CAGTGCGA
+
FFFFFFFF
@A00769:11:HC3HCDRXX:1:2107:6714:4257
CAGTGCGA
+
FFFFFFFF
@A00769:11:HC3HCDRXX:1:2107:4399:4351
CAGTGCGA
+
FFFFFFFF
@A00769:11:HC3HCDRXX:1:2107:13494:4351
CAGTGCGA
+
FFFFFFFF
@A00769:11:HC3HCDRXX:1:2107:9833:4398
CAGTGCGA
+
FFFFFFFF
@A00769:11:HC3HCDRXX:1:2107:6759:4460
CAGTGCGA
+
FFFFFFFF
@A00769:11:HC3HCDRXX:1:2107:10429:4492
CAGTGCGA
+
FFF:FFFF
@A00769:11:HC3HCDRXX:1:2107:19651:4492
CAGTGCGA
+
FFFFFFFF
@A00769:11:HC3HCDRXX:1:2107:19922:4492
CAGTGCGA
+
FF:,FFFF
@A00769:11:HC3HCDRXX:1:2107:2799:4586
CAGTGCGA
+
FFFFFFFF
@A00769:11:HC3HCDRXX:1:2107:17119:4742
CAGTGCGA
+
FFFFFFFF
@A00769:11:HC3HCDRXX:1:2107:30011:4742
CAGTGCGA
+
FFFFFFFF
@A00769:11:HC3HCDRXX:1:2107:4472:4852
CAGTGCGA
+
FFFFFFFF
@A00769:11:HC3HCDRXX:1:2107:11749:4867
CAGTGCGA
+
FFFFFFFF
@A00769:11:HC3HCDRXX:1:2107:13548:4883
CAGTGCGA
+
FFFFFFFF
@A00769:11:HC3HCDRXX:1:2107:5439:4930
CAGTGCGA
+
FFFFFFFF
@A00769:11:HC3HCDRXX:1:2107:27950:4961
CAGTGCGA
+
FFFFFFFF
@A00769:11:HC3HCDRXX:1:2107:30535:4961
CAGTGCGA
+
FFFFFF:F
@A00769:11:HC3HCDRXX:1:2107:30671:5071
CAGTGCGA
+
,F,FFF,F
@A00769:11:HC3HCDRXX:1:2107:31602:5087
CAGTGCGA
+
FFFFFFFF
@A00769:11:HC3HCDRXX:1:2107:2013:5134
CAGTGCGA
+
FFFFFFFF
@A00769:11:HC3HCDRXX:1:2107:5502:5196
CAGTGCGA
+
FFFFFFFF
@A00769:11:HC3HCDRXX:1:2107:17029:5212
CAGTGCGA
+
FFFFFFF:
@A00769:11:HC3HCDRXX:1:2107:28763:5212
CAGTGCGA
+
FFFFFFF:
@A00769:11:HC3HCDRXX:1:2107:30915:5212
CAGTGCGA
+
FFFFFFFF
@A00769:11:HC3HCDRXX:1:2107:9552:5228
CAGTGCGA
+
FFFFFFFF
@A00769:11:HC3HCDRXX:1:2107:20546:5228
CAGTGCGA
+
FFFFFFFF
@A00769:11:HC3HCDRXX:1:2107:32000:5274
CAGTGCGA
+
FFFFFFFF
@A00769:11:HC3HCDRXX:1:2107:4896:5306
CAGTGCGA
+
FFF::::F
@A00769:11:HC3HCDRXX:1:2107:1660:5337
CAGTGCGA
+
FFFFF:FF
@A00769:11:HC3HCDRXX:1:2107:2094:5337
CAGTGCGA
+
FFFFFFFF
@A00769:11:HC3HCDRXX:1:2107:17607:5337
CAGTGCGA
+
FFFFFFFF
@A00769:11:HC3HCDRXX:1:2107:13069:5431
CAGTGCGA
+
FFFFFFFF
@A00769:11:HC3HCDRXX:1:2107:15212:5447
CAGTGCGA
+
FFFFFFFF
@A00769:11:HC3HCDRXX:1:2107:29333:5447
CAGTGCGA
+
FFFFFFFF
@A00769:11:HC3HCDRXX:1:2107:29369:5572
CAGTGCGA
+
FFFFFFFF
@A00769:11:HC3HCDRXX:1:2107:23737:5619
CAGTGCGA
+
FFFFFFFF
@A00769:11:HC3HCDRXX:1:2107:25934:5635
CAGTGCGA
+
:FFFFFFF
@A00769:11:HC3HCDRXX:1:2107:5719:5697
CAGTGCGA
+
FFF:FFFF
@A00769:11:HC3HCDRXX:1:2107:12870:5744
CAGTGCGA
+
FFFFFFFF
@A00769:11:HC3HCDRXX:1:2107:26901:5776
CAGTGCGA
+
FFF,,::F
@A00769:11:HC3HCDRXX:1:2107:27028:5932
CAGTGCGA
+
FF::F:FF
@A00769:11:HC3HCDRXX:1:2107:7789:5963
CAGTGCGA
+
,FFFFFFF
@A00769:11:HC3HCDRXX:1:2107:10294:6010
CAGTGCGA
+
FFFFFFFF
@A00769:11:HC3HCDRXX:1:2107:1072:6073
CAGTGCGA
+
,FFFFFFF
@A00769:11:HC3HCDRXX:1:2107:27896:6214
CAGTGCGA
+
FFFFFFFF
@A00769:11:HC3HCDRXX:1:2107:29496:6386
CAGTGCGA
+
FFFFFFFF
@A00769:11:HC3HCDRXX:1:2107:2962:6402
CAGTGCGA
+
FFFFFFFF
@A00769:11:HC3HCDRXX:1:2107:4291:6449
CAGTGCGA
+
FFFFFFFF
@A00769:11:HC3HCDRXX:1:2107:9733:6449
CAGTGCGA
+
FFFFFFFF
@A00769:11:HC3HCDRXX:1:2107:4264:6464
CAGTGCGA
+
FFFFFFFF
@A00769:11:HC3HCDRXX:1:2107:10131:6480
CAGTGCGA
+
FFFFFFFF
@A00769:11:HC3HCDRXX:1:2107:4716:6496
CAGTGCGA
+
FFFFFFFF
@A00769:11:HC3HCDRXX:1:2107:10700:6496
CAGTGCGA
+
FFFFFFFF
@A00769:11:HC3HCDRXX:1:2107:12988:6511
CAGTGCGA
+
FFFFFFFF
@A00769:11:HC3HCDRXX:1:2107:27471:6543
CAGTGCGA
+
FF,FFF,F
@A00769:11:HC3HCDRXX:1:2107:10827:6590
CAGTGCGA
+
FFFFFFFF
@A00769:11:HC3HCDRXX:1:2107:9245:6637
CAGTGCGA
+
FFFFFFFF
@A00769:11:HC3HCDRXX:1:2107:13720:6652
CAGTGCGA
+
FFFFFFFF
@A00769:11:HC3HCDRXX:1:2107:23547:6699
CAGTGCGA
+
FFFFFFFF
@A00769:11:HC3HCDRXX:1:2107:20609:6778
CAGTGCGA
+
FFFFFFFF
@A00769:11:HC3HCDRXX:1:2107:30834:6825
CAGTGCGA
+
FFFFFFFF
@A00769:11:HC3HCDRXX:1:2107:6153:6918
CAGTGCGA
+
FF:,FFFF
@A00769:11:HC3HCDRXX:1:2107:13964:6918
CAGTGCGA
+
FFFFFFFF
@A00769:11:HC3HCDRXX:1:2107:19090:6934
CAGTGCGA
+
FFFFFFFF
@A00769:11:HC3HCDRXX:1:2107:27362:6950
CAGTGCGA
+
FFFFFFFF
@A00769:11:HC3HCDRXX:1:2107:5493:6965
CAGTGCGA
+
FFFFFFFF
@A00769:11:HC3HCDRXX:1:2107:5782:6997
CAGTGCGA
+
FFFFFFFF
@A00769:11:HC3HCDRXX:1:2107:13937:7059
CAGTGCGA
+
FFFFFFFF
@A00769:11:HC3HCDRXX:1:2107:27769:7059
CAGTGCGA
+
FFFFFFFF
@A00769:11:HC3HCDRXX:1:2107:3748:7106
CAGTGCGA
+
FFFFFFFF
@A00769:11:HC3HCDRXX:1:2107:16658:7138
CAGTGCGA
+
FFFFFFFF
@A00769:11:HC3HCDRXX:1:2107:17598:7138
CAGTGCGA
+
FFF:,,FF
@A00769:11:HC3HCDRXX:1:2107:14841:7185
CAGTGCGA
+
FFFFFFFF
@A00769:11:HC3HCDRXX:1:2107:1108:7200
CAGTGCGA
+
FFFFFFFF
@A00769:11:HC3HCDRXX:1:2107:5909:7279
CAGTGCGA
+
FFFFFFFF
@A00769:11:HC3HCDRXX:1:2107:21495:7279
CAGTGCGA
+
FFFFFFFF
@A00769:11:HC3HCDRXX:1:2107:25554:7326
CAGTGCGA
+
FFFF:FFF
@A00769:11:HC3HCDRXX:1:2107:3739:7341
CAGTGCGA
+
FFFFFFFF
@A00769:11:HC3HCDRXX:1:2107:3703:7373
CAGTGCGA
+
FFFFFFFF
@A00769:11:HC3HCDRXX:1:2107:14479:7467
CAGTGCGA
+
FFFFFFFF
@A00769:11:HC3HCDRXX:1:2107:6533:7482
CAGTGCGA
+
FFFFFFFF
@A00769:11:HC3HCDRXX:1:2107:30273:7482
CAGTGCGA
+
FFFFFFFF
@A00769:11:HC3HCDRXX:1:2107:21314:7498
CAGTGCGA
+
FFFFFFFF
@A00769:11:HC3HCDRXX:1:2107:14109:7513
CAGTGCGA
+
FFFFFFFF
@A00769:11:HC3HCDRXX:1:2107:17571:7592
CAGTGCGA
+
FFFFFFFF
@A00769:11:HC3HCDRXX:1:2107:2971:7639
CAGTGCGA
+
FFFFFFFF
@A00769:11:HC3HCDRXX:1:2107:14317:7717
CAGTGCGA
+
FFFFFFFF
@A00769:11:HC3HCDRXX:1:2107:6225:7733
CAGTGCGA
+
FFFFFFFF
@A00769:11:HC3HCDRXX:1:2107:18792:7795
CAGTGCGA
+
FFFFFFFF
@A00769:11:HC3HCDRXX:1:2107:20826:7811
CAGTGCGA
+
FFFFFFFF
@A00769:11:HC3HCDRXX:1:2107:4001:7858
CAGTGCGA
+
FFFFFFFF
@A00769:11:HC3HCDRXX:1:2107:14760:7858
CAGTGCGA
+
FFFFFFFF
@A00769:11:HC3HCDRXX:1:2107:24939:7858
CAGTGCGA
+
FFFFFFFF
@A00769:11:HC3HCDRXX:1:2107:4164:7889
CAGTGCGA
+
FFFFFFFF
@A00769:11:HC3HCDRXX:1:2107:17915:7905
CAGTGCGA
+
FFFFFFFF
@A00769:11:HC3HCDRXX:1:2107:9625:7921
CAGTGCGA
+
FF:FFFFF
@A00769:11:HC3HCDRXX:1:2107:12120:7952
CAGTGCGA
+
FFFFFFFF
@A00769:11:HC3HCDRXX:1:2107:7383:8015
CAGTGCGA
+
FFFFFFFF
@A00769:11:HC3HCDRXX:1:2107:2790:8046
CAGTGCGA
+
FFFFFFFF
@A00769:11:HC3HCDRXX:1:2107:31159:8046
CAGTGCGA
+
FFFFFFFF
@A00769:11:HC3HCDRXX:1:2107:9091:8093
CAGTGCGA
+
,FFFFFFF
@A00769:11:HC3HCDRXX:1:2107:12283:8108
CAGTGCGA
+
FFFFFFFF
@A00769:11:HC3HCDRXX:1:2107:9968:8140
CAGTGCGA
+
FFFFFFFF
@A00769:11:HC3HCDRXX:1:2107:16143:8218
CAGTGCGA
+
FFFFF::F
@A00769:11:HC3HCDRXX:1:2107:8666:8234
CAGTGCGA
+
FFFFFFFF
@A00769:11:HC3HCDRXX:1:2107:16857:8328
CAGTGCGA
+
FFFFFFFF
@A00769:11:HC3HCDRXX:1:2107:16631:8375
CAGTGCGA
+
FFFF:FF:
@A00769:11:HC3HCDRXX:1:2107:20220:8390
CAGTGCGA
+
FFFFFFFF
@A00769:11:HC3HCDRXX:1:2107:23421:8422
CAGTGCGA
+
FFFFFFFF
@A00769:11:HC3HCDRXX:1:2107:15275:8500
CAGTGCGA
+
FFFFFFFF
@A00769:11:HC3HCDRXX:1:2107:13639:8516
CAGTGCGA
+
FFFFFFFF
@A00769:11:HC3HCDRXX:1:2107:19416:8531
CAGTGCGA
+
FFFFFFFF
@A00769:11:HC3HCDRXX:1:2107:19488:8594
CAGTGCGA
+
FFFFFFFF
@A00769:11:HC3HCDRXX:1:2107:19642:8609
CAGTGCGA
+
FFFFFFFF
@A00769:11:HC3HCDRXX:1:2107:24831:8609
CAGTGCGA
+
FFFFFFFF
@A00769:11:HC3HCDRXX:1:2107:1506:8641
CAGTGCGA
+
FF,::FFF
@A00769:11:HC3HCDRXX:1:2107:21242:8656
CAGTGCGA
+
FFFFFFFF
@A00769:11:HC3HCDRXX:1:2107:30553:8656
CAGTGCGA
+
FFF:::FF
@A00769:11:HC3HCDRXX:1:2107:14823:8719
CAGTGCGA
+
FFFFFFFF
@A00769:11:HC3HCDRXX:1:2107:1271:8735
CAGTGCGA
+
FFFFFFFF
@A00769:11:HC3HCDRXX:1:2107:9272:8844
CAGTGCGA
+
FFFFFFFF
@A00769:11:HC3HCDRXX:1:2107:32416:8844
CAGTGCGA
+
FFFFFFFF
@A00769:11:HC3HCDRXX:1:2107:17671:8860
CAGTGCGA
+
FFFFFFFF
@A00769:11:HC3HCDRXX:1:2107:16920:8876
CAGTGCGA
+
FFFFFFFF
@A00769:11:HC3HCDRXX:1:2107:17589:8907
CAGTGCGA
+
FFFFFFFF
@A00769:11:HC3HCDRXX:1:2107:24605:8938
CAGTGCGA
+
FFF:FFFF
@A00769:11:HC3HCDRXX:1:2107:20320:8970
CAGTGCGA
+
FFFFFFFF
@A00769:11:HC3HCDRXX:1:2107:4815:9048
CAGTGCGA
+
FFFF:,FF
@A00769:11:HC3HCDRXX:1:2107:14859:9064
CAGTGCGA
+
FFFFFFFF
@A00769:11:HC3HCDRXX:1:2107:17173:9064
CAGTGCGA
+
FFFFFFFF
@A00769:11:HC3HCDRXX:1:2107:24876:9064
CAGTGCGA
+
FFFFFFFF
@A00769:11:HC3HCDRXX:1:2107:7129:9079
CAGTGCGA
+
FFFFFFFF
@A00769:11:HC3HCDRXX:1:2107:4625:9095
CAGTGCGA
+
F:FFFFFF
@A00769:11:HC3HCDRXX:1:2107:27859:9095
CAGTGCGA
+
FFFFFFFF
@A00769:11:HC3HCDRXX:1:2107:7202:9111
CAGTGCGA
+
FFFFFFFF
@A00769:11:HC3HCDRXX:1:2107:3739:9189
CAGTGCGA
+
FFFFFFFF
@A00769:11:HC3HCDRXX:1:2107:1434:9236
CAGTGCGA
+
FFFFFFFF
@A00769:11:HC3HCDRXX:1:2107:32172:9267
CAGTGCGA
+
FFFFFFFF
@A00769:11:HC3HCDRXX:1:2107:15781:9314
CAGTGCGA
+
:FFFFFFF
@A00769:11:HC3HCDRXX:1:2107:17553:9408
CAGTGCGA
+
FFFFFFFF
@A00769:11:HC3HCDRXX:1:2107:25446:9424
CAGTGCGA
+
FFFFFFFF
@A00769:11:HC3HCDRXX:1:2107:5294:9471
CAGTGCGA
+
,FFFFFFF
@A00769:11:HC3HCDRXX:1:2107:9986:9612
CAGTGCGA
+
FFFFFFFF
@A00769:11:HC3HCDRXX:1:2107:10095:9612
CAGTGCGA
+
FFFFFFFF
@A00769:11:HC3HCDRXX:1:2107:25048:9612
CAGTGCGA
+
FFFFFFFF
@A00769:11:HC3HCDRXX:1:2107:21766:9752
CAGTGCGA
+
FFFFFFFF
@A00769:11:HC3HCDRXX:1:2107:4047:9784
CAGTGCGA
+
FFFFFFFF
@A00769:11:HC3HCDRXX:1:2107:2510:9815
CAGTGCGA
+
FFFFFFFF
@A00769:11:HC3HCDRXX:1:2107:12002:9815
CAGTGCGA
+
FFFFFFFF
@A00769:11:HC3HCDRXX:1:2107:16188:9862
CAGTGCGA
+
FFF:FFFF
@A00769:11:HC3HCDRXX:1:2107:23240:9862
CAGTGCGA
+
FFFFFFFF
@A00769:11:HC3HCDRXX:1:2107:8088:9925
CAGTGCGA
+
FFFFF:FF
@A00769:11:HC3HCDRXX:1:2107:11053:9925
CAGTGCGA
+
FFFFFFFF
@A00769:11:HC3HCDRXX:1:2107:32606:9925
CAGTGCGA
+
FFFFFFFF
@A00769:11:HC3HCDRXX:1:2107:6578:9940
CAGTGCGA
+
FFFFFFFF
@A00769:11:HC3HCDRXX:1:2107:19922:9940
CAGTGCGA
+
FFFFFFFF
@A00769:11:HC3HCDRXX:1:2107:8115:9972
CAGTGCGA
+
FFFFFFFF
@A00769:11:HC3HCDRXX:1:2107:11080:10003
CAGTGCGA
+
FFFFFFFF
@A00769:11:HC3HCDRXX:1:2107:11351:10003
CAGTGCGA
+
FFFFFFFF
@A00769:11:HC3HCDRXX:1:2107:21965:10128
CAGTGCGA
+
FFFFFFFF
@A00769:11:HC3HCDRXX:1:2107:24560:10175
CAGTGCGA
+
FFFFFFFF
@A00769:11:HC3HCDRXX:1:2107:25500:10207
CAGTGCGA
+
FFFFFFFF
@A00769:11:HC3HCDRXX:1:2107:22173:10300
CAGTGCGA
+
FFFFFFFF
@A00769:11:HC3HCDRXX:1:2107:5954:10332
CAGTGCGA
+
FFFFFFFF
@A00769:11:HC3HCDRXX:1:2107:8811:10332
CAGTGCGA
+
FFFFFFFF
@A00769:11:HC3HCDRXX:1:2107:31159:10426
CAGTGCGA
+
FFFFFFFF
@A00769:11:HC3HCDRXX:1:2107:3052:10441
CAGTGCGA
+
FFFFFFFF
@A00769:11:HC3HCDRXX:1:2107:21802:10473
CAGTGCGA
+
FFFFFFFF
@A00769:11:HC3HCDRXX:1:2107:23764:10488
CAGTGCGA
+
FFFFFFFF
@A00769:11:HC3HCDRXX:1:2107:2718:10520
CAGTGCGA
+
FFFFFFFF
@A00769:11:HC3HCDRXX:1:2107:3568:10520
CAGTGCGA
+
FFFFFFFF
@A00769:11:HC3HCDRXX:1:2107:24234:10520
CAGTGCGA
+
FFFFFFFF
@A00769:11:HC3HCDRXX:1:2107:32325:10535
CAGTGCGA
+
FFFFFFFF
@A00769:11:HC3HCDRXX:1:2107:12102:10551
CAGTGCGA
+
FF:FFFFF
@A00769:11:HC3HCDRXX:1:2107:13024:10551
CAGTGCGA
+
FFFFFFFF
@A00769:11:HC3HCDRXX:1:2107:21233:10582
CAGTGCGA
+
FFFFFFFF
@A00769:11:HC3HCDRXX:1:2107:25717:10582
CAGTGCGA
+
FFFFFFFF
@A00769:11:HC3HCDRXX:1:2107:31177:10582
CAGTGCGA
+
FFFFFFFF
@A00769:11:HC3HCDRXX:1:2107:31358:10614
CAGTGCGA
+
FFFFFFFF
@A00769:11:HC3HCDRXX:1:2107:10999:10645
CAGTGCGA
+
FFFFFFFF
@A00769:11:HC3HCDRXX:1:2107:7012:10723
CAGTGCGA
+
FFFFFFFF
@A00769:11:HC3HCDRXX:1:2107:20537:10723
CAGTGCGA
+
FFFFFFFF
@A00769:11:HC3HCDRXX:1:2107:25201:10755
CAGTGCGA
+
FFFFFFFF
@A00769:11:HC3HCDRXX:1:2107:24126:10770
CAGTGCGA
+
FF:FFFFF
@A00769:11:HC3HCDRXX:1:2107:2139:10802
CAGTGCGA
+
FFFFFFFF
@A00769:11:HC3HCDRXX:1:2107:2374:10958
CAGTGCGA
+
FFFFFFFF
@A00769:11:HC3HCDRXX:1:2107:22417:11036
CAGTGCGA
+
FFFFFFFF
@A00769:11:HC3HCDRXX:1:2107:22869:11036
CAGTGCGA
+
FFFFFFFF
@A00769:11:HC3HCDRXX:1:2107:32199:11068
CAGTGCGA
+
FFFFFFFF
@A00769:11:HC3HCDRXX:1:2107:6885:11130
CAGTGCGA
+
FFFFFFFF
@A00769:11:HC3HCDRXX:1:2107:4237:11177
CAGTGCGA
+
FFF:FFFF
@A00769:11:HC3HCDRXX:1:2107:30879:11318
CAGTGCGA
+
FFFFFFFF
@A00769:11:HC3HCDRXX:1:2107:15682:11334
CAGTGCGA
+
FFFF,FFF
@A00769:11:HC3HCDRXX:1:2107:23665:11412
CAGTGCGA
+
FFFFFFFF
@A00769:11:HC3HCDRXX:1:2107:27208:11412
CAGTGCGA
+
FFFFFFFF
@A00769:11:HC3HCDRXX:1:2107:8965:11475
CAGTGCGA
+
FFFF::FF
@A00769:11:HC3HCDRXX:1:2107:11559:11553
CAGTGCGA
+
FFFFFFFF
@A00769:11:HC3HCDRXX:1:2107:13937:11600
CAGTGCGA
+
FFFFFFFF
@A00769:11:HC3HCDRXX:1:2107:13413:11631
CAGTGCGA
+
,:F,FFFF
@A00769:11:HC3HCDRXX:1:2107:29017:11631
CAGTGCGA
+
FFFFFFFF
@A00769:11:HC3HCDRXX:1:2107:16758:11694
CAGTGCGA
+
FFFFFFFF
@A00769:11:HC3HCDRXX:1:2107:7771:11819
CAGTGCGA
+
FFFFFFFF
@A00769:11:HC3HCDRXX:1:2107:11623:11819
CAGTGCGA
+
FFFFFFFF
@A00769:11:HC3HCDRXX:1:2107:16703:11851
CAGTGCGA
+
FFFFFFFF
@A00769:11:HC3HCDRXX:1:2107:3097:11866
CAGTGCGA
+
FFFFFFFF
@A00769:11:HC3HCDRXX:1:2107:1072:11898
CAGTGCGA
+
FFFFFFFF
@A00769:11:HC3HCDRXX:1:2107:24894:11913
CAGTGCGA
+
FFFFFFF:
@A00769:11:HC3HCDRXX:1:2107:4164:11929
CAGTGCGA
+
FFFFFFFF
@A00769:11:HC3HCDRXX:1:2107:16966:11929
CAGTGCGA
+
FFFFFFFF
@A00769:11:HC3HCDRXX:1:2107:25147:11945
CAGTGCGA
+
FFFFFFFF
@A00769:11:HC3HCDRXX:1:2107:9100:11992
CAGTGCGA
+
FFFFFFFF
@A00769:11:HC3HCDRXX:1:2107:31195:11992
CAGTGCGA
+
FFFFFFFF
@A00769:11:HC3HCDRXX:1:2107:14045:12038
CAGTGCGA
+
FFFFFFFF
@A00769:11:HC3HCDRXX:1:2107:26223:12117
CAGTGCGA
+
FFFFFFFF
@A00769:11:HC3HCDRXX:1:2107:25446:12179
CAGTGCGA
+
FFFFFFFF
@A00769:11:HC3HCDRXX:1:2107:21016:12211
CAGTGCGA
+
FFFFFFFF
@A00769:11:HC3HCDRXX:1:2107:3775:12258
CAGTGCGA
+
FFFFFFFF
@A00769:11:HC3HCDRXX:1:2107:6397:12258
CAGTGCGA
+
FFFFFFFF
@A00769:11:HC3HCDRXX:1:2107:16613:12258
CAGTGCGA
+
F:FFFFFF
@A00769:11:HC3HCDRXX:1:2107:2094:12320
CAGTGCGA
+
FFFFFFFF
@A00769:11:HC3HCDRXX:1:2107:32163:12320
CAGTGCGA
+
FF:FFFFF
@A00769:11:HC3HCDRXX:1:2107:16306:12352
CAGTGCGA
+
FFFFFFFF
@A00769:11:HC3HCDRXX:1:2107:7672:12399
CAGTGCGA
+
FFFFFFFF
@A00769:11:HC3HCDRXX:1:2107:24352:12446
CAGTGCGA
+
FFFFFFFF
@A00769:11:HC3HCDRXX:1:2107:15619:12508
CAGTGCGA
+
FFFFFFFF
@A00769:11:HC3HCDRXX:1:2107:19705:12508
CAGTGCGA
+
FFFFFFFF
@A00769:11:HC3HCDRXX:1:2107:14416:12743
CAGTGCGA
+
FFFFFFFF
@A00769:11:HC3HCDRXX:1:2107:25979:12821
CAGTGCGA
+
FFFFFFFF
@A00769:11:HC3HCDRXX:1:2107:18023:12853
CAGTGCGA
+
FFFFFFFF
@A00769:11:HC3HCDRXX:1:2107:11460:12915
CAGTGCGA
+
FFFFFFFF
@A00769:11:HC3HCDRXX:1:2107:11939:12931
CAGTGCGA
+
FFFFFFFF
@A00769:11:HC3HCDRXX:1:2107:5520:12962
CAGTGCGA
+
FFFFFFFF
@A00769:11:HC3HCDRXX:1:2107:14488:13119
CAGTGCGA
+
FFFFFFFF
@A00769:11:HC3HCDRXX:1:2107:25138:13119
CAGTGCGA
+
FFFFFFFF
@A00769:11:HC3HCDRXX:1:2107:2663:13150
CAGTGCGA
+
FFFFFFFF
@A00769:11:HC3HCDRXX:1:2107:13214:13166
CAGTGCGA
+
FFFFFFFF
@A00769:11:HC3HCDRXX:1:2107:10583:13182
CAGTGCGA
+
FFFFFFFF
@A00769:11:HC3HCDRXX:1:2107:17761:13182
CAGTGCGA
+
FFFFFFFF
@A00769:11:HC3HCDRXX:1:2107:24080:13322
CAGTGCGA
+
FFFFFFFF
@A00769:11:HC3HCDRXX:1:2107:25599:13354
CAGTGCGA
+
FFFFFFFF
@A00769:11:HC3HCDRXX:1:2107:30553:13354
CAGTGCGA
+
FFFFFFFF
@A00769:11:HC3HCDRXX:1:2107:24388:13416
CAGTGCGA
+
FFFFFFFF
@A00769:11:HC3HCDRXX:1:2107:7374:13448
CAGTGCGA
+
FFFFFFFF
@A00769:11:HC3HCDRXX:1:2107:16080:13495
CAGTGCGA
+
FF,F,F,F
@A00769:11:HC3HCDRXX:1:2107:28772:13495
CAGTGCGA
+
F:FFFFFF
@A00769:11:HC3HCDRXX:1:2107:3929:13526
CAGTGCGA
+
FFFFFFFF
@A00769:11:HC3HCDRXX:1:2107:24243:13573
CAGTGCGA
+
FFFFFFF,
@A00769:11:HC3HCDRXX:1:2107:32633:13573
CAGTGCGA
+
FFFFFFFF
@A00769:11:HC3HCDRXX:1:2107:13838:13589
CAGTGCGA
+
FFFFFFFF
@A00769:11:HC3HCDRXX:1:2107:16604:13589
CAGTGCGA
+
FFFFFFF:
@A00769:11:HC3HCDRXX:1:2107:13892:13651
CAGTGCGA
+
FF,FFFFF
@A00769:11:HC3HCDRXX:1:2107:16857:13651
CAGTGCGA
+
FFFFFFFF
@A00769:11:HC3HCDRXX:1:2107:32777:13667
CAGTGCGA
+
FF,FFFF:
@A00769:11:HC3HCDRXX:1:2107:6741:13698
CAGTGCGA
+
FFFFFFFF
@A00769:11:HC3HCDRXX:1:2107:2437:13730
CAGTGCGA
+
FFFFFFFF
@A00769:11:HC3HCDRXX:1:2107:32235:13761
CAGTGCGA
+
FFFFFFFF
@A00769:11:HC3HCDRXX:1:2107:23891:13777
CAGTGCGA
+
FFFFFFFF
@A00769:11:HC3HCDRXX:1:2107:18973:13808
CAGTGCGA
+
FFFF,,,:
@A00769:11:HC3HCDRXX:1:2107:4987:13855
CAGTGCGA
+
FFFFFFFF
@A00769:11:HC3HCDRXX:1:2107:25274:13917
CAGTGCGA
+
FFFFFFFF
@A00769:11:HC3HCDRXX:1:2107:18683:13964
CAGTGCGA
+
FFFFFFFF
@A00769:11:HC3HCDRXX:1:2107:26078:13996
CAGTGCGA
+
FFFFFFFF
@A00769:11:HC3HCDRXX:1:2107:29894:13996
CAGTGCGA
+
FFFFFFFF
@A00769:11:HC3HCDRXX:1:2107:29243:14027
CAGTGCGA
+
FFFFFFFF
@A00769:11:HC3HCDRXX:1:2107:17716:14231
CAGTGCGA
+
FFFFFFFF
@A00769:11:HC3HCDRXX:1:2107:18548:14262
CAGTGCGA
+
FFFFFFFF
@A00769:11:HC3HCDRXX:1:2107:24388:14262
CAGTGCGA
+
FFFFFFFF
@A00769:11:HC3HCDRXX:1:2107:25165:14262
CAGTGCGA
+
FFFFFFFF
@A00769:11:HC3HCDRXX:1:2107:27832:14309
CAGTGCGA
+
FFFFFFFF
@A00769:11:HC3HCDRXX:1:2107:18258:14325
CAGTGCGA
+
FFFFFFFF
@A00769:11:HC3HCDRXX:1:2107:13801:14340
CAGTGCGA
+
FFFFFFFF
@A00769:11:HC3HCDRXX:1:2107:17472:14372
CAGTGCGA
+
FFFFFFFF
@A00769:11:HC3HCDRXX:1:2107:18909:14387
CAGTGCGA
+
FFFFFFFF
@A00769:11:HC3HCDRXX:1:2107:7310:14434
CAGTGCGA
+
FFFFFFFF
@A00769:11:HC3HCDRXX:1:2107:26521:14544
CAGTGCGA
+
FFFFFFFF
@A00769:11:HC3HCDRXX:1:2107:9489:14638
CAGTGCGA
+
FFFFFFFF
@A00769:11:HC3HCDRXX:1:2107:15275:14669
CAGTGCGA
+
FFFFFFFF
@A00769:11:HC3HCDRXX:1:2107:1787:14794
CAGTGCGA
+
FFFFFFFF
@A00769:11:HC3HCDRXX:1:2107:4878:14857
CAGTGCGA
+
FFFFFFFF
@A00769:11:HC3HCDRXX:1:2107:18349:14888
CAGTGCGA
+
FFFFFFFF
@A00769:11:HC3HCDRXX:1:2107:26558:14888
CAGTGCGA
+
FFFFFFFF
@A00769:11:HC3HCDRXX:1:2107:18177:14904
CAGTGCGA
+
FFFFFFFF
@A00769:11:HC3HCDRXX:1:2107:2772:14935
CAGTGCGA
+
:FFFFFFF
@A00769:11:HC3HCDRXX:1:2107:30327:14967
CAGTGCGA
+
FFFFFFFF
@A00769:11:HC3HCDRXX:1:2107:6723:14982
CAGTGCGA
+
FFFFF:FF
@A00769:11:HC3HCDRXX:1:2107:21278:14982
CAGTGCGA
+
FFFFFFFF
@A00769:11:HC3HCDRXX:1:2107:20853:15029
CAGTGCGA
+
FFFFFFFF
@A00769:11:HC3HCDRXX:1:2107:2645:15060
CAGTGCGA
+
FFFFFFFF
@A00769:11:HC3HCDRXX:1:2107:19298:15060
CAGTGCGA
+
FFFFFFFF
@A00769:11:HC3HCDRXX:1:2107:1145:15186
CAGTGCGA
+
FFFFFFFF
@A00769:11:HC3HCDRXX:1:2107:4716:15295
CAGTGCGA
+
FFFFFFFF
@A00769:11:HC3HCDRXX:1:2107:26286:15327
CAGTGCGA
+
FFFFFFFF
@A00769:11:HC3HCDRXX:1:2107:2139:15374
CAGTGCGA
+
FFFFFFFF
@A00769:11:HC3HCDRXX:1:2107:24975:15374
CAGTGCGA
+
FFFFFFFF
@A00769:11:HC3HCDRXX:1:2107:2239:15389
CAGTGCGA
+
FFFFFFFF
@A00769:11:HC3HCDRXX:1:2107:18295:15452
CAGTGCGA
+
FFFFFFFF
@A00769:11:HC3HCDRXX:1:2107:23809:15483
CAGTGCGA
+
FFFFFFFF
@A00769:11:HC3HCDRXX:1:2107:8657:15577
CAGTGCGA
+
FFFFFFFF
@A00769:11:HC3HCDRXX:1:2107:25337:15624
CAGTGCGA
+
FFFFFFFF
@A00769:11:HC3HCDRXX:1:2107:31738:15624
CAGTGCGA
+
FFFFFFFF
@A00769:11:HC3HCDRXX:1:2107:19587:15655
CAGTGCGA
+
FFFFFFFF
@A00769:11:HC3HCDRXX:1:2107:20916:15671
CAGTGCGA
+
:FF::,:F
@A00769:11:HC3HCDRXX:1:2107:26232:15671
CAGTGCGA
+
FFFFFFFF
@A00769:11:HC3HCDRXX:1:2107:27416:15718
CAGTGCGA
+
FFFFFFFF
@A00769:11:HC3HCDRXX:1:2107:30445:15734
CAGTGCGA
+
FFFFFFFF
@A00769:11:HC3HCDRXX:1:2107:13078:15906
CAGTGCGA
+
FFFFFFFF
@A00769:11:HC3HCDRXX:1:2107:10917:15953
CAGTGCGA
+
FFFFFFFF
@A00769:11:HC3HCDRXX:1:2107:10276:16063
CAGTGCGA
+
FFFFFFFF
@A00769:11:HC3HCDRXX:1:2107:7880:16078
CAGTGCGA
+
FF,FFFFF
@A00769:11:HC3HCDRXX:1:2107:11379:16157
CAGTGCGA
+
FFFFFFFF
@A00769:11:HC3HCDRXX:1:2107:2320:16188
CAGTGCGA
+
FFFFFFFF
@A00769:11:HC3HCDRXX:1:2107:4282:16203
CAGTGCGA
+
FFFFFFFF
@A00769:11:HC3HCDRXX:1:2107:5348:16203
CAGTGCGA
+
FFFFFFFF
@A00769:11:HC3HCDRXX:1:2107:12924:16203
CAGTGCGA
+
FFFFFFFF
@A00769:11:HC3HCDRXX:1:2107:1524:16219
CAGTGCGA
+
FFFFFFFF
@A00769:11:HC3HCDRXX:1:2107:14398:16219
CAGTGCGA
+
FFFFFFFF
@A00769:11:HC3HCDRXX:1:2107:16016:16235
CAGTGCGA
+
,FF,FF,:
@A00769:11:HC3HCDRXX:1:2107:18475:16235
CAGTGCGA
+
FFFFFFFF
@A00769:11:HC3HCDRXX:1:2107:32307:16235
CAGTGCGA
+
,FFF,F:F
@A00769:11:HC3HCDRXX:1:2107:26820:16313
CAGTGCGA
+
FFFFFFFF
@A00769:11:HC3HCDRXX:1:2107:21025:16360
CAGTGCGA
+
FFFFFFFF
@A00769:11:HC3HCDRXX:1:2107:13684:16391
CAGTGCGA
+
FFFFFFFF
@A00769:11:HC3HCDRXX:1:2107:6614:16485
CAGTGCGA
+
FFFFFFFF
@A00769:11:HC3HCDRXX:1:2107:7148:16501
CAGTGCGA
+
FFFFFFFF
@A00769:11:HC3HCDRXX:1:2107:31439:16517
CAGTGCGA
+
FFFFFFFF
@A00769:11:HC3HCDRXX:1:2107:1344:16532
CAGTGCGA
+
FFFFFFFF
@A00769:11:HC3HCDRXX:1:2107:1488:16564
CAGTGCGA
+
FFFFFFFF
@A00769:11:HC3HCDRXX:1:2107:8323:16564
CAGTGCGA
+
FFFFFFFF
@A00769:11:HC3HCDRXX:1:2107:7148:16595
CAGTGCGA
+
:FFFF:FF
@A00769:11:HC3HCDRXX:1:2107:30743:16626
CAGTGCGA
+
FFFFFFFF
@A00769:11:HC3HCDRXX:1:2107:6470:16642
CAGTGCGA
+
FFFFFFFF
@A00769:11:HC3HCDRXX:1:2107:10050:16642
CAGTGCGA
+
FFFFFFFF
@A00769:11:HC3HCDRXX:1:2107:12906:16705
CAGTGCGA
+
FFFFFFFF
@A00769:11:HC3HCDRXX:1:2107:22905:16705
CAGTGCGA
+
FFFFFFFF
@A00769:11:HC3HCDRXX:1:2107:16170:16720
CAGTGCGA
+
FFFFFFFF
@A00769:11:HC3HCDRXX:1:2107:2763:16830
CAGTGCGA
+
FFFFFFFF
@A00769:11:HC3HCDRXX:1:2107:18349:16861
CAGTGCGA
+
FFFFFFFF
@A00769:11:HC3HCDRXX:1:2107:6560:16924
CAGTGCGA
+
FFFFFFFF
@A00769:11:HC3HCDRXX:1:2107:27127:16939
CAGTGCGA
+
FFFFFF,F
@A00769:11:HC3HCDRXX:1:2107:3757:16955
CAGTGCGA
+
FFFFFFFF
@A00769:11:HC3HCDRXX:1:2107:23185:16971
CAGTGCGA
+
FFFFFFFF
@A00769:11:HC3HCDRXX:1:2107:28357:17002
CAGTGCGA
+
FFFFFFFF
@A00769:11:HC3HCDRXX:1:2107:15609:17065
CAGTGCGA
+
FFFFFFFF
@A00769:11:HC3HCDRXX:1:2107:30635:17065
CAGTGCGA
+
FFFFFFFF
@A00769:11:HC3HCDRXX:1:2107:23936:17080
CAGTGCGA
+
FFFFFFFF
@A00769:11:HC3HCDRXX:1:2107:15519:17159
CAGTGCGA
+
FFFFFFFF
@A00769:11:HC3HCDRXX:1:2107:27661:17268
CAGTGCGA
+
FFFFFFFF
@A00769:11:HC3HCDRXX:1:2107:22535:17347
CAGTGCGA
+
FFFFFFFF
@A00769:11:HC3HCDRXX:1:2107:16098:17378
CAGTGCGA
+
FFFFFFFF
@A00769:11:HC3HCDRXX:1:2107:11297:17425
CAGTGCGA
+
,FFFFFF:
@A00769:11:HC3HCDRXX:1:2107:4119:17519
CAGTGCGA
+
FFFFFFFF
@A00769:11:HC3HCDRXX:1:2107:27633:17566
CAGTGCGA
+
FFFFFF:F
@A00769:11:HC3HCDRXX:1:2107:13557:17581
CAGTGCGA
+
FFFFFFFF
@A00769:11:HC3HCDRXX:1:2107:23276:17691
CAGTGCGA
+
FFFFFFFF
@A00769:11:HC3HCDRXX:1:2107:18837:17707
CAGTGCGA
+
FFFF,,FF
@A00769:11:HC3HCDRXX:1:2107:14705:17722
CAGTGCGA
+
FFFFFFFF
@A00769:11:HC3HCDRXX:1:2107:15148:17738
CAGTGCGA
+
FFFFFFFF
@A00769:11:HC3HCDRXX:1:2107:21432:17910
CAGTGCGA
+
FFFFFFFF
@A00769:11:HC3HCDRXX:1:2107:9860:17942
CAGTGCGA
+
FFFFFFFF
@A00769:11:HC3HCDRXX:1:2107:9200:17957
CAGTGCGA
+
FFFFFFFF
@A00769:11:HC3HCDRXX:1:2107:27914:17957
CAGTGCGA
+
FFF:FFFF
@A00769:11:HC3HCDRXX:1:2107:13584:18035
CAGTGCGA
+
FFFFFFFF
@A00769:11:HC3HCDRXX:1:2107:22932:18035
CAGTGCGA
+
FFFFFFFF
@A00769:11:HC3HCDRXX:1:2107:23185:18035
CAGTGCGA
+
FFFFFFFF
@A00769:11:HC3HCDRXX:1:2107:2239:18082
CAGTGCGA
+
FFFFFFFF
@A00769:11:HC3HCDRXX:1:2107:26395:18082
CAGTGCGA
+
FFFFFFFF
@A00769:11:HC3HCDRXX:1:2107:14751:18176
CAGTGCGA
+
FFFFFFFF
@A00769:11:HC3HCDRXX:1:2107:29894:18192
CAGTGCGA
+
FFFFFFFF
@A00769:11:HC3HCDRXX:1:2107:1633:18223
CAGTGCGA
+
FFFFFFFF
@A00769:11:HC3HCDRXX:1:2107:14199:18223
CAGTGCGA
+
FFFFFFFF
@A00769:11:HC3HCDRXX:1:2107:18159:18255
CAGTGCGA
+
,F:FFF:F
@A00769:11:HC3HCDRXX:1:2107:11089:18286
CAGTGCGA
+
FFFFFFFF
@A00769:11:HC3HCDRXX:1:2107:7844:18364
CAGTGCGA
+
FFFFFFF:
@A00769:11:HC3HCDRXX:1:2107:17164:18380
CAGTGCGA
+
FFFFFFFF
@A00769:11:HC3HCDRXX:1:2107:17201:18380
CAGTGCGA
+
FFFFFFFF
@A00769:11:HC3HCDRXX:1:2107:12301:18474
CAGTGCGA
+
FFFFFFFF
@A00769:11:HC3HCDRXX:1:2107:27109:18505
CAGTGCGA
+
FFFFFFFF
@A00769:11:HC3HCDRXX:1:2107:3224:18599
CAGTGCGA
+
FFFFFFFF
@A00769:11:HC3HCDRXX:1:2107:7238:18630
CAGTGCGA
+
FFFFFFFF
@A00769:11:HC3HCDRXX:1:2107:28827:18662
CAGTGCGA
+
FF::FFFF
@A00769:11:HC3HCDRXX:1:2107:18430:18724
CAGTGCGA
+
FFFFFFFF
@A00769:11:HC3HCDRXX:1:2107:6650:18740
CAGTGCGA
+
FFFFFFFF
@A00769:11:HC3HCDRXX:1:2107:24135:18834
CAGTGCGA
+
FFFFFFFF
@A00769:11:HC3HCDRXX:1:2107:2275:18865
CAGTGCGA
+
FFFFFFFF
@A00769:11:HC3HCDRXX:1:2107:28872:18959
CAGTGCGA
+
FFFFFFFF
@A00769:11:HC3HCDRXX:1:2107:2935:18975
CAGTGCGA
+
FFFFFFFF
@A00769:11:HC3HCDRXX:1:2107:4237:19038
CAGTGCGA
+
FFFFFFFF
@A00769:11:HC3HCDRXX:1:2107:5846:19069
CAGTGCGA
+
FFFFFFFF
@A00769:11:HC3HCDRXX:1:2107:8314:19116
CAGTGCGA
+
:FFF,FFF
@A00769:11:HC3HCDRXX:1:2107:20283:19116
CAGTGCGA
+
FFFFFFFF
@A00769:11:HC3HCDRXX:1:2107:20943:19194
CAGTGCGA
+
FFFF,FFF
@A00769:11:HC3HCDRXX:1:2107:28574:19194
CAGTGCGA
+
FFFFFFFF
@A00769:11:HC3HCDRXX:1:2107:23773:19210
CAGTGCGA
+
FFFFFFFF
@A00769:11:HC3HCDRXX:1:2107:1949:19241
CAGTGCGA
+
::,F,F:F
@A00769:11:HC3HCDRXX:1:2107:19849:19272
CAGTGCGA
+
FFFFFFFF
@A00769:11:HC3HCDRXX:1:2107:31846:19319
CAGTGCGA
+
FFFFFFFF
@A00769:11:HC3HCDRXX:1:2107:20374:19335
CAGTGCGA
+
FFFFFFFF
@A00769:11:HC3HCDRXX:1:2107:13431:19366
CAGTGCGA
+
FFFFFFFF
@A00769:11:HC3HCDRXX:1:2107:23267:19366
CAGTGCGA
+
FFFFFFFF
@A00769:11:HC3HCDRXX:1:2107:27588:19366
CAGTGCGA
+
FFFFFFFF
@A00769:11:HC3HCDRXX:1:2107:3803:19413
CAGTGCGA
+
FFFFFFFF
@A00769:11:HC3HCDRXX:1:2107:8214:19413
CAGTGCGA
+
FFFFFFFF
@A00769:11:HC3HCDRXX:1:2107:16098:19413
CAGTGCGA
+
FFFFFFFF
@A00769:11:HC3HCDRXX:1:2107:12997:19460
CAGTGCGA
+
FFFFFFFF
@A00769:11:HC3HCDRXX:1:2107:7383:19476
CAGTGCGA
+
FFFFFFFF
@A00769:11:HC3HCDRXX:1:2107:12644:19476
CAGTGCGA
+
FFFFFFFF
@A00769:11:HC3HCDRXX:1:2107:22236:19492
CAGTGCGA
+
FFFFFFFF
@A00769:11:HC3HCDRXX:1:2107:30852:19633
CAGTGCGA
+
FFFFFF:F
@A00769:11:HC3HCDRXX:1:2107:32895:19664
CAGTGCGA
+
FFFFFFFF
@A00769:11:HC3HCDRXX:1:2107:32922:19711
CAGTGCGA
+
FFFFFFFF
@A00769:11:HC3HCDRXX:1:2107:22028:19758
CAGTGCGA
+
FFFFFFFF
@A00769:11:HC3HCDRXX:1:2107:4490:19820
CAGTGCGA
+
FFFFFFFF
@A00769:11:HC3HCDRXX:1:2107:18078:19836
CAGTGCGA
+
FFFFFFFF
@A00769:11:HC3HCDRXX:1:2107:2718:19946
CAGTGCGA
+
FFFFFFFF
@A00769:11:HC3HCDRXX:1:2107:15718:19946
CAGTGCGA
+
FFFFFFFF
@A00769:11:HC3HCDRXX:1:2107:21920:19946
CAGTGCGA
+
FFFFFFFF
@A00769:11:HC3HCDRXX:1:2107:16152:20008
CAGTGCGA
+
FFFFFFFF
@A00769:11:HC3HCDRXX:1:2107:28700:20040
CAGTGCGA
+
FFFFFFFF
@A00769:11:HC3HCDRXX:1:2107:22001:20055
CAGTGCGA
+
FFFFFF::
@A00769:11:HC3HCDRXX:1:2107:7392:20087
CAGTGCGA
+
FFF::,F:
@A00769:11:HC3HCDRXX:1:2107:20338:20118
CAGTGCGA
+
FFFFFFFF
@A00769:11:HC3HCDRXX:1:2107:22996:20181
CAGTGCGA
+
,FF,FFFF
@A00769:11:HC3HCDRXX:1:2107:7383:20196
CAGTGCGA
+
FFFFFFFF
@A00769:11:HC3HCDRXX:1:2107:5999:20212
CAGTGCGA
+
FFFFFFFF
@A00769:11:HC3HCDRXX:1:2107:27859:20212
CAGTGCGA
+
FFFFFFFF
@A00769:11:HC3HCDRXX:1:2107:30662:20212
CAGTGCGA
+
FFFFFFFF
@A00769:11:HC3HCDRXX:1:2107:3821:20259
CAGTGCGA
+
FFFFFFFF
@A00769:11:HC3HCDRXX:1:2107:26313:20259
CAGTGCGA
+
FFFFFFFF
@A00769:11:HC3HCDRXX:1:2107:26350:20290
CAGTGCGA
+
FFFF:FFF
@A00769:11:HC3HCDRXX:1:2107:9715:20353
CAGTGCGA
+
FFF:FFFF
@A00769:11:HC3HCDRXX:1:2107:7166:20415
CAGTGCGA
+
FFFFFFFF
@A00769:11:HC3HCDRXX:1:2107:27887:20478
CAGTGCGA
+
FFFFFFFF
@A00769:11:HC3HCDRXX:1:2107:4779:20541
CAGTGCGA
+
FFFFFFFF
@A00769:11:HC3HCDRXX:1:2107:4797:20541
CAGTGCGA
+
:FFFFFFF
@A00769:11:HC3HCDRXX:1:2107:30273:20572
CAGTGCGA
+
FFFFFFFF
@A00769:11:HC3HCDRXX:1:2107:11351:20588
CAGTGCGA
+
FFFFFFFF
@A00769:11:HC3HCDRXX:1:2107:9091:20619
CAGTGCGA
+
FFFFFFFF
@A00769:11:HC3HCDRXX:1:2107:4101:20744
CAGTGCGA
+
FFFFFFFF
@A00769:11:HC3HCDRXX:1:2107:16468:20776
CAGTGCGA
+
FFFFFFFF
@A00769:11:HC3HCDRXX:1:2107:29993:20807
CAGTGCGA
+
FFFFFFFF
@A00769:11:HC3HCDRXX:1:2107:27832:20823
CAGTGCGA
+
FFFFFFFF
@A00769:11:HC3HCDRXX:1:2107:28881:20823
CAGTGCGA
+
FFFFFFFF
@A00769:11:HC3HCDRXX:1:2107:2148:20838
CAGTGCGA
+
FFFFFFFF
@A00769:11:HC3HCDRXX:1:2107:3269:20838
CAGTGCGA
+
FFFFFFFF
@A00769:11:HC3HCDRXX:1:2107:17390:20901
CAGTGCGA
+
FFFFFFFF
@A00769:11:HC3HCDRXX:1:2107:30834:21010
CAGTGCGA
+
FFFFFFFF
@A00769:11:HC3HCDRXX:1:2107:29188:21042
CAGTGCGA
+
FFFFFFFF
@A00769:11:HC3HCDRXX:1:2107:25473:21057
CAGTGCGA
+
FFFFFFFF
@A00769:11:HC3HCDRXX:1:2107:18267:21136
CAGTGCGA
+
FFFFFFFF
@A00769:11:HC3HCDRXX:1:2107:32416:21214
CAGTGCGA
+
FFFFFFFF
@A00769:11:HC3HCDRXX:1:2107:4860:21245
CAGTGCGA
+
FFFFFFFF
@A00769:11:HC3HCDRXX:1:2107:20627:21245
CAGTGCGA
+
FFFFFFFF
@A00769:11:HC3HCDRXX:1:2107:10104:21308
CAGTGCGA
+
FFFFFFFF
@A00769:11:HC3HCDRXX:1:2107:18918:21324
CAGTGCGA
+
FFFFFFFF
@A00769:11:HC3HCDRXX:1:2107:22372:21324
CAGTGCGA
+
FFFFFFFF
@A00769:11:HC3HCDRXX:1:2107:9959:21371
CAGTGCGA
+
FFFFFFFF
@A00769:11:HC3HCDRXX:1:2107:9335:21386
CAGTGCGA
+
FFFFFFFF
@A00769:11:HC3HCDRXX:1:2107:23158:21433
CAGTGCGA
+
FFFFFFFF
@A00769:11:HC3HCDRXX:1:2107:18837:21465
CAGTGCGA
+
:FFFFFFF
@A00769:11:HC3HCDRXX:1:2107:29215:21496
CAGTGCGA
+
FFFFFFFF
@A00769:11:HC3HCDRXX:1:2107:29749:21637
CAGTGCGA
+
FFF,:F,F
@A00769:11:HC3HCDRXX:1:2107:13006:21699
CAGTGCGA
+
FFFFFFFF
@A00769:11:HC3HCDRXX:1:2107:24876:21715
CAGTGCGA
+
FFFFFFFF
@A00769:11:HC3HCDRXX:1:2107:21459:21746
CAGTGCGA
+
FFFFFFFF
@A00769:11:HC3HCDRXX:1:2107:26530:21762
CAGTGCGA
+
FFFFFF:F
@A00769:11:HC3HCDRXX:1:2107:7410:21872
CAGTGCGA
+
FFFFFFFF
@A00769:11:HC3HCDRXX:1:2107:25373:21919
CAGTGCGA
+
FFFFFFFF
@A00769:11:HC3HCDRXX:1:2107:7419:21950
CAGTGCGA
+
FFFFFFFF
@A00769:11:HC3HCDRXX:1:2107:21178:21950
CAGTGCGA
+
FFFFFFFF
@A00769:11:HC3HCDRXX:1:2107:24623:21966
CAGTGCGA
+
FFFFFFFF
@A00769:11:HC3HCDRXX:1:2107:18846:21981
CAGTGCGA
+
FFFFFFFF
@A00769:11:HC3HCDRXX:1:2107:2962:21997
CAGTGCGA
+
FFFFFFFF
@A00769:11:HC3HCDRXX:1:2107:21775:22013
CAGTGCGA
+
,FF,:FFF
@A00769:11:HC3HCDRXX:1:2107:31033:22013
CAGTGCGA
+
FFFFFFFF
@A00769:11:HC3HCDRXX:1:2107:32136:22013
CAGTGCGA
+
FFFFFFFF
@A00769:11:HC3HCDRXX:1:2107:9272:22060
CAGTGCGA
+
FFFFFFFF
@A00769:11:HC3HCDRXX:1:2107:25654:22091
CAGTGCGA
+
FFFFFFFF
@A00769:11:HC3HCDRXX:1:2107:27353:22091
CAGTGCGA
+
FFFFFFFF
@A00769:11:HC3HCDRXX:1:2107:21594:22106
CAGTGCGA
+
FFFFFFFF
@A00769:11:HC3HCDRXX:1:2107:23863:22122
CAGTGCGA
+
FFFFFFFF
@A00769:11:HC3HCDRXX:1:2107:18584:22153
CAGTGCGA
+
FFFFFFFF
@A00769:11:HC3HCDRXX:1:2107:25192:22200
CAGTGCGA
+
FFFFFFFF
@A00769:11:HC3HCDRXX:1:2107:31259:22216
CAGTGCGA
+
FFFFFFFF
@A00769:11:HC3HCDRXX:1:2107:7988:22279
CAGTGCGA
+
FF,F:FFF
@A00769:11:HC3HCDRXX:1:2107:2492:22310
CAGTGCGA
+
FFFFFFFF
@A00769:11:HC3HCDRXX:1:2107:15808:22357
CAGTGCGA
+
FFFFFFFF
@A00769:11:HC3HCDRXX:1:2107:18231:22420
CAGTGCGA
+
FFFFFFFF
@A00769:11:HC3HCDRXX:1:2107:23095:22482
CAGTGCGA
+
FFFFFF:F
@A00769:11:HC3HCDRXX:1:2107:1542:22545
CAGTGCGA
+
FFF:FF:F
@A00769:11:HC3HCDRXX:1:2107:20193:22561
CAGTGCGA
+
FFFFFFFF
@A00769:11:HC3HCDRXX:1:2107:22670:22592
CAGTGCGA
+
FFFFFFFF
@A00769:11:HC3HCDRXX:1:2107:24062:22623
CAGTGCGA
+
FFFFFFFF
@A00769:11:HC3HCDRXX:1:2107:1922:22639
CAGTGCGA
+
FFFFFFFF
@A00769:11:HC3HCDRXX:1:2107:15338:22639
CAGTGCGA
+
FFFFFFFF
@A00769:11:HC3HCDRXX:1:2107:1533:22686
CAGTGCGA
+
:FFFFFFF
@A00769:11:HC3HCDRXX:1:2107:12789:22733
CAGTGCGA
+
FFFFFFFF
@A00769:11:HC3HCDRXX:1:2107:12093:22748
CAGTGCGA
+
FFFFFFFF
@A00769:11:HC3HCDRXX:1:2107:8603:22780
CAGTGCGA
+
FFFFFFFF
@A00769:11:HC3HCDRXX:1:2107:28348:22780
CAGTGCGA
+
FFFFFFFF
@A00769:11:HC3HCDRXX:1:2107:15130:22842
CAGTGCGA
+
FFFFFFFF
@A00769:11:HC3HCDRXX:1:2107:29595:22842
CAGTGCGA
+
FFFFFFFF
@A00769:11:HC3HCDRXX:1:2107:1298:22874
CAGTGCGA
+
FFFFFFFF
@A00769:11:HC3HCDRXX:1:2107:18448:22889
CAGTGCGA
+
:FFFFFFF
@A00769:11:HC3HCDRXX:1:2107:6632:22936
CAGTGCGA
+
FFFFFF,F
@A00769:11:HC3HCDRXX:1:2107:4399:22952
CAGTGCGA
+
FFFFFFFF
@A00769:11:HC3HCDRXX:1:2107:7184:22983
CAGTGCGA
+
FFFFFFFF
@A00769:11:HC3HCDRXX:1:2107:24279:23030
CAGTGCGA
+
FFFFFFFF
@A00769:11:HC3HCDRXX:1:2107:15700:23140
CAGTGCGA
+
FFFFFFFF
@A00769:11:HC3HCDRXX:1:2107:15374:23171
CAGTGCGA
+
FFFFFFFF
@A00769:11:HC3HCDRXX:1:2107:21251:23202
CAGTGCGA
+
,F,F::FF
@A00769:11:HC3HCDRXX:1:2107:26368:23234
CAGTGCGA
+
FFFFFFFF
@A00769:11:HC3HCDRXX:1:2107:18502:23265
CAGTGCGA
+
FFFFFFFF
@A00769:11:HC3HCDRXX:1:2107:32298:23296
CAGTGCGA
+
FFFFFFFF
@A00769:11:HC3HCDRXX:1:2107:8278:23375
CAGTGCGA
+
FFFFFFFF
@A00769:11:HC3HCDRXX:1:2107:13738:23375
CAGTGCGA
+
FFFFFFFF
@A00769:11:HC3HCDRXX:1:2107:19488:23375
CAGTGCGA
+
FFFFFFFF
@A00769:11:HC3HCDRXX:1:2107:27796:23422
CAGTGCGA
+
FFFFFFFF
@A00769:11:HC3HCDRXX:1:2107:1118:23437
CAGTGCGA
+
FFFFFFFF
@A00769:11:HC3HCDRXX:1:2107:14624:23469
CAGTGCGA
+
FFFFFFFF
@A00769:11:HC3HCDRXX:1:2107:30147:23547
CAGTGCGA
+
FFFFFFFF
@A00769:11:HC3HCDRXX:1:2107:26033:23594
CAGTGCGA
+
FFFFFFFF
@A00769:11:HC3HCDRXX:1:2107:8919:23610
CAGTGCGA
+
FFFFFFFF
@A00769:11:HC3HCDRXX:1:2107:4860:23688
CAGTGCGA
+
FFFFFFFF
@A00769:11:HC3HCDRXX:1:2107:15185:23719
CAGTGCGA
+
FFFFFFFF
@A00769:11:HC3HCDRXX:1:2107:13874:23735
CAGTGCGA
+
FFFFFFFF
@A00769:11:HC3HCDRXX:1:2107:17852:23797
CAGTGCGA
+
FFFFFFFF
@A00769:11:HC3HCDRXX:1:2107:3034:23844
CAGTGCGA
+
FFFFFFFF
@A00769:11:HC3HCDRXX:1:2107:31304:23860
CAGTGCGA
+
FFFFFFFF
@A00769:11:HC3HCDRXX:1:2107:26684:23876
CAGTGCGA
+
FFFFFFFF
@A00769:11:HC3HCDRXX:1:2107:30029:23876
CAGTGCGA
+
FFFFFFFF
@A00769:11:HC3HCDRXX:1:2107:19443:23923
CAGTGCGA
+
FFFFFFFF
@A00769:11:HC3HCDRXX:1:2107:19461:23923
CAGTGCGA
+
FFFFFFFF
@A00769:11:HC3HCDRXX:1:2107:22950:23923
CAGTGCGA
+
FFFFFFFF
@A00769:11:HC3HCDRXX:1:2107:7139:23938
CAGTGCGA
+
FFFFFFFF
@A00769:11:HC3HCDRXX:1:2107:25916:23954
CAGTGCGA
+
FFFFFFFF
@A00769:11:HC3HCDRXX:1:2107:1741:23985
CAGTGCGA
+
FFFFFFFF
@A00769:11:HC3HCDRXX:1:2107:6108:24001
CAGTGCGA
+
FFFFFFFF
@A00769:11:HC3HCDRXX:1:2107:2718:24017
CAGTGCGA
+
FFFFFFFF
@A00769:11:HC3HCDRXX:1:2107:4797:24017
CAGTGCGA
+
FFFFFF:F
@A00769:11:HC3HCDRXX:1:2107:32407:24017
CAGTGCGA
+
FFFFFFFF
@A00769:11:HC3HCDRXX:1:2107:10285:24032
CAGTGCGA
+
FFFFFFFF
@A00769:11:HC3HCDRXX:1:2107:15799:24032
CAGTGCGA
+
FFFFFFFF
@A00769:11:HC3HCDRXX:1:2107:8576:24048
CAGTGCGA
+
FFFFFFFF
@A00769:11:HC3HCDRXX:1:2107:16360:24064
CAGTGCGA
+
FF,FF,FF
@A00769:11:HC3HCDRXX:1:2107:19768:24079
CAGTGCGA
+
F:FFFFFF
@A00769:11:HC3HCDRXX:1:2107:30020:24111
CAGTGCGA
+
FFF,,,FF
@A00769:11:HC3HCDRXX:1:2107:27751:24126
CAGTGCGA
+
FFFFF,F:
@A00769:11:HC3HCDRXX:1:2107:5240:24251
CAGTGCGA
+
FFFF:FFF
@A00769:11:HC3HCDRXX:1:2107:4092:24298
CAGTGCGA
+
FFFFFFFF
@A00769:11:HC3HCDRXX:1:2107:25834:24314
CAGTGCGA
+
FFFFFFFF
@A00769:11:HC3HCDRXX:1:2107:5303:24392
CAGTGCGA
+
FFFFFFFF
@A00769:11:HC3HCDRXX:1:2107:16269:24408
CAGTGCGA
+
FFFFFFFF
@A00769:11:HC3HCDRXX:1:2107:3965:24518
CAGTGCGA
+
FFFFFFFF
@A00769:11:HC3HCDRXX:1:2107:12102:24518
CAGTGCGA
+
FFFFFFFF
@A00769:11:HC3HCDRXX:1:2107:29026:24549
CAGTGCGA
+
F:FFFFFF
@A00769:11:HC3HCDRXX:1:2107:10285:24596
CAGTGCGA
+
FFFFFFFF
@A00769:11:HC3HCDRXX:1:2107:6632:24627
CAGTGCGA
+
FFFFFFFF
@A00769:11:HC3HCDRXX:1:2107:15365:24627
CAGTGCGA
+
FFFFFFF:
@A00769:11:HC3HCDRXX:1:2107:1687:24643
CAGTGCGA
+
:FFFFFFF
@A00769:11:HC3HCDRXX:1:2107:19967:24643
CAGTGCGA
+
FFFFFFFF
@A00769:11:HC3HCDRXX:1:2107:27344:24643
CAGTGCGA
+
FFFFFFFF
@A00769:11:HC3HCDRXX:1:2107:7346:24706
CAGTGCGA
+
FFFFFFFF
@A00769:11:HC3HCDRXX:1:2107:19208:24799
CAGTGCGA
+
FFFFFFFF
@A00769:11:HC3HCDRXX:1:2107:17372:24846
CAGTGCGA
+
FFFFFFFF
@A00769:11:HC3HCDRXX:1:2107:8874:24878
CAGTGCGA
+
FFFFFFFF
@A00769:11:HC3HCDRXX:1:2107:14000:24893
CAGTGCGA
+
FFFFFFFF
@A00769:11:HC3HCDRXX:1:2107:28962:24909
CAGTGCGA
+
FFFFFFFF
@A00769:11:HC3HCDRXX:1:2107:1136:24940
CAGTGCGA
+
FFFFFFFF
@A00769:11:HC3HCDRXX:1:2107:7527:24987
CAGTGCGA
+
FFFFFFFF
@A00769:11:HC3HCDRXX:1:2107:2962:25003
CAGTGCGA
+
FFFFFFFF
@A00769:11:HC3HCDRXX:1:2107:30816:25019
CAGTGCGA
+
FFFFFFFF
@A00769:11:HC3HCDRXX:1:2107:13051:25034
CAGTGCGA
+
FFFFFFFF
@A00769:11:HC3HCDRXX:1:2107:1579:25050
CAGTGCGA
+
FFFFFFFF
@A00769:11:HC3HCDRXX:1:2107:22507:25066
CAGTGCGA
+
FFFFFFFF
@A00769:11:HC3HCDRXX:1:2107:32009:25207
CAGTGCGA
+
FF:FFFFF
@A00769:11:HC3HCDRXX:1:2107:26558:25222
CAGTGCGA
+
FFFFFFFF
@A00769:11:HC3HCDRXX:1:2107:13060:25300
CAGTGCGA
+
FFFFF:FF
@A00769:11:HC3HCDRXX:1:2107:7690:25363
CAGTGCGA
+
FFFFFFFF
@A00769:11:HC3HCDRXX:1:2107:8721:25394
CAGTGCGA
+
FFFFFF,F
@A00769:11:HC3HCDRXX:1:2107:11831:25394
CAGTGCGA
+
FFFFFFFF
@A00769:11:HC3HCDRXX:1:2107:11912:25504
CAGTGCGA
+
FFFFFFFF
@A00769:11:HC3HCDRXX:1:2107:19822:25520
CAGTGCGA
+
FFFFFFFF
@A00769:11:HC3HCDRXX:1:2107:15013:25582
CAGTGCGA
+
FFFFFFFF
@A00769:11:HC3HCDRXX:1:2107:7310:25645
CAGTGCGA
+
FFFFFFFF
@A00769:11:HC3HCDRXX:1:2107:19388:25645
CAGTGCGA
+
FFFFFFFF
@A00769:11:HC3HCDRXX:1:2107:3314:25739
CAGTGCGA
+
FFFFFFFF
@A00769:11:HC3HCDRXX:1:2107:26702:25786
CAGTGCGA
+
FFFFFFFF
@A00769:11:HC3HCDRXX:1:2107:1280:25817
CAGTGCGA
+
FFFFFFFF
@A00769:11:HC3HCDRXX:1:2107:2356:25833
CAGTGCGA
+
FFFFFFFF
@A00769:11:HC3HCDRXX:1:2107:1832:25864
CAGTGCGA
+
FFFFFFFF
@A00769:11:HC3HCDRXX:1:2107:19741:25880
CAGTGCGA
+
FFFFFFFF
@A00769:11:HC3HCDRXX:1:2107:26630:25880
CAGTGCGA
+
FFFFFFFF
@A00769:11:HC3HCDRXX:1:2107:31720:25895
CAGTGCGA
+
FFFFFFFF
@A00769:11:HC3HCDRXX:1:2107:25626:25958
CAGTGCGA
+
FFFFFFFF
@A00769:11:HC3HCDRXX:1:2107:18710:25974
CAGTGCGA
+
FFFFFFFF
@A00769:11:HC3HCDRXX:1:2107:20066:25974
CAGTGCGA
+
FFFFFFFF
@A00769:11:HC3HCDRXX:1:2107:17842:26005
CAGTGCGA
+
FFFFF:FF
@A00769:11:HC3HCDRXX:1:2107:1298:26162
CAGTGCGA
+
FFFFFFFF
@A00769:11:HC3HCDRXX:1:2107:13232:26193
CAGTGCGA
+
FFFFFFFF
@A00769:11:HC3HCDRXX:1:2107:12608:26209
CAGTGCGA
+
FF,FFFFF
@A00769:11:HC3HCDRXX:1:2107:12174:26240
CAGTGCGA
+
FFFFFFFF
@A00769:11:HC3HCDRXX:1:2107:18276:26287
CAGTGCGA
+
FFFFFFFF
@A00769:11:HC3HCDRXX:1:2107:13494:26303
CAGTGCGA
+
FFFFFFFF
@A00769:11:HC3HCDRXX:1:2107:23891:26303
CAGTGCGA
+
FFFFFFFF
@A00769:11:HC3HCDRXX:1:2107:4553:26318
CAGTGCGA
+
FFFFFFFF
@A00769:11:HC3HCDRXX:1:2107:2772:26334
CAGTGCGA
+
FFFFFFFF
@A00769:11:HC3HCDRXX:1:2107:2745:26349
CAGTGCGA
+
FFFFFFFF
@A00769:11:HC3HCDRXX:1:2107:31675:26412
CAGTGCGA
+
FFFFFFFF
@A00769:11:HC3HCDRXX:1:2107:21658:26475
CAGTGCGA
+
FFFFFFFF
@A00769:11:HC3HCDRXX:1:2107:23312:26490
CAGTGCGA
+
FFFFFFFF
@A00769:11:HC3HCDRXX:1:2107:16541:26600
CAGTGCGA
+
FFFFFFFF
@A00769:11:HC3HCDRXX:1:2107:3215:26694
CAGTGCGA
+
FFFFFFFF
@A00769:11:HC3HCDRXX:1:2107:28601:26694
CAGTGCGA
+
FFFFFFFF
@A00769:11:HC3HCDRXX:1:2107:16441:26741
CAGTGCGA
+
FFFFFFFF
@A00769:11:HC3HCDRXX:1:2107:13792:26944
CAGTGCGA
+
FFFFFFFF
@A00769:11:HC3HCDRXX:1:2107:16803:26960
CAGTGCGA
+
FFFFFFFF
@A00769:11:HC3HCDRXX:1:2107:29794:26976
CAGTGCGA
+
FFFFFFFF
@A00769:11:HC3HCDRXX:1:2107:28610:26991
CAGTGCGA
+
FFFFFFFF
@A00769:11:HC3HCDRXX:1:2107:16740:27007
CAGTGCGA
+
FFFFFFFF
@A00769:11:HC3HCDRXX:1:2107:4010:27070
CAGTGCGA
+
FFFFFFFF
@A00769:11:HC3HCDRXX:1:2107:17409:27070
CAGTGCGA
+
FFFFFFFF
@A00769:11:HC3HCDRXX:1:2107:4508:27117
CAGTGCGA
+
FFFFFFFF
@A00769:11:HC3HCDRXX:1:2107:15474:27195
CAGTGCGA
+
FFFFFFFF
@A00769:11:HC3HCDRXX:1:2107:28339:27211
CAGTGCGA
+
:F:F:::F
@A00769:11:HC3HCDRXX:1:2107:12997:27226
CAGTGCGA
+
FFFFFFFF
@A00769:11:HC3HCDRXX:1:2107:13015:27226
CAGTGCGA
+
FFFFFFFF
@A00769:11:HC3HCDRXX:1:2107:6135:27273
CAGTGCGA
+
FF:FFFFF
@A00769:11:HC3HCDRXX:1:2107:22661:27367
CAGTGCGA
+
FFFFFFFF
@A00769:11:HC3HCDRXX:1:2107:6442:27398
CAGTGCGA
+
FFFFFF:F
@A00769:11:HC3HCDRXX:1:2107:1271:27461
CAGTGCGA
+
FFFFFFFF
@A00769:11:HC3HCDRXX:1:2107:11433:27461
CAGTGCGA
+
FFFFFFFF
@A00769:11:HC3HCDRXX:1:2107:20880:27477
CAGTGCGA
+
FFFFFFFF
@A00769:11:HC3HCDRXX:1:2107:26539:27508
CAGTGCGA
+
FF,:FFFF
@A00769:11:HC3HCDRXX:1:2107:19289:27539
CAGTGCGA
+
FFFFFFFF
@A00769:11:HC3HCDRXX:1:2107:30897:27539
CAGTGCGA
+
FFFFFFFF
@A00769:11:HC3HCDRXX:1:2107:14751:27633
CAGTGCGA
+
FFFFFFFF
@A00769:11:HC3HCDRXX:1:2107:23041:27712
CAGTGCGA
+
FFFFFFFF
@A00769:11:HC3HCDRXX:1:2107:22191:27743
CAGTGCGA
+
FFFFFFFF
@A00769:11:HC3HCDRXX:1:2107:28574:27743
CAGTGCGA
+
FFFFFFFF
@A00769:11:HC3HCDRXX:1:2107:27751:27790
CAGTGCGA
+
FFFFFFFF
@A00769:11:HC3HCDRXX:1:2107:7166:27806
CAGTGCGA
+
FFFFFFFF
@A00769:11:HC3HCDRXX:1:2107:24605:28009
CAGTGCGA
+
FFFFFFFF
@A00769:11:HC3HCDRXX:1:2107:23601:28025
CAGTGCGA
+
FFFFFFFF
@A00769:11:HC3HCDRXX:1:2107:10465:28040
CAGTGCGA
+
FFFFFFFF
@A00769:11:HC3HCDRXX:1:2107:11180:28213
CAGTGCGA
+
FFFFFFFF
@A00769:11:HC3HCDRXX:1:2107:1588:28322
CAGTGCGA
+
FFFFFFFF
@A00769:11:HC3HCDRXX:1:2107:12536:28494
CAGTGCGA
+
FFFFFFFF
@A00769:11:HC3HCDRXX:1:2107:21685:28494
CAGTGCGA
+
FFFFFFFF
@A00769:11:HC3HCDRXX:1:2107:7645:28510
CAGTGCGA
+
FFFFFFFF
@A00769:11:HC3HCDRXX:1:2107:4399:28526
CAGTGCGA
+
FFFF:FFF
@A00769:11:HC3HCDRXX:1:2107:13268:28604
CAGTGCGA
+
FFFFFFFF
@A00769:11:HC3HCDRXX:1:2107:29414:28635
CAGTGCGA
+
FFFFFFFF
@A00769:11:HC3HCDRXX:1:2107:20781:28682
CAGTGCGA
+
FFFFFFFF
@A00769:11:HC3HCDRXX:1:2107:27100:28698
CAGTGCGA
+
FFFFFFFF
@A00769:11:HC3HCDRXX:1:2107:1163:28714
CAGTGCGA
+
FFF:FFFF
@A00769:11:HC3HCDRXX:1:2107:26205:28714
CAGTGCGA
+
FFFFFFFF
@A00769:11:HC3HCDRXX:1:2107:17517:28761
CAGTGCGA
+
FFFFFFFF
@A00769:11:HC3HCDRXX:1:2107:18982:28761
CAGTGCGA
+
FFFFFFFF
@A00769:11:HC3HCDRXX:1:2107:14940:28776
CAGTGCGA
+
FFFF:FFF
@A00769:11:HC3HCDRXX:1:2107:1832:28808
CAGTGCGA
+
FFFFFFFF
@A00769:11:HC3HCDRXX:1:2107:31358:28839
CAGTGCGA
+
FFFFFFFF
@A00769:11:HC3HCDRXX:1:2107:24578:28870
CAGTGCGA
+
FFFFFFFF
@A00769:11:HC3HCDRXX:1:2107:24704:28902
CAGTGCGA
+
FFFFFFFF
@A00769:11:HC3HCDRXX:1:2107:31177:28902
CAGTGCGA
+
FFFFFFFF
@A00769:11:HC3HCDRXX:1:2107:21820:28917
CAGTGCGA
+
FFFFFFFF
@A00769:11:HC3HCDRXX:1:2107:7093:28933
CAGTGCGA
+
FFFFFFFF
@A00769:11:HC3HCDRXX:1:2107:21640:28948
CAGTGCGA
+
FF:FFFFF
@A00769:11:HC3HCDRXX:1:2107:19524:28980
CAGTGCGA
+
FF::FF:F
@A00769:11:HC3HCDRXX:1:2107:29107:28980
CAGTGCGA
+
FFFFFFFF
@A00769:11:HC3HCDRXX:1:2107:11785:29074
CAGTGCGA
+
FFFFFFFF
@A00769:11:HC3HCDRXX:1:2107:1108:29089
CAGTGCGA
+
FFFFFFFF
@A00769:11:HC3HCDRXX:1:2107:26811:29105
CAGTGCGA
+
FFFFFFFF
@A00769:11:HC3HCDRXX:1:2107:6515:29121
CAGTGCGA
+
FFFFFFFF
@A00769:11:HC3HCDRXX:1:2107:8684:29121
CAGTGCGA
+
FFFFFFFF
@A00769:11:HC3HCDRXX:1:2107:22824:29152
CAGTGCGA
+
FFFFFFFF
@A00769:11:HC3HCDRXX:1:2107:11605:29168
CAGTGCGA
+
FFFFFFFF
@A00769:11:HC3HCDRXX:1:2107:30825:29230
CAGTGCGA
+
FFFFFFFF
@A00769:11:HC3HCDRXX:1:2107:17418:29246
CAGTGCGA
+
FFFFFFFF
@A00769:11:HC3HCDRXX:1:2107:23140:29262
CAGTGCGA
+
FFF:FFFF
@A00769:11:HC3HCDRXX:1:2107:25527:29262
CAGTGCGA
+
FFFFFFFF
@A00769:11:HC3HCDRXX:1:2107:14787:29293
CAGTGCGA
+
FFFFFFFF
@A00769:11:HC3HCDRXX:1:2107:21712:29293
CAGTGCGA
+
:FFFFF:F
@A00769:11:HC3HCDRXX:1:2107:30807:29293
CAGTGCGA
+
FFFFFFFF
@A00769:11:HC3HCDRXX:1:2107:9968:29309
CAGTGCGA
+
FFFFFFFF
@A00769:11:HC3HCDRXX:1:2107:13783:29340
CAGTGCGA
+
FFFFFFFF
@A00769:11:HC3HCDRXX:1:2107:31638:29450
CAGTGCGA
+
FFFFFFFF
@A00769:11:HC3HCDRXX:1:2107:2022:29512
CAGTGCGA
+
FFFFFFFF
@A00769:11:HC3HCDRXX:1:2107:2040:29512
CAGTGCGA
+
FFFFFFFF
@A00769:11:HC3HCDRXX:1:2107:10248:29512
CAGTGCGA
+
F,FFFFFF
@A00769:11:HC3HCDRXX:1:2107:26621:29559
CAGTGCGA
+
FFFFFFFF
@A00769:11:HC3HCDRXX:1:2107:29677:29622
CAGTGCGA
+
FFFFFFFF
@A00769:11:HC3HCDRXX:1:2107:28013:29653
CAGTGCGA
+
FFFFFFFF
@A00769:11:HC3HCDRXX:1:2107:2555:29684
CAGTGCGA
+
FFFFFFFF
@A00769:11:HC3HCDRXX:1:2107:17282:29700
CAGTGCGA
+
FFFFFFFF
@A00769:11:HC3HCDRXX:1:2107:12066:29716
CAGTGCGA
+
FFFFFFFF
@A00769:11:HC3HCDRXX:1:2107:15736:29778
CAGTGCGA
+
FF:FFFFF
@A00769:11:HC3HCDRXX:1:2107:4996:29810
CAGTGCGA
+
FFFFFFFF
@A00769:11:HC3HCDRXX:1:2107:28682:29872
CAGTGCGA
+
FFFFFFFF
@A00769:11:HC3HCDRXX:1:2107:11062:29919
CAGTGCGA
+
FFFFFFFF
@A00769:11:HC3HCDRXX:1:2107:14488:29935
CAGTGCGA
+
FFFFFFFF
@A00769:11:HC3HCDRXX:1:2107:17653:29935
CAGTGCGA
+
FFFFFFFF
@A00769:11:HC3HCDRXX:1:2107:8603:30044
CAGTGCGA
+
FFFFFFFF
@A00769:11:HC3HCDRXX:1:2107:20148:30060
CAGTGCGA
+
FFFFFFFF
@A00769:11:HC3HCDRXX:1:2107:17644:30076
CAGTGCGA
+
FFFFFFFF
@A00769:11:HC3HCDRXX:1:2107:18295:30107
CAGTGCGA
+
FF:F,,FF
@A00769:11:HC3HCDRXX:1:2107:4047:30138
CAGTGCGA
+
FFFFFFFF
@A00769:11:HC3HCDRXX:1:2107:3965:30154
CAGTGCGA
+
FFFFFFFF
@A00769:11:HC3HCDRXX:1:2107:32036:30232
CAGTGCGA
+
FFFFFFFF
@A00769:11:HC3HCDRXX:1:2107:15284:30248
CAGTGCGA
+
FFFFFFFF
@A00769:11:HC3HCDRXX:1:2107:13621:30342
CAGTGCGA
+
FFFFFF:F
@A00769:11:HC3HCDRXX:1:2107:4625:30358
CAGTGCGA
+
FFFFFFFF
@A00769:11:HC3HCDRXX:1:2107:31186:30389
CAGTGCGA
+
FFFFFFFF
@A00769:11:HC3HCDRXX:1:2107:9941:30420
CAGTGCGA
+
FF:FFFF:
@A00769:11:HC3HCDRXX:1:2107:15564:30420
CAGTGCGA
+
FFFFFFFF
@A00769:11:HC3HCDRXX:1:2107:23375:30577
CAGTGCGA
+
FFFFFFFF
@A00769:11:HC3HCDRXX:1:2107:1488:30592
CAGTGCGA
+
FFFFFFFF
@A00769:11:HC3HCDRXX:1:2107:7708:30624
CAGTGCGA
+
FFFFFFFF
@A00769:11:HC3HCDRXX:1:2107:15908:30639
CAGTGCGA
+
FFFFFFFF
@A00769:11:HC3HCDRXX:1:2107:31331:30639
CAGTGCGA
+
FFFFFFFF
@A00769:11:HC3HCDRXX:1:2107:29469:30702
CAGTGCGA
+
FFFFFFFF
@A00769:11:HC3HCDRXX:1:2107:13006:30718
CAGTGCGA
+
FFFFFFFF
@A00769:11:HC3HCDRXX:1:2107:31322:30718
CAGTGCGA
+
FFFFFF:,
@A00769:11:HC3HCDRXX:1:2107:22797:30765
CAGTGCGA
+
FFFFFFFF
@A00769:11:HC3HCDRXX:1:2107:31232:30812
CAGTGCGA
+
FFFFFFFF
@A00769:11:HC3HCDRXX:1:2107:27154:30827
CAGTGCGA
+
FFFF:FFF
@A00769:11:HC3HCDRXX:1:2107:17725:30843
CAGTGCGA
+
FFFFFFFF
@A00769:11:HC3HCDRXX:1:2107:32579:30921
CAGTGCGA
+
FFFFFFFF
@A00769:11:HC3HCDRXX:1:2107:25572:30968
CAGTGCGA
+
FFFFFFFF
@A00769:11:HC3HCDRXX:1:2107:18747:30984
CAGTGCGA
+
FFFFFFFF
@A00769:11:HC3HCDRXX:1:2107:26069:31172
CAGTGCGA
+
FFFFFFFF
@A00769:11:HC3HCDRXX:1:2107:18114:31234
CAGTGCGA
+
FFFFFFFF
@A00769:11:HC3HCDRXX:1:2107:28971:31375
CAGTGCGA
+
FFFFFFFF
@A00769:11:HC3HCDRXX:1:2107:28058:31485
CAGTGCGA
+
FFFFFFFF
@A00769:11:HC3HCDRXX:1:2107:32732:31501
CAGTGCGA
+
FFFFFFF:
@A00769:11:HC3HCDRXX:1:2107:16062:31688
CAGTGCGA
+
FF::::FF
@A00769:11:HC3HCDRXX:1:2107:30861:31767
CAGTGCGA
+
FFFFFFFF
@A00769:11:HC3HCDRXX:1:2107:6786:31876
CAGTGCGA
+
FFFFFFFF
@A00769:11:HC3HCDRXX:1:2107:20763:31908
CAGTGCGA
+
FFFFFFFF
@A00769:11:HC3HCDRXX:1:2107:29387:31908
CAGTGCGA
+
FFFFFFFF
@A00769:11:HC3HCDRXX:1:2107:2908:31955
CAGTGCGA
+
FFFFFFFF
@A00769:11:HC3HCDRXX:1:2107:28339:31970
CAGTGCGA
+
FFFFFFFF
@A00769:11:HC3HCDRXX:1:2107:29758:31986
CAGTGCGA
+
FFFFFFFF
@A00769:11:HC3HCDRXX:1:2107:4029:32017
CAGTGCGA
+
FFFFFFFF
@A00769:11:HC3HCDRXX:1:2107:17011:32017
CAGTGCGA
+
FFFFFFFF
@A00769:11:HC3HCDRXX:1:2107:8540:32064
CAGTGCGA
+
FFFFFFFF
@A00769:11:HC3HCDRXX:1:2107:17020:32221
CAGTGCGA
+
FFFFFFFF
@A00769:11:HC3HCDRXX:1:2107:5936:32252
CAGTGCGA
+
FFFFFFFF
@A00769:11:HC3HCDRXX:1:2107:4851:32346
CAGTGCGA
+
FFFFFFFF
@A00769:11:HC3HCDRXX:1:2107:16450:32362
CAGTGCGA
+
FFFFFFFF
@A00769:11:HC3HCDRXX:1:2107:14660:32518
CAGTGCGA
+
FFFFFFFF
@A00769:11:HC3HCDRXX:1:2107:31186:32518
CAGTGCGA
+
FFFFFFFF
@A00769:11:HC3HCDRXX:1:2107:7012:32612
CAGTGCGA
+
FFFFFFFF
@A00769:11:HC3HCDRXX:1:2107:19180:32612
CAGTGCGA
+
FFFFFFFF
@A00769:11:HC3HCDRXX:1:2107:12644:32659
CAGTGCGA
+
FFFFFFFF
@A00769:11:HC3HCDRXX:1:2107:6180:32675
CAGTGCGA
+
FFFFFFFF
@A00769:11:HC3HCDRXX:1:2107:3423:32690
CAGTGCGA
+
FFFFFFFF
@A00769:11:HC3HCDRXX:1:2107:16541:32706
CAGTGCGA
+
:FFFFFFF
@A00769:11:HC3HCDRXX:1:2107:29550:32722
CAGTGCGA
+
FFFFFFFF
@A00769:11:HC3HCDRXX:1:2107:20609:32769
CAGTGCGA
+
FFFFFFFF
@A00769:11:HC3HCDRXX:1:2107:21875:32769
CAGTGCGA
+
FFFFFFFF
@A00769:11:HC3HCDRXX:1:2107:27516:32769
CAGTGCGA
+
:FFFFFFF
@A00769:11:HC3HCDRXX:1:2107:4535:32863
CAGTGCGA
+
FFFFFFFF
@A00769:11:HC3HCDRXX:1:2107:21856:32894
CAGTGCGA
+
FFFFFFFF
@A00769:11:HC3HCDRXX:1:2107:24180:32972
CAGTGCGA
+
FFFFFFFF
@A00769:11:HC3HCDRXX:1:2107:11261:32988
CAGTGCGA
+
FFFFFFFF
@A00769:11:HC3HCDRXX:1:2107:18159:33004
CAGTGCGA
+
FFFFFFFF
@A00769:11:HC3HCDRXX:1:2107:12952:33035
CAGTGCGA
+
FFFFFFFF
@A00769:11:HC3HCDRXX:1:2107:5737:33066
CAGTGCGA
+
FFFFFFFF
@A00769:11:HC3HCDRXX:1:2107:3640:33129
CAGTGCGA
+
FFFFFFFF
@A00769:11:HC3HCDRXX:1:2107:30219:33160
CAGTGCGA
+
FF,FFFFF
@A00769:11:HC3HCDRXX:1:2107:30364:33285
CAGTGCGA
+
FFFFFFFF
@A00769:11:HC3HCDRXX:1:2107:1714:33332
CAGTGCGA
+
FFFFFFFF
@A00769:11:HC3HCDRXX:1:2107:15754:33411
CAGTGCGA
+
FFFFFFFF
@A00769:11:HC3HCDRXX:1:2107:4752:33426
CAGTGCGA
+
FFFFFFFF
@A00769:11:HC3HCDRXX:1:2107:26829:33426
CAGTGCGA
+
FF:F:FF,
@A00769:11:HC3HCDRXX:1:2107:29839:33442
CAGTGCGA
+
FF,,FFFF
@A00769:11:HC3HCDRXX:1:2107:4716:33520
CAGTGCGA
+
FFFFFFFF
@A00769:11:HC3HCDRXX:1:2107:13657:33567
CAGTGCGA
+
FFFFFFFF
@A00769:11:HC3HCDRXX:1:2107:29821:33599
CAGTGCGA
+
FFFFFFFF
@A00769:11:HC3HCDRXX:1:2107:5728:33614
CAGTGCGA
+
FFFF:F:F
@A00769:11:HC3HCDRXX:1:2107:15781:33614
CAGTGCGA
+
FFFFFFFF
@A00769:11:HC3HCDRXX:1:2107:31277:33677
CAGTGCGA
+
FFFFFFFF
@A00769:11:HC3HCDRXX:1:2107:8829:33724
CAGTGCGA
+
FFFFFFFF
@A00769:11:HC3HCDRXX:1:2107:17743:33755
CAGTGCGA
+
FFFFFFFF
@A00769:11:HC3HCDRXX:1:2107:9887:33833
CAGTGCGA
+
FFFFFFFF
@A00769:11:HC3HCDRXX:1:2107:20898:33865
CAGTGCGA
+
FFFFFFFF
@A00769:11:HC3HCDRXX:1:2107:12753:33880
CAGTGCGA
+
FFFFFFFF
@A00769:11:HC3HCDRXX:1:2107:20971:33896
CAGTGCGA
+
FFFFFFFF
@A00769:11:HC3HCDRXX:1:2107:19045:33912
CAGTGCGA
+
FFFFFFFF
@A00769:11:HC3HCDRXX:1:2107:29116:33912
CAGTGCGA
+
FFFFFFFF
@A00769:11:HC3HCDRXX:1:2107:22806:33943
CAGTGCGA
+
FFFFFFFF
@A00769:11:HC3HCDRXX:1:2107:28700:34006
CAGTGCGA
+
FFFFFFFF
@A00769:11:HC3HCDRXX:1:2107:25834:34021
CAGTGCGA
+
F:FFFFFF
@A00769:11:HC3HCDRXX:1:2107:20148:34068
CAGTGCGA
+
FFFFFFFF
@A00769:11:HC3HCDRXX:1:2107:13431:34084
CAGTGCGA
+
FFFFFFFF
@A00769:11:HC3HCDRXX:1:2107:28971:34100
CAGTGCGA
+
FFFFFFFF
@A00769:11:HC3HCDRXX:1:2107:11306:34162
CAGTGCGA
+
FFFFFFFF
@A00769:11:HC3HCDRXX:1:2107:32226:34194
CAGTGCGA
+
FFFFFFFF
@A00769:11:HC3HCDRXX:1:2107:4363:34287
CAGTGCGA
+
FFFFFFFF
@A00769:11:HC3HCDRXX:1:2107:14986:34334
CAGTGCGA
+
FFF:FFFF
@A00769:11:HC3HCDRXX:1:2107:26883:34334
CAGTGCGA
+
FFFFFFFF
@A00769:11:HC3HCDRXX:1:2107:17689:34381
CAGTGCGA
+
FFFFFFFF
@A00769:11:HC3HCDRXX:1:2107:31304:34381
CAGTGCGA
+
FFFFFFFF
@A00769:11:HC3HCDRXX:1:2107:13928:34413
CAGTGCGA
+
FFFFFFFF
@A00769:11:HC3HCDRXX:1:2107:1253:34444
CAGTGCGA
+
FFFFFFFF
@A00769:11:HC3HCDRXX:1:2107:17553:34491
CAGTGCGA
+
FFFFFFFF
@A00769:11:HC3HCDRXX:1:2107:1271:34507
CAGTGCGA
+
FFFFFFFF
@A00769:11:HC3HCDRXX:1:2107:16152:34507
CAGTGCGA
+
FFFFFFFF
@A00769:11:HC3HCDRXX:1:2107:31665:34601
CAGTGCGA
+
FFFFFFFF
@A00769:11:HC3HCDRXX:1:2107:21748:34616
CAGTGCGA
+
FFFFFFFF
@A00769:11:HC3HCDRXX:1:2107:22978:34648
CAGTGCGA
+
FFFFF::F
@A00769:11:HC3HCDRXX:1:2107:28655:34679
CAGTGCGA
+
FFFFFFFF
@A00769:11:HC3HCDRXX:1:2107:6370:34726
CAGTGCGA
+
FFFFFFFF
@A00769:11:HC3HCDRXX:1:2107:21151:34741
CAGTGCGA
+
FFFFFFFF
@A00769:11:HC3HCDRXX:1:2107:8404:34773
CAGTGCGA
+
FFFFFFFF
@A00769:11:HC3HCDRXX:1:2107:10637:34788
CAGTGCGA
+
FFFFFFFF
@A00769:11:HC3HCDRXX:1:2107:29487:34804
CAGTGCGA
+
FFFFFFFF
@A00769:11:HC3HCDRXX:1:2107:12057:34867
CAGTGCGA
+
FFFFFFFF
@A00769:11:HC3HCDRXX:1:2107:1307:34882
CAGTGCGA
+
FFFFFFFF
@A00769:11:HC3HCDRXX:1:2107:30391:34929
CAGTGCGA
+
FFFFFFFF
@A00769:11:HC3HCDRXX:1:2107:9480:34945
CAGTGCGA
+
FFFFFFFF
@A00769:11:HC3HCDRXX:1:2107:11785:35055
CAGTGCGA
+
FFFFFFFF
@A00769:11:HC3HCDRXX:1:2107:11478:35117
CAGTGCGA
+
FFFFFFFF
@A00769:11:HC3HCDRXX:1:2107:24695:35149
CAGTGCGA
+
FFFF::FF
@A00769:11:HC3HCDRXX:1:2107:8684:35196
CAGTGCGA
+
FFFFFFFF
@A00769:11:HC3HCDRXX:1:2107:31177:35258
CAGTGCGA
+
FFFFFFFF
@A00769:11:HC3HCDRXX:1:2107:20916:35274
CAGTGCGA
+
:FF::,FF
@A00769:11:HC3HCDRXX:1:2107:20952:35305
CAGTGCGA
+
FFFFFFFF
@A00769:11:HC3HCDRXX:1:2107:26793:35336
CAGTGCGA
+
FFFFFFFF
@A00769:11:HC3HCDRXX:1:2107:4562:35383
CAGTGCGA
+
FFFFFFFF
@A00769:11:HC3HCDRXX:1:2107:19759:35399
CAGTGCGA
+
FFFFFFFF
@A00769:11:HC3HCDRXX:1:2107:4535:35493
CAGTGCGA
+
FFFFFFFF
@A00769:11:HC3HCDRXX:1:2107:13367:35509
CAGTGCGA
+
FFFFFFFF
@A00769:11:HC3HCDRXX:1:2107:24162:35540
CAGTGCGA
+
FFFF:FF,
@A00769:11:HC3HCDRXX:1:2107:18078:35556
CAGTGCGA
+
FFFFFFFF
@A00769:11:HC3HCDRXX:1:2107:15284:35571
CAGTGCGA
+
FFFFFFFF
@A00769:11:HC3HCDRXX:1:2107:26458:35603
CAGTGCGA
+
FFFFFFFF
@A00769:11:HC3HCDRXX:1:2107:4001:35728
CAGTGCGA
+
FFFFFFFF
@A00769:11:HC3HCDRXX:1:2107:26775:35806
CAGTGCGA
+
FFFFFFFF
@A00769:11:HC3HCDRXX:1:2107:32208:35822
CAGTGCGA
+
FFFFFFFF
@A00769:11:HC3HCDRXX:1:2107:15148:35837
CAGTGCGA
+
FFFFFFFF
@A00769:11:HC3HCDRXX:1:2107:18322:35853
CAGTGCGA
+
FFFFFFFF
@A00769:11:HC3HCDRXX:1:2107:25581:35900
CAGTGCGA
+
FFF:FFFF
@A00769:11:HC3HCDRXX:1:2107:24985:35963
CAGTGCGA
+
FFFFFFFF
@A00769:11:HC3HCDRXX:1:2107:27227:36213
CAGTGCGA
+
FFFFFFFF
@A00769:11:HC3HCDRXX:1:2107:16351:36229
CAGTGCGA
+
FFFFFFFF
@A00769:11:HC3HCDRXX:1:2107:4345:36260
CAGTGCGA
+
FFFFFFFF
@A00769:11:HC3HCDRXX:1:2107:8106:36323
CAGTGCGA
+
FFF:FFFF
@A00769:11:HC3HCDRXX:1:2107:6180:36338
CAGTGCGA
+
FFFFFFFF
@A00769:11:HC3HCDRXX:1:2107:27371:36338
CAGTGCGA
+
FFFFFFFF
@A00769:11:HC3HCDRXX:1:2107:21811:36417
CAGTGCGA
+
FFFFFFFF
@A00769:11:HC3HCDRXX:1:2107:2040:36432
CAGTGCGA
+
FFFFFFFF
@A00769:11:HC3HCDRXX:1:2107:6849:36432
CAGTGCGA
+
FFFFFFFF
@A00769:11:HC3HCDRXX:1:2107:7916:36526
CAGTGCGA
+
FFFFFFFF
@A00769:11:HC3HCDRXX:1:2107:7952:36526
CAGTGCGA
+
FFFFFFFF
@A00769:11:HC3HCDRXX:1:2107:20627:36558
CAGTGCGA
+
FFFFFFFF
@A00769:11:HC3HCDRXX:1:2107:30445:36589
CAGTGCGA
+
FFFFFFFF
@A00769:11:HC3HCDRXX:1:2107:27986:36652
CAGTGCGA
+
FFFFFFFF
@A00769:11:HC3HCDRXX:1:2107:20564:36667
CAGTGCGA
+
FFFFFFFF
@A00769:11:HC3HCDRXX:1:2107:16396:36714
CAGTGCGA
+
FFFFFFFF
@A00769:11:HC3HCDRXX:1:2107:29116:36793
CAGTGCGA
+
F:FFFFFF
@A00769:11:HC3HCDRXX:1:2107:4707:36886
CAGTGCGA
+
FFFFFFFF
@A00769:11:HC3HCDRXX:1:2107:24089:36886
CAGTGCGA
+
FFFFFFFF
@A00769:11:HC3HCDRXX:1:2107:27724:36886
CAGTGCGA
+
FFFFFFFF
@A00769:11:HC3HCDRXX:1:2107:1895:36996
CAGTGCGA
+
FFFFFFFF
@A00769:11:HC3HCDRXX:1:2107:6686:37027
CAGTGCGA
+
FFFFFFFF
@A00769:11:HC3HCDRXX:1:2107:16595:37027
CAGTGCGA
+
FFFFFFFF
@A00769:11:HC3HCDRXX:1:2107:20103:37027
CAGTGCGA
+
:FF,F:FF
@A00769:11:HC3HCDRXX:1:2108:7292:1031
CAGTGCGA
+
FFFFFFFF
@A00769:11:HC3HCDRXX:1:2108:30282:1047
CAGTGCGA
+
FFFFFFFF
@A00769:11:HC3HCDRXX:1:2108:26467:1110
CAGTGCGA
+
FFFFFFFF
@A00769:11:HC3HCDRXX:1:2108:24523:1188
CAGTGCGA
+
FFFFFFFF
@A00769:11:HC3HCDRXX:1:2108:11487:1219
CAGTGCGA
+
FFFFFFFF
@A00769:11:HC3HCDRXX:1:2108:26458:1251
CAGTGCGA
+
FFFFFFFF
@A00769:11:HC3HCDRXX:1:2108:24144:1282
CAGTGCGA
+
FFFFFFFF
@A00769:11:HC3HCDRXX:1:2108:25681:1282
CAGTGCGA
+
FFFFFFFF
@A00769:11:HC3HCDRXX:1:2108:22263:1313
CAGTGCGA
+
FF:,FFFF
@A00769:11:HC3HCDRXX:1:2108:32353:1313
CAGTGCGA
+
FFFFFFFF
@A00769:11:HC3HCDRXX:1:2108:28637:1329
CAGTGCGA
+
FFFFFFFF
@A00769:11:HC3HCDRXX:1:2108:8278:1391
CAGTGCGA
+
FFFFFFFF
@A00769:11:HC3HCDRXX:1:2108:31087:1407
CAGTGCGA
+
FFFFFFFF
@A00769:11:HC3HCDRXX:1:2108:24035:1501
CAGTGCGA
+
FFFFFFFF
@A00769:11:HC3HCDRXX:1:2108:19976:1517
CAGTGCGA
+
FFFFFFFF
@A00769:11:HC3HCDRXX:1:2108:32560:1517
CAGTGCGA
+
FFFFFFFF
@A00769:11:HC3HCDRXX:1:2108:32560:1548
CAGTGCGA
+
FFFFFFFF
@A00769:11:HC3HCDRXX:1:2108:17472:1626
CAGTGCGA
+
FFFFFFFF
@A00769:11:HC3HCDRXX:1:2108:24985:1736
CAGTGCGA
+
FFFFFFFF
@A00769:11:HC3HCDRXX:1:2108:1868:1814
CAGTGCGA
+
FFFFFFFF
@A00769:11:HC3HCDRXX:1:2108:17065:1830
CAGTGCGA
+
FFFFFFFF
@A00769:11:HC3HCDRXX:1:2108:32768:1846
CAGTGCGA
+
FFFFFFFF
@A00769:11:HC3HCDRXX:1:2108:13476:1908
CAGTGCGA
+
FFFFFFFF
@A00769:11:HC3HCDRXX:1:2108:1172:1986
CAGTGCGA
+
FFFFFFFF
@A00769:11:HC3HCDRXX:1:2108:29080:2033
CAGTGCGA
+
FFFFFFFF
@A00769:11:HC3HCDRXX:1:2108:9372:2065
CAGTGCGA
+
FFFFFFFF
@A00769:11:HC3HCDRXX:1:2108:15501:2065
CAGTGCGA
+
,F:,,FFF
@A00769:11:HC3HCDRXX:1:2108:16197:2080
CAGTGCGA
+
FFFFFF:F
@A00769:11:HC3HCDRXX:1:2108:4887:2127
CAGTGCGA
+
FFFFFFFF
@A00769:11:HC3HCDRXX:1:2108:11243:2174
CAGTGCGA
+
FFFFFFFF
@A00769:11:HC3HCDRXX:1:2108:28845:2190
CAGTGCGA
+
FFFFFFFF
@A00769:11:HC3HCDRXX:1:2108:1579:2221
CAGTGCGA
+
FFFFFFFF
@A00769:11:HC3HCDRXX:1:2108:18340:2253
CAGTGCGA
+
FFFFFFFF
@A00769:11:HC3HCDRXX:1:2108:14959:2284
CAGTGCGA
+
FFFFFFFF
@A00769:11:HC3HCDRXX:1:2108:28691:2519
CAGTGCGA
+
FFFFFFFF
@A00769:11:HC3HCDRXX:1:2108:16052:2550
CAGTGCGA
+
FFFFFFFF
@A00769:11:HC3HCDRXX:1:2108:17327:2597
CAGTGCGA
+
FFFFFFFF
@A00769:11:HC3HCDRXX:1:2108:7636:2691
CAGTGCGA
+
FFFFFFFF
@A00769:11:HC3HCDRXX:1:2108:27525:2691
CAGTGCGA
+
FFFFFFFF
@A00769:11:HC3HCDRXX:1:2108:4164:2754
CAGTGCGA
+
FFFFFFFF
@A00769:11:HC3HCDRXX:1:2108:20998:2754
CAGTGCGA
+
FFFFF:FF
@A00769:11:HC3HCDRXX:1:2108:24632:2785
CAGTGCGA
+
FFFFFFFF
@A00769:11:HC3HCDRXX:1:2108:24994:2785
CAGTGCGA
+
FFFFFFFF
@A00769:11:HC3HCDRXX:1:2108:16839:2816
CAGTGCGA
+
FFFFFFF:
@A00769:11:HC3HCDRXX:1:2108:3016:2832
CAGTGCGA
+
FFFFFFFF
@A00769:11:HC3HCDRXX:1:2108:12852:2895
CAGTGCGA
+
FFFFFFFF
@A00769:11:HC3HCDRXX:1:2108:6361:2926
CAGTGCGA
+
FFFFFFFF
@A00769:11:HC3HCDRXX:1:2108:24171:2926
CAGTGCGA
+
FFFFFFFF
@A00769:11:HC3HCDRXX:1:2108:17309:3004
CAGTGCGA
+
:FFF:FF:
@A00769:11:HC3HCDRXX:1:2108:20907:3004
CAGTGCGA
+
FFFFFFFF
@A00769:11:HC3HCDRXX:1:2108:31756:3004
CAGTGCGA
+
FFFFFFFF
@A00769:11:HC3HCDRXX:1:2108:4155:3082
CAGTGCGA
+
FFFFFFFF
@A00769:11:HC3HCDRXX:1:2108:28158:3098
CAGTGCGA
+
FFFFFFFF
@A00769:11:HC3HCDRXX:1:2108:25708:3145
CAGTGCGA
+
F:FFFFFF
@A00769:11:HC3HCDRXX:1:2108:5882:3317
CAGTGCGA
+
FFFFFFFF
@A00769:11:HC3HCDRXX:1:2108:4987:3333
CAGTGCGA
+
FFFFFFFF
@A00769:11:HC3HCDRXX:1:2108:3369:3349
CAGTGCGA
+
FFFFFFFF
@A00769:11:HC3HCDRXX:1:2108:26657:3349
CAGTGCGA
+
FFFFFFFF
@A00769:11:HC3HCDRXX:1:2108:15582:3364
CAGTGCGA
+
FFFFFFFF
@A00769:11:HC3HCDRXX:1:2108:12057:3458
CAGTGCGA
+
FFFFFFFF
@A00769:11:HC3HCDRXX:1:2108:19795:3677
CAGTGCGA
+
FFFFFFFF
@A00769:11:HC3HCDRXX:1:2108:16089:3709
CAGTGCGA
+
FFFFFFFF
@A00769:11:HC3HCDRXX:1:2108:1579:3724
CAGTGCGA
+
:FFFFFFF
@A00769:11:HC3HCDRXX:1:2108:15682:3756
CAGTGCGA
+
FFFFFFFF
@A00769:11:HC3HCDRXX:1:2108:25120:3756
CAGTGCGA
+
FFFFFFFF
@A00769:11:HC3HCDRXX:1:2108:5638:3834
CAGTGCGA
+
FFFFFFFF
@A00769:11:HC3HCDRXX:1:2108:17463:3834
CAGTGCGA
+
FFFFFFFF
@A00769:11:HC3HCDRXX:1:2108:26232:3897
CAGTGCGA
+
FFFFFFFF
@A00769:11:HC3HCDRXX:1:2108:6298:3944
CAGTGCGA
+
:FFFFFFF
@A00769:11:HC3HCDRXX:1:2108:17544:3944
CAGTGCGA
+
:FFFFFFF
@A00769:11:HC3HCDRXX:1:2108:4318:4053
CAGTGCGA
+
FFFFFFFF
@A00769:11:HC3HCDRXX:1:2108:6506:4116
CAGTGCGA
+
FFFFFFFF
@A00769:11:HC3HCDRXX:1:2108:20356:4147
CAGTGCGA
+
FFFFFFFF
@A00769:11:HC3HCDRXX:1:2108:26630:4210
CAGTGCGA
+
FFFFFFFF
@A00769:11:HC3HCDRXX:1:2108:29396:4210
CAGTGCGA
+
FFFFFFFF
@A00769:11:HC3HCDRXX:1:2108:8703:4225
CAGTGCGA
+
FFFFFFFF
@A00769:11:HC3HCDRXX:1:2108:31503:4257
CAGTGCGA
+
FFFFFFFF
@A00769:11:HC3HCDRXX:1:2108:5177:4288
CAGTGCGA
+
FFFFFFFF
@A00769:11:HC3HCDRXX:1:2108:16685:4366
CAGTGCGA
+
FFFFFFFF
@A00769:11:HC3HCDRXX:1:2108:2727:4398
CAGTGCGA
+
FFFFFF:F
@A00769:11:HC3HCDRXX:1:2108:20663:4460
CAGTGCGA
+
FFFFFFFF
@A00769:11:HC3HCDRXX:1:2108:2636:4492
CAGTGCGA
+
FFFFFFFF
@A00769:11:HC3HCDRXX:1:2108:1235:4507
CAGTGCGA
+
FFFFFFFF
@A00769:11:HC3HCDRXX:1:2108:21856:4586
CAGTGCGA
+
F:FFFFFF
@A00769:11:HC3HCDRXX:1:2108:19913:4633
CAGTGCGA
+
FFFFFFFF
@A00769:11:HC3HCDRXX:1:2108:18141:4664
CAGTGCGA
+
FFFFFFFF
@A00769:11:HC3HCDRXX:1:2108:19687:4711
CAGTGCGA
+
FFFFFFFF
@A00769:11:HC3HCDRXX:1:2108:19868:4711
CAGTGCGA
+
FFFFFFFF
@A00769:11:HC3HCDRXX:1:2108:16731:4726
CAGTGCGA
+
FFFFFFFF
@A00769:11:HC3HCDRXX:1:2108:3070:4836
CAGTGCGA
+
FFFFFFFF
@A00769:11:HC3HCDRXX:1:2108:11532:4899
CAGTGCGA
+
FFFFFFFF
@A00769:11:HC3HCDRXX:1:2108:1298:4993
CAGTGCGA
+
FFFFFFFF
@A00769:11:HC3HCDRXX:1:2108:29731:5008
CAGTGCGA
+
FFFFFFFF
@A00769:11:HC3HCDRXX:1:2108:14470:5040
CAGTGCGA
+
FF:FFFFF
@A00769:11:HC3HCDRXX:1:2108:17164:5071
CAGTGCGA
+
FFFFFFFF
@A00769:11:HC3HCDRXX:1:2108:13295:5134
CAGTGCGA
+
FFFFFFFF
@A00769:11:HC3HCDRXX:1:2108:20600:5259
CAGTGCGA
+
:FFFFFFF
@A00769:11:HC3HCDRXX:1:2108:11433:5321
CAGTGCGA
+
FFFFFFFF
@A00769:11:HC3HCDRXX:1:2108:24135:5368
CAGTGCGA
+
FFFFFFFF
@A00769:11:HC3HCDRXX:1:2108:29297:5415
CAGTGCGA
+
FFFFFFFF
@A00769:11:HC3HCDRXX:1:2108:20130:5447
CAGTGCGA
+
F:FFFFFF
@A00769:11:HC3HCDRXX:1:2108:27832:5478
CAGTGCGA
+
FFFFFFFF
@A00769:11:HC3HCDRXX:1:2108:31286:5572
CAGTGCGA
+
FFFFFFFF
@A00769:11:HC3HCDRXX:1:2108:29848:5650
CAGTGCGA
+
FFFFFFFF
@A00769:11:HC3HCDRXX:1:2108:3658:5760
CAGTGCGA
+
FFFFFFFF
@A00769:11:HC3HCDRXX:1:2108:29857:5791
CAGTGCGA
+
FFFFFFFF
@A00769:11:HC3HCDRXX:1:2108:2672:5807
CAGTGCGA
+
FFFFFFFF
@A00769:11:HC3HCDRXX:1:2108:4779:5885
CAGTGCGA
+
FFFFFFFF
@A00769:11:HC3HCDRXX:1:2108:6253:5901
CAGTGCGA
+
FFFFFFFF
@A00769:11:HC3HCDRXX:1:2108:21124:5948
CAGTGCGA
+
FFFFFFFF
@A00769:11:HC3HCDRXX:1:2108:8160:5979
CAGTGCGA
+
FFFFFFFF
@A00769:11:HC3HCDRXX:1:2108:22752:6073
CAGTGCGA
+
FFFFFFFF
@A00769:11:HC3HCDRXX:1:2108:17734:6151
CAGTGCGA
+
FFFFFFFF
@A00769:11:HC3HCDRXX:1:2108:26964:6230
CAGTGCGA
+
FFFFFFFF
@A00769:11:HC3HCDRXX:1:2108:22254:6245
CAGTGCGA
+
FFFFFFFF
@A00769:11:HC3HCDRXX:1:2108:3929:6261
CAGTGCGA
+
:FFFFFFF
@A00769:11:HC3HCDRXX:1:2108:26937:6308
CAGTGCGA
+
FFFFFFFF
@A00769:11:HC3HCDRXX:1:2108:1081:6339
CAGTGCGA
+
FFFFFFFF
@A00769:11:HC3HCDRXX:1:2108:3703:6370
CAGTGCGA
+
FFFFFFFF
@A00769:11:HC3HCDRXX:1:2108:21531:6370
CAGTGCGA
+
FFF:FFFF
@A00769:11:HC3HCDRXX:1:2108:2076:6402
CAGTGCGA
+
FFFFFFFF
@A00769:11:HC3HCDRXX:1:2108:12093:6402
CAGTGCGA
+
FFFFFFFF
@A00769:11:HC3HCDRXX:1:2108:17897:6402
CAGTGCGA
+
FFFFFF:F
@A00769:11:HC3HCDRXX:1:2108:19307:6402
CAGTGCGA
+
FFFFFFFF
@A00769:11:HC3HCDRXX:1:2108:14290:6417
CAGTGCGA
+
FFFFFFFF
@A00769:11:HC3HCDRXX:1:2108:32832:6433
CAGTGCGA
+
FFFFFFFF
@A00769:11:HC3HCDRXX:1:2108:20112:6449
CAGTGCGA
+
FFFFFFFF
@A00769:11:HC3HCDRXX:1:2108:21178:6449
CAGTGCGA
+
FFFFFFFF
@A00769:11:HC3HCDRXX:1:2108:21721:6449
CAGTGCGA
+
FFFFFFFF
@A00769:11:HC3HCDRXX:1:2108:7003:6480
CAGTGCGA
+
FFFFFFFF
@A00769:11:HC3HCDRXX:1:2108:19126:6558
CAGTGCGA
+
FFFFFFFF
@A00769:11:HC3HCDRXX:1:2108:3604:6574
CAGTGCGA
+
FFFFFFFF
@A00769:11:HC3HCDRXX:1:2108:7256:6574
CAGTGCGA
+
FFFFFFFF
@A00769:11:HC3HCDRXX:1:2108:16432:6590
CAGTGCGA
+
FFFFFFFF
@A00769:11:HC3HCDRXX:1:2108:4679:6621
CAGTGCGA
+
FFFFFFFF
@A00769:11:HC3HCDRXX:1:2108:5855:6621
CAGTGCGA
+
FFFFFFFF
@A00769:11:HC3HCDRXX:1:2108:27823:6621
CAGTGCGA
+
FFFFFFFF
@A00769:11:HC3HCDRXX:1:2108:7328:6668
CAGTGCGA
+
FFFF:FFF
@A00769:11:HC3HCDRXX:1:2108:21847:6668
CAGTGCGA
+
FF:FFFFF
@A00769:11:HC3HCDRXX:1:2108:5782:6840
CAGTGCGA
+
FFFFFFFF
@A00769:11:HC3HCDRXX:1:2108:26946:6856
CAGTGCGA
+
FFFFFFFF
@A00769:11:HC3HCDRXX:1:2108:25418:6872
CAGTGCGA
+
FFFFFFFF
@A00769:11:HC3HCDRXX:1:2108:21866:6887
CAGTGCGA
+
FFFFFFFF
@A00769:11:HC3HCDRXX:1:2108:26503:6934
CAGTGCGA
+
FFFFFFFF
@A00769:11:HC3HCDRXX:1:2108:26006:7012
CAGTGCGA
+
FFFFFFFF
@A00769:11:HC3HCDRXX:1:2108:26069:7059
CAGTGCGA
+
FFFFFFFF
@A00769:11:HC3HCDRXX:1:2108:4544:7075
CAGTGCGA
+
FFFFFFFF
@A00769:11:HC3HCDRXX:1:2108:25961:7122
CAGTGCGA
+
FFFFFFFF
@A00769:11:HC3HCDRXX:1:2108:16441:7138
CAGTGCGA
+
FFFFF:FF
@A00769:11:HC3HCDRXX:1:2108:13268:7153
CAGTGCGA
+
FFFFFFFF
@A00769:11:HC3HCDRXX:1:2108:9263:7169
CAGTGCGA
+
FFFFFFFF
@A00769:11:HC3HCDRXX:1:2108:6370:7200
CAGTGCGA
+
FFFFFFFF
@A00769:11:HC3HCDRXX:1:2108:29803:7232
CAGTGCGA
+
FFF:FF:F
@A00769:11:HC3HCDRXX:1:2108:5828:7263
CAGTGCGA
+
FF:FFFFF
@A00769:11:HC3HCDRXX:1:2108:24207:7279
CAGTGCGA
+
FFFFFFFF
@A00769:11:HC3HCDRXX:1:2108:26612:7279
CAGTGCGA
+
FFF:,FFF
@A00769:11:HC3HCDRXX:1:2108:29035:7279
CAGTGCGA
+
FFFFFFFF
@A00769:11:HC3HCDRXX:1:2108:20193:7310
CAGTGCGA
+
FFFFFFFF
@A00769:11:HC3HCDRXX:1:2108:10059:7326
CAGTGCGA
+
FFFFFFFF
@A00769:11:HC3HCDRXX:1:2108:28736:7420
CAGTGCGA
+
FFFFFFFF
@A00769:11:HC3HCDRXX:1:2108:12771:7451
CAGTGCGA
+
FFFFFFFF
@A00769:11:HC3HCDRXX:1:2108:25961:7498
CAGTGCGA
+
FFFFFFFF
@A00769:11:HC3HCDRXX:1:2108:6262:7513
CAGTGCGA
+
FFFFFFFF
@A00769:11:HC3HCDRXX:1:2108:20473:7576
CAGTGCGA
+
FFFFFFFF
@A00769:11:HC3HCDRXX:1:2108:5222:7592
CAGTGCGA
+
FFFFFFFF
@A00769:11:HC3HCDRXX:1:2108:25961:7592
CAGTGCGA
+
FFFFFFFF
@A00769:11:HC3HCDRXX:1:2108:15040:7748
CAGTGCGA
+
FFFFFFFF
@A00769:11:HC3HCDRXX:1:2108:26530:7764
CAGTGCGA
+
FFFFFFFF
@A00769:11:HC3HCDRXX:1:2108:22191:7858
CAGTGCGA
+
FFFFFFFF
@A00769:11:HC3HCDRXX:1:2108:4472:7983
CAGTGCGA
+
FFFFFFFF
@A00769:11:HC3HCDRXX:1:2108:26449:8030
CAGTGCGA
+
FFFFFFFF
@A00769:11:HC3HCDRXX:1:2108:14868:8046
CAGTGCGA
+
FFFFFFFF
@A00769:11:HC3HCDRXX:1:2108:28339:8108
CAGTGCGA
+
FFFFFFFF
@A00769:11:HC3HCDRXX:1:2108:30987:8187
CAGTGCGA
+
FFFFFFFF
@A00769:11:HC3HCDRXX:1:2108:20564:8265
CAGTGCGA
+
FFFFFFFF
@A00769:11:HC3HCDRXX:1:2108:5168:8281
CAGTGCGA
+
FFFFFFFF
@A00769:11:HC3HCDRXX:1:2108:27371:8343
CAGTGCGA
+
FFFFFFFF
@A00769:11:HC3HCDRXX:1:2108:15944:8437
CAGTGCGA
+
FFFFFFFF
@A00769:11:HC3HCDRXX:1:2108:23891:8453
CAGTGCGA
+
FFFFFFFF
@A00769:11:HC3HCDRXX:1:2108:9254:8500
CAGTGCGA
+
FFFFFFFF
[truncated: 8,315,426 more chars]
