# Supplementary material for: Acidified drinking water attenuates motor deficits and brain pathology in a mouse model of a childhood neurodegenerative disorder
Source: Sci Rep. 2022 May 30;12:9025. doi: 10.1038/s41598-022-12981-0 (PMC9151921; doi:10.1038/s41598-022-12981-0)
Supplement: Supplementary file 4 — Supplementary Information 4. [file 41598_2022_12981_MOESM4_ESM.zip › 060519AK515F/129xC57.WT.3.m.Acid3747.3_Index.fastq]

@A00769:11:HC3HCDRXX:1:2101:16694:1000
CATGGTCG
+
FFFFFFFF
@A00769:11:HC3HCDRXX:1:2101:29161:1016
CATGGTCG
+
FFFFF::F
@A00769:11:HC3HCDRXX:1:2101:21486:1063
CATGGTCG
+
FFFFFFFF
@A00769:11:HC3HCDRXX:1:2101:1244:1141
CATGGTCG
+
FFFFFFF:
@A00769:11:HC3HCDRXX:1:2101:1470:1188
CATGGTCG
+
FFFFFFFF
@A00769:11:HC3HCDRXX:1:2101:20030:1329
CATGGTCG
+
FFFFFFFF
@A00769:11:HC3HCDRXX:1:2101:21359:1407
CATGGTCG
+
FFFFFFFF
@A00769:11:HC3HCDRXX:1:2101:12029:1438
CATGGTCG
+
FFFFFFFF
@A00769:11:HC3HCDRXX:1:2101:26458:1438
CATGGTCG
+
FFFFFFFF
@A00769:11:HC3HCDRXX:1:2101:25744:1454
CATGGTCG
+
FFFFFFFF
@A00769:11:HC3HCDRXX:1:2101:14235:1501
CATGGTCG
+
FFFFFFFF
@A00769:11:HC3HCDRXX:1:2101:32316:1532
CATGGTCG
+
FFFFF:FF
@A00769:11:HC3HCDRXX:1:2101:17716:1736
CATGGTCG
+
F,FFFFFF
@A00769:11:HC3HCDRXX:1:2101:21793:1783
CATGGTCG
+
FFFFFFFF
@A00769:11:HC3HCDRXX:1:2101:3495:1846
CATGGTCG
+
FFFFFFFF
@A00769:11:HC3HCDRXX:1:2101:12915:1846
CATGGTCG
+
FFFFFFFF
@A00769:11:HC3HCDRXX:1:2101:4725:1877
CATGGTCG
+
FFFFFFFF
@A00769:11:HC3HCDRXX:1:2101:16089:1924
CATGGTCG
+
FFFFFFFF
@A00769:11:HC3HCDRXX:1:2101:27326:2033
CATGGTCG
+
FFF:FF,F
@A00769:11:HC3HCDRXX:1:2101:8278:2049
CATGGTCG
+
FFFFFFFF
@A00769:11:HC3HCDRXX:1:2101:3794:2080
CATGGTCG
+
FFFFFFFF
@A00769:11:HC3HCDRXX:1:2101:9986:2159
CATGGTCG
+
FFFFFFFF
@A00769:11:HC3HCDRXX:1:2101:21332:2174
CATGGTCG
+
FFF:FFFF
@A00769:11:HC3HCDRXX:1:2101:31747:2174
CATGGTCG
+
:FFFFFFF
@A00769:11:HC3HCDRXX:1:2101:19416:2206
CATGGTCG
+
FFFFFFFF
@A00769:11:HC3HCDRXX:1:2101:30029:2206
CATGGTCG
+
FFFFFFFF
@A00769:11:HC3HCDRXX:1:2101:19425:2253
CATGGTCG
+
FFFFFFFF
@A00769:11:HC3HCDRXX:1:2101:3269:2268
CATGGTCG
+
FFFFFFFF
@A00769:11:HC3HCDRXX:1:2101:13422:2409
CATGGTCG
+
FFFFFFFF
@A00769:11:HC3HCDRXX:1:2101:32624:2409
CATGGTCG
+
FFF,F:F:
@A00769:11:HC3HCDRXX:1:2101:15582:2456
CATGGTCG
+
FFFFFFFF
@A00769:11:HC3HCDRXX:1:2101:29912:2472
CATGGTCG
+
FFFFFFFF
@A00769:11:HC3HCDRXX:1:2101:11912:2519
CATGGTCG
+
FFFFFFFF
@A00769:11:HC3HCDRXX:1:2101:22399:2519
CATGGTCG
+
FFFFFFFF
@A00769:11:HC3HCDRXX:1:2101:29749:2534
CATGGTCG
+
FFFFFFFF
@A00769:11:HC3HCDRXX:1:2101:22399:2581
CATGGTCG
+
FFFFFFFF
@A00769:11:HC3HCDRXX:1:2101:2003:2613
CATGGTCG
+
FFF:FFFF
@A00769:11:HC3HCDRXX:1:2101:4318:2613
CATGGTCG
+
FFFFF:FF
@A00769:11:HC3HCDRXX:1:2101:19217:2675
CATGGTCG
+
FFFFFFFF
@A00769:11:HC3HCDRXX:1:2101:19352:2722
CATGGTCG
+
FFFFFFFF
@A00769:11:HC3HCDRXX:1:2101:9995:2769
CATGGTCG
+
FFFFFFFF
@A00769:11:HC3HCDRXX:1:2101:16767:2785
CATGGTCG
+
FFFFFFFF
@A00769:11:HC3HCDRXX:1:2101:22661:2785
CATGGTCG
+
,FFFFFF:
@A00769:11:HC3HCDRXX:1:2101:1289:2816
CATGGTCG
+
FFFFFFFF
@A00769:11:HC3HCDRXX:1:2101:29152:2816
CATGGTCG
+
FFFFFFFF
@A00769:11:HC3HCDRXX:1:2101:11532:2895
CATGGTCG
+
FFFFFFFF
@A00769:11:HC3HCDRXX:1:2101:12301:2942
CATGGTCG
+
FFFFFFFF
@A00769:11:HC3HCDRXX:1:2101:12192:3004
CATGGTCG
+
FFFFFFFF
@A00769:11:HC3HCDRXX:1:2101:16034:3082
CATGGTCG
+
FFFFFFFF
@A00769:11:HC3HCDRXX:1:2101:6054:3114
CATGGTCG
+
FFFFFFFF
@A00769:11:HC3HCDRXX:1:2101:22643:3129
CATGGTCG
+
FFFFFFFF
@A00769:11:HC3HCDRXX:1:2101:24361:3129
CATGGTCG
+
FFFFFFFF
@A00769:11:HC3HCDRXX:1:2101:16278:3349
CATGGTCG
+
FFFFFFFF
@A00769:11:HC3HCDRXX:1:2101:2962:3364
CATGGTCG
+
FFFFFFFF
@A00769:11:HC3HCDRXX:1:2101:19985:3380
CATGGTCG
+
FFFFFFFF
@A00769:11:HC3HCDRXX:1:2101:6027:3443
CATGGTCG
+
FFFFFFFF
@A00769:11:HC3HCDRXX:1:2101:8178:3599
CATGGTCG
+
FFFFFFFF
@A00769:11:HC3HCDRXX:1:2101:19271:3677
CATGGTCG
+
FFFFFFFF
@A00769:11:HC3HCDRXX:1:2101:3631:3709
CATGGTCG
+
FFFFFFFF
@A00769:11:HC3HCDRXX:1:2101:15429:3756
CATGGTCG
+
FFFFFFFF
@A00769:11:HC3HCDRXX:1:2101:20437:3881
CATGGTCG
+
FFFF:FFF
@A00769:11:HC3HCDRXX:1:2101:9164:3897
CATGGTCG
+
FFFFFFFF
@A00769:11:HC3HCDRXX:1:2101:10276:3912
CATGGTCG
+
FFFFFFFF
@A00769:11:HC3HCDRXX:1:2101:6406:4069
CATGGTCG
+
FFFFFFFF
@A00769:11:HC3HCDRXX:1:2101:12726:4085
CATGGTCG
+
FFFFFFFF
@A00769:11:HC3HCDRXX:1:2101:10221:4100
CATGGTCG
+
FFFFFFFF
@A00769:11:HC3HCDRXX:1:2101:10294:4194
CATGGTCG
+
FFFFFFFF
@A00769:11:HC3HCDRXX:1:2101:32524:4241
CATGGTCG
+
FFFFFFFF
@A00769:11:HC3HCDRXX:1:2101:24062:4366
CATGGTCG
+
FFFFFFFF
@A00769:11:HC3HCDRXX:1:2101:8061:4398
CATGGTCG
+
FFFFFFFF
@A00769:11:HC3HCDRXX:1:2101:13440:4476
CATGGTCG
+
FFFFFFFF
@A00769:11:HC3HCDRXX:1:2101:31467:4507
CATGGTCG
+
FFF:FFFF
@A00769:11:HC3HCDRXX:1:2101:14253:4570
CATGGTCG
+
FFFFFFFF
@A00769:11:HC3HCDRXX:1:2101:15013:4570
CATGGTCG
+
FFFFFFFF
@A00769:11:HC3HCDRXX:1:2101:14787:4586
CATGGTCG
+
FF:FFFFF
@A00769:11:HC3HCDRXX:1:2101:13241:4601
CATGGTCG
+
FFFFFFFF
@A00769:11:HC3HCDRXX:1:2101:12264:4633
CATGGTCG
+
FFFFFFFF
@A00769:11:HC3HCDRXX:1:2101:4942:4758
CATGGTCG
+
FFFFFFFF
@A00769:11:HC3HCDRXX:1:2101:10646:4773
CATGGTCG
+
FFFFFFFF
@A00769:11:HC3HCDRXX:1:2101:18421:4773
CATGGTCG
+
FFFFFFFF
@A00769:11:HC3HCDRXX:1:2101:16866:4961
CATGGTCG
+
FFFFFFFF
@A00769:11:HC3HCDRXX:1:2101:4255:4977
CATGGTCG
+
FFFFFFFF
@A00769:11:HC3HCDRXX:1:2101:7084:4993
CATGGTCG
+
:FFFFF:F
@A00769:11:HC3HCDRXX:1:2101:15221:4993
CATGGTCG
+
FF,FFFF,
@A00769:11:HC3HCDRXX:1:2101:2401:5118
CATGGTCG
+
FFFFFFFF
@A00769:11:HC3HCDRXX:1:2101:2383:5149
CATGGTCG
+
FFFFFFFF
@A00769:11:HC3HCDRXX:1:2101:2392:5165
CATGGTCG
+
FFFFFFFF
@A00769:11:HC3HCDRXX:1:2101:6696:5196
CATGGTCG
+
FFFFFFFF
@A00769:11:HC3HCDRXX:1:2101:24089:5228
CATGGTCG
+
FFFFFFFF
@A00769:11:HC3HCDRXX:1:2101:6271:5274
CATGGTCG
+
:F:F:FFF
@A00769:11:HC3HCDRXX:1:2101:11261:5306
CATGGTCG
+
FFFFFFFF
@A00769:11:HC3HCDRXX:1:2101:16324:5337
CATGGTCG
+
FFFFFFFF
@A00769:11:HC3HCDRXX:1:2101:5439:5462
CATGGTCG
+
FFFFFFFF
@A00769:11:HC3HCDRXX:1:2101:24569:5619
CATGGTCG
+
FFFFFFFF
@A00769:11:HC3HCDRXX:1:2101:19126:5650
CATGGTCG
+
FFFFFFFF
@A00769:11:HC3HCDRXX:1:2101:29270:5682
CATGGTCG
+
FFFFFFFF
@A00769:11:HC3HCDRXX:1:2101:24288:5697
CATGGTCG
+
F:FFFFFF
@A00769:11:HC3HCDRXX:1:2101:7374:5932
CATGGTCG
+
FFFFFFFF
@A00769:11:HC3HCDRXX:1:2101:19777:5932
CATGGTCG
+
FFFFFFFF
@A00769:11:HC3HCDRXX:1:2101:4978:5948
CATGGTCG
+
FFFFFFFF
@A00769:11:HC3HCDRXX:1:2101:8784:5963
CATGGTCG
+
FFFFFFFF
@A00769:11:HC3HCDRXX:1:2101:12545:5995
CATGGTCG
+
FFFFFFFF
@A00769:11:HC3HCDRXX:1:2101:29161:6026
CATGGTCG
+
FFFFFFFF
@A00769:11:HC3HCDRXX:1:2101:32217:6057
CATGGTCG
+
FFFFFFFF
@A00769:11:HC3HCDRXX:1:2101:6262:6167
CATGGTCG
+
FFFFFFFF
@A00769:11:HC3HCDRXX:1:2101:6253:6339
CATGGTCG
+
FFFFFFFF
@A00769:11:HC3HCDRXX:1:2101:15347:6339
CATGGTCG
+
FFFFFFFF
@A00769:11:HC3HCDRXX:1:2101:14886:6417
CATGGTCG
+
FFFFFFFF
@A00769:11:HC3HCDRXX:1:2101:8603:6464
CATGGTCG
+
FFFFFFFF
@A00769:11:HC3HCDRXX:1:2101:7753:6621
CATGGTCG
+
FFFFFFFF
@A00769:11:HC3HCDRXX:1:2101:19081:6637
CATGGTCG
+
FFFFFFFF
@A00769:11:HC3HCDRXX:1:2101:1967:6684
CATGGTCG
+
FFFFFFFF
@A00769:11:HC3HCDRXX:1:2101:10474:6762
CATGGTCG
+
FFFFFFFF
@A00769:11:HC3HCDRXX:1:2101:1805:6840
CATGGTCG
+
FFFFFFFF
@A00769:11:HC3HCDRXX:1:2101:28058:6934
CATGGTCG
+
FFFFFFFF
@A00769:11:HC3HCDRXX:1:2101:6696:6950
CATGGTCG
+
FFFFFFFF
@A00769:11:HC3HCDRXX:1:2101:12020:6965
CATGGTCG
+
FF:FFFFF
@A00769:11:HC3HCDRXX:1:2101:10791:6997
CATGGTCG
+
FFFFFFFF
@A00769:11:HC3HCDRXX:1:2101:14922:7075
CATGGTCG
+
FFFFFFFF
@A00769:11:HC3HCDRXX:1:2101:20184:7138
CATGGTCG
+
:FFFFF::
@A00769:11:HC3HCDRXX:1:2101:2510:7153
CATGGTCG
+
FFFFFFFF
@A00769:11:HC3HCDRXX:1:2101:15293:7185
CATGGTCG
+
FFFFFFFF
@A00769:11:HC3HCDRXX:1:2101:4047:7216
CATGGTCG
+
FFFFFFFF
@A00769:11:HC3HCDRXX:1:2101:5276:7216
CATGGTCG
+
FFFFFFFF
@A00769:11:HC3HCDRXX:1:2101:31114:7216
CATGGTCG
+
F,FFFFFF
@A00769:11:HC3HCDRXX:1:2101:16803:7263
CATGGTCG
+
FFFFFFFF
@A00769:11:HC3HCDRXX:1:2101:19795:7279
CATGGTCG
+
FFFFFFFF
@A00769:11:HC3HCDRXX:1:2101:6253:7310
CATGGTCG
+
FFFFFFFF
@A00769:11:HC3HCDRXX:1:2101:10511:7451
CATGGTCG
+
FFFFFFFF
@A00769:11:HC3HCDRXX:1:2101:11632:7451
CATGGTCG
+
FFFFFFFF
@A00769:11:HC3HCDRXX:1:2101:26576:7467
CATGGTCG
+
FFFFFFFF
@A00769:11:HC3HCDRXX:1:2101:28528:7498
CATGGTCG
+
FFFFFFFF
@A00769:11:HC3HCDRXX:1:2101:14868:7513
CATGGTCG
+
FFFFFFFF
@A00769:11:HC3HCDRXX:1:2101:8684:7545
CATGGTCG
+
,F:F,FFF
@A00769:11:HC3HCDRXX:1:2101:29939:7686
CATGGTCG
+
F,FFFFFF
@A00769:11:HC3HCDRXX:1:2101:2257:7748
CATGGTCG
+
FFFFFFFF
@A00769:11:HC3HCDRXX:1:2101:1678:7780
CATGGTCG
+
FFFFFFFF
@A00769:11:HC3HCDRXX:1:2101:25907:7842
CATGGTCG
+
FFFFFFFF
@A00769:11:HC3HCDRXX:1:2101:8865:7889
CATGGTCG
+
FFFFFFFF
@A00769:11:HC3HCDRXX:1:2101:32407:7952
CATGGTCG
+
FFFFFFFF
@A00769:11:HC3HCDRXX:1:2101:20934:8093
CATGGTCG
+
FFFFFFFF
@A00769:11:HC3HCDRXX:1:2101:2862:8140
CATGGTCG
+
FFFFFFFF
@A00769:11:HC3HCDRXX:1:2101:2338:8171
CATGGTCG
+
FFFFFFFF
@A00769:11:HC3HCDRXX:1:2101:20591:8249
CATGGTCG
+
FFFFF:FF
@A00769:11:HC3HCDRXX:1:2101:32199:8249
CATGGTCG
+
FF:FFF,F
@A00769:11:HC3HCDRXX:1:2101:14018:8296
CATGGTCG
+
FFFFFFFF
@A00769:11:HC3HCDRXX:1:2101:30373:8343
CATGGTCG
+
FFFFFFFF
@A00769:11:HC3HCDRXX:1:2101:12572:8359
CATGGTCG
+
FFFFFFFF
@A00769:11:HC3HCDRXX:1:2101:18918:8484
CATGGTCG
+
FFFFFFFF
@A00769:11:HC3HCDRXX:1:2101:32841:8516
CATGGTCG
+
FFFFFFFF
@A00769:11:HC3HCDRXX:1:2101:25111:8531
CATGGTCG
+
FFFFFFFF
@A00769:11:HC3HCDRXX:1:2101:25093:8594
CATGGTCG
+
FFFFFFFF
@A00769:11:HC3HCDRXX:1:2101:14181:8609
CATGGTCG
+
FF::FFFF
@A00769:11:HC3HCDRXX:1:2101:7500:8719
CATGGTCG
+
:FFFFFFF
@A00769:11:HC3HCDRXX:1:2101:2591:8735
CATGGTCG
+
FFFFFFFF
@A00769:11:HC3HCDRXX:1:2101:24306:8735
CATGGTCG
+
FFFFFFFF
@A00769:11:HC3HCDRXX:1:2101:8513:8750
CATGGTCG
+
FFFFFFFF
@A00769:11:HC3HCDRXX:1:2101:13621:8766
CATGGTCG
+
FFF::F,F
@A00769:11:HC3HCDRXX:1:2101:27272:8797
CATGGTCG
+
FFFFFFFF
@A00769:11:HC3HCDRXX:1:2101:17146:8829
CATGGTCG
+
FFF:FF,F
@A00769:11:HC3HCDRXX:1:2101:6885:8844
CATGGTCG
+
FFFFFFFF
@A00769:11:HC3HCDRXX:1:2101:2220:8876
CATGGTCG
+
FFFFFFFF
@A00769:11:HC3HCDRXX:1:2101:29089:8907
CATGGTCG
+
FFFFFFFF
@A00769:11:HC3HCDRXX:1:2101:18050:8954
CATGGTCG
+
FFFFFFFF
@A00769:11:HC3HCDRXX:1:2101:6786:8985
CATGGTCG
+
FFFFFFFF
@A00769:11:HC3HCDRXX:1:2101:21016:8985
CATGGTCG
+
FFFFFFFF
@A00769:11:HC3HCDRXX:1:2101:15980:9032
CATGGTCG
+
FFFFFFFF
@A00769:11:HC3HCDRXX:1:2101:21377:9048
CATGGTCG
+
FFFFFFFF
@A00769:11:HC3HCDRXX:1:2101:31720:9079
CATGGTCG
+
FFFFFFFF
@A00769:11:HC3HCDRXX:1:2101:11216:9142
CATGGTCG
+
FFFFFFFF
@A00769:11:HC3HCDRXX:1:2101:22697:9142
CATGGTCG
+
FFFFFFFF
@A00769:11:HC3HCDRXX:1:2101:20763:9173
CATGGTCG
+
FFFFFFFF
@A00769:11:HC3HCDRXX:1:2101:1533:9189
CATGGTCG
+
FFFFFFFF
@A00769:11:HC3HCDRXX:1:2101:11993:9204
CATGGTCG
+
FFFFFFFF
@A00769:11:HC3HCDRXX:1:2101:10068:9251
CATGGTCG
+
FFFFFFFF
@A00769:11:HC3HCDRXX:1:2101:11568:9251
CATGGTCG
+
FFFFFFFF
@A00769:11:HC3HCDRXX:1:2101:23601:9267
CATGGTCG
+
FFFFFFFF
@A00769:11:HC3HCDRXX:1:2101:27326:9361
CATGGTCG
+
FFFFFFFF
@A00769:11:HC3HCDRXX:1:2101:30382:9455
CATGGTCG
+
FFFFFFFF
@A00769:11:HC3HCDRXX:1:2101:14588:9471
CATGGTCG
+
FFFFFF:F
@A00769:11:HC3HCDRXX:1:2101:23737:9471
CATGGTCG
+
FFFFF:F:
@A00769:11:HC3HCDRXX:1:2101:22950:9518
CATGGTCG
+
FFFFFFFF
@A00769:11:HC3HCDRXX:1:2101:29179:9565
CATGGTCG
+
FFFFFFFF
@A00769:11:HC3HCDRXX:1:2101:3170:9612
CATGGTCG
+
FFFFFFFF
@A00769:11:HC3HCDRXX:1:2101:7419:9612
CATGGTCG
+
FFFFFFFF
@A00769:11:HC3HCDRXX:1:2101:7889:9643
CATGGTCG
+
FFFFFFFF
@A00769:11:HC3HCDRXX:1:2101:22535:9643
CATGGTCG
+
FFFFFFFF
@A00769:11:HC3HCDRXX:1:2101:4101:9659
CATGGTCG
+
FFFFFFFF
@A00769:11:HC3HCDRXX:1:2101:6298:9737
CATGGTCG
+
FFFFFFFF
@A00769:11:HC3HCDRXX:1:2101:3459:9768
CATGGTCG
+
FFFFFFFF
@A00769:11:HC3HCDRXX:1:2101:23339:9784
CATGGTCG
+
FFFFFFFF
@A00769:11:HC3HCDRXX:1:2101:27001:10019
CATGGTCG
+
FFFFF:FF
@A00769:11:HC3HCDRXX:1:2101:11342:10081
CATGGTCG
+
FFFFFFFF
@A00769:11:HC3HCDRXX:1:2101:12961:10160
CATGGTCG
+
FFFFFFFF
@A00769:11:HC3HCDRXX:1:2101:9516:10238
CATGGTCG
+
FFFFFFFF
@A00769:11:HC3HCDRXX:1:2101:32660:10238
CATGGTCG
+
FFFFFFFF
@A00769:11:HC3HCDRXX:1:2101:4390:10254
CATGGTCG
+
FFFFFFFF
@A00769:11:HC3HCDRXX:1:2101:17671:10269
CATGGTCG
+
FFFFFFFF
@A00769:11:HC3HCDRXX:1:2101:32570:10269
CATGGTCG
+
FFFFFFFF
@A00769:11:HC3HCDRXX:1:2101:22724:10316
CATGGTCG
+
FFFFFFFF
@A00769:11:HC3HCDRXX:1:2101:19334:10488
CATGGTCG
+
::FFFFFF
@A00769:11:HC3HCDRXX:1:2101:31792:10520
CATGGTCG
+
F,FFFFFF
@A00769:11:HC3HCDRXX:1:2101:30608:10629
CATGGTCG
+
FFFFFFFF
@A00769:11:HC3HCDRXX:1:2101:2329:10692
CATGGTCG
+
FFFFFFFF
@A00769:11:HC3HCDRXX:1:2101:10203:10708
CATGGTCG
+
FFFFFFFF
@A00769:11:HC3HCDRXX:1:2101:11686:10708
CATGGTCG
+
FFFFFF:F
@A00769:11:HC3HCDRXX:1:2101:12753:10770
CATGGTCG
+
FFFFFFFF
@A00769:11:HC3HCDRXX:1:2101:27679:10817
CATGGTCG
+
FFF:FF:F
@A00769:11:HC3HCDRXX:1:2101:19642:10927
CATGGTCG
+
FFFFFFFF
@A00769:11:HC3HCDRXX:1:2101:8712:10974
CATGGTCG
+
FFFFFFFF
@A00769:11:HC3HCDRXX:1:2101:13449:11036
CATGGTCG
+
FFFFFFFF
@A00769:11:HC3HCDRXX:1:2101:5376:11083
CATGGTCG
+
FFFFFFFF
@A00769:11:HC3HCDRXX:1:2101:9489:11099
CATGGTCG
+
FFFFFFFF
@A00769:11:HC3HCDRXX:1:2101:32262:11177
CATGGTCG
+
F,FFFFFF
@A00769:11:HC3HCDRXX:1:2101:25554:11209
CATGGTCG
+
FFFFFFFF
@A00769:11:HC3HCDRXX:1:2101:27896:11224
CATGGTCG
+
FFFFFFFF
@A00769:11:HC3HCDRXX:1:2101:25635:11256
CATGGTCG
+
FFFFFFFF
@A00769:11:HC3HCDRXX:1:2101:24044:11287
CATGGTCG
+
FFFFFFFF
@A00769:11:HC3HCDRXX:1:2101:5602:11412
CATGGTCG
+
FFFFFFFF
@A00769:11:HC3HCDRXX:1:2101:26775:11412
CATGGTCG
+
FFF::FFF
@A00769:11:HC3HCDRXX:1:2101:16342:11443
CATGGTCG
+
FFFFFFFF
@A00769:11:HC3HCDRXX:1:2101:18213:11490
CATGGTCG
+
FFFFFFFF
@A00769:11:HC3HCDRXX:1:2101:30535:11663
CATGGTCG
+
FFFFFFFF
@A00769:11:HC3HCDRXX:1:2101:2998:11694
CATGGTCG
+
FFFFFFFF
@A00769:11:HC3HCDRXX:1:2101:14733:11757
CATGGTCG
+
FFFFF:FF
@A00769:11:HC3HCDRXX:1:2101:7536:12007
CATGGTCG
+
FFFFFFFF
@A00769:11:HC3HCDRXX:1:2101:28592:12023
CATGGTCG
+
FFFFFFFF
@A00769:11:HC3HCDRXX:1:2101:27218:12085
CATGGTCG
+
FFFFFFFF
@A00769:11:HC3HCDRXX:1:2101:2492:12101
CATGGTCG
+
FFFFFFFF
@A00769:11:HC3HCDRXX:1:2101:18295:12101
CATGGTCG
+
FFFFFFFF
@A00769:11:HC3HCDRXX:1:2101:20980:12117
CATGGTCG
+
FFFFFFFF
@A00769:11:HC3HCDRXX:1:2101:13268:12132
CATGGTCG
+
FFFFFFFF
@A00769:11:HC3HCDRXX:1:2101:28076:12132
CATGGTCG
+
FFFFFFF:
@A00769:11:HC3HCDRXX:1:2101:28366:12195
CATGGTCG
+
FFFFFFFF
@A00769:11:HC3HCDRXX:1:2101:9833:12226
CATGGTCG
+
FFFFFFFF
@A00769:11:HC3HCDRXX:1:2101:18964:12226
CATGGTCG
+
FFFF:FFF
@A00769:11:HC3HCDRXX:1:2101:10963:12242
CATGGTCG
+
FFFFFFFF
@A00769:11:HC3HCDRXX:1:2101:20555:12289
CATGGTCG
+
FFFFFFFF
@A00769:11:HC3HCDRXX:1:2101:32524:12320
CATGGTCG
+
,:FFFF,F
@A00769:11:HC3HCDRXX:1:2101:29785:12336
CATGGTCG
+
FFFFF:FF
@A00769:11:HC3HCDRXX:1:2101:27037:12367
CATGGTCG
+
FFFFFFFF
@A00769:11:HC3HCDRXX:1:2101:26666:12383
CATGGTCG
+
FFF,FFFF
@A00769:11:HC3HCDRXX:1:2101:16676:12430
CATGGTCG
+
FFFFFFFF
@A00769:11:HC3HCDRXX:1:2101:27380:12461
CATGGTCG
+
FFFFFFFF
@A00769:11:HC3HCDRXX:1:2101:4490:12524
CATGGTCG
+
:FFFFFF:
@A00769:11:HC3HCDRXX:1:2101:7066:12540
CATGGTCG
+
FFFFFFFF
@A00769:11:HC3HCDRXX:1:2101:12219:12540
CATGGTCG
+
FFFFFFFF
@A00769:11:HC3HCDRXX:1:2101:10827:12602
CATGGTCG
+
FFFFFFFF
@A00769:11:HC3HCDRXX:1:2101:2202:12790
CATGGTCG
+
FFFFFFFF
@A00769:11:HC3HCDRXX:1:2101:8106:12900
CATGGTCG
+
FFFFFFFF
@A00769:11:HC3HCDRXX:1:2101:28257:12915
CATGGTCG
+
FFFFFFFF
@A00769:11:HC3HCDRXX:1:2101:2031:12931
CATGGTCG
+
FFFFFFFF
@A00769:11:HC3HCDRXX:1:2101:15112:12947
CATGGTCG
+
F:,FFFFF
@A00769:11:HC3HCDRXX:1:2101:20880:12947
CATGGTCG
+
FFFFFFFF
@A00769:11:HC3HCDRXX:1:2101:13340:13072
CATGGTCG
+
FFFFF:FF
@A00769:11:HC3HCDRXX:1:2101:23032:13072
CATGGTCG
+
FF,FFFFF
@A00769:11:HC3HCDRXX:1:2101:12264:13150
CATGGTCG
+
FFFFFFFF
@A00769:11:HC3HCDRXX:1:2101:5358:13182
CATGGTCG
+
FFFFFFFF
@A00769:11:HC3HCDRXX:1:2101:20934:13260
CATGGTCG
+
:FFFF:F,
@A00769:11:HC3HCDRXX:1:2101:19280:13275
CATGGTCG
+
FFFFFFFF
@A00769:11:HC3HCDRXX:1:2101:31295:13291
CATGGTCG
+
FFFFFFFF
@A00769:11:HC3HCDRXX:1:2101:20627:13322
CATGGTCG
+
FFFFFFFF
@A00769:11:HC3HCDRXX:1:2101:20799:13432
CATGGTCG
+
FFFFFFFF
@A00769:11:HC3HCDRXX:1:2101:28908:13510
CATGGTCG
+
FFFFFFFF
@A00769:11:HC3HCDRXX:1:2101:4933:13604
CATGGTCG
+
FFFFFFFF
@A00769:11:HC3HCDRXX:1:2101:25183:13636
CATGGTCG
+
FFFFFFFF
@A00769:11:HC3HCDRXX:1:2101:19967:13683
CATGGTCG
+
FFFFFFFF
@A00769:11:HC3HCDRXX:1:2101:2663:13714
CATGGTCG
+
FFFFFFFF
@A00769:11:HC3HCDRXX:1:2101:1859:13730
CATGGTCG
+
FFF,,FFF
@A00769:11:HC3HCDRXX:1:2101:5475:13761
CATGGTCG
+
FFFFFFFF
@A00769:11:HC3HCDRXX:1:2101:18991:13777
CATGGTCG
+
FFFFFFFF
@A00769:11:HC3HCDRXX:1:2101:14407:13823
CATGGTCG
+
FFFFFFFF
@A00769:11:HC3HCDRXX:1:2101:14769:13855
CATGGTCG
+
FFFFFFFF
@A00769:11:HC3HCDRXX:1:2101:27082:13855
CATGGTCG
+
,FFFFFFF
@A00769:11:HC3HCDRXX:1:2101:13584:13870
CATGGTCG
+
FFFFFFFF
@A00769:11:HC3HCDRXX:1:2101:1407:13980
CATGGTCG
+
FFFFFFFF
@A00769:11:HC3HCDRXX:1:2101:27064:13980
CATGGTCG
+
FFFFFFFF
@A00769:11:HC3HCDRXX:1:2101:7410:14043
CATGGTCG
+
FFFFFFFF
@A00769:11:HC3HCDRXX:1:2101:11966:14074
CATGGTCG
+
FFFFFFFF
@A00769:11:HC3HCDRXX:1:2101:17454:14121
CATGGTCG
+
FFFFFFFF
@A00769:11:HC3HCDRXX:1:2101:6650:14137
CATGGTCG
+
FFFFFFFF
@A00769:11:HC3HCDRXX:1:2101:6668:14199
CATGGTCG
+
FFFFFFFF
@A00769:11:HC3HCDRXX:1:2101:13232:14231
CATGGTCG
+
FFFFFFFF
@A00769:11:HC3HCDRXX:1:2101:31159:14309
CATGGTCG
+
FFFFFFFF
@A00769:11:HC3HCDRXX:1:2101:2700:14340
CATGGTCG
+
FFFFFFFF
@A00769:11:HC3HCDRXX:1:2101:2275:14450
CATGGTCG
+
FFFFFFFF
@A00769:11:HC3HCDRXX:1:2101:13874:14497
CATGGTCG
+
FFFFFFFF
@A00769:11:HC3HCDRXX:1:2101:8730:14544
CATGGTCG
+
FFFFFFFF
@A00769:11:HC3HCDRXX:1:2101:32027:14559
CATGGTCG
+
FFFFFFFF
@A00769:11:HC3HCDRXX:1:2101:17273:14591
CATGGTCG
+
FFFFFFFF
@A00769:11:HC3HCDRXX:1:2101:23854:14685
CATGGTCG
+
FFFFFFFF
@A00769:11:HC3HCDRXX:1:2101:23194:14700
CATGGTCG
+
FFFFFFFF
@A00769:11:HC3HCDRXX:1:2101:4191:14732
CATGGTCG
+
FFFFFFFF
@A00769:11:HC3HCDRXX:1:2101:4643:14732
CATGGTCG
+
FFFF:FFF
@A00769:11:HC3HCDRXX:1:2101:10384:14747
CATGGTCG
+
FFFFFFFF
@A00769:11:HC3HCDRXX:1:2101:23891:14747
CATGGTCG
+
FFFFFFFF
@A00769:11:HC3HCDRXX:1:2101:4309:14779
CATGGTCG
+
FFFFFFFF
@A00769:11:HC3HCDRXX:1:2101:6126:14826
CATGGTCG
+
FFFFFFFF
@A00769:11:HC3HCDRXX:1:2101:23375:14951
CATGGTCG
+
FFFFFFFF
@A00769:11:HC3HCDRXX:1:2101:31729:14982
CATGGTCG
+
FFFFFFFF
@A00769:11:HC3HCDRXX:1:2101:21133:15045
CATGGTCG
+
FFFFFFFF
@A00769:11:HC3HCDRXX:1:2101:26241:15123
CATGGTCG
+
FFFFFFFF
@A00769:11:HC3HCDRXX:1:2101:11876:15233
CATGGTCG
+
FFFFFFFF
@A00769:11:HC3HCDRXX:1:2101:26359:15389
CATGGTCG
+
FFFFFFFF
@A00769:11:HC3HCDRXX:1:2101:11180:15405
CATGGTCG
+
FFFFFFFF
@A00769:11:HC3HCDRXX:1:2101:1154:15421
CATGGTCG
+
FFFFFFFF
@A00769:11:HC3HCDRXX:1:2101:16767:15624
CATGGTCG
+
FFFFFFFF
@A00769:11:HC3HCDRXX:1:2101:13593:15734
CATGGTCG
+
FFFFFFFF
@A00769:11:HC3HCDRXX:1:2101:12075:15796
CATGGTCG
+
FFFFFFFF
@A00769:11:HC3HCDRXX:1:2101:26838:15906
CATGGTCG
+
FFFFFFFF
@A00769:11:HC3HCDRXX:1:2101:29170:15969
CATGGTCG
+
FFFFFFFF
@A00769:11:HC3HCDRXX:1:2101:28691:15984
CATGGTCG
+
FFFFFFFF
@A00769:11:HC3HCDRXX:1:2101:4354:16047
CATGGTCG
+
FFFFFFFF
@A00769:11:HC3HCDRXX:1:2101:17680:16047
CATGGTCG
+
FFFFFFFF
@A00769:11:HC3HCDRXX:1:2101:26675:16125
CATGGTCG
+
FFFFFFFF
@A00769:11:HC3HCDRXX:1:2101:29161:16172
CATGGTCG
+
FFFFFFFF
@A00769:11:HC3HCDRXX:1:2101:18593:16219
CATGGTCG
+
FFFFFFFF
@A00769:11:HC3HCDRXX:1:2101:1714:16297
CATGGTCG
+
FFFFFFFF
@A00769:11:HC3HCDRXX:1:2101:14669:16344
CATGGTCG
+
FFFFFFFF
@A00769:11:HC3HCDRXX:1:2101:11532:16391
CATGGTCG
+
FFFFFFFF
@A00769:11:HC3HCDRXX:1:2101:5520:16438
CATGGTCG
+
FFFFFFFF
@A00769:11:HC3HCDRXX:1:2101:22779:16611
CATGGTCG
+
FFFFFFFF
@A00769:11:HC3HCDRXX:1:2101:17743:16626
CATGGTCG
+
FFFFFFFF
@A00769:11:HC3HCDRXX:1:2101:3052:16642
CATGGTCG
+
FFFFFFFF
@A00769:11:HC3HCDRXX:1:2101:20347:16689
CATGGTCG
+
FFFFFFFF
@A00769:11:HC3HCDRXX:1:2101:20998:16720
CATGGTCG
+
FFFFFFFF
@A00769:11:HC3HCDRXX:1:2101:31439:16736
CATGGTCG
+
FFFFFFFF
@A00769:11:HC3HCDRXX:1:2101:6027:16783
CATGGTCG
+
FFFFFFFF
@A00769:11:HC3HCDRXX:1:2101:5764:16830
CATGGTCG
+
F:FFFFFF
@A00769:11:HC3HCDRXX:1:2101:20103:16892
CATGGTCG
+
F:F:FFFF
@A00769:11:HC3HCDRXX:1:2101:26142:16924
CATGGTCG
+
FFFFFFFF
@A00769:11:HC3HCDRXX:1:2101:19831:16986
CATGGTCG
+
FFFFFFFF
@A00769:11:HC3HCDRXX:1:2101:4915:17018
CATGGTCG
+
FFFFFFFF
@A00769:11:HC3HCDRXX:1:2101:4770:17174
CATGGTCG
+
FFFFFFFF
@A00769:11:HC3HCDRXX:1:2101:31937:17190
CATGGTCG
+
F,FFFFFF
@A00769:11:HC3HCDRXX:1:2101:7292:17253
CATGGTCG
+
FFFFFFFF
@A00769:11:HC3HCDRXX:1:2101:18783:17394
CATGGTCG
+
FFFFFFFF
@A00769:11:HC3HCDRXX:1:2101:15537:17409
CATGGTCG
+
FFFFFFFF
@A00769:11:HC3HCDRXX:1:2101:29008:17566
CATGGTCG
+
FFFFFFFF
@A00769:11:HC3HCDRXX:1:2101:26992:17581
CATGGTCG
+
FFFFFFFF
@A00769:11:HC3HCDRXX:1:2101:13955:17613
CATGGTCG
+
FFFF:FFF
@A00769:11:HC3HCDRXX:1:2101:7708:17754
CATGGTCG
+
FFFFFFFF
@A00769:11:HC3HCDRXX:1:2101:27326:17785
CATGGTCG
+
FFFFFFFF
@A00769:11:HC3HCDRXX:1:2101:22959:18020
CATGGTCG
+
FFFFFFFF
@A00769:11:HC3HCDRXX:1:2101:25373:18098
CATGGTCG
+
FF:FFF:,
@A00769:11:HC3HCDRXX:1:2101:6497:18161
CATGGTCG
+
FFFFFFFF
@A00769:11:HC3HCDRXX:1:2101:17996:18286
CATGGTCG
+
FFFFFFFF
@A00769:11:HC3HCDRXX:1:2101:19678:18349
CATGGTCG
+
FFFFF,FF
@A00769:11:HC3HCDRXX:1:2101:24885:18380
CATGGTCG
+
FFFFFFFF
@A00769:11:HC3HCDRXX:1:2101:17300:18396
CATGGTCG
+
FFFFFFFF
@A00769:11:HC3HCDRXX:1:2101:10294:18411
CATGGTCG
+
FFFFFFF:
@A00769:11:HC3HCDRXX:1:2101:23782:18411
CATGGTCG
+
FFFFFFFF
@A00769:11:HC3HCDRXX:1:2101:17517:18490
CATGGTCG
+
FFFFFFFF
@A00769:11:HC3HCDRXX:1:2101:14036:18505
CATGGTCG
+
F:FFFFFF
@A00769:11:HC3HCDRXX:1:2101:12038:18552
CATGGTCG
+
FFFFFFFF
@A00769:11:HC3HCDRXX:1:2101:27624:18584
CATGGTCG
+
FFFFFFFF
@A00769:11:HC3HCDRXX:1:2101:19813:18646
CATGGTCG
+
FFFFFFFF
@A00769:11:HC3HCDRXX:1:2101:19922:18646
CATGGTCG
+
FFFFFFFF
@A00769:11:HC3HCDRXX:1:2101:14199:18693
CATGGTCG
+
FFFFFFFF
@A00769:11:HC3HCDRXX:1:2101:27534:18740
CATGGTCG
+
FFFFFFFF
@A00769:11:HC3HCDRXX:1:2101:7726:18975
CATGGTCG
+
FFFFFF:F
@A00769:11:HC3HCDRXX:1:2101:12509:19053
CATGGTCG
+
FFFFFFFF
@A00769:11:HC3HCDRXX:1:2101:30843:19116
CATGGTCG
+
FFFFFFFF
@A00769:11:HC3HCDRXX:1:2101:24650:19257
CATGGTCG
+
FFFFFFFF
@A00769:11:HC3HCDRXX:1:2101:23448:19272
CATGGTCG
+
FFFFFFFF
@A00769:11:HC3HCDRXX:1:2101:28556:19351
CATGGTCG
+
FFFFFFFF
@A00769:11:HC3HCDRXX:1:2101:4752:19398
CATGGTCG
+
FFFF:FFF
@A00769:11:HC3HCDRXX:1:2101:22390:19445
CATGGTCG
+
FFFFFFFF
@A00769:11:HC3HCDRXX:1:2101:10004:19507
CATGGTCG
+
FFFFFFFF
@A00769:11:HC3HCDRXX:1:2101:28140:19507
CATGGTCG
+
FFFFFFFF
@A00769:11:HC3HCDRXX:1:2101:25843:19539
CATGGTCG
+
FFFFFFFF
@A00769:11:HC3HCDRXX:1:2101:8612:19570
CATGGTCG
+
FFFFFFFF
@A00769:11:HC3HCDRXX:1:2101:2474:19680
CATGGTCG
+
FFFFFFFF
@A00769:11:HC3HCDRXX:1:2101:22272:19836
CATGGTCG
+
FFFFFF:F
@A00769:11:HC3HCDRXX:1:2101:26060:19946
CATGGTCG
+
FFFFFFFF
@A00769:11:HC3HCDRXX:1:2101:18168:19961
CATGGTCG
+
FFFFFFFF
@A00769:11:HC3HCDRXX:1:2101:6659:20008
CATGGTCG
+
FFFFFFFF
@A00769:11:HC3HCDRXX:1:2101:9399:20181
CATGGTCG
+
FFFFFFFF
@A00769:11:HC3HCDRXX:1:2101:9941:20181
CATGGTCG
+
FFFFFFFF
@A00769:11:HC3HCDRXX:1:2101:3495:20228
CATGGTCG
+
FFFFFFFF
@A00769:11:HC3HCDRXX:1:2101:7075:20228
CATGGTCG
+
FFFFFFFF
@A00769:11:HC3HCDRXX:1:2101:24903:20259
CATGGTCG
+
FFFFFFFF
@A00769:11:HC3HCDRXX:1:2101:31792:20259
CATGGTCG
+
FFFFFFFF
@A00769:11:HC3HCDRXX:1:2101:23565:20353
CATGGTCG
+
FFFFFFFF
@A00769:11:HC3HCDRXX:1:2101:12310:20462
CATGGTCG
+
FFFFFFFF
@A00769:11:HC3HCDRXX:1:2101:2899:20478
CATGGTCG
+
FFFFFFFF
@A00769:11:HC3HCDRXX:1:2101:18403:20494
CATGGTCG
+
FFFFFFFF
@A00769:11:HC3HCDRXX:1:2101:20690:20509
CATGGTCG
+
FFFFF:FF
@A00769:11:HC3HCDRXX:1:2101:24668:20509
CATGGTCG
+
FFFFFFFF
@A00769:11:HC3HCDRXX:1:2101:2700:20541
CATGGTCG
+
FFFFFFFF
@A00769:11:HC3HCDRXX:1:2101:10637:20572
CATGGTCG
+
FFFFFFFF
@A00769:11:HC3HCDRXX:1:2101:10583:20697
CATGGTCG
+
:FFFFFFF
@A00769:11:HC3HCDRXX:1:2101:17219:20729
CATGGTCG
+
FFFFFFFF
@A00769:11:HC3HCDRXX:1:2101:20121:20744
CATGGTCG
+
FFFFFFFF
@A00769:11:HC3HCDRXX:1:2101:9109:20776
CATGGTCG
+
FFFFFFFF
@A00769:11:HC3HCDRXX:1:2101:7563:20791
CATGGTCG
+
FFFFFFFF
@A00769:11:HC3HCDRXX:1:2101:14073:20854
CATGGTCG
+
FFFFFFFF
@A00769:11:HC3HCDRXX:1:2101:25373:20854
CATGGTCG
+
FFFFFFFF
@A00769:11:HC3HCDRXX:1:2101:28122:20979
CATGGTCG
+
FFFFFFFF
@A00769:11:HC3HCDRXX:1:2101:28113:20995
CATGGTCG
+
FFFFFFFF
@A00769:11:HC3HCDRXX:1:2101:6659:21042
CATGGTCG
+
FFFFFFFF
@A00769:11:HC3HCDRXX:1:2101:15799:21151
CATGGTCG
+
FFFFFFFF
@A00769:11:HC3HCDRXX:1:2101:21567:21183
CATGGTCG
+
FFFFFFFF
@A00769:11:HC3HCDRXX:1:2101:29794:21183
CATGGTCG
+
FFFFFFFF
@A00769:11:HC3HCDRXX:1:2101:23719:21277
CATGGTCG
+
FFF:FF:,
@A00769:11:HC3HCDRXX:1:2101:26928:21324
CATGGTCG
+
FFFFFFFF
@A00769:11:HC3HCDRXX:1:2101:29026:21543
CATGGTCG
+
FFFFFFFF
@A00769:11:HC3HCDRXX:1:2101:31268:21543
CATGGTCG
+
FFFFFFFF
@A00769:11:HC3HCDRXX:1:2101:24388:21559
CATGGTCG
+
FFFFFFFF
@A00769:11:HC3HCDRXX:1:2101:22643:21574
CATGGTCG
+
FFFFFFFF
@A00769:11:HC3HCDRXX:1:2101:18150:21590
CATGGTCG
+
FFFFFFFF
@A00769:11:HC3HCDRXX:1:2101:27950:21590
CATGGTCG
+
FFFFFFFF
@A00769:11:HC3HCDRXX:1:2101:19931:21637
CATGGTCG
+
FFFFFFFF
@A00769:11:HC3HCDRXX:1:2101:23357:21684
CATGGTCG
+
FFFFFF:F
@A00769:11:HC3HCDRXX:1:2101:27462:21809
CATGGTCG
+
FFFFFFFF
@A00769:11:HC3HCDRXX:1:2101:30789:21966
CATGGTCG
+
FFFFFFFF
@A00769:11:HC3HCDRXX:1:2101:32796:21966
CATGGTCG
+
FFFFFFFF
@A00769:11:HC3HCDRXX:1:2101:24089:22044
CATGGTCG
+
FFFFFFFF
@A00769:11:HC3HCDRXX:1:2101:18647:22075
CATGGTCG
+
FFFFFFFF
@A00769:11:HC3HCDRXX:1:2101:13449:22279
CATGGTCG
+
FFFFFFFF
@A00769:11:HC3HCDRXX:1:2101:18810:22294
CATGGTCG
+
:FFFFFFF
@A00769:11:HC3HCDRXX:1:2101:1506:22514
CATGGTCG
+
FFFFFFFF
@A00769:11:HC3HCDRXX:1:2101:22887:22561
CATGGTCG
+
FFF:FFFF
@A00769:11:HC3HCDRXX:1:2101:11379:22576
CATGGTCG
+
FFFFFFFF
@A00769:11:HC3HCDRXX:1:2101:14823:22592
CATGGTCG
+
FFFFFFFF
@A00769:11:HC3HCDRXX:1:2101:18756:22639
CATGGTCG
+
FFFFFFFF
@A00769:11:HC3HCDRXX:1:2101:20518:22686
CATGGTCG
+
FFFFFFFF
@A00769:11:HC3HCDRXX:1:2101:28917:22701
CATGGTCG
+
FFFFFFFF
@A00769:11:HC3HCDRXX:1:2101:6958:22717
CATGGTCG
+
FFFFFFFF
@A00769:11:HC3HCDRXX:1:2101:8829:22733
CATGGTCG
+
FFFFFFFF
@A00769:11:HC3HCDRXX:1:2101:27498:22748
CATGGTCG
+
FFFFFFFF
@A00769:11:HC3HCDRXX:1:2101:20889:22764
CATGGTCG
+
FFFFFFFF
@A00769:11:HC3HCDRXX:1:2101:25075:22780
CATGGTCG
+
FFFFFFFF
@A00769:11:HC3HCDRXX:1:2101:25545:22780
CATGGTCG
+
FFFFFFFF
@A00769:11:HC3HCDRXX:1:2101:25590:22795
CATGGTCG
+
FFF:FFFF
@A00769:11:HC3HCDRXX:1:2101:6406:22827
CATGGTCG
+
FFFFFFFF
@A00769:11:HC3HCDRXX:1:2101:8332:22905
CATGGTCG
+
FFF::FFF
@A00769:11:HC3HCDRXX:1:2101:13946:22952
CATGGTCG
+
FFFFFFFF
@A00769:11:HC3HCDRXX:1:2101:7663:22968
CATGGTCG
+
FFFFFFFF
@A00769:11:HC3HCDRXX:1:2101:18349:22968
CATGGTCG
+
FFFFFFFF
@A00769:11:HC3HCDRXX:1:2101:17897:23093
CATGGTCG
+
FFFFFFFF
@A00769:11:HC3HCDRXX:1:2101:9064:23109
CATGGTCG
+
FFFFFFFF
@A00769:11:HC3HCDRXX:1:2101:20066:23156
CATGGTCG
+
FFFFFFFF
@A00769:11:HC3HCDRXX:1:2101:21007:23187
CATGGTCG
+
FFFFFFFF
@A00769:11:HC3HCDRXX:1:2101:9100:23296
CATGGTCG
+
FFFFFFFF
@A00769:11:HC3HCDRXX:1:2101:13295:23296
CATGGTCG
+
FFFFFFFF
@A00769:11:HC3HCDRXX:1:2101:28049:23328
CATGGTCG
+
FFFFFFFF
@A00769:11:HC3HCDRXX:1:2101:28718:23328
CATGGTCG
+
FFFFFFFF
@A00769:11:HC3HCDRXX:1:2101:28935:23359
CATGGTCG
+
FF,F,:::
@A00769:11:HC3HCDRXX:1:2101:2230:23390
CATGGTCG
+
FFFFFFFF
@A00769:11:HC3HCDRXX:1:2101:27453:23390
CATGGTCG
+
FFFFFFFF
@A00769:11:HC3HCDRXX:1:2101:27245:23437
CATGGTCG
+
FFFFFFFF
@A00769:11:HC3HCDRXX:1:2101:6153:23453
CATGGTCG
+
FFF:FF:F
@A00769:11:HC3HCDRXX:1:2101:4444:23469
CATGGTCG
+
FFFFFFFF
@A00769:11:HC3HCDRXX:1:2101:24596:23578
CATGGTCG
+
FFFFFFFF
@A00769:11:HC3HCDRXX:1:2101:3170:23610
CATGGTCG
+
FFFFFFFF
@A00769:11:HC3HCDRXX:1:2101:17291:23610
CATGGTCG
+
FFFFFFFF
@A00769:11:HC3HCDRXX:1:2101:25427:23610
CATGGTCG
+
F:,,:F,F
@A00769:11:HC3HCDRXX:1:2101:19696:23641
CATGGTCG
+
FFFFFFFF
@A00769:11:HC3HCDRXX:1:2101:25355:23641
CATGGTCG
+
FFFFFFFF
@A00769:11:HC3HCDRXX:1:2101:25780:23657
CATGGTCG
+
FFFFFFFF
@A00769:11:HC3HCDRXX:1:2101:19949:23735
CATGGTCG
+
FFFFFFFF
@A00769:11:HC3HCDRXX:1:2101:30572:23876
CATGGTCG
+
FFFFFFFF
@A00769:11:HC3HCDRXX:1:2101:10194:24064
CATGGTCG
+
FFFFFFFF
@A00769:11:HC3HCDRXX:1:2101:8495:24095
CATGGTCG
+
FFFFFFFF
@A00769:11:HC3HCDRXX:1:2101:21016:24173
CATGGTCG
+
FFFFFFFF
@A00769:11:HC3HCDRXX:1:2101:29975:24283
CATGGTCG
+
FFFFFFFF
@A00769:11:HC3HCDRXX:1:2101:11397:24330
CATGGTCG
+
FFFFFFFF
@A00769:11:HC3HCDRXX:1:2101:9869:24345
CATGGTCG
+
FF:,F:FF
@A00769:11:HC3HCDRXX:1:2101:12599:24345
CATGGTCG
+
::FFFFFF
@A00769:11:HC3HCDRXX:1:2101:8829:24392
CATGGTCG
+
FFFFFFFF
@A00769:11:HC3HCDRXX:1:2101:8865:24518
CATGGTCG
+
FFFFFFFF
@A00769:11:HC3HCDRXX:1:2101:2799:24533
CATGGTCG
+
FFFFFFF:
@A00769:11:HC3HCDRXX:1:2101:26069:24533
CATGGTCG
+
FFF::F:F
@A00769:11:HC3HCDRXX:1:2101:31774:24549
CATGGTCG
+
FFFFFFFF
@A00769:11:HC3HCDRXX:1:2101:22028:24580
CATGGTCG
+
FFFFFFFF
@A00769:11:HC3HCDRXX:1:2101:7030:24627
CATGGTCG
+
FF,FFFFF
@A00769:11:HC3HCDRXX:1:2101:8856:24627
CATGGTCG
+
FFFFFFFF
@A00769:11:HC3HCDRXX:1:2101:19642:24643
CATGGTCG
+
:FF:F:FF
@A00769:11:HC3HCDRXX:1:2101:6325:24659
CATGGTCG
+
FFFFFFFF
@A00769:11:HC3HCDRXX:1:2101:24876:24659
CATGGTCG
+
FFFFFFFF
@A00769:11:HC3HCDRXX:1:2101:19642:24706
CATGGTCG
+
FFFF:FF:
@A00769:11:HC3HCDRXX:1:2101:3875:24799
CATGGTCG
+
FFFFFFFF
@A00769:11:HC3HCDRXX:1:2101:12319:24893
CATGGTCG
+
FFFFFFFF
@A00769:11:HC3HCDRXX:1:2101:14055:24893
CATGGTCG
+
FFFFFFFF
@A00769:11:HC3HCDRXX:1:2101:11089:24956
CATGGTCG
+
FFFFFFFF
@A00769:11:HC3HCDRXX:1:2101:19605:24956
CATGGTCG
+
FFFFFFFF
@A00769:11:HC3HCDRXX:1:2101:9073:25034
CATGGTCG
+
FFFFFFFF
@A00769:11:HC3HCDRXX:1:2101:6804:25050
CATGGTCG
+
FFFFFFFF
@A00769:11:HC3HCDRXX:1:2101:28673:25066
CATGGTCG
+
FFFFFFFF
@A00769:11:HC3HCDRXX:1:2101:13277:25113
CATGGTCG
+
FFFFFFFF
@A00769:11:HC3HCDRXX:1:2101:15646:25144
CATGGTCG
+
FFFFFFFF
@A00769:11:HC3HCDRXX:1:2101:15736:25207
CATGGTCG
+
FFFFFFFF
@A00769:11:HC3HCDRXX:1:2101:13205:25238
CATGGTCG
+
FFFFFFFF
@A00769:11:HC3HCDRXX:1:2101:21947:25285
CATGGTCG
+
FFFFFFFF
@A00769:11:HC3HCDRXX:1:2101:10682:25379
CATGGTCG
+
FFFFFFFF
@A00769:11:HC3HCDRXX:1:2101:26539:25379
CATGGTCG
+
FFFFFFFF
@A00769:11:HC3HCDRXX:1:2101:31855:25379
CATGGTCG
+
FFFFFFFF
@A00769:11:HC3HCDRXX:1:2101:1814:25457
CATGGTCG
+
FFFFFFFF
@A00769:11:HC3HCDRXX:1:2101:15510:25535
CATGGTCG
+
FFFFFFFF
@A00769:11:HC3HCDRXX:1:2101:7491:25551
CATGGTCG
+
FFFFFFFF
@A00769:11:HC3HCDRXX:1:2101:32533:25551
CATGGTCG
+
FF,:,F:F
@A00769:11:HC3HCDRXX:1:2101:28474:25629
CATGGTCG
+
FFFFFFF,
@A00769:11:HC3HCDRXX:1:2101:29423:25645
CATGGTCG
+
FFF:FFFF
@A00769:11:HC3HCDRXX:1:2101:3622:25676
CATGGTCG
+
FFFFFFFF
@A00769:11:HC3HCDRXX:1:2101:6433:25692
CATGGTCG
+
FFFFFFFF
@A00769:11:HC3HCDRXX:1:2101:5692:25723
CATGGTCG
+
FFFFFFFF
@A00769:11:HC3HCDRXX:1:2101:6036:25755
CATGGTCG
+
FFFFFFFF
@A00769:11:HC3HCDRXX:1:2101:20392:25755
CATGGTCG
+
FFFFFFFF
@A00769:11:HC3HCDRXX:1:2101:2338:25770
CATGGTCG
+
FFFFFFFF
@A00769:11:HC3HCDRXX:1:2101:4933:25848
CATGGTCG
+
FFFF:FFF
@A00769:11:HC3HCDRXX:1:2101:31873:25880
CATGGTCG
+
FFFFFFFF
@A00769:11:HC3HCDRXX:1:2101:20880:25974
CATGGTCG
+
FFFFFFFF
@A00769:11:HC3HCDRXX:1:2101:13503:26099
CATGGTCG
+
FFFFFFFF
@A00769:11:HC3HCDRXX:1:2101:8359:26115
CATGGTCG
+
FFFFFFFF
@A00769:11:HC3HCDRXX:1:2101:17535:26162
CATGGTCG
+
FFFFFFFF
@A00769:11:HC3HCDRXX:1:2101:11541:26177
CATGGTCG
+
FFF:FFF:
@A00769:11:HC3HCDRXX:1:2101:31114:26193
CATGGTCG
+
FFFFFF:F
@A00769:11:HC3HCDRXX:1:2101:5339:26209
CATGGTCG
+
FFFFFFFF
@A00769:11:HC3HCDRXX:1:2101:24216:26209
CATGGTCG
+
FFFF:FFF
@A00769:11:HC3HCDRXX:1:2101:2446:26334
CATGGTCG
+
FFFFFFFF
@A00769:11:HC3HCDRXX:1:2101:18864:26396
CATGGTCG
+
FFFFFFFF
@A00769:11:HC3HCDRXX:1:2101:4128:26428
CATGGTCG
+
FFFFFFFF
@A00769:11:HC3HCDRXX:1:2101:11315:26506
CATGGTCG
+
FFFFFFFF
@A00769:11:HC3HCDRXX:1:2101:13214:26600
CATGGTCG
+
FFFFFFFF
@A00769:11:HC3HCDRXX:1:2101:30346:26678
CATGGTCG
+
FFFFFFFF
@A00769:11:HC3HCDRXX:1:2101:25265:26804
CATGGTCG
+
FF,FF,F:
@A00769:11:HC3HCDRXX:1:2101:28926:26913
CATGGTCG
+
FFFFFFFF
@A00769:11:HC3HCDRXX:1:2101:27679:26944
CATGGTCG
+
FFFFFFFF
@A00769:11:HC3HCDRXX:1:2101:30888:27085
CATGGTCG
+
FFFFFFFF
@A00769:11:HC3HCDRXX:1:2101:17689:27179
CATGGTCG
+
FFFFF:FF
@A00769:11:HC3HCDRXX:1:2101:17445:27195
CATGGTCG
+
FFFFFFFF
@A00769:11:HC3HCDRXX:1:2101:18430:27211
CATGGTCG
+
FFFFFFFF
@A00769:11:HC3HCDRXX:1:2101:14950:27258
CATGGTCG
+
FFFFFFFF
@A00769:11:HC3HCDRXX:1:2101:16794:27383
CATGGTCG
+
FFFFFFFF
@A00769:11:HC3HCDRXX:1:2101:21459:27383
CATGGTCG
+
FFFFFFFF
@A00769:11:HC3HCDRXX:1:2101:12807:27430
CATGGTCG
+
FFFF:FFF
@A00769:11:HC3HCDRXX:1:2101:7853:27461
CATGGTCG
+
FFFFFFFF
@A00769:11:HC3HCDRXX:1:2101:11451:27524
CATGGTCG
+
FFFFFFFF
@A00769:11:HC3HCDRXX:1:2101:12472:27633
CATGGTCG
+
FFFFFFFF
@A00769:11:HC3HCDRXX:1:2101:19352:27649
CATGGTCG
+
FFFFFFFF
@A00769:11:HC3HCDRXX:1:2101:10637:27680
CATGGTCG
+
FFFFFFFF
@A00769:11:HC3HCDRXX:1:2101:25852:27821
CATGGTCG
+
FFFFFFFF
@A00769:11:HC3HCDRXX:1:2101:13810:27884
CATGGTCG
+
FFFFFFFF
@A00769:11:HC3HCDRXX:1:2101:13612:27978
CATGGTCG
+
F:,FFFFF
@A00769:11:HC3HCDRXX:1:2101:22824:28025
CATGGTCG
+
:FFFFF,F
@A00769:11:HC3HCDRXX:1:2101:25147:28040
CATGGTCG
+
FFFFFFFF
@A00769:11:HC3HCDRXX:1:2101:4562:28087
CATGGTCG
+
FFFFFFFF
@A00769:11:HC3HCDRXX:1:2101:14742:28087
CATGGTCG
+
FFFFFFFF
@A00769:11:HC3HCDRXX:1:2101:11189:28260
CATGGTCG
+
FFFFFFFF
@A00769:11:HC3HCDRXX:1:2101:16821:28275
CATGGTCG
+
FFFFFFFF
@A00769:11:HC3HCDRXX:1:2101:1398:28307
CATGGTCG
+
FFFFFFFF
@A00769:11:HC3HCDRXX:1:2101:12798:28354
CATGGTCG
+
FFFFFFFF
@A00769:11:HC3HCDRXX:1:2101:2853:28385
CATGGTCG
+
FFFFFFFF
@A00769:11:HC3HCDRXX:1:2101:8088:28401
CATGGTCG
+
FFFFFFFF
@A00769:11:HC3HCDRXX:1:2101:28827:28401
CATGGTCG
+
FFFFFFFF
@A00769:11:HC3HCDRXX:1:2101:20555:28479
CATGGTCG
+
FFFFFFFF
@A00769:11:HC3HCDRXX:1:2101:27633:28494
CATGGTCG
+
FFFFFFFF
@A00769:11:HC3HCDRXX:1:2101:23050:28635
CATGGTCG
+
FFFFFFFF
@A00769:11:HC3HCDRXX:1:2101:2410:28714
CATGGTCG
+
FFFFFFFF
@A00769:11:HC3HCDRXX:1:2101:27805:28823
CATGGTCG
+
FFFFFFFF
@A00769:11:HC3HCDRXX:1:2101:13187:28902
CATGGTCG
+
FFFFFFFF
@A00769:11:HC3HCDRXX:1:2101:27227:28917
CATGGTCG
+
FFF,:FF:
@A00769:11:HC3HCDRXX:1:2101:13512:28964
CATGGTCG
+
FFFFFFFF
@A00769:11:HC3HCDRXX:1:2101:24234:28995
CATGGTCG
+
FFFFFFFF
@A00769:11:HC3HCDRXX:1:2101:18882:29058
CATGGTCG
+
FFFFFFFF
@A00769:11:HC3HCDRXX:1:2101:29306:29074
CATGGTCG
+
FFFFFFFF
@A00769:11:HC3HCDRXX:1:2101:26187:29121
CATGGTCG
+
FFFFFFFF
@A00769:11:HC3HCDRXX:1:2101:1841:29136
CATGGTCG
+
FFFFFFFF
@A00769:11:HC3HCDRXX:1:2101:22037:29230
CATGGTCG
+
FFFFFFFF
@A00769:11:HC3HCDRXX:1:2101:27534:29230
CATGGTCG
+
FFFFFFFF
@A00769:11:HC3HCDRXX:1:2101:12816:29262
CATGGTCG
+
FFFFFFFF
@A00769:11:HC3HCDRXX:1:2101:23222:29340
CATGGTCG
+
FFFFFFFF
@A00769:11:HC3HCDRXX:1:2101:3884:29512
CATGGTCG
+
FFFFFFFF
@A00769:11:HC3HCDRXX:1:2101:6867:29512
CATGGTCG
+
FFFFFFFF
@A00769:11:HC3HCDRXX:1:2101:23565:29528
CATGGTCG
+
FFFFFFFF
@A00769:11:HC3HCDRXX:1:2101:17644:29575
CATGGTCG
+
FFFFFFFF
@A00769:11:HC3HCDRXX:1:2101:4544:29590
CATGGTCG
+
FFFFFFFF
@A00769:11:HC3HCDRXX:1:2101:18105:29590
CATGGTCG
+
FFFFF,FF
@A00769:11:HC3HCDRXX:1:2101:26332:29622
CATGGTCG
+
FFFFFFFF
@A00769:11:HC3HCDRXX:1:2101:25183:29637
CATGGTCG
+
FF:,,,F:
@A00769:11:HC3HCDRXX:1:2101:11921:29747
CATGGTCG
+
FFFFFFFF
@A00769:11:HC3HCDRXX:1:2101:3477:29778
CATGGTCG
+
FFFFFFFF
@A00769:11:HC3HCDRXX:1:2101:25952:29778
CATGGTCG
+
FF:FF:F:
@A00769:11:HC3HCDRXX:1:2101:27154:29794
CATGGTCG
+
FFFFFFFF
@A00769:11:HC3HCDRXX:1:2101:18240:29825
CATGGTCG
+
FFFFFFFF
@A00769:11:HC3HCDRXX:1:2101:26964:29841
CATGGTCG
+
FFFFFFFF
@A00769:11:HC3HCDRXX:1:2101:32506:29857
CATGGTCG
+
FFFFFFFF
@A00769:11:HC3HCDRXX:1:2101:26359:29919
CATGGTCG
+
FFFFFFFF
@A00769:11:HC3HCDRXX:1:2101:12038:30044
CATGGTCG
+
FFFFFFFF
@A00769:11:HC3HCDRXX:1:2101:32072:30044
CATGGTCG
+
FFFFFFFF
@A00769:11:HC3HCDRXX:1:2101:27272:30060
CATGGTCG
+
FFFFFFFF
@A00769:11:HC3HCDRXX:1:2101:2049:30091
CATGGTCG
+
FFFFFFFF
@A00769:11:HC3HCDRXX:1:2101:29613:30138
CATGGTCG
+
FFFFFFFF
@A00769:11:HC3HCDRXX:1:2101:7238:30185
CATGGTCG
+
F:FFFF::
@A00769:11:HC3HCDRXX:1:2101:29821:30248
CATGGTCG
+
F:FFFFFF
@A00769:11:HC3HCDRXX:1:2101:13386:30342
CATGGTCG
+
FFFFFFFF
@A00769:11:HC3HCDRXX:1:2101:14488:30373
CATGGTCG
+
FFFFFFFF
@A00769:11:HC3HCDRXX:1:2101:5122:30467
CATGGTCG
+
FFFFFFFF
@A00769:11:HC3HCDRXX:1:2101:19316:30467
CATGGTCG
+
FFFFFFFF
@A00769:11:HC3HCDRXX:1:2101:19361:30608
CATGGTCG
+
FFFFFFFF
@A00769:11:HC3HCDRXX:1:2101:31412:30686
CATGGTCG
+
FFFFFFFF
@A00769:11:HC3HCDRXX:1:2101:4246:30733
CATGGTCG
+
FFFFFFFF
@A00769:11:HC3HCDRXX:1:2101:4634:30780
CATGGTCG
+
FFFFFFFF
@A00769:11:HC3HCDRXX:1:2101:28700:30812
CATGGTCG
+
FFFFFFFF
@A00769:11:HC3HCDRXX:1:2101:16947:30906
CATGGTCG
+
FFFFFFFF
@A00769:11:HC3HCDRXX:1:2101:3143:30921
CATGGTCG
+
FFFFFFFF
@A00769:11:HC3HCDRXX:1:2101:4372:30921
CATGGTCG
+
FFFFFFFF
@A00769:11:HC3HCDRXX:1:2101:30029:30984
CATGGTCG
+
FF:,FFFF
@A00769:11:HC3HCDRXX:1:2101:25907:31015
CATGGTCG
+
FFFFFFFF
@A00769:11:HC3HCDRXX:1:2101:13675:31031
CATGGTCG
+
FFFFFFFF
@A00769:11:HC3HCDRXX:1:2101:16947:31031
CATGGTCG
+
FFFFFFFF
@A00769:11:HC3HCDRXX:1:2101:3043:31062
CATGGTCG
+
FFFFFFFF
@A00769:11:HC3HCDRXX:1:2101:27236:31093
CATGGTCG
+
FFFFFFFF
@A00769:11:HC3HCDRXX:1:2101:9815:31266
CATGGTCG
+
FFFFFFFF
@A00769:11:HC3HCDRXX:1:2101:15682:31281
CATGGTCG
+
FFFFFFFF
@A00769:11:HC3HCDRXX:1:2101:5855:31297
CATGGTCG
+
FFFFFFFF
@A00769:11:HC3HCDRXX:1:2101:26576:31360
CATGGTCG
+
FFFFFFFF
@A00769:11:HC3HCDRXX:1:2101:17345:31407
CATGGTCG
+
FFFFFFFF
@A00769:11:HC3HCDRXX:1:2101:6560:31454
CATGGTCG
+
FFFFFFFF
@A00769:11:HC3HCDRXX:1:2101:16667:31454
CATGGTCG
+
FFFFFFFF
@A00769:11:HC3HCDRXX:1:2101:31919:31501
CATGGTCG
+
FFFFFFFF
@A00769:11:HC3HCDRXX:1:2101:30327:31626
CATGGTCG
+
FFFFF:FF
@A00769:11:HC3HCDRXX:1:2101:30960:31626
CATGGTCG
+
FF,F:FFF
@A00769:11:HC3HCDRXX:1:2101:30707:31688
CATGGTCG
+
FFFFFFFF
@A00769:11:HC3HCDRXX:1:2101:7021:31814
CATGGTCG
+
FFFFFFFF
@A00769:11:HC3HCDRXX:1:2101:1172:31829
CATGGTCG
+
FFFFFFFF
@A00769:11:HC3HCDRXX:1:2101:6379:31861
CATGGTCG
+
FFFFFFFF
@A00769:11:HC3HCDRXX:1:2101:2392:31939
CATGGTCG
+
FFFFFFFF
@A00769:11:HC3HCDRXX:1:2101:32570:31939
CATGGTCG
+
FFFFFFFF
@A00769:11:HC3HCDRXX:1:2101:2582:31955
CATGGTCG
+
FFFFFFFF
@A00769:11:HC3HCDRXX:1:2101:16947:32158
CATGGTCG
+
FFFFFFFF
@A00769:11:HC3HCDRXX:1:2101:16215:32330
CATGGTCG
+
FFFFFFFF
@A00769:11:HC3HCDRXX:1:2101:6008:32346
CATGGTCG
+
FFFFFFFF
@A00769:11:HC3HCDRXX:1:2101:2745:32393
CATGGTCG
+
FFFFFFFF
@A00769:11:HC3HCDRXX:1:2101:3766:32440
CATGGTCG
+
:FFFFFFF
@A00769:11:HC3HCDRXX:1:2101:20745:32534
CATGGTCG
+
FFFFFFFF
@A00769:11:HC3HCDRXX:1:2101:5348:32643
CATGGTCG
+
FFFFFFFF
@A00769:11:HC3HCDRXX:1:2101:14118:32675
CATGGTCG
+
FFFFFFFF
@A00769:11:HC3HCDRXX:1:2101:21649:32722
CATGGTCG
+
FFFFFFFF
@A00769:11:HC3HCDRXX:1:2101:17074:32753
CATGGTCG
+
FFF:F:F:
@A00769:11:HC3HCDRXX:1:2101:6668:32831
CATGGTCG
+
FFFFFFFF
@A00769:11:HC3HCDRXX:1:2101:11406:33082
CATGGTCG
+
FFFFFFFF
@A00769:11:HC3HCDRXX:1:2101:25075:33144
CATGGTCG
+
FFFFFFFF
@A00769:11:HC3HCDRXX:1:2101:10872:33191
CATGGTCG
+
FFFFFFFF
@A00769:11:HC3HCDRXX:1:2101:4065:33207
CATGGTCG
+
FFFFFFFF
@A00769:11:HC3HCDRXX:1:2101:32606:33285
CATGGTCG
+
FFFFFFFF
@A00769:11:HC3HCDRXX:1:2101:6470:33426
CATGGTCG
+
FFFFFFFF
@A00769:11:HC3HCDRXX:1:2101:18945:33458
CATGGTCG
+
FFFFFFFF
@A00769:11:HC3HCDRXX:1:2101:15411:33473
CATGGTCG
+
FFFFFFFF
@A00769:11:HC3HCDRXX:1:2101:17183:33536
CATGGTCG
+
FFF:FFFF
@A00769:11:HC3HCDRXX:1:2101:27805:33614
CATGGTCG
+
FFFFFFFF
@A00769:11:HC3HCDRXX:1:2101:24288:33630
CATGGTCG
+
FFFFFFFF
@A00769:11:HC3HCDRXX:1:2101:22399:33677
CATGGTCG
+
FFFFFFFF
@A00769:11:HC3HCDRXX:1:2101:4951:33708
CATGGTCG
+
FFFFFFFF
@A00769:11:HC3HCDRXX:1:2101:27407:33739
CATGGTCG
+
FFFFFFFF
@A00769:11:HC3HCDRXX:1:2101:26458:33818
CATGGTCG
+
FFFFFFFF
@A00769:11:HC3HCDRXX:1:2101:15221:33927
CATGGTCG
+
FFFFFFFF
@A00769:11:HC3HCDRXX:1:2101:21748:33927
CATGGTCG
+
FFFFFFFF
@A00769:11:HC3HCDRXX:1:2101:29803:33974
CATGGTCG
+
FFFFFFFF
@A00769:11:HC3HCDRXX:1:2101:9001:33990
CATGGTCG
+
FFFFFFFF
@A00769:11:HC3HCDRXX:1:2101:19506:34021
CATGGTCG
+
FFFFFFFF
@A00769:11:HC3HCDRXX:1:2101:18701:34037
CATGGTCG
+
FFFFFFFF
@A00769:11:HC3HCDRXX:1:2101:27227:34053
CATGGTCG
+
FFFFFFFF
@A00769:11:HC3HCDRXX:1:2101:24777:34131
CATGGTCG
+
FFFFFFFF
@A00769:11:HC3HCDRXX:1:2101:15257:34209
CATGGTCG
+
FFFFFFFF
@A00769:11:HC3HCDRXX:1:2101:28727:34209
CATGGTCG
+
FFFFFFFF
@A00769:11:HC3HCDRXX:1:2101:17607:34240
CATGGTCG
+
FFFFFFFF
@A00769:11:HC3HCDRXX:1:2101:20880:34240
CATGGTCG
+
FFFFFFFF
@A00769:11:HC3HCDRXX:1:2101:3441:34256
CATGGTCG
+
FFFFFFFF
@A00769:11:HC3HCDRXX:1:2101:6714:34256
CATGGTCG
+
FFFFFFFF
@A00769:11:HC3HCDRXX:1:2101:1859:34272
CATGGTCG
+
FFFFFFFF
@A00769:11:HC3HCDRXX:1:2101:26512:34350
CATGGTCG
+
FFFFFFFF
@A00769:11:HC3HCDRXX:1:2101:17255:34413
CATGGTCG
+
FF::FFFF
@A00769:11:HC3HCDRXX:1:2101:10610:34585
CATGGTCG
+
FFFFFFFF
@A00769:11:HC3HCDRXX:1:2101:16613:34679
CATGGTCG
+
FFFF::FF
@A00769:11:HC3HCDRXX:1:2101:20076:34695
CATGGTCG
+
,FFFFFFF
@A00769:11:HC3HCDRXX:1:2101:10908:34788
CATGGTCG
+
FFFFFFFF
@A00769:11:HC3HCDRXX:1:2101:19027:34788
CATGGTCG
+
FFFFFFFF
@A00769:11:HC3HCDRXX:1:2101:21938:34882
CATGGTCG
+
FFFFFFFF
@A00769:11:HC3HCDRXX:1:2101:11831:34914
CATGGTCG
+
FFFFFFFF
@A00769:11:HC3HCDRXX:1:2101:27778:34945
CATGGTCG
+
FFFFFFFF
@A00769:11:HC3HCDRXX:1:2101:21332:34961
CATGGTCG
+
FFFFFFFF
@A00769:11:HC3HCDRXX:1:2101:18584:35117
CATGGTCG
+
FFFFFFFF
@A00769:11:HC3HCDRXX:1:2101:20437:35133
CATGGTCG
+
FFFFFFFF
@A00769:11:HC3HCDRXX:1:2101:19614:35243
CATGGTCG
+
FFFFFFFF
@A00769:11:HC3HCDRXX:1:2101:3269:35305
CATGGTCG
+
FFFFFFFF
@A00769:11:HC3HCDRXX:1:2101:23665:35305
CATGGTCG
+
FFFFFFFF
@A00769:11:HC3HCDRXX:1:2101:15049:35759
CATGGTCG
+
FFFFFFFF
@A00769:11:HC3HCDRXX:1:2101:16387:35790
CATGGTCG
+
FFFFFFFF
@A00769:11:HC3HCDRXX:1:2101:10122:35806
CATGGTCG
+
FF:F,:FF
@A00769:11:HC3HCDRXX:1:2101:1081:35869
CATGGTCG
+
FFFFFFFF
@A00769:11:HC3HCDRXX:1:2101:19162:35869
CATGGTCG
+
FFFFFFFF
@A00769:11:HC3HCDRXX:1:2101:22607:35916
CATGGTCG
+
FFF:FFFF
@A00769:11:HC3HCDRXX:1:2101:3423:35978
CATGGTCG
+
FFFFFFFF
@A00769:11:HC3HCDRXX:1:2101:5358:35978
CATGGTCG
+
FFFFFFFF
@A00769:11:HC3HCDRXX:1:2101:15591:35978
CATGGTCG
+
FFFFFF,F
@A00769:11:HC3HCDRXX:1:2101:10420:36041
CATGGTCG
+
FFFFFFFF
@A00769:11:HC3HCDRXX:1:2101:22968:36104
CATGGTCG
+
F:FFFFFF
@A00769:11:HC3HCDRXX:1:2101:7943:36135
CATGGTCG
+
FFFFFFFF
@A00769:11:HC3HCDRXX:1:2101:17445:36182
CATGGTCG
+
FFFFFFFF
@A00769:11:HC3HCDRXX:1:2101:26485:36182
CATGGTCG
+
FFFFFFFF
@A00769:11:HC3HCDRXX:1:2101:26946:36198
CATGGTCG
+
FFFFFFF:
@A00769:11:HC3HCDRXX:1:2101:4408:36213
CATGGTCG
+
FFFFFFFF
@A00769:11:HC3HCDRXX:1:2101:14950:36213
CATGGTCG
+
FFF,FF:,
@A00769:11:HC3HCDRXX:1:2101:3332:36354
CATGGTCG
+
FFFFFFFF
@A00769:11:HC3HCDRXX:1:2101:21829:36448
CATGGTCG
+
F::FF:FF
@A00769:11:HC3HCDRXX:1:2101:5764:36464
CATGGTCG
+
FFFFFFFF
@A00769:11:HC3HCDRXX:1:2101:9543:36464
CATGGTCG
+
FFFFFFFF
@A00769:11:HC3HCDRXX:1:2101:24306:36479
CATGGTCG
+
FFFFFFFF
@A00769:11:HC3HCDRXX:1:2101:18340:36605
CATGGTCG
+
FFFFFFFF
@A00769:11:HC3HCDRXX:1:2101:28067:36730
CATGGTCG
+
FFFFFFFF
@A00769:11:HC3HCDRXX:1:2101:19162:36746
CATGGTCG
+
FFFF:FFF
@A00769:11:HC3HCDRXX:1:2101:4020:36761
CATGGTCG
+
FFFFFFFF
@A00769:11:HC3HCDRXX:1:2101:6072:36777
CATGGTCG
+
FFFFFFFF
@A00769:11:HC3HCDRXX:1:2101:28438:36839
CATGGTCG
+
FFFFFFFF
@A00769:11:HC3HCDRXX:1:2101:31186:36839
CATGGTCG
+
FFFFFFFF
@A00769:11:HC3HCDRXX:1:2101:24985:36871
CATGGTCG
+
FFFFFFFF
@A00769:11:HC3HCDRXX:1:2101:10872:36886
CATGGTCG
+
FFFFFFFF
@A00769:11:HC3HCDRXX:1:2101:32651:36902
CATGGTCG
+
FFFFFFFF
@A00769:11:HC3HCDRXX:1:2101:1488:36918
CATGGTCG
+
FFFFFFFF
@A00769:11:HC3HCDRXX:1:2101:2013:36949
CATGGTCG
+
FFF,F::F
@A00769:11:HC3HCDRXX:1:2101:31774:37012
CATGGTCG
+
FF:FFFFF
@A00769:11:HC3HCDRXX:1:2101:5421:37027
CATGGTCG
+
FFFFFFFF
@A00769:11:HC3HCDRXX:1:2102:30707:1000
CATGGTCG
+
FFFFFFFF
@A00769:11:HC3HCDRXX:1:2102:2582:1078
CATGGTCG
+
FFFFFFFF
@A00769:11:HC3HCDRXX:1:2102:2573:1094
CATGGTCG
+
FFFFFFFF
@A00769:11:HC3HCDRXX:1:2102:24334:1110
CATGGTCG
+
FFFFFFFF
@A00769:11:HC3HCDRXX:1:2102:23845:1141
CATGGTCG
+
FFFFFFFF
@A00769:11:HC3HCDRXX:1:2102:6027:1157
CATGGTCG
+
FFFFFFFF
@A00769:11:HC3HCDRXX:1:2102:32768:1157
CATGGTCG
+
FFFFFFFF
@A00769:11:HC3HCDRXX:1:2102:9326:1235
CATGGTCG
+
FFFFFFFF
@A00769:11:HC3HCDRXX:1:2102:9362:1266
CATGGTCG
+
FFFFFFFF
@A00769:11:HC3HCDRXX:1:2102:12292:1297
CATGGTCG
+
FFFFFFFF
@A00769:11:HC3HCDRXX:1:2102:17101:1329
CATGGTCG
+
FFFFFFF,
@A00769:11:HC3HCDRXX:1:2102:1479:1360
CATGGTCG
+
FFFFFFFF
@A00769:11:HC3HCDRXX:1:2102:20627:1360
CATGGTCG
+
FFFFFFFF
@A00769:11:HC3HCDRXX:1:2102:27227:1360
CATGGTCG
+
FFFFFFFF
@A00769:11:HC3HCDRXX:1:2102:3414:1517
CATGGTCG
+
FFFFFFFF
@A00769:11:HC3HCDRXX:1:2102:19253:1517
CATGGTCG
+
FFFFFFFF
@A00769:11:HC3HCDRXX:1:2102:12174:1626
CATGGTCG
+
FFFFFFFF
@A00769:11:HC3HCDRXX:1:2102:16685:1705
CATGGTCG
+
FFFFFFFF
@A00769:11:HC3HCDRXX:1:2102:1398:1783
CATGGTCG
+
FFFFFFFF
@A00769:11:HC3HCDRXX:1:2102:23927:1877
CATGGTCG
+
FFFFFFFF
@A00769:11:HC3HCDRXX:1:2102:31394:1908
CATGGTCG
+
FFFFFFFF
@A00769:11:HC3HCDRXX:1:2102:25400:1986
CATGGTCG
+
FFFFFFFF
@A00769:11:HC3HCDRXX:1:2102:25337:2065
CATGGTCG
+
FFFFFFFF
@A00769:11:HC3HCDRXX:1:2102:29405:2096
CATGGTCG
+
FFFFFFFF
@A00769:11:HC3HCDRXX:1:2102:14687:2127
CATGGTCG
+
FFFFFFFF
@A00769:11:HC3HCDRXX:1:2102:25084:2127
CATGGTCG
+
FFFFFFFF
@A00769:11:HC3HCDRXX:1:2102:18240:2143
CATGGTCG
+
F:FFFFFF
@A00769:11:HC3HCDRXX:1:2102:30789:2143
CATGGTCG
+
FF:FFFFF
@A00769:11:HC3HCDRXX:1:2102:17987:2206
CATGGTCG
+
FFFFFFFF
@A00769:11:HC3HCDRXX:1:2102:19425:2284
CATGGTCG
+
FFFFFFFF
@A00769:11:HC3HCDRXX:1:2102:20365:2284
CATGGTCG
+
FFFFFFFF
@A00769:11:HC3HCDRXX:1:2102:14678:2456
CATGGTCG
+
FFFFFFF,
@A00769:11:HC3HCDRXX:1:2102:13033:2519
CATGGTCG
+
FFFFFFFF
@A00769:11:HC3HCDRXX:1:2102:22607:2534
CATGGTCG
+
FFFFFFFF
@A00769:11:HC3HCDRXX:1:2102:13449:2550
CATGGTCG
+
FFFFFFFF
@A00769:11:HC3HCDRXX:1:2102:24623:2675
CATGGTCG
+
FFFFFFFF
@A00769:11:HC3HCDRXX:1:2102:7211:2738
CATGGTCG
+
FFFFFFFF
@A00769:11:HC3HCDRXX:1:2102:14055:2754
CATGGTCG
+
FFFFFFFF
@A00769:11:HC3HCDRXX:1:2102:19298:2879
CATGGTCG
+
FFFFFFFF
@A00769:11:HC3HCDRXX:1:2102:29026:2879
CATGGTCG
+
FFFFFFFF
@A00769:11:HC3HCDRXX:1:2102:27679:3020
CATGGTCG
+
FFFFFFFF
@A00769:11:HC3HCDRXX:1:2102:11704:3067
CATGGTCG
+
FFFFFFFF
@A00769:11:HC3HCDRXX:1:2102:19642:3067
CATGGTCG
+
FFFFFF:F
@A00769:11:HC3HCDRXX:1:2102:4246:3114
CATGGTCG
+
FFFFFFFF
@A00769:11:HC3HCDRXX:1:2102:11153:3114
CATGGTCG
+
FFFFFFFF
@A00769:11:HC3HCDRXX:1:2102:12554:3223
CATGGTCG
+
FFFFFFFF
@A00769:11:HC3HCDRXX:1:2102:26042:3223
CATGGTCG
+
FFFFFFFF
@A00769:11:HC3HCDRXX:1:2102:15085:3255
CATGGTCG
+
FFFFFFFF
@A00769:11:HC3HCDRXX:1:2102:31503:3255
CATGGTCG
+
FFFFFFFF
@A00769:11:HC3HCDRXX:1:2102:26964:3349
CATGGTCG
+
FF:FFFFF
@A00769:11:HC3HCDRXX:1:2102:9796:3490
CATGGTCG
+
FFFFFFFF
@A00769:11:HC3HCDRXX:1:2102:13648:3490
CATGGTCG
+
FFFFFFFF
@A00769:11:HC3HCDRXX:1:2102:11695:3521
CATGGTCG
+
FFFFFFFF
@A00769:11:HC3HCDRXX:1:2102:2103:3537
CATGGTCG
+
FFFFFFFF
@A00769:11:HC3HCDRXX:1:2102:16423:3537
CATGGTCG
+
FFFFFFFF
@A00769:11:HC3HCDRXX:1:2102:2392:3568
CATGGTCG
+
FFFFFFFF
@A00769:11:HC3HCDRXX:1:2102:2049:3599
CATGGTCG
+
FFFFFFFF
@A00769:11:HC3HCDRXX:1:2102:4833:3693
CATGGTCG
+
FFFFFFFF
@A00769:11:HC3HCDRXX:1:2102:15573:3693
CATGGTCG
+
FFFFFFFF
@A00769:11:HC3HCDRXX:1:2102:31702:3693
CATGGTCG
+
FFFFFFFF
@A00769:11:HC3HCDRXX:1:2102:28655:3709
CATGGTCG
+
FFFFFFFF
@A00769:11:HC3HCDRXX:1:2102:19768:3850
CATGGTCG
+
FFFFFFFF
@A00769:11:HC3HCDRXX:1:2102:9652:3897
CATGGTCG
+
FFFFFFFF
@A00769:11:HC3HCDRXX:1:2102:22770:3944
CATGGTCG
+
FFFFFFFF
@A00769:11:HC3HCDRXX:1:2102:16884:4053
CATGGTCG
+
FFFFFFFF
@A00769:11:HC3HCDRXX:1:2102:22959:4210
CATGGTCG
+
FFFFFFFF
@A00769:11:HC3HCDRXX:1:2102:26386:4225
CATGGTCG
+
FFFFFFFF
@A00769:11:HC3HCDRXX:1:2102:18267:4257
CATGGTCG
+
FFFFFFFF
@A00769:11:HC3HCDRXX:1:2102:14326:4319
CATGGTCG
+
FFFFFFFF
@A00769:11:HC3HCDRXX:1:2102:8784:4335
CATGGTCG
+
FFFFFFFF
@A00769:11:HC3HCDRXX:1:2102:3857:4413
CATGGTCG
+
FFFFFFFF
@A00769:11:HC3HCDRXX:1:2102:4951:4429
CATGGTCG
+
FFFFFFFF
@A00769:11:HC3HCDRXX:1:2102:27172:4492
CATGGTCG
+
FFFFFFFF
@A00769:11:HC3HCDRXX:1:2102:1759:4633
CATGGTCG
+
FFFFFFFF
@A00769:11:HC3HCDRXX:1:2102:2428:4633
CATGGTCG
+
FFFFFFFF
@A00769:11:HC3HCDRXX:1:2102:11216:4664
CATGGTCG
+
FFFFFFFF
@A00769:11:HC3HCDRXX:1:2102:24343:4695
CATGGTCG
+
FFFFFFFF
@A00769:11:HC3HCDRXX:1:2102:31394:4946
CATGGTCG
+
FFFFFFFF
@A00769:11:HC3HCDRXX:1:2102:10348:5008
CATGGTCG
+
FFFFFFFF
@A00769:11:HC3HCDRXX:1:2102:9498:5040
CATGGTCG
+
FFFFFFFF
@A00769:11:HC3HCDRXX:1:2102:12274:5055
CATGGTCG
+
FFFFFFFF
@A00769:11:HC3HCDRXX:1:2102:24225:5055
CATGGTCG
+
FFFFFFFF
@A00769:11:HC3HCDRXX:1:2102:20726:5102
CATGGTCG
+
F,FFF:FF
@A00769:11:HC3HCDRXX:1:2102:7193:5149
CATGGTCG
+
FF::,,::
@A00769:11:HC3HCDRXX:1:2102:15628:5321
CATGGTCG
+
F:FFFFFF
@A00769:11:HC3HCDRXX:1:2102:29116:5321
CATGGTCG
+
FFFFFFFF
@A00769:11:HC3HCDRXX:1:2102:31756:5353
CATGGTCG
+
F:FFFFFF
@A00769:11:HC3HCDRXX:1:2102:3540:5462
CATGGTCG
+
FFFFFFFF
@A00769:11:HC3HCDRXX:1:2102:21007:5525
CATGGTCG
+
FFFFFFFF
@A00769:11:HC3HCDRXX:1:2102:5014:5572
CATGGTCG
+
FFFFFFFF
@A00769:11:HC3HCDRXX:1:2102:28583:5619
CATGGTCG
+
FFFFFFFF
@A00769:11:HC3HCDRXX:1:2102:17499:5650
CATGGTCG
+
FFFFFFFF
@A00769:11:HC3HCDRXX:1:2102:25437:5682
CATGGTCG
+
FFFFFFFF
@A00769:11:HC3HCDRXX:1:2102:14696:5838
CATGGTCG
+
FFFFFFFF
@A00769:11:HC3HCDRXX:1:2102:9489:5869
CATGGTCG
+
FFFFFFFF
@A00769:11:HC3HCDRXX:1:2102:7645:5995
CATGGTCG
+
FFFFFF:F
@A00769:11:HC3HCDRXX:1:2102:15582:6026
CATGGTCG
+
:FF::::F
@A00769:11:HC3HCDRXX:1:2102:11559:6104
CATGGTCG
+
FFFFFFFF
@A00769:11:HC3HCDRXX:1:2102:16884:6245
CATGGTCG
+
FFFFFFFF
@A00769:11:HC3HCDRXX:1:2102:18891:6308
CATGGTCG
+
FFFFFFFF
@A00769:11:HC3HCDRXX:1:2102:26033:6308
CATGGTCG
+
FF,,,FFF
@A00769:11:HC3HCDRXX:1:2102:26250:6308
CATGGTCG
+
FFFFFFFF
@A00769:11:HC3HCDRXX:1:2102:31295:6308
CATGGTCG
+
:F:,,F::
@A00769:11:HC3HCDRXX:1:2102:20383:6386
CATGGTCG
+
FFFFFFFF
@A00769:11:HC3HCDRXX:1:2102:22878:6417
CATGGTCG
+
:FFFFFFF
@A00769:11:HC3HCDRXX:1:2102:32452:6433
CATGGTCG
+
FFFFFFFF
@A00769:11:HC3HCDRXX:1:2102:25626:6449
CATGGTCG
+
FFFFFFFF
@A00769:11:HC3HCDRXX:1:2102:19569:6480
CATGGTCG
+
FFFFFFFF
@A00769:11:HC3HCDRXX:1:2102:19063:6543
CATGGTCG
+
FFFFFFFF
@A00769:11:HC3HCDRXX:1:2102:27317:6621
CATGGTCG
+
FFFFFFFF
@A00769:11:HC3HCDRXX:1:2102:6189:6699
CATGGTCG
+
F:FFFFFF
@A00769:11:HC3HCDRXX:1:2102:20717:6715
CATGGTCG
+
FFFFFFFF
@A00769:11:HC3HCDRXX:1:2102:12861:6793
CATGGTCG
+
FFFFFFFF
@A00769:11:HC3HCDRXX:1:2102:18069:6793
CATGGTCG
+
FFFFFFFF
@A00769:11:HC3HCDRXX:1:2102:18982:6809
CATGGTCG
+
FFF:FFFF
@A00769:11:HC3HCDRXX:1:2102:13114:6887
CATGGTCG
+
FFFFFFFF
@A00769:11:HC3HCDRXX:1:2102:30364:6950
CATGGTCG
+
F:F,,,,,
@A00769:11:HC3HCDRXX:1:2102:20555:6997
CATGGTCG
+
FFFF,FFF
@A00769:11:HC3HCDRXX:1:2102:13223:7044
CATGGTCG
+
FFFFFFFF
@A00769:11:HC3HCDRXX:1:2102:12671:7059
CATGGTCG
+
FFFFFFFF
@A00769:11:HC3HCDRXX:1:2102:27814:7106
CATGGTCG
+
FFFFFFFF
@A00769:11:HC3HCDRXX:1:2102:7238:7169
CATGGTCG
+
FFFFFFFF
@A00769:11:HC3HCDRXX:1:2102:22770:7200
CATGGTCG
+
FFFFFFFF
@A00769:11:HC3HCDRXX:1:2102:11903:7232
CATGGTCG
+
FFFFFFFF
@A00769:11:HC3HCDRXX:1:2102:25672:7279
CATGGTCG
+
FFFFFFFF
@A00769:11:HC3HCDRXX:1:2102:20509:7326
CATGGTCG
+
FFFFFFFF
@A00769:11:HC3HCDRXX:1:2102:2899:7357
CATGGTCG
+
FFFFFFFF
@A00769:11:HC3HCDRXX:1:2102:13458:7482
CATGGTCG
+
:FFFFFFF
@A00769:11:HC3HCDRXX:1:2102:5755:7607
CATGGTCG
+
FFFFFFFF
@A00769:11:HC3HCDRXX:1:2102:8269:7701
CATGGTCG
+
FFFFFFFF
@A00769:11:HC3HCDRXX:1:2102:2157:7733
CATGGTCG
+
F:F,FF,F
@A00769:11:HC3HCDRXX:1:2102:19542:7748
CATGGTCG
+
FFFFFFFF
@A00769:11:HC3HCDRXX:1:2102:9570:7764
CATGGTCG
+
FFFFFFFF
@A00769:11:HC3HCDRXX:1:2102:32542:7905
CATGGTCG
+
FFFFFFFF
@A00769:11:HC3HCDRXX:1:2102:29803:7921
CATGGTCG
+
FFFFFFFF
@A00769:11:HC3HCDRXX:1:2102:6714:7983
CATGGTCG
+
FFFFFFFF
@A00769:11:HC3HCDRXX:1:2102:8323:7983
CATGGTCG
+
FFFFFFFF
@A00769:11:HC3HCDRXX:1:2102:14416:7983
CATGGTCG
+
FFFFFFFF
@A00769:11:HC3HCDRXX:1:2102:14452:8077
CATGGTCG
+
F:FFFFFF
@A00769:11:HC3HCDRXX:1:2102:28266:8077
CATGGTCG
+
FFFFFFFF
@A00769:11:HC3HCDRXX:1:2102:1976:8108
CATGGTCG
+
FFFFFFFF
@A00769:11:HC3HCDRXX:1:2102:15266:8202
CATGGTCG
+
F:FFFFFF
@A00769:11:HC3HCDRXX:1:2102:15257:8312
CATGGTCG
+
FFFFFFFF
@A00769:11:HC3HCDRXX:1:2102:23755:8312
CATGGTCG
+
FFFFFFFF
@A00769:11:HC3HCDRXX:1:2102:7211:8343
CATGGTCG
+
FFF,:,FF
@A00769:11:HC3HCDRXX:1:2102:9218:8343
CATGGTCG
+
FFFFFFFF
@A00769:11:HC3HCDRXX:1:2102:1235:8390
CATGGTCG
+
FFFFFFFF
@A00769:11:HC3HCDRXX:1:2102:18394:8422
CATGGTCG
+
FFFFFFFF
@A00769:11:HC3HCDRXX:1:2102:28772:8578
CATGGTCG
+
FFFFF:FF
@A00769:11:HC3HCDRXX:1:2102:7455:8609
CATGGTCG
+
FFFFFFFF
@A00769:11:HC3HCDRXX:1:2102:4933:8656
CATGGTCG
+
FFFFF:FF
@A00769:11:HC3HCDRXX:1:2102:25292:8844
CATGGTCG
+
FFFFFFFF
@A00769:11:HC3HCDRXX:1:2102:25834:8844
CATGGTCG
+
FFFFFFFF
@A00769:11:HC3HCDRXX:1:2102:31593:8860
CATGGTCG
+
F,FFFFFF
@A00769:11:HC3HCDRXX:1:2102:2175:8923
CATGGTCG
+
FFFFFFFF
@A00769:11:HC3HCDRXX:1:2102:7808:9001
CATGGTCG
+
FFFFFFF,
@A00769:11:HC3HCDRXX:1:2102:1199:9048
CATGGTCG
+
FFFFFFFF
@A00769:11:HC3HCDRXX:1:2102:21251:9079
CATGGTCG
+
FFFFFFFF
@A00769:11:HC3HCDRXX:1:2102:11180:9236
CATGGTCG
+
FFFFFFFF
@A00769:11:HC3HCDRXX:1:2102:15682:9236
CATGGTCG
+
FFFFFFFF
@A00769:11:HC3HCDRXX:1:2102:15546:9283
CATGGTCG
+
FFFFFFFF
@A00769:11:HC3HCDRXX:1:2102:28655:9377
CATGGTCG
+
FFFFFFFF
@A00769:11:HC3HCDRXX:1:2102:6406:9486
CATGGTCG
+
FFFFFFFF
@A00769:11:HC3HCDRXX:1:2102:11885:9486
CATGGTCG
+
FFFF:FFF
@A00769:11:HC3HCDRXX:1:2102:14109:9486
CATGGTCG
+
FFFFFFFF
@A00769:11:HC3HCDRXX:1:2102:27254:9518
CATGGTCG
+
FFFFFFFF
@A00769:11:HC3HCDRXX:1:2102:9815:9533
CATGGTCG
+
FFFFFFFF
@A00769:11:HC3HCDRXX:1:2102:23737:9659
CATGGTCG
+
FFFFFFFF
@A00769:11:HC3HCDRXX:1:2102:12355:9674
CATGGTCG
+
FFFFFFFF
@A00769:11:HC3HCDRXX:1:2102:31015:9799
CATGGTCG
+
FFFFFFFF
@A00769:11:HC3HCDRXX:1:2102:23321:9909
CATGGTCG
+
FFFFFFFF
@A00769:11:HC3HCDRXX:1:2102:23240:9956
CATGGTCG
+
FFFF,FF:
@A00769:11:HC3HCDRXX:1:2102:18349:9972
CATGGTCG
+
FFFFFFFF
@A00769:11:HC3HCDRXX:1:2102:32000:9972
CATGGTCG
+
FFFFFFFF
@A00769:11:HC3HCDRXX:1:2102:12237:10003
CATGGTCG
+
FFFFFFFF
@A00769:11:HC3HCDRXX:1:2102:13847:10003
CATGGTCG
+
FFFFFFFF
@A00769:11:HC3HCDRXX:1:2102:11143:10019
CATGGTCG
+
:FFFFFF:
@A00769:11:HC3HCDRXX:1:2102:32389:10019
CATGGTCG
+
FFFFFFFF
@A00769:11:HC3HCDRXX:1:2102:7247:10034
CATGGTCG
+
FFFFFFFF
@A00769:11:HC3HCDRXX:1:2102:21441:10128
CATGGTCG
+
FFFFFFFF
@A00769:11:HC3HCDRXX:1:2102:22444:10144
CATGGTCG
+
FFFFFFFF
@A00769:11:HC3HCDRXX:1:2102:23854:10144
CATGGTCG
+
FFFFFFFF
@A00769:11:HC3HCDRXX:1:2102:14760:10269
CATGGTCG
+
F:FFFFFF
@A00769:11:HC3HCDRXX:1:2102:1488:10300
CATGGTCG
+
FFFFFFFF
@A00769:11:HC3HCDRXX:1:2102:15239:10316
CATGGTCG
+
FFFFFFFF
@A00769:11:HC3HCDRXX:1:2102:28872:10316
CATGGTCG
+
FFFFFFFF
@A00769:11:HC3HCDRXX:1:2102:7744:10394
CATGGTCG
+
FFFFFFFF
@A00769:11:HC3HCDRXX:1:2102:19226:10394
CATGGTCG
+
FFFFFFFF
@A00769:11:HC3HCDRXX:1:2102:32841:10551
CATGGTCG
+
FFFFFFFF
@A00769:11:HC3HCDRXX:1:2102:2600:10567
CATGGTCG
+
FFFFFFFF
@A00769:11:HC3HCDRXX:1:2102:3450:10567
CATGGTCG
+
FFFFFFFF
@A00769:11:HC3HCDRXX:1:2102:13295:10582
CATGGTCG
+
:F::FF:F
@A00769:11:HC3HCDRXX:1:2102:16206:10614
CATGGTCG
+
FFFFFFFF
@A00769:11:HC3HCDRXX:1:2102:20754:10661
CATGGTCG
+
FFFFFFFF
@A00769:11:HC3HCDRXX:1:2102:1805:10755
CATGGTCG
+
FFFFFFFF
@A00769:11:HC3HCDRXX:1:2102:4354:10755
CATGGTCG
+
FF:FFFFF
@A00769:11:HC3HCDRXX:1:2102:27208:10755
CATGGTCG
+
FFFFFFFF
@A00769:11:HC3HCDRXX:1:2102:16604:10958
CATGGTCG
+
FFFFFFFF
@A00769:11:HC3HCDRXX:1:2102:20347:10958
CATGGTCG
+
FFFFFFFF
@A00769:11:HC3HCDRXX:1:2102:29297:10958
CATGGTCG
+
F:FFFFFF
@A00769:11:HC3HCDRXX:1:2102:9453:11005
CATGGTCG
+
FFFFFFFF
@A00769:11:HC3HCDRXX:1:2102:13702:11068
CATGGTCG
+
FFFFFFFF
@A00769:11:HC3HCDRXX:1:2102:32443:11083
CATGGTCG
+
FFFFFFFF
@A00769:11:HC3HCDRXX:1:2102:16740:11099
CATGGTCG
+
FFFFFFFF
@A00769:11:HC3HCDRXX:1:2102:3667:11130
CATGGTCG
+
FFFFFFFF
@A00769:11:HC3HCDRXX:1:2102:11605:11130
CATGGTCG
+
FFFFFFFF
@A00769:11:HC3HCDRXX:1:2102:15103:11146
CATGGTCG
+
FFFFFFFF
@A00769:11:HC3HCDRXX:1:2102:16306:11193
CATGGTCG
+
FFFFFFFF
@A00769:11:HC3HCDRXX:1:2102:7093:11240
CATGGTCG
+
FFFFFFFF
@A00769:11:HC3HCDRXX:1:2102:4381:11334
CATGGTCG
+
FFFFFFFF
@A00769:11:HC3HCDRXX:1:2102:6343:11412
CATGGTCG
+
FF:F,:FF
@A00769:11:HC3HCDRXX:1:2102:22435:11412
CATGGTCG
+
FFFFFFFF
@A00769:11:HC3HCDRXX:1:2102:23421:11490
CATGGTCG
+
FFFFFFFF
@A00769:11:HC3HCDRXX:1:2102:12689:11569
CATGGTCG
+
FFFFF:FF
@A00769:11:HC3HCDRXX:1:2102:19849:11600
CATGGTCG
+
FFFFFFFF
@A00769:11:HC3HCDRXX:1:2102:26711:11647
CATGGTCG
+
FFFFFFFF
@A00769:11:HC3HCDRXX:1:2102:22110:11694
CATGGTCG
+
FFFF:FFF
@A00769:11:HC3HCDRXX:1:2102:15374:11710
CATGGTCG
+
FFFFFFFF
@A00769:11:HC3HCDRXX:1:2102:18810:11741
CATGGTCG
+
F,,:FF:,
@A00769:11:HC3HCDRXX:1:2102:14208:11788
CATGGTCG
+
FFFFFFFF
@A00769:11:HC3HCDRXX:1:2102:26413:11819
CATGGTCG
+
FFFFFFFF
@A00769:11:HC3HCDRXX:1:2102:20880:11851
CATGGTCG
+
FFFFFFFF
@A00769:11:HC3HCDRXX:1:2102:5990:11866
CATGGTCG
+
F:FFFFFF
@A00769:11:HC3HCDRXX:1:2102:23167:11866
CATGGTCG
+
FFFFFFFF
@A00769:11:HC3HCDRXX:1:2102:15691:11882
CATGGTCG
+
FFFFFFFF
@A00769:11:HC3HCDRXX:1:2102:28745:12038
CATGGTCG
+
FFFFFFFF
@A00769:11:HC3HCDRXX:1:2102:7518:12070
CATGGTCG
+
FFFFFFFF
@A00769:11:HC3HCDRXX:1:2102:25473:12226
CATGGTCG
+
FFFFFFFF
@A00769:11:HC3HCDRXX:1:2102:9824:12273
CATGGTCG
+
FFFFFFFF
@A00769:11:HC3HCDRXX:1:2102:14760:12273
CATGGTCG
+
FFFFFFFF
@A00769:11:HC3HCDRXX:1:2102:20627:12383
CATGGTCG
+
FFFFFFFF
@A00769:11:HC3HCDRXX:1:2102:31051:12399
CATGGTCG
+
FFFFFFF:
@A00769:11:HC3HCDRXX:1:2102:27570:12414
CATGGTCG
+
FFF:FFF:
@A00769:11:HC3HCDRXX:1:2102:14253:12430
CATGGTCG
+
FFFFFFFF
@A00769:11:HC3HCDRXX:1:2102:26304:12508
CATGGTCG
+
FFFFF,,:
@A00769:11:HC3HCDRXX:1:2102:5647:12587
CATGGTCG
+
FFFFFFFF
@A00769:11:HC3HCDRXX:1:2102:13259:12618
CATGGTCG
+
FF,FFFFF
@A00769:11:HC3HCDRXX:1:2102:31919:12806
CATGGTCG
+
FFFFFFFF
@A00769:11:HC3HCDRXX:1:2102:22037:12884
CATGGTCG
+
FFFFFFFF
@A00769:11:HC3HCDRXX:1:2102:25138:13025
CATGGTCG
+
FFFFFFFF
@A00769:11:HC3HCDRXX:1:2102:12518:13056
CATGGTCG
+
FFFFFFFF
@A00769:11:HC3HCDRXX:1:2102:28411:13088
CATGGTCG
+
FFFFFFFF
@A00769:11:HC3HCDRXX:1:2102:18710:13322
CATGGTCG
+
FFFFFFFF
@A00769:11:HC3HCDRXX:1:2102:6027:13401
CATGGTCG
+
FFFFFFFF
@A00769:11:HC3HCDRXX:1:2102:1985:13510
CATGGTCG
+
FFFFFFFF
@A00769:11:HC3HCDRXX:1:2102:23303:13542
CATGGTCG
+
FFFFFFFF
@A00769:11:HC3HCDRXX:1:2102:32560:13604
CATGGTCG
+
FFFFFFFF
@A00769:11:HC3HCDRXX:1:2102:5511:13636
CATGGTCG
+
FFFFFFFF
@A00769:11:HC3HCDRXX:1:2102:14913:13636
CATGGTCG
+
FFFFFFFF
@A00769:11:HC3HCDRXX:1:2102:29939:13667
CATGGTCG
+
FFFFFFFF
@A00769:11:HC3HCDRXX:1:2102:9200:13698
CATGGTCG
+
FFFFFFFF
@A00769:11:HC3HCDRXX:1:2102:32307:13698
CATGGTCG
+
FFFFFFFF
@A00769:11:HC3HCDRXX:1:2102:12192:13745
CATGGTCG
+
FFFFFFFF
@A00769:11:HC3HCDRXX:1:2102:21025:13761
CATGGTCG
+
FFFFFFFF
@A00769:11:HC3HCDRXX:1:2102:16025:13777
CATGGTCG
+
FFFFFFFF
@A00769:11:HC3HCDRXX:1:2102:18927:13917
CATGGTCG
+
FFFFFF:F
@A00769:11:HC3HCDRXX:1:2102:12454:13980
CATGGTCG
+
F:FFFFFF
@A00769:11:HC3HCDRXX:1:2102:15501:13996
CATGGTCG
+
FFF,:F,:
@A00769:11:HC3HCDRXX:1:2102:6424:14027
CATGGTCG
+
FFFFFFFF
@A00769:11:HC3HCDRXX:1:2102:7862:14043
CATGGTCG
+
FFFFFFFF
@A00769:11:HC3HCDRXX:1:2102:27706:14058
CATGGTCG
+
FFFFFFFF
@A00769:11:HC3HCDRXX:1:2102:28004:14074
CATGGTCG
+
FFFFFFFF
@A00769:11:HC3HCDRXX:1:2102:9742:14105
CATGGTCG
+
F:FFFFFF
@A00769:11:HC3HCDRXX:1:2102:14244:14137
CATGGTCG
+
FFFFFFFF
@A00769:11:HC3HCDRXX:1:2102:18385:14137
CATGGTCG
+
FF,,FFF:
@A00769:11:HC3HCDRXX:1:2102:14208:14168
CATGGTCG
+
FFFFFFFF
@A00769:11:HC3HCDRXX:1:2102:28438:14199
CATGGTCG
+
FFFFFFFF
@A00769:11:HC3HCDRXX:1:2102:31313:14231
CATGGTCG
+
:FFFFF,F
@A00769:11:HC3HCDRXX:1:2102:21296:14293
CATGGTCG
+
FFFFFFFF
@A00769:11:HC3HCDRXX:1:2102:32045:14309
CATGGTCG
+
FFF,FF:,
@A00769:11:HC3HCDRXX:1:2102:7129:14372
CATGGTCG
+
FFFFFFFF
@A00769:11:HC3HCDRXX:1:2102:29053:14606
CATGGTCG
+
FFFFFFFF
@A00769:11:HC3HCDRXX:1:2102:24225:14700
CATGGTCG
+
FFFFFFFF
@A00769:11:HC3HCDRXX:1:2102:13621:14716
CATGGTCG
+
FFFFFFFF
@A00769:11:HC3HCDRXX:1:2102:1759:14747
CATGGTCG
+
FFFFFFFF
@A00769:11:HC3HCDRXX:1:2102:15248:14747
CATGGTCG
+
F:FFFFFF
@A00769:11:HC3HCDRXX:1:2102:2736:14779
CATGGTCG
+
FFFFFFFF
@A00769:11:HC3HCDRXX:1:2102:4273:14810
CATGGTCG
+
FFFFFFFF
@A00769:11:HC3HCDRXX:1:2102:18005:14857
CATGGTCG
+
FFFFFFFF
@A00769:11:HC3HCDRXX:1:2102:7355:14888
CATGGTCG
+
:F,:,FF:
@A00769:11:HC3HCDRXX:1:2102:4689:14935
CATGGTCG
+
FFFFFFFF
@A00769:11:HC3HCDRXX:1:2102:18267:14967
CATGGTCG
+
FFFFFFFF
@A00769:11:HC3HCDRXX:1:2102:15040:14982
CATGGTCG
+
,FFFFFFF
@A00769:11:HC3HCDRXX:1:2102:2700:14998
CATGGTCG
+
FF::,:FF
@A00769:11:HC3HCDRXX:1:2102:1362:15060
CATGGTCG
+
FFFFFFFF
@A00769:11:HC3HCDRXX:1:2102:13259:15123
CATGGTCG
+
FFFFFFFF
@A00769:11:HC3HCDRXX:1:2102:9652:15233
CATGGTCG
+
FFFFFFFF
@A00769:11:HC3HCDRXX:1:2102:16278:15248
CATGGTCG
+
FFFFFFFF
@A00769:11:HC3HCDRXX:1:2102:11279:15358
CATGGTCG
+
FFFFFFFF
@A00769:11:HC3HCDRXX:1:2102:6641:15530
CATGGTCG
+
FFFFFFFF
@A00769:11:HC3HCDRXX:1:2102:27706:15530
CATGGTCG
+
FFFFFF,F
@A00769:11:HC3HCDRXX:1:2102:10854:15562
CATGGTCG
+
,FFF:FFF
@A00769:11:HC3HCDRXX:1:2102:13693:15593
CATGGTCG
+
FFFFFFFF
@A00769:11:HC3HCDRXX:1:2102:2003:15640
CATGGTCG
+
:FF:FFF,
@A00769:11:HC3HCDRXX:1:2102:3396:15640
CATGGTCG
+
FFFFFFFF
@A00769:11:HC3HCDRXX:1:2102:3956:15734
CATGGTCG
+
FFFFFFFF
@A00769:11:HC3HCDRXX:1:2102:6198:15734
CATGGTCG
+
FF,,FF,F
@A00769:11:HC3HCDRXX:1:2102:7003:15749
CATGGTCG
+
FFFFFFFF
@A00769:11:HC3HCDRXX:1:2102:15094:15765
CATGGTCG
+
FFFFFFFF
@A00769:11:HC3HCDRXX:1:2102:21875:15828
CATGGTCG
+
FFFFFFFF
@A00769:11:HC3HCDRXX:1:2102:18258:15890
CATGGTCG
+
FFFFFFFF
@A00769:11:HC3HCDRXX:1:2102:29740:15890
CATGGTCG
+
FFFFFFFF
@A00769:11:HC3HCDRXX:1:2102:28971:15937
CATGGTCG
+
FFFFFFFF
@A00769:11:HC3HCDRXX:1:2102:2492:16016
CATGGTCG
+
FFFFFFFF
@A00769:11:HC3HCDRXX:1:2102:3441:16031
CATGGTCG
+
FFFFFFFF
@A00769:11:HC3HCDRXX:1:2102:23656:16063
CATGGTCG
+
,FF,FFFF
@A00769:11:HC3HCDRXX:1:2102:7844:16078
CATGGTCG
+
FFFFFFFF
@A00769:11:HC3HCDRXX:1:2102:13593:16078
CATGGTCG
+
FFFFFFFF
@A00769:11:HC3HCDRXX:1:2102:2889:16203
CATGGTCG
+
FFFFFFFF
@A00769:11:HC3HCDRXX:1:2102:2871:16235
CATGGTCG
+
FFFFFFFF
@A00769:11:HC3HCDRXX:1:2102:4020:16282
CATGGTCG
+
FFFFFFFF
@A00769:11:HC3HCDRXX:1:2102:16269:16297
CATGGTCG
+
FFFFFFFF
@A00769:11:HC3HCDRXX:1:2102:29405:16344
CATGGTCG
+
FFFFFFFF
@A00769:11:HC3HCDRXX:1:2102:16052:16423
CATGGTCG
+
FFFFFFFF
@A00769:11:HC3HCDRXX:1:2102:12536:16501
CATGGTCG
+
FFFFFFFF
@A00769:11:HC3HCDRXX:1:2102:26603:16501
CATGGTCG
+
FFFFFFFF
@A00769:11:HC3HCDRXX:1:2102:2998:16548
CATGGTCG
+
FFFFFFFF
@A00769:11:HC3HCDRXX:1:2102:17680:16548
CATGGTCG
+
FFFFF:FF
@A00769:11:HC3HCDRXX:1:2102:20085:16673
CATGGTCG
+
FFFFFFFF
@A00769:11:HC3HCDRXX:1:2102:27480:16673
CATGGTCG
+
FFFFFFFF
@A00769:11:HC3HCDRXX:1:2102:4327:16689
CATGGTCG
+
FFFFFFFF
@A00769:11:HC3HCDRXX:1:2102:25084:16720
CATGGTCG
+
FFFFFFFF
@A00769:11:HC3HCDRXX:1:2102:2564:16924
CATGGTCG
+
FFF:,F::
@A00769:11:HC3HCDRXX:1:2102:23140:16924
CATGGTCG
+
FFFFFFFF
@A00769:11:HC3HCDRXX:1:2102:25654:16955
CATGGTCG
+
FFFFFFFF
@A00769:11:HC3HCDRXX:1:2102:1777:16971
CATGGTCG
+
FFF:FF,F
@A00769:11:HC3HCDRXX:1:2102:1633:17127
CATGGTCG
+
FFFFFFFF
@A00769:11:HC3HCDRXX:1:2102:31322:17159
CATGGTCG
+
FFFFFFFF
@A00769:11:HC3HCDRXX:1:2102:25102:17190
CATGGTCG
+
FFFFFFFF
@A00769:11:HC3HCDRXX:1:2102:26060:17253
CATGGTCG
+
FFFFFFFF
@A00769:11:HC3HCDRXX:1:2102:5032:17284
CATGGTCG
+
FFFFFFFF
@A00769:11:HC3HCDRXX:1:2102:5620:17331
CATGGTCG
+
F:FFFF:F
@A00769:11:HC3HCDRXX:1:2102:6506:17331
CATGGTCG
+
FFFFFFFF
@A00769:11:HC3HCDRXX:1:2102:19271:17362
CATGGTCG
+
FFFFFFFF
@A00769:11:HC3HCDRXX:1:2102:2971:17378
CATGGTCG
+
FFFFFFFF
@A00769:11:HC3HCDRXX:1:2102:9408:17472
CATGGTCG
+
FFFFFFFF
@A00769:11:HC3HCDRXX:1:2102:30861:17644
CATGGTCG
+
FFFFFFFF
@A00769:11:HC3HCDRXX:1:2102:32841:17691
CATGGTCG
+
FFFFFFFF
@A00769:11:HC3HCDRXX:1:2102:1524:17722
CATGGTCG
+
FFFFFFFF
@A00769:11:HC3HCDRXX:1:2102:6451:17738
CATGGTCG
+
FFFFFFFF
@A00769:11:HC3HCDRXX:1:2102:25907:17832
CATGGTCG
+
FFFFFFFF
@A00769:11:HC3HCDRXX:1:2102:30888:17879
CATGGTCG
+
FFFFFFFF
@A00769:11:HC3HCDRXX:1:2102:25409:17910
CATGGTCG
+
FFFFFFFF
@A00769:11:HC3HCDRXX:1:2102:27679:17926
CATGGTCG
+
,FFFFFF,
@A00769:11:HC3HCDRXX:1:2102:16215:17989
CATGGTCG
+
FFFFFFFF
@A00769:11:HC3HCDRXX:1:2102:16342:18051
CATGGTCG
+
FFFFFFFF
@A00769:11:HC3HCDRXX:1:2102:22507:18051
CATGGTCG
+
FFFFFFFF
@A00769:11:HC3HCDRXX:1:2102:23619:18067
CATGGTCG
+
FFFFFFFF
@A00769:11:HC3HCDRXX:1:2102:17409:18114
CATGGTCG
+
:FFFFFFF
@A00769:11:HC3HCDRXX:1:2102:24234:18161
CATGGTCG
+
FFFFFFFF
@A00769:11:HC3HCDRXX:1:2102:31304:18161
CATGGTCG
+
FFFFFFFF
@A00769:11:HC3HCDRXX:1:2102:10890:18255
CATGGTCG
+
FFFFFFFF
@A00769:11:HC3HCDRXX:1:2102:3839:18411
CATGGTCG
+
FFFFFFFF
@A00769:11:HC3HCDRXX:1:2102:10330:18756
CATGGTCG
+
FFFFFFFF
@A00769:11:HC3HCDRXX:1:2102:19153:18787
CATGGTCG
+
FFFFFFFF
@A00769:11:HC3HCDRXX:1:2102:27778:18975
CATGGTCG
+
FFFFFFFF
@A00769:11:HC3HCDRXX:1:2102:19533:19006
CATGGTCG
+
FFFFFFFF
@A00769:11:HC3HCDRXX:1:2102:19985:19006
CATGGTCG
+
FFFFFFFF
@A00769:11:HC3HCDRXX:1:2102:13431:19053
CATGGTCG
+
FFFFFFFF
@A00769:11:HC3HCDRXX:1:2102:16694:19100
CATGGTCG
+
FFFFFFFF
@A00769:11:HC3HCDRXX:1:2102:2727:19116
CATGGTCG
+
FFFFFFFF
@A00769:11:HC3HCDRXX:1:2102:1461:19179
CATGGTCG
+
FFFFFFFF
@A00769:11:HC3HCDRXX:1:2102:2980:19210
CATGGTCG
+
FFFFFFFF
@A00769:11:HC3HCDRXX:1:2102:13630:19210
CATGGTCG
+
FFFFFFFF
@A00769:11:HC3HCDRXX:1:2102:1868:19319
CATGGTCG
+
FFFFFFFF
@A00769:11:HC3HCDRXX:1:2102:16993:19335
CATGGTCG
+
FFFFFFFF
@A00769:11:HC3HCDRXX:1:2102:9570:19351
CATGGTCG
+
FFFFFFFF
@A00769:11:HC3HCDRXX:1:2102:12545:19366
CATGGTCG
+
FFFFFFFF
@A00769:11:HC3HCDRXX:1:2102:23303:19429
CATGGTCG
+
:FFFFFFF
@A00769:11:HC3HCDRXX:1:2102:28772:19445
CATGGTCG
+
FFFFFFFF
@A00769:11:HC3HCDRXX:1:2102:14733:19460
CATGGTCG
+
FFFFFFFF
@A00769:11:HC3HCDRXX:1:2102:4860:19492
CATGGTCG
+
FFFFFFFF
@A00769:11:HC3HCDRXX:1:2102:14100:19492
CATGGTCG
+
FFFFFFFF
@A00769:11:HC3HCDRXX:1:2102:31114:19492
CATGGTCG
+
FFFFFFFF
@A00769:11:HC3HCDRXX:1:2102:24460:19554
CATGGTCG
+
FFFFFFFF
@A00769:11:HC3HCDRXX:1:2102:17535:19648
CATGGTCG
+
FFFFFFFF
@A00769:11:HC3HCDRXX:1:2102:17996:19664
CATGGTCG
+
FFFFFFFF
@A00769:11:HC3HCDRXX:1:2102:3504:19711
CATGGTCG
+
FFFFFFFF
@A00769:11:HC3HCDRXX:1:2102:3414:19742
CATGGTCG
+
FFFFFFFF
@A00769:11:HC3HCDRXX:1:2102:17083:19836
CATGGTCG
+
FFFFFFFF
@A00769:11:HC3HCDRXX:1:2102:4833:19883
CATGGTCG
+
FFFFFFFF
@A00769:11:HC3HCDRXX:1:2102:26413:19899
CATGGTCG
+
FFFFFFFF
@A00769:11:HC3HCDRXX:1:2102:21522:19914
CATGGTCG
+
FFFFFFFF
@A00769:11:HC3HCDRXX:1:2102:7319:19961
CATGGTCG
+
FFFFFFFF
@A00769:11:HC3HCDRXX:1:2102:16767:19977
CATGGTCG
+
FFFFFFFF
@A00769:11:HC3HCDRXX:1:2102:5104:20008
CATGGTCG
+
FF:::F::
@A00769:11:HC3HCDRXX:1:2102:10420:20008
CATGGTCG
+
FFFFFFFF
@A00769:11:HC3HCDRXX:1:2102:1181:20040
CATGGTCG
+
FFFF:FF:
@A00769:11:HC3HCDRXX:1:2102:20663:20087
CATGGTCG
+
FFFFFFFF
@A00769:11:HC3HCDRXX:1:2102:21820:20087
CATGGTCG
+
FFFFFFFF
@A00769:11:HC3HCDRXX:1:2102:25717:20134
CATGGTCG
+
FFFFFFFF
@A00769:11:HC3HCDRXX:1:2102:27272:20134
CATGGTCG
+
FFFFFFFF
@A00769:11:HC3HCDRXX:1:2102:7066:20149
CATGGTCG
+
FFFFFFFF
@A00769:11:HC3HCDRXX:1:2102:30608:20149
CATGGTCG
+
FFFFFFFF
@A00769:11:HC3HCDRXX:1:2102:32732:20353
CATGGTCG
+
FFFFFFFF
@A00769:11:HC3HCDRXX:1:2102:19479:20415
CATGGTCG
+
FFFFFFFF
@A00769:11:HC3HCDRXX:1:2102:4047:20431
CATGGTCG
+
FFF,FF:F
@A00769:11:HC3HCDRXX:1:2102:25003:20431
CATGGTCG
+
FFFFFFFF
@A00769:11:HC3HCDRXX:1:2102:17833:20541
CATGGTCG
+
FFFFFFFF
@A00769:11:HC3HCDRXX:1:2102:3920:20556
CATGGTCG
+
FFFFFFFF
@A00769:11:HC3HCDRXX:1:2102:17472:20603
CATGGTCG
+
FFFFFFFF
@A00769:11:HC3HCDRXX:1:2102:11550:20650
CATGGTCG
+
FFFFFFFF
@A00769:11:HC3HCDRXX:1:2102:15311:20682
CATGGTCG
+
FFFFFFFF
@A00769:11:HC3HCDRXX:1:2102:15284:20729
CATGGTCG
+
FFFFFFFF
@A00769:11:HC3HCDRXX:1:2102:27037:20729
CATGGTCG
+
FFF:F,FF
@A00769:11:HC3HCDRXX:1:2102:21685:20791
CATGGTCG
+
FFFFFFFF
@A00769:11:HC3HCDRXX:1:2102:13765:20854
CATGGTCG
+
FFFFFFFF
@A00769:11:HC3HCDRXX:1:2102:2166:20870
CATGGTCG
+
FFFFFFFF
@A00769:11:HC3HCDRXX:1:2102:19479:20885
CATGGTCG
+
FFFFFFFF
@A00769:11:HC3HCDRXX:1:2102:26060:20885
CATGGTCG
+
FFFFF:FF
@A00769:11:HC3HCDRXX:1:2102:1732:20932
CATGGTCG
+
FFFF,F,:
@A00769:11:HC3HCDRXX:1:2102:8612:21042
CATGGTCG
+
FFFFFFFF
@A00769:11:HC3HCDRXX:1:2102:32235:21120
CATGGTCG
+
FFFFFFFF
@A00769:11:HC3HCDRXX:1:2102:17526:21136
CATGGTCG
+
FFFFFFFF
@A00769:11:HC3HCDRXX:1:2102:17137:21183
CATGGTCG
+
FFFFFFFF
@A00769:11:HC3HCDRXX:1:2102:13964:21198
CATGGTCG
+
:FF,FFF:
@A00769:11:HC3HCDRXX:1:2102:26323:21245
CATGGTCG
+
FFFFFFFF
@A00769:11:HC3HCDRXX:1:2102:21847:21449
CATGGTCG
+
FFFFFFFF
@A00769:11:HC3HCDRXX:1:2102:30987:21527
CATGGTCG
+
FFFFFFFF
@A00769:11:HC3HCDRXX:1:2102:13150:21543
CATGGTCG
+
FFFFFFFF
@A00769:11:HC3HCDRXX:1:2102:21395:21543
CATGGTCG
+
FFFFFFFF
@A00769:11:HC3HCDRXX:1:2102:26332:21543
CATGGTCG
+
FFFFFFFF
@A00769:11:HC3HCDRXX:1:2102:16685:21559
CATGGTCG
+
FFFFFFFF
@A00769:11:HC3HCDRXX:1:2102:11776:21637
CATGGTCG
+
FFFFFFFF
@A00769:11:HC3HCDRXX:1:2102:13440:21637
CATGGTCG
+
FFFFFFFF
@A00769:11:HC3HCDRXX:1:2102:6632:21746
CATGGTCG
+
FFFFFFFF
@A00769:11:HC3HCDRXX:1:2102:10068:21778
CATGGTCG
+
FFFFFFFF
@A00769:11:HC3HCDRXX:1:2102:27642:21840
CATGGTCG
+
FFFFFFFF
@A00769:11:HC3HCDRXX:1:2102:6063:21856
CATGGTCG
+
FFFFFFFF
@A00769:11:HC3HCDRXX:1:2102:20112:21919
CATGGTCG
+
FFFFFFFF
@A00769:11:HC3HCDRXX:1:2102:26404:21981
CATGGTCG
+
FFFF:FFF
@A00769:11:HC3HCDRXX:1:2102:6931:22013
CATGGTCG
+
FFFFFFFF
@A00769:11:HC3HCDRXX:1:2102:26558:22060
CATGGTCG
+
FFFFFFFF
@A00769:11:HC3HCDRXX:1:2102:1633:22138
CATGGTCG
+
:FFFF:FF
@A00769:11:HC3HCDRXX:1:2102:1796:22169
CATGGTCG
+
FFFFFFFF
@A00769:11:HC3HCDRXX:1:2102:15293:22185
CATGGTCG
+
FFFFFFFF
@A00769:11:HC3HCDRXX:1:2102:11957:22232
CATGGTCG
+
FFFFFFFF
@A00769:11:HC3HCDRXX:1:2102:8594:22263
CATGGTCG
+
FFFFFFFF
@A00769:11:HC3HCDRXX:1:2102:29749:22357
CATGGTCG
+
FFFFFFFF
@A00769:11:HC3HCDRXX:1:2102:14082:22373
CATGGTCG
+
FFFFFFFF
@A00769:11:HC3HCDRXX:1:2102:19180:22373
CATGGTCG
+
FFFFFFFF
@A00769:11:HC3HCDRXX:1:2102:25292:22498
CATGGTCG
+
FFFFFFFF
@A00769:11:HC3HCDRXX:1:2102:28890:22498
CATGGTCG
+
FFFFFFFF
@A00769:11:HC3HCDRXX:1:2102:18394:22576
CATGGTCG
+
FFFFFFFF
@A00769:11:HC3HCDRXX:1:2102:10538:22592
CATGGTCG
+
FFFFFFFF
@A00769:11:HC3HCDRXX:1:2102:16676:22608
CATGGTCG
+
FFFFFFFF
@A00769:11:HC3HCDRXX:1:2102:25147:22623
CATGGTCG
+
FFFFFFFF
@A00769:11:HC3HCDRXX:1:2102:3748:22670
CATGGTCG
+
FFFFFFFF
@A00769:11:HC3HCDRXX:1:2102:9751:22670
CATGGTCG
+
FFFFFFFF
@A00769:11:HC3HCDRXX:1:2102:24117:22717
CATGGTCG
+
FFFFFFFF
@A00769:11:HC3HCDRXX:1:2102:4291:22858
CATGGTCG
+
:FFFFFFF
@A00769:11:HC3HCDRXX:1:2102:1651:22889
CATGGTCG
+
:FFFFFFF
@A00769:11:HC3HCDRXX:1:2102:19804:22889
CATGGTCG
+
FFFFFFFF
@A00769:11:HC3HCDRXX:1:2102:26087:22905
CATGGTCG
+
FFFFFFFF
@A00769:11:HC3HCDRXX:1:2102:15700:22921
CATGGTCG
+
FFFFFFFF
@A00769:11:HC3HCDRXX:1:2102:28049:23015
CATGGTCG
+
FFFFFFFF
@A00769:11:HC3HCDRXX:1:2102:7618:23046
CATGGTCG
+
FFFFFFFF
@A00769:11:HC3HCDRXX:1:2102:7455:23077
CATGGTCG
+
FFFFFFFF
@A00769:11:HC3HCDRXX:1:2102:31195:23077
CATGGTCG
+
FFFFFFFF
@A00769:11:HC3HCDRXX:1:2102:1922:23109
CATGGTCG
+
FF:FFFFF
@A00769:11:HC3HCDRXX:1:2102:27453:23109
CATGGTCG
+
:FFFFFFF
@A00769:11:HC3HCDRXX:1:2102:31955:23109
CATGGTCG
+
FFFFFFFF
@A00769:11:HC3HCDRXX:1:2102:12915:23202
CATGGTCG
+
FFFFFFFF
@A00769:11:HC3HCDRXX:1:2102:3703:23218
CATGGTCG
+
FFFFFFFF
@A00769:11:HC3HCDRXX:1:2102:15799:23281
CATGGTCG
+
F,FFFFFF
@A00769:11:HC3HCDRXX:1:2102:17915:23343
CATGGTCG
+
FFFFFFFF
@A00769:11:HC3HCDRXX:1:2102:19054:23500
CATGGTCG
+
F:FFFFFF
@A00769:11:HC3HCDRXX:1:2102:15420:23563
CATGGTCG
+
FFFFFFFF
@A00769:11:HC3HCDRXX:1:2102:3242:23578
CATGGTCG
+
FFFFFFFF
@A00769:11:HC3HCDRXX:1:2102:1316:23594
CATGGTCG
+
FFFFFFFF
@A00769:11:HC3HCDRXX:1:2102:2564:23594
CATGGTCG
+
FFFFFF:F
@A00769:11:HC3HCDRXX:1:2102:25572:23641
CATGGTCG
+
FFFF:FFF
@A00769:11:HC3HCDRXX:1:2102:20229:23719
CATGGTCG
+
FFFFFFFF
@A00769:11:HC3HCDRXX:1:2102:8956:23735
CATGGTCG
+
F:FFFFFF
@A00769:11:HC3HCDRXX:1:2102:1696:23750
CATGGTCG
+
FFFFFFFF
@A00769:11:HC3HCDRXX:1:2102:24614:23766
CATGGTCG
+
FFFFFFFF
@A00769:11:HC3HCDRXX:1:2102:16306:23938
CATGGTCG
+
FFFFFFFF
@A00769:11:HC3HCDRXX:1:2102:16206:23985
CATGGTCG
+
FFFFFFFF
@A00769:11:HC3HCDRXX:1:2102:6144:24001
CATGGTCG
+
FFFFFFFF
@A00769:11:HC3HCDRXX:1:2102:20012:24001
CATGGTCG
+
FFFFFFF:
@A00769:11:HC3HCDRXX:1:2102:18557:24017
CATGGTCG
+
FFFFFFFF
@A00769:11:HC3HCDRXX:1:2102:31385:24064
CATGGTCG
+
F:FFFFFF
@A00769:11:HC3HCDRXX:1:2102:15212:24111
CATGGTCG
+
FFFFFFFF
@A00769:11:HC3HCDRXX:1:2102:9733:24205
CATGGTCG
+
FFFFFFFF
@A00769:11:HC3HCDRXX:1:2102:5927:24377
CATGGTCG
+
FFF:FFFF
@A00769:11:HC3HCDRXX:1:2102:4752:24439
CATGGTCG
+
,FFFFFFF
@A00769:11:HC3HCDRXX:1:2102:22290:24471
CATGGTCG
+
FFFFFFFF
@A00769:11:HC3HCDRXX:1:2102:25464:24643
CATGGTCG
+
FFFFFFFF
@A00769:11:HC3HCDRXX:1:2102:17635:24737
CATGGTCG
+
FF:FFFFF
@A00769:11:HC3HCDRXX:1:2102:21160:24768
CATGGTCG
+
FFFFFFFF
@A00769:11:HC3HCDRXX:1:2102:2880:24799
CATGGTCG
+
FFFFFFFF
@A00769:11:HC3HCDRXX:1:2102:3712:24831
CATGGTCG
+
FFFFFFFF
@A00769:11:HC3HCDRXX:1:2102:22661:24862
CATGGTCG
+
FFFFFFFF
@A00769:11:HC3HCDRXX:1:2102:22679:24862
CATGGTCG
+
FFFFFFFF
@A00769:11:HC3HCDRXX:1:2102:11514:24909
CATGGTCG
+
FFFFFFFF
@A00769:11:HC3HCDRXX:1:2102:28239:24972
CATGGTCG
+
FFFFFFFF
@A00769:11:HC3HCDRXX:1:2102:30101:24972
CATGGTCG
+
FFFFFFFF
@A00769:11:HC3HCDRXX:1:2102:25907:25034
CATGGTCG
+
FFFFFFFF
@A00769:11:HC3HCDRXX:1:2102:3387:25050
CATGGTCG
+
FFFFFFFF
@A00769:11:HC3HCDRXX:1:2102:7220:25081
CATGGTCG
+
FFFFFFFF
@A00769:11:HC3HCDRXX:1:2102:5330:25097
CATGGTCG
+
FFFFFFFF
@A00769:11:HC3HCDRXX:1:2102:6515:25113
CATGGTCG
+
FFFFFFFF
@A00769:11:HC3HCDRXX:1:2102:24867:25144
CATGGTCG
+
FFFFFFFF
@A00769:11:HC3HCDRXX:1:2102:19162:25222
CATGGTCG
+
FFFFFFFF
@A00769:11:HC3HCDRXX:1:2102:8178:25332
CATGGTCG
+
:F,::,,:
@A00769:11:HC3HCDRXX:1:2102:18430:25332
CATGGTCG
+
FFFFFFFF
@A00769:11:HC3HCDRXX:1:2102:10420:25394
CATGGTCG
+
F:FFFFFF
@A00769:11:HC3HCDRXX:1:2102:32371:25426
CATGGTCG
+
FFFFFFFF
@A00769:11:HC3HCDRXX:1:2102:2573:25457
CATGGTCG
+
FFFFFFF:
@A00769:11:HC3HCDRXX:1:2102:4951:25535
CATGGTCG
+
FFFFFFFF
@A00769:11:HC3HCDRXX:1:2102:6506:25567
CATGGTCG
+
FFFFFFFF
@A00769:11:HC3HCDRXX:1:2102:10538:25567
CATGGTCG
+
FF::FFFF
@A00769:11:HC3HCDRXX:1:2102:4472:25582
CATGGTCG
+
F:FFFFFF
@A00769:11:HC3HCDRXX:1:2102:18864:25582
CATGGTCG
+
FFFFFFFF
@A00769:11:HC3HCDRXX:1:2102:1823:25817
CATGGTCG
+
FFFFFFFF
@A00769:11:HC3HCDRXX:1:2102:15157:25895
CATGGTCG
+
FFFFFFFF
@A00769:11:HC3HCDRXX:1:2102:24415:25927
CATGGTCG
+
FFF:FFFF
@A00769:11:HC3HCDRXX:1:2102:4146:26115
CATGGTCG
+
,:FFFFFF
@A00769:11:HC3HCDRXX:1:2102:3079:26146
CATGGTCG
+
FFFFFFFF
@A00769:11:HC3HCDRXX:1:2102:5810:26209
CATGGTCG
+
FFFFFFFF
@A00769:11:HC3HCDRXX:1:2102:12436:26318
CATGGTCG
+
FFFFFFFF
@A00769:11:HC3HCDRXX:1:2102:3947:26334
CATGGTCG
+
FFFFFFFF
@A00769:11:HC3HCDRXX:1:2102:25355:26365
CATGGTCG
+
FFFFFFFF
@A00769:11:HC3HCDRXX:1:2102:11098:26412
CATGGTCG
+
FFFF:F:F
@A00769:11:HC3HCDRXX:1:2102:9245:26522
CATGGTCG
+
FFFFFFFF
@A00769:11:HC3HCDRXX:1:2102:4833:26584
CATGGTCG
+
FFFFFFFF
@A00769:11:HC3HCDRXX:1:2102:25156:26647
CATGGTCG
+
FFFFFFFF
@A00769:11:HC3HCDRXX:1:2102:16595:26757
CATGGTCG
+
FF:FFFFF
@A00769:11:HC3HCDRXX:1:2102:10176:26882
CATGGTCG
+
FFFFFFFF
@A00769:11:HC3HCDRXX:1:2102:8043:26976
CATGGTCG
+
FFFFFFFF
@A00769:11:HC3HCDRXX:1:2102:8169:26976
CATGGTCG
+
FFF::FF:
@A00769:11:HC3HCDRXX:1:2102:28465:27211
CATGGTCG
+
FFFFFFFF
@A00769:11:HC3HCDRXX:1:2102:15845:27273
CATGGTCG
+
FFFFFFFF
@A00769:11:HC3HCDRXX:1:2102:31448:27305
CATGGTCG
+
FFFFFFFF
@A00769:11:HC3HCDRXX:1:2102:28284:27367
CATGGTCG
+
FFFFFFFF
@A00769:11:HC3HCDRXX:1:2102:19497:27398
CATGGTCG
+
FFFFFFFF
@A00769:11:HC3HCDRXX:1:2102:11659:27414
CATGGTCG
+
FFFFFFF:
@A00769:11:HC3HCDRXX:1:2102:28610:27461
CATGGTCG
+
FFFFFFFF
@A00769:11:HC3HCDRXX:1:2102:1904:27524
CATGGTCG
+
FFFFFFFF
@A00769:11:HC3HCDRXX:1:2102:26982:27524
CATGGTCG
+
FFFFFFFF
@A00769:11:HC3HCDRXX:1:2102:29297:27555
CATGGTCG
+
FFFFFFFF
@A00769:11:HC3HCDRXX:1:2102:8015:27618
CATGGTCG
+
FFFFFFFF
@A00769:11:HC3HCDRXX:1:2102:15573:27618
CATGGTCG
+
FFFFFFFF
@A00769:11:HC3HCDRXX:1:2102:6533:27649
CATGGTCG
+
FFFFFFFF
@A00769:11:HC3HCDRXX:1:2102:11198:27680
CATGGTCG
+
FFFFFFFF
@A00769:11:HC3HCDRXX:1:2102:13973:27727
CATGGTCG
+
FFFFFFFF
@A00769:11:HC3HCDRXX:1:2102:17454:27774
CATGGTCG
+
FFFFFFFF
@A00769:11:HC3HCDRXX:1:2102:19434:27790
CATGGTCG
+
FFFFFFFF
@A00769:11:HC3HCDRXX:1:2102:1280:27821
CATGGTCG
+
FFFFFFFF
@A00769:11:HC3HCDRXX:1:2102:32777:27853
CATGGTCG
+
FFFFFFFF
@A00769:11:HC3HCDRXX:1:2102:7627:27884
CATGGTCG
+
FFFFFFFF
@A00769:11:HC3HCDRXX:1:2102:26404:27899
CATGGTCG
+
FFF:FFFF
@A00769:11:HC3HCDRXX:1:2102:7934:27915
CATGGTCG
+
FFFFFFFF
@A00769:11:HC3HCDRXX:1:2102:11098:27946
CATGGTCG
+
FFFFFFFF
@A00769:11:HC3HCDRXX:1:2102:31403:27946
CATGGTCG
+
FFFFFFFF
@A00769:11:HC3HCDRXX:1:2102:11442:28009
CATGGTCG
+
FFF,:FF:
@A00769:11:HC3HCDRXX:1:2102:28293:28009
CATGGTCG
+
FFFFFF:F
@A00769:11:HC3HCDRXX:1:2102:2636:28103
CATGGTCG
+
FFFFFFFF
@A00769:11:HC3HCDRXX:1:2102:3956:28134
CATGGTCG
+
FFFFFFFF
@A00769:11:HC3HCDRXX:1:2102:10113:28181
CATGGTCG
+
FFFFFFFF
@A00769:11:HC3HCDRXX:1:2102:6189:28213
CATGGTCG
+
FFFFFFFF
@A00769:11:HC3HCDRXX:1:2102:13322:28260
CATGGTCG
+
FFFFFFFF
@A00769:11:HC3HCDRXX:1:2102:3251:28354
CATGGTCG
+
FFFFFFFF
@A00769:11:HC3HCDRXX:1:2102:17481:28385
CATGGTCG
+
FFFFFFFF
@A00769:11:HC3HCDRXX:1:2102:27715:28416
CATGGTCG
+
FFFFFFFF
@A00769:11:HC3HCDRXX:1:2102:8359:28432
CATGGTCG
+
FFFFFFFF
@A00769:11:HC3HCDRXX:1:2102:22923:28447
CATGGTCG
+
FFFFFFFF
@A00769:11:HC3HCDRXX:1:2102:23873:28463
CATGGTCG
+
FFFFFFFF
@A00769:11:HC3HCDRXX:1:2102:14543:28745
CATGGTCG
+
FFFFFF,:
@A00769:11:HC3HCDRXX:1:2102:3929:28776
CATGGTCG
+
FFFFFFFF
@A00769:11:HC3HCDRXX:1:2102:18421:28792
CATGGTCG
+
FF,:FF:F
@A00769:11:HC3HCDRXX:1:2102:9191:28870
CATGGTCG
+
FFF,FFF:
@A00769:11:HC3HCDRXX:1:2102:13141:28948
CATGGTCG
+
FFFFFFFF
@A00769:11:HC3HCDRXX:1:2102:18521:28995
CATGGTCG
+
F:FF:FFF
@A00769:11:HC3HCDRXX:1:2102:5086:29027
CATGGTCG
+
FFFFFFFF
@A00769:11:HC3HCDRXX:1:2102:18557:29058
CATGGTCG
+
FFFFFFFF
@A00769:11:HC3HCDRXX:1:2102:22797:29105
CATGGTCG
+
FFF,FF,,
@A00769:11:HC3HCDRXX:1:2102:8486:29121
CATGGTCG
+
FFFFFFFF
@A00769:11:HC3HCDRXX:1:2102:7771:29168
CATGGTCG
+
FFF:FF,F
@A00769:11:HC3HCDRXX:1:2102:27914:29230
CATGGTCG
+
FFFFFFFF
@A00769:11:HC3HCDRXX:1:2102:27489:29246
CATGGTCG
+
FFFFFFFF
@A00769:11:HC3HCDRXX:1:2102:26078:29309
CATGGTCG
+
FFFFFFFF
@A00769:11:HC3HCDRXX:1:2102:10203:29340
CATGGTCG
+
FFFFFFFF
@A00769:11:HC3HCDRXX:1:2102:17273:29403
CATGGTCG
+
FFFFFFFF
@A00769:11:HC3HCDRXX:1:2102:32615:29418
CATGGTCG
+
FFFFFFFF
@A00769:11:HC3HCDRXX:1:2102:16694:29434
CATGGTCG
+
FFFFFFFF
@A00769:11:HC3HCDRXX:1:2102:17038:29434
CATGGTCG
+
F,FFFFFF
@A00769:11:HC3HCDRXX:1:2102:26711:29465
CATGGTCG
+
FFFFFFFF
@A00769:11:HC3HCDRXX:1:2102:21884:29496
CATGGTCG
+
FFFFFFFF
@A00769:11:HC3HCDRXX:1:2102:28375:29559
CATGGTCG
+
FF:FFFFF
@A00769:11:HC3HCDRXX:1:2102:7129:29590
CATGGTCG
+
FFFFFFFF
@A00769:11:HC3HCDRXX:1:2102:30779:29778
CATGGTCG
+
FFFFF:FF
@A00769:11:HC3HCDRXX:1:2102:1099:29825
CATGGTCG
+
FFFFFFFF
@A00769:11:HC3HCDRXX:1:2102:16306:29888
CATGGTCG
+
FFFFFFFF
@A00769:11:HC3HCDRXX:1:2102:25898:29904
CATGGTCG
+
FFFFFFFF
@A00769:11:HC3HCDRXX:1:2102:14552:29951
CATGGTCG
+
FFFFFFFF
@A00769:11:HC3HCDRXX:1:2102:20880:29982
CATGGTCG
+
FFF:FFF:
@A00769:11:HC3HCDRXX:1:2102:31882:30029
CATGGTCG
+
FFFFFFFF
@A00769:11:HC3HCDRXX:1:2102:12373:30154
CATGGTCG
+
F:FFFFFF
@A00769:11:HC3HCDRXX:1:2102:17743:30185
CATGGTCG
+
FFFFFFFF
@A00769:11:HC3HCDRXX:1:2102:32524:30264
CATGGTCG
+
FFF:F:FF
@A00769:11:HC3HCDRXX:1:2102:24279:30326
CATGGTCG
+
FFFFFFFF
@A00769:11:HC3HCDRXX:1:2102:19416:30358
CATGGTCG
+
FFF:FFFF
@A00769:11:HC3HCDRXX:1:2102:15573:30373
CATGGTCG
+
FFFFFFFF
@A00769:11:HC3HCDRXX:1:2102:26422:30373
CATGGTCG
+
FFFFFFFF
@A00769:11:HC3HCDRXX:1:2102:21721:30405
CATGGTCG
+
FFFFFFFF
@A00769:11:HC3HCDRXX:1:2102:30743:30405
CATGGTCG
+
FFFFFFFF
@A00769:11:HC3HCDRXX:1:2102:19976:30483
CATGGTCG
+
FFFFFFFF
@A00769:11:HC3HCDRXX:1:2102:8332:30514
CATGGTCG
+
FFFFFFFF
@A00769:11:HC3HCDRXX:1:2102:26015:30514
CATGGTCG
+
,F:FFFFF
@A00769:11:HC3HCDRXX:1:2102:10257:30530
CATGGTCG
+
FFFFFFFF
@A00769:11:HC3HCDRXX:1:2102:1479:30545
CATGGTCG
+
FFFFFFFF
@A00769:11:HC3HCDRXX:1:2102:3314:30655
CATGGTCG
+
FFFFFFFF
@A00769:11:HC3HCDRXX:1:2102:4390:30671
CATGGTCG
+
FFFFFFFF
@A00769:11:HC3HCDRXX:1:2102:22715:30686
CATGGTCG
+
:FFFFFFF
@A00769:11:HC3HCDRXX:1:2102:5864:30718
CATGGTCG
+
FFFFFFFF
@A00769:11:HC3HCDRXX:1:2102:6677:30749
CATGGTCG
+
FF:,F,,,
@A00769:11:HC3HCDRXX:1:2102:8576:30749
CATGGTCG
+
:FFFFFFF
@A00769:11:HC3HCDRXX:1:2102:25509:30827
CATGGTCG
+
FFFFFFFF
@A00769:11:HC3HCDRXX:1:2102:9109:30953
CATGGTCG
+
FFFFFFFF
@A00769:11:HC3HCDRXX:1:2102:6949:31000
CATGGTCG
+
FFFFFFFF
@A00769:11:HC3HCDRXX:1:2102:31358:31000
CATGGTCG
+
FFF,F:FF
@A00769:11:HC3HCDRXX:1:2102:9182:31046
CATGGTCG
+
FFFFFFFF
@A00769:11:HC3HCDRXX:1:2102:13684:31046
CATGGTCG
+
FFFFFFFF
@A00769:11:HC3HCDRXX:1:2102:28402:31109
CATGGTCG
+
F:FFFFFF
@A00769:11:HC3HCDRXX:1:2102:19732:31125
CATGGTCG
+
FFFFFFFF
@A00769:11:HC3HCDRXX:1:2102:6732:31313
CATGGTCG
+
FFFFFFFF
@A00769:11:HC3HCDRXX:1:2102:15908:31391
CATGGTCG
+
:FFFFFFF
@A00769:11:HC3HCDRXX:1:2102:7554:31422
CATGGTCG
+
FFFFFFFF
@A00769:11:HC3HCDRXX:1:2102:8024:31454
CATGGTCG
+
FFFFFFFF
@A00769:11:HC3HCDRXX:1:2102:7374:31485
CATGGTCG
+
FFFFFFFF
@A00769:11:HC3HCDRXX:1:2102:9543:31485
CATGGTCG
+
FFFFFFFF
@A00769:11:HC3HCDRXX:1:2102:2085:31501
CATGGTCG
+
FFFFFFFF
@A00769:11:HC3HCDRXX:1:2102:12635:31516
CATGGTCG
+
FFFFFFFF
@A00769:11:HC3HCDRXX:1:2102:31765:31516
CATGGTCG
+
FFFFFFFF
@A00769:11:HC3HCDRXX:1:2102:1253:31532
CATGGTCG
+
FFFFFFFF
@A00769:11:HC3HCDRXX:1:2102:22553:31563
CATGGTCG
+
FFFFFFFF
@A00769:11:HC3HCDRXX:1:2102:20066:31735
CATGGTCG
+
FFFFFFFF
@A00769:11:HC3HCDRXX:1:2102:20392:31735
CATGGTCG
+
FFFFFFFF
@A00769:11:HC3HCDRXX:1:2102:3224:31751
CATGGTCG
+
FFFFFFFF
@A00769:11:HC3HCDRXX:1:2102:32172:31814
CATGGTCG
+
FFFFFFFF
@A00769:11:HC3HCDRXX:1:2102:5439:31829
CATGGTCG
+
FFFF:FFF
@A00769:11:HC3HCDRXX:1:2102:4906:31876
CATGGTCG
+
FFFFFFFF
@A00769:11:HC3HCDRXX:1:2102:14832:31908
CATGGTCG
+
FFFFFFFF
@A00769:11:HC3HCDRXX:1:2102:22842:31939
CATGGTCG
+
,F,:F:F:
@A00769:11:HC3HCDRXX:1:2102:26512:32002
CATGGTCG
+
FFFFFFFF
@A00769:11:HC3HCDRXX:1:2102:9507:32049
CATGGTCG
+
:FFFFFFF
@A00769:11:HC3HCDRXX:1:2102:29767:32064
CATGGTCG
+
FFFFFFFF
@A00769:11:HC3HCDRXX:1:2102:16776:32080
CATGGTCG
+
FFFFFFFF
@A00769:11:HC3HCDRXX:1:2102:31756:32095
CATGGTCG
+
FFFFFFFF
@A00769:11:HC3HCDRXX:1:2102:14931:32142
CATGGTCG
+
F:FFFFFF
@A00769:11:HC3HCDRXX:1:2102:28700:32189
CATGGTCG
+
FFFFFFFF
@A00769:11:HC3HCDRXX:1:2102:28474:32205
CATGGTCG
+
FFFFFFFF
@A00769:11:HC3HCDRXX:1:2102:17418:32221
CATGGTCG
+
FFFFFFFF
@A00769:11:HC3HCDRXX:1:2102:30364:32221
CATGGTCG
+
FFFFFFFF
@A00769:11:HC3HCDRXX:1:2102:3278:32346
CATGGTCG
+
FFFFFFFF
@A00769:11:HC3HCDRXX:1:2102:28592:32346
CATGGTCG
+
FFFFFFFF
@A00769:11:HC3HCDRXX:1:2102:19054:32424
CATGGTCG
+
FFFFFFFF
@A00769:11:HC3HCDRXX:1:2102:24994:32440
CATGGTCG
+
FFFFFFFF
@A00769:11:HC3HCDRXX:1:2102:21522:32503
CATGGTCG
+
FFFFFFFF
@A00769:11:HC3HCDRXX:1:2102:2383:32518
CATGGTCG
+
:FFFFFFF
@A00769:11:HC3HCDRXX:1:2102:17454:32534
CATGGTCG
+
FFFFFFFF
@A00769:11:HC3HCDRXX:1:2102:32759:32550
CATGGTCG
+
FFFFFFFF
@A00769:11:HC3HCDRXX:1:2102:29695:32565
CATGGTCG
+
FFFFFFFF
@A00769:11:HC3HCDRXX:1:2102:5620:32581
CATGGTCG
+
FFFFFFFF
@A00769:11:HC3HCDRXX:1:2102:4815:32597
CATGGTCG
+
FFFFFFFF
@A00769:11:HC3HCDRXX:1:2102:6072:32706
CATGGTCG
+
FFFFFFFF
@A00769:11:HC3HCDRXX:1:2102:19488:32706
CATGGTCG
+
FFFFFFFF
@A00769:11:HC3HCDRXX:1:2102:3775:32925
CATGGTCG
+
F:FF,FFF
@A00769:11:HC3HCDRXX:1:2102:20916:32957
CATGGTCG
+
FFFFFFFF
@A00769:11:HC3HCDRXX:1:2102:24017:32972
CATGGTCG
+
FFFFFFFF
@A00769:11:HC3HCDRXX:1:2102:1696:33082
CATGGTCG
+
FFFFFFFF
@A00769:11:HC3HCDRXX:1:2102:12861:33098
CATGGTCG
+
FFFFFFFF
@A00769:11:HC3HCDRXX:1:2102:19642:33098
CATGGTCG
+
FFFFFFFF
@A00769:11:HC3HCDRXX:1:2102:12816:33144
CATGGTCG
+
FFFFFFFF
@A00769:11:HC3HCDRXX:1:2102:10800:33317
CATGGTCG
+
FFFFFFFF
@A00769:11:HC3HCDRXX:1:2102:19045:33379
CATGGTCG
+
FFFFFFFF
@A00769:11:HC3HCDRXX:1:2102:21649:33379
CATGGTCG
+
FFFFFFFF
@A00769:11:HC3HCDRXX:1:2102:25238:33395
CATGGTCG
+
FFFFFFFF
@A00769:11:HC3HCDRXX:1:2102:12979:33426
CATGGTCG
+
FFFFFF::
@A00769:11:HC3HCDRXX:1:2102:21432:33536
CATGGTCG
+
FFFFFFFF
@A00769:11:HC3HCDRXX:1:2102:5918:33724
CATGGTCG
+
FFF:FFFF
@A00769:11:HC3HCDRXX:1:2102:23764:33724
CATGGTCG
+
FFFFFFFF
@A00769:11:HC3HCDRXX:1:2102:15971:33880
CATGGTCG
+
FFFFFFFF
@A00769:11:HC3HCDRXX:1:2102:4607:33896
CATGGTCG
+
FFFFFFFF
@A00769:11:HC3HCDRXX:1:2102:13340:33896
CATGGTCG
+
FFFFFFFF
@A00769:11:HC3HCDRXX:1:2102:32479:33912
CATGGTCG
+
FFFFFFFF
@A00769:11:HC3HCDRXX:1:2102:14009:33990
CATGGTCG
+
FFFFFFFF
@A00769:11:HC3HCDRXX:1:2102:24569:34021
CATGGTCG
+
FFFFFFFF
@A00769:11:HC3HCDRXX:1:2102:32633:34021
CATGGTCG
+
FFFFFFFF
@A00769:11:HC3HCDRXX:1:2102:27516:34084
CATGGTCG
+
FFFFFFFF
@A00769:11:HC3HCDRXX:1:2102:22390:34194
CATGGTCG
+
FFFFFFFF
@A00769:11:HC3HCDRXX:1:2102:5927:34209
CATGGTCG
+
FFFFFFFF
@A00769:11:HC3HCDRXX:1:2102:22073:34240
CATGGTCG
+
FFFFFFFF
@A00769:11:HC3HCDRXX:1:2102:11153:34334
CATGGTCG
+
FFFFFFFF
@A00769:11:HC3HCDRXX:1:2102:24126:34475
CATGGTCG
+
FFFF:FFF
@A00769:11:HC3HCDRXX:1:2102:5954:34601
CATGGTCG
+
FFFFFFFF
@A00769:11:HC3HCDRXX:1:2102:26096:34601
CATGGTCG
+
FFFFFFFF
@A00769:11:HC3HCDRXX:1:2102:12165:34773
CATGGTCG
+
FFFFFFFF
@A00769:11:HC3HCDRXX:1:2102:18801:34773
CATGGTCG
+
,FFFFFFF
@A00769:11:HC3HCDRXX:1:2102:10782:34851
CATGGTCG
+
FFF,:FF:
@A00769:11:HC3HCDRXX:1:2102:9091:34898
CATGGTCG
+
FFFFFFFF
@A00769:11:HC3HCDRXX:1:2102:16893:34945
CATGGTCG
+
FFFFFFFF
@A00769:11:HC3HCDRXX:1:2102:5095:34961
CATGGTCG
+
FFFFFFFF
@A00769:11:HC3HCDRXX:1:2102:29279:34976
CATGGTCG
+
FFFFFFFF
@A00769:11:HC3HCDRXX:1:2102:21540:35008
CATGGTCG
+
FFFFFFFF
@A00769:11:HC3HCDRXX:1:2102:7708:35102
CATGGTCG
+
FFFF,:FF
@A00769:11:HC3HCDRXX:1:2102:31539:35102
CATGGTCG
+
FFFFFFFF
@A00769:11:HC3HCDRXX:1:2102:4707:35133
CATGGTCG
+
FFFFFFFF
@A00769:11:HC3HCDRXX:1:2102:22182:35274
CATGGTCG
+
FF:,F:F:
@A00769:11:HC3HCDRXX:1:2102:12310:35305
CATGGTCG
+
FFFFFFFF
@A00769:11:HC3HCDRXX:1:2102:15908:35430
CATGGTCG
+
FFFFFFFF
@A00769:11:HC3HCDRXX:1:2102:6334:35603
CATGGTCG
+
FFFFFFFF
@A00769:11:HC3HCDRXX:1:2102:29243:35603
CATGGTCG
+
FFFFFFFF
@A00769:11:HC3HCDRXX:1:2102:22507:35681
CATGGTCG
+
FFFFFFFF
@A00769:11:HC3HCDRXX:1:2102:1750:35775
CATGGTCG
+
FFFFFFFF
@A00769:11:HC3HCDRXX:1:2102:10520:35775
CATGGTCG
+
FFFFFFFF
@A00769:11:HC3HCDRXX:1:2102:28501:35790
CATGGTCG
+
FFFFFFFF
@A00769:11:HC3HCDRXX:1:2102:5394:35822
CATGGTCG
+
FFFFFFFF
@A00769:11:HC3HCDRXX:1:2102:8693:35837
CATGGTCG
+
FFFFFFFF
@A00769:11:HC3HCDRXX:1:2102:1850:35853
CATGGTCG
+
FFFFFFFF
@A00769:11:HC3HCDRXX:1:2102:4246:35869
CATGGTCG
+
FFFFFFFF
@A00769:11:HC3HCDRXX:1:2102:6551:35947
CATGGTCG
+
FFFFFFFF
@A00769:11:HC3HCDRXX:1:2102:10592:36025
CATGGTCG
+
FFFFFFFF
@A00769:11:HC3HCDRXX:1:2102:31078:36025
CATGGTCG
+
FFFFFFFF
@A00769:11:HC3HCDRXX:1:2102:8820:36057
CATGGTCG
+
FFFFFFFF
@A00769:11:HC3HCDRXX:1:2102:8775:36104
CATGGTCG
+
FFFFFFFF
@A00769:11:HC3HCDRXX:1:2102:13313:36104
CATGGTCG
+
FFFFFF:F
@A00769:11:HC3HCDRXX:1:2102:22408:36104
CATGGTCG
+
FFFFFFFF
@A00769:11:HC3HCDRXX:1:2102:24885:36135
CATGGTCG
+
FFFFFFFF
@A00769:11:HC3HCDRXX:1:2102:8585:36182
CATGGTCG
+
FFFFFF:F
@A00769:11:HC3HCDRXX:1:2102:16821:36198
CATGGTCG
+
FFFFFFFF
@A00769:11:HC3HCDRXX:1:2102:28058:36213
CATGGTCG
+
FF:F:FF,
@A00769:11:HC3HCDRXX:1:2102:28094:36213
CATGGTCG
+
FFFFFFFF
@A00769:11:HC3HCDRXX:1:2102:21404:36432
CATGGTCG
+
FFFFFFFF
@A00769:11:HC3HCDRXX:1:2102:32136:36479
CATGGTCG
+
FFFFFFFF
@A00769:11:HC3HCDRXX:1:2102:4933:36495
CATGGTCG
+
FFFFFFFF
@A00769:11:HC3HCDRXX:1:2102:27941:36511
CATGGTCG
+
FFFFFFFF
@A00769:11:HC3HCDRXX:1:2102:3360:36526
CATGGTCG
+
FFFFFFFF
@A00769:11:HC3HCDRXX:1:2102:28772:36573
CATGGTCG
+
FFFFFFFF
@A00769:11:HC3HCDRXX:1:2102:7581:36605
CATGGTCG
+
FFFFFFFF
@A00769:11:HC3HCDRXX:1:2102:29378:36714
CATGGTCG
+
FFFFFFFF
@A00769:11:HC3HCDRXX:1:2102:20057:36730
CATGGTCG
+
FFFFFFFF
@A00769:11:HC3HCDRXX:1:2102:1859:36746
CATGGTCG
+
FFFFFFFF
@A00769:11:HC3HCDRXX:1:2102:13060:36761
CATGGTCG
+
FFFFFFFF
@A00769:11:HC3HCDRXX:1:2102:14226:36839
CATGGTCG
+
FFFFFFFF
@A00769:11:HC3HCDRXX:1:2102:13711:36855
CATGGTCG
+
FFFFFFFF
@A00769:11:HC3HCDRXX:1:2102:31928:36871
CATGGTCG
+
FFFFFFFF
@A00769:11:HC3HCDRXX:1:2102:1235:36949
CATGGTCG
+
FFFFFFFF
@A00769:11:HC3HCDRXX:1:2102:22390:36949
CATGGTCG
+
FFFFFFFF
@A00769:11:HC3HCDRXX:1:2102:27208:36965
CATGGTCG
+
FF::FF::
@A00769:11:HC3HCDRXX:1:2102:27661:36996
CATGGTCG
+
:FFFF,,F
@A00769:11:HC3HCDRXX:1:2102:10294:37043
CATGGTCG
+
FFFFFFFF
@A00769:11:HC3HCDRXX:1:2103:22869:1047
CATGGTCG
+
FFFFFFFF
@A00769:11:HC3HCDRXX:1:2103:30752:1047
CATGGTCG
+
FFFFFFFF
@A00769:11:HC3HCDRXX:1:2103:23104:1141
CATGGTCG
+
FFFFFFFF
@A00769:11:HC3HCDRXX:1:2103:2166:1235
CATGGTCG
+
FFFFFFFF
@A00769:11:HC3HCDRXX:1:2103:17300:1235
CATGGTCG
+
FFFFFFFF
@A00769:11:HC3HCDRXX:1:2103:1570:1266
CATGGTCG
+
FFFFFFFF
@A00769:11:HC3HCDRXX:1:2103:26901:1266
CATGGTCG
+
FFFFFFFF
@A00769:11:HC3HCDRXX:1:2103:24117:1297
CATGGTCG
+
FFFFFFFF
@A00769:11:HC3HCDRXX:1:2103:25852:1548
CATGGTCG
+
FFFFFFFF
@A00769:11:HC3HCDRXX:1:2103:4047:1579
CATGGTCG
+
FFFFFFFF
@A00769:11:HC3HCDRXX:1:2103:5810:1595
CATGGTCG
+
FFFF:FFF
@A00769:11:HC3HCDRXX:1:2103:11731:1642
CATGGTCG
+
FFFFFFFF
@A00769:11:HC3HCDRXX:1:2103:27480:1642
CATGGTCG
+
FFFFFFFF
@A00769:11:HC3HCDRXX:1:2103:16568:1658
CATGGTCG
+
FFFFFFFF
@A00769:11:HC3HCDRXX:1:2103:3233:1799
CATGGTCG
+
FF:,,,F,
@A00769:11:HC3HCDRXX:1:2103:32090:1799
CATGGTCG
+
FFFFFFFF
@A00769:11:HC3HCDRXX:1:2103:8784:1892
CATGGTCG
+
FFFFFFFF
@A00769:11:HC3HCDRXX:1:2103:19786:2002
CATGGTCG
+
FFFFFFFF
@A00769:11:HC3HCDRXX:1:2103:16975:2049
CATGGTCG
+
FFFFFFFF
@A00769:11:HC3HCDRXX:1:2103:22535:2065
CATGGTCG
+
FFFF:FFF
@A00769:11:HC3HCDRXX:1:2103:14217:2096
CATGGTCG
+
FFFFFFFF
@A00769:11:HC3HCDRXX:1:2103:20184:2096
CATGGTCG
+
FFFFFFFF
@A00769:11:HC3HCDRXX:1:2103:11162:2159
CATGGTCG
+
F:FF:FFF
@A00769:11:HC3HCDRXX:1:2103:30382:2221
CATGGTCG
+
FFFFFFFF
@A00769:11:HC3HCDRXX:1:2103:4833:2284
CATGGTCG
+
F:FFFFFF
@A00769:11:HC3HCDRXX:1:2103:27281:2394
CATGGTCG
+
FFFFFFFF
@A00769:11:HC3HCDRXX:1:2103:2953:2816
CATGGTCG
+
FFFFFFFF
@A00769:11:HC3HCDRXX:1:2103:31593:2816
CATGGTCG
+
FFFFFFFF
@A00769:11:HC3HCDRXX:1:2103:1542:2848
CATGGTCG
+
FFFFFFFF
@A00769:11:HC3HCDRXX:1:2103:2926:2926
CATGGTCG
+
FFFFFFFF
@A00769:11:HC3HCDRXX:1:2103:8477:3082
CATGGTCG
+
FFFFFFFF
@A00769:11:HC3HCDRXX:1:2103:5294:3114
CATGGTCG
+
FFFFFFFF
@A00769:11:HC3HCDRXX:1:2103:27995:3129
CATGGTCG
+
FFFFFFFF
@A00769:11:HC3HCDRXX:1:2103:4164:3192
CATGGTCG
+
FFFFFFFF
@A00769:11:HC3HCDRXX:1:2103:5990:3317
CATGGTCG
+
FFFFFFFF
@A00769:11:HC3HCDRXX:1:2103:1642:3364
CATGGTCG
+
FFFFFFFF
@A00769:11:HC3HCDRXX:1:2103:26169:3443
CATGGTCG
+
FF,,,,,,
@A00769:11:HC3HCDRXX:1:2103:7744:3537
CATGGTCG
+
FFFFFFFF
@A00769:11:HC3HCDRXX:1:2103:14018:3630
CATGGTCG
+
FFFFFFFF
@A00769:11:HC3HCDRXX:1:2103:18909:3803
CATGGTCG
+
FFFFFFFF
@A00769:11:HC3HCDRXX:1:2103:4444:3865
CATGGTCG
+
FFFFFFFF
@A00769:11:HC3HCDRXX:1:2103:19126:3897
CATGGTCG
+
FFFFFFFF
@A00769:11:HC3HCDRXX:1:2103:20048:3928
CATGGTCG
+
FFFFFFFF
@A00769:11:HC3HCDRXX:1:2103:11397:4006
CATGGTCG
+
FFFFFFFF
@A00769:11:HC3HCDRXX:1:2103:2085:4038
CATGGTCG
+
FFFFFFFF
@A00769:11:HC3HCDRXX:1:2103:5312:4053
CATGGTCG
+
FFFFFFFF
@A00769:11:HC3HCDRXX:1:2103:7672:4069
CATGGTCG
+
FFFFFFFF
@A00769:11:HC3HCDRXX:1:2103:25491:4116
CATGGTCG
+
FFFFFFFF
@A00769:11:HC3HCDRXX:1:2103:8630:4131
CATGGTCG
+
FFFFFFFF
@A00769:11:HC3HCDRXX:1:2103:16251:4147
CATGGTCG
+
FFFFFFFF
@A00769:11:HC3HCDRXX:1:2103:17119:4178
CATGGTCG
+
FFFFFFFF
@A00769:11:HC3HCDRXX:1:2103:6677:4194
CATGGTCG
+
FFFFFFFF
@A00769:11:HC3HCDRXX:1:2103:9064:4257
CATGGTCG
+
FFFFFFFF
@A00769:11:HC3HCDRXX:1:2103:27362:4257
CATGGTCG
+
FFFFFFFF
@A00769:11:HC3HCDRXX:1:2103:4435:4319
CATGGTCG
+
FFFFFFFF
@A00769:11:HC3HCDRXX:1:2103:7925:4382
CATGGTCG
+
FFFFFFFF
@A00769:11:HC3HCDRXX:1:2103:32805:4413
CATGGTCG
+
FFFFF:FF
@A00769:11:HC3HCDRXX:1:2103:32235:4429
CATGGTCG
+
F,FFFFFF
@A00769:11:HC3HCDRXX:1:2103:18611:4507
CATGGTCG
+
FFFF,:,F
@A00769:11:HC3HCDRXX:1:2103:25979:4523
CATGGTCG
+
,FFF::FF
@A00769:11:HC3HCDRXX:1:2103:27597:4539
CATGGTCG
+
FFFFFFFF
@A00769:11:HC3HCDRXX:1:2103:8133:4617
CATGGTCG
+
FFFFFFFF
@A00769:11:HC3HCDRXX:1:2103:7609:4867
CATGGTCG
+
FFFFFFFF
@A00769:11:HC3HCDRXX:1:2103:12807:4883
CATGGTCG
+
FFFFFFFF
@A00769:11:HC3HCDRXX:1:2103:16477:4883
CATGGTCG
+
FFFFFFFF
@A00769:11:HC3HCDRXX:1:2103:31277:4899
CATGGTCG
+
FFFFFFFF
@A00769:11:HC3HCDRXX:1:2103:16857:4977
CATGGTCG
+
FFFFFF:F
@A00769:11:HC3HCDRXX:1:2103:17237:4977
CATGGTCG
+
FFFFFFFF
@A00769:11:HC3HCDRXX:1:2103:9697:5008
CATGGTCG
+
FFFF:FFF
@A00769:11:HC3HCDRXX:1:2103:9579:5055
CATGGTCG
+
FFFFFFFF
@A00769:11:HC3HCDRXX:1:2103:30897:5055
CATGGTCG
+
FFFFFFFF
@A00769:11:HC3HCDRXX:1:2103:14253:5071
CATGGTCG
+
FFFFFFFF
@A00769:11:HC3HCDRXX:1:2103:16848:5149
CATGGTCG
+
FFFFFFFF
@A00769:11:HC3HCDRXX:1:2103:12057:5181
CATGGTCG
+
FFFFFFFF
@A00769:11:HC3HCDRXX:1:2103:19542:5181
CATGGTCG
+
FFFFFFFF
@A00769:11:HC3HCDRXX:1:2103:19687:5181
CATGGTCG
+
FF::::FF
@A00769:11:HC3HCDRXX:1:2103:20690:5353
CATGGTCG
+
FFFFFFFF
@A00769:11:HC3HCDRXX:1:2103:7988:5462
CATGGTCG
+
FFFFFFFF
@A00769:11:HC3HCDRXX:1:2103:3748:5572
CATGGTCG
+
FFFFFFFF
@A00769:11:HC3HCDRXX:1:2103:23430:5588
CATGGTCG
+
FFFFFFFF
@A00769:11:HC3HCDRXX:1:2103:30029:5588
CATGGTCG
+
FFFFFFFF
@A00769:11:HC3HCDRXX:1:2103:23601:5603
CATGGTCG
+
FFFFFFFF
@A00769:11:HC3HCDRXX:1:2103:9995:5713
CATGGTCG
+
FFFFFFFF
@A00769:11:HC3HCDRXX:1:2103:6596:5807
CATGGTCG
+
FFFFFFFF
@A00769:11:HC3HCDRXX:1:2103:24496:5807
CATGGTCG
+
,FF,FFFF
@A00769:11:HC3HCDRXX:1:2103:27751:5807
CATGGTCG
+
FFFFFFFF
@A00769:11:HC3HCDRXX:1:2103:7871:5948
CATGGTCG
+
FFFFFFFF
@A00769:11:HC3HCDRXX:1:2103:9335:5979
CATGGTCG
+
FFFFFFFF
@A00769:11:HC3HCDRXX:1:2103:13657:5979
CATGGTCG
+
FFFFFFFF
@A00769:11:HC3HCDRXX:1:2103:10963:6010
CATGGTCG
+
FFFFFFFF
@A00769:11:HC3HCDRXX:1:2103:4200:6073
CATGGTCG
+
FFFFFFFF
@A00769:11:HC3HCDRXX:1:2103:20564:6073
CATGGTCG
+
FFFFFFFF
@A00769:11:HC3HCDRXX:1:2103:15881:6230
CATGGTCG
+
FFFFFFFF
@A00769:11:HC3HCDRXX:1:2103:18204:6277
CATGGTCG
+
FFFFFFFF
@A00769:11:HC3HCDRXX:1:2103:13829:6308
CATGGTCG
+
FFFFFFFF
@A00769:11:HC3HCDRXX:1:2103:4526:6324
CATGGTCG
+
FFFFFFFF
@A00769:11:HC3HCDRXX:1:2103:29225:6417
CATGGTCG
+
FFFFFFFF
@A00769:11:HC3HCDRXX:1:2103:11333:6464
CATGGTCG
+
FFFF:,F:
@A00769:11:HC3HCDRXX:1:2103:27100:6558
CATGGTCG
+
FFFFFFFF
@A00769:11:HC3HCDRXX:1:2103:32723:6558
CATGGTCG
+
FFFFFFFF
@A00769:11:HC3HCDRXX:1:2103:13277:6637
CATGGTCG
+
FFFFFFFF
@A00769:11:HC3HCDRXX:1:2103:4408:6684
CATGGTCG
+
FFFF,FFF
@A00769:11:HC3HCDRXX:1:2103:11541:6731
CATGGTCG
+
:FFFFF:,
@A00769:11:HC3HCDRXX:1:2103:16043:6731
CATGGTCG
+
FFFFFFFF
@A00769:11:HC3HCDRXX:1:2103:12509:6746
CATGGTCG
+
FFFFFFFF
@A00769:11:HC3HCDRXX:1:2103:20410:6778
CATGGTCG
+
FFFFFFFF
@A00769:11:HC3HCDRXX:1:2103:7193:6934
CATGGTCG
+
FFFFFFFF
@A00769:11:HC3HCDRXX:1:2103:22598:6934
CATGGTCG
+
FFF:FFFF
@A00769:11:HC3HCDRXX:1:2103:22173:6950
CATGGTCG
+
FFFFFFFF
@A00769:11:HC3HCDRXX:1:2103:30481:6997
CATGGTCG
+
FFFFFFFF
@A00769:11:HC3HCDRXX:1:2103:5819:7122
CATGGTCG
+
FFFFFFFF
@A00769:11:HC3HCDRXX:1:2103:11577:7200
CATGGTCG
+
FFFFFFFF
@A00769:11:HC3HCDRXX:1:2103:5403:7310
CATGGTCG
+
FFFFFFFF
@A00769:11:HC3HCDRXX:1:2103:25852:7310
CATGGTCG
+
FFFFFFFF
@A00769:11:HC3HCDRXX:1:2103:4481:7341
CATGGTCG
+
FFFFFFFF
@A00769:11:HC3HCDRXX:1:2103:25509:7404
CATGGTCG
+
FFFFFFFF
@A00769:11:HC3HCDRXX:1:2103:18936:7420
CATGGTCG
+
FFFFFFFF
@A00769:11:HC3HCDRXX:1:2103:17942:7451
CATGGTCG
+
FFFFFFFF
@A00769:11:HC3HCDRXX:1:2103:20636:7451
CATGGTCG
+
FFFFFFFF
@A00769:11:HC3HCDRXX:1:2103:20952:7529
CATGGTCG
+
FFFFFFFF
@A00769:11:HC3HCDRXX:1:2103:23231:7560
CATGGTCG
+
FFFFFFFF
@A00769:11:HC3HCDRXX:1:2103:17436:7607
CATGGTCG
+
FFFFFFFF
@A00769:11:HC3HCDRXX:1:2103:32687:7623
CATGGTCG
+
FFFFFFFF
@A00769:11:HC3HCDRXX:1:2103:9399:7686
CATGGTCG
+
FFFFFFFF
@A00769:11:HC3HCDRXX:1:2103:17562:7733
CATGGTCG
+
FFFFFFFF
@A00769:11:HC3HCDRXX:1:2103:24948:7748
CATGGTCG
+
FFFFFFFF
@A00769:11:HC3HCDRXX:1:2103:2844:7827
CATGGTCG
+
FFFFFFFF
@A00769:11:HC3HCDRXX:1:2103:26106:7874
CATGGTCG
+
FFFFFFFF
@A00769:11:HC3HCDRXX:1:2103:29152:7983
CATGGTCG
+
FFFFFFFF
@A00769:11:HC3HCDRXX:1:2103:31051:7983
CATGGTCG
+
FFFFFFFF
@A00769:11:HC3HCDRXX:1:2103:31711:7999
CATGGTCG
+
FFFFFFFF
@A00769:11:HC3HCDRXX:1:2103:9588:8046
CATGGTCG
+
FFFFFFFF
@A00769:11:HC3HCDRXX:1:2103:13810:8061
CATGGTCG
+
FFFFFFFF
@A00769:11:HC3HCDRXX:1:2103:26304:8343
CATGGTCG
+
FFFFFFFF
@A00769:11:HC3HCDRXX:1:2103:27525:8453
CATGGTCG
+
:FFFFFFF
@A00769:11:HC3HCDRXX:1:2103:16966:8578
CATGGTCG
+
FFF:FFFF
@A00769:11:HC3HCDRXX:1:2103:4869:8672
CATGGTCG
+
FFFFFFFF
@A00769:11:HC3HCDRXX:1:2103:23809:8813
CATGGTCG
+
FFFFFFFF
@A00769:11:HC3HCDRXX:1:2103:19253:8970
CATGGTCG
+
FFF,FF,F
@A00769:11:HC3HCDRXX:1:2103:3513:9204
CATGGTCG
+
FFFFFFFF
@A00769:11:HC3HCDRXX:1:2103:4517:9283
CATGGTCG
+
FFFFFFFF
@A00769:11:HC3HCDRXX:1:2103:19180:9283
CATGGTCG
+
FFFFFFFF
@A00769:11:HC3HCDRXX:1:2103:5141:9580
CATGGTCG
+
FFFFFFFF
@A00769:11:HC3HCDRXX:1:2103:5810:9580
CATGGTCG
+
FFFFFFFF
@A00769:11:HC3HCDRXX:1:2103:18105:9580
CATGGTCG
+
FFFFFFFF
@A00769:11:HC3HCDRXX:1:2103:23538:9659
CATGGTCG
+
FFFFFFFF
@A00769:11:HC3HCDRXX:1:2103:18069:9706
CATGGTCG
+
FFFFFFFF
@A00769:11:HC3HCDRXX:1:2103:6307:9721
CATGGTCG
+
,FFF:FFF
@A00769:11:HC3HCDRXX:1:2103:24939:9737
CATGGTCG
+
FFFF,FF:
@A00769:11:HC3HCDRXX:1:2103:17662:9752
CATGGTCG
+
FFFFFFFF
@A00769:11:HC3HCDRXX:1:2103:3323:9815
CATGGTCG
+
FFFFFFFF
@A00769:11:HC3HCDRXX:1:2103:4698:9940
CATGGTCG
+
FFFFFFFF
@A00769:11:HC3HCDRXX:1:2103:13874:9956
CATGGTCG
+
FFFFFFFF
@A00769:11:HC3HCDRXX:1:2103:21766:9972
CATGGTCG
+
FFFFFFFF
@A00769:11:HC3HCDRXX:1:2103:28103:10081
CATGGTCG
+
FFFFFFFF
@A00769:11:HC3HCDRXX:1:2103:28999:10097
CATGGTCG
+
FFFFFFFF
@A00769:11:HC3HCDRXX:1:2103:30544:10144
CATGGTCG
+
FF,FFFF:
@A00769:11:HC3HCDRXX:1:2103:20817:10207
CATGGTCG
+
FFFFFFFF
@A00769:11:HC3HCDRXX:1:2103:23231:10222
CATGGTCG
+
FFFFFFFF
@A00769:11:HC3HCDRXX:1:2103:20518:10285
CATGGTCG
+
FFFFFFFF
@A00769:11:HC3HCDRXX:1:2103:10212:10316
CATGGTCG
+
FFFFFFFF
@A00769:11:HC3HCDRXX:1:2103:19081:10363
CATGGTCG
+
FFFFFFFF
@A00769:11:HC3HCDRXX:1:2103:23520:10441
CATGGTCG
+
FFFFFFFF
@A00769:11:HC3HCDRXX:1:2103:16468:10598
CATGGTCG
+
FFFFFFFF
@A00769:11:HC3HCDRXX:1:2103:19904:10629
CATGGTCG
+
FFFFFFFF
@A00769:11:HC3HCDRXX:1:2103:11116:10661
CATGGTCG
+
FFFFFFFF
@A00769:11:HC3HCDRXX:1:2103:11071:10708
CATGGTCG
+
FFFFFFFF
@A00769:11:HC3HCDRXX:1:2103:21938:10802
CATGGTCG
+
FFFFFFFF
@A00769:11:HC3HCDRXX:1:2103:22634:10880
CATGGTCG
+
FFFFFFFF
@A00769:11:HC3HCDRXX:1:2103:29866:10880
CATGGTCG
+
FFFFFFFF
@A00769:11:HC3HCDRXX:1:2103:19931:10895
CATGGTCG
+
FFFFFFFF
@A00769:11:HC3HCDRXX:1:2103:8332:10911
CATGGTCG
+
FFFFFFFF
@A00769:11:HC3HCDRXX:1:2103:25174:10927
CATGGTCG
+
FFFFFFFF
@A00769:11:HC3HCDRXX:1:2103:32117:10927
CATGGTCG
+
FFFFFFFF
@A00769:11:HC3HCDRXX:1:2103:7934:10942
CATGGTCG
+
FFFFFFFF
@A00769:11:HC3HCDRXX:1:2103:8802:11005
CATGGTCG
+
FFFFFFFF
@A00769:11:HC3HCDRXX:1:2103:28664:11021
CATGGTCG
+
FFFFFFFF
@A00769:11:HC3HCDRXX:1:2103:24008:11130
CATGGTCG
+
FFFFFFFF
@A00769:11:HC3HCDRXX:1:2103:26413:11256
CATGGTCG
+
F:FFFFFF
@A00769:11:HC3HCDRXX:1:2103:23601:11271
CATGGTCG
+
FFFFFFFF
@A00769:11:HC3HCDRXX:1:2103:16206:11334
CATGGTCG
+
FFFFFFFF
@A00769:11:HC3HCDRXX:1:2103:26738:11443
CATGGTCG
+
FFFFFFFF
@A00769:11:HC3HCDRXX:1:2103:30834:11459
CATGGTCG
+
FFFFFFFF
@A00769:11:HC3HCDRXX:1:2103:12093:11475
CATGGTCG
+
:FF:::F,
@A00769:11:HC3HCDRXX:1:2103:6578:11506
CATGGTCG
+
FFFFFFFF
@A00769:11:HC3HCDRXX:1:2103:32425:11522
CATGGTCG
+
FFFFFFFF
@A00769:11:HC3HCDRXX:1:2103:3830:11537
CATGGTCG
+
FFFFFFFF
@A00769:11:HC3HCDRXX:1:2103:30472:11553
CATGGTCG
+
FFFFFFFF
@A00769:11:HC3HCDRXX:1:2103:2302:11616
CATGGTCG
+
FFFFFFFF
@A00769:11:HC3HCDRXX:1:2103:30382:11616
CATGGTCG
+
FFFFF,FF
@A00769:11:HC3HCDRXX:1:2103:26964:11710
CATGGTCG
+
FFFFFFFF
@A00769:11:HC3HCDRXX:1:2103:4182:11741
CATGGTCG
+
FFFFFFFF
@A00769:11:HC3HCDRXX:1:2103:6334:11804
CATGGTCG
+
FFFFFFFF
@A00769:11:HC3HCDRXX:1:2103:2636:11819
CATGGTCG
+
FFFFFFFF
@A00769:11:HC3HCDRXX:1:2103:4942:11835
CATGGTCG
+
FFFFFFFF
@A00769:11:HC3HCDRXX:1:2103:27064:11851
CATGGTCG
+
FFFFFFFF
@A00769:11:HC3HCDRXX:1:2103:2040:11882
CATGGTCG
+
FFFFFFFF
@A00769:11:HC3HCDRXX:1:2103:26992:11945
CATGGTCG
+
FFFFFFFF
@A00769:11:HC3HCDRXX:1:2103:7039:11960
CATGGTCG
+
FFFFFFFF
@A00769:11:HC3HCDRXX:1:2103:15727:12038
CATGGTCG
+
FFFFFFFF
@A00769:11:HC3HCDRXX:1:2103:19678:12054
CATGGTCG
+
FFFFFFFF
@A00769:11:HC3HCDRXX:1:2103:25373:12054
CATGGTCG
+
FFFFFFFF
@A00769:11:HC3HCDRXX:1:2103:9290:12101
CATGGTCG
+
FFFFFFFF
@A00769:11:HC3HCDRXX:1:2103:27769:12101
CATGGTCG
+
FFFFFFFF
@A00769:11:HC3HCDRXX:1:2103:21649:12179
CATGGTCG
+
FFFFFFFF
@A00769:11:HC3HCDRXX:1:2103:18168:12195
CATGGTCG
+
FFFFFFFF
@A00769:11:HC3HCDRXX:1:2103:3305:12258
CATGGTCG
+
FFFFFFFF
@A00769:11:HC3HCDRXX:1:2103:16703:12258
CATGGTCG
+
FFF:FFFF
@A00769:11:HC3HCDRXX:1:2103:3821:12273
CATGGTCG
+
FFFFFFFF
@A00769:11:HC3HCDRXX:1:2103:3884:12289
CATGGTCG
+
FFFFFFFF
@A00769:11:HC3HCDRXX:1:2103:20401:12305
CATGGTCG
+
FFFFFFFF
@A00769:11:HC3HCDRXX:1:2103:3857:12336
CATGGTCG
+
FFFFFFFF
@A00769:11:HC3HCDRXX:1:2103:30508:12367
CATGGTCG
+
FF:FFFFF
@A00769:11:HC3HCDRXX:1:2103:9959:12414
CATGGTCG
+
,:,:,F,F
@A00769:11:HC3HCDRXX:1:2103:19596:12446
CATGGTCG
+
FFFFFFFF
@A00769:11:HC3HCDRXX:1:2103:5972:12461
CATGGTCG
+
FFFFFFFF
@A00769:11:HC3HCDRXX:1:2103:8965:12508
CATGGTCG
+
FFFFFFFF
@A00769:11:HC3HCDRXX:1:2103:31430:12555
CATGGTCG
+
FFFFFFFF
@A00769:11:HC3HCDRXX:1:2103:29595:12571
CATGGTCG
+
FFFFFFFF
@A00769:11:HC3HCDRXX:1:2103:10158:12602
CATGGTCG
+
FFFFFFFF
@A00769:11:HC3HCDRXX:1:2103:18927:12602
CATGGTCG
+
FFFFFFFF
@A00769:11:HC3HCDRXX:1:2103:32687:12633
CATGGTCG
+
FF::FFFF
@A00769:11:HC3HCDRXX:1:2103:10212:12696
CATGGTCG
+
FFFFFFFF
@A00769:11:HC3HCDRXX:1:2103:2609:12743
CATGGTCG
+
FFFFFFFF
@A00769:11:HC3HCDRXX:1:2103:30490:12774
CATGGTCG
+
FFFFFFFF
@A00769:11:HC3HCDRXX:1:2103:18041:12821
CATGGTCG
+
FFFFFFFF
@A00769:11:HC3HCDRXX:1:2103:9010:12868
CATGGTCG
+
F:FFFFFF
@A00769:11:HC3HCDRXX:1:2103:17770:12884
CATGGTCG
+
FFFFFFFF
@A00769:11:HC3HCDRXX:1:2103:26503:12947
CATGGTCG
+
FFF:FFFF
@A00769:11:HC3HCDRXX:1:2103:13838:12962
CATGGTCG
+
F:FFFFFF
@A00769:11:HC3HCDRXX:1:2103:17110:12994
CATGGTCG
+
FFFFFFFF
@A00769:11:HC3HCDRXX:1:2103:19461:13025
CATGGTCG
+
FFFFFFF:
@A00769:11:HC3HCDRXX:1:2103:2365:13072
CATGGTCG
+
FFFFFFFF
@A00769:11:HC3HCDRXX:1:2103:12698:13088
CATGGTCG
+
FFFFFFFF
@A00769:11:HC3HCDRXX:1:2103:19642:13088
CATGGTCG
+
FFFFFFFF
@A00769:11:HC3HCDRXX:1:2103:3812:13135
CATGGTCG
+
FFFFFFFF
@A00769:11:HC3HCDRXX:1:2103:30969:13228
CATGGTCG
+
FFFFFFFF
@A00769:11:HC3HCDRXX:1:2103:25265:13244
CATGGTCG
+
FFFFFFFF
@A00769:11:HC3HCDRXX:1:2103:12798:13260
CATGGTCG
+
FFFFFFFF
@A00769:11:HC3HCDRXX:1:2103:20329:13275
CATGGTCG
+
FFFFFFFF
@A00769:11:HC3HCDRXX:1:2103:16794:13291
CATGGTCG
+
FF,FF:F:
@A00769:11:HC3HCDRXX:1:2103:6271:13322
CATGGTCG
+
FFFFFFFF
@A00769:11:HC3HCDRXX:1:2103:28537:13338
CATGGTCG
+
FFFFFFFF
@A00769:11:HC3HCDRXX:1:2103:8558:13463
CATGGTCG
+
FFFFFFFF
@A00769:11:HC3HCDRXX:1:2103:30047:13479
CATGGTCG
+
FFFFFFFF
@A00769:11:HC3HCDRXX:1:2103:30074:13495
CATGGTCG
+
FFFFFFFF
@A00769:11:HC3HCDRXX:1:2103:20464:13510
CATGGTCG
+
FFFFFFFF
@A00769:11:HC3HCDRXX:1:2103:21603:13542
CATGGTCG
+
FFFFFFFF
@A00769:11:HC3HCDRXX:1:2103:25391:13557
CATGGTCG
+
FFFFFFFF
@A00769:11:HC3HCDRXX:1:2103:17644:13573
CATGGTCG
+
FFFFFFFF
@A00769:11:HC3HCDRXX:1:2103:8603:13604
CATGGTCG
+
FFFFFFFF
@A00769:11:HC3HCDRXX:1:2103:14877:13604
CATGGTCG
+
FFFFFFFF
@A00769:11:HC3HCDRXX:1:2103:30391:13604
CATGGTCG
+
FFFFFFFF
@A00769:11:HC3HCDRXX:1:2103:26404:13651
CATGGTCG
+
FFFFFFFF
@A00769:11:HC3HCDRXX:1:2103:25138:13683
CATGGTCG
+
FFFFFFFF
@A00769:11:HC3HCDRXX:1:2103:29776:13823
CATGGTCG
+
FFF:FF::
@A00769:11:HC3HCDRXX:1:2103:30608:13855
CATGGTCG
+
FFFFFFFF
@A00769:11:HC3HCDRXX:1:2103:1913:13886
CATGGTCG
+
FFFFFFFF
@A00769:11:HC3HCDRXX:1:2103:13729:13902
CATGGTCG
+
FFFFFFFF
@A00769:11:HC3HCDRXX:1:2103:19840:13902
CATGGTCG
+
FFFFFFFF
@A00769:11:HC3HCDRXX:1:2103:32506:13917
CATGGTCG
+
FFFFFFFF
@A00769:11:HC3HCDRXX:1:2103:20121:14011
CATGGTCG
+
FFFFFFFF
@A00769:11:HC3HCDRXX:1:2103:24912:14105
CATGGTCG
+
FFFFFFFF
@A00769:11:HC3HCDRXX:1:2103:11153:14262
CATGGTCG
+
FFFFFFFF
@A00769:11:HC3HCDRXX:1:2103:10836:14340
CATGGTCG
+
FFFFFFFF
@A00769:11:HC3HCDRXX:1:2103:30987:14418
CATGGTCG
+
FFFFFFFF
@A00769:11:HC3HCDRXX:1:2103:12735:14465
CATGGTCG
+
FFFFFFFF
@A00769:11:HC3HCDRXX:1:2103:28917:14465
CATGGTCG
+
FFFFFFFF
@A00769:11:HC3HCDRXX:1:2103:17309:14559
CATGGTCG
+
FFFFFFFF
@A00769:11:HC3HCDRXX:1:2103:24370:14606
CATGGTCG
+
FFFFFFFF
@A00769:11:HC3HCDRXX:1:2103:8124:14622
CATGGTCG
+
FFFFFFFF
@A00769:11:HC3HCDRXX:1:2103:6524:14638
CATGGTCG
+
FFFFFFFF
@A00769:11:HC3HCDRXX:1:2103:16758:14732
CATGGTCG
+
FFFFFFFF
@A00769:11:HC3HCDRXX:1:2103:27028:14732
CATGGTCG
+
FFFFFFFF
@A00769:11:HC3HCDRXX:1:2103:28067:14841
CATGGTCG
+
FFFFFFFF
@A00769:11:HC3HCDRXX:1:2103:1669:14873
CATGGTCG
+
FFFFFFFF
@A00769:11:HC3HCDRXX:1:2103:7636:14904
CATGGTCG
+
FFFFFFFF
@A00769:11:HC3HCDRXX:1:2103:16929:14935
CATGGTCG
+
FFFFFFFF
@A00769:11:HC3HCDRXX:1:2103:5837:14982
CATGGTCG
+
FFFFFFFF
@A00769:11:HC3HCDRXX:1:2103:29179:14982
CATGGTCG
+
FFFFFFFF
@A00769:11:HC3HCDRXX:1:2103:21649:15060
CATGGTCG
+
FFFFFFFF
@A00769:11:HC3HCDRXX:1:2103:29839:15092
CATGGTCG
+
FFFFFFFF
@A00769:11:HC3HCDRXX:1:2103:22580:15201
CATGGTCG
+
F:FFFFFF
@A00769:11:HC3HCDRXX:1:2103:13892:15311
CATGGTCG
+
FFFFFFFF
@A00769:11:HC3HCDRXX:1:2103:29767:15311
CATGGTCG
+
FFFFFFFF
@A00769:11:HC3HCDRXX:1:2103:5258:15358
CATGGTCG
+
FFFFFFFF
@A00769:11:HC3HCDRXX:1:2103:9290:15358
CATGGTCG
+
FFFFFFFF
@A00769:11:HC3HCDRXX:1:2103:4074:15405
CATGGTCG
+
FFFFFFFF
@A00769:11:HC3HCDRXX:1:2103:13729:15405
CATGGTCG
+
FFFFFFFF
@A00769:11:HC3HCDRXX:1:2103:22905:15421
CATGGTCG
+
FFFFFFFF
@A00769:11:HC3HCDRXX:1:2103:27724:15499
CATGGTCG
+
FFFFFFFF
@A00769:11:HC3HCDRXX:1:2103:5810:15624
CATGGTCG
+
FFFFFFFF
@A00769:11:HC3HCDRXX:1:2103:13774:15640
CATGGTCG
+
FFF:FFFF
@A00769:11:HC3HCDRXX:1:2103:3242:15655
CATGGTCG
+
FFFFFFFF
@A00769:11:HC3HCDRXX:1:2103:23565:15655
CATGGTCG
+
FFFFFFFF
@A00769:11:HC3HCDRXX:1:2103:8766:15671
CATGGTCG
+
FFFFFFFF
@A00769:11:HC3HCDRXX:1:2103:4833:15687
CATGGTCG
+
FFFFFFFF
@A00769:11:HC3HCDRXX:1:2103:12147:15765
CATGGTCG
+
FFFFFFFF
@A00769:11:HC3HCDRXX:1:2103:3106:15953
CATGGTCG
+
FFFFFFFF
@A00769:11:HC3HCDRXX:1:2103:3766:16000
CATGGTCG
+
FFFFFFFF
@A00769:11:HC3HCDRXX:1:2103:30219:16000
CATGGTCG
+
FFFFFFFF
@A00769:11:HC3HCDRXX:1:2103:29026:16031
CATGGTCG
+
FFFFFFFF
@A00769:11:HC3HCDRXX:1:2103:7491:16125
CATGGTCG
+
FFFFFFFF
@A00769:11:HC3HCDRXX:1:2103:9878:16188
CATGGTCG
+
FFFFFFFF
@A00769:11:HC3HCDRXX:1:2103:31250:16219
CATGGTCG
+
FFFFFFFF
@A00769:11:HC3HCDRXX:1:2103:1768:16235
CATGGTCG
+
FFFFFFFF
@A00769:11:HC3HCDRXX:1:2103:9444:16250
CATGGTCG
+
,FFF::,F
@A00769:11:HC3HCDRXX:1:2103:8603:16297
CATGGTCG
+
FFFFFFFF
@A00769:11:HC3HCDRXX:1:2103:28194:16313
CATGGTCG
+
FFFFFFFF
@A00769:11:HC3HCDRXX:1:2103:20871:16376
CATGGTCG
+
FFFF:F:F
@A00769:11:HC3HCDRXX:1:2103:16975:16391
CATGGTCG
+
FFFFFFFF
@A00769:11:HC3HCDRXX:1:2103:9706:16423
CATGGTCG
+
FFFFFFFF
@A00769:11:HC3HCDRXX:1:2103:20582:16470
CATGGTCG
+
FFFFFFFF
@A00769:11:HC3HCDRXX:1:2103:20076:16501
CATGGTCG
+
FFFF:FF,
@A00769:11:HC3HCDRXX:1:2103:14443:16767
CATGGTCG
+
FFFFFFFF
@A00769:11:HC3HCDRXX:1:2103:28013:16845
CATGGTCG
+
FFFFFFFF
@A00769:11:HC3HCDRXX:1:2103:19434:16924
CATGGTCG
+
FF,FF:FF
@A00769:11:HC3HCDRXX:1:2103:32036:16924
CATGGTCG
+
FFFFFFF:
@A00769:11:HC3HCDRXX:1:2103:25527:17018
CATGGTCG
+
FFFFFFFF
@A00769:11:HC3HCDRXX:1:2103:5828:17096
CATGGTCG
+
FFFFFFFF
@A00769:11:HC3HCDRXX:1:2103:32235:17112
CATGGTCG
+
FFFFFFFF
@A00769:11:HC3HCDRXX:1:2103:2971:17221
CATGGTCG
+
FFFFFFFF
@A00769:11:HC3HCDRXX:1:2103:26033:17268
CATGGTCG
+
FFFFFFFF
@A00769:11:HC3HCDRXX:1:2103:11496:17300
CATGGTCG
+
FFFFFFFF
@A00769:11:HC3HCDRXX:1:2103:11171:17331
CATGGTCG
+
FFF:FFF,
@A00769:11:HC3HCDRXX:1:2103:28474:17362
CATGGTCG
+
FFFFFFFF
@A00769:11:HC3HCDRXX:1:2103:10022:17409
CATGGTCG
+
FFFFFFFF
@A00769:11:HC3HCDRXX:1:2103:7310:17472
CATGGTCG
+
FFFFFFFF
@A00769:11:HC3HCDRXX:1:2103:26937:17550
CATGGTCG
+
FFFFFFFF
@A00769:11:HC3HCDRXX:1:2103:27064:17675
CATGGTCG
+
FFFFFFFF
@A00769:11:HC3HCDRXX:1:2103:30228:17675
CATGGTCG
+
::FFFFFF
@A00769:11:HC3HCDRXX:1:2103:6686:17707
CATGGTCG
+
FFFFFFFF
@A00769:11:HC3HCDRXX:1:2103:15365:17738
CATGGTCG
+
FFFFFFFF
@A00769:11:HC3HCDRXX:1:2103:12563:17926
CATGGTCG
+
FFFFFFFF
@A00769:11:HC3HCDRXX:1:2103:20681:17989
CATGGTCG
+
,FFFFFFF
@A00769:11:HC3HCDRXX:1:2103:2555:18004
CATGGTCG
+
FFFFFFFF
@A00769:11:HC3HCDRXX:1:2103:29478:18004
CATGGTCG
+
FFFFFFFF
@A00769:11:HC3HCDRXX:1:2103:23809:18051
CATGGTCG
+
FFFFFFFF
@A00769:11:HC3HCDRXX:1:2103:9507:18145
CATGGTCG
+
FFFFFFFF
@A00769:11:HC3HCDRXX:1:2103:6686:18270
CATGGTCG
+
FFFFFFFF
@A00769:11:HC3HCDRXX:1:2103:19271:18270
CATGGTCG
+
FFFFFFFF
@A00769:11:HC3HCDRXX:1:2103:27344:18349
CATGGTCG
+
FFFFFFFF
@A00769:11:HC3HCDRXX:1:2103:26621:18380
CATGGTCG
+
FFFFFFFF
@A00769:11:HC3HCDRXX:1:2103:20437:18411
CATGGTCG
+
FFFFFFFF
@A00769:11:HC3HCDRXX:1:2103:31259:18458
CATGGTCG
+
FFFFFFFF
@A00769:11:HC3HCDRXX:1:2103:7744:18474
CATGGTCG
+
FFFFFFFF
@A00769:11:HC3HCDRXX:1:2103:1470:18505
CATGGTCG
+
,FFF:F,F
@A00769:11:HC3HCDRXX:1:2103:31647:18568
CATGGTCG
+
FFFFFFFF
@A00769:11:HC3HCDRXX:1:2103:1967:18740
CATGGTCG
+
FFFFFF,F
@A00769:11:HC3HCDRXX:1:2103:18367:18740
CATGGTCG
+
FFFFFFFF
@A00769:11:HC3HCDRXX:1:2103:6931:18756
CATGGTCG
+
FFFFFFFF
@A00769:11:HC3HCDRXX:1:2103:22318:18756
CATGGTCG
+
FFFFFFFF
@A00769:11:HC3HCDRXX:1:2103:9742:18771
CATGGTCG
+
FFFFFFFF
@A00769:11:HC3HCDRXX:1:2103:15790:18787
CATGGTCG
+
FFFFFF,F
@A00769:11:HC3HCDRXX:1:2103:26422:18818
CATGGTCG
+
FFFFFFFF
@A00769:11:HC3HCDRXX:1:2103:12707:18834
CATGGTCG
+
FFFFFFFF
@A00769:11:HC3HCDRXX:1:2103:5918:19006
CATGGTCG
+
FF:F:FFF
@A00769:11:HC3HCDRXX:1:2103:31629:19006
CATGGTCG
+
FFFFFFFF
@A00769:11:HC3HCDRXX:1:2103:4191:19053
CATGGTCG
+
FFFFFFFF
@A00769:11:HC3HCDRXX:1:2103:26756:19053
CATGGTCG
+
FFFFFFFF
@A00769:11:HC3HCDRXX:1:2103:2826:19100
CATGGTCG
+
FFFFFFFF
@A00769:11:HC3HCDRXX:1:2103:24966:19179
CATGGTCG
+
FFFFFFFF
@A00769:11:HC3HCDRXX:1:2103:27272:19225
CATGGTCG
+
,FFF:,:F
@A00769:11:HC3HCDRXX:1:2103:27010:19398
CATGGTCG
+
FFFFFFFF
@A00769:11:HC3HCDRXX:1:2103:23375:19492
CATGGTCG
+
FFFFFFFF
@A00769:11:HC3HCDRXX:1:2103:27362:19883
CATGGTCG
+
:FF,,,FF
@A00769:11:HC3HCDRXX:1:2103:9146:19961
CATGGTCG
+
FFFFFFFF
@A00769:11:HC3HCDRXX:1:2103:17761:19977
CATGGTCG
+
FFFFFFFF
@A00769:11:HC3HCDRXX:1:2103:8784:20024
CATGGTCG
+
FFFFFFFF
@A00769:11:HC3HCDRXX:1:2103:6126:20055
CATGGTCG
+
:FFFF,::
@A00769:11:HC3HCDRXX:1:2103:28239:20087
CATGGTCG
+
FFFFFFFF
@A00769:11:HC3HCDRXX:1:2103:19949:20165
CATGGTCG
+
F:FFFFFF
@A00769:11:HC3HCDRXX:1:2103:23213:20181
CATGGTCG
+
FFFFFFFF
@A00769:11:HC3HCDRXX:1:2103:5547:20306
CATGGTCG
+
FFFFFFFF
@A00769:11:HC3HCDRXX:1:2103:15212:20322
CATGGTCG
+
FFFFFFFF
@A00769:11:HC3HCDRXX:1:2103:23945:20384
CATGGTCG
+
FFFFFFFF
@A00769:11:HC3HCDRXX:1:2103:26802:20384
CATGGTCG
+
FFFFFFFF
@A00769:11:HC3HCDRXX:1:2103:24117:20400
CATGGTCG
+
FFFFFFFF
@A00769:11:HC3HCDRXX:1:2103:30327:20603
CATGGTCG
+
FFFFFFFF
@A00769:11:HC3HCDRXX:1:2103:4191:20713
CATGGTCG
+
FFFFFFFF
@A00769:11:HC3HCDRXX:1:2103:29939:20713
CATGGTCG
+
FFFFFFFF
@A00769:11:HC3HCDRXX:1:2103:23854:20729
CATGGTCG
+
FFFFFFFF
@A00769:11:HC3HCDRXX:1:2103:31250:20760
CATGGTCG
+
FFFFFFFF
@A00769:11:HC3HCDRXX:1:2103:10113:20791
CATGGTCG
+
FFFFFFFF
@A00769:11:HC3HCDRXX:1:2103:16025:20823
CATGGTCG
+
FFFFFFFF
@A00769:11:HC3HCDRXX:1:2103:3179:20838
CATGGTCG
+
FFFFFFFF
@A00769:11:HC3HCDRXX:1:2103:29758:20964
CATGGTCG
+
FF,FF,:F
@A00769:11:HC3HCDRXX:1:2103:22770:21104
CATGGTCG
+
FFFFFFFF
@A00769:11:HC3HCDRXX:1:2103:1099:21183
CATGGTCG
+
,F::F:F,
@A00769:11:HC3HCDRXX:1:2103:16179:21183
CATGGTCG
+
FFFFFFFF
@A00769:11:HC3HCDRXX:1:2103:26196:21214
CATGGTCG
+
FFFFFFFF
@A00769:11:HC3HCDRXX:1:2103:21549:21308
CATGGTCG
+
FFFFFFFF
@A00769:11:HC3HCDRXX:1:2103:27028:21371
CATGGTCG
+
FFFFFFFF
@A00769:11:HC3HCDRXX:1:2103:12075:21496
CATGGTCG
+
FFFFFFFF
@A00769:11:HC3HCDRXX:1:2103:16034:21496
CATGGTCG
+
FFFFFFFF
@A00769:11:HC3HCDRXX:1:2103:17038:21512
CATGGTCG
+
FFFFFFFF
@A00769:11:HC3HCDRXX:1:2103:27525:21668
CATGGTCG
+
FFFFFFFF
@A00769:11:HC3HCDRXX:1:2103:7627:21684
CATGGTCG
+
FFFFFFFF
@A00769:11:HC3HCDRXX:1:2103:17029:21684
CATGGTCG
+
FFFFFFFF
@A00769:11:HC3HCDRXX:1:2103:28962:21684
CATGGTCG
+
FFFFFFF:
@A00769:11:HC3HCDRXX:1:2103:10764:21731
CATGGTCG
+
FFFFFFFF
@A00769:11:HC3HCDRXX:1:2103:14995:21731
CATGGTCG
+
FFFFFFFF
@A00769:11:HC3HCDRXX:1:2103:26223:21825
CATGGTCG
+
FF:F::FF
@A00769:11:HC3HCDRXX:1:2103:27434:21825
CATGGTCG
+
FFFFFFFF
@A00769:11:HC3HCDRXX:1:2103:24243:21840
CATGGTCG
+
FFFFFFFF
@A00769:11:HC3HCDRXX:1:2103:5457:21966
CATGGTCG
+
FFFFFFFF
@A00769:11:HC3HCDRXX:1:2103:16034:22028
CATGGTCG
+
FFFFFFFF
@A00769:11:HC3HCDRXX:1:2103:27254:22044
CATGGTCG
+
FFFFFFFF
@A00769:11:HC3HCDRXX:1:2103:17101:22310
CATGGTCG
+
FFFFFFFF
@A00769:11:HC3HCDRXX:1:2103:27769:22310
CATGGTCG
+
FFFFFFFF
@A00769:11:HC3HCDRXX:1:2103:15347:22404
CATGGTCG
+
FFFFFFFF
@A00769:11:HC3HCDRXX:1:2103:23547:22420
CATGGTCG
+
FFFFFFFF
@A00769:11:HC3HCDRXX:1:2103:9272:22498
CATGGTCG
+
FFFF::FF
@A00769:11:HC3HCDRXX:1:2103:6750:22514
CATGGTCG
+
FFFF:FFF
@A00769:11:HC3HCDRXX:1:2103:24858:22592
CATGGTCG
+
FFFFFFFF
@A00769:11:HC3HCDRXX:1:2103:27977:22639
CATGGTCG
+
,FF:FFF:
@A00769:11:HC3HCDRXX:1:2103:9742:22686
CATGGTCG
+
FFFFFFFF
@A00769:11:HC3HCDRXX:1:2103:22978:22748
CATGGTCG
+
FFFFFFFF
@A00769:11:HC3HCDRXX:1:2103:28420:22936
CATGGTCG
+
FFFFFFFF
@A00769:11:HC3HCDRXX:1:2103:14778:23109
CATGGTCG
+
FFFFFFFF
@A00769:11:HC3HCDRXX:1:2103:10511:23140
CATGGTCG
+
FFFFFFFF
@A00769:11:HC3HCDRXX:1:2103:14127:23140
CATGGTCG
+
FFFFFFFF
@A00769:11:HC3HCDRXX:1:2103:13214:23187
CATGGTCG
+
FFFFFFFF
@A00769:11:HC3HCDRXX:1:2103:6912:23202
CATGGTCG
+
FFFFFFFF
@A00769:11:HC3HCDRXX:1:2103:2817:23249
CATGGTCG
+
FFFFFFFF
@A00769:11:HC3HCDRXX:1:2103:6976:23249
CATGGTCG
+
FFFFFFFF
@A00769:11:HC3HCDRXX:1:2103:1958:23265
CATGGTCG
+
FFFFFFFF
@A00769:11:HC3HCDRXX:1:2103:6234:23375
CATGGTCG
+
FFFFFFFF
@A00769:11:HC3HCDRXX:1:2103:23493:23390
CATGGTCG
+
FFFFFFFF
@A00769:11:HC3HCDRXX:1:2103:14733:23437
CATGGTCG
+
FFFFFF:F
@A00769:11:HC3HCDRXX:1:2103:8431:23516
CATGGTCG
+
FFF:FFFF
@A00769:11:HC3HCDRXX:1:2103:7563:23578
CATGGTCG
+
FFFFFFFF
@A00769:11:HC3HCDRXX:1:2103:27606:23594
CATGGTCG
+
FFFFFFFF
@A00769:11:HC3HCDRXX:1:2103:7111:23610
CATGGTCG
+
FF:::FF:
@A00769:11:HC3HCDRXX:1:2103:21151:23657
CATGGTCG
+
FFFFFFFF
@A00769:11:HC3HCDRXX:1:2103:19379:23750
CATGGTCG
+
FFFFFFFF
@A00769:11:HC3HCDRXX:1:2103:20627:23782
CATGGTCG
+
FFFFFFFF
@A00769:11:HC3HCDRXX:1:2103:20537:23876
CATGGTCG
+
FFFFFFFF
@A00769:11:HC3HCDRXX:1:2103:32850:24032
CATGGTCG
+
FFFFF,FF
@A00769:11:HC3HCDRXX:1:2103:11153:24126
CATGGTCG
+
FFFFFFFF
@A00769:11:HC3HCDRXX:1:2103:32425:24173
CATGGTCG
+
FFFFFFFF
@A00769:11:HC3HCDRXX:1:2103:6216:24220
CATGGTCG
+
FFFFFFFF
@A00769:11:HC3HCDRXX:1:2103:9019:24314
CATGGTCG
+
FFFFFFF:
@A00769:11:HC3HCDRXX:1:2103:28574:24330
CATGGTCG
+
FFFFFFFF
@A00769:11:HC3HCDRXX:1:2103:6867:24502
CATGGTCG
+
FFFFFFFF
@A00769:11:HC3HCDRXX:1:2103:32190:24518
CATGGTCG
+
FFFFFFFF
@A00769:11:HC3HCDRXX:1:2103:20428:24533
CATGGTCG
+
FFFFFFFF
@A00769:11:HC3HCDRXX:1:2103:22128:24533
CATGGTCG
+
FFFFFFFF
@A00769:11:HC3HCDRXX:1:2103:2889:24565
CATGGTCG
+
FFFFFFFF
@A00769:11:HC3HCDRXX:1:2103:26232:24596
CATGGTCG
+
FFFFFFFF
@A00769:11:HC3HCDRXX:1:2103:17418:24643
CATGGTCG
+
FFFFFFFF
@A00769:11:HC3HCDRXX:1:2103:24370:24659
CATGGTCG
+
FFFFFFFF
@A00769:11:HC3HCDRXX:1:2103:24921:24706
CATGGTCG
+
FFFFFFFF
@A00769:11:HC3HCDRXX:1:2103:32325:24721
CATGGTCG
+
FFFFFFFF
@A00769:11:HC3HCDRXX:1:2103:31141:24737
CATGGTCG
+
FFFFFFFF
@A00769:11:HC3HCDRXX:1:2103:25654:24846
CATGGTCG
+
FFFFFFFF
@A00769:11:HC3HCDRXX:1:2103:7157:25003
CATGGTCG
+
FFFFFFFF
@A00769:11:HC3HCDRXX:1:2103:16152:25019
CATGGTCG
+
FFFFFFFF
@A00769:11:HC3HCDRXX:1:2103:26359:25034
CATGGTCG
+
FFFFFFFF
@A00769:11:HC3HCDRXX:1:2103:17119:25066
CATGGTCG
+
FFFFFFFF
@A00769:11:HC3HCDRXX:1:2103:30101:25066
CATGGTCG
+
FFFFFFFF
@A00769:11:HC3HCDRXX:1:2103:5791:25081
CATGGTCG
+
FFFFFFFF
@A00769:11:HC3HCDRXX:1:2103:9570:25081
CATGGTCG
+
FF:FFF,F
@A00769:11:HC3HCDRXX:1:2103:24686:25144
CATGGTCG
+
FFFFFFFF
@A00769:11:HC3HCDRXX:1:2103:9715:25238
CATGGTCG
+
FFFFFFFF
@A00769:11:HC3HCDRXX:1:2103:32886:25347
CATGGTCG
+
FFFFFFFF
@A00769:11:HC3HCDRXX:1:2103:21404:25473
CATGGTCG
+
FFFFFFFF
@A00769:11:HC3HCDRXX:1:2103:28528:25504
CATGGTCG
+
FFFFFFFF
@A00769:11:HC3HCDRXX:1:2103:13051:25535
CATGGTCG
+
FFFFFFFF
@A00769:11:HC3HCDRXX:1:2103:20717:25535
CATGGTCG
+
FFFFFFFF
@A00769:11:HC3HCDRXX:1:2103:23484:25598
CATGGTCG
+
FFFF,FFF
@A00769:11:HC3HCDRXX:1:2103:17354:25723
CATGGTCG
+
FFFFFFFF
@A00769:11:HC3HCDRXX:1:2103:15727:25786
CATGGTCG
+
F,FFFFFF
@A00769:11:HC3HCDRXX:1:2103:24442:25786
CATGGTCG
+
FFFFFFFF
@A00769:11:HC3HCDRXX:1:2103:27489:25801
CATGGTCG
+
FFFFFFFF
@A00769:11:HC3HCDRXX:1:2103:19895:25833
CATGGTCG
+
FFFF:F,F
@A00769:11:HC3HCDRXX:1:2103:22553:25833
CATGGTCG
+
FFFFFFFF
@A00769:11:HC3HCDRXX:1:2103:25536:25833
CATGGTCG
+
FFFFFFFF
@A00769:11:HC3HCDRXX:1:2103:31530:25848
CATGGTCG
+
FFFFFFFF
@A00769:11:HC3HCDRXX:1:2103:19750:25864
CATGGTCG
+
FFF::FFF
@A00769:11:HC3HCDRXX:1:2103:29089:25942
CATGGTCG
+
FFFFFFFF
@A00769:11:HC3HCDRXX:1:2103:5828:26021
CATGGTCG
+
FFFFFFFF
@A00769:11:HC3HCDRXX:1:2103:22878:26021
CATGGTCG
+
FFFFFFFF
@A00769:11:HC3HCDRXX:1:2103:7681:26036
CATGGTCG
+
FFFFFFFF
@A00769:11:HC3HCDRXX:1:2103:4381:26146
CATGGTCG
+
FFFFFFFF
@A00769:11:HC3HCDRXX:1:2103:16306:26193
CATGGTCG
+
FFFFFFFF
@A00769:11:HC3HCDRXX:1:2103:8124:26209
CATGGTCG
+
FFFFFFFF
@A00769:11:HC3HCDRXX:1:2103:7048:26224
CATGGTCG
+
FFFFFFFF
@A00769:11:HC3HCDRXX:1:2103:16306:26224
CATGGTCG
+
FFFFFFFF
@A00769:11:HC3HCDRXX:1:2103:5258:26349
CATGGTCG
+
FFFFFFFF
@A00769:11:HC3HCDRXX:1:2103:19651:26349
CATGGTCG
+
FFFFFFFF
@A00769:11:HC3HCDRXX:1:2103:10312:26396
CATGGTCG
+
FFFFFFFF
@A00769:11:HC3HCDRXX:1:2103:28854:26443
CATGGTCG
+
FFFF:FFF
@A00769:11:HC3HCDRXX:1:2103:4942:26584
CATGGTCG
+
FFFFFFFF
@A00769:11:HC3HCDRXX:1:2103:2374:26710
CATGGTCG
+
FFFFFFFF
@A00769:11:HC3HCDRXX:1:2103:30255:26741
CATGGTCG
+
FFFFFFFF
@A00769:11:HC3HCDRXX:1:2103:2338:26772
CATGGTCG
+
FFFFFFFF
@A00769:11:HC3HCDRXX:1:2103:23683:26819
CATGGTCG
+
FF::F:FF
@A00769:11:HC3HCDRXX:1:2103:17445:26882
CATGGTCG
+
FFFFFFFF
@A00769:11:HC3HCDRXX:1:2103:22236:26913
CATGGTCG
+
FFFFFFFF
@A00769:11:HC3HCDRXX:1:2103:32904:27007
CATGGTCG
+
FFFFFFFF
@A00769:11:HC3HCDRXX:1:2103:24261:27038
CATGGTCG
+
FFFFFF,F
@A00769:11:HC3HCDRXX:1:2103:28031:27273
CATGGTCG
+
FFFFFFFF
@A00769:11:HC3HCDRXX:1:2103:18539:27367
CATGGTCG
+
FFFFFFFF
@A00769:11:HC3HCDRXX:1:2103:12924:27383
CATGGTCG
+
F:FFFFFF
@A00769:11:HC3HCDRXX:1:2103:32334:27430
CATGGTCG
+
FFFFFFFF
@A00769:11:HC3HCDRXX:1:2103:3134:27492
CATGGTCG
+
FFFFFFFF
@A00769:11:HC3HCDRXX:1:2103:25988:27524
CATGGTCG
+
FFF:,FF:
@A00769:11:HC3HCDRXX:1:2103:24894:27602
CATGGTCG
+
FFFFFFFF
@A00769:11:HC3HCDRXX:1:2103:22860:27649
CATGGTCG
+
FFFFFFFF
@A00769:11:HC3HCDRXX:1:2103:26313:27649
CATGGTCG
+
FFFFFFFF
@A00769:11:HC3HCDRXX:1:2103:12237:27665
CATGGTCG
+
FFFFFFFF
@A00769:11:HC3HCDRXX:1:2103:23005:27743
CATGGTCG
+
FFFFFFFF
@A00769:11:HC3HCDRXX:1:2103:13539:27790
CATGGTCG
+
FFFFFFFF
@A00769:11:HC3HCDRXX:1:2103:22363:27821
CATGGTCG
+
FFFFFFFF
@A00769:11:HC3HCDRXX:1:2103:5891:27853
CATGGTCG
+
FFFFFFFF
@A00769:11:HC3HCDRXX:1:2103:6714:27868
CATGGTCG
+
FFFFFFFF
@A00769:11:HC3HCDRXX:1:2103:7111:27899
CATGGTCG
+
FFFF,FFF
@A00769:11:HC3HCDRXX:1:2103:20871:27962
CATGGTCG
+
FFFF:FFF
@A00769:11:HC3HCDRXX:1:2103:32027:27993
CATGGTCG
+
FFFFFFF:
@A00769:11:HC3HCDRXX:1:2103:2446:28025
CATGGTCG
+
FFFFFFFF
@A00769:11:HC3HCDRXX:1:2103:16351:28025
CATGGTCG
+
FFFFFFFF
@A00769:11:HC3HCDRXX:1:2103:12698:28119
CATGGTCG
+
FFFFFFFF
@A00769:11:HC3HCDRXX:1:2103:22724:28134
CATGGTCG
+
FFFFFFFF
@A00769:11:HC3HCDRXX:1:2103:24551:28134
CATGGTCG
+
FFFFFFFF
@A00769:11:HC3HCDRXX:1:2103:13684:28166
CATGGTCG
+
FFF:,F:F
@A00769:11:HC3HCDRXX:1:2103:10565:28244
CATGGTCG
+
FFFFFFFF
@A00769:11:HC3HCDRXX:1:2103:28094:28385
CATGGTCG
+
FFFFFFFF
@A00769:11:HC3HCDRXX:1:2103:7780:28463
CATGGTCG
+
FFFFFFFF
@A00769:11:HC3HCDRXX:1:2103:19840:28463
CATGGTCG
+
FFFFFFFF
@A00769:11:HC3HCDRXX:1:2103:8576:28526
CATGGTCG
+
FFFFFFFF
@A00769:11:HC3HCDRXX:1:2103:25753:28557
CATGGTCG
+
FFFFFFFF
@A00769:11:HC3HCDRXX:1:2103:26720:28604
CATGGTCG
+
FFFFFFFF
@A00769:11:HC3HCDRXX:1:2103:25328:28667
CATGGTCG
+
FFFFFFFF
@A00769:11:HC3HCDRXX:1:2103:10899:28698
CATGGTCG
+
FFFFFFFF
@A00769:11:HC3HCDRXX:1:2103:3992:28729
CATGGTCG
+
FFFFF:FF
@A00769:11:HC3HCDRXX:1:2103:18927:28761
CATGGTCG
+
FFFFFFFF
@A00769:11:HC3HCDRXX:1:2103:12671:28823
CATGGTCG
+
FFFFFFFF
@A00769:11:HC3HCDRXX:1:2103:30020:28902
CATGGTCG
+
F:FFFFFF
@A00769:11:HC3HCDRXX:1:2103:25201:29011
CATGGTCG
+
F,FFFF,F
@A00769:11:HC3HCDRXX:1:2103:26232:29011
CATGGTCG
+
FFFFFFFF
@A00769:11:HC3HCDRXX:1:2103:8278:29074
CATGGTCG
+
FFFFFFFF
@A00769:11:HC3HCDRXX:1:2103:4924:29277
CATGGTCG
+
F,FFFFFF
@A00769:11:HC3HCDRXX:1:2103:25889:29293
CATGGTCG
+
FFFFFFFF
@A00769:11:HC3HCDRXX:1:2103:23873:29340
CATGGTCG
+
FFFFFFFF
@A00769:11:HC3HCDRXX:1:2103:3079:29434
CATGGTCG
+
FFFFFFFF
@A00769:11:HC3HCDRXX:1:2103:26585:29465
CATGGTCG
+
FFFFFFFF
@A00769:11:HC3HCDRXX:1:2103:9724:29481
CATGGTCG
+
FFFFFFFF
@A00769:11:HC3HCDRXX:1:2103:5150:29606
CATGGTCG
+
FFFFFFFF
@A00769:11:HC3HCDRXX:1:2103:8965:29763
CATGGTCG
+
FFFFFFFF
@A00769:11:HC3HCDRXX:1:2103:31530:29763
CATGGTCG
+
FFFFFFFF
@A00769:11:HC3HCDRXX:1:2103:29053:29794
CATGGTCG
+
FFFFFFFF
@A00769:11:HC3HCDRXX:1:2103:4924:29810
CATGGTCG
+
,FFF:F:F
@A00769:11:HC3HCDRXX:1:2103:20482:29857
CATGGTCG
+
FFFFFFFF
@A00769:11:HC3HCDRXX:1:2103:4616:29935
CATGGTCG
+
FFFFFFFF
@A00769:11:HC3HCDRXX:1:2103:5683:29935
CATGGTCG
+
FFFFFFFF
@A00769:11:HC3HCDRXX:1:2103:5927:29951
CATGGTCG
+
FFFFFFFF
@A00769:11:HC3HCDRXX:1:2103:20989:30013
CATGGTCG
+
FFFFFFFF
@A00769:11:HC3HCDRXX:1:2103:15284:30060
CATGGTCG
+
FFFFFFFF
@A00769:11:HC3HCDRXX:1:2103:18638:30107
CATGGTCG
+
FFFFFFFF
@A00769:11:HC3HCDRXX:1:2103:23710:30123
CATGGTCG
+
FFFFFFFF
@A00769:11:HC3HCDRXX:1:2103:5068:30154
CATGGTCG
+
FFFFFFFF
@A00769:11:HC3HCDRXX:1:2103:5909:30201
CATGGTCG
+
,FFF:FFF
@A00769:11:HC3HCDRXX:1:2103:21974:30279
CATGGTCG
+
FFFFFFFF
@A00769:11:HC3HCDRXX:1:2103:17716:30326
CATGGTCG
+
FFFFFFFF
@A00769:11:HC3HCDRXX:1:2103:24062:30452
CATGGTCG
+
FFFFFFFF
@A00769:11:HC3HCDRXX:1:2103:4942:30467
CATGGTCG
+
FFFFFFFF
@A00769:11:HC3HCDRXX:1:2103:24930:30483
CATGGTCG
+
FFFFFFFF
@A00769:11:HC3HCDRXX:1:2103:31792:30499
CATGGTCG
+
FFFFFFFF
@A00769:11:HC3HCDRXX:1:2103:14036:30530
CATGGTCG
+
FF:F:FFF
@A00769:11:HC3HCDRXX:1:2103:4571:30577
CATGGTCG
+
F,FF,FFF
@A00769:11:HC3HCDRXX:1:2103:5448:30624
CATGGTCG
+
FFFFFFFF
@A00769:11:HC3HCDRXX:1:2103:8585:30702
CATGGTCG
+
:F:F:FFF
@A00769:11:HC3HCDRXX:1:2103:14045:30921
CATGGTCG
+
FFFFFFFF
@A00769:11:HC3HCDRXX:1:2103:31891:30953
CATGGTCG
+
FFFFFFFF
@A00769:11:HC3HCDRXX:1:2103:19361:31078
CATGGTCG
+
FFFFFFFF
@A00769:11:HC3HCDRXX:1:2103:16224:31187
CATGGTCG
+
FFFFFFFF
@A00769:11:HC3HCDRXX:1:2103:23773:31360
CATGGTCG
+
FFFFFFFF
@A00769:11:HC3HCDRXX:1:2103:8793:31469
CATGGTCG
+
FFFFFFFF
@A00769:11:HC3HCDRXX:1:2103:27218:31469
CATGGTCG
+
FFFFFFFF
@A00769:11:HC3HCDRXX:1:2103:24768:31485
CATGGTCG
+
FFFFFFFF
@A00769:11:HC3HCDRXX:1:2103:30327:31563
CATGGTCG
+
FFFFFFFF
@A00769:11:HC3HCDRXX:1:2103:32371:31563
CATGGTCG
+
FFFFFFFF
@A00769:11:HC3HCDRXX:1:2103:7003:31594
CATGGTCG
+
FFFFFFFF
@A00769:11:HC3HCDRXX:1:2103:6741:31641
CATGGTCG
+
FFFFFFFF
@A00769:11:HC3HCDRXX:1:2103:26684:31673
CATGGTCG
+
FFFFFFFF
@A00769:11:HC3HCDRXX:1:2103:20066:31735
CATGGTCG
+
FFFFFFFF
@A00769:11:HC3HCDRXX:1:2103:25617:31767
CATGGTCG
+
FFFFF:FF
@A00769:11:HC3HCDRXX:1:2103:16957:31829
CATGGTCG
+
F:FFFFFF
@A00769:11:HC3HCDRXX:1:2103:23321:31829
CATGGTCG
+
:FFFFFFF
@A00769:11:HC3HCDRXX:1:2103:31277:31955
CATGGTCG
+
FFFFFFFF
@A00769:11:HC3HCDRXX:1:2103:24632:31970
CATGGTCG
+
FFFFFFFF
@A00769:11:HC3HCDRXX:1:2103:9227:32002
CATGGTCG
+
FFFFFFFF
@A00769:11:HC3HCDRXX:1:2103:2076:32174
CATGGTCG
+
FFFFFFFF
@A00769:11:HC3HCDRXX:1:2103:26865:32268
CATGGTCG
+
FFFFFFFF
@A00769:11:HC3HCDRXX:1:2103:20157:32299
CATGGTCG
+
FFFFFFFF
@A00769:11:HC3HCDRXX:1:2103:26946:32346
CATGGTCG
+
FFFFFFFF
@A00769:11:HC3HCDRXX:1:2103:19425:32377
CATGGTCG
+
FFFFFFFF
@A00769:11:HC3HCDRXX:1:2103:31286:32377
CATGGTCG
+
FFFFFFFF
@A00769:11:HC3HCDRXX:1:2103:15664:32503
CATGGTCG
+
FFFFFFFF
@A00769:11:HC3HCDRXX:1:2103:31367:32550
CATGGTCG
+
FFFFFFFF
@A00769:11:HC3HCDRXX:1:2103:1841:32612
CATGGTCG
+
FFFFFFFF
@A00769:11:HC3HCDRXX:1:2103:28682:32628
CATGGTCG
+
:FFFFFF:
@A00769:11:HC3HCDRXX:1:2103:27534:32800
CATGGTCG
+
FFFFFFFF
@A00769:11:HC3HCDRXX:1:2103:22417:32957
CATGGTCG
+
FFFFFFFF
@A00769:11:HC3HCDRXX:1:2103:12843:32972
CATGGTCG
+
FFFFFFFF
@A00769:11:HC3HCDRXX:1:2103:18285:33004
CATGGTCG
+
FFFFFFFF
@A00769:11:HC3HCDRXX:1:2103:8919:33035
CATGGTCG
+
FFFFFFFF
@A00769:11:HC3HCDRXX:1:2103:24885:33035
CATGGTCG
+
FFFFFFFF
@A00769:11:HC3HCDRXX:1:2103:12671:33051
CATGGTCG
+
FFF:FFFF
@A00769:11:HC3HCDRXX:1:2103:15863:33191
CATGGTCG
+
FFFFFFFF
@A00769:11:HC3HCDRXX:1:2103:7301:33301
CATGGTCG
+
FFFFFFFF
@A00769:11:HC3HCDRXX:1:2103:11297:33301
CATGGTCG
+
FFFFFFFF
@A00769:11:HC3HCDRXX:1:2103:12346:33301
CATGGTCG
+
FFFFFFFF
@A00769:11:HC3HCDRXX:1:2103:5629:33317
CATGGTCG
+
FFFF:FFF
@A00769:11:HC3HCDRXX:1:2103:8223:33364
CATGGTCG
+
FFFFFFFF
@A00769:11:HC3HCDRXX:1:2103:16785:33411
CATGGTCG
+
FFFFFFFF
@A00769:11:HC3HCDRXX:1:2103:16523:33426
CATGGTCG
+
FFFFFFFF
@A00769:11:HC3HCDRXX:1:2103:8269:33473
CATGGTCG
+
FFFFFFFF
@A00769:11:HC3HCDRXX:1:2103:31973:33536
CATGGTCG
+
FFFFFFFF
@A00769:11:HC3HCDRXX:1:2103:10890:33567
CATGGTCG
+
FFFFFFFF
@A00769:11:HC3HCDRXX:1:2103:31928:33646
CATGGTCG
+
FF:FFFFF
@A00769:11:HC3HCDRXX:1:2103:8440:33677
CATGGTCG
+
FFFFFFFF
@A00769:11:HC3HCDRXX:1:2103:17716:33708
CATGGTCG
+
FFFFFFFF
@A00769:11:HC3HCDRXX:1:2103:10149:33724
CATGGTCG
+
FFF:FFFF
@A00769:11:HC3HCDRXX:1:2103:20121:33739
CATGGTCG
+
FFFFFFFF
@A00769:11:HC3HCDRXX:1:2103:2419:33833
CATGGTCG
+
FFFFFFFF
@A00769:11:HC3HCDRXX:1:2103:30020:33943
CATGGTCG
+
FFFFFFFF
@A00769:11:HC3HCDRXX:1:2103:23574:33959
CATGGTCG
+
FFFFFFFF
@A00769:11:HC3HCDRXX:1:2103:26268:33959
CATGGTCG
+
FFFFFFFF
@A00769:11:HC3HCDRXX:1:2103:23565:33974
CATGGTCG
+
FFFFFFFF
@A00769:11:HC3HCDRXX:1:2103:25518:34037
CATGGTCG
+
FFFFFFFF
@A00769:11:HC3HCDRXX:1:2103:18195:34131
CATGGTCG
+
FFFFFFFF
@A00769:11:HC3HCDRXX:1:2103:26133:34131
CATGGTCG
+
FFFFFFFF
@A00769:11:HC3HCDRXX:1:2103:13901:34209
CATGGTCG
+
FFFFFFFF
@A00769:11:HC3HCDRXX:1:2103:17354:34303
CATGGTCG
+
FF,FFFF,
@A00769:11:HC3HCDRXX:1:2103:18313:34334
CATGGTCG
+
FFFFFFFF
@A00769:11:HC3HCDRXX:1:2103:22101:34350
CATGGTCG
+
FFFFFFFF
@A00769:11:HC3HCDRXX:1:2103:27724:34350
CATGGTCG
+
FFFFFFFF
@A00769:11:HC3HCDRXX:1:2103:6470:34428
CATGGTCG
+
FFFFFFFF
@A00769:11:HC3HCDRXX:1:2103:19587:34475
CATGGTCG
+
FFFFFFFF
@A00769:11:HC3HCDRXX:1:2103:31467:34507
CATGGTCG
+
FFFFFFFF
@A00769:11:HC3HCDRXX:1:2103:14009:34554
CATGGTCG
+
FFFFFFFF
@A00769:11:HC3HCDRXX:1:2103:19108:34554
CATGGTCG
+
FFFFFFFF
@A00769:11:HC3HCDRXX:1:2103:30752:34585
CATGGTCG
+
FFFFFFFF
@A00769:11:HC3HCDRXX:1:2103:6994:34616
CATGGTCG
+
FF,FFFFF
@A00769:11:HC3HCDRXX:1:2103:14615:34726
CATGGTCG
+
FFFFFFFF
@A00769:11:HC3HCDRXX:1:2103:24957:34726
CATGGTCG
+
FFFFFFFF
@A00769:11:HC3HCDRXX:1:2103:14570:34741
CATGGTCG
+
FFFFFFF,
@A00769:11:HC3HCDRXX:1:2103:11424:34773
CATGGTCG
+
FFFFFFFF
@A00769:11:HC3HCDRXX:1:2103:4047:34835
CATGGTCG
+
FFFFFFFF
@A00769:11:HC3HCDRXX:1:2103:1253:34851
CATGGTCG
+
FFFFFFFF
@A00769:11:HC3HCDRXX:1:2103:8666:35039
CATGGTCG
+
FFFFFFFF
@A00769:11:HC3HCDRXX:1:2103:1470:35102
CATGGTCG
+
FFFFFFFF
@A00769:11:HC3HCDRXX:1:2103:1633:35164
CATGGTCG
+
FFFFFFFF
@A00769:11:HC3HCDRXX:1:2103:29749:35196
CATGGTCG
+
FFFFFFFF
@A00769:11:HC3HCDRXX:1:2103:9236:35243
CATGGTCG
+
FFFFFFFF
@A00769:11:HC3HCDRXX:1:2103:12373:35321
CATGGTCG
+
FFFFFFFF
@A00769:11:HC3HCDRXX:1:2103:24487:35321
CATGGTCG
+
FFFFFFFF
@A00769:11:HC3HCDRXX:1:2103:30779:35321
CATGGTCG
+
FFFFFFFF
@A00769:11:HC3HCDRXX:1:2103:8621:35587
CATGGTCG
+
FFFFFFFF
@A00769:11:HC3HCDRXX:1:2103:5674:35650
CATGGTCG
+
FFFFFFFF
@A00769:11:HC3HCDRXX:1:2103:13621:35697
CATGGTCG
+
FF:FFF:F
@A00769:11:HC3HCDRXX:1:2103:28420:35744
CATGGTCG
+
FFFFFFFF
@A00769:11:HC3HCDRXX:1:2103:12084:35916
CATGGTCG
+
FFFFFFFF
@A00769:11:HC3HCDRXX:1:2103:1615:35947
CATGGTCG
+
FFFFFFFF
@A00769:11:HC3HCDRXX:1:2103:31195:35978
CATGGTCG
+
FFFFFF:F
@A00769:11:HC3HCDRXX:1:2103:10339:35994
CATGGTCG
+
FFFFFFFF
@A00769:11:HC3HCDRXX:1:2103:9914:36010
CATGGTCG
+
FFFFFFFF
@A00769:11:HC3HCDRXX:1:2103:28302:36010
CATGGTCG
+
F:FFFFFF
@A00769:11:HC3HCDRXX:1:2103:27389:36057
CATGGTCG
+
FFFFFFFF
@A00769:11:HC3HCDRXX:1:2103:28483:36104
CATGGTCG
+
FFF,FFFF
@A00769:11:HC3HCDRXX:1:2103:3251:36182
CATGGTCG
+
FFFFFFFF
@A00769:11:HC3HCDRXX:1:2103:10963:36229
CATGGTCG
+
FFFFFFFF
@A00769:11:HC3HCDRXX:1:2103:18195:36229
CATGGTCG
+
FFFFFFFF
@A00769:11:HC3HCDRXX:1:2103:26919:36276
CATGGTCG
+
FFFFFFFF
@A00769:11:HC3HCDRXX:1:2103:18539:36292
CATGGTCG
+
FF:,,FFF
@A00769:11:HC3HCDRXX:1:2103:1777:36385
CATGGTCG
+
FF::FFFF
@A00769:11:HC3HCDRXX:1:2103:2446:36479
CATGGTCG
+
FFFFFFFF
@A00769:11:HC3HCDRXX:1:2103:5050:36479
CATGGTCG
+
FFFFFFFF
@A00769:11:HC3HCDRXX:1:2103:7129:36573
CATGGTCG
+
FFF:FFFF
@A00769:11:HC3HCDRXX:1:2103:26901:36589
CATGGTCG
+
FFFFFFFF
@A00769:11:HC3HCDRXX:1:2103:28989:36636
CATGGTCG
+
FFFFFFFF
@A00769:11:HC3HCDRXX:1:2103:32190:36636
CATGGTCG
+
FFFFFFFF
@A00769:11:HC3HCDRXX:1:2103:13440:36699
CATGGTCG
+
FFFFFFFF
@A00769:11:HC3HCDRXX:1:2103:21513:36746
CATGGTCG
+
FFFFFFFF
@A00769:11:HC3HCDRXX:1:2103:23014:36839
CATGGTCG
+
FFFFFFFF
@A00769:11:HC3HCDRXX:1:2103:26395:36839
CATGGTCG
+
FFFFFFFF
@A00769:11:HC3HCDRXX:1:2103:16803:36855
CATGGTCG
+
FFFFFFFF
@A00769:11:HC3HCDRXX:1:2103:5132:36965
CATGGTCG
+
FFFFFFFF
@A00769:11:HC3HCDRXX:1:2104:16297:1000
CATGGTCG
+
FFFFFFFF
@A00769:11:HC3HCDRXX:1:2104:7835:1031
CATGGTCG
+
FFFFFFFF
@A00769:11:HC3HCDRXX:1:2104:7835:1063
CATGGTCG
+
FFFFFFFF
@A00769:11:HC3HCDRXX:1:2104:18575:1063
CATGGTCG
+
FFFFFFFF
@A00769:11:HC3HCDRXX:1:2104:30843:1078
CATGGTCG
+
FFFFFFFF
@A00769:11:HC3HCDRXX:1:2104:27462:1141
CATGGTCG
+
FFFFFFFF
@A00769:11:HC3HCDRXX:1:2104:25400:1172
CATGGTCG
+
FFF:FFFF
@A00769:11:HC3HCDRXX:1:2104:22227:1219
CATGGTCG
+
FFFFFFFF
@A00769:11:HC3HCDRXX:1:2104:10221:1251
CATGGTCG
+
FFFFFFFF
@A00769:11:HC3HCDRXX:1:2104:19135:1313
CATGGTCG
+
FFFFFFFF
@A00769:11:HC3HCDRXX:1:2104:5276:1423
CATGGTCG
+
FFFF:FFF
@A00769:11:HC3HCDRXX:1:2104:15356:1501
CATGGTCG
+
FFFFFFFF
@A00769:11:HC3HCDRXX:1:2104:16532:1532
CATGGTCG
+
FFFFFFFF
@A00769:11:HC3HCDRXX:1:2104:19298:1658
CATGGTCG
+
FFFFFFFF
@A00769:11:HC3HCDRXX:1:2104:22028:1720
CATGGTCG
+
FFFFFFFF
@A00769:11:HC3HCDRXX:1:2104:19397:1767
CATGGTCG
+
FFFFFFFF
@A00769:11:HC3HCDRXX:1:2104:17852:1783
CATGGTCG
+
FFFFFFFF
@A00769:11:HC3HCDRXX:1:2104:20076:1908
CATGGTCG
+
FFFFFFFF
@A00769:11:HC3HCDRXX:1:2104:32244:1971
CATGGTCG
+
FF,FFFF:
@A00769:11:HC3HCDRXX:1:2104:2157:2253
CATGGTCG
+
FFFFFFFF
@A00769:11:HC3HCDRXX:1:2104:15763:2300
CATGGTCG
+
FFFFFFFF
@A00769:11:HC3HCDRXX:1:2104:2600:2362
CATGGTCG
+
FFFFFFFF
@A00769:11:HC3HCDRXX:1:2104:25599:2362
CATGGTCG
+
FFFFFFFF
@A00769:11:HC3HCDRXX:1:2104:4643:2394
CATGGTCG
+
FFFFFFFF
@A00769:11:HC3HCDRXX:1:2104:1389:2425
CATGGTCG
+
FFF:F:FF
@A00769:11:HC3HCDRXX:1:2104:28203:2487
CATGGTCG
+
FFFFFFFF
@A00769:11:HC3HCDRXX:1:2104:15682:2503
CATGGTCG
+
FFFFFFFF
@A00769:11:HC3HCDRXX:1:2104:2745:2550
CATGGTCG
+
FFFFFFFF
@A00769:11:HC3HCDRXX:1:2104:2790:2722
CATGGTCG
+
FFFFFFFF
@A00769:11:HC3HCDRXX:1:2104:26214:2738
CATGGTCG
+
FFFFFFFF
@A00769:11:HC3HCDRXX:1:2104:19461:3004
CATGGTCG
+
FFFFFFFF
@A00769:11:HC3HCDRXX:1:2104:28682:3035
CATGGTCG
+
FFFF:FFF
@A00769:11:HC3HCDRXX:1:2104:8205:3082
CATGGTCG
+
FFFFFFFF
@A00769:11:HC3HCDRXX:1:2104:21802:3082
CATGGTCG
+
FFFFFFFF
@A00769:11:HC3HCDRXX:1:2104:22661:3129
CATGGTCG
+
FFFFFFFF
@A00769:11:HC3HCDRXX:1:2104:12852:3145
CATGGTCG
+
FFFFFFFF
@A00769:11:HC3HCDRXX:1:2104:29848:3239
CATGGTCG
+
FFFFFFFF
@A00769:11:HC3HCDRXX:1:2104:23900:3302
CATGGTCG
+
FFFFFFFF
@A00769:11:HC3HCDRXX:1:2104:5611:3349
CATGGTCG
+
FFFFFFFF
@A00769:11:HC3HCDRXX:1:2104:29568:3411
CATGGTCG
+
FF:F,FFF
@A00769:11:HC3HCDRXX:1:2104:14398:3443
CATGGTCG
+
FF,FF,F:
@A00769:11:HC3HCDRXX:1:2104:3586:3474
CATGGTCG
+
FFFFFFFF
@A00769:11:HC3HCDRXX:1:2104:11595:3505
CATGGTCG
+
FFFFFFFF
@A00769:11:HC3HCDRXX:1:2104:17490:3505
CATGGTCG
+
FFFFFFFF
@A00769:11:HC3HCDRXX:1:2104:19759:3521
CATGGTCG
+
FFF:FF,F
@A00769:11:HC3HCDRXX:1:2104:27109:3568
CATGGTCG
+
FFF:FFFF
@A00769:11:HC3HCDRXX:1:2104:2112:3740
CATGGTCG
+
FFFFFFFF
@A00769:11:HC3HCDRXX:1:2104:14271:3787
CATGGTCG
+
FFFFFFFF
@A00769:11:HC3HCDRXX:1:2104:28167:3991
CATGGTCG
+
FFFFFFFF
@A00769:11:HC3HCDRXX:1:2104:12201:4022
CATGGTCG
+
FFF::F::
@A00769:11:HC3HCDRXX:1:2104:12988:4038
CATGGTCG
+
:FFFFFFF
@A00769:11:HC3HCDRXX:1:2104:31747:4178
CATGGTCG
+
FF:F:F:F
@A00769:11:HC3HCDRXX:1:2104:8341:4194
CATGGTCG
+
FFFFFFFF
@A00769:11:HC3HCDRXX:1:2104:7464:4210
CATGGTCG
+
FFFFFFFF
@A00769:11:HC3HCDRXX:1:2104:9552:4319
CATGGTCG
+
FFFFFFFF
@A00769:11:HC3HCDRXX:1:2104:9055:4335
CATGGTCG
+
FFFFFFFF
@A00769:11:HC3HCDRXX:1:2104:14136:4335
CATGGTCG
+
FFFFFFFF
@A00769:11:HC3HCDRXX:1:2104:19162:4398
CATGGTCG
+
:F:FFFFF
@A00769:11:HC3HCDRXX:1:2104:17246:4554
CATGGTCG
+
,FFFFFFF
@A00769:11:HC3HCDRXX:1:2104:23628:4554
CATGGTCG
+
FFFFFFFF
@A00769:11:HC3HCDRXX:1:2104:14127:4570
CATGGTCG
+
FFFFFFFF
@A00769:11:HC3HCDRXX:1:2104:25536:4601
CATGGTCG
+
FFFFFFFF
@A00769:11:HC3HCDRXX:1:2104:27010:4617
CATGGTCG
+
FFFFFFFF
@A00769:11:HC3HCDRXX:1:2104:27073:4633
CATGGTCG
+
FFFFFFFF
@A00769:11:HC3HCDRXX:1:2104:28501:4695
CATGGTCG
+
FFFFFFFF
@A00769:11:HC3HCDRXX:1:2104:22697:4726
CATGGTCG
+
FFFFFFFF
@A00769:11:HC3HCDRXX:1:2104:28501:4758
CATGGTCG
+
FFFFFFFF
@A00769:11:HC3HCDRXX:1:2104:16080:4789
CATGGTCG
+
FFFFFFFF
@A00769:11:HC3HCDRXX:1:2104:5493:4836
CATGGTCG
+
FFFFFFFF
@A00769:11:HC3HCDRXX:1:2104:14733:4867
CATGGTCG
+
FFFFFFFF
@A00769:11:HC3HCDRXX:1:2104:29270:4899
CATGGTCG
+
FFFFFFFF
@A00769:11:HC3HCDRXX:1:2104:7572:4961
CATGGTCG
+
FFFFFFFF
@A00769:11:HC3HCDRXX:1:2104:16667:5024
CATGGTCG
+
FFFFFFFF
@A00769:11:HC3HCDRXX:1:2104:4200:5165
CATGGTCG
+
FFFFFFFF
@A00769:11:HC3HCDRXX:1:2104:25735:5165
CATGGTCG
+
:F:FFFFF
@A00769:11:HC3HCDRXX:1:2104:22580:5181
CATGGTCG
+
FFFFFFFF
@A00769:11:HC3HCDRXX:1:2104:20573:5212
CATGGTCG
+
FFFFFF:F
@A00769:11:HC3HCDRXX:1:2104:12536:5259
CATGGTCG
+
F:FFFFFF
@A00769:11:HC3HCDRXX:1:2104:10212:5400
CATGGTCG
+
FFFFFFFF
@A00769:11:HC3HCDRXX:1:2104:17183:5509
CATGGTCG
+
FFFFFFFF
@A00769:11:HC3HCDRXX:1:2104:28953:5509
CATGGTCG
+
FFFFFFFF
@A00769:11:HC3HCDRXX:1:2104:18982:5525
CATGGTCG
+
FF::FFF,
@A00769:11:HC3HCDRXX:1:2104:16712:5541
CATGGTCG
+
FFFFFFFF
@A00769:11:HC3HCDRXX:1:2104:26115:5541
CATGGTCG
+
FFFFFFFF
@A00769:11:HC3HCDRXX:1:2104:3631:5619
CATGGTCG
+
FFFFFFFF
@A00769:11:HC3HCDRXX:1:2104:32362:5650
CATGGTCG
+
FFFFFFFF
@A00769:11:HC3HCDRXX:1:2104:7600:5697
CATGGTCG
+
FFFFFFFF
@A00769:11:HC3HCDRXX:1:2104:3613:5713
CATGGTCG
+
FFFF:FFF
@A00769:11:HC3HCDRXX:1:2104:28004:5713
CATGGTCG
+
FFFFF:F,
@A00769:11:HC3HCDRXX:1:2104:13946:6042
CATGGTCG
+
F:FFFFFF
@A00769:11:HC3HCDRXX:1:2104:14100:6057
CATGGTCG
+
FFFFFFFF
@A00769:11:HC3HCDRXX:1:2104:30409:6057
CATGGTCG
+
FFF:FFF,
@A00769:11:HC3HCDRXX:1:2104:6967:6073
CATGGTCG
+
FFFFFFFF
@A00769:11:HC3HCDRXX:1:2104:8603:6089
CATGGTCG
+
FFFFFFFF
@A00769:11:HC3HCDRXX:1:2104:9082:6136
CATGGTCG
+
FFFFFFFF
@A00769:11:HC3HCDRXX:1:2104:8332:6183
CATGGTCG
+
FFFFFFFF
@A00769:11:HC3HCDRXX:1:2104:17707:6198
CATGGTCG
+
FFFFFFFF
@A00769:11:HC3HCDRXX:1:2104:3540:6214
CATGGTCG
+
:FFFFFFF
@A00769:11:HC3HCDRXX:1:2104:9127:6214
CATGGTCG
+
FFFFFFFF
@A00769:11:HC3HCDRXX:1:2104:7093:6292
CATGGTCG
+
FFFFFFFF
@A00769:11:HC3HCDRXX:1:2104:8287:6292
CATGGTCG
+
FFFFFFFF
@A00769:11:HC3HCDRXX:1:2104:22037:6370
CATGGTCG
+
FFFFFFFF
@A00769:11:HC3HCDRXX:1:2104:21043:6402
CATGGTCG
+
FFFFFFFF
@A00769:11:HC3HCDRXX:1:2104:9507:6433
CATGGTCG
+
FFFFFFFF
@A00769:11:HC3HCDRXX:1:2104:29523:6464
CATGGTCG
+
FFFFFFFF
@A00769:11:HC3HCDRXX:1:2104:26747:6480
CATGGTCG
+
FFFFFFFF
@A00769:11:HC3HCDRXX:1:2104:5475:6496
CATGGTCG
+
FFFFFFFF
@A00769:11:HC3HCDRXX:1:2104:26051:6621
CATGGTCG
+
FFFFFFFF
@A00769:11:HC3HCDRXX:1:2104:2356:6731
CATGGTCG
+
FFFFFFFF
@A00769:11:HC3HCDRXX:1:2104:12943:6746
CATGGTCG
+
FFFFFFFF
@A00769:11:HC3HCDRXX:1:2104:2672:6840
CATGGTCG
+
FFFF:FF,
@A00769:11:HC3HCDRXX:1:2104:19190:6887
CATGGTCG
+
FFFFFFFF
@A00769:11:HC3HCDRXX:1:2104:5710:6934
CATGGTCG
+
FFFFFFFF
@A00769:11:HC3HCDRXX:1:2104:31910:6934
CATGGTCG
+
FFFFFFFF
@A00769:11:HC3HCDRXX:1:2104:26675:6950
CATGGTCG
+
FFFFFFFF
@A00769:11:HC3HCDRXX:1:2104:30201:6950
CATGGTCG
+
FFFFFFFF
@A00769:11:HC3HCDRXX:1:2104:1542:6981
CATGGTCG
+
FFFFFFFF
@A00769:11:HC3HCDRXX:1:2104:4842:6997
CATGGTCG
+
FFFFFFFF
@A00769:11:HC3HCDRXX:1:2104:20871:7012
CATGGTCG
+
FFFFFFFF
@A00769:11:HC3HCDRXX:1:2104:32117:7012
CATGGTCG
+
FFFFFFFF
@A00769:11:HC3HCDRXX:1:2104:32732:7012
CATGGTCG
+
FFFFFFFF
@A00769:11:HC3HCDRXX:1:2104:24831:7044
CATGGTCG
+
FFFFFFFF
@A00769:11:HC3HCDRXX:1:2104:1687:7138
CATGGTCG
+
FFFFFFFF
@A00769:11:HC3HCDRXX:1:2104:19144:7153
CATGGTCG
+
FFFFFFFF
@A00769:11:HC3HCDRXX:1:2104:16098:7169
CATGGTCG
+
FFFFFFFF
@A00769:11:HC3HCDRXX:1:2104:32497:7200
CATGGTCG
+
FFF:FFFF
@A00769:11:HC3HCDRXX:1:2104:9191:7232
CATGGTCG
+
FFFFF,FF
@A00769:11:HC3HCDRXX:1:2104:11270:7232
CATGGTCG
+
FFFFFFFF
@A00769:11:HC3HCDRXX:1:2104:14705:7232
CATGGTCG
+
FFFFFFFF
@A00769:11:HC3HCDRXX:1:2104:32208:7232
CATGGTCG
+
FFFFFFFF
@A00769:11:HC3HCDRXX:1:2104:15971:7326
CATGGTCG
+
FFFFFFFF
@A00769:11:HC3HCDRXX:1:2104:9760:7373
CATGGTCG
+
FFFFFFFF
@A00769:11:HC3HCDRXX:1:2104:8639:7467
CATGGTCG
+
FF:::,FF
@A00769:11:HC3HCDRXX:1:2104:23167:7482
CATGGTCG
+
FFFFFFFF
@A00769:11:HC3HCDRXX:1:2104:30309:7482
CATGGTCG
+
FFFFFFFF
@A00769:11:HC3HCDRXX:1:2104:4544:7607
CATGGTCG
+
FFFFFFFF
@A00769:11:HC3HCDRXX:1:2104:17888:7607
CATGGTCG
+
FFFFFFFF
@A00769:11:HC3HCDRXX:1:2104:28592:7670
CATGGTCG
+
FFFFFFFF
@A00769:11:HC3HCDRXX:1:2104:21142:7921
CATGGTCG
+
FFFFFFFF
@A00769:11:HC3HCDRXX:1:2104:21007:7968
CATGGTCG
+
FFFFFFFF
@A00769:11:HC3HCDRXX:1:2104:21432:7983
CATGGTCG
+
FFFFFFFF
@A00769:11:HC3HCDRXX:1:2104:27190:8030
CATGGTCG
+
FFFFFFFF
@A00769:11:HC3HCDRXX:1:2104:29053:8061
CATGGTCG
+
FFFFFFFF
@A00769:11:HC3HCDRXX:1:2104:29423:8077
CATGGTCG
+
FFFFFFFF
@A00769:11:HC3HCDRXX:1:2104:2790:8108
CATGGTCG
+
FFFFFFFF
@A00769:11:HC3HCDRXX:1:2104:30662:8155
CATGGTCG
+
FFFFFFFF
@A00769:11:HC3HCDRXX:1:2104:2718:8171
CATGGTCG
+
:FFF:FFF
@A00769:11:HC3HCDRXX:1:2104:14714:8249
CATGGTCG
+
FFFFFFFF
@A00769:11:HC3HCDRXX:1:2104:11541:8265
CATGGTCG
+
FFFFFFFF
@A00769:11:HC3HCDRXX:1:2104:25120:8422
CATGGTCG
+
FFFFFFFF
@A00769:11:HC3HCDRXX:1:2104:18123:8484
CATGGTCG
+
FF,FFF,:
@A00769:11:HC3HCDRXX:1:2104:25192:8484
CATGGTCG
+
FF:FFF:F
@A00769:11:HC3HCDRXX:1:2104:22851:8531
CATGGTCG
+
FFFFFFFF
@A00769:11:HC3HCDRXX:1:2104:26630:8594
CATGGTCG
+
FFFFFFFF
@A00769:11:HC3HCDRXX:1:2104:10746:8641
CATGGTCG
+
FFFFFFFF
@A00769:11:HC3HCDRXX:1:2104:31358:8641
CATGGTCG
+
FFFFFFFF
@A00769:11:HC3HCDRXX:1:2104:17499:8656
CATGGTCG
+
FFFFFFFF
@A00769:11:HC3HCDRXX:1:2104:21884:8672
CATGGTCG
+
FFFFFFFF
@A00769:11:HC3HCDRXX:1:2104:11143:8797
CATGGTCG
+
:FFFFFFF
@A00769:11:HC3HCDRXX:1:2104:19633:8813
CATGGTCG
+
FFFFFFFF
@A00769:11:HC3HCDRXX:1:2104:13268:8844
CATGGTCG
+
FFFFFFFF
@A00769:11:HC3HCDRXX:1:2104:31132:8876
CATGGTCG
+
FFFFFFFF
@A00769:11:HC3HCDRXX:1:2104:3323:8907
CATGGTCG
+
FFFFFFFF
@A00769:11:HC3HCDRXX:1:2104:7139:8907
CATGGTCG
+
FFFFFFFF
@A00769:11:HC3HCDRXX:1:2104:11505:8923
CATGGTCG
+
FFFF:F:,
@A00769:11:HC3HCDRXX:1:2104:28103:8985
CATGGTCG
+
FFFFFFFF
@A00769:11:HC3HCDRXX:1:2104:32063:8985
CATGGTCG
+
FFFFFFFF
@A00769:11:HC3HCDRXX:1:2104:32461:8985
CATGGTCG
+
FFFFFFFF
@A00769:11:HC3HCDRXX:1:2104:4607:9001
CATGGTCG
+
FFFFFFFF
@A00769:11:HC3HCDRXX:1:2104:8594:9017
CATGGTCG
+
FFFFFFFF
@A00769:11:HC3HCDRXX:1:2104:9471:9126
CATGGTCG
+
FF,F:::F
@A00769:11:HC3HCDRXX:1:2104:18900:9142
CATGGTCG
+
FFFFFFFF
@A00769:11:HC3HCDRXX:1:2104:1199:9204
CATGGTCG
+
FFFFFFFF
@A00769:11:HC3HCDRXX:1:2104:4933:9220
CATGGTCG
+
FFFFFFFF
@A00769:11:HC3HCDRXX:1:2104:32597:9220
CATGGTCG
+
FFFFFFFF
@A00769:11:HC3HCDRXX:1:2104:13630:9251
CATGGTCG
+
FFFFFFFF
@A00769:11:HC3HCDRXX:1:2104:25274:9283
CATGGTCG
+
FFFFFFFF
@A00769:11:HC3HCDRXX:1:2104:10339:9314
CATGGTCG
+
FFFFFFFF
@A00769:11:HC3HCDRXX:1:2104:23131:9330
CATGGTCG
+
FFFFFFFF
@A00769:11:HC3HCDRXX:1:2104:31195:9330
CATGGTCG
+
FFFFFFFF
@A00769:11:HC3HCDRXX:1:2104:20103:9345
CATGGTCG
+
FFFFFFFF
@A00769:11:HC3HCDRXX:1:2104:31033:9361
CATGGTCG
+
FFFFFFFF
@A00769:11:HC3HCDRXX:1:2104:24994:9392
CATGGTCG
+
FFFFFFFF
@A00769:11:HC3HCDRXX:1:2104:2474:9408
CATGGTCG
+
FFFFFFFF
@A00769:11:HC3HCDRXX:1:2104:9408:9455
CATGGTCG
+
FFFFFFFF
@A00769:11:HC3HCDRXX:1:2104:1298:9565
CATGGTCG
+
FFFFFFFF
@A00769:11:HC3HCDRXX:1:2104:16640:9612
CATGGTCG
+
,FFFFFFF
@A00769:11:HC3HCDRXX:1:2104:24487:9612
CATGGTCG
+
FFFFFFFF
@A00769:11:HC3HCDRXX:1:2104:24768:9627
CATGGTCG
+
FFFFFFFF
@A00769:11:HC3HCDRXX:1:2104:30264:9627
CATGGTCG
+
FFFFFFFF
@A00769:11:HC3HCDRXX:1:2104:12970:9643
CATGGTCG
+
FFFFFFFF
@A00769:11:HC3HCDRXX:1:2104:22345:9659
CATGGTCG
+
FFFFFFFF
@A00769:11:HC3HCDRXX:1:2104:1398:9706
CATGGTCG
+
FFFFFFFF
@A00769:11:HC3HCDRXX:1:2104:18358:9706
CATGGTCG
+
FFFFFFFF
@A00769:11:HC3HCDRXX:1:2104:31982:9878
CATGGTCG
+
FFFFFFFF
@A00769:11:HC3HCDRXX:1:2104:20274:9893
CATGGTCG
+
FFFFFFFF
@A00769:11:HC3HCDRXX:1:2104:26657:9925
CATGGTCG
+
FFFFFF:F
@A00769:11:HC3HCDRXX:1:2104:13214:9940
CATGGTCG
+
FFFFFFFF
@A00769:11:HC3HCDRXX:1:2104:22426:9956
CATGGTCG
+
FFF,,F,,
@A00769:11:HC3HCDRXX:1:2104:29206:9987
CATGGTCG
+
FFFFFFFF
@A00769:11:HC3HCDRXX:1:2104:31910:10003
CATGGTCG
+
FFFFFFFF
@A00769:11:HC3HCDRXX:1:2104:5999:10034
CATGGTCG
+
FFFFFFFF
@A00769:11:HC3HCDRXX:1:2104:9064:10144
CATGGTCG
+
FFFFFFFF
@A00769:11:HC3HCDRXX:1:2104:13991:10160
CATGGTCG
+
FFFFFFF:
@A00769:11:HC3HCDRXX:1:2104:30906:10175
CATGGTCG
+
FFFFFFFF
@A00769:11:HC3HCDRXX:1:2104:21649:10207
CATGGTCG
+
FFFFFFFF
@A00769:11:HC3HCDRXX:1:2104:25373:10238
CATGGTCG
+
FFFFFFFF
@A00769:11:HC3HCDRXX:1:2104:26630:10316
CATGGTCG
+
FFFFFFFF
@A00769:11:HC3HCDRXX:1:2104:21757:10332
CATGGTCG
+
FFFFFFFF
@A00769:11:HC3HCDRXX:1:2104:22914:10332
CATGGTCG
+
FFF,FFFF
@A00769:11:HC3HCDRXX:1:2104:29677:10426
CATGGTCG
+
FFFFFFFF
@A00769:11:HC3HCDRXX:1:2104:28456:10504
CATGGTCG
+
FFFFFFFF
@A00769:11:HC3HCDRXX:1:2104:24234:10520
CATGGTCG
+
:FF,,F,F
@A00769:11:HC3HCDRXX:1:2104:13530:10551
CATGGTCG
+
FFFFFFFF
@A00769:11:HC3HCDRXX:1:2104:16532:10551
CATGGTCG
+
FFFFFFFF
@A00769:11:HC3HCDRXX:1:2104:6307:10692
CATGGTCG
+
FFFFFFFF
@A00769:11:HC3HCDRXX:1:2104:19578:10723
CATGGTCG
+
FF,,FF,F
@A00769:11:HC3HCDRXX:1:2104:11044:10786
CATGGTCG
+
FFFFFFFF
@A00769:11:HC3HCDRXX:1:2104:17924:10864
CATGGTCG
+
FFFFFFFF
@A00769:11:HC3HCDRXX:1:2104:19633:10974
CATGGTCG
+
FFFFFFFF
@A00769:11:HC3HCDRXX:1:2104:31973:10989
CATGGTCG
+
FFFFFFFF
@A00769:11:HC3HCDRXX:1:2104:13874:11240
CATGGTCG
+
FFFFFFFF
@A00769:11:HC3HCDRXX:1:2104:12183:11256
CATGGTCG
+
FFFFFFFF
@A00769:11:HC3HCDRXX:1:2104:32190:11334
CATGGTCG
+
FFFF:FF,
@A00769:11:HC3HCDRXX:1:2104:30834:11522
CATGGTCG
+
FFFFFFFF
@A00769:11:HC3HCDRXX:1:2104:6804:11647
CATGGTCG
+
FFFFFFFF
@A00769:11:HC3HCDRXX:1:2104:21061:11694
CATGGTCG
+
FFFFFFFF
@A00769:11:HC3HCDRXX:1:2104:26648:11694
CATGGTCG
+
FFFFFFFF
@A00769:11:HC3HCDRXX:1:2104:9209:11741
CATGGTCG
+
FFFFFFFF
@A00769:11:HC3HCDRXX:1:2104:11677:11757
CATGGTCG
+
FFFFFFFF
@A00769:11:HC3HCDRXX:1:2104:20699:11788
CATGGTCG
+
FFFFFFFF
@A00769:11:HC3HCDRXX:1:2104:14127:11835
CATGGTCG
+
FFFFFFFF
@A00769:11:HC3HCDRXX:1:2104:2654:11851
CATGGTCG
+
FFFFFFFF
@A00769:11:HC3HCDRXX:1:2104:31313:11851
CATGGTCG
+
FFFFFFFF
@A00769:11:HC3HCDRXX:1:2104:28465:11898
CATGGTCG
+
FFFFFFFF
@A00769:11:HC3HCDRXX:1:2104:1570:11913
CATGGTCG
+
FFFFFFFF
@A00769:11:HC3HCDRXX:1:2104:23520:12038
CATGGTCG
+
FFFFFFFF
@A00769:11:HC3HCDRXX:1:2104:10782:12054
CATGGTCG
+
FFFFFFFF
@A00769:11:HC3HCDRXX:1:2104:18141:12054
CATGGTCG
+
FFFFFFFF
@A00769:11:HC3HCDRXX:1:2104:21965:12164
CATGGTCG
+
FFFFFFFF
@A00769:11:HC3HCDRXX:1:2104:28122:12211
CATGGTCG
+
FFFFFFFF
@A00769:11:HC3HCDRXX:1:2104:9751:12273
CATGGTCG
+
FFFFFFFF
@A00769:11:HC3HCDRXX:1:2104:23375:12320
CATGGTCG
+
FFFFFF:F
@A00769:11:HC3HCDRXX:1:2104:15619:12383
CATGGTCG
+
FFFFFFFF
@A00769:11:HC3HCDRXX:1:2104:6479:12399
CATGGTCG
+
FFFFFFFF
@A00769:11:HC3HCDRXX:1:2104:18394:12524
CATGGTCG
+
FFFFFFFF
@A00769:11:HC3HCDRXX:1:2104:6225:12587
CATGGTCG
+
FFFFFFFF
@A00769:11:HC3HCDRXX:1:2104:4951:12696
CATGGTCG
+
FFFFFFFF
@A00769:11:HC3HCDRXX:1:2104:1398:12712
CATGGTCG
+
FFFFFFFF
@A00769:11:HC3HCDRXX:1:2104:1615:12712
CATGGTCG
+
FFFFFFFF
@A00769:11:HC3HCDRXX:1:2104:9362:12759
CATGGTCG
+
FFFFFFFF
@A00769:11:HC3HCDRXX:1:2104:10384:12806
CATGGTCG
+
FFFFFFFF
@A00769:11:HC3HCDRXX:1:2104:20998:12868
CATGGTCG
+
FFFFFFFF
@A00769:11:HC3HCDRXX:1:2104:23665:12915
CATGGTCG
+
FFFFFFFF
@A00769:11:HC3HCDRXX:1:2104:4508:12931
CATGGTCG
+
FFFFFFFF
@A00769:11:HC3HCDRXX:1:2104:23936:12978
CATGGTCG
+
FFFFFFFF
@A00769:11:HC3HCDRXX:1:2104:22146:13009
CATGGTCG
+
FFFFFFFF
@A00769:11:HC3HCDRXX:1:2104:4508:13056
CATGGTCG
+
FFFFFFFF
@A00769:11:HC3HCDRXX:1:2104:1072:13088
CATGGTCG
+
FFFFFFFF
@A00769:11:HC3HCDRXX:1:2104:20229:13166
CATGGTCG
+
FFFFFFFF
@A00769:11:HC3HCDRXX:1:2104:14615:13213
CATGGTCG
+
FFFFFFFF
@A00769:11:HC3HCDRXX:1:2104:5195:13307
CATGGTCG
+
FFFFFFFF
@A00769:11:HC3HCDRXX:1:2104:10384:13338
CATGGTCG
+
FF,:FF:F
@A00769:11:HC3HCDRXX:1:2104:29297:13338
CATGGTCG
+
FFFFFFFF
@A00769:11:HC3HCDRXX:1:2104:2275:13354
CATGGTCG
+
FFFFFFF:
@A00769:11:HC3HCDRXX:1:2104:20292:13369
CATGGTCG
+
FFFFFFFF
@A00769:11:HC3HCDRXX:1:2104:27950:13416
CATGGTCG
+
FFFFFFFF
@A00769:11:HC3HCDRXX:1:2104:15908:13542
CATGGTCG
+
FFFFFFFF
@A00769:11:HC3HCDRXX:1:2104:20356:13604
CATGGTCG
+
FFFFFFFF
@A00769:11:HC3HCDRXX:1:2104:20112:13620
CATGGTCG
+
FFF:FFF:
@A00769:11:HC3HCDRXX:1:2104:26747:13651
CATGGTCG
+
FFFFFFFF
@A00769:11:HC3HCDRXX:1:2104:32334:13683
CATGGTCG
+
FFFFFFFF
@A00769:11:HC3HCDRXX:1:2104:8793:13714
CATGGTCG
+
FFFFFFFF
@A00769:11:HC3HCDRXX:1:2104:27344:13745
CATGGTCG
+
FFFFFFFF
@A00769:11:HC3HCDRXX:1:2104:8151:13761
CATGGTCG
+
FFFFFFFF
@A00769:11:HC3HCDRXX:1:2104:26359:13792
CATGGTCG
+
FFFFFFFF
@A00769:11:HC3HCDRXX:1:2104:16514:13839
CATGGTCG
+
FFFFFFFF
@A00769:11:HC3HCDRXX:1:2104:15899:13902
CATGGTCG
+
FFFFFFFF
@A00769:11:HC3HCDRXX:1:2104:30942:13933
CATGGTCG
+
F,,FFFFF
@A00769:11:HC3HCDRXX:1:2104:9588:13964
CATGGTCG
+
FF:F:F::
@A00769:11:HC3HCDRXX:1:2104:19208:13964
CATGGTCG
+
FFFFFFFF
@A00769:11:HC3HCDRXX:1:2104:7780:14152
CATGGTCG
+
FFFFFFFF
@A00769:11:HC3HCDRXX:1:2104:29460:14340
CATGGTCG
+
FFFFFFFF
@A00769:11:HC3HCDRXX:1:2104:6705:14450
CATGGTCG
+
FFFFFFFF
@A00769:11:HC3HCDRXX:1:2104:27127:14465
CATGGTCG
+
FFFFFFFF
@A00769:11:HC3HCDRXX:1:2104:1994:14591
CATGGTCG
+
FFFFFFFF
@A00769:11:HC3HCDRXX:1:2104:21594:14591
CATGGTCG
+
FFFFFFFF
@A00769:11:HC3HCDRXX:1:2104:20455:14622
CATGGTCG
+
FFFFFFFF
@A00769:11:HC3HCDRXX:1:2104:21929:14700
CATGGTCG
+
FFFFFFFF
@A00769:11:HC3HCDRXX:1:2104:15564:14732
CATGGTCG
+
FFFFFFFF
@A00769:11:HC3HCDRXX:1:2104:5556:14747
CATGGTCG
+
FFFFFFFF
@A00769:11:HC3HCDRXX:1:2104:27353:14763
CATGGTCG
+
FFFFFFFF
@A00769:11:HC3HCDRXX:1:2104:23122:14857
CATGGTCG
+
FFFFFFFF
@A00769:11:HC3HCDRXX:1:2104:9435:14888
CATGGTCG
+
FFFFFFFF
@A00769:11:HC3HCDRXX:1:2104:32181:14920
CATGGTCG
+
FFFFF,FF
@A00769:11:HC3HCDRXX:1:2104:31105:14998
CATGGTCG
+
FFFFFFFF
@A00769:11:HC3HCDRXX:1:2104:29008:15092
CATGGTCG
+
FFFFFFFF
@A00769:11:HC3HCDRXX:1:2104:18710:15107
CATGGTCG
+
FFFFFFFF
@A00769:11:HC3HCDRXX:1:2104:25599:15107
CATGGTCG
+
FFFFFFFF
@A00769:11:HC3HCDRXX:1:2104:24740:15123
CATGGTCG
+
FFFFFFFF
@A00769:11:HC3HCDRXX:1:2104:18412:15154
CATGGTCG
+
FF::F:,F
@A00769:11:HC3HCDRXX:1:2104:27326:15186
CATGGTCG
+
FFFFFFFF
@A00769:11:HC3HCDRXX:1:2104:16288:15233
CATGGTCG
+
FFFFFFFF
@A00769:11:HC3HCDRXX:1:2104:7048:15295
CATGGTCG
+
FFFFFFFF
@A00769:11:HC3HCDRXX:1:2104:23665:15295
CATGGTCG
+
FFFFFFFF
@A00769:11:HC3HCDRXX:1:2104:30852:15311
CATGGTCG
+
FFFFFFFF
@A00769:11:HC3HCDRXX:1:2104:30508:15436
CATGGTCG
+
FFFFFFFF
@A00769:11:HC3HCDRXX:1:2104:1497:15452
CATGGTCG
+
FFFFFFFF
@A00769:11:HC3HCDRXX:1:2104:16215:15452
CATGGTCG
+
FFFFFFFF
@A00769:11:HC3HCDRXX:1:2104:20952:15452
CATGGTCG
+
FF,F,F:F
@A00769:11:HC3HCDRXX:1:2104:27444:15515
CATGGTCG
+
FFFFFFFF
@A00769:11:HC3HCDRXX:1:2104:30020:15530
CATGGTCG
+
FFFFFFFF
@A00769:11:HC3HCDRXX:1:2104:30056:15530
CATGGTCG
+
FFFFFFFF
@A00769:11:HC3HCDRXX:1:2104:6289:15546
CATGGTCG
+
FFFFFFFF
@A00769:11:HC3HCDRXX:1:2104:7365:15655
CATGGTCG
+
FFFFFFFF
@A00769:11:HC3HCDRXX:1:2104:9914:15687
CATGGTCG
+
FFFFFFFF
@A00769:11:HC3HCDRXX:1:2104:1913:15734
CATGGTCG
+
FFFFFFFF
@A00769:11:HC3HCDRXX:1:2104:3775:15734
CATGGTCG
+
FF:,F:F,
@A00769:11:HC3HCDRXX:1:2104:19461:15749
CATGGTCG
+
FFFFFFFF
@A00769:11:HC3HCDRXX:1:2104:2356:15812
CATGGTCG
+
FFFFFFFF
@A00769:11:HC3HCDRXX:1:2104:3459:15812
CATGGTCG
+
FFFFFFFF
@A00769:11:HC3HCDRXX:1:2104:27525:15812
CATGGTCG
+
FFFFFFFF
@A00769:11:HC3HCDRXX:1:2104:10031:15828
CATGGTCG
+
FFFFFFFF
@A00769:11:HC3HCDRXX:1:2104:18548:15828
CATGGTCG
+
FFFFFFFF
@A00769:11:HC3HCDRXX:1:2104:10086:15859
CATGGTCG
+
FF:F,FFF
@A00769:11:HC3HCDRXX:1:2104:10619:15875
CATGGTCG
+
FFFFFFFF
@A00769:11:HC3HCDRXX:1:2104:7220:15906
CATGGTCG
+
FFFFFFFF
@A00769:11:HC3HCDRXX:1:2104:7591:15984
CATGGTCG
+
FFFFFFFF
@A00769:11:HC3HCDRXX:1:2104:4327:16000
CATGGTCG
+
FFFFFFFF
@A00769:11:HC3HCDRXX:1:2104:28610:16063
CATGGTCG
+
FFF::FFF
@A00769:11:HC3HCDRXX:1:2104:6370:16125
CATGGTCG
+
FFFFFFFF
@A00769:11:HC3HCDRXX:1:2104:17598:16157
CATGGTCG
+
FF:FFFFF
@A00769:11:HC3HCDRXX:1:2104:4517:16172
CATGGTCG
+
FFFFFFFF
@A00769:11:HC3HCDRXX:1:2104:17842:16172
CATGGTCG
+
FFFFFFFF
@A00769:11:HC3HCDRXX:1:2104:21694:16172
CATGGTCG
+
F,FFF:FF
@A00769:11:HC3HCDRXX:1:2104:23520:16235
CATGGTCG
+
FFFF,FFF
@A00769:11:HC3HCDRXX:1:2104:18738:16344
CATGGTCG
+
FFFFFFFF
@A00769:11:HC3HCDRXX:1:2104:29423:16344
CATGGTCG
+
FFFFFFFF
@A00769:11:HC3HCDRXX:1:2104:32615:16391
CATGGTCG
+
:FFFFFF,
@A00769:11:HC3HCDRXX:1:2104:4227:16423
CATGGTCG
+
FFFFFFFF
@A00769:11:HC3HCDRXX:1:2104:13358:16454
CATGGTCG
+
FFFFFFFF
@A00769:11:HC3HCDRXX:1:2104:5312:16579
CATGGTCG
+
FFFF:FFF
@A00769:11:HC3HCDRXX:1:2104:27661:16673
CATGGTCG
+
FFFFFFFF
@A00769:11:HC3HCDRXX:1:2104:17400:16720
CATGGTCG
+
FFFFFFFF
@A00769:11:HC3HCDRXX:1:2104:3360:16736
CATGGTCG
+
FFFFFFFF
@A00769:11:HC3HCDRXX:1:2104:27642:16736
CATGGTCG
+
FFFFFFFF
@A00769:11:HC3HCDRXX:1:2104:31638:16736
CATGGTCG
+
FFFFFFFF
@A00769:11:HC3HCDRXX:1:2104:31711:16736
CATGGTCG
+
FFFFFFFF
@A00769:11:HC3HCDRXX:1:2104:9579:16767
CATGGTCG
+
FFFFFFFF
@A00769:11:HC3HCDRXX:1:2104:21395:16783
CATGGTCG
+
,FF,,F:F
@A00769:11:HC3HCDRXX:1:2104:27001:16783
CATGGTCG
+
FFFFFFFF
@A00769:11:HC3HCDRXX:1:2104:3134:16814
CATGGTCG
+
FFFFFFFF
@A00769:11:HC3HCDRXX:1:2104:22245:16814
CATGGTCG
+
FFF:,:F,
@A00769:11:HC3HCDRXX:1:2104:26937:16861
CATGGTCG
+
FFFFFFFF
@A00769:11:HC3HCDRXX:1:2104:32045:17033
CATGGTCG
+
FFFFFFFF
@A00769:11:HC3HCDRXX:1:2104:13937:17080
CATGGTCG
+
FFFFFFFF
@A00769:11:HC3HCDRXX:1:2104:7437:17096
CATGGTCG
+
FFFFFFFF
@A00769:11:HC3HCDRXX:1:2104:2853:17143
CATGGTCG
+
FFFFFFFF
@A00769:11:HC3HCDRXX:1:2104:19551:17159
CATGGTCG
+
FFFFFFFF
@A00769:11:HC3HCDRXX:1:2104:29812:17268
CATGGTCG
+
FFF,:FF,
@A00769:11:HC3HCDRXX:1:2104:23402:17315
CATGGTCG
+
FFFFFFFF
@A00769:11:HC3HCDRXX:1:2104:21441:17456
CATGGTCG
+
FFFF,:F,
@A00769:11:HC3HCDRXX:1:2104:28556:17503
CATGGTCG
+
FFFFFFFF
@A00769:11:HC3HCDRXX:1:2104:2103:17566
CATGGTCG
+
FFFFFFFF
@A00769:11:HC3HCDRXX:1:2104:29839:17566
CATGGTCG
+
FFFFFFFF
@A00769:11:HC3HCDRXX:1:2104:2754:17691
CATGGTCG
+
FFFFFFFF
@A00769:11:HC3HCDRXX:1:2104:2094:17738
CATGGTCG
+
FFFFFFFF
@A00769:11:HC3HCDRXX:1:2104:22146:17957
CATGGTCG
+
FFFFFFFF
@A00769:11:HC3HCDRXX:1:2104:26413:17957
CATGGTCG
+
FF,FFFF:
@A00769:11:HC3HCDRXX:1:2104:25654:18082
CATGGTCG
+
FFFFFFFF
@A00769:11:HC3HCDRXX:1:2104:17969:18145
CATGGTCG
+
FFFFFFFF
@A00769:11:HC3HCDRXX:1:2104:2483:18192
CATGGTCG
+
FFFFFFFF
@A00769:11:HC3HCDRXX:1:2104:17463:18208
CATGGTCG
+
FFFFFFFF
@A00769:11:HC3HCDRXX:1:2104:22978:18208
CATGGTCG
+
FFFFFFFF
@A00769:11:HC3HCDRXX:1:2104:30960:18223
CATGGTCG
+
FFFFFFFF
@A00769:11:HC3HCDRXX:1:2104:2609:18255
CATGGTCG
+
FFFFFFFF
@A00769:11:HC3HCDRXX:1:2104:4526:18317
CATGGTCG
+
FFFFFFFF
@A00769:11:HC3HCDRXX:1:2104:21088:18317
CATGGTCG
+
FFFFFFFF
@A00769:11:HC3HCDRXX:1:2104:3287:18396
CATGGTCG
+
FFFFFFFF
@A00769:11:HC3HCDRXX:1:2104:12346:18396
CATGGTCG
+
FFFFFFFF
@A00769:11:HC3HCDRXX:1:2104:9263:18537
CATGGTCG
+
FFFFFFFF
@A00769:11:HC3HCDRXX:1:2104:31069:18537
CATGGTCG
+
FFFFFFFF
@A00769:11:HC3HCDRXX:1:2104:19723:18677
CATGGTCG
+
FFFFFFFF
@A00769:11:HC3HCDRXX:1:2104:24062:18803
CATGGTCG
+
FFFFFFFF
@A00769:11:HC3HCDRXX:1:2104:23140:18865
CATGGTCG
+
FFFFFFFF
@A00769:11:HC3HCDRXX:1:2104:8874:19116
CATGGTCG
+
FFFFF:FF
@A00769:11:HC3HCDRXX:1:2104:21007:19116
CATGGTCG
+
FFFFFFFF
@A00769:11:HC3HCDRXX:1:2104:19054:19179
CATGGTCG
+
FFFFFFFF
@A00769:11:HC3HCDRXX:1:2104:31964:19179
CATGGTCG
+
FFFFFFFF
@A00769:11:HC3HCDRXX:1:2104:32117:19194
CATGGTCG
+
FFFFFFFF
@A00769:11:HC3HCDRXX:1:2104:10719:19210
CATGGTCG
+
FFFFFFFF
@A00769:11:HC3HCDRXX:1:2104:28384:19272
CATGGTCG
+
:FF,:F:F
@A00769:11:HC3HCDRXX:1:2104:6677:19288
CATGGTCG
+
FFFFFFFF
@A00769:11:HC3HCDRXX:1:2104:26368:19319
CATGGTCG
+
FFFFFFFF
@A00769:11:HC3HCDRXX:1:2104:30192:19335
CATGGTCG
+
FFFFFFFF
@A00769:11:HC3HCDRXX:1:2104:30074:19351
CATGGTCG
+
FFFFFFFF
@A00769:11:HC3HCDRXX:1:2104:5801:19460
CATGGTCG
+
FFFFFFFF
@A00769:11:HC3HCDRXX:1:2104:14244:19523
CATGGTCG
+
FFFFFFFF
@A00769:11:HC3HCDRXX:1:2104:23023:19539
CATGGTCG
+
FFFFFFFF
@A00769:11:HC3HCDRXX:1:2104:2383:19586
CATGGTCG
+
FFFF:,,:
@A00769:11:HC3HCDRXX:1:2104:5484:19601
CATGGTCG
+
FF:FFFFF
@A00769:11:HC3HCDRXX:1:2104:14326:19601
CATGGTCG
+
FFF:FFFF
@A00769:11:HC3HCDRXX:1:2104:14172:19680
CATGGTCG
+
FFFFFFFF
@A00769:11:HC3HCDRXX:1:2104:23339:19711
CATGGTCG
+
FFFFFFFF
@A00769:11:HC3HCDRXX:1:2104:27290:19789
CATGGTCG
+
FFFFFFFF
@A00769:11:HC3HCDRXX:1:2104:31033:19820
CATGGTCG
+
FFFFFFFF
@A00769:11:HC3HCDRXX:1:2104:19822:19852
CATGGTCG
+
FFFFFFFF
@A00769:11:HC3HCDRXX:1:2104:13602:19883
CATGGTCG
+
FFFFFFFF
@A00769:11:HC3HCDRXX:1:2104:30526:19914
CATGGTCG
+
FFFFFFFF
@A00769:11:HC3HCDRXX:1:2104:5484:19946
CATGGTCG
+
FFFFFFFF
@A00769:11:HC3HCDRXX:1:2104:15058:19993
CATGGTCG
+
FFFFFFFF
@A00769:11:HC3HCDRXX:1:2104:2239:20055
CATGGTCG
+
FFFFFFFF
@A00769:11:HC3HCDRXX:1:2104:11270:20071
CATGGTCG
+
FFFFFFFF
@A00769:11:HC3HCDRXX:1:2104:25997:20087
CATGGTCG
+
FFFFFFFF
@A00769:11:HC3HCDRXX:1:2104:4535:20118
CATGGTCG
+
FFFFFFFF
@A00769:11:HC3HCDRXX:1:2104:11315:20275
CATGGTCG
+
FFFFFFFF
@A00769:11:HC3HCDRXX:1:2104:7808:20337
CATGGTCG
+
FFFFFFFF
@A00769:11:HC3HCDRXX:1:2104:27670:20384
CATGGTCG
+
FFFFFFFF
@A00769:11:HC3HCDRXX:1:2104:7030:20400
CATGGTCG
+
FFFFFFFF
@A00769:11:HC3HCDRXX:1:2104:10917:20400
CATGGTCG
+
FFFFFFFF
@A00769:11:HC3HCDRXX:1:2104:11279:20431
CATGGTCG
+
FFFFFFF,
@A00769:11:HC3HCDRXX:1:2104:22959:20462
CATGGTCG
+
FFFFFFFF
@A00769:11:HC3HCDRXX:1:2104:10456:20478
CATGGTCG
+
F,FFFFFF
@A00769:11:HC3HCDRXX:1:2104:8892:20494
CATGGTCG
+
FFFFFFFF
@A00769:11:HC3HCDRXX:1:2104:9209:20509
CATGGTCG
+
FFFFFFFF
@A00769:11:HC3HCDRXX:1:2104:21323:20572
CATGGTCG
+
FFFFFFFF
@A00769:11:HC3HCDRXX:1:2104:12671:20588
CATGGTCG
+
FFFFFFFF
@A00769:11:HC3HCDRXX:1:2104:14452:20603
CATGGTCG
+
F:FFF,FF
@A00769:11:HC3HCDRXX:1:2104:16984:20666
CATGGTCG
+
FFFFFFFF
@A00769:11:HC3HCDRXX:1:2104:2528:20744
CATGGTCG
+
FFFFFFFF
@A00769:11:HC3HCDRXX:1:2104:31078:20776
CATGGTCG
+
FFFFFFFF
@A00769:11:HC3HCDRXX:1:2104:5403:20838
CATGGTCG
+
FFF:,FFF
@A00769:11:HC3HCDRXX:1:2104:10700:20838
CATGGTCG
+
FFFFFFFF
@A00769:11:HC3HCDRXX:1:2104:20066:20870
CATGGTCG
+
FFFFFFFF
@A00769:11:HC3HCDRXX:1:2104:14027:21057
CATGGTCG
+
F:FFFFFF
@A00769:11:HC3HCDRXX:1:2104:12979:21120
CATGGTCG
+
F:F:F:FF
@A00769:11:HC3HCDRXX:1:2104:22336:21230
CATGGTCG
+
FFFFFFFF
@A00769:11:HC3HCDRXX:1:2104:28339:21230
CATGGTCG
+
FFFFFFFF
@A00769:11:HC3HCDRXX:1:2104:5656:21308
CATGGTCG
+
FFFFFFFF
@A00769:11:HC3HCDRXX:1:2104:20039:21324
CATGGTCG
+
FFF:FF:F
@A00769:11:HC3HCDRXX:1:2104:28628:21355
CATGGTCG
+
FFFFFFFF
@A00769:11:HC3HCDRXX:1:2104:7862:21402
CATGGTCG
+
FFFFFFFF
@A00769:11:HC3HCDRXX:1:2104:27299:21433
CATGGTCG
+
FFFFFFFF
@A00769:11:HC3HCDRXX:1:2104:16080:21449
CATGGTCG
+
FFFFFFFF
@A00769:11:HC3HCDRXX:1:2104:28863:21449
CATGGTCG
+
FFFFFFFF
@A00769:11:HC3HCDRXX:1:2104:3215:21465
CATGGTCG
+
FFFFFFFF
@A00769:11:HC3HCDRXX:1:2104:14479:21527
CATGGTCG
+
FFFFFFFF
@A00769:11:HC3HCDRXX:1:2104:21866:21543
CATGGTCG
+
FFFFFFFF
@A00769:11:HC3HCDRXX:1:2104:28664:21543
CATGGTCG
+
FFFFF,FF
@A00769:11:HC3HCDRXX:1:2104:9136:21699
CATGGTCG
+
FFFFFFFF
@A00769:11:HC3HCDRXX:1:2104:7789:21809
CATGGTCG
+
FFFFFFFF
@A00769:11:HC3HCDRXX:1:2104:13829:21809
CATGGTCG
+
FFFFFFFF
@A00769:11:HC3HCDRXX:1:2104:3314:21856
CATGGTCG
+
FFFFFFFF
@A00769:11:HC3HCDRXX:1:2104:1217:21981
CATGGTCG
+
FFFFFFFF
@A00769:11:HC3HCDRXX:1:2104:2573:22169
CATGGTCG
+
FFFFFFFF
@A00769:11:HC3HCDRXX:1:2104:7093:22263
CATGGTCG
+
FFFFFFFF
@A00769:11:HC3HCDRXX:1:2104:27805:22279
CATGGTCG
+
FFFFFFFF
@A00769:11:HC3HCDRXX:1:2104:13458:22420
CATGGTCG
+
FFFFFFFF
@A00769:11:HC3HCDRXX:1:2104:20112:22545
CATGGTCG
+
FFFFFFFF
@A00769:11:HC3HCDRXX:1:2104:25789:22545
CATGGTCG
+
FFFFFFFF
@A00769:11:HC3HCDRXX:1:2104:14127:22608
CATGGTCG
+
FFFFFFFF
@A00769:11:HC3HCDRXX:1:2104:17653:22701
CATGGTCG
+
FFFFFFFF
@A00769:11:HC3HCDRXX:1:2104:31467:22827
CATGGTCG
+
F,,,:F:,
@A00769:11:HC3HCDRXX:1:2104:11930:22842
CATGGTCG
+
FFFFFFFF
@A00769:11:HC3HCDRXX:1:2104:7274:22858
CATGGTCG
+
FFFFFFFF
@A00769:11:HC3HCDRXX:1:2104:30318:22936
CATGGTCG
+
FFFFFFFF
@A00769:11:HC3HCDRXX:1:2104:30789:22968
CATGGTCG
+
FFF:FFFF
@A00769:11:HC3HCDRXX:1:2104:29821:22983
CATGGTCG
+
FFFFFFFF
@A00769:11:HC3HCDRXX:1:2104:18719:23015
CATGGTCG
+
FFFFFFFF
@A00769:11:HC3HCDRXX:1:2104:7446:23030
CATGGTCG
+
FFFFFFFF
@A00769:11:HC3HCDRXX:1:2104:1072:23140
CATGGTCG
+
FFFFFFFF
@A00769:11:HC3HCDRXX:1:2104:11107:23202
CATGGTCG
+
FFFFFFFF
@A00769:11:HC3HCDRXX:1:2104:17598:23202
CATGGTCG
+
FFFFFFFF
@A00769:11:HC3HCDRXX:1:2104:20573:23249
CATGGTCG
+
FFFFFFFF
@A00769:11:HC3HCDRXX:1:2104:8657:23281
CATGGTCG
+
FFFFFFFF
@A00769:11:HC3HCDRXX:1:2104:26467:23281
CATGGTCG
+
FFFFFFFF
@A00769:11:HC3HCDRXX:1:2104:4689:23328
CATGGTCG
+
FFFFFFFF
@A00769:11:HC3HCDRXX:1:2104:20772:23406
CATGGTCG
+
FFFFFFFF
@A00769:11:HC3HCDRXX:1:2104:28962:23406
CATGGTCG
+
FFFFFFFF
@A00769:11:HC3HCDRXX:1:2104:5385:23437
CATGGTCG
+
FFFFFFFF
@A00769:11:HC3HCDRXX:1:2104:5457:23500
CATGGTCG
+
FFFFFFFF
@A00769:11:HC3HCDRXX:1:2104:6307:23500
CATGGTCG
+
FFFFFFFF
@A00769:11:HC3HCDRXX:1:2104:20365:23547
CATGGTCG
+
FFFFFFFF
@A00769:11:HC3HCDRXX:1:2104:25545:23563
CATGGTCG
+
FFFFFFFF
@A00769:11:HC3HCDRXX:1:2104:27037:23578
CATGGTCG
+
FFFFFFFF
@A00769:11:HC3HCDRXX:1:2104:4670:23610
CATGGTCG
+
FFFFFFFF
@A00769:11:HC3HCDRXX:1:2104:24388:23688
CATGGTCG
+
FFFFFFFF
@A00769:11:HC3HCDRXX:1:2104:30915:23688
CATGGTCG
+
FFFFFFFF
@A00769:11:HC3HCDRXX:1:2104:11758:23703
CATGGTCG
+
FFFFFFFF
@A00769:11:HC3HCDRXX:1:2104:9824:24017
CATGGTCG
+
FFFFFFFF
@A00769:11:HC3HCDRXX:1:2104:17644:24032
CATGGTCG
+
FFFFFFFF
@A00769:11:HC3HCDRXX:1:2104:1199:24048
CATGGTCG
+
FFFFFFFF
@A00769:11:HC3HCDRXX:1:2104:7789:24064
CATGGTCG
+
F,FFFFFF
@A00769:11:HC3HCDRXX:1:2104:31665:24142
CATGGTCG
+
FFFFFFFF
@A00769:11:HC3HCDRXX:1:2104:8422:24158
CATGGTCG
+
FFFFFFFF
@A00769:11:HC3HCDRXX:1:2104:5249:24173
CATGGTCG
+
FFFFFFFF
@A00769:11:HC3HCDRXX:1:2104:21956:24173
CATGGTCG
+
FFFFFFFF
@A00769:11:HC3HCDRXX:1:2104:27905:24173
CATGGTCG
+
FFFFF:FF
@A00769:11:HC3HCDRXX:1:2104:27642:24189
CATGGTCG
+
FFFFFFFF
@A00769:11:HC3HCDRXX:1:2104:31783:24189
CATGGTCG
+
FFFFFFFF
@A00769:11:HC3HCDRXX:1:2104:12409:24267
CATGGTCG
+
FFFFFFFF
@A00769:11:HC3HCDRXX:1:2104:15230:24330
CATGGTCG
+
FFFFFFFF
@A00769:11:HC3HCDRXX:1:2104:28881:24361
CATGGTCG
+
FFFFF,FF
@A00769:11:HC3HCDRXX:1:2104:19479:24392
CATGGTCG
+
FFFFFFFF
@A00769:11:HC3HCDRXX:1:2104:6099:24486
CATGGTCG
+
FFFFFFFF
@A00769:11:HC3HCDRXX:1:2104:8133:24502
CATGGTCG
+
FFFFFFFF
@A00769:11:HC3HCDRXX:1:2104:8287:24518
CATGGTCG
+
FFFFFFFF
@A00769:11:HC3HCDRXX:1:2104:10881:24533
CATGGTCG
+
FF:FFFFF
@A00769:11:HC3HCDRXX:1:2104:32298:24549
CATGGTCG
+
FFFFFFFF
@A00769:11:HC3HCDRXX:1:2104:15944:24659
CATGGTCG
+
FFFFFFFF
@A00769:11:HC3HCDRXX:1:2104:20654:24674
CATGGTCG
+
FFF,FF::
@A00769:11:HC3HCDRXX:1:2104:3513:24706
CATGGTCG
+
FFFFFFFF
@A00769:11:HC3HCDRXX:1:2104:27444:24721
CATGGTCG
+
FFFFFFFF
@A00769:11:HC3HCDRXX:1:2104:27905:24768
CATGGTCG
+
FFFFFFFF
@A00769:11:HC3HCDRXX:1:2104:21007:24846
CATGGTCG
+
FFFFFFFF
@A00769:11:HC3HCDRXX:1:2104:7943:24862
CATGGTCG
+
FFFFFFF:
@A00769:11:HC3HCDRXX:1:2104:21323:24862
CATGGTCG
+
FFFFFFFF
@A00769:11:HC3HCDRXX:1:2104:26729:24893
CATGGTCG
+
FFFFFFFF
@A00769:11:HC3HCDRXX:1:2104:27534:24909
CATGGTCG
+
:FFFFF:F
@A00769:11:HC3HCDRXX:1:2104:21395:25113
CATGGTCG
+
FFFFFFFF
@A00769:11:HC3HCDRXX:1:2104:15492:25160
CATGGTCG
+
FFFFFFFF
@A00769:11:HC3HCDRXX:1:2104:16052:25160
CATGGTCG
+
FFFFFFFF
@A00769:11:HC3HCDRXX:1:2104:17255:25175
CATGGTCG
+
FFFFFFFF
@A00769:11:HC3HCDRXX:1:2104:24722:25238
CATGGTCG
+
FFFFFFFF
@A00769:11:HC3HCDRXX:1:2104:5873:25254
CATGGTCG
+
FFFFFFFF
@A00769:11:HC3HCDRXX:1:2104:26187:25269
CATGGTCG
+
FFFFFFFF
@A00769:11:HC3HCDRXX:1:2104:25156:25300
CATGGTCG
+
FFFFFFFF
@A00769:11:HC3HCDRXX:1:2104:14922:25332
CATGGTCG
+
FFFFFFFF
@A00769:11:HC3HCDRXX:1:2104:19587:25332
CATGGTCG
+
F:FFFFFF
@A00769:11:HC3HCDRXX:1:2104:25509:25379
CATGGTCG
+
FFFFFFFF
@A00769:11:HC3HCDRXX:1:2104:1805:25410
CATGGTCG
+
FFFFFFFF
@A00769:11:HC3HCDRXX:1:2104:3794:25410
CATGGTCG
+
FFFFFFFF
@A00769:11:HC3HCDRXX:1:2104:6641:25426
CATGGTCG
+
FFFFFFFF
@A00769:11:HC3HCDRXX:1:2104:24777:25426
CATGGTCG
+
FFFFFFFF
@A00769:11:HC3HCDRXX:1:2104:26765:25488
CATGGTCG
+
:FFFFF,F
@A00769:11:HC3HCDRXX:1:2104:14986:25504
CATGGTCG
+
FFFFFFFF
@A00769:11:HC3HCDRXX:1:2104:26576:25504
CATGGTCG
+
FFFFFFFF
@A00769:11:HC3HCDRXX:1:2104:13838:25676
CATGGTCG
+
FFFFFFFF
@A00769:11:HC3HCDRXX:1:2104:8513:25817
CATGGTCG
+
:FFFFFFF
@A00769:11:HC3HCDRXX:1:2104:24008:25880
CATGGTCG
+
FFFFFFFF
@A00769:11:HC3HCDRXX:1:2104:30517:25911
CATGGTCG
+
FFFFFFFF
@A00769:11:HC3HCDRXX:1:2104:10113:25927
CATGGTCG
+
FFFFFFFF
@A00769:11:HC3HCDRXX:1:2104:24180:25927
CATGGTCG
+
FFFFFFF,
@A00769:11:HC3HCDRXX:1:2104:9715:25989
CATGGTCG
+
FFFFFFFF
@A00769:11:HC3HCDRXX:1:2104:10041:26083
CATGGTCG
+
FFFF:,:F
@A00769:11:HC3HCDRXX:1:2104:15383:26099
CATGGTCG
+
FFFFFFFF
@A00769:11:HC3HCDRXX:1:2104:2492:26130
CATGGTCG
+
FFFFFFFF
@A00769:11:HC3HCDRXX:1:2104:4065:26130
CATGGTCG
+
FFFFFFFF
@A00769:11:HC3HCDRXX:1:2104:29966:26146
CATGGTCG
+
FFFFFFFF
@A00769:11:HC3HCDRXX:1:2104:28619:26162
CATGGTCG
+
FFFFFFFF
@A00769:11:HC3HCDRXX:1:2104:1922:26240
CATGGTCG
+
FFFFFFFF
@A00769:11:HC3HCDRXX:1:2104:10881:26318
CATGGTCG
+
FFFFFFFF
@A00769:11:HC3HCDRXX:1:2104:8467:26334
CATGGTCG
+
FFFFFFFF
@A00769:11:HC3HCDRXX:1:2104:11134:26412
CATGGTCG
+
FFFFFFFF
@A00769:11:HC3HCDRXX:1:2104:11053:26522
CATGGTCG
+
FFFFFFFF
@A00769:11:HC3HCDRXX:1:2104:10854:26584
CATGGTCG
+
FFFFFFFF
@A00769:11:HC3HCDRXX:1:2104:19018:26631
CATGGTCG
+
FFFFFFFF
@A00769:11:HC3HCDRXX:1:2104:8874:26757
CATGGTCG
+
:FFFFFFF
@A00769:11:HC3HCDRXX:1:2104:28311:26757
CATGGTCG
+
FFFFFFFF
@A00769:11:HC3HCDRXX:1:2104:3170:26772
CATGGTCG
+
FFFFFFFF
@A00769:11:HC3HCDRXX:1:2104:11614:26772
CATGGTCG
+
FFFFFFFF
@A00769:11:HC3HCDRXX:1:2104:7609:26882
CATGGTCG
+
FFFFFFFF
@A00769:11:HC3HCDRXX:1:2104:5656:26944
CATGGTCG
+
FFFFFF,:
@A00769:11:HC3HCDRXX:1:2104:15637:27038
CATGGTCG
+
FFFFFFFF
@A00769:11:HC3HCDRXX:1:2104:21233:27054
CATGGTCG
+
FFFFFFFF
@A00769:11:HC3HCDRXX:1:2104:6533:27085
CATGGTCG
+
FFFFFFF:
@A00769:11:HC3HCDRXX:1:2104:16405:27117
CATGGTCG
+
FFFFFFFF
@A00769:11:HC3HCDRXX:1:2104:31539:27117
CATGGTCG
+
FFFF:FFF
@A00769:11:HC3HCDRXX:1:2104:28836:27195
CATGGTCG
+
FFFFFFFF
@A00769:11:HC3HCDRXX:1:2104:18267:27211
CATGGTCG
+
FFFFFFFF
@A00769:11:HC3HCDRXX:1:2104:8965:27226
CATGGTCG
+
FFFFFFFF
@A00769:11:HC3HCDRXX:1:2104:28510:27226
CATGGTCG
+
FFFFFFFF
@A00769:11:HC3HCDRXX:1:2104:7129:27242
CATGGTCG
+
FFFFFFFF
@A00769:11:HC3HCDRXX:1:2104:22878:27242
CATGGTCG
+
FFFFFFFF
@A00769:11:HC3HCDRXX:1:2104:29333:27273
CATGGTCG
+
FFFFFFFF
@A00769:11:HC3HCDRXX:1:2104:30291:27273
CATGGTCG
+
FFFFFFFF
@A00769:11:HC3HCDRXX:1:2104:27046:27289
CATGGTCG
+
,FFFFFFF
@A00769:11:HC3HCDRXX:1:2104:28944:27289
CATGGTCG
+
FFFFFFFF
@A00769:11:HC3HCDRXX:1:2104:15085:27336
CATGGTCG
+
FFFFFFFF
@A00769:11:HC3HCDRXX:1:2104:15872:27352
CATGGTCG
+
FFFFFFFF
@A00769:11:HC3HCDRXX:1:2104:13901:27477
CATGGTCG
+
FFFFFFFF
@A00769:11:HC3HCDRXX:1:2104:25880:27492
CATGGTCG
+
FFFFFFFF
@A00769:11:HC3HCDRXX:1:2104:11568:27508
CATGGTCG
+
FFFFFFFF
@A00769:11:HC3HCDRXX:1:2104:17879:27508
CATGGTCG
+
FF:FF:FF
@A00769:11:HC3HCDRXX:1:2104:9399:27633
CATGGTCG
+
FFFFFFFF
@A00769:11:HC3HCDRXX:1:2104:10511:27680
CATGGTCG
+
FFFFFFFF
@A00769:11:HC3HCDRXX:1:2104:10511:27712
CATGGTCG
+
F,FFFFF:
@A00769:11:HC3HCDRXX:1:2104:11614:27712
CATGGTCG
+
FFFFFFFF
@A00769:11:HC3HCDRXX:1:2104:15022:27821
CATGGTCG
+
FFFFFFFF
@A00769:11:HC3HCDRXX:1:2104:19994:27821
CATGGTCG
+
FFFFFFFF
@A00769:11:HC3HCDRXX:1:2104:9805:27837
CATGGTCG
+
FFFFFFFF
@A00769:11:HC3HCDRXX:1:2104:31846:27837
CATGGTCG
+
FFFFFFFF
@A00769:11:HC3HCDRXX:1:2104:2275:27853
CATGGTCG
+
FFFFFFFF
@A00769:11:HC3HCDRXX:1:2104:31295:27853
CATGGTCG
+
FFFFFFFF
@A00769:11:HC3HCDRXX:1:2104:11388:27884
CATGGTCG
+
FFFFFFFF
@A00769:11:HC3HCDRXX:1:2104:9769:27931
CATGGTCG
+
FFFFFFFF
@A00769:11:HC3HCDRXX:1:2104:14597:27931
CATGGTCG
+
FFFFFFFF
@A00769:11:HC3HCDRXX:1:2104:29432:27978
CATGGTCG
+
FFFFF:FF
@A00769:11:HC3HCDRXX:1:2104:29351:27993
CATGGTCG
+
FFFFFFFF
@A00769:11:HC3HCDRXX:1:2104:27389:28072
CATGGTCG
+
FFFFFFFF
@A00769:11:HC3HCDRXX:1:2104:9670:28134
CATGGTCG
+
F:FFFFFF
@A00769:11:HC3HCDRXX:1:2104:30544:28181
CATGGTCG
+
FFFFFFFF
@A00769:11:HC3HCDRXX:1:2104:30906:28213
CATGGTCG
+
FFFFFFFF
@A00769:11:HC3HCDRXX:1:2104:7663:28260
CATGGTCG
+
FFFFFFFF
@A00769:11:HC3HCDRXX:1:2104:6967:28275
CATGGTCG
+
FFFFFFFF
@A00769:11:HC3HCDRXX:1:2104:1307:28369
CATGGTCG
+
FFFFFFFF
@A00769:11:HC3HCDRXX:1:2104:32018:28385
CATGGTCG
+
FFFFFFFF
@A00769:11:HC3HCDRXX:1:2104:21377:28401
CATGGTCG
+
FFFFFFFF
@A00769:11:HC3HCDRXX:1:2104:18177:28463
CATGGTCG
+
FFFFFFFF
@A00769:11:HC3HCDRXX:1:2104:6632:28510
CATGGTCG
+
FFFFFFFF
@A00769:11:HC3HCDRXX:1:2104:15727:28541
CATGGTCG
+
FFFFFFFF
@A00769:11:HC3HCDRXX:1:2104:23773:28541
CATGGTCG
+
FFFFFFFF
@A00769:11:HC3HCDRXX:1:2104:32425:28651
CATGGTCG
+
FF:FF,F:
@A00769:11:HC3HCDRXX:1:2104:28528:28667
CATGGTCG
+
FFFFFFFF
@A00769:11:HC3HCDRXX:1:2104:20980:28682
CATGGTCG
+
FFFFFFFF
@A00769:11:HC3HCDRXX:1:2104:2600:28823
CATGGTCG
+
FFFFFFFF
@A00769:11:HC3HCDRXX:1:2104:30816:28870
CATGGTCG
+
FFFFFFFF
@A00769:11:HC3HCDRXX:1:2104:11966:28948
CATGGTCG
+
FFFFFFFF
@A00769:11:HC3HCDRXX:1:2104:3495:28964
CATGGTCG
+
FFFFFFFF
@A00769:11:HC3HCDRXX:1:2104:32470:29011
CATGGTCG
+
FFFFFFFF
@A00769:11:HC3HCDRXX:1:2104:6940:29042
CATGGTCG
+
FFFFFFFF
@A00769:11:HC3HCDRXX:1:2104:27914:29042
CATGGTCG
+
FFFFFFFF
@A00769:11:HC3HCDRXX:1:2104:6198:29074
CATGGTCG
+
FFFFFFFF
@A00769:11:HC3HCDRXX:1:2104:5032:29121
CATGGTCG
+
FFF,FFFF
@A00769:11:HC3HCDRXX:1:2104:28420:29136
CATGGTCG
+
FFFFFFFF
@A00769:11:HC3HCDRXX:1:2104:24216:29215
CATGGTCG
+
F,FFFFFF
@A00769:11:HC3HCDRXX:1:2104:28519:29309
CATGGTCG
+
FFFFFFFF
@A00769:11:HC3HCDRXX:1:2104:2266:29340
CATGGTCG
+
FFFFFFFF
@A00769:11:HC3HCDRXX:1:2104:7057:29340
CATGGTCG
+
FFFFFFFF
@A00769:11:HC3HCDRXX:1:2104:25120:29403
CATGGTCG
+
FFFFFFFF
@A00769:11:HC3HCDRXX:1:2104:27073:29403
CATGGTCG
+
FFFFFFFF
@A00769:11:HC3HCDRXX:1:2104:11134:29512
CATGGTCG
+
FFFFFFFF
@A00769:11:HC3HCDRXX:1:2104:29884:29606
CATGGTCG
+
FFFF::FF
@A00769:11:HC3HCDRXX:1:2104:28040:29700
CATGGTCG
+
FFFFFFFF
@A00769:11:HC3HCDRXX:1:2104:11442:29794
CATGGTCG
+
FFFFFFFF
@A00769:11:HC3HCDRXX:1:2104:15094:29794
CATGGTCG
+
FFFFFFFF
@A00769:11:HC3HCDRXX:1:2104:4426:29857
CATGGTCG
+
FFFFFFFF
@A00769:11:HC3HCDRXX:1:2104:25843:29966
CATGGTCG
+
FFFFFFFF
@A00769:11:HC3HCDRXX:1:2104:26449:30107
CATGGTCG
+
FF:,FFFF
@A00769:11:HC3HCDRXX:1:2104:9290:30170
CATGGTCG
+
FFFFFFFF
@A00769:11:HC3HCDRXX:1:2104:27172:30201
CATGGTCG
+
FFFFFFFF
@A00769:11:HC3HCDRXX:1:2104:17870:30279
CATGGTCG
+
FFFFFFFF
@A00769:11:HC3HCDRXX:1:2104:19388:30279
CATGGTCG
+
FFF:F:F:
@A00769:11:HC3HCDRXX:1:2104:19162:30295
CATGGTCG
+
FFFFFFFF
@A00769:11:HC3HCDRXX:1:2104:19895:30311
CATGGTCG
+
FFFFFFFF
@A00769:11:HC3HCDRXX:1:2104:18132:30358
CATGGTCG
+
FFFFFFFF
@A00769:11:HC3HCDRXX:1:2104:24089:30373
CATGGTCG
+
FFFFFFFF
@A00769:11:HC3HCDRXX:1:2104:2935:30405
CATGGTCG
+
FFFFFFFF
@A00769:11:HC3HCDRXX:1:2104:27977:30467
CATGGTCG
+
FFFFFFFF
@A00769:11:HC3HCDRXX:1:2104:26657:30499
CATGGTCG
+
FFFFFFFF
@A00769:11:HC3HCDRXX:1:2104:32461:30499
CATGGTCG
+
FFFFFFFF
@A00769:11:HC3HCDRXX:1:2104:18656:30514
CATGGTCG
+
FFFFFFFF
@A00769:11:HC3HCDRXX:1:2104:1940:30592
CATGGTCG
+
FFFFFFFF
@A00769:11:HC3HCDRXX:1:2104:23511:30624
CATGGTCG
+
FFFFFFFF
@A00769:11:HC3HCDRXX:1:2104:4173:30639
CATGGTCG
+
FFFFFFFF
@A00769:11:HC3HCDRXX:1:2104:21079:30639
CATGGTCG
+
FFFFFFFF
@A00769:11:HC3HCDRXX:1:2104:19361:30733
CATGGTCG
+
FFFFFFFF
@A00769:11:HC3HCDRXX:1:2104:28655:30733
CATGGTCG
+
FFFFFFFF
@A00769:11:HC3HCDRXX:1:2104:15320:30749
CATGGTCG
+
FFFFFFFF
@A00769:11:HC3HCDRXX:1:2104:26720:30796
CATGGTCG
+
FFFFFFFF
@A00769:11:HC3HCDRXX:1:2104:23185:30906
CATGGTCG
+
FFFF:FFF
@A00769:11:HC3HCDRXX:1:2104:11903:30937
CATGGTCG
+
FFFF:F:F
@A00769:11:HC3HCDRXX:1:2104:18638:30953
CATGGTCG
+
FFFFFFFF
@A00769:11:HC3HCDRXX:1:2104:17888:30968
CATGGTCG
+
FFFFFFFF
@A00769:11:HC3HCDRXX:1:2104:15221:30984
CATGGTCG
+
FFFFFF:,
@A00769:11:HC3HCDRXX:1:2104:26024:31031
CATGGTCG
+
FFFFFFFF
@A00769:11:HC3HCDRXX:1:2104:25663:31093
CATGGTCG
+
FFFFFFF:
@A00769:11:HC3HCDRXX:1:2104:9742:31109
CATGGTCG
+
FFFF:FFF
@A00769:11:HC3HCDRXX:1:2104:20636:31125
CATGGTCG
+
FFFFFFFF
@A00769:11:HC3HCDRXX:1:2104:22733:31156
CATGGTCG
+
FFFFFF:F
@A00769:11:HC3HCDRXX:1:2104:13982:31219
CATGGTCG
+
FFFFFFFF
@A00769:11:HC3HCDRXX:1:2104:1633:31250
CATGGTCG
+
FFFFFFFF
@A00769:11:HC3HCDRXX:1:2104:6072:31360
CATGGTCG
+
FFFFFFFF
@A00769:11:HC3HCDRXX:1:2104:2419:31391
CATGGTCG
+
FFFFFFFF
@A00769:11:HC3HCDRXX:1:2104:18105:31407
CATGGTCG
+
FFFFFFFF
@A00769:11:HC3HCDRXX:1:2104:21974:31438
CATGGTCG
+
FFFF,FFF
@A00769:11:HC3HCDRXX:1:2104:32669:31516
CATGGTCG
+
FFFFFFFF
@A00769:11:HC3HCDRXX:1:2104:13612:31548
CATGGTCG
+
FFFFFFFF
@A00769:11:HC3HCDRXX:1:2104:18620:31548
CATGGTCG
+
FFFFFFFF
@A00769:11:HC3HCDRXX:1:2104:23936:31548
CATGGTCG
+
FFFFFFFF
@A00769:11:HC3HCDRXX:1:2104:15727:31610
CATGGTCG
+
FFFFFFFF
@A00769:11:HC3HCDRXX:1:2104:26648:31673
CATGGTCG
+
FFFFFFFF
@A00769:11:HC3HCDRXX:1:2104:30228:31704
CATGGTCG
+
FFFFFFFF
@A00769:11:HC3HCDRXX:1:2104:17662:31735
CATGGTCG
+
FFFFFFFF
@A00769:11:HC3HCDRXX:1:2104:31051:31751
CATGGTCG
+
FFF:FF:F
@A00769:11:HC3HCDRXX:1:2104:13313:31782
CATGGTCG
+
FFFF,FFF
@A00769:11:HC3HCDRXX:1:2104:30870:31845
CATGGTCG
+
FFFFFFFF
@A00769:11:HC3HCDRXX:1:2104:23972:31892
CATGGTCG
+
FFFFFFFF
@A00769:11:HC3HCDRXX:1:2104:17074:31939
CATGGTCG
+
FFFFFF:F
@A00769:11:HC3HCDRXX:1:2104:14642:32017
CATGGTCG
+
FFFFFFFF
@A00769:11:HC3HCDRXX:1:2104:16387:32158
CATGGTCG
+
FFFFFFFF
@A00769:11:HC3HCDRXX:1:2104:30553:32236
CATGGTCG
+
FFFFFFFF
@A00769:11:HC3HCDRXX:1:2104:3640:32315
CATGGTCG
+
FFFFFFFF
@A00769:11:HC3HCDRXX:1:2104:14968:32393
CATGGTCG
+
FF:F:FFF
@A00769:11:HC3HCDRXX:1:2104:26205:32440
CATGGTCG
+
FFFFFFFF
@A00769:11:HC3HCDRXX:1:2104:25889:32456
CATGGTCG
+
FFFFFFFF
@A00769:11:HC3HCDRXX:1:2104:15049:32503
CATGGTCG
+
FFFFFFFF
@A00769:11:HC3HCDRXX:1:2104:1289:32565
CATGGTCG
+
FFFFFFFF
@A00769:11:HC3HCDRXX:1:2104:1470:32565
CATGGTCG
+
FFFFFFFF
@A00769:11:HC3HCDRXX:1:2104:14443:32612
CATGGTCG
+
FFFFFFFF
@A00769:11:HC3HCDRXX:1:2104:17915:32612
CATGGTCG
+
FFFFFFFF
@A00769:11:HC3HCDRXX:1:2104:15691:32706
CATGGTCG
+
FFFFFFFF
@A00769:11:HC3HCDRXX:1:2104:20139:32706
CATGGTCG
+
FFFFFFFF
@A00769:11:HC3HCDRXX:1:2104:1642:32737
CATGGTCG
+
FFFFFFFF
@A00769:11:HC3HCDRXX:1:2104:7419:32753
CATGGTCG
+
FFFFFFFF
@A00769:11:HC3HCDRXX:1:2104:13449:32769
CATGGTCG
+
FFFFFFFF
@A00769:11:HC3HCDRXX:1:2104:12409:32784
CATGGTCG
+
FFFFFFFF
@A00769:11:HC3HCDRXX:1:2104:29984:32816
CATGGTCG
+
FFFFFFFF
@A00769:11:HC3HCDRXX:1:2104:18159:32847
CATGGTCG
+
FFFFFFF,
@A00769:11:HC3HCDRXX:1:2104:22146:32863
CATGGTCG
+
FFFFFFFF
@A00769:11:HC3HCDRXX:1:2104:19135:32972
CATGGTCG
+
FFFFFFFF
@A00769:11:HC3HCDRXX:1:2104:23909:32972
CATGGTCG
+
FFFFFFFF
@A00769:11:HC3HCDRXX:1:2104:20618:33004
CATGGTCG
+
FFFFFFFF
@A00769:11:HC3HCDRXX:1:2104:30888:33035
CATGGTCG
+
FFFFFFFF
@A00769:11:HC3HCDRXX:1:2104:28664:33098
CATGGTCG
+
F:FFFFFF
@A00769:11:HC3HCDRXX:1:2104:21404:33113
CATGGTCG
+
FFFFFFFF
@A00769:11:HC3HCDRXX:1:2104:28881:33129
CATGGTCG
+
:FFFFFFF
@A00769:11:HC3HCDRXX:1:2104:32732:33129
CATGGTCG
+
FFFFFFFF
@A00769:11:HC3HCDRXX:1:2104:32316:33160
CATGGTCG
+
FFFFFFFF
@A00769:11:HC3HCDRXX:1:2104:27281:33176
CATGGTCG
+
FFFFFFFF
@A00769:11:HC3HCDRXX:1:2104:2989:33191
CATGGTCG
+
FFFFFFFF
@A00769:11:HC3HCDRXX:1:2104:11831:33191
CATGGTCG
+
FFFFFFFF
@A00769:11:HC3HCDRXX:1:2104:2672:33426
CATGGTCG
+
FFFFFFFF
@A00769:11:HC3HCDRXX:1:2104:17345:33473
CATGGTCG
+
FFFFFFFF
@A00769:11:HC3HCDRXX:1:2104:20781:33473
CATGGTCG
+
FFFFFFFF
@A00769:11:HC3HCDRXX:1:2104:16938:33489
CATGGTCG
+
:FFFFFFF
@A00769:11:HC3HCDRXX:1:2104:20039:33505
CATGGTCG
+
FFFF::FF
@A00769:11:HC3HCDRXX:1:2104:7618:33536
CATGGTCG
+
FFFFFFFF
@A00769:11:HC3HCDRXX:1:2104:30228:33552
CATGGTCG
+
FFFF:FFF
@A00769:11:HC3HCDRXX:1:2104:8684:33692
CATGGTCG
+
FFFFFFFF
@A00769:11:HC3HCDRXX:1:2104:24731:33833
CATGGTCG
+
FFFFFFFF
@A00769:11:HC3HCDRXX:1:2104:26033:33833
CATGGTCG
+
FFFFFFFF
@A00769:11:HC3HCDRXX:1:2104:9046:33880
CATGGTCG
+
FFFFFFFF
@A00769:11:HC3HCDRXX:1:2104:1063:33927
CATGGTCG
+
,F,:FFFF
@A00769:11:HC3HCDRXX:1:2104:10737:33927
CATGGTCG
+
FFFFFFFF
@A00769:11:HC3HCDRXX:1:2104:12897:33943
CATGGTCG
+
FFFFFFFF
@A00769:11:HC3HCDRXX:1:2104:24316:33959
CATGGTCG
+
FFFFFFFF
@A00769:11:HC3HCDRXX:1:2104:29225:34037
CATGGTCG
+
FFFFFFFF
@A00769:11:HC3HCDRXX:1:2104:31430:34068
CATGGTCG
+
FFFFFFFF
@A00769:11:HC3HCDRXX:1:2104:20618:34131
CATGGTCG
+
FFFFFFFF
@A00769:11:HC3HCDRXX:1:2104:12870:34147
CATGGTCG
+
FFFFFFF:
@A00769:11:HC3HCDRXX:1:2104:30825:34209
CATGGTCG
+
FFFFFFFF
@A00769:11:HC3HCDRXX:1:2104:7907:34256
CATGGTCG
+
FFFFFFFF
@A00769:11:HC3HCDRXX:1:2104:17110:34319
CATGGTCG
+
FFFFFFFF
@A00769:11:HC3HCDRXX:1:2104:24903:34319
CATGGTCG
+
FFFFFFFF
@A00769:11:HC3HCDRXX:1:2104:23556:34334
CATGGTCG
+
FFFFFFFF
@A00769:11:HC3HCDRXX:1:2104:28492:34334
CATGGTCG
+
FFFFFFFF
@A00769:11:HC3HCDRXX:1:2104:32551:34350
CATGGTCG
+
FFFFFFFF
@A00769:11:HC3HCDRXX:1:2104:5041:34397
CATGGTCG
+
FFFFFFFF
@A00769:11:HC3HCDRXX:1:2104:13584:34475
CATGGTCG
+
FFFFFFFF
@A00769:11:HC3HCDRXX:1:2104:13684:34554
CATGGTCG
+
FFFFFFFF
@A00769:11:HC3HCDRXX:1:2104:3983:34569
CATGGTCG
+
FFFFFFFF
@A00769:11:HC3HCDRXX:1:2104:12617:34585
CATGGTCG
+
FFFFFFFF
@A00769:11:HC3HCDRXX:1:2104:3387:34632
CATGGTCG
+
FFFFFFFF
@A00769:11:HC3HCDRXX:1:2104:22381:34679
CATGGTCG
+
FFFFFFFF
@A00769:11:HC3HCDRXX:1:2104:17201:34695
CATGGTCG
+
FFFFFFFF
@A00769:11:HC3HCDRXX:1:2104:30743:34788
CATGGTCG
+
FFFFFFFF
@A00769:11:HC3HCDRXX:1:2104:12653:34835
CATGGTCG
+
FFFFFFFF
@A00769:11:HC3HCDRXX:1:2104:14470:34882
CATGGTCG
+
FFFFFFFF
@A00769:11:HC3HCDRXX:1:2104:25174:34882
CATGGTCG
+
FFFFFFFF
@A00769:11:HC3HCDRXX:1:2104:29975:34898
CATGGTCG
+
FFFFFFFF
@A00769:11:HC3HCDRXX:1:2104:9426:34914
CATGGTCG
+
FFFFFF:F
@A00769:11:HC3HCDRXX:1:2104:28592:35039
CATGGTCG
+
FFFFFFFF
@A00769:11:HC3HCDRXX:1:2104:10158:35149
CATGGTCG
+
FFFFFFFF
@A00769:11:HC3HCDRXX:1:2104:25183:35243
CATGGTCG
+
FFFFFFFF
@A00769:11:HC3HCDRXX:1:2104:3622:35258
CATGGTCG
+
FFFFFFFF
@A00769:11:HC3HCDRXX:1:2104:22571:35258
CATGGTCG
+
FFFFFFFF
@A00769:11:HC3HCDRXX:1:2104:20157:35274
CATGGTCG
+
FFFFFFFF
@A00769:11:HC3HCDRXX:1:2104:8947:35305
CATGGTCG
+
FFFFFFFF
@A00769:11:HC3HCDRXX:1:2104:19904:35305
CATGGTCG
+
FFFFFFFF
@A00769:11:HC3HCDRXX:1:2104:32796:35336
CATGGTCG
+
FFFFFFFF
@A00769:11:HC3HCDRXX:1:2104:12228:35415
CATGGTCG
+
FFFFFFFF
@A00769:11:HC3HCDRXX:1:2104:29866:35430
CATGGTCG
+
FFFFFFFF
@A00769:11:HC3HCDRXX:1:2104:31087:35571
CATGGTCG
+
FFFFFFFF
@A00769:11:HC3HCDRXX:1:2104:27227:35681
CATGGTCG
+
FFFFFFFF
@A00769:11:HC3HCDRXX:1:2104:22028:35728
CATGGTCG
+
FFFFFFFF
@A00769:11:HC3HCDRXX:1:2104:32588:35790
CATGGTCG
+
FFFFFFFF
@A00769:11:HC3HCDRXX:1:2104:12102:35853
CATGGTCG
+
FFFFFFFF
@A00769:11:HC3HCDRXX:1:2104:3712:35978
CATGGTCG
+
FFFFFFFF
@A00769:11:HC3HCDRXX:1:2104:4698:36057
CATGGTCG
+
FFFFFFFF
@A00769:11:HC3HCDRXX:1:2104:13747:36104
CATGGTCG
+
FFFF:FF,
@A00769:11:HC3HCDRXX:1:2104:3197:36151
CATGGTCG
+
FFFFFFFF
@A00769:11:HC3HCDRXX:1:2104:26738:36276
CATGGTCG
+
FFFFFFFF
@A00769:11:HC3HCDRXX:1:2104:28501:36323
CATGGTCG
+
FFFFFFFF
@A00769:11:HC3HCDRXX:1:2104:11840:36338
CATGGTCG
+
FFFFFFFF
@A00769:11:HC3HCDRXX:1:2104:15365:36432
CATGGTCG
+
FFFF:FFF
@A00769:11:HC3HCDRXX:1:2104:25355:36479
CATGGTCG
+
FFFFFFFF
@A00769:11:HC3HCDRXX:1:2104:29622:36542
CATGGTCG
+
FFFFFFFF
@A00769:11:HC3HCDRXX:1:2104:22363:36558
CATGGTCG
+
FFFFFFFF
@A00769:11:HC3HCDRXX:1:2104:4110:36573
CATGGTCG
+
FFFFFFFF
@A00769:11:HC3HCDRXX:1:2104:6804:36605
CATGGTCG
+
FFFFFFFF
@A00769:11:HC3HCDRXX:1:2104:12255:36652
CATGGTCG
+
FFFFFFFF
@A00769:11:HC3HCDRXX:1:2104:12599:36652
CATGGTCG
+
:FFFFFFF
@A00769:11:HC3HCDRXX:1:2104:21459:36746
CATGGTCG
+
FFFFFFFF
@A00769:11:HC3HCDRXX:1:2104:20066:36839
CATGGTCG
+
FFFFFFFF
@A00769:11:HC3HCDRXX:1:2104:17210:36902
CATGGTCG
+
FFFFFFFF
@A00769:11:HC3HCDRXX:1:2104:19931:36980
CATGGTCG
+
FFFFF:FF
@A00769:11:HC3HCDRXX:1:2105:30192:1047
CATGGTCG
+
FFFFFFFF
@A00769:11:HC3HCDRXX:1:2105:13584:1063
CATGGTCG
+
FFFFFFFF
@A00769:11:HC3HCDRXX:1:2105:20591:1078
CATGGTCG
+
FFFFFFFF
@A00769:11:HC3HCDRXX:1:2105:18945:1110
CATGGTCG
+
FFFFFFFF
@A00769:11:HC3HCDRXX:1:2105:4896:1266
CATGGTCG
+
FFFFFFFF
@A00769:11:HC3HCDRXX:1:2105:13250:1266
CATGGTCG
+
FFFFFFFF
@A00769:11:HC3HCDRXX:1:2105:17662:1266
CATGGTCG
+
FFFFFFFF
@A00769:11:HC3HCDRXX:1:2105:17354:1329
CATGGTCG
+
FFFFFFFF
@A00769:11:HC3HCDRXX:1:2105:31521:1344
CATGGTCG
+
FFFFFFFF
@A00769:11:HC3HCDRXX:1:2105:1190:1391
CATGGTCG
+
FFF:,F,:
@A00769:11:HC3HCDRXX:1:2105:21630:1501
CATGGTCG
+
FFFFFFFF
@A00769:11:HC3HCDRXX:1:2105:13575:1517
CATGGTCG
+
FFFFFFFF
@A00769:11:HC3HCDRXX:1:2105:19804:1626
CATGGTCG
+
FFF:,FF,
@A00769:11:HC3HCDRXX:1:2105:16007:1658
CATGGTCG
+
FFFFFFFF
@A00769:11:HC3HCDRXX:1:2105:1723:1720
CATGGTCG
+
FFFFFFFF
@A00769:11:HC3HCDRXX:1:2105:11297:1799
CATGGTCG
+
FFFFF::F
@A00769:11:HC3HCDRXX:1:2105:32705:1799
CATGGTCG
+
FFFFFFFF
@A00769:11:HC3HCDRXX:1:2105:11279:1830
CATGGTCG
+
FFFFFFFF
@A00769:11:HC3HCDRXX:1:2105:28131:1830
CATGGTCG
+
FFFFFFFF
@A00769:11:HC3HCDRXX:1:2105:3106:1924
CATGGTCG
+
,:F,FFFF
@A00769:11:HC3HCDRXX:1:2105:29460:1939
CATGGTCG
+
FFFFFFFF
@A00769:11:HC3HCDRXX:1:2105:1470:2096
CATGGTCG
+
FFFFFFFF
@A00769:11:HC3HCDRXX:1:2105:22878:2127
CATGGTCG
+
FFFFFFFF
@A00769:11:HC3HCDRXX:1:2105:15456:2143
CATGGTCG
+
FFFFFFFF
@A00769:11:HC3HCDRXX:1:2105:19831:2174
CATGGTCG
+
FFFFFFFF
@A00769:11:HC3HCDRXX:1:2105:18358:2284
CATGGTCG
+
FFFFFFFF
@A00769:11:HC3HCDRXX:1:2105:24126:2284
CATGGTCG
+
FFFFFFFF
@A00769:11:HC3HCDRXX:1:2105:13575:2331
CATGGTCG
+
FFFFFFFF
@A00769:11:HC3HCDRXX:1:2105:24632:2347
CATGGTCG
+
FFFFFFFF
@A00769:11:HC3HCDRXX:1:2105:28592:2347
CATGGTCG
+
FFFFFFFF
@A00769:11:HC3HCDRXX:1:2105:5511:2425
CATGGTCG
+
FFFFFFFF
@A00769:11:HC3HCDRXX:1:2105:30192:2456
CATGGTCG
+
FFFFFFFF
@A00769:11:HC3HCDRXX:1:2105:11216:2503
CATGGTCG
+
FFFFFFFF
@A00769:11:HC3HCDRXX:1:2105:19190:2597
CATGGTCG
+
FFFFFFFF
@A00769:11:HC3HCDRXX:1:2105:7157:2707
CATGGTCG
+
FFFFFFFF
@A00769:11:HC3HCDRXX:1:2105:29089:2707
CATGGTCG
+
FFFFFFFF
@A00769:11:HC3HCDRXX:1:2105:18846:2754
CATGGTCG
+
FFFFFFFF
@A00769:11:HC3HCDRXX:1:2105:5086:2848
CATGGTCG
+
FFFFFFFF
@A00769:11:HC3HCDRXX:1:2105:9146:2895
CATGGTCG
+
FFFFFFFF
@A00769:11:HC3HCDRXX:1:2105:23963:2942
CATGGTCG
+
FFFFFFFF
@A00769:11:HC3HCDRXX:1:2105:15691:2957
CATGGTCG
+
FFFFFFFF
@A00769:11:HC3HCDRXX:1:2105:9335:3004
CATGGTCG
+
FFFFFFFF
@A00769:11:HC3HCDRXX:1:2105:2184:3114
CATGGTCG
+
FFFFFFFF
@A00769:11:HC3HCDRXX:1:2105:27525:3161
CATGGTCG
+
FFFFFFFF
@A00769:11:HC3HCDRXX:1:2105:19931:3192
CATGGTCG
+
FFFFFFFF
@A00769:11:HC3HCDRXX:1:2105:6144:3208
CATGGTCG
+
FFFFFFFF
@A00769:11:HC3HCDRXX:1:2105:2058:3270
CATGGTCG
+
FFFFFFFF
@A00769:11:HC3HCDRXX:1:2105:5041:3302
CATGGTCG
+
FFFFFFFF
@A00769:11:HC3HCDRXX:1:2105:15293:3302
CATGGTCG
+
FFFFFFFF
@A00769:11:HC3HCDRXX:1:2105:12861:3349
CATGGTCG
+
FFFFFFFF
@A00769:11:HC3HCDRXX:1:2105:28881:3349
CATGGTCG
+
FFFFFFFF
@A00769:11:HC3HCDRXX:1:2105:10149:3380
CATGGTCG
+
FFFFFFFF
@A00769:11:HC3HCDRXX:1:2105:28700:3380
CATGGTCG
+
F:FFFFFF
@A00769:11:HC3HCDRXX:1:2105:18258:3427
CATGGTCG
+
FFFFFFFF
@A00769:11:HC3HCDRXX:1:2105:11568:3458
CATGGTCG
+
FFFFFFFF
@A00769:11:HC3HCDRXX:1:2105:3188:3474
CATGGTCG
+
F:FFFFFF
@A00769:11:HC3HCDRXX:1:2105:7835:3537
CATGGTCG
+
FFFFFFFF
@A00769:11:HC3HCDRXX:1:2105:2654:3552
CATGGTCG
+
FFFFFFFF
@A00769:11:HC3HCDRXX:1:2105:11686:3568
CATGGTCG
+
FFFFFFFF
@A00769:11:HC3HCDRXX:1:2105:26115:3568
CATGGTCG
+
FFFFFFFF
@A00769:11:HC3HCDRXX:1:2105:22968:3693
CATGGTCG
+
FFFFFFFF
@A00769:11:HC3HCDRXX:1:2105:16297:3756
CATGGTCG
+
FFFFFFFF
@A00769:11:HC3HCDRXX:1:2105:16215:3834
CATGGTCG
+
,F::,:F,
@A00769:11:HC3HCDRXX:1:2105:4490:3850
CATGGTCG
+
FF,:FFFF
@A00769:11:HC3HCDRXX:1:2105:19316:3881
CATGGTCG
+
FFFFF:FF
@A00769:11:HC3HCDRXX:1:2105:19515:3881
CATGGTCG
+
FFFFFFFF
@A00769:11:HC3HCDRXX:1:2105:18240:3928
CATGGTCG
+
FFFFFF:F
@A00769:11:HC3HCDRXX:1:2105:25174:3975
CATGGTCG
+
FFFFFFFF
@A00769:11:HC3HCDRXX:1:2105:25211:4006
CATGGTCG
+
FFF:,:FF
@A00769:11:HC3HCDRXX:1:2105:19732:4131
CATGGTCG
+
FFFFFFFF
@A00769:11:HC3HCDRXX:1:2105:16857:4163
CATGGTCG
+
FFFFFFFF
@A00769:11:HC3HCDRXX:1:2105:7961:4194
CATGGTCG
+
FFFFFFFF
@A00769:11:HC3HCDRXX:1:2105:13901:4210
CATGGTCG
+
FFFFFFFF
@A00769:11:HC3HCDRXX:1:2105:25364:4241
CATGGTCG
+
FFFFFFFF
@A00769:11:HC3HCDRXX:1:2105:22779:4366
CATGGTCG
+
F,F:F,FF
@A00769:11:HC3HCDRXX:1:2105:10050:4429
CATGGTCG
+
FFFFFFFF
@A00769:11:HC3HCDRXX:1:2105:14326:4507
CATGGTCG
+
FFFFFFFF
@A00769:11:HC3HCDRXX:1:2105:5077:4523
CATGGTCG
+
FFFFFFFF
@A00769:11:HC3HCDRXX:1:2105:8305:4539
CATGGTCG
+
FFFFFFFF
@A00769:11:HC3HCDRXX:1:2105:14687:4539
CATGGTCG
+
FFFFFFFF
@A00769:11:HC3HCDRXX:1:2105:11324:4570
CATGGTCG
+
FFFFFFFF
@A00769:11:HC3HCDRXX:1:2105:31060:4617
CATGGTCG
+
FFFFFFFF
@A00769:11:HC3HCDRXX:1:2105:8793:4633
CATGGTCG
+
FFFFFFFF
@A00769:11:HC3HCDRXX:1:2105:2130:4648
CATGGTCG
+
FFFFFFFF
@A00769:11:HC3HCDRXX:1:2105:19054:4679
CATGGTCG
+
FFFFFFFF
@A00769:11:HC3HCDRXX:1:2105:18548:4711
CATGGTCG
+
FFFFFFFF
@A00769:11:HC3HCDRXX:1:2105:14244:4930
CATGGTCG
+
FFFFFFFF
@A00769:11:HC3HCDRXX:1:2105:8974:4977
CATGGTCG
+
FFFFFFFF
@A00769:11:HC3HCDRXX:1:2105:9588:4977
CATGGTCG
+
FFFFFFFF
@A00769:11:HC3HCDRXX:1:2105:21323:4977
CATGGTCG
+
FFFFFFFF
@A00769:11:HC3HCDRXX:1:2105:28908:5055
CATGGTCG
+
FFFF:FFF
@A00769:11:HC3HCDRXX:1:2105:13973:5149
CATGGTCG
+
,FFFFFFF
@A00769:11:HC3HCDRXX:1:2105:25554:5165
CATGGTCG
+
FFFFFFFF
@A00769:11:HC3HCDRXX:1:2105:32307:5306
CATGGTCG
+
FFFFFFFF
@A00769:11:HC3HCDRXX:1:2105:29460:5353
CATGGTCG
+
FFFFFFFF
@A00769:11:HC3HCDRXX:1:2105:25807:5478
CATGGTCG
+
FFFFFFFF
@A00769:11:HC3HCDRXX:1:2105:10348:5509
CATGGTCG
+
FFFFFFFF
@A00769:11:HC3HCDRXX:1:2105:23601:5541
CATGGTCG
+
FFFFFFFF
@A00769:11:HC3HCDRXX:1:2105:14326:5635
CATGGTCG
+
FFFF:FFF
@A00769:11:HC3HCDRXX:1:2105:21920:5635
CATGGTCG
+
FFFFFFFF
@A00769:11:HC3HCDRXX:1:2105:23936:5650
CATGGTCG
+
FFFFFFFF
@A00769:11:HC3HCDRXX:1:2105:2618:5713
CATGGTCG
+
FFFFFFFF
@A00769:11:HC3HCDRXX:1:2105:14561:5729
CATGGTCG
+
FFFFFFFF
@A00769:11:HC3HCDRXX:1:2105:14308:5854
CATGGTCG
+
FFFFFFFF
@A00769:11:HC3HCDRXX:1:2105:19569:5854
CATGGTCG
+
FFFFFFFF
@A00769:11:HC3HCDRXX:1:2105:25572:5854
CATGGTCG
+
FFFFFFFF
@A00769:11:HC3HCDRXX:1:2105:2672:5901
CATGGTCG
+
FFFFFF:F
@A00769:11:HC3HCDRXX:1:2105:6578:5901
CATGGTCG
+
FFFFFFFF
@A00769:11:HC3HCDRXX:1:2105:26585:5979
CATGGTCG
+
FFFFFFFF
@A00769:11:HC3HCDRXX:1:2105:15727:5995
CATGGTCG
+
FFFFFFFF
@A00769:11:HC3HCDRXX:1:2105:9390:6010
CATGGTCG
+
FFFFFFFF
@A00769:11:HC3HCDRXX:1:2105:23538:6026
CATGGTCG
+
FFFFF:FF
@A00769:11:HC3HCDRXX:1:2105:8802:6089
CATGGTCG
+
FFFFFFFF
@A00769:11:HC3HCDRXX:1:2105:23384:6167
CATGGTCG
+
FFFFFFFF
@A00769:11:HC3HCDRXX:1:2105:14018:6386
CATGGTCG
+
FFFFFFFF
@A00769:11:HC3HCDRXX:1:2105:17915:6402
CATGGTCG
+
:FFF:FFF
@A00769:11:HC3HCDRXX:1:2105:32705:6402
CATGGTCG
+
FFFFFFFF
@A00769:11:HC3HCDRXX:1:2105:22435:6433
CATGGTCG
+
FFFFFFFF
@A00769:11:HC3HCDRXX:1:2105:3604:6449
CATGGTCG
+
FFFFFFFF
@A00769:11:HC3HCDRXX:1:2105:8449:6449
CATGGTCG
+
FFFFFFFF
@A00769:11:HC3HCDRXX:1:2105:31982:6464
CATGGTCG
+
F:,FFFFF
@A00769:11:HC3HCDRXX:1:2105:4679:6527
CATGGTCG
+
FFFFFFFF
@A00769:11:HC3HCDRXX:1:2105:10140:6558
CATGGTCG
+
FFF::FF:
@A00769:11:HC3HCDRXX:1:2105:10059:6668
CATGGTCG
+
FFFFFFFF
@A00769:11:HC3HCDRXX:1:2105:26982:6699
CATGGTCG
+
FFFFFFFF
@A00769:11:HC3HCDRXX:1:2105:15456:6778
CATGGTCG
+
FFFFFFFF
@A00769:11:HC3HCDRXX:1:2105:4246:6872
CATGGTCG
+
FFFFFFFF
@A00769:11:HC3HCDRXX:1:2105:13874:6950
CATGGTCG
+
FFFFFFFF
@A00769:11:HC3HCDRXX:1:2105:17164:6981
CATGGTCG
+
FFFFFFFF
@A00769:11:HC3HCDRXX:1:2105:9127:6997
CATGGTCG
+
FFFFFFFF
@A00769:11:HC3HCDRXX:1:2105:9136:7044
CATGGTCG
+
FFFFFFFF
@A00769:11:HC3HCDRXX:1:2105:19750:7075
CATGGTCG
+
FFFFFFFF
@A00769:11:HC3HCDRXX:1:2105:5122:7106
CATGGTCG
+
FFFFFFFF
@A00769:11:HC3HCDRXX:1:2105:6876:7169
CATGGTCG
+
FFFFFFFF
@A00769:11:HC3HCDRXX:1:2105:12500:7232
CATGGTCG
+
,FFFF,FF
@A00769:11:HC3HCDRXX:1:2105:10691:7263
CATGGTCG
+
FFFFFFFF
@A00769:11:HC3HCDRXX:1:2105:27923:7263
CATGGTCG
+
FFFFFFFF
@A00769:11:HC3HCDRXX:1:2105:9245:7294
CATGGTCG
+
FFFFFFFF
@A00769:11:HC3HCDRXX:1:2105:21676:7310
CATGGTCG
+
FFFFFFFF
@A00769:11:HC3HCDRXX:1:2105:28935:7326
CATGGTCG
+
FFFFFFFF
@A00769:11:HC3HCDRXX:1:2105:19135:7607
CATGGTCG
+
FFFFFFFF
@A00769:11:HC3HCDRXX:1:2105:22842:7639
CATGGTCG
+
FFFFFFFF
@A00769:11:HC3HCDRXX:1:2105:27633:7639
CATGGTCG
+
FF:F,FFF
@A00769:11:HC3HCDRXX:1:2105:15194:7670
CATGGTCG
+
FFFFFFFF
@A00769:11:HC3HCDRXX:1:2105:31042:7748
CATGGTCG
+
FFFFFFFF
@A00769:11:HC3HCDRXX:1:2105:15537:7764
CATGGTCG
+
FFFFFFFF
@A00769:11:HC3HCDRXX:1:2105:2022:7780
CATGGTCG
+
FFFFFFFF
@A00769:11:HC3HCDRXX:1:2105:1651:7795
CATGGTCG
+
FFFFFFFF
@A00769:11:HC3HCDRXX:1:2105:22408:7795
CATGGTCG
+
FFFFFFFF
@A00769:11:HC3HCDRXX:1:2105:25916:7795
CATGGTCG
+
,FF::FFF
@A00769:11:HC3HCDRXX:1:2105:26214:7905
CATGGTCG
+
FFFFFFFF
@A00769:11:HC3HCDRXX:1:2105:22435:7936
CATGGTCG
+
FFFFFFFF
@A00769:11:HC3HCDRXX:1:2105:4318:7968
CATGGTCG
+
FFFFFFFF
@A00769:11:HC3HCDRXX:1:2105:21350:7968
CATGGTCG
+
FFFFFFFF
@A00769:11:HC3HCDRXX:1:2105:18213:8046
CATGGTCG
+
FFFFFFFF
@A00769:11:HC3HCDRXX:1:2105:26847:8061
CATGGTCG
+
FFFFFFFF
@A00769:11:HC3HCDRXX:1:2105:2311:8155
CATGGTCG
+
FFFFFFFF
@A00769:11:HC3HCDRXX:1:2105:16984:8202
CATGGTCG
+
FFFFFFFF
@A00769:11:HC3HCDRXX:1:2105:18168:8218
CATGGTCG
+
FFFFFFFF
@A00769:11:HC3HCDRXX:1:2105:28420:8218
CATGGTCG
+
FFFFFFFF
@A00769:11:HC3HCDRXX:1:2105:4851:8234
CATGGTCG
+
FFFFFFFF
@A00769:11:HC3HCDRXX:1:2105:19443:8328
CATGGTCG
+
FFFFFFFF
@A00769:11:HC3HCDRXX:1:2105:27624:8343
CATGGTCG
+
FFFFFFFF
@A00769:11:HC3HCDRXX:1:2105:15365:8375
CATGGTCG
+
FFFFFFFF
@A00769:11:HC3HCDRXX:1:2105:7057:8484
CATGGTCG
+
FFFFFFFF
@A00769:11:HC3HCDRXX:1:2105:11876:8500
CATGGTCG
+
FFFFFFFF
@A00769:11:HC3HCDRXX:1:2105:10981:8516
CATGGTCG
+
FFFFFFFF
@A00769:11:HC3HCDRXX:1:2105:11008:8531
CATGGTCG
+
FFFFFFFF
@A00769:11:HC3HCDRXX:1:2105:9353:8578
CATGGTCG
+
FFFFFFFF
@A00769:11:HC3HCDRXX:1:2105:26928:8672
CATGGTCG
+
FFFFFFFF
@A00769:11:HC3HCDRXX:1:2105:24596:8735
CATGGTCG
+
FFFFFFFF
@A00769:11:HC3HCDRXX:1:2105:11261:8938
CATGGTCG
+
FFFFFFFF
@A00769:11:HC3HCDRXX:1:2105:19108:9001
CATGGTCG
+
FFFFFFFF
@A00769:11:HC3HCDRXX:1:2105:10619:9048
CATGGTCG
+
FFFFFFFF
@A00769:11:HC3HCDRXX:1:2105:17201:9048
CATGGTCG
+
FFFFFFFF
@A00769:11:HC3HCDRXX:1:2105:4869:9111
CATGGTCG
+
FFFFFFFF
@A00769:11:HC3HCDRXX:1:2105:3983:9204
CATGGTCG
+
FFF:::F:
@A00769:11:HC3HCDRXX:1:2105:4408:9220
CATGGTCG
+
FFFFFFFF
@A00769:11:HC3HCDRXX:1:2105:12834:9251
CATGGTCG
+
FFFFFFFF
@A00769:11:HC3HCDRXX:1:2105:4851:9361
CATGGTCG
+
FFFFFFFF
@A00769:11:HC3HCDRXX:1:2105:14244:9439
CATGGTCG
+
:FFFFFFF
@A00769:11:HC3HCDRXX:1:2105:5909:9502
CATGGTCG
+
FFFFFFFF
@A00769:11:HC3HCDRXX:1:2105:11008:9502
CATGGTCG
+
FFFFFFFF
@A00769:11:HC3HCDRXX:1:2105:7780:9518
CATGGTCG
+
FFFFFFFF
@A00769:11:HC3HCDRXX:1:2105:25843:9518
CATGGTCG
+
FFFFFFFF
@A00769:11:HC3HCDRXX:1:2105:7970:9565
CATGGTCG
+
FFFFFFFF
@A00769:11:HC3HCDRXX:1:2105:18276:9596
CATGGTCG
+
FFFFFFFF
@A00769:11:HC3HCDRXX:1:2105:23891:9799
CATGGTCG
+
FFFFFFFF
@A00769:11:HC3HCDRXX:1:2105:11116:9815
CATGGTCG
+
FFFFFFFF
@A00769:11:HC3HCDRXX:1:2105:11849:9831
CATGGTCG
+
FFFFFFFF
@A00769:11:HC3HCDRXX:1:2105:28980:9940
CATGGTCG
+
FFFFFFFF
@A00769:11:HC3HCDRXX:1:2105:12156:10081
CATGGTCG
+
FFFFFFFF
@A00769:11:HC3HCDRXX:1:2105:24397:10175
CATGGTCG
+
FFFFFFFF
@A00769:11:HC3HCDRXX:1:2105:6234:10191
CATGGTCG
+
FFFFFFFF
@A00769:11:HC3HCDRXX:1:2105:14651:10207
CATGGTCG
+
FFFFFFFF
@A00769:11:HC3HCDRXX:1:2105:5122:10238
CATGGTCG
+
FFFFFFFF
@A00769:11:HC3HCDRXX:1:2105:3956:10347
CATGGTCG
+
FFFFFFFF
@A00769:11:HC3HCDRXX:1:2105:19000:10379
CATGGTCG
+
FFFFFFFF
@A00769:11:HC3HCDRXX:1:2105:27778:10488
CATGGTCG
+
FFFFFFFF
@A00769:11:HC3HCDRXX:1:2105:17463:10504
CATGGTCG
+
FFFF:FF:
@A00769:11:HC3HCDRXX:1:2105:1976:10520
CATGGTCG
+
FFFFFFFF
@A00769:11:HC3HCDRXX:1:2105:5882:10520
CATGGTCG
+
,:FFFFFF
@A00769:11:HC3HCDRXX:1:2105:3323:10535
CATGGTCG
+
FFFFFFFF
@A00769:11:HC3HCDRXX:1:2105:12915:10614
CATGGTCG
+
FFFFFFFF
@A00769:11:HC3HCDRXX:1:2105:19750:10614
CATGGTCG
+
FFFFFFFF
@A00769:11:HC3HCDRXX:1:2105:4942:10645
CATGGTCG
+
FFFFFFFF
@A00769:11:HC3HCDRXX:1:2105:20012:10661
CATGGTCG
+
FFFFFFFF
@A00769:11:HC3HCDRXX:1:2105:27733:10661
CATGGTCG
+
F:FFFFFF
@A00769:11:HC3HCDRXX:1:2105:26476:10770
CATGGTCG
+
FFFFFFFF
@A00769:11:HC3HCDRXX:1:2105:12138:10802
CATGGTCG
+
FFFFFFFF
@A00769:11:HC3HCDRXX:1:2105:24659:10848
CATGGTCG
+
FFFF:FF,
@A00769:11:HC3HCDRXX:1:2105:32298:10895
CATGGTCG
+
FFFFFFFF
@A00769:11:HC3HCDRXX:1:2105:12680:10958
CATGGTCG
+
FFFFFFFF
@A00769:11:HC3HCDRXX:1:2105:3025:11021
CATGGTCG
+
FFFFFFFF
@A00769:11:HC3HCDRXX:1:2105:6090:11036
CATGGTCG
+
FFFFFFFF
@A00769:11:HC3HCDRXX:1:2105:25644:11052
CATGGTCG
+
FFFFF:FF
@A00769:11:HC3HCDRXX:1:2105:25247:11115
CATGGTCG
+
FFFFFFFF
@A00769:11:HC3HCDRXX:1:2105:28836:11130
CATGGTCG
+
FFFFFFFF
@A00769:11:HC3HCDRXX:1:2105:25536:11177
CATGGTCG
+
FFFFFFFF
@A00769:11:HC3HCDRXX:1:2105:22218:11193
CATGGTCG
+
FFFFFFFF
@A00769:11:HC3HCDRXX:1:2105:21640:11224
CATGGTCG
+
FFFFFFFF
@A00769:11:HC3HCDRXX:1:2105:28854:11224
CATGGTCG
+
FFFFFFFF
@A00769:11:HC3HCDRXX:1:2105:5945:11256
CATGGTCG
+
FFFF,F,F
@A00769:11:HC3HCDRXX:1:2105:21115:11256
CATGGTCG
+
FFF::FFF
@A00769:11:HC3HCDRXX:1:2105:23086:11256
CATGGTCG
+
FFFFFFFF
@A00769:11:HC3HCDRXX:1:2105:1497:11381
CATGGTCG
+
FFFFFFFF
@A00769:11:HC3HCDRXX:1:2105:30915:11381
CATGGTCG
+
FFFFFFFF
@A00769:11:HC3HCDRXX:1:2105:22290:11412
CATGGTCG
+
FFFFFFFF
@A00769:11:HC3HCDRXX:1:2105:32371:11428
CATGGTCG
+
FFFFFFFF
@A00769:11:HC3HCDRXX:1:2105:11252:11459
CATGGTCG
+
FFFFFFF:
@A00769:11:HC3HCDRXX:1:2105:27850:11522
CATGGTCG
+
FFFFFFF:
@A00769:11:HC3HCDRXX:1:2105:22164:11631
CATGGTCG
+
FFFFFFFF
@A00769:11:HC3HCDRXX:1:2105:2790:11647
CATGGTCG
+
FFFF:FFF
@A00769:11:HC3HCDRXX:1:2105:5303:11710
CATGGTCG
+
FFFFFFFF
@A00769:11:HC3HCDRXX:1:2105:31982:11757
CATGGTCG
+
FFFFFFFF
@A00769:11:HC3HCDRXX:1:2105:9390:11866
CATGGTCG
+
FFFFFFFF
@A00769:11:HC3HCDRXX:1:2105:7392:11882
CATGGTCG
+
FFFFFFFF
@A00769:11:HC3HCDRXX:1:2105:21151:11882
CATGGTCG
+
F:FFFFFF
@A00769:11:HC3HCDRXX:1:2105:7645:11913
CATGGTCG
+
FFFFFFFF
@A00769:11:HC3HCDRXX:1:2105:28601:11913
CATGGTCG
+
FFFFFFFF
@A00769:11:HC3HCDRXX:1:2105:12545:11945
CATGGTCG
+
FFFFFFFF
@A00769:11:HC3HCDRXX:1:2105:6912:11960
CATGGTCG
+
FFFFFFFF
@A00769:11:HC3HCDRXX:1:2105:12391:11960
CATGGTCG
+
FFFFFFFF
@A00769:11:HC3HCDRXX:1:2105:7012:11976
CATGGTCG
+
FFFFFFFF
@A00769:11:HC3HCDRXX:1:2105:7066:11976
CATGGTCG
+
FFFFFFFF
@A00769:11:HC3HCDRXX:1:2105:12463:12023
CATGGTCG
+
FFFFFFFF
@A00769:11:HC3HCDRXX:1:2105:18376:12054
CATGGTCG
+
FFFFFFFF
@A00769:11:HC3HCDRXX:1:2105:1868:12117
CATGGTCG
+
:FF,FF,F
@A00769:11:HC3HCDRXX:1:2105:16504:12195
CATGGTCG
+
FFFFFFFF
@A00769:11:HC3HCDRXX:1:2105:10158:12289
CATGGTCG
+
FFFFFFFF
@A00769:11:HC3HCDRXX:1:2105:20916:12289
CATGGTCG
+
FFFFFFFF
@A00769:11:HC3HCDRXX:1:2105:9444:12367
CATGGTCG
+
FFFFFFFF
@A00769:11:HC3HCDRXX:1:2105:7862:12383
CATGGTCG
+
FFFFFFFF
@A00769:11:HC3HCDRXX:1:2105:8929:12383
CATGGTCG
+
FFFFFFFF
@A00769:11:HC3HCDRXX:1:2105:6289:12414
CATGGTCG
+
FFFFFFFF
@A00769:11:HC3HCDRXX:1:2105:19036:12446
CATGGTCG
+
FFFFFFFF
@A00769:11:HC3HCDRXX:1:2105:29469:12477
CATGGTCG
+
F,FFFFFF
@A00769:11:HC3HCDRXX:1:2105:13548:12493
CATGGTCG
+
FFFFFFFF
@A00769:11:HC3HCDRXX:1:2105:5448:12524
CATGGTCG
+
FFFFFFFF
@A00769:11:HC3HCDRXX:1:2105:2419:12571
CATGGTCG
+
FFFFFFFF
@A00769:11:HC3HCDRXX:1:2105:30662:12571
CATGGTCG
+
FFFFFFFF
@A00769:11:HC3HCDRXX:1:2105:8296:12665
CATGGTCG
+
FFFFFFFF
@A00769:11:HC3HCDRXX:1:2105:4824:12884
CATGGTCG
+
F:FFFFFF
@A00769:11:HC3HCDRXX:1:2105:19831:12947
CATGGTCG
+
FFF:FFFF
@A00769:11:HC3HCDRXX:1:2105:27046:12947
CATGGTCG
+
FFFFFFFF
@A00769:11:HC3HCDRXX:1:2105:4770:12978
CATGGTCG
+
FF,FFFFF
@A00769:11:HC3HCDRXX:1:2105:5068:12994
CATGGTCG
+
FF:FFFFF
@A00769:11:HC3HCDRXX:1:2105:31195:12994
CATGGTCG
+
FFFFFFFF
@A00769:11:HC3HCDRXX:1:2105:8693:13009
CATGGTCG
+
FFFFFFFF
@A00769:11:HC3HCDRXX:1:2105:18837:13135
CATGGTCG
+
FFFFFFFF
@A00769:11:HC3HCDRXX:1:2105:28257:13197
CATGGTCG
+
FFFFFFFF
@A00769:11:HC3HCDRXX:1:2105:1588:13228
CATGGTCG
+
FFFFFFFF
@A00769:11:HC3HCDRXX:1:2105:28131:13228
CATGGTCG
+
FFFFFFFF
@A00769:11:HC3HCDRXX:1:2105:32045:13307
CATGGTCG
+
FFFFFFFF
@A00769:11:HC3HCDRXX:1:2105:26928:13432
CATGGTCG
+
FFFFFFFF
@A00769:11:HC3HCDRXX:1:2105:2175:13495
CATGGTCG
+
FF:FFFFF
@A00769:11:HC3HCDRXX:1:2105:2320:13557
CATGGTCG
+
FFFFFFFF
@A00769:11:HC3HCDRXX:1:2105:8675:13604
CATGGTCG
+
FFFFFFFF
@A00769:11:HC3HCDRXX:1:2105:20211:13604
CATGGTCG
+
FFFFFFFF
@A00769:11:HC3HCDRXX:1:2105:15447:13620
CATGGTCG
+
FFFFFFFF
@A00769:11:HC3HCDRXX:1:2105:27778:13620
CATGGTCG
+
FFFFFFFF
@A00769:11:HC3HCDRXX:1:2105:22146:13636
CATGGTCG
+
FFFFFFFF
@A00769:11:HC3HCDRXX:1:2105:11080:13667
CATGGTCG
+
FFFFFFFF
@A00769:11:HC3HCDRXX:1:2105:19379:13761
CATGGTCG
+
FFFFFFFF
@A00769:11:HC3HCDRXX:1:2105:28592:13777
CATGGTCG
+
FFFFFFFF
@A00769:11:HC3HCDRXX:1:2105:27236:13808
CATGGTCG
+
FFFFFFFF
@A00769:11:HC3HCDRXX:1:2105:29134:13808
CATGGTCG
+
FFFFFFFF
@A00769:11:HC3HCDRXX:1:2105:30472:13808
CATGGTCG
+
FFFFFFFF
@A00769:11:HC3HCDRXX:1:2105:8422:13855
CATGGTCG
+
FFFFFFFF
@A00769:11:HC3HCDRXX:1:2105:5782:13886
CATGGTCG
+
FFFFFFFF
@A00769:11:HC3HCDRXX:1:2105:28275:13886
CATGGTCG
+
FFFFFFFF
@A00769:11:HC3HCDRXX:1:2105:30400:13996
CATGGTCG
+
FFFFFFFF
@A00769:11:HC3HCDRXX:1:2105:20256:14058
CATGGTCG
+
FFFFFFFF
@A00769:11:HC3HCDRXX:1:2105:21368:14105
CATGGTCG
+
FFFFFFFF
@A00769:11:HC3HCDRXX:1:2105:2989:14215
CATGGTCG
+
FFFFFFFF
@A00769:11:HC3HCDRXX:1:2105:6840:14246
CATGGTCG
+
:FFFFFFF
@A00769:11:HC3HCDRXX:1:2105:21640:14325
CATGGTCG
+
FFFFFFFF
@A00769:11:HC3HCDRXX:1:2105:16107:14418
CATGGTCG
+
FFFFFFFF
@A00769:11:HC3HCDRXX:1:2105:17797:14465
CATGGTCG
+
FFF,FFFF
@A00769:11:HC3HCDRXX:1:2105:32886:14481
CATGGTCG
+
FFFFFFFF
@A00769:11:HC3HCDRXX:1:2105:25554:14622
CATGGTCG
+
FFFFFFFF
@A00769:11:HC3HCDRXX:1:2105:13630:14669
CATGGTCG
+
FFFFFFFF
@A00769:11:HC3HCDRXX:1:2105:20039:14685
CATGGTCG
+
FFFFFFFF
@A00769:11:HC3HCDRXX:1:2105:25934:14810
CATGGTCG
+
:FF:FFFF
@A00769:11:HC3HCDRXX:1:2105:10212:14826
CATGGTCG
+
FFFFFFFF
@A00769:11:HC3HCDRXX:1:2105:6216:14857
CATGGTCG
+
FFFFFFFF
@A00769:11:HC3HCDRXX:1:2105:26838:14873
CATGGTCG
+
FFFFFFFF
@A00769:11:HC3HCDRXX:1:2105:26069:14920
CATGGTCG
+
FFFFFFFF
@A00769:11:HC3HCDRXX:1:2105:29469:14920
CATGGTCG
+
FFFFFFFF
@A00769:11:HC3HCDRXX:1:2105:3522:14982
CATGGTCG
+
FFFFFFFF
@A00769:11:HC3HCDRXX:1:2105:5023:15013
CATGGTCG
+
FFFFFFFF
@A00769:11:HC3HCDRXX:1:2105:19027:15029
CATGGTCG
+
FFFFFFFF
@A00769:11:HC3HCDRXX:1:2105:23999:15060
CATGGTCG
+
FFFFF:FF
@A00769:11:HC3HCDRXX:1:2105:29505:15139
CATGGTCG
+
FFFFFFFF
@A00769:11:HC3HCDRXX:1:2105:9227:15154
CATGGTCG
+
FF::,F,,
@A00769:11:HC3HCDRXX:1:2105:6650:15233
CATGGTCG
+
FFFFFFFF
@A00769:11:HC3HCDRXX:1:2105:1922:15280
CATGGTCG
+
FFF,FFFF
@A00769:11:HC3HCDRXX:1:2105:6614:15295
CATGGTCG
+
FFFFFFFF
@A00769:11:HC3HCDRXX:1:2105:1371:15358
CATGGTCG
+
FFFFFFFF
@A00769:11:HC3HCDRXX:1:2105:25898:15374
CATGGTCG
+
FFFFFFFF
@A00769:11:HC3HCDRXX:1:2105:17029:15389
CATGGTCG
+
FFFFFFFF
@A00769:11:HC3HCDRXX:1:2105:1280:15421
CATGGTCG
+
FFFFFFFF
@A00769:11:HC3HCDRXX:1:2105:15139:15468
CATGGTCG
+
FFFFFFFF
@A00769:11:HC3HCDRXX:1:2105:25229:15468
CATGGTCG
+
F:FFFFFF
@A00769:11:HC3HCDRXX:1:2105:14055:15499
CATGGTCG
+
:F:FF:::
@A00769:11:HC3HCDRXX:1:2105:6849:15515
CATGGTCG
+
FFFFFFFF
@A00769:11:HC3HCDRXX:1:2105:13819:15624
CATGGTCG
+
FFFFFFFF
@A00769:11:HC3HCDRXX:1:2105:9173:15687
CATGGTCG
+
FFFFFFFF
@A00769:11:HC3HCDRXX:1:2105:32425:15718
CATGGTCG
+
FFFFFFFF
@A00769:11:HC3HCDRXX:1:2105:7726:15781
CATGGTCG
+
FFFFFFFF
@A00769:11:HC3HCDRXX:1:2105:29505:15828
CATGGTCG
+
FFFFFFFF
@A00769:11:HC3HCDRXX:1:2105:13494:15875
CATGGTCG
+
FF:::FFF
@A00769:11:HC3HCDRXX:1:2105:23674:15875
CATGGTCG
+
FFFFFFFF
@A00769:11:HC3HCDRXX:1:2105:31774:15875
CATGGTCG
+
FFFFFFFF
@A00769:11:HC3HCDRXX:1:2105:24388:15922
CATGGTCG
+
FFFFFFFF
@A00769:11:HC3HCDRXX:1:2105:2492:15953
CATGGTCG
+
FFFFFFFF
@A00769:11:HC3HCDRXX:1:2105:7193:16016
CATGGTCG
+
:FFF:FFF
@A00769:11:HC3HCDRXX:1:2105:9245:16031
CATGGTCG
+
FFFFFFFF
@A00769:11:HC3HCDRXX:1:2105:12988:16031
CATGGTCG
+
FFFFFFFF
@A00769:11:HC3HCDRXX:1:2105:26133:16031
CATGGTCG
+
,F,,FFFF
@A00769:11:HC3HCDRXX:1:2105:8965:16110
CATGGTCG
+
FFFFFFFF
@A00769:11:HC3HCDRXX:1:2105:9914:16125
CATGGTCG
+
FFFFFFFF
@A00769:11:HC3HCDRXX:1:2105:31593:16125
CATGGTCG
+
FFFFFFFF
@A00769:11:HC3HCDRXX:1:2105:9046:16188
CATGGTCG
+
FFFFFFFF
@A00769:11:HC3HCDRXX:1:2105:1524:16219
CATGGTCG
+
FFFFFFFF
@A00769:11:HC3HCDRXX:1:2105:15772:16282
CATGGTCG
+
FFFFF:,F
@A00769:11:HC3HCDRXX:1:2105:22263:16313
CATGGTCG
+
FFFFFFFF
@A00769:11:HC3HCDRXX:1:2105:4164:16344
CATGGTCG
+
FFFFFFFF
@A00769:11:HC3HCDRXX:1:2105:16116:16376
CATGGTCG
+
FFFFFFFF
@A00769:11:HC3HCDRXX:1:2105:4915:16391
CATGGTCG
+
FFFF:FFF
@A00769:11:HC3HCDRXX:1:2105:7256:16407
CATGGTCG
+
FFFFFFFF
@A00769:11:HC3HCDRXX:1:2105:6569:16438
CATGGTCG
+
FFFFFFFF
@A00769:11:HC3HCDRXX:1:2105:7880:16485
CATGGTCG
+
FFFFFFFF
@A00769:11:HC3HCDRXX:1:2105:8793:16501
CATGGTCG
+
FFFFFFFF
@A00769:11:HC3HCDRXX:1:2105:27615:16501
CATGGTCG
+
FFFFFFFF
@A00769:11:HC3HCDRXX:1:2105:9570:16564
CATGGTCG
+
FFFFFFFF
@A00769:11:HC3HCDRXX:1:2105:23402:16752
CATGGTCG
+
FFFFFFFF
@A00769:11:HC3HCDRXX:1:2105:9001:16861
CATGGTCG
+
FFFFFFFF
@A00769:11:HC3HCDRXX:1:2105:9824:16971
CATGGTCG
+
FFFFFFFF
@A00769:11:HC3HCDRXX:1:2105:9227:17096
CATGGTCG
+
FFFFFFFF
@A00769:11:HC3HCDRXX:1:2105:29441:17159
CATGGTCG
+
FFFFFFFF
@A00769:11:HC3HCDRXX:1:2105:23348:17190
CATGGTCG
+
FFFFFFF:
@A00769:11:HC3HCDRXX:1:2105:24198:17190
CATGGTCG
+
FFFFFFFF
@A00769:11:HC3HCDRXX:1:2105:32371:17190
CATGGTCG
+
FFFFFFFF
@A00769:11:HC3HCDRXX:1:2105:29957:17206
CATGGTCG
+
FF:FFFFF
@A00769:11:HC3HCDRXX:1:2105:7609:17237
CATGGTCG
+
FFFFFFFF
@A00769:11:HC3HCDRXX:1:2105:10800:17253
CATGGTCG
+
FFFFFFFF
@A00769:11:HC3HCDRXX:1:2105:20419:17253
CATGGTCG
+
FFFFFFFF
@A00769:11:HC3HCDRXX:1:2105:5502:17315
CATGGTCG
+
FFFFFFFF
@A00769:11:HC3HCDRXX:1:2105:14308:17347
CATGGTCG
+
FFFF:FFF
@A00769:11:HC3HCDRXX:1:2105:24080:17487
CATGGTCG
+
,FFFFFFF
@A00769:11:HC3HCDRXX:1:2105:2230:17503
CATGGTCG
+
FFFFFFFF
@A00769:11:HC3HCDRXX:1:2105:1208:17519
CATGGTCG
+
FFF,:F:F
@A00769:11:HC3HCDRXX:1:2105:22869:17581
CATGGTCG
+
FFFFFFFF
@A00769:11:HC3HCDRXX:1:2105:24840:17581
CATGGTCG
+
FFFFFFFF
@A00769:11:HC3HCDRXX:1:2105:2790:17597
CATGGTCG
+
FFFFFFFF
@A00769:11:HC3HCDRXX:1:2105:1425:17644
CATGGTCG
+
FFFFFFF:
@A00769:11:HC3HCDRXX:1:2105:1416:17660
CATGGTCG
+
FFFFFFFF
@A00769:11:HC3HCDRXX:1:2105:14145:17722
CATGGTCG
+
FFFFFFFF
@A00769:11:HC3HCDRXX:1:2105:28944:17769
CATGGTCG
+
,F:F:F,F
@A00769:11:HC3HCDRXX:1:2105:31638:17769
CATGGTCG
+
F,FFFFFF
@A00769:11:HC3HCDRXX:1:2105:23077:17785
CATGGTCG
+
F,F:FFFF
@A00769:11:HC3HCDRXX:1:2105:1172:17801
CATGGTCG
+
FFFFFFFF
@A00769:11:HC3HCDRXX:1:2105:32588:17816
CATGGTCG
+
FFFFFFFF
@A00769:11:HC3HCDRXX:1:2105:18647:17848
CATGGTCG
+
FFFFFFFF
@A00769:11:HC3HCDRXX:1:2105:13123:17863
CATGGTCG
+
FFFFFFFF
@A00769:11:HC3HCDRXX:1:2105:7509:17879
CATGGTCG
+
FFFFFFFF
@A00769:11:HC3HCDRXX:1:2105:7392:18082
CATGGTCG
+
FF:FFF::
@A00769:11:HC3HCDRXX:1:2105:17571:18082
CATGGTCG
+
FFFFFFFF
@A00769:11:HC3HCDRXX:1:2105:26413:18176
CATGGTCG
+
FFFFFFFF
@A00769:11:HC3HCDRXX:1:2105:17915:18208
CATGGTCG
+
FFFFFFFF
@A00769:11:HC3HCDRXX:1:2105:22209:18317
CATGGTCG
+
FFFFFFFF
@A00769:11:HC3HCDRXX:1:2105:28881:18349
CATGGTCG
+
F,FF,:,F
@A00769:11:HC3HCDRXX:1:2105:1759:18411
CATGGTCG
+
FFF:FFFF
@A00769:11:HC3HCDRXX:1:2105:20663:18458
CATGGTCG
+
FFFFFFFF
@A00769:11:HC3HCDRXX:1:2105:29170:18474
CATGGTCG
+
FFFFFFFF
@A00769:11:HC3HCDRXX:1:2105:5791:18568
CATGGTCG
+
FF:FFFFF
@A00769:11:HC3HCDRXX:1:2105:26404:18599
CATGGTCG
+
FFFFFFFF
@A00769:11:HC3HCDRXX:1:2105:26711:18599
CATGGTCG
+
FFFF,FFF
@A00769:11:HC3HCDRXX:1:2105:10872:18662
CATGGTCG
+
FFFFFFFF
@A00769:11:HC3HCDRXX:1:2105:19813:18709
CATGGTCG
+
FFFFFFFF
@A00769:11:HC3HCDRXX:1:2105:6813:18771
CATGGTCG
+
FFFFFFFF
@A00769:11:HC3HCDRXX:1:2105:20654:18787
CATGGTCG
+
F:FFFFFF
@A00769:11:HC3HCDRXX:1:2105:27299:18803
CATGGTCG
+
FFFFFFFF
@A00769:11:HC3HCDRXX:1:2105:25283:18818
CATGGTCG
+
FFFFFFFF
@A00769:11:HC3HCDRXX:1:2105:2799:18834
CATGGTCG
+
FFFFFFFF
@A00769:11:HC3HCDRXX:1:2105:4047:18865
CATGGTCG
+
FFFFFFFF
@A00769:11:HC3HCDRXX:1:2105:20961:19038
CATGGTCG
+
FFFFFFFF
@A00769:11:HC3HCDRXX:1:2105:17779:19069
CATGGTCG
+
FFFFFFFF
@A00769:11:HC3HCDRXX:1:2105:27561:19069
CATGGTCG
+
FFFFFFFF
@A00769:11:HC3HCDRXX:1:2105:7591:19085
CATGGTCG
+
FFFFFFFF
@A00769:11:HC3HCDRXX:1:2105:17363:19163
CATGGTCG
+
FFFFFFFF
@A00769:11:HC3HCDRXX:1:2105:9435:19241
CATGGTCG
+
FFF:FFFF
@A00769:11:HC3HCDRXX:1:2105:26078:19288
CATGGTCG
+
FFFFFFFF
@A00769:11:HC3HCDRXX:1:2105:32660:19288
CATGGTCG
+
FFFFFFFF
@A00769:11:HC3HCDRXX:1:2105:11532:19366
CATGGTCG
+
FFFFFFFF
@A00769:11:HC3HCDRXX:1:2105:25907:19366
CATGGTCG
+
FFFFFFFF
@A00769:11:HC3HCDRXX:1:2105:18837:19398
CATGGTCG
+
FFFFFFFF
@A00769:11:HC3HCDRXX:1:2105:25066:19476
CATGGTCG
+
FFFFFFFF
@A00769:11:HC3HCDRXX:1:2105:17960:19507
CATGGTCG
+
FF,F,F:F
@A00769:11:HC3HCDRXX:1:2105:13684:19586
CATGGTCG
+
FFFFFFFF
@A00769:11:HC3HCDRXX:1:2105:32515:19601
CATGGTCG
+
F,FFFFF:
@A00769:11:HC3HCDRXX:1:2105:1606:19648
CATGGTCG
+
FFFFFFFF
@A00769:11:HC3HCDRXX:1:2105:26015:19648
CATGGTCG
+
FFFFFFFF
@A00769:11:HC3HCDRXX:1:2105:19958:19711
CATGGTCG
+
FFFFFFFF
@A00769:11:HC3HCDRXX:1:2105:8160:19758
CATGGTCG
+
FFFFFFFF
@A00769:11:HC3HCDRXX:1:2105:27742:19789
CATGGTCG
+
FFFFFFFF
@A00769:11:HC3HCDRXX:1:2105:18611:19820
CATGGTCG
+
FFFFFFFF
@A00769:11:HC3HCDRXX:1:2105:28366:19836
CATGGTCG
+
FFFFFFFF
@A00769:11:HC3HCDRXX:1:2105:2908:19930
CATGGTCG
+
FFFFFFFF
@A00769:11:HC3HCDRXX:1:2105:2284:19946
CATGGTCG
+
,FFF,:::
@A00769:11:HC3HCDRXX:1:2105:10845:19961
CATGGTCG
+
FFFFFFFF
@A00769:11:HC3HCDRXX:1:2105:8576:20008
CATGGTCG
+
FFFFFFFF
@A00769:11:HC3HCDRXX:1:2105:22688:20024
CATGGTCG
+
FFFF,FFF
@A00769:11:HC3HCDRXX:1:2105:4363:20134
CATGGTCG
+
FFFFFFFF
@A00769:11:HC3HCDRXX:1:2105:15438:20212
CATGGTCG
+
FFFFFFFF
@A00769:11:HC3HCDRXX:1:2105:19804:20228
CATGGTCG
+
FF:FFFFF
@A00769:11:HC3HCDRXX:1:2105:5132:20369
CATGGTCG
+
FFFFFFFF
@A00769:11:HC3HCDRXX:1:2105:9652:20369
CATGGTCG
+
FFFFFFFF
@A00769:11:HC3HCDRXX:1:2105:30337:20400
CATGGTCG
+
FFFFFFFF
@A00769:11:HC3HCDRXX:1:2105:11288:20447
CATGGTCG
+
FFFFFFFF
@A00769:11:HC3HCDRXX:1:2105:17499:20462
CATGGTCG
+
FFFFFFFF
@A00769:11:HC3HCDRXX:1:2105:13548:20541
CATGGTCG
+
FFFFFFFF
@A00769:11:HC3HCDRXX:1:2105:17635:20635
CATGGTCG
+
FFFFFFFF
@A00769:11:HC3HCDRXX:1:2105:29695:20635
CATGGTCG
+
:FFF:FFF
@A00769:11:HC3HCDRXX:1:2105:28980:20744
CATGGTCG
+
FFFFFFFF
@A00769:11:HC3HCDRXX:1:2105:25464:20823
CATGGTCG
+
FFFFFFFF
@A00769:11:HC3HCDRXX:1:2105:11297:20838
CATGGTCG
+
FFF:FF:F
@A00769:11:HC3HCDRXX:1:2105:26178:20838
CATGGTCG
+
FFFFFFFF
@A00769:11:HC3HCDRXX:1:2105:18710:20870
CATGGTCG
+
FFFFFFFF
@A00769:11:HC3HCDRXX:1:2105:5990:20885
CATGGTCG
+
FFFFFFFF
@A00769:11:HC3HCDRXX:1:2105:28366:20901
CATGGTCG
+
FFFFFFFF
@A00769:11:HC3HCDRXX:1:2105:19533:20917
CATGGTCG
+
FFFFFFFF
@A00769:11:HC3HCDRXX:1:2105:30897:20932
CATGGTCG
+
F:FFFFFF
@A00769:11:HC3HCDRXX:1:2105:11171:20995
CATGGTCG
+
FFFFFFFF
@A00769:11:HC3HCDRXX:1:2105:20446:20995
CATGGTCG
+
FFFFFFFF
@A00769:11:HC3HCDRXX:1:2105:9308:21151
CATGGTCG
+
FFFFFFFF
@A00769:11:HC3HCDRXX:1:2105:1615:21167
CATGGTCG
+
FFFFFFFF
@A00769:11:HC3HCDRXX:1:2105:6876:21167
CATGGTCG
+
FFF:F::F
@A00769:11:HC3HCDRXX:1:2105:16803:21167
CATGGTCG
+
FFFFFFFF
@A00769:11:HC3HCDRXX:1:2105:19298:21198
CATGGTCG
+
FFFFFFFF
@A00769:11:HC3HCDRXX:1:2105:1615:21261
CATGGTCG
+
,FFF:FFF
@A00769:11:HC3HCDRXX:1:2105:13123:21277
CATGGTCG
+
FFFFFF::
@A00769:11:HC3HCDRXX:1:2105:18457:21308
CATGGTCG
+
FFFFFFFF
@A00769:11:HC3HCDRXX:1:2105:1687:21324
CATGGTCG
+
FF:F:FFF
@A00769:11:HC3HCDRXX:1:2105:5068:21324
CATGGTCG
+
FFFFFFFF
@A00769:11:HC3HCDRXX:1:2105:27272:21324
CATGGTCG
+
FF::FFFF
@A00769:11:HC3HCDRXX:1:2105:24985:21433
CATGGTCG
+
FFF:FFFF
@A00769:11:HC3HCDRXX:1:2105:20320:21496
CATGGTCG
+
FFFFFFFF
@A00769:11:HC3HCDRXX:1:2105:5855:21527
CATGGTCG
+
FFFFFFFF
@A00769:11:HC3HCDRXX:1:2105:27082:21527
CATGGTCG
+
FFFFFFFF
@A00769:11:HC3HCDRXX:1:2105:4490:21543
CATGGTCG
+
FFFFFFFF
@A00769:11:HC3HCDRXX:1:2105:7545:21543
CATGGTCG
+
FFFFFFFF
@A00769:11:HC3HCDRXX:1:2105:32560:21559
CATGGTCG
+
FFFFFFFF
@A00769:11:HC3HCDRXX:1:2105:22525:21590
CATGGTCG
+
FFFFFFFF
@A00769:11:HC3HCDRXX:1:2105:5972:21605
CATGGTCG
+
FFFFFFFF
@A00769:11:HC3HCDRXX:1:2105:28673:21652
CATGGTCG
+
FFFFFFFF
@A00769:11:HC3HCDRXX:1:2105:28727:21652
CATGGTCG
+
FFFFFFFF
@A00769:11:HC3HCDRXX:1:2105:22824:21668
CATGGTCG
+
FFFFFFFF
@A00769:11:HC3HCDRXX:1:2105:6397:21715
CATGGTCG
+
FFFFFFFF
@A00769:11:HC3HCDRXX:1:2105:16875:21825
CATGGTCG
+
FFFFFFFF
@A00769:11:HC3HCDRXX:1:2105:20772:21997
CATGGTCG
+
FFFFFFFF
@A00769:11:HC3HCDRXX:1:2105:8558:22044
CATGGTCG
+
FFFFFFFF
@A00769:11:HC3HCDRXX:1:2105:31358:22075
CATGGTCG
+
FFFFFFFF
@A00769:11:HC3HCDRXX:1:2105:27471:22138
CATGGTCG
+
FFFFFFFF
@A00769:11:HC3HCDRXX:1:2105:1967:22153
CATGGTCG
+
FFFFFFFF
@A00769:11:HC3HCDRXX:1:2105:13078:22200
CATGGTCG
+
FFFFFFFF
@A00769:11:HC3HCDRXX:1:2105:24089:22200
CATGGTCG
+
FFFFFFFF
@A00769:11:HC3HCDRXX:1:2105:16233:22216
CATGGTCG
+
FFFFFFFF
@A00769:11:HC3HCDRXX:1:2105:11125:22326
CATGGTCG
+
FFFFFFFF
@A00769:11:HC3HCDRXX:1:2105:14109:22326
CATGGTCG
+
FFFFFFFF
@A00769:11:HC3HCDRXX:1:2105:16342:22341
CATGGTCG
+
FFFFFFFF
@A00769:11:HC3HCDRXX:1:2105:3622:22357
CATGGTCG
+
FFFFFFFF
@A00769:11:HC3HCDRXX:1:2105:13639:22357
CATGGTCG
+
FFFFFFFF
@A00769:11:HC3HCDRXX:1:2105:24985:22498
CATGGTCG
+
FFFFFFFF
@A00769:11:HC3HCDRXX:1:2105:20103:22529
CATGGTCG
+
FFFFFFFF
@A00769:11:HC3HCDRXX:1:2105:12102:22576
CATGGTCG
+
FFFFFFFF
@A00769:11:HC3HCDRXX:1:2105:29008:22576
CATGGTCG
+
FFFFFFFF
@A00769:11:HC3HCDRXX:1:2105:22381:22592
CATGGTCG
+
FFFFFFFF
@A00769:11:HC3HCDRXX:1:2105:24957:22608
CATGGTCG
+
FFFFFFFF
@A00769:11:HC3HCDRXX:1:2105:3577:22654
CATGGTCG
+
FFFFFFFF
@A00769:11:HC3HCDRXX:1:2105:30246:22686
CATGGTCG
+
FFFFFFFF
@A00769:11:HC3HCDRXX:1:2105:30255:22701
CATGGTCG
+
FFFFFFFF
@A00769:11:HC3HCDRXX:1:2105:18005:22717
CATGGTCG
+
FFFFFFFF
@A00769:11:HC3HCDRXX:1:2105:24279:22717
CATGGTCG
+
FFFFFFFF
@A00769:11:HC3HCDRXX:1:2105:14995:22889
CATGGTCG
+
FFFFFFFF
@A00769:11:HC3HCDRXX:1:2105:22399:22936
CATGGTCG
+
FFFFFFFF
@A00769:11:HC3HCDRXX:1:2105:28953:22952
CATGGTCG
+
FFFFFFFF
@A00769:11:HC3HCDRXX:1:2105:2121:23015
CATGGTCG
+
FFFFFFFF
@A00769:11:HC3HCDRXX:1:2105:29170:23015
CATGGTCG
+
FFFFFFFF
@A00769:11:HC3HCDRXX:1:2105:3269:23093
CATGGTCG
+
FFF:FFFF
@A00769:11:HC3HCDRXX:1:2105:30680:23124
CATGGTCG
+
FFFFF:FF
@A00769:11:HC3HCDRXX:1:2105:20148:23140
CATGGTCG
+
FFFFFFFF
@A00769:11:HC3HCDRXX:1:2105:20066:23187
CATGGTCG
+
FFFFFFFF
@A00769:11:HC3HCDRXX:1:2105:28944:23218
CATGGTCG
+
FFFFFFFF
@A00769:11:HC3HCDRXX:1:2105:30626:23312
CATGGTCG
+
FFFFFFFF
@A00769:11:HC3HCDRXX:1:2105:16080:23328
CATGGTCG
+
FFFFFFFF
@A00769:11:HC3HCDRXX:1:2105:25527:23343
CATGGTCG
+
FFFFFFFF
@A00769:11:HC3HCDRXX:1:2105:3748:23359
CATGGTCG
+
FFFFFFFF
@A00769:11:HC3HCDRXX:1:2105:10655:23390
CATGGTCG
+
FFFFFFFF
@A00769:11:HC3HCDRXX:1:2105:3667:23437
CATGGTCG
+
FFFFFFFF
@A00769:11:HC3HCDRXX:1:2105:24912:23437
CATGGTCG
+
FFFFFFFF
@A00769:11:HC3HCDRXX:1:2105:32768:23453
CATGGTCG
+
FFFFFFFF
@A00769:11:HC3HCDRXX:1:2105:11605:23500
CATGGTCG
+
FFFFFFFF
@A00769:11:HC3HCDRXX:1:2105:10872:23516
CATGGTCG
+
FFFFFFFF
@A00769:11:HC3HCDRXX:1:2105:1651:23578
CATGGTCG
+
FFFFFFFF
@A00769:11:HC3HCDRXX:1:2105:14651:23578
CATGGTCG
+
FFFFFFFF
@A00769:11:HC3HCDRXX:1:2105:4942:23703
CATGGTCG
+
FFFFFFFF
@A00769:11:HC3HCDRXX:1:2105:8847:23703
CATGGTCG
+
FFFFFFFF
@A00769:11:HC3HCDRXX:1:2105:13331:23703
CATGGTCG
+
F:FFFFFF
@A00769:11:HC3HCDRXX:1:2105:10908:23797
CATGGTCG
+
FFFFFFFF
@A00769:11:HC3HCDRXX:1:2105:20166:23860
CATGGTCG
+
FFFF:FFF
@A00769:11:HC3HCDRXX:1:2105:18340:23891
CATGGTCG
+
FFFFFFFF
@A00769:11:HC3HCDRXX:1:2105:28474:23907
CATGGTCG
+
FFFFFFFF
@A00769:11:HC3HCDRXX:1:2105:16387:24017
CATGGTCG
+
FFFFFFFF
@A00769:11:HC3HCDRXX:1:2105:9381:24064
CATGGTCG
+
FFFFFFFF
@A00769:11:HC3HCDRXX:1:2105:5782:24126
CATGGTCG
+
FFFFFFFF
@A00769:11:HC3HCDRXX:1:2105:16468:24126
CATGGTCG
+
FFFFFFFF
@A00769:11:HC3HCDRXX:1:2105:30228:24251
CATGGTCG
+
FFF:F:FF
@A00769:11:HC3HCDRXX:1:2105:28890:24314
CATGGTCG
+
FFFFFFFF
@A00769:11:HC3HCDRXX:1:2105:8160:24330
CATGGTCG
+
F:FFFFFF
@A00769:11:HC3HCDRXX:1:2105:2727:24345
CATGGTCG
+
FFFFFFFF
@A00769:11:HC3HCDRXX:1:2105:17038:24392
CATGGTCG
+
FFFFFFFF
@A00769:11:HC3HCDRXX:1:2105:29035:24408
CATGGTCG
+
FFFFFFFF
@A00769:11:HC3HCDRXX:1:2105:8368:24471
CATGGTCG
+
,FF,F,FF
@A00769:11:HC3HCDRXX:1:2105:4725:24486
CATGGTCG
+
F:FFFFFF
@A00769:11:HC3HCDRXX:1:2105:29848:24502
CATGGTCG
+
FFFFFFFF
@A00769:11:HC3HCDRXX:1:2105:7509:24518
CATGGTCG
+
FFFFFFFF
@A00769:11:HC3HCDRXX:1:2105:10981:24518
CATGGTCG
+
FFFFFFFF
@A00769:11:HC3HCDRXX:1:2105:12545:24596
CATGGTCG
+
FFFFFFFF
@A00769:11:HC3HCDRXX:1:2105:14651:24612
CATGGTCG
+
FFFFFFFF
@A00769:11:HC3HCDRXX:1:2105:17788:24627
CATGGTCG
+
FFFFFFFF
@A00769:11:HC3HCDRXX:1:2105:31286:24674
CATGGTCG
+
FFFFFFFF
@A00769:11:HC3HCDRXX:1:2105:12491:24690
CATGGTCG
+
FFFFFFFF
@A00769:11:HC3HCDRXX:1:2105:7428:24721
CATGGTCG
+
FFFFFFFF
@A00769:11:HC3HCDRXX:1:2105:28149:24721
CATGGTCG
+
FFFFFFFF
@A00769:11:HC3HCDRXX:1:2105:13548:24768
CATGGTCG
+
FFFFFFFF
@A00769:11:HC3HCDRXX:1:2105:32063:24768
CATGGTCG
+
FFFFFFFF
@A00769:11:HC3HCDRXX:1:2105:25093:24784
CATGGTCG
+
FFFFFFFF
@A00769:11:HC3HCDRXX:1:2105:29496:24831
CATGGTCG
+
FFFFFFFF
@A00769:11:HC3HCDRXX:1:2105:1081:24846
CATGGTCG
+
FFFFFFFF
@A00769:11:HC3HCDRXX:1:2105:24053:24893
CATGGTCG
+
FFFFFFFF
@A00769:11:HC3HCDRXX:1:2105:25283:24925
CATGGTCG
+
FFF:FFFF
@A00769:11:HC3HCDRXX:1:2105:22399:24972
CATGGTCG
+
FFFFFFFF
@A00769:11:HC3HCDRXX:1:2105:20464:25034
CATGGTCG
+
FFFFFFFF
@A00769:11:HC3HCDRXX:1:2105:24659:25034
CATGGTCG
+
FF::FFF:
@A00769:11:HC3HCDRXX:1:2105:25427:25050
CATGGTCG
+
FFFFFFFF
@A00769:11:HC3HCDRXX:1:2105:7229:25066
CATGGTCG
+
FFFFFFFF
@A00769:11:HC3HCDRXX:1:2105:2501:25081
CATGGTCG
+
FFFFFFFF
@A00769:11:HC3HCDRXX:1:2105:11451:25207
CATGGTCG
+
FFFFFFFF
@A00769:11:HC3HCDRXX:1:2105:32886:25222
CATGGTCG
+
FFFFFFFF
@A00769:11:HC3HCDRXX:1:2105:16360:25254
CATGGTCG
+
FFFFFFFF
@A00769:11:HC3HCDRXX:1:2105:21513:25254
CATGGTCG
+
FFFFFFFF
@A00769:11:HC3HCDRXX:1:2105:17879:25347
CATGGTCG
+
FFFFFFFF
@A00769:11:HC3HCDRXX:1:2105:11279:25410
CATGGTCG
+
FFFFFFFF
@A00769:11:HC3HCDRXX:1:2105:19117:25520
CATGGTCG
+
FFFFFFFF
@A00769:11:HC3HCDRXX:1:2105:26241:25520
CATGGTCG
+
FFFFFFFF
@A00769:11:HC3HCDRXX:1:2105:31530:25567
CATGGTCG
+
FFFFFFFF
@A00769:11:HC3HCDRXX:1:2105:9932:25645
CATGGTCG
+
FFFFFFFF
@A00769:11:HC3HCDRXX:1:2105:13042:25708
CATGGTCG
+
FFFFFFFF
@A00769:11:HC3HCDRXX:1:2105:1940:25739
CATGGTCG
+
FFFFFFFF
@A00769:11:HC3HCDRXX:1:2105:12020:25755
CATGGTCG
+
FFF:FFFF
@A00769:11:HC3HCDRXX:1:2105:18982:25755
CATGGTCG
+
FFFFFFFF
@A00769:11:HC3HCDRXX:1:2105:24551:25786
CATGGTCG
+
FFFFFFFF
@A00769:11:HC3HCDRXX:1:2105:1985:25848
CATGGTCG
+
FFFFFFFF
@A00769:11:HC3HCDRXX:1:2105:2483:25864
CATGGTCG
+
FFFFFFFF
@A00769:11:HC3HCDRXX:1:2105:4408:25880
CATGGTCG
+
FFFFFFFF
@A00769:11:HC3HCDRXX:1:2105:19795:25880
CATGGTCG
+
:F,:F,FF
@A00769:11:HC3HCDRXX:1:2105:29767:26115
CATGGTCG
+
FFFFFFFF
@A00769:11:HC3HCDRXX:1:2105:28890:26130
CATGGTCG
+
:FFFFF:F
@A00769:11:HC3HCDRXX:1:2105:28809:26303
CATGGTCG
+
FFFFFFFF
@A00769:11:HC3HCDRXX:1:2105:9887:26412
CATGGTCG
+
FFFFFFFF
@A00769:11:HC3HCDRXX:1:2105:22932:26428
CATGGTCG
+
FFFFFFFF
@A00769:11:HC3HCDRXX:1:2105:17616:26459
CATGGTCG
+
FFFF:FFF
@A00769:11:HC3HCDRXX:1:2105:29243:26459
CATGGTCG
+
FFFFFFFF
@A00769:11:HC3HCDRXX:1:2105:18466:26647
CATGGTCG
+
FFFFFFFF
@A00769:11:HC3HCDRXX:1:2105:15555:26678
CATGGTCG
+
FFFFFFFF
@A00769:11:HC3HCDRXX:1:2105:31033:26678
CATGGTCG
+
FFFFFFFF
@A00769:11:HC3HCDRXX:1:2105:17833:26772
CATGGTCG
+
FFFFFFFF
@A00769:11:HC3HCDRXX:1:2105:8874:26788
CATGGTCG
+
FFFFFFFF
@A00769:11:HC3HCDRXX:1:2105:16477:26804
CATGGTCG
+
FFFFFFFF
@A00769:11:HC3HCDRXX:1:2105:17300:26819
CATGGTCG
+
FFFFFFFF
@A00769:11:HC3HCDRXX:1:2105:17164:26866
CATGGTCG
+
FFFFFFFF
@A00769:11:HC3HCDRXX:1:2105:7464:26913
CATGGTCG
+
FFFFFFF:
@A00769:11:HC3HCDRXX:1:2105:11731:26913
CATGGTCG
+
FFFFFFFF
@A00769:11:HC3HCDRXX:1:2105:25174:26929
CATGGTCG
+
FFFFFFFF
@A00769:11:HC3HCDRXX:1:2105:8431:26960
CATGGTCG
+
FFFFFFFF
@A00769:11:HC3HCDRXX:1:2105:8992:27023
CATGGTCG
+
FFFFFFFF
@A00769:11:HC3HCDRXX:1:2105:13738:27038
CATGGTCG
+
FFFFFFFF
@A00769:11:HC3HCDRXX:1:2105:19669:27132
CATGGTCG
+
FFFFFFFF
@A00769:11:HC3HCDRXX:1:2105:10899:27164
CATGGTCG
+
FFFFFFFF
@A00769:11:HC3HCDRXX:1:2105:27082:27258
CATGGTCG
+
FFF:,FF,
@A00769:11:HC3HCDRXX:1:2105:13087:27414
CATGGTCG
+
FFFFFFFF
@A00769:11:HC3HCDRXX:1:2105:6849:27445
CATGGTCG
+
FFFFFFFF
@A00769:11:HC3HCDRXX:1:2105:6858:27461
CATGGTCG
+
FFFFFFFF
@A00769:11:HC3HCDRXX:1:2105:7997:27461
CATGGTCG
+
FFFFFFFF
@A00769:11:HC3HCDRXX:1:2105:30291:27461
CATGGTCG
+
FFFF::FF
@A00769:11:HC3HCDRXX:1:2105:19497:27524
CATGGTCG
+
FFFFFFFF
@A00769:11:HC3HCDRXX:1:2105:18240:27696
CATGGTCG
+
FFFFFFFF
@A00769:11:HC3HCDRXX:1:2105:9001:27727
CATGGTCG
+
FFF:FFFF
@A00769:11:HC3HCDRXX:1:2105:22137:27837
CATGGTCG
+
FFFFFFFF
@A00769:11:HC3HCDRXX:1:2105:19190:27962
CATGGTCG
+
FFFFFFFF
@A00769:11:HC3HCDRXX:1:2105:18448:27993
CATGGTCG
+
F:FFFFFF
@A00769:11:HC3HCDRXX:1:2105:20663:28040
CATGGTCG
+
FFFFFFFF
@A00769:11:HC3HCDRXX:1:2105:22417:28072
CATGGTCG
+
FFFFFFFF
@A00769:11:HC3HCDRXX:1:2105:19027:28087
CATGGTCG
+
FFFFFFFF
@A00769:11:HC3HCDRXX:1:2105:28574:28119
CATGGTCG
+
FFFFFFFF
@A00769:11:HC3HCDRXX:1:2105:1515:28134
CATGGTCG
+
FFFFFFFF
@A00769:11:HC3HCDRXX:1:2105:3432:28134
CATGGTCG
+
FF:FFFFF
@A00769:11:HC3HCDRXX:1:2105:11659:28134
CATGGTCG
+
FFFFFFFF
@A00769:11:HC3HCDRXX:1:2105:13431:28166
CATGGTCG
+
FFFFFFFF
@A00769:11:HC3HCDRXX:1:2105:25834:28197
CATGGTCG
+
FFFFFFFF
@A00769:11:HC3HCDRXX:1:2105:31738:28213
CATGGTCG
+
FFFFFFFF
@A00769:11:HC3HCDRXX:1:2105:24388:28260
CATGGTCG
+
FFFFFFFF
@A00769:11:HC3HCDRXX:1:2105:26784:28369
CATGGTCG
+
FFFFFFFF
@A00769:11:HC3HCDRXX:1:2105:31684:28494
CATGGTCG
+
FFFFFFFF
@A00769:11:HC3HCDRXX:1:2105:1533:28667
CATGGTCG
+
FFFFFFFF
@A00769:11:HC3HCDRXX:1:2105:11785:28667
CATGGTCG
+
FFFFFFFF
@A00769:11:HC3HCDRXX:1:2105:15374:28682
CATGGTCG
+
FFFFFFFF
@A00769:11:HC3HCDRXX:1:2105:18304:28682
CATGGTCG
+
FFFFFFFF
@A00769:11:HC3HCDRXX:1:2105:17607:28792
CATGGTCG
+
FFFFFFFF
@A00769:11:HC3HCDRXX:1:2105:22788:28808
CATGGTCG
+
FFFFFFFF
@A00769:11:HC3HCDRXX:1:2105:21314:28823
CATGGTCG
+
FFFFFFFF
@A00769:11:HC3HCDRXX:1:2105:26404:28839
CATGGTCG
+
FFFF:F:F
@A00769:11:HC3HCDRXX:1:2105:2609:28933
CATGGTCG
+
FFFFFFFF
@A00769:11:HC3HCDRXX:1:2105:22119:28933
CATGGTCG
+
FFFFFFFF
@A00769:11:HC3HCDRXX:1:2105:15474:28980
CATGGTCG
+
FFFFFF::
@A00769:11:HC3HCDRXX:1:2105:8160:29058
CATGGTCG
+
FFFFFFFF
@A00769:11:HC3HCDRXX:1:2105:21450:29058
CATGGTCG
+
FFFFFFFF
@A00769:11:HC3HCDRXX:1:2105:25934:29058
CATGGTCG
+
FFFFFFFF
@A00769:11:HC3HCDRXX:1:2105:13277:29089
CATGGTCG
+
FFFFFFFF
@A00769:11:HC3HCDRXX:1:2105:30065:29105
CATGGTCG
+
FFFFFFFF
@A00769:11:HC3HCDRXX:1:2105:14362:29277
CATGGTCG
+
FFFFFFFF
@A00769:11:HC3HCDRXX:1:2105:4237:29371
CATGGTCG
+
FFFFFFFF
@A00769:11:HC3HCDRXX:1:2105:21838:29450
CATGGTCG
+
F:FFFFFF
@A00769:11:HC3HCDRXX:1:2105:7636:29465
CATGGTCG
+
FFFFFFFF
@A00769:11:HC3HCDRXX:1:2105:2311:29481
CATGGTCG
+
FFFFFFFF
@A00769:11:HC3HCDRXX:1:2105:30074:29496
CATGGTCG
+
:FFFFFFF
@A00769:11:HC3HCDRXX:1:2105:22345:29637
CATGGTCG
+
FFFFFFFF
@A00769:11:HC3HCDRXX:1:2105:21721:29653
CATGGTCG
+
FFFFFFFF
@A00769:11:HC3HCDRXX:1:2105:22435:29700
CATGGTCG
+
FFFFFFFF
@A00769:11:HC3HCDRXX:1:2105:23918:29700
CATGGTCG
+
FFFFFFFF
@A00769:11:HC3HCDRXX:1:2105:20220:29716
CATGGTCG
+
FFFFFFFF
@A00769:11:HC3HCDRXX:1:2105:17065:29825
CATGGTCG
+
F:FFFFFF
@A00769:11:HC3HCDRXX:1:2105:2763:29857
CATGGTCG
+
FFFFFFFF
@A00769:11:HC3HCDRXX:1:2105:11722:29872
CATGGTCG
+
FFFFFFFF
@A00769:11:HC3HCDRXX:1:2105:9390:29904
CATGGTCG
+
FFFFFFFF
@A00769:11:HC3HCDRXX:1:2105:25608:30029
CATGGTCG
+
FFFFFFFF
@A00769:11:HC3HCDRXX:1:2105:19831:30076
CATGGTCG
+
FFFFFFFF
@A00769:11:HC3HCDRXX:1:2105:9245:30091
CATGGTCG
+
FFFFFFFF
@A00769:11:HC3HCDRXX:1:2105:23167:30154
CATGGTCG
+
FFF,FFFF
@A00769:11:HC3HCDRXX:1:2105:20763:30185
CATGGTCG
+
FFFFFFFF
@A00769:11:HC3HCDRXX:1:2105:4282:30264
CATGGTCG
+
FFFFFFFF
@A00769:11:HC3HCDRXX:1:2105:15564:30264
CATGGTCG
+
FFFFFFFF
@A00769:11:HC3HCDRXX:1:2105:12843:30279
CATGGTCG
+
FFFFFFFF
@A00769:11:HC3HCDRXX:1:2105:24406:30420
CATGGTCG
+
FFFFFFFF
@A00769:11:HC3HCDRXX:1:2105:31530:30420
CATGGTCG
+
FFFFFFFF
@A00769:11:HC3HCDRXX:1:2105:11469:30436
CATGGTCG
+
FFFFFFFF
@A00769:11:HC3HCDRXX:1:2105:26964:30436
CATGGTCG
+
FFFFFFFF
@A00769:11:HC3HCDRXX:1:2105:11252:30499
CATGGTCG
+
FFFFFFFF
@A00769:11:HC3HCDRXX:1:2105:30327:30686
CATGGTCG
+
FFFFFFFF
@A00769:11:HC3HCDRXX:1:2105:7473:30718
CATGGTCG
+
FFFFFFFF
@A00769:11:HC3HCDRXX:1:2105:18864:30843
CATGGTCG
+
FFFFFFFF
@A00769:11:HC3HCDRXX:1:2105:25111:30859
CATGGTCG
+
FFFFFFFF
@A00769:11:HC3HCDRXX:1:2105:26666:30890
CATGGTCG
+
F:FFFFFF
@A00769:11:HC3HCDRXX:1:2105:18466:31031
CATGGTCG
+
FFFFFFFF
@A00769:11:HC3HCDRXX:1:2105:22372:31031
CATGGTCG
+
FFFFFFFF
@A00769:11:HC3HCDRXX:1:2105:25075:31078
CATGGTCG
+
FFFFFFFF
@A00769:11:HC3HCDRXX:1:2105:16107:31109
CATGGTCG
+
FFFFFF,F
@A00769:11:HC3HCDRXX:1:2105:32199:31172
CATGGTCG
+
FFFFFFFF
@A00769:11:HC3HCDRXX:1:2105:12192:31219
CATGGTCG
+
FF:FFFFF
@A00769:11:HC3HCDRXX:1:2105:21169:31297
CATGGTCG
+
F,FFFFFF
@A00769:11:HC3HCDRXX:1:2105:16025:31344
CATGGTCG
+
FFFFFFFF
@A00769:11:HC3HCDRXX:1:2105:11261:31360
CATGGTCG
+
FFFFFFFF
@A00769:11:HC3HCDRXX:1:2105:10041:31407
CATGGTCG
+
FFFFFFFF
@A00769:11:HC3HCDRXX:1:2105:21432:31469
CATGGTCG
+
FFFFFFFF
@A00769:11:HC3HCDRXX:1:2105:22083:31469
CATGGTCG
+
FFFFFFFF
@A00769:11:HC3HCDRXX:1:2105:21594:31720
CATGGTCG
+
FFFFFFFF
@A00769:11:HC3HCDRXX:1:2105:6072:31735
CATGGTCG
+
FFFFFFFF
@A00769:11:HC3HCDRXX:1:2105:19425:31751
CATGGTCG
+
FFFFFFFF
@A00769:11:HC3HCDRXX:1:2105:2003:31829
CATGGTCG
+
FFFFFFFF
@A00769:11:HC3HCDRXX:1:2105:30680:31892
CATGGTCG
+
FFFFFFFF
@A00769:11:HC3HCDRXX:1:2105:16541:31986
CATGGTCG
+
FFFFFFFF
@A00769:11:HC3HCDRXX:1:2105:24578:32002
CATGGTCG
+
FFFFFFFF
@A00769:11:HC3HCDRXX:1:2105:14082:32017
CATGGTCG
+
FFFFFFFF
@A00769:11:HC3HCDRXX:1:2105:8124:32033
CATGGTCG
+
FFFFFFFF
@A00769:11:HC3HCDRXX:1:2105:18792:32033
CATGGTCG
+
FFFF:FFF
@A00769:11:HC3HCDRXX:1:2105:2058:32049
CATGGTCG
+
FFFFFFFF
@A00769:11:HC3HCDRXX:1:2105:8350:32049
CATGGTCG
+
FFFFFFFF
@A00769:11:HC3HCDRXX:1:2105:11867:32064
CATGGTCG
+
FFFF:F:F
@A00769:11:HC3HCDRXX:1:2105:17996:32127
CATGGTCG
+
F:,,FF,F
@A00769:11:HC3HCDRXX:1:2105:9724:32142
CATGGTCG
+
FFFFFFFF
@A00769:11:HC3HCDRXX:1:2105:26196:32142
CATGGTCG
+
FFFFFFFF
@A00769:11:HC3HCDRXX:1:2105:15194:32158
CATGGTCG
+
FF,FFFFF
@A00769:11:HC3HCDRXX:1:2105:2492:32268
CATGGTCG
+
FFFFF:FF
@A00769:11:HC3HCDRXX:1:2105:19985:32283
CATGGTCG
+
FFFFFFFF
@A00769:11:HC3HCDRXX:1:2105:19533:32315
CATGGTCG
+
:FFF:FFF
@A00769:11:HC3HCDRXX:1:2105:22390:32315
CATGGTCG
+
FFFFFFFF
@A00769:11:HC3HCDRXX:1:2105:22236:32330
CATGGTCG
+
FFFFFFFF
@A00769:11:HC3HCDRXX:1:2105:18973:32346
CATGGTCG
+
FFFFFFFF
@A00769:11:HC3HCDRXX:1:2105:28311:32393
CATGGTCG
+
FFFFFFFF
@A00769:11:HC3HCDRXX:1:2105:13105:32424
CATGGTCG
+
:FFFFFFF
@A00769:11:HC3HCDRXX:1:2105:2799:32487
CATGGTCG
+
FFFF,FFF
@A00769:11:HC3HCDRXX:1:2105:21133:32518
CATGGTCG
+
FFFFFFFF
@A00769:11:HC3HCDRXX:1:2105:7690:32534
CATGGTCG
+
FFFFFFFF
@A00769:11:HC3HCDRXX:1:2105:1118:32612
CATGGTCG
+
FFFFFFFF
@A00769:11:HC3HCDRXX:1:2105:6008:32722
CATGGTCG
+
FFFFFFFF
@A00769:11:HC3HCDRXX:1:2105:9136:32753
CATGGTCG
+
FFFFFFFF
@A00769:11:HC3HCDRXX:1:2105:16459:32753
CATGGTCG
+
FFFFFFFF
@A00769:11:HC3HCDRXX:1:2105:28447:32753
CATGGTCG
+
FFFFFFFF
@A00769:11:HC3HCDRXX:1:2105:1796:32816
CATGGTCG
+
FFFFFFFF
@A00769:11:HC3HCDRXX:1:2105:30671:32878
CATGGTCG
+
FFFFFFFF
@A00769:11:HC3HCDRXX:1:2105:3920:32925
CATGGTCG
+
FFFFFFFF
@A00769:11:HC3HCDRXX:1:2105:6623:32972
CATGGTCG
+
FFFFFFFF
@A00769:11:HC3HCDRXX:1:2105:27832:33004
CATGGTCG
+
FFFFFFFF
@A00769:11:HC3HCDRXX:1:2105:14751:33019
CATGGTCG
+
FFFFFFFF
@A00769:11:HC3HCDRXX:1:2105:2365:33082
CATGGTCG
+
FFFFFFFF
@A00769:11:HC3HCDRXX:1:2105:20998:33098
CATGGTCG
+
FFFFFFFF
@A00769:11:HC3HCDRXX:1:2105:17381:33129
CATGGTCG
+
F:FFFFFF
@A00769:11:HC3HCDRXX:1:2105:28420:33144
CATGGTCG
+
FFFFFFFF
@A00769:11:HC3HCDRXX:1:2105:11071:33223
CATGGTCG
+
FFFFFFFF
@A00769:11:HC3HCDRXX:1:2105:25916:33223
CATGGTCG
+
FFFFFFFF
@A00769:11:HC3HCDRXX:1:2105:28926:33270
CATGGTCG
+
FFFFFFFF
@A00769:11:HC3HCDRXX:1:2105:28348:33301
CATGGTCG
+
FFFFFFFF
@A00769:11:HC3HCDRXX:1:2105:7491:33317
CATGGTCG
+
FFFFFFFF
@A00769:11:HC3HCDRXX:1:2105:28411:33348
CATGGTCG
+
FFFF,FF:
@A00769:11:HC3HCDRXX:1:2105:25690:33458
CATGGTCG
+
FFFFFFFF
@A00769:11:HC3HCDRXX:1:2105:15845:33473
CATGGTCG
+
FFFF:FFF
@A00769:11:HC3HCDRXX:1:2105:13666:33489
CATGGTCG
+
FFFFFFFF
@A00769:11:HC3HCDRXX:1:2105:2899:33505
CATGGTCG
+
FFFFFFFF
@A00769:11:HC3HCDRXX:1:2105:6424:33567
CATGGTCG
+
FFFFFFFF
@A00769:11:HC3HCDRXX:1:2105:14561:33599
CATGGTCG
+
FFFFFFFF
@A00769:11:HC3HCDRXX:1:2105:3739:33614
CATGGTCG
+
FFFFFFFF
@A00769:11:HC3HCDRXX:1:2105:16685:33646
CATGGTCG
+
FFFFFFFF
@A00769:11:HC3HCDRXX:1:2105:31123:33724
CATGGTCG
+
FFFFFFFF
@A00769:11:HC3HCDRXX:1:2105:16125:33896
CATGGTCG
+
FFFFFFFF
@A00769:11:HC3HCDRXX:1:2105:18710:33896
CATGGTCG
+
FFFFFFFF
@A00769:11:HC3HCDRXX:1:2105:20518:33896
CATGGTCG
+
FFFFFFFF
@A00769:11:HC3HCDRXX:1:2105:19931:33912
CATGGTCG
+
FFFFFFFF
@A00769:11:HC3HCDRXX:1:2105:19226:33974
CATGGTCG
+
FFFFFFFF
@A00769:11:HC3HCDRXX:1:2105:26368:34100
CATGGTCG
+
::FFFFFF
@A00769:11:HC3HCDRXX:1:2105:8639:34147
CATGGTCG
+
FFFFFFFF
@A00769:11:HC3HCDRXX:1:2105:9127:34272
CATGGTCG
+
FFFFFFFF
@A00769:11:HC3HCDRXX:1:2105:9362:34272
CATGGTCG
+
FFFFFFFF
@A00769:11:HC3HCDRXX:1:2105:14244:34272
CATGGTCG
+
FFFFFFFF
@A00769:11:HC3HCDRXX:1:2105:19822:34319
CATGGTCG
+
FFFFFFFF
@A00769:11:HC3HCDRXX:1:2105:30472:34444
CATGGTCG
+
FFFFFFFF
@A00769:11:HC3HCDRXX:1:2105:16794:34491
CATGGTCG
+
FFFFFFFF
@A00769:11:HC3HCDRXX:1:2105:11288:34507
CATGGTCG
+
FFFFFFFF
@A00769:11:HC3HCDRXX:1:2105:22390:34507
CATGGTCG
+
FFFFFFFF
@A00769:11:HC3HCDRXX:1:2105:30789:34522
CATGGTCG
+
F:FFFFFF
@A00769:11:HC3HCDRXX:1:2105:26883:34554
CATGGTCG
+
FFFFFFFF
@A00769:11:HC3HCDRXX:1:2105:16731:34601
CATGGTCG
+
FFFF:FFF
@A00769:11:HC3HCDRXX:1:2105:6569:34663
CATGGTCG
+
FFFFFFFF
@A00769:11:HC3HCDRXX:1:2105:25174:34788
CATGGTCG
+
FFFFFFFF
@A00769:11:HC3HCDRXX:1:2105:12707:34804
CATGGTCG
+
FFFFFFFF
@A00769:11:HC3HCDRXX:1:2105:11614:34882
CATGGTCG
+
FFFFFFFF
@A00769:11:HC3HCDRXX:1:2105:5294:34898
CATGGTCG
+
FFFFFFFF
@A00769:11:HC3HCDRXX:1:2105:22327:34961
CATGGTCG
+
:FFFFFFF
@A00769:11:HC3HCDRXX:1:2105:12138:34976
CATGGTCG
+
FFFFFFFF
@A00769:11:HC3HCDRXX:1:2105:29559:34992
CATGGTCG
+
FFFFFFF,
@A00769:11:HC3HCDRXX:1:2105:32606:35070
CATGGTCG
+
FFFFFFFF
@A00769:11:HC3HCDRXX:1:2105:8269:35102
CATGGTCG
+
FFFFFFFF
@A00769:11:HC3HCDRXX:1:2105:17589:35117
CATGGTCG
+
FFFFFFFF
@A00769:11:HC3HCDRXX:1:2105:1416:35133
CATGGTCG
+
,FF::FF:
@A00769:11:HC3HCDRXX:1:2105:5791:35164
CATGGTCG
+
FFFFFFFF
@A00769:11:HC3HCDRXX:1:2105:30563:35196
CATGGTCG
+
FFFFFFFF
@A00769:11:HC3HCDRXX:1:2105:18548:35211
CATGGTCG
+
FFFFFFFF
@A00769:11:HC3HCDRXX:1:2105:30183:35227
CATGGTCG
+
FFFFFFFF
@A00769:11:HC3HCDRXX:1:2105:20943:35321
CATGGTCG
+
FFFFFFFF
@A00769:11:HC3HCDRXX:1:2105:4896:35368
CATGGTCG
+
FFFFFFFF
@A00769:11:HC3HCDRXX:1:2105:13395:35368
CATGGTCG
+
FFFFFFFF
@A00769:11:HC3HCDRXX:1:2105:21911:35368
CATGGTCG
+
FFFFFFFF
@A00769:11:HC3HCDRXX:1:2105:31150:35368
CATGGTCG
+
FF:F:F,F
@A00769:11:HC3HCDRXX:1:2105:17065:35430
CATGGTCG
+
FFFFFFFF
@A00769:11:HC3HCDRXX:1:2105:18421:35430
CATGGTCG
+
FFFFFFFF
@A00769:11:HC3HCDRXX:1:2105:22797:35430
CATGGTCG
+
FFFFFFFF
@A00769:11:HC3HCDRXX:1:2105:1280:35462
CATGGTCG
+
FFFFFFFF
@A00769:11:HC3HCDRXX:1:2105:2962:35493
CATGGTCG
+
FFFFFFFF
@A00769:11:HC3HCDRXX:1:2105:19054:35556
CATGGTCG
+
FFFFFFFF
@A00769:11:HC3HCDRXX:1:2105:20283:35618
CATGGTCG
+
FFFFFFFF
@A00769:11:HC3HCDRXX:1:2105:3730:35634
CATGGTCG
+
FFFFFFFF
@A00769:11:HC3HCDRXX:1:2105:24523:35697
CATGGTCG
+
FFFFFFFF
@A00769:11:HC3HCDRXX:1:2105:1298:35712
CATGGTCG
+
FFF,,:F,
@A00769:11:HC3HCDRXX:1:2105:29089:35806
CATGGTCG
+
FFFFFFFF
@A00769:11:HC3HCDRXX:1:2105:29686:35806
CATGGTCG
+
FFFFFFFF
@A00769:11:HC3HCDRXX:1:2105:2130:35931
CATGGTCG
+
FFFFFFFF
@A00769:11:HC3HCDRXX:1:2105:23601:35947
CATGGTCG
+
FFFFFFFF
@A00769:11:HC3HCDRXX:1:2105:2871:36088
CATGGTCG
+
FFFFFFFF
@A00769:11:HC3HCDRXX:1:2105:20238:36135
CATGGTCG
+
FFF:F:FF
@A00769:11:HC3HCDRXX:1:2105:10041:36166
CATGGTCG
+
FFFFFFFF
@A00769:11:HC3HCDRXX:1:2105:12509:36182
CATGGTCG
+
FFFFFFFF
@A00769:11:HC3HCDRXX:1:2105:22182:36182
CATGGTCG
+
FFFFFFFF
@A00769:11:HC3HCDRXX:1:2105:15239:36213
CATGGTCG
+
FFFFFFFF
@A00769:11:HC3HCDRXX:1:2105:7283:36401
CATGGTCG
+
FFFFFFFF
@A00769:11:HC3HCDRXX:1:2105:29677:36417
CATGGTCG
+
FFFFFFFF
@A00769:11:HC3HCDRXX:1:2105:25265:36542
CATGGTCG
+
F:FFFFFF
@A00769:11:HC3HCDRXX:1:2105:28836:36620
CATGGTCG
+
FFFFFFFF
@A00769:11:HC3HCDRXX:1:2105:32425:36793
CATGGTCG
+
FFFFFFFF
@A00769:11:HC3HCDRXX:1:2105:6777:36839
CATGGTCG
+
FFFFFFFF
@A00769:11:HC3HCDRXX:1:2105:9995:36839
CATGGTCG
+
FFFFFFFF
@A00769:11:HC3HCDRXX:1:2106:7798:1031
CATGGTCG
+
FFFFFFFF
@A00769:11:HC3HCDRXX:1:2106:12418:1078
CATGGTCG
+
,FFFFFFF
@A00769:11:HC3HCDRXX:1:2106:11369:1110
CATGGTCG
+
:FFFFFFF
@A00769:11:HC3HCDRXX:1:2106:5014:1125
CATGGTCG
+
FFFFFFFF
@A00769:11:HC3HCDRXX:1:2106:27959:1157
CATGGTCG
+
:FFFFFF:
@A00769:11:HC3HCDRXX:1:2106:10818:1251
CATGGTCG
+
FFFFFFFF
@A00769:11:HC3HCDRXX:1:2106:27416:1313
CATGGTCG
+
FFFFFFFF
@A00769:11:HC3HCDRXX:1:2106:16306:1329
CATGGTCG
+
FFFFFFFF
@A00769:11:HC3HCDRXX:1:2106:18276:1360
CATGGTCG
+
FFFFFFFF
@A00769:11:HC3HCDRXX:1:2106:15474:1391
CATGGTCG
+
FFFFFFFF
@A00769:11:HC3HCDRXX:1:2106:29948:1438
CATGGTCG
+
FFFFFFFF
@A00769:11:HC3HCDRXX:1:2106:5936:1470
CATGGTCG
+
F:F:FFFF
@A00769:11:HC3HCDRXX:1:2106:20934:1579
CATGGTCG
+
FFFFFFFF
@A00769:11:HC3HCDRXX:1:2106:10710:1595
CATGGTCG
+
FFFFFFFF
@A00769:11:HC3HCDRXX:1:2106:4481:1767
CATGGTCG
+
FFFFFFFF
@A00769:11:HC3HCDRXX:1:2106:24786:1799
CATGGTCG
+
FFFFFFFF
@A00769:11:HC3HCDRXX:1:2106:31367:1799
CATGGTCG
+
FFFFFFFF
@A00769:11:HC3HCDRXX:1:2106:27380:1814
CATGGTCG
+
FFFF,F:F
@A00769:11:HC3HCDRXX:1:2106:2555:1877
CATGGTCG
+
FFFFFFFF
@A00769:11:HC3HCDRXX:1:2106:6180:1986
CATGGTCG
+
FF:FFFFF
@A00769:11:HC3HCDRXX:1:2106:28592:2033
CATGGTCG
+
FFFFFFFF
@A00769:11:HC3HCDRXX:1:2106:8133:2143
CATGGTCG
+
FFFFFFFF
@A00769:11:HC3HCDRXX:1:2106:13557:2143
CATGGTCG
+
FFFFFFFF
@A00769:11:HC3HCDRXX:1:2106:28357:2221
CATGGTCG
+
FFFFFFFF
@A00769:11:HC3HCDRXX:1:2106:1506:2315
CATGGTCG
+
FFFFFFFF
@A00769:11:HC3HCDRXX:1:2106:28664:2378
CATGGTCG
+
FFFFFFFF
@A00769:11:HC3HCDRXX:1:2106:13503:2394
CATGGTCG
+
FFFFFFFF
@A00769:11:HC3HCDRXX:1:2106:28149:2394
CATGGTCG
+
FFFFFFFF
@A00769:11:HC3HCDRXX:1:2106:30210:2394
CATGGTCG
+
FFFFFFFF
@A00769:11:HC3HCDRXX:1:2106:22444:2440
CATGGTCG
+
FFFFFFFF
@A00769:11:HC3HCDRXX:1:2106:26684:2487
CATGGTCG
+
FFFFFFFF
@A00769:11:HC3HCDRXX:1:2106:28420:2581
CATGGTCG
+
FFFFFFFF
@A00769:11:HC3HCDRXX:1:2106:14534:2769
CATGGTCG
+
FFFFFFFF
@A00769:11:HC3HCDRXX:1:2106:15040:2769
CATGGTCG
+
FFFFFFFF
@A00769:11:HC3HCDRXX:1:2106:24225:2832
CATGGTCG
+
FFFFFFFF
@A00769:11:HC3HCDRXX:1:2106:2338:2973
CATGGTCG
+
FFF:FFFF
@A00769:11:HC3HCDRXX:1:2106:18954:2973
CATGGTCG
+
FFFFFFFF
@A00769:11:HC3HCDRXX:1:2106:4544:3067
CATGGTCG
+
FFF:,FFF
@A00769:11:HC3HCDRXX:1:2106:6912:3129
CATGGTCG
+
FFFF:F:F
@A00769:11:HC3HCDRXX:1:2106:23728:3129
CATGGTCG
+
FFFFFFFF
@A00769:11:HC3HCDRXX:1:2106:16586:3161
CATGGTCG
+
FFFFFFFF
@A00769:11:HC3HCDRXX:1:2106:24026:3176
CATGGTCG
+
FFFFFFFF
@A00769:11:HC3HCDRXX:1:2106:28700:3255
CATGGTCG
+
FF,FFF,F
@A00769:11:HC3HCDRXX:1:2106:31177:3286
CATGGTCG
+
:FF:FFFF
@A00769:11:HC3HCDRXX:1:2106:16884:3333
CATGGTCG
+
FFFFFFFF
@A00769:11:HC3HCDRXX:1:2106:26539:3333
CATGGTCG
+
FFFFFFFF
@A00769:11:HC3HCDRXX:1:2106:26169:3380
CATGGTCG
+
FFFFFFFF
@A00769:11:HC3HCDRXX:1:2106:26377:3396
CATGGTCG
+
FFFFFFFF
@A00769:11:HC3HCDRXX:1:2106:1759:3411
CATGGTCG
+
FFFFFFFF
@A00769:11:HC3HCDRXX:1:2106:10511:3411
CATGGTCG
+
FFFFFFFF
@A00769:11:HC3HCDRXX:1:2106:24894:3490
CATGGTCG
+
FFFFFFFF
@A00769:11:HC3HCDRXX:1:2106:5122:3505
CATGGTCG
+
FFFFFFFF
@A00769:11:HC3HCDRXX:1:2106:26937:3521
CATGGTCG
+
FFFFFFFF
@A00769:11:HC3HCDRXX:1:2106:3784:3537
CATGGTCG
+
FFFFFFFF
@A00769:11:HC3HCDRXX:1:2106:2338:3568
CATGGTCG
+
FFFFFFFF
@A00769:11:HC3HCDRXX:1:2106:13340:3740
CATGGTCG
+
FFFFFFFF
@A00769:11:HC3HCDRXX:1:2106:5050:3850
CATGGTCG
+
FFFFFFFF
@A00769:11:HC3HCDRXX:1:2106:16233:3865
CATGGTCG
+
FFFFFFFF
@A00769:11:HC3HCDRXX:1:2106:19768:3912
CATGGTCG
+
FFFFF:,:
@A00769:11:HC3HCDRXX:1:2106:8693:3959
CATGGTCG
+
F:::,,FF
@A00769:11:HC3HCDRXX:1:2106:22770:3975
CATGGTCG
+
FFFFFFFF
@A00769:11:HC3HCDRXX:1:2106:18430:4006
CATGGTCG
+
FFFFFFFF
@A00769:11:HC3HCDRXX:1:2106:5520:4069
CATGGTCG
+
FFFFFFFF
@A00769:11:HC3HCDRXX:1:2106:9778:4116
CATGGTCG
+
FFFFFFFF
@A00769:11:HC3HCDRXX:1:2106:26323:4116
CATGGTCG
+
F:FFFFFF
@A00769:11:HC3HCDRXX:1:2106:27552:4116
CATGGTCG
+
FFFFFFFF
@A00769:11:HC3HCDRXX:1:2106:7708:4194
CATGGTCG
+
FFFFFFFF
@A00769:11:HC3HCDRXX:1:2106:27724:4257
CATGGTCG
+
FFFFFFFF
@A00769:11:HC3HCDRXX:1:2106:12183:4304
CATGGTCG
+
FFFFFFFF
@A00769:11:HC3HCDRXX:1:2106:28230:4351
CATGGTCG
+
FFFFFFFF
@A00769:11:HC3HCDRXX:1:2106:6470:4460
CATGGTCG
+
FFFFFFFF
@A00769:11:HC3HCDRXX:1:2106:5367:4523
CATGGTCG
+
FFFFFFFF
@A00769:11:HC3HCDRXX:1:2106:9381:4523
CATGGTCG
+
FFFFFFFF
@A00769:11:HC3HCDRXX:1:2106:17264:4554
CATGGTCG
+
FFF,,F,:
@A00769:11:HC3HCDRXX:1:2106:18837:4586
CATGGTCG
+
FFFFFFFF
@A00769:11:HC3HCDRXX:1:2106:12807:4601
CATGGTCG
+
FFFFFF:F
@A00769:11:HC3HCDRXX:1:2106:23176:4711
CATGGTCG
+
FFFFFFFF
@A00769:11:HC3HCDRXX:1:2106:7771:4773
CATGGTCG
+
FFFFFFFF
@A00769:11:HC3HCDRXX:1:2106:18385:4773
CATGGTCG
+
FFFF,FFF
@A00769:11:HC3HCDRXX:1:2106:27136:4773
CATGGTCG
+
FFFFFFFF
@A00769:11:HC3HCDRXX:1:2106:28510:4773
CATGGTCG
+
FFFFFF:F
@A00769:11:HC3HCDRXX:1:2106:9299:4820
CATGGTCG
+
FFFFFFFF
@A00769:11:HC3HCDRXX:1:2106:13024:4883
CATGGTCG
+
FFFFFFFF
@A00769:11:HC3HCDRXX:1:2106:31873:4899
CATGGTCG
+
FFFFFFFF
@A00769:11:HC3HCDRXX:1:2106:5638:5024
CATGGTCG
+
FFFFFFFF
@A00769:11:HC3HCDRXX:1:2106:28890:5087
CATGGTCG
+
FFFFFFFF
@A00769:11:HC3HCDRXX:1:2106:27706:5102
CATGGTCG
+
FFFFFFFF
@A00769:11:HC3HCDRXX:1:2106:27769:5118
CATGGTCG
+
FFFFFFFF
@A00769:11:HC3HCDRXX:1:2106:20048:5149
CATGGTCG
+
FFFFFFFF
@A00769:11:HC3HCDRXX:1:2106:26955:5212
CATGGTCG
+
FFFFFFFF
@A00769:11:HC3HCDRXX:1:2106:3314:5259
CATGGTCG
+
FFFFFFFF
@A00769:11:HC3HCDRXX:1:2106:25156:5259
CATGGTCG
+
F,FFFFFF
@A00769:11:HC3HCDRXX:1:2106:20455:5290
CATGGTCG
+
FF:F,FFF
@A00769:11:HC3HCDRXX:1:2106:2474:5337
CATGGTCG
+
FFFFFFFF
@A00769:11:HC3HCDRXX:1:2106:13937:5368
CATGGTCG
+
FFFFFFFF
@A00769:11:HC3HCDRXX:1:2106:7066:5400
CATGGTCG
+
FFFFFFFF
@A00769:11:HC3HCDRXX:1:2106:2871:5462
CATGGTCG
+
FFFFFFFF
@A00769:11:HC3HCDRXX:1:2106:17815:5478
CATGGTCG
+
FFFFFFFF
@A00769:11:HC3HCDRXX:1:2106:10755:5525
CATGGTCG
+
FFFFFFFF
@A00769:11:HC3HCDRXX:1:2106:20663:5588
CATGGTCG
+
FFF:,FFF
@A00769:11:HC3HCDRXX:1:2106:31566:5619
CATGGTCG
+
FFFFFFFF
@A00769:11:HC3HCDRXX:1:2106:3224:5729
CATGGTCG
+
FFFFFFFF
@A00769:11:HC3HCDRXX:1:2106:26973:5744
CATGGTCG
+
FFFFFFFF
@A00769:11:HC3HCDRXX:1:2106:19180:5776
CATGGTCG
+
FFFFFFFF
@A00769:11:HC3HCDRXX:1:2106:15700:5822
CATGGTCG
+
FFFFFFFF
@A00769:11:HC3HCDRXX:1:2106:14461:5932
CATGGTCG
+
FFFFFFFF
@A00769:11:HC3HCDRXX:1:2106:27543:5979
CATGGTCG
+
FFFFFFFF
@A00769:11:HC3HCDRXX:1:2106:4499:5995
CATGGTCG
+
FFFFFFFF
@A00769:11:HC3HCDRXX:1:2106:21197:6073
CATGGTCG
+
FFFFFFFF
@A00769:11:HC3HCDRXX:1:2106:26295:6136
CATGGTCG
+
FFFFFFFF
@A00769:11:HC3HCDRXX:1:2106:5810:6198
CATGGTCG
+
FFFFFFFF
@A00769:11:HC3HCDRXX:1:2106:28320:6230
CATGGTCG
+
FFFFFFFF
@A00769:11:HC3HCDRXX:1:2106:28013:6324
CATGGTCG
+
FFFFFFFF
@A00769:11:HC3HCDRXX:1:2106:25599:6339
CATGGTCG
+
FFFFFFFF
@A00769:11:HC3HCDRXX:1:2106:5421:6496
CATGGTCG
+
,FFFFFFF
@A00769:11:HC3HCDRXX:1:2106:11758:6574
CATGGTCG
+
FFFFFFFF
@A00769:11:HC3HCDRXX:1:2106:15673:6621
CATGGTCG
+
,FFFFFFF
@A00769:11:HC3HCDRXX:1:2106:24632:6637
CATGGTCG
+
FFFFFFFF
@A00769:11:HC3HCDRXX:1:2106:28763:6652
CATGGTCG
+
FFFFFFFF
@A00769:11:HC3HCDRXX:1:2106:17336:6684
CATGGTCG
+
FFFFFFFF
@A00769:11:HC3HCDRXX:1:2106:18665:6699
CATGGTCG
+
FFFFFFFF
@A00769:11:HC3HCDRXX:1:2106:24008:6778
CATGGTCG
+
FFF:FFFF
@A00769:11:HC3HCDRXX:1:2106:1398:6793
CATGGTCG
+
FFFFFFFF
@A00769:11:HC3HCDRXX:1:2106:21992:6793
CATGGTCG
+
FFFFFFFF
@A00769:11:HC3HCDRXX:1:2106:28646:6793
CATGGTCG
+
FFFFFFFF
@A00769:11:HC3HCDRXX:1:2106:26847:6840
CATGGTCG
+
FFFFFFFF
@A00769:11:HC3HCDRXX:1:2106:31222:6872
CATGGTCG
+
FFFFFFFF
@A00769:11:HC3HCDRXX:1:2106:20274:6887
CATGGTCG
+
FFFFFFFF
@A00769:11:HC3HCDRXX:1:2106:18945:6934
CATGGTCG
+
FFFFFFFF
@A00769:11:HC3HCDRXX:1:2106:14154:7279
CATGGTCG
+
FFFFFFFF
@A00769:11:HC3HCDRXX:1:2106:4906:7357
CATGGTCG
+
FFFFFFFF
@A00769:11:HC3HCDRXX:1:2106:31891:7467
CATGGTCG
+
FFFFFFFF
@A00769:11:HC3HCDRXX:1:2106:12138:7482
CATGGTCG
+
FFF:F:FF
@A00769:11:HC3HCDRXX:1:2106:15429:7482
CATGGTCG
+
FFFFFFFF
@A00769:11:HC3HCDRXX:1:2106:10782:7670
CATGGTCG
+
FFFFFFFF
@A00769:11:HC3HCDRXX:1:2106:16622:7670
CATGGTCG
+
F:,F:,F:
@A00769:11:HC3HCDRXX:1:2106:27471:7701
CATGGTCG
+
FFFFFFFF
@A00769:11:HC3HCDRXX:1:2106:4634:7764
CATGGTCG
+
FFFFFFFF
@A00769:11:HC3HCDRXX:1:2106:1768:7811
CATGGTCG
+
FFFFFFFF
@A00769:11:HC3HCDRXX:1:2106:10059:7858
CATGGTCG
+
FFFFFFFF
@A00769:11:HC3HCDRXX:1:2106:13593:7874
CATGGTCG
+
FFFFFFFF
@A00769:11:HC3HCDRXX:1:2106:4047:7936
CATGGTCG
+
FFFFFFFF
@A00769:11:HC3HCDRXX:1:2106:17192:7936
CATGGTCG
+
FFFFFFFF
@A00769:11:HC3HCDRXX:1:2106:8540:7952
CATGGTCG
+
FFFFFFFF
@A00769:11:HC3HCDRXX:1:2106:6849:7968
CATGGTCG
+
FFFFFFFF
@A00769:11:HC3HCDRXX:1:2106:4001:8015
CATGGTCG
+
FFFFFFFF
@A00769:11:HC3HCDRXX:1:2106:20817:8077
CATGGTCG
+
FFFFFFFF
@A00769:11:HC3HCDRXX:1:2106:29351:8077
CATGGTCG
+
FFFFFFFF
@A00769:11:HC3HCDRXX:1:2106:24523:8108
CATGGTCG
+
FFFFFFFF
@A00769:11:HC3HCDRXX:1:2106:1488:8234
CATGGTCG
+
FFFFFFFF
@A00769:11:HC3HCDRXX:1:2106:5782:8312
CATGGTCG
+
FFFFFFFF
@A00769:11:HC3HCDRXX:1:2106:11984:8343
CATGGTCG
+
F:FFFFFF
@A00769:11:HC3HCDRXX:1:2106:7057:8359
CATGGTCG
+
FFFFFFFF
@A00769:11:HC3HCDRXX:1:2106:14434:8359
CATGGTCG
+
FFFFFFFF
@A00769:11:HC3HCDRXX:1:2106:7808:8406
CATGGTCG
+
FFFFFFFF
@A00769:11:HC3HCDRXX:1:2106:8594:8453
CATGGTCG
+
FFFFFFFF
@A00769:11:HC3HCDRXX:1:2106:2618:8469
CATGGTCG
+
FFFFFFFF
@A00769:11:HC3HCDRXX:1:2106:5647:8484
CATGGTCG
+
FFFFFFFF
@A00769:11:HC3HCDRXX:1:2106:4065:8500
CATGGTCG
+
FFFFFFFF
@A00769:11:HC3HCDRXX:1:2106:24406:8500
CATGGTCG
+
FFFFFFFF
@A00769:11:HC3HCDRXX:1:2106:27471:8735
CATGGTCG
+
FFFFFFFF
@A00769:11:HC3HCDRXX:1:2106:14244:8750
CATGGTCG
+
FFFFFFFF
@A00769:11:HC3HCDRXX:1:2106:17345:8797
CATGGTCG
+
FFFFFFFF
@A00769:11:HC3HCDRXX:1:2106:24379:8829
CATGGTCG
+
FFFFFFFF
@A00769:11:HC3HCDRXX:1:2106:2230:8891
CATGGTCG
+
FFFFFFFF
@A00769:11:HC3HCDRXX:1:2106:7148:8891
CATGGTCG
+
FFFFFFFF
@A00769:11:HC3HCDRXX:1:2106:19931:8891
CATGGTCG
+
FFFFFFFF
@A00769:11:HC3HCDRXX:1:2106:8024:8970
CATGGTCG
+
FFFFFFFF
@A00769:11:HC3HCDRXX:1:2106:16441:9017
CATGGTCG
+
FFFFFFFF
@A00769:11:HC3HCDRXX:1:2106:16929:9204
CATGGTCG
+
FFFFFFFF
@A00769:11:HC3HCDRXX:1:2106:9218:9251
CATGGTCG
+
FFFFFFFF
@A00769:11:HC3HCDRXX:1:2106:13684:9251
CATGGTCG
+
FFFFFFFF
@A00769:11:HC3HCDRXX:1:2106:12002:9283
CATGGTCG
+
FFFFFFFF
@A00769:11:HC3HCDRXX:1:2106:14154:9314
CATGGTCG
+
FFFFFFFF
@A00769:11:HC3HCDRXX:1:2106:29912:9330
CATGGTCG
+
FFFFFFFF
@A00769:11:HC3HCDRXX:1:2106:19190:9361
CATGGTCG
+
FFFFFFFF
@A00769:11:HC3HCDRXX:1:2106:24017:9392
CATGGTCG
+
FFFFFFFF
@A00769:11:HC3HCDRXX:1:2106:8766:9408
CATGGTCG
+
FFFFFFFF
@A00769:11:HC3HCDRXX:1:2106:30183:9486
CATGGTCG
+
FFFFFFFF
@A00769:11:HC3HCDRXX:1:2106:27425:9659
CATGGTCG
+
FFFFFFFF
@A00769:11:HC3HCDRXX:1:2106:15094:9690
CATGGTCG
+
FFFFFFFF
@A00769:11:HC3HCDRXX:1:2106:20347:9768
CATGGTCG
+
:FFFFFFF
@A00769:11:HC3HCDRXX:1:2106:5710:9784
CATGGTCG
+
FFFFFFFF
@A00769:11:HC3HCDRXX:1:2106:16749:9799
CATGGTCG
+
FFFFFFFF
@A00769:11:HC3HCDRXX:1:2106:18728:9815
CATGGTCG
+
FFFFFFFF
@A00769:11:HC3HCDRXX:1:2106:12816:9909
CATGGTCG
+
FFFFFFFF
@A00769:11:HC3HCDRXX:1:2106:25075:9940
CATGGTCG
+
FFFFFFFF
@A00769:11:HC3HCDRXX:1:2106:10465:9972
CATGGTCG
+
FFFFFFFF
@A00769:11:HC3HCDRXX:1:2106:24316:9972
CATGGTCG
+
FFFFFFFF
@A00769:11:HC3HCDRXX:1:2106:15700:9987
CATGGTCG
+
FFFFFFFF
@A00769:11:HC3HCDRXX:1:2106:20238:9987
CATGGTCG
+
FFF:FFFF
@A00769:11:HC3HCDRXX:1:2106:29903:10097
CATGGTCG
+
FFFFFFFF
@A00769:11:HC3HCDRXX:1:2106:30924:10113
CATGGTCG
+
FFFFF:FF
@A00769:11:HC3HCDRXX:1:2106:25310:10191
CATGGTCG
+
,FF::FF:
@A00769:11:HC3HCDRXX:1:2106:10230:10254
CATGGTCG
+
FFFFFFFF
@A00769:11:HC3HCDRXX:1:2106:5141:10300
CATGGTCG
+
FFFFFFFF
@A00769:11:HC3HCDRXX:1:2106:11071:10332
CATGGTCG
+
FFFFFFFF
@A00769:11:HC3HCDRXX:1:2106:28800:10661
CATGGTCG
+
FF::F:FF
@A00769:11:HC3HCDRXX:1:2106:11957:10676
CATGGTCG
+
FF:F,FFF
@A00769:11:HC3HCDRXX:1:2106:27516:10692
CATGGTCG
+
FFFFFFFF
@A00769:11:HC3HCDRXX:1:2106:9100:10708
CATGGTCG
+
FFFFFFFF
@A00769:11:HC3HCDRXX:1:2106:8693:10723
CATGGTCG
+
FFFFFFFF
@A00769:11:HC3HCDRXX:1:2106:6840:10770
CATGGTCG
+
FFFFFFFF
@A00769:11:HC3HCDRXX:1:2106:15754:10770
CATGGTCG
+
FFFFFFFF
@A00769:11:HC3HCDRXX:1:2106:29866:10817
CATGGTCG
+
FFFF:FFF
@A00769:11:HC3HCDRXX:1:2106:7392:10911
CATGGTCG
+
FFFFFFFF
@A00769:11:HC3HCDRXX:1:2106:10954:10911
CATGGTCG
+
FFFFFFFF
@A00769:11:HC3HCDRXX:1:2106:26811:10974
CATGGTCG
+
FFF:F,::
@A00769:11:HC3HCDRXX:1:2106:4227:11005
CATGGTCG
+
FFFFFFFF
@A00769:11:HC3HCDRXX:1:2106:5249:11021
CATGGTCG
+
FF:,FFFF
@A00769:11:HC3HCDRXX:1:2106:26964:11021
CATGGTCG
+
FFFFFFFF
@A00769:11:HC3HCDRXX:1:2106:8196:11083
CATGGTCG
+
F:F:F:FF
@A00769:11:HC3HCDRXX:1:2106:8576:11146
CATGGTCG
+
FFFFFFFF
@A00769:11:HC3HCDRXX:1:2106:13783:11177
CATGGTCG
+
FFFFFFFF
@A00769:11:HC3HCDRXX:1:2106:25997:11224
CATGGTCG
+
FFFFFF:F
@A00769:11:HC3HCDRXX:1:2106:21938:11271
CATGGTCG
+
FFFFFFFF
@A00769:11:HC3HCDRXX:1:2106:2971:11303
CATGGTCG
+
FFFFFFFF
@A00769:11:HC3HCDRXX:1:2106:5032:11303
CATGGTCG
+
FFFFFFFF
@A00769:11:HC3HCDRXX:1:2106:14326:11553
CATGGTCG
+
FFFFFFFF
@A00769:11:HC3HCDRXX:1:2106:9489:11569
CATGGTCG
+
FFFFFFFF
@A00769:11:HC3HCDRXX:1:2106:32380:11600
CATGGTCG
+
FFFFFFFF
@A00769:11:HC3HCDRXX:1:2106:18132:11631
CATGGTCG
+
FFFFFFFF
@A00769:11:HC3HCDRXX:1:2106:15167:11663
CATGGTCG
+
FFFFFFFF
@A00769:11:HC3HCDRXX:1:2106:30499:11663
CATGGTCG
+
:FFFFFFF
@A00769:11:HC3HCDRXX:1:2106:32199:11694
CATGGTCG
+
FFFFFFFF
@A00769:11:HC3HCDRXX:1:2106:29912:11710
CATGGTCG
+
FFFFFFFF
@A00769:11:HC3HCDRXX:1:2106:4725:11741
CATGGTCG
+
FFFFFFFF
@A00769:11:HC3HCDRXX:1:2106:12391:11898
CATGGTCG
+
FFFFFFFF
@A00769:11:HC3HCDRXX:1:2106:21432:11960
CATGGTCG
+
FFFFFFFF
@A00769:11:HC3HCDRXX:1:2106:26693:11960
CATGGTCG
+
FFFFFFFF
@A00769:11:HC3HCDRXX:1:2106:22345:11976
CATGGTCG
+
:FF,FFF,
@A00769:11:HC3HCDRXX:1:2106:1145:11992
CATGGTCG
+
FFFFFFFF
@A00769:11:HC3HCDRXX:1:2106:27172:12070
CATGGTCG
+
FFFFFFFF
@A00769:11:HC3HCDRXX:1:2106:29785:12179
CATGGTCG
+
,F:,:,:F
@A00769:11:HC3HCDRXX:1:2106:8278:12195
CATGGTCG
+
FFFFFFFF
@A00769:11:HC3HCDRXX:1:2106:6524:12258
CATGGTCG
+
FFFFFFFF
@A00769:11:HC3HCDRXX:1:2106:4001:12273
CATGGTCG
+
FFFFFFFF
@A00769:11:HC3HCDRXX:1:2106:22706:12289
CATGGTCG
+
FFFFFFFF
@A00769:11:HC3HCDRXX:1:2106:32506:12320
CATGGTCG
+
FFFFFFFF
@A00769:11:HC3HCDRXX:1:2106:19660:12336
CATGGTCG
+
FFFFFFFF
@A00769:11:HC3HCDRXX:1:2106:14434:12367
CATGGTCG
+
FFFFFFFF
@A00769:11:HC3HCDRXX:1:2106:16920:12383
CATGGTCG
+
FFFFFFFF
@A00769:11:HC3HCDRXX:1:2106:24080:12414
CATGGTCG
+
FFFFFFFF
@A00769:11:HC3HCDRXX:1:2106:28013:12461
CATGGTCG
+
FFFFFFFF
@A00769:11:HC3HCDRXX:1:2106:10194:12508
CATGGTCG
+
FFFFFFFF
@A00769:11:HC3HCDRXX:1:2106:28275:12508
CATGGTCG
+
,F::F,:F
@A00769:11:HC3HCDRXX:1:2106:6298:12524
CATGGTCG
+
FFFFFFFF
@A00769:11:HC3HCDRXX:1:2106:21178:12587
CATGGTCG
+
FFFFFFFF
@A00769:11:HC3HCDRXX:1:2106:21712:12602
CATGGTCG
+
FFFFFFFF
@A00769:11:HC3HCDRXX:1:2106:23981:12618
CATGGTCG
+
FFFFFFFF
@A00769:11:HC3HCDRXX:1:2106:16523:12759
CATGGTCG
+
FFFFFFFF
@A00769:11:HC3HCDRXX:1:2106:31132:12759
CATGGTCG
+
FFFFFFFF
@A00769:11:HC3HCDRXX:1:2106:15320:12806
CATGGTCG
+
FFFFFFFF
@A00769:11:HC3HCDRXX:1:2106:16043:12868
CATGGTCG
+
FFFFFFFF
@A00769:11:HC3HCDRXX:1:2106:5620:12884
CATGGTCG
+
FFFFFFFF
@A00769:11:HC3HCDRXX:1:2106:13006:12931
CATGGTCG
+
FFFFFFFF
@A00769:11:HC3HCDRXX:1:2106:19750:12931
CATGGTCG
+
FFFFFFFF
@A00769:11:HC3HCDRXX:1:2106:4788:12947
CATGGTCG
+
FFFFFFFF
@A00769:11:HC3HCDRXX:1:2106:6470:12947
CATGGTCG
+
FFFFFFFF
@A00769:11:HC3HCDRXX:1:2106:15148:12947
CATGGTCG
+
FFFFFFFF
@A00769:11:HC3HCDRXX:1:2106:6497:12962
CATGGTCG
+
FFFFFFFF
@A00769:11:HC3HCDRXX:1:2106:9281:13025
CATGGTCG
+
FFFFFFFF
@A00769:11:HC3HCDRXX:1:2106:31322:13056
CATGGTCG
+
FFFFFFFF
@A00769:11:HC3HCDRXX:1:2106:2175:13119
CATGGTCG
+
FFFFFFFF
@A00769:11:HC3HCDRXX:1:2106:18059:13135
CATGGTCG
+
FFFFFFFF
@A00769:11:HC3HCDRXX:1:2106:30508:13150
CATGGTCG
+
FFFFFFFF
@A00769:11:HC3HCDRXX:1:2106:4535:13166
CATGGTCG
+
FFFFFFFF
@A00769:11:HC3HCDRXX:1:2106:29604:13182
CATGGTCG
+
FFFFFFFF
@A00769:11:HC3HCDRXX:1:2106:9173:13213
CATGGTCG
+
FFFFFFFF
@A00769:11:HC3HCDRXX:1:2106:31304:13213
CATGGTCG
+
FFFFFFFF
@A00769:11:HC3HCDRXX:1:2106:6587:13275
CATGGTCG
+
FFFFFFFF
@A00769:11:HC3HCDRXX:1:2106:31955:13275
CATGGTCG
+
FFFFFFFF
@A00769:11:HC3HCDRXX:1:2106:25491:13322
CATGGTCG
+
FFFFFFFF
@A00769:11:HC3HCDRXX:1:2106:15320:13369
CATGGTCG
+
FFFFFFFF
@A00769:11:HC3HCDRXX:1:2106:7337:13416
CATGGTCG
+
FFFFFFFF
@A00769:11:HC3HCDRXX:1:2106:28320:13432
CATGGTCG
+
FFFFFFFF
@A00769:11:HC3HCDRXX:1:2106:1235:13557
CATGGTCG
+
FFFFFFFF
@A00769:11:HC3HCDRXX:1:2106:29604:13589
CATGGTCG
+
FFFFFFFF
@A00769:11:HC3HCDRXX:1:2106:5439:13604
CATGGTCG
+
FFFFFFFF
@A00769:11:HC3HCDRXX:1:2106:26558:13667
CATGGTCG
+
FFFFFFFF
@A00769:11:HC3HCDRXX:1:2106:5683:13683
CATGGTCG
+
FFFFFFFF
@A00769:11:HC3HCDRXX:1:2106:9353:13683
CATGGTCG
+
FFFFFFFF
@A00769:11:HC3HCDRXX:1:2106:27995:13714
CATGGTCG
+
FFFFFFFF
@A00769:11:HC3HCDRXX:1:2106:32732:13745
CATGGTCG
+
FFFFFFFF
@A00769:11:HC3HCDRXX:1:2106:25482:13777
CATGGTCG
+
FFFFFFFF
@A00769:11:HC3HCDRXX:1:2106:8531:13823
CATGGTCG
+
FFFFFFFF
@A00769:11:HC3HCDRXX:1:2106:25400:13980
CATGGTCG
+
FFFFFFFF
@A00769:11:HC3HCDRXX:1:2106:12093:14011
CATGGTCG
+
FFFFFFFF
@A00769:11:HC3HCDRXX:1:2106:4038:14027
CATGGTCG
+
:F,:FFFF
@A00769:11:HC3HCDRXX:1:2106:11641:14074
CATGGTCG
+
FFF:FFFF
@A00769:11:HC3HCDRXX:1:2106:21585:14168
CATGGTCG
+
FFFFF:F:
@A00769:11:HC3HCDRXX:1:2106:31584:14168
CATGGTCG
+
FFFFFFFF
@A00769:11:HC3HCDRXX:1:2106:20211:14199
CATGGTCG
+
FFFFFFFF
@A00769:11:HC3HCDRXX:1:2106:27850:14278
CATGGTCG
+
FFFFFFFF
@A00769:11:HC3HCDRXX:1:2106:4860:14293
CATGGTCG
+
FFFFFFFF
@A00769:11:HC3HCDRXX:1:2106:6623:14309
CATGGTCG
+
FFFFFFFF
@A00769:11:HC3HCDRXX:1:2106:11586:14450
CATGGTCG
+
FFFFFFFF
@A00769:11:HC3HCDRXX:1:2106:16703:14450
CATGGTCG
+
FFFFFFFF
@A00769:11:HC3HCDRXX:1:2106:5159:14497
CATGGTCG
+
FFFFFFFF
@A00769:11:HC3HCDRXX:1:2106:24487:14497
CATGGTCG
+
FFFFFFFF
@A00769:11:HC3HCDRXX:1:2106:7265:14512
CATGGTCG
+
FFFFFFFF
@A00769:11:HC3HCDRXX:1:2106:2428:14559
CATGGTCG
+
FFFF,:FF
@A00769:11:HC3HCDRXX:1:2106:14660:14606
CATGGTCG
+
FFFFFFFF
@A00769:11:HC3HCDRXX:1:2106:19940:14669
CATGGTCG
+
FFFFFFFF
@A00769:11:HC3HCDRXX:1:2106:15790:14685
CATGGTCG
+
FFFFFFFF
@A00769:11:HC3HCDRXX:1:2106:4797:14747
CATGGTCG
+
FFFFFFFF
@A00769:11:HC3HCDRXX:1:2106:7301:14794
CATGGTCG
+
FFFFFFFF
@A00769:11:HC3HCDRXX:1:2106:28230:14810
CATGGTCG
+
FFFFFFFF
@A00769:11:HC3HCDRXX:1:2106:4833:14841
CATGGTCG
+
FFFFFFFF
@A00769:11:HC3HCDRXX:1:2106:10773:14888
CATGGTCG
+
FFFFFF,F
@A00769:11:HC3HCDRXX:1:2106:6650:14920
CATGGTCG
+
FFFFFFFF
@A00769:11:HC3HCDRXX:1:2106:25165:14951
CATGGTCG
+
FFFFFFFF
@A00769:11:HC3HCDRXX:1:2106:12952:14998
CATGGTCG
+
FFFFFFFF
@A00769:11:HC3HCDRXX:1:2106:24569:15013
CATGGTCG
+
FFFFFFFF
@A00769:11:HC3HCDRXX:1:2106:29930:15029
CATGGTCG
+
FFFFFFFF
@A00769:11:HC3HCDRXX:1:2106:30499:15045
CATGGTCG
+
FFFFFFFF
@A00769:11:HC3HCDRXX:1:2106:29912:15154
CATGGTCG
+
FFFFFFFF
@A00769:11:HC3HCDRXX:1:2106:18385:15170
CATGGTCG
+
FFFFFFFF
@A00769:11:HC3HCDRXX:1:2106:23511:15186
CATGGTCG
+
:FF:F::F
@A00769:11:HC3HCDRXX:1:2106:14615:15248
CATGGTCG
+
FFFF:FFF
@A00769:11:HC3HCDRXX:1:2106:20645:15264
CATGGTCG
+
,:FF:FF:
@A00769:11:HC3HCDRXX:1:2106:17282:15327
CATGGTCG
+
FFFFFFFF
@A00769:11:HC3HCDRXX:1:2106:11315:15358
CATGGTCG
+
FFFFFFFF
@A00769:11:HC3HCDRXX:1:2106:17626:15421
CATGGTCG
+
FFFFFFFF
@A00769:11:HC3HCDRXX:1:2106:15203:15452
CATGGTCG
+
FFFFFFFF
@A00769:11:HC3HCDRXX:1:2106:30563:15499
CATGGTCG
+
FFFFFFFF
@A00769:11:HC3HCDRXX:1:2106:13322:15515
CATGGTCG
+
FFFFFFFF
@A00769:11:HC3HCDRXX:1:2106:13630:15515
CATGGTCG
+
FFFFFFFF
@A00769:11:HC3HCDRXX:1:2106:1823:15546
CATGGTCG
+
FFFFFFFF
@A00769:11:HC3HCDRXX:1:2106:13404:15593
CATGGTCG
+
FFFFFFFF
@A00769:11:HC3HCDRXX:1:2106:10149:15624
CATGGTCG
+
FFFFFFFF
@A00769:11:HC3HCDRXX:1:2106:12283:15624
CATGGTCG
+
FFFFFFFF
@A00769:11:HC3HCDRXX:1:2106:31647:15687
CATGGTCG
+
FFFFFFFF
@A00769:11:HC3HCDRXX:1:2106:13178:15702
CATGGTCG
+
FFFFFFFF
@A00769:11:HC3HCDRXX:1:2106:21052:15718
CATGGTCG
+
FFFF:FFF
@A00769:11:HC3HCDRXX:1:2106:31738:15718
CATGGTCG
+
FFFFFFFF
@A00769:11:HC3HCDRXX:1:2106:11460:15828
CATGGTCG
+
FFFFFFFF
@A00769:11:HC3HCDRXX:1:2106:19958:15828
CATGGTCG
+
FFFFFFFF
@A00769:11:HC3HCDRXX:1:2106:10755:15859
CATGGTCG
+
FFFFF:FF
@A00769:11:HC3HCDRXX:1:2106:18087:15875
CATGGTCG
+
FFFFFFFF
@A00769:11:HC3HCDRXX:1:2106:14552:15984
CATGGTCG
+
FFFFFFF:
@A00769:11:HC3HCDRXX:1:2106:20274:16031
CATGGTCG
+
:FFFFFFF
@A00769:11:HC3HCDRXX:1:2106:18439:16110
CATGGTCG
+
FFFFFFFF
@A00769:11:HC3HCDRXX:1:2106:19587:16157
CATGGTCG
+
FFFFFFFF
@A00769:11:HC3HCDRXX:1:2106:27670:16157
CATGGTCG
+
FFFFFFFF
@A00769:11:HC3HCDRXX:1:2106:20980:16188
CATGGTCG
+
FFFFFFFF
@A00769:11:HC3HCDRXX:1:2106:2465:16282
CATGGTCG
+
FFFFFFFF
@A00769:11:HC3HCDRXX:1:2106:3983:16282
CATGGTCG
+
FFFFFFFF
@A00769:11:HC3HCDRXX:1:2106:1524:16344
CATGGTCG
+
FFFFFFFF
@A00769:11:HC3HCDRXX:1:2106:6587:16344
CATGGTCG
+
FFFFFFFF
@A00769:11:HC3HCDRXX:1:2106:15103:16376
CATGGTCG
+
FFFFFFFF
@A00769:11:HC3HCDRXX:1:2106:12463:16470
CATGGTCG
+
,FFFFFFF
@A00769:11:HC3HCDRXX:1:2106:25292:16579
CATGGTCG
+
FFFFFFFF
@A00769:11:HC3HCDRXX:1:2106:12545:16611
CATGGTCG
+
FFFFFFFF
@A00769:11:HC3HCDRXX:1:2106:27263:16642
CATGGTCG
+
FFFFFFFF
@A00769:11:HC3HCDRXX:1:2106:10004:16689
CATGGTCG
+
FFFFFFFF
@A00769:11:HC3HCDRXX:1:2106:27055:16689
CATGGTCG
+
FFFFFFFF
@A00769:11:HC3HCDRXX:1:2106:2257:16705
CATGGTCG
+
FFFFFFFF
@A00769:11:HC3HCDRXX:1:2106:21151:16736
CATGGTCG
+
FFFFFFFF
@A00769:11:HC3HCDRXX:1:2106:16495:16752
CATGGTCG
+
FFFFFFFF
@A00769:11:HC3HCDRXX:1:2106:21260:16767
CATGGTCG
+
FFFFFFFF
@A00769:11:HC3HCDRXX:1:2106:25870:16986
CATGGTCG
+
FFFFFFFF
@A00769:11:HC3HCDRXX:1:2106:2971:17002
CATGGTCG
+
FFFFFFFF
@A00769:11:HC3HCDRXX:1:2106:18430:17002
CATGGTCG
+
FFFFFFFF
@A00769:11:HC3HCDRXX:1:2106:27073:17002
CATGGTCG
+
FFFFFFFF
@A00769:11:HC3HCDRXX:1:2106:28031:17002
CATGGTCG
+
FFFFFFFF
@A00769:11:HC3HCDRXX:1:2106:18765:17049
CATGGTCG
+
FFFFFFFF
@A00769:11:HC3HCDRXX:1:2106:26214:17080
CATGGTCG
+
FFFFFFFF
@A00769:11:HC3HCDRXX:1:2106:22742:17174
CATGGTCG
+
FFFFFFFF
@A00769:11:HC3HCDRXX:1:2106:12057:17237
CATGGTCG
+
FFFFFFFF
@A00769:11:HC3HCDRXX:1:2106:5900:17253
CATGGTCG
+
FFFFFFFF
@A00769:11:HC3HCDRXX:1:2106:22580:17300
CATGGTCG
+
FFFFFFFF
@A00769:11:HC3HCDRXX:1:2106:30002:17347
CATGGTCG
+
FFFFFFFF
@A00769:11:HC3HCDRXX:1:2106:19497:17378
CATGGTCG
+
FFFFFFFF
@A00769:11:HC3HCDRXX:1:2106:22372:17409
CATGGTCG
+
FFFFFFFF
@A00769:11:HC3HCDRXX:1:2106:4381:17440
CATGGTCG
+
FFFFFFFF
@A00769:11:HC3HCDRXX:1:2106:11107:17472
CATGGTCG
+
FFFFFFFF
@A00769:11:HC3HCDRXX:1:2106:26042:17472
CATGGTCG
+
FFFFFFFF
@A00769:11:HC3HCDRXX:1:2106:30680:17550
CATGGTCG
+
FFFFFFFF
@A00769:11:HC3HCDRXX:1:2106:31765:17550
CATGGTCG
+
FFFFFFFF
@A00769:11:HC3HCDRXX:1:2106:14452:17566
CATGGTCG
+
FFFFFFFF
@A00769:11:HC3HCDRXX:1:2106:24813:17566
CATGGTCG
+
FFFFFFFF
@A00769:11:HC3HCDRXX:1:2106:1425:17613
CATGGTCG
+
FFFFFFFF
@A00769:11:HC3HCDRXX:1:2106:10773:17707
CATGGTCG
+
FFFFFFFF
@A00769:11:HC3HCDRXX:1:2106:15573:17722
CATGGTCG
+
FFFFFFFF
@A00769:11:HC3HCDRXX:1:2106:28574:17754
CATGGTCG
+
FFFFFFFF
@A00769:11:HC3HCDRXX:1:2106:20844:17769
CATGGTCG
+
FFFFFFFF
@A00769:11:HC3HCDRXX:1:2106:28528:17769
CATGGTCG
+
FFFFFFFF
@A00769:11:HC3HCDRXX:1:2106:28881:17785
CATGGTCG
+
FFFFFFFF
@A00769:11:HC3HCDRXX:1:2106:3794:17801
CATGGTCG
+
FFFFFFFF
@A00769:11:HC3HCDRXX:1:2106:7247:17895
CATGGTCG
+
FFFFFFFF
@A00769:11:HC3HCDRXX:1:2106:31647:17910
CATGGTCG
+
FFFFFFFF
@A00769:11:HC3HCDRXX:1:2106:12717:17942
CATGGTCG
+
FFFFFFFF
@A00769:11:HC3HCDRXX:1:2106:13431:18114
CATGGTCG
+
FFFFFFFF
@A00769:11:HC3HCDRXX:1:2106:25165:18114
CATGGTCG
+
FFFFFFFF
@A00769:11:HC3HCDRXX:1:2106:23782:18161
CATGGTCG
+
FFFFFFFF
@A00769:11:HC3HCDRXX:1:2106:27190:18270
CATGGTCG
+
FFFFFFFF
@A00769:11:HC3HCDRXX:1:2106:18059:18302
CATGGTCG
+
FFFFFFFF
@A00769:11:HC3HCDRXX:1:2106:27814:18380
CATGGTCG
+
FFFFFFFF
@A00769:11:HC3HCDRXX:1:2106:3631:18427
CATGGTCG
+
FFFFFFFF
@A00769:11:HC3HCDRXX:1:2106:11243:18427
CATGGTCG
+
FFFFFFFF
@A00769:11:HC3HCDRXX:1:2106:1235:18443
CATGGTCG
+
FFFFFFFF
@A00769:11:HC3HCDRXX:1:2106:27127:18443
CATGGTCG
+
FFFFFFFF
@A00769:11:HC3HCDRXX:1:2106:26485:18458
CATGGTCG
+
FFFFFFFF
@A00769:11:HC3HCDRXX:1:2106:27859:18490
CATGGTCG
+
FFFFFFFF
@A00769:11:HC3HCDRXX:1:2106:23493:18505
CATGGTCG
+
FFFFFFFF
@A00769:11:HC3HCDRXX:1:2106:12237:18584
CATGGTCG
+
FFFFFFFF
@A00769:11:HC3HCDRXX:1:2106:2428:18599
CATGGTCG
+
FFFFFFFF
@A00769:11:HC3HCDRXX:1:2106:22932:18599
CATGGTCG
+
FFFFFFFF
@A00769:11:HC3HCDRXX:1:2106:22037:18771
CATGGTCG
+
FFFFFFFF
@A00769:11:HC3HCDRXX:1:2106:25256:18771
CATGGTCG
+
FFFFFFFF
@A00769:11:HC3HCDRXX:1:2106:3450:18928
CATGGTCG
+
FFFFFFFF
@A00769:11:HC3HCDRXX:1:2106:4761:19006
CATGGTCG
+
FFFFFFFF
@A00769:11:HC3HCDRXX:1:2106:4851:19006
CATGGTCG
+
FFF:FFFF
@A00769:11:HC3HCDRXX:1:2106:15881:19006
CATGGTCG
+
FFFFFFFF
@A00769:11:HC3HCDRXX:1:2106:15944:19085
CATGGTCG
+
FFFFFFFF
@A00769:11:HC3HCDRXX:1:2106:10185:19163
CATGGTCG
+
FFFFFFFF
@A00769:11:HC3HCDRXX:1:2106:14561:19194
CATGGTCG
+
FFFFFFFF
@A00769:11:HC3HCDRXX:1:2106:3378:19241
CATGGTCG
+
FFFFFFFF
@A00769:11:HC3HCDRXX:1:2106:4562:19288
CATGGTCG
+
FFFFFFFF
@A00769:11:HC3HCDRXX:1:2106:17056:19507
CATGGTCG
+
FFFFFFFF
@A00769:11:HC3HCDRXX:1:2106:14950:19586
CATGGTCG
+
FFFFFFFF
@A00769:11:HC3HCDRXX:1:2106:10004:19601
CATGGTCG
+
FFFFFFFF
@A00769:11:HC3HCDRXX:1:2106:15917:19664
CATGGTCG
+
FFFFFFFF
@A00769:11:HC3HCDRXX:1:2106:3540:19711
CATGGTCG
+
FFFFFFFF
@A00769:11:HC3HCDRXX:1:2106:18656:19711
CATGGTCG
+
FFFFFFFF
@A00769:11:HC3HCDRXX:1:2106:4164:19727
CATGGTCG
+
FFFFFFFF
@A00769:11:HC3HCDRXX:1:2106:13621:19789
CATGGTCG
+
FFFFFFFF
@A00769:11:HC3HCDRXX:1:2106:19379:19836
CATGGTCG
+
FFFFFFFF
@A00769:11:HC3HCDRXX:1:2106:15374:19946
CATGGTCG
+
FFFFFFFF
@A00769:11:HC3HCDRXX:1:2106:18123:19977
CATGGTCG
+
FFFFFFFF
@A00769:11:HC3HCDRXX:1:2106:2754:20008
CATGGTCG
+
FFFFFFFF
@A00769:11:HC3HCDRXX:1:2106:31087:20008
CATGGTCG
+
FFFFFFFF
@A00769:11:HC3HCDRXX:1:2106:20699:20024
CATGGTCG
+
FFFFFFFF
@A00769:11:HC3HCDRXX:1:2106:8585:20055
CATGGTCG
+
FFFFFFFF
@A00769:11:HC3HCDRXX:1:2106:14633:20071
CATGGTCG
+
FFFFFFFF
@A00769:11:HC3HCDRXX:1:2106:3332:20102
CATGGTCG
+
FFFFFFFF
@A00769:11:HC3HCDRXX:1:2106:7988:20149
CATGGTCG
+
,FFFFFFF
@A00769:11:HC3HCDRXX:1:2106:12147:20212
CATGGTCG
+
FFFFFFFF
@A00769:11:HC3HCDRXX:1:2106:28203:20212
CATGGTCG
+
FFFFFFFF
@A00769:11:HC3HCDRXX:1:2106:31828:20259
CATGGTCG
+
FFFFFFFF
@A00769:11:HC3HCDRXX:1:2106:3721:20275
CATGGTCG
+
FFFFFFFF
@A00769:11:HC3HCDRXX:1:2106:31403:20369
CATGGTCG
+
FFFFFFFF
@A00769:11:HC3HCDRXX:1:2106:22806:20384
CATGGTCG
+
FFFFFFFF
@A00769:11:HC3HCDRXX:1:2106:13367:20509
CATGGTCG
+
FFFFF:FF
@A00769:11:HC3HCDRXX:1:2106:23448:20713
CATGGTCG
+
FFFFFFFF
@A00769:11:HC3HCDRXX:1:2106:12970:20760
CATGGTCG
+
FFFFFFFF
@A00769:11:HC3HCDRXX:1:2106:22363:20776
CATGGTCG
+
F:FFFFFF
@A00769:11:HC3HCDRXX:1:2106:22688:20807
CATGGTCG
+
FFFFFFFF
@A00769:11:HC3HCDRXX:1:2106:23086:20838
CATGGTCG
+
FFFFFFFF
@A00769:11:HC3HCDRXX:1:2106:5882:20854
CATGGTCG
+
FFFFFFFF
@A00769:11:HC3HCDRXX:1:2106:9290:20901
CATGGTCG
+
FFFFFFFF
@A00769:11:HC3HCDRXX:1:2106:5339:20917
CATGGTCG
+
FFFFFFFF
@A00769:11:HC3HCDRXX:1:2106:22851:20932
CATGGTCG
+
FFFFFFF,
@A00769:11:HC3HCDRXX:1:2106:16740:20964
CATGGTCG
+
FFFFFFFF
@A00769:11:HC3HCDRXX:1:2106:7871:21073
CATGGTCG
+
FFFFFFFF
@A00769:11:HC3HCDRXX:1:2106:25644:21073
CATGGTCG
+
FFFFFFFF
@A00769:11:HC3HCDRXX:1:2106:13313:21104
CATGGTCG
+
FFFFFFFF
@A00769:11:HC3HCDRXX:1:2106:5936:21136
CATGGTCG
+
FFFFFFFF
@A00769:11:HC3HCDRXX:1:2106:14796:21136
CATGGTCG
+
FFFFFFFF
@A00769:11:HC3HCDRXX:1:2106:2266:21292
CATGGTCG
+
FFFFFFFF
@A00769:11:HC3HCDRXX:1:2106:20618:21292
CATGGTCG
+
FFFFFFFF
@A00769:11:HC3HCDRXX:1:2106:11514:21433
CATGGTCG
+
FFFFFFFF
@A00769:11:HC3HCDRXX:1:2106:11062:21465
CATGGTCG
+
FFFFFFFF
@A00769:11:HC3HCDRXX:1:2106:9697:21574
CATGGTCG
+
FFFFFFFF
@A00769:11:HC3HCDRXX:1:2106:16495:21574
CATGGTCG
+
FFFFFFFF
@A00769:11:HC3HCDRXX:1:2106:13006:21605
CATGGTCG
+
FFFFFFFF
@A00769:11:HC3HCDRXX:1:2106:21820:21621
CATGGTCG
+
FFFFFFFF
@A00769:11:HC3HCDRXX:1:2106:27986:21621
CATGGTCG
+
FFFFFFFF
@A00769:11:HC3HCDRXX:1:2106:27208:21652
CATGGTCG
+
FFF,FF::
@A00769:11:HC3HCDRXX:1:2106:1832:21668
CATGGTCG
+
FFFFFFFF
@A00769:11:HC3HCDRXX:1:2106:23240:21668
CATGGTCG
+
FFFFFFFF
@A00769:11:HC3HCDRXX:1:2106:2311:21684
CATGGTCG
+
FFFFFFFF
@A00769:11:HC3HCDRXX:1:2106:15221:21778
CATGGTCG
+
FFFFFFFF
@A00769:11:HC3HCDRXX:1:2106:20482:21809
CATGGTCG
+
FFFFFFFF
@A00769:11:HC3HCDRXX:1:2106:14751:21872
CATGGTCG
+
FFFFFFFF
@A00769:11:HC3HCDRXX:1:2106:11831:21887
CATGGTCG
+
FFFFFFFF
@A00769:11:HC3HCDRXX:1:2106:2573:21919
CATGGTCG
+
FFFFFFFF
@A00769:11:HC3HCDRXX:1:2106:14055:21950
CATGGTCG
+
FFFFFFFF
@A00769:11:HC3HCDRXX:1:2106:4716:22028
CATGGTCG
+
FFFFFFFF
@A00769:11:HC3HCDRXX:1:2106:31584:22028
CATGGTCG
+
FFFFFFFF
@A00769:11:HC3HCDRXX:1:2106:21802:22060
CATGGTCG
+
FFFFFFFF
@A00769:11:HC3HCDRXX:1:2106:16324:22153
CATGGTCG
+
FFFFFFFF
@A00769:11:HC3HCDRXX:1:2106:22001:22153
CATGGTCG
+
FFFFFFFF
@A00769:11:HC3HCDRXX:1:2106:10230:22216
CATGGTCG
+
FFFFFFFF
@A00769:11:HC3HCDRXX:1:2106:22905:22216
CATGGTCG
+
FFFFFFFF
@A00769:11:HC3HCDRXX:1:2106:4029:22247
CATGGTCG
+
FFFFFFFF
@A00769:11:HC3HCDRXX:1:2106:28926:22373
CATGGTCG
+
,FFFFF:F
@A00769:11:HC3HCDRXX:1:2106:4743:22388
CATGGTCG
+
FFFFFFFF
@A00769:11:HC3HCDRXX:1:2106:16586:22420
CATGGTCG
+
FFFFFFFF
@A00769:11:HC3HCDRXX:1:2106:2076:22498
CATGGTCG
+
FFFFFFFF
@A00769:11:HC3HCDRXX:1:2106:18349:22498
CATGGTCG
+
FFFFFFFF
@A00769:11:HC3HCDRXX:1:2106:15194:22514
CATGGTCG
+
FFFFFFFF
@A00769:11:HC3HCDRXX:1:2106:20636:22514
CATGGTCG
+
FFFFFFFF
@A00769:11:HC3HCDRXX:1:2106:1208:22529
CATGGTCG
+
FFFFFFFF
@A00769:11:HC3HCDRXX:1:2106:12057:22529
CATGGTCG
+
FFFF:FFF
@A00769:11:HC3HCDRXX:1:2106:17490:22639
CATGGTCG
+
FFFFFFFF
@A00769:11:HC3HCDRXX:1:2106:17273:22764
CATGGTCG
+
FFFF:,FF
@A00769:11:HC3HCDRXX:1:2106:29324:22780
CATGGTCG
+
FFFFFFFF
@A00769:11:HC3HCDRXX:1:2106:31602:22780
CATGGTCG
+
FFFFFFFF
@A00769:11:HC3HCDRXX:1:2106:24252:22827
CATGGTCG
+
FFFFFFFF
@A00769:11:HC3HCDRXX:1:2106:1425:22842
CATGGTCG
+
FFFF,FFF
@A00769:11:HC3HCDRXX:1:2106:1108:22921
CATGGTCG
+
FFFFFFFF
@A00769:11:HC3HCDRXX:1:2106:8567:22936
CATGGTCG
+
FFFFFFFF
@A00769:11:HC3HCDRXX:1:2106:23981:22952
CATGGTCG
+
FFFFFFFF
@A00769:11:HC3HCDRXX:1:2106:2040:22968
CATGGTCG
+
FFFFFFFF
@A00769:11:HC3HCDRXX:1:2106:8024:23030
CATGGTCG
+
FFFFFFFF
@A00769:11:HC3HCDRXX:1:2106:9281:23077
CATGGTCG
+
FFFFFFFF
@A00769:11:HC3HCDRXX:1:2106:7961:23109
CATGGTCG
+
FFFFFFFF
@A00769:11:HC3HCDRXX:1:2106:20745:23171
CATGGTCG
+
FFFFFFFF
@A00769:11:HC3HCDRXX:1:2106:6451:23249
CATGGTCG
+
FFFFFFFF
@A00769:11:HC3HCDRXX:1:2106:17526:23359
CATGGTCG
+
FFFFFFFF
@A00769:11:HC3HCDRXX:1:2106:2257:23375
CATGGTCG
+
FFFFFFFF
@A00769:11:HC3HCDRXX:1:2106:26738:23406
CATGGTCG
+
FFFFFFFF
@A00769:11:HC3HCDRXX:1:2106:3305:23437
CATGGTCG
+
FFFFFFFF
@A00769:11:HC3HCDRXX:1:2106:6397:23437
CATGGTCG
+
FFFFFFF:
@A00769:11:HC3HCDRXX:1:2106:15176:23453
CATGGTCG
+
FFFFFFFF
@A00769:11:HC3HCDRXX:1:2106:7636:23547
CATGGTCG
+
FFFFFFFF
@A00769:11:HC3HCDRXX:1:2106:18756:23610
CATGGTCG
+
FFFFFFFF
@A00769:11:HC3HCDRXX:1:2106:8386:23688
CATGGTCG
+
FFFFFFFF
@A00769:11:HC3HCDRXX:1:2106:5791:23766
CATGGTCG
+
FFFFFFFF
@A00769:11:HC3HCDRXX:1:2106:8639:23782
CATGGTCG
+
FFFFFFFF
@A00769:11:HC3HCDRXX:1:2106:3459:23797
CATGGTCG
+
FFFFFFFF
@A00769:11:HC3HCDRXX:1:2106:13575:23907
CATGGTCG
+
FFFFFFFF
@A00769:11:HC3HCDRXX:1:2106:31756:23923
CATGGTCG
+
:FFFFFF,
@A00769:11:HC3HCDRXX:1:2106:19397:23938
CATGGTCG
+
FFFFFFFF
@A00769:11:HC3HCDRXX:1:2106:23194:23938
CATGGTCG
+
FFFFFFFF
@A00769:11:HC3HCDRXX:1:2106:20473:24017
CATGGTCG
+
FFFFFFFF
@A00769:11:HC3HCDRXX:1:2106:30942:24079
CATGGTCG
+
FFFFFFFF
@A00769:11:HC3HCDRXX:1:2106:32063:24079
CATGGTCG
+
FFFFFFFF
@A00769:11:HC3HCDRXX:1:2106:9372:24205
CATGGTCG
+
FFFFFFFF
@A00769:11:HC3HCDRXX:1:2106:32759:24220
CATGGTCG
+
FFFFFFFF
@A00769:11:HC3HCDRXX:1:2106:2003:24314
CATGGTCG
+
FFFFFFFF
@A00769:11:HC3HCDRXX:1:2106:32018:24314
CATGGTCG
+
FFFFFFFF
@A00769:11:HC3HCDRXX:1:2106:28926:24345
CATGGTCG
+
FFFFFFFF
@A00769:11:HC3HCDRXX:1:2106:6008:24392
CATGGTCG
+
FFFFFFFF
@A00769:11:HC3HCDRXX:1:2106:13955:24408
CATGGTCG
+
FFFFFFFF
@A00769:11:HC3HCDRXX:1:2106:21820:24408
CATGGTCG
+
FFFFFFFF
@A00769:11:HC3HCDRXX:1:2106:21884:24580
CATGGTCG
+
FFFFFFFF
@A00769:11:HC3HCDRXX:1:2106:3784:24674
CATGGTCG
+
FFFFFFFF
@A00769:11:HC3HCDRXX:1:2106:10285:24690
CATGGTCG
+
FFFFFFFF
@A00769:11:HC3HCDRXX:1:2106:16604:24706
CATGGTCG
+
FFFFFFFF
@A00769:11:HC3HCDRXX:1:2106:17336:24721
CATGGTCG
+
FFFFFFFF
@A00769:11:HC3HCDRXX:1:2106:3115:24737
CATGGTCG
+
FFFFFFFF
@A00769:11:HC3HCDRXX:1:2106:8070:24737
CATGGTCG
+
FFFFFFFF
@A00769:11:HC3HCDRXX:1:2106:32669:24752
CATGGTCG
+
FFF:FFF:
@A00769:11:HC3HCDRXX:1:2106:4924:24768
CATGGTCG
+
FFFFFFFF
@A00769:11:HC3HCDRXX:1:2106:17960:24799
CATGGTCG
+
FFFFFFFF
@A00769:11:HC3HCDRXX:1:2106:18105:24831
CATGGTCG
+
FFFFFFFF
@A00769:11:HC3HCDRXX:1:2106:32732:24862
CATGGTCG
+
FFFFFFFF
@A00769:11:HC3HCDRXX:1:2106:8440:24878
CATGGTCG
+
FFFFFFFF
@A00769:11:HC3HCDRXX:1:2106:7437:24956
CATGGTCG
+
FFFFFFFF
@A00769:11:HC3HCDRXX:1:2106:2817:24972
CATGGTCG
+
FFFFFFFF
@A00769:11:HC3HCDRXX:1:2106:13015:24972
CATGGTCG
+
FFFFFFFF
@A00769:11:HC3HCDRXX:1:2106:29930:25050
CATGGTCG
+
FFFFFFFF
@A00769:11:HC3HCDRXX:1:2106:12255:25066
CATGGTCG
+
F:FFFFFF
@A00769:11:HC3HCDRXX:1:2106:15808:25113
CATGGTCG
+
FFFFFFFF
@A00769:11:HC3HCDRXX:1:2106:11424:25128
CATGGTCG
+
FFFFFFFF
@A00769:11:HC3HCDRXX:1:2106:12961:25160
CATGGTCG
+
FF::FFF:
@A00769:11:HC3HCDRXX:1:2106:13819:25238
CATGGTCG
+
FFFFFFFF
@A00769:11:HC3HCDRXX:1:2106:24560:25332
CATGGTCG
+
FFFFFFFF
@A00769:11:HC3HCDRXX:1:2106:7591:25379
CATGGTCG
+
FFFFFFFF
@A00769:11:HC3HCDRXX:1:2106:31015:25394
CATGGTCG
+
FF:,:FFF
@A00769:11:HC3HCDRXX:1:2106:29297:25426
CATGGTCG
+
FFFFFFFF
@A00769:11:HC3HCDRXX:1:2106:8612:25488
CATGGTCG
+
FFFFFFFF
@A00769:11:HC3HCDRXX:1:2106:10737:25661
CATGGTCG
+
FFFFFFFF
@A00769:11:HC3HCDRXX:1:2106:21893:25692
CATGGTCG
+
FFFFFFFF
@A00769:11:HC3HCDRXX:1:2106:30644:25723
CATGGTCG
+
FFFFFFFF
@A00769:11:HC3HCDRXX:1:2106:19687:25786
CATGGTCG
+
FFFFFFFF
@A00769:11:HC3HCDRXX:1:2106:19623:25801
CATGGTCG
+
FFFFFFFF
@A00769:11:HC3HCDRXX:1:2106:18927:25817
CATGGTCG
+
FFFFFFFF
@A00769:11:HC3HCDRXX:1:2106:27986:25817
CATGGTCG
+
FFFFFFFF
@A00769:11:HC3HCDRXX:1:2106:24930:25880
CATGGTCG
+
FFFFFFFF
@A00769:11:HC3HCDRXX:1:2106:26323:25880
CATGGTCG
+
FFFFFFFF
@A00769:11:HC3HCDRXX:1:2106:15763:25974
CATGGTCG
+
FFFFFFFF
@A00769:11:HC3HCDRXX:1:2106:14299:26036
CATGGTCG
+
FFFFFFFF
@A00769:11:HC3HCDRXX:1:2106:31747:26068
CATGGTCG
+
FFFFFFFF
@A00769:11:HC3HCDRXX:1:2106:2953:26115
CATGGTCG
+
FFFFFFFF
@A00769:11:HC3HCDRXX:1:2106:18304:26240
CATGGTCG
+
FFFFFFFF
@A00769:11:HC3HCDRXX:1:2106:17400:26396
CATGGTCG
+
FFFFFFFF
@A00769:11:HC3HCDRXX:1:2106:2284:26584
CATGGTCG
+
FFFFFFFF
@A00769:11:HC3HCDRXX:1:2106:15600:26631
CATGGTCG
+
FFFFFFFF
@A00769:11:HC3HCDRXX:1:2106:4526:26710
CATGGTCG
+
FFFFFFFF
@A00769:11:HC3HCDRXX:1:2106:13819:26741
CATGGTCG
+
FFFFFFFF
@A00769:11:HC3HCDRXX:1:2106:8223:27007
CATGGTCG
+
FFFFFFFF
@A00769:11:HC3HCDRXX:1:2106:12970:27023
CATGGTCG
+
FFFFFFFF
@A00769:11:HC3HCDRXX:1:2106:18313:27038
CATGGTCG
+
FFF:FFFF
@A00769:11:HC3HCDRXX:1:2106:8250:27054
CATGGTCG
+
FFFFFFFF
@A00769:11:HC3HCDRXX:1:2106:7048:27195
CATGGTCG
+
FFFFFFFF
@A00769:11:HC3HCDRXX:1:2106:30183:27211
CATGGTCG
+
FFFFFFFF
@A00769:11:HC3HCDRXX:1:2106:19940:27226
CATGGTCG
+
FFFFFFFF
@A00769:11:HC3HCDRXX:1:2106:16333:27242
CATGGTCG
+
FFFFFFFF
@A00769:11:HC3HCDRXX:1:2106:4508:27273
CATGGTCG
+
FFFFFFFF
@A00769:11:HC3HCDRXX:1:2106:23981:27336
CATGGTCG
+
FFFFFFFF
@A00769:11:HC3HCDRXX:1:2106:20826:27477
CATGGTCG
+
FFFFFFFF
@A00769:11:HC3HCDRXX:1:2106:3947:27586
CATGGTCG
+
FFFFFFFF
@A00769:11:HC3HCDRXX:1:2106:13684:27602
CATGGTCG
+
FFFFFFFF
@A00769:11:HC3HCDRXX:1:2106:26142:27602
CATGGTCG
+
FFFFFFFF
@A00769:11:HC3HCDRXX:1:2106:6433:27665
CATGGTCG
+
FFFFFFFF
@A00769:11:HC3HCDRXX:1:2106:25057:27727
CATGGTCG
+
FFFFFFFF
@A00769:11:HC3HCDRXX:1:2106:31729:27853
CATGGTCG
+
FFFFFFFF
@A00769:11:HC3HCDRXX:1:2106:6244:27868
CATGGTCG
+
FFFFFFFF
@A00769:11:HC3HCDRXX:1:2106:9073:27915
CATGGTCG
+
FFFFFFFF
@A00769:11:HC3HCDRXX:1:2106:19985:27931
CATGGTCG
+
FFFFFFFF
@A00769:11:HC3HCDRXX:1:2106:23457:27962
CATGGTCG
+
FFFFFFFF
@A00769:11:HC3HCDRXX:1:2106:1190:27978
CATGGTCG
+
FFFFFFFF
@A00769:11:HC3HCDRXX:1:2106:28546:27978
CATGGTCG
+
FFFFFFFF
@A00769:11:HC3HCDRXX:1:2106:7952:28072
CATGGTCG
+
FFFFF:FF
@A00769:11:HC3HCDRXX:1:2106:11442:28166
CATGGTCG
+
FFFFFFFF
@A00769:11:HC3HCDRXX:1:2106:6885:28228
CATGGTCG
+
FFFFFFFF
@A00769:11:HC3HCDRXX:1:2106:27787:28385
CATGGTCG
+
FFFFFFFF
@A00769:11:HC3HCDRXX:1:2106:13322:28447
CATGGTCG
+
FFFFFFFF
@A00769:11:HC3HCDRXX:1:2106:32090:28447
CATGGTCG
+
FFFFFFFF
@A00769:11:HC3HCDRXX:1:2106:20509:28463
CATGGTCG
+
FFFFFFFF
@A00769:11:HC3HCDRXX:1:2106:17318:28479
CATGGTCG
+
FFFFFFFF
@A00769:11:HC3HCDRXX:1:2106:11993:28526
CATGGTCG
+
FFFFFFFF
@A00769:11:HC3HCDRXX:1:2106:20690:28526
CATGGTCG
+
FFFFFFFF
@A00769:11:HC3HCDRXX:1:2106:12789:28620
CATGGTCG
+
FFFFFFFF
@A00769:11:HC3HCDRXX:1:2106:18385:28635
CATGGTCG
+
FFFF:FFF
@A00769:11:HC3HCDRXX:1:2106:16251:28667
CATGGTCG
+
FFFFFFFF
@A00769:11:HC3HCDRXX:1:2106:8883:28714
CATGGTCG
+
FFFFFFFF
@A00769:11:HC3HCDRXX:1:2106:32579:28729
CATGGTCG
+
FFFFFFFF
@A00769:11:HC3HCDRXX:1:2106:3170:28776
CATGGTCG
+
FFFFFFFF
@A00769:11:HC3HCDRXX:1:2106:14326:28776
CATGGTCG
+
FFFFFFFF
@A00769:11:HC3HCDRXX:1:2106:19804:28870
CATGGTCG
+
FFFFFFFF
@A00769:11:HC3HCDRXX:1:2106:22083:28902
CATGGTCG
+
FFFFFFFF
@A00769:11:HC3HCDRXX:1:2106:18114:28917
CATGGTCG
+
FFFFFFFF
@A00769:11:HC3HCDRXX:1:2106:2519:28933
CATGGTCG
+
FFF,,FF:
@A00769:11:HC3HCDRXX:1:2106:32705:28980
CATGGTCG
+
FFFFFFFF
@A00769:11:HC3HCDRXX:1:2106:21730:29011
CATGGTCG
+
FFFFFFFF
@A00769:11:HC3HCDRXX:1:2106:24406:29042
CATGGTCG
+
FFFFFFFF
@A00769:11:HC3HCDRXX:1:2106:27715:29074
CATGGTCG
+
FFFFFFFF
@A00769:11:HC3HCDRXX:1:2106:1696:29136
CATGGTCG
+
FFFFFFFF
@A00769:11:HC3HCDRXX:1:2106:20139:29168
CATGGTCG
+
F:FFFFFF
@A00769:11:HC3HCDRXX:1:2106:17852:29183
CATGGTCG
+
FFFFFFFF
@A00769:11:HC3HCDRXX:1:2106:27959:29277
CATGGTCG
+
FFFFFFFF
@A00769:11:HC3HCDRXX:1:2106:21016:29403
CATGGTCG
+
,FF::,FF
@A00769:11:HC3HCDRXX:1:2106:29966:29403
CATGGTCG
+
FF:FFFFF
@A00769:11:HC3HCDRXX:1:2106:31358:29590
CATGGTCG
+
FFFFFFFF
@A00769:11:HC3HCDRXX:1:2106:10872:29622
CATGGTCG
+
FFFFFFFF
@A00769:11:HC3HCDRXX:1:2106:25744:29669
CATGGTCG
+
FFFFFFFF
@A00769:11:HC3HCDRXX:1:2106:11342:29778
CATGGTCG
+
FFFFFFFF
@A00769:11:HC3HCDRXX:1:2106:4806:29794
CATGGTCG
+
FFFFFFFF
@A00769:11:HC3HCDRXX:1:2106:29206:29810
CATGGTCG
+
FFFFFFFF
@A00769:11:HC3HCDRXX:1:2106:1823:29919
CATGGTCG
+
FFFFFFFF
@A00769:11:HC3HCDRXX:1:2106:4463:29919
CATGGTCG
+
FFFFFFFF
@A00769:11:HC3HCDRXX:1:2106:1181:29966
CATGGTCG
+
FFFF:FFF
@A00769:11:HC3HCDRXX:1:2106:28519:30060
CATGGTCG
+
FFFFFFFF
@A00769:11:HC3HCDRXX:1:2106:7970:30076
CATGGTCG
+
FFFFF:FF
@A00769:11:HC3HCDRXX:1:2106:20943:30091
CATGGTCG
+
FFFFFFFF
@A00769:11:HC3HCDRXX:1:2106:20573:30138
CATGGTCG
+
FF,FF::F
@A00769:11:HC3HCDRXX:1:2106:31412:30154
CATGGTCG
+
F:FFFFFF
@A00769:11:HC3HCDRXX:1:2106:31304:30217
CATGGTCG
+
FFFFFFFF
@A00769:11:HC3HCDRXX:1:2106:11984:30264
CATGGTCG
+
FFFFFFFF
@A00769:11:HC3HCDRXX:1:2106:1524:30373
CATGGTCG
+
FF:F,:,:
@A00769:11:HC3HCDRXX:1:2106:17101:30420
CATGGTCG
+
FFFFFFFF
@A00769:11:HC3HCDRXX:1:2106:6470:30483
CATGGTCG
+
FFFFFFFF
@A00769:11:HC3HCDRXX:1:2106:7699:30577
CATGGTCG
+
FFFFFFFF
@A00769:11:HC3HCDRXX:1:2106:17255:30592
CATGGTCG
+
FFFFFFFF
@A00769:11:HC3HCDRXX:1:2106:21477:30671
CATGGTCG
+
:FFFFFFF
@A00769:11:HC3HCDRXX:1:2106:15917:30780
CATGGTCG
+
FFFFFFFF
@A00769:11:HC3HCDRXX:1:2106:7898:30827
CATGGTCG
+
FFFFFFFF
@A00769:11:HC3HCDRXX:1:2106:7916:30890
CATGGTCG
+
FFFFFFFF
@A00769:11:HC3HCDRXX:1:2106:27715:30953
CATGGTCG
+
FFFFFFFF
@A00769:11:HC3HCDRXX:1:2106:21097:31046
CATGGTCG
+
FFFFFFFF
@A00769:11:HC3HCDRXX:1:2106:1108:31062
CATGGTCG
+
FFFFF:FF
@A00769:11:HC3HCDRXX:1:2106:3893:31062
CATGGTCG
+
FF:::F,:
@A00769:11:HC3HCDRXX:1:2106:1362:31093
CATGGTCG
+
FFFFFFFF
@A00769:11:HC3HCDRXX:1:2106:13024:31125
CATGGTCG
+
FFFFFFFF
@A00769:11:HC3HCDRXX:1:2106:21757:31125
CATGGTCG
+
FFFFFFFF
@A00769:11:HC3HCDRXX:1:2106:26341:31140
CATGGTCG
+
FFFFFFFF
@A00769:11:HC3HCDRXX:1:2106:5358:31156
CATGGTCG
+
FFF,FFFF
@A00769:11:HC3HCDRXX:1:2106:7111:31219
CATGGTCG
+
FFFFFFFF
@A00769:11:HC3HCDRXX:1:2106:31810:31219
CATGGTCG
+
F:FFFFFF
@A00769:11:HC3HCDRXX:1:2106:1714:31297
CATGGTCG
+
FFFFFFFF
@A00769:11:HC3HCDRXX:1:2106:28664:31688
CATGGTCG
+
FFF:FFFF
@A00769:11:HC3HCDRXX:1:2106:13286:31704
CATGGTCG
+
FFFF:FFF
@A00769:11:HC3HCDRXX:1:2106:14823:31735
CATGGTCG
+
FFFFFFFF
@A00769:11:HC3HCDRXX:1:2106:30282:31798
CATGGTCG
+
FFFFFFFF
@A00769:11:HC3HCDRXX:1:2106:7925:31876
CATGGTCG
+
FFFFFFFF
@A00769:11:HC3HCDRXX:1:2106:21224:31955
CATGGTCG
+
FF:FFF:F
@A00769:11:HC3HCDRXX:1:2106:2040:32017
CATGGTCG
+
FFFFFFFF
@A00769:11:HC3HCDRXX:1:2106:24912:32017
CATGGTCG
+
FFFFFFFF
@A00769:11:HC3HCDRXX:1:2106:7934:32111
CATGGTCG
+
FFFFFFFF
@A00769:11:HC3HCDRXX:1:2106:23692:32158
CATGGTCG
+
FFFF,FFF
@A00769:11:HC3HCDRXX:1:2106:30056:32189
CATGGTCG
+
FFFFFFFF
@A00769:11:HC3HCDRXX:1:2106:15582:32205
CATGGTCG
+
FFFFFFFF
@A00769:11:HC3HCDRXX:1:2106:3369:32221
CATGGTCG
+
FFFFFFFF
@A00769:11:HC3HCDRXX:1:2106:17815:32221
CATGGTCG
+
FFFFFFFF
@A00769:11:HC3HCDRXX:1:2106:21377:32221
CATGGTCG
+
FFFFFFFF
@A00769:11:HC3HCDRXX:1:2106:11912:32236
CATGGTCG
+
FFFFFFFF
@A00769:11:HC3HCDRXX:1:2106:14877:32299
CATGGTCG
+
:FFFFFFF
@A00769:11:HC3HCDRXX:1:2106:6922:32330
CATGGTCG
+
FFFFFFFF
@A00769:11:HC3HCDRXX:1:2106:1814:32346
CATGGTCG
+
FFFFFFFF
@A00769:11:HC3HCDRXX:1:2106:13160:32393
CATGGTCG
+
FFFFFFFF
@A00769:11:HC3HCDRXX:1:2106:7871:32440
CATGGTCG
+
FFFFFFFF
@A00769:11:HC3HCDRXX:1:2106:17942:32440
CATGGTCG
+
FFFFFFFF
@A00769:11:HC3HCDRXX:1:2106:25925:32456
CATGGTCG
+
FFFFFFFF
@A00769:11:HC3HCDRXX:1:2106:3495:32503
CATGGTCG
+
FFFFFFF:
@A00769:11:HC3HCDRXX:1:2106:10185:32503
CATGGTCG
+
FFFFFFFF
@A00769:11:HC3HCDRXX:1:2106:6216:32518
CATGGTCG
+
FFFFFFFF
@A00769:11:HC3HCDRXX:1:2106:11360:32690
CATGGTCG
+
FFFF:FFF
@A00769:11:HC3HCDRXX:1:2106:25455:32737
CATGGTCG
+
FFFFFFFF
@A00769:11:HC3HCDRXX:1:2106:32606:32753
CATGGTCG
+
FFFFFFFF
@A00769:11:HC3HCDRXX:1:2106:17065:32769
CATGGTCG
+
FFFFFFFF
@A00769:11:HC3HCDRXX:1:2106:18728:33019
CATGGTCG
+
FFFFFFFF
@A00769:11:HC3HCDRXX:1:2106:17598:33035
CATGGTCG
+
FFFFFFFF
@A00769:11:HC3HCDRXX:1:2106:5204:33113
CATGGTCG
+
FF:FFFFF
@A00769:11:HC3HCDRXX:1:2106:9616:33113
CATGGTCG
+
FFFFFFFF
@A00769:11:HC3HCDRXX:1:2106:23592:33113
CATGGTCG
+
FFFFFFFF
@A00769:11:HC3HCDRXX:1:2106:3369:33129
CATGGTCG
+
FFFFFFFF
@A00769:11:HC3HCDRXX:1:2106:5710:33176
CATGGTCG
+
FFFFFFFF
@A00769:11:HC3HCDRXX:1:2106:32850:33207
CATGGTCG
+
FFFFF,FF
@A00769:11:HC3HCDRXX:1:2106:20654:33223
CATGGTCG
+
FFFFFFFF
@A00769:11:HC3HCDRXX:1:2106:6614:33238
CATGGTCG
+
FFFFFFFF
@A00769:11:HC3HCDRXX:1:2106:27082:33270
CATGGTCG
+
FFFFFFFF
@A00769:11:HC3HCDRXX:1:2106:22688:33364
CATGGTCG
+
FFFFFFFF
@A00769:11:HC3HCDRXX:1:2106:28366:33395
CATGGTCG
+
FFFF:FFF
@A00769:11:HC3HCDRXX:1:2106:29017:33395
CATGGTCG
+
FFFFFFFF
@A00769:11:HC3HCDRXX:1:2106:9760:33489
CATGGTCG
+
FFFFFFFF
@A00769:11:HC3HCDRXX:1:2106:29423:33599
CATGGTCG
+
FFFFFFFF
@A00769:11:HC3HCDRXX:1:2106:21820:33614
CATGGTCG
+
FFFFFFFF
@A00769:11:HC3HCDRXX:1:2106:22173:33661
CATGGTCG
+
FFFFFFFF
@A00769:11:HC3HCDRXX:1:2106:23945:33661
CATGGTCG
+
FFFFFFFF
@A00769:11:HC3HCDRXX:1:2106:1561:33724
CATGGTCG
+
FFFFFFFF
@A00769:11:HC3HCDRXX:1:2106:19569:33755
CATGGTCG
+
FFFFFFFF
@A00769:11:HC3HCDRXX:1:2106:27434:33755
CATGGTCG
+
FFFFFFFF
@A00769:11:HC3HCDRXX:1:2106:22336:33786
CATGGTCG
+
:F,,:,:F
@A00769:11:HC3HCDRXX:1:2106:3757:33833
CATGGTCG
+
FFFFFFFF
@A00769:11:HC3HCDRXX:1:2106:18539:33849
CATGGTCG
+
FFFFFFFF
@A00769:11:HC3HCDRXX:1:2106:20763:33849
CATGGTCG
+
FFFFFFFF
@A00769:11:HC3HCDRXX:1:2106:21947:33865
CATGGTCG
+
F,F:::F,
@A00769:11:HC3HCDRXX:1:2106:27308:33912
CATGGTCG
+
FFFFFFFF
@A00769:11:HC3HCDRXX:1:2106:32172:33943
CATGGTCG
+
FFFFF,FF
@A00769:11:HC3HCDRXX:1:2106:7826:34053
CATGGTCG
+
FFFF,FFF
@A00769:11:HC3HCDRXX:1:2106:25536:34068
CATGGTCG
+
FFFFFFFF
@A00769:11:HC3HCDRXX:1:2106:7202:34100
CATGGTCG
+
FFF:::F,
@A00769:11:HC3HCDRXX:1:2106:10366:34194
CATGGTCG
+
FFFFFFFF
@A00769:11:HC3HCDRXX:1:2106:5249:34256
CATGGTCG
+
FFFFFFFF
@A00769:11:HC3HCDRXX:1:2106:13693:34287
CATGGTCG
+
FFFFFFFF
@A00769:11:HC3HCDRXX:1:2106:23574:34334
CATGGTCG
+
FF,FFFFF
@A00769:11:HC3HCDRXX:1:2106:6072:34366
CATGGTCG
+
FFFF:FFF
@A00769:11:HC3HCDRXX:1:2106:20193:34397
CATGGTCG
+
FFFFFFFF
@A00769:11:HC3HCDRXX:1:2106:19081:34413
CATGGTCG
+
FFFFFFFF
@A00769:11:HC3HCDRXX:1:2106:5737:34507
CATGGTCG
+
FFFFFFFF
@A00769:11:HC3HCDRXX:1:2106:11107:34507
CATGGTCG
+
FFFFFFFF
@A00769:11:HC3HCDRXX:1:2106:21721:34538
CATGGTCG
+
FFFFFFFF
@A00769:11:HC3HCDRXX:1:2106:26521:34554
CATGGTCG
+
FFFFFFFF
@A00769:11:HC3HCDRXX:1:2106:27679:34585
CATGGTCG
+
FFFFFFFF
@A00769:11:HC3HCDRXX:1:2106:19940:34616
CATGGTCG
+
FFFFFFFF
@A00769:11:HC3HCDRXX:1:2106:28601:34616
CATGGTCG
+
F:FFFFFF
@A00769:11:HC3HCDRXX:1:2106:7916:34679
CATGGTCG
+
FFFFFFFF
@A00769:11:HC3HCDRXX:1:2106:6424:34788
CATGGTCG
+
FFFFFFFF
@A00769:11:HC3HCDRXX:1:2106:8305:34788
CATGGTCG
+
FFF:F,FF
@A00769:11:HC3HCDRXX:1:2106:28682:34914
CATGGTCG
+
FFFFFFFF
@A00769:11:HC3HCDRXX:1:2106:14145:35008
CATGGTCG
+
FFFFFFFF
@A00769:11:HC3HCDRXX:1:2106:20365:35008
CATGGTCG
+
FFFFFFFF
@A00769:11:HC3HCDRXX:1:2106:27335:35086
CATGGTCG
+
FFFFFFFF
@A00769:11:HC3HCDRXX:1:2106:28085:35133
CATGGTCG
+
FFFFFFFF
@A00769:11:HC3HCDRXX:1:2106:24469:35196
CATGGTCG
+
FFFFFFFF
@A00769:11:HC3HCDRXX:1:2106:11333:35211
CATGGTCG
+
FFFFFFFF
@A00769:11:HC3HCDRXX:1:2106:7401:35227
CATGGTCG
+
FFFFFFFF
@A00769:11:HC3HCDRXX:1:2106:14407:35368
CATGGTCG
+
FFFFFFFF
@A00769:11:HC3HCDRXX:1:2106:18114:35368
CATGGTCG
+
FFFFFFFF
@A00769:11:HC3HCDRXX:1:2106:7048:35399
CATGGTCG
+
FFFFFFFF
@A00769:11:HC3HCDRXX:1:2106:17002:35415
CATGGTCG
+
FFFFFF,F
@A00769:11:HC3HCDRXX:1:2106:26530:35415
CATGGTCG
+
FFFFFFFF
@A00769:11:HC3HCDRXX:1:2106:4255:35509
CATGGTCG
+
FFFFFFFF
@A00769:11:HC3HCDRXX:1:2106:10583:35571
CATGGTCG
+
FFFFFFFF
@A00769:11:HC3HCDRXX:1:2106:23493:35634
CATGGTCG
+
FFFFFFFF
@A00769:11:HC3HCDRXX:1:2106:15429:35697
CATGGTCG
+
FFFFFFFF
@A00769:11:HC3HCDRXX:1:2106:19569:35697
CATGGTCG
+
FFFFFFFF
@A00769:11:HC3HCDRXX:1:2106:10303:35712
CATGGTCG
+
F:FFFFFF
@A00769:11:HC3HCDRXX:1:2106:18991:35759
CATGGTCG
+
FFFFFFFF
@A00769:11:HC3HCDRXX:1:2106:8712:35775
CATGGTCG
+
FFFFFFFF
@A00769:11:HC3HCDRXX:1:2106:21658:35837
CATGGTCG
+
FFFFFFFF
@A00769:11:HC3HCDRXX:1:2106:18991:35916
CATGGTCG
+
FFFFFFFF
@A00769:11:HC3HCDRXX:1:2106:28646:35916
CATGGTCG
+
FFFFFFFF
@A00769:11:HC3HCDRXX:1:2106:12952:35947
CATGGTCG
+
,F,,:,,:
@A00769:11:HC3HCDRXX:1:2106:30083:35963
CATGGTCG
+
FFFFFFFF
@A00769:11:HC3HCDRXX:1:2106:4327:36010
CATGGTCG
+
FFFFFFFF
@A00769:11:HC3HCDRXX:1:2106:17662:36025
CATGGTCG
+
FFFFFFFF
@A00769:11:HC3HCDRXX:1:2106:17273:36135
CATGGTCG
+
FFFFFFFF
@A00769:11:HC3HCDRXX:1:2106:25292:36151
CATGGTCG
+
FFFFFFF,
@A00769:11:HC3HCDRXX:1:2106:9444:36166
CATGGTCG
+
FFFFFFFF
@A00769:11:HC3HCDRXX:1:2106:10592:36213
CATGGTCG
+
FFFFFFFF
@A00769:11:HC3HCDRXX:1:2106:29830:36307
CATGGTCG
+
FFFFFFFF
@A00769:11:HC3HCDRXX:1:2106:32217:36432
CATGGTCG
+
FFFFFFFF
@A00769:11:HC3HCDRXX:1:2106:30779:36511
CATGGTCG
+
FFFFFFFF
@A00769:11:HC3HCDRXX:1:2106:17752:36558
CATGGTCG
+
FFFFFFFF
@A00769:11:HC3HCDRXX:1:2106:7663:36589
CATGGTCG
+
FFFFFFFF
@A00769:11:HC3HCDRXX:1:2106:21395:36605
CATGGTCG
+
FFFFFFFF
@A00769:11:HC3HCDRXX:1:2106:32579:36620
CATGGTCG
+
FFFFFFFF
@A00769:11:HC3HCDRXX:1:2106:7789:36683
CATGGTCG
+
FFFFFFFF
@A00769:11:HC3HCDRXX:1:2106:25771:36761
CATGGTCG
+
FFFFF::,
@A00769:11:HC3HCDRXX:1:2106:4643:36777
CATGGTCG
+
FFFFFFFF
@A00769:11:HC3HCDRXX:1:2106:6451:36839
CATGGTCG
+
FFFFFFFF
@A00769:11:HC3HCDRXX:1:2106:10203:36855
CATGGTCG
+
FFFFFFFF
@A00769:11:HC3HCDRXX:1:2106:31105:36949
CATGGTCG
+
FFFFFFFF
@A00769:11:HC3HCDRXX:1:2106:11451:37043
CATGGTCG
+
FFFFFFFF
@A00769:11:HC3HCDRXX:1:2107:19922:1172
CATGGTCG
+
FFFFFFFF
@A00769:11:HC3HCDRXX:1:2107:20464:1235
CATGGTCG
+
FFFFFFFF
@A00769:11:HC3HCDRXX:1:2107:31991:1282
CATGGTCG
+
FFFFFFFF
@A00769:11:HC3HCDRXX:1:2107:27977:1376
CATGGTCG
+
FFFFFFFF
@A00769:11:HC3HCDRXX:1:2107:21016:1407
CATGGTCG
+
FFFFFFFF
@A00769:11:HC3HCDRXX:1:2107:29080:1407
CATGGTCG
+
FFFFFFFF
@A00769:11:HC3HCDRXX:1:2107:1624:1454
CATGGTCG
+
FFFF:FFF
@A00769:11:HC3HCDRXX:1:2107:19253:1454
CATGGTCG
+
FFFFFFFF
@A00769:11:HC3HCDRXX:1:2107:12789:1501
CATGGTCG
+
FF,:FFFF
@A00769:11:HC3HCDRXX:1:2107:26576:1579
CATGGTCG
+
FFFFFFFF
@A00769:11:HC3HCDRXX:1:2107:20410:1705
CATGGTCG
+
FFFFFFFF
@A00769:11:HC3HCDRXX:1:2107:2971:1752
CATGGTCG
+
FFFFFFFF
@A00769:11:HC3HCDRXX:1:2107:23565:1752
CATGGTCG
+
FFFFFFFF
@A00769:11:HC3HCDRXX:1:2107:31132:1830
CATGGTCG
+
FFFFFFFF
@A00769:11:HC3HCDRXX:1:2107:25599:1861
CATGGTCG
+
F:FFFFFF
@A00769:11:HC3HCDRXX:1:2107:19587:1971
CATGGTCG
+
FFFFFFFF
@A00769:11:HC3HCDRXX:1:2107:4426:1986
CATGGTCG
+
FFFFFFFF
@A00769:11:HC3HCDRXX:1:2107:22218:2018
CATGGTCG
+
FFFFFFFF
@A00769:11:HC3HCDRXX:1:2107:13892:2033
CATGGTCG
+
FFFFFF:F
@A00769:11:HC3HCDRXX:1:2107:11460:2049
CATGGTCG
+
FFFFFFFF
@A00769:11:HC3HCDRXX:1:2107:6623:2096
CATGGTCG
+
FFFFFFFF
@A00769:11:HC3HCDRXX:1:2107:28881:2127
CATGGTCG
+
FFFFFFFF
@A00769:11:HC3HCDRXX:1:2107:10719:2206
CATGGTCG
+
FFFFFFFF
@A00769:11:HC3HCDRXX:1:2107:1787:2237
CATGGTCG
+
FFFFFFFF
@A00769:11:HC3HCDRXX:1:2107:11677:2300
CATGGTCG
+
,FFFFF,:
@A00769:11:HC3HCDRXX:1:2107:21323:2347
CATGGTCG
+
FFFFFFFF
@A00769:11:HC3HCDRXX:1:2107:13069:2362
CATGGTCG
+
FFFFFFFF
@A00769:11:HC3HCDRXX:1:2107:29143:2362
CATGGTCG
+
F,:FFFF:
@A00769:11:HC3HCDRXX:1:2107:5936:2378
CATGGTCG
+
FFF::,F:
@A00769:11:HC3HCDRXX:1:2107:22733:2378
CATGGTCG
+
FFFFFFFF
@A00769:11:HC3HCDRXX:1:2107:8766:2425
CATGGTCG
+
FF,FFFFF
@A00769:11:HC3HCDRXX:1:2107:23484:2487
CATGGTCG
+
FFFFFFFF
@A00769:11:HC3HCDRXX:1:2107:13910:2534
CATGGTCG
+
FFFFFFFF
@A00769:11:HC3HCDRXX:1:2107:28881:2534
CATGGTCG
+
FFFFFFFF
@A00769:11:HC3HCDRXX:1:2107:25807:2566
CATGGTCG
+
FFFFFFFF
@A00769:11:HC3HCDRXX:1:2107:22724:2581
CATGGTCG
+
FFFFFFFF
@A00769:11:HC3HCDRXX:1:2107:6307:2613
CATGGTCG
+
FFF,FF,F
@A00769:11:HC3HCDRXX:1:2107:28772:2722
CATGGTCG
+
FFFFFFFF
@A00769:11:HC3HCDRXX:1:2107:6008:2754
CATGGTCG
+
FFFFFF:F
@A00769:11:HC3HCDRXX:1:2107:1208:2801
CATGGTCG
+
FFFFFFFF
@A00769:11:HC3HCDRXX:1:2107:27805:2801
CATGGTCG
+
FFFFFFFF
@A00769:11:HC3HCDRXX:1:2107:6479:2879
CATGGTCG
+
FFFFFFFF
@A00769:11:HC3HCDRXX:1:2107:28754:2910
CATGGTCG
+
FFFFFFFF
@A00769:11:HC3HCDRXX:1:2107:7057:2942
CATGGTCG
+
FFFFFFFF
@A00769:11:HC3HCDRXX:1:2107:25898:2973
CATGGTCG
+
FFFFFFFF
@A00769:11:HC3HCDRXX:1:2107:9561:2988
CATGGTCG
+
FFFFFFFF
@A00769:11:HC3HCDRXX:1:2107:23854:3067
CATGGTCG
+
FFFFFFFF
@A00769:11:HC3HCDRXX:1:2107:11668:3098
CATGGTCG
+
FFFFFFFF
@A00769:11:HC3HCDRXX:1:2107:21838:3176
CATGGTCG
+
FFFFFFFF
@A00769:11:HC3HCDRXX:1:2107:26124:3270
CATGGTCG
+
FFFFF:FF
@A00769:11:HC3HCDRXX:1:2107:13512:3286
CATGGTCG
+
FFFFFFFF
@A00769:11:HC3HCDRXX:1:2107:22390:3443
CATGGTCG
+
FFFFFFFF
@A00769:11:HC3HCDRXX:1:2107:5936:3505
CATGGTCG
+
FFFFFFFF
@A00769:11:HC3HCDRXX:1:2107:25545:3552
CATGGTCG
+
FFFFFFFF
@A00769:11:HC3HCDRXX:1:2107:17020:3568
CATGGTCG
+
F:FFFFFF
@A00769:11:HC3HCDRXX:1:2107:7211:3677
CATGGTCG
+
FFFFFFFF
@A00769:11:HC3HCDRXX:1:2107:24062:3709
CATGGTCG
+
FFF::FFF
@A00769:11:HC3HCDRXX:1:2107:23185:3724
CATGGTCG
+
FFFFFFFF
@A00769:11:HC3HCDRXX:1:2107:4173:3740
CATGGTCG
+
FFFFFFFF
@A00769:11:HC3HCDRXX:1:2107:2049:3756
CATGGTCG
+
FFFFFFFF
@A00769:11:HC3HCDRXX:1:2107:30825:3771
CATGGTCG
+
FFFFFFFF
@A00769:11:HC3HCDRXX:1:2107:4906:3850
CATGGTCG
+
FFFFFFFF
@A00769:11:HC3HCDRXX:1:2107:27642:3865
CATGGTCG
+
FFFFF:FF
@A00769:11:HC3HCDRXX:1:2107:23321:3897
CATGGTCG
+
FFFFFFFF
@A00769:11:HC3HCDRXX:1:2107:13060:3944
CATGGTCG
+
FFFFFFFF
@A00769:11:HC3HCDRXX:1:2107:25762:3959
CATGGTCG
+
F,FFFFFF
@A00769:11:HC3HCDRXX:1:2107:15013:4100
CATGGTCG
+
FFFFFFFF
@A00769:11:HC3HCDRXX:1:2107:4770:4116
CATGGTCG
+
FFFFFFFF
@A00769:11:HC3HCDRXX:1:2107:27995:4288
CATGGTCG
+
FFFFFFFF
@A00769:11:HC3HCDRXX:1:2107:29631:4304
CATGGTCG
+
FFFFFFFF
@A00769:11:HC3HCDRXX:1:2107:27642:4335
CATGGTCG
+
FFFFFFFF
@A00769:11:HC3HCDRXX:1:2107:16920:4429
CATGGTCG
+
FF:FFFF:
@A00769:11:HC3HCDRXX:1:2107:30617:4570
CATGGTCG
+
FFFFFFFF
@A00769:11:HC3HCDRXX:1:2107:1651:4601
CATGGTCG
+
FFF:FFFF
@A00769:11:HC3HCDRXX:1:2107:15347:4648
CATGGTCG
+
FF:F:FFF
@A00769:11:HC3HCDRXX:1:2107:28917:4695
CATGGTCG
+
FF:FFFFF
@A00769:11:HC3HCDRXX:1:2107:13566:4726
CATGGTCG
+
FFFFFFFF
@A00769:11:HC3HCDRXX:1:2107:29143:4742
CATGGTCG
+
FFFFFFFF
@A00769:11:HC3HCDRXX:1:2107:20943:4758
CATGGTCG
+
FFFFFFFF
@A00769:11:HC3HCDRXX:1:2107:7645:4773
CATGGTCG
+
FFFFFFFF
@A00769:11:HC3HCDRXX:1:2107:20184:4820
CATGGTCG
+
FFFFFFFF
@A00769:11:HC3HCDRXX:1:2107:30291:5008
CATGGTCG
+
FFFFFFFF
@A00769:11:HC3HCDRXX:1:2107:30282:5212
CATGGTCG
+
FFFFFFFF
@A00769:11:HC3HCDRXX:1:2107:31837:5212
CATGGTCG
+
FFFFFFFF
@A00769:11:HC3HCDRXX:1:2107:17969:5306
CATGGTCG
+
FFFFFFFF
@A00769:11:HC3HCDRXX:1:2107:24135:5306
CATGGTCG
+
FFFFFFFF
@A00769:11:HC3HCDRXX:1:2107:18620:5337
CATGGTCG
+
FFFFFFFF
@A00769:11:HC3HCDRXX:1:2107:14217:5353
CATGGTCG
+
FFFFFFFF
@A00769:11:HC3HCDRXX:1:2107:11216:5415
CATGGTCG
+
:F:FFFFF
@A00769:11:HC3HCDRXX:1:2107:32479:5509
CATGGTCG
+
FFFFFFFF
@A00769:11:HC3HCDRXX:1:2107:5348:5525
CATGGTCG
+
FFFFFFFF
@A00769:11:HC3HCDRXX:1:2107:13196:5525
CATGGTCG
+
FFFFFFFF
@A00769:11:HC3HCDRXX:1:2107:20193:5525
CATGGTCG
+
,F:F:,F:
@A00769:11:HC3HCDRXX:1:2107:5113:5588
CATGGTCG
+
FFFFFFFF
@A00769:11:HC3HCDRXX:1:2107:13223:5603
CATGGTCG
+
FFFFFFFF
@A00769:11:HC3HCDRXX:1:2107:27561:5603
CATGGTCG
+
FFFFFFFF
@A00769:11:HC3HCDRXX:1:2107:23421:5666
CATGGTCG
+
FFFFFFFF
@A00769:11:HC3HCDRXX:1:2107:25183:5682
CATGGTCG
+
FFFFFFFF
@A00769:11:HC3HCDRXX:1:2107:3477:5697
CATGGTCG
+
FFFFFFFF
@A00769:11:HC3HCDRXX:1:2107:28022:5776
CATGGTCG
+
FFFFFFFF
@A00769:11:HC3HCDRXX:1:2107:28565:5776
CATGGTCG
+
FFFFFFFF
@A00769:11:HC3HCDRXX:1:2107:7093:5791
CATGGTCG
+
FFFFF:F:
@A00769:11:HC3HCDRXX:1:2107:28031:5791
CATGGTCG
+
FFFFFFFF
@A00769:11:HC3HCDRXX:1:2107:5168:5807
CATGGTCG
+
FFF:FF::
@A00769:11:HC3HCDRXX:1:2107:2040:5838
CATGGTCG
+
FFFFFFFF
@A00769:11:HC3HCDRXX:1:2107:1452:5885
CATGGTCG
+
FFFFFFFF
@A00769:11:HC3HCDRXX:1:2107:30246:5932
CATGGTCG
+
FFFFFFFF
@A00769:11:HC3HCDRXX:1:2107:2437:6089
CATGGTCG
+
FFFFFFFF
@A00769:11:HC3HCDRXX:1:2107:13232:6151
CATGGTCG
+
FFFFFFFF
@A00769:11:HC3HCDRXX:1:2107:22444:6261
CATGGTCG
+
FFFFFFFF
@A00769:11:HC3HCDRXX:1:2107:29315:6261
CATGGTCG
+
FFFFFFFF
@A00769:11:HC3HCDRXX:1:2107:25527:6464
CATGGTCG
+
FFFFF,F:
@A00769:11:HC3HCDRXX:1:2107:31503:6543
CATGGTCG
+
FFFFFFFF
@A00769:11:HC3HCDRXX:1:2107:16152:6668
CATGGTCG
+
FFFFFFFF
@A00769:11:HC3HCDRXX:1:2107:20998:6793
CATGGTCG
+
FFFFFFFF
@A00769:11:HC3HCDRXX:1:2107:29875:6793
CATGGTCG
+
FFFFFFFF
@A00769:11:HC3HCDRXX:1:2107:22833:6809
CATGGTCG
+
FFFFFFFF
@A00769:11:HC3HCDRXX:1:2107:25455:6840
CATGGTCG
+
FFFFFFFF
@A00769:11:HC3HCDRXX:1:2107:21314:6903
CATGGTCG
+
,F:F:F::
@A00769:11:HC3HCDRXX:1:2107:23990:7028
CATGGTCG
+
FFFFFFFF
@A00769:11:HC3HCDRXX:1:2107:8034:7044
CATGGTCG
+
FFFFFFFF
@A00769:11:HC3HCDRXX:1:2107:27923:7044
CATGGTCG
+
FFFFFFFF
@A00769:11:HC3HCDRXX:1:2107:12192:7138
CATGGTCG
+
FFF:FFF:
@A00769:11:HC3HCDRXX:1:2107:22914:7200
CATGGTCG
+
FFFFFFFF
@A00769:11:HC3HCDRXX:1:2107:21160:7263
CATGGTCG
+
FFFFFFFF
@A00769:11:HC3HCDRXX:1:2107:11749:7310
CATGGTCG
+
FFFFFFFF
@A00769:11:HC3HCDRXX:1:2107:23059:7357
CATGGTCG
+
FFFFFFFF
@A00769:11:HC3HCDRXX:1:2107:30083:7435
CATGGTCG
+
FFFFFFFF
@A00769:11:HC3HCDRXX:1:2107:32371:7451
CATGGTCG
+
FFFFFFFF
@A00769:11:HC3HCDRXX:1:2107:8350:7592
CATGGTCG
+
FFFFFFFF
@A00769:11:HC3HCDRXX:1:2107:13123:7592
CATGGTCG
+
FFFFFFFF
@A00769:11:HC3HCDRXX:1:2107:11379:7764
CATGGTCG
+
FFFFFFFF
@A00769:11:HC3HCDRXX:1:2107:7310:7827
CATGGTCG
+
FFFFFFFF
@A00769:11:HC3HCDRXX:1:2107:12102:7827
CATGGTCG
+
FFF,,FF:
@A00769:11:HC3HCDRXX:1:2107:3043:7858
CATGGTCG
+
FFFFFFFF
@A00769:11:HC3HCDRXX:1:2107:10348:7983
CATGGTCG
+
FFFFFFFF
@A00769:11:HC3HCDRXX:1:2107:15709:7999
CATGGTCG
+
FFFFFFFF
@A00769:11:HC3HCDRXX:1:2107:30644:7999
CATGGTCG
+
FFFFFFFF
@A00769:11:HC3HCDRXX:1:2107:12075:8030
CATGGTCG
+
FFFFFFFF
@A00769:11:HC3HCDRXX:1:2107:27299:8124
CATGGTCG
+
FFFFFFFF
@A00769:11:HC3HCDRXX:1:2107:7798:8234
CATGGTCG
+
FFFFFFFF
@A00769:11:HC3HCDRXX:1:2107:30544:8234
CATGGTCG
+
FFFFFFFF
@A00769:11:HC3HCDRXX:1:2107:24659:8249
CATGGTCG
+
FF::FF,,
@A00769:11:HC3HCDRXX:1:2107:3143:8343
CATGGTCG
+
FFFFFFFF
@A00769:11:HC3HCDRXX:1:2107:4083:8375
CATGGTCG
+
FFFFFFFF
@A00769:11:HC3HCDRXX:1:2107:31747:8375
CATGGTCG
+
FFF:,FFF
@A00769:11:HC3HCDRXX:1:2107:27661:8437
CATGGTCG
+
FFFFFFFF
@A00769:11:HC3HCDRXX:1:2107:5394:8453
CATGGTCG
+
FFFFFFFF
@A00769:11:HC3HCDRXX:1:2107:15745:8469
CATGGTCG
+
FFFFFFFF
@A00769:11:HC3HCDRXX:1:2107:11559:8516
CATGGTCG
+
FFFFFFFF
@A00769:11:HC3HCDRXX:1:2107:9588:8609
CATGGTCG
+
FFFFFFFF
@A00769:11:HC3HCDRXX:1:2107:32814:8844
CATGGTCG
+
FFFFFFFF
@A00769:11:HC3HCDRXX:1:2107:17047:9064
CATGGTCG
+
FFFFFFFF
@A00769:11:HC3HCDRXX:1:2107:30156:9064
CATGGTCG
+
FFFFFFF:
@A00769:11:HC3HCDRXX:1:2107:16920:9095
CATGGTCG
+
FFFFFFFF
@A00769:11:HC3HCDRXX:1:2107:32705:9157
CATGGTCG
+
FFFFFFFF
@A00769:11:HC3HCDRXX:1:2107:28989:9173
CATGGTCG
+
FFFFFFFF
@A00769:11:HC3HCDRXX:1:2107:22878:9267
CATGGTCG
+
FFFFFF:F
@A00769:11:HC3HCDRXX:1:2107:8549:9314
CATGGTCG
+
FFFFFFFF
@A00769:11:HC3HCDRXX:1:2107:14226:9314
CATGGTCG
+
FFFFFFFF
@A00769:11:HC3HCDRXX:1:2107:22941:9314
CATGGTCG
+
FFFFFFFF
@A00769:11:HC3HCDRXX:1:2107:26304:9377
CATGGTCG
+
:FFFF,FF
@A00769:11:HC3HCDRXX:1:2107:8775:9424
CATGGTCG
+
FFFFFFFF
@A00769:11:HC3HCDRXX:1:2107:19235:9471
CATGGTCG
+
FFFFFFFF
@A00769:11:HC3HCDRXX:1:2107:19551:9486
CATGGTCG
+
FFFFFFFF
@A00769:11:HC3HCDRXX:1:2107:8540:9518
CATGGTCG
+
FFFFFFFF
@A00769:11:HC3HCDRXX:1:2107:21052:9580
CATGGTCG
+
FFFFFFFF
@A00769:11:HC3HCDRXX:1:2107:19470:9596
CATGGTCG
+
FFFFFFFF
@A00769:11:HC3HCDRXX:1:2107:31114:9596
CATGGTCG
+
FFFFFFFF
@A00769:11:HC3HCDRXX:1:2107:7392:9627
CATGGTCG
+
FFFFFFFF
@A00769:11:HC3HCDRXX:1:2107:6940:9659
CATGGTCG
+
FFFFFFFF
@A00769:11:HC3HCDRXX:1:2107:5918:9706
CATGGTCG
+
FFFFFFFF
@A00769:11:HC3HCDRXX:1:2107:12355:9768
CATGGTCG
+
FFFFFFFF
@A00769:11:HC3HCDRXX:1:2107:22155:9799
CATGGTCG
+
FFFFFFFF
@A00769:11:HC3HCDRXX:1:2107:18078:9815
CATGGTCG
+
FFFFFFFF
@A00769:11:HC3HCDRXX:1:2107:7410:9846
CATGGTCG
+
FF,FFFFF
@A00769:11:HC3HCDRXX:1:2107:20157:9878
CATGGTCG
+
FFFFFFFF
@A00769:11:HC3HCDRXX:1:2107:21884:9925
CATGGTCG
+
FFFFF:FF
@A00769:11:HC3HCDRXX:1:2107:16423:9987
CATGGTCG
+
FFF,FFFF
@A00769:11:HC3HCDRXX:1:2107:22598:10066
CATGGTCG
+
FFFFFFFF
@A00769:11:HC3HCDRXX:1:2107:30364:10081
CATGGTCG
+
FFFFFFF:
@A00769:11:HC3HCDRXX:1:2107:21829:10113
CATGGTCG
+
FFFFFFFF
@A00769:11:HC3HCDRXX:1:2107:4924:10175
CATGGTCG
+
FFFFFFFF
@A00769:11:HC3HCDRXX:1:2107:25726:10191
CATGGTCG
+
FFFFFFFF
@A00769:11:HC3HCDRXX:1:2107:3125:10285
CATGGTCG
+
FFFFFFFF
@A00769:11:HC3HCDRXX:1:2107:12997:10285
CATGGTCG
+
FFFFFFFF
@A00769:11:HC3HCDRXX:1:2107:20175:10410
CATGGTCG
+
FFFFFFFF
@A00769:11:HC3HCDRXX:1:2107:23610:10410
CATGGTCG
+
FFFFFFFF
@A00769:11:HC3HCDRXX:1:2107:27028:10410
CATGGTCG
+
FFFFFFFF
@A00769:11:HC3HCDRXX:1:2107:26928:10426
CATGGTCG
+
FFFFFFFF
@A00769:11:HC3HCDRXX:1:2107:27028:10473
CATGGTCG
+
FFFFFFFF
@A00769:11:HC3HCDRXX:1:2107:19352:10488
CATGGTCG
+
FFFFFFFF
@A00769:11:HC3HCDRXX:1:2107:18376:10582
CATGGTCG
+
FFFFFFFF
@A00769:11:HC3HCDRXX:1:2107:23827:10661
CATGGTCG
+
FFFFFFFF
@A00769:11:HC3HCDRXX:1:2107:12011:10676
CATGGTCG
+
FFFFFFFF
@A00769:11:HC3HCDRXX:1:2107:14326:10770
CATGGTCG
+
FFFFFFFF
@A00769:11:HC3HCDRXX:1:2107:28944:10786
CATGGTCG
+
:FF,,F::
@A00769:11:HC3HCDRXX:1:2107:8269:10802
CATGGTCG
+
FFFFFFFF
@A00769:11:HC3HCDRXX:1:2107:16034:10911
CATGGTCG
+
FFFFFFFF
@A00769:11:HC3HCDRXX:1:2107:22119:10927
CATGGTCG
+
FFFFFFFF
@A00769:11:HC3HCDRXX:1:2107:32741:10942
CATGGTCG
+
FFFFFFFF
@A00769:11:HC3HCDRXX:1:2107:5466:11021
CATGGTCG
+
FFFFFFFF
@A00769:11:HC3HCDRXX:1:2107:4625:11036
CATGGTCG
+
FFFFFFFF
@A00769:11:HC3HCDRXX:1:2107:14064:11068
CATGGTCG
+
FFFFFFFF
@A00769:11:HC3HCDRXX:1:2107:24777:11177
CATGGTCG
+
FFFFFFFF
@A00769:11:HC3HCDRXX:1:2107:3088:11193
CATGGTCG
+
FFF:::FF
@A00769:11:HC3HCDRXX:1:2107:7139:11193
CATGGTCG
+
FFFFFFFF
@A00769:11:HC3HCDRXX:1:2107:16260:11240
CATGGTCG
+
FFFFFFFF
@A00769:11:HC3HCDRXX:1:2107:23366:11240
CATGGTCG
+
FFFFFFFF
@A00769:11:HC3HCDRXX:1:2107:9471:11256
CATGGTCG
+
FFFFFFFF
@A00769:11:HC3HCDRXX:1:2107:23547:11303
CATGGTCG
+
FFFFFFFF
@A00769:11:HC3HCDRXX:1:2107:21323:11334
CATGGTCG
+
FFFFFFFF
@A00769:11:HC3HCDRXX:1:2107:16134:11397
CATGGTCG
+
FFFFFFFF
@A00769:11:HC3HCDRXX:1:2107:22372:11428
CATGGTCG
+
FFFFFFFF
@A00769:11:HC3HCDRXX:1:2107:14570:11506
CATGGTCG
+
FF,:,F,:
@A00769:11:HC3HCDRXX:1:2107:6641:11553
CATGGTCG
+
:FFF,:FF
@A00769:11:HC3HCDRXX:1:2107:30960:11553
CATGGTCG
+
:FFF:FFF
@A00769:11:HC3HCDRXX:1:2107:15402:11569
CATGGTCG
+
FFFFFFFF
@A00769:11:HC3HCDRXX:1:2107:30978:11616
CATGGTCG
+
F:FF:FFF
@A00769:11:HC3HCDRXX:1:2107:6931:11647
CATGGTCG
+
FFFFFFFF
@A00769:11:HC3HCDRXX:1:2107:26033:11663
CATGGTCG
+
FFFFFFFF
@A00769:11:HC3HCDRXX:1:2107:31720:11710
CATGGTCG
+
FFFFFFFF
@A00769:11:HC3HCDRXX:1:2107:4408:11757
CATGGTCG
+
FFF:FFF:
@A00769:11:HC3HCDRXX:1:2107:30056:11772
CATGGTCG
+
FFFFFFFF
@A00769:11:HC3HCDRXX:1:2107:6696:11804
CATGGTCG
+
FFFFFFFF
@A00769:11:HC3HCDRXX:1:2107:27055:11960
CATGGTCG
+
FFFFFFFF
@A00769:11:HC3HCDRXX:1:2107:4996:11992
CATGGTCG
+
FFFFFFFF
@A00769:11:HC3HCDRXX:1:2107:13964:12023
CATGGTCG
+
FFFFFFFF
@A00769:11:HC3HCDRXX:1:2107:20790:12101
CATGGTCG
+
FFFFFFFF
@A00769:11:HC3HCDRXX:1:2107:19804:12179
CATGGTCG
+
FFFFFFFF
@A00769:11:HC3HCDRXX:1:2107:22083:12179
CATGGTCG
+
FFFFFFFF
@A00769:11:HC3HCDRXX:1:2107:28302:12179
CATGGTCG
+
FFFFFFFF
@A00769:11:HC3HCDRXX:1:2107:1841:12258
CATGGTCG
+
:F:::FFF
@A00769:11:HC3HCDRXX:1:2107:2790:12273
CATGGTCG
+
FFFFFFFF
@A00769:11:HC3HCDRXX:1:2107:24117:12289
CATGGTCG
+
FFFFFFFF
@A00769:11:HC3HCDRXX:1:2107:29026:12305
CATGGTCG
+
FFFFFFFF
@A00769:11:HC3HCDRXX:1:2107:31973:12305
CATGGTCG
+
FFFFFFFF
@A00769:11:HC3HCDRXX:1:2107:10700:12383
CATGGTCG
+
FFFFFFFF
@A00769:11:HC3HCDRXX:1:2107:18493:12383
CATGGTCG
+
FFFFFFFF
@A00769:11:HC3HCDRXX:1:2107:14362:12430
CATGGTCG
+
FFFFFFFF
@A00769:11:HC3HCDRXX:1:2107:1136:12446
CATGGTCG
+
FFFFFFFF
@A00769:11:HC3HCDRXX:1:2107:16667:12446
CATGGTCG
+
FFFFFFFF
@A00769:11:HC3HCDRXX:1:2107:25084:12493
CATGGTCG
+
FFFFFFFF
@A00769:11:HC3HCDRXX:1:2107:28013:12493
CATGGTCG
+
FFFFFFFF
@A00769:11:HC3HCDRXX:1:2107:9444:12555
CATGGTCG
+
FFFFFFFF
@A00769:11:HC3HCDRXX:1:2107:31358:12555
CATGGTCG
+
FFFFFFFF
@A00769:11:HC3HCDRXX:1:2107:9462:12587
CATGGTCG
+
FFFFFFFF
@A00769:11:HC3HCDRXX:1:2107:21459:12602
CATGGTCG
+
FFFFFFFF
@A00769:11:HC3HCDRXX:1:2107:26160:12633
CATGGTCG
+
FFFFFFFF
@A00769:11:HC3HCDRXX:1:2107:26440:12649
CATGGTCG
+
FFFFFFFF
@A00769:11:HC3HCDRXX:1:2107:26386:12774
CATGGTCG
+
F:FF:FFF
@A00769:11:HC3HCDRXX:1:2107:30156:12821
CATGGTCG
+
FFFFFFFF
@A00769:11:HC3HCDRXX:1:2107:5602:12853
CATGGTCG
+
FFFFFFFF
@A00769:11:HC3HCDRXX:1:2107:11550:12884
CATGGTCG
+
FFFFFFFF
@A00769:11:HC3HCDRXX:1:2107:22625:12900
CATGGTCG
+
FFFFFFFF
@A00769:11:HC3HCDRXX:1:2107:25635:12915
CATGGTCG
+
FFFFFFF:
@A00769:11:HC3HCDRXX:1:2107:30228:12915
CATGGTCG
+
FFFFFFFF
@A00769:11:HC3HCDRXX:1:2107:20184:12962
CATGGTCG
+
FFFFFFFF
@A00769:11:HC3HCDRXX:1:2107:10348:13025
CATGGTCG
+
FFFFFFFF
@A00769:11:HC3HCDRXX:1:2107:7464:13041
CATGGTCG
+
FFFFFFFF
@A00769:11:HC3HCDRXX:1:2107:25129:13072
CATGGTCG
+
FFFFFFFF
@A00769:11:HC3HCDRXX:1:2107:5303:13119
CATGGTCG
+
FFFFFFFF
@A00769:11:HC3HCDRXX:1:2107:12029:13119
CATGGTCG
+
FFFFFFFF
@A00769:11:HC3HCDRXX:1:2107:15682:13150
CATGGTCG
+
FFFFFFFF
@A00769:11:HC3HCDRXX:1:2107:8947:13197
CATGGTCG
+
FFFFFFFF
@A00769:11:HC3HCDRXX:1:2107:17598:13213
CATGGTCG
+
FFFFFFFF
@A00769:11:HC3HCDRXX:1:2107:28465:13275
CATGGTCG
+
FFFFFFFF
@A00769:11:HC3HCDRXX:1:2107:6307:13291
CATGGTCG
+
FF:F:FF,
@A00769:11:HC3HCDRXX:1:2107:21748:13291
CATGGTCG
+
FFFFFFFF
@A00769:11:HC3HCDRXX:1:2107:10068:13354
CATGGTCG
+
FFFFFFFF
@A00769:11:HC3HCDRXX:1:2107:8829:13495
CATGGTCG
+
FFFFFFFF
@A00769:11:HC3HCDRXX:1:2107:1353:13510
CATGGTCG
+
FFFFFFFF
@A00769:11:HC3HCDRXX:1:2107:18430:13526
CATGGTCG
+
FFFFFFFF
@A00769:11:HC3HCDRXX:1:2107:17571:13636
CATGGTCG
+
FFFFFFFF
@A00769:11:HC3HCDRXX:1:2107:22535:13651
CATGGTCG
+
FFFFFFFF
@A00769:11:HC3HCDRXX:1:2107:29044:13651
CATGGTCG
+
FFFFFFFF
@A00769:11:HC3HCDRXX:1:2107:17589:13667
CATGGTCG
+
FFFFFFFF
@A00769:11:HC3HCDRXX:1:2107:15637:13698
CATGGTCG
+
FFFFFFFF
@A00769:11:HC3HCDRXX:1:2107:22227:13714
CATGGTCG
+
FFFFFFFF
@A00769:11:HC3HCDRXX:1:2107:16080:13777
CATGGTCG
+
FFFFFFFF
@A00769:11:HC3HCDRXX:1:2107:15664:13808
CATGGTCG
+
FFFFFFFF
@A00769:11:HC3HCDRXX:1:2107:31458:13823
CATGGTCG
+
FFFFFFFF
@A00769:11:HC3HCDRXX:1:2107:16504:13917
CATGGTCG
+
FFFFFFFF
@A00769:11:HC3HCDRXX:1:2107:4164:13964
CATGGTCG
+
FFFF:F,F
@A00769:11:HC3HCDRXX:1:2107:16441:13964
CATGGTCG
+
FFFFFFFF
@A00769:11:HC3HCDRXX:1:2107:5457:14043
CATGGTCG
+
FFFFFFFF
@A00769:11:HC3HCDRXX:1:2107:22028:14058
CATGGTCG
+
FFFFFFFF
@A00769:11:HC3HCDRXX:1:2107:16107:14105
CATGGTCG
+
FFFFFFFF
@A00769:11:HC3HCDRXX:1:2107:31647:14309
CATGGTCG
+
FFFFFFFF
@A00769:11:HC3HCDRXX:1:2107:27841:14325
CATGGTCG
+
FFFFFFFF
@A00769:11:HC3HCDRXX:1:2107:28962:14325
CATGGTCG
+
FFFFFFFF
@A00769:11:HC3HCDRXX:1:2107:4987:14356
CATGGTCG
+
FFFFFFFF
@A00769:11:HC3HCDRXX:1:2107:23873:14403
CATGGTCG
+
FFFFFFFF
@A00769:11:HC3HCDRXX:1:2107:28402:14418
CATGGTCG
+
F:FFFFFF
@A00769:11:HC3HCDRXX:1:2107:28736:14434
CATGGTCG
+
FFFFFFFF
@A00769:11:HC3HCDRXX:1:2107:24569:14450
CATGGTCG
+
FFFFFFFF
@A00769:11:HC3HCDRXX:1:2107:4869:14528
CATGGTCG
+
FFFFFFFF
@A00769:11:HC3HCDRXX:1:2107:16550:14591
CATGGTCG
+
FFFFFFFF
@A00769:11:HC3HCDRXX:1:2107:17960:14591
CATGGTCG
+
FFFFFFFF
@A00769:11:HC3HCDRXX:1:2107:32678:14591
CATGGTCG
+
FFFFFFFF
@A00769:11:HC3HCDRXX:1:2107:22290:14606
CATGGTCG
+
FFFFFFFF
@A00769:11:HC3HCDRXX:1:2107:27932:14638
CATGGTCG
+
FFFFFFFF
@A00769:11:HC3HCDRXX:1:2107:29288:14669
CATGGTCG
+
FFFFFFFF
@A00769:11:HC3HCDRXX:1:2107:14199:14685
CATGGTCG
+
FFFFFFFF
@A00769:11:HC3HCDRXX:1:2107:15628:14716
CATGGTCG
+
FFFFFFFF
@A00769:11:HC3HCDRXX:1:2107:9525:14732
CATGGTCG
+
FFFFFFFF
@A00769:11:HC3HCDRXX:1:2107:18511:14732
CATGGTCG
+
FFFFFFFF
@A00769:11:HC3HCDRXX:1:2107:9923:14763
CATGGTCG
+
FFFFFFFF
@A00769:11:HC3HCDRXX:1:2107:16016:14826
CATGGTCG
+
FF::FF,F
@A00769:11:HC3HCDRXX:1:2107:25771:14841
CATGGTCG
+
FFFFFFFF
@A00769:11:HC3HCDRXX:1:2107:9579:14951
CATGGTCG
+
FFFFFFFF
@A00769:11:HC3HCDRXX:1:2107:24460:15013
CATGGTCG
+
FFFFFFFF
@A00769:11:HC3HCDRXX:1:2107:25147:15045
CATGGTCG
+
FFFFFFFF
@A00769:11:HC3HCDRXX:1:2107:17400:15060
CATGGTCG
+
FFFFFFFF
@A00769:11:HC3HCDRXX:1:2107:31105:15092
CATGGTCG
+
FFFFFFFF
@A00769:11:HC3HCDRXX:1:2107:13105:15139
CATGGTCG
+
FFFFFFFF
@A00769:11:HC3HCDRXX:1:2107:32163:15264
CATGGTCG
+
FFFFFFFF
@A00769:11:HC3HCDRXX:1:2107:8287:15311
CATGGTCG
+
FFFFFFFF
@A00769:11:HC3HCDRXX:1:2107:8531:15327
CATGGTCG
+
FFFFFFFF
@A00769:11:HC3HCDRXX:1:2107:26847:15327
CATGGTCG
+
FFFFFFFF
@A00769:11:HC3HCDRXX:1:2107:8965:15483
CATGGTCG
+
FFFFFFFF
@A00769:11:HC3HCDRXX:1:2107:26124:15483
CATGGTCG
+
FFFFFFFF
@A00769:11:HC3HCDRXX:1:2107:29441:15499
CATGGTCG
+
FFFFFFFF
@A00769:11:HC3HCDRXX:1:2107:21920:15530
CATGGTCG
+
FFFFFFFF
@A00769:11:HC3HCDRXX:1:2107:26313:15530
CATGGTCG
+
FF::FFFF
@A00769:11:HC3HCDRXX:1:2107:8712:15546
CATGGTCG
+
FFFFF:FF
@A00769:11:HC3HCDRXX:1:2107:10773:15608
CATGGTCG
+
F:FF,,,F
@A00769:11:HC3HCDRXX:1:2107:30517:15608
CATGGTCG
+
FFFFFFFF
@A00769:11:HC3HCDRXX:1:2107:3387:15655
CATGGTCG
+
FFFFFFFF
@A00769:11:HC3HCDRXX:1:2107:8079:15671
CATGGTCG
+
FFFFFFFF
@A00769:11:HC3HCDRXX:1:2107:25003:15702
CATGGTCG
+
FFFFFFFF
@A00769:11:HC3HCDRXX:1:2107:19470:15828
CATGGTCG
+
FFFFFFFF
@A00769:11:HC3HCDRXX:1:2107:21929:15859
CATGGTCG
+
FFFFFFFF
@A00769:11:HC3HCDRXX:1:2107:16541:15890
CATGGTCG
+
FFF,FFFF
@A00769:11:HC3HCDRXX:1:2107:21368:15890
CATGGTCG
+
FFFFFFFF
@A00769:11:HC3HCDRXX:1:2107:24605:15890
CATGGTCG
+
FFFFFFFF
@A00769:11:HC3HCDRXX:1:2107:2483:15937
CATGGTCG
+
:F:FFFFF
@A00769:11:HC3HCDRXX:1:2107:30779:16000
CATGGTCG
+
FFFFFFFF
@A00769:11:HC3HCDRXX:1:2107:27091:16031
CATGGTCG
+
FFFFFFFF
@A00769:11:HC3HCDRXX:1:2107:19099:16094
CATGGTCG
+
FFFFFFFF
@A00769:11:HC3HCDRXX:1:2107:4490:16219
CATGGTCG
+
FFFFFFFF
@A00769:11:HC3HCDRXX:1:2107:9200:16266
CATGGTCG
+
:FFFFFFF
@A00769:11:HC3HCDRXX:1:2107:30346:16282
CATGGTCG
+
FFFFFFFF
@A00769:11:HC3HCDRXX:1:2107:31232:16344
CATGGTCG
+
FFFFFFFF
@A00769:11:HC3HCDRXX:1:2107:20103:16360
CATGGTCG
+
FFFFFFFF
@A00769:11:HC3HCDRXX:1:2107:8838:16423
CATGGTCG
+
FFFFFFFF
@A00769:11:HC3HCDRXX:1:2107:28113:16423
CATGGTCG
+
FFFFFFFF
@A00769:11:HC3HCDRXX:1:2107:13214:16454
CATGGTCG
+
FFFFFFFF
@A00769:11:HC3HCDRXX:1:2107:19723:16454
CATGGTCG
+
FFFFFFFF
@A00769:11:HC3HCDRXX:1:2107:4499:16485
CATGGTCG
+
FFFFFFFF
@A00769:11:HC3HCDRXX:1:2107:17861:16642
CATGGTCG
+
FFFFFFFF
@A00769:11:HC3HCDRXX:1:2107:19388:16720
CATGGTCG
+
FF:FFFFF
@A00769:11:HC3HCDRXX:1:2107:22987:16720
CATGGTCG
+
FF:F:FFF
@A00769:11:HC3HCDRXX:1:2107:10194:16736
CATGGTCG
+
FFFFFFFF
@A00769:11:HC3HCDRXX:1:2107:28926:16830
CATGGTCG
+
FFFFFFFF
@A00769:11:HC3HCDRXX:1:2107:16116:16845
CATGGTCG
+
FFFFFFFF
@A00769:11:HC3HCDRXX:1:2107:18457:16861
CATGGTCG
+
FFFFFFFF
@A00769:11:HC3HCDRXX:1:2107:24885:16939
CATGGTCG
+
FFFFFFFF
@A00769:11:HC3HCDRXX:1:2107:32226:17002
CATGGTCG
+
FFFFFFFF
@A00769:11:HC3HCDRXX:1:2107:30861:17049
CATGGTCG
+
FFFFFFFF
@A00769:11:HC3HCDRXX:1:2107:16568:17096
CATGGTCG
+
FFFFFFFF
@A00769:11:HC3HCDRXX:1:2107:25265:17253
CATGGTCG
+
FFFFFFFF
@A00769:11:HC3HCDRXX:1:2107:28709:17268
CATGGTCG
+
FFFFFFFF
@A00769:11:HC3HCDRXX:1:2107:20482:17331
CATGGTCG
+
FFFFFFFF
@A00769:11:HC3HCDRXX:1:2107:30101:17331
CATGGTCG
+
FFFFFFFF
@A00769:11:HC3HCDRXX:1:2107:13892:17347
CATGGTCG
+
FFFFFFFF
@A00769:11:HC3HCDRXX:1:2107:31123:17347
CATGGTCG
+
FFFFFFFF
@A00769:11:HC3HCDRXX:1:2107:11505:17440
CATGGTCG
+
FFFFFFFF
@A00769:11:HC3HCDRXX:1:2107:13051:17487
CATGGTCG
+
FFFFFFFF
@A00769:11:HC3HCDRXX:1:2107:6361:17613
CATGGTCG
+
FFFFFFFF
@A00769:11:HC3HCDRXX:1:2107:22444:17628
CATGGTCG
+
FFFFFFFF
@A00769:11:HC3HCDRXX:1:2107:7952:17675
CATGGTCG
+
FFFFFFFF
@A00769:11:HC3HCDRXX:1:2107:4797:17691
CATGGTCG
+
FFFFFFFF
@A00769:11:HC3HCDRXX:1:2107:5801:17707
CATGGTCG
+
FFFFFFFF
@A00769:11:HC3HCDRXX:1:2107:3893:17722
CATGGTCG
+
FFFFFFFF
@A00769:11:HC3HCDRXX:1:2107:14778:17722
CATGGTCG
+
FFF:FFFF
@A00769:11:HC3HCDRXX:1:2107:27670:17816
CATGGTCG
+
FFFFFFFF
@A00769:11:HC3HCDRXX:1:2107:15302:17848
CATGGTCG
+
FFFFFFFF
@A00769:11:HC3HCDRXX:1:2107:7536:17863
CATGGTCG
+
FFFFFFFF
@A00769:11:HC3HCDRXX:1:2107:22101:17942
CATGGTCG
+
FFFFFFFF
@A00769:11:HC3HCDRXX:1:2107:17616:18004
CATGGTCG
+
FFFFFFFF
@A00769:11:HC3HCDRXX:1:2107:26675:18004
CATGGTCG
+
FFFFFFFF
@A00769:11:HC3HCDRXX:1:2107:29622:18004
CATGGTCG
+
FFFFFFFF
@A00769:11:HC3HCDRXX:1:2107:27615:18035
CATGGTCG
+
FFF:FFFF
@A00769:11:HC3HCDRXX:1:2107:27796:18067
CATGGTCG
+
FFFFFFFF
@A00769:11:HC3HCDRXX:1:2107:16514:18098
CATGGTCG
+
FFFFFFFF
@A00769:11:HC3HCDRXX:1:2107:23565:18192
CATGGTCG
+
FFFFFFFF
@A00769:11:HC3HCDRXX:1:2107:24632:18192
CATGGTCG
+
FFFFFFFF
@A00769:11:HC3HCDRXX:1:2107:29595:18208
CATGGTCG
+
FFFFFFFF
@A00769:11:HC3HCDRXX:1:2107:5493:18239
CATGGTCG
+
FFFFFFFF
@A00769:11:HC3HCDRXX:1:2107:6153:18255
CATGGTCG
+
FFFFFFFF
@A00769:11:HC3HCDRXX:1:2107:23493:18255
CATGGTCG
+
FFFFFFFF
@A00769:11:HC3HCDRXX:1:2107:10700:18302
CATGGTCG
+
FFFFFFFF
@A00769:11:HC3HCDRXX:1:2107:2239:18396
CATGGTCG
+
FFFFFFFF
@A00769:11:HC3HCDRXX:1:2107:15420:18396
CATGGTCG
+
:FFFFFFF
@A00769:11:HC3HCDRXX:1:2107:28818:18427
CATGGTCG
+
FFFFFFFF
@A00769:11:HC3HCDRXX:1:2107:1244:18552
CATGGTCG
+
FFFFFFFF
@A00769:11:HC3HCDRXX:1:2107:7554:18552
CATGGTCG
+
FFFFFFFF
@A00769:11:HC3HCDRXX:1:2107:17544:18568
CATGGTCG
+
FFFFFFFF
@A00769:11:HC3HCDRXX:1:2107:7961:18599
CATGGTCG
+
FFFFFFFF
@A00769:11:HC3HCDRXX:1:2107:30906:18599
CATGGTCG
+
FFFFFFFF
@A00769:11:HC3HCDRXX:1:2107:26729:18630
CATGGTCG
+
FFFFFFFF
@A00769:11:HC3HCDRXX:1:2107:20690:18912
CATGGTCG
+
FFFFFFFF
@A00769:11:HC3HCDRXX:1:2107:27136:18928
CATGGTCG
+
FFFFFFFF
@A00769:11:HC3HCDRXX:1:2107:10854:19006
CATGGTCG
+
FFFFFFFF
@A00769:11:HC3HCDRXX:1:2107:29912:19006
CATGGTCG
+
FFFFFFFF
@A00769:11:HC3HCDRXX:1:2107:2175:19038
CATGGTCG
+
FFFFFFFF
@A00769:11:HC3HCDRXX:1:2107:13765:19038
CATGGTCG
+
FFFFFFFF
@A00769:11:HC3HCDRXX:1:2107:31159:19069
CATGGTCG
+
F:FFFFFF
@A00769:11:HC3HCDRXX:1:2107:32542:19085
CATGGTCG
+
FF,F,:::
@A00769:11:HC3HCDRXX:1:2107:20708:19163
CATGGTCG
+
:FFFFFFF
@A00769:11:HC3HCDRXX:1:2107:8332:19272
CATGGTCG
+
FFFFFFFF
@A00769:11:HC3HCDRXX:1:2107:6786:19288
CATGGTCG
+
FF::::FF
@A00769:11:HC3HCDRXX:1:2107:30617:19413
CATGGTCG
+
FFFFFFFF
@A00769:11:HC3HCDRXX:1:2107:19479:19445
CATGGTCG
+
FFFFFFFF
@A00769:11:HC3HCDRXX:1:2107:9426:19476
CATGGTCG
+
FFFFFFFF
@A00769:11:HC3HCDRXX:1:2107:22643:19570
CATGGTCG
+
FFFFFFFF
@A00769:11:HC3HCDRXX:1:2107:3604:19664
CATGGTCG
+
FFFFFFFF
@A00769:11:HC3HCDRXX:1:2107:14742:19664
CATGGTCG
+
FFFFFFFF
@A00769:11:HC3HCDRXX:1:2107:21847:19695
CATGGTCG
+
FFFFFFFF
@A00769:11:HC3HCDRXX:1:2107:26512:19695
CATGGTCG
+
FFFFFFFF
@A00769:11:HC3HCDRXX:1:2107:15004:19742
CATGGTCG
+
FFFFFFFF
@A00769:11:HC3HCDRXX:1:2107:19623:19852
CATGGTCG
+
FFFFFFFF
@A00769:11:HC3HCDRXX:1:2107:28176:19883
CATGGTCG
+
FFFFFFFF
@A00769:11:HC3HCDRXX:1:2107:10420:19914
CATGGTCG
+
FFFFFFFF
@A00769:11:HC3HCDRXX:1:2107:22715:19977
CATGGTCG
+
FFFFFFFF
@A00769:11:HC3HCDRXX:1:2107:26205:20040
CATGGTCG
+
FFFFFFFF
@A00769:11:HC3HCDRXX:1:2107:1099:20087
CATGGTCG
+
FFFFFFFF
@A00769:11:HC3HCDRXX:1:2107:26087:20087
CATGGTCG
+
FFFFFFFF
@A00769:11:HC3HCDRXX:1:2107:27914:20087
CATGGTCG
+
FFFFFFFF
@A00769:11:HC3HCDRXX:1:2107:16071:20149
CATGGTCG
+
FFF:FFFF
@A00769:11:HC3HCDRXX:1:2107:27986:20181
CATGGTCG
+
FFFFFFFF
@A00769:11:HC3HCDRXX:1:2107:30309:20228
CATGGTCG
+
FFFFFFFF
@A00769:11:HC3HCDRXX:1:2107:7410:20243
CATGGTCG
+
FFFFFFFF
@A00769:11:HC3HCDRXX:1:2107:25003:20243
CATGGTCG
+
FFFFFFFF
@A00769:11:HC3HCDRXX:1:2107:25825:20322
CATGGTCG
+
FFFFFFFF
@A00769:11:HC3HCDRXX:1:2107:26087:20337
CATGGTCG
+
FFFFFFFF
@A00769:11:HC3HCDRXX:1:2107:12264:20384
CATGGTCG
+
FFFFFFFF
@A00769:11:HC3HCDRXX:1:2107:25256:20400
CATGGTCG
+
F:FFFFFF
@A00769:11:HC3HCDRXX:1:2107:15176:20415
CATGGTCG
+
FFFFFFFF
@A00769:11:HC3HCDRXX:1:2107:7500:20462
CATGGTCG
+
FFFFFFFF
@A00769:11:HC3HCDRXX:1:2107:9869:20556
CATGGTCG
+
FFFFFFFF
@A00769:11:HC3HCDRXX:1:2107:3197:20588
CATGGTCG
+
FFFFFFFF
@A00769:11:HC3HCDRXX:1:2107:31503:20603
CATGGTCG
+
FFF:FFFF
@A00769:11:HC3HCDRXX:1:2107:15022:20619
CATGGTCG
+
FFFFFFFF
@A00769:11:HC3HCDRXX:1:2107:11541:20760
CATGGTCG
+
FFFFFFFF
@A00769:11:HC3HCDRXX:1:2107:13331:20760
CATGGTCG
+
FFFFFFFF
@A00769:11:HC3HCDRXX:1:2107:11921:20823
CATGGTCG
+
FFFFFFFF
@A00769:11:HC3HCDRXX:1:2107:25509:20838
CATGGTCG
+
FFFFFFFF
@A00769:11:HC3HCDRXX:1:2107:14353:20901
CATGGTCG
+
FFFFFFFF
@A00769:11:HC3HCDRXX:1:2107:10257:20917
CATGGTCG
+
FFFFFFFF
@A00769:11:HC3HCDRXX:1:2107:18710:20932
CATGGTCG
+
FFFFFFFF
@A00769:11:HC3HCDRXX:1:2107:22200:21026
CATGGTCG
+
FFFFFFFF
@A00769:11:HC3HCDRXX:1:2107:25319:21167
CATGGTCG
+
FFFFFFFF
@A00769:11:HC3HCDRXX:1:2107:3721:21214
CATGGTCG
+
FFFFFFFF
@A00769:11:HC3HCDRXX:1:2107:1687:21230
CATGGTCG
+
FFFFFFFF
@A00769:11:HC3HCDRXX:1:2107:2329:21277
CATGGTCG
+
FFFFFFFF
@A00769:11:HC3HCDRXX:1:2107:15890:21339
CATGGTCG
+
FFFFFFFF
@A00769:11:HC3HCDRXX:1:2107:20871:21355
CATGGTCG
+
FFFFFFFF
@A00769:11:HC3HCDRXX:1:2107:17933:21371
CATGGTCG
+
::,,F:FF
@A00769:11:HC3HCDRXX:1:2107:25418:21496
CATGGTCG
+
FFFFFFFF
@A00769:11:HC3HCDRXX:1:2107:26440:21512
CATGGTCG
+
FFFFFFFF
@A00769:11:HC3HCDRXX:1:2107:19162:21559
CATGGTCG
+
FFFFFFFF
@A00769:11:HC3HCDRXX:1:2107:8359:21574
CATGGTCG
+
FFFFFFFF
@A00769:11:HC3HCDRXX:1:2107:13160:21715
CATGGTCG
+
FFFF:::F
@A00769:11:HC3HCDRXX:1:2107:13268:21872
CATGGTCG
+
FFFFFFFF
@A00769:11:HC3HCDRXX:1:2107:24071:21919
CATGGTCG
+
FFFFFFFF
@A00769:11:HC3HCDRXX:1:2107:14986:21934
CATGGTCG
+
FFFFFFFF
@A00769:11:HC3HCDRXX:1:2107:24939:21981
CATGGTCG
+
FFFFFFFF
@A00769:11:HC3HCDRXX:1:2107:12409:22138
CATGGTCG
+
FFF::FFF
@A00769:11:HC3HCDRXX:1:2107:22878:22169
CATGGTCG
+
FFFFFFFF
@A00769:11:HC3HCDRXX:1:2107:12210:22200
CATGGTCG
+
FFFFFFFF
@A00769:11:HC3HCDRXX:1:2107:31042:22279
CATGGTCG
+
FFFFFFFF
@A00769:11:HC3HCDRXX:1:2107:24469:22420
CATGGTCG
+
FFFFFFFF
@A00769:11:HC3HCDRXX:1:2107:3378:22498
CATGGTCG
+
FFFFFFFF
@A00769:11:HC3HCDRXX:1:2107:25825:22514
CATGGTCG
+
FFFFFFFF
@A00769:11:HC3HCDRXX:1:2107:24523:22576
CATGGTCG
+
FFFFFFFF
@A00769:11:HC3HCDRXX:1:2107:1108:22639
CATGGTCG
+
FF:FFFFF
@A00769:11:HC3HCDRXX:1:2107:8413:22670
CATGGTCG
+
:FFFFFFF
@A00769:11:HC3HCDRXX:1:2107:9706:22717
CATGGTCG
+
FFFFFFFF
@A00769:11:HC3HCDRXX:1:2107:24650:22764
CATGGTCG
+
FFFFFFFF
@A00769:11:HC3HCDRXX:1:2107:14353:22780
CATGGTCG
+
FFFFF:F:
@A00769:11:HC3HCDRXX:1:2107:17228:22842
CATGGTCG
+
FFFFFFFF
@A00769:11:HC3HCDRXX:1:2107:9498:22858
CATGGTCG
+
FFFFFFFF
@A00769:11:HC3HCDRXX:1:2107:21215:22858
CATGGTCG
+
FFFFFFFF
@A00769:11:HC3HCDRXX:1:2107:21007:22905
CATGGTCG
+
FFFFFFFF
@A00769:11:HC3HCDRXX:1:2107:32018:23062
CATGGTCG
+
FFFF:FFF
@A00769:11:HC3HCDRXX:1:2107:32470:23062
CATGGTCG
+
FFFFFFFF
@A00769:11:HC3HCDRXX:1:2107:9028:23077
CATGGTCG
+
FFFFFFFF
@A00769:11:HC3HCDRXX:1:2107:7853:23109
CATGGTCG
+
FFFFFFFF
@A00769:11:HC3HCDRXX:1:2107:20039:23109
CATGGTCG
+
FFFFFFFF
@A00769:11:HC3HCDRXX:1:2107:26720:23124
CATGGTCG
+
FFFFFFFF
@A00769:11:HC3HCDRXX:1:2107:3423:23140
CATGGTCG
+
FFFFFFFF
@A00769:11:HC3HCDRXX:1:2107:26413:23187
CATGGTCG
+
FFFFFFFF
@A00769:11:HC3HCDRXX:1:2107:27145:23265
CATGGTCG
+
FFF,F:FF
@A00769:11:HC3HCDRXX:1:2107:3450:23281
CATGGTCG
+
FFFF:FFF
@A00769:11:HC3HCDRXX:1:2107:9959:23281
CATGGTCG
+
FFFFFFFF
@A00769:11:HC3HCDRXX:1:2107:25753:23390
CATGGTCG
+
FFFFFFFF
@A00769:11:HC3HCDRXX:1:2107:3613:23406
CATGGTCG
+
FFFFFFFF
@A00769:11:HC3HCDRXX:1:2107:17752:23500
CATGGTCG
+
FFFFFFFF
@A00769:11:HC3HCDRXX:1:2107:27190:23531
CATGGTCG
+
FFFFFFFF
@A00769:11:HC3HCDRXX:1:2107:27814:23578
CATGGTCG
+
FFFFFFFF
@A00769:11:HC3HCDRXX:1:2107:22119:23641
CATGGTCG
+
F,FFFFFF
@A00769:11:HC3HCDRXX:1:2107:2166:23782
CATGGTCG
+
FFFFFFFF
@A00769:11:HC3HCDRXX:1:2107:27326:23860
CATGGTCG
+
FFFFFFFF
@A00769:11:HC3HCDRXX:1:2107:7518:23907
CATGGTCG
+
FFFFFFFF
@A00769:11:HC3HCDRXX:1:2107:9245:24111
CATGGTCG
+
FFF,F:FF
@A00769:11:HC3HCDRXX:1:2107:10276:24330
CATGGTCG
+
FFFFFFFF
@A00769:11:HC3HCDRXX:1:2107:21630:24330
CATGGTCG
+
FFFF,FFF
@A00769:11:HC3HCDRXX:1:2107:16179:24377
CATGGTCG
+
FFFFFFFF
@A00769:11:HC3HCDRXX:1:2107:18557:24486
CATGGTCG
+
FFFFFFFF
@A00769:11:HC3HCDRXX:1:2107:15962:24565
CATGGTCG
+
FFFFFFFF
@A00769:11:HC3HCDRXX:1:2107:24171:24565
CATGGTCG
+
FF:FFFFF
@A00769:11:HC3HCDRXX:1:2107:7374:24659
CATGGTCG
+
FFFFFFFF
@A00769:11:HC3HCDRXX:1:2107:31901:24737
CATGGTCG
+
FFFFFFFF
@A00769:11:HC3HCDRXX:1:2107:20871:24768
CATGGTCG
+
FFFFFFFF
@A00769:11:HC3HCDRXX:1:2107:30942:24799
CATGGTCG
+
FFFFFFFF
@A00769:11:HC3HCDRXX:1:2107:24080:24815
CATGGTCG
+
:FFFFFFF
@A00769:11:HC3HCDRXX:1:2107:31891:24972
CATGGTCG
+
FFFFFFFF
@A00769:11:HC3HCDRXX:1:2107:5511:25003
CATGGTCG
+
FFFFFFFF
@A00769:11:HC3HCDRXX:1:2107:26585:25081
CATGGTCG
+
FFFFFFFF
@A00769:11:HC3HCDRXX:1:2107:13630:25097
CATGGTCG
+
FFFFFFFF
@A00769:11:HC3HCDRXX:1:2107:9272:25128
CATGGTCG
+
FFFFFFFF
@A00769:11:HC3HCDRXX:1:2107:29487:25160
CATGGTCG
+
FFFFFFFF
@A00769:11:HC3HCDRXX:1:2107:31765:25191
CATGGTCG
+
FFF:F:FF
@A00769:11:HC3HCDRXX:1:2107:13666:25222
CATGGTCG
+
FFFFFFFF
@A00769:11:HC3HCDRXX:1:2107:12961:25285
CATGGTCG
+
FFFFFFFF
@A00769:11:HC3HCDRXX:1:2107:21712:25285
CATGGTCG
+
FFFFFFFF
@A00769:11:HC3HCDRXX:1:2107:23873:25300
CATGGTCG
+
FFFFFFFF
@A00769:11:HC3HCDRXX:1:2107:6614:25441
CATGGTCG
+
FFFFFFFF
@A00769:11:HC3HCDRXX:1:2107:7256:25551
CATGGTCG
+
FFFFF:FF
@A00769:11:HC3HCDRXX:1:2107:7265:25567
CATGGTCG
+
FFFFFFFF
@A00769:11:HC3HCDRXX:1:2107:31919:25582
CATGGTCG
+
FFFFFFFF
@A00769:11:HC3HCDRXX:1:2107:28275:25661
CATGGTCG
+
FF:FFFFF
@A00769:11:HC3HCDRXX:1:2107:23601:25739
CATGGTCG
+
FFFFFFFF
@A00769:11:HC3HCDRXX:1:2107:15546:25755
CATGGTCG
+
FFFFFFFF
@A00769:11:HC3HCDRXX:1:2107:25391:25770
CATGGTCG
+
FFFFFFFF
@A00769:11:HC3HCDRXX:1:2107:13901:25786
CATGGTCG
+
FFFFFFFF
@A00769:11:HC3HCDRXX:1:2107:28537:25927
CATGGTCG
+
FFFFFFFF
@A00769:11:HC3HCDRXX:1:2107:19660:25989
CATGGTCG
+
F:FFFFFF
@A00769:11:HC3HCDRXX:1:2107:4815:26021
CATGGTCG
+
FFFFFFFF
@A00769:11:HC3HCDRXX:1:2107:32859:26021
CATGGTCG
+
FFFFFFFF
@A00769:11:HC3HCDRXX:1:2107:18367:26036
CATGGTCG
+
FFFFFFFF
@A00769:11:HC3HCDRXX:1:2107:5593:26083
CATGGTCG
+
FFFFFFFF
@A00769:11:HC3HCDRXX:1:2107:8721:26115
CATGGTCG
+
FFFFFFFF
@A00769:11:HC3HCDRXX:1:2107:23954:26130
CATGGTCG
+
FFFFFFFF
@A00769:11:HC3HCDRXX:1:2107:27290:26146
CATGGTCG
+
FFFFFFFF
@A00769:11:HC3HCDRXX:1:2107:20708:26177
CATGGTCG
+
:FFFFFFF
@A00769:11:HC3HCDRXX:1:2107:6614:26193
CATGGTCG
+
FFFFFFFF
@A00769:11:HC3HCDRXX:1:2107:9281:26209
CATGGTCG
+
FFFFFFFF
@A00769:11:HC3HCDRXX:1:2107:25355:26303
CATGGTCG
+
FFFFFFFF
@A00769:11:HC3HCDRXX:1:2107:4010:26349
CATGGTCG
+
FFF,:FFF
@A00769:11:HC3HCDRXX:1:2107:12536:26459
CATGGTCG
+
FFFFFFFF
@A00769:11:HC3HCDRXX:1:2107:19895:26459
CATGGTCG
+
FFFFFFFF
@A00769:11:HC3HCDRXX:1:2107:27118:26537
CATGGTCG
+
FFFFFFFF
@A00769:11:HC3HCDRXX:1:2107:23565:26553
CATGGTCG
+
FF:FFFFF
@A00769:11:HC3HCDRXX:1:2107:18439:26569
CATGGTCG
+
FFFFFFFF
@A00769:11:HC3HCDRXX:1:2107:31656:26600
CATGGTCG
+
FFFF:FFF
@A00769:11:HC3HCDRXX:1:2107:31367:26631
CATGGTCG
+
FFFFFFFF
@A00769:11:HC3HCDRXX:1:2107:21630:26647
CATGGTCG
+
FFFFFFFF
@A00769:11:HC3HCDRXX:1:2107:13774:26725
CATGGTCG
+
FFFFFFFF
@A00769:11:HC3HCDRXX:1:2107:3739:26788
CATGGTCG
+
FFFFFFFF
@A00769:11:HC3HCDRXX:1:2107:3694:26835
CATGGTCG
+
FFFFFFFF
@A00769:11:HC3HCDRXX:1:2107:13114:26866
CATGGTCG
+
FFFFFFFF
@A00769:11:HC3HCDRXX:1:2107:23086:26944
CATGGTCG
+
FF:F:FFF
@A00769:11:HC3HCDRXX:1:2107:27715:27038
CATGGTCG
+
FFFFFFFF
@A00769:11:HC3HCDRXX:1:2107:16116:27085
CATGGTCG
+
FFFFFFFF
@A00769:11:HC3HCDRXX:1:2107:13250:27164
CATGGTCG
+
FFFFFFFF
@A00769:11:HC3HCDRXX:1:2107:25346:27164
CATGGTCG
+
FFFFFFFF
@A00769:11:HC3HCDRXX:1:2107:13702:27226
CATGGTCG
+
FFFFFFFF
@A00769:11:HC3HCDRXX:1:2107:18105:27242
CATGGTCG
+
FFFFFFFF
@A00769:11:HC3HCDRXX:1:2107:5954:27336
CATGGTCG
+
FFFF:FFF
@A00769:11:HC3HCDRXX:1:2107:5584:27352
CATGGTCG
+
FFFFFFFF
@A00769:11:HC3HCDRXX:1:2107:5412:27367
CATGGTCG
+
FFFFFFFF
@A00769:11:HC3HCDRXX:1:2107:15130:27414
CATGGTCG
+
FFFFFFFF
@A00769:11:HC3HCDRXX:1:2107:5448:27461
CATGGTCG
+
FFFFFFF:
@A00769:11:HC3HCDRXX:1:2107:17436:27461
CATGGTCG
+
FFFFFFFF
@A00769:11:HC3HCDRXX:1:2107:20021:27461
CATGGTCG
+
FFFFFFFF
@A00769:11:HC3HCDRXX:1:2107:5936:27524
CATGGTCG
+
FFFFFFFF
@A00769:11:HC3HCDRXX:1:2107:23095:27524
CATGGTCG
+
FFFFFFFF
@A00769:11:HC3HCDRXX:1:2107:8341:27555
CATGGTCG
+
FFFFFFFF
@A00769:11:HC3HCDRXX:1:2107:24189:27602
CATGGTCG
+
FFFFFFFF
@A00769:11:HC3HCDRXX:1:2107:18548:27665
CATGGTCG
+
FF,F,FFF
@A00769:11:HC3HCDRXX:1:2107:24930:27665
CATGGTCG
+
FFFFFFFF
@A00769:11:HC3HCDRXX:1:2107:2202:27727
CATGGTCG
+
F:FFFFFF
@A00769:11:HC3HCDRXX:1:2107:12671:27727
CATGGTCG
+
FFFFFFFF
@A00769:11:HC3HCDRXX:1:2107:15655:27790
CATGGTCG
+
FFFFFFFF
@A00769:11:HC3HCDRXX:1:2107:19072:27790
CATGGTCG
+
FFFFFFFF
@A00769:11:HC3HCDRXX:1:2107:14064:27821
CATGGTCG
+
FFFFFFFF
@A00769:11:HC3HCDRXX:1:2107:2248:27837
CATGGTCG
+
FFFFFFFF
@A00769:11:HC3HCDRXX:1:2107:16966:27837
CATGGTCG
+
FFFFFFFF
@A00769:11:HC3HCDRXX:1:2107:5565:27853
CATGGTCG
+
FFFFFFFF
@A00769:11:HC3HCDRXX:1:2107:30770:27853
CATGGTCG
+
FFF:FFFF
@A00769:11:HC3HCDRXX:1:2107:9118:27868
CATGGTCG
+
FFFFFFFF
@A00769:11:HC3HCDRXX:1:2107:28131:27884
CATGGTCG
+
FFFFFFFF
@A00769:11:HC3HCDRXX:1:2107:12509:28134
CATGGTCG
+
FFFFFFFF
@A00769:11:HC3HCDRXX:1:2107:22959:28197
CATGGTCG
+
FFFF:FFF
@A00769:11:HC3HCDRXX:1:2107:28438:28228
CATGGTCG
+
FFFFFFFF
@A00769:11:HC3HCDRXX:1:2107:29821:28275
CATGGTCG
+
FFFF,FF:
@A00769:11:HC3HCDRXX:1:2107:28736:28307
CATGGTCG
+
FFFFFFFF
@A00769:11:HC3HCDRXX:1:2107:30219:28307
CATGGTCG
+
FFFFFFFF
@A00769:11:HC3HCDRXX:1:2107:12319:28338
CATGGTCG
+
FFFFFFFF
@A00769:11:HC3HCDRXX:1:2107:25672:28447
CATGGTCG
+
FFFFFFFF
@A00769:11:HC3HCDRXX:1:2107:20934:28479
CATGGTCG
+
FFFFFFFF
@A00769:11:HC3HCDRXX:1:2107:32235:28479
CATGGTCG
+
FFFFFFFF
@A00769:11:HC3HCDRXX:1:2107:22562:28635
CATGGTCG
+
FFFFFFFF
@A00769:11:HC3HCDRXX:1:2107:19217:28698
CATGGTCG
+
FFF,FFFF
@A00769:11:HC3HCDRXX:1:2107:24677:28729
CATGGTCG
+
FFFFFFFF
@A00769:11:HC3HCDRXX:1:2107:29071:28729
CATGGTCG
+
FFFFFFFF
@A00769:11:HC3HCDRXX:1:2107:26332:28745
CATGGTCG
+
FFFFFFFF
@A00769:11:HC3HCDRXX:1:2107:17571:28761
CATGGTCG
+
FFFFFFFF
@A00769:11:HC3HCDRXX:1:2107:31015:28808
CATGGTCG
+
F:F:,FFF
@A00769:11:HC3HCDRXX:1:2107:16821:28839
CATGGTCG
+
FFFFFFFF
@A00769:11:HC3HCDRXX:1:2107:12274:28855
CATGGTCG
+
FFFFFFFF
@A00769:11:HC3HCDRXX:1:2107:27805:28886
CATGGTCG
+
FFFFFFFF
@A00769:11:HC3HCDRXX:1:2107:14271:28933
CATGGTCG
+
FFFFFFFF
@A00769:11:HC3HCDRXX:1:2107:23213:29042
CATGGTCG
+
FF:::FFF
@A00769:11:HC3HCDRXX:1:2107:3604:29121
CATGGTCG
+
FFFFFFFF
@A00769:11:HC3HCDRXX:1:2107:7726:29215
CATGGTCG
+
FFFFFFFF
@A00769:11:HC3HCDRXX:1:2107:17173:29230
CATGGTCG
+
FFFFFFFF
@A00769:11:HC3HCDRXX:1:2107:9399:29262
CATGGTCG
+
FFFF:F:F
@A00769:11:HC3HCDRXX:1:2107:2257:29450
CATGGTCG
+
FFFFFFFF
@A00769:11:HC3HCDRXX:1:2107:25608:29465
CATGGTCG
+
FFFFFFFF
@A00769:11:HC3HCDRXX:1:2107:6090:29543
CATGGTCG
+
FFFFFFFF
@A00769:11:HC3HCDRXX:1:2107:4860:29575
CATGGTCG
+
FFFFF,:F
@A00769:11:HC3HCDRXX:1:2107:12680:29622
CATGGTCG
+
FFFFFFFF
@A00769:11:HC3HCDRXX:1:2107:16034:29637
CATGGTCG
+
FFFFFFFF
@A00769:11:HC3HCDRXX:1:2107:25581:29669
CATGGTCG
+
FFFFFFFF
@A00769:11:HC3HCDRXX:1:2107:4580:29810
CATGGTCG
+
FFFFFFFF
@A00769:11:HC3HCDRXX:1:2107:18936:29810
CATGGTCG
+
FFFFFFFF
@A00769:11:HC3HCDRXX:1:2107:10113:29841
CATGGTCG
+
FFFFFFFF
@A00769:11:HC3HCDRXX:1:2107:16134:29841
CATGGTCG
+
FFFFFFFF
@A00769:11:HC3HCDRXX:1:2107:11912:29857
CATGGTCG
+
FFFFFFFF
@A00769:11:HC3HCDRXX:1:2107:19651:29857
CATGGTCG
+
FFFFFFFF
@A00769:11:HC3HCDRXX:1:2107:9182:29888
CATGGTCG
+
FFFFFFFF
@A00769:11:HC3HCDRXX:1:2107:16007:29904
CATGGTCG
+
FFFFFFFF
@A00769:11:HC3HCDRXX:1:2107:27950:29951
CATGGTCG
+
:F:F:FFF
@A00769:11:HC3HCDRXX:1:2107:4110:29966
CATGGTCG
+
FFFFFFFF
@A00769:11:HC3HCDRXX:1:2107:22444:30029
CATGGTCG
+
FFFFFFFF
@A00769:11:HC3HCDRXX:1:2107:27977:30029
CATGGTCG
+
FFF,:FFF
@A00769:11:HC3HCDRXX:1:2107:25138:30217
CATGGTCG
+
FFFFFFFF
@A00769:11:HC3HCDRXX:1:2107:24505:30279
CATGGTCG
+
FFFFFFFF
@A00769:11:HC3HCDRXX:1:2107:10140:30420
CATGGTCG
+
,F:FFFFF
@A00769:11:HC3HCDRXX:1:2107:2899:30436
CATGGTCG
+
FFFFFFFF
@A00769:11:HC3HCDRXX:1:2107:27941:30436
CATGGTCG
+
FFFFFFFF
@A00769:11:HC3HCDRXX:1:2107:18530:30483
CATGGTCG
+
FFFFFFFF
@A00769:11:HC3HCDRXX:1:2107:7563:30499
CATGGTCG
+
FFFFFFFF
@A00769:11:HC3HCDRXX:1:2107:30183:30499
CATGGTCG
+
FFFFFFFF
@A00769:11:HC3HCDRXX:1:2107:29975:30577
CATGGTCG
+
FFFFFFFF
@A00769:11:HC3HCDRXX:1:2107:24840:30671
CATGGTCG
+
FFFFFFFF
@A00769:11:HC3HCDRXX:1:2107:7708:30749
CATGGTCG
+
FF,F:FF:
@A00769:11:HC3HCDRXX:1:2107:3441:30780
CATGGTCG
+
FFFFFFFF
@A00769:11:HC3HCDRXX:1:2107:28221:30859
CATGGTCG
+
FFFFFFFF
@A00769:11:HC3HCDRXX:1:2107:11270:30874
CATGGTCG
+
FFFFFF:F
@A00769:11:HC3HCDRXX:1:2107:16767:30874
CATGGTCG
+
FFFFFFFF
@A00769:11:HC3HCDRXX:1:2107:13539:30921
CATGGTCG
+
FFFFFFFF
@A00769:11:HC3HCDRXX:1:2107:16423:30968
CATGGTCG
+
FFFFFFFF
@A00769:11:HC3HCDRXX:1:2107:20609:31234
CATGGTCG
+
FFFFFFFF
@A00769:11:HC3HCDRXX:1:2107:11849:31281
CATGGTCG
+
FFFFFFFF
@A00769:11:HC3HCDRXX:1:2107:26539:31297
CATGGTCG
+
FFFFFFFF
@A00769:11:HC3HCDRXX:1:2107:10655:31469
CATGGTCG
+
FFFFFFFF
@A00769:11:HC3HCDRXX:1:2107:17806:31516
CATGGTCG
+
FFFFFFFF
@A00769:11:HC3HCDRXX:1:2107:23158:31579
CATGGTCG
+
FFFFFFFF
@A00769:11:HC3HCDRXX:1:2107:30264:31641
CATGGTCG
+
FFFFFFFF
@A00769:11:HC3HCDRXX:1:2107:4896:31735
CATGGTCG
+
FFFFFFFF
@A00769:11:HC3HCDRXX:1:2107:26603:31814
CATGGTCG
+
FFFFFFFF
@A00769:11:HC3HCDRXX:1:2107:28836:31829
CATGGTCG
+
FFFFFFFF
@A00769:11:HC3HCDRXX:1:2107:26666:31861
CATGGTCG
+
FFFFFFFF
@A00769:11:HC3HCDRXX:1:2107:27172:31861
CATGGTCG
+
FFFFFFFF
@A00769:11:HC3HCDRXX:1:2107:6451:31923
CATGGTCG
+
FFFFFFFF
@A00769:11:HC3HCDRXX:1:2107:14904:32002
CATGGTCG
+
FFFFFFFF
@A00769:11:HC3HCDRXX:1:2107:19976:32017
CATGGTCG
+
FFFFFFFF
@A00769:11:HC3HCDRXX:1:2107:16504:32049
CATGGTCG
+
FFFFFFFF
@A00769:11:HC3HCDRXX:1:2107:27814:32127
CATGGTCG
+
FFFFFFFF
@A00769:11:HC3HCDRXX:1:2107:9525:32174
CATGGTCG
+
FFFFFFFF
@A00769:11:HC3HCDRXX:1:2107:7735:32236
CATGGTCG
+
FFF,:FFF
@A00769:11:HC3HCDRXX:1:2107:10655:32252
CATGGTCG
+
FFFFFFFF
@A00769:11:HC3HCDRXX:1:2107:31521:32252
CATGGTCG
+
FFFFFFFF
@A00769:11:HC3HCDRXX:1:2107:16179:32299
CATGGTCG
+
FFFFFFFF
@A00769:11:HC3HCDRXX:1:2107:14633:32346
CATGGTCG
+
FFFFF:FF
@A00769:11:HC3HCDRXX:1:2107:30364:32346
CATGGTCG
+
FFFFFFFF
@A00769:11:HC3HCDRXX:1:2107:9507:32393
CATGGTCG
+
FFFFFFFF
@A00769:11:HC3HCDRXX:1:2107:3739:32456
CATGGTCG
+
FFFFFFFF
@A00769:11:HC3HCDRXX:1:2107:15582:32518
CATGGTCG
+
FFFFFFFF
@A00769:11:HC3HCDRXX:1:2107:29939:32518
CATGGTCG
+
FFFFFFFF
@A00769:11:HC3HCDRXX:1:2107:8395:32534
CATGGTCG
+
FFFFFFFF
@A00769:11:HC3HCDRXX:1:2107:14109:32534
CATGGTCG
+
FFFFFFFF
@A00769:11:HC3HCDRXX:1:2107:25138:32534
CATGGTCG
+
FFFFFFFF
@A00769:11:HC3HCDRXX:1:2107:25147:32550
CATGGTCG
+
FFFFFFFF
@A00769:11:HC3HCDRXX:1:2107:3332:32659
CATGGTCG
+
FFFFFFFF
@A00769:11:HC3HCDRXX:1:2107:12698:32659
CATGGTCG
+
FFFFFFFF
@A00769:11:HC3HCDRXX:1:2107:17616:32690
CATGGTCG
+
FFFF:FFF
@A00769:11:HC3HCDRXX:1:2107:7943:32722
CATGGTCG
+
FFFFFFFF
@A00769:11:HC3HCDRXX:1:2107:28700:32722
CATGGTCG
+
FFFFFFFF
@A00769:11:HC3HCDRXX:1:2107:7401:32784
CATGGTCG
+
FFFFFFFF
@A00769:11:HC3HCDRXX:1:2107:7473:32847
CATGGTCG
+
FFFFFFFF
@A00769:11:HC3HCDRXX:1:2107:23764:32847
CATGGTCG
+
FFFFFFFF
@A00769:11:HC3HCDRXX:1:2107:14814:32878
CATGGTCG
+
:FFFFFFF
@A00769:11:HC3HCDRXX:1:2107:16541:32925
CATGGTCG
+
FF:FFFF:
@A00769:11:HC3HCDRXX:1:2107:29188:32941
CATGGTCG
+
FFFFFFFF
@A00769:11:HC3HCDRXX:1:2107:12834:33019
CATGGTCG
+
FFFFFFFF
@A00769:11:HC3HCDRXX:1:2107:13485:33019
CATGGTCG
+
FFF,::F,
@A00769:11:HC3HCDRXX:1:2107:29225:33098
CATGGTCG
+
FFFFFFFF
@A00769:11:HC3HCDRXX:1:2107:3233:33113
CATGGTCG
+
FFFFFFFF
@A00769:11:HC3HCDRXX:1:2107:17897:33113
CATGGTCG
+
FFFFFFFF
@A00769:11:HC3HCDRXX:1:2107:21829:33129
CATGGTCG
+
FFFFFFFF
@A00769:11:HC3HCDRXX:1:2107:16758:33176
CATGGTCG
+
FFFF:FFF
@A00769:11:HC3HCDRXX:1:2107:19479:33191
CATGGTCG
+
FFFFFFFF
@A00769:11:HC3HCDRXX:1:2107:22950:33223
CATGGTCG
+
FFFFFFFF
@A00769:11:HC3HCDRXX:1:2107:24207:33238
CATGGTCG
+
FFFFFFFF
@A00769:11:HC3HCDRXX:1:2107:18285:33285
CATGGTCG
+
FFFFFFFF
@A00769:11:HC3HCDRXX:1:2107:16947:33317
CATGGTCG
+
FFFFFFFF
@A00769:11:HC3HCDRXX:1:2107:13205:33379
CATGGTCG
+
F:FFFFFF
@A00769:11:HC3HCDRXX:1:2107:14470:33411
CATGGTCG
+
FFFF:FFF
@A00769:11:HC3HCDRXX:1:2107:18774:33411
CATGGTCG
+
FFFFFFFF
@A00769:11:HC3HCDRXX:1:2107:17680:33426
CATGGTCG
+
FFFFFFFF
@A00769:11:HC3HCDRXX:1:2107:8576:33442
CATGGTCG
+
FFFFFFFF
@A00769:11:HC3HCDRXX:1:2107:19660:33442
CATGGTCG
+
FFFFFFFF
@A00769:11:HC3HCDRXX:1:2107:13865:33489
CATGGTCG
+
FFFFFFFF
@A00769:11:HC3HCDRXX:1:2107:25111:33489
CATGGTCG
+
FFFFFFFF
@A00769:11:HC3HCDRXX:1:2107:16152:33505
CATGGTCG
+
FFFFFFFF
@A00769:11:HC3HCDRXX:1:2107:31159:33505
CATGGTCG
+
FF:FFFFF
@A00769:11:HC3HCDRXX:1:2107:29957:33583
CATGGTCG
+
FFFFFFFF
@A00769:11:HC3HCDRXX:1:2107:8657:33614
CATGGTCG
+
FFFFFFFF
@A00769:11:HC3HCDRXX:1:2107:14262:33614
CATGGTCG
+
FFFFFFFF
@A00769:11:HC3HCDRXX:1:2107:25825:33630
CATGGTCG
+
FFFFFFFF
@A00769:11:HC3HCDRXX:1:2107:1922:33661
CATGGTCG
+
FFFFFFFF
@A00769:11:HC3HCDRXX:1:2107:24731:33708
CATGGTCG
+
FFFFFF:F
@A00769:11:HC3HCDRXX:1:2107:18204:33739
CATGGTCG
+
FFFFFFFF
@A00769:11:HC3HCDRXX:1:2107:27073:33786
CATGGTCG
+
FF,F,:FF
@A00769:11:HC3HCDRXX:1:2107:17662:34147
CATGGTCG
+
FFFFFFFF
@A00769:11:HC3HCDRXX:1:2107:28682:34194
CATGGTCG
+
FFFFFFFF
@A00769:11:HC3HCDRXX:1:2107:10691:34225
CATGGTCG
+
FFFFFFFF
@A00769:11:HC3HCDRXX:1:2107:15573:34225
CATGGTCG
+
FFFFFFFF
@A00769:11:HC3HCDRXX:1:2107:11912:34240
CATGGTCG
+
FFFFFFFF
@A00769:11:HC3HCDRXX:1:2107:11695:34272
CATGGTCG
+
FFFFFFFF
@A00769:11:HC3HCDRXX:1:2107:9372:34381
CATGGTCG
+
FFFFFFFF
@A00769:11:HC3HCDRXX:1:2107:5113:34585
CATGGTCG
+
FFFFFFFF
@A00769:11:HC3HCDRXX:1:2107:7509:34601
CATGGTCG
+
FFFFFFFF
@A00769:11:HC3HCDRXX:1:2107:21676:34710
CATGGTCG
+
FFFFFFFF
@A00769:11:HC3HCDRXX:1:2107:18295:34741
CATGGTCG
+
FFFFFFFF
@A00769:11:HC3HCDRXX:1:2107:9977:34773
CATGGTCG
+
FFFFFFFF
@A00769:11:HC3HCDRXX:1:2107:27679:34804
CATGGTCG
+
FFFFFFFF
@A00769:11:HC3HCDRXX:1:2107:5041:34867
CATGGTCG
+
FFFFFFFF
@A00769:11:HC3HCDRXX:1:2107:20473:34882
CATGGTCG
+
FFFFFFFF
@A00769:11:HC3HCDRXX:1:2107:14380:35008
CATGGTCG
+
FFFFFFFF
@A00769:11:HC3HCDRXX:1:2107:24288:35008
CATGGTCG
+
FFFFFFFF
@A00769:11:HC3HCDRXX:1:2107:27091:35070
CATGGTCG
+
FFFFFFFF
@A00769:11:HC3HCDRXX:1:2107:26341:35117
CATGGTCG
+
FFFFFFFF
@A00769:11:HC3HCDRXX:1:2107:13494:35133
CATGGTCG
+
FFFFFFFF
@A00769:11:HC3HCDRXX:1:2107:13503:35211
CATGGTCG
+
FFFFFFFF
@A00769:11:HC3HCDRXX:1:2107:14100:35274
CATGGTCG
+
FFF,FF,F
@A00769:11:HC3HCDRXX:1:2107:8757:35321
CATGGTCG
+
FFFFFFFF
@A00769:11:HC3HCDRXX:1:2107:16333:35383
CATGGTCG
+
FFFFFFFF
@A00769:11:HC3HCDRXX:1:2107:7157:35399
CATGGTCG
+
FFFFFFFF
@A00769:11:HC3HCDRXX:1:2107:19723:35399
CATGGTCG
+
FFFFFFFF
@A00769:11:HC3HCDRXX:1:2107:20618:35540
CATGGTCG
+
FFFF,FFF
@A00769:11:HC3HCDRXX:1:2107:10140:35650
CATGGTCG
+
FFFFFFFF
@A00769:11:HC3HCDRXX:1:2107:15582:35681
CATGGTCG
+
FFFFFFFF
@A00769:11:HC3HCDRXX:1:2107:6280:35697
CATGGTCG
+
FFFFFFFF
@A00769:11:HC3HCDRXX:1:2107:23746:35697
CATGGTCG
+
FFFFFFFF
@A00769:11:HC3HCDRXX:1:2107:17146:35947
CATGGTCG
+
FFFFFFFF
@A00769:11:HC3HCDRXX:1:2107:14823:35963
CATGGTCG
+
FFFFFFFF
@A00769:11:HC3HCDRXX:1:2107:31385:36057
CATGGTCG
+
FFFFFFFF
@A00769:11:HC3HCDRXX:1:2107:1452:36072
CATGGTCG
+
FFFFFFF:
@A00769:11:HC3HCDRXX:1:2107:5050:36135
CATGGTCG
+
FFFF,,F,
@A00769:11:HC3HCDRXX:1:2107:27651:36135
CATGGTCG
+
FFFFFFFF
@A00769:11:HC3HCDRXX:1:2107:13575:36151
CATGGTCG
+
FFFFFFFF
@A00769:11:HC3HCDRXX:1:2107:32018:36151
CATGGTCG
+
FFFFFFFF
@A00769:11:HC3HCDRXX:1:2107:4878:36182
CATGGTCG
+
FFFFFFFF
@A00769:11:HC3HCDRXX:1:2107:6714:36198
CATGGTCG
+
FFFFFFFF
@A00769:11:HC3HCDRXX:1:2107:12219:36213
CATGGTCG
+
FFFFFFFF
@A00769:11:HC3HCDRXX:1:2107:18295:36307
CATGGTCG
+
FFF,FF:F
@A00769:11:HC3HCDRXX:1:2107:1913:36338
CATGGTCG
+
FFFFFFFF
@A00769:11:HC3HCDRXX:1:2107:4770:36370
CATGGTCG
+
FFFFFFFF
@A00769:11:HC3HCDRXX:1:2107:17969:36432
CATGGTCG
+
FFFFFFFF
@A00769:11:HC3HCDRXX:1:2107:12988:36448
CATGGTCG
+
FFFFFFFF
@A00769:11:HC3HCDRXX:1:2107:30327:36448
CATGGTCG
+
FFFFFFFF
@A00769:11:HC3HCDRXX:1:2107:14461:36526
CATGGTCG
+
FFFFFFFF
@A00769:11:HC3HCDRXX:1:2107:15257:36526
CATGGTCG
+
FFFFFFFF
@A00769:11:HC3HCDRXX:1:2107:30210:36526
CATGGTCG
+
FFFFFFFF
@A00769:11:HC3HCDRXX:1:2107:6560:36558
CATGGTCG
+
FFFFFFFF
@A00769:11:HC3HCDRXX:1:2107:21938:36667
CATGGTCG
+
FFFFFFFF
@A00769:11:HC3HCDRXX:1:2107:31593:36730
CATGGTCG
+
FFFFFFFF
@A00769:11:HC3HCDRXX:1:2107:16025:36761
CATGGTCG
+
:FFFFFFF
@A00769:11:HC3HCDRXX:1:2107:9408:36918
CATGGTCG
+
FFFFFFFF
@A00769:11:HC3HCDRXX:1:2107:21151:36996
CATGGTCG
+
FFFFFFFF
@A00769:11:HC3HCDRXX:1:2107:27272:37012
CATGGTCG
+
FFFFFFFF
@A00769:11:HC3HCDRXX:1:2107:30834:37043
CATGGTCG
+
:FFFFFFF
@A00769:11:HC3HCDRXX:1:2108:11776:1125
CATGGTCG
+
FFFFFFFF
@A00769:11:HC3HCDRXX:1:2108:20952:1266
CATGGTCG
+
:FFFFFFF
@A00769:11:HC3HCDRXX:1:2108:16938:1391
CATGGTCG
+
FFFFFFFF
@A00769:11:HC3HCDRXX:1:2108:28384:1642
CATGGTCG
+
FFFFFFFF
@A00769:11:HC3HCDRXX:1:2108:11831:1689
CATGGTCG
+
FFFFF:FF
@A00769:11:HC3HCDRXX:1:2108:10755:1705
CATGGTCG
+
FFFFFFFF
@A00769:11:HC3HCDRXX:1:2108:18141:1783
CATGGTCG
+
FFFFFFFF
@A00769:11:HC3HCDRXX:1:2108:19813:1799
CATGGTCG
+
FFFFFFFF
@A00769:11:HC3HCDRXX:1:2108:10511:1814
CATGGTCG
+
FFFFFFFF
@A00769:11:HC3HCDRXX:1:2108:27688:1814
CATGGTCG
+
FFFFFFFF
@A00769:11:HC3HCDRXX:1:2108:20455:1971
CATGGTCG
+
FFFFFFFF
@A00769:11:HC3HCDRXX:1:2108:16504:2080
CATGGTCG
+
FFFF,FFF
@A00769:11:HC3HCDRXX:1:2108:25870:2112
CATGGTCG
+
FFFFFFFF
@A00769:11:HC3HCDRXX:1:2108:20961:2127
CATGGTCG
+
FFFFFFFF
@A00769:11:HC3HCDRXX:1:2108:1407:2143
CATGGTCG
+
FFFFFFFF
@A00769:11:HC3HCDRXX:1:2108:21549:2143
CATGGTCG
+
FFFFFFFF
@A00769:11:HC3HCDRXX:1:2108:12933:2253
CATGGTCG
+
FFFFFF:F
@A00769:11:HC3HCDRXX:1:2108:18810:2440
CATGGTCG
+
FFFFFFFF
@A00769:11:HC3HCDRXX:1:2108:27633:2503
CATGGTCG
+
FFFFFFFF
@A00769:11:HC3HCDRXX:1:2108:5439:2519
CATGGTCG
+
FFFFFFFF
@A00769:11:HC3HCDRXX:1:2108:8567:2550
CATGGTCG
+
FFFFFFFF
@A00769:11:HC3HCDRXX:1:2108:8549:2613
CATGGTCG
+
FFFFFFFF
@A00769:11:HC3HCDRXX:1:2108:22046:2628
CATGGTCG
+
FFFFFFFF
@A00769:11:HC3HCDRXX:1:2108:8621:2644
CATGGTCG
+
FFFFF,F,
@A00769:11:HC3HCDRXX:1:2108:2817:2675
CATGGTCG
+
FF:FF:FF
@A00769:11:HC3HCDRXX:1:2108:28429:2691
CATGGTCG
+
FF:F,:FF
@A00769:11:HC3HCDRXX:1:2108:24135:2769
CATGGTCG
+
FFFFFFFF
@A00769:11:HC3HCDRXX:1:2108:10881:2801
CATGGTCG
+
FFFFFFFF
@A00769:11:HC3HCDRXX:1:2108:16450:2801
CATGGTCG
+
FFFFFFFF
@A00769:11:HC3HCDRXX:1:2108:22381:2801
CATGGTCG
+
FFFFFFFF
@A00769:11:HC3HCDRXX:1:2108:13621:2816
CATGGTCG
+
FFFFFFFF
@A00769:11:HC3HCDRXX:1:2108:26874:2816
CATGGTCG
+
FFFFFFFF
@A00769:11:HC3HCDRXX:1:2108:2736:2910
CATGGTCG
+
FFFFFFFF
@A00769:11:HC3HCDRXX:1:2108:13675:2910
CATGGTCG
+
FFFFFFFF
@A00769:11:HC3HCDRXX:1:2108:5593:3067
CATGGTCG
+
FFFFFFFF
@A00769:11:HC3HCDRXX:1:2108:13141:3176
CATGGTCG
+
FFFFFFFF
@A00769:11:HC3HCDRXX:1:2108:27109:3192
CATGGTCG
+
FFFFFFFF
@A00769:11:HC3HCDRXX:1:2108:29966:3349
CATGGTCG
+
FFFFFFFF
@A00769:11:HC3HCDRXX:1:2108:7997:3443
CATGGTCG
+
FFFFFFFF
@A00769:11:HC3HCDRXX:1:2108:16242:3474
CATGGTCG
+
FFFFFFFF
@A00769:11:HC3HCDRXX:1:2108:11234:3505
CATGGTCG
+
FFFFFFFF
@A00769:11:HC3HCDRXX:1:2108:24713:3521
CATGGTCG
+
FFFFFFFF
@A00769:11:HC3HCDRXX:1:2108:4815:3568
CATGGTCG
+
FFFFFFFF
@A00769:11:HC3HCDRXX:1:2108:25310:3583
CATGGTCG
+
FFFFFFFF
@A00769:11:HC3HCDRXX:1:2108:17797:3599
CATGGTCG
+
FFFFFFFF
@A00769:11:HC3HCDRXX:1:2108:1181:3630
CATGGTCG
+
FFFFFFFF
@A00769:11:HC3HCDRXX:1:2108:24325:3693
CATGGTCG
+
FFFFFFFF
@A00769:11:HC3HCDRXX:1:2108:22263:3724
CATGGTCG
+
FFFFFF:F
@A00769:11:HC3HCDRXX:1:2108:26323:3740
CATGGTCG
+
FFFFFFFF
@A00769:11:HC3HCDRXX:1:2108:26006:3787
CATGGTCG
+
FFFFFFFF
@A00769:11:HC3HCDRXX:1:2108:19488:3803
CATGGTCG
+
FFFFFFFF
@A00769:11:HC3HCDRXX:1:2108:28248:3818
CATGGTCG
+
FFFFFFFF
@A00769:11:HC3HCDRXX:1:2108:28872:3865
CATGGTCG
+
FF,,F:FF
@A00769:11:HC3HCDRXX:1:2108:2013:3912
CATGGTCG
+
FFFFFFFF
@A00769:11:HC3HCDRXX:1:2108:31991:3944
CATGGTCG
+
FFFFFFFF
@A00769:11:HC3HCDRXX:1:2108:32542:3959
CATGGTCG
+
FFFFFFFF
@A00769:11:HC3HCDRXX:1:2108:25400:4022
CATGGTCG
+
FFF,F,FF
@A00769:11:HC3HCDRXX:1:2108:9173:4194
CATGGTCG
+
FFFF,,:,
@A00769:11:HC3HCDRXX:1:2108:19190:4225
CATGGTCG
+
FFF,FF:F
@A00769:11:HC3HCDRXX:1:2108:8748:4241
CATGGTCG
+
FFFFFFFF
@A00769:11:HC3HCDRXX:1:2108:7310:4288
CATGGTCG
+
FFFFFFFF
@A00769:11:HC3HCDRXX:1:2108:23176:4366
CATGGTCG
+
FFFFFFFF
@A00769:11:HC3HCDRXX:1:2108:14814:4413
CATGGTCG
+
F:FFFFFF
@A00769:11:HC3HCDRXX:1:2108:7365:4507
CATGGTCG
+
:FFFFFFF
@A00769:11:HC3HCDRXX:1:2108:31213:4570
CATGGTCG
+
FFFFFFFF
@A00769:11:HC3HCDRXX:1:2108:29695:4633
CATGGTCG
+
FFFFFFFF
@A00769:11:HC3HCDRXX:1:2108:3730:4726
CATGGTCG
+
FFFFFFFF
@A00769:11:HC3HCDRXX:1:2108:14091:4726
CATGGTCG
+
FFFFFFFF
@A00769:11:HC3HCDRXX:1:2108:32579:4805
CATGGTCG
+
FFFFFFFF
@A00769:11:HC3HCDRXX:1:2108:13621:4883
CATGGTCG
+
FFFFFFFF
@A00769:11:HC3HCDRXX:1:2108:12933:4914
CATGGTCG
+
FFFFFFFF
@A00769:11:HC3HCDRXX:1:2108:23647:4961
CATGGTCG
+
FFFFFFFF
@A00769:11:HC3HCDRXX:1:2108:31620:4961
CATGGTCG
+
FFFFFFFF
@A00769:11:HC3HCDRXX:1:2108:18394:5040
CATGGTCG
+
FFFFFFFF
@A00769:11:HC3HCDRXX:1:2108:9218:5087
CATGGTCG
+
,FF,FFFF
@A00769:11:HC3HCDRXX:1:2108:23647:5087
CATGGTCG
+
FFFFFFFF
@A00769:11:HC3HCDRXX:1:2108:25391:5102
CATGGTCG
+
FFFFF:FF
@A00769:11:HC3HCDRXX:1:2108:15600:5212
CATGGTCG
+
FFFFFFFF
@A00769:11:HC3HCDRXX:1:2108:27136:5243
CATGGTCG
+
FFFFFFFF
@A00769:11:HC3HCDRXX:1:2108:29288:5306
CATGGTCG
+
FFFFFFFF
@A00769:11:HC3HCDRXX:1:2108:8666:5384
CATGGTCG
+
FFFFFFFF
@A00769:11:HC3HCDRXX:1:2108:14452:5384
CATGGTCG
+
F:FFFFFF
@A00769:11:HC3HCDRXX:1:2108:21260:5400
CATGGTCG
+
FFF:FFFF
@A00769:11:HC3HCDRXX:1:2108:18683:5666
CATGGTCG
+
FFFFFFFF
@A00769:11:HC3HCDRXX:1:2108:2013:5697
CATGGTCG
+
FFFFFFFF
@A00769:11:HC3HCDRXX:1:2108:19280:5822
CATGGTCG
+
FFFFFFFF
@A00769:11:HC3HCDRXX:1:2108:10565:5916
CATGGTCG
+
FFFFFFFF
@A00769:11:HC3HCDRXX:1:2108:25057:6089
CATGGTCG
+
FFFFFFFF
@A00769:11:HC3HCDRXX:1:2108:11478:6151
CATGGTCG
+
FFFFFFFF
@A00769:11:HC3HCDRXX:1:2108:26955:6245
CATGGTCG
+
FFFFFFFF
@A00769:11:HC3HCDRXX:1:2108:25012:6386
CATGGTCG
+
FFFFFFFF
@A00769:11:HC3HCDRXX:1:2108:4571:6402
CATGGTCG
+
FFFF:FFF
@A00769:11:HC3HCDRXX:1:2108:7853:6449
CATGGTCG
+
FFFFFFFF
@A00769:11:HC3HCDRXX:1:2108:20148:6480
CATGGTCG
+
F:F,,:,F
@A00769:11:HC3HCDRXX:1:2108:7301:6684
CATGGTCG
+
FFFFFFFF
@A00769:11:HC3HCDRXX:1:2108:27019:6699
CATGGTCG
+
FFFFFFFF
@A00769:11:HC3HCDRXX:1:2108:28592:6699
CATGGTCG
+
FFFFFFFF
@A00769:11:HC3HCDRXX:1:2108:9498:6762
CATGGTCG
+
FFFFFFFF
@A00769:11:HC3HCDRXX:1:2108:17535:6872
CATGGTCG
+
FFFFFFFF
@A00769:11:HC3HCDRXX:1:2108:22824:6918
CATGGTCG
+
FFFFFFFF
@A00769:11:HC3HCDRXX:1:2108:20302:7028
CATGGTCG
+
FFFFFFFF
@A00769:11:HC3HCDRXX:1:2108:26449:7028
CATGGTCG
+
FFFFFFFF
@A00769:11:HC3HCDRXX:1:2108:25518:7044
CATGGTCG
+
FFFFFFFF
@A00769:11:HC3HCDRXX:1:2108:15347:7059
CATGGTCG
+
FFFFFFFF
@A00769:11:HC3HCDRXX:1:2108:10484:7122
CATGGTCG
+
FFFFFFFF
@A00769:11:HC3HCDRXX:1:2108:17734:7122
CATGGTCG
+
FFFF:FFF
@A00769:11:HC3HCDRXX:1:2108:23149:7138
CATGGTCG
+
FFFFFFFF
@A00769:11:HC3HCDRXX:1:2108:23204:7138
CATGGTCG
+
FFFFFFFF
@A00769:11:HC3HCDRXX:1:2108:27416:7200
CATGGTCG
+
FFFFFFFF
@A00769:11:HC3HCDRXX:1:2108:15257:7216
CATGGTCG
+
FFFFFFFF
@A00769:11:HC3HCDRXX:1:2108:21359:7232
CATGGTCG
+
FFFFFFFF
@A00769:11:HC3HCDRXX:1:2108:24677:7247
CATGGTCG
+
FFFFFFF,
@A00769:11:HC3HCDRXX:1:2108:15736:7263
CATGGTCG
+
FFFFFFFF
@A00769:11:HC3HCDRXX:1:2108:18249:7326
CATGGTCG
+
FFFFFFFF
@A00769:11:HC3HCDRXX:1:2108:5981:7341
CATGGTCG
+
FFFFFFFF
@A00769:11:HC3HCDRXX:1:2108:17752:7341
CATGGTCG
+
FFFFFFFF
@A00769:11:HC3HCDRXX:1:2108:18267:7451
CATGGTCG
+
FFFFFFFF
@A00769:11:HC3HCDRXX:1:2108:6714:7482
CATGGTCG
+
FFFFFFFF
@A00769:11:HC3HCDRXX:1:2108:19199:7560
CATGGTCG
+
FFFFFFFF
@A00769:11:HC3HCDRXX:1:2108:28230:7576
CATGGTCG
+
FFFFFFFF
@A00769:11:HC3HCDRXX:1:2108:12210:7639
CATGGTCG
+
FFFFFFFF
@A00769:11:HC3HCDRXX:1:2108:27715:7686
CATGGTCG
+
FFFFFFFF
@A00769:11:HC3HCDRXX:1:2108:18638:7748
CATGGTCG
+
FFFFFFFF
@A00769:11:HC3HCDRXX:1:2108:18475:7842
CATGGTCG
+
FFFFFFFF
@A00769:11:HC3HCDRXX:1:2108:19732:7858
CATGGTCG
+
FFFFFFFF
@A00769:11:HC3HCDRXX:1:2108:9561:7874
CATGGTCG
+
FFFFFFFF
@A00769:11:HC3HCDRXX:1:2108:10149:7889
CATGGTCG
+
FFFFFFFF
@A00769:11:HC3HCDRXX:1:2108:20835:7889
CATGGTCG
+
FFFFFFFF
@A00769:11:HC3HCDRXX:1:2108:7952:7936
CATGGTCG
+
FFFF:FFF
@A00769:11:HC3HCDRXX:1:2108:4517:7999
CATGGTCG
+
FFFFFFFF
@A00769:11:HC3HCDRXX:1:2108:14588:7999
CATGGTCG
+
FFFFFFFF
@A00769:11:HC3HCDRXX:1:2108:22905:7999
CATGGTCG
+
FFFFFFFF
@A00769:11:HC3HCDRXX:1:2108:5954:8140
CATGGTCG
+
FFFFFFFF
@A00769:11:HC3HCDRXX:1:2108:10239:8202
CATGGTCG
+
FFFFFFFF
@A00769:11:HC3HCDRXX:1:2108:23014:8249
CATGGTCG
+
FFFFFFFF
@A00769:11:HC3HCDRXX:1:2108:7753:8312
CATGGTCG
+
FFFFFFFF
@A00769:11:HC3HCDRXX:1:2108:24270:8328
CATGGTCG
+
F:FFFFFF
@A00769:11:HC3HCDRXX:1:2108:15890:8437
CATGGTCG
+
FFFFFFFF
@A00769:11:HC3HCDRXX:1:2108:9733:8453
CATGGTCG
+
FFFFFFFF
@A00769:11:HC3HCDRXX:1:2108:13883:8469
CATGGTCG
+
FFFFFFFF
@A00769:11:HC3HCDRXX:1:2108:29152:8484
CATGGTCG
+
FFFFFFFF
@A00769:11:HC3HCDRXX:1:2108:20057:8516
CATGGTCG
+
FFFFFFFF
@A00769:11:HC3HCDRXX:1:2108:31132:8531
CATGGTCG
+
FFFFFFFF
@A00769:11:HC3HCDRXX:1:2108:9986:8578
CATGGTCG
+
FFFFFFFF
@A00769:11:HC3HCDRXX:1:2108:26259:8578
CATGGTCG
+
FFFFFFFF
@A00769:11:HC3HCDRXX:1:2108:32506:8625
CATGGTCG
+
FFFFFFFF
@A00769:11:HC3HCDRXX:1:2108:7428:8876
CATGGTCG
+
FFFFFFFF
@A00769:11:HC3HCDRXX:1:2108:21630:8891
CATGGTCG
+
FFFFFFFF
@A00769:11:HC3HCDRXX:1:2108:5403:8938
CATGGTCG
+
FFFFFFFF
@A00769:11:HC3HCDRXX:1:2108:25590:9017
CATGGTCG
+
FFFFFFFF
@A00769:11:HC3HCDRXX:1:2108:26214:9064
CATGGTCG
+
FFFFFFFF
@A00769:11:HC3HCDRXX:1:2108:13096:9142
CATGGTCG
+
FFFFFFFF
@A00769:11:HC3HCDRXX:1:2108:9724:9220
CATGGTCG
+
FFFF::FF
@A00769:11:HC3HCDRXX:1:2108:26359:9220
CATGGTCG
+
FFFFFFFF
@A00769:11:HC3HCDRXX:1:2108:3549:9298
CATGGTCG
+
FFFFFFFF
@A00769:11:HC3HCDRXX:1:2108:10267:9345
CATGGTCG
+
FFFFFFFF
@A00769:11:HC3HCDRXX:1:2108:17445:9345
CATGGTCG
+
FFFFFFFF
@A00769:11:HC3HCDRXX:1:2108:30608:9471
CATGGTCG
+
FF:F::FF
@A00769:11:HC3HCDRXX:1:2108:13422:9486
CATGGTCG
+
FFFFFFFF
@A00769:11:HC3HCDRXX:1:2108:15799:9502
CATGGTCG
+
FFFFFFFF
@A00769:11:HC3HCDRXX:1:2108:23384:9549
CATGGTCG
+
,FF:FFFF
@A00769:11:HC3HCDRXX:1:2108:17192:9565
CATGGTCG
+
FFFFFFFF
@A00769:11:HC3HCDRXX:1:2108:24912:9596
CATGGTCG
+
FFFFFFFF
@A00769:11:HC3HCDRXX:1:2108:15013:9674
CATGGTCG
+
FFFFFFFF
@A00769:11:HC3HCDRXX:1:2108:24885:9674
CATGGTCG
+
FFFFFFFF
@A00769:11:HC3HCDRXX:1:2108:20537:9690
CATGGTCG
+
FFFFFFFF
@A00769:11:HC3HCDRXX:1:2108:14796:9706
CATGGTCG
+
FFFFFFFF
@A00769:11:HC3HCDRXX:1:2108:18014:9706
CATGGTCG
+
F:FFFFFF
@A00769:11:HC3HCDRXX:1:2108:14769:9752
CATGGTCG
+
FFFFFFFF
@A00769:11:HC3HCDRXX:1:2108:18195:9768
CATGGTCG
+
FFFFFFFF
@A00769:11:HC3HCDRXX:1:2108:26277:9799
CATGGTCG
+
FFFFFFFF
@A00769:11:HC3HCDRXX:1:2108:4128:9925
CATGGTCG
+
FFFFFFFF
@A00769:11:HC3HCDRXX:1:2108:15908:10003
CATGGTCG
+
FFFFFFFF
@A00769:11:HC3HCDRXX:1:2108:27118:10003
CATGGTCG
+
FFFFFFFF
@A00769:11:HC3HCDRXX:1:2108:4915:10128
CATGGTCG
+
FFFFFFFF
@A00769:11:HC3HCDRXX:1:2108:19578:10128
CATGGTCG
+
FFFFFFFF
@A00769:11:HC3HCDRXX:1:2108:26377:10160
CATGGTCG
+
FFFFFFFF
@A00769:11:HC3HCDRXX:1:2108:13150:10175
CATGGTCG
+
FFFFFFFF
@A00769:11:HC3HCDRXX:1:2108:31738:10269
CATGGTCG
+
FF,FFFF:
@A00769:11:HC3HCDRXX:1:2108:25201:10379
CATGGTCG
+
FFFFFFFF
@A00769:11:HC3HCDRXX:1:2108:15284:10426
CATGGTCG
+
FFFFFFFF
@A00769:11:HC3HCDRXX:1:2108:6027:10457
CATGGTCG
+
FFFFFFFF
@A00769:11:HC3HCDRXX:1:2108:1642:10504
CATGGTCG
+
FFFFFFFF
@A00769:11:HC3HCDRXX:1:2108:3052:10504
CATGGTCG
+
FFFFFFFF
@A00769:11:HC3HCDRXX:1:2108:25654:10504
CATGGTCG
+
FFFFFFFF
@A00769:11:HC3HCDRXX:1:2108:12138:10582
CATGGTCG
+
FF,FFFF:
@A00769:11:HC3HCDRXX:1:2108:10031:10661
CATGGTCG
+
FFFFFFFF
@A00769:11:HC3HCDRXX:1:2108:6569:10676
CATGGTCG
+
FFFFFFFF
@A00769:11:HC3HCDRXX:1:2108:13928:10676
CATGGTCG
+
FFFFFFFF
@A00769:11:HC3HCDRXX:1:2108:2040:10723
CATGGTCG
+
FFFFFFFF
@A00769:11:HC3HCDRXX:1:2108:30653:10739
CATGGTCG
+
FFFFFFFF
@A00769:11:HC3HCDRXX:1:2108:27950:10911
CATGGTCG
+
FFFFFFFF
@A00769:11:HC3HCDRXX:1:2108:15573:10958
CATGGTCG
+
FFFFFFFF
@A00769:11:HC3HCDRXX:1:2108:11903:11146
CATGGTCG
+
FFFFFFFF
@A00769:11:HC3HCDRXX:1:2108:10375:11193
CATGGTCG
+
FFFFFFFF
@A00769:11:HC3HCDRXX:1:2108:6198:11224
CATGGTCG
+
FFFFFFFF
@A00769:11:HC3HCDRXX:1:2108:14461:11224
CATGGTCG
+
FFFFFFFF
@A00769:11:HC3HCDRXX:1:2108:22182:11224
CATGGTCG
+
FFFFFFFF
@A00769:11:HC3HCDRXX:1:2108:10285:11256
CATGGTCG
+
FFFFFFFF
@A00769:11:HC3HCDRXX:1:2108:24316:11256
CATGGTCG
+
FFF:FFFF
@A00769:11:HC3HCDRXX:1:2108:26160:11287
CATGGTCG
+
FFFFFFFF
@A00769:11:HC3HCDRXX:1:2108:30879:11318
CATGGTCG
+
FFFFFFFF
@A00769:11:HC3HCDRXX:1:2108:1262:11381
CATGGTCG
+
FFFFFFFF
@A00769:11:HC3HCDRXX:1:2108:10809:11381
CATGGTCG
+
FFFFFFFF
@A00769:11:HC3HCDRXX:1:2108:5376:11459
CATGGTCG
+
FFFFFFFF
@A00769:11:HC3HCDRXX:1:2108:18891:11475
CATGGTCG
+
FFFFFFFF
@A00769:11:HC3HCDRXX:1:2108:5963:11537
CATGGTCG
+
FFFFFFFF
@A00769:11:HC3HCDRXX:1:2108:9037:11569
CATGGTCG
+
F:FFFFFF
@A00769:11:HC3HCDRXX:1:2108:13404:11710
CATGGTCG
+
FFFFFFFF
@A00769:11:HC3HCDRXX:1:2108:10990:11725
CATGGTCG
+
FFFFFFFF
@A00769:11:HC3HCDRXX:1:2108:3314:11772
CATGGTCG
+
FFFFFFFF
@A00769:11:HC3HCDRXX:1:2108:17806:11945
CATGGTCG
+
FFFFFFFF
@A00769:11:HC3HCDRXX:1:2108:30544:12054
CATGGTCG
+
FFFFFFFF
@A00769:11:HC3HCDRXX:1:2108:3043:12085
CATGGTCG
+
FFFFFFFF
@A00769:11:HC3HCDRXX:1:2108:4481:12164
CATGGTCG
+
FFFFFFFF
@A00769:11:HC3HCDRXX:1:2108:27335:12226
CATGGTCG
+
FFFFFFFF
@A00769:11:HC3HCDRXX:1:2108:21567:12258
CATGGTCG
+
FFFFFFFF
@A00769:11:HC3HCDRXX:1:2108:3224:12305
CATGGTCG
+
F:,,:F,,
@A00769:11:HC3HCDRXX:1:2108:5963:12477
CATGGTCG
+
FFFFFFFF
@A00769:11:HC3HCDRXX:1:2108:6750:12524
CATGGTCG
+
FFFF:FFF
@A00769:11:HC3HCDRXX:1:2108:10936:12633
CATGGTCG
+
FFFFFFFF
@A00769:11:HC3HCDRXX:1:2108:18584:12633
CATGGTCG
+
FFF:::::
@A00769:11:HC3HCDRXX:1:2108:20898:12633
CATGGTCG
+
FFFFFFFF
@A00769:11:HC3HCDRXX:1:2108:30101:12633
CATGGTCG
+
,FFFFFFF
@A00769:11:HC3HCDRXX:1:2108:4743:12712
CATGGTCG
+
FFFFFFFF
@A00769:11:HC3HCDRXX:1:2108:15284:12743
CATGGTCG
+
FFFFFFFF
@A00769:11:HC3HCDRXX:1:2108:23800:12774
CATGGTCG
+
FFFFFFFF
@A00769:11:HC3HCDRXX:1:2108:6289:12821
CATGGTCG
+
FF,,F,:,
@A00769:11:HC3HCDRXX:1:2108:5801:12853
CATGGTCG
+
FFFFFFFF
@A00769:11:HC3HCDRXX:1:2108:10257:12868
CATGGTCG
+
FFFFFFFF
@A00769:11:HC3HCDRXX:1:2108:20500:12884
CATGGTCG
+
FFFF:F,F
@A00769:11:HC3HCDRXX:1:2108:27163:12900
CATGGTCG
+
FFFFFFFF
@A00769:11:HC3HCDRXX:1:2108:6036:12947
CATGGTCG
+
FFFFFFFF
@A00769:11:HC3HCDRXX:1:2108:10384:12962
CATGGTCG
+
FFFFFFFF
@A00769:11:HC3HCDRXX:1:2108:8260:12978
CATGGTCG
+
FFFFFFFF
@A00769:11:HC3HCDRXX:1:2108:24180:12994
CATGGTCG
+
FFFFFFFF
@A00769:11:HC3HCDRXX:1:2108:18991:13088
CATGGTCG
+
FFFFFFFF
@A00769:11:HC3HCDRXX:1:2108:3287:13103
CATGGTCG
+
FFFFFFFF
@A00769:11:HC3HCDRXX:1:2108:9516:13150
CATGGTCG
+
FFFFFFFF
@A00769:11:HC3HCDRXX:1:2108:22209:13150
CATGGTCG
+
FFFFFFFF
@A00769:11:HC3HCDRXX:1:2108:11153:13260
CATGGTCG
+
F:FFFFFF
@A00769:11:HC3HCDRXX:1:2108:20980:13307
CATGGTCG
+
FFFFFFFF
@A00769:11:HC3HCDRXX:1:2108:16957:13479
CATGGTCG
+
FFFFFFFF
@A00769:11:HC3HCDRXX:1:2108:4517:13604
CATGGTCG
+
F:FFFFFF
@A00769:11:HC3HCDRXX:1:2108:13449:13604
CATGGTCG
+
FFFFFFFF
@A00769:11:HC3HCDRXX:1:2108:22562:13604
CATGGTCG
+
FFFFFFFF
@A00769:11:HC3HCDRXX:1:2108:11948:13667
CATGGTCG
+
FFFFFFFF
@A00769:11:HC3HCDRXX:1:2108:9769:13683
CATGGTCG
+
FFFFFF:F
@A00769:11:HC3HCDRXX:1:2108:12888:13792
CATGGTCG
+
FFFFFFFF
@A00769:11:HC3HCDRXX:1:2108:18087:13808
CATGGTCG
+
FFFFFFFF
@A00769:11:HC3HCDRXX:1:2108:6976:14011
CATGGTCG
+
FFFFFFFF
@A00769:11:HC3HCDRXX:1:2108:27335:14011
CATGGTCG
+
FFF:F:FF
@A00769:11:HC3HCDRXX:1:2108:6931:14027
CATGGTCG
+
FFFFFFFF
@A00769:11:HC3HCDRXX:1:2108:7346:14027
CATGGTCG
+
FFFFFFFF
@A00769:11:HC3HCDRXX:1:2108:5385:14043
CATGGTCG
+
FFFFFFFF
@A00769:11:HC3HCDRXX:1:2108:8504:14058
CATGGTCG
+
FFFFFFFF
@A00769:11:HC3HCDRXX:1:2108:19931:14152
CATGGTCG
+
FFFFFFFF
@A00769:11:HC3HCDRXX:1:2108:3558:14325
CATGGTCG
+
FFFFFFFF
@A00769:11:HC3HCDRXX:1:2108:18837:14325
CATGGTCG
+
FFFFFFFF
@A00769:11:HC3HCDRXX:1:2108:24722:14340
CATGGTCG
+
FFFFFFFF
@A00769:11:HC3HCDRXX:1:2108:9534:14372
CATGGTCG
+
FFFFFFFF
@A00769:11:HC3HCDRXX:1:2108:7265:14387
CATGGTCG
+
FFFFFFFF
@A00769:11:HC3HCDRXX:1:2108:3459:14434
CATGGTCG
+
FFFFFFFF
@A00769:11:HC3HCDRXX:1:2108:3911:14434
CATGGTCG
+
FF:F:F:F
@A00769:11:HC3HCDRXX:1:2108:8205:14481
CATGGTCG
+
FFFFFFFF
@A00769:11:HC3HCDRXX:1:2108:20166:14497
CATGGTCG
+
FFF:FFFF
@A00769:11:HC3HCDRXX:1:2108:17915:14544
CATGGTCG
+
FFFFFFFF
@A00769:11:HC3HCDRXX:1:2108:23529:14559
CATGGTCG
+
FFFFFFFF
@A00769:11:HC3HCDRXX:1:2108:18819:14575
CATGGTCG
+
FFFFFFFF
@A00769:11:HC3HCDRXX:1:2108:2808:14591
CATGGTCG
+
FFFFFFFF
@A00769:11:HC3HCDRXX:1:2108:13313:14622
CATGGTCG
+
FFFFFFFF
@A00769:11:HC3HCDRXX:1:2108:12418:14638
CATGGTCG
+
FFFFFFFF
@A00769:11:HC3HCDRXX:1:2108:6298:14653
CATGGTCG
+
FF,FFFFF
@A00769:11:HC3HCDRXX:1:2108:6017:14732
CATGGTCG
+
FFFFFFFF
@A00769:11:HC3HCDRXX:1:2108:28049:14747
CATGGTCG
+
FFFFFFFF
@A00769:11:HC3HCDRXX:1:2108:4951:14794
CATGGTCG
+
FFFFFFFF
@A00769:11:HC3HCDRXX:1:2108:30861:14794
CATGGTCG
+
FF:FFFFF
@A00769:11:HC3HCDRXX:1:2108:21576:14873
CATGGTCG
+
FFFFFFFF
@A00769:11:HC3HCDRXX:1:2108:7636:14904
CATGGTCG
+
FFFFFFFF
@A00769:11:HC3HCDRXX:1:2108:26368:14904
CATGGTCG
+
FFFFFFFF
@A00769:11:HC3HCDRXX:1:2108:26747:14967
CATGGTCG
+
:FF,FFFF
@A00769:11:HC3HCDRXX:1:2108:1316:14982
CATGGTCG
+
FFFFFFFF
@A00769:11:HC3HCDRXX:1:2108:25672:15076
CATGGTCG
+
FFFFFFFF
@A00769:11:HC3HCDRXX:1:2108:5204:15170
CATGGTCG
+
FFFFFFFF
@A00769:11:HC3HCDRXX:1:2108:9489:15295
CATGGTCG
+
FFFFFFFF
@A00769:11:HC3HCDRXX:1:2108:29143:15327
CATGGTCG
+
FFFFFFFF
@A00769:11:HC3HCDRXX:1:2108:6343:15358
CATGGTCG
+
FFF:FFFF
@A00769:11:HC3HCDRXX:1:2108:4128:15468
CATGGTCG
+
FFFFFFFF
@A00769:11:HC3HCDRXX:1:2108:8269:15499
CATGGTCG
+
F:FFFFFF
@A00769:11:HC3HCDRXX:1:2108:4571:15640
CATGGTCG
+
FFFFFFFF
@A00769:11:HC3HCDRXX:1:2108:7627:15640
CATGGTCG
+
FFFFFFFF
@A00769:11:HC3HCDRXX:1:2108:10809:15640
CATGGTCG
+
FF,,FF,,
@A00769:11:HC3HCDRXX:1:2108:2446:15655
CATGGTCG
+
FFFFFFFF
@A00769:11:HC3HCDRXX:1:2108:2555:15718
CATGGTCG
+
FFFFFFFF
@A00769:11:HC3HCDRXX:1:2108:15176:15718
CATGGTCG
+
FFFFFFFF
@A00769:11:HC3HCDRXX:1:2108:25301:15781
CATGGTCG
+
F:FFFFFF
@A00769:11:HC3HCDRXX:1:2108:23782:15812
CATGGTCG
+
FFFFFFFF
@A00769:11:HC3HCDRXX:1:2108:24921:15843
CATGGTCG
+
FFFFFFFF
@A00769:11:HC3HCDRXX:1:2108:18710:15859
CATGGTCG
+
FFFFFFFF
@A00769:11:HC3HCDRXX:1:2108:23737:15890
CATGGTCG
+
FFF:FFFF
@A00769:11:HC3HCDRXX:1:2108:8440:15922
CATGGTCG
+
FFFFFFFF
@A00769:11:HC3HCDRXX:1:2108:8531:15922
CATGGTCG
+
FFFFFFFF
@A00769:11:HC3HCDRXX:1:2108:15555:16031
CATGGTCG
+
FFFFFFFF
@A00769:11:HC3HCDRXX:1:2108:32027:16031
CATGGTCG
+
FFFFFFFF
@A00769:11:HC3HCDRXX:1:2108:19723:16047
CATGGTCG
+
FFFFFFFF
@A00769:11:HC3HCDRXX:1:2108:18168:16078
CATGGTCG
+
FFFFFFFF
@A00769:11:HC3HCDRXX:1:2108:22498:16094
CATGGTCG
+
FFFFFFFF
@A00769:11:HC3HCDRXX:1:2108:12418:16110
CATGGTCG
+
FFF,FFFF
@A00769:11:HC3HCDRXX:1:2108:22996:16203
CATGGTCG
+
FFFFFFFF
@A00769:11:HC3HCDRXX:1:2108:11595:16250
CATGGTCG
+
FFFFFFFF
@A00769:11:HC3HCDRXX:1:2108:29460:16376
CATGGTCG
+
FFFFFFFF
@A00769:11:HC3HCDRXX:1:2108:19723:16485
CATGGTCG
+
FFFFFFFF
@A00769:11:HC3HCDRXX:1:2108:14100:16517
CATGGTCG
+
FFFFFFFF
@A00769:11:HC3HCDRXX:1:2108:1913:16548
CATGGTCG
+
FFFFFFFF
@A00769:11:HC3HCDRXX:1:2108:2248:16564
CATGGTCG
+
FFFFFFFF
@A00769:11:HC3HCDRXX:1:2108:29478:16689
CATGGTCG
+
FFFFFFFF
@A00769:11:HC3HCDRXX:1:2108:9100:16752
CATGGTCG
+
FFFFFFFF
@A00769:11:HC3HCDRXX:1:2108:21368:16767
CATGGTCG
+
FFFFFFFF
@A00769:11:HC3HCDRXX:1:2108:25174:16845
CATGGTCG
+
FFFFFFFF
@A00769:11:HC3HCDRXX:1:2108:26729:16877
CATGGTCG
+
:FFFFFFF
@A00769:11:HC3HCDRXX:1:2108:28085:17065
CATGGTCG
+
FFFFFFFF
@A00769:11:HC3HCDRXX:1:2108:17409:17080
CATGGTCG
+
FFFFFFFF
@A00769:11:HC3HCDRXX:1:2108:11514:17143
CATGGTCG
+
FFFFFFFF
@A00769:11:HC3HCDRXX:1:2108:5285:17159
CATGGTCG
+
FFFFFFFF
@A00769:11:HC3HCDRXX:1:2108:5909:17174
CATGGTCG
+
FF:FFFF:
@A00769:11:HC3HCDRXX:1:2108:17897:17206
CATGGTCG
+
FFFFFFFF
@A00769:11:HC3HCDRXX:1:2108:28854:17206
CATGGTCG
+
FFFFFFFF
@A00769:11:HC3HCDRXX:1:2108:6741:17268
CATGGTCG
+
FFFFFFFF
@A00769:11:HC3HCDRXX:1:2108:4616:17315
CATGGTCG
+
:FFFFFFF
@A00769:11:HC3HCDRXX:1:2108:21739:17315
CATGGTCG
+
FFFFFFFF
@A00769:11:HC3HCDRXX:1:2108:28049:17315
CATGGTCG
+
FFFFFFFF
@A00769:11:HC3HCDRXX:1:2108:21151:17331
CATGGTCG
+
FFFFFFFF
@A00769:11:HC3HCDRXX:1:2108:14633:17347
CATGGTCG
+
FFFFFFFF
@A00769:11:HC3HCDRXX:1:2108:31024:17362
CATGGTCG
+
FFFFFFFF
@A00769:11:HC3HCDRXX:1:2108:19361:17425
CATGGTCG
+
FFFFFFFF
@A00769:11:HC3HCDRXX:1:2108:21947:17487
CATGGTCG
+
FFFFFFFF
@A00769:11:HC3HCDRXX:1:2108:23466:17550
CATGGTCG
+
FFFFFFFF
@A00769:11:HC3HCDRXX:1:2108:26549:17660
CATGGTCG
+
FFFFFFFF
@A00769:11:HC3HCDRXX:1:2108:14977:17691
CATGGTCG
+
FFFFFFFF
@A00769:11:HC3HCDRXX:1:2108:4743:17722
CATGGTCG
+
FFFFFFFF
@A00769:11:HC3HCDRXX:1:2108:14760:17848
CATGGTCG
+
FFFFFFFF
@A00769:11:HC3HCDRXX:1:2108:28971:18067
CATGGTCG
+
FFFFFFFF
@A00769:11:HC3HCDRXX:1:2108:30418:18098
CATGGTCG
+
FFFFFFFF
@A00769:11:HC3HCDRXX:1:2108:30779:18161
CATGGTCG
+
FFFFFFFF
@A00769:11:HC3HCDRXX:1:2108:11089:18192
CATGGTCG
+
FFFFFFFF
@A00769:11:HC3HCDRXX:1:2108:20066:18208
CATGGTCG
+
FFFFFFFF
@A00769:11:HC3HCDRXX:1:2108:3911:18286
CATGGTCG
+
FFFFF:F,
@A00769:11:HC3HCDRXX:1:2108:28583:18302
CATGGTCG
+
FFFFFFFF
@A00769:11:HC3HCDRXX:1:2108:15989:18317
CATGGTCG
+
FFFFFFFF
@A00769:11:HC3HCDRXX:1:2108:25572:18411
CATGGTCG
+
FFFFFFFF
@A00769:11:HC3HCDRXX:1:2108:21432:18537
CATGGTCG
+
FFFFFFFF
@A00769:11:HC3HCDRXX:1:2108:15790:18568
CATGGTCG
+
FFFF:FF,
@A00769:11:HC3HCDRXX:1:2108:25672:18584
CATGGTCG
+
FFFF:FFF
@A00769:11:HC3HCDRXX:1:2108:26549:18599
CATGGTCG
+
,FFFFFFF
@A00769:11:HC3HCDRXX:1:2108:16658:18662
CATGGTCG
+
FFFFFFFF
@A00769:11:HC3HCDRXX:1:2108:15519:18693
CATGGTCG
+
F:F:F:::
@A00769:11:HC3HCDRXX:1:2108:1777:19038
CATGGTCG
+
FFFFFFFF
@A00769:11:HC3HCDRXX:1:2108:7970:19147
CATGGTCG
+
FFFFFFFF
@A00769:11:HC3HCDRXX:1:2108:27335:19210
CATGGTCG
+
FFFFFFFF
@A00769:11:HC3HCDRXX:1:2108:32090:19210
CATGGTCG
+
FFFFFFFF
@A00769:11:HC3HCDRXX:1:2108:11758:19445
CATGGTCG
+
FFFFFFFF
@A00769:11:HC3HCDRXX:1:2108:12653:19523
CATGGTCG
+
FFFFFFFF
@A00769:11:HC3HCDRXX:1:2108:25699:19570
CATGGTCG
+
FFFFFFFF
@A00769:11:HC3HCDRXX:1:2108:25147:19586
CATGGTCG
+
FFFFFFFF
@A00769:11:HC3HCDRXX:1:2108:8847:19601
CATGGTCG
+
FFFFFFFF
@A00769:11:HC3HCDRXX:1:2108:17164:19664
CATGGTCG
+
FFFFFFFF
@A00769:11:HC3HCDRXX:1:2108:5050:19695
CATGGTCG
+
FF:FFFFF
@A00769:11:HC3HCDRXX:1:2108:13847:19742
CATGGTCG
+
FFFFFFFF
@A00769:11:HC3HCDRXX:1:2108:18258:19742
CATGGTCG
+
FFFFFFFF
@A00769:11:HC3HCDRXX:1:2108:19931:19789
CATGGTCG
+
FFFFFFFF
@A00769:11:HC3HCDRXX:1:2108:9191:19820
CATGGTCG
+
FFFFFFFF
@A00769:11:HC3HCDRXX:1:2108:14398:19820
CATGGTCG
+
FFFFFFFF
@A00769:11:HC3HCDRXX:1:2108:12943:19899
CATGGTCG
+
FFFFFFFF
@A00769:11:HC3HCDRXX:1:2108:7446:19961
CATGGTCG
+
FFFFFFFF
@A00769:11:HC3HCDRXX:1:2108:28320:19977
CATGGTCG
+
FFFFFFFF
@A00769:11:HC3HCDRXX:1:2108:1398:20040
CATGGTCG
+
FFFFFFFF
@A00769:11:HC3HCDRXX:1:2108:30427:20055
CATGGTCG
+
FFFFFFFF
@A00769:11:HC3HCDRXX:1:2108:3586:20071
CATGGTCG
+
FFFFFFFF
@A00769:11:HC3HCDRXX:1:2108:21739:20071
CATGGTCG
+
FFFFFFFF
@A00769:11:HC3HCDRXX:1:2108:11505:20102
CATGGTCG
+
FFFFFFFF
@A00769:11:HC3HCDRXX:1:2108:18484:20196
CATGGTCG
+
FFFFFFFF
@A00769:11:HC3HCDRXX:1:2108:7952:20243
CATGGTCG
+
FFFFFFFF
@A00769:11:HC3HCDRXX:1:2108:25834:20243
CATGGTCG
+
FFFFFFFF
@A00769:11:HC3HCDRXX:1:2108:20166:20322
CATGGTCG
+
FFFFFFFF
@A00769:11:HC3HCDRXX:1:2108:23240:20322
CATGGTCG
+
FFFFFFFF
@A00769:11:HC3HCDRXX:1:2108:5095:20337
CATGGTCG
+
FFFFFFFF
@A00769:11:HC3HCDRXX:1:2108:11198:20415
CATGGTCG
+
FFFFFFFF
@A00769:11:HC3HCDRXX:1:2108:3079:20509
CATGGTCG
+
FFFFFFFF
@A00769:11:HC3HCDRXX:1:2108:2130:20525
CATGGTCG
+
FFFFFFFF
@A00769:11:HC3HCDRXX:1:2108:6578:20525
CATGGTCG
+
FFFFFFFF
@A00769:11:HC3HCDRXX:1:2108:12834:20556
CATGGTCG
+
FFFFFFFF
@A00769:11:HC3HCDRXX:1:2108:2817:20682
CATGGTCG
+
FFFFFFFF
@A00769:11:HC3HCDRXX:1:2108:24641:20682
CATGGTCG
+
FFFFFFFF
@A00769:11:HC3HCDRXX:1:2108:29695:20729
CATGGTCG
+
FFFFFFFF
@A00769:11:HC3HCDRXX:1:2108:2980:20932
CATGGTCG
+
FFFFFFFF
@A00769:11:HC3HCDRXX:1:2108:16333:21010
CATGGTCG
+
F:FFFFFF
@A00769:11:HC3HCDRXX:1:2108:21034:21010
CATGGTCG
+
FFFFFFFF
@A00769:11:HC3HCDRXX:1:2108:6307:21026
CATGGTCG
+
FFFFFFFF
@A00769:11:HC3HCDRXX:1:2108:28664:21073
CATGGTCG
+
FFFFFFFF
@A00769:11:HC3HCDRXX:1:2108:22896:21104
CATGGTCG
+
FFFF:FFF
@A00769:11:HC3HCDRXX:1:2108:3658:21198
CATGGTCG
+
FFFFFFFF
@A00769:11:HC3HCDRXX:1:2108:3839:21198
CATGGTCG
+
FFFFFFFF
@A00769:11:HC3HCDRXX:1:2108:12355:21198
CATGGTCG
+
FFFFFFFF
@A00769:11:HC3HCDRXX:1:2108:29677:21230
CATGGTCG
+
FFFFFFFF
@A00769:11:HC3HCDRXX:1:2108:5068:21292
CATGGTCG
+
FFFFFFFF
@A00769:11:HC3HCDRXX:1:2108:5593:21386
CATGGTCG
+
FFFFFFF:
@A00769:11:HC3HCDRXX:1:2108:22941:21402
CATGGTCG
+
FFFFFFFF
@A00769:11:HC3HCDRXX:1:2108:23267:21402
CATGGTCG
+
FFFFFFFF
@A00769:11:HC3HCDRXX:1:2108:28845:21418
CATGGTCG
+
FFFFFFFF
@A00769:11:HC3HCDRXX:1:2108:27679:21496
CATGGTCG
+
FFF:FFFF
@A00769:11:HC3HCDRXX:1:2108:2365:21590
CATGGTCG
+
FFFFFFFF
@A00769:11:HC3HCDRXX:1:2108:5665:21825
CATGGTCG
+
FF:F:FFF
@A00769:11:HC3HCDRXX:1:2108:20726:21856
CATGGTCG
+
FFFFFFFF
@A00769:11:HC3HCDRXX:1:2108:5981:21903
CATGGTCG
+
FFFFFFFF
@A00769:11:HC3HCDRXX:1:2108:4444:21934
CATGGTCG
+
FFFFFFFF
@A00769:11:HC3HCDRXX:1:2108:20790:21934
CATGGTCG
+
FFFF:F,:
@A00769:11:HC3HCDRXX:1:2108:22670:22060
CATGGTCG
+
FFFFFFFF
@A00769:11:HC3HCDRXX:1:2108:26784:22075
CATGGTCG
+
FFFFFFFF
@A00769:11:HC3HCDRXX:1:2108:29279:22232
CATGGTCG
+
FFFFFFFF
@A00769:11:HC3HCDRXX:1:2108:9706:22247
CATGGTCG
+
FFFFFFFF
@A00769:11:HC3HCDRXX:1:2108:26286:22247
CATGGTCG
+
FFFFFFFF
@A00769:11:HC3HCDRXX:1:2108:1090:22263
CATGGTCG
+
FFFFFFFF
@A00769:11:HC3HCDRXX:1:2108:11198:22388
CATGGTCG
+
:F:,,:FF
@A00769:11:HC3HCDRXX:1:2108:11116:22404
CATGGTCG
+
FFFFFFFF
@A00769:11:HC3HCDRXX:1:2108:4390:22435
CATGGTCG
+
FFFFFFFF
@A00769:11:HC3HCDRXX:1:2108:22932:22451
CATGGTCG
+
FFFFFFFF
@A00769:11:HC3HCDRXX:1:2108:4191:22467
CATGGTCG
+
FFFFFFFF
@A00769:11:HC3HCDRXX:1:2108:11171:22467
CATGGTCG
+
FFFFFFFF
@A00769:11:HC3HCDRXX:1:2108:14615:22514
CATGGTCG
+
FFFFFFFF
@A00769:11:HC3HCDRXX:1:2108:20057:22545
CATGGTCG
+
FFFFFFFF
@A00769:11:HC3HCDRXX:1:2108:26386:22545
CATGGTCG
+
FFFF:F,,
@A00769:11:HC3HCDRXX:1:2108:30508:22701
CATGGTCG
+
FFFF:F,:
@A00769:11:HC3HCDRXX:1:2108:26015:22717
CATGGTCG
+
FFFF:FFF
@A00769:11:HC3HCDRXX:1:2108:27172:22905
CATGGTCG
+
:,:FFFF,
@A00769:11:HC3HCDRXX:1:2108:21784:22968
CATGGTCG
+
FFFFF:FF
@A00769:11:HC3HCDRXX:1:2108:15835:23030
CATGGTCG
+
FFFFFFFF
@A00769:11:HC3HCDRXX:1:2108:1181:23265
CATGGTCG
+
FFFFFFFF
@A00769:11:HC3HCDRXX:1:2108:9010:23265
CATGGTCG
+
FFFFFFFF
@A00769:11:HC3HCDRXX:1:2108:9381:23406
CATGGTCG
+
FFFFFFF:
@A00769:11:HC3HCDRXX:1:2108:30445:23406
CATGGTCG
+
FFFFFFFF
@A00769:11:HC3HCDRXX:1:2108:32362:23406
CATGGTCG
+
FFFFFFFF
@A00769:11:HC3HCDRXX:1:2108:23077:23453
CATGGTCG
+
FFFFFF:F
@A00769:11:HC3HCDRXX:1:2108:11523:23484
CATGGTCG
+
,FF,FFFF
@A00769:11:HC3HCDRXX:1:2108:18385:23563
CATGGTCG
+
FFFFFFFF
@A00769:11:HC3HCDRXX:1:2108:24668:23578
CATGGTCG
+
FFFFFFFF
@A00769:11:HC3HCDRXX:1:2108:13621:23672
CATGGTCG
+
FFFFFFFF
@A00769:11:HC3HCDRXX:1:2108:10059:23766
CATGGTCG
+
FFFFFFFF
@A00769:11:HC3HCDRXX:1:2108:27037:23923
CATGGTCG
+
F:FFFFFF
@A00769:11:HC3HCDRXX:1:2108:2962:23938
CATGGTCG
+
FFFFFFF:
@A00769:11:HC3HCDRXX:1:2108:18087:23954
CATGGTCG
+
FFF::F,,
@A00769:11:HC3HCDRXX:1:2108:3251:23970
CATGGTCG
+
FFFFFFFF
@A00769:11:HC3HCDRXX:1:2108:6867:23970
CATGGTCG
+
FFFFFFFF
@A00769:11:HC3HCDRXX:1:2108:30888:24017
CATGGTCG
+
FFFFFFFF
@A00769:11:HC3HCDRXX:1:2108:6216:24032
CATGGTCG
+
FFFFFFFF
@A00769:11:HC3HCDRXX:1:2108:28456:24032
CATGGTCG
+
FFFFFFFF
@A00769:11:HC3HCDRXX:1:2108:5348:24126
CATGGTCG
+
FFFFFFFF
@A00769:11:HC3HCDRXX:1:2108:9824:24173
CATGGTCG
+
FFFFFFFF
@A00769:11:HC3HCDRXX:1:2108:19705:24189
CATGGTCG
+
FFF:,,FF
@A00769:11:HC3HCDRXX:1:2108:26630:24189
CATGGTCG
+
FFFFFFFF
@A00769:11:HC3HCDRXX:1:2108:2962:24251
CATGGTCG
+
FFFFFFFF
@A00769:11:HC3HCDRXX:1:2108:5448:24392
CATGGTCG
+
FFFFFFFF
@A00769:11:HC3HCDRXX:1:2108:5746:24439
CATGGTCG
+
FFFFFFFF
@A00769:11:HC3HCDRXX:1:2108:8730:24439
CATGGTCG
+
FFFFFFFF
@A00769:11:HC3HCDRXX:1:2108:2736:24455
CATGGTCG
+
FFFFFFFF
@A00769:11:HC3HCDRXX:1:2108:12852:24471
CATGGTCG
+
FFFFFFFF
@A00769:11:HC3HCDRXX:1:2108:10872:24486
CATGGTCG
+
FFFFFFFF
@A00769:11:HC3HCDRXX:1:2108:3812:24533
CATGGTCG
+
FFFFFFFF
@A00769:11:HC3HCDRXX:1:2108:20446:24533
CATGGTCG
+
FFFFFFFF
@A00769:11:HC3HCDRXX:1:2108:11930:24627
CATGGTCG
+
FFFFFFFF
@A00769:11:HC3HCDRXX:1:2108:17128:24643
CATGGTCG
+
FFFFFFFF
@A00769:11:HC3HCDRXX:1:2108:6153:24674
CATGGTCG
+
FFFFFFF:
@A00769:11:HC3HCDRXX:1:2108:24722:24674
CATGGTCG
+
F,FF:FF:
@A00769:11:HC3HCDRXX:1:2108:27064:24690
CATGGTCG
+
FFFFFFFF
@A00769:11:HC3HCDRXX:1:2108:22218:24721
CATGGTCG
+
,FF:FFFF
@A00769:11:HC3HCDRXX:1:2108:27154:24721
CATGGTCG
+
FFFFFFFF
@A00769:11:HC3HCDRXX:1:2108:7482:25003
CATGGTCG
+
FFFFFF:F
@A00769:11:HC3HCDRXX:1:2108:20989:25097
CATGGTCG
+
FFFFFF:F
@A00769:11:HC3HCDRXX:1:2108:21694:25254
CATGGTCG
+
FFFFFFFF
@A00769:11:HC3HCDRXX:1:2108:1416:25269
CATGGTCG
+
FFFFFFFF
@A00769:11:HC3HCDRXX:1:2108:31566:25316
CATGGTCG
+
FFFFFFFF
@A00769:11:HC3HCDRXX:1:2108:18087:25394
CATGGTCG
+
FFFFFFFF
@A00769:11:HC3HCDRXX:1:2108:28971:25394
CATGGTCG
+
:FFFFFFF
@A00769:11:HC3HCDRXX:1:2108:17436:25488
CATGGTCG
+
FFFFFFFF
@A00769:11:HC3HCDRXX:1:2108:21902:25488
CATGGTCG
+
FFFFF:FF
@A00769:11:HC3HCDRXX:1:2108:29550:25551
CATGGTCG
+
FFFFFFFF
@A00769:11:HC3HCDRXX:1:2108:24975:25582
CATGGTCG
+
FFFFFFFF
@A00769:11:HC3HCDRXX:1:2108:21269:25708
CATGGTCG
+
FFFFFFFF
@A00769:11:HC3HCDRXX:1:2108:7446:25723
CATGGTCG
+
FFFFFFFF
@A00769:11:HC3HCDRXX:1:2108:28827:25770
CATGGTCG
+
FFFFFFFF
@A00769:11:HC3HCDRXX:1:2108:13178:25817
CATGGTCG
+
FFFFFFFF
@A00769:11:HC3HCDRXX:1:2108:5900:25864
CATGGTCG
+
FFFFFFFF
@A00769:11:HC3HCDRXX:1:2108:23077:25895
CATGGTCG
+
FFFFF:FF
@A00769:11:HC3HCDRXX:1:2108:18728:25911
CATGGTCG
+
FFFFFFFF
@A00769:11:HC3HCDRXX:1:2108:32470:25911
CATGGTCG
+
FFFFFFFF
@A00769:11:HC3HCDRXX:1:2108:12174:26021
CATGGTCG
+
:F:FFFFF
@A00769:11:HC3HCDRXX:1:2108:15998:26036
CATGGTCG
+
FFFFFFFF
@A00769:11:HC3HCDRXX:1:2108:11451:26052
CATGGTCG
+
FFFFFFFF
@A00769:11:HC3HCDRXX:1:2108:16613:26099
CATGGTCG
+
FFFFFFFF
@A00769:11:HC3HCDRXX:1:2108:9489:26193
CATGGTCG
+
FFFFFFFF
@A00769:11:HC3HCDRXX:1:2108:15185:26193
CATGGTCG
+
FFFFFFFF
@A00769:11:HC3HCDRXX:1:2108:29740:26193
CATGGTCG
+
:FFFFFFF
@A00769:11:HC3HCDRXX:1:2108:26892:26271
CATGGTCG
+
FFFFFFFF
@A00769:11:HC3HCDRXX:1:2108:18195:26334
CATGGTCG
+
FFFFFFFF
@A00769:11:HC3HCDRXX:1:2108:12400:26412
CATGGTCG
+
FF:FFF:F
@A00769:11:HC3HCDRXX:1:2108:7509:26490
CATGGTCG
+
FFFFFFFF
@A00769:11:HC3HCDRXX:1:2108:15465:26522
CATGGTCG
+
FFFFFFFF
@A00769:11:HC3HCDRXX:1:2108:26187:26522
CATGGTCG
+
FFFFFFFF
@A00769:11:HC3HCDRXX:1:2108:26323:26569
CATGGTCG
+
FFFFFFFF
@A00769:11:HC3HCDRXX:1:2108:4164:26584
CATGGTCG
+
FFFFFFFF
@A00769:11:HC3HCDRXX:1:2108:26539:26631
CATGGTCG
+
FFFFFFFF
@A00769:11:HC3HCDRXX:1:2108:16170:26710
CATGGTCG
+
FFFFFFFF
@A00769:11:HC3HCDRXX:1:2108:18973:26804
CATGGTCG
+
FF:FFFFF
@A00769:11:HC3HCDRXX:1:2108:1443:26819
CATGGTCG
+
FFFFFFFF
@A00769:11:HC3HCDRXX:1:2108:10818:26835
CATGGTCG
+
FFFFFFFF
@A00769:11:HC3HCDRXX:1:2108:22652:26882
CATGGTCG
+
FFFFFFFF
@A00769:11:HC3HCDRXX:1:2108:12454:26976
CATGGTCG
+
FFFFFFFF
@A00769:11:HC3HCDRXX:1:2108:22941:27070
CATGGTCG
+
FFFFFFFF
@A00769:11:HC3HCDRXX:1:2108:16071:27132
CATGGTCG
+
FFFFFFFF
@A00769:11:HC3HCDRXX:1:2108:4255:27179
CATGGTCG
+
FFFFFFFF
@A00769:11:HC3HCDRXX:1:2108:16143:27289
CATGGTCG
+
FFFFFFFF
@A00769:11:HC3HCDRXX:1:2108:20989:27289
CATGGTCG
+
FFFFFFFF
@A00769:11:HC3HCDRXX:1:2108:1190:27320
CATGGTCG
+
FFFFFFFF
@A00769:11:HC3HCDRXX:1:2108:4264:27320
CATGGTCG
+
,FFFFFFF
@A00769:11:HC3HCDRXX:1:2108:30915:27383
CATGGTCG
+
FFFFFFFF
@A00769:11:HC3HCDRXX:1:2108:3658:27555
CATGGTCG
+
FFFFFFFF
@A00769:11:HC3HCDRXX:1:2108:9959:27602
CATGGTCG
+
FFFFFFFF
@A00769:11:HC3HCDRXX:1:2108:22607:27712
CATGGTCG
+
FFFFFFFF
@A00769:11:HC3HCDRXX:1:2108:10339:27759
CATGGTCG
+
FFFFFFFF
@A00769:11:HC3HCDRXX:1:2108:3088:27853
CATGGTCG
+
FFFFFFFF
@A00769:11:HC3HCDRXX:1:2108:10682:27884
CATGGTCG
+
FFFFFFFF
@A00769:11:HC3HCDRXX:1:2108:31684:27899
CATGGTCG
+
FFFFFFFF
@A00769:11:HC3HCDRXX:1:2108:13404:27931
CATGGTCG
+
FFFFFFFF
@A00769:11:HC3HCDRXX:1:2108:11939:27993
CATGGTCG
+
FFFFFFFF
@A00769:11:HC3HCDRXX:1:2108:17327:28087
CATGGTCG
+
FFFFFF:F
@A00769:11:HC3HCDRXX:1:2108:30129:28150
CATGGTCG
+
FFFFFFFF
@A00769:11:HC3HCDRXX:1:2108:28212:28307
CATGGTCG
+
FFFFFFFF
@A00769:11:HC3HCDRXX:1:2108:11794:28338
CATGGTCG
+
FFFFFFFF
@A00769:11:HC3HCDRXX:1:2108:2663:28369
CATGGTCG
+
FFFFFFFF
@A00769:11:HC3HCDRXX:1:2108:4869:28588
CATGGTCG
+
FFFFFFFF
@A00769:11:HC3HCDRXX:1:2108:17779:28588
CATGGTCG
+
FFFFFFFF
@A00769:11:HC3HCDRXX:1:2108:20907:28588
CATGGTCG
+
FFFFFFFF
@A00769:11:HC3HCDRXX:1:2108:20717:28729
CATGGTCG
+
FFFFFFFF
@A00769:11:HC3HCDRXX:1:2108:11586:28761
CATGGTCG
+
FFFFFFFF
@A00769:11:HC3HCDRXX:1:2108:30825:28823
CATGGTCG
+
FFF,:F,F
@A00769:11:HC3HCDRXX:1:2108:28375:28870
CATGGTCG
+
FFFFFFFF
@A00769:11:HC3HCDRXX:1:2108:1108:28902
CATGGTCG
+
FFFFFFFF
@A00769:11:HC3HCDRXX:1:2108:22779:28917
CATGGTCG
+
FFFFFF,F
@A00769:11:HC3HCDRXX:1:2108:9335:28933
CATGGTCG
+
FFFFFFFF
@A00769:11:HC3HCDRXX:1:2108:25970:28933
CATGGTCG
+
FFFFFFFF
@A00769:11:HC3HCDRXX:1:2108:19488:28980
CATGGTCG
+
FFFFFFFF
@A00769:11:HC3HCDRXX:1:2108:3115:28995
CATGGTCG
+
FFFFFFFF
@A00769:11:HC3HCDRXX:1:2108:15374:28995
CATGGTCG
+
FFFFFFFF
@A00769:11:HC3HCDRXX:1:2108:27588:29074
CATGGTCG
+
FFFFFFFF
@A00769:11:HC3HCDRXX:1:2108:2085:29089
CATGGTCG
+
FFFFFFFF
@A00769:11:HC3HCDRXX:1:2108:2284:29089
CATGGTCG
+
FFFFFFFF
@A00769:11:HC3HCDRXX:1:2108:4481:29168
CATGGTCG
+
FFFFFFFF
@A00769:11:HC3HCDRXX:1:2108:26169:29277
CATGGTCG
+
FFFFFFFF
@A00769:11:HC3HCDRXX:1:2108:22959:29293
CATGGTCG
+
FFF,:FFF
@A00769:11:HC3HCDRXX:1:2108:7482:29387
CATGGTCG
+
FFFFFFFF
@A00769:11:HC3HCDRXX:1:2108:2049:29403
CATGGTCG
+
FFFFFFFF
@A00769:11:HC3HCDRXX:1:2108:20401:29403
CATGGTCG
+
FFF::FFF
@A00769:11:HC3HCDRXX:1:2108:29875:29465
CATGGTCG
+
FFFFFFFF
@A00769:11:HC3HCDRXX:1:2108:32208:29465
CATGGTCG
+
FFFFFFFF
@A00769:11:HC3HCDRXX:1:2108:5186:29481
CATGGTCG
+
FFFFFFFF
@A00769:11:HC3HCDRXX:1:2108:5999:29481
CATGGTCG
+
:FFFFFFF
@A00769:11:HC3HCDRXX:1:2108:17743:29496
CATGGTCG
+
FFFFFFFF
@A00769:11:HC3HCDRXX:1:2108:11143:29528
CATGGTCG
+
FFFFFFFF
@A00769:11:HC3HCDRXX:1:2108:12915:29559
CATGGTCG
+
FFFFFFFF
@A00769:11:HC3HCDRXX:1:2108:24677:29700
CATGGTCG
+
FFFFFFFF
@A00769:11:HC3HCDRXX:1:2108:15600:29731
CATGGTCG
+
FF:FFFF,
@A00769:11:HC3HCDRXX:1:2108:24858:29919
CATGGTCG
+
FFFFFFFF
@A00769:11:HC3HCDRXX:1:2108:4499:29982
CATGGTCG
+
,FFFFFFF
@A00769:11:HC3HCDRXX:1:2108:2908:30013
CATGGTCG
+
FFFFFFFF
@A00769:11:HC3HCDRXX:1:2108:19416:30044
CATGGTCG
+
:FFFFFFF
@A00769:11:HC3HCDRXX:1:2108:1425:30076
CATGGTCG
+
FFFFFFFF
@A00769:11:HC3HCDRXX:1:2108:18683:30091
CATGGTCG
+
FFFFFFFF
@A00769:11:HC3HCDRXX:1:2108:14326:30185
CATGGTCG
+
FFFFFFFF
@A00769:11:HC3HCDRXX:1:2108:19533:30185
CATGGTCG
+
FFFFFFFF
@A00769:11:HC3HCDRXX:1:2108:24514:30264
CATGGTCG
+
FFFFFFFF
@A00769:11:HC3HCDRXX:1:2108:30960:30311
CATGGTCG
+
FFFFFFFF
@A00769:11:HC3HCDRXX:1:2108:4463:30326
CATGGTCG
+
FFFFFFFF
@A00769:11:HC3HCDRXX:1:2108:19325:30326
CATGGTCG
+
FFFFFFFF
@A00769:11:HC3HCDRXX:1:2108:13232:30514
CATGGTCG
+
FFFFFFFF
@A00769:11:HC3HCDRXX:1:2108:6108:30671
CATGGTCG
+
FFFFFFFF
@A00769:11:HC3HCDRXX:1:2108:26964:31000
CATGGTCG
+
FFFFFFFF
@A00769:11:HC3HCDRXX:1:2108:9670:31015
CATGGTCG
+
FFFFFFFF
@A00769:11:HC3HCDRXX:1:2108:15872:31015
CATGGTCG
+
FFFF,:FF
@A00769:11:HC3HCDRXX:1:2108:31277:31078
CATGGTCG
+
FFF:FFFF
@A00769:11:HC3HCDRXX:1:2108:18222:31109
CATGGTCG
+
FFFFFFFF
@A00769:11:HC3HCDRXX:1:2108:15076:31140
CATGGTCG
+
FFFFFFFF
@A00769:11:HC3HCDRXX:1:2108:27642:31140
CATGGTCG
+
FFFFFFFF
@A00769:11:HC3HCDRXX:1:2108:7835:31156
CATGGTCG
+
FFFFFFFF
@A00769:11:HC3HCDRXX:1:2108:20374:31297
CATGGTCG
+
FFFFFFFF
@A00769:11:HC3HCDRXX:1:2108:13367:31407
CATGGTCG
+
FFFFFFFF
@A00769:11:HC3HCDRXX:1:2108:18141:31469
CATGGTCG
+
FFFFFFFF
@A00769:11:HC3HCDRXX:1:2108:28664:31563
CATGGTCG
+
FFFFFFFF
@A00769:11:HC3HCDRXX:1:2108:1579:31594
CATGGTCG
+
FFFFFFFF
@A00769:11:HC3HCDRXX:1:2108:18231:31626
CATGGTCG
+
FFFFFFFF
@A00769:11:HC3HCDRXX:1:2108:7726:31657
CATGGTCG
+
FFFFFFFF
@A00769:11:HC3HCDRXX:1:2108:12274:31829
CATGGTCG
+
FFFFFFFF
@A00769:11:HC3HCDRXX:1:2108:13865:31986
CATGGTCG
+
FFFFFFFF
@A00769:11:HC3HCDRXX:1:2108:32063:32002
CATGGTCG
+
FFFFFFFF
@A00769:11:HC3HCDRXX:1:2108:26205:32033
CATGGTCG
+
FFFFFFFF
@A00769:11:HC3HCDRXX:1:2108:14651:32095
CATGGTCG
+
FFFFFFFF
@A00769:11:HC3HCDRXX:1:2108:18367:32205
CATGGTCG
+
FFFFFFFF
@A00769:11:HC3HCDRXX:1:2108:5593:32221
CATGGTCG
+
FFFFFFFF
@A00769:11:HC3HCDRXX:1:2108:23601:32252
CATGGTCG
+
FFFFFFFF
@A00769:11:HC3HCDRXX:1:2108:25780:32487
CATGGTCG
+
FFFFFFFF
@A00769:11:HC3HCDRXX:1:2108:28610:32503
CATGGTCG
+
FFFFFFFF
@A00769:11:HC3HCDRXX:1:2108:31901:32503
CATGGTCG
+
FFFFF:FF
@A00769:11:HC3HCDRXX:1:2108:23674:32565
CATGGTCG
+
FFFFFFFF
@A00769:11:HC3HCDRXX:1:2108:32307:32675
CATGGTCG
+
FFFFFFFF
@A00769:11:HC3HCDRXX:1:2108:6849:32706
CATGGTCG
+
FFFFFFFF
@A00769:11:HC3HCDRXX:1:2108:30608:32769
CATGGTCG
+
FFFFFFFF
@A00769:11:HC3HCDRXX:1:2108:16640:32847
CATGGTCG
+
FFFFFFFF
@A00769:11:HC3HCDRXX:1:2108:4987:32863
CATGGTCG
+
FFFFFFFF
@A00769:11:HC3HCDRXX:1:2108:23122:32863
CATGGTCG
+
FFFFFFFF
@A00769:11:HC3HCDRXX:1:2108:23809:32925
CATGGTCG
+
FFFFFFFF
@A00769:11:HC3HCDRXX:1:2108:10420:32941
CATGGTCG
+
FFFFFFFF
@A00769:11:HC3HCDRXX:1:2108:24144:32972
CATGGTCG
+
FFFFFFFF
@A00769:11:HC3HCDRXX:1:2108:13277:33035
CATGGTCG
+
FF:FFFFF
@A00769:11:HC3HCDRXX:1:2108:32768:33066
CATGGTCG
+
FFFFFFFF
@A00769:11:HC3HCDRXX:1:2108:26223:33160
CATGGTCG
+
FFFFFFFF
@A00769:11:HC3HCDRXX:1:2108:10465:33426
CATGGTCG
+
FFFFFFFF
@A00769:11:HC3HCDRXX:1:2108:1633:33473
CATGGTCG
+
FFFFFFFF
@A00769:11:HC3HCDRXX:1:2108:5647:33473
CATGGTCG
+
FFFFFFFF
@A00769:11:HC3HCDRXX:1:2108:24071:33473
CATGGTCG
+
FFFFFFFF
@A00769:11:HC3HCDRXX:1:2108:14552:33489
CATGGTCG
+
FFFFFFFF
@A00769:11:HC3HCDRXX:1:2108:19271:33489
CATGGTCG
+
FFFFFFFF
@A00769:11:HC3HCDRXX:1:2108:8974:33505
CATGGTCG
+
FFFFFFFF
@A00769:11:HC3HCDRXX:1:2108:18376:33536
CATGGTCG
+
FFFFFFFF
@A00769:11:HC3HCDRXX:1:2108:12825:33599
CATGGTCG
+
FFFFFFF:
@A00769:11:HC3HCDRXX:1:2108:5719:33630
CATGGTCG
+
FFFFFFFF
@A00769:11:HC3HCDRXX:1:2108:9959:33646
CATGGTCG
+
FFFFFFFF
@A00769:11:HC3HCDRXX:1:2108:26955:33739
CATGGTCG
+
FFFFFFFF
@A00769:11:HC3HCDRXX:1:2108:14398:33755
CATGGTCG
+
FFFFFFFF
@A00769:11:HC3HCDRXX:1:2108:6072:33927
CATGGTCG
+
FFFFFFFF
@A00769:11:HC3HCDRXX:1:2108:20781:34006
CATGGTCG
+
FFFFFFFF
@A00769:11:HC3HCDRXX:1:2108:16595:34053
CATGGTCG
+
FFFFFFFF
@A00769:11:HC3HCDRXX:1:2108:29532:34068
CATGGTCG
+
FFFFFFFF
@A00769:11:HC3HCDRXX:1:2108:31204:34084
CATGGTCG
+
FFFFFFFF
@A00769:11:HC3HCDRXX:1:2108:28736:34131
CATGGTCG
+
FFFFFFFF
@A00769:11:HC3HCDRXX:1:2108:14959:34162
CATGGTCG
+
FFFFFFFF
@A00769:11:HC3HCDRXX:1:2108:3739:34178
CATGGTCG
+
FFFFFFFF
@A00769:11:HC3HCDRXX:1:2108:28248:34225
CATGGTCG
+
FFFFFFFF
@A00769:11:HC3HCDRXX:1:2108:21079:34240
CATGGTCG
+
FFFFFFFF
@A00769:11:HC3HCDRXX:1:2108:9679:34287
CATGGTCG
+
FFFFFFFF
@A00769:11:HC3HCDRXX:1:2108:10068:34366
CATGGTCG
+
FFFFFFFF
@A00769:11:HC3HCDRXX:1:2108:9390:34413
CATGGTCG
+
FFFFFFFF
@A00769:11:HC3HCDRXX:1:2108:14742:34475
CATGGTCG
+
FFFFFFFF
@A00769:11:HC3HCDRXX:1:2108:31268:34663
CATGGTCG
+
FFFFFFFF
@A00769:11:HC3HCDRXX:1:2108:15781:34710
CATGGTCG
+
FFFFFFFF
@A00769:11:HC3HCDRXX:1:2108:27588:34741
CATGGTCG
+
FFFFFFFF
@A00769:11:HC3HCDRXX:1:2108:20690:34757
CATGGTCG
+
FFFFFFFF
@A00769:11:HC3HCDRXX:1:2108:23457:34757
CATGGTCG
+
FFFFFFFF
@A00769:11:HC3HCDRXX:1:2108:16947:34820
CATGGTCG
+
FFFFFFFF
@A00769:11:HC3HCDRXX:1:2108:29713:34820
CATGGTCG
+
FFFFFFFF
@A00769:11:HC3HCDRXX:1:2108:5972:34851
CATGGTCG
+
FFFFFFFF
@A00769:11:HC3HCDRXX:1:2108:27498:34961
CATGGTCG
+
FFFFFFFF
@A00769:11:HC3HCDRXX:1:2108:9588:35039
CATGGTCG
+
FFFFFFFF
@A00769:11:HC3HCDRXX:1:2108:8540:35164
CATGGTCG
+
FFFFFFFF
@A00769:11:HC3HCDRXX:1:2108:3893:35196
CATGGTCG
+
FFFFFFFF
@A00769:11:HC3HCDRXX:1:2108:5394:35196
CATGGTCG
+
FFFFFFFF
@A00769:11:HC3HCDRXX:1:2108:16993:35211
CATGGTCG
+
FFFFFFFF
@A00769:11:HC3HCDRXX:1:2108:8757:35227
CATGGTCG
+
FFFFFFFF
@A00769:11:HC3HCDRXX:1:2108:1479:35305
CATGGTCG
+
FFFFFFFF
@A00769:11:HC3HCDRXX:1:2108:9923:35430
CATGGTCG
+
FFFFFFFF
@A00769:11:HC3HCDRXX:1:2108:26241:35446
CATGGTCG
+
FFFFFFFF
@A00769:11:HC3HCDRXX:1:2108:5439:35462
CATGGTCG
+
FFFFFFFF
@A00769:11:HC3HCDRXX:1:2108:1506:35603
CATGGTCG
+
FFFFFFFF
@A00769:11:HC3HCDRXX:1:2108:7193:35650
CATGGTCG
+
FFFFFFFF
@A00769:11:HC3HCDRXX:1:2108:30897:35650
CATGGTCG
+
FFFFFFFF
@A00769:11:HC3HCDRXX:1:2108:6605:35697
CATGGTCG
+
FFFFFFFF
@A00769:11:HC3HCDRXX:1:2108:14751:35744
CATGGTCG
+
FFF:FF:F
@A00769:11:HC3HCDRXX:1:2108:27272:35884
CATGGTCG
+
FFFFFFFF
@A00769:11:HC3HCDRXX:1:2108:23348:35916
CATGGTCG
+
FFFFFFFF
@A00769:11:HC3HCDRXX:1:2108:19922:35963
CATGGTCG
+
FFFFFFFF
@A00769:11:HC3HCDRXX:1:2108:28800:35963
CATGGTCG
+
FFFFFFFF
@A00769:11:HC3HCDRXX:1:2108:26205:36041
CATGGTCG
+
,FFFFFFF
@A00769:11:HC3HCDRXX:1:2108:30427:36088
CATGGTCG
+
FFFFFFFF
@A00769:11:HC3HCDRXX:1:2108:12364:36119
CATGGTCG
+
F:FFFFFF
@A00769:11:HC3HCDRXX:1:2108:25563:36119
CATGGTCG
+
FFFFFFF:
@A00769:11:HC3HCDRXX:1:2108:31367:36119
CATGGTCG
+
FFFFFFFF
@A00769:11:HC3HCDRXX:1:2108:6054:36151
CATGGTCG
+
FFFFFFFF
@A00769:11:HC3HCDRXX:1:2108:15528:36213
CATGGTCG
+
FFFFFFFF
@A00769:11:HC3HCDRXX:1:2108:3016:36245
CATGGTCG
+
FFFFFFFF
@A00769:11:HC3HCDRXX:1:2108:20419:36354
CATGGTCG
+
FFFFFFFF
@A00769:11:HC3HCDRXX:1:2108:26702:36370
CATGGTCG
+
FFFFFFFF
@A00769:11:HC3HCDRXX:1:2108:8793:36511
CATGGTCG
+
FFFFFFFF
@A00769:11:HC3HCDRXX:1:2108:31024:36558
CATGGTCG
+
FFFFFFFF
@A00769:11:HC3HCDRXX:1:2108:24840:36589
CATGGTCG
+
FFFFFFFF
@A00769:11:HC3HCDRXX:1:2108:20889:36605
CATGGTCG
+
FFFFFFFF
@A00769:11:HC3HCDRXX:1:2108:32741:36839
CATGGTCG
+
FFFFFFFF
@A00769:11:HC3HCDRXX:1:2108:9209:37012
CATGGTCG
+
FFFFFFFF
@A00769:11:HC3HCDRXX:1:2108:4155:37027
CATGGTCG
+
FFFFFFFF
@A00769:11:HC3HCDRXX:1:2108:10366:37043
CATGGTCG
+
FFFFFFFF
@A00769:11:HC3HCDRXX:1:2109:17861:1047
CATGGTCG
+
FFFFFFFF
@A00769:11:HC3HCDRXX:1:2109:21160:1063
CATGGTCG
+
FFFFFFFF
@A00769:11:HC3HCDRXX:1:2109:4788:1172
CATGGTCG
+
FFFFFFFF
@A00769:11:HC3HCDRXX:1:2109:3757:1266
CATGGTCG
+
FFFFFFFF
@A00769:11:HC3HCDRXX:1:2109:10917:1297
CATGGTCG
+
FFFFFFFF
@A00769:11:HC3HCDRXX:1:2109:17047:1297
CATGGTCG
+
FF::F:FF
@A00769:11:HC3HCDRXX:1:2109:3775:1329
CATGGTCG
+
FFFFFFFF
@A00769:11:HC3HCDRXX:1:2109:10086:1360
CATGGTCG
+
FFF::F:F
@A00769:11:HC3HCDRXX:1:2109:7157:1485
CATGGTCG
+
FFFFFFFF
@A00769:11:HC3HCDRXX:1:2109:16134:1564
CATGGTCG
+
FFFFFFFF
@A00769:11:HC3HCDRXX:1:2109:18078:1611
CATGGTCG
+
FFFFFFFF
@A00769:11:HC3HCDRXX:1:2109:5638:1642
CATGGTCG
+
FFFFFFFF
@A00769:11:HC3HCDRXX:1:2109:6542:1924
CATGGTCG
+
FFFFF:FF
@A00769:11:HC3HCDRXX:1:2109:8630:2002
CATGGTCG
+
FFFFFFFF
@A00769:11:HC3HCDRXX:1:2109:7428:2018
CATGGTCG
+
FFFFFFFF
@A00769:11:HC3HCDRXX:1:2109:7645:2049
CATGGTCG
+
FFFFFFFF
@A00769:11:HC3HCDRXX:1:2109:24894:2049
CATGGTCG
+
FFFFFFFF
@A00769:11:HC3HCDRXX:1:2109:25292:2174
CATGGTCG
+
FFFFFFFF
@A00769:11:HC3HCDRXX:1:2109:12075:2206
CATGGTCG
+
FFFFFFFF
@A00769:11:HC3HCDRXX:1:2109:14913:2268
CATGGTCG
+
FFFFFFFF
@A00769:11:HC3HCDRXX:1:2109:17119:2300
CATGGTCG
+
FFFFFFFF
@A00769:11:HC3HCDRXX:1:2109:12283:2315
CATGGTCG
+
FFFFFFFF
@A00769:11:HC3HCDRXX:1:2109:6180:2331
CATGGTCG
+
FFFFFFFF
@A00769:11:HC3HCDRXX:1:2109:1434:2409
CATGGTCG
+
FFFFFFFF
@A00769:11:HC3HCDRXX:1:2109:4517:2425
CATGGTCG
+
F,FF:FFF
@A00769:11:HC3HCDRXX:1:2109:27887:2440
CATGGTCG
+
FFFFFFFF
@A00769:11:HC3HCDRXX:1:2109:6180:2487
CATGGTCG
+
FFFFFFFF
@A00769:11:HC3HCDRXX:1:2109:30183:2660
CATGGTCG
+
FFFFFFFF
@A00769:11:HC3HCDRXX:1:2109:27245:2769
CATGGTCG
+
FFFFFFFF
@A00769:11:HC3HCDRXX:1:2109:25310:2801
CATGGTCG
+
FFFFFFFF
@A00769:11:HC3HCDRXX:1:2109:24903:2816
CATGGTCG
+
FFFFFFFF
@A00769:11:HC3HCDRXX:1:2109:4616:2879
CATGGTCG
+
FFFFFFFF
@A00769:11:HC3HCDRXX:1:2109:6153:2879
CATGGTCG
+
FFFFFFFF
@A00769:11:HC3HCDRXX:1:2109:8675:2895
CATGGTCG
+
FFFFFFFF
@A00769:11:HC3HCDRXX:1:2109:12400:2895
CATGGTCG
+
FFFFFFFF
@A00769:11:HC3HCDRXX:1:2109:9570:2942
CATGGTCG
+
FFFFFFFF
@A00769:11:HC3HCDRXX:1:2109:11695:2957
CATGGTCG
+
FFFFFFFF
@A00769:11:HC3HCDRXX:1:2109:7148:2973
CATGGTCG
+
FFFFFFFF
@A00769:11:HC3HCDRXX:1:2109:7726:2973
CATGGTCG
+
:FFFFFFF
@A00769:11:HC3HCDRXX:1:2109:1859:3051
CATGGTCG
+
FFFFFFFF
@A00769:11:HC3HCDRXX:1:2109:3278:3098
CATGGTCG
+
FFFFFFFF
@A00769:11:HC3HCDRXX:1:2109:9390:3098
CATGGTCG
+
FFF:FFFF
@A00769:11:HC3HCDRXX:1:2109:26033:3114
CATGGTCG
+
FFFFFFFF
@A00769:11:HC3HCDRXX:1:2109:26422:3129
CATGGTCG
+
FFFFFFFF
@A00769:11:HC3HCDRXX:1:2109:8079:3239
CATGGTCG
+
FFFFFF:F
@A00769:11:HC3HCDRXX:1:2109:26106:3239
CATGGTCG
+
FFFF:,F,
@A00769:11:HC3HCDRXX:1:2109:28917:3255
CATGGTCG
+
FFFFFFFF
@A00769:11:HC3HCDRXX:1:2109:8151:3270
CATGGTCG
+
,,F,FFFF
@A00769:11:HC3HCDRXX:1:2109:3540:3333
CATGGTCG
+
FFFFFFFF
@A00769:11:HC3HCDRXX:1:2109:8639:3333
CATGGTCG
+
FFFFFFFF
@A00769:11:HC3HCDRXX:1:2109:29487:3333
CATGGTCG
+
FFFFFFFF
@A00769:11:HC3HCDRXX:1:2109:11849:3380
CATGGTCG
+
FFFFFFFF
@A00769:11:HC3HCDRXX:1:2109:11442:3396
CATGGTCG
+
FFFFFFFF
@A00769:11:HC3HCDRXX:1:2109:3549:3411
CATGGTCG
+
FFF,,F:F
@A00769:11:HC3HCDRXX:1:2109:17644:3427
CATGGTCG
+
FFFFFFFF
@A00769:11:HC3HCDRXX:1:2109:27046:3458
CATGGTCG
+
FFFFFFFF
@A00769:11:HC3HCDRXX:1:2109:11306:3537
CATGGTCG
+
FFFFFFFF
@A00769:11:HC3HCDRXX:1:2109:13856:3537
CATGGTCG
+
FFF,,,F,
@A00769:11:HC3HCDRXX:1:2109:12897:3568
CATGGTCG
+
FFFFFFFF
@A00769:11:HC3HCDRXX:1:2109:15293:3583
CATGGTCG
+
FFFFFFFF
@A00769:11:HC3HCDRXX:1:2109:25852:3583
CATGGTCG
+
FFFFFFFF
@A00769:11:HC3HCDRXX:1:2109:12373:3850
CATGGTCG
+
FFFFFFFF
@A00769:11:HC3HCDRXX:1:2109:7102:3865
CATGGTCG
+
FFFFFFFF
@A00769:11:HC3HCDRXX:1:2109:30092:3881
CATGGTCG
+
FFFFFFFF
@A00769:11:HC3HCDRXX:1:2109:25807:4131
CATGGTCG
+
FFFFFFFF
@A00769:11:HC3HCDRXX:1:2109:27588:4241
CATGGTCG
+
FFFFFFFF
@A00769:11:HC3HCDRXX:1:2109:1325:4288
CATGGTCG
+
FFFFFFFF
@A00769:11:HC3HCDRXX:1:2109:25165:4366
CATGGTCG
+
FFFFFFFF
@A00769:11:HC3HCDRXX:1:2109:22489:4429
CATGGTCG
+
FFFFFFFF
@A00769:11:HC3HCDRXX:1:2109:2085:4539
CATGGTCG
+
FFFFFFFF
@A00769:11:HC3HCDRXX:1:2109:32533:4570
CATGGTCG
+
FFFFFFFF
@A00769:11:HC3HCDRXX:1:2109:18258:4586
CATGGTCG
+
FFFFFF,F
@A00769:11:HC3HCDRXX:1:2109:27679:4586
CATGGTCG
+
FFFFFFFF
@A00769:11:HC3HCDRXX:1:2109:13982:4633
CATGGTCG
+
FFFFFFFF
@A00769:11:HC3HCDRXX:1:2109:4038:4695
CATGGTCG
+
FFFFFFFF
@A00769:11:HC3HCDRXX:1:2109:8983:4711
CATGGTCG
+
FFF::FF:
@A00769:11:HC3HCDRXX:1:2109:4291:4726
CATGGTCG
+
FFFFFFFF
@A00769:11:HC3HCDRXX:1:2109:2582:4773
CATGGTCG
+
FFFFFFFF
@A00769:11:HC3HCDRXX:1:2109:11261:4773
CATGGTCG
+
FFFFFFF,
@A00769:11:HC3HCDRXX:1:2109:26124:4836
CATGGTCG
+
FFFFFFFF
@A00769:11:HC3HCDRXX:1:2109:15049:4852
CATGGTCG
+
FFFFFFFF
@A00769:11:HC3HCDRXX:1:2109:2003:4930
CATGGTCG
+
FFFFFFFF
@A00769:11:HC3HCDRXX:1:2109:9507:4930
CATGGTCG
+
FFFFFFFF
@A00769:11:HC3HCDRXX:1:2109:17942:4946
CATGGTCG
+
F:FFFFFF
@A00769:11:HC3HCDRXX:1:2109:8910:4961
CATGGTCG
+
FFFFFFFF
@A00769:11:HC3HCDRXX:1:2109:27118:4961
CATGGTCG
+
FFFFFFFF
@A00769:11:HC3HCDRXX:1:2109:25500:5008
CATGGTCG
+
FFFFFFFF
@A00769:11:HC3HCDRXX:1:2109:29767:5165
CATGGTCG
+
FFFFFFFF
@A00769:11:HC3HCDRXX:1:2109:8287:5259
CATGGTCG
+
FF:FFFFF
@A00769:11:HC3HCDRXX:1:2109:7337:5306
CATGGTCG
+
FFFFFFFF
@A00769:11:HC3HCDRXX:1:2109:24198:5321
CATGGTCG
+
FFFFFFFF
@A00769:11:HC3HCDRXX:1:2109:3866:5368
CATGGTCG
+
FFFFFFFF
@A00769:11:HC3HCDRXX:1:2109:17300:5400
CATGGTCG
+
FFFFFFFF
@A00769:11:HC3HCDRXX:1:2109:21893:5400
CATGGTCG
+
FFFFFFFF
@A00769:11:HC3HCDRXX:1:2109:21468:5415
CATGGTCG
+
FFFFFFFF
@A00769:11:HC3HCDRXX:1:2109:24948:5619
CATGGTCG
+
FFFFFFFF
@A00769:11:HC3HCDRXX:1:2109:17128:5760
CATGGTCG
+
FFFFFFFF
@A00769:11:HC3HCDRXX:1:2109:17146:5822
CATGGTCG
+
FFFFFFFF
@A00769:11:HC3HCDRXX:1:2109:17246:5869
CATGGTCG
+
FFFFFFFF
@A00769:11:HC3HCDRXX:1:2109:25437:5932
CATGGTCG
+
FFFFFFFF
@A00769:11:HC3HCDRXX:1:2109:32588:6042
CATGGTCG
+
FFFFFFFF
@A00769:11:HC3HCDRXX:1:2109:27001:6104
CATGGTCG
+
FFFFFFFF
@A00769:11:HC3HCDRXX:1:2109:7835:6136
CATGGTCG
+
FFFFFFFF
@A00769:11:HC3HCDRXX:1:2109:21965:6214
CATGGTCG
+
FFFFFFFF
@A00769:11:HC3HCDRXX:1:2109:21495:6245
CATGGTCG
+
FF,,,FFF
@A00769:11:HC3HCDRXX:1:2109:31964:6245
CATGGTCG
+
FFFFFFFF
@A00769:11:HC3HCDRXX:1:2109:11351:6308
CATGGTCG
+
FFFFFFFF
@A00769:11:HC3HCDRXX:1:2109:4327:6355
CATGGTCG
+
FFFFFFFF
@A00769:11:HC3HCDRXX:1:2109:16550:6355
CATGGTCG
+
FFFFFFFF
@A00769:11:HC3HCDRXX:1:2109:3233:6433
CATGGTCG
+
FFF:FFFF
@A00769:11:HC3HCDRXX:1:2109:15691:6496
CATGGTCG
+
FFFFFFFF
@A00769:11:HC3HCDRXX:1:2109:12608:6511
CATGGTCG
+
FFFFFFFF
@A00769:11:HC3HCDRXX:1:2109:25943:6590
CATGGTCG
+
FFFFFFFF
@A00769:11:HC3HCDRXX:1:2109:22860:6605
CATGGTCG
+
FFFFFFFF
@A00769:11:HC3HCDRXX:1:2109:32651:6621
CATGGTCG
+
FFFFFFFF
@A00769:11:HC3HCDRXX:1:2109:22851:6652
CATGGTCG
+
FFFFFFFF
@A00769:11:HC3HCDRXX:1:2109:27914:6652
CATGGTCG
+
,FFFFFFF
@A00769:11:HC3HCDRXX:1:2109:15031:6762
CATGGTCG
+
FFFF,:FF
@A00769:11:HC3HCDRXX:1:2109:6253:6778
CATGGTCG
+
FFFFFFFF
@A00769:11:HC3HCDRXX:1:2109:22128:6872
CATGGTCG
+
FFFFFFFF
@A00769:11:HC3HCDRXX:1:2109:7193:6903
CATGGTCG
+
FFFFFFFF
@A00769:11:HC3HCDRXX:1:2109:30327:6981
CATGGTCG
+
FFFFFFFF
@A00769:11:HC3HCDRXX:1:2109:4309:7044
CATGGTCG
+
F,F,FFF,
@A00769:11:HC3HCDRXX:1:2109:28013:7075
CATGGTCG
+
FFFFFFFF
@A00769:11:HC3HCDRXX:1:2109:7654:7138
CATGGTCG
+
FFFFFFFF
@A00769:11:HC3HCDRXX:1:2109:1660:7153
CATGGTCG
+
FFFFFFFF
@A00769:11:HC3HCDRXX:1:2109:6008:7326
CATGGTCG
+
FFFFFFFF
@A00769:11:HC3HCDRXX:1:2109:26042:7357
CATGGTCG
+
F:FFFFFF
@A00769:11:HC3HCDRXX:1:2109:7672:7451
CATGGTCG
+
FFFFFFFF
@A00769:11:HC3HCDRXX:1:2109:25979:7467
CATGGTCG
+
FFFFFFFF
@A00769:11:HC3HCDRXX:1:2109:26829:7467
CATGGTCG
+
FFFFFFFF
@A00769:11:HC3HCDRXX:1:2109:10122:7498
CATGGTCG
+
FFFFFFFF
@A00769:11:HC3HCDRXX:1:2109:8648:7513
CATGGTCG
+
FFFFFFFF
@A00769:11:HC3HCDRXX:1:2109:2329:7529
CATGGTCG
+
FFFFFFFF
@A00769:11:HC3HCDRXX:1:2109:11586:7529
CATGGTCG
+
FFFFFFFF
@A00769:11:HC3HCDRXX:1:2109:11577:7576
CATGGTCG
+
FFFFFFFF
@A00769:11:HC3HCDRXX:1:2109:17101:7592
CATGGTCG
+
FFFFFFFF
@A00769:11:HC3HCDRXX:1:2109:29179:7623
CATGGTCG
+
:FFFFFFF
@A00769:11:HC3HCDRXX:1:2109:21640:7748
CATGGTCG
+
FFFFFFFF
@A00769:11:HC3HCDRXX:1:2109:6958:7842
CATGGTCG
+
FFFFFFFF
@A00769:11:HC3HCDRXX:1:2109:25491:7842
CATGGTCG
+
FFFFF,FF
@A00769:11:HC3HCDRXX:1:2109:2998:7936
CATGGTCG
+
FFFFFFFF
@A00769:11:HC3HCDRXX:1:2109:23185:7952
CATGGTCG
+
FFFFFFFF
@A00769:11:HC3HCDRXX:1:2109:30490:7952
CATGGTCG
+
FFFFFFFF
@A00769:11:HC3HCDRXX:1:2109:26684:8030
CATGGTCG
+
:F,F::,F
@A00769:11:HC3HCDRXX:1:2109:2908:8061
CATGGTCG
+
,FFFFFF:
@A00769:11:HC3HCDRXX:1:2109:24912:8124
CATGGTCG
+
FFFFFFFF
@A00769:11:HC3HCDRXX:1:2109:5276:8187
CATGGTCG
+
FFFFFFFF
@A00769:11:HC3HCDRXX:1:2109:29677:8202
CATGGTCG
+
FFFFFFFF
@A00769:11:HC3HCDRXX:1:2109:15456:8249
CATGGTCG
+
FF,,,,F,
@A00769:11:HC3HCDRXX:1:2109:30707:8265
CATGGTCG
+
FFFFFFFF
@A00769:11:HC3HCDRXX:1:2109:20672:8328
CATGGTCG
+
FFFFFFFF
@A00769:11:HC3HCDRXX:1:2109:32642:8328
CATGGTCG
+
FFFFFFFF
@A00769:11:HC3HCDRXX:1:2109:21404:8469
CATGGTCG
+
FFFFFFFF
@A00769:11:HC3HCDRXX:1:2109:22715:8484
CATGGTCG
+
FFFFFFFF
@A00769:11:HC3HCDRXX:1:2109:10728:8516
CATGGTCG
+
FFFFFFFF
@A00769:11:HC3HCDRXX:1:2109:21260:8531
CATGGTCG
+
FFFFFFFF
@A00769:11:HC3HCDRXX:1:2109:2862:8578
CATGGTCG
+
FFFFFFFF
@A00769:11:HC3HCDRXX:1:2109:27434:8641
CATGGTCG
+
FFFFFFFF
@A00769:11:HC3HCDRXX:1:2109:26386:8735
CATGGTCG
+
FFFFFFFF
@A00769:11:HC3HCDRXX:1:2109:5041:8750
CATGGTCG
+
FFFFFFFF
@A00769:11:HC3HCDRXX:1:2109:27561:8766
CATGGTCG
+
FFFFFFFF
@A00769:11:HC3HCDRXX:1:2109:3170:8797
CATGGTCG
+
FFFFFFFF
@A00769:11:HC3HCDRXX:1:2109:29713:8985
CATGGTCG
+
FFFFFFFF
@A00769:11:HC3HCDRXX:1:2109:2456:9032
CATGGTCG
+
FFFFFFF:
@A00769:11:HC3HCDRXX:1:2109:21350:9064
CATGGTCG
+
FFFFFFFF
@A00769:11:HC3HCDRXX:1:2109:8196:9142
CATGGTCG
+
FFFFFFFF
@A00769:11:HC3HCDRXX:1:2109:19217:9157
CATGGTCG
+
FFFFFFFF
@A00769:11:HC3HCDRXX:1:2109:29568:9236
CATGGTCG
+
FFFFFFFF
@A00769:11:HC3HCDRXX:1:2109:8422:9283
CATGGTCG
+
FFFFFFFF
@A00769:11:HC3HCDRXX:1:2109:10511:9298
CATGGTCG
+
FFFFFFFF
@A00769:11:HC3HCDRXX:1:2109:6686:9314
CATGGTCG
+
FFFFFFFF
@A00769:11:HC3HCDRXX:1:2109:27181:9330
CATGGTCG
+
FFF,FFFF
@A00769:11:HC3HCDRXX:1:2109:8395:9424
CATGGTCG
+
FFFFFFF:
@A00769:11:HC3HCDRXX:1:2109:12283:9424
CATGGTCG
+
FFFFFFFF
@A00769:11:HC3HCDRXX:1:2109:16631:9471
CATGGTCG
+
FFFFFFFF
@A00769:11:HC3HCDRXX:1:2109:31295:9471
CATGGTCG
+
FFFFFFFF
@A00769:11:HC3HCDRXX:1:2109:30789:9502
CATGGTCG
+
FFFFFFFF
@A00769:11:HC3HCDRXX:1:2109:22354:9518
CATGGTCG
+
FFFFFFFF
@A00769:11:HC3HCDRXX:1:2109:25328:9596
CATGGTCG
+
FFFFFFFF
@A00769:11:HC3HCDRXX:1:2109:20645:9784
CATGGTCG
+
FFFFFFFF
@A00769:11:HC3HCDRXX:1:2109:8630:9799
CATGGTCG
+
FFFFFFFF
@A00769:11:HC3HCDRXX:1:2109:31521:9799
CATGGTCG
+
FFFFFFFF
@A00769:11:HC3HCDRXX:1:2109:12183:9846
CATGGTCG
+
FFFFFFFF
@A00769:11:HC3HCDRXX:1:2109:12337:9893
CATGGTCG
+
FFFFFFFF
@A00769:11:HC3HCDRXX:1:2109:2555:9987
CATGGTCG
+
FFFFFFFF
@A00769:11:HC3HCDRXX:1:2109:13792:10034
CATGGTCG
+
FFFFFFFF
@A00769:11:HC3HCDRXX:1:2109:28348:10128
CATGGTCG
+
FFFFFFFF
@A00769:11:HC3HCDRXX:1:2109:30490:10175
CATGGTCG
+
FFFFFFFF
@A00769:11:HC3HCDRXX:1:2109:3197:10191
CATGGTCG
+
FFFFFFFF
@A00769:11:HC3HCDRXX:1:2109:1298:10254
CATGGTCG
+
FFFFFFFF
@A00769:11:HC3HCDRXX:1:2109:25726:10254
CATGGTCG
+
FFFFFFFF
@A00769:11:HC3HCDRXX:1:2109:32389:10269
CATGGTCG
+
FFFFFFFF
@A00769:11:HC3HCDRXX:1:2109:11369:10285
CATGGTCG
+
FFFFFFFF
@A00769:11:HC3HCDRXX:1:2109:18186:10285
CATGGTCG
+
FFFFFFFF
@A00769:11:HC3HCDRXX:1:2109:21043:10410
CATGGTCG
+
FFFFFFFF
@A00769:11:HC3HCDRXX:1:2109:11071:10426
CATGGTCG
+
FFFFFFFF
@A00769:11:HC3HCDRXX:1:2109:12192:10520
CATGGTCG
+
FFFFFFFF
@A00769:11:HC3HCDRXX:1:2109:12626:10551
CATGGTCG
+
FFFFFFFF
@A00769:11:HC3HCDRXX:1:2109:30987:10567
CATGGTCG
+
FFFFFFFF
@A00769:11:HC3HCDRXX:1:2109:17942:10614
CATGGTCG
+
FFFFFFFF
@A00769:11:HC3HCDRXX:1:2109:9643:10645
CATGGTCG
+
FFFFFFFF
@A00769:11:HC3HCDRXX:1:2109:7148:10708
CATGGTCG
+
FFFFFFFF
@A00769:11:HC3HCDRXX:1:2109:32768:10739
CATGGTCG
+
FFFFFFFF
@A00769:11:HC3HCDRXX:1:2109:21603:10848
CATGGTCG
+
FFFFFFFF
@A00769:11:HC3HCDRXX:1:2109:2926:10942
CATGGTCG
+
FFFFFFFF
@A00769:11:HC3HCDRXX:1:2109:11876:10942
CATGGTCG
+
FFFFFFFF
@A00769:11:HC3HCDRXX:1:2109:31331:11036
CATGGTCG
+
FFFFFFFF
@A00769:11:HC3HCDRXX:1:2109:12328:11130
CATGGTCG
+
FFFFFFFF
@A00769:11:HC3HCDRXX:1:2109:27986:11224
CATGGTCG
+
FFFFFFFF
@A00769:11:HC3HCDRXX:1:2109:18864:11271
CATGGTCG
+
FFFFFFFF
@A00769:11:HC3HCDRXX:1:2109:22001:11381
CATGGTCG
+
FFFFFFFF
@A00769:11:HC3HCDRXX:1:2109:13919:11412
CATGGTCG
+
FFFFFFFF
@A00769:11:HC3HCDRXX:1:2109:16378:11412
CATGGTCG
+
FFFFFFFF
@A00769:11:HC3HCDRXX:1:2109:17065:11412
CATGGTCG
+
FFFFFFFF
@A00769:11:HC3HCDRXX:1:2109:30065:11475
CATGGTCG
+
FFFFFFFF
@A00769:11:HC3HCDRXX:1:2109:25635:11569
CATGGTCG
+
FFFFFFFF
@A00769:11:HC3HCDRXX:1:2109:27498:11600
CATGGTCG
+
FFFFFFFF
@A00769:11:HC3HCDRXX:1:2109:32506:11725
CATGGTCG
+
FFFFFFFF
@A00769:11:HC3HCDRXX:1:2109:29478:11804
CATGGTCG
+
FFFFFFFF
@A00769:11:HC3HCDRXX:1:2109:11966:11819
CATGGTCG
+
FFFFFFFF
@A00769:11:HC3HCDRXX:1:2109:19506:11882
CATGGTCG
+
FF:,:FF:
@A00769:11:HC3HCDRXX:1:2109:26115:11992
CATGGTCG
+
FFFFFFFF
@A00769:11:HC3HCDRXX:1:2109:5692:12038
CATGGTCG
+
,FFFFFF:
@A00769:11:HC3HCDRXX:1:2109:19461:12273
CATGGTCG
+
FFFFFFFF
@A00769:11:HC3HCDRXX:1:2109:1217:12367
CATGGTCG
+
FFFFFFFF
@A00769:11:HC3HCDRXX:1:2109:11125:12367
CATGGTCG
+
FFFFFFFF
@A00769:11:HC3HCDRXX:1:2109:12599:12383
CATGGTCG
+
FFFFFFFF
@A00769:11:HC3HCDRXX:1:2109:30807:12383
CATGGTCG
+
FFFFFFFF
@A00769:11:HC3HCDRXX:1:2109:30888:12399
CATGGTCG
+
FFFFFFFF
@A00769:11:HC3HCDRXX:1:2109:24270:12430
CATGGTCG
+
FFFFFFFF
@A00769:11:HC3HCDRXX:1:2109:19470:12446
CATGGTCG
+
FFFFFFFF
@A00769:11:HC3HCDRXX:1:2109:5339:12461
CATGGTCG
+
FFFFFFFF
@A00769:11:HC3HCDRXX:1:2109:13783:12461
CATGGTCG
+
FFFFFFFF
@A00769:11:HC3HCDRXX:1:2109:16315:12493
CATGGTCG
+
FFFFFFFF
@A00769:11:HC3HCDRXX:1:2109:18719:12524
CATGGTCG
+
FFFFFFFF
@A00769:11:HC3HCDRXX:1:2109:17210:12602
CATGGTCG
+
FFFFFFFF
@A00769:11:HC3HCDRXX:1:2109:19506:12759
CATGGTCG
+
FFFFFFFF
@A00769:11:HC3HCDRXX:1:2109:14398:12806
CATGGTCG
+
FFFFFFFF
@A00769:11:HC3HCDRXX:1:2109:26404:12837
CATGGTCG
+
FF,F,FF,
@A00769:11:HC3HCDRXX:1:2109:17418:12900
CATGGTCG
+
FFFFFFFF
@A00769:11:HC3HCDRXX:1:2109:14561:12931
CATGGTCG
+
FFFFFFFF
@A00769:11:HC3HCDRXX:1:2109:25464:13025
CATGGTCG
+
FFFFFFFF
@A00769:11:HC3HCDRXX:1:2109:28402:13103
CATGGTCG
+
FFFFFFFF
@A00769:11:HC3HCDRXX:1:2109:10257:13119
CATGGTCG
+
FFFFFFFF
@A00769:11:HC3HCDRXX:1:2109:10438:13182
CATGGTCG
+
FFFFFFFF
@A00769:11:HC3HCDRXX:1:2109:28094:13228
CATGGTCG
+
FFFFFFFF
@A00769:11:HC3HCDRXX:1:2109:1226:13291
CATGGTCG
+
FFFFFFFF
@A00769:11:HC3HCDRXX:1:2109:10131:13369
CATGGTCG
+
FFFFFFFF
@A00769:11:HC3HCDRXX:1:2109:17327:13401
CATGGTCG
+
FFFFFFFF
@A00769:11:HC3HCDRXX:1:2109:13946:13432
CATGGTCG
+
FFFFFFFF
@A00769:11:HC3HCDRXX:1:2109:17427:13448
CATGGTCG
+
FFFFFFF:
@A00769:11:HC3HCDRXX:1:2109:9561:13479
CATGGTCG
+
FFFFFFFF
@A00769:11:HC3HCDRXX:1:2109:26558:13636
CATGGTCG
+
FFFFFFFF
@A00769:11:HC3HCDRXX:1:2109:11758:13714
CATGGTCG
+
FFFFFFFF
@A00769:11:HC3HCDRXX:1:2109:13928:13745
CATGGTCG
+
FFFFFFFF
@A00769:11:HC3HCDRXX:1:2109:13593:13823
CATGGTCG
+
FFF:FFFF
@A00769:11:HC3HCDRXX:1:2109:16532:13870
CATGGTCG
+
FFFFFFFF
@A00769:11:HC3HCDRXX:1:2109:16089:13886
CATGGTCG
+
FFFFFFFF
@A00769:11:HC3HCDRXX:1:2109:3260:13933
CATGGTCG
+
FFFFFFFF
@A00769:11:HC3HCDRXX:1:2109:3468:13949
CATGGTCG
+
FFFFFFFF
@A00769:11:HC3HCDRXX:1:2109:25111:13980
CATGGTCG
+
FFFFFFFF
@A00769:11:HC3HCDRXX:1:2109:14181:14027
CATGGTCG
+
F:FFFFFF
@A00769:11:HC3HCDRXX:1:2109:6442:14058
CATGGTCG
+
FFFFFFFF
@A00769:11:HC3HCDRXX:1:2109:30626:14074
CATGGTCG
+
FFFFFFFF
@A00769:11:HC3HCDRXX:1:2109:19253:14105
CATGGTCG
+
FFFFFFFF
@A00769:11:HC3HCDRXX:1:2109:9299:14121
CATGGTCG
+
FFFFFFFF
@A00769:11:HC3HCDRXX:1:2109:10954:14137
CATGGTCG
+
FF::F::F
@A00769:11:HC3HCDRXX:1:2109:26955:14168
CATGGTCG
+
FFFFFFFF
@A00769:11:HC3HCDRXX:1:2109:21567:14325
CATGGTCG
+
FFFFFFFF
@A00769:11:HC3HCDRXX:1:2109:9109:14387
CATGGTCG
+
FFFFFFFF
@A00769:11:HC3HCDRXX:1:2109:2483:14403
CATGGTCG
+
FFFFFFFF
@A00769:11:HC3HCDRXX:1:2109:11541:14465
CATGGTCG
+
FFFF:FFF
@A00769:11:HC3HCDRXX:1:2109:10131:14497
CATGGTCG
+
FFFFFFFF
@A00769:11:HC3HCDRXX:1:2109:20356:14606
CATGGTCG
+
:FF,FFF:
@A00769:11:HC3HCDRXX:1:2109:27118:14669
CATGGTCG
+
FFFFFFFF
@A00769:11:HC3HCDRXX:1:2109:10529:14747
CATGGTCG
+
FFFFFFFF
@A00769:11:HC3HCDRXX:1:2109:6732:14810
CATGGTCG
+
:FFFFFFF
@A00769:11:HC3HCDRXX:1:2109:18340:14873
CATGGTCG
+
FFFFFFFF
@A00769:11:HC3HCDRXX:1:2109:26648:14920
CATGGTCG
+
FFFFFFFF
@A00769:11:HC3HCDRXX:1:2109:11189:14982
CATGGTCG
+
FFFFFFFF
@A00769:11:HC3HCDRXX:1:2109:23402:14998
CATGGTCG
+
FFFFFFFF
@A00769:11:HC3HCDRXX:1:2109:15230:15029
CATGGTCG
+
FFFFFFFF
@A00769:11:HC3HCDRXX:1:2109:11379:15060
CATGGTCG
+
FFFFFFFF
@A00769:11:HC3HCDRXX:1:2109:12057:15107
CATGGTCG
+
FFFFFFFF
@A00769:11:HC3HCDRXX:1:2109:15112:15139
CATGGTCG
+
FFF:FFFF
@A00769:11:HC3HCDRXX:1:2109:32344:15233
CATGGTCG
+
FFFFFFFF
@A00769:11:HC3HCDRXX:1:2109:29839:15280
CATGGTCG
+
FFFFFFFF
@A00769:11:HC3HCDRXX:1:2109:30834:15311
CATGGTCG
+
FFFFFFFF
@A00769:11:HC3HCDRXX:1:2109:6922:15327
CATGGTCG
+
FFFFFFFF
@A00769:11:HC3HCDRXX:1:2109:10122:15358
CATGGTCG
+
FFFFFFFF
@A00769:11:HC3HCDRXX:1:2109:28791:15374
CATGGTCG
+
FFF,F:FF
@A00769:11:HC3HCDRXX:1:2109:8486:15436
CATGGTCG
+
FFFFFFFF
@A00769:11:HC3HCDRXX:1:2109:24044:15452
CATGGTCG
+
FFFFFFFF
@A00769:11:HC3HCDRXX:1:2109:15754:15468
CATGGTCG
+
,FFFFF,F
@A00769:11:HC3HCDRXX:1:2109:17481:15483
CATGGTCG
+
FFFFFFFF
@A00769:11:HC3HCDRXX:1:2109:24316:15546
CATGGTCG
+
FFFFFFFF
@A00769:11:HC3HCDRXX:1:2109:10538:15577
CATGGTCG
+
FFFFFFFF
@A00769:11:HC3HCDRXX:1:2109:9146:15671
CATGGTCG
+
FFFFFFFF
@A00769:11:HC3HCDRXX:1:2109:13539:15671
CATGGTCG
+
FFFFFFFF
@A00769:11:HC3HCDRXX:1:2109:8919:15687
CATGGTCG
+
FFFFFFFF
@A00769:11:HC3HCDRXX:1:2109:18475:15702
CATGGTCG
+
FFFFFFFF
@A00769:11:HC3HCDRXX:1:2109:4851:15749
CATGGTCG
+
FFFFFFFF
@A00769:11:HC3HCDRXX:1:2109:9932:15781
CATGGTCG
+
FFFFFFFF
@A00769:11:HC3HCDRXX:1:2109:14226:15859
CATGGTCG
+
FFFFFFFF
@A00769:11:HC3HCDRXX:1:2109:18240:15890
CATGGTCG
+
FFFFFFFF
@A00769:11:HC3HCDRXX:1:2109:11939:15937
CATGGTCG
+
FFFFFFFF
@A00769:11:HC3HCDRXX:1:2109:14317:15953
CATGGTCG
+
FFFFFFFF
@A00769:11:HC3HCDRXX:1:2109:2582:15984
CATGGTCG
+
FFFFFFFF
@A00769:11:HC3HCDRXX:1:2109:29921:16016
CATGGTCG
+
FFFFFFFF
@A00769:11:HC3HCDRXX:1:2109:4707:16031
CATGGTCG
+
FFFFFFFF
@A00769:11:HC3HCDRXX:1:2109:21920:16094
CATGGTCG
+
FFFFFFFF
@A00769:11:HC3HCDRXX:1:2109:2284:16219
CATGGTCG
+
FFFFFFFF
@A00769:11:HC3HCDRXX:1:2109:3495:16219
CATGGTCG
+
FFFFFFFF
@A00769:11:HC3HCDRXX:1:2109:16288:16235
CATGGTCG
+
FFFFFFFF
@A00769:11:HC3HCDRXX:1:2109:10945:16282
CATGGTCG
+
FFFFFFFF
@A00769:11:HC3HCDRXX:1:2109:1877:16297
CATGGTCG
+
FFFFFFFF
@A00769:11:HC3HCDRXX:1:2109:11840:16297
CATGGTCG
+
FFFFFFFF
@A00769:11:HC3HCDRXX:1:2109:4815:16344
CATGGTCG
+
FFFFFFFF
@A00769:11:HC3HCDRXX:1:2109:20772:16454
CATGGTCG
+
FFFFFFFF
@A00769:11:HC3HCDRXX:1:2109:11143:16470
CATGGTCG
+
FF::FFFF
@A00769:11:HC3HCDRXX:1:2109:23674:16470
CATGGTCG
+
FFFFFFFF
@A00769:11:HC3HCDRXX:1:2109:5086:16501
CATGGTCG
+
FFFFFFFF
@A00769:11:HC3HCDRXX:1:2109:4435:16626
CATGGTCG
+
FFFFFFFF
@A00769:11:HC3HCDRXX:1:2109:6686:16673
CATGGTCG
+
FFFFFFFF
@A00769:11:HC3HCDRXX:1:2109:10357:16830
CATGGTCG
+
FFFFFFFF
@A00769:11:HC3HCDRXX:1:2109:4444:16861
CATGGTCG
+
FFFFFFFF
@A00769:11:HC3HCDRXX:1:2109:19578:16892
CATGGTCG
+
FFFFFFFF
@A00769:11:HC3HCDRXX:1:2109:11505:16908
CATGGTCG
+
FFFFFFFF
@A00769:11:HC3HCDRXX:1:2109:13639:17002
CATGGTCG
+
FFFF:FFF
@A00769:11:HC3HCDRXX:1:2109:1145:17033
CATGGTCG
+
FFFF:FFF
@A00769:11:HC3HCDRXX:1:2109:32217:17143
CATGGTCG
+
FFFFFFFF
@A00769:11:HC3HCDRXX:1:2109:8739:17159
CATGGTCG
+
FFFFFFFF
@A00769:11:HC3HCDRXX:1:2109:10881:17174
CATGGTCG
+
FFFFFFFF
@A00769:11:HC3HCDRXX:1:2109:22815:17174
CATGGTCG
+
FFFFFFFF
@A00769:11:HC3HCDRXX:1:2109:23764:17284
CATGGTCG
+
FFFFFFFF
@A00769:11:HC3HCDRXX:1:2109:15980:17362
CATGGTCG
+
FFFFFFFF
@A00769:11:HC3HCDRXX:1:2109:22797:17362
CATGGTCG
+
FFFFFFFF
@A00769:11:HC3HCDRXX:1:2109:17743:17409
CATGGTCG
+
FFFFFFFF
@A00769:11:HC3HCDRXX:1:2109:17897:17425
CATGGTCG
+
FFFFFFFF
@A00769:11:HC3HCDRXX:1:2109:20518:17425
CATGGTCG
+
F:FFFFFF
@A00769:11:HC3HCDRXX:1:2109:20681:17425
CATGGTCG
+
FFFFFFFF
@A00769:11:HC3HCDRXX:1:2109:6180:17456
CATGGTCG
+
FFFFFFFF
@A00769:11:HC3HCDRXX:1:2109:29378:17456
CATGGTCG
+
:FFFFF,F
@A00769:11:HC3HCDRXX:1:2109:15628:17472
CATGGTCG
+
FFFFFFFF
@A00769:11:HC3HCDRXX:1:2109:15383:17487
CATGGTCG
+
FFFFFFFF
@A00769:11:HC3HCDRXX:1:2109:32642:17597
CATGGTCG
+
:FFF,,FF
@A00769:11:HC3HCDRXX:1:2109:6759:17644
CATGGTCG
+
FFFFFFFF
@A00769:11:HC3HCDRXX:1:2109:11351:17644
CATGGTCG
+
FFFFFFFF
@A00769:11:HC3HCDRXX:1:2109:19126:17644
CATGGTCG
+
FFFFFFFF
@A00769:11:HC3HCDRXX:1:2109:15682:17691
CATGGTCG
+
FFFFFFFF
@A00769:11:HC3HCDRXX:1:2109:32190:17722
CATGGTCG
+
FFFFFFFF
@A00769:11:HC3HCDRXX:1:2109:11623:17769
CATGGTCG
+
FFFFFFFF
@A00769:11:HC3HCDRXX:1:2109:15112:17863
CATGGTCG
+
FFFFFFFF
@A00769:11:HC3HCDRXX:1:2109:4860:17895
CATGGTCG
+
FFFFFFFF
@A00769:11:HC3HCDRXX:1:2109:31602:17957
CATGGTCG
+
FFFFFFFF
@A00769:11:HC3HCDRXX:1:2109:30391:18020
CATGGTCG
+
FFFFFFFF
@A00769:11:HC3HCDRXX:1:2109:4851:18035
CATGGTCG
+
FFFFFFFF
@A00769:11:HC3HCDRXX:1:2109:10122:18082
CATGGTCG
+
FF:FF:FF
@A00769:11:HC3HCDRXX:1:2109:29071:18082
CATGGTCG
+
FFFFFFFF
@A00769:11:HC3HCDRXX:1:2109:9127:18114
CATGGTCG
+
FFFF:,F:
@A00769:11:HC3HCDRXX:1:2109:16721:18145
CATGGTCG
+
FFFFFFFF
@A00769:11:HC3HCDRXX:1:2109:3423:18161
CATGGTCG
+
FFF:FFF:
@A00769:11:HC3HCDRXX:1:2109:23565:18286
CATGGTCG
+
FFFFFFFF
@A00769:11:HC3HCDRXX:1:2109:2257:18333
CATGGTCG
+
FFFFFFFF
@A00769:11:HC3HCDRXX:1:2109:14145:18443
CATGGTCG
+
FFFFFFFF
@A00769:11:HC3HCDRXX:1:2109:31638:18490
CATGGTCG
+
FFFFFFFF
@A00769:11:HC3HCDRXX:1:2109:24352:18521
CATGGTCG
+
FFFFFFFF
@A00769:11:HC3HCDRXX:1:2109:24243:18615
CATGGTCG
+
FFFFFFFF
@A00769:11:HC3HCDRXX:1:2109:32551:18630
CATGGTCG
+
FFFFFFFF
@A00769:11:HC3HCDRXX:1:2109:14959:18662
CATGGTCG
+
FFFFFFFF
@A00769:11:HC3HCDRXX:1:2109:26341:18709
CATGGTCG
+
FF,,:FF:
@A00769:11:HC3HCDRXX:1:2109:22968:18724
CATGGTCG
+
FFFFFFFF
@A00769:11:HC3HCDRXX:1:2109:10809:18834
CATGGTCG
+
FFFFFFFF
@A00769:11:HC3HCDRXX:1:2109:25048:18850
CATGGTCG
+
FFFFFFFF
@A00769:11:HC3HCDRXX:1:2109:14064:18959
CATGGTCG
+
FFFFFFFF
@A00769:11:HC3HCDRXX:1:2109:16631:18959
CATGGTCG
+
FFFFFFFF
@A00769:11:HC3HCDRXX:1:2109:14724:19038
CATGGTCG
+
FFFFFFFF
@A00769:11:HC3HCDRXX:1:2109:25274:19053
CATGGTCG
+
FFFFFFFF
@A00769:11:HC3HCDRXX:1:2109:21450:19100
CATGGTCG
+
FFFFFFFF
@A00769:11:HC3HCDRXX:1:2109:17255:19132
CATGGTCG
+
FFF,FFF:
@A00769:11:HC3HCDRXX:1:2109:4535:19241
CATGGTCG
+
FFFFFFFF
@A00769:11:HC3HCDRXX:1:2109:10068:19241
CATGGTCG
+
:FFFFFFF
@A00769:11:HC3HCDRXX:1:2109:10050:19304
CATGGTCG
+
::FFFF:F
@A00769:11:HC3HCDRXX:1:2109:25491:19335
CATGGTCG
+
FFFFFFFF
@A00769:11:HC3HCDRXX:1:2109:6460:19413
CATGGTCG
+
FFFFFFFF
@A00769:11:HC3HCDRXX:1:2109:29396:19429
CATGGTCG
+
FFFFFFFF
@A00769:11:HC3HCDRXX:1:2109:5132:19554
CATGGTCG
+
FFFFFFFF
@A00769:11:HC3HCDRXX:1:2109:8820:19680
CATGGTCG
+
FFFFFFFF
@A00769:11:HC3HCDRXX:1:2109:27552:19774
CATGGTCG
+
FFFFFFFF
@A00769:11:HC3HCDRXX:1:2109:2682:19820
CATGGTCG
+
FFFFFF:F
@A00769:11:HC3HCDRXX:1:2109:11008:19867
CATGGTCG
+
FFFFFFFF
@A00769:11:HC3HCDRXX:1:2109:18358:19883
CATGGTCG
+
FFFFFF:F
@A00769:11:HC3HCDRXX:1:2109:8097:19961
CATGGTCG
+
FFFFFFFF
@A00769:11:HC3HCDRXX:1:2109:17842:19993
CATGGTCG
+
FFFFFFFF
@A00769:11:HC3HCDRXX:1:2109:32796:20055
CATGGTCG
+
FFFFFFFF
@A00769:11:HC3HCDRXX:1:2109:12735:20102
CATGGTCG
+
FFFFFFFF
@A00769:11:HC3HCDRXX:1:2109:14796:20102
CATGGTCG
+
FFFFF:FF
@A00769:11:HC3HCDRXX:1:2109:2266:20165
CATGGTCG
+
FFFFFFFF
@A00769:11:HC3HCDRXX:1:2109:22281:20196
CATGGTCG
+
FFFFFFFF
@A00769:11:HC3HCDRXX:1:2109:12346:20243
CATGGTCG
+
FFFFFFFF
@A00769:11:HC3HCDRXX:1:2109:3305:20275
CATGGTCG
+
FFFFFFFF
@A00769:11:HC3HCDRXX:1:2109:18177:20322
CATGGTCG
+
FFFFFFFF
@A00769:11:HC3HCDRXX:1:2109:15673:20337
CATGGTCG
+
FFFFFFFF
@A00769:11:HC3HCDRXX:1:2109:18394:20415
CATGGTCG
+
FFFFFFFF
@A00769:11:HC3HCDRXX:1:2109:7871:20478
CATGGTCG
+
FFFFFFFF
@A00769:11:HC3HCDRXX:1:2109:31259:20494
CATGGTCG
+
FFFFFFFF
@A00769:11:HC3HCDRXX:1:2109:6533:20509
CATGGTCG
+
:FFFFFFF
@A00769:11:HC3HCDRXX:1:2109:17273:20572
CATGGTCG
+
FFFFFFFF
@A00769:11:HC3HCDRXX:1:2109:19696:20635
CATGGTCG
+
FFFFFFFF
@A00769:11:HC3HCDRXX:1:2109:24975:20635
CATGGTCG
+
FFFF:FF,
@A00769:11:HC3HCDRXX:1:2109:4182:20666
CATGGTCG
+
FFFFFFFF
@A00769:11:HC3HCDRXX:1:2109:10257:20729
CATGGTCG
+
FFFFFFFF
@A00769:11:HC3HCDRXX:1:2109:11858:20744
CATGGTCG
+
FFFFFFFF
@A00769:11:HC3HCDRXX:1:2109:25816:20744
CATGGTCG
+
FFFFFFFF
@A00769:11:HC3HCDRXX:1:2109:22761:20776
CATGGTCG
+
FFFFFFFF
@A00769:11:HC3HCDRXX:1:2109:13304:20807
CATGGTCG
+
FFFFFFFF
@A00769:11:HC3HCDRXX:1:2109:28293:20838
CATGGTCG
+
FFFFFFFF
@A00769:11:HC3HCDRXX:1:2109:29360:20870
CATGGTCG
+
FFFFFFFF
@A00769:11:HC3HCDRXX:1:2109:32506:20901
CATGGTCG
+
FFFFFFFF
@A00769:11:HC3HCDRXX:1:2109:28845:21010
CATGGTCG
+
FFFFFFFF
@A00769:11:HC3HCDRXX:1:2109:21224:21057
CATGGTCG
+
FFFFFFFF
@A00769:11:HC3HCDRXX:1:2109:28836:21057
CATGGTCG
+
FFFFFFFF
@A00769:11:HC3HCDRXX:1:2109:32823:21198
CATGGTCG
+
FFFFFFFF
@A00769:11:HC3HCDRXX:1:2109:32108:21214
CATGGTCG
+
FFFFFFFF
@A00769:11:HC3HCDRXX:1:2109:15383:21339
CATGGTCG
+
FFFFFFFF
@A00769:11:HC3HCDRXX:1:2109:3911:21355
CATGGTCG
+
FFFFFFFF
@A00769:11:HC3HCDRXX:1:2109:31159:21355
CATGGTCG
+
FFFFFFFF
@A00769:11:HC3HCDRXX:1:2109:24966:21371
CATGGTCG
+
FFFFFFFF
@A00769:11:HC3HCDRXX:1:2109:11659:21433
CATGGTCG
+
FFFFFFFF
@A00769:11:HC3HCDRXX:1:2109:23312:21480
CATGGTCG
+
FFFFFFFF
@A00769:11:HC3HCDRXX:1:2109:5068:21512
CATGGTCG
+
FFFFFFFF
@A00769:11:HC3HCDRXX:1:2109:12038:21621
CATGGTCG
+
FFFFFFFF
@A00769:11:HC3HCDRXX:1:2109:1868:21731
CATGGTCG
+
FFFFFFFF
@A00769:11:HC3HCDRXX:1:2109:31837:21934
CATGGTCG
+
FFFFFFFF
@A00769:11:HC3HCDRXX:1:2109:23945:22044
CATGGTCG
+
FFFFF:FF
@A00769:11:HC3HCDRXX:1:2109:28131:22091
CATGGTCG
+
FFFFFFFF
@A00769:11:HC3HCDRXX:1:2109:23764:22106
CATGGTCG
+
FFFFFFFF
@A00769:11:HC3HCDRXX:1:2109:26765:22169
CATGGTCG
+
FFFFFFFF
@A00769:11:HC3HCDRXX:1:2109:30879:22185
CATGGTCG
+
FFFFFFFF
@A00769:11:HC3HCDRXX:1:2109:28330:22216
CATGGTCG
+
F:FFFFFF
@A00769:11:HC3HCDRXX:1:2109:20274:22326
CATGGTCG
+
FFFFFFFF
@A00769:11:HC3HCDRXX:1:2109:6804:22420
CATGGTCG
+
FFFFFFFF
@A00769:11:HC3HCDRXX:1:2109:4354:22435
CATGGTCG
+
FFFFF:FF
@A00769:11:HC3HCDRXX:1:2109:9507:22435
CATGGTCG
+
FFFFFFFF
@A00769:11:HC3HCDRXX:1:2109:23719:22529
CATGGTCG
+
FFFFFFFF
@A00769:11:HC3HCDRXX:1:2109:15420:22623
CATGGTCG
+
FF:F:FFF
@A00769:11:HC3HCDRXX:1:2109:13666:22654
CATGGTCG
+
FF::::FF
@A00769:11:HC3HCDRXX:1:2109:3604:22795
CATGGTCG
+
FFFFFFFF
@A00769:11:HC3HCDRXX:1:2109:32868:22811
CATGGTCG
+
FFFFFFFF
@A00769:11:HC3HCDRXX:1:2109:26286:22905
CATGGTCG
+
FFFFFFFF
@A00769:11:HC3HCDRXX:1:2109:14109:22921
CATGGTCG
+
FFFFFFFF
@A00769:11:HC3HCDRXX:1:2109:22173:22983
CATGGTCG
+
FFFFFFFF
@A00769:11:HC3HCDRXX:1:2109:6090:23030
CATGGTCG
+
:FFFFF:F
@A00769:11:HC3HCDRXX:1:2109:13187:23046
CATGGTCG
+
FFFFFFFF
@A00769:11:HC3HCDRXX:1:2109:32723:23093
CATGGTCG
+
FFFFFFFF
@A00769:11:HC3HCDRXX:1:2109:19280:23109
CATGGTCG
+
FFFFFFFF
@A00769:11:HC3HCDRXX:1:2109:20817:23109
CATGGTCG
+
FFFFFFFF
@A00769:11:HC3HCDRXX:1:2109:25220:23156
CATGGTCG
+
FFFFFFFF
@A00769:11:HC3HCDRXX:1:2109:25057:23249
CATGGTCG
+
FFFFFFFF
@A00769:11:HC3HCDRXX:1:2109:20636:23296
CATGGTCG
+
FFFFFFFF
@A00769:11:HC3HCDRXX:1:2109:11894:23343
CATGGTCG
+
:FFFFFFF
@A00769:11:HC3HCDRXX:1:2109:30038:23390
CATGGTCG
+
FFFFFFFF
@A00769:11:HC3HCDRXX:1:2109:30535:23406
CATGGTCG
+
FFFFFFFF
@A00769:11:HC3HCDRXX:1:2109:12554:23453
CATGGTCG
+
FFFF:F:F
@A00769:11:HC3HCDRXX:1:2109:20717:23469
CATGGTCG
+
FFFFFFFF
@A00769:11:HC3HCDRXX:1:2109:4824:23500
CATGGTCG
+
FFFFFFFF
@A00769:11:HC3HCDRXX:1:2109:26431:23500
CATGGTCG
+
FFFFFFFF
@A00769:11:HC3HCDRXX:1:2109:11948:23625
CATGGTCG
+
FFFFFFFF
@A00769:11:HC3HCDRXX:1:2109:31919:23703
CATGGTCG
+
FFFFFFFF
@A00769:11:HC3HCDRXX:1:2109:6578:23719
CATGGTCG
+
FFFFFFFF
@A00769:11:HC3HCDRXX:1:2109:18177:23735
CATGGTCG
+
FFFFFFFF
@A00769:11:HC3HCDRXX:1:2109:24487:23735
CATGGTCG
+
FFFFFFFF
@A00769:11:HC3HCDRXX:1:2109:3830:23813
CATGGTCG
+
FFFFFFFF
@A00769:11:HC3HCDRXX:1:2109:29008:23860
CATGGTCG
+
FFFFFFFF
@A00769:11:HC3HCDRXX:1:2109:15673:23876
CATGGTCG
+
FFFFFFFF
@A00769:11:HC3HCDRXX:1:2109:28519:23891
CATGGTCG
+
FFFFFFFF
@A00769:11:HC3HCDRXX:1:2109:27950:23907
CATGGTCG
+
FFFFFFFF
@A00769:11:HC3HCDRXX:1:2109:14705:23923
CATGGTCG
+
FFFFFFFF
@A00769:11:HC3HCDRXX:1:2109:10881:24001
CATGGTCG
+
FFFFFFFF
@A00769:11:HC3HCDRXX:1:2109:6551:24017
CATGGTCG
+
FFFFFFFF
@A00769:11:HC3HCDRXX:1:2109:6723:24032
CATGGTCG
+
FFFFFFFF
@A00769:11:HC3HCDRXX:1:2109:4435:24079
CATGGTCG
+
FFFFFFFF
@A00769:11:HC3HCDRXX:1:2109:30020:24205
CATGGTCG
+
FFFFFFFF
@A00769:11:HC3HCDRXX:1:2109:31792:24205
CATGGTCG
+
F:FFFFFF
@A00769:11:HC3HCDRXX:1:2109:6533:24236
CATGGTCG
+
FFFFFFFF
@A00769:11:HC3HCDRXX:1:2109:10574:24251
CATGGTCG
+
FFFFFFFF
@A00769:11:HC3HCDRXX:1:2109:7256:24267
CATGGTCG
+
FFFFFFFF
@A00769:11:HC3HCDRXX:1:2109:8070:24298
CATGGTCG
+
FFFFFFFF
@A00769:11:HC3HCDRXX:1:2109:10999:24330
CATGGTCG
+
FFFFFFFF
@A00769:11:HC3HCDRXX:1:2109:10646:24345
CATGGTCG
+
FFFFFFFF
@A00769:11:HC3HCDRXX:1:2109:13729:24361
CATGGTCG
+
FFFFFFFF
@A00769:11:HC3HCDRXX:1:2109:24297:24408
CATGGTCG
+
FFFFFFFF
@A00769:11:HC3HCDRXX:1:2109:16034:24533
CATGGTCG
+
FF:FFFFF
@A00769:11:HC3HCDRXX:1:2109:3911:24612
CATGGTCG
+
FFFFFFFF
@A00769:11:HC3HCDRXX:1:2109:27227:24627
CATGGTCG
+
FFFFFFF:
@A00769:11:HC3HCDRXX:1:2109:28185:24627
CATGGTCG
+
FFFFFFFF
@A00769:11:HC3HCDRXX:1:2109:29324:24627
CATGGTCG
+
FFFFFFFF
@A00769:11:HC3HCDRXX:1:2109:17110:24674
CATGGTCG
+
F:F,FF,,
@A00769:11:HC3HCDRXX:1:2109:22797:24721
CATGGTCG
+
FFFFFFFF
@A00769:11:HC3HCDRXX:1:2109:31620:24721
CATGGTCG
+
FFFFFFFF
@A00769:11:HC3HCDRXX:1:2109:4526:24768
CATGGTCG
+
FFFFFFFF
@A00769:11:HC3HCDRXX:1:2109:1868:24799
CATGGTCG
+
FFFFFFFF
@A00769:11:HC3HCDRXX:1:2109:30337:24815
CATGGTCG
+
FFFFFFFF
@A00769:11:HC3HCDRXX:1:2109:32714:24831
CATGGTCG
+
FFFFFFFF
@A00769:11:HC3HCDRXX:1:2109:7609:24909
CATGGTCG
+
FFFFFFFF
@A00769:11:HC3HCDRXX:1:2109:22752:24956
CATGGTCG
+
FFFFFFFF
@A00769:11:HC3HCDRXX:1:2109:26594:24972
CATGGTCG
+
FFFFFFFF
@A00769:11:HC3HCDRXX:1:2109:23185:24987
CATGGTCG
+
FFFFFFFF
@A00769:11:HC3HCDRXX:1:2109:21043:25003
CATGGTCG
+
FFFFFFFF
@A00769:11:HC3HCDRXX:1:2109:18593:25019
CATGGTCG
+
FFFFFFFF
@A00769:11:HC3HCDRXX:1:2109:5385:25034
CATGGTCG
+
FFFFFFFF
@A00769:11:HC3HCDRXX:1:2109:26440:25081
CATGGTCG
+
FFFFFFFF
@A00769:11:HC3HCDRXX:1:2109:17987:25097
CATGGTCG
+
FFFFFFFF
@A00769:11:HC3HCDRXX:1:2109:29921:25128
CATGGTCG
+
FFFFFFFF
@A00769:11:HC3HCDRXX:1:2109:9769:25300
CATGGTCG
+
FFF:FFF:
@A00769:11:HC3HCDRXX:1:2109:12518:25363
CATGGTCG
+
,FFFFFFF
@A00769:11:HC3HCDRXX:1:2109:13494:25488
CATGGTCG
+
:FF:FFFF
@A00769:11:HC3HCDRXX:1:2109:21784:25504
CATGGTCG
+
FFFFFFFF
@A00769:11:HC3HCDRXX:1:2109:29170:25520
CATGGTCG
+
:F:FFFF:
@A00769:11:HC3HCDRXX:1:2109:12292:25567
CATGGTCG
+
FF:FFFFF
@A00769:11:HC3HCDRXX:1:2109:21802:25567
CATGGTCG
+
:,FFFFFF
@A00769:11:HC3HCDRXX:1:2109:14398:25770
CATGGTCG
+
FFFFFFFF
@A00769:11:HC3HCDRXX:1:2109:9679:25895
CATGGTCG
+
FFFFFFFF
@A00769:11:HC3HCDRXX:1:2109:19045:25927
CATGGTCG
+
FFFFFFFF
@A00769:11:HC3HCDRXX:1:2109:21712:25974
CATGGTCG
+
:FFFFFFF
@A00769:11:HC3HCDRXX:1:2109:21667:26052
CATGGTCG
+
FFFFFFFF
@A00769:11:HC3HCDRXX:1:2109:22842:26052
CATGGTCG
+
FFFFFFFF
@A00769:11:HC3HCDRXX:1:2109:26765:26052
CATGGTCG
+
FFFFFFFF
@A00769:11:HC3HCDRXX:1:2109:18421:26130
CATGGTCG
+
FFFFFFFF
@A00769:11:HC3HCDRXX:1:2109:30698:26130
CATGGTCG
+
FFFFFFFF
@A00769:11:HC3HCDRXX:1:2109:23393:26162
CATGGTCG
+
FFFFFFFF
@A00769:11:HC3HCDRXX:1:2109:12536:26240
CATGGTCG
+
FFFFFFFF
@A00769:11:HC3HCDRXX:1:2109:24126:26271
CATGGTCG
+
FFFFFFFF
@A00769:11:HC3HCDRXX:1:2109:26024:26271
CATGGTCG
+
FFFFFFFF
@A00769:11:HC3HCDRXX:1:2109:11785:26318
CATGGTCG
+
FFF:FFFF
@A00769:11:HC3HCDRXX:1:2109:3577:26349
CATGGTCG
+
FFFFFFFF
@A00769:11:HC3HCDRXX:1:2109:21513:26412
CATGGTCG
+
FFFFFFFF
@A00769:11:HC3HCDRXX:1:2109:21540:26428
CATGGTCG
+
FFFFFFFF
@A00769:11:HC3HCDRXX:1:2109:10511:26522
CATGGTCG
+
FFFF::FF
@A00769:11:HC3HCDRXX:1:2109:19361:26569
CATGGTCG
+
:FFFFFFF
@A00769:11:HC3HCDRXX:1:2109:20925:26710
CATGGTCG
+
FFFFFFFF
@A00769:11:HC3HCDRXX:1:2109:4065:26850
CATGGTCG
+
FFFFFFFF
@A00769:11:HC3HCDRXX:1:2109:11315:26850
CATGGTCG
+
FFFFFFFF
@A00769:11:HC3HCDRXX:1:2109:24053:26897
CATGGTCG
+
FFFFFFF:
@A00769:11:HC3HCDRXX:1:2109:26765:26897
CATGGTCG
+
FFFFFFFF
@A00769:11:HC3HCDRXX:1:2109:3784:26960
CATGGTCG
+
FFFFFFFF
@A00769:11:HC3HCDRXX:1:2109:8919:26960
CATGGTCG
+
FFFFFFFF
@A00769:11:HC3HCDRXX:1:2109:5159:27054
CATGGTCG
+
FF:::FFF
@A00769:11:HC3HCDRXX:1:2109:7419:27085
CATGGTCG
+
,FF,FFFF
@A00769:11:HC3HCDRXX:1:2109:5936:27117
CATGGTCG
+
FFFFFFFF
@A00769:11:HC3HCDRXX:1:2109:1777:27211
CATGGTCG
+
FFFFFFFF
@A00769:11:HC3HCDRXX:1:2109:7835:27242
CATGGTCG
+
FFFFFFFF
@A00769:11:HC3HCDRXX:1:2109:28818:27320
CATGGTCG
+
FFFFFFFF
@A00769:11:HC3HCDRXX:1:2109:6967:27492
CATGGTCG
+
FFFFFFFF
@A00769:11:HC3HCDRXX:1:2109:31611:27492
CATGGTCG
+
FFFFFFFF
@A00769:11:HC3HCDRXX:1:2109:5801:27539
CATGGTCG
+
FFFFFFFF
@A00769:11:HC3HCDRXX:1:2109:15076:27539
CATGGTCG
+
FFFFFFFF
@A00769:11:HC3HCDRXX:1:2109:23900:27539
CATGGTCG
+
FFFFFFFF
@A00769:11:HC3HCDRXX:1:2109:19877:27586
CATGGTCG
+
FFFFFFFF
@A00769:11:HC3HCDRXX:1:2109:16812:27696
CATGGTCG
+
FFFFFFFF
@A00769:11:HC3HCDRXX:1:2109:20708:27712
CATGGTCG
+
F:FFFFFF
@A00769:11:HC3HCDRXX:1:2109:31828:27837
CATGGTCG
+
F:F,F:FF
@A00769:11:HC3HCDRXX:1:2109:17797:27899
CATGGTCG
+
FFFF:FFF
@A00769:11:HC3HCDRXX:1:2109:5511:27915
CATGGTCG
+
FFFFFFFF
@A00769:11:HC3HCDRXX:1:2109:22272:27978
CATGGTCG
+
FFFFFFFF
@A00769:11:HC3HCDRXX:1:2109:6777:28040
CATGGTCG
+
FFFFFFFF
@A00769:11:HC3HCDRXX:1:2109:16957:28072
CATGGTCG
+
FFFFFFFF
@A00769:11:HC3HCDRXX:1:2109:32036:28072
CATGGTCG
+
FFFFFFFF
@A00769:11:HC3HCDRXX:1:2109:9507:28103
CATGGTCG
+
FFFFFFFF
@A00769:11:HC3HCDRXX:1:2109:2446:28119
CATGGTCG
+
FFFFFFFF
@A00769:11:HC3HCDRXX:1:2109:32759:28228
CATGGTCG
+
FFFFFFFF
@A00769:11:HC3HCDRXX:1:2109:15962:28416
CATGGTCG
+
FFFFFFFF
@A00769:11:HC3HCDRXX:1:2109:15311:28541
CATGGTCG
+
FFFFFFFF
@A00769:11:HC3HCDRXX:1:2109:24089:28557
CATGGTCG
+
FFFFFFFF
@A00769:11:HC3HCDRXX:1:2109:24017:28745
CATGGTCG
+
FFFFFFF:
@A00769:11:HC3HCDRXX:1:2109:31910:28761
CATGGTCG
+
FFFFFFFF
@A00769:11:HC3HCDRXX:1:2109:31647:28776
CATGGTCG
+
FFFFFFFF
@A00769:11:HC3HCDRXX:1:2109:26829:28792
CATGGTCG
+
FFFFFFFF
@A00769:11:HC3HCDRXX:1:2109:11360:28808
CATGGTCG
+
FFF::FFF
@A00769:11:HC3HCDRXX:1:2109:18521:28902
CATGGTCG
+
FFFFFFFF
@A00769:11:HC3HCDRXX:1:2109:25771:28902
CATGGTCG
+
FFFFFFFF
@A00769:11:HC3HCDRXX:1:2109:14488:28964
CATGGTCG
+
FFFFFFFF
@A00769:11:HC3HCDRXX:1:2109:29288:29199
CATGGTCG
+
FF:,,FF,
@A00769:11:HC3HCDRXX:1:2109:4869:29246
CATGGTCG
+
FFFFFFFF
@A00769:11:HC3HCDRXX:1:2109:10041:29277
CATGGTCG
+
FFFFFFFF
@A00769:11:HC3HCDRXX:1:2109:1063:29356
CATGGTCG
+
FFFFFFFF
@A00769:11:HC3HCDRXX:1:2109:14479:29418
CATGGTCG
+
FFFFFFFF
@A00769:11:HC3HCDRXX:1:2109:30725:29496
CATGGTCG
+
FFFFFFFF
@A00769:11:HC3HCDRXX:1:2109:13657:29559
CATGGTCG
+
FFFFFFFF
@A00769:11:HC3HCDRXX:1:2109:26133:29622
CATGGTCG
+
FFFFFFFF
@A00769:11:HC3HCDRXX:1:2109:18231:29653
CATGGTCG
+
FFFFFFFF
@A00769:11:HC3HCDRXX:1:2109:22191:29872
CATGGTCG
+
FFFFFFFF
@A00769:11:HC3HCDRXX:1:2109:27905:29904
CATGGTCG
+
FFFFFFFF
@A00769:11:HC3HCDRXX:1:2109:31503:29904
CATGGTCG
+
FFFFFFFF
@A00769:11:HC3HCDRXX:1:2109:21314:29919
CATGGTCG
+
FFFFFFFF
@A00769:11:HC3HCDRXX:1:2109:26286:29951
CATGGTCG
+
FFFFFFFF
@A00769:11:HC3HCDRXX:1:2109:4237:30029
CATGGTCG
+
FFFFFFFF
@A00769:11:HC3HCDRXX:1:2109:17815:30091
CATGGTCG
+
FFFFFFFF
@A00769:11:HC3HCDRXX:1:2109:1334:30138
CATGGTCG
+
FF:F:F,F
@A00769:11:HC3HCDRXX:1:2109:14696:30201
CATGGTCG
+
FFFFFFFF
@A00769:11:HC3HCDRXX:1:2109:29197:30232
CATGGTCG
+
F:FFFFFF
@A00769:11:HC3HCDRXX:1:2109:3821:30248
CATGGTCG
+
FFFFFFFF
@A00769:11:HC3HCDRXX:1:2109:26964:30248
CATGGTCG
+
FFFFFFFF
@A00769:11:HC3HCDRXX:1:2109:3586:30311
CATGGTCG
+
FFFFFFF,
@A00769:11:HC3HCDRXX:1:2109:16785:30311
CATGGTCG
+
FFFFFFFF
@A00769:11:HC3HCDRXX:1:2109:8287:30342
CATGGTCG
+
FFFFFFFF
@A00769:11:HC3HCDRXX:1:2109:12011:30373
CATGGTCG
+
FFFFFFFF
@A00769:11:HC3HCDRXX:1:2109:21549:30389
CATGGTCG
+
FFFFFFFF
@A00769:11:HC3HCDRXX:1:2109:16658:30499
CATGGTCG
+
FFFFFFFF
@A00769:11:HC3HCDRXX:1:2109:4815:30624
CATGGTCG
+
FFFFFFFF
@A00769:11:HC3HCDRXX:1:2109:5647:30624
CATGGTCG
+
FFFFFFFF
@A00769:11:HC3HCDRXX:1:2109:23981:30624
CATGGTCG
+
FFFFFFFF
@A00769:11:HC3HCDRXX:1:2109:22182:30671
CATGGTCG
+
FFFFFFFF
@A00769:11:HC3HCDRXX:1:2109:14769:30702
CATGGTCG
+
:FFFFFFF
@A00769:11:HC3HCDRXX:1:2109:16966:30780
CATGGTCG
+
FFFFFFFF
@A00769:11:HC3HCDRXX:1:2109:24433:30843
CATGGTCG
+
FFFFFFFF
@A00769:11:HC3HCDRXX:1:2109:25563:30859
CATGGTCG
+
FFFFFFFF
@A00769:11:HC3HCDRXX:1:2109:2654:30890
CATGGTCG
+
FFFF:FFF
@A00769:11:HC3HCDRXX:1:2109:28004:30953
CATGGTCG
+
FFFFFFFF
@A00769:11:HC3HCDRXX:1:2109:23990:30984
CATGGTCG
+
FFFFFFFF
@A00769:11:HC3HCDRXX:1:2109:4607:31015
CATGGTCG
+
FFFFFFFF
@A00769:11:HC3HCDRXX:1:2109:17336:31015
CATGGTCG
+
FFFFFFFF
@A00769:11:HC3HCDRXX:1:2109:28438:31046
CATGGTCG
+
FFFFFFFF
@A00769:11:HC3HCDRXX:1:2109:6099:31062
CATGGTCG
+
FFFFFFFF
@A00769:11:HC3HCDRXX:1:2109:11912:31109
CATGGTCG
+
FFFFFFFF
@A00769:11:HC3HCDRXX:1:2109:19786:31125
CATGGTCG
+
F,FFFF::
@A00769:11:HC3HCDRXX:1:2109:27254:31125
CATGGTCG
+
FFFFFFFF
@A00769:11:HC3HCDRXX:1:2109:2374:31219
CATGGTCG
+
FFFFFFFF
@A00769:11:HC3HCDRXX:1:2109:18150:31422
CATGGTCG
+
FFFFFFFF
@A00769:11:HC3HCDRXX:1:2109:20247:31454
CATGGTCG
+
FFFFFFFF
@A00769:11:HC3HCDRXX:1:2109:18665:31469
CATGGTCG
+
FFFFFFFF
@A00769:11:HC3HCDRXX:1:2109:10691:31563
CATGGTCG
+
FFFFFFFF
@A00769:11:HC3HCDRXX:1:2109:23565:31782
CATGGTCG
+
FFFFFFFF
@A00769:11:HC3HCDRXX:1:2109:31566:31829
CATGGTCG
+
FFFFFFFF
@A00769:11:HC3HCDRXX:1:2109:26802:32002
CATGGTCG
+
FFFFFFFF
@A00769:11:HC3HCDRXX:1:2109:3595:32017
CATGGTCG
+
FFFFFFFF
@A00769:11:HC3HCDRXX:1:2109:7184:32127
CATGGTCG
+
FFFFFFFF
@A00769:11:HC3HCDRXX:1:2109:13557:32268
CATGGTCG
+
FFFFFFFF
@A00769:11:HC3HCDRXX:1:2109:9561:32362
CATGGTCG
+
FFFFFFFF
@A00769:11:HC3HCDRXX:1:2109:29713:32377
CATGGTCG
+
FFFFFFFF
@A00769:11:HC3HCDRXX:1:2109:25617:32393
CATGGTCG
+
FFFFFFFF
@A00769:11:HC3HCDRXX:1:2109:10710:32440
CATGGTCG
+
FFFFFFFF
@A00769:11:HC3HCDRXX:1:2109:13160:32518
CATGGTCG
+
FFFFFFFF
@A00769:11:HC3HCDRXX:1:2109:6686:32612
CATGGTCG
+
FFFFFFFF
@A00769:11:HC3HCDRXX:1:2109:9598:32612
CATGGTCG
+
FFFFFFFF
@A00769:11:HC3HCDRXX:1:2109:15402:32675
CATGGTCG
+
,FFFFFFF
@A00769:11:HC3HCDRXX:1:2109:23240:32690
CATGGTCG
+
FFFFFFFF
@A00769:11:HC3HCDRXX:1:2109:19605:32816
CATGGTCG
+
FFFFFF::
@A00769:11:HC3HCDRXX:1:2109:17472:32910
CATGGTCG
+
FFF,F:F,
@A00769:11:HC3HCDRXX:1:2109:32479:33066
CATGGTCG
+
FFFFFFFF
@A00769:11:HC3HCDRXX:1:2109:14832:33098
CATGGTCG
+
FFFFFFFF
@A00769:11:HC3HCDRXX:1:2109:21341:33098
CATGGTCG
+
FFFFFFFF
@A00769:11:HC3HCDRXX:1:2109:12789:33191
CATGGTCG
+
FFFFFFFF
@A00769:11:HC3HCDRXX:1:2109:32597:33270
CATGGTCG
+
FFFFFFFF
@A00769:11:HC3HCDRXX:1:2109:11749:33301
CATGGTCG
+
FFFFFFFF
[truncated: 6,585,603 more chars]
